# Supplementary material for: Quaternion-Based Gesture Recognition Using Wireless Wearable Motion Capture Sensors
Source: Sensors (Basel). 2016 Apr 28;16(5):605. doi: 10.3390/s16050605 (PMC4883296; doi:10.3390/s16050605)
Supplement: Supplementary file 1 [file sensors-16-00605-s001.zip]

Archive with 433 entries (349 files):
- MultiSensorGestureData/P1/
- MultiSensorGestureData/P1/1. Jab/
- MultiSensorGestureData/P1/1. Jab/Training15.txt
- MultiSensorGestureData/P1/1. Jab/Training16.txt
- MultiSensorGestureData/P1/1. Jab/Training17.txt
- MultiSensorGestureData/P1/1. Jab/Training18.txt
- MultiSensorGestureData/P1/1. Jab/Training19.txt
- MultiSensorGestureData/P1/2. Uppercut/
- MultiSensorGestureData/P1/2. Uppercut/Training15.txt
- MultiSensorGestureData/P1/2. Uppercut/Training16.txt
- MultiSensorGestureData/P1/2. Uppercut/Training17.txt
- MultiSensorGestureData/P1/2. Uppercut/Training18.txt
- MultiSensorGestureData/P1/2. Uppercut/Training19.txt
- MultiSensorGestureData/P1/3. Throw/
- MultiSensorGestureData/P1/3. Throw/Training15.txt
- MultiSensorGestureData/P1/3. Throw/Training16.txt
- MultiSensorGestureData/P1/3. Throw/Training17.txt
- MultiSensorGestureData/P1/3. Throw/Training18.txt
- MultiSensorGestureData/P1/3. Throw/Training19.txt
- MultiSensorGestureData/P1/4. Lift/
- MultiSensorGestureData/P1/4. Lift/Training15.txt
- MultiSensorGestureData/P1/4. Lift/Training16.txt
- MultiSensorGestureData/P1/4. Lift/Training17.txt
- MultiSensorGestureData/P1/4. Lift/Training18.txt
- MultiSensorGestureData/P1/4. Lift/Training19.txt
- MultiSensorGestureData/P1/5. Block/
- MultiSensorGestureData/P1/5. Block/Training15.txt
- MultiSensorGestureData/P1/5. Block/Training16.txt
- MultiSensorGestureData/P1/5. Block/Training17.txt
- MultiSensorGestureData/P1/5. Block/Training18.txt
- MultiSensorGestureData/P1/5. Block/Training19.txt
- MultiSensorGestureData/P1/6. Sway/
- MultiSensorGestureData/P1/6. Sway/Training15.txt
- MultiSensorGestureData/P1/6. Sway/Training16.txt
- MultiSensorGestureData/P1/6. Sway/Training17.txt
- MultiSensorGestureData/P1/6. Sway/Training18.txt
- MultiSensorGestureData/P1/6. Sway/Training19.txt
- MultiSensorGestureData/P10/
- MultiSensorGestureData/P10/1. Jab/
- MultiSensorGestureData/P10/1. Jab/Training15.txt
- MultiSensorGestureData/P10/1. Jab/Training16.txt
- MultiSensorGestureData/P10/1. Jab/Training17.txt
- MultiSensorGestureData/P10/1. Jab/Training18.txt
- MultiSensorGestureData/P10/1. Jab/Training19.txt
- MultiSensorGestureData/P10/2. Uppercut/
- MultiSensorGestureData/P10/2. Uppercut/Training15.txt
- MultiSensorGestureData/P10/2. Uppercut/Training16.txt
- MultiSensorGestureData/P10/2. Uppercut/Training17.txt
- MultiSensorGestureData/P10/2. Uppercut/Training18.txt
- MultiSensorGestureData/P10/2. Uppercut/Training19.txt
- MultiSensorGestureData/P10/3. Throw/
- MultiSensorGestureData/P10/3. Throw/Training15.txt
- MultiSensorGestureData/P10/3. Throw/Training16.txt
- MultiSensorGestureData/P10/3. Throw/Training17.txt
- MultiSensorGestureData/P10/3. Throw/Training18.txt
- MultiSensorGestureData/P10/3. Throw/Training19.txt
- MultiSensorGestureData/P10/4. Lift/
- MultiSensorGestureData/P10/4. Lift/1/
- MultiSensorGestureData/P10/4. Lift/1/Training15.txt
- MultiSensorGestureData/P10/4. Lift/1/Training16.txt
- MultiSensorGestureData/P10/4. Lift/1/Training17.txt
- MultiSensorGestureData/P10/4. Lift/1/Training18.txt
- MultiSensorGestureData/P10/4. Lift/1/Training19.txt
- MultiSensorGestureData/P10/4. Lift/2/
- MultiSensorGestureData/P10/4. Lift/2/Training15.txt
- MultiSensorGestureData/P10/4. Lift/2/Training16.txt
- MultiSensorGestureData/P10/4. Lift/2/Training17.txt
- MultiSensorGestureData/P10/4. Lift/2/Training18.txt
- MultiSensorGestureData/P10/4. Lift/2/Training19.txt
- MultiSensorGestureData/P10/4. Lift/readme.txt
- MultiSensorGestureData/P10/5. Block/
- MultiSensorGestureData/P10/5. Block/Training15.txt
- MultiSensorGestureData/P10/5. Block/Training16.txt
- MultiSensorGestureData/P10/5. Block/Training17.txt
- MultiSensorGestureData/P10/5. Block/Training18.txt
- MultiSensorGestureData/P10/5. Block/Training19.txt
- MultiSensorGestureData/P10/6. Sway/
- MultiSensorGestureData/P10/6. Sway/Training15.txt
- MultiSensorGestureData/P10/6. Sway/Training16.txt
- MultiSensorGestureData/P10/6. Sway/Training17.txt
- MultiSensorGestureData/P10/6. Sway/Training18.txt
- MultiSensorGestureData/P10/6. Sway/Training19.txt
- MultiSensorGestureData/P11/
- MultiSensorGestureData/P11/1. Jab/
- MultiSensorGestureData/P11/1. Jab/Training15.txt
- MultiSensorGestureData/P11/1. Jab/Training16.txt
- MultiSensorGestureData/P11/1. Jab/Training17.txt
- MultiSensorGestureData/P11/1. Jab/Training18.txt
- MultiSensorGestureData/P11/1. Jab/Training19.txt
- MultiSensorGestureData/P11/2. Uppercut/
- MultiSensorGestureData/P11/2. Uppercut/Training15.txt
- MultiSensorGestureData/P11/2. Uppercut/Training16.txt
- MultiSensorGestureData/P11/2. Uppercut/Training17.txt
- MultiSensorGestureData/P11/2. Uppercut/Training18.txt
- MultiSensorGestureData/P11/2. Uppercut/Training19.txt
- MultiSensorGestureData/P11/3. Throw/
- MultiSensorGestureData/P11/3. Throw/Training15.txt
- MultiSensorGestureData/P11/3. Throw/Training16.txt
- MultiSensorGestureData/P11/3. Throw/Training17.txt
- MultiSensorGestureData/P11/3. Throw/Training18.txt
- MultiSensorGestureData/P11/3. Throw/Training19.txt
- MultiSensorGestureData/P11/4. Lift/
- MultiSensorGestureData/P11/4. Lift/Training15.txt
- MultiSensorGestureData/P11/4. Lift/Training16.txt
- MultiSensorGestureData/P11/4. Lift/Training17.txt
- MultiSensorGestureData/P11/4. Lift/Training18.txt
- MultiSensorGestureData/P11/4. Lift/Training19.txt
- MultiSensorGestureData/P11/5. Block/
- MultiSensorGestureData/P11/5. Block/Training15.txt
- MultiSensorGestureData/P11/5. Block/Training16.txt
- MultiSensorGestureData/P11/5. Block/Training17.txt
- MultiSensorGestureData/P11/5. Block/Training18.txt
- MultiSensorGestureData/P11/5. Block/Training19.txt
- MultiSensorGestureData/P11/6. Sway/
- MultiSensorGestureData/P11/6. Sway/Training15.txt
- MultiSensorGestureData/P11/6. Sway/Training16.txt
- MultiSensorGestureData/P11/6. Sway/Training17.txt
- MultiSensorGestureData/P11/6. Sway/Training18.txt
- MultiSensorGestureData/P11/6. Sway/Training19.txt
- MultiSensorGestureData/P2/
- MultiSensorGestureData/P2/1. Jab/
- MultiSensorGestureData/P2/1. Jab/Training15.txt
- MultiSensorGestureData/P2/1. Jab/Training16.txt
- MultiSensorGestureData/P2/1. Jab/Training17.txt
- MultiSensorGestureData/P2/1. Jab/Training18.txt
- MultiSensorGestureData/P2/1. Jab/Training19.txt
- MultiSensorGestureData/P2/2. Uppercut/
- MultiSensorGestureData/P2/2. Uppercut/Training15.txt
- MultiSensorGestureData/P2/2. Uppercut/Training16.txt
- MultiSensorGestureData/P2/2. Uppercut/Training17.txt
- MultiSensorGestureData/P2/2. Uppercut/Training18.txt
- MultiSensorGestureData/P2/2. Uppercut/Training19.txt
- MultiSensorGestureData/P2/3. Throw/
- MultiSensorGestureData/P2/3. Throw/Training15.txt
- MultiSensorGestureData/P2/3. Throw/Training16.txt
- MultiSensorGestureData/P2/3. Throw/Training17.txt
- MultiSensorGestureData/P2/3. Throw/Training18.txt
- MultiSensorGestureData/P2/3. Throw/Training19.txt
- MultiSensorGestureData/P2/4. Lift/
- MultiSensorGestureData/P2/4. Lift/Training15.txt
- MultiSensorGestureData/P2/4. Lift/Training16.txt
- MultiSensorGestureData/P2/4. Lift/Training17.txt
- MultiSensorGestureData/P2/4. Lift/Training18.txt
- MultiSensorGestureData/P2/4. Lift/Training19.txt
- MultiSensorGestureData/P2/5. Block/
- MultiSensorGestureData/P2/5. Block/Training15.txt
- MultiSensorGestureData/P2/5. Block/Training16.txt
- MultiSensorGestureData/P2/5. Block/Training17.txt
- MultiSensorGestureData/P2/5. Block/Training18.txt
- MultiSensorGestureData/P2/5. Block/Training19.txt
- MultiSensorGestureData/P2/6. Sway/
- MultiSensorGestureData/P2/6. Sway/Training15.txt
- MultiSensorGestureData/P2/6. Sway/Training16.txt
- MultiSensorGestureData/P2/6. Sway/Training17.txt
- MultiSensorGestureData/P2/6. Sway/Training18.txt
- MultiSensorGestureData/P2/6. Sway/Training19.txt
- MultiSensorGestureData/P3/
- MultiSensorGestureData/P3/1. Jab/
- MultiSensorGestureData/P3/1. Jab/Training15.txt
- MultiSensorGestureData/P3/1. Jab/Training16.txt
- MultiSensorGestureData/P3/1. Jab/Training17.txt
- MultiSensorGestureData/P3/1. Jab/Training18.txt
- MultiSensorGestureData/P3/1. Jab/Training19.txt
- MultiSensorGestureData/P3/2. Uppercut/
- MultiSensorGestureData/P3/2. Uppercut/1/
- MultiSensorGestureData/P3/2. Uppercut/1/Training15.txt
- MultiSensorGestureData/P3/2. Uppercut/1/Training16.txt
- MultiSensorGestureData/P3/2. Uppercut/1/Training17.txt
- MultiSensorGestureData/P3/2. Uppercut/1/Training18.txt
- MultiSensorGestureData/P3/2. Uppercut/1/Training19.txt
- MultiSensorGestureData/P3/2. Uppercut/2/
- MultiSensorGestureData/P3/2. Uppercut/2/Training15.txt
- MultiSensorGestureData/P3/2. Uppercut/2/Training16.txt
- MultiSensorGestureData/P3/2. Uppercut/2/Training17.txt
- MultiSensorGestureData/P3/2. Uppercut/2/Training18.txt
- MultiSensorGestureData/P3/2. Uppercut/2/Training19.txt
- MultiSensorGestureData/P3/2. Uppercut/readme.txt
- MultiSensorGestureData/P3/3. Throw/
- MultiSensorGestureData/P3/3. Throw/Training15.txt
- MultiSensorGestureData/P3/3. Throw/Training16.txt
- MultiSensorGestureData/P3/3. Throw/Training17.txt
- MultiSensorGestureData/P3/3. Throw/Training18.txt
- MultiSensorGestureData/P3/3. Throw/Training19.txt
- MultiSensorGestureData/P3/4. Lift/
- MultiSensorGestureData/P3/4. Lift/Training15.txt
- MultiSensorGestureData/P3/4. Lift/Training16.txt
- MultiSensorGestureData/P3/4. Lift/Training17.txt
- MultiSensorGestureData/P3/4. Lift/Training18.txt
- MultiSensorGestureData/P3/4. Lift/Training19.txt
- MultiSensorGestureData/P3/5. Block/
- MultiSensorGestureData/P3/5. Block/Training15.txt
- MultiSensorGestureData/P3/5. Block/Training16.txt
- MultiSensorGestureData/P3/5. Block/Training17.txt
- MultiSensorGestureData/P3/5. Block/Training18.txt
- MultiSensorGestureData/P3/5. Block/Training19.txt
- MultiSensorGestureData/P3/6. Sway/
- MultiSensorGestureData/P3/6. Sway/Training15.txt
- MultiSensorGestureData/P3/6. Sway/Training16.txt
- MultiSensorGestureData/P3/6. Sway/Training17.txt
- MultiSensorGestureData/P3/6. Sway/Training18.txt
- MultiSensorGestureData/P3/6. Sway/Training19.txt
- MultiSensorGestureData/P4/
- MultiSensorGestureData/P4/1. Jab/
- MultiSensorGestureData/P4/1. Jab/Training15.txt
- MultiSensorGestureData/P4/1. Jab/Training16.txt
- MultiSensorGestureData/P4/1. Jab/Training17.txt
- MultiSensorGestureData/P4/1. Jab/Training18.txt
- MultiSensorGestureData/P4/1. Jab/Training19.txt
- MultiSensorGestureData/P4/2. Uppercut/
- MultiSensorGestureData/P4/2. Uppercut/Training15.txt
- MultiSensorGestureData/P4/2. Uppercut/Training16.txt
- MultiSensorGestureData/P4/2. Uppercut/Training17.txt
- MultiSensorGestureData/P4/2. Uppercut/Training18.txt
- MultiSensorGestureData/P4/2. Uppercut/Training19.txt
- MultiSensorGestureData/P4/3. Throw/
- MultiSensorGestureData/P4/3. Throw/Training15.txt
- MultiSensorGestureData/P4/3. Throw/Training16.txt
- MultiSensorGestureData/P4/3. Throw/Training17.txt
- MultiSensorGestureData/P4/3. Throw/Training18.txt
- MultiSensorGestureData/P4/3. Throw/Training19.txt
- MultiSensorGestureData/P4/4. Lift/
- MultiSensorGestureData/P4/4. Lift/Training15.txt
- MultiSensorGestureData/P4/4. Lift/Training16.txt
- MultiSensorGestureData/P4/4. Lift/Training17.txt
- MultiSensorGestureData/P4/4. Lift/Training18.txt
- MultiSensorGestureData/P4/4. Lift/Training19.txt
- MultiSensorGestureData/P4/5. Block/
- MultiSensorGestureData/P4/5. Block/Training15.txt
- MultiSensorGestureData/P4/5. Block/Training16.txt
- MultiSensorGestureData/P4/5. Block/Training17.txt
- MultiSensorGestureData/P4/5. Block/Training18.txt
- MultiSensorGestureData/P4/5. Block/Training19.txt
- MultiSensorGestureData/P4/6. Sway/
- MultiSensorGestureData/P4/6. Sway/Training15.txt
- MultiSensorGestureData/P4/6. Sway/Training16.txt
- MultiSensorGestureData/P4/6. Sway/Training17.txt
- MultiSensorGestureData/P4/6. Sway/Training18.txt
- MultiSensorGestureData/P4/6. Sway/Training19.txt
- MultiSensorGestureData/P5/
- MultiSensorGestureData/P5/1. Jab/
- MultiSensorGestureData/P5/1. Jab/Training15.txt
- MultiSensorGestureData/P5/1. Jab/Training16.txt
- MultiSensorGestureData/P5/1. Jab/Training17.txt
- MultiSensorGestureData/P5/1. Jab/Training18.txt
- MultiSensorGestureData/P5/1. Jab/Training19.txt
- MultiSensorGestureData/P5/2. Uppercut/
- MultiSensorGestureData/P5/2. Uppercut/Training15.txt
- MultiSensorGestureData/P5/2. Uppercut/Training16.txt
- MultiSensorGestureData/P5/2. Uppercut/Training17.txt
- MultiSensorGestureData/P5/2. Uppercut/Training18.txt
- MultiSensorGestureData/P5/2. Uppercut/Training19.txt
- MultiSensorGestureData/P5/3. Throw/
- MultiSensorGestureData/P5/3. Throw/Training15.txt
- MultiSensorGestureData/P5/3. Throw/Training16.txt
- MultiSensorGestureData/P5/3. Throw/Training17.txt
- MultiSensorGestureData/P5/3. Throw/Training18.txt
- MultiSensorGestureData/P5/3. Throw/Training19.txt
- MultiSensorGestureData/P5/4. Lift/
- MultiSensorGestureData/P5/4. Lift/Training15.txt
- MultiSensorGestureData/P5/4. Lift/Training16.txt
- MultiSensorGestureData/P5/4. Lift/Training17.txt
- MultiSensorGestureData/P5/4. Lift/Training18.txt
- MultiSensorGestureData/P5/4. Lift/Training19.txt
- MultiSensorGestureData/P5/5. Block/
- MultiSensorGestureData/P5/5. Block/Training15.txt
- MultiSensorGestureData/P5/5. Block/Training16.txt
- MultiSensorGestureData/P5/5. Block/Training17.txt
- MultiSensorGestureData/P5/5. Block/Training18.txt
- MultiSensorGestureData/P5/5. Block/Training19.txt
- MultiSensorGestureData/P5/6. Sway/
- MultiSensorGestureData/P6/
- MultiSensorGestureData/P6/1. Jab/
- MultiSensorGestureData/P6/1. Jab/1/
- MultiSensorGestureData/P6/1. Jab/1/Training15.txt
- MultiSensorGestureData/P6/1. Jab/1/Training16.txt
- MultiSensorGestureData/P6/1. Jab/1/Training17.txt
- MultiSensorGestureData/P6/1. Jab/1/Training18.txt
- MultiSensorGestureData/P6/1. Jab/1/Training19.txt
- MultiSensorGestureData/P6/1. Jab/2/
- MultiSensorGestureData/P6/1. Jab/2/Training15.txt
- MultiSensorGestureData/P6/1. Jab/2/Training16.txt
- MultiSensorGestureData/P6/1. Jab/2/Training17.txt
- MultiSensorGestureData/P6/1. Jab/2/Training18.txt
- MultiSensorGestureData/P6/1. Jab/2/Training19.txt
- MultiSensorGestureData/P6/1. Jab/3/
- MultiSensorGestureData/P6/1. Jab/3/Training15.txt
- MultiSensorGestureData/P6/1. Jab/3/Training16.txt
- MultiSensorGestureData/P6/1. Jab/3/Training17.txt
- MultiSensorGestureData/P6/1. Jab/3/Training18.txt
- MultiSensorGestureData/P6/1. Jab/3/Training19.txt
- MultiSensorGestureData/P6/1. Jab/readme.txt
- MultiSensorGestureData/P6/2. Uppercut/
- MultiSensorGestureData/P6/2. Uppercut/Training15.txt
- MultiSensorGestureData/P6/2. Uppercut/Training16.txt
- MultiSensorGestureData/P6/2. Uppercut/Training17.txt
- MultiSensorGestureData/P6/2. Uppercut/Training18.txt
- MultiSensorGestureData/P6/2. Uppercut/Training19.txt
- MultiSensorGestureData/P6/3. Throw/
- MultiSensorGestureData/P6/3. Throw/Training15.txt
- MultiSensorGestureData/P6/3. Throw/Training16.txt
[truncated: 133 more entries]
