# Supplementary material for: Quaternion-Based Gesture Recognition Using Wireless Wearable Motion Capture Sensors
Source: Sensors (Basel). 2016 Apr 28;16(5):605. doi: 10.3390/s16050605 (PMC4883296; doi:10.3390/s16050605)
Supplement: Supplementary file 1 [file sensors-16-00605-s001.zip › MultiSensorGestureData/P1/1. Jab/Training15.txt]

qr	qx	qy	qz	time	qr	qx	qy	qz	time	qr	qx	qy	qz	time	qr	qx	qy	qz	time	qr	qx	qy	qz	time	qr	qx	qy	qz	time	qr	qx	qy	qz	time	qr	qx	qy	qz	time	qr	qx	qy	qz	time	qr	qx	qy	qz	time	qr	qx	qy	qz	time	qr	qx	qy	qz	time	qr	qx	qy	qz	time	qr	qx	qy	qz	time	qr	qx	qy	qz	time	qr	qx	qy	qz	time	qr	qx	qy	qz	time	qr	qx	qy	qz	time	qr	qx	qy	qz	time	qr	qx	qy	qz	time	qr	qx	qy	qz	time	qr	qx	qy	qz	time	qr	qx	qy	qz	time	qr	qx	qy	qz	time	qr	qx	qy	qz	time	qr	qx	qy	qz	time	qr	qx	qy	qz	time	qr	qx	qy	qz	time	qr	qx	qy	qz	time	qr	qx	qy	qz	time	qr	qx	qy	qz	time	qr	qx	qy	qz	time	qr	qx	qy	qz	time	qr	qx	qy	qz	time	qr	qx	qy	qz	time	qr	qx	qy	qz	time	qr	qx	qy	qz	time	qr	qx	qy	qz	time	qr	qx	qy	qz	time	qr	qx	qy	qz	time	qr	qx	qy	qz	time	qr	qx	qy	qz	time	qr	qx	qy	qz	time	qr	qx	qy	qz	time	qr	qx	qy	qz	time	qr	qx	qy	qz	time	qr	qx	qy	qz	time	qr	qx	qy	qz	time	qr	qx	qy	qz	time	qr	qx	qy	qz	time	qr	qx	qy	qz	time	qr	qx	qy	qz	time	qr	qx	qy	qz	time	qr	qx	qy	qz	time	qr	qx	qy	qz	time	qr	qx	qy	qz	time	qr	qx	qy	qz	time	qr	qx	qy	qz	time	qr	qx	qy	qz	time	qr	qx	qy	qz	time	qr	qx	qy	qz	time	qr	qx	qy	qz	time	qr	qx	qy	qz	time	qr	qx	qy	qz	time	qr	qx	qy	qz	time	qr	qx	qy	qz	time	qr	qx	qy	qz	time	qr	qx	qy	qz	time	qr	qx	qy	qz	time	qr	qx	qy	qz	time	qr	qx	qy	qz	time	qr	qx	qy	qz	time	qr	qx	qy	qz	time	qr	qx	qy	qz	time	qr	qx	qy	qz	time	qr	qx	qy	qz	time	qr	qx	qy	qz	time	qr	qx	qy	qz	time	qr	qx	qy	qz	time	qr	qx	qy	qz	time	qr	qx	qy	qz	time	qr	qx	qy	qz	time	qr	qx	qy	qz	time	qr	qx	qy	qz	time	qr	qx	qy	qz	time	qr	qx	qy	qz	time	qr	qx	qy	qz	time	qr	qx	qy	qz	time	qr	qx	qy	qz	time	qr	qx	qy	qz	time	qr	qx	qy	qz	time	qr	qx	qy	qz	time	qr	qx	qy	qz	time	qr	qx	qy	qz	time	qr	qx	qy	qz	time	qr	qx	qy	qz	time	qr	qx	qy	qz	time	qr	qx	qy	qz	time	qr	qx	qy	qz	time	qr	qx	qy	qz	time	qr	qx	qy	qz	time	qr	qx	qy	qz	time	qr	qx	qy	qz	time	qr	qx	qy	qz	time	qr	qx	qy	qz	time	qr	qx	qy	qz	time	qr	qx	qy	qz	time	qr	qx	qy	qz	time	qr	qx	qy	qz	time	qr	qx	qy	qz	time	qr	qx	qy	qz	time	qr	qx	qy	qz	time	qr	qx	qy	qz	time	qr	qx	qy	qz	time	qr	qx	qy	qz	time	qr	qx	qy	qz	time	qr	qx	qy	qz	time	qr	qx	qy	qz	time	qr	qx	qy	qz	time	qr	qx	qy	qz	time	qr	qx	qy	qz	time	qr	qx	qy	qz	time	qr	qx	qy	qz	time	qr	qx	qy	qz	time	qr	qx	qy	qz	time	qr	qx	qy	qz	time	qr	qx	qy	qz	time	qr	qx	qy	qz	time	qr	qx	qy	qz	time	qr	qx	qy	qz	time	qr	qx	qy	qz	time	qr	qx	qy	qz	time	qr	qx	qy	qz	time	qr	qx	qy	qz	time	qr	qx	qy	qz	time	qr	qx	qy	qz	time	qr	qx	qy	qz	time	qr	qx	qy	qz	time	qr	qx	qy	qz	time	qr	qx	qy	qz	time	qr	qx	qy	qz	time	qr	qx	qy	qz	time	qr	qx	qy	qz	time	qr	qx	qy	qz	time	qr	qx	qy	qz	time	qr	qx	qy	qz	time	qr	qx	qy	qz	time	qr	qx	qy	qz	time	qr	qx	qy	qz	time	qr	qx	qy	qz	time	qr	qx	qy	qz	time	qr	qx	qy	qz	time	qr	qx	qy	qz	time	qr	qx	qy	qz	time	qr	qx	qy	qz	time	qr	qx	qy	qz	time	qr	qx	qy	qz	time	qr	qx	qy	qz	time	qr	qx	qy	qz	time	qr	qx	qy	qz	time	qr	qx	qy	qz	time	qr	qx	qy	qz	time	qr	qx	qy	qz	time	qr	qx	qy	qz	time	qr	qx	qy	qz	time	qr	qx	qy	qz	time	qr	qx	qy	qz	time	qr	qx	qy	qz	time	qr	qx	qy	qz	time	qr	qx	qy	qz	time	qr	qx	qy	qz	time	qr	qx	qy	qz	time	qr	qx	qy	qz	time	qr	qx	qy	qz	time	qr	qx	qy	qz	time	qr	qx	qy	qz	time	qr	qx	qy	qz	time	qr	qx	qy	qz	time	qr	qx	qy	qz	time	qr	qx	qy	qz	time	qr	qx	qy	qz	time	qr	qx	qy	qz	time	qr	qx	qy	qz	time	qr	qx	qy	qz	time	qr	qx	qy	qz	time	qr	qx	qy	qz	time	qr	qx	qy	qz	time	qr	qx	qy	qz	time	qr	qx	qy	qz	time	qr	qx	qy	qz	time	qr	qx	qy	qz	time	qr	qx	qy	qz	time	qr	qx	qy	qz	time	qr	qx	qy	qz	time	qr	qx	qy	qz	time	qr	qx	qy	qz	time	qr	qx	qy	qz	time	qr	qx	qy	qz	time	qr	qx	qy	qz	time	qr	qx	qy	qz	time	qr	qx	qy	qz	time	qr	qx	qy	qz	time	qr	qx	qy	qz	time	qr	qx	qy	qz	time	qr	qx	qy	qz	time	qr	qx	qy	qz	time	qr	qx	qy	qz	time	qr	qx	qy	qz	time	qr	qx	qy	qz	time	qr	qx	qy	qz	time	qr	qx	qy	qz	time	qr	qx	qy	qz	time	qr	qx	qy	qz	time	qr	qx	qy	qz	time	qr	qx	qy	qz	time	qr	qx	qy	qz	time	qr	qx	qy	qz	time	qr	qx	qy	qz	time	qr	qx	qy	qz	time	qr	qx	qy	qz	time	qr	qx	qy	qz	time	qr	qx	qy	qz	time	qr	qx	qy	qz	time	qr	qx	qy	qz	time	qr	qx	qy	qz	time	qr	qx	qy	qz	time	qr	qx	qy	qz	time	qr	qx	qy	qz	time	qr	qx	qy	qz	time	qr	qx	qy	qz	time	qr	qx	qy	qz	time	qr	qx	qy	qz	time	qr	qx	qy	qz	time	qr	qx	qy	qz	time	qr	qx	qy	qz	time	qr	qx	qy	qz	time	qr	qx	qy	qz	time	qr	qx	qy	qz	time	qr	qx	qy	qz	time	qr	qx	qy	qz	time	qr	qx	qy	qz	time	qr	qx	qy	qz	time	qr	qx	qy	qz	time	qr	qx	qy	qz	time	qr	qx	qy	qz	time	qr	qx	qy	qz	time	qr	qx	qy	qz	time	qr	qx	qy	qz	time	qr	qx	qy	qz	time	qr	qx	qy	qz	time	qr	qx	qy	qz	time	qr	qx	qy	qz	time	qr	qx	qy	qz	time	qr	qx	qy	qz	time	qr	qx	qy	qz	time	qr	qx	qy	qz	time	qr	qx	qy	qz	time	qr	qx	qy	qz	time	qr	qx	qy	qz	time	qr	qx	qy	qz	time	qr	qx	qy	qz	time	qr	qx	qy	qz	time	qr	qx	qy	qz	time	qr	qx	qy	qz	time	qr	qx	qy	qz	time	qr	qx	qy	qz	time	qr	qx	qy	qz	time	qr	qx	qy	qz	time	qr	qx	qy	qz	time	qr	qx	qy	qz	time	qr	qx	qy	qz	time	qr	qx	qy	qz	time	qr	qx	qy	qz	time	qr	qx	qy	qz	time	qr	qx	qy	qz	time	qr	qx	qy	qz	time	qr	qx	qy	qz	time	qr	qx	qy	qz	time	qr	qx	qy	qz	time	qr	qx	qy	qz	time	qr	qx	qy	qz	time	qr	qx	qy	qz	time	qr	qx	qy	qz	time	qr	qx	qy	qz	time	qr	qx	qy	qz	time	qr	qx	qy	qz	time	qr	qx	qy	qz	time	qr	qx	qy	qz	time	qr	qx	qy	qz	time	qr	qx	qy	qz	time	qr	qx	qy	qz	time	qr	qx	qy	qz	time	qr	qx	qy	qz	time	qr	qx	qy	qz	time	qr	qx	qy	qz	time	qr	qx	qy	qz	time	qr	qx	qy	qz	time	qr	qx	qy	qz	time	qr	qx	qy	qz	time	qr	qx	qy	qz	time	qr	qx	qy	qz	time	qr	qx	qy	qz	time	qr	qx	qy	qz	time	qr	qx	qy	qz	time	qr	qx	qy	qz	time	qr	qx	qy	qz	time	qr	qx	qy	qz	time	qr	qx	qy	qz	time	qr	qx	qy	qz	time	qr	qx	qy	qz	time	qr	qx	qy	qz	time	qr	qx	qy	qz	time	qr	qx	qy	qz	time	qr	qx	qy	qz	time	qr	qx	qy	qz	time	qr	qx	qy	qz	time	qr	qx	qy	qz	time	qr	qx	qy	qz	time	qr	qx	qy	qz	time	qr	qx	qy	qz	time	qr	qx	qy	qz	time	qr	qx	qy	qz	time	qr	qx	qy	qz	time	qr	qx	qy	qz	time	qr	qx	qy	qz	time	qr	qx	qy	qz	time	qr	qx	qy	qz	time	qr	qx	qy	qz	time	qr	qx	qy	qz	time	qr	qx	qy	qz	time	qr	qx	qy	qz	time	qr	qx	qy	qz	time	qr	qx	qy	qz	time	qr	qx	qy	qz	time	qr	qx	qy	qz	time	qr	qx	qy	qz	time	qr	qx	qy	qz	time	qr	qx	qy	qz	time	qr	qx	qy	qz	time	qr	qx	qy	qz	time	qr	qx	qy	qz	time	qr	qx	qy	qz	time	qr	qx	qy	qz	time	qr	qx	qy	qz	time	qr	qx	qy	qz	time	qr	qx	qy	qz	time	qr	qx	qy	qz	time	qr	qx	qy	qz	time	qr	qx	qy	qz	time	qr	qx	qy	qz	time	qr	qx	qy	qz	time	qr	qx	qy	qz	time	qr	qx	qy	qz	time	qr	qx	qy	qz	time	qr	qx	qy	qz	time	qr	qx	qy	qz	time	qr	qx	qy	qz	time	qr	qx	qy	qz	time	qr	qx	qy	qz	time	qr	qx	qy	qz	time	qr	qx	qy	qz	time	qr	qx	qy	qz	time	qr	qx	qy	qz	time	qr	qx	qy	qz	time	qr	qx	qy	qz	time	qr	qx	qy	qz	time	qr	qx	qy	qz	time	qr	qx	qy	qz	time	qr	qx	qy	qz	time	qr	qx	qy	qz	time	qr	qx	qy	qz	time	qr	qx	qy	qz	time	qr	qx	qy	qz	time	qr	qx	qy	qz	time	qr	qx	qy	qz	time	qr	qx	qy	qz	time	qr	qx	qy	qz	time	qr	qx	qy	qz	time	qr	qx	qy	qz	time	qr	qx	qy	qz	time	qr	qx	qy	qz	time	qr	qx	qy	qz	time	qr	qx	qy	qz	time	qr	qx	qy	qz	time	qr	qx	qy	qz	time	qr	qx	qy	qz	time	qr	qx	qy	qz	time	qr	qx	qy	qz	time	qr	qx	qy	qz	time	qr	qx	qy	qz	time	qr	qx	qy	qz	time	qr	qx	qy	qz	time	qr	qx	qy	qz	time	qr	qx	qy	qz	time	qr	qx	qy	qz	time	qr	qx	qy	qz	time	qr	qx	qy	qz	time	qr	qx	qy	qz	time	qr	qx	qy	qz	time	qr	qx	qy	qz	time	qr	qx	qy	qz	time	qr	qx	qy	qz	time	qr	qx	qy	qz	time	qr	qx	qy	qz	time	qr	qx	qy	qz	time	qr	qx	qy	qz	time	qr	qx	qy	qz	time	qr	qx	qy	qz	time	qr	qx	qy	qz	time	qr	qx	qy	qz	time	qr	qx	qy	qz	time	qr	qx	qy	qz	time	qr	qx	qy	qz	time	qr	qx	qy	qz	time	qr	qx	qy	qz	time	qr	qx	qy	qz	time	qr	qx	qy	qz	time	qr	qx	qy	qz	time	qr	qx	qy	qz	time	qr	qx	qy	qz	time	qr	qx	qy	qz	time	qr	qx	qy	qz	time	qr	qx	qy	qz	time	qr	qx	qy	qz	time	qr	qx	qy	qz	time	qr	qx	qy	qz	time	qr	qx	qy	qz	time	qr	qx	qy	qz	time	qr	qx	qy	qz	time	qr	qx	qy	qz	time	qr	qx	qy	qz	time	qr	qx	qy	qz	time	qr	qx	qy	qz	time	qr	qx	qy	qz	time	qr	qx	qy	qz	time	qr	qx	qy	qz	time	qr	qx	qy	qz	time	qr	qx	qy	qz	time	qr	qx	qy	qz	time	qr	qx	qy	qz	time	qr	qx	qy	qz	time	qr	qx	qy	qz	time	qr	qx	qy	qz	time	qr	qx	qy	qz	time	qr	qx	qy	qz	time	qr	qx	qy	qz	time	qr	qx	qy	qz	time	qr	qx	qy	qz	time	qr	qx	qy	qz	time	qr	qx	qy	qz	time	qr	qx	qy	qz	time	qr	qx	qy	qz	time	qr	qx	qy	qz	time	qr	qx	qy	qz	time	qr	qx	qy	qz	time	qr	qx	qy	qz	time	qr	qx	qy	qz	time	qr	qx	qy	qz	time	qr	qx	qy	qz	time	qr	qx	qy	qz	time	qr	qx	qy	qz	time	qr	qx	qy	qz	time	qr	qx	qy	qz	time	qr	qx	qy	qz	time	qr	qx	qy	qz	time	qr	qx	qy	qz	time	qr	qx	qy	qz	time	qr	qx	qy	qz	time	qr	qx	qy	qz	time	qr	qx	qy	qz	time	qr	qx	qy	qz	time	qr	qx	qy	qz	time	qr	qx	qy	qz	time	qr	qx	qy	qz	time	qr	qx	qy	qz	time	qr	qx	qy	qz	time	qr	qx	qy	qz	time	qr	qx	qy	qz	time	qr	qx	qy	qz	time	qr	qx	qy	qz	time	qr	qx	qy	qz	time	qr	qx	qy	qz	time	qr	qx	qy	qz	time	qr	qx	qy	qz	time	qr	qx	qy	qz	time	qr	qx	qy	qz	time	qr	qx	qy	qz	time	qr	qx	qy	qz	time	qr	qx	qy	qz	time	qr	qx	qy	qz	time	qr	qx	qy	qz	time	qr	qx	qy	qz	time	qr	qx	qy	qz	time	qr	qx	qy	qz	time	qr	qx	qy	qz	time	qr	qx	qy	qz	time	qr	qx	qy	qz	time	qr	qx	qy	qz	time	qr	qx	qy	qz	time	qr	qx	qy	qz	time	qr	qx	qy	qz	time	qr	qx	qy	qz	time	qr	qx	qy	qz	time	qr	qx	qy	qz	time	qr	qx	qy	qz	time	qr	qx	qy	qz	time	qr	qx	qy	qz	time	qr	qx	qy	qz	time	qr	qx	qy	qz	time	qr	qx	qy	qz	time	qr	qx	qy	qz	time	qr	qx	qy	qz	time	qr	qx	qy	qz	time	qr	qx	qy	qz	time	qr	qx	qy	qz	time	qr	qx	qy	qz	time	qr	qx	qy	qz	time	qr	qx	qy	qz	time	qr	qx	qy	qz	time	qr	qx	qy	qz	time	qr	qx	qy	qz	time	qr	qx	qy	qz	time	qr	qx	qy	qz	time	qr	qx	qy	qz	time	qr	qx	qy	qz	time	qr	qx	qy	qz	time	qr	qx	qy	qz	time	qr	qx	qy	qz	time	qr	qx	qy	qz	time	qr	qx	qy	qz	time	qr	qx	qy	qz	time	qr	qx	qy	qz	time	qr	qx	qy	qz	time	qr	qx	qy	qz	time	qr	qx	qy	qz	time	qr	qx	qy	qz	time	qr	qx	qy	qz	time	qr	qx	qy	qz	time	qr	qx	qy	qz	time	qr	qx	qy	qz	time	qr	qx	qy	qz	time	qr	qx	qy	qz	time	qr	qx	qy	qz	time	qr	qx	qy	qz	time	qr	qx	qy	qz	time	qr	qx	qy	qz	time	qr	qx	qy	qz	time	qr	qx	qy	qz	time	qr	qx	qy	qz	time	qr	qx	qy	qz	time	qr	qx	qy	qz	time	qr	qx	qy	qz	time	qr	qx	qy	qz	time	qr	qx	qy	qz	time	qr	qx	qy	qz	time	qr	qx	qy	qz	time	qr	qx	qy	qz	time	qr	qx	qy	qz	time	qr	qx	qy	qz	time	qr	qx	qy	qz	time	qr	qx	qy	qz	time	qr	qx	qy	qz	time	qr	qx	qy	qz	time	qr	qx	qy	qz	time	qr	qx	qy	qz	time	qr	qx	qy	qz	time	qr	qx	qy	qz	time	qr	qx	qy	qz	time	qr	qx	qy	qz	time	qr	qx	qy	qz	time	qr	qx	qy	qz	time	qr	qx	qy	qz	time	qr	qx	qy	qz	time	qr	qx	qy	qz	time	qr	qx	qy	qz	time	qr	qx	qy	qz	time	qr	qx	qy	qz	time	qr	qx	qy	qz	time	qr	qx	qy	qz	time	qr	qx	qy	qz	time	qr	qx	qy	qz	time	qr	qx	qy	qz	time	qr	qx	qy	qz	time	qr	qx	qy	qz	time	qr	qx	qy	qz	time	qr	qx	qy	qz	time	qr	qx	qy	qz	time	qr	qx	qy	qz	time	qr	qx	qy	qz	time	qr	qx	qy	qz	time	qr	qx	qy	qz	time	qr	qx	qy	qz	time	qr	qx	qy	qz	time	qr	qx	qy	qz	time	qr	qx	qy	qz	time	qr	qx	qy	qz	time	qr	qx	qy	qz	time	qr	qx	qy	qz	time	qr	qx	qy	qz	time	qr	qx	qy	qz	time	qr	qx	qy	qz	time	qr	qx	qy	qz	time	qr	qx	qy	qz	time	qr	qx	qy	qz	time	qr	qx	qy	qz	time	qr	qx	qy	qz	time	qr	qx	qy	qz	time	qr	qx	qy	qz	time	qr	qx	qy	qz	time	qr	qx	qy	qz	time	qr	qx	qy	qz	time	qr	qx	qy	qz	time	qr	qx	qy	qz	time	qr	qx	qy	qz	time	qr	qx	qy	qz	time	qr	qx	qy	qz	time	qr	qx	qy	qz	time	qr	qx	qy	qz	time	qr	qx	qy	qz	time	qr	qx	qy	qz	time	qr	qx	qy	qz	time	qr	qx	qy	qz	time	qr	qx	qy	qz	time	qr	qx	qy	qz	time	qr	qx	qy	qz	time	qr	qx	qy	qz	time	qr	qx	qy	qz	time	qr	qx	qy	qz	time	qr	qx	qy	qz	time	qr	qx	qy	qz	time	qr	qx	qy	qz	time	qr	qx	qy	qz	time	qr	qx	qy	qz	time	qr	qx	qy	qz	time	qr	qx	qy	qz	time	qr	qx	qy	qz	time	qr	qx	qy	qz	time	qr	qx	qy	qz	time	qr	qx	qy	qz	time	qr	qx	qy	qz	time	qr	qx	qy	qz	time	qr	qx	qy	qz	time	qr	qx	qy	qz	time	qr	qx	qy	qz	time	qr	qx	qy	qz	time	qr	qx	qy	qz	time	qr	qx	qy	qz	time	qr	qx	qy	qz	time	qr	qx	qy	qz	time	qr	qx	qy	qz	time	qr	qx	qy	qz	time	qr	qx	qy	qz	time	qr	qx	qy	qz	time	qr	qx	qy	qz	time	qr	qx	qy	qz	time	qr	qx	qy	qz	time	qr	qx	qy	qz	time	qr	qx	qy	qz	time	qr	qx	qy	qz	time	qr	qx	qy	qz	time	qr	qx	qy	qz	time	qr	qx	qy	qz	time	qr	qx	qy	qz	time	qr	qx	qy	qz	time	qr	qx	qy	qz	time	qr	qx	qy	qz	time	qr	qx	qy	qz	time	qr	qx	qy	qz	time	qr	qx	qy	qz	time	qr	qx	qy	qz	time	qr	qx	qy	qz	time	qr	qx	qy	qz	time	qr	qx	qy	qz	time	qr	qx	qy	qz	time	qr	qx	qy	qz	time	qr	qx	qy	qz	time	qr	qx	qy	qz	time	qr	qx	qy	qz	time	qr	qx	qy	qz	time	qr	qx	qy	qz	time	qr	qx	qy	qz	time	qr	qx	qy	qz	time	qr	qx	qy	qz	time	qr	qx	qy	qz	time	qr	qx	qy	qz	time	qr	qx	qy	qz	time	qr	qx	qy	qz	time	qr	qx	qy	qz	time	qr	qx	qy	qz	time	qr	qx	qy	qz	time	qr	qx	qy	qz	time	qr	qx	qy	qz	time	qr	qx	qy	qz	time	qr	qx	qy	qz	time	qr	qx	qy	qz	time	qr	qx	qy	qz	time	qr	qx	qy	qz	time	qr	qx	qy	qz	time	qr	qx	qy	qz	time	qr	qx	qy	qz	time	qr	qx	qy	qz	time	qr	qx	qy	qz	time	qr	qx	qy	qz	time	qr	qx	qy	qz	time	qr	qx	qy	qz	time	qr	qx	qy	qz	time	qr	qx	qy	qz	time	qr	qx	qy	qz	time	qr	qx	qy	qz	time	qr	qx	qy	qz	time	qr	qx	qy	qz	time	qr	qx	qy	qz	time	qr	qx	qy	qz	time	qr	qx	qy	qz	time	qr	qx	qy	qz	time	qr	qx	qy	qz	time	qr	qx	qy	qz	time	qr	qx	qy	qz	time	qr	qx	qy	qz	time	qr	qx	qy	qz	time	qr	qx	qy	qz	time	qr	qx	qy	qz	time	qr	qx	qy	qz	time	qr	qx	qy	qz	time	qr	qx	qy	qz	time	qr	qx	qy	qz	time	qr	qx	qy	qz	time	qr	qx	qy	qz	time	qr	qx	qy	qz	time	qr	qx	qy	qz	time	qr	qx	qy	qz	time	qr	qx	qy	qz	time	qr	qx	qy	qz	time	qr	qx	qy	qz	time	qr	qx	qy	qz	time	qr	qx	qy	qz	time	qr	qx	qy	qz	time	qr	qx	qy	qz	time	qr	qx	qy	qz	time	qr	qx	qy	qz	time	qr	qx	qy	qz	time	qr	qx	qy	qz	time	qr	qx	qy	qz	time	qr	qx	qy	qz	time	qr	qx	qy	qz	time	qr	qx	qy	qz	time	qr	qx	qy	qz	time	qr	qx	qy	qz	time	qr	qx	qy	qz	time	qr	qx	qy	qz	time	qr	qx	qy	qz	time	qr	qx	qy	qz	time	qr	qx	qy	qz	time	qr	qx	qy	qz	time	qr	qx	qy	qz	time	qr	qx	qy	qz	time	qr	qx	qy	qz	time	qr	qx	qy	qz	time	qr	qx	qy	qz	time	qr	qx	qy	qz	time	qr	qx	qy	qz	time	qr	qx	qy	qz	time	qr	qx	qy	qz	time	qr	qx	qy	qz	time	qr	qx	qy	qz	time	qr	qx	qy	qz	time	qr	qx	qy	qz	time	qr	qx	qy	qz	time	qr	qx	qy	qz	time	qr	qx	qy	qz	time	qr	qx	qy	qz	time	qr	qx	qy	qz	time	qr	qx	qy	qz	time	qr	qx	qy	qz	time	qr	qx	qy	qz	time	qr	qx	qy	qz	time	qr	qx	qy	qz	time	qr	qx	qy	qz	time	qr	qx	qy	qz	time	qr	qx	qy	qz	time	qr	qx	qy	qz	time	qr	qx	qy	qz	time	qr	qx	qy	qz	time	qr	qx	qy	qz	time	qr	qx	qy	qz	time	qr	qx	qy	qz	time	qr	qx	qy	qz	time	qr	qx	qy	qz	time	qr	qx	qy	qz	time	qr	qx	qy	qz	time	qr	qx	qy	qz	time	qr	qx	qy	qz	time	qr	qx	qy	qz	time	qr	qx	qy	qz	time	qr	qx	qy	qz	time	qr	qx	qy	qz	time	qr	qx	qy	qz	time	qr	qx	qy	qz	time	qr	qx	qy	qz	time	qr	qx	qy	qz	time	qr	qx	qy	qz	time	qr	qx	qy	qz	time	qr	qx	qy	qz	time	qr	qx	qy	qz	time	qr	qx	qy	qz	time	qr	qx	qy	qz	time	qr	qx	qy	qz	time	qr	qx	qy	qz	time	qr	qx	qy	qz	time	qr	qx	qy	qz	time	qr	qx	qy	qz	time	qr	qx	qy	qz	time	qr	qx	qy	qz	time	qr	qx	qy	qz	time	qr	qx	qy	qz	time	qr	qx	qy	qz	time	qr	qx	qy	qz	time	qr	qx	qy	qz	time	qr	qx	qy	qz	time	qr	qx	qy	qz	time	qr	qx	qy	qz	time	qr	qx	qy	qz	time	qr	qx	qy	qz	time	qr	qx	qy	qz	time	qr	qx	qy	qz	time	qr	qx	qy	qz	time	qr	qx	qy	qz	time	qr	qx	qy	qz	time	qr	qx	qy	qz	time	qr	qx	qy	qz	time	qr	qx	qy	qz	time	qr	qx	qy	qz	time	qr	qx	qy	qz	time	qr	qx	qy	qz	time	qr	qx	qy	qz	time	qr	qx	qy	qz	time	qr	qx	qy	qz	time	qr	qx	qy	qz	time	qr	qx	qy	qz	time	qr	qx	qy	qz	time	qr	qx	qy	qz	time	qr	qx	qy	qz	time	qr	qx	qy	qz	time	qr	qx	qy	qz	time	qr	qx	qy	qz	time	qr	qx	qy	qz	time	qr	qx	qy	qz	time	qr	qx	qy	qz	time	qr	qx	qy	qz	time	qr	qx	qy	qz	time	qr	qx	qy	qz	time	qr	qx	qy	qz	time	qr	qx	qy	qz	time	qr	qx	qy	qz	time	qr	qx	qy	qz	time	qr	qx	qy	qz	time	qr	qx	qy	qz	time	qr	qx	qy	qz	time	qr	qx	qy	qz	time	qr	qx	qy	qz	time	qr	qx	qy	qz	time	qr	qx	qy	qz	time	qr	qx	qy	qz	time	qr	qx	qy	qz	time	qr	qx	qy	qz	time	qr	qx	qy	qz	time	qr	qx	qy	qz	time	qr	qx	qy	qz	time	qr	qx	qy	qz	time	qr	qx	qy	qz	time
0.632935	-0.208984	-0.519592	0.534546	1441495069	0.632935	-0.208984	-0.519592	0.534546	1441495069	0.632935	-0.208984	-0.519592	0.534546	1441495069	0.611145	-0.28717	-0.445801	0.587585	1441495069	0.611145	-0.28717	-0.445801	0.587585	1441495069	0.611145	-0.28717	-0.445801	0.587585	1441495069	0.611145	-0.28717	-0.445801	0.587585	1441495069	0.611145	-0.28717	-0.445801	0.587585	1441495069	0.611145	-0.28717	-0.445801	0.587585	1441495069	0.611145	-0.28717	-0.445801	0.587585	1441495069	0.584717	-0.3573	-0.363525	0.631042	1441495069	0.584717	-0.3573	-0.363525	0.631042	1441495069	0.584717	-0.3573	-0.363525	0.631042	1441495069	0.584717	-0.3573	-0.363525	0.631042	1441495069	0.584717	-0.3573	-0.363525	0.631042	1441495069	0.584717	-0.3573	-0.363525	0.631042	1441495069	0.556763	-0.420898	-0.284058	0.65741	1441495069	0.556763	-0.420898	-0.284058	0.65741	1441495069	0.556763	-0.420898	-0.284058	0.65741	1441495069	0.556763	-0.420898	-0.284058	0.65741	1441495069	0.556763	-0.420898	-0.284058	0.65741	1441495069	0.556763	-0.420898	-0.284058	0.65741	1441495069	0.529907	-0.475281	-0.211487	0.669739	1441495069	0.529907	-0.475281	-0.211487	0.669739	1441495069	0.529907	-0.475281	-0.211487	0.669739	1441495069	0.529907	-0.475281	-0.211487	0.669739	1441495069	0.529907	-0.475281	-0.211487	0.669739	1441495069	0.529907	-0.475281	-0.211487	0.669739	1441495069	0.515259	-0.503235	-0.138489	0.679749	1441495069	0.515259	-0.503235	-0.138489	0.679749	1441495070	0.515259	-0.503235	-0.138489	0.679749	1441495070	0.515259	-0.503235	-0.138489	0.679749	1441495070	0.515259	-0.503235	-0.138489	0.679749	1441495070	0.515259	-0.503235	-0.138489	0.679749	1441495070	0.505127	-0.514526	-0.072083	0.689087	1441495070	0.505127	-0.514526	-0.072083	0.689087	1441495070	0.505127	-0.514526	-0.072083	0.689087	1441495070	0.505127	-0.514526	-0.072083	0.689087	1441495070	0.505127	-0.514526	-0.072083	0.689087	1441495070	0.505127	-0.514526	-0.072083	0.689087	1441495070	0.478271	-0.523987	-0.028198	0.704163	1441495070	0.478271	-0.523987	-0.028198	0.704163	1441495070	0.478271	-0.523987	-0.028198	0.704163	1441495070	0.478271	-0.523987	-0.028198	0.704163	1441495070	0.478271	-0.523987	-0.028198	0.704163	1441495070	0.478271	-0.523987	-0.028198	0.704163	1441495070	0.44104	-0.52655	0.000244	0.726807	1441495070	0.44104	-0.52655	0.000244	0.726807	1441495070	0.44104	-0.52655	0.000244	0.726807	1441495070	0.44104	-0.52655	0.000244	0.726807	1441495070	0.44104	-0.52655	0.000244	0.726807	1441495070	0.44104	-0.52655	0.000244	0.726807	1441495070	0.397705	-0.520813	0.026245	0.754883	1441495070	0.397705	-0.520813	0.026245	0.754883	1441495070	0.397705	-0.520813	0.026245	0.754883	1441495070	0.397705	-0.520813	0.026245	0.754883	1441495070	0.397705	-0.520813	0.026245	0.754883	1441495070	0.397705	-0.520813	0.026245	0.754883	1441495070	0.397705	-0.520813	0.026245	0.754883	1441495070	0.358765	-0.505432	0.053467	0.782898	1441495070	0.358765	-0.505432	0.053467	0.782898	1441495070	0.358765	-0.505432	0.053467	0.782898	1441495070	0.358765	-0.505432	0.053467	0.782898	1441495070	0.358765	-0.505432	0.053467	0.782898	1441495070	0.358765	-0.505432	0.053467	0.782898	1441495070	0.332275	-0.478516	0.071533	0.80957	1441495070	0.332275	-0.478516	0.071533	0.80957	1441495070	0.332275	-0.478516	0.071533	0.80957	1441495070	0.332275	-0.478516	0.071533	0.80957	1441495070	0.332275	-0.478516	0.071533	0.80957	1441495070	0.332275	-0.478516	0.071533	0.80957	1441495070	0.326904	-0.44165	0.072021	0.832397	1441495070	0.326904	-0.44165	0.072021	0.832397	1441495070	0.326904	-0.44165	0.072021	0.832397	1441495070	0.326904	-0.44165	0.072021	0.832397	1441495070	0.326904	-0.44165	0.072021	0.832397	1441495070	0.326904	-0.44165	0.072021	0.832397	1441495070	0.347473	-0.385803	0.062256	0.852356	1441495070	0.347473	-0.385803	0.062256	0.852356	1441495070	0.347473	-0.385803	0.062256	0.852356	1441495070	0.347473	-0.385803	0.062256	0.852356	1441495070	0.347473	-0.385803	0.062256	0.852356	1441495070	0.347473	-0.385803	0.062256	0.852356	1441495070	0.347473	-0.385803	0.062256	0.852356	1441495070	0.386841	-0.317505	0.054626	0.864014	1441495070	0.386841	-0.317505	0.054626	0.864014	1441495070	0.386841	-0.317505	0.054626	0.864014	1441495070	0.386841	-0.317505	0.054626	0.864014	1441495070	0.386841	-0.317505	0.054626	0.864014	1441495070	0.386841	-0.317505	0.054626	0.864014	1441495070	0.433716	-0.249023	0.056274	0.864075	1441495070	0.433716	-0.249023	0.056274	0.864075	1441495070	0.433716	-0.249023	0.056274	0.864075	1441495070	0.433716	-0.249023	0.056274	0.864075	1441495070	0.433716	-0.249023	0.056274	0.864075	1441495070	0.433716	-0.249023	0.056274	0.864075	1441495070	0.487549	-0.183899	0.054382	0.851746	1441495070	0.487549	-0.183899	0.054382	0.851746	1441495070	0.487549	-0.183899	0.054382	0.851746	1441495070	0.487549	-0.183899	0.054382	0.851746	1441495070	0.487549	-0.183899	0.054382	0.851746	1441495070	0.487549	-0.183899	0.054382	0.851746	1441495070	0.487549	-0.183899	0.054382	0.851746	1441495070	0.541565	-0.11908	0.042908	0.831055	1441495070	0.541565	-0.11908	0.042908	0.831055	1441495070	0.541565	-0.11908	0.042908	0.831055	1441495070	0.541565	-0.11908	0.042908	0.831055	1441495070	0.541565	-0.11908	0.042908	0.831055	1441495070	0.541565	-0.11908	0.042908	0.831055	1441495070	0.585571	-0.069763	0.019165	0.807312	1441495070	0.585571	-0.069763	0.019165	0.807312	1441495070	0.585571	-0.069763	0.019165	0.807312	1441495070	0.585571	-0.069763	0.019165	0.807312	1441495070	0.585571	-0.069763	0.019165	0.807312	1441495070	0.585571	-0.069763	0.019165	0.807312	1441495070	0.603027	-0.04303	0.000854	0.796509	1441495070	0.603027	-0.04303	0.000854	0.796509	1441495070	0.603027	-0.04303	0.000854	0.796509	1441495070	0.603027	-0.04303	0.000854	0.796509	1441495070	0.603027	-0.04303	0.000854	0.796509	1441495070	0.603027	-0.04303	0.000854	0.796509	1441495070	0.596008	-0.039734	-0.004272	0.80188	1441495070	0.596008	-0.039734	-0.004272	0.80188	1441495070	0.596008	-0.039734	-0.004272	0.80188	1441495070	0.596008	-0.039734	-0.004272	0.80188	1441495070	0.596008	-0.039734	-0.004272	0.80188	1441495070	0.596008	-0.039734	-0.004272	0.80188	1441495070	0.596008	-0.039734	-0.004272	0.80188	1441495070	0.581543	-0.031128	0.012939	0.812744	1441495070	0.581543	-0.031128	0.012939	0.812744	1441495070	0.581543	-0.031128	0.012939	0.812744	1441495070	0.581543	-0.031128	0.012939	0.812744	1441495070	0.581543	-0.031128	0.012939	0.812744	1441495070	0.581543	-0.031128	0.012939	0.812744	1441495070	0.56012	-0.043335	0.023621	0.826904	1441495070	0.56012	-0.043335	0.023621	0.826904	1441495070	0.56012	-0.043335	0.023621	0.826904	1441495070	0.56012	-0.043335	0.023621	0.826904	1441495070	0.56012	-0.043335	0.023621	0.826904	1441495070	0.56012	-0.043335	0.023621	0.826904	1441495070	0.56012	-0.043335	0.023621	0.826904	1441495070	0.531494	-0.065735	0.033936	0.84375	1441495070	0.531494	-0.065735	0.033936	0.84375	1441495071	0.531494	-0.065735	0.033936	0.84375	1441495071	0.531494	-0.065735	0.033936	0.84375	1441495071	0.531494	-0.065735	0.033936	0.84375	1441495071	0.531494	-0.065735	0.033936	0.84375	1441495071	0.49469	-0.096619	0.036987	0.862854	1441495071	0.49469	-0.096619	0.036987	0.862854	1441495071	0.49469	-0.096619	0.036987	0.862854	1441495071	0.49469	-0.096619	0.036987	0.862854	1441495071	0.49469	-0.096619	0.036987	0.862854	1441495071	0.49469	-0.096619	0.036987	0.862854	1441495071	0.454407	-0.129395	0.044861	0.880188	1441495071	0.454407	-0.129395	0.044861	0.880188	1441495071	0.454407	-0.129395	0.044861	0.880188	1441495071	0.454407	-0.129395	0.044861	0.880188	1441495071	0.454407	-0.129395	0.044861	0.880188	1441495071	0.454407	-0.129395	0.044861	0.880188	1441495071	0.415649	-0.167603	0.056641	0.89209	1441495071	0.415649	-0.167603	0.056641	0.89209	1441495071	0.415649	-0.167603	0.056641	0.89209	1441495071	0.415649	-0.167603	0.056641	0.89209	1441495071	0.415649	-0.167603	0.056641	0.89209	1441495071	0.415649	-0.167603	0.056641	0.89209	1441495071	0.386902	-0.211487	0.069092	0.894836	1441495071	0.386902	-0.211487	0.069092	0.894836	1441495071	0.386902	-0.211487	0.069092	0.894836	1441495071	0.386902	-0.211487	0.069092	0.894836	1441495071	0.386902	-0.211487	0.069092	0.894836	1441495071	0.386902	-0.211487	0.069092	0.894836	1441495071	0.386902	-0.211487	0.069092	0.894836	1441495071	0.369263	-0.252625	0.086243	0.890137	1441495071	0.369263	-0.252625	0.086243	0.890137	1441495071	0.369263	-0.252625	0.086243	0.890137	1441495071	0.369263	-0.252625	0.086243	0.890137	1441495071	0.369263	-0.252625	0.086243	0.890137	1441495071	0.369263	-0.252625	0.086243	0.890137	1441495071	0.364746	-0.293396	0.105164	0.87738	1441495071	0.364746	-0.293396	0.105164	0.87738	1441495071	0.364746	-0.293396	0.105164	0.87738	1441495071	0.364746	-0.293396	0.105164	0.87738	1441495071	0.364746	-0.293396	0.105164	0.87738	1441495071	0.364746	-0.293396	0.105164	0.87738	1441495071	0.369019	-0.330688	0.118103	0.860535	1441495071	0.369019	-0.330688	0.118103	0.860535	1441495071	0.369019	-0.330688	0.118103	0.860535	1441495071	0.369019	-0.330688	0.118103	0.860535	1441495071	0.369019	-0.330688	0.118103	0.860535	1441495071	0.369019	-0.330688	0.118103	0.860535	1441495071	0.369019	-0.330688	0.118103	0.860535	1441495071	0.37793	-0.358276	0.122009	0.84491	1441495071	0.37793	-0.358276	0.122009	0.84491	1441495071	0.37793	-0.358276	0.122009	0.84491	1441495071	0.37793	-0.358276	0.122009	0.84491	1441495071	0.37793	-0.358276	0.122009	0.84491	1441495071	0.37793	-0.358276	0.122009	0.84491	1441495071	0.381531	-0.375488	0.116516	0.836548	1441495071	0.381531	-0.375488	0.116516	0.836548	1441495071	0.381531	-0.375488	0.116516	0.836548	1441495071	0.381531	-0.375488	0.116516	0.836548	1441495071	0.381531	-0.375488	0.116516	0.836548	1441495071	0.381531	-0.375488	0.116516	0.836548	1441495071	0.376526	-0.383118	0.106995	0.836609	1441495071	0.376526	-0.383118	0.106995	0.836609	1441495071	0.376526	-0.383118	0.106995	0.836609	1441495071	0.376526	-0.383118	0.106995	0.836609	1441495071	0.376526	-0.383118	0.106995	0.836609	1441495071	0.376526	-0.383118	0.106995	0.836609	1441495071	0.360046	-0.385193	0.104309	0.843262	1441495071	0.360046	-0.385193	0.104309	0.843262	1441495071	0.360046	-0.385193	0.104309	0.843262	1441495071	0.360046	-0.385193	0.104309	0.843262	1441495071	0.360046	-0.385193	0.104309	0.843262	1441495071	0.360046	-0.385193	0.104309	0.843262	1441495071	0.360046	-0.385193	0.104309	0.843262	1441495071	0.339111	-0.381775	0.111023	0.852539	1441495071	0.339111	-0.381775	0.111023	0.852539	1441495071	0.339111	-0.381775	0.111023	0.852539	1441495071	0.339111	-0.381775	0.111023	0.852539	1441495071	0.339111	-0.381775	0.111023	0.852539	1441495071	0.339111	-0.381775	0.111023	0.852539	1441495071	0.324829	-0.369019	0.127563	0.861389	1441495071	0.324829	-0.369019	0.127563	0.861389	1441495071	0.324829	-0.369019	0.127563	0.861389	1441495071	0.324829	-0.369019	0.127563	0.861389	1441495071	0.324829	-0.369019	0.127563	0.861389	1441495071	0.325867	-0.348267	0.136719	0.868164	1441495071	0.325867	-0.348267	0.136719	0.868164	1441495071	0.325867	-0.348267	0.136719	0.868164	1441495071	0.325867	-0.348267	0.136719	0.868164	1441495071	0.325867	-0.348267	0.136719	0.868164	1441495071	0.325867	-0.348267	0.136719	0.868164	1441495071	0.325867	-0.348267	0.136719	0.868164	1441495071	0.346802	-0.311157	0.14093	0.873474	1441495071	0.346802	-0.311157	0.14093	0.873474	1441495071	0.346802	-0.311157	0.14093	0.873474	1441495071	0.346802	-0.311157	0.14093	0.873474	1441495071	0.346802	-0.311157	0.14093	0.873474	1441495071	0.346802	-0.311157	0.14093	0.873474	1441495071	0.385681	-0.258789	0.134216	0.875366	1441495071	0.385681	-0.258789	0.134216	0.875366	1441495071	0.385681	-0.258789	0.134216	0.875366	1441495071	0.385681	-0.258789	0.134216	0.875366	1441495071	0.385681	-0.258789	0.134216	0.875366	1441495071	0.385681	-0.258789	0.134216	0.875366	1441495071	0.385681	-0.258789	0.134216	0.875366	1441495071	0.439026	-0.197327	0.121582	0.867981	1441495071	0.439026	-0.197327	0.121582	0.867981	1441495071	0.439026	-0.197327	0.121582	0.867981	1441495071	0.439026	-0.197327	0.121582	0.867981	1441495071	0.439026	-0.197327	0.121582	0.867981	1441495071	0.439026	-0.197327	0.121582	0.867981	1441495071	0.500488	-0.130493	0.103027	0.849609	1441495071	0.500488	-0.130493	0.103027	0.849609	1441495071	0.500488	-0.130493	0.103027	0.849609	1441495071	0.500488	-0.130493	0.103027	0.849609	1441495072	0.500488	-0.130493	0.103027	0.849609	1441495072	0.500488	-0.130493	0.103027	0.849609	1441495072	0.500488	-0.130493	0.103027	0.849609	1441495072	0.563843	-0.079041	0.060486	0.819824	1441495072	0.563843	-0.079041	0.060486	0.819824	1441495072	0.563843	-0.079041	0.060486	0.819824	1441495072	0.563843	-0.079041	0.060486	0.819824	1441495072	0.563843	-0.079041	0.060486	0.819824	1441495072	0.563843	-0.079041	0.060486	0.819824	1441495072	0.563843	-0.079041	0.060486	0.819824	1441495072	0.596436	-0.036804	0.024963	0.801392	1441495072	0.596436	-0.036804	0.024963	0.801392	1441495072	0.596436	-0.036804	0.024963	0.801392	1441495072	0.596436	-0.036804	0.024963	0.801392	1441495072	0.596436	-0.036804	0.024963	0.801392	1441495072	0.596436	-0.036804	0.024963	0.801392	1441495072	0.599731	-0.018433	0.017883	0.799744	1441495072	0.599731	-0.018433	0.017883	0.799744	1441495072	0.599731	-0.018433	0.017883	0.799744	1441495072	0.599731	-0.018433	0.017883	0.799744	1441495072	0.599731	-0.018433	0.017883	0.799744	1441495072	0.599731	-0.018433	0.017883	0.799744	1441495072	0.599487	-0.009399	0.020691	0.799988	1441495072	0.599487	-0.009399	0.020691	0.799988	1441495072	0.599487	-0.009399	0.020691	0.799988	1441495072	0.599487	-0.009399	0.020691	0.799988	1441495072	0.599487	-0.009399	0.020691	0.799988	1441495072	0.595886	-0.008484	0.020386	0.802734	1441495072	0.595886	-0.008484	0.020386	0.802734	1441495072	0.595886	-0.008484	0.020386	0.802734	1441495072	0.595886	-0.008484	0.020386	0.802734	1441495072	0.595886	-0.008484	0.020386	0.802734	1441495072	0.579895	-0.032349	0.015198	0.813843	1441495072	0.579895	-0.032349	0.015198	0.813843	1441495072	0.579895	-0.032349	0.015198	0.813843	1441495072	0.579895	-0.032349	0.015198	0.813843	1441495072	0.579895	-0.032349	0.015198	0.813843	1441495072	0.579895	-0.032349	0.015198	0.813843	1441495072	0.579895	-0.032349	0.015198	0.813843	1441495072	0.552368	-0.059509	0.022217	0.831116	1441495072	0.552368	-0.059509	0.022217	0.831116	1441495072	0.552368	-0.059509	0.022217	0.831116	1441495072	0.552368	-0.059509	0.022217	0.831116	1441495072	0.552368	-0.059509	0.022217	0.831116	1441495072	0.552368	-0.059509	0.022217	0.831116	1441495072	0.513	-0.096802	0.0271	0.852417	1441495072	0.513	-0.096802	0.0271	0.852417	1441495072	0.513	-0.096802	0.0271	0.852417	1441495072	0.513	-0.096802	0.0271	0.852417	1441495072	0.513	-0.096802	0.0271	0.852417	1441495072	0.513	-0.096802	0.0271	0.852417	1441495072	0.513	-0.096802	0.0271	0.852417	1441495072	0.467346	-0.138794	0.027649	0.87262	1441495072	0.467346	-0.138794	0.027649	0.87262	1441495072	0.467346	-0.138794	0.027649	0.87262	1441495072	0.467346	-0.138794	0.027649	0.87262	1441495072	0.467346	-0.138794	0.027649	0.87262	1441495072	0.467346	-0.138794	0.027649	0.87262	1441495072	0.419067	-0.179688	0.025574	0.889587	1441495072	0.419067	-0.179688	0.025574	0.889587	1441495072	0.419067	-0.179688	0.025574	0.889587	1441495072	0.419067	-0.179688	0.025574	0.889587	1441495072	0.419067	-0.179688	0.025574	0.889587	1441495072	0.419067	-0.179688	0.025574	0.889587	1441495072	0.37085	-0.229126	0.019775	0.899719	1441495072	0.37085	-0.229126	0.019775	0.899719	1441495072	0.37085	-0.229126	0.019775	0.899719	1441495072	0.37085	-0.229126	0.019775	0.899719	1441495072	0.37085	-0.229126	0.019775	0.899719	1441495072	0.37085	-0.229126	0.019775	0.899719	1441495072	0.37085	-0.229126	0.019775	0.899719	1441495072	0.333069	-0.275208	0.032654	0.901245	1441495072	0.333069	-0.275208	0.032654	0.901245	1441495072	0.333069	-0.275208	0.032654	0.901245	1441495072	0.333069	-0.275208	0.032654	0.901245	1441495072	0.333069	-0.275208	0.032654	0.901245	1441495072	0.333069	-0.275208	0.032654	0.901245	1441495072	0.311096	-0.307556	0.068054	0.896606	1441495072	0.311096	-0.307556	0.068054	0.896606	1441495072	0.311096	-0.307556	0.068054	0.896606	1441495072	0.311096	-0.307556	0.068054	0.896606	1441495072	0.311096	-0.307556	0.068054	0.896606	1441495072	0.311096	-0.307556	0.068054	0.896606	1441495072	0.291016	-0.332092	0.105896	0.89093	1441495072	0.291016	-0.332092	0.105896	0.89093	1441495072	0.291016	-0.332092	0.105896	0.89093	1441495072	0.291016	-0.332092	0.105896	0.89093	1441495072	0.291016	-0.332092	0.105896	0.89093	1441495072	0.291016	-0.332092	0.105896	0.89093	1441495072	0.291016	-0.332092	0.105896	0.89093	1441495072	0.268188	-0.340271	0.140808	0.890198	1441495072	0.268188	-0.340271	0.140808	0.890198	1441495072	0.268188	-0.340271	0.140808	0.890198	1441495072	0.268188	-0.340271	0.140808	0.890198	1441495072	0.268188	-0.340271	0.140808	0.890198	1441495072	0.268188	-0.340271	0.140808	0.890198	1441495072	0.255554	-0.348328	0.157898	0.887878	1441495072	0.255554	-0.348328	0.157898	0.887878	1441495072	0.255554	-0.348328	0.157898	0.887878	1441495072	0.255554	-0.348328	0.157898	0.887878	1441495072	0.255554	-0.348328	0.157898	0.887878	1441495072	0.255554	-0.348328	0.157898	0.887878	1441495072	0.257568	-0.354431	0.168579	0.882935	1441495072	0.257568	-0.354431	0.168579	0.882935	1441495072	0.257568	-0.354431	0.168579	0.882935	1441495072	0.257568	-0.354431	0.168579	0.882935	1441495072	0.257568	-0.354431	0.168579	0.882935	1441495072	0.257568	-0.354431	0.168579	0.882935	1441495072	0.257568	-0.354431	0.168579	0.882935	1441495072	0.262634	-0.361511	0.171997	0.877869	1441495072	0.262634	-0.361511	0.171997	0.877869	1441495072	0.262634	-0.361511	0.171997	0.877869	1441495072	0.262634	-0.361511	0.171997	0.877869	1441495073	0.262634	-0.361511	0.171997	0.877869	1441495073	0.262634	-0.361511	0.171997	0.877869	1441495073	0.260925	-0.365906	0.170898	0.876831	1441495073	0.260925	-0.365906	0.170898	0.876831	1441495073	0.260925	-0.365906	0.170898	0.876831	1441495073	0.260925	-0.365906	0.170898	0.876831	1441495073	0.260925	-0.365906	0.170898	0.876831	1441495073	0.262939	-0.363586	0.170776	0.877197	1441495073	0.262939	-0.363586	0.170776	0.877197	1441495073	0.262939	-0.363586	0.170776	0.877197	1441495073	0.262939	-0.363586	0.170776	0.877197	1441495073	0.262939	-0.363586	0.170776	0.877197	1441495073	0.262939	-0.363586	0.170776	0.877197	1441495073	0.262939	-0.363586	0.170776	0.877197	1441495073	0.273254	-0.353699	0.166748	0.878845	1441495073	0.273254	-0.353699	0.166748	0.878845	1441495073	0.273254	-0.353699	0.166748	0.878845	1441495073	0.273254	-0.353699	0.166748	0.878845	1441495073	0.273254	-0.353699	0.166748	0.878845	1441495073	0.273254	-0.353699	0.166748	0.878845	1441495073	0.273254	-0.353699	0.166748	0.878845	1441495073	0.292114	-0.331909	0.158081	0.882874	1441495073	0.292114	-0.331909	0.158081	0.882874	1441495073	0.292114	-0.331909	0.158081	0.882874	1441495073	0.292114	-0.331909	0.158081	0.882874	1441495073	0.292114	-0.331909	0.158081	0.882874	1441495073	0.292114	-0.331909	0.158081	0.882874	1441495073	0.327087	-0.293701	0.154114	0.884827	1441495073	0.327087	-0.293701	0.154114	0.884827	1441495073	0.327087	-0.293701	0.154114	0.884827	1441495073	0.327087	-0.293701	0.154114	0.884827	1441495073	0.327087	-0.293701	0.154114	0.884827	1441495073	0.327087	-0.293701	0.154114	0.884827	1441495073	0.327087	-0.293701	0.154114	0.884827	1441495073	0.377075	-0.239624	0.149597	0.882019	1441495073	0.377075	-0.239624	0.149597	0.882019	1441495073	0.377075	-0.239624	0.149597	0.882019	1441495073	0.377075	-0.239624	0.149597	0.882019	1441495073	0.377075	-0.239624	0.149597	0.882019	1441495073	0.377075	-0.239624	0.149597	0.882019	1441495073	0.439758	-0.171021	0.140198	0.870422	1441495073	0.439758	-0.171021	0.140198	0.870422	1441495073	0.439758	-0.171021	0.140198	0.870422	1441495073	0.439758	-0.171021	0.140198	0.870422	1441495073	0.439758	-0.171021	0.140198	0.870422	1441495073	0.439758	-0.171021	0.140198	0.870422	1441495073	0.505127	-0.093567	0.13031	0.847961	1441495073	0.505127	-0.093567	0.13031	0.847961	1441495073	0.505127	-0.093567	0.13031	0.847961	1441495073	0.505127	-0.093567	0.13031	0.847961	1441495073	0.505127	-0.093567	0.13031	0.847961	1441495073	0.505127	-0.093567	0.13031	0.847961	1441495073	0.562134	-0.029053	0.120483	0.817627	1441495073	0.562134	-0.029053	0.120483	0.817627	1441495073	0.562134	-0.029053	0.120483	0.817627	1441495073	0.562134	-0.029053	0.120483	0.817627	1441495073	0.562134	-0.029053	0.120483	0.817627	1441495073	0.562134	-0.029053	0.120483	0.817627	1441495073	0.587219	-0.008911	0.08667	0.804688	1441495073	0.587219	-0.008911	0.08667	0.804688	1441495073	0.587219	-0.008911	0.08667	0.804688	1441495073	0.587219	-0.008911	0.08667	0.804688	1441495073	0.587219	-0.008911	0.08667	0.804688	1441495073	0.587219	-0.008911	0.08667	0.804688	1441495073	0.587219	-0.008911	0.08667	0.804688	1441495073	0.59845	0.000854	0.063965	0.798523	1441495073	0.59845	0.000854	0.063965	0.798523	1441495073	0.59845	0.000854	0.063965	0.798523	1441495073	0.59845	0.000854	0.063965	0.798523	1441495073	0.59845	0.000854	0.063965	0.798523	1441495073	0.59845	0.000854	0.063965	0.798523	1441495073	0.604004	0.009399	0.053101	0.795105	1441495073	0.604004	0.009399	0.053101	0.795105	1441495073	0.604004	0.009399	0.053101	0.795105	1441495073	0.604004	0.009399	0.053101	0.795105	1441495073	0.604004	0.009399	0.053101	0.795105	1441495073	0.604004	0.009399	0.053101	0.795105	1441495073	0.602844	0.011719	0.04834	0.796265	1441495073	0.602844	0.011719	0.04834	0.796265	1441495073	0.602844	0.011719	0.04834	0.796265	1441495073	0.602844	0.011719	0.04834	0.796265	1441495073	0.602844	0.011719	0.04834	0.796265	1441495073	0.602844	0.011719	0.04834	0.796265	1441495073	0.593506	0.004578	0.049866	0.803223	1441495073	0.593506	0.004578	0.049866	0.803223	1441495073	0.593506	0.004578	0.049866	0.803223	1441495073	0.593506	0.004578	0.049866	0.803223	1441495073	0.593506	0.004578	0.049866	0.803223	1441495073	0.593506	0.004578	0.049866	0.803223	1441495073	0.575073	-0.017456	0.05542	0.815979	1441495073	0.575073	-0.017456	0.05542	0.815979	1441495073	0.575073	-0.017456	0.05542	0.815979	1441495073	0.575073	-0.017456	0.05542	0.815979	1441495073	0.575073	-0.017456	0.05542	0.815979	1441495073	0.575073	-0.017456	0.05542	0.815979	1441495073	0.544739	-0.046265	0.068665	0.834473	1441495073	0.544739	-0.046265	0.068665	0.834473	1441495073	0.544739	-0.046265	0.068665	0.834473	1441495073	0.544739	-0.046265	0.068665	0.834473	1441495073	0.544739	-0.046265	0.068665	0.834473	1441495073	0.544739	-0.046265	0.068665	0.834473	1441495073	0.508972	-0.080688	0.080933	0.853088	1441495073	0.508972	-0.080688	0.080933	0.853088	1441495073	0.508972	-0.080688	0.080933	0.853088	1441495073	0.508972	-0.080688	0.080933	0.853088	1441495073	0.508972	-0.080688	0.080933	0.853088	1441495073	0.508972	-0.080688	0.080933	0.853088	1441495073	0.508972	-0.080688	0.080933	0.853088	1441495073	0.466125	-0.12384	0.07843	0.872437	1441495073	0.466125	-0.12384	0.07843	0.872437	1441495073	0.466125	-0.12384	0.07843	0.872437	1441495073	0.466125	-0.12384	0.07843	0.872437	1441495073	0.466125	-0.12384	0.07843	0.872437	1441495074	0.418701	-0.162476	0.079102	0.889893	1441495074	0.418701	-0.162476	0.079102	0.889893	1441495074	0.418701	-0.162476	0.079102	0.889893	1441495074	0.418701	-0.162476	0.079102	0.889893	1441495074	0.418701	-0.162476	0.079102	0.889893	1441495074	0.418701	-0.162476	0.079102	0.889893	1441495074	0.38385	-0.192566	0.100952	0.8974	1441495074	0.38385	-0.192566	0.100952	0.8974	1441495074	0.38385	-0.192566	0.100952	0.8974	1441495074	0.38385	-0.192566	0.100952	0.8974	1441495074	0.38385	-0.192566	0.100952	0.8974	1441495074	0.364502	-0.218445	0.132263	0.895447	1441495074	0.364502	-0.218445	0.132263	0.895447	1441495074	0.364502	-0.218445	0.132263	0.895447	1441495074	0.364502	-0.218445	0.132263	0.895447	1441495074	0.364502	-0.218445	0.132263	0.895447	1441495074	0.364502	-0.218445	0.132263	0.895447	1441495074	0.353149	-0.244812	0.159851	0.888672	1441495074	0.353149	-0.244812	0.159851	0.888672	1441495074	0.353149	-0.244812	0.159851	0.888672	1441495074	0.353149	-0.244812	0.159851	0.888672	1441495074	0.353149	-0.244812	0.159851	0.888672	1441495074	0.353149	-0.244812	0.159851	0.888672	1441495074	0.353149	-0.244812	0.159851	0.888672	1441495074	0.347046	-0.268372	0.181641	0.880066	1441495074	0.347046	-0.268372	0.181641	0.880066	1441495074	0.347046	-0.268372	0.181641	0.880066	1441495074	0.347046	-0.268372	0.181641	0.880066	1441495074	0.347046	-0.268372	0.181641	0.880066	1441495074	0.347046	-0.268372	0.181641	0.880066	1441495074	0.342163	-0.28418	0.201477	0.87262	1441495074	0.342163	-0.28418	0.201477	0.87262	1441495074	0.342163	-0.28418	0.201477	0.87262	1441495074	0.342163	-0.28418	0.201477	0.87262	1441495074	0.342163	-0.28418	0.201477	0.87262	1441495074	0.342163	-0.28418	0.201477	0.87262	1441495074	0.342163	-0.28418	0.201477	0.87262	1441495074	0.339478	-0.293152	0.218384	0.866638	1441495074	0.339478	-0.293152	0.218384	0.866638	1441495074	0.339478	-0.293152	0.218384	0.866638	1441495074	0.339478	-0.293152	0.218384	0.866638	1441495074	0.339478	-0.293152	0.218384	0.866638	1441495074	0.339478	-0.293152	0.218384	0.866638	1441495074	0.333435	-0.301941	0.221436	0.865173	1441495074	0.333435	-0.301941	0.221436	0.865173	1441495074	0.333435	-0.301941	0.221436	0.865173	1441495074	0.333435	-0.301941	0.221436	0.865173	1441495074	0.333435	-0.301941	0.221436	0.865173	1441495074	0.333435	-0.301941	0.221436	0.865173	1441495074	0.324036	-0.305908	0.226135	0.86615	1441495074	0.324036	-0.305908	0.226135	0.86615	1441495074	0.324036	-0.305908	0.226135	0.86615	1441495074	0.324036	-0.305908	0.226135	0.86615	1441495074	0.324036	-0.305908	0.226135	0.86615	1441495074	0.324036	-0.305908	0.226135	0.86615	1441495074	0.324036	-0.305908	0.226135	0.86615	1441495074	0.31134	-0.310242	0.225769	0.869385	1441495074	0.31134	-0.310242	0.225769	0.869385	1441495074	0.31134	-0.310242	0.225769	0.869385	1441495074	0.31134	-0.310242	0.225769	0.869385	1441495074	0.31134	-0.310242	0.225769	0.869385	1441495074	0.31134	-0.310242	0.225769	0.869385	1441495074	0.298584	-0.310425	0.22821	0.873108	1441495074	0.298584	-0.310425	0.22821	0.873108	1441495074	0.298584	-0.310425	0.22821	0.873108	1441495074	0.298584	-0.310425	0.22821	0.873108	1441495074	0.298584	-0.310425	0.22821	0.873108	1441495074	0.298584	-0.310425	0.22821	0.873108	1441495074	0.28656	-0.311768	0.228027	0.876709	1441495074	0.28656	-0.311768	0.228027	0.876709	1441495074	0.28656	-0.311768	0.228027	0.876709	1441495074	0.28656	-0.311768	0.228027	0.876709	1441495074	0.28656	-0.311768	0.228027	0.876709	1441495074	0.28656	-0.311768	0.228027	0.876709	1441495074	0.283447	-0.311829	0.233459	0.876282	1441495074	0.283447	-0.311829	0.233459	0.876282	1441495074	0.283447	-0.311829	0.233459	0.876282	1441495074	0.283447	-0.311829	0.233459	0.876282	1441495074	0.283447	-0.311829	0.233459	0.876282	1441495074	0.283447	-0.311829	0.233459	0.876282	1441495074	0.283447	-0.311829	0.233459	0.876282	1441495074	0.298096	-0.294373	0.248718	0.87323	1441495074	0.298096	-0.294373	0.248718	0.87323	1441495074	0.298096	-0.294373	0.248718	0.87323	1441495074	0.298096	-0.294373	0.248718	0.87323	1441495074	0.298096	-0.294373	0.248718	0.87323	1441495074	0.298096	-0.294373	0.248718	0.87323	1441495074	0.328247	-0.261414	0.241638	0.874878	1441495074	0.328247	-0.261414	0.241638	0.874878	1441495074	0.328247	-0.261414	0.241638	0.874878	1441495074	0.328247	-0.261414	0.241638	0.874878	1441495074	0.328247	-0.261414	0.241638	0.874878	1441495074	0.328247	-0.261414	0.241638	0.874878	1441495074	0.375916	-0.213013	0.218872	0.874817	1441495074	0.375916	-0.213013	0.218872	0.874817	1441495074	0.375916	-0.213013	0.218872	0.874817	1441495074	0.375916	-0.213013	0.218872	0.874817	1441495074	0.375916	-0.213013	0.218872	0.874817	1441495074	0.375916	-0.213013	0.218872	0.874817	1441495074	0.375916	-0.213013	0.218872	0.874817	1441495074	0.441345	-0.146545	0.194336	0.863647	1441495074	0.441345	-0.146545	0.194336	0.863647	1441495074	0.441345	-0.146545	0.194336	0.863647	1441495074	0.441345	-0.146545	0.194336	0.863647	1441495074	0.441345	-0.146545	0.194336	0.863647	1441495074	0.441345	-0.146545	0.194336	0.863647	1441495074	0.518494	-0.084656	0.154114	0.836792	1441495074	0.518494	-0.084656	0.154114	0.836792	1441495074	0.518494	-0.084656	0.154114	0.836792	1441495074	0.518494	-0.084656	0.154114	0.836792	1441495074	0.518494	-0.084656	0.154114	0.836792	1441495074	0.582214	-0.047241	0.093872	0.806152	1441495075	0.582214	-0.047241	0.093872	0.806152	1441495075	0.582214	-0.047241	0.093872	0.806152	1441495075	0.582214	-0.047241	0.093872	0.806152	1441495075	0.582214	-0.047241	0.093872	0.806152	1441495075	0.582214	-0.047241	0.093872	0.806152	1441495075	0.582214	-0.047241	0.093872	0.806152	1441495075	0.618042	-0.017395	0.053467	0.784119	1441495075	0.618042	-0.017395	0.053467	0.784119	1441495075	0.618042	-0.017395	0.053467	0.784119	1441495075	0.618042	-0.017395	0.053467	0.784119	1441495075	0.618042	-0.017395	0.053467	0.784119	1441495075	0.618042	-0.017395	0.053467	0.784119	1441495075	0.624512	-0.004639	0.043884	0.779724	1441495075	0.624512	-0.004639	0.043884	0.779724	1441495075	0.624512	-0.004639	0.043884	0.779724	1441495075	0.624512	-0.004639	0.043884	0.779724	1441495075	0.624512	-0.004639	0.043884	0.779724	1441495075	0.624512	-0.004639	0.043884	0.779724	1441495075	0.623108	-0.004089	0.040527	0.781067	1441495075	0.623108	-0.004089	0.040527	0.781067	1441495075	0.623108	-0.004089	0.040527	0.781067	1441495075	0.623108	-0.004089	0.040527	0.781067	1441495075	0.623108	-0.004089	0.040527	0.781067	1441495075	0.623108	-0.004089	0.040527	0.781067	1441495075	0.621033	-0.004211	0.040405	0.782654	1441495075	0.621033	-0.004211	0.040405	0.782654	1441495075	0.621033	-0.004211	0.040405	0.782654	1441495075	0.621033	-0.004211	0.040405	0.782654	1441495075	0.621033	-0.004211	0.040405	0.782654	1441495075	0.621033	-0.004211	0.040405	0.782654	1441495075	0.621033	-0.004211	0.040405	0.782654	1441495075	0.613281	-0.009399	0.045654	0.788452	1441495075	0.613281	-0.009399	0.045654	0.788452	1441495075	0.613281	-0.009399	0.045654	0.788452	1441495075	0.613281	-0.009399	0.045654	0.788452	1441495075	0.613281	-0.009399	0.045654	0.788452	1441495075	0.613281	-0.009399	0.045654	0.788452	1441495075	0.594666	-0.028931	0.052246	0.801697	1441495075	0.594666	-0.028931	0.052246	0.801697	1441495075	0.594666	-0.028931	0.052246	0.801697	1441495075	0.594666	-0.028931	0.052246	0.801697	1441495075	0.594666	-0.028931	0.052246	0.801697	1441495075	0.594666	-0.028931	0.052246	0.801697	1441495075	0.568176	-0.059265	0.054871	0.818909	1441495075	0.568176	-0.059265	0.054871	0.818909	1441495075	0.568176	-0.059265	0.054871	0.818909	1441495075	0.568176	-0.059265	0.054871	0.818909	1441495075																																																																																																																																																																																																																																																																																																																																																																																																																																																																																																																																																																																																																																																																																																																																																																																																																																																																																																																																																																																																																																																																																																																																																																																				
0.662537	0.15033	-0.608032	0.410767	1441495079	0.662537	0.15033	-0.608032	0.410767	1441495079	0.662537	0.15033	-0.608032	0.410767	1441495079	0.662537	0.15033	-0.608032	0.410767	1441495079	0.659912	0.151978	-0.608276	0.414001	1441495079	0.659912	0.151978	-0.608276	0.414001	1441495079	0.659912	0.151978	-0.608276	0.414001	1441495080	0.659912	0.151978	-0.608276	0.414001	1441495080	0.656128	0.156433	-0.60791	0.418884	1441495080	0.656128	0.156433	-0.60791	0.418884	1441495080	0.656128	0.156433	-0.60791	0.418884	1441495080	0.656128	0.156433	-0.60791	0.418884	1441495080	0.656128	0.156433	-0.60791	0.418884	1441495080	0.656128	0.156433	-0.60791	0.418884	1441495080	0.656128	0.156433	-0.60791	0.418884	1441495080	0.65271	0.161377	-0.60791	0.422302	1441495080	0.65271	0.161377	-0.60791	0.422302	1441495080	0.65271	0.161377	-0.60791	0.422302	1441495080	0.65271	0.161377	-0.60791	0.422302	1441495080	0.65271	0.161377	-0.60791	0.422302	1441495080	0.65271	0.161377	-0.60791	0.422302	1441495080	0.649902	0.164917	-0.608582	0.424255	1441495080	0.649902	0.164917	-0.608582	0.424255	1441495080	0.649902	0.164917	-0.608582	0.424255	1441495080	0.649902	0.164917	-0.608582	0.424255	1441495080	0.649902	0.164917	-0.608582	0.424255	1441495080	0.649902	0.164917	-0.608582	0.424255	1441495080	0.647644	0.167419	-0.609619	0.425293	1441495080	0.647644	0.167419	-0.609619	0.425293	1441495080	0.647644	0.167419	-0.609619	0.425293	1441495080	0.647644	0.167419	-0.609619	0.425293	1441495080	0.647644	0.167419	-0.609619	0.425293	1441495080	0.647644	0.167419	-0.609619	0.425293	1441495080	0.647644	0.167419	-0.609619	0.425293	1441495080	0.646179	0.169434	-0.610596	0.425293	1441495080	0.646179	0.169434	-0.610596	0.425293	1441495080	0.646179	0.169434	-0.610596	0.425293	1441495080	0.646179	0.169434	-0.610596	0.425293	1441495080	0.646179	0.169434	-0.610596	0.425293	1441495080	0.646851	0.169678	-0.612	0.422119	1441495080	0.646851	0.169678	-0.612	0.422119	1441495080	0.646851	0.169678	-0.612	0.422119	1441495080	0.646851	0.169678	-0.612	0.422119	1441495080	0.646851	0.169678	-0.612	0.422119	1441495080	0.646851	0.169678	-0.612	0.422119	1441495080	0.646851	0.169678	-0.612	0.422119	1441495080	0.648438	0.167175	-0.614258	0.417419	1441495080	0.648438	0.167175	-0.614258	0.417419	1441495080	0.648438	0.167175	-0.614258	0.417419	1441495080	0.648438	0.167175	-0.614258	0.417419	1441495080	0.648438	0.167175	-0.614258	0.417419	1441495080	0.648438	0.167175	-0.614258	0.417419	1441495080	0.647705	0.166565	-0.615112	0.417542	1441495080	0.647705	0.166565	-0.615112	0.417542	1441495080	0.647705	0.166565	-0.615112	0.417542	1441495080	0.647705	0.166565	-0.615112	0.417542	1441495080	0.647705	0.166565	-0.615112	0.417542	1441495080	0.647705	0.166565	-0.615112	0.417542	1441495080	0.644592	0.169983	-0.613647	0.423096	1441495080	0.644592	0.169983	-0.613647	0.423096	1441495080	0.644592	0.169983	-0.613647	0.423096	1441495080	0.644592	0.169983	-0.613647	0.423096	1441495080	0.644592	0.169983	-0.613647	0.423096	1441495080	0.644592	0.169983	-0.613647	0.423096	1441495080	0.644592	0.169983	-0.613647	0.423096	1441495080	0.642273	0.172546	-0.611816	0.428162	1441495080	0.642273	0.172546	-0.611816	0.428162	1441495080	0.642273	0.172546	-0.611816	0.428162	1441495080	0.642273	0.172546	-0.611816	0.428162	1441495080	0.642273	0.172546	-0.611816	0.428162	1441495080	0.642273	0.172546	-0.611816	0.428162	1441495080	0.643616	0.168274	-0.611145	0.428894	1441495080	0.643616	0.168274	-0.611145	0.428894	1441495080	0.643616	0.168274	-0.611145	0.428894	1441495080	0.643616	0.168274	-0.611145	0.428894	1441495080	0.643616	0.168274	-0.611145	0.428894	1441495080	0.643616	0.168274	-0.611145	0.428894	1441495080	0.648987	0.15686	-0.612061	0.423706	1441495080	0.648987	0.15686	-0.612061	0.423706	1441495080	0.648987	0.15686	-0.612061	0.423706	1441495080	0.648987	0.15686	-0.612061	0.423706	1441495080	0.648987	0.15686	-0.612061	0.423706	1441495080	0.648987	0.15686	-0.612061	0.423706	1441495080	0.659058	0.136597	-0.615051	0.410645	1441495080	0.659058	0.136597	-0.615051	0.410645	1441495080	0.659058	0.136597	-0.615051	0.410645	1441495080	0.659058	0.136597	-0.615051	0.410645	1441495080	0.659058	0.136597	-0.615051	0.410645	1441495080	0.659058	0.136597	-0.615051	0.410645	1441495080	0.669495	0.112244	-0.619324	0.39447	1441495080	0.669495	0.112244	-0.619324	0.39447	1441495080	0.669495	0.112244	-0.619324	0.39447	1441495080	0.669495	0.112244	-0.619324	0.39447	1441495080	0.669495	0.112244	-0.619324	0.39447	1441495080	0.669495	0.112244	-0.619324	0.39447	1441495080	0.676758	0.094055	-0.622375	0.381897	1441495080	0.676758	0.094055	-0.622375	0.381897	1441495080	0.676758	0.094055	-0.622375	0.381897	1441495080	0.676758	0.094055	-0.622375	0.381897	1441495080	0.676758	0.094055	-0.622375	0.381897	1441495080	0.676758	0.094055	-0.622375	0.381897	1441495080	0.676758	0.094055	-0.622375	0.381897	1441495080	0.682251	0.080261	-0.624268	0.371887	1441495080	0.682251	0.080261	-0.624268	0.371887	1441495080	0.682251	0.080261	-0.624268	0.371887	1441495080	0.682251	0.080261	-0.624268	0.371887	1441495080	0.682251	0.080261	-0.624268	0.371887	1441495080	0.682251	0.080261	-0.624268	0.371887	1441495080	0.687927	0.064758	-0.625488	0.362366	1441495080	0.687927	0.064758	-0.625488	0.362366	1441495080	0.687927	0.064758	-0.625488	0.362366	1441495080	0.687927	0.064758	-0.625488	0.362366	1441495080	0.687927	0.064758	-0.625488	0.362366	1441495080	0.691162	0.053101	-0.625427	0.358154	1441495080	0.691162	0.053101	-0.625427	0.358154	1441495080	0.691162	0.053101	-0.625427	0.358154	1441495080	0.691162	0.053101	-0.625427	0.358154	1441495080	0.691162	0.053101	-0.625427	0.358154	1441495080	0.691162	0.053101	-0.625427	0.358154	1441495080	0.691162	0.053101	-0.625427	0.358154	1441495080	0.693787	0.045837	-0.624878	0.355042	1441495081	0.693787	0.045837	-0.624878	0.355042	1441495081	0.693787	0.045837	-0.624878	0.355042	1441495081	0.693787	0.045837	-0.624878	0.355042	1441495081	0.698303	0.032654	-0.626709	0.344238	1441495081	0.698303	0.032654	-0.626709	0.344238	1441495081	0.698303	0.032654	-0.626709	0.344238	1441495081	0.698303	0.032654	-0.626709	0.344238	1441495081	0.698303	0.032654	-0.626709	0.344238	1441495081	0.698303	0.032654	-0.626709	0.344238	1441495081	0.702576	0.017273	-0.63092	0.328613	1441495081	0.702576	0.017273	-0.63092	0.328613	1441495081	0.702576	0.017273	-0.63092	0.328613	1441495081	0.702576	0.017273	-0.63092	0.328613	1441495081	0.702576	0.017273	-0.63092	0.328613	1441495081	0.702576	0.017273	-0.63092	0.328613	1441495081	0.69812	0.029663	-0.630859	0.337158	1441495081	0.69812	0.029663	-0.630859	0.337158	1441495081	0.69812	0.029663	-0.630859	0.337158	1441495081	0.69812	0.029663	-0.630859	0.337158	1441495081	0.69812	0.029663	-0.630859	0.337158	1441495081	0.69812	0.029663	-0.630859	0.337158	1441495081	0.69812	0.029663	-0.630859	0.337158	1441495081	0.693054	0.043518	-0.631165	0.345459	1441495081	0.693054	0.043518	-0.631165	0.345459	1441495081	0.693054	0.043518	-0.631165	0.345459	1441495081	0.684753	0.062012	-0.631958	0.357605	1441495081	0.684753	0.062012	-0.631958	0.357605	1441495081	0.684753	0.062012	-0.631958	0.357605	1441495081	0.684753	0.062012	-0.631958	0.357605	1441495081	0.684753	0.062012	-0.631958	0.357605	1441495081	0.684753	0.062012	-0.631958	0.357605	1441495081	0.684753	0.062012	-0.631958	0.357605	1441495081	0.676758	0.081543	-0.632874	0.367126	1441495081	0.676758	0.081543	-0.632874	0.367126	1441495081	0.676758	0.081543	-0.632874	0.367126	1441495081	0.676758	0.081543	-0.632874	0.367126	1441495081	0.676758	0.081543	-0.632874	0.367126	1441495081	0.676758	0.081543	-0.632874	0.367126	1441495081	0.669861	0.093018	-0.636475	0.370911	1441495081	0.669861	0.093018	-0.636475	0.370911	1441495081	0.669861	0.093018	-0.636475	0.370911	1441495081	0.669861	0.093018	-0.636475	0.370911	1441495081	0.669861	0.093018	-0.636475	0.370911	1441495081	0.669861	0.093018	-0.636475	0.370911	1441495081	0.669861	0.093018	-0.636475	0.370911	1441495081	0.662231	0.103149	-0.640076	0.375549	1441495081	0.662231	0.103149	-0.640076	0.375549	1441495081	0.662231	0.103149	-0.640076	0.375549	1441495081	0.662231	0.103149	-0.640076	0.375549	1441495081	0.662231	0.103149	-0.640076	0.375549	1441495081	0.662231	0.103149	-0.640076	0.375549	1441495081	0.654602	0.115723	-0.64325	0.379944	1441495081	0.654602	0.115723	-0.64325	0.379944	1441495081	0.654602	0.115723	-0.64325	0.379944	1441495081	0.654602	0.115723	-0.64325	0.379944	1441495081	0.654602	0.115723	-0.64325	0.379944	1441495081	0.654602	0.115723	-0.64325	0.379944	1441495081	0.646851	0.134766	-0.643372	0.386597	1441495081	0.646851	0.134766	-0.643372	0.386597	1441495081	0.646851	0.134766	-0.643372	0.386597	1441495081	0.646851	0.134766	-0.643372	0.386597	1441495081	0.646851	0.134766	-0.643372	0.386597	1441495081	0.646851	0.134766	-0.643372	0.386597	1441495081	0.641846	0.153076	-0.640991	0.39209	1441495081	0.641846	0.153076	-0.640991	0.39209	1441495081	0.641846	0.153076	-0.640991	0.39209	1441495081	0.641846	0.153076	-0.640991	0.39209	1441495081	0.641846	0.153076	-0.640991	0.39209	1441495081	0.641846	0.153076	-0.640991	0.39209	1441495081	0.640076	0.163025	-0.639771	0.392944	1441495081	0.640076	0.163025	-0.639771	0.392944	1441495081	0.640076	0.163025	-0.639771	0.392944	1441495081	0.640076	0.163025	-0.639771	0.392944	1441495081	0.640076	0.163025	-0.639771	0.392944	1441495081	0.640076	0.163025	-0.639771	0.392944	1441495081	0.640076	0.163025	-0.639771	0.392944	1441495081	0.640259	0.16571	-0.639099	0.392639	1441495081	0.640259	0.16571	-0.639099	0.392639	1441495081	0.640259	0.16571	-0.639099	0.392639	1441495081	0.640259	0.16571	-0.639099	0.392639	1441495081	0.640259	0.16571	-0.639099	0.392639	1441495081	0.641418	0.164185	-0.638489	0.392273	1441495081	0.641418	0.164185	-0.638489	0.392273	1441495081	0.641418	0.164185	-0.638489	0.392273	1441495081	0.641418	0.164185	-0.638489	0.392273	1441495081	0.641418	0.164185	-0.638489	0.392273	1441495081	0.641418	0.164185	-0.638489	0.392273	1441495081	0.641418	0.164185	-0.638489	0.392273	1441495081	0.64502	0.157593	-0.638428	0.38916	1441495081	0.64502	0.157593	-0.638428	0.38916	1441495081	0.64502	0.157593	-0.638428	0.38916	1441495081	0.64502	0.157593	-0.638428	0.38916	1441495081	0.64502	0.157593	-0.638428	0.38916	1441495081	0.651123	0.145142	-0.639526	0.38208	1441495081	0.651123	0.145142	-0.639526	0.38208	1441495081	0.651123	0.145142	-0.639526	0.38208	1441495081	0.651123	0.145142	-0.639526	0.38208	1441495081	0.651123	0.145142	-0.639526	0.38208	1441495081	0.651123	0.145142	-0.639526	0.38208	1441495081	0.651123	0.145142	-0.639526	0.38208	1441495081	0.659363	0.126099	-0.641785	0.370728	1441495081	0.659363	0.126099	-0.641785	0.370728	1441495081	0.659363	0.126099	-0.641785	0.370728	1441495081	0.659363	0.126099	-0.641785	0.370728	1441495081	0.659363	0.126099	-0.641785	0.370728	1441495081	0.659363	0.126099	-0.641785	0.370728	1441495081	0.667358	0.104492	-0.644165	0.358765	1441495081	0.667358	0.104492	-0.644165	0.358765	1441495082	0.667358	0.104492	-0.644165	0.358765	1441495082	0.667358	0.104492	-0.644165	0.358765	1441495082	0.667358	0.104492	-0.644165	0.358765	1441495082	0.667358	0.104492	-0.644165	0.358765	1441495082	0.667358	0.104492	-0.644165	0.358765	1441495082	0.674072	0.085571	-0.646484	0.346863	1441495082	0.674072	0.085571	-0.646484	0.346863	1441495082	0.674072	0.085571	-0.646484	0.346863	1441495082	0.674072	0.085571	-0.646484	0.346863	1441495082	0.674072	0.085571	-0.646484	0.346863	1441495082	0.674072	0.085571	-0.646484	0.346863	1441495082	0.680786	0.066162	-0.648132	0.334778	1441495082	0.680786	0.066162	-0.648132	0.334778	1441495082	0.680786	0.066162	-0.648132	0.334778	1441495082	0.680786	0.066162	-0.648132	0.334778	1441495082	0.680786	0.066162	-0.648132	0.334778	1441495082	0.680786	0.066162	-0.648132	0.334778	1441495082	0.685364	0.0495	-0.648926	0.32666	1441495082	0.685364	0.0495	-0.648926	0.32666	1441495082	0.685364	0.0495	-0.648926	0.32666	1441495082	0.685364	0.0495	-0.648926	0.32666	1441495082	0.685364	0.0495	-0.648926	0.32666	1441495082	0.685364	0.0495	-0.648926	0.32666	1441495082	0.688843	0.03833	-0.649231	0.320068	1441495082	0.688843	0.03833	-0.649231	0.320068	1441495082	0.688843	0.03833	-0.649231	0.320068	1441495082	0.688843	0.03833	-0.649231	0.320068	1441495082	0.688843	0.03833	-0.649231	0.320068	1441495082	0.688843	0.03833	-0.649231	0.320068	1441495082	0.69342	0.024658	-0.649658	0.310608	1441495082	0.69342	0.024658	-0.649658	0.310608	1441495082	0.69342	0.024658	-0.649658	0.310608	1441495082	0.69342	0.024658	-0.649658	0.310608	1441495082	0.69342	0.024658	-0.649658	0.310608	1441495082	0.69342	0.024658	-0.649658	0.310608	1441495082	0.69342	0.024658	-0.649658	0.310608	1441495082	0.696899	0.016602	-0.648193	0.306396	1441495082	0.696899	0.016602	-0.648193	0.306396	1441495082	0.696899	0.016602	-0.648193	0.306396	1441495082	0.696899	0.016602	-0.648193	0.306396	1441495082	0.696899	0.016602	-0.648193	0.306396	1441495082	0.696899	0.016602	-0.648193	0.306396	1441495082	0.699829	0.010132	-0.647034	0.30249	1441495082	0.699829	0.010132	-0.647034	0.30249	1441495082	0.699829	0.010132	-0.647034	0.30249	1441495082	0.699829	0.010132	-0.647034	0.30249	1441495082	0.699829	0.010132	-0.647034	0.30249	1441495082	0.699829	0.010132	-0.647034	0.30249	1441495082	0.702759	0.001892	-0.6474	0.294861	1441495082	0.702759	0.001892	-0.6474	0.294861	1441495082	0.702759	0.001892	-0.6474	0.294861	1441495082	0.702759	0.001892	-0.6474	0.294861	1441495082	0.702759	0.001892	-0.6474	0.294861	1441495082	0.702759	0.001892	-0.6474	0.294861	1441495082	0.702759	0.001892	-0.6474	0.294861	1441495082	0.702759	-0.00177	-0.648621	0.292175	1441495082	0.702759	-0.00177	-0.648621	0.292175	1441495082	0.702759	-0.00177	-0.648621	0.292175	1441495082	0.702759	-0.00177	-0.648621	0.292175	1441495082	0.702759	-0.00177	-0.648621	0.292175	1441495082	0.702759	-0.00177	-0.648621	0.292175	1441495082	0.699402	0.007263	-0.648926	0.2995	1441495082	0.699402	0.007263	-0.648926	0.2995	1441495082	0.699402	0.007263	-0.648926	0.2995	1441495082	0.699402	0.007263	-0.648926	0.2995	1441495082	0.693848	0.022034	-0.64917	0.310791	1441495082	0.693848	0.022034	-0.64917	0.310791	1441495082	0.693848	0.022034	-0.64917	0.310791	1441495082	0.693848	0.022034	-0.64917	0.310791	1441495082	0.693848	0.022034	-0.64917	0.310791	1441495082	0.693848	0.022034	-0.64917	0.310791	1441495082	0.693848	0.022034	-0.64917	0.310791	1441495082	0.687073	0.040955	-0.649658	0.322693	1441495082	0.687073	0.040955	-0.649658	0.322693	1441495082	0.687073	0.040955	-0.649658	0.322693	1441495082	0.687073	0.040955	-0.649658	0.322693	1441495082	0.687073	0.040955	-0.649658	0.322693	1441495082	0.687073	0.040955	-0.649658	0.322693	1441495082	0.681091	0.05658	-0.651917	0.328491	1441495082	0.681091	0.05658	-0.651917	0.328491	1441495082	0.681091	0.05658	-0.651917	0.328491	1441495082	0.681091	0.05658	-0.651917	0.328491	1441495082	0.681091	0.05658	-0.651917	0.328491	1441495082	0.681091	0.05658	-0.651917	0.328491	1441495082	0.676025	0.069458	-0.655334	0.329651	1441495082	0.676025	0.069458	-0.655334	0.329651	1441495082	0.676025	0.069458	-0.655334	0.329651	1441495082	0.676025	0.069458	-0.655334	0.329651	1441495082	0.676025	0.069458	-0.655334	0.329651	1441495082	0.676025	0.069458	-0.655334	0.329651	1441495082	0.676025	0.069458	-0.655334	0.329651	1441495082	0.670044	0.085449	-0.657532	0.33374	1441495082	0.670044	0.085449	-0.657532	0.33374	1441495082	0.670044	0.085449	-0.657532	0.33374	1441495082	0.670044	0.085449	-0.657532	0.33374	1441495082	0.670044	0.085449	-0.657532	0.33374	1441495082	0.670044	0.085449	-0.657532	0.33374	1441495082	0.663513	0.102295	-0.65802	0.341064	1441495082	0.663513	0.102295	-0.65802	0.341064	1441495082	0.663513	0.102295	-0.65802	0.341064	1441495082	0.663513	0.102295	-0.65802	0.341064	1441495082	0.663513	0.102295	-0.65802	0.341064	1441495082	0.663513	0.102295	-0.65802	0.341064	1441495082	0.663513	0.102295	-0.65802	0.341064	1441495082	0.656311	0.122192	-0.656921	0.350403	1441495082	0.656311	0.122192	-0.656921	0.350403	1441495082	0.656311	0.122192	-0.656921	0.350403	1441495082	0.656311	0.122192	-0.656921	0.350403	1441495082	0.656311	0.122192	-0.656921	0.350403	1441495082	0.656311	0.122192	-0.656921	0.350403	1441495082	0.651245	0.133118	-0.656372	0.356812	1441495082	0.651245	0.133118	-0.656372	0.356812	1441495082	0.651245	0.133118	-0.656372	0.356812	1441495083	0.651245	0.133118	-0.656372	0.356812	1441495083	0.651245	0.133118	-0.656372	0.356812	1441495083	0.651245	0.133118	-0.656372	0.356812	1441495083	0.651245	0.133118	-0.656372	0.356812	1441495083	0.647461	0.140869	-0.65564	0.362061	1441495083	0.647461	0.140869	-0.65564	0.362061	1441495083	0.647461	0.140869	-0.65564	0.362061	1441495083	0.647461	0.140869	-0.65564	0.362061	1441495083	0.647461	0.140869	-0.65564	0.362061	1441495083	0.647461	0.140869	-0.65564	0.362061	1441495083	0.64624	0.146057	-0.654297	0.364502	1441495083	0.64624	0.146057	-0.654297	0.364502	1441495083	0.64624	0.146057	-0.654297	0.364502	1441495083	0.64624	0.146057	-0.654297	0.364502	1441495083	0.64624	0.146057	-0.654297	0.364502	1441495083	0.64624	0.146057	-0.654297	0.364502	1441495083	0.649109	0.140869	-0.655457	0.359436	1441495083	0.649109	0.140869	-0.655457	0.359436	1441495083	0.649109	0.140869	-0.655457	0.359436	1441495083	0.649109	0.140869	-0.655457	0.359436	1441495083	0.649109	0.140869	-0.655457	0.359436	1441495083	0.649109	0.140869	-0.655457	0.359436	1441495083	0.653503	0.127747	-0.658081	0.351501	1441495083	0.653503	0.127747	-0.658081	0.351501	1441495083	0.653503	0.127747	-0.658081	0.351501	1441495083	0.653503	0.127747	-0.658081	0.351501	1441495083	0.653503	0.127747	-0.658081	0.351501	1441495083	0.653503	0.127747	-0.658081	0.351501	1441495083	0.653503	0.127747	-0.658081	0.351501	1441495083	0.658142	0.112366	-0.660583	0.343201	1441495083	0.658142	0.112366	-0.660583	0.343201	1441495083	0.658142	0.112366	-0.660583	0.343201	1441495083	0.658142	0.112366	-0.660583	0.343201	1441495083	0.658142	0.112366	-0.660583	0.343201	1441495083	0.658142	0.112366	-0.660583	0.343201	1441495083	0.662903	0.097656	-0.662354	0.335022	1441495083	0.662903	0.097656	-0.662354	0.335022	1441495083	0.662903	0.097656	-0.662354	0.335022	1441495083	0.662903	0.097656	-0.662354	0.335022	1441495083	0.662903	0.097656	-0.662354	0.335022	1441495083	0.662903	0.097656	-0.662354	0.335022	1441495083	0.668335	0.081238	-0.663574	0.326172	1441495083	0.668335	0.081238	-0.663574	0.326172	1441495083	0.668335	0.081238	-0.663574	0.326172	1441495083	0.668335	0.081238	-0.663574	0.326172	1441495083	0.668335	0.081238	-0.663574	0.326172	1441495083	0.668335	0.081238	-0.663574	0.326172	1441495083	0.668335	0.081238	-0.663574	0.326172	1441495083	0.673767	0.062134	-0.665161	0.315735	1441495083	0.673767	0.062134	-0.665161	0.315735	1441495083	0.673767	0.062134	-0.665161	0.315735	1441495083	0.673767	0.062134	-0.665161	0.315735	1441495083	0.673767	0.062134	-0.665161	0.315735	1441495083	0.673767	0.062134	-0.665161	0.315735	1441495083	0.678711	0.049988	-0.664795	0.307922	1441495083	0.678711	0.049988	-0.664795	0.307922	1441495083	0.678711	0.049988	-0.664795	0.307922	1441495083	0.678711	0.049988	-0.664795	0.307922	1441495083	0.678711	0.049988	-0.664795	0.307922	1441495083	0.678711	0.049988	-0.664795	0.307922	1441495083	0.682922	0.040466	-0.665283	0.29895	1441495083	0.682922	0.040466	-0.665283	0.29895	1441495083	0.682922	0.040466	-0.665283	0.29895	1441495083	0.682922	0.040466	-0.665283	0.29895	1441495083	0.682922	0.040466	-0.665283	0.29895	1441495083	0.682922	0.040466	-0.665283	0.29895	1441495083	0.682922	0.040466	-0.665283	0.29895	1441495083	0.689697	0.030823	-0.667664	0.278442	1441495083	0.689697	0.030823	-0.667664	0.278442	1441495083	0.689697	0.030823	-0.667664	0.278442	1441495083	0.689697	0.030823	-0.667664	0.278442	1441495083	0.689697	0.030823	-0.667664	0.278442	1441495083	0.689697	0.030823	-0.667664	0.278442	1441495083	0.689697	0.030823	-0.667664	0.278442	1441495083	0.694031	0.013733	-0.671631	0.25885	1441495083	0.694031	0.013733	-0.671631	0.25885	1441495083	0.694031	0.013733	-0.671631	0.25885	1441495083	0.694031	0.013733	-0.671631	0.25885	1441495083	0.694031	0.013733	-0.671631	0.25885	1441495083	0.694031	0.013733	-0.671631	0.25885	1441495083	0.696899	0.00061	-0.673523	0.246399	1441495083	0.696899	0.00061	-0.673523	0.246399	1441495083	0.696899	0.00061	-0.673523	0.246399	1441495083	0.696899	0.00061	-0.673523	0.246399	1441495083	0.696899	0.00061	-0.673523	0.246399	1441495083	0.696899	0.00061	-0.673523	0.246399	1441495083	0.698425	-0.008179	-0.673584	0.241577	1441495083	0.698425	-0.008179	-0.673584	0.241577	1441495083	0.698425	-0.008179	-0.673584	0.241577	1441495083	0.698425	-0.008179	-0.673584	0.241577	1441495083	0.698425	-0.008179	-0.673584	0.241577	1441495083	0.698425	-0.008179	-0.673584	0.241577	1441495083	0.698425	-0.008179	-0.673584	0.241577	1441495083	0.698303	-0.011902	-0.673889	0.241028	1441495083	0.698303	-0.011902	-0.673889	0.241028	1441495083	0.698303	-0.011902	-0.673889	0.241028	1441495083	0.698303	-0.011902	-0.673889	0.241028	1441495083	0.698303	-0.011902	-0.673889	0.241028	1441495083	0.698303	-0.011902	-0.673889	0.241028	1441495083	0.697388	-0.014221	-0.675171	0.23999	1441495083	0.697388	-0.014221	-0.675171	0.23999	1441495083	0.697388	-0.014221	-0.675171	0.23999	1441495083	0.697388	-0.014221	-0.675171	0.23999	1441495083	0.697388	-0.014221	-0.675171	0.23999	1441495083	0.697388	-0.014221	-0.675171	0.23999	1441495083	0.695313	-0.009705	-0.676147	0.24353	1441495083	0.695313	-0.009705	-0.676147	0.24353	1441495083	0.695313	-0.009705	-0.676147	0.24353	1441495083	0.695313	-0.009705	-0.676147	0.24353	1441495083	0.695313	-0.009705	-0.676147	0.24353	1441495083	0.695313	-0.009705	-0.676147	0.24353	1441495083	0.695313	-0.009705	-0.676147	0.24353	1441495083	0.692139	0.000061	-0.677429	0.249023	1441495083	0.692139	0.000061	-0.677429	0.249023	1441495083	0.692139	0.000061	-0.677429	0.249023	1441495083	0.692139	0.000061	-0.677429	0.249023	1441495084	0.692139	0.000061	-0.677429	0.249023	1441495084	0.692139	0.000061	-0.677429	0.249023	1441495084	0.688049	0.011658	-0.679016	0.255676	1441495084	0.688049	0.011658	-0.679016	0.255676	1441495084	0.688049	0.011658	-0.679016	0.255676	1441495084	0.688049	0.011658	-0.679016	0.255676	1441495084	0.688049	0.011658	-0.679016	0.255676	1441495084	0.688049	0.011658	-0.679016	0.255676	1441495084	0.683899	0.025757	-0.679321	0.264771	1441495084	0.683899	0.025757	-0.679321	0.264771	1441495084	0.683899	0.025757	-0.679321	0.264771	1441495084	0.683899	0.025757	-0.679321	0.264771	1441495084	0.683899	0.025757	-0.679321	0.264771	1441495084	0.683899	0.025757	-0.679321	0.264771	1441495084	0.678406	0.047241	-0.679871	0.274353	1441495084	0.678406	0.047241	-0.679871	0.274353	1441495084	0.678406	0.047241	-0.679871	0.274353	1441495084	0.678406	0.047241	-0.679871	0.274353	1441495084	0.678406	0.047241	-0.679871	0.274353	1441495084	0.678406	0.047241	-0.679871	0.274353	1441495084	0.674316	0.062256	-0.680298	0.280334	1441495084	0.674316	0.062256	-0.680298	0.280334	1441495084	0.674316	0.062256	-0.680298	0.280334	1441495084	0.674316	0.062256	-0.680298	0.280334	1441495084	0.674316	0.062256	-0.680298	0.280334	1441495084	0.674316	0.062256	-0.680298	0.280334	1441495084	0.670532	0.074646	-0.680969	0.284729	1441495084	0.670532	0.074646	-0.680969	0.284729	1441495084	0.670532	0.074646	-0.680969	0.284729	1441495084	0.670532	0.074646	-0.680969	0.284729	1441495084	0.670532	0.074646	-0.680969	0.284729	1441495084	0.670532	0.074646	-0.680969	0.284729	1441495084	0.667542	0.084534	-0.681702	0.287231	1441495084	0.667542	0.084534	-0.681702	0.287231	1441495084	0.667542	0.084534	-0.681702	0.287231	1441495084	0.667542	0.084534	-0.681702	0.287231	1441495084	0.667542	0.084534	-0.681702	0.287231	1441495084	0.667542	0.084534	-0.681702	0.287231	1441495084	0.667542	0.084534	-0.681702	0.287231	1441495084	0.665405	0.092285	-0.682312	0.288391	1441495084	0.665405	0.092285	-0.682312	0.288391	1441495084	0.665405	0.092285	-0.682312	0.288391	1441495084	0.665405	0.092285	-0.682312	0.288391	1441495084	0.665405	0.092285	-0.682312	0.288391	1441495084	0.665405	0.092285	-0.682312	0.288391	1441495084	0.663757	0.098755	-0.682617	0.289368	1441495084	0.663757	0.098755	-0.682617	0.289368	1441495084	0.663757	0.098755	-0.682617	0.289368	1441495084	0.663757	0.098755	-0.682617	0.289368	1441495084	0.663757	0.098755	-0.682617	0.289368	1441495084	0.663757	0.098755	-0.682617	0.289368	1441495084	0.663757	0.098755	-0.682617	0.289368	1441495084	0.662842	0.102478	-0.683044	0.289063	1441495084	0.662842	0.102478	-0.683044	0.289063	1441495084	0.662842	0.102478	-0.683044	0.289063	1441495084	0.662842	0.102478	-0.683044	0.289063	1441495084	0.662842	0.102478	-0.683044	0.289063	1441495084	0.662842	0.102478	-0.683044	0.289063	1441495084	0.663452	0.100464	-0.684021	0.28595	1441495084	0.663452	0.100464	-0.684021	0.28595	1441495084	0.663452	0.100464	-0.684021	0.28595	1441495084	0.663452	0.100464	-0.684021	0.28595	1441495084	0.663452	0.100464	-0.684021	0.28595	1441495084	0.663452	0.100464	-0.684021	0.28595	1441495084	0.6651	0.094849	-0.684265	0.283508	1441495084	0.6651	0.094849	-0.684265	0.283508	1441495084	0.6651	0.094849	-0.684265	0.283508	1441495084	0.6651	0.094849	-0.684265	0.283508	1441495084	0.6651	0.094849	-0.684265	0.283508	1441495084	0.6651	0.094849	-0.684265	0.283508	1441495084	0.6651	0.094849	-0.684265	0.283508	1441495084	0.667725	0.085083	-0.685059	0.278564	1441495084	0.667725	0.085083	-0.685059	0.278564	1441495084	0.667725	0.085083	-0.685059	0.278564	1441495084	0.667725	0.085083	-0.685059	0.278564	1441495084	0.667725	0.085083	-0.685059	0.278564	1441495084	0.667725	0.085083	-0.685059	0.278564	1441495084	0.67041	0.074158	-0.686523	0.271423	1441495084	0.67041	0.074158	-0.686523	0.271423	1441495084	0.67041	0.074158	-0.686523	0.271423	1441495084	0.67041	0.074158	-0.686523	0.271423	1441495084	0.67041	0.074158	-0.686523	0.271423	1441495084	0.67041	0.074158	-0.686523	0.271423	1441495084	0.673279	0.061646	-0.688293	0.262817	1441495084	0.673279	0.061646	-0.688293	0.262817	1441495084	0.673279	0.061646	-0.688293	0.262817	1441495084	0.673279	0.061646	-0.688293	0.262817	1441495084	0.673279	0.061646	-0.688293	0.262817	1441495084	0.673279	0.061646	-0.688293	0.262817	1441495084	0.673279	0.061646	-0.688293	0.262817	1441495084	0.67627	0.046875	-0.689636	0.254578	1441495084	0.67627	0.046875	-0.689636	0.254578	1441495084	0.67627	0.046875	-0.689636	0.254578	1441495084	0.67627	0.046875	-0.689636	0.254578	1441495084	0.67627	0.046875	-0.689636	0.254578	1441495084	0.67627	0.046875	-0.689636	0.254578	1441495084	0.680176	0.033325	-0.688721	0.248718	1441495084	0.680176	0.033325	-0.688721	0.248718	1441495084	0.680176	0.033325	-0.688721	0.248718	1441495084	0.680176	0.033325	-0.688721	0.248718	1441495084	0.680176	0.033325	-0.688721	0.248718	1441495084	0.680176	0.033325	-0.688721	0.248718	1441495084	0.683838	0.022827	-0.687256	0.243958	1441495084	0.683838	0.022827	-0.687256	0.243958	1441495084	0.683838	0.022827	-0.687256	0.243958	1441495084	0.683838	0.022827	-0.687256	0.243958	1441495084	0.683838	0.022827	-0.687256	0.243958	1441495084	0.686707	0.009644	-0.687317	0.236572	1441495084	0.686707	0.009644	-0.687317	0.236572	1441495084	0.686707	0.009644	-0.687317	0.236572	1441495084	0.686707	0.009644	-0.687317	0.236572	1441495084	0.686707	0.009644	-0.687317	0.236572	1441495084	0.686707	0.009644	-0.687317	0.236572	1441495085	0.686707	0.009644	-0.687317	0.236572	1441495085	0.689087	-0.003479	-0.687134	0.230286	1441495085	0.689087	-0.003479	-0.687134	0.230286	1441495085	0.689087	-0.003479	-0.687134	0.230286	1441495085	0.689087	-0.003479	-0.687134	0.230286	1441495085	0.689087	-0.003479	-0.687134	0.230286	1441495085	0.689087	-0.003479	-0.687134	0.230286	1441495085	0.692139	-0.0177	-0.685974	0.223816	1441495085	0.692139	-0.0177	-0.685974	0.223816	1441495085	0.692139	-0.0177	-0.685974	0.223816	1441495085	0.692139	-0.0177	-0.685974	0.223816	1441495085	0.692139	-0.0177	-0.685974	0.223816	1441495085	0.692139	-0.0177	-0.685974	0.223816	1441495085	0.694885	-0.029297	-0.684753	0.217651	1441495085	0.694885	-0.029297	-0.684753	0.217651	1441495085	0.694885	-0.029297	-0.684753	0.217651	1441495085	0.694885	-0.029297	-0.684753	0.217651	1441495085	0.694885	-0.029297	-0.684753	0.217651	1441495085	0.694885	-0.029297	-0.684753	0.217651	1441495085	0.694885	-0.029297	-0.684753	0.217651	1441495085	0.696106	-0.036987	-0.684143	0.214417	1441495085	0.696106	-0.036987	-0.684143	0.214417	1441495085	0.696106	-0.036987	-0.684143	0.214417	1441495085	0.696106	-0.036987	-0.684143	0.214417	1441495085	0.696106	-0.036987	-0.684143	0.214417	1441495085	0.696106	-0.036987	-0.684143	0.214417	1441495085	0.695068	-0.03717	-0.684143	0.217896	1441495085	0.695068	-0.03717	-0.684143	0.217896	1441495085	0.695068	-0.03717	-0.684143	0.217896	1441495085	0.695068	-0.03717	-0.684143	0.217896	1441495085	0.695068	-0.03717	-0.684143	0.217896	1441495085	0.695068	-0.03717	-0.684143	0.217896	1441495085	0.692932	-0.027405	-0.683533	0.227905	1441495085	0.692932	-0.027405	-0.683533	0.227905	1441495085	0.692932	-0.027405	-0.683533	0.227905	1441495085	0.692932	-0.027405	-0.683533	0.227905	1441495085	0.692932	-0.027405	-0.683533	0.227905	1441495085	0.692932	-0.027405	-0.683533	0.227905	1441495085	0.690002	-0.013306	-0.68335	0.23822	1441495085	0.690002	-0.013306	-0.68335	0.23822	1441495085	0.690002	-0.013306	-0.68335	0.23822	1441495085	0.690002	-0.013306	-0.68335	0.23822	1441495085	0.690002	-0.013306	-0.68335	0.23822	1441495085	0.690002	-0.013306	-0.68335	0.23822	1441495085	0.690002	-0.013306	-0.68335	0.23822	1441495085	0.686279	0.00116	-0.684326	0.246399	1441495085	0.686279	0.00116	-0.684326	0.246399	1441495085	0.686279	0.00116	-0.684326	0.246399	1441495085	0.686279	0.00116	-0.684326	0.246399	1441495085	0.686279	0.00116	-0.684326	0.246399	1441495085	0.686279	0.00116	-0.684326	0.246399	1441495085	0.686279	0.00116	-0.684326	0.246399	1441495085	0.682007	0.016296	-0.685181	0.255188	1441495085	0.682007	0.016296	-0.685181	0.255188	1441495085	0.682007	0.016296	-0.685181	0.255188	1441495085	0.682007	0.016296	-0.685181	0.255188	1441495085	0.682007	0.016296	-0.685181	0.255188	1441495085	0.682007	0.016296	-0.685181	0.255188	1441495085	0.677002	0.035461	-0.68512	0.266479	1441495085	0.677002	0.035461	-0.68512	0.266479	1441495085	0.677002	0.035461	-0.68512	0.266479	1441495085	0.677002	0.035461	-0.68512	0.266479	1441495085	0.672119	0.054749	-0.684265	0.277527	1441495085	0.672119	0.054749	-0.684265	0.277527	1441495085	0.672119	0.054749	-0.684265	0.277527	1441495085	0.672119	0.054749	-0.684265	0.277527	1441495085	0.672119	0.054749	-0.684265	0.277527	1441495085	0.672119	0.054749	-0.684265	0.277527	1441495085	0.666382	0.074341	-0.683472	0.288635	1441495085	0.666382	0.074341	-0.683472	0.288635	1441495085	0.666382	0.074341	-0.683472	0.288635	1441495085	0.666382	0.074341	-0.683472	0.288635	1441495085	0.666382	0.074341	-0.683472	0.288635	1441495085	0.666382	0.074341	-0.683472	0.288635	1441495085	0.666382	0.074341	-0.683472	0.288635	1441495085	0.66156	0.089111	-0.682495	0.297546	1441495085	0.66156	0.089111	-0.682495	0.297546	1441495085	0.66156	0.089111	-0.682495	0.297546	1441495085	0.66156	0.089111	-0.682495	0.297546	1441495085	0.66156	0.089111	-0.682495	0.297546	1441495085	0.66156	0.089111	-0.682495	0.297546	1441495085	0.657288	0.105713	-0.680664	0.305664	1441495085	0.657288	0.105713	-0.680664	0.305664	1441495085	0.657288	0.105713	-0.680664	0.305664	1441495085	0.657288	0.105713	-0.680664	0.305664	1441495085	0.657288	0.105713	-0.680664	0.305664	1441495085	0.657288	0.105713	-0.680664	0.305664	1441495085	0.654541	0.11969	-0.678101	0.312134	1441495085	0.654541	0.11969	-0.678101	0.312134	1441495085	0.654541	0.11969	-0.678101	0.312134	1441495085	0.654541	0.11969	-0.678101	0.312134	1441495085	0.654541	0.11969	-0.678101	0.312134	1441495085	0.653992	0.121765	-0.67865	0.311218	1441495085	0.653992	0.121765	-0.67865	0.311218	1441495085	0.653992	0.121765	-0.67865	0.311218	1441495085	0.653992	0.121765	-0.67865	0.311218	1441495085	0.653992	0.121765	-0.67865	0.311218	1441495085	0.653992	0.121765	-0.67865	0.311218	1441495085	0.653992	0.121765	-0.67865	0.311218	1441495085	0.653015	0.122192	-0.679688	0.310791	1441495085	0.653015	0.122192	-0.679688	0.310791	1441495085	0.653015	0.122192	-0.679688	0.310791	1441495085	0.653015	0.122192	-0.679688	0.310791	1441495085	0.653015	0.122192	-0.679688	0.310791	1441495085	0.652039	0.125122	-0.678162	0.315125	1441495085	0.652039	0.125122	-0.678162	0.315125	1441495085	0.652039	0.125122	-0.678162	0.315125	1441495085	0.652039	0.125122	-0.678162	0.315125	1441495085	0.652039	0.125122	-0.678162	0.315125	1441495085	0.652039	0.125122	-0.678162	0.315125	1441495086	0.65387	0.117432	-0.679382	0.311584	1441495086	0.65387	0.117432	-0.679382	0.311584	1441495086	0.65387	0.117432	-0.679382	0.311584	1441495086	0.65387	0.117432	-0.679382	0.311584	1441495086	0.65387	0.117432	-0.679382	0.311584	1441495086	0.65387	0.117432	-0.679382	0.311584	1441495086	0.656128	0.10553	-0.681519	0.306274	1441495086	0.656128	0.10553	-0.681519	0.306274	1441495086	0.656128	0.10553	-0.681519	0.306274	1441495086	0.656128	0.10553	-0.681519	0.306274	1441495086	0.656128	0.10553	-0.681519	0.306274	1441495086	0.656128	0.10553	-0.681519	0.306274	1441495086	0.656128	0.10553	-0.681519	0.306274	1441495086	0.659973	0.092346	-0.68335	0.298157	1441495086	0.659973	0.092346	-0.68335	0.298157	1441495086	0.659973	0.092346	-0.68335	0.298157	1441495086	0.659973	0.092346	-0.68335	0.298157	1441495086	0.659973	0.092346	-0.68335	0.298157	1441495086	0.659973	0.092346	-0.68335	0.298157	1441495086	0.665405	0.073059	-0.684753	0.288208	1441495086	0.665405	0.073059	-0.684753	0.288208	1441495086	0.665405	0.073059	-0.684753	0.288208	1441495086	0.665405	0.073059	-0.684753	0.288208	1441495086	0.665405	0.073059	-0.684753	0.288208	1441495086	0.67041	0.059204	-0.683716	0.282043	1441495086	0.67041	0.059204	-0.683716	0.282043	1441495086	0.67041	0.059204	-0.683716	0.282043	1441495086	0.67041	0.059204	-0.683716	0.282043	1441495086	0.67041	0.059204	-0.683716	0.282043	1441495086	0.67041	0.059204	-0.683716	0.282043	1441495086	0.676331	0.040466	-0.682373	0.274414	1441495086	0.676331	0.040466	-0.682373	0.274414	1441495086	0.676331	0.040466	-0.682373	0.274414	1441495086	0.676331	0.040466	-0.682373	0.274414	1441495086	0.682007	0.023987	-0.680725	0.266296	1441495086	0.682007	0.023987	-0.680725	0.266296	1441495086	0.682007	0.023987	-0.680725	0.266296	1441495086	0.682007	0.023987	-0.680725	0.266296	1441495086	0.687744	0.010193	-0.678894	0.257019	1441495086	0.687744	0.010193	-0.678894	0.257019	1441495086	0.687744	0.010193	-0.678894	0.257019	1441495086	0.687744	0.010193	-0.678894	0.257019	1441495086	0.687744	0.010193	-0.678894	0.257019	1441495086	0.687744	0.010193	-0.678894	0.257019	1441495086	0.692871	-0.001831	-0.676697	0.248962	1441495086	0.692871	-0.001831	-0.676697	0.248962	1441495086	0.692871	-0.001831	-0.676697	0.248962	1441495086	0.692871	-0.001831	-0.676697	0.248962	1441495086	0.692871	-0.001831	-0.676697	0.248962	1441495086	0.692871	-0.001831	-0.676697	0.248962	1441495086	0.696777	-0.010742	-0.674194	0.244568	1441495086	0.696777	-0.010742	-0.674194	0.244568	1441495086	0.696777	-0.010742	-0.674194	0.244568	1441495086	0.696777	-0.010742	-0.674194	0.244568	1441495086	0.696777	-0.010742	-0.674194	0.244568	1441495086	0.696777	-0.010742	-0.674194	0.244568	1441495086	0.698425	-0.009338	-0.671448	0.247498	1441495086	0.698425	-0.009338	-0.671448	0.247498	1441495086	0.698425	-0.009338	-0.671448	0.247498	1441495086	0.698425	-0.009338	-0.671448	0.247498	1441495086	0.698425	-0.009338	-0.671448	0.247498	1441495086	0.698425	-0.009338	-0.671448	0.247498	1441495086	0.699829	-0.008118	-0.669434	0.249023	1441495086	0.699829	-0.008118	-0.669434	0.249023	1441495086	0.699829	-0.008118	-0.669434	0.249023	1441495086	0.699829	-0.008118	-0.669434	0.249023	1441495086	0.699829	-0.008118	-0.669434	0.249023	1441495086	0.699829	-0.008118	-0.669434	0.249023	1441495086	0.699829	-0.008301	-0.66864	0.251038	1441495086	0.699829	-0.008301	-0.66864	0.251038	1441495086	0.699829	-0.008301	-0.66864	0.251038	1441495086	0.699829	-0.008301	-0.66864	0.251038	1441495086	0.699829	-0.008301	-0.66864	0.251038	1441495086	0.699829	-0.008301	-0.66864	0.251038	1441495086	0.697388	-0.002869	-0.668823	0.257446	1441495086	0.697388	-0.002869	-0.668823	0.257446	1441495086	0.697388	-0.002869	-0.668823	0.257446	1441495086	0.697388	-0.002869	-0.668823	0.257446	1441495086	0.697388	-0.002869	-0.668823	0.257446	1441495086	0.697388	-0.002869	-0.668823	0.257446	1441495086	0.693848	0.007263	-0.670166	0.263367	1441495086	0.693848	0.007263	-0.670166	0.263367	1441495086	0.693848	0.007263	-0.670166	0.263367	1441495086	0.693848	0.007263	-0.670166	0.263367	1441495086	0.693848	0.007263	-0.670166	0.263367	1441495086	0.693848	0.007263	-0.670166	0.263367	1441495086	0.693848	0.007263	-0.670166	0.263367	1441495086	0.690247	0.017029	-0.672302	0.266968	1441495086	0.690247	0.017029	-0.672302	0.266968	1441495086	0.690247	0.017029	-0.672302	0.266968	1441495086	0.690247	0.017029	-0.672302	0.266968	1441495086	0.690247	0.017029	-0.672302	0.266968	1441495086	0.690247	0.017029	-0.672302	0.266968	1441495086	0.686523	0.026001	-0.674194	0.271118	1441495086	0.686523	0.026001	-0.674194	0.271118	1441495086	0.686523	0.026001	-0.674194	0.271118	1441495086	0.686523	0.026001	-0.674194	0.271118	1441495086	0.686523	0.026001	-0.674194	0.271118	1441495086	0.686523	0.026001	-0.674194	0.271118	1441495086	0.686523	0.026001	-0.674194	0.271118	1441495086	0.682373	0.036011	-0.675781	0.276306	1441495086	0.682373	0.036011	-0.675781	0.276306	1441495086	0.682373	0.036011	-0.675781	0.276306	1441495086	0.682373	0.036011	-0.675781	0.276306	1441495086	0.682373	0.036011	-0.675781	0.276306	1441495086	0.682373	0.036011	-0.675781	0.276306	1441495087	0.679016	0.044067	-0.678284	0.277344	1441495087	0.679016	0.044067	-0.678284	0.277344	1441495087	0.679016	0.044067	-0.678284	0.277344	1441495087	0.679016	0.044067	-0.678284	0.277344	1441495087	0.679016	0.044067	-0.678284	0.277344	1441495087	0.679016	0.044067	-0.678284	0.277344	1441495087	0.675598	0.054688	-0.680603	0.278137	1441495087	0.675598	0.054688	-0.680603	0.278137	1441495087	0.675598	0.054688	-0.680603	0.278137	1441495087	0.675598	0.054688	-0.680603	0.278137	1441495087	0.675598	0.054688	-0.680603	0.278137	1441495087	0.675598	0.054688	-0.680603	0.278137	1441495087	0.672607	0.066528	-0.681641	0.280334	1441495087	0.672607	0.066528	-0.681641	0.280334	1441495087	0.672607	0.066528	-0.681641	0.280334	1441495087	0.672607	0.066528	-0.681641	0.280334	1441495087	0.672607	0.066528	-0.681641	0.280334	1441495087	0.672607	0.066528	-0.681641	0.280334	1441495087	0.670227	0.075623	-0.682251	0.282043	1441495087	0.670227	0.075623	-0.682251	0.282043	1441495087	0.670227	0.075623	-0.682251	0.282043	1441495087	0.670227	0.075623	-0.682251	0.282043	1441495087	0.670227	0.075623	-0.682251	0.282043	1441495087	0.670227	0.075623	-0.682251	0.282043	1441495087	0.668274	0.080994	-0.683411	0.282471	1441495087	0.668274	0.080994	-0.683411	0.282471	1441495087	0.668274	0.080994	-0.683411	0.282471	1441495087	0.668274	0.080994	-0.683411	0.282471	1441495087	0.668274	0.080994	-0.683411	0.282471	1441495087	0.668274	0.080994	-0.683411	0.282471	1441495087	0.666138	0.088196	-0.683594	0.28479	1441495087	0.666138	0.088196	-0.683594	0.28479	1441495087	0.666138	0.088196	-0.683594	0.28479	1441495087	0.666138	0.088196	-0.683594	0.28479	1441495087	0.666138	0.088196	-0.683594	0.28479	1441495087	0.666138	0.088196	-0.683594	0.28479	1441495087	0.666138	0.088196	-0.683594	0.28479	1441495087	0.663879	0.096741	-0.682251	0.290649	1441495087	0.663879	0.096741	-0.682251	0.290649	1441495087	0.661682	0.104187	-0.680481	0.297058	1441495087	0.661682	0.104187	-0.680481	0.297058	1441495087	0.661682	0.104187	-0.680481	0.297058	1441495087	0.661682	0.104187	-0.680481	0.297058	1441495087	0.661682	0.104187	-0.680481	0.297058	1441495087	0.661682	0.104187	-0.680481	0.297058	1441495087	0.661743	0.101807	-0.680115	0.298584	1441495087	0.661743	0.101807	-0.680115	0.298584	1441495087	0.661743	0.101807	-0.680115	0.298584	1441495087	0.661743	0.101807	-0.680115	0.298584	1441495087	0.661743	0.101807	-0.680115	0.298584	1441495087	0.661743	0.101807	-0.680115	0.298584	1441495087	0.662842	0.091858	-0.681763	0.295593	1441495087	0.662842	0.091858	-0.681763	0.295593	1441495087	0.662842	0.091858	-0.681763	0.295593	1441495087	0.662842	0.091858	-0.681763	0.295593	1441495087	0.662842	0.091858	-0.681763	0.295593	1441495087	0.664124	0.081299	-0.683655	0.291504	1441495087	0.664124	0.081299	-0.683655	0.291504	1441495087	0.664124	0.081299	-0.683655	0.291504	1441495087	0.664124	0.081299	-0.683655	0.291504	1441495087	0.664124	0.081299	-0.683655	0.291504	1441495087	0.664124	0.081299	-0.683655	0.291504	1441495087	0.666931	0.07196	-0.684814	0.284546	1441495087	0.666931	0.07196	-0.684814	0.284546	1441495087	0.666931	0.07196	-0.684814	0.284546	1441495087	0.666931	0.07196	-0.684814	0.284546	1441495087	0.666931	0.07196	-0.684814	0.284546	1441495087	0.666931	0.07196	-0.684814	0.284546	1441495087	0.670898	0.060303	-0.684814	0.277893	1441495087	0.670898	0.060303	-0.684814	0.277893	1441495087	0.670898	0.060303	-0.684814	0.277893	1441495087	0.670898	0.060303	-0.684814	0.277893	1441495087	0.670898	0.060303	-0.684814	0.277893	1441495087	0.670898	0.060303	-0.684814	0.277893	1441495087	0.674744	0.054443	-0.683594	0.272827	1441495087	0.674744	0.054443	-0.683594	0.272827	1441495087	0.674744	0.054443	-0.683594	0.272827	1441495087	0.674744	0.054443	-0.683594	0.272827	1441495087	0.674744	0.054443	-0.683594	0.272827	1441495087	0.674744	0.054443	-0.683594	0.272827	1441495087	0.674744	0.054443	-0.683594	0.272827	1441495087	0.677795	0.050354	-0.682556	0.268494	1441495087	0.677795	0.050354	-0.682556	0.268494	1441495087
0.519653	-0.487854	-0.129517	0.689331	1441495090	0.519653	-0.487854	-0.129517	0.689331	1441495090	0.519653	-0.487854	-0.129517	0.689331	1441495090	0.519653	-0.487854	-0.129517	0.689331	1441495090	0.519653	-0.487854	-0.129517	0.689331	1441495090	0.501709	-0.499634	-0.090637	0.700256	1441495090	0.501709	-0.499634	-0.090637	0.700256	1441495090	0.501709	-0.499634	-0.090637	0.700256	1441495090	0.501709	-0.499634	-0.090637	0.700256	1441495090	0.501709	-0.499634	-0.090637	0.700256	1441495090	0.501709	-0.499634	-0.090637	0.700256	1441495090	0.474182	-0.50708	-0.059265	0.717285	1441495090	0.474182	-0.50708	-0.059265	0.717285	1441495090	0.474182	-0.50708	-0.059265	0.717285	1441495090	0.474182	-0.50708	-0.059265	0.717285	1441495090	0.474182	-0.50708	-0.059265	0.717285	1441495090	0.474182	-0.50708	-0.059265	0.717285	1441495090	0.474182	-0.50708	-0.059265	0.717285	1441495090	0.436707	-0.509277	-0.030396	0.740906	1441495090	0.436707	-0.509277	-0.030396	0.740906	1441495090	0.436707	-0.509277	-0.030396	0.740906	1441495090	0.436707	-0.509277	-0.030396	0.740906	1441495090	0.436707	-0.509277	-0.030396	0.740906	1441495090	0.436707	-0.509277	-0.030396	0.740906	1441495090	0.399048	-0.500732	-0.001282	0.768127	1441495090	0.399048	-0.500732	-0.001282	0.768127	1441495090	0.399048	-0.500732	-0.001282	0.768127	1441495090	0.399048	-0.500732	-0.001282	0.768127	1441495090	0.399048	-0.500732	-0.001282	0.768127	1441495090	0.399048	-0.500732	-0.001282	0.768127	1441495090	0.36908	-0.485291	0.015137	0.792419	1441495090	0.36908	-0.485291	0.015137	0.792419	1441495090	0.36908	-0.485291	0.015137	0.792419	1441495090	0.36908	-0.485291	0.015137	0.792419	1441495090	0.36908	-0.485291	0.015137	0.792419	1441495090	0.36908	-0.485291	0.015137	0.792419	1441495090	0.36908	-0.485291	0.015137	0.792419	1441495090	0.350891	-0.462708	0.012512	0.813965	1441495090	0.350891	-0.462708	0.012512	0.813965	1441495090	0.350891	-0.462708	0.012512	0.813965	1441495090	0.350891	-0.462708	0.012512	0.813965	1441495090	0.350891	-0.462708	0.012512	0.813965	1441495090	0.350891	-0.462708	0.012512	0.813965	1441495090	0.350891	-0.462708	0.012512	0.813965	1441495090	0.352905	-0.419373	0.007568	0.836365	1441495090	0.352905	-0.419373	0.007568	0.836365	1441495090	0.352905	-0.419373	0.007568	0.836365	1441495090	0.352905	-0.419373	0.007568	0.836365	1441495090	0.352905	-0.419373	0.007568	0.836365	1441495090	0.352905	-0.419373	0.007568	0.836365	1441495091	0.372314	-0.361511	0.00592	0.854736	1441495091	0.372314	-0.361511	0.00592	0.854736	1441495091	0.372314	-0.361511	0.00592	0.854736	1441495091	0.372314	-0.361511	0.00592	0.854736	1441495091	0.372314	-0.361511	0.00592	0.854736	1441495091	0.372314	-0.361511	0.00592	0.854736	1441495091	0.406128	-0.296753	0.00354	0.864258	1441495091	0.406128	-0.296753	0.00354	0.864258	1441495091	0.406128	-0.296753	0.00354	0.864258	1441495091	0.406128	-0.296753	0.00354	0.864258	1441495091	0.406128	-0.296753	0.00354	0.864258	1441495091	0.406128	-0.296753	0.00354	0.864258	1441495091	0.454895	-0.220215	0.006653	0.862793	1441495091	0.454895	-0.220215	0.006653	0.862793	1441495091	0.454895	-0.220215	0.006653	0.862793	1441495091	0.454895	-0.220215	0.006653	0.862793	1441495091	0.454895	-0.220215	0.006653	0.862793	1441495091	0.454895	-0.220215	0.006653	0.862793	1441495091	0.511719	-0.136658	0.009033	0.848145	1441495091	0.511719	-0.136658	0.009033	0.848145	1441495091	0.511719	-0.136658	0.009033	0.848145	1441495091	0.511719	-0.136658	0.009033	0.848145	1441495091	0.511719	-0.136658	0.009033	0.848145	1441495091	0.511719	-0.136658	0.009033	0.848145	1441495091	0.511719	-0.136658	0.009033	0.848145	1441495091	0.570068	-0.048096	0.031555	0.819519	1441495091	0.570068	-0.048096	0.031555	0.819519	1441495091	0.570068	-0.048096	0.031555	0.819519	1441495091	0.570068	-0.048096	0.031555	0.819519	1441495091	0.570068	-0.048096	0.031555	0.819519	1441495091	0.570068	-0.048096	0.031555	0.819519	1441495091	0.607239	0.002869	0.025024	0.794067	1441495091	0.607239	0.002869	0.025024	0.794067	1441495091	0.607239	0.002869	0.025024	0.794067	1441495091	0.607239	0.002869	0.025024	0.794067	1441495091	0.607239	0.002869	0.025024	0.794067	1441495091	0.607239	0.002869	0.025024	0.794067	1441495091	0.61438	0.002686	0.001221	0.78894	1441495091	0.61438	0.002686	0.001221	0.78894	1441495091	0.61438	0.002686	0.001221	0.78894	1441495091	0.61438	0.002686	0.001221	0.78894	1441495091	0.611877	0.012573	0.005493	0.790771	1441495091	0.611877	0.012573	0.005493	0.790771	1441495091	0.611877	0.012573	0.005493	0.790771	1441495091	0.611877	0.012573	0.005493	0.790771	1441495091	0.611877	0.012573	0.005493	0.790771	1441495091	0.611877	0.012573	0.005493	0.790771	1441495091	0.601807	0.00415	0.002502	0.798584	1441495091	0.601807	0.00415	0.002502	0.798584	1441495091	0.601807	0.00415	0.002502	0.798584	1441495091	0.601807	0.00415	0.002502	0.798584	1441495091	0.601807	0.00415	0.002502	0.798584	1441495091	0.578674	-0.023376	-0.004639	0.815186	1441495091	0.578674	-0.023376	-0.004639	0.815186	1441495091	0.578674	-0.023376	-0.004639	0.815186	1441495091	0.578674	-0.023376	-0.004639	0.815186	1441495091	0.578674	-0.023376	-0.004639	0.815186	1441495091	0.578674	-0.023376	-0.004639	0.815186	1441495091	0.542358	-0.051819	0.003601	0.838501	1441495091	0.542358	-0.051819	0.003601	0.838501	1441495091	0.542358	-0.051819	0.003601	0.838501	1441495091	0.542358	-0.051819	0.003601	0.838501	1441495091	0.542358	-0.051819	0.003601	0.838501	1441495091	0.542358	-0.051819	0.003601	0.838501	1441495091	0.542358	-0.051819	0.003601	0.838501	1441495091	0.507629	-0.070801	0.037598	0.857788	1441495091	0.507629	-0.070801	0.037598	0.857788	1441495091	0.507629	-0.070801	0.037598	0.857788	1441495091	0.507629	-0.070801	0.037598	0.857788	1441495091	0.507629	-0.070801	0.037598	0.857788	1441495091	0.507629	-0.070801	0.037598	0.857788	1441495091	0.473083	-0.109802	0.052368	0.872559	1441495091	0.473083	-0.109802	0.052368	0.872559	1441495091	0.473083	-0.109802	0.052368	0.872559	1441495091	0.473083	-0.109802	0.052368	0.872559	1441495091	0.473083	-0.109802	0.052368	0.872559	1441495091	0.473083	-0.109802	0.052368	0.872559	1441495091	0.446106	-0.146851	0.067932	0.880188	1441495091	0.446106	-0.146851	0.067932	0.880188	1441495091	0.446106	-0.146851	0.067932	0.880188	1441495091	0.446106	-0.146851	0.067932	0.880188	1441495091	0.446106	-0.146851	0.067932	0.880188	1441495091	0.446106	-0.146851	0.067932	0.880188	1441495091	0.425598	-0.186401	0.08197	0.881653	1441495091	0.425598	-0.186401	0.08197	0.881653	1441495091	0.425598	-0.186401	0.08197	0.881653	1441495091	0.425598	-0.186401	0.08197	0.881653	1441495091	0.425598	-0.186401	0.08197	0.881653	1441495091	0.425598	-0.186401	0.08197	0.881653	1441495091	0.425598	-0.186401	0.08197	0.881653	1441495091	0.411438	-0.225342	0.093506	0.878174	1441495091	0.411438	-0.225342	0.093506	0.878174	1441495091	0.411438	-0.225342	0.093506	0.878174	1441495091	0.411438	-0.225342	0.093506	0.878174	1441495091	0.411438	-0.225342	0.093506	0.878174	1441495091	0.411438	-0.225342	0.093506	0.878174	1441495091	0.405029	-0.258484	0.101013	0.871155	1441495091	0.405029	-0.258484	0.101013	0.871155	1441495091	0.405029	-0.258484	0.101013	0.871155	1441495091	0.405029	-0.258484	0.101013	0.871155	1441495091	0.405029	-0.258484	0.101013	0.871155	1441495091	0.405029	-0.258484	0.101013	0.871155	1441495091	0.411316	-0.274902	0.119629	0.860779	1441495091	0.411316	-0.274902	0.119629	0.860779	1441495091	0.411316	-0.274902	0.119629	0.860779	1441495091	0.411316	-0.274902	0.119629	0.860779	1441495091	0.411316	-0.274902	0.119629	0.860779	1441495091	0.419434	-0.286987	0.13031	0.851257	1441495092	0.419434	-0.286987	0.13031	0.851257	1441495092	0.419434	-0.286987	0.13031	0.851257	1441495092	0.419434	-0.286987	0.13031	0.851257	1441495092	0.419434	-0.286987	0.13031	0.851257	1441495092	0.419434	-0.286987	0.13031	0.851257	1441495092	0.419434	-0.286987	0.13031	0.851257	1441495092	0.425232	-0.294189	0.141479	0.844116	1441495092	0.425232	-0.294189	0.141479	0.844116	1441495092	0.425232	-0.294189	0.141479	0.844116	1441495092	0.425232	-0.294189	0.141479	0.844116	1441495092	0.425232	-0.294189	0.141479	0.844116	1441495092	0.425232	-0.294189	0.141479	0.844116	1441495092	0.421692	-0.30603	0.141174	0.841736	1441495092	0.421692	-0.30603	0.141174	0.841736	1441495092	0.421692	-0.30603	0.141174	0.841736	1441495092	0.421692	-0.30603	0.141174	0.841736	1441495092	0.421692	-0.30603	0.141174	0.841736	1441495092	0.421692	-0.30603	0.141174	0.841736	1441495092	0.411316	-0.316284	0.151489	0.841309	1441495092	0.411316	-0.316284	0.151489	0.841309	1441495092	0.411316	-0.316284	0.151489	0.841309	1441495092	0.411316	-0.316284	0.151489	0.841309	1441495092	0.411316	-0.316284	0.151489	0.841309	1441495092	0.411316	-0.316284	0.151489	0.841309	1441495092	0.393066	-0.326416	0.162109	0.844177	1441495092	0.393066	-0.326416	0.162109	0.844177	1441495092	0.393066	-0.326416	0.162109	0.844177	1441495092	0.393066	-0.326416	0.162109	0.844177	1441495092	0.393066	-0.326416	0.162109	0.844177	1441495092	0.393066	-0.326416	0.162109	0.844177	1441495092	0.3703	-0.335876	0.171692	0.848816	1441495092	0.3703	-0.335876	0.171692	0.848816	1441495092	0.3703	-0.335876	0.171692	0.848816	1441495092	0.3703	-0.335876	0.171692	0.848816	1441495092	0.3703	-0.335876	0.171692	0.848816	1441495092	0.3703	-0.335876	0.171692	0.848816	1441495092	0.347961	-0.349731	0.165283	0.853943	1441495092	0.347961	-0.349731	0.165283	0.853943	1441495092	0.347961	-0.349731	0.165283	0.853943	1441495092	0.347961	-0.349731	0.165283	0.853943	1441495092	0.347961	-0.349731	0.165283	0.853943	1441495092	0.347961	-0.349731	0.165283	0.853943	1441495092	0.346558	-0.341125	0.155701	0.859741	1441495092	0.346558	-0.341125	0.155701	0.859741	1441495092	0.346558	-0.341125	0.155701	0.859741	1441495092	0.346558	-0.341125	0.155701	0.859741	1441495092	0.346558	-0.341125	0.155701	0.859741	1441495092	0.346558	-0.341125	0.155701	0.859741	1441495092	0.346558	-0.341125	0.155701	0.859741	1441495092	0.368286	-0.309998	0.149475	0.863647	1441495092	0.368286	-0.309998	0.149475	0.863647	1441495092	0.368286	-0.309998	0.149475	0.863647	1441495092	0.368286	-0.309998	0.149475	0.863647	1441495092	0.368286	-0.309998	0.149475	0.863647	1441495092	0.368286	-0.309998	0.149475	0.863647	1441495092	0.404968	-0.264099	0.135071	0.864807	1441495092	0.404968	-0.264099	0.135071	0.864807	1441495092	0.404968	-0.264099	0.135071	0.864807	1441495092	0.404968	-0.264099	0.135071	0.864807	1441495092	0.404968	-0.264099	0.135071	0.864807	1441495092	0.404968	-0.264099	0.135071	0.864807	1441495092	0.454285	-0.197937	0.128845	0.858948	1441495092	0.454285	-0.197937	0.128845	0.858948	1441495092	0.454285	-0.197937	0.128845	0.858948	1441495092	0.454285	-0.197937	0.128845	0.858948	1441495092	0.454285	-0.197937	0.128845	0.858948	1441495092	0.454285	-0.197937	0.128845	0.858948	1441495092	0.454285	-0.197937	0.128845	0.858948	1441495092	0.500549	-0.134216	0.112671	0.847717	1441495092	0.500549	-0.134216	0.112671	0.847717	1441495092	0.500549	-0.134216	0.112671	0.847717	1441495092	0.500549	-0.134216	0.112671	0.847717	1441495092	0.500549	-0.134216	0.112671	0.847717	1441495092	0.500549	-0.134216	0.112671	0.847717	1441495092	0.549011	-0.067017	0.097229	0.827393	1441495092	0.549011	-0.067017	0.097229	0.827393	1441495092	0.549011	-0.067017	0.097229	0.827393	1441495092	0.549011	-0.067017	0.097229	0.827393	1441495092	0.549011	-0.067017	0.097229	0.827393	1441495092	0.549011	-0.067017	0.097229	0.827393	1441495092	0.590881	-0.004028	0.070435	0.803589	1441495092	0.590881	-0.004028	0.070435	0.803589	1441495092	0.590881	-0.004028	0.070435	0.803589	1441495092	0.590881	-0.004028	0.070435	0.803589	1441495092	0.590881	-0.004028	0.070435	0.803589	1441495092	0.590881	-0.004028	0.070435	0.803589	1441495092	0.612976	0.030273	0.043884	0.788208	1441495092	0.612976	0.030273	0.043884	0.788208	1441495092	0.612976	0.030273	0.043884	0.788208	1441495092	0.612976	0.030273	0.043884	0.788208	1441495092	0.612976	0.030273	0.043884	0.788208	1441495092	0.612976	0.030273	0.043884	0.788208	1441495092	0.614014	0.045227	0.03833	0.786987	1441495092	0.614014	0.045227	0.03833	0.786987	1441495092	0.614014	0.045227	0.03833	0.786987	1441495092	0.614014	0.045227	0.03833	0.786987	1441495092	0.614014	0.045227	0.03833	0.786987	1441495092	0.614014	0.045227	0.03833	0.786987	1441495092	0.602722	0.047363	0.04425	0.795288	1441495092	0.602722	0.047363	0.04425	0.795288	1441495092	0.602722	0.047363	0.04425	0.795288	1441495092	0.602722	0.047363	0.04425	0.795288	1441495092	0.602722	0.047363	0.04425	0.795288	1441495092	0.602722	0.047363	0.04425	0.795288	1441495092	0.602722	0.047363	0.04425	0.795288	1441495092	0.587891	0.038696	0.050903	0.806396	1441495092	0.587891	0.038696	0.050903	0.806396	1441495092	0.587891	0.038696	0.050903	0.806396	1441495092	0.587891	0.038696	0.050903	0.806396	1441495092	0.587891	0.038696	0.050903	0.806396	1441495092	0.587891	0.038696	0.050903	0.806396	1441495092	0.565857	0.010071	0.048889	0.822937	1441495092	0.565857	0.010071	0.048889	0.822937	1441495093	0.565857	0.010071	0.048889	0.822937	1441495093	0.565857	0.010071	0.048889	0.822937	1441495093	0.565857	0.010071	0.048889	0.822937	1441495093	0.565857	0.010071	0.048889	0.822937	1441495093	0.533447	-0.022949	0.054626	0.843689	1441495093	0.533447	-0.022949	0.054626	0.843689	1441495093	0.533447	-0.022949	0.054626	0.843689	1441495093	0.533447	-0.022949	0.054626	0.843689	1441495093	0.533447	-0.022949	0.054626	0.843689	1441495093	0.533447	-0.022949	0.054626	0.843689	1441495093	0.533447	-0.022949	0.054626	0.843689	1441495093	0.489502	-0.069153	0.062744	0.866943	1441495093	0.489502	-0.069153	0.062744	0.866943	1441495093	0.489502	-0.069153	0.062744	0.866943	1441495093	0.489502	-0.069153	0.062744	0.866943	1441495093	0.489502	-0.069153	0.062744	0.866943	1441495093	0.489502	-0.069153	0.062744	0.866943	1441495093	0.443054	-0.125183	0.070496	0.884827	1441495093	0.443054	-0.125183	0.070496	0.884827	1441495093	0.443054	-0.125183	0.070496	0.884827	1441495093	0.443054	-0.125183	0.070496	0.884827	1441495093	0.443054	-0.125183	0.070496	0.884827	1441495093	0.443054	-0.125183	0.070496	0.884827	1441495093	0.401489	-0.169983	0.092407	0.895142	1441495093	0.401489	-0.169983	0.092407	0.895142	1441495093	0.401489	-0.169983	0.092407	0.895142	1441495093	0.401489	-0.169983	0.092407	0.895142	1441495093	0.401489	-0.169983	0.092407	0.895142	1441495093	0.401489	-0.169983	0.092407	0.895142	1441495093	0.375854	-0.205139	0.120972	0.895508	1441495093	0.375854	-0.205139	0.120972	0.895508	1441495093	0.375854	-0.205139	0.120972	0.895508	1441495093	0.375854	-0.205139	0.120972	0.895508	1441495093	0.375854	-0.205139	0.120972	0.895508	1441495093	0.375854	-0.205139	0.120972	0.895508	1441495093	0.375854	-0.205139	0.120972	0.895508	1441495093	0.368835	-0.230469	0.152405	0.887451	1441495093	0.368835	-0.230469	0.152405	0.887451	1441495093	0.368835	-0.230469	0.152405	0.887451	1441495093	0.368835	-0.230469	0.152405	0.887451	1441495093	0.368835	-0.230469	0.152405	0.887451	1441495093	0.368835	-0.230469	0.152405	0.887451	1441495093	0.374817	-0.25708	0.162903	0.875671	1441495093	0.374817	-0.25708	0.162903	0.875671	1441495093	0.374817	-0.25708	0.162903	0.875671	1441495093	0.374817	-0.25708	0.162903	0.875671	1441495093	0.374817	-0.25708	0.162903	0.875671	1441495093	0.374817	-0.25708	0.162903	0.875671	1441495093	0.387451	-0.272278	0.170532	0.864075	1441495093	0.387451	-0.272278	0.170532	0.864075	1441495093	0.387451	-0.272278	0.170532	0.864075	1441495093	0.387451	-0.272278	0.170532	0.864075	1441495093	0.387451	-0.272278	0.170532	0.864075	1441495093	0.387451	-0.272278	0.170532	0.864075	1441495093	0.394836	-0.284851	0.166077	0.857544	1441495093	0.394836	-0.284851	0.166077	0.857544	1441495093	0.394836	-0.284851	0.166077	0.857544	1441495093	0.394836	-0.284851	0.166077	0.857544	1441495093	0.394836	-0.284851	0.166077	0.857544	1441495093	0.394836	-0.284851	0.166077	0.857544	1441495093	0.394836	-0.284851	0.166077	0.857544	1441495093	0.398438	-0.296814	0.158875	0.853149	1441495093	0.398438	-0.296814	0.158875	0.853149	1441495093	0.398438	-0.296814	0.158875	0.853149	1441495093	0.398438	-0.296814	0.158875	0.853149	1441495093	0.398438	-0.296814	0.158875	0.853149	1441495093	0.398438	-0.296814	0.158875	0.853149	1441495093	0.394897	-0.302795	0.159546	0.852539	1441495093	0.394897	-0.302795	0.159546	0.852539	1441495093	0.394897	-0.302795	0.159546	0.852539	1441495093	0.394897	-0.302795	0.159546	0.852539	1441495093	0.394897	-0.302795	0.159546	0.852539	1441495093	0.394897	-0.302795	0.159546	0.852539	1441495093	0.380005	-0.307007	0.164429	0.856873	1441495093	0.380005	-0.307007	0.164429	0.856873	1441495093	0.380005	-0.307007	0.164429	0.856873	1441495093	0.380005	-0.307007	0.164429	0.856873	1441495093	0.380005	-0.307007	0.164429	0.856873	1441495093	0.380005	-0.307007	0.164429	0.856873	1441495093	0.380005	-0.307007	0.164429	0.856873	1441495093	0.357849	-0.309753	0.166992	0.864929	1441495093	0.357849	-0.309753	0.166992	0.864929	1441495093	0.357849	-0.309753	0.166992	0.864929	1441495093	0.357849	-0.309753	0.166992	0.864929	1441495093	0.357849	-0.309753	0.166992	0.864929	1441495093	0.357849	-0.309753	0.166992	0.864929	1441495093	0.341919	-0.305481	0.172241	0.871826	1441495093	0.341919	-0.305481	0.172241	0.871826	1441495093	0.341919	-0.305481	0.172241	0.871826	1441495093	0.341919	-0.305481	0.172241	0.871826	1441495093	0.341919	-0.305481	0.172241	0.871826	1441495093	0.341919	-0.305481	0.172241	0.871826	1441495093	0.3349	-0.296021	0.161743	0.879761	1441495093	0.3349	-0.296021	0.161743	0.879761	1441495093	0.3349	-0.296021	0.161743	0.879761	1441495093	0.3349	-0.296021	0.161743	0.879761	1441495093	0.3349	-0.296021	0.161743	0.879761	1441495093	0.3349	-0.296021	0.161743	0.879761	1441495093	0.347595	-0.274963	0.137024	0.885864	1441495093	0.347595	-0.274963	0.137024	0.885864	1441495093	0.347595	-0.274963	0.137024	0.885864	1441495093	0.347595	-0.274963	0.137024	0.885864	1441495093	0.347595	-0.274963	0.137024	0.885864	1441495093	0.347595	-0.274963	0.137024	0.885864	1441495093	0.347595	-0.274963	0.137024	0.885864	1441495093	0.378357	-0.230713	0.127258	0.887329	1441495093	0.378357	-0.230713	0.127258	0.887329	1441495093	0.378357	-0.230713	0.127258	0.887329	1441495093	0.378357	-0.230713	0.127258	0.887329	1441495093	0.378357	-0.230713	0.127258	0.887329	1441495093	0.378357	-0.230713	0.127258	0.887329	1441495093	0.420654	-0.17395	0.120728	0.882141	1441495093	0.420654	-0.17395	0.120728	0.882141	1441495093	0.420654	-0.17395	0.120728	0.882141	1441495094	0.420654	-0.17395	0.120728	0.882141	1441495094	0.420654	-0.17395	0.120728	0.882141	1441495094	0.420654	-0.17395	0.120728	0.882141	1441495094	0.420654	-0.17395	0.120728	0.882141	1441495094	0.47168	-0.10437	0.123535	0.86676	1441495094	0.47168	-0.10437	0.123535	0.86676	1441495094	0.47168	-0.10437	0.123535	0.86676	1441495094	0.47168	-0.10437	0.123535	0.86676	1441495094	0.47168	-0.10437	0.123535	0.86676	1441495094	0.524719	-0.04425	0.114502	0.842346	1441495094	0.524719	-0.04425	0.114502	0.842346	1441495094	0.524719	-0.04425	0.114502	0.842346	1441495094	0.524719	-0.04425	0.114502	0.842346	1441495094	0.524719	-0.04425	0.114502	0.842346	1441495094	0.524719	-0.04425	0.114502	0.842346	1441495094	0.524719	-0.04425	0.114502	0.842346	1441495094	0.563477	-0.008362	0.088745	0.821289	1441495094	0.563477	-0.008362	0.088745	0.821289	1441495094	0.563477	-0.008362	0.088745	0.821289	1441495094	0.563477	-0.008362	0.088745	0.821289	1441495094	0.563477	-0.008362	0.088745	0.821289	1441495094	0.563477	-0.008362	0.088745	0.821289	1441495094	0.582031	-0.000977	0.056213	0.811157	1441495094	0.582031	-0.000977	0.056213	0.811157	1441495094	0.582031	-0.000977	0.056213	0.811157	1441495094	0.582031	-0.000977	0.056213	0.811157	1441495094	0.582031	-0.000977	0.056213	0.811157	1441495094	0.582031	-0.000977	0.056213	0.811157	1441495094	0.588989	0.005493	0.043335	0.806885	1441495094	0.588989	0.005493	0.043335	0.806885	1441495094	0.588989	0.005493	0.043335	0.806885	1441495094	0.588989	0.005493	0.043335	0.806885	1441495094	0.588989	0.005493	0.043335	0.806885	1441495094	0.588989	0.005493	0.043335	0.806885	1441495094	0.586487	0.007751	0.039734	0.808899	1441495094	0.586487	0.007751	0.039734	0.808899	1441495094	0.586487	0.007751	0.039734	0.808899	1441495094	0.586487	0.007751	0.039734	0.808899	1441495094	0.586487	0.007751	0.039734	0.808899	1441495094	0.586487	0.007751	0.039734	0.808899	1441495094	0.586487	0.007751	0.039734	0.808899	1441495094	0.57019	-0.001038	0.041199	0.820435	1441495094	0.57019	-0.001038	0.041199	0.820435	1441495094	0.57019	-0.001038	0.041199	0.820435	1441495094	0.57019	-0.001038	0.041199	0.820435	1441495094	0.57019	-0.001038	0.041199	0.820435	1441495094	0.57019	-0.001038	0.041199	0.820435	1441495094	0.538818	-0.02301	0.044495	0.840881	1441495094	0.538818	-0.02301	0.044495	0.840881	1441495094	0.538818	-0.02301	0.044495	0.840881	1441495094	0.538818	-0.02301	0.044495	0.840881	1441495094	0.538818	-0.02301	0.044495	0.840881	1441495094	0.538818	-0.02301	0.044495	0.840881	1441495094	0.497681	-0.053589	0.047668	0.864319	1441495094	0.497681	-0.053589	0.047668	0.864319	1441495094	0.497681	-0.053589	0.047668	0.864319	1441495094	0.497681	-0.053589	0.047668	0.864319	1441495094	0.497681	-0.053589	0.047668	0.864319	1441495094	0.497681	-0.053589	0.047668	0.864319	1441495094	0.497681	-0.053589	0.047668	0.864319	1441495094	0.453491	-0.084839	0.057312	0.885315	1441495094	0.453491	-0.084839	0.057312	0.885315	1441495094	0.453491	-0.084839	0.057312	0.885315	1441495094	0.453491	-0.084839	0.057312	0.885315	1441495094	0.453491	-0.084839	0.057312	0.885315	1441495094	0.453491	-0.084839	0.057312	0.885315	1441495094	0.408447	-0.121338	0.067688	0.9021	1441495094	0.408447	-0.121338	0.067688	0.9021	1441495094	0.408447	-0.121338	0.067688	0.9021	1441495094	0.408447	-0.121338	0.067688	0.9021	1441495094	0.408447	-0.121338	0.067688	0.9021	1441495094	0.408447	-0.121338	0.067688	0.9021	1441495094	0.36676	-0.159729	0.076111	0.913269	1441495094	0.36676	-0.159729	0.076111	0.913269	1441495094	0.36676	-0.159729	0.076111	0.913269	1441495094	0.36676	-0.159729	0.076111	0.913269	1441495094	0.36676	-0.159729	0.076111	0.913269	1441495094	0.36676	-0.159729	0.076111	0.913269	1441495094	0.341553	-0.199707	0.089478	0.914001	1441495094	0.341553	-0.199707	0.089478	0.914001	1441495094	0.341553	-0.199707	0.089478	0.914001	1441495094	0.341553	-0.199707	0.089478	0.914001	1441495094	0.341553	-0.199707	0.089478	0.914001	1441495094	0.341553	-0.199707	0.089478	0.914001	1441495094	0.341553	-0.199707	0.089478	0.914001	1441495094	0.335632	-0.238831	0.105591	0.905029	1441495094	0.335632	-0.238831	0.105591	0.905029	1441495094	0.335632	-0.238831	0.105591	0.905029	1441495094	0.335632	-0.238831	0.105591	0.905029	1441495094	0.335632	-0.238831	0.105591	0.905029	1441495094	0.335632	-0.238831	0.105591	0.905029	1441495094	0.344421	-0.27417	0.113281	0.890686	1441495094	0.344421	-0.27417	0.113281	0.890686	1441495094	0.344421	-0.27417	0.113281	0.890686	1441495094	0.344421	-0.27417	0.113281	0.890686	1441495094	0.344421	-0.27417	0.113281	0.890686	1441495094	0.344421	-0.27417	0.113281	0.890686	1441495094	0.355774	-0.302612	0.115112	0.876648	1441495094	0.355774	-0.302612	0.115112	0.876648	1441495094	0.355774	-0.302612	0.115112	0.876648	1441495094	0.355774	-0.302612	0.115112	0.876648	1441495094	0.355774	-0.302612	0.115112	0.876648	1441495094	0.355774	-0.302612	0.115112	0.876648	1441495094	0.355774	-0.302612	0.115112	0.876648	1441495094	0.354919	-0.350403	0.077637	0.86322	1441495094	0.354919	-0.350403	0.077637	0.86322	1441495094	0.354919	-0.350403	0.077637	0.86322	1441495094	0.354919	-0.350403	0.077637	0.86322	1441495094	0.354919	-0.350403	0.077637	0.86322	1441495094	0.354919	-0.350403	0.077637	0.86322	1441495094	0.361633	-0.381897	0.077393	0.846985	1441495094	0.361633	-0.381897	0.077393	0.846985	1441495094	0.361633	-0.381897	0.077393	0.846985	1441495094	0.361633	-0.381897	0.077393	0.846985	1441495095	0.361633	-0.381897	0.077393	0.846985	1441495095	0.361633	-0.381897	0.077393	0.846985	1441495095	0.361633	-0.381897	0.077393	0.846985	1441495095	0.358887	-0.395752	0.090881	0.840393	1441495095	0.358887	-0.395752	0.090881	0.840393	1441495095	0.358887	-0.395752	0.090881	0.840393	1441495095	0.358887	-0.395752	0.090881	0.840393	1441495095	0.358887	-0.395752	0.090881	0.840393	1441495095	0.358887	-0.395752	0.090881	0.840393	1441495095	0.344299	-0.401428	0.095276	0.843323	1441495095	0.344299	-0.401428	0.095276	0.843323	1441495095	0.344299	-0.401428	0.095276	0.843323	1441495095	0.344299	-0.401428	0.095276	0.843323	1441495095	0.344299	-0.401428	0.095276	0.843323	1441495095	0.344299	-0.401428	0.095276	0.843323	1441495095	0.325256	-0.397583	0.099182	0.852173	1441495095	0.325256	-0.397583	0.099182	0.852173	1441495095	0.325256	-0.397583	0.099182	0.852173	1441495095	0.325256	-0.397583	0.099182	0.852173	1441495095	0.325256	-0.397583	0.099182	0.852173	1441495095	0.325256	-0.397583	0.099182	0.852173	1441495095	0.31134	-0.387756	0.102722	0.86145	1441495095	0.31134	-0.387756	0.102722	0.86145	1441495095	0.31134	-0.387756	0.102722	0.86145	1441495095	0.31134	-0.387756	0.102722	0.86145	1441495095	0.31134	-0.387756	0.102722	0.86145	1441495095	0.31134	-0.387756	0.102722	0.86145	1441495095	0.309082	-0.366516	0.099854	0.871826	1441495095	0.309082	-0.366516	0.099854	0.871826	1441495095	0.309082	-0.366516	0.099854	0.871826	1441495095	0.309082	-0.366516	0.099854	0.871826	1441495095	0.309082	-0.366516	0.099854	0.871826	1441495095	0.309082	-0.366516	0.099854	0.871826	1441495095	0.32843	-0.327332	0.094482	0.88092	1441495095	0.32843	-0.327332	0.094482	0.88092	1441495095	0.32843	-0.327332	0.094482	0.88092	1441495095	0.32843	-0.327332	0.094482	0.88092	1441495095	0.32843	-0.327332	0.094482	0.88092	1441495095	0.32843	-0.327332	0.094482	0.88092	1441495095	0.363831	-0.265747	0.106018	0.886414	1441495095	0.363831	-0.265747	0.106018	0.886414	1441495095	0.363831	-0.265747	0.106018	0.886414	1441495095	0.363831	-0.265747	0.106018	0.886414	1441495095	0.363831	-0.265747	0.106018	0.886414	1441495095	0.363831	-0.265747	0.106018	0.886414	1441495095	0.363831	-0.265747	0.106018	0.886414	1441495095	0.402893	-0.202148	0.107361	0.886108	1441495095	0.402893	-0.202148	0.107361	0.886108	1441495095	0.402893	-0.202148	0.107361	0.886108	1441495095	0.402893	-0.202148	0.107361	0.886108	1441495095	0.402893	-0.202148	0.107361	0.886108	1441495095	0.402893	-0.202148	0.107361	0.886108	1441495095	0.452271	-0.116394	0.126221	0.875183	1441495095	0.452271	-0.116394	0.126221	0.875183	1441495095	0.452271	-0.116394	0.126221	0.875183	1441495095	0.452271	-0.116394	0.126221	0.875183	1441495095	0.452271	-0.116394	0.126221	0.875183	1441495095	0.452271	-0.116394	0.126221	0.875183	1441495095	0.452271	-0.116394	0.126221	0.875183	1441495095	0.503784	-0.037476	0.135193	0.852295	1441495095	0.503784	-0.037476	0.135193	0.852295	1441495095	0.503784	-0.037476	0.135193	0.852295	1441495095	0.503784	-0.037476	0.135193	0.852295	1441495095	0.503784	-0.037476	0.135193	0.852295	1441495095	0.551392	0.00885	0.112854	0.826477	1441495095	0.551392	0.00885	0.112854	0.826477	1441495095	0.551392	0.00885	0.112854	0.826477	1441495095	0.551392	0.00885	0.112854	0.826477	1441495095	0.551392	0.00885	0.112854	0.826477	1441495095	0.551392	0.00885	0.112854	0.826477	1441495095	0.580322	0.023071	0.072998	0.81073	1441495095	0.580322	0.023071	0.072998	0.81073	1441495095	0.580322	0.023071	0.072998	0.81073	1441495095	0.580322	0.023071	0.072998	0.81073	1441495095	0.580322	0.023071	0.072998	0.81073	1441495095	0.580322	0.023071	0.072998	0.81073	1441495095	0.590454	0.031677	0.050903	0.804749	1441495095	0.590454	0.031677	0.050903	0.804749	1441495095	0.590454	0.031677	0.050903	0.804749	1441495095	0.590454	0.031677	0.050903	0.804749	1441495095	0.590454	0.031677	0.050903	0.804749	1441495095	0.590454	0.031677	0.050903	0.804749	1441495095	0.590454	0.031677	0.050903	0.804749	1441495095	0.592834	0.036438	0.045044	0.803223	1441495095	0.592834	0.036438	0.045044	0.803223	1441495095	0.592834	0.036438	0.045044	0.803223	1441495095	0.592834	0.036438	0.045044	0.803223	1441495095	0.592834	0.036438	0.045044	0.803223	1441495095	0.592834	0.036438	0.045044	0.803223	1441495095	0.588806	0.030884	0.042358	0.806519	1441495095	0.588806	0.030884	0.042358	0.806519	1441495095	0.588806	0.030884	0.042358	0.806519	1441495095	0.588806	0.030884	0.042358	0.806519	1441495095	0.588806	0.030884	0.042358	0.806519	1441495095	0.588806	0.030884	0.042358	0.806519	1441495095	0.572083	0.017944	0.048279	0.818542	1441495095	0.572083	0.017944	0.048279	0.818542	1441495095	0.572083	0.017944	0.048279	0.818542	1441495095	0.572083	0.017944	0.048279	0.818542	1441495095	0.572083	0.017944	0.048279	0.818542	1441495095	0.572083	0.017944	0.048279	0.818542	1441495095	0.542847	-0.016174	0.046753	0.838318	1441495095	0.542847	-0.016174	0.046753	0.838318	1441495095	0.542847	-0.016174	0.046753	0.838318	1441495095	0.542847	-0.016174	0.046753	0.838318	1441495095	0.542847	-0.016174	0.046753	0.838318	1441495095	0.542847	-0.016174	0.046753	0.838318	1441495095	0.503784	-0.069214	0.027222	0.860596	1441495095	0.503784	-0.069214	0.027222	0.860596	1441495095	0.503784	-0.069214	0.027222	0.860596	1441495095	0.503784	-0.069214	0.027222	0.860596	1441495096	0.503784	-0.069214	0.027222	0.860596	1441495096	0.503784	-0.069214	0.027222	0.860596	1441495096	0.450256	-0.115967	0.02179	0.88501	1441495096	0.450256	-0.115967	0.02179	0.88501	1441495096	0.450256	-0.115967	0.02179	0.88501	1441495096	0.450256	-0.115967	0.02179	0.88501	1441495096	0.450256	-0.115967	0.02179	0.88501	1441495096	0.450256	-0.115967	0.02179	0.88501	1441495096	0.411072	-0.143555	0.049744	0.898804	1441495096	0.411072	-0.143555	0.049744	0.898804	1441495096	0.411072	-0.143555	0.049744	0.898804	1441495096	0.411072	-0.143555	0.049744	0.898804	1441495096	0.411072	-0.143555	0.049744	0.898804	1441495096	0.411072	-0.143555	0.049744	0.898804	1441495096	0.378113	-0.180115	0.063538	0.905823	1441495096	0.378113	-0.180115	0.063538	0.905823	1441495096	0.378113	-0.180115	0.063538	0.905823	1441495096	0.378113	-0.180115	0.063538	0.905823	1441495096	0.378113	-0.180115	0.063538	0.905823	1441495096	0.378113	-0.180115	0.063538	0.905823	1441495096	0.353577	-0.226135	0.072815	0.904724	1441495096	0.353577	-0.226135	0.072815	0.904724	1441495096	0.353577	-0.226135	0.072815	0.904724	1441495096	0.353577	-0.226135	0.072815	0.904724	1441495096	0.353577	-0.226135	0.072815	0.904724	1441495096	0.353577	-0.226135	0.072815	0.904724	1441495096	0.353577	-0.226135	0.072815	0.904724	1441495096	0.343018	-0.272949	0.081055	0.895081	1441495096	0.343018	-0.272949	0.081055	0.895081	1441495096	0.343018	-0.272949	0.081055	0.895081	1441495096	0.343018	-0.272949	0.081055	0.895081	1441495096	0.343018	-0.272949	0.081055	0.895081	1441495096	0.343018	-0.272949	0.081055	0.895081	1441495096	0.347046	-0.313843	0.0849	0.879639	1441495096	0.347046	-0.313843	0.0849	0.879639	1441495096	0.347046	-0.313843	0.0849	0.879639	1441495096	0.347046	-0.313843	0.0849	0.879639	1441495096	0.347046	-0.313843	0.0849	0.879639	1441495096	0.347046	-0.313843	0.0849	0.879639	1441495096	0.347046	-0.313843	0.0849	0.879639	1441495096	0.367126	-0.342163	0.086609	0.860535	1441495096	0.367126	-0.342163	0.086609	0.860535	1441495096	0.367126	-0.342163	0.086609	0.860535	1441495096	0.367126	-0.342163	0.086609	0.860535	1441495096	0.367126	-0.342163	0.086609	0.860535	1441495096	0.382568	-0.364929	0.082764	0.844727	1441495096	0.382568	-0.364929	0.082764	0.844727	1441495096	0.382568	-0.364929	0.082764	0.844727	1441495096	0.382568	-0.364929	0.082764	0.844727	1441495096	0.382568	-0.364929	0.082764	0.844727	1441495096	0.382568	-0.364929	0.082764	0.844727	1441495096	0.385437	-0.374878	0.09314	0.837952	1441495096	0.385437	-0.374878	0.09314	0.837952	1441495096	0.385437	-0.374878	0.09314	0.837952	1441495096	0.385437	-0.374878	0.09314	0.837952	1441495096	0.385437	-0.374878	0.09314	0.837952	1441495096	0.385437	-0.374878	0.09314	0.837952	1441495096	0.385437	-0.374878	0.09314	0.837952	1441495096	0.372253	-0.381958	0.105225	0.839294	1441495096	0.372253	-0.381958	0.105225	0.839294	1441495096	0.372253	-0.381958	0.105225	0.839294	1441495096	0.372253	-0.381958	0.105225	0.839294	1441495096	0.372253	-0.381958	0.105225	0.839294	1441495096	0.372253	-0.381958	0.105225	0.839294	1441495096	0.352234	-0.386108	0.113831	0.84491	1441495096	0.352234	-0.386108	0.113831	0.84491	1441495096	0.352234	-0.386108	0.113831	0.84491	1441495096	0.352234	-0.386108	0.113831	0.84491	1441495096	0.352234	-0.386108	0.113831	0.84491	1441495096	0.352234	-0.386108	0.113831	0.84491	1441495096	0.352234	-0.386108	0.113831	0.84491	1441495096	0.329834	-0.385986	0.11731	0.853455	1441495096	0.329834	-0.385986	0.11731	0.853455	1441495096	0.329834	-0.385986	0.11731	0.853455	1441495096	0.329834	-0.385986	0.11731	0.853455	1441495096	0.329834	-0.385986	0.11731	0.853455	1441495096	0.329834	-0.385986	0.11731	0.853455	1441495096	0.301025	-0.386597	0.104065	0.865479	1441495096	0.301025	-0.386597	0.104065	0.865479	1441495096	0.301025	-0.386597	0.104065	0.865479	1441495096	0.301025	-0.386597	0.104065	0.865479	1441495096	0.301025	-0.386597	0.104065	0.865479	1441495096	0.301025	-0.386597	0.104065	0.865479	1441495096	0.286438	-0.373779	0.091858	0.877319	1441495096	0.286438	-0.373779	0.091858	0.877319	1441495096	0.286438	-0.373779	0.091858	0.877319	1441495096	0.286438	-0.373779	0.091858	0.877319	1441495096	0.286438	-0.373779	0.091858	0.877319	1441495096	0.286438	-0.373779	0.091858	0.877319	1441495096	0.286438	-0.373779	0.091858	0.877319	1441495096	0.298279	-0.345581	0.095276	0.884583	1441495096	0.298279	-0.345581	0.095276	0.884583	1441495096	0.298279	-0.345581	0.095276	0.884583	1441495096	0.298279	-0.345581	0.095276	0.884583	1441495096	0.298279	-0.345581	0.095276	0.884583	1441495096																																																																																																																																																																																																																																																																																																																																																																																																																																																																																																																																																																																																																																																																																																																																																																																																																																																									
0.661194	0.152222	-0.616638	0.39917	1441495101	0.661194	0.152222	-0.616638	0.39917	1441495101	0.661194	0.152222	-0.616638	0.39917	1441495101	0.657227	0.156555	-0.617004	0.403564	1441495101	0.657227	0.156555	-0.617004	0.403564	1441495101	0.657227	0.156555	-0.617004	0.403564	1441495101	0.657227	0.156555	-0.617004	0.403564	1441495101	0.657227	0.156555	-0.617004	0.403564	1441495101	0.657227	0.156555	-0.617004	0.403564	1441495101	0.650696	0.164368	-0.617432	0.410278	1441495101	0.650696	0.164368	-0.617432	0.410278	1441495101	0.650696	0.164368	-0.617432	0.410278	1441495101	0.650696	0.164368	-0.617432	0.410278	1441495101	0.650696	0.164368	-0.617432	0.410278	1441495101	0.650696	0.164368	-0.617432	0.410278	1441495101	0.642761	0.176575	-0.616882	0.418457	1441495101	0.642761	0.176575	-0.616882	0.418457	1441495101	0.642761	0.176575	-0.616882	0.418457	1441495101	0.642761	0.176575	-0.616882	0.418457	1441495101	0.642761	0.176575	-0.616882	0.418457	1441495101	0.642761	0.176575	-0.616882	0.418457	1441495101	0.634705	0.187317	-0.617737	0.424744	1441495101	0.634705	0.187317	-0.617737	0.424744	1441495101	0.634705	0.187317	-0.617737	0.424744	1441495101	0.634705	0.187317	-0.617737	0.424744	1441495101	0.634705	0.187317	-0.617737	0.424744	1441495101	0.634705	0.187317	-0.617737	0.424744	1441495101	0.626709	0.195435	-0.619934	0.429749	1441495101	0.626709	0.195435	-0.619934	0.429749	1441495101	0.626709	0.195435	-0.619934	0.429749	1441495101	0.626709	0.195435	-0.619934	0.429749	1441495101	0.626709	0.195435	-0.619934	0.429749	1441495101	0.618896	0.204773	-0.621399	0.43457	1441495101	0.618896	0.204773	-0.621399	0.43457	1441495101	0.618896	0.204773	-0.621399	0.43457	1441495101	0.618896	0.204773	-0.621399	0.43457	1441495101	0.618896	0.204773	-0.621399	0.43457	1441495101	0.618896	0.204773	-0.621399	0.43457	1441495101	0.618896	0.204773	-0.621399	0.43457	1441495101	0.613037	0.21228	-0.623901	0.43573	1441495101	0.613037	0.21228	-0.623901	0.43573	1441495101	0.613037	0.21228	-0.623901	0.43573	1441495101	0.613037	0.21228	-0.623901	0.43573	1441495101	0.613037	0.21228	-0.623901	0.43573	1441495101	0.613037	0.21228	-0.623901	0.43573	1441495101	0.606567	0.220825	-0.625488	0.438232	1441495101	0.606567	0.220825	-0.625488	0.438232	1441495101	0.606567	0.220825	-0.625488	0.438232	1441495101	0.606567	0.220825	-0.625488	0.438232	1441495101	0.606567	0.220825	-0.625488	0.438232	1441495101	0.606567	0.220825	-0.625488	0.438232	1441495101	0.602783	0.229675	-0.625366	0.439087	1441495101	0.602783	0.229675	-0.625366	0.439087	1441495101	0.602783	0.229675	-0.625366	0.439087	1441495101	0.602783	0.229675	-0.625366	0.439087	1441495101	0.602783	0.229675	-0.625366	0.439087	1441495101	0.602783	0.229675	-0.625366	0.439087	1441495101	0.602783	0.229675	-0.625366	0.439087	1441495101	0.600708	0.228455	-0.624878	0.443237	1441495101	0.600708	0.228455	-0.624878	0.443237	1441495101	0.600708	0.228455	-0.624878	0.443237	1441495101	0.600708	0.228455	-0.624878	0.443237	1441495101	0.600708	0.228455	-0.624878	0.443237	1441495101	0.600708	0.228455	-0.624878	0.443237	1441495101	0.597595	0.232239	-0.621765	0.449829	1441495101	0.597595	0.232239	-0.621765	0.449829	1441495101	0.597595	0.232239	-0.621765	0.449829	1441495101	0.597595	0.232239	-0.621765	0.449829	1441495101	0.597595	0.232239	-0.621765	0.449829	1441495101	0.597595	0.232239	-0.621765	0.449829	1441495101	0.597595	0.232239	-0.621765	0.449829	1441495101	0.601013	0.22052	-0.624573	0.447266	1441495101	0.601013	0.22052	-0.624573	0.447266	1441495101	0.601013	0.22052	-0.624573	0.447266	1441495101	0.601013	0.22052	-0.624573	0.447266	1441495101	0.601013	0.22052	-0.624573	0.447266	1441495101	0.601013	0.22052	-0.624573	0.447266	1441495101	0.604431	0.206482	-0.628662	0.443542	1441495101	0.604431	0.206482	-0.628662	0.443542	1441495101	0.604431	0.206482	-0.628662	0.443542	1441495101	0.604431	0.206482	-0.628662	0.443542	1441495101	0.604431	0.206482	-0.628662	0.443542	1441495101	0.604431	0.206482	-0.628662	0.443542	1441495101	0.604431	0.206482	-0.628662	0.443542	1441495101	0.609375	0.192993	-0.631042	0.439453	1441495101	0.609375	0.192993	-0.631042	0.439453	1441495101	0.609375	0.192993	-0.631042	0.439453	1441495101	0.609375	0.192993	-0.631042	0.439453	1441495101	0.609375	0.192993	-0.631042	0.439453	1441495101	0.609375	0.192993	-0.631042	0.439453	1441495101	0.620361	0.173645	-0.63501	0.426331	1441495101	0.620361	0.173645	-0.63501	0.426331	1441495101	0.620361	0.173645	-0.63501	0.426331	1441495101	0.620361	0.173645	-0.63501	0.426331	1441495101	0.620361	0.173645	-0.63501	0.426331	1441495101	0.620361	0.173645	-0.63501	0.426331	1441495101	0.635437	0.1474	-0.640625	0.405029	1441495101	0.635437	0.1474	-0.640625	0.405029	1441495101	0.635437	0.1474	-0.640625	0.405029	1441495101	0.635437	0.1474	-0.640625	0.405029	1441495101	0.635437	0.1474	-0.640625	0.405029	1441495101	0.635437	0.1474	-0.640625	0.405029	1441495101	0.635437	0.1474	-0.640625	0.405029	1441495101	0.650513	0.116089	-0.646179	0.381775	1441495101	0.650513	0.116089	-0.646179	0.381775	1441495101	0.650513	0.116089	-0.646179	0.381775	1441495101	0.650513	0.116089	-0.646179	0.381775	1441495101	0.650513	0.116089	-0.646179	0.381775	1441495101	0.650513	0.116089	-0.646179	0.381775	1441495101	0.662109	0.083557	-0.651733	0.360291	1441495101	0.662109	0.083557	-0.651733	0.360291	1441495101	0.662109	0.083557	-0.651733	0.360291	1441495101	0.662109	0.083557	-0.651733	0.360291	1441495101	0.662109	0.083557	-0.651733	0.360291	1441495101	0.662109	0.083557	-0.651733	0.360291	1441495102	0.670898	0.057617	-0.654419	0.343933	1441495102	0.670898	0.057617	-0.654419	0.343933	1441495102	0.670898	0.057617	-0.654419	0.343933	1441495102	0.670898	0.057617	-0.654419	0.343933	1441495102	0.670898	0.057617	-0.654419	0.343933	1441495102	0.670898	0.057617	-0.654419	0.343933	1441495102	0.678162	0.034912	-0.657532	0.326416	1441495102	0.678162	0.034912	-0.657532	0.326416	1441495102	0.678162	0.034912	-0.657532	0.326416	1441495102	0.678162	0.034912	-0.657532	0.326416	1441495102	0.678162	0.034912	-0.657532	0.326416	1441495102	0.678162	0.034912	-0.657532	0.326416	1441495102	0.678162	0.034912	-0.657532	0.326416	1441495102	0.681152	0.020386	-0.660645	0.314941	1441495102	0.681152	0.020386	-0.660645	0.314941	1441495102	0.681152	0.020386	-0.660645	0.314941	1441495102	0.681152	0.020386	-0.660645	0.314941	1441495102	0.681152	0.020386	-0.660645	0.314941	1441495102	0.681152	0.020386	-0.660645	0.314941	1441495102	0.683594	0.012695	-0.661072	0.309021	1441495102	0.683594	0.012695	-0.661072	0.309021	1441495102	0.683594	0.012695	-0.661072	0.309021	1441495102	0.683594	0.012695	-0.661072	0.309021	1441495102	0.683594	0.012695	-0.661072	0.309021	1441495102	0.683594	0.012695	-0.661072	0.309021	1441495102	0.683594	0.012695	-0.661072	0.309021	1441495102	0.683289	0.011658	-0.660645	0.310608	1441495102	0.683289	0.011658	-0.660645	0.310608	1441495102	0.683289	0.011658	-0.660645	0.310608	1441495102	0.683289	0.011658	-0.660645	0.310608	1441495102	0.683289	0.011658	-0.660645	0.310608	1441495102	0.683289	0.011658	-0.660645	0.310608	1441495102	0.679321	0.026306	-0.658447	0.322937	1441495102	0.679321	0.026306	-0.658447	0.322937	1441495102	0.679321	0.026306	-0.658447	0.322937	1441495102	0.679321	0.026306	-0.658447	0.322937	1441495102	0.679321	0.026306	-0.658447	0.322937	1441495102	0.679321	0.026306	-0.658447	0.322937	1441495102	0.679321	0.026306	-0.658447	0.322937	1441495102	0.673584	0.044006	-0.657349	0.3349	1441495102	0.673584	0.044006	-0.657349	0.3349	1441495102	0.673584	0.044006	-0.657349	0.3349	1441495102	0.673584	0.044006	-0.657349	0.3349	1441495102	0.673584	0.044006	-0.657349	0.3349	1441495102	0.673584	0.044006	-0.657349	0.3349	1441495102	0.666321	0.065735	-0.657898	0.344727	1441495102	0.666321	0.065735	-0.657898	0.344727	1441495102	0.666321	0.065735	-0.657898	0.344727	1441495102	0.666321	0.065735	-0.657898	0.344727	1441495102	0.666321	0.065735	-0.657898	0.344727	1441495102	0.666321	0.065735	-0.657898	0.344727	1441495102	0.666321	0.065735	-0.657898	0.344727	1441495102	0.6604	0.08844	-0.656982	0.352722	1441495102	0.6604	0.08844	-0.656982	0.352722	1441495102	0.6604	0.08844	-0.656982	0.352722	1441495102	0.6604	0.08844	-0.656982	0.352722	1441495102	0.6604	0.08844	-0.656982	0.352722	1441495102	0.6604	0.08844	-0.656982	0.352722	1441495102	0.656311	0.105225	-0.654968	0.359436	1441495102	0.656311	0.105225	-0.654968	0.359436	1441495102	0.656311	0.105225	-0.654968	0.359436	1441495102	0.656311	0.105225	-0.654968	0.359436	1441495102	0.656311	0.105225	-0.654968	0.359436	1441495102	0.656311	0.105225	-0.654968	0.359436	1441495102	0.652771	0.116516	-0.655457	0.361511	1441495102	0.652771	0.116516	-0.655457	0.361511	1441495102	0.652771	0.116516	-0.655457	0.361511	1441495102	0.652771	0.116516	-0.655457	0.361511	1441495102	0.652771	0.116516	-0.655457	0.361511	1441495102	0.652771	0.116516	-0.655457	0.361511	1441495102	0.652771	0.116516	-0.655457	0.361511	1441495102	0.649353	0.127502	-0.655884	0.363098	1441495102	0.649353	0.127502	-0.655884	0.363098	1441495102	0.649353	0.127502	-0.655884	0.363098	1441495102	0.649353	0.127502	-0.655884	0.363098	1441495102	0.649353	0.127502	-0.655884	0.363098	1441495102	0.649353	0.127502	-0.655884	0.363098	1441495102	0.64447	0.140625	-0.656433	0.365967	1441495102	0.64447	0.140625	-0.656433	0.365967	1441495102	0.64447	0.140625	-0.656433	0.365967	1441495102	0.64447	0.140625	-0.656433	0.365967	1441495102	0.64447	0.140625	-0.656433	0.365967	1441495102	0.64447	0.140625	-0.656433	0.365967	1441495102	0.63855	0.156677	-0.654663	0.372986	1441495102	0.63855	0.156677	-0.654663	0.372986	1441495102	0.63855	0.156677	-0.654663	0.372986	1441495102	0.63855	0.156677	-0.654663	0.372986	1441495102	0.63855	0.156677	-0.654663	0.372986	1441495102	0.63855	0.156677	-0.654663	0.372986	1441495102	0.634338	0.16626	-0.651733	0.381042	1441495102	0.634338	0.16626	-0.651733	0.381042	1441495102	0.634338	0.16626	-0.651733	0.381042	1441495102	0.634338	0.16626	-0.651733	0.381042	1441495102	0.634338	0.16626	-0.651733	0.381042	1441495102	0.634338	0.16626	-0.651733	0.381042	1441495102	0.634338	0.16626	-0.651733	0.381042	1441495102	0.634583	0.165833	-0.650879	0.382263	1441495102	0.634583	0.165833	-0.650879	0.382263	1441495102	0.634583	0.165833	-0.650879	0.382263	1441495102	0.634583	0.165833	-0.650879	0.382263	1441495102	0.634583	0.165833	-0.650879	0.382263	1441495102	0.634583	0.165833	-0.650879	0.382263	1441495102	0.637756	0.150513	-0.654724	0.376709	1441495102	0.637756	0.150513	-0.654724	0.376709	1441495102	0.637756	0.150513	-0.654724	0.376709	1441495102	0.637756	0.150513	-0.654724	0.376709	1441495102	0.637756	0.150513	-0.654724	0.376709	1441495102	0.637756	0.150513	-0.654724	0.376709	1441495102	0.637756	0.150513	-0.654724	0.376709	1441495102	0.641052	0.136536	-0.657471	0.371582	1441495102	0.641052	0.136536	-0.657471	0.371582	1441495102	0.641052	0.136536	-0.657471	0.371582	1441495102	0.641052	0.136536	-0.657471	0.371582	1441495102	0.641052	0.136536	-0.657471	0.371582	1441495102	0.641052	0.136536	-0.657471	0.371582	1441495103	0.64624	0.122681	-0.659241	0.36438	1441495103	0.64624	0.122681	-0.659241	0.36438	1441495103	0.64624	0.122681	-0.659241	0.36438	1441495103	0.64624	0.122681	-0.659241	0.36438	1441495103	0.64624	0.122681	-0.659241	0.36438	1441495103	0.654297	0.103699	-0.659973	0.35437	1441495103	0.654297	0.103699	-0.659973	0.35437	1441495103	0.654297	0.103699	-0.659973	0.35437	1441495103	0.654297	0.103699	-0.659973	0.35437	1441495103	0.654297	0.103699	-0.659973	0.35437	1441495103	0.654297	0.103699	-0.659973	0.35437	1441495103	0.654297	0.103699	-0.659973	0.35437	1441495103	0.666138	0.079285	-0.659729	0.338684	1441495103	0.666138	0.079285	-0.659729	0.338684	1441495103	0.666138	0.079285	-0.659729	0.338684	1441495103	0.666138	0.079285	-0.659729	0.338684	1441495103	0.666138	0.079285	-0.659729	0.338684	1441495103	0.674683	0.0578	-0.659668	0.32605	1441495103	0.674683	0.0578	-0.659668	0.32605	1441495103	0.674683	0.0578	-0.659668	0.32605	1441495103	0.674683	0.0578	-0.659668	0.32605	1441495103	0.674683	0.0578	-0.659668	0.32605	1441495103	0.674683	0.0578	-0.659668	0.32605	1441495103	0.680908	0.041321	-0.659607	0.315491	1441495103	0.680908	0.041321	-0.659607	0.315491	1441495103	0.680908	0.041321	-0.659607	0.315491	1441495103	0.680908	0.041321	-0.659607	0.315491	1441495103	0.686523	0.025391	-0.660278	0.303345	1441495103	0.686523	0.025391	-0.660278	0.303345	1441495103	0.686523	0.025391	-0.660278	0.303345	1441495103	0.686523	0.025391	-0.660278	0.303345	1441495103	0.686523	0.025391	-0.660278	0.303345	1441495103	0.686523	0.025391	-0.660278	0.303345	1441495103	0.691956	0.007751	-0.66095	0.290344	1441495103	0.691956	0.007751	-0.66095	0.290344	1441495103	0.691956	0.007751	-0.66095	0.290344	1441495103	0.691956	0.007751	-0.66095	0.290344	1441495103	0.691956	0.007751	-0.66095	0.290344	1441495103	0.691956	0.007751	-0.66095	0.290344	1441495103	0.696594	-0.010925	-0.662292	0.275696	1441495103	0.696594	-0.010925	-0.662292	0.275696	1441495103	0.696594	-0.010925	-0.662292	0.275696	1441495103	0.696594	-0.010925	-0.662292	0.275696	1441495103	0.696594	-0.010925	-0.662292	0.275696	1441495103	0.696594	-0.010925	-0.662292	0.275696	1441495103	0.698669	-0.024231	-0.663879	0.265564	1441495103	0.698669	-0.024231	-0.663879	0.265564	1441495103	0.698669	-0.024231	-0.663879	0.265564	1441495103	0.698669	-0.024231	-0.663879	0.265564	1441495103	0.698669	-0.024231	-0.663879	0.265564	1441495103	0.698669	-0.024231	-0.663879	0.265564	1441495103	0.698669	-0.024231	-0.663879	0.265564	1441495103	0.698303	-0.024902	-0.664795	0.264221	1441495103	0.698303	-0.024902	-0.664795	0.264221	1441495103	0.698303	-0.024902	-0.664795	0.264221	1441495103	0.698303	-0.024902	-0.664795	0.264221	1441495103	0.698303	-0.024902	-0.664795	0.264221	1441495103	0.698303	-0.024902	-0.664795	0.264221	1441495103	0.69574	-0.018982	-0.666321	0.267517	1441495103	0.69574	-0.018982	-0.666321	0.267517	1441495103	0.69574	-0.018982	-0.666321	0.267517	1441495103	0.69574	-0.018982	-0.666321	0.267517	1441495103	0.69574	-0.018982	-0.666321	0.267517	1441495103	0.69574	-0.018982	-0.666321	0.267517	1441495103	0.689331	-0.001404	-0.667236	0.282043	1441495103	0.689331	-0.001404	-0.667236	0.282043	1441495103	0.689331	-0.001404	-0.667236	0.282043	1441495103	0.689331	-0.001404	-0.667236	0.282043	1441495103	0.689331	-0.001404	-0.667236	0.282043	1441495103	0.689331	-0.001404	-0.667236	0.282043	1441495103	0.689331	-0.001404	-0.667236	0.282043	1441495103	0.681763	0.026855	-0.665649	0.302246	1441495103	0.681763	0.026855	-0.665649	0.302246	1441495103	0.681763	0.026855	-0.665649	0.302246	1441495103	0.681763	0.026855	-0.665649	0.302246	1441495103	0.681763	0.026855	-0.665649	0.302246	1441495103	0.681763	0.026855	-0.665649	0.302246	1441495103	0.674927	0.049622	-0.664978	0.315918	1441495103	0.674927	0.049622	-0.664978	0.315918	1441495103	0.674927	0.049622	-0.664978	0.315918	1441495103	0.674927	0.049622	-0.664978	0.315918	1441495103	0.674927	0.049622	-0.664978	0.315918	1441495103	0.674927	0.049622	-0.664978	0.315918	1441495103	0.669067	0.068726	-0.665466	0.323608	1441495103	0.669067	0.068726	-0.665466	0.323608	1441495103	0.669067	0.068726	-0.665466	0.323608	1441495103	0.669067	0.068726	-0.665466	0.323608	1441495103	0.669067	0.068726	-0.665466	0.323608	1441495103	0.669067	0.068726	-0.665466	0.323608	1441495103	0.669067	0.068726	-0.665466	0.323608	1441495103	0.665222	0.080566	-0.667175	0.325317	1441495103	0.665222	0.080566	-0.667175	0.325317	1441495103	0.665222	0.080566	-0.667175	0.325317	1441495103	0.665222	0.080566	-0.667175	0.325317	1441495103	0.665222	0.080566	-0.667175	0.325317	1441495103	0.665222	0.080566	-0.667175	0.325317	1441495103	0.661255	0.093445	-0.667114	0.330139	1441495103	0.661255	0.093445	-0.667114	0.330139	1441495103	0.661255	0.093445	-0.667114	0.330139	1441495103	0.661255	0.093445	-0.667114	0.330139	1441495103	0.661255	0.093445	-0.667114	0.330139	1441495103	0.661255	0.093445	-0.667114	0.330139	1441495103	0.661255	0.093445	-0.667114	0.330139	1441495103	0.655273	0.116028	-0.664063	0.340759	1441495103	0.655273	0.116028	-0.664063	0.340759	1441495103	0.655273	0.116028	-0.664063	0.340759	1441495103	0.655273	0.116028	-0.664063	0.340759	1441495103	0.655273	0.116028	-0.664063	0.340759	1441495103	0.655273	0.116028	-0.664063	0.340759	1441495103	0.655273	0.116028	-0.664063	0.340759	1441495104	0.648865	0.135437	-0.660706	0.352234	1441495104	0.648865	0.135437	-0.660706	0.352234	1441495104	0.648865	0.135437	-0.660706	0.352234	1441495104	0.648865	0.135437	-0.660706	0.352234	1441495104	0.648865	0.135437	-0.660706	0.352234	1441495104	0.648865	0.135437	-0.660706	0.352234	1441495104	0.641785	0.154602	-0.65686	0.364319	1441495104	0.641785	0.154602	-0.65686	0.364319	1441495104	0.641785	0.154602	-0.65686	0.364319	1441495104	0.641785	0.154602	-0.65686	0.364319	1441495104	0.641785	0.154602	-0.65686	0.364319	1441495104	0.641785	0.154602	-0.65686	0.364319	1441495104	0.635315	0.170837	-0.653381	0.374451	1441495104	0.635315	0.170837	-0.653381	0.374451	1441495104	0.635315	0.170837	-0.653381	0.374451	1441495104	0.635315	0.170837	-0.653381	0.374451	1441495104	0.635315	0.170837	-0.653381	0.374451	1441495104	0.635315	0.170837	-0.653381	0.374451	1441495104	0.635315	0.170837	-0.653381	0.374451	1441495104	0.632141	0.175476	-0.652039	0.379944	1441495104	0.632141	0.175476	-0.652039	0.379944	1441495104	0.632141	0.175476	-0.652039	0.379944	1441495104	0.632141	0.175476	-0.652039	0.379944	1441495104	0.632141	0.175476	-0.652039	0.379944	1441495104	0.632141	0.175476	-0.652039	0.379944	1441495104	0.633606	0.169922	-0.653137	0.378235	1441495104	0.633606	0.169922	-0.653137	0.378235	1441495104	0.633606	0.169922	-0.653137	0.378235	1441495104	0.633606	0.169922	-0.653137	0.378235	1441495104	0.633606	0.169922	-0.653137	0.378235	1441495104	0.638123	0.156677	-0.656677	0.370178	1441495104	0.638123	0.156677	-0.656677	0.370178	1441495104	0.638123	0.156677	-0.656677	0.370178	1441495104	0.638123	0.156677	-0.656677	0.370178	1441495104	0.638123	0.156677	-0.656677	0.370178	1441495104	0.638123	0.156677	-0.656677	0.370178	1441495104	0.638123	0.156677	-0.656677	0.370178	1441495104	0.644958	0.141418	-0.660583	0.357361	1441495104	0.644958	0.141418	-0.660583	0.357361	1441495104	0.644958	0.141418	-0.660583	0.357361	1441495104	0.644958	0.141418	-0.660583	0.357361	1441495104	0.644958	0.141418	-0.660583	0.357361	1441495104	0.644958	0.141418	-0.660583	0.357361	1441495104	0.653015	0.120728	-0.663635	0.344299	1441495104	0.653015	0.120728	-0.663635	0.344299	1441495104	0.653015	0.120728	-0.663635	0.344299	1441495104	0.653015	0.120728	-0.663635	0.344299	1441495104	0.653015	0.120728	-0.663635	0.344299	1441495104	0.653015	0.120728	-0.663635	0.344299	1441495104	0.6604	0.102844	-0.664795	0.333618	1441495104	0.6604	0.102844	-0.664795	0.333618	1441495104	0.6604	0.102844	-0.664795	0.333618	1441495104	0.6604	0.102844	-0.664795	0.333618	1441495104	0.6604	0.102844	-0.664795	0.333618	1441495104	0.6604	0.102844	-0.664795	0.333618	1441495104	0.667297	0.0802	-0.667053	0.321411	1441495104	0.667297	0.0802	-0.667053	0.321411	1441495104	0.667297	0.0802	-0.667053	0.321411	1441495104	0.667297	0.0802	-0.667053	0.321411	1441495104	0.667297	0.0802	-0.667053	0.321411	1441495104	0.667297	0.0802	-0.667053	0.321411	1441495104	0.667297	0.0802	-0.667053	0.321411	1441495104	0.671631	0.065796	-0.66748	0.314697	1441495104	0.671631	0.065796	-0.66748	0.314697	1441495104	0.671631	0.065796	-0.66748	0.314697	1441495104	0.671631	0.065796	-0.66748	0.314697	1441495104	0.671631	0.065796	-0.66748	0.314697	1441495104	0.671631	0.065796	-0.66748	0.314697	1441495104	0.676819	0.056824	-0.66449	0.311646	1441495104	0.676819	0.056824	-0.66449	0.311646	1441495104	0.676819	0.056824	-0.66449	0.311646	1441495104	0.676819	0.056824	-0.66449	0.311646	1441495104	0.676819	0.056824	-0.66449	0.311646	1441495104	0.676819	0.056824	-0.66449	0.311646	1441495104	0.681946	0.048096	-0.661743	0.307678	1441495104	0.681946	0.048096	-0.661743	0.307678	1441495104	0.681946	0.048096	-0.661743	0.307678	1441495104	0.681946	0.048096	-0.661743	0.307678	1441495104	0.688049	0.027771	-0.662781	0.294128	1441495104	0.688049	0.027771	-0.662781	0.294128	1441495104	0.688049	0.027771	-0.662781	0.294128	1441495104	0.688049	0.027771	-0.662781	0.294128	1441495104	0.688049	0.027771	-0.662781	0.294128	1441495104	0.688049	0.027771	-0.662781	0.294128	1441495104	0.688049	0.027771	-0.662781	0.294128	1441495104	0.694092	0.001648	-0.665955	0.273315	1441495104	0.694092	0.001648	-0.665955	0.273315	1441495104	0.694092	0.001648	-0.665955	0.273315	1441495104	0.694092	0.001648	-0.665955	0.273315	1441495104	0.694092	0.001648	-0.665955	0.273315	1441495104	0.694092	0.001648	-0.665955	0.273315	1441495104	0.694763	-0.007813	-0.66687	0.269348	1441495104	0.694763	-0.007813	-0.66687	0.269348	1441495104	0.694763	-0.007813	-0.66687	0.269348	1441495104	0.694763	-0.007813	-0.66687	0.269348	1441495104	0.694763	-0.007813	-0.66687	0.269348	1441495104	0.694763	-0.007813	-0.66687	0.269348	1441495104	0.691711	0.007446	-0.663696	0.284546	1441495104	0.691711	0.007446	-0.663696	0.284546	1441495104	0.691711	0.007446	-0.663696	0.284546	1441495104	0.691711	0.007446	-0.663696	0.284546	1441495104	0.691711	0.007446	-0.663696	0.284546	1441495104	0.691711	0.007446	-0.663696	0.284546	1441495104	0.691711	0.007446	-0.663696	0.284546	1441495104	0.687256	0.0177	-0.663025	0.296143	1441495104	0.687256	0.0177	-0.663025	0.296143	1441495104	0.687256	0.0177	-0.663025	0.296143	1441495104	0.687256	0.0177	-0.663025	0.296143	1441495104	0.687256	0.0177	-0.663025	0.296143	1441495104	0.687256	0.0177	-0.663025	0.296143	1441495104	0.680298	0.038147	-0.661621	0.312988	1441495105	0.680298	0.038147	-0.661621	0.312988	1441495105	0.680298	0.038147	-0.661621	0.312988	1441495105	0.680298	0.038147	-0.661621	0.312988	1441495105	0.680298	0.038147	-0.661621	0.312988	1441495105	0.680298	0.038147	-0.661621	0.312988	1441495105	0.672791	0.061096	-0.660156	0.328247	1441495105	0.672791	0.061096	-0.660156	0.328247	1441495105	0.672791	0.061096	-0.660156	0.328247	1441495105	0.672791	0.061096	-0.660156	0.328247	1441495105	0.672791	0.061096	-0.660156	0.328247	1441495105	0.672791	0.061096	-0.660156	0.328247	1441495105	0.672791	0.061096	-0.660156	0.328247	1441495105	0.665344	0.079895	-0.659485	0.340515	1441495105	0.665344	0.079895	-0.659485	0.340515	1441495105	0.665344	0.079895	-0.659485	0.340515	1441495105	0.665344	0.079895	-0.659485	0.340515	1441495105	0.665344	0.079895	-0.659485	0.340515	1441495105	0.665344	0.079895	-0.659485	0.340515	1441495105	0.658081	0.097351	-0.658813	0.351257	1441495105	0.658081	0.097351	-0.658813	0.351257	1441495105	0.658081	0.097351	-0.658813	0.351257	1441495105	0.658081	0.097351	-0.658813	0.351257	1441495105	0.658081	0.097351	-0.658813	0.351257	1441495105	0.658081	0.097351	-0.658813	0.351257	1441495105	0.651428	0.114929	-0.658264	0.359253	1441495105	0.651428	0.114929	-0.658264	0.359253	1441495105	0.651428	0.114929	-0.658264	0.359253	1441495105	0.651428	0.114929	-0.658264	0.359253	1441495105	0.651428	0.114929	-0.658264	0.359253	1441495105	0.651428	0.114929	-0.658264	0.359253	1441495105	0.645508	0.131531	-0.657898	0.364929	1441495105	0.645508	0.131531	-0.657898	0.364929	1441495105	0.645508	0.131531	-0.657898	0.364929	1441495105	0.645508	0.131531	-0.657898	0.364929	1441495105	0.645508	0.131531	-0.657898	0.364929	1441495105	0.645508	0.131531	-0.657898	0.364929	1441495105	0.639771	0.149902	-0.656677	0.369995	1441495105	0.639771	0.149902	-0.656677	0.369995	1441495105	0.639771	0.149902	-0.656677	0.369995	1441495105	0.639771	0.149902	-0.656677	0.369995	1441495105	0.639771	0.149902	-0.656677	0.369995	1441495105	0.639771	0.149902	-0.656677	0.369995	1441495105	0.635132	0.167297	-0.654236	0.374817	1441495105	0.635132	0.167297	-0.654236	0.374817	1441495105	0.635132	0.167297	-0.654236	0.374817	1441495105	0.635132	0.167297	-0.654236	0.374817	1441495105	0.635132	0.167297	-0.654236	0.374817	1441495105	0.635132	0.167297	-0.654236	0.374817	1441495105	0.635132	0.167297	-0.654236	0.374817	1441495105	0.632019	0.180786	-0.651306	0.378967	1441495105	0.632019	0.180786	-0.651306	0.378967	1441495105	0.632019	0.180786	-0.651306	0.378967	1441495105	0.632019	0.180786	-0.651306	0.378967	1441495105	0.632019	0.180786	-0.651306	0.378967	1441495105	0.632019	0.180786	-0.651306	0.378967	1441495105	0.628479	0.190857	-0.648254	0.385193	1441495105	0.628479	0.190857	-0.648254	0.385193	1441495105	0.628479	0.190857	-0.648254	0.385193	1441495105	0.628479	0.190857	-0.648254	0.385193	1441495105	0.628479	0.190857	-0.648254	0.385193	1441495105	0.628479	0.190857	-0.648254	0.385193	1441495105	0.623108	0.201233	-0.644104	0.395386	1441495105	0.623108	0.201233	-0.644104	0.395386	1441495105	0.623108	0.201233	-0.644104	0.395386	1441495105	0.623108	0.201233	-0.644104	0.395386	1441495105	0.623108	0.201233	-0.644104	0.395386	1441495105	0.623108	0.201233	-0.644104	0.395386	1441495105	0.620422	0.205933	-0.641296	0.401794	1441495105	0.620422	0.205933	-0.641296	0.401794	1441495105	0.620422	0.205933	-0.641296	0.401794	1441495105	0.620422	0.205933	-0.641296	0.401794	1441495105	0.620422	0.205933	-0.641296	0.401794	1441495105	0.620422	0.205933	-0.641296	0.401794	1441495105	0.621643	0.197815	-0.642944	0.401184	1441495105	0.621643	0.197815	-0.642944	0.401184	1441495105	0.621643	0.197815	-0.642944	0.401184	1441495105	0.621643	0.197815	-0.642944	0.401184	1441495105	0.621643	0.197815	-0.642944	0.401184	1441495105	0.621643	0.197815	-0.642944	0.401184	1441495105	0.621643	0.197815	-0.642944	0.401184	1441495105	0.625183	0.188293	-0.644226	0.398254	1441495105	0.625183	0.188293	-0.644226	0.398254	1441495105	0.625183	0.188293	-0.644226	0.398254	1441495105	0.625183	0.188293	-0.644226	0.398254	1441495105	0.625183	0.188293	-0.644226	0.398254	1441495105	0.625183	0.188293	-0.644226	0.398254	1441495105	0.63385	0.173645	-0.646729	0.386963	1441495105	0.63385	0.173645	-0.646729	0.386963	1441495105	0.63385	0.173645	-0.646729	0.386963	1441495105	0.63385	0.173645	-0.646729	0.386963	1441495105	0.63385	0.173645	-0.646729	0.386963	1441495105	0.63385	0.173645	-0.646729	0.386963	1441495105	0.63385	0.173645	-0.646729	0.386963	1441495105	0.64679	0.147522	-0.651184	0.368591	1441495105	0.64679	0.147522	-0.651184	0.368591	1441495105	0.64679	0.147522	-0.651184	0.368591	1441495105	0.64679	0.147522	-0.651184	0.368591	1441495105	0.64679	0.147522	-0.651184	0.368591	1441495105	0.64679	0.147522	-0.651184	0.368591	1441495105	0.656921	0.125854	-0.651978	0.357117	1441495105	0.656921	0.125854	-0.651978	0.357117	1441495105	0.656921	0.125854	-0.651978	0.357117	1441495105	0.656921	0.125854	-0.651978	0.357117	1441495105	0.656921	0.125854	-0.651978	0.357117	1441495105	0.656921	0.125854	-0.651978	0.357117	1441495105	0.665283	0.110291	-0.651428	0.347717	1441495105	0.665283	0.110291	-0.651428	0.347717	1441495105	0.665283	0.110291	-0.651428	0.347717	1441495105	0.665283	0.110291	-0.651428	0.347717	1441495105	0.665283	0.110291	-0.651428	0.347717	1441495105	0.665283	0.110291	-0.651428	0.347717	1441495105	0.671692	0.09314	-0.651062	0.340942	1441495105	0.671692	0.09314	-0.651062	0.340942	1441495105	0.671692	0.09314	-0.651062	0.340942	1441495106	0.671692	0.09314	-0.651062	0.340942	1441495106	0.677063	0.085144	-0.647461	0.339294	1441495106	0.677063	0.085144	-0.647461	0.339294	1441495106	0.677063	0.085144	-0.647461	0.339294	1441495106	0.677063	0.085144	-0.647461	0.339294	1441495106	0.677063	0.085144	-0.647461	0.339294	1441495106	0.677063	0.085144	-0.647461	0.339294	1441495106	0.682922	0.077271	-0.644897	0.334229	1441495106	0.682922	0.077271	-0.644897	0.334229	1441495106	0.682922	0.077271	-0.644897	0.334229	1441495106	0.682922	0.077271	-0.644897	0.334229	1441495106	0.682922	0.077271	-0.644897	0.334229	1441495106	0.682922	0.077271	-0.644897	0.334229	1441495106	0.688843	0.061401	-0.647156	0.32074	1441495106	0.688843	0.061401	-0.647156	0.32074	1441495106	0.688843	0.061401	-0.647156	0.32074	1441495106	0.688843	0.061401	-0.647156	0.32074	1441495106	0.688843	0.061401	-0.647156	0.32074	1441495106	0.688843	0.061401	-0.647156	0.32074	1441495106	0.688843	0.061401	-0.647156	0.32074	1441495106	0.693481	0.041809	-0.651611	0.304504	1441495106	0.693481	0.041809	-0.651611	0.304504	1441495106	0.693481	0.041809	-0.651611	0.304504	1441495106	0.693481	0.041809	-0.651611	0.304504	1441495106	0.693481	0.041809	-0.651611	0.304504	1441495106	0.692566	0.038513	-0.651855	0.30658	1441495106	0.692566	0.038513	-0.651855	0.30658	1441495106	0.692566	0.038513	-0.651855	0.30658	1441495106	0.692566	0.038513	-0.651855	0.30658	1441495106	0.692566	0.038513	-0.651855	0.30658	1441495106	0.692566	0.038513	-0.651855	0.30658	1441495106	0.692566	0.038513	-0.651855	0.30658	1441495106	0.686768	0.052307	-0.649414	0.322205	1441495106	0.686768	0.052307	-0.649414	0.322205	1441495106	0.686768	0.052307	-0.649414	0.322205	1441495106	0.686768	0.052307	-0.649414	0.322205	1441495106	0.686768	0.052307	-0.649414	0.322205	1441495106	0.686768	0.052307	-0.649414	0.322205	1441495106	0.679993	0.072388	-0.647217	0.336853	1441495106	0.679993	0.072388	-0.647217	0.336853	1441495106	0.679993	0.072388	-0.647217	0.336853	1441495106	0.679993	0.072388	-0.647217	0.336853	1441495106	0.679993	0.072388	-0.647217	0.336853	1441495106	0.679993	0.072388	-0.647217	0.336853	1441495106	0.674255	0.087219	-0.646912	0.345276	1441495106	0.674255	0.087219	-0.646912	0.345276	1441495106	0.674255	0.087219	-0.646912	0.345276	1441495106	0.674255	0.087219	-0.646912	0.345276	1441495106	0.674255	0.087219	-0.646912	0.345276	1441495106	0.674255	0.087219	-0.646912	0.345276	1441495106	0.667969	0.09967	-0.648193	0.351746	1441495106	0.667969	0.09967	-0.648193	0.351746	1441495106	0.667969	0.09967	-0.648193	0.351746	1441495106	0.667969	0.09967	-0.648193	0.351746	1441495106	0.667969	0.09967	-0.648193	0.351746	1441495106	0.667969	0.09967	-0.648193	0.351746	1441495106	0.661499	0.112	-0.649414	0.35791	1441495106	0.661499	0.112	-0.649414	0.35791	1441495106	0.661499	0.112	-0.649414	0.35791	1441495106	0.661499	0.112	-0.649414	0.35791	1441495106	0.661499	0.112	-0.649414	0.35791	1441495106	0.661499	0.112	-0.649414	0.35791	1441495106	0.655212	0.125732	-0.650146	0.363525	1441495106	0.655212	0.125732	-0.650146	0.363525	1441495106	0.655212	0.125732	-0.650146	0.363525	1441495106	0.655212	0.125732	-0.650146	0.363525	1441495106	0.655212	0.125732	-0.650146	0.363525	1441495106	0.655212	0.125732	-0.650146	0.363525	1441495106	0.655212	0.125732	-0.650146	0.363525	1441495106	0.649841	0.138306	-0.651306	0.366516	1441495106	0.649841	0.138306	-0.651306	0.366516	1441495106	0.649841	0.138306	-0.651306	0.366516	1441495106	0.649841	0.138306	-0.651306	0.366516	1441495106	0.649841	0.138306	-0.651306	0.366516	1441495106	0.649841	0.138306	-0.651306	0.366516	1441495106	0.645203	0.149719	-0.652832	0.367554	1441495106	0.645203	0.149719	-0.652832	0.367554	1441495106	0.645203	0.149719	-0.652832	0.367554	1441495106	0.645203	0.149719	-0.652832	0.367554	1441495106	0.645203	0.149719	-0.652832	0.367554	1441495106	0.645203	0.149719	-0.652832	0.367554	1441495106	0.640808	0.160889	-0.65271	0.370605	1441495106	0.640808	0.160889	-0.65271	0.370605	1441495106	0.640808	0.160889	-0.65271	0.370605	1441495106	0.640808	0.160889	-0.65271	0.370605	1441495106	0.640808	0.160889	-0.65271	0.370605	1441495106	0.640808	0.160889	-0.65271	0.370605	1441495106	0.640808	0.160889	-0.65271	0.370605	1441495106	0.635315	0.175781	-0.650146	0.37793	1441495106	0.635315	0.175781	-0.650146	0.37793	1441495106	0.635315	0.175781	-0.650146	0.37793	1441495106	0.635315	0.175781	-0.650146	0.37793	1441495106	0.635315	0.175781	-0.650146	0.37793	1441495106	0.635315	0.175781	-0.650146	0.37793	1441495106	0.635315	0.175781	-0.650146	0.37793	1441495106	0.630676	0.187683	-0.648254	0.383118	1441495106	0.630676	0.187683	-0.648254	0.383118	1441495106	0.630676	0.187683	-0.648254	0.383118	1441495106	0.630676	0.187683	-0.648254	0.383118	1441495106	0.630676	0.187683	-0.648254	0.383118	1441495106	0.630676	0.187683	-0.648254	0.383118	1441495106	0.628479	0.191467	-0.647583	0.385986	1441495106	0.628479	0.191467	-0.647583	0.385986	1441495106																																																																																																																																																																																																																																																																																																																																																																																																																																																																																																																																																																																																																																																																																																																																																																																																																																																																																																																																																																																																																																																		
0.648254	-0.041382	-0.537598	0.537659	1441495111	0.648254	-0.041382	-0.537598	0.537659	1441495111	0.63147	-0.10553	-0.480286	0.599487	1441495111	0.63147	-0.10553	-0.480286	0.599487	1441495111	0.63147	-0.10553	-0.480286	0.599487	1441495111	0.63147	-0.10553	-0.480286	0.599487	1441495111	0.63147	-0.10553	-0.480286	0.599487	1441495111	0.63147	-0.10553	-0.480286	0.599487	1441495111	0.609924	-0.165527	-0.408569	0.658508	1441495111	0.609924	-0.165527	-0.408569	0.658508	1441495111	0.609924	-0.165527	-0.408569	0.658508	1441495111	0.609924	-0.165527	-0.408569	0.658508	1441495111	0.609924	-0.165527	-0.408569	0.658508	1441495111	0.609924	-0.165527	-0.408569	0.658508	1441495111	0.609924	-0.165527	-0.408569	0.658508	1441495111	0.582764	-0.223694	-0.33075	0.707764	1441495111	0.582764	-0.223694	-0.33075	0.707764	1441495111	0.582764	-0.223694	-0.33075	0.707764	1441495111	0.582764	-0.223694	-0.33075	0.707764	1441495111	0.582764	-0.223694	-0.33075	0.707764	1441495111	0.582764	-0.223694	-0.33075	0.707764	1441495111	0.549072	-0.280518	-0.257874	0.743835	1441495111	0.549072	-0.280518	-0.257874	0.743835	1441495111	0.549072	-0.280518	-0.257874	0.743835	1441495111	0.549072	-0.280518	-0.257874	0.743835	1441495111	0.549072	-0.280518	-0.257874	0.743835	1441495111	0.549072	-0.280518	-0.257874	0.743835	1441495111	0.512207	-0.333862	-0.197083	0.766357	1441495111	0.512207	-0.333862	-0.197083	0.766357	1441495111	0.512207	-0.333862	-0.197083	0.766357	1441495111	0.512207	-0.333862	-0.197083	0.766357	1441495111	0.512207	-0.333862	-0.197083	0.766357	1441495111	0.512207	-0.333862	-0.197083	0.766357	1441495111	0.477722	-0.377869	-0.146301	0.77948	1441495111	0.477722	-0.377869	-0.146301	0.77948	1441495111	0.477722	-0.377869	-0.146301	0.77948	1441495111	0.477722	-0.377869	-0.146301	0.77948	1441495111	0.477722	-0.377869	-0.146301	0.77948	1441495111	0.477722	-0.377869	-0.146301	0.77948	1441495111	0.477722	-0.377869	-0.146301	0.77948	1441495111	0.450867	-0.411011	-0.106445	0.785156	1441495111	0.450867	-0.411011	-0.106445	0.785156	1441495111	0.450867	-0.411011	-0.106445	0.785156	1441495111	0.450867	-0.411011	-0.106445	0.785156	1441495111	0.450867	-0.411011	-0.106445	0.785156	1441495111	0.450867	-0.411011	-0.106445	0.785156	1441495111	0.441467	-0.429077	-0.065857	0.785278	1441495111	0.441467	-0.429077	-0.065857	0.785278	1441495111	0.441467	-0.429077	-0.065857	0.785278	1441495111	0.441467	-0.429077	-0.065857	0.785278	1441495111	0.441467	-0.429077	-0.065857	0.785278	1441495111	0.43573	-0.444763	-0.041687	0.781372	1441495111	0.43573	-0.444763	-0.041687	0.781372	1441495111	0.43573	-0.444763	-0.041687	0.781372	1441495111	0.43573	-0.444763	-0.041687	0.781372	1441495111	0.43573	-0.444763	-0.041687	0.781372	1441495111	0.43573	-0.444763	-0.041687	0.781372	1441495111	0.428406	-0.453796	-0.016724	0.781189	1441495111	0.428406	-0.453796	-0.016724	0.781189	1441495111	0.428406	-0.453796	-0.016724	0.781189	1441495111	0.428406	-0.453796	-0.016724	0.781189	1441495111	0.428406	-0.453796	-0.016724	0.781189	1441495111	0.428406	-0.453796	-0.016724	0.781189	1441495111	0.406372	-0.459045	0.006104	0.789978	1441495111	0.406372	-0.459045	0.006104	0.789978	1441495111	0.406372	-0.459045	0.006104	0.789978	1441495111	0.406372	-0.459045	0.006104	0.789978	1441495111	0.406372	-0.459045	0.006104	0.789978	1441495111	0.406372	-0.459045	0.006104	0.789978	1441495111	0.406372	-0.459045	0.006104	0.789978	1441495111	0.375122	-0.457397	0.029114	0.805725	1441495111	0.375122	-0.457397	0.029114	0.805725	1441495111	0.375122	-0.457397	0.029114	0.805725	1441495111	0.375122	-0.457397	0.029114	0.805725	1441495111	0.375122	-0.457397	0.029114	0.805725	1441495111	0.34082	-0.451172	0.048096	0.823364	1441495111	0.34082	-0.451172	0.048096	0.823364	1441495111	0.34082	-0.451172	0.048096	0.823364	1441495111	0.34082	-0.451172	0.048096	0.823364	1441495111	0.34082	-0.451172	0.048096	0.823364	1441495111	0.34082	-0.451172	0.048096	0.823364	1441495111	0.314514	-0.436584	0.062683	0.840515	1441495111	0.314514	-0.436584	0.062683	0.840515	1441495111	0.314514	-0.436584	0.062683	0.840515	1441495111	0.314514	-0.436584	0.062683	0.840515	1441495111	0.314514	-0.436584	0.062683	0.840515	1441495111	0.314514	-0.436584	0.062683	0.840515	1441495111	0.305847	-0.41095	0.067261	0.85614	1441495111	0.305847	-0.41095	0.067261	0.85614	1441495112	0.305847	-0.41095	0.067261	0.85614	1441495112	0.305847	-0.41095	0.067261	0.85614	1441495112	0.305847	-0.41095	0.067261	0.85614	1441495112	0.305847	-0.41095	0.067261	0.85614	1441495112	0.32428	-0.367737	0.073853	0.868347	1441495112	0.32428	-0.367737	0.073853	0.868347	1441495112	0.32428	-0.367737	0.073853	0.868347	1441495112	0.32428	-0.367737	0.073853	0.868347	1441495112	0.32428	-0.367737	0.073853	0.868347	1441495112	0.32428	-0.367737	0.073853	0.868347	1441495112	0.360657	-0.314941	0.075012	0.874634	1441495112	0.360657	-0.314941	0.075012	0.874634	1441495112	0.360657	-0.314941	0.075012	0.874634	1441495112	0.360657	-0.314941	0.075012	0.874634	1441495112	0.360657	-0.314941	0.075012	0.874634	1441495112	0.360657	-0.314941	0.075012	0.874634	1441495112	0.41394	-0.250854	0.073486	0.871948	1441495112	0.41394	-0.250854	0.073486	0.871948	1441495112	0.41394	-0.250854	0.073486	0.871948	1441495112	0.41394	-0.250854	0.073486	0.871948	1441495112	0.41394	-0.250854	0.073486	0.871948	1441495112	0.41394	-0.250854	0.073486	0.871948	1441495112	0.473999	-0.179688	0.071106	0.859009	1441495112	0.473999	-0.179688	0.071106	0.859009	1441495112	0.473999	-0.179688	0.071106	0.859009	1441495112	0.473999	-0.179688	0.071106	0.859009	1441495112	0.473999	-0.179688	0.071106	0.859009	1441495112	0.473999	-0.179688	0.071106	0.859009	1441495112	0.53595	-0.113281	0.062134	0.834229	1441495112	0.53595	-0.113281	0.062134	0.834229	1441495112	0.53595	-0.113281	0.062134	0.834229	1441495112	0.53595	-0.113281	0.062134	0.834229	1441495112	0.53595	-0.113281	0.062134	0.834229	1441495112	0.53595	-0.113281	0.062134	0.834229	1441495112	0.57605	-0.069641	0.032532	0.813721	1441495112	0.57605	-0.069641	0.032532	0.813721	1441495112	0.57605	-0.069641	0.032532	0.813721	1441495112	0.57605	-0.069641	0.032532	0.813721	1441495112	0.57605	-0.069641	0.032532	0.813721	1441495112	0.57605	-0.069641	0.032532	0.813721	1441495112	0.58728	-0.051819	0.01709	0.807495	1441495112	0.58728	-0.051819	0.01709	0.807495	1441495112	0.58728	-0.051819	0.01709	0.807495	1441495112	0.58728	-0.051819	0.01709	0.807495	1441495112	0.58728	-0.051819	0.01709	0.807495	1441495112	0.58728	-0.051819	0.01709	0.807495	1441495112	0.575378	-0.051331	0.022766	0.815918	1441495112	0.575378	-0.051331	0.022766	0.815918	1441495112	0.575378	-0.051331	0.022766	0.815918	1441495112	0.575378	-0.051331	0.022766	0.815918	1441495112	0.575378	-0.051331	0.022766	0.815918	1441495112	0.575378	-0.051331	0.022766	0.815918	1441495112	0.575378	-0.051331	0.022766	0.815918	1441495112	0.547485	-0.059387	0.039734	0.833679	1441495112	0.547485	-0.059387	0.039734	0.833679	1441495112	0.547485	-0.059387	0.039734	0.833679	1441495112	0.547485	-0.059387	0.039734	0.833679	1441495112	0.547485	-0.059387	0.039734	0.833679	1441495112	0.512939	-0.084595	0.044678	0.853027	1441495112	0.512939	-0.084595	0.044678	0.853027	1441495112	0.512939	-0.084595	0.044678	0.853027	1441495112	0.512939	-0.084595	0.044678	0.853027	1441495112	0.512939	-0.084595	0.044678	0.853027	1441495112	0.512939	-0.084595	0.044678	0.853027	1441495112	0.476501	-0.119568	0.039734	0.870056	1441495112	0.476501	-0.119568	0.039734	0.870056	1441495112	0.476501	-0.119568	0.039734	0.870056	1441495112	0.476501	-0.119568	0.039734	0.870056	1441495112	0.476501	-0.119568	0.039734	0.870056	1441495112	0.476501	-0.119568	0.039734	0.870056	1441495112	0.476501	-0.119568	0.039734	0.870056	1441495112	0.4422	-0.153503	0.041199	0.88269	1441495112	0.4422	-0.153503	0.041199	0.88269	1441495112	0.4422	-0.153503	0.041199	0.88269	1441495112	0.4422	-0.153503	0.041199	0.88269	1441495112	0.4422	-0.153503	0.041199	0.88269	1441495112	0.4422	-0.153503	0.041199	0.88269	1441495112	0.408813	-0.188782	0.044922	0.891724	1441495112	0.408813	-0.188782	0.044922	0.891724	1441495112	0.408813	-0.188782	0.044922	0.891724	1441495112	0.408813	-0.188782	0.044922	0.891724	1441495112	0.408813	-0.188782	0.044922	0.891724	1441495112	0.408813	-0.188782	0.044922	0.891724	1441495112	0.385864	-0.225281	0.05072	0.893127	1441495112	0.385864	-0.225281	0.05072	0.893127	1441495112	0.385864	-0.225281	0.05072	0.893127	1441495112	0.385864	-0.225281	0.05072	0.893127	1441495112	0.385864	-0.225281	0.05072	0.893127	1441495112	0.385864	-0.225281	0.05072	0.893127	1441495112	0.377808	-0.253113	0.070496	0.887756	1441495112	0.377808	-0.253113	0.070496	0.887756	1441495112	0.377808	-0.253113	0.070496	0.887756	1441495112	0.377808	-0.253113	0.070496	0.887756	1441495112	0.377808	-0.253113	0.070496	0.887756	1441495112	0.377808	-0.253113	0.070496	0.887756	1441495112	0.38324	-0.280396	0.09375	0.875	1441495112	0.38324	-0.280396	0.09375	0.875	1441495112	0.38324	-0.280396	0.09375	0.875	1441495112	0.38324	-0.280396	0.09375	0.875	1441495112	0.38324	-0.280396	0.09375	0.875	1441495112	0.38324	-0.280396	0.09375	0.875	1441495112	0.398315	-0.304932	0.113953	0.857483	1441495112	0.398315	-0.304932	0.113953	0.857483	1441495112	0.398315	-0.304932	0.113953	0.857483	1441495112	0.398315	-0.304932	0.113953	0.857483	1441495112	0.398315	-0.304932	0.113953	0.857483	1441495112	0.398315	-0.304932	0.113953	0.857483	1441495112	0.411255	-0.32196	0.129517	0.842834	1441495112	0.411255	-0.32196	0.129517	0.842834	1441495112	0.411255	-0.32196	0.129517	0.842834	1441495112	0.411255	-0.32196	0.129517	0.842834	1441495112	0.411255	-0.32196	0.129517	0.842834	1441495113	0.411255	-0.32196	0.129517	0.842834	1441495113	0.411255	-0.32196	0.129517	0.842834	1441495113	0.410217	-0.33313	0.142456	0.836914	1441495113	0.410217	-0.33313	0.142456	0.836914	1441495113	0.410217	-0.33313	0.142456	0.836914	1441495113	0.410217	-0.33313	0.142456	0.836914	1441495113	0.410217	-0.33313	0.142456	0.836914	1441495113	0.410217	-0.33313	0.142456	0.836914	1441495113	0.393738	-0.339172	0.157471	0.839661	1441495113	0.393738	-0.339172	0.157471	0.839661	1441495113	0.393738	-0.339172	0.157471	0.839661	1441495113	0.393738	-0.339172	0.157471	0.839661	1441495113	0.393738	-0.339172	0.157471	0.839661	1441495113	0.393738	-0.339172	0.157471	0.839661	1441495113	0.367249	-0.34436	0.166626	0.847778	1441495113	0.367249	-0.34436	0.166626	0.847778	1441495113	0.367249	-0.34436	0.166626	0.847778	1441495113	0.367249	-0.34436	0.166626	0.847778	1441495113	0.367249	-0.34436	0.166626	0.847778	1441495113	0.367249	-0.34436	0.166626	0.847778	1441495113	0.340393	-0.346191	0.174988	0.856506	1441495113	0.340393	-0.346191	0.174988	0.856506	1441495113	0.340393	-0.346191	0.174988	0.856506	1441495113	0.340393	-0.346191	0.174988	0.856506	1441495113	0.340393	-0.346191	0.174988	0.856506	1441495113	0.340393	-0.346191	0.174988	0.856506	1441495113	0.322266	-0.34137	0.174133	0.865601	1441495113	0.322266	-0.34137	0.174133	0.865601	1441495113	0.322266	-0.34137	0.174133	0.865601	1441495113	0.322266	-0.34137	0.174133	0.865601	1441495113	0.322266	-0.34137	0.174133	0.865601	1441495113	0.322266	-0.34137	0.174133	0.865601	1441495113	0.327576	-0.320496	0.170532	0.872253	1441495113	0.327576	-0.320496	0.170532	0.872253	1441495113	0.327576	-0.320496	0.170532	0.872253	1441495113	0.327576	-0.320496	0.170532	0.872253	1441495113	0.327576	-0.320496	0.170532	0.872253	1441495113	0.327576	-0.320496	0.170532	0.872253	1441495113	0.327576	-0.320496	0.170532	0.872253	1441495113	0.351013	-0.286194	0.158142	0.87738	1441495113	0.351013	-0.286194	0.158142	0.87738	1441495113	0.351013	-0.286194	0.158142	0.87738	1441495113	0.351013	-0.286194	0.158142	0.87738	1441495113	0.351013	-0.286194	0.158142	0.87738	1441495113	0.351013	-0.286194	0.158142	0.87738	1441495113	0.397461	-0.236023	0.155151	0.872986	1441495113	0.397461	-0.236023	0.155151	0.872986	1441495113	0.397461	-0.236023	0.155151	0.872986	1441495113	0.397461	-0.236023	0.155151	0.872986	1441495113	0.397461	-0.236023	0.155151	0.872986	1441495113	0.397461	-0.236023	0.155151	0.872986	1441495113	0.460083	-0.169556	0.156494	0.8573	1441495113	0.460083	-0.169556	0.156494	0.8573	1441495113	0.460083	-0.169556	0.156494	0.8573	1441495113	0.460083	-0.169556	0.156494	0.8573	1441495113	0.460083	-0.169556	0.156494	0.8573	1441495113	0.460083	-0.169556	0.156494	0.8573	1441495113	0.53363	-0.108337	0.136047	0.827576	1441495113	0.53363	-0.108337	0.136047	0.827576	1441495113	0.53363	-0.108337	0.136047	0.827576	1441495113	0.53363	-0.108337	0.136047	0.827576	1441495113	0.53363	-0.108337	0.136047	0.827576	1441495113	0.53363	-0.108337	0.136047	0.827576	1441495113	0.580017	-0.061829	0.096741	0.806458	1441495113	0.580017	-0.061829	0.096741	0.806458	1441495113	0.580017	-0.061829	0.096741	0.806458	1441495113	0.580017	-0.061829	0.096741	0.806458	1441495113	0.580017	-0.061829	0.096741	0.806458	1441495113	0.580017	-0.061829	0.096741	0.806458	1441495113	0.580017	-0.061829	0.096741	0.806458	1441495113	0.597656	-0.029114	0.076477	0.797485	1441495113	0.597656	-0.029114	0.076477	0.797485	1441495113	0.597656	-0.029114	0.076477	0.797485	1441495113	0.597656	-0.029114	0.076477	0.797485	1441495113	0.597656	-0.029114	0.076477	0.797485	1441495113	0.597656	-0.029114	0.076477	0.797485	1441495113	0.595764	-0.021729	0.071777	0.799622	1441495113	0.595764	-0.021729	0.071777	0.799622	1441495113	0.595764	-0.021729	0.071777	0.799622	1441495113	0.595764	-0.021729	0.071777	0.799622	1441495113	0.595764	-0.021729	0.071777	0.799622	1441495113	0.595764	-0.021729	0.071777	0.799622	1441495113	0.580383	-0.025208	0.078308	0.81012	1441495113	0.580383	-0.025208	0.078308	0.81012	1441495113	0.580383	-0.025208	0.078308	0.81012	1441495113	0.580383	-0.025208	0.078308	0.81012	1441495113	0.580383	-0.025208	0.078308	0.81012	1441495113	0.580383	-0.025208	0.078308	0.81012	1441495113	0.551697	-0.053528	0.075867	0.828796	1441495113	0.551697	-0.053528	0.075867	0.828796	1441495113	0.551697	-0.053528	0.075867	0.828796	1441495113	0.551697	-0.053528	0.075867	0.828796	1441495113	0.551697	-0.053528	0.075867	0.828796	1441495113	0.551697	-0.053528	0.075867	0.828796	1441495113	0.551697	-0.053528	0.075867	0.828796	1441495113	0.516357	-0.087463	0.07428	0.848572	1441495113	0.516357	-0.087463	0.07428	0.848572	1441495113	0.516357	-0.087463	0.07428	0.848572	1441495113	0.516357	-0.087463	0.07428	0.848572	1441495113	0.516357	-0.087463	0.07428	0.848572	1441495113	0.516357	-0.087463	0.07428	0.848572	1441495113	0.475159	-0.12854	0.067261	0.867798	1441495113	0.475159	-0.12854	0.067261	0.867798	1441495113	0.475159	-0.12854	0.067261	0.867798	1441495113	0.475159	-0.12854	0.067261	0.867798	1441495113	0.475159	-0.12854	0.067261	0.867798	1441495113	0.475159	-0.12854	0.067261	0.867798	1441495113	0.434937	-0.168701	0.064087	0.882141	1441495113	0.434937	-0.168701	0.064087	0.882141	1441495113	0.434937	-0.168701	0.064087	0.882141	1441495113	0.434937	-0.168701	0.064087	0.882141	1441495113	0.434937	-0.168701	0.064087	0.882141	1441495114	0.434937	-0.168701	0.064087	0.882141	1441495114	0.404907	-0.211975	0.064453	0.887085	1441495114	0.404907	-0.211975	0.064453	0.887085	1441495114	0.404907	-0.211975	0.064453	0.887085	1441495114	0.404907	-0.211975	0.064453	0.887085	1441495114	0.404907	-0.211975	0.064453	0.887085	1441495114	0.404907	-0.211975	0.064453	0.887085	1441495114	0.404907	-0.211975	0.064453	0.887085	1441495114	0.39856	-0.242737	0.078552	0.88092	1441495114	0.39856	-0.242737	0.078552	0.88092	1441495114	0.39856	-0.242737	0.078552	0.88092	1441495114	0.39856	-0.242737	0.078552	0.88092	1441495114	0.39856	-0.242737	0.078552	0.88092	1441495114	0.39856	-0.242737	0.078552	0.88092	1441495114	0.412537	-0.264526	0.088257	0.867188	1441495114	0.412537	-0.264526	0.088257	0.867188	1441495114	0.412537	-0.264526	0.088257	0.867188	1441495114	0.412537	-0.264526	0.088257	0.867188	1441495114	0.412537	-0.264526	0.088257	0.867188	1441495114	0.412537	-0.264526	0.088257	0.867188	1441495114	0.437683	-0.283508	0.095642	0.847839	1441495114	0.437683	-0.283508	0.095642	0.847839	1441495114	0.437683	-0.283508	0.095642	0.847839	1441495114	0.437683	-0.283508	0.095642	0.847839	1441495114	0.437683	-0.283508	0.095642	0.847839	1441495114	0.437683	-0.283508	0.095642	0.847839	1441495114	0.4646	-0.298584	0.100403	0.827576	1441495114	0.4646	-0.298584	0.100403	0.827576	1441495114	0.4646	-0.298584	0.100403	0.827576	1441495114	0.4646	-0.298584	0.100403	0.827576	1441495114	0.4646	-0.298584	0.100403	0.827576	1441495114	0.4646	-0.298584	0.100403	0.827576	1441495114	0.478455	-0.311768	0.106812	0.813904	1441495114	0.478455	-0.311768	0.106812	0.813904	1441495114	0.478455	-0.311768	0.106812	0.813904	1441495114	0.478455	-0.311768	0.106812	0.813904	1441495114	0.478455	-0.311768	0.106812	0.813904	1441495114	0.478455	-0.311768	0.106812	0.813904	1441495114	0.478455	-0.311768	0.106812	0.813904	1441495114	0.471985	-0.322144	0.124268	0.811096	1441495114	0.471985	-0.322144	0.124268	0.811096	1441495114	0.471985	-0.322144	0.124268	0.811096	1441495114	0.471985	-0.322144	0.124268	0.811096	1441495114	0.471985	-0.322144	0.124268	0.811096	1441495114	0.471985	-0.322144	0.124268	0.811096	1441495114	0.471985	-0.322144	0.124268	0.811096	1441495114	0.445435	-0.329956	0.144348	0.819641	1441495114	0.445435	-0.329956	0.144348	0.819641	1441495114	0.445435	-0.329956	0.144348	0.819641	1441495114	0.445435	-0.329956	0.144348	0.819641	1441495114	0.445435	-0.329956	0.144348	0.819641	1441495114	0.445435	-0.329956	0.144348	0.819641	1441495114	0.40741	-0.336975	0.158569	0.833801	1441495114	0.40741	-0.336975	0.158569	0.833801	1441495114	0.40741	-0.336975	0.158569	0.833801	1441495114	0.40741	-0.336975	0.158569	0.833801	1441495114	0.40741	-0.336975	0.158569	0.833801	1441495114	0.40741	-0.336975	0.158569	0.833801	1441495114	0.40741	-0.336975	0.158569	0.833801	1441495114	0.36792	-0.340271	0.168396	0.848755	1441495114	0.36792	-0.340271	0.168396	0.848755	1441495114	0.36792	-0.340271	0.168396	0.848755	1441495114	0.36792	-0.340271	0.168396	0.848755	1441495114	0.36792	-0.340271	0.168396	0.848755	1441495114	0.36792	-0.340271	0.168396	0.848755	1441495114	0.36792	-0.340271	0.168396	0.848755	1441495114	0.342407	-0.333191	0.171997	0.86145	1441495114	0.342407	-0.333191	0.171997	0.86145	1441495114	0.342407	-0.333191	0.171997	0.86145	1441495114	0.342407	-0.333191	0.171997	0.86145	1441495114	0.342407	-0.333191	0.171997	0.86145	1441495114	0.340088	-0.310181	0.16394	0.872498	1441495114	0.340088	-0.310181	0.16394	0.872498	1441495114	0.340088	-0.310181	0.16394	0.872498	1441495114	0.340088	-0.310181	0.16394	0.872498	1441495114	0.340088	-0.310181	0.16394	0.872498	1441495114	0.340088	-0.310181	0.16394	0.872498	1441495114	0.361938	-0.271484	0.1521	0.878662	1441495114	0.361938	-0.271484	0.1521	0.878662	1441495114	0.361938	-0.271484	0.1521	0.878662	1441495114	0.361938	-0.271484	0.1521	0.878662	1441495114	0.361938	-0.271484	0.1521	0.878662	1441495114	0.361938	-0.271484	0.1521	0.878662	1441495114	0.405151	-0.221375	0.144165	0.875244	1441495114	0.405151	-0.221375	0.144165	0.875244	1441495114	0.405151	-0.221375	0.144165	0.875244	1441495114	0.405151	-0.221375	0.144165	0.875244	1441495114	0.460876	-0.162231	0.137085	0.861633	1441495114	0.460876	-0.162231	0.137085	0.861633	1441495114	0.460876	-0.162231	0.137085	0.861633	1441495114	0.460876	-0.162231	0.137085	0.861633	1441495114	0.460876	-0.162231	0.137085	0.861633	1441495114	0.460876	-0.162231	0.137085	0.861633	1441495114	0.460876	-0.162231	0.137085	0.861633	1441495114	0.52478	-0.097351	0.126282	0.836121	1441495114	0.52478	-0.097351	0.126282	0.836121	1441495114	0.52478	-0.097351	0.126282	0.836121	1441495114	0.52478	-0.097351	0.126282	0.836121	1441495114	0.52478	-0.097351	0.126282	0.836121	1441495114	0.52478	-0.097351	0.126282	0.836121	1441495114	0.575317	-0.053345	0.088562	0.811279	1441495114	0.575317	-0.053345	0.088562	0.811279	1441495114	0.575317	-0.053345	0.088562	0.811279	1441495114	0.575317	-0.053345	0.088562	0.811279	1441495114	0.575317	-0.053345	0.088562	0.811279	1441495114	0.575317	-0.053345	0.088562	0.811279	1441495114	0.575317	-0.053345	0.088562	0.811279	1441495114	0.60321	-0.032166	0.050537	0.795288	1441495114	0.60321	-0.032166	0.050537	0.795288	1441495114	0.60321	-0.032166	0.050537	0.795288	1441495114	0.60321	-0.032166	0.050537	0.795288	1441495114	0.60321	-0.032166	0.050537	0.795288	1441495115	0.60321	-0.032166	0.050537	0.795288	1441495115	0.611267	-0.016541	0.044739	0.789917	1441495115	0.611267	-0.016541	0.044739	0.789917	1441495115	0.611267	-0.016541	0.044739	0.789917	1441495115	0.611267	-0.016541	0.044739	0.789917	1441495115	0.611267	-0.016541	0.044739	0.789917	1441495115	0.611267	-0.016541	0.044739	0.789917	1441495115	0.611267	-0.016541	0.044739	0.789917	1441495115	0.601501	-0.022156	0.044678	0.797241	1441495115	0.601501	-0.022156	0.044678	0.797241	1441495115	0.601501	-0.022156	0.044678	0.797241	1441495115	0.601501	-0.022156	0.044678	0.797241	1441495115	0.601501	-0.022156	0.044678	0.797241	1441495115	0.601501	-0.022156	0.044678	0.797241	1441495115	0.574402	-0.047302	0.048523	0.815735	1441495115	0.574402	-0.047302	0.048523	0.815735	1441495115	0.574402	-0.047302	0.048523	0.815735	1441495115	0.574402	-0.047302	0.048523	0.815735	1441495115	0.574402	-0.047302	0.048523	0.815735	1441495115	0.574402	-0.047302	0.048523	0.815735	1441495115	0.574402	-0.047302	0.048523	0.815735	1441495115	0.535767	-0.084717	0.052307	0.83844	1441495115	0.535767	-0.084717	0.052307	0.83844	1441495115	0.535767	-0.084717	0.052307	0.83844	1441495115	0.535767	-0.084717	0.052307	0.83844	1441495115	0.535767	-0.084717	0.052307	0.83844	1441495115	0.535767	-0.084717	0.052307	0.83844	1441495115	0.49585	-0.118652	0.060608	0.858093	1441495115	0.49585	-0.118652	0.060608	0.858093	1441495115	0.49585	-0.118652	0.060608	0.858093	1441495115	0.49585	-0.118652	0.060608	0.858093	1441495115	0.49585	-0.118652	0.060608	0.858093	1441495115	0.49585	-0.118652	0.060608	0.858093	1441495115	0.461365	-0.145264	0.0802	0.871521	1441495115	0.461365	-0.145264	0.0802	0.871521	1441495115	0.461365	-0.145264	0.0802	0.871521	1441495115	0.461365	-0.145264	0.0802	0.871521	1441495115	0.461365	-0.145264	0.0802	0.871521	1441495115	0.461365	-0.145264	0.0802	0.871521	1441495115	0.461365	-0.145264	0.0802	0.871521	1441495115	0.428284	-0.176636	0.097839	0.880737	1441495115	0.428284	-0.176636	0.097839	0.880737	1441495115	0.428284	-0.176636	0.097839	0.880737	1441495115	0.428284	-0.176636	0.097839	0.880737	1441495115	0.428284	-0.176636	0.097839	0.880737	1441495115	0.428284	-0.176636	0.097839	0.880737	1441495115	0.412415	-0.210449	0.115234	0.878784	1441495115	0.412415	-0.210449	0.115234	0.878784	1441495115	0.412415	-0.210449	0.115234	0.878784	1441495115	0.412415	-0.210449	0.115234	0.878784	1441495115	0.412415	-0.210449	0.115234	0.878784	1441495115	0.412415	-0.210449	0.115234	0.878784	1441495115	0.406921	-0.242065	0.124268	0.871948	1441495115	0.406921	-0.242065	0.124268	0.871948	1441495115	0.406921	-0.242065	0.124268	0.871948	1441495115	0.406921	-0.242065	0.124268	0.871948	1441495115	0.406921	-0.242065	0.124268	0.871948	1441495115	0.406921	-0.242065	0.124268	0.871948	1441495115	0.406921	-0.242065	0.124268	0.871948	1441495115	0.413757	-0.264526	0.133179	0.86084	1441495115	0.413757	-0.264526	0.133179	0.86084	1441495115	0.413757	-0.264526	0.133179	0.86084	1441495115	0.413757	-0.264526	0.133179	0.86084	1441495115	0.413757	-0.264526	0.133179	0.86084	1441495115	0.43042	-0.281128	0.141724	0.845886	1441495115	0.43042	-0.281128	0.141724	0.845886	1441495115	0.43042	-0.281128	0.141724	0.845886	1441495115	0.43042	-0.281128	0.141724	0.845886	1441495115	0.43042	-0.281128	0.141724	0.845886	1441495115	0.43042	-0.281128	0.141724	0.845886	1441495115	0.447754	-0.293701	0.147522	0.831543	1441495115	0.447754	-0.293701	0.147522	0.831543	1441495115	0.447754	-0.293701	0.147522	0.831543	1441495115	0.447754	-0.293701	0.147522	0.831543	1441495115	0.455505	-0.302368	0.15448	0.822876	1441495115	0.455505	-0.302368	0.15448	0.822876	1441495115	0.455505	-0.302368	0.15448	0.822876	1441495115	0.455505	-0.302368	0.15448	0.822876	1441495115	0.455505	-0.302368	0.15448	0.822876	1441495115	0.455505	-0.302368	0.15448	0.822876	1441495115	0.455505	-0.302368	0.15448	0.822876	1441495115	0.449402	-0.309875	0.161804	0.822083	1441495115	0.449402	-0.309875	0.161804	0.822083	1441495115	0.449402	-0.309875	0.161804	0.822083	1441495115	0.449402	-0.309875	0.161804	0.822083	1441495115	0.449402	-0.309875	0.161804	0.822083	1441495115	0.432068	-0.320496	0.165527	0.826538	1441495115	0.432068	-0.320496	0.165527	0.826538	1441495115	0.432068	-0.320496	0.165527	0.826538	1441495115	0.432068	-0.320496	0.165527	0.826538	1441495115	0.432068	-0.320496	0.165527	0.826538	1441495115	0.432068	-0.320496	0.165527	0.826538	1441495115	0.432068	-0.320496	0.165527	0.826538	1441495115	0.408264	-0.327332	0.167847	0.835449	1441495115	0.408264	-0.327332	0.167847	0.835449	1441495115	0.408264	-0.327332	0.167847	0.835449	1441495115	0.408264	-0.327332	0.167847	0.835449	1441495115	0.408264	-0.327332	0.167847	0.835449	1441495115	0.408264	-0.327332	0.167847	0.835449	1441495115	0.387756	-0.326477	0.156128	0.847717	1441495115	0.387756	-0.326477	0.156128	0.847717	1441495115	0.387756	-0.326477	0.156128	0.847717	1441495115	0.387756	-0.326477	0.156128	0.847717	1441495115	0.387756	-0.326477	0.156128	0.847717	1441495115	0.387756	-0.326477	0.156128	0.847717	1441495115	0.378235	-0.313599	0.136169	0.860229	1441495115	0.378235	-0.313599	0.136169	0.860229	1441495115	0.378235	-0.313599	0.136169	0.860229	1441495115	0.378235	-0.313599	0.136169	0.860229	1441495115	0.378235	-0.313599	0.136169	0.860229	1441495115	0.378235	-0.313599	0.136169	0.860229	1441495116	0.383057	-0.292847	0.110718	0.869019	1441495116	0.383057	-0.292847	0.110718	0.869019	1441495116	0.383057	-0.292847	0.110718	0.869019	1441495116	0.383057	-0.292847	0.110718	0.869019	1441495116	0.383057	-0.292847	0.110718	0.869019	1441495116	0.410583	-0.250549	0.101257	0.87085	1441495116	0.410583	-0.250549	0.101257	0.87085	1441495116	0.410583	-0.250549	0.101257	0.87085	1441495116	0.410583	-0.250549	0.101257	0.87085	1441495116	0.410583	-0.250549	0.101257	0.87085	1441495116	0.410583	-0.250549	0.101257	0.87085	1441495116	0.410583	-0.250549	0.101257	0.87085	1441495116	0.456604	-0.193787	0.100586	0.862427	1441495116	0.456604	-0.193787	0.100586	0.862427	1441495116	0.456604	-0.193787	0.100586	0.862427	1441495116	0.456604	-0.193787	0.100586	0.862427	1441495116	0.456604	-0.193787	0.100586	0.862427	1441495116	0.456604	-0.193787	0.100586	0.862427	1441495116	0.516968	-0.120789	0.111145	0.840088	1441495116	0.516968	-0.120789	0.111145	0.840088	1441495116	0.516968	-0.120789	0.111145	0.840088	1441495116	0.516968	-0.120789	0.111145	0.840088	1441495116	0.516968	-0.120789	0.111145	0.840088	1441495116	0.516968	-0.120789	0.111145	0.840088	1441495116	0.568542	-0.068237	0.096436	0.814087	1441495116	0.568542	-0.068237	0.096436	0.814087	1441495116	0.568542	-0.068237	0.096436	0.814087	1441495116	0.568542	-0.068237	0.096436	0.814087	1441495116	0.568542	-0.068237	0.096436	0.814087	1441495116	0.568542	-0.068237	0.096436	0.814087	1441495116	0.600403	-0.035522	0.066589	0.796082	1441495116	0.600403	-0.035522	0.066589	0.796082	1441495116	0.600403	-0.035522	0.066589	0.796082	1441495116	0.600403	-0.035522	0.066589	0.796082	1441495116	0.600403	-0.035522	0.066589	0.796082	1441495116	0.600403	-0.035522	0.066589	0.796082	1441495116	0.600403	-0.035522	0.066589	0.796082	1441495116	0.611572	-0.018921	0.045105	0.789612	1441495116	0.611572	-0.018921	0.045105	0.789612	1441495116	0.611572	-0.018921	0.045105	0.789612	1441495116	0.611572	-0.018921	0.045105	0.789612	1441495116	0.611572	-0.018921	0.045105	0.789612	1441495116	0.609924	-0.011475	0.041626	0.79126	1441495116	0.609924	-0.011475	0.041626	0.79126	1441495116	0.609924	-0.011475	0.041626	0.79126	1441495116	0.609924	-0.011475	0.041626	0.79126	1441495116	0.609924	-0.011475	0.041626	0.79126	1441495116	0.609924	-0.011475	0.041626	0.79126	1441495116	0.609924	-0.011475	0.041626	0.79126	1441495116	0.598022	-0.010925	0.046997	0.799988	1441495116	0.598022	-0.010925	0.046997	0.799988	1441495116	0.598022	-0.010925	0.046997	0.799988	1441495116	0.598022	-0.010925	0.046997	0.799988	1441495116	0.598022	-0.010925	0.046997	0.799988	1441495116	0.598022	-0.010925	0.046997	0.799988	1441495116	0.598022	-0.010925	0.046997	0.799988	1441495116	0.572266	-0.033386	0.0495	0.81781	1441495116	0.572266	-0.033386	0.0495	0.81781	1441495116	0.572266	-0.033386	0.0495	0.81781	1441495116	0.572266	-0.033386	0.0495	0.81781	1441495116	0.536194	-0.060547	0.05957	0.839783	1441495116	0.536194	-0.060547	0.05957	0.839783	1441495116	0.536194	-0.060547	0.05957	0.839783	1441495116	0.536194	-0.060547	0.05957	0.839783	1441495116	0.536194	-0.060547	0.05957	0.839783	1441495116	0.49469	-0.096497	0.064941	0.861206	1441495116	0.49469	-0.096497	0.064941	0.861206	1441495116	0.49469	-0.096497	0.064941	0.861206	1441495116	0.49469	-0.096497	0.064941	0.861206	1441495116																																																																																																																																																																																																																																																																																																																																																																																																																																																																																																																																																																																																																																																																																																																																																																																																																																																																																																																																																																																																																																																																																																																																																																																																																																																																																																																																																																													
0.638367	0.191223	-0.603455	0.437866	1441495119	0.633545	0.197937	-0.601929	0.44397	1441495119	0.633545	0.197937	-0.601929	0.44397	1441495119	0.633545	0.197937	-0.601929	0.44397	1441495119	0.633545	0.197937	-0.601929	0.44397	1441495119	0.633545	0.197937	-0.601929	0.44397	1441495119	0.633545	0.197937	-0.601929	0.44397	1441495119	0.628723	0.205566	-0.600891	0.448669	1441495119	0.628723	0.205566	-0.600891	0.448669	1441495119	0.628723	0.205566	-0.600891	0.448669	1441495119	0.628723	0.205566	-0.600891	0.448669	1441495119	0.628723	0.205566	-0.600891	0.448669	1441495119	0.628723	0.205566	-0.600891	0.448669	1441495119	0.625122	0.211365	-0.602295	0.449219	1441495119	0.625122	0.211365	-0.602295	0.449219	1441495119	0.625122	0.211365	-0.602295	0.449219	1441495119	0.625122	0.211365	-0.602295	0.449219	1441495119	0.625122	0.211365	-0.602295	0.449219	1441495119	0.625122	0.211365	-0.602295	0.449219	1441495119	0.625122	0.211365	-0.602295	0.449219	1441495120	0.622375	0.215332	-0.60498	0.447449	1441495120	0.622375	0.215332	-0.60498	0.447449	1441495120	0.622375	0.215332	-0.60498	0.447449	1441495120	0.622375	0.215332	-0.60498	0.447449	1441495120	0.622375	0.215332	-0.60498	0.447449	1441495120	0.622375	0.215332	-0.60498	0.447449	1441495120	0.618896	0.219971	-0.607727	0.446289	1441495120	0.618896	0.219971	-0.607727	0.446289	1441495120	0.618896	0.219971	-0.607727	0.446289	1441495120	0.618896	0.219971	-0.607727	0.446289	1441495120	0.618896	0.219971	-0.607727	0.446289	1441495120	0.618896	0.219971	-0.607727	0.446289	1441495120	0.613708	0.230103	-0.607239	0.449097	1441495120	0.613708	0.230103	-0.607239	0.449097	1441495120	0.613708	0.230103	-0.607239	0.449097	1441495120	0.613708	0.230103	-0.607239	0.449097	1441495120	0.613708	0.230103	-0.607239	0.449097	1441495120	0.613708	0.230103	-0.607239	0.449097	1441495120	0.609192	0.239624	-0.605286	0.45282	1441495120	0.609192	0.239624	-0.605286	0.45282	1441495120	0.609192	0.239624	-0.605286	0.45282	1441495120	0.609192	0.239624	-0.605286	0.45282	1441495120	0.609192	0.239624	-0.605286	0.45282	1441495120	0.609192	0.239624	-0.605286	0.45282	1441495120	0.609192	0.239624	-0.605286	0.45282	1441495120	0.605286	0.246033	-0.603271	0.457336	1441495120	0.605286	0.246033	-0.603271	0.457336	1441495120	0.605286	0.246033	-0.603271	0.457336	1441495120	0.605286	0.246033	-0.603271	0.457336	1441495120	0.605286	0.246033	-0.603271	0.457336	1441495120	0.605286	0.246033	-0.603271	0.457336	1441495120	0.602966	0.249146	-0.601868	0.46051	1441495120	0.602966	0.249146	-0.601868	0.46051	1441495120	0.602966	0.249146	-0.601868	0.46051	1441495120	0.602966	0.249146	-0.601868	0.46051	1441495120	0.602966	0.249146	-0.601868	0.46051	1441495120	0.602966	0.249146	-0.601868	0.46051	1441495120	0.602966	0.249146	-0.601868	0.46051	1441495120	0.604675	0.242981	-0.60376	0.459106	1441495120	0.604675	0.242981	-0.60376	0.459106	1441495120	0.604675	0.242981	-0.60376	0.459106	1441495120	0.604675	0.242981	-0.60376	0.459106	1441495120	0.604675	0.242981	-0.60376	0.459106	1441495120	0.604675	0.242981	-0.60376	0.459106	1441495120	0.608398	0.233093	-0.606812	0.455261	1441495120	0.608398	0.233093	-0.606812	0.455261	1441495120	0.608398	0.233093	-0.606812	0.455261	1441495120	0.608398	0.233093	-0.606812	0.455261	1441495120	0.608398	0.233093	-0.606812	0.455261	1441495120	0.608398	0.233093	-0.606812	0.455261	1441495120	0.616821	0.219177	-0.610046	0.446411	1441495120	0.616821	0.219177	-0.610046	0.446411	1441495120	0.616821	0.219177	-0.610046	0.446411	1441495120	0.616821	0.219177	-0.610046	0.446411	1441495120	0.616821	0.219177	-0.610046	0.446411	1441495120	0.616821	0.219177	-0.610046	0.446411	1441495120	0.631104	0.194824	-0.615845	0.429504	1441495120	0.631104	0.194824	-0.615845	0.429504	1441495120	0.631104	0.194824	-0.615845	0.429504	1441495120	0.631104	0.194824	-0.615845	0.429504	1441495120	0.631104	0.194824	-0.615845	0.429504	1441495120	0.631104	0.194824	-0.615845	0.429504	1441495120	0.644165	0.16925	-0.619812	0.414917	1441495120	0.644165	0.16925	-0.619812	0.414917	1441495120	0.644165	0.16925	-0.619812	0.414917	1441495120	0.644165	0.16925	-0.619812	0.414917	1441495120	0.644165	0.16925	-0.619812	0.414917	1441495120	0.644165	0.16925	-0.619812	0.414917	1441495120	0.65448	0.150818	-0.62207	0.402344	1441495120	0.65448	0.150818	-0.62207	0.402344	1441495120	0.65448	0.150818	-0.62207	0.402344	1441495120	0.65448	0.150818	-0.62207	0.402344	1441495120	0.65448	0.150818	-0.62207	0.402344	1441495120	0.65448	0.150818	-0.62207	0.402344	1441495120	0.663269	0.130798	-0.624817	0.390625	1441495120	0.663269	0.130798	-0.624817	0.390625	1441495120	0.663269	0.130798	-0.624817	0.390625	1441495120	0.663269	0.130798	-0.624817	0.390625	1441495120	0.663269	0.130798	-0.624817	0.390625	1441495120	0.663269	0.130798	-0.624817	0.390625	1441495120	0.665466	0.122986	-0.625732	0.387878	1441495120	0.665466	0.122986	-0.625732	0.387878	1441495120	0.665466	0.122986	-0.625732	0.387878	1441495120	0.665466	0.122986	-0.625732	0.387878	1441495120	0.665466	0.122986	-0.625732	0.387878	1441495120	0.665466	0.122986	-0.625732	0.387878	1441495120	0.664795	0.130066	-0.622009	0.392639	1441495120	0.664795	0.130066	-0.622009	0.392639	1441495120	0.664795	0.130066	-0.622009	0.392639	1441495120	0.664795	0.130066	-0.622009	0.392639	1441495120	0.664795	0.130066	-0.622009	0.392639	1441495120	0.664795	0.130066	-0.622009	0.392639	1441495120	0.667114	0.131409	-0.61908	0.393005	1441495120	0.667114	0.131409	-0.61908	0.393005	1441495120	0.667114	0.131409	-0.61908	0.393005	1441495120	0.667114	0.131409	-0.61908	0.393005	1441495120	0.667114	0.131409	-0.61908	0.393005	1441495120	0.667114	0.131409	-0.61908	0.393005	1441495120	0.667114	0.131409	-0.61908	0.393005	1441495120	0.670776	0.12323	-0.621155	0.385986	1441495120	0.670776	0.12323	-0.621155	0.385986	1441495120	0.670776	0.12323	-0.621155	0.385986	1441495120	0.670776	0.12323	-0.621155	0.385986	1441495120	0.670776	0.12323	-0.621155	0.385986	1441495120	0.670776	0.12323	-0.621155	0.385986	1441495120	0.671387	0.115662	-0.624573	0.381775	1441495120	0.671387	0.115662	-0.624573	0.381775	1441495120	0.671387	0.115662	-0.624573	0.381775	1441495120	0.671387	0.115662	-0.624573	0.381775	1441495120	0.671387	0.115662	-0.624573	0.381775	1441495120	0.671387	0.115662	-0.624573	0.381775	1441495121	0.6651	0.121338	-0.624817	0.390564	1441495121	0.6651	0.121338	-0.624817	0.390564	1441495121	0.6651	0.121338	-0.624817	0.390564	1441495121	0.6651	0.121338	-0.624817	0.390564	1441495121	0.6651	0.121338	-0.624817	0.390564	1441495121	0.6651	0.121338	-0.624817	0.390564	1441495121	0.6651	0.121338	-0.624817	0.390564	1441495121	0.656494	0.137146	-0.622375	0.403564	1441495121	0.656494	0.137146	-0.622375	0.403564	1441495121	0.656494	0.137146	-0.622375	0.403564	1441495121	0.656494	0.137146	-0.622375	0.403564	1441495121	0.656494	0.137146	-0.622375	0.403564	1441495121	0.656494	0.137146	-0.622375	0.403564	1441495121	0.648499	0.152283	-0.621399	0.412415	1441495121	0.648499	0.152283	-0.621399	0.412415	1441495121	0.648499	0.152283	-0.621399	0.412415	1441495121	0.648499	0.152283	-0.621399	0.412415	1441495121	0.648499	0.152283	-0.621399	0.412415	1441495121	0.648499	0.152283	-0.621399	0.412415	1441495121	0.64032	0.167603	-0.621216	0.419434	1441495121	0.64032	0.167603	-0.621216	0.419434	1441495121	0.64032	0.167603	-0.621216	0.419434	1441495121	0.64032	0.167603	-0.621216	0.419434	1441495121	0.64032	0.167603	-0.621216	0.419434	1441495121	0.64032	0.167603	-0.621216	0.419434	1441495121	0.632202	0.183655	-0.620789	0.425598	1441495121	0.632202	0.183655	-0.620789	0.425598	1441495121	0.632202	0.183655	-0.620789	0.425598	1441495121	0.632202	0.183655	-0.620789	0.425598	1441495121	0.632202	0.183655	-0.620789	0.425598	1441495121	0.632202	0.183655	-0.620789	0.425598	1441495121	0.624023	0.201294	-0.618896	0.432434	1441495121	0.624023	0.201294	-0.618896	0.432434	1441495121	0.624023	0.201294	-0.618896	0.432434	1441495121	0.624023	0.201294	-0.618896	0.432434	1441495121	0.624023	0.201294	-0.618896	0.432434	1441495121	0.624023	0.201294	-0.618896	0.432434	1441495121	0.616333	0.218445	-0.617188	0.4375	1441495121	0.616333	0.218445	-0.617188	0.4375	1441495121	0.616333	0.218445	-0.617188	0.4375	1441495121	0.616333	0.218445	-0.617188	0.4375	1441495121	0.616333	0.218445	-0.617188	0.4375	1441495121	0.616333	0.218445	-0.617188	0.4375	1441495121	0.616333	0.218445	-0.617188	0.4375	1441495121	0.610046	0.231995	-0.615601	0.44165	1441495121	0.610046	0.231995	-0.615601	0.44165	1441495121	0.610046	0.231995	-0.615601	0.44165	1441495121	0.610046	0.231995	-0.615601	0.44165	1441495121	0.610046	0.231995	-0.615601	0.44165	1441495121	0.610046	0.231995	-0.615601	0.44165	1441495121	0.610046	0.231995	-0.615601	0.44165	1441495121	0.606567	0.239258	-0.614258	0.444397	1441495121	0.606567	0.239258	-0.614258	0.444397	1441495121	0.606567	0.239258	-0.614258	0.444397	1441495121	0.606567	0.239258	-0.614258	0.444397	1441495121	0.606567	0.239258	-0.614258	0.444397	1441495121	0.606567	0.239258	-0.614258	0.444397	1441495121	0.602905	0.24231	-0.612793	0.449768	1441495121	0.602905	0.24231	-0.612793	0.449768	1441495121	0.602905	0.24231	-0.612793	0.449768	1441495121	0.602905	0.24231	-0.612793	0.449768	1441495121	0.602905	0.24231	-0.612793	0.449768	1441495121	0.602905	0.24231	-0.612793	0.449768	1441495121	0.601196	0.240662	-0.612793	0.45282	1441495121	0.601196	0.240662	-0.612793	0.45282	1441495121	0.601196	0.240662	-0.612793	0.45282	1441495121	0.601196	0.240662	-0.612793	0.45282	1441495121	0.601196	0.240662	-0.612793	0.45282	1441495121	0.601196	0.240662	-0.612793	0.45282	1441495121	0.601196	0.240662	-0.612793	0.45282	1441495121	0.601196	0.235535	-0.614685	0.453003	1441495121	0.601196	0.235535	-0.614685	0.453003	1441495121	0.601196	0.235535	-0.614685	0.453003	1441495121	0.601196	0.235535	-0.614685	0.453003	1441495121	0.601196	0.235535	-0.614685	0.453003	1441495121	0.601196	0.235535	-0.614685	0.453003	1441495121	0.604492	0.226807	-0.617371	0.449341	1441495121	0.604492	0.226807	-0.617371	0.449341	1441495121	0.604492	0.226807	-0.617371	0.449341	1441495121	0.604492	0.226807	-0.617371	0.449341	1441495121	0.604492	0.226807	-0.617371	0.449341	1441495121	0.604492	0.226807	-0.617371	0.449341	1441495121	0.612244	0.2146	-0.620178	0.440918	1441495121	0.612244	0.2146	-0.620178	0.440918	1441495121	0.612244	0.2146	-0.620178	0.440918	1441495121	0.612244	0.2146	-0.620178	0.440918	1441495121	0.612244	0.2146	-0.620178	0.440918	1441495121	0.612244	0.2146	-0.620178	0.440918	1441495121	0.626892	0.189941	-0.626038	0.423035	1441495121	0.626892	0.189941	-0.626038	0.423035	1441495121	0.626892	0.189941	-0.626038	0.423035	1441495121	0.626892	0.189941	-0.626038	0.423035	1441495121	0.626892	0.189941	-0.626038	0.423035	1441495121	0.626892	0.189941	-0.626038	0.423035	1441495121	0.642578	0.157043	-0.632446	0.402954	1441495121	0.642578	0.157043	-0.632446	0.402954	1441495121	0.642578	0.157043	-0.632446	0.402954	1441495121	0.642578	0.157043	-0.632446	0.402954	1441495121	0.642578	0.157043	-0.632446	0.402954	1441495121	0.642578	0.157043	-0.632446	0.402954	1441495121	0.651123	0.142456	-0.633789	0.392517	1441495121	0.651123	0.142456	-0.633789	0.392517	1441495121	0.651123	0.142456	-0.633789	0.392517	1441495121	0.651123	0.142456	-0.633789	0.392517	1441495121	0.651123	0.142456	-0.633789	0.392517	1441495121	0.651123	0.142456	-0.633789	0.392517	1441495121	0.658203	0.129456	-0.634338	0.384216	1441495121	0.658203	0.129456	-0.634338	0.384216	1441495121	0.658203	0.129456	-0.634338	0.384216	1441495121	0.658203	0.129456	-0.634338	0.384216	1441495121	0.658203	0.129456	-0.634338	0.384216	1441495121	0.658203	0.129456	-0.634338	0.384216	1441495121	0.661255	0.124329	-0.632629	0.383423	1441495122	0.661255	0.124329	-0.632629	0.383423	1441495122	0.661255	0.124329	-0.632629	0.383423	1441495122	0.661255	0.124329	-0.632629	0.383423	1441495122	0.661255	0.124329	-0.632629	0.383423	1441495122	0.661255	0.124329	-0.632629	0.383423	1441495122	0.663147	0.122986	-0.630127	0.384705	1441495122	0.663147	0.122986	-0.630127	0.384705	1441495122	0.663147	0.122986	-0.630127	0.384705	1441495122	0.663147	0.122986	-0.630127	0.384705	1441495122	0.663147	0.122986	-0.630127	0.384705	1441495122	0.663147	0.122986	-0.630127	0.384705	1441495122	0.663147	0.122986	-0.630127	0.384705	1441495122	0.666077	0.11853	-0.630005	0.381226	1441495122	0.666077	0.11853	-0.630005	0.381226	1441495122	0.666077	0.11853	-0.630005	0.381226	1441495122	0.666077	0.11853	-0.630005	0.381226	1441495122	0.666077	0.11853	-0.630005	0.381226	1441495122	0.666077	0.11853	-0.630005	0.381226	1441495122	0.671021	0.106018	-0.633301	0.370605	1441495122	0.671021	0.106018	-0.633301	0.370605	1441495122	0.671021	0.106018	-0.633301	0.370605	1441495122	0.671021	0.106018	-0.633301	0.370605	1441495122	0.671021	0.106018	-0.633301	0.370605	1441495122	0.671021	0.106018	-0.633301	0.370605	1441495122	0.674072	0.093323	-0.637085	0.362	1441495122	0.674072	0.093323	-0.637085	0.362	1441495122	0.674072	0.093323	-0.637085	0.362	1441495122	0.674072	0.093323	-0.637085	0.362	1441495122	0.674072	0.093323	-0.637085	0.362	1441495122	0.674072	0.093323	-0.637085	0.362	1441495122	0.674072	0.093323	-0.637085	0.362	1441495122	0.670532	0.095215	-0.638611	0.365295	1441495122	0.670532	0.095215	-0.638611	0.365295	1441495122	0.670532	0.095215	-0.638611	0.365295	1441495122	0.670532	0.095215	-0.638611	0.365295	1441495122	0.670532	0.095215	-0.638611	0.365295	1441495122	0.670532	0.095215	-0.638611	0.365295	1441495122	0.66272	0.112915	-0.636047	0.378723	1441495122	0.66272	0.112915	-0.636047	0.378723	1441495122	0.66272	0.112915	-0.636047	0.378723	1441495122	0.66272	0.112915	-0.636047	0.378723	1441495122	0.66272	0.112915	-0.636047	0.378723	1441495122	0.66272	0.112915	-0.636047	0.378723	1441495122	0.654297	0.136597	-0.632446	0.391357	1441495122	0.654297	0.136597	-0.632446	0.391357	1441495122	0.654297	0.136597	-0.632446	0.391357	1441495122	0.654297	0.136597	-0.632446	0.391357	1441495122	0.654297	0.136597	-0.632446	0.391357	1441495122	0.654297	0.136597	-0.632446	0.391357	1441495122	0.647888	0.152954	-0.63147	0.397583	1441495122	0.647888	0.152954	-0.63147	0.397583	1441495122	0.647888	0.152954	-0.63147	0.397583	1441495122	0.647888	0.152954	-0.63147	0.397583	1441495122	0.647888	0.152954	-0.63147	0.397583	1441495122	0.641968	0.166809	-0.632019	0.400757	1441495122	0.641968	0.166809	-0.632019	0.400757	1441495122	0.641968	0.166809	-0.632019	0.400757	1441495122	0.641968	0.166809	-0.632019	0.400757	1441495122	0.641968	0.166809	-0.632019	0.400757	1441495122	0.641968	0.166809	-0.632019	0.400757	1441495122	0.636353	0.180786	-0.631958	0.403687	1441495122	0.636353	0.180786	-0.631958	0.403687	1441495122	0.636353	0.180786	-0.631958	0.403687	1441495122	0.636353	0.180786	-0.631958	0.403687	1441495122	0.636353	0.180786	-0.631958	0.403687	1441495122	0.636353	0.180786	-0.631958	0.403687	1441495122	0.636353	0.180786	-0.631958	0.403687	1441495122	0.631592	0.192932	-0.631104	0.40686	1441495122	0.631592	0.192932	-0.631104	0.40686	1441495122	0.631592	0.192932	-0.631104	0.40686	1441495122	0.631592	0.192932	-0.631104	0.40686	1441495122	0.631592	0.192932	-0.631104	0.40686	1441495122	0.631592	0.192932	-0.631104	0.40686	1441495122	0.627686	0.203247	-0.629456	0.410461	1441495122	0.627686	0.203247	-0.629456	0.410461	1441495122	0.627686	0.203247	-0.629456	0.410461	1441495122	0.627686	0.203247	-0.629456	0.410461	1441495122	0.627686	0.203247	-0.629456	0.410461	1441495122	0.627686	0.203247	-0.629456	0.410461	1441495122	0.623535	0.211304	-0.627563	0.415527	1441495122	0.623535	0.211304	-0.627563	0.415527	1441495122	0.623535	0.211304	-0.627563	0.415527	1441495122	0.623535	0.211304	-0.627563	0.415527	1441495122	0.623535	0.211304	-0.627563	0.415527	1441495122	0.623535	0.211304	-0.627563	0.415527	1441495122	0.623535	0.211304	-0.627563	0.415527	1441495122	0.619019	0.218994	-0.624817	0.422424	1441495122	0.619019	0.218994	-0.624817	0.422424	1441495122	0.619019	0.218994	-0.624817	0.422424	1441495122	0.619019	0.218994	-0.624817	0.422424	1441495122	0.619019	0.218994	-0.624817	0.422424	1441495122	0.619019	0.218994	-0.624817	0.422424	1441495122	0.616882	0.222595	-0.622742	0.426636	1441495122	0.616882	0.222595	-0.622742	0.426636	1441495122	0.616882	0.222595	-0.622742	0.426636	1441495122	0.616882	0.222595	-0.622742	0.426636	1441495122	0.616882	0.222595	-0.622742	0.426636	1441495122	0.616882	0.222595	-0.622742	0.426636	1441495122	0.618347	0.21582	-0.624756	0.425049	1441495122	0.618347	0.21582	-0.624756	0.425049	1441495122	0.618347	0.21582	-0.624756	0.425049	1441495122	0.618347	0.21582	-0.624756	0.425049	1441495122	0.618347	0.21582	-0.624756	0.425049	1441495122	0.618347	0.21582	-0.624756	0.425049	1441495122	0.618347	0.21582	-0.624756	0.425049	1441495122	0.622437	0.20929	-0.625977	0.420593	1441495122	0.622437	0.20929	-0.625977	0.420593	1441495122	0.622437	0.20929	-0.625977	0.420593	1441495122	0.622437	0.20929	-0.625977	0.420593	1441495122	0.622437	0.20929	-0.625977	0.420593	1441495122	0.622437	0.20929	-0.625977	0.420593	1441495122	0.631104	0.194336	-0.630127	0.408508	1441495122	0.631104	0.194336	-0.630127	0.408508	1441495123	0.631104	0.194336	-0.630127	0.408508	1441495123	0.631104	0.194336	-0.630127	0.408508	1441495123	0.631104	0.194336	-0.630127	0.408508	1441495123	0.631104	0.194336	-0.630127	0.408508	1441495123	0.640442	0.175415	-0.633789	0.396667	1441495123	0.640442	0.175415	-0.633789	0.396667	1441495123	0.640442	0.175415	-0.633789	0.396667	1441495123	0.640442	0.175415	-0.633789	0.396667	1441495123	0.640442	0.175415	-0.633789	0.396667	1441495123	0.640442	0.175415	-0.633789	0.396667	1441495123	0.646729	0.162354	-0.634583	0.390747	1441495123	0.646729	0.162354	-0.634583	0.390747	1441495123	0.646729	0.162354	-0.634583	0.390747	1441495123	0.646729	0.162354	-0.634583	0.390747	1441495123	0.646729	0.162354	-0.634583	0.390747	1441495123	0.646729	0.162354	-0.634583	0.390747	1441495123	0.651917	0.153137	-0.633972	0.386719	1441495123	0.651917	0.153137	-0.633972	0.386719	1441495123	0.651917	0.153137	-0.633972	0.386719	1441495123	0.651917	0.153137	-0.633972	0.386719	1441495123	0.651917	0.153137	-0.633972	0.386719	1441495123	0.651917	0.153137	-0.633972	0.386719	1441495123	0.657532	0.142761	-0.633545	0.381958	1441495123	0.657532	0.142761	-0.633545	0.381958	1441495123	0.657532	0.142761	-0.633545	0.381958	1441495123	0.657532	0.142761	-0.633545	0.381958	1441495123	0.657532	0.142761	-0.633545	0.381958	1441495123	0.657532	0.142761	-0.633545	0.381958	1441495123	0.663696	0.132874	-0.632568	0.376465	1441495123	0.663696	0.132874	-0.632568	0.376465	1441495123	0.663696	0.132874	-0.632568	0.376465	1441495123	0.663696	0.132874	-0.632568	0.376465	1441495123	0.663696	0.132874	-0.632568	0.376465	1441495123	0.663696	0.132874	-0.632568	0.376465	1441495123	0.663696	0.132874	-0.632568	0.376465	1441495123	0.669067	0.123779	-0.632385	0.370239	1441495123	0.669067	0.123779	-0.632385	0.370239	1441495123	0.669067	0.123779	-0.632385	0.370239	1441495123	0.669067	0.123779	-0.632385	0.370239	1441495123	0.669067	0.123779	-0.632385	0.370239	1441495123	0.669067	0.123779	-0.632385	0.370239	1441495123	0.67334	0.116333	-0.632996	0.36377	1441495123	0.67334	0.116333	-0.632996	0.36377	1441495123	0.67334	0.116333	-0.632996	0.36377	1441495123	0.67334	0.116333	-0.632996	0.36377	1441495123	0.67334	0.116333	-0.632996	0.36377	1441495123	0.67334	0.116333	-0.632996	0.36377	1441495123	0.677917	0.106873	-0.63385	0.356628	1441495123	0.677917	0.106873	-0.63385	0.356628	1441495123	0.677917	0.106873	-0.63385	0.356628	1441495123	0.677917	0.106873	-0.63385	0.356628	1441495123	0.677917	0.106873	-0.63385	0.356628	1441495123	0.677917	0.106873	-0.63385	0.356628	1441495123	0.679138	0.100952	-0.634644	0.354675	1441495123	0.679138	0.100952	-0.634644	0.354675	1441495123	0.679138	0.100952	-0.634644	0.354675	1441495123	0.679138	0.100952	-0.634644	0.354675	1441495123	0.679138	0.100952	-0.634644	0.354675	1441495123	0.679138	0.100952	-0.634644	0.354675	1441495123	0.679138	0.100952	-0.634644	0.354675	1441495123	0.677185	0.101868	-0.635254	0.357056	1441495123	0.677185	0.101868	-0.635254	0.357056	1441495123	0.677185	0.101868	-0.635254	0.357056	1441495123	0.677185	0.101868	-0.635254	0.357056	1441495123	0.677185	0.101868	-0.635254	0.357056	1441495123	0.677185	0.101868	-0.635254	0.357056	1441495123	0.672913	0.109985	-0.634644	0.363708	1441495123	0.672913	0.109985	-0.634644	0.363708	1441495123	0.672913	0.109985	-0.634644	0.363708	1441495123	0.672913	0.109985	-0.634644	0.363708	1441495123	0.672913	0.109985	-0.634644	0.363708	1441495123	0.666687	0.122742	-0.633728	0.372559	1441495123	0.666687	0.122742	-0.633728	0.372559	1441495123	0.666687	0.122742	-0.633728	0.372559	1441495123	0.666687	0.122742	-0.633728	0.372559	1441495123	0.666687	0.122742	-0.633728	0.372559	1441495123	0.666687	0.122742	-0.633728	0.372559	1441495123	0.666687	0.122742	-0.633728	0.372559	1441495123	0.659973	0.13623	-0.633789	0.379639	1441495123	0.659973	0.13623	-0.633789	0.379639	1441495123	0.659973	0.13623	-0.633789	0.379639	1441495123	0.659973	0.13623	-0.633789	0.379639	1441495123	0.659973	0.13623	-0.633789	0.379639	1441495123	0.653015	0.150879	-0.634216	0.385376	1441495123	0.653015	0.150879	-0.634216	0.385376	1441495123	0.653015	0.150879	-0.634216	0.385376	1441495123	0.653015	0.150879	-0.634216	0.385376	1441495123	0.653015	0.150879	-0.634216	0.385376	1441495123	0.653015	0.150879	-0.634216	0.385376	1441495123	0.653015	0.150879	-0.634216	0.385376	1441495123	0.646484	0.1651	-0.63446	0.390137	1441495123	0.646484	0.1651	-0.63446	0.390137	1441495123	0.646484	0.1651	-0.63446	0.390137	1441495123	0.646484	0.1651	-0.63446	0.390137	1441495123	0.646484	0.1651	-0.63446	0.390137	1441495123	0.646484	0.1651	-0.63446	0.390137	1441495123	0.646484	0.1651	-0.63446	0.390137	1441495123	0.639893	0.180298	-0.634033	0.394958	1441495123	0.639893	0.180298	-0.634033	0.394958	1441495123	0.639893	0.180298	-0.634033	0.394958	1441495123	0.639893	0.180298	-0.634033	0.394958	1441495123	0.639893	0.180298	-0.634033	0.394958	1441495123	0.639893	0.180298	-0.634033	0.394958	1441495123	0.634399	0.191895	-0.633057	0.399963	1441495123	0.634399	0.191895	-0.633057	0.399963	1441495123	0.634399	0.191895	-0.633057	0.399963	1441495123	0.634399	0.191895	-0.633057	0.399963	1441495123	0.634399	0.191895	-0.633057	0.399963	1441495123	0.634399	0.191895	-0.633057	0.399963	1441495123	0.628784	0.203674	-0.630737	0.406616	1441495123	0.628784	0.203674	-0.630737	0.406616	1441495123	0.628784	0.203674	-0.630737	0.406616	1441495123	0.628784	0.203674	-0.630737	0.406616	1441495124	0.628784	0.203674	-0.630737	0.406616	1441495124	0.628784	0.203674	-0.630737	0.406616	1441495124	0.628784	0.203674	-0.630737	0.406616	1441495124	0.623657	0.214661	-0.628601	0.411987	1441495124	0.623657	0.214661	-0.628601	0.411987	1441495124	0.623657	0.214661	-0.628601	0.411987	1441495124	0.623657	0.214661	-0.628601	0.411987	1441495124	0.623657	0.214661	-0.628601	0.411987	1441495124	0.623657	0.214661	-0.628601	0.411987	1441495124	0.618042	0.222351	-0.62677	0.419189	1441495124	0.618042	0.222351	-0.62677	0.419189	1441495124	0.618042	0.222351	-0.62677	0.419189	1441495124	0.618042	0.222351	-0.62677	0.419189	1441495124	0.618042	0.222351	-0.62677	0.419189	1441495124	0.618042	0.222351	-0.62677	0.419189	1441495124	0.618042	0.222351	-0.62677	0.419189	1441495124	0.614136	0.226379	-0.625122	0.425171	1441495124	0.614136	0.226379	-0.625122	0.425171	1441495124	0.614136	0.226379	-0.625122	0.425171	1441495124	0.614136	0.226379	-0.625122	0.425171	1441495124	0.614136	0.226379	-0.625122	0.425171	1441495124	0.614136	0.226379	-0.625122	0.425171	1441495124	0.614563	0.218872	-0.626892	0.425842	1441495124	0.614563	0.218872	-0.626892	0.425842	1441495124	0.614563	0.218872	-0.626892	0.425842	1441495124	0.614563	0.218872	-0.626892	0.425842	1441495124	0.614563	0.218872	-0.626892	0.425842	1441495124	0.614563	0.218872	-0.626892	0.425842	1441495124	0.614563	0.218872	-0.626892	0.425842	1441495124	0.617676	0.208679	-0.629028	0.42334	1441495124	0.617676	0.208679	-0.629028	0.42334	1441495124	0.617676	0.208679	-0.629028	0.42334	1441495124	0.617676	0.208679	-0.629028	0.42334	1441495124	0.617676	0.208679	-0.629028	0.42334	1441495124	0.617676	0.208679	-0.629028	0.42334	1441495124	0.624512	0.196106	-0.631714	0.415283	1441495124	0.624512	0.196106	-0.631714	0.415283	1441495124	0.624512	0.196106	-0.631714	0.415283	1441495124	0.624512	0.196106	-0.631714	0.415283	1441495124	0.624512	0.196106	-0.631714	0.415283	1441495124	0.624512	0.196106	-0.631714	0.415283	1441495124	0.636963	0.172607	-0.637939	0.396912	1441495124	0.636963	0.172607	-0.637939	0.396912	1441495124	0.636963	0.172607	-0.637939	0.396912	1441495124	0.636963	0.172607	-0.637939	0.396912	1441495124	0.636963	0.172607	-0.637939	0.396912	1441495124	0.636963	0.172607	-0.637939	0.396912	1441495124	0.636963	0.172607	-0.637939	0.396912	1441495124	0.646362	0.154541	-0.641113	0.383728	1441495124	0.646362	0.154541	-0.641113	0.383728	1441495124	0.646362	0.154541	-0.641113	0.383728	1441495124	0.646362	0.154541	-0.641113	0.383728	1441495124	0.646362	0.154541	-0.641113	0.383728	1441495124	0.655457	0.140137	-0.643005	0.370483	1441495124	0.655457	0.140137	-0.643005	0.370483	1441495124	0.655457	0.140137	-0.643005	0.370483	1441495124	0.655457	0.140137	-0.643005	0.370483	1441495124	0.655457	0.140137	-0.643005	0.370483	1441495124	0.655457	0.140137	-0.643005	0.370483	1441495124	0.662964	0.12439	-0.645935	0.357361	1441495124	0.662964	0.12439	-0.645935	0.357361	1441495124	0.662964	0.12439	-0.645935	0.357361	1441495124	0.662964	0.12439	-0.645935	0.357361	1441495124	0.662964	0.12439	-0.645935	0.357361	1441495124	0.662964	0.12439	-0.645935	0.357361	1441495124	0.668213	0.108765	-0.648315	0.348267	1441495124	0.668213	0.108765	-0.648315	0.348267	1441495124	0.668213	0.108765	-0.648315	0.348267	1441495124	0.668213	0.108765	-0.648315	0.348267	1441495124	0.668213	0.108765	-0.648315	0.348267	1441495124	0.668213	0.108765	-0.648315	0.348267	1441495124	0.672913	0.097656	-0.648926	0.34137	1441495124	0.672913	0.097656	-0.648926	0.34137	1441495124	0.672913	0.097656	-0.648926	0.34137	1441495124	0.672913	0.097656	-0.648926	0.34137	1441495124	0.672913	0.097656	-0.648926	0.34137	1441495124	0.672913	0.097656	-0.648926	0.34137	1441495124	0.672913	0.097656	-0.648926	0.34137	1441495124	0.678589	0.082336	-0.648987	0.333923	1441495124	0.678589	0.082336	-0.648987	0.333923	1441495124	0.678589	0.082336	-0.648987	0.333923	1441495124	0.678589	0.082336	-0.648987	0.333923	1441495124	0.678589	0.082336	-0.648987	0.333923	1441495124	0.678589	0.082336	-0.648987	0.333923	1441495124	0.682495	0.068176	-0.64978	0.327515	1441495124	0.682495	0.068176	-0.64978	0.327515	1441495124	0.682495	0.068176	-0.64978	0.327515	1441495124	0.682495	0.068176	-0.64978	0.327515	1441495124	0.682495	0.068176	-0.64978	0.327515	1441495124	0.682495	0.068176	-0.64978	0.327515	1441495124	0.685181	0.058899	-0.6521	0.319031	1441495124	0.685181	0.058899	-0.6521	0.319031	1441495124	0.685181	0.058899	-0.6521	0.319031	1441495124	0.685181	0.058899	-0.6521	0.319031	1441495124	0.685181	0.058899	-0.6521	0.319031	1441495124	0.685181	0.058899	-0.6521	0.319031	1441495124	0.686768	0.051392	-0.655762	0.309265	1441495124	0.686768	0.051392	-0.655762	0.309265	1441495124	0.686768	0.051392	-0.655762	0.309265	1441495124	0.686768	0.051392	-0.655762	0.309265	1441495124	0.686768	0.051392	-0.655762	0.309265	1441495124	0.686768	0.051392	-0.655762	0.309265	1441495124	0.687439	0.043152	-0.65979	0.300354	1441495124	0.687439	0.043152	-0.65979	0.300354	1441495124	0.687439	0.043152	-0.65979	0.300354	1441495124	0.687439	0.043152	-0.65979	0.300354	1441495124	0.687439	0.043152	-0.65979	0.300354	1441495124	0.687439	0.043152	-0.65979	0.300354	1441495124	0.685608	0.041931	-0.661804	0.300293	1441495124	0.685608	0.041931	-0.661804	0.300293	1441495124	0.685608	0.041931	-0.661804	0.300293	1441495124	0.685608	0.041931	-0.661804	0.300293	1441495125	0.685608	0.041931	-0.661804	0.300293	1441495125	0.685608	0.041931	-0.661804	0.300293	1441495125	0.685608	0.041931	-0.661804	0.300293	1441495125	0.68103	0.054016	-0.661133	0.309998	1441495125	0.68103	0.054016	-0.661133	0.309998	1441495125	0.68103	0.054016	-0.661133	0.309998	1441495125	0.68103	0.054016	-0.661133	0.309998	1441495125	0.68103	0.054016	-0.661133	0.309998	1441495125	0.68103	0.054016	-0.661133	0.309998	1441495125	0.676147	0.07312	-0.660095	0.31897	1441495125	0.676147	0.07312	-0.660095	0.31897	1441495125	0.676147	0.07312	-0.660095	0.31897	1441495125	0.676147	0.07312	-0.660095	0.31897	1441495125	0.676147	0.07312	-0.660095	0.31897	1441495125	0.676147	0.07312	-0.660095	0.31897	1441495125	0.676147	0.07312	-0.660095	0.31897	1441495125	0.672119	0.089478	-0.658691	0.32605	1441495125	0.672119	0.089478	-0.658691	0.32605	1441495125	0.672119	0.089478	-0.658691	0.32605	1441495125	0.672119	0.089478	-0.658691	0.32605	1441495125	0.672119	0.089478	-0.658691	0.32605	1441495125	0.672119	0.089478	-0.658691	0.32605	1441495125	0.667847	0.106079	-0.65741	0.332458	1441495125	0.667847	0.106079	-0.65741	0.332458	1441495125	0.667847	0.106079	-0.65741	0.332458	1441495125	0.667847	0.106079	-0.65741	0.332458	1441495125	0.667847	0.106079	-0.65741	0.332458	1441495125	0.667847	0.106079	-0.65741	0.332458	1441495125	0.667847	0.106079	-0.65741	0.332458	1441495125	0.663757	0.120178	-0.656982	0.336609	1441495125	0.663757	0.120178	-0.656982	0.336609	1441495125	0.663757	0.120178	-0.656982	0.336609	1441495125	0.663757	0.120178	-0.656982	0.336609	1441495125	0.663757	0.120178	-0.656982	0.336609	1441495125	0.658386	0.137268	-0.655518	0.343384	1441495125	0.658386	0.137268	-0.655518	0.343384	1441495125	0.658386	0.137268	-0.655518	0.343384	1441495125	0.658386	0.137268	-0.655518	0.343384	1441495125	0.658386	0.137268	-0.655518	0.343384	1441495125	0.658386	0.137268	-0.655518	0.343384	1441495125	0.653503	0.155151	-0.652283	0.351196	1441495125	0.653503	0.155151	-0.652283	0.351196	1441495125	0.653503	0.155151	-0.652283	0.351196	1441495125	0.653503	0.155151	-0.652283	0.351196	1441495125	0.653503	0.155151	-0.652283	0.351196	1441495125	0.653503	0.155151	-0.652283	0.351196	1441495125	0.649597	0.166748	-0.649841	0.357605	1441495125	0.649597	0.166748	-0.649841	0.357605	1441495125	0.649597	0.166748	-0.649841	0.357605	1441495125	0.649597	0.166748	-0.649841	0.357605	1441495125	0.649597	0.166748	-0.649841	0.357605	1441495125	0.649597	0.166748	-0.649841	0.357605	1441495125	0.64563	0.17334	-0.649048	0.363098	1441495125	0.64563	0.17334	-0.649048	0.363098	1441495125	0.64563	0.17334	-0.649048	0.363098	1441495125	0.64563	0.17334	-0.649048	0.363098	1441495125	0.64563	0.17334	-0.649048	0.363098	1441495125	0.64563	0.17334	-0.649048	0.363098	1441495125	0.64563	0.17334	-0.649048	0.363098	1441495125	0.642273	0.176453	-0.648865	0.367859	1441495125	0.642273	0.176453	-0.648865	0.367859	1441495125	0.642273	0.176453	-0.648865	0.367859	1441495125	0.642273	0.176453	-0.648865	0.367859	1441495125	0.642273	0.176453	-0.648865	0.367859	1441495125	0.642273	0.176453	-0.648865	0.367859	1441495125	0.641296	0.174438	-0.649353	0.369568	1441495125																																																																																																																																																																																																																																																																																																																																																																																																																																																																																																																																																																																																																																																																																																																																																																																																																																																																																																																																																																																																																																																																																																																																																						
0.595642	-0.064331	-0.495789	0.628723	1441495128	0.595642	-0.064331	-0.495789	0.628723	1441495128	0.595642	-0.064331	-0.495789	0.628723	1441495128	0.595642	-0.064331	-0.495789	0.628723	1441495128	0.595642	-0.064331	-0.495789	0.628723	1441495128	0.595642	-0.064331	-0.495789	0.628723	1441495128	0.567017	-0.129639	-0.415466	0.699341	1441495128	0.567017	-0.129639	-0.415466	0.699341	1441495128	0.567017	-0.129639	-0.415466	0.699341	1441495128	0.567017	-0.129639	-0.415466	0.699341	1441495128	0.567017	-0.129639	-0.415466	0.699341	1441495128	0.567017	-0.129639	-0.415466	0.699341	1441495128	0.535828	-0.187073	-0.322083	0.75769	1441495128	0.535828	-0.187073	-0.322083	0.75769	1441495128	0.535828	-0.187073	-0.322083	0.75769	1441495128	0.535828	-0.187073	-0.322083	0.75769	1441495128	0.535828	-0.187073	-0.322083	0.75769	1441495128	0.535828	-0.187073	-0.322083	0.75769	1441495128	0.503052	-0.236816	-0.227173	0.7995	1441495128	0.503052	-0.236816	-0.227173	0.7995	1441495128	0.503052	-0.236816	-0.227173	0.7995	1441495128	0.503052	-0.236816	-0.227173	0.7995	1441495128	0.503052	-0.236816	-0.227173	0.7995	1441495128	0.503052	-0.236816	-0.227173	0.7995	1441495128	0.503052	-0.236816	-0.227173	0.7995	1441495128	0.475525	-0.277039	-0.139221	0.823242	1441495128	0.475525	-0.277039	-0.139221	0.823242	1441495128	0.475525	-0.277039	-0.139221	0.823242	1441495128	0.475525	-0.277039	-0.139221	0.823242	1441495128	0.475525	-0.277039	-0.139221	0.823242	1441495128	0.450745	-0.309326	-0.067688	0.834595	1441495128	0.450745	-0.309326	-0.067688	0.834595	1441495128	0.450745	-0.309326	-0.067688	0.834595	1441495128	0.450745	-0.309326	-0.067688	0.834595	1441495128	0.450745	-0.309326	-0.067688	0.834595	1441495128	0.450745	-0.309326	-0.067688	0.834595	1441495128	0.450745	-0.309326	-0.067688	0.834595	1441495128	0.432251	-0.336365	-0.019287	0.836426	1441495128	0.432251	-0.336365	-0.019287	0.836426	1441495128	0.432251	-0.336365	-0.019287	0.836426	1441495128	0.432251	-0.336365	-0.019287	0.836426	1441495128	0.432251	-0.336365	-0.019287	0.836426	1441495128	0.432251	-0.336365	-0.019287	0.836426	1441495128	0.419922	-0.35614	0.017578	0.834534	1441495128	0.419922	-0.35614	0.017578	0.834534	1441495128	0.419922	-0.35614	0.017578	0.834534	1441495128	0.419922	-0.35614	0.017578	0.834534	1441495128	0.419922	-0.35614	0.017578	0.834534	1441495128	0.407654	-0.369446	0.043274	0.833923	1441495128	0.407654	-0.369446	0.043274	0.833923	1441495128	0.407654	-0.369446	0.043274	0.833923	1441495128	0.407654	-0.369446	0.043274	0.833923	1441495128	0.407654	-0.369446	0.043274	0.833923	1441495128	0.407654	-0.369446	0.043274	0.833923	1441495128	0.391174	-0.377991	0.059937	0.836914	1441495128	0.391174	-0.377991	0.059937	0.836914	1441495128	0.391174	-0.377991	0.059937	0.836914	1441495128	0.391174	-0.377991	0.059937	0.836914	1441495128	0.391174	-0.377991	0.059937	0.836914	1441495128	0.391174	-0.377991	0.059937	0.836914	1441495128	0.368225	-0.381042	0.076233	0.844604	1441495128	0.368225	-0.381042	0.076233	0.844604	1441495128	0.368225	-0.381042	0.076233	0.844604	1441495128	0.368225	-0.381042	0.076233	0.844604	1441495128	0.368225	-0.381042	0.076233	0.844604	1441495128	0.368225	-0.381042	0.076233	0.844604	1441495128	0.341858	-0.378113	0.093445	0.855164	1441495128	0.341858	-0.378113	0.093445	0.855164	1441495128	0.341858	-0.378113	0.093445	0.855164	1441495128	0.341858	-0.378113	0.093445	0.855164	1441495128	0.341858	-0.378113	0.093445	0.855164	1441495128	0.315857	-0.370483	0.111389	0.866333	1441495128	0.315857	-0.370483	0.111389	0.866333	1441495128	0.315857	-0.370483	0.111389	0.866333	1441495128	0.315857	-0.370483	0.111389	0.866333	1441495128	0.315857	-0.370483	0.111389	0.866333	1441495128	0.315857	-0.370483	0.111389	0.866333	1441495128	0.300049	-0.356079	0.124573	0.87616	1441495128	0.300049	-0.356079	0.124573	0.87616	1441495128	0.300049	-0.356079	0.124573	0.87616	1441495128	0.300049	-0.356079	0.124573	0.87616	1441495128	0.300049	-0.356079	0.124573	0.87616	1441495128	0.300049	-0.356079	0.124573	0.87616	1441495128	0.312134	-0.323669	0.134827	0.882935	1441495128	0.312134	-0.323669	0.134827	0.882935	1441495128	0.312134	-0.323669	0.134827	0.882935	1441495128	0.312134	-0.323669	0.134827	0.882935	1441495128	0.312134	-0.323669	0.134827	0.882935	1441495128	0.312134	-0.323669	0.134827	0.882935	1441495128	0.312134	-0.323669	0.134827	0.882935	1441495128	0.3479	-0.274719	0.135559	0.886047	1441495128	0.3479	-0.274719	0.135559	0.886047	1441495128	0.3479	-0.274719	0.135559	0.886047	1441495128	0.3479	-0.274719	0.135559	0.886047	1441495128	0.3479	-0.274719	0.135559	0.886047	1441495128	0.3479	-0.274719	0.135559	0.886047	1441495128	0.3974	-0.214722	0.131897	0.882324	1441495128	0.3974	-0.214722	0.131897	0.882324	1441495129	0.3974	-0.214722	0.131897	0.882324	1441495129	0.3974	-0.214722	0.131897	0.882324	1441495129	0.454895	-0.144043	0.129517	0.869141	1441495129	0.454895	-0.144043	0.129517	0.869141	1441495129	0.454895	-0.144043	0.129517	0.869141	1441495129	0.454895	-0.144043	0.129517	0.869141	1441495129	0.454895	-0.144043	0.129517	0.869141	1441495129	0.454895	-0.144043	0.129517	0.869141	1441495129	0.522522	-0.086182	0.106812	0.841431	1441495129	0.522522	-0.086182	0.106812	0.841431	1441495129	0.522522	-0.086182	0.106812	0.841431	1441495129	0.522522	-0.086182	0.106812	0.841431	1441495129	0.522522	-0.086182	0.106812	0.841431	1441495129	0.522522	-0.086182	0.106812	0.841431	1441495129	0.569763	-0.040649	0.070313	0.817749	1441495129	0.569763	-0.040649	0.070313	0.817749	1441495129	0.569763	-0.040649	0.070313	0.817749	1441495129	0.569763	-0.040649	0.070313	0.817749	1441495129	0.569763	-0.040649	0.070313	0.817749	1441495129	0.569763	-0.040649	0.070313	0.817749	1441495129	0.569763	-0.040649	0.070313	0.817749	1441495129	0.593506	-0.008057	0.043213	0.803589	1441495129	0.593506	-0.008057	0.043213	0.803589	1441495129	0.593506	-0.008057	0.043213	0.803589	1441495129	0.593506	-0.008057	0.043213	0.803589	1441495129	0.593506	-0.008057	0.043213	0.803589	1441495129	0.593506	-0.008057	0.043213	0.803589	1441495129	0.600769	0.007996	0.031799	0.798645	1441495129	0.600769	0.007996	0.031799	0.798645	1441495129	0.600769	0.007996	0.031799	0.798645	1441495129	0.600769	0.007996	0.031799	0.798645	1441495129	0.600769	0.007996	0.031799	0.798645	1441495129	0.600769	0.007996	0.031799	0.798645	1441495129	0.590332	0.005981	0.030823	0.806458	1441495129	0.590332	0.005981	0.030823	0.806458	1441495129	0.590332	0.005981	0.030823	0.806458	1441495129	0.590332	0.005981	0.030823	0.806458	1441495129	0.590332	0.005981	0.030823	0.806458	1441495129	0.590332	0.005981	0.030823	0.806458	1441495129	0.590332	0.005981	0.030823	0.806458	1441495129	0.565002	-0.017944	0.032043	0.824219	1441495129	0.565002	-0.017944	0.032043	0.824219	1441495129	0.565002	-0.017944	0.032043	0.824219	1441495129	0.565002	-0.017944	0.032043	0.824219	1441495129	0.565002	-0.017944	0.032043	0.824219	1441495129	0.527222	-0.053894	0.039246	0.847046	1441495129	0.527222	-0.053894	0.039246	0.847046	1441495129	0.527222	-0.053894	0.039246	0.847046	1441495129	0.527222	-0.053894	0.039246	0.847046	1441495129	0.527222	-0.053894	0.039246	0.847046	1441495129	0.527222	-0.053894	0.039246	0.847046	1441495129	0.485596	-0.090027	0.054504	0.867798	1441495129	0.485596	-0.090027	0.054504	0.867798	1441495129	0.485596	-0.090027	0.054504	0.867798	1441495129	0.485596	-0.090027	0.054504	0.867798	1441495129	0.485596	-0.090027	0.054504	0.867798	1441495129	0.485596	-0.090027	0.054504	0.867798	1441495129	0.446838	-0.125793	0.073181	0.882629	1441495129	0.446838	-0.125793	0.073181	0.882629	1441495129	0.446838	-0.125793	0.073181	0.882629	1441495129	0.446838	-0.125793	0.073181	0.882629	1441495129	0.446838	-0.125793	0.073181	0.882629	1441495129	0.446838	-0.125793	0.073181	0.882629	1441495129	0.406799	-0.166626	0.088623	0.893738	1441495129	0.406799	-0.166626	0.088623	0.893738	1441495129	0.406799	-0.166626	0.088623	0.893738	1441495129	0.406799	-0.166626	0.088623	0.893738	1441495129	0.406799	-0.166626	0.088623	0.893738	1441495129	0.406799	-0.166626	0.088623	0.893738	1441495129	0.38092	-0.2005	0.111572	0.89563	1441495129	0.38092	-0.2005	0.111572	0.89563	1441495129	0.38092	-0.2005	0.111572	0.89563	1441495129	0.38092	-0.2005	0.111572	0.89563	1441495129	0.368652	-0.227966	0.132751	0.891296	1441495129	0.368652	-0.227966	0.132751	0.891296	1441495129	0.368652	-0.227966	0.132751	0.891296	1441495129	0.368652	-0.227966	0.132751	0.891296	1441495129	0.368652	-0.227966	0.132751	0.891296	1441495129	0.368652	-0.227966	0.132751	0.891296	1441495129	0.370117	-0.246094	0.144226	0.884094	1441495129	0.370117	-0.246094	0.144226	0.884094	1441495129	0.370117	-0.246094	0.144226	0.884094	1441495129	0.370117	-0.246094	0.144226	0.884094	1441495129	0.370117	-0.246094	0.144226	0.884094	1441495129	0.370117	-0.246094	0.144226	0.884094	1441495129	0.384033	-0.25293	0.147766	0.875549	1441495129	0.384033	-0.25293	0.147766	0.875549	1441495129	0.384033	-0.25293	0.147766	0.875549	1441495129	0.384033	-0.25293	0.147766	0.875549	1441495129	0.384033	-0.25293	0.147766	0.875549	1441495129	0.384033	-0.25293	0.147766	0.875549	1441495129	0.397522	-0.258667	0.142822	0.868713	1441495129	0.397522	-0.258667	0.142822	0.868713	1441495129	0.397522	-0.258667	0.142822	0.868713	1441495129	0.397522	-0.258667	0.142822	0.868713	1441495129	0.397522	-0.258667	0.142822	0.868713	1441495129	0.397522	-0.258667	0.142822	0.868713	1441495129	0.397522	-0.258667	0.142822	0.868713	1441495129	0.401855	-0.264404	0.146301	0.86438	1441495129	0.401855	-0.264404	0.146301	0.86438	1441495129	0.401855	-0.264404	0.146301	0.86438	1441495129	0.401855	-0.264404	0.146301	0.86438	1441495129	0.401855	-0.264404	0.146301	0.86438	1441495129	0.401855	-0.264404	0.146301	0.86438	1441495129	0.39386	-0.272888	0.15979	0.863037	1441495129	0.39386	-0.272888	0.15979	0.863037	1441495129	0.39386	-0.272888	0.15979	0.863037	1441495129	0.39386	-0.272888	0.15979	0.863037	1441495130	0.39386	-0.272888	0.15979	0.863037	1441495130	0.39386	-0.272888	0.15979	0.863037	1441495130	0.375061	-0.282532	0.172058	0.865906	1441495130	0.375061	-0.282532	0.172058	0.865906	1441495130	0.375061	-0.282532	0.172058	0.865906	1441495130	0.375061	-0.282532	0.172058	0.865906	1441495130	0.375061	-0.282532	0.172058	0.865906	1441495130	0.375061	-0.282532	0.172058	0.865906	1441495130	0.353088	-0.286743	0.179443	0.872253	1441495130	0.353088	-0.286743	0.179443	0.872253	1441495130	0.353088	-0.286743	0.179443	0.872253	1441495130	0.353088	-0.286743	0.179443	0.872253	1441495130	0.353088	-0.286743	0.179443	0.872253	1441495130	0.353088	-0.286743	0.179443	0.872253	1441495130	0.343262	-0.279602	0.174377	0.879517	1441495130	0.343262	-0.279602	0.174377	0.879517	1441495130	0.343262	-0.279602	0.174377	0.879517	1441495130	0.343262	-0.279602	0.174377	0.879517	1441495130	0.343262	-0.279602	0.174377	0.879517	1441495130	0.343262	-0.279602	0.174377	0.879517	1441495130	0.354309	-0.25708	0.164185	0.883911	1441495130	0.354309	-0.25708	0.164185	0.883911	1441495130	0.354309	-0.25708	0.164185	0.883911	1441495130	0.354309	-0.25708	0.164185	0.883911	1441495130	0.354309	-0.25708	0.164185	0.883911	1441495130	0.354309	-0.25708	0.164185	0.883911	1441495130	0.383057	-0.221497	0.145386	0.884888	1441495130	0.383057	-0.221497	0.145386	0.884888	1441495130	0.383057	-0.221497	0.145386	0.884888	1441495130	0.383057	-0.221497	0.145386	0.884888	1441495130	0.383057	-0.221497	0.145386	0.884888	1441495130	0.383057	-0.221497	0.145386	0.884888	1441495130	0.428528	-0.164368	0.134583	0.878174	1441495130	0.428528	-0.164368	0.134583	0.878174	1441495130	0.428528	-0.164368	0.134583	0.878174	1441495130	0.428528	-0.164368	0.134583	0.878174	1441495130	0.428528	-0.164368	0.134583	0.878174	1441495130	0.428528	-0.164368	0.134583	0.878174	1441495130	0.428528	-0.164368	0.134583	0.878174	1441495130	0.481812	-0.09845	0.121582	0.862183	1441495130	0.481812	-0.09845	0.121582	0.862183	1441495130	0.481812	-0.09845	0.121582	0.862183	1441495130	0.481812	-0.09845	0.121582	0.862183	1441495130	0.481812	-0.09845	0.121582	0.862183	1441495130	0.481812	-0.09845	0.121582	0.862183	1441495130	0.5401	-0.03833	0.100464	0.834656	1441495130	0.5401	-0.03833	0.100464	0.834656	1441495130	0.5401	-0.03833	0.100464	0.834656	1441495130	0.5401	-0.03833	0.100464	0.834656	1441495130	0.5401	-0.03833	0.100464	0.834656	1441495130	0.5401	-0.03833	0.100464	0.834656	1441495130	0.575989	0.008667	0.07489	0.813904	1441495130	0.575989	0.008667	0.07489	0.813904	1441495130	0.575989	0.008667	0.07489	0.813904	1441495130	0.575989	0.008667	0.07489	0.813904	1441495130	0.575989	0.008667	0.07489	0.813904	1441495130	0.598633	0.038696	0.053955	0.798218	1441495130	0.598633	0.038696	0.053955	0.798218	1441495130	0.598633	0.038696	0.053955	0.798218	1441495130	0.598633	0.038696	0.053955	0.798218	1441495130	0.598633	0.038696	0.053955	0.798218	1441495130	0.598633	0.038696	0.053955	0.798218	1441495130	0.598633	0.038696	0.053955	0.798218	1441495130	0.607605	0.048584	0.038757	0.791748	1441495130	0.607605	0.048584	0.038757	0.791748	1441495130	0.607605	0.048584	0.038757	0.791748	1441495130	0.607605	0.048584	0.038757	0.791748	1441495130	0.607605	0.048584	0.038757	0.791748	1441495130	0.607605	0.048584	0.038757	0.791748	1441495130	0.599548	0.044983	0.03595	0.798218	1441495130	0.599548	0.044983	0.03595	0.798218	1441495130	0.599548	0.044983	0.03595	0.798218	1441495130	0.599548	0.044983	0.03595	0.798218	1441495130	0.599548	0.044983	0.03595	0.798218	1441495130	0.599548	0.044983	0.03595	0.798218	1441495130	0.577393	0.025879	0.040344	0.815002	1441495130	0.577393	0.025879	0.040344	0.815002	1441495130	0.577393	0.025879	0.040344	0.815002	1441495130	0.577393	0.025879	0.040344	0.815002	1441495130	0.577393	0.025879	0.040344	0.815002	1441495130	0.577393	0.025879	0.040344	0.815002	1441495130	0.544312	-0.003357	0.048096	0.837463	1441495130	0.544312	-0.003357	0.048096	0.837463	1441495130	0.544312	-0.003357	0.048096	0.837463	1441495130	0.544312	-0.003357	0.048096	0.837463	1441495130	0.544312	-0.003357	0.048096	0.837463	1441495130	0.544312	-0.003357	0.048096	0.837463	1441495130	0.513855	-0.02771	0.064819	0.854919	1441495130	0.513855	-0.02771	0.064819	0.854919	1441495130	0.513855	-0.02771	0.064819	0.854919	1441495130	0.513855	-0.02771	0.064819	0.854919	1441495130	0.513855	-0.02771	0.064819	0.854919	1441495130	0.513855	-0.02771	0.064819	0.854919	1441495130	0.513855	-0.02771	0.064819	0.854919	1441495130	0.478699	-0.06012	0.082031	0.872009	1441495130	0.478699	-0.06012	0.082031	0.872009	1441495130	0.478699	-0.06012	0.082031	0.872009	1441495130	0.478699	-0.06012	0.082031	0.872009	1441495130	0.478699	-0.06012	0.082031	0.872009	1441495130	0.478699	-0.06012	0.082031	0.872009	1441495130	0.445251	-0.095947	0.103821	0.884094	1441495130	0.445251	-0.095947	0.103821	0.884094	1441495130	0.445251	-0.095947	0.103821	0.884094	1441495130	0.445251	-0.095947	0.103821	0.884094	1441495130	0.445251	-0.095947	0.103821	0.884094	1441495130	0.445251	-0.095947	0.103821	0.884094	1441495130	0.410583	-0.136658	0.116943	0.89386	1441495130	0.410583	-0.136658	0.116943	0.89386	1441495130	0.410583	-0.136658	0.116943	0.89386	1441495131	0.410583	-0.136658	0.116943	0.89386	1441495131	0.391235	-0.174683	0.125427	0.894775	1441495131	0.391235	-0.174683	0.125427	0.894775	1441495131	0.391235	-0.174683	0.125427	0.894775	1441495131	0.391235	-0.174683	0.125427	0.894775	1441495131	0.391235	-0.174683	0.125427	0.894775	1441495131	0.391235	-0.174683	0.125427	0.894775	1441495131	0.386597	-0.20282	0.13385	0.889587	1441495131	0.386597	-0.20282	0.13385	0.889587	1441495131	0.386597	-0.20282	0.13385	0.889587	1441495131	0.386597	-0.20282	0.13385	0.889587	1441495131	0.386597	-0.20282	0.13385	0.889587	1441495131	0.386597	-0.20282	0.13385	0.889587	1441495131	0.39032	-0.223572	0.135559	0.882751	1441495131	0.39032	-0.223572	0.135559	0.882751	1441495131	0.39032	-0.223572	0.135559	0.882751	1441495131	0.39032	-0.223572	0.135559	0.882751	1441495131	0.39032	-0.223572	0.135559	0.882751	1441495131	0.39032	-0.223572	0.135559	0.882751	1441495131	0.39032	-0.223572	0.135559	0.882751	1441495131	0.391602	-0.245728	0.12085	0.878418	1441495131	0.391602	-0.245728	0.12085	0.878418	1441495131	0.391602	-0.245728	0.12085	0.878418	1441495131	0.391602	-0.245728	0.12085	0.878418	1441495131	0.391602	-0.245728	0.12085	0.878418	1441495131	0.391602	-0.245728	0.12085	0.878418	1441495131	0.385498	-0.267761	0.10553	0.876648	1441495131	0.385498	-0.267761	0.10553	0.876648	1441495131	0.385498	-0.267761	0.10553	0.876648	1441495131	0.385498	-0.267761	0.10553	0.876648	1441495131	0.385498	-0.267761	0.10553	0.876648	1441495131	0.385498	-0.267761	0.10553	0.876648	1441495131	0.377441	-0.283508	0.105347	0.875183	1441495131	0.377441	-0.283508	0.105347	0.875183	1441495131	0.377441	-0.283508	0.105347	0.875183	1441495131	0.377441	-0.283508	0.105347	0.875183	1441495131	0.377441	-0.283508	0.105347	0.875183	1441495131	0.377441	-0.283508	0.105347	0.875183	1441495131	0.365295	-0.292297	0.111877	0.876648	1441495131	0.365295	-0.292297	0.111877	0.876648	1441495131	0.365295	-0.292297	0.111877	0.876648	1441495131	0.365295	-0.292297	0.111877	0.876648	1441495131	0.365295	-0.292297	0.111877	0.876648	1441495131	0.365295	-0.292297	0.111877	0.876648	1441495131	0.352173	-0.290344	0.129578	0.880249	1441495131	0.352173	-0.290344	0.129578	0.880249	1441495131	0.352173	-0.290344	0.129578	0.880249	1441495131	0.352173	-0.290344	0.129578	0.880249	1441495131	0.352173	-0.290344	0.129578	0.880249	1441495131	0.352173	-0.290344	0.129578	0.880249	1441495131	0.348022	-0.2854	0.154541	0.879456	1441495131	0.348022	-0.2854	0.154541	0.879456	1441495131	0.348022	-0.2854	0.154541	0.879456	1441495131	0.348022	-0.2854	0.154541	0.879456	1441495131	0.348022	-0.2854	0.154541	0.879456	1441495131	0.348022	-0.2854	0.154541	0.879456	1441495131	0.358765	-0.272278	0.165527	0.877319	1441495131	0.358765	-0.272278	0.165527	0.877319	1441495131	0.358765	-0.272278	0.165527	0.877319	1441495131	0.358765	-0.272278	0.165527	0.877319	1441495131	0.358765	-0.272278	0.165527	0.877319	1441495131	0.358765	-0.272278	0.165527	0.877319	1441495131	0.377502	-0.246033	0.168152	0.876709	1441495131	0.377502	-0.246033	0.168152	0.876709	1441495131	0.377502	-0.246033	0.168152	0.876709	1441495131	0.377502	-0.246033	0.168152	0.876709	1441495131	0.377502	-0.246033	0.168152	0.876709	1441495131	0.377502	-0.246033	0.168152	0.876709	1441495131	0.377502	-0.246033	0.168152	0.876709	1441495131	0.411072	-0.203369	0.170471	0.87207	1441495131	0.411072	-0.203369	0.170471	0.87207	1441495131	0.411072	-0.203369	0.170471	0.87207	1441495131	0.411072	-0.203369	0.170471	0.87207	1441495131	0.411072	-0.203369	0.170471	0.87207	1441495131	0.411072	-0.203369	0.170471	0.87207	1441495131	0.456909	-0.149109	0.170898	0.860046	1441495131	0.456909	-0.149109	0.170898	0.860046	1441495131	0.456909	-0.149109	0.170898	0.860046	1441495131	0.456909	-0.149109	0.170898	0.860046	1441495131	0.504822	-0.094788	0.154602	0.843933	1441495131	0.504822	-0.094788	0.154602	0.843933	1441495131	0.504822	-0.094788	0.154602	0.843933	1441495131	0.504822	-0.094788	0.154602	0.843933	1441495131	0.504822	-0.094788	0.154602	0.843933	1441495131	0.504822	-0.094788	0.154602	0.843933	1441495131	0.556458	-0.039856	0.125916	0.820251	1441495131	0.556458	-0.039856	0.125916	0.820251	1441495131	0.556458	-0.039856	0.125916	0.820251	1441495131	0.556458	-0.039856	0.125916	0.820251	1441495131	0.556458	-0.039856	0.125916	0.820251	1441495131	0.556458	-0.039856	0.125916	0.820251	1441495131	0.597046	-0.008179	0.076843	0.798401	1441495131	0.597046	-0.008179	0.076843	0.798401	1441495131	0.597046	-0.008179	0.076843	0.798401	1441495131	0.597046	-0.008179	0.076843	0.798401	1441495131	0.597046	-0.008179	0.076843	0.798401	1441495131	0.597046	-0.008179	0.076843	0.798401	1441495131	0.618591	0.010193	0.039978	0.784546	1441495131	0.618591	0.010193	0.039978	0.784546	1441495131	0.618591	0.010193	0.039978	0.784546	1441495131	0.618591	0.010193	0.039978	0.784546	1441495131	0.618591	0.010193	0.039978	0.784546	1441495131	0.618591	0.010193	0.039978	0.784546	1441495131	0.623413	0.017578	0.028381	0.781128	1441495131	0.623413	0.017578	0.028381	0.781128	1441495131	0.623413	0.017578	0.028381	0.781128	1441495131	0.623413	0.017578	0.028381	0.781128	1441495131	0.623413	0.017578	0.028381	0.781128	1441495131	0.623413	0.017578	0.028381	0.781128	1441495132	0.623413	0.017578	0.028381	0.781128	1441495132	0.618958	0.025635	0.035828	0.784119	1441495132	0.618958	0.025635	0.035828	0.784119	1441495132	0.618958	0.025635	0.035828	0.784119	1441495132	0.618958	0.025635	0.035828	0.784119	1441495132	0.618958	0.025635	0.035828	0.784119	1441495132	0.618958	0.025635	0.035828	0.784119	1441495132	0.607605	0.014832	0.041077	0.792969	1441495132	0.607605	0.014832	0.041077	0.792969	1441495132	0.607605	0.014832	0.041077	0.792969	1441495132	0.607605	0.014832	0.041077	0.792969	1441495132	0.607605	0.014832	0.041077	0.792969	1441495132	0.607605	0.014832	0.041077	0.792969	1441495132	0.607605	0.014832	0.041077	0.792969	1441495132	0.579834	-0.011108	0.051575	0.812988	1441495132	0.579834	-0.011108	0.051575	0.812988	1441495132	0.579834	-0.011108	0.051575	0.812988	1441495132	0.579834	-0.011108	0.051575	0.812988	1441495132	0.579834	-0.011108	0.051575	0.812988	1441495132	0.579834	-0.011108	0.051575	0.812988	1441495132	0.537231	-0.04126	0.071289	0.839355	1441495132	0.537231	-0.04126	0.071289	0.839355	1441495132	0.537231	-0.04126	0.071289	0.839355	1441495132	0.537231	-0.04126	0.071289	0.839355	1441495132	0.537231	-0.04126	0.071289	0.839355	1441495132	0.537231	-0.04126	0.071289	0.839355	1441495132	0.489807	-0.085022	0.086182	0.863342	1441495132	0.489807	-0.085022	0.086182	0.863342	1441495132	0.489807	-0.085022	0.086182	0.863342	1441495132	0.489807	-0.085022	0.086182	0.863342	1441495132	0.489807	-0.085022	0.086182	0.863342	1441495132	0.489807	-0.085022	0.086182	0.863342	1441495132	0.448914	-0.128662	0.107666	0.877625	1441495132	0.448914	-0.128662	0.107666	0.877625	1441495132	0.448914	-0.128662	0.107666	0.877625	1441495132	0.448914	-0.128662	0.107666	0.877625	1441495132	0.448914	-0.128662	0.107666	0.877625	1441495132	0.448914	-0.128662	0.107666	0.877625	1441495132	0.411133	-0.179016	0.126221	0.884827	1441495132	0.411133	-0.179016	0.126221	0.884827	1441495132	0.411133	-0.179016	0.126221	0.884827	1441495132	0.411133	-0.179016	0.126221	0.884827	1441495132	0.411133	-0.179016	0.126221	0.884827	1441495132	0.411133	-0.179016	0.126221	0.884827	1441495132	0.391113	-0.221558	0.148376	0.880798	1441495132	0.391113	-0.221558	0.148376	0.880798	1441495132	0.391113	-0.221558	0.148376	0.880798	1441495132	0.391113	-0.221558	0.148376	0.880798	1441495132	0.382996	-0.257874	0.161438	0.872192	1441495132	0.382996	-0.257874	0.161438	0.872192	1441495132	0.382996	-0.257874	0.161438	0.872192	1441495132	0.382996	-0.257874	0.161438	0.872192	1441495132	0.382996	-0.257874	0.161438	0.872192	1441495132	0.382996	-0.257874	0.161438	0.872192	1441495132	0.386047	-0.273865	0.177612	0.862732	1441495132	0.386047	-0.273865	0.177612	0.862732	1441495132	0.386047	-0.273865	0.177612	0.862732	1441495132	0.386047	-0.273865	0.177612	0.862732	1441495132	0.386047	-0.273865	0.177612	0.862732	1441495132	0.386047	-0.273865	0.177612	0.862732	1441495132	0.386047	-0.273865	0.177612	0.862732	1441495132	0.394653	-0.284546	0.180908	0.854675	1441495132	0.394653	-0.284546	0.180908	0.854675	1441495132	0.394653	-0.284546	0.180908	0.854675	1441495132	0.394653	-0.284546	0.180908	0.854675	1441495132	0.394653	-0.284546	0.180908	0.854675	1441495132	0.394653	-0.284546	0.180908	0.854675	1441495132	0.403259	-0.293701	0.173401	0.849121	1441495132	0.403259	-0.293701	0.173401	0.849121	1441495132	0.403259	-0.293701	0.173401	0.849121	1441495132	0.403259	-0.293701	0.173401	0.849121	1441495132	0.403259	-0.293701	0.173401	0.849121	1441495132	0.403259	-0.293701	0.173401	0.849121	1441495132	0.403259	-0.293701	0.173401	0.849121	1441495132	0.407776	-0.296082	0.17041	0.846741	1441495132	0.407776	-0.296082	0.17041	0.846741	1441495132	0.407776	-0.296082	0.17041	0.846741	1441495132	0.407776	-0.296082	0.17041	0.846741	1441495132	0.407776	-0.296082	0.17041	0.846741	1441495132	0.407776	-0.296082	0.17041	0.846741	1441495132	0.408203	-0.295532	0.173035	0.846191	1441495132	0.408203	-0.295532	0.173035	0.846191	1441495132	0.408203	-0.295532	0.173035	0.846191	1441495132	0.408203	-0.295532	0.173035	0.846191	1441495132	0.408203	-0.295532	0.173035	0.846191	1441495132	0.408203	-0.295532	0.173035	0.846191	1441495132	0.401978	-0.292236	0.176575	0.849609	1441495132	0.401978	-0.292236	0.176575	0.849609	1441495132	0.401978	-0.292236	0.176575	0.849609	1441495132	0.401978	-0.292236	0.176575	0.849609	1441495132	0.401978	-0.292236	0.176575	0.849609	1441495132	0.401978	-0.292236	0.176575	0.849609	1441495132	0.388977	-0.285706	0.181274	0.856812	1441495132	0.388977	-0.285706	0.181274	0.856812	1441495132	0.388977	-0.285706	0.181274	0.856812	1441495132	0.388977	-0.285706	0.181274	0.856812	1441495132	0.388977	-0.285706	0.181274	0.856812	1441495132	0.388977	-0.285706	0.181274	0.856812	1441495132	0.388977	-0.285706	0.181274	0.856812	1441495132	0.374817	-0.278076	0.183044	0.865234	1441495132	0.374817	-0.278076	0.183044	0.865234	1441495132	0.374817	-0.278076	0.183044	0.865234	1441495132	0.374817	-0.278076	0.183044	0.865234	1441495132	0.374817	-0.278076	0.183044	0.865234	1441495132	0.374817	-0.278076	0.183044	0.865234	1441495132	0.366943	-0.272461	0.177551	0.871521	1441495132	0.366943	-0.272461	0.177551	0.871521	1441495132	0.366943	-0.272461	0.177551	0.871521	1441495132	0.366943	-0.272461	0.177551	0.871521	1441495132	0.366943	-0.272461	0.177551	0.871521	1441495132	0.366943	-0.272461	0.177551	0.871521	1441495132	0.366394	-0.26001	0.16803	0.877441	1441495133	0.366394	-0.26001	0.16803	0.877441	1441495133	0.366394	-0.26001	0.16803	0.877441	1441495133	0.366394	-0.26001	0.16803	0.877441	1441495133	0.366394	-0.26001	0.16803	0.877441	1441495133	0.366394	-0.26001	0.16803	0.877441	1441495133	0.388428	-0.229065	0.155029	0.878967	1441495133	0.388428	-0.229065	0.155029	0.878967	1441495133	0.388428	-0.229065	0.155029	0.878967	1441495133	0.388428	-0.229065	0.155029	0.878967	1441495133	0.388428	-0.229065	0.155029	0.878967	1441495133	0.388428	-0.229065	0.155029	0.878967	1441495133	0.388428	-0.229065	0.155029	0.878967	1441495133	0.425598	-0.182678	0.145081	0.874268	1441495133	0.425598	-0.182678	0.145081	0.874268	1441495133	0.425598	-0.182678	0.145081	0.874268	1441495133	0.425598	-0.182678	0.145081	0.874268	1441495133	0.425598	-0.182678	0.145081	0.874268	1441495133	0.425598	-0.182678	0.145081	0.874268	1441495133	0.425598	-0.182678	0.145081	0.874268	1441495133	0.471375	-0.127869	0.135071	0.862061	1441495133	0.471375	-0.127869	0.135071	0.862061	1441495133	0.471375	-0.127869	0.135071	0.862061	1441495133	0.471375	-0.127869	0.135071	0.862061	1441495133	0.471375	-0.127869	0.135071	0.862061	1441495133	0.471375	-0.127869	0.135071	0.862061	1441495133	0.522949	-0.073975	0.11676	0.841003	1441495133	0.522949	-0.073975	0.11676	0.841003	1441495133	0.522949	-0.073975	0.11676	0.841003	1441495133	0.522949	-0.073975	0.11676	0.841003	1441495133	0.522949	-0.073975	0.11676	0.841003	1441495133	0.522949	-0.073975	0.11676	0.841003	1441495133	0.56897	-0.023621	0.088867	0.817139	1441495133	0.56897	-0.023621	0.088867	0.817139	1441495133	0.56897	-0.023621	0.088867	0.817139	1441495133	0.56897	-0.023621	0.088867	0.817139	1441495133	0.56897	-0.023621	0.088867	0.817139	1441495133	0.56897	-0.023621	0.088867	0.817139	1441495133	0.56897	-0.023621	0.088867	0.817139	1441495133	0.599304	0.005005	0.056396	0.798462	1441495133	0.599304	0.005005	0.056396	0.798462	1441495133	0.599304	0.005005	0.056396	0.798462	1441495133	0.599304	0.005005	0.056396	0.798462	1441495133	0.599304	0.005005	0.056396	0.798462	1441495133	0.599304	0.005005	0.056396	0.798462	1441495133	0.612061	0.015686	0.036011	0.789795	1441495133	0.612061	0.015686	0.036011	0.789795	1441495133	0.612061	0.015686	0.036011	0.789795	1441495133	0.612061	0.015686	0.036011	0.789795	1441495133	0.612061	0.015686	0.036011	0.789795	1441495133	0.612061	0.015686	0.036011	0.789795	1441495133	0.612061	0.015686	0.036011	0.789795	1441495133	0.611694	0.017151	0.031067	0.790283	1441495133	0.611694	0.017151	0.031067	0.790283	1441495133	0.611694	0.017151	0.031067	0.790283	1441495133	0.611694	0.017151	0.031067	0.790283	1441495133	0.611694	0.017151	0.031067	0.790283	1441495133	0.611694	0.017151	0.031067	0.790283	1441495133	0.598816	0.010559	0.03656	0.799927	1441495133	0.598816	0.010559	0.03656	0.799927	1441495133	0.598816	0.010559	0.03656	0.799927	1441495133	0.598816	0.010559	0.03656	0.799927	1441495133	0.598816	0.010559	0.03656	0.799927	1441495133	0.598816	0.010559	0.03656	0.799927	1441495133	0.567627	-0.013916	0.045288	0.821838	1441495133	0.567627	-0.013916	0.045288	0.821838	1441495133	0.567627	-0.013916	0.045288	0.821838	1441495133	0.567627	-0.013916	0.045288	0.821838	1441495133	0.567627	-0.013916	0.045288	0.821838	1441495133	0.567627	-0.013916	0.045288	0.821838	1441495133	0.567627	-0.013916	0.045288	0.821838	1441495133	0.523804	-0.040527	0.063293	0.84845	1441495133	0.523804	-0.040527	0.063293	0.84845	1441495133	0.523804	-0.040527	0.063293	0.84845	1441495133	0.523804	-0.040527	0.063293	0.84845	1441495133	0.523804	-0.040527	0.063293	0.84845	1441495133	0.523804	-0.040527	0.063293	0.84845	1441495133	0.478027	-0.062866	0.091064	0.871277	1441495133	0.478027	-0.062866	0.091064	0.871277	1441495133	0.478027	-0.062866	0.091064	0.871277	1441495133	0.478027	-0.062866	0.091064	0.871277	1441495133	0.478027	-0.062866	0.091064	0.871277	1441495133	0.478027	-0.062866	0.091064	0.871277	1441495133	0.478027	-0.062866	0.091064	0.871277	1441495133	0.433228	-0.09613	0.117798	0.888306	1441495133	0.433228	-0.09613	0.117798	0.888306	1441495133	0.433228	-0.09613	0.117798	0.888306	1441495133	0.433228	-0.09613	0.117798	0.888306	1441495133	0.433228	-0.09613	0.117798	0.888306	1441495133	0.39917	-0.133301	0.139099	0.896362	1441495133	0.39917	-0.133301	0.139099	0.896362	1441495133	0.39917	-0.133301	0.139099	0.896362	1441495133	0.39917	-0.133301	0.139099	0.896362	1441495133	0.39917	-0.133301	0.139099	0.896362	1441495133	0.39917	-0.133301	0.139099	0.896362	1441495133	0.39917	-0.133301	0.139099	0.896362	1441495133	0.376892	-0.169189	0.164978	0.895569	1441495133	0.376892	-0.169189	0.164978	0.895569	1441495133	0.376892	-0.169189	0.164978	0.895569	1441495133	0.376892	-0.169189	0.164978	0.895569	1441495133	0.376892	-0.169189	0.164978	0.895569	1441495133	0.376892	-0.169189	0.164978	0.895569	1441495133	0.367126	-0.203979	0.182556	0.888977	1441495133	0.367126	-0.203979	0.182556	0.888977	1441495133	0.367126	-0.203979	0.182556	0.888977	1441495133	0.367126	-0.203979	0.182556	0.888977	1441495133	0.367126	-0.203979	0.182556	0.888977	1441495133	0.367126	-0.203979	0.182556	0.888977	1441495133	0.36969	-0.226013	0.194824	0.879883	1441495133	0.36969	-0.226013	0.194824	0.879883	1441495133	0.36969	-0.226013	0.194824	0.879883	1441495133	0.36969	-0.226013	0.194824	0.879883	1441495133	0.36969	-0.226013	0.194824	0.879883	1441495133	0.36969	-0.226013	0.194824	0.879883	1441495133	0.36969	-0.226013	0.194824	0.879883	1441495133	0.37793	-0.238647	0.19635	0.872681	1441495134	0.37793	-0.238647	0.19635	0.872681	1441495134	0.37793	-0.238647	0.19635	0.872681	1441495134	0.37793	-0.238647	0.19635	0.872681	1441495134																																																																																																																																																																																																																																																																																																																																																																																																																																																																																																																																																																																																																																																																																																																																																																																																																																																																																																																																																																																																																																																																																																																								
0.645752	0.165222	-0.63147	0.396179	1441495137	0.645752	0.165222	-0.63147	0.396179	1441495137	0.645752	0.165222	-0.63147	0.396179	1441495137	0.645752	0.165222	-0.63147	0.396179	1441495137	0.645752	0.165222	-0.63147	0.396179	1441495137	0.645752	0.165222	-0.63147	0.396179	1441495137	0.645752	0.165222	-0.63147	0.396179	1441495137	0.642517	0.175354	-0.628418	0.401855	1441495137	0.642517	0.175354	-0.628418	0.401855	1441495137	0.642517	0.175354	-0.628418	0.401855	1441495137	0.642517	0.175354	-0.628418	0.401855	1441495137	0.642822	0.177612	-0.627258	0.402161	1441495137	0.642822	0.177612	-0.627258	0.402161	1441495137	0.642822	0.177612	-0.627258	0.402161	1441495137	0.642822	0.177612	-0.627258	0.402161	1441495137	0.642822	0.177612	-0.627258	0.402161	1441495137	0.642822	0.177612	-0.627258	0.402161	1441495137	0.643555	0.169495	-0.630737	0.399048	1441495137	0.643555	0.169495	-0.630737	0.399048	1441495137	0.643555	0.169495	-0.630737	0.399048	1441495137	0.643555	0.169495	-0.630737	0.399048	1441495137	0.643555	0.169495	-0.630737	0.399048	1441495137	0.643555	0.169495	-0.630737	0.399048	1441495137	0.640869	0.169861	-0.632446	0.400513	1441495137	0.640869	0.169861	-0.632446	0.400513	1441495137	0.640869	0.169861	-0.632446	0.400513	1441495137	0.640869	0.169861	-0.632446	0.400513	1441495137	0.640869	0.169861	-0.632446	0.400513	1441495137	0.640869	0.169861	-0.632446	0.400513	1441495137	0.640869	0.169861	-0.632446	0.400513	1441495137	0.637756	0.17572	-0.632141	0.403381	1441495137	0.637756	0.17572	-0.632141	0.403381	1441495137	0.637756	0.17572	-0.632141	0.403381	1441495137	0.637756	0.17572	-0.632141	0.403381	1441495137	0.637756	0.17572	-0.632141	0.403381	1441495137	0.637756	0.17572	-0.632141	0.403381	1441495137	0.636047	0.177856	-0.632324	0.404846	1441495137	0.636047	0.177856	-0.632324	0.404846	1441495137	0.636047	0.177856	-0.632324	0.404846	1441495137	0.636047	0.177856	-0.632324	0.404846	1441495137	0.636047	0.177856	-0.632324	0.404846	1441495137	0.636047	0.177856	-0.632324	0.404846	1441495137	0.636047	0.177856	-0.632324	0.404846	1441495137	0.636536	0.176758	-0.632324	0.404541	1441495137	0.636536	0.176758	-0.632324	0.404541	1441495137	0.636536	0.176758	-0.632324	0.404541	1441495137	0.636536	0.176758	-0.632324	0.404541	1441495137	0.636536	0.176758	-0.632324	0.404541	1441495137	0.636536	0.176758	-0.632324	0.404541	1441495137	0.638977	0.171753	-0.63208	0.403259	1441495137	0.638977	0.171753	-0.63208	0.403259	1441495137	0.638977	0.171753	-0.63208	0.403259	1441495137	0.638977	0.171753	-0.63208	0.403259	1441495137	0.638977	0.171753	-0.63208	0.403259	1441495137	0.638977	0.171753	-0.63208	0.403259	1441495137	0.64093	0.167542	-0.630249	0.404846	1441495137	0.64093	0.167542	-0.630249	0.404846	1441495137	0.64093	0.167542	-0.630249	0.404846	1441495137	0.64093	0.167542	-0.630249	0.404846	1441495137	0.64093	0.167542	-0.630249	0.404846	1441495138	0.64093	0.167542	-0.630249	0.404846	1441495138	0.644958	0.160156	-0.628296	0.404419	1441495138	0.644958	0.160156	-0.628296	0.404419	1441495138	0.644958	0.160156	-0.628296	0.404419	1441495138	0.644958	0.160156	-0.628296	0.404419	1441495138	0.644958	0.160156	-0.628296	0.404419	1441495138	0.644958	0.160156	-0.628296	0.404419	1441495138	0.650269	0.149963	-0.627686	0.400757	1441495138	0.650269	0.149963	-0.627686	0.400757	1441495138	0.650269	0.149963	-0.627686	0.400757	1441495138	0.650269	0.149963	-0.627686	0.400757	1441495138	0.650269	0.149963	-0.627686	0.400757	1441495138	0.650269	0.149963	-0.627686	0.400757	1441495138	0.653809	0.140259	-0.628906	0.396606	1441495138	0.653809	0.140259	-0.628906	0.396606	1441495138	0.653809	0.140259	-0.628906	0.396606	1441495138	0.653809	0.140259	-0.628906	0.396606	1441495138	0.653809	0.140259	-0.628906	0.396606	1441495138	0.653809	0.140259	-0.628906	0.396606	1441495138	0.656494	0.137695	-0.62793	0.394653	1441495138	0.656494	0.137695	-0.62793	0.394653	1441495138	0.656494	0.137695	-0.62793	0.394653	1441495138	0.656494	0.137695	-0.62793	0.394653	1441495138	0.656494	0.137695	-0.62793	0.394653	1441495138	0.656494	0.137695	-0.62793	0.394653	1441495138	0.66156	0.130005	-0.629944	0.385437	1441495138	0.66156	0.130005	-0.629944	0.385437	1441495138	0.66156	0.130005	-0.629944	0.385437	1441495138	0.66156	0.130005	-0.629944	0.385437	1441495138	0.66156	0.130005	-0.629944	0.385437	1441495138	0.66156	0.130005	-0.629944	0.385437	1441495138	0.668518	0.11908	-0.632996	0.371704	1441495138	0.668518	0.11908	-0.632996	0.371704	1441495138	0.668518	0.11908	-0.632996	0.371704	1441495138	0.668518	0.11908	-0.632996	0.371704	1441495138	0.668518	0.11908	-0.632996	0.371704	1441495138	0.668518	0.11908	-0.632996	0.371704	1441495138	0.668518	0.11908	-0.632996	0.371704	1441495138	0.675598	0.104248	-0.633911	0.361755	1441495138	0.675598	0.104248	-0.633911	0.361755	1441495138	0.675598	0.104248	-0.633911	0.361755	1441495138	0.675598	0.104248	-0.633911	0.361755	1441495138	0.675598	0.104248	-0.633911	0.361755	1441495138	0.675598	0.104248	-0.633911	0.361755	1441495138	0.67749	0.100891	-0.631653	0.362976	1441495138	0.67749	0.100891	-0.631653	0.362976	1441495138	0.67749	0.100891	-0.631653	0.362976	1441495138	0.67749	0.100891	-0.631653	0.362976	1441495138	0.67749	0.100891	-0.631653	0.362976	1441495138	0.67749	0.100891	-0.631653	0.362976	1441495138	0.678284	0.101929	-0.630005	0.364197	1441495138	0.678284	0.101929	-0.630005	0.364197	1441495138	0.678284	0.101929	-0.630005	0.364197	1441495138	0.678284	0.101929	-0.630005	0.364197	1441495138	0.678284	0.101929	-0.630005	0.364197	1441495138	0.678284	0.101929	-0.630005	0.364197	1441495138	0.678284	0.101929	-0.630005	0.364197	1441495138	0.678162	0.100525	-0.630371	0.364136	1441495138	0.678162	0.100525	-0.630371	0.364136	1441495138	0.678162	0.100525	-0.630371	0.364136	1441495138	0.678162	0.100525	-0.630371	0.364136	1441495138	0.678162	0.100525	-0.630371	0.364136	1441495138	0.677795	0.096558	-0.63269	0.361877	1441495138	0.677795	0.096558	-0.63269	0.361877	1441495138	0.677795	0.096558	-0.63269	0.361877	1441495138	0.677795	0.096558	-0.63269	0.361877	1441495138	0.677795	0.096558	-0.63269	0.361877	1441495138	0.677795	0.096558	-0.63269	0.361877	1441495138	0.67688	0.093018	-0.63623	0.358215	1441495138	0.67688	0.093018	-0.63623	0.358215	1441495138	0.67688	0.093018	-0.63623	0.358215	1441495138	0.67688	0.093018	-0.63623	0.358215	1441495138	0.67688	0.093018	-0.63623	0.358215	1441495138	0.67688	0.093018	-0.63623	0.358215	1441495138	0.673401	0.095642	-0.639404	0.358459	1441495138	0.673401	0.095642	-0.639404	0.358459	1441495138	0.673401	0.095642	-0.639404	0.358459	1441495138	0.673401	0.095642	-0.639404	0.358459	1441495138	0.673401	0.095642	-0.639404	0.358459	1441495138	0.673401	0.095642	-0.639404	0.358459	1441495138	0.673401	0.095642	-0.639404	0.358459	1441495138	0.667969	0.105591	-0.640869	0.36322	1441495138	0.667969	0.105591	-0.640869	0.36322	1441495138	0.667969	0.105591	-0.640869	0.36322	1441495138	0.667969	0.105591	-0.640869	0.36322	1441495138	0.667969	0.105591	-0.640869	0.36322	1441495138	0.667969	0.105591	-0.640869	0.36322	1441495138	0.661926	0.118958	-0.641968	0.368103	1441495138	0.661926	0.118958	-0.641968	0.368103	1441495138	0.661926	0.118958	-0.641968	0.368103	1441495138	0.661926	0.118958	-0.641968	0.368103	1441495138	0.661926	0.118958	-0.641968	0.368103	1441495138	0.661926	0.118958	-0.641968	0.368103	1441495138	0.656311	0.131409	-0.64325	0.371704	1441495138	0.656311	0.131409	-0.64325	0.371704	1441495138	0.656311	0.131409	-0.64325	0.371704	1441495138	0.656311	0.131409	-0.64325	0.371704	1441495138	0.656311	0.131409	-0.64325	0.371704	1441495138	0.656311	0.131409	-0.64325	0.371704	1441495138	0.649597	0.147766	-0.643738	0.376465	1441495138	0.649597	0.147766	-0.643738	0.376465	1441495138	0.649597	0.147766	-0.643738	0.376465	1441495138	0.649597	0.147766	-0.643738	0.376465	1441495138	0.649597	0.147766	-0.643738	0.376465	1441495138	0.649597	0.147766	-0.643738	0.376465	1441495138	0.649597	0.147766	-0.643738	0.376465	1441495138	0.6427	0.165833	-0.643311	0.381531	1441495138	0.6427	0.165833	-0.643311	0.381531	1441495138	0.6427	0.165833	-0.643311	0.381531	1441495138	0.6427	0.165833	-0.643311	0.381531	1441495138	0.6427	0.165833	-0.643311	0.381531	1441495139	0.6427	0.165833	-0.643311	0.381531	1441495139	0.639465	0.172546	-0.646179	0.37915	1441495139	0.639465	0.172546	-0.646179	0.37915	1441495139	0.639465	0.172546	-0.646179	0.37915	1441495139	0.639465	0.172546	-0.646179	0.37915	1441495139	0.639465	0.172546	-0.646179	0.37915	1441495139	0.639465	0.172546	-0.646179	0.37915	1441495139	0.635315	0.183533	-0.646851	0.379822	1441495139	0.635315	0.183533	-0.646851	0.379822	1441495139	0.635315	0.183533	-0.646851	0.379822	1441495139	0.635315	0.183533	-0.646851	0.379822	1441495139	0.635315	0.183533	-0.646851	0.379822	1441495139	0.635315	0.183533	-0.646851	0.379822	1441495139	0.632568	0.19458	-0.644104	0.383606	1441495139	0.632568	0.19458	-0.644104	0.383606	1441495139	0.632568	0.19458	-0.644104	0.383606	1441495139	0.632568	0.19458	-0.644104	0.383606	1441495139	0.632568	0.19458	-0.644104	0.383606	1441495139	0.632568	0.19458	-0.644104	0.383606	1441495139	0.631775	0.198547	-0.641846	0.386597	1441495139	0.631775	0.198547	-0.641846	0.386597	1441495139	0.631775	0.198547	-0.641846	0.386597	1441495139	0.631775	0.198547	-0.641846	0.386597	1441495139	0.631775	0.198547	-0.641846	0.386597	1441495139	0.631775	0.198547	-0.641846	0.386597	1441495139	0.631836	0.199036	-0.639465	0.390137	1441495139	0.631836	0.199036	-0.639465	0.390137	1441495139	0.631836	0.199036	-0.639465	0.390137	1441495139	0.631836	0.199036	-0.639465	0.390137	1441495139	0.631836	0.199036	-0.639465	0.390137	1441495139	0.631836	0.199036	-0.639465	0.390137	1441495139	0.634033	0.192749	-0.638794	0.390869	1441495139	0.634033	0.192749	-0.638794	0.390869	1441495139	0.634033	0.192749	-0.638794	0.390869	1441495139	0.634033	0.192749	-0.638794	0.390869	1441495139	0.634033	0.192749	-0.638794	0.390869	1441495139	0.634033	0.192749	-0.638794	0.390869	1441495139	0.638245	0.176514	-0.642212	0.386047	1441495139	0.638245	0.176514	-0.642212	0.386047	1441495139	0.638245	0.176514	-0.642212	0.386047	1441495139	0.638245	0.176514	-0.642212	0.386047	1441495139	0.638245	0.176514	-0.642212	0.386047	1441495139	0.642761	0.158997	-0.646545	0.378845	1441495139	0.642761	0.158997	-0.646545	0.378845	1441495139	0.642761	0.158997	-0.646545	0.378845	1441495139	0.642761	0.158997	-0.646545	0.378845	1441495139	0.642761	0.158997	-0.646545	0.378845	1441495139	0.642761	0.158997	-0.646545	0.378845	1441495139	0.647217	0.146545	-0.649841	0.370544	1441495139	0.647217	0.146545	-0.649841	0.370544	1441495139	0.647217	0.146545	-0.649841	0.370544	1441495139	0.647217	0.146545	-0.649841	0.370544	1441495139	0.647217	0.146545	-0.649841	0.370544	1441495139	0.653931	0.133484	-0.651917	0.359802	1441495139	0.653931	0.133484	-0.651917	0.359802	1441495139	0.653931	0.133484	-0.651917	0.359802	1441495139	0.653931	0.133484	-0.651917	0.359802	1441495139	0.653931	0.133484	-0.651917	0.359802	1441495139	0.653931	0.133484	-0.651917	0.359802	1441495139	0.653931	0.133484	-0.651917	0.359802	1441495139	0.662842	0.11615	-0.647705	0.357178	1441495139	0.662842	0.11615	-0.647705	0.357178	1441495139	0.662842	0.11615	-0.647705	0.357178	1441495139	0.662842	0.11615	-0.647705	0.357178	1441495139	0.662842	0.11615	-0.647705	0.357178	1441495139	0.662842	0.11615	-0.647705	0.357178	1441495139	0.658997	0.129578	-0.636353	0.379395	1441495139	0.658997	0.129578	-0.636353	0.379395	1441495139	0.658997	0.129578	-0.636353	0.379395	1441495139	0.658997	0.129578	-0.636353	0.379395	1441495139	0.658997	0.129578	-0.636353	0.379395	1441495139	0.658997	0.129578	-0.636353	0.379395	1441495139	0.658997	0.129578	-0.636353	0.379395	1441495139	0.655518	0.145996	-0.626648	0.395203	1441495139	0.655518	0.145996	-0.626648	0.395203	1441495139	0.655518	0.145996	-0.626648	0.395203	1441495139	0.655518	0.145996	-0.626648	0.395203	1441495139	0.655518	0.145996	-0.626648	0.395203	1441495139	0.655518	0.145996	-0.626648	0.395203	1441495139	0.654785	0.147766	-0.622803	0.401978	1441495139	0.654785	0.147766	-0.622803	0.401978	1441495139	0.654785	0.147766	-0.622803	0.401978	1441495139	0.654785	0.147766	-0.622803	0.401978	1441495139	0.654785	0.147766	-0.622803	0.401978	1441495139	0.654785	0.147766	-0.622803	0.401978	1441495139	0.656494	0.146973	-0.622192	0.400391	1441495139	0.656494	0.146973	-0.622192	0.400391	1441495139	0.656494	0.146973	-0.622192	0.400391	1441495139	0.656494	0.146973	-0.622192	0.400391	1441495139	0.656494	0.146973	-0.622192	0.400391	1441495139	0.656494	0.146973	-0.622192	0.400391	1441495139	0.665588	0.125854	-0.628052	0.382996	1441495139	0.665588	0.125854	-0.628052	0.382996	1441495139	0.665588	0.125854	-0.628052	0.382996	1441495139	0.665588	0.125854	-0.628052	0.382996	1441495139	0.665588	0.125854	-0.628052	0.382996	1441495139	0.665588	0.125854	-0.628052	0.382996	1441495139	0.669434	0.113037	-0.632996	0.372009	1441495139	0.669434	0.113037	-0.632996	0.372009	1441495139	0.669434	0.113037	-0.632996	0.372009	1441495139	0.669434	0.113037	-0.632996	0.372009	1441495139	0.669434	0.113037	-0.632996	0.372009	1441495139	0.669434	0.113037	-0.632996	0.372009	1441495139	0.665405	0.118408	-0.634705	0.374512	1441495139	0.665405	0.118408	-0.634705	0.374512	1441495139	0.665405	0.118408	-0.634705	0.374512	1441495139	0.665405	0.118408	-0.634705	0.374512	1441495139	0.665405	0.118408	-0.634705	0.374512	1441495139	0.665405	0.118408	-0.634705	0.374512	1441495139	0.665405	0.118408	-0.634705	0.374512	1441495140	0.656128	0.135559	-0.63269	0.388306	1441495140	0.656128	0.135559	-0.63269	0.388306	1441495140	0.656128	0.135559	-0.63269	0.388306	1441495140	0.656128	0.135559	-0.63269	0.388306	1441495140	0.656128	0.135559	-0.63269	0.388306	1441495140	0.656128	0.135559	-0.63269	0.388306	1441495140	0.6474	0.156433	-0.629578	0.399963	1441495140	0.6474	0.156433	-0.629578	0.399963	1441495140	0.6474	0.156433	-0.629578	0.399963	1441495140	0.6474	0.156433	-0.629578	0.399963	1441495140	0.6474	0.156433	-0.629578	0.399963	1441495140	0.6474	0.156433	-0.629578	0.399963	1441495140	0.6474	0.156433	-0.629578	0.399963	1441495140	0.641724	0.167847	-0.630615	0.402832	1441495140	0.641724	0.167847	-0.630615	0.402832	1441495140	0.641724	0.167847	-0.630615	0.402832	1441495140	0.641724	0.167847	-0.630615	0.402832	1441495140	0.641724	0.167847	-0.630615	0.402832	1441495140	0.641724	0.167847	-0.630615	0.402832	1441495140	0.636108	0.176941	-0.633057	0.404053	1441495140	0.636108	0.176941	-0.633057	0.404053	1441495140	0.636108	0.176941	-0.633057	0.404053	1441495140	0.636108	0.176941	-0.633057	0.404053	1441495140	0.636108	0.176941	-0.633057	0.404053	1441495140	0.636108	0.176941	-0.633057	0.404053	1441495140	0.636108	0.176941	-0.633057	0.404053	1441495140	0.629944	0.187927	-0.633972	0.407288	1441495140	0.629944	0.187927	-0.633972	0.407288	1441495140	0.629944	0.187927	-0.633972	0.407288	1441495140	0.629944	0.187927	-0.633972	0.407288	1441495140	0.629944	0.187927	-0.633972	0.407288	1441495140	0.629944	0.187927	-0.633972	0.407288	1441495140	0.62323	0.202515	-0.632568	0.412781	1441495140	0.62323	0.202515	-0.632568	0.412781	1441495140	0.62323	0.202515	-0.632568	0.412781	1441495140	0.62323	0.202515	-0.632568	0.412781	1441495140	0.62323	0.202515	-0.632568	0.412781	1441495140	0.62323	0.202515	-0.632568	0.412781	1441495140	0.62323	0.202515	-0.632568	0.412781	1441495140	0.61731	0.216736	-0.630615	0.417419	1441495140	0.61731	0.216736	-0.630615	0.417419	1441495140	0.61731	0.216736	-0.630615	0.417419	1441495140	0.61731	0.216736	-0.630615	0.417419	1441495140	0.61731	0.216736	-0.630615	0.417419	1441495140	0.61731	0.216736	-0.630615	0.417419	1441495140	0.611816	0.228577	-0.628296	0.422607	1441495140	0.611816	0.228577	-0.628296	0.422607	1441495140	0.611816	0.228577	-0.628296	0.422607	1441495140	0.611816	0.228577	-0.628296	0.422607	1441495140	0.611816	0.228577	-0.628296	0.422607	1441495140	0.611816	0.228577	-0.628296	0.422607	1441495140	0.607849	0.237183	-0.625427	0.427917	1441495140	0.607849	0.237183	-0.625427	0.427917	1441495140	0.607849	0.237183	-0.625427	0.427917	1441495140	0.607849	0.237183	-0.625427	0.427917	1441495140	0.607849	0.237183	-0.625427	0.427917	1441495140	0.607849	0.237183	-0.625427	0.427917	1441495140	0.607422	0.237061	-0.624878	0.429321	1441495140	0.607422	0.237061	-0.624878	0.429321	1441495140	0.607422	0.237061	-0.624878	0.429321	1441495140	0.607422	0.237061	-0.624878	0.429321	1441495140	0.607422	0.237061	-0.624878	0.429321	1441495140	0.607422	0.237061	-0.624878	0.429321	1441495140	0.60968	0.230103	-0.626648	0.427368	1441495140	0.60968	0.230103	-0.626648	0.427368	1441495140	0.60968	0.230103	-0.626648	0.427368	1441495140	0.60968	0.230103	-0.626648	0.427368	1441495140	0.60968	0.230103	-0.626648	0.427368	1441495140	0.60968	0.230103	-0.626648	0.427368	1441495140	0.60968	0.230103	-0.626648	0.427368	1441495140	0.613586	0.221069	-0.628723	0.423462	1441495140	0.613586	0.221069	-0.628723	0.423462	1441495140	0.613586	0.221069	-0.628723	0.423462	1441495140	0.613586	0.221069	-0.628723	0.423462	1441495140	0.613586	0.221069	-0.628723	0.423462	1441495140	0.619263	0.210876	-0.630798	0.417236	1441495140	0.619263	0.210876	-0.630798	0.417236	1441495140	0.619263	0.210876	-0.630798	0.417236	1441495140	0.619263	0.210876	-0.630798	0.417236	1441495140	0.619263	0.210876	-0.630798	0.417236	1441495140	0.619263	0.210876	-0.630798	0.417236	1441495140	0.627563	0.19635	-0.633545	0.407654	1441495140	0.627563	0.19635	-0.633545	0.407654	1441495140	0.627563	0.19635	-0.633545	0.407654	1441495140	0.627563	0.19635	-0.633545	0.407654	1441495140	0.627563	0.19635	-0.633545	0.407654	1441495140	0.627563	0.19635	-0.633545	0.407654	1441495140	0.636658	0.178589	-0.636414	0.397156	1441495140	0.636658	0.178589	-0.636414	0.397156	1441495140	0.636658	0.178589	-0.636414	0.397156	1441495140	0.636658	0.178589	-0.636414	0.397156	1441495140	0.636658	0.178589	-0.636414	0.397156	1441495140	0.636658	0.178589	-0.636414	0.397156	1441495140	0.636658	0.178589	-0.636414	0.397156	1441495140	0.647095	0.156006	-0.639404	0.384827	1441495140	0.647095	0.156006	-0.639404	0.384827	1441495140	0.647095	0.156006	-0.639404	0.384827	1441495140	0.647095	0.156006	-0.639404	0.384827	1441495140	0.647095	0.156006	-0.639404	0.384827	1441495140	0.647095	0.156006	-0.639404	0.384827	1441495140	0.647095	0.156006	-0.639404	0.384827	1441495140	0.656799	0.132813	-0.641785	0.372986	1441495140	0.656799	0.132813	-0.641785	0.372986	1441495140	0.656799	0.132813	-0.641785	0.372986	1441495140	0.656799	0.132813	-0.641785	0.372986	1441495140	0.656799	0.132813	-0.641785	0.372986	1441495140	0.66333	0.116211	-0.643066	0.364563	1441495140	0.66333	0.116211	-0.643066	0.364563	1441495140	0.66333	0.116211	-0.643066	0.364563	1441495140	0.66333	0.116211	-0.643066	0.364563	1441495140	0.66333	0.116211	-0.643066	0.364563	1441495140	0.66333	0.116211	-0.643066	0.364563	1441495140	0.668884	0.1026	-0.643494	0.357727	1441495140	0.668884	0.1026	-0.643494	0.357727	1441495140	0.668884	0.1026	-0.643494	0.357727	1441495141	0.668884	0.1026	-0.643494	0.357727	1441495141	0.668884	0.1026	-0.643494	0.357727	1441495141	0.668884	0.1026	-0.643494	0.357727	1441495141	0.673706	0.092712	-0.643433	0.351318	1441495141	0.673706	0.092712	-0.643433	0.351318	1441495141	0.673706	0.092712	-0.643433	0.351318	1441495141	0.673706	0.092712	-0.643433	0.351318	1441495141	0.673706	0.092712	-0.643433	0.351318	1441495141	0.673706	0.092712	-0.643433	0.351318	1441495141	0.673706	0.092712	-0.643433	0.351318	1441495141	0.677002	0.08606	-0.643799	0.34613	1441495141	0.677002	0.08606	-0.643799	0.34613	1441495141	0.677002	0.08606	-0.643799	0.34613	1441495141	0.677002	0.08606	-0.643799	0.34613	1441495141	0.677002	0.08606	-0.643799	0.34613	1441495141	0.677002	0.08606	-0.643799	0.34613	1441495141	0.680237	0.078491	-0.644836	0.3396	1441495141	0.680237	0.078491	-0.644836	0.3396	1441495141	0.680237	0.078491	-0.644836	0.3396	1441495141	0.680237	0.078491	-0.644836	0.3396	1441495141	0.680237	0.078491	-0.644836	0.3396	1441495141	0.680237	0.078491	-0.644836	0.3396	1441495141	0.680237	0.078491	-0.644836	0.3396	1441495141	0.68219	0.068176	-0.647705	0.332336	1441495141	0.68219	0.068176	-0.647705	0.332336	1441495141	0.68219	0.068176	-0.647705	0.332336	1441495141	0.68219	0.068176	-0.647705	0.332336	1441495141	0.68219	0.068176	-0.647705	0.332336	1441495141	0.68219	0.068176	-0.647705	0.332336	1441495141	0.680664	0.063538	-0.650269	0.331238	1441495141	0.680664	0.063538	-0.650269	0.331238	1441495141	0.680664	0.063538	-0.650269	0.331238	1441495141	0.680664	0.063538	-0.650269	0.331238	1441495141	0.680664	0.063538	-0.650269	0.331238	1441495141	0.680664	0.063538	-0.650269	0.331238	1441495141	0.674011	0.07373	-0.65033	0.342468	1441495141	0.674011	0.07373	-0.65033	0.342468	1441495141	0.674011	0.07373	-0.65033	0.342468	1441495141	0.674011	0.07373	-0.65033	0.342468	1441495141	0.674011	0.07373	-0.65033	0.342468	1441495141	0.674011	0.07373	-0.65033	0.342468	1441495141	0.674011	0.07373	-0.65033	0.342468	1441495141	0.665955	0.092468	-0.648376	0.357117	1441495141	0.665955	0.092468	-0.648376	0.357117	1441495141	0.665955	0.092468	-0.648376	0.357117	1441495141	0.665955	0.092468	-0.648376	0.357117	1441495141	0.665955	0.092468	-0.648376	0.357117	1441495141	0.665955	0.092468	-0.648376	0.357117	1441495141	0.658447	0.110779	-0.647034	0.368103	1441495141	0.658447	0.110779	-0.647034	0.368103	1441495141	0.658447	0.110779	-0.647034	0.368103	1441495141	0.658447	0.110779	-0.647034	0.368103	1441495141	0.658447	0.110779	-0.647034	0.368103	1441495141	0.658447	0.110779	-0.647034	0.368103	1441495141	0.658447	0.110779	-0.647034	0.368103	1441495141	0.653137	0.123291	-0.647949	0.372009	1441495141	0.653137	0.123291	-0.647949	0.372009	1441495141	0.653137	0.123291	-0.647949	0.372009	1441495141	0.653137	0.123291	-0.647949	0.372009	1441495141	0.653137	0.123291	-0.647949	0.372009	1441495141	0.653137	0.123291	-0.647949	0.372009	1441495141	0.648926	0.132141	-0.650452	0.371826	1441495141	0.648926	0.132141	-0.650452	0.371826	1441495141	0.648926	0.132141	-0.650452	0.371826	1441495141	0.648926	0.132141	-0.650452	0.371826	1441495141	0.648926	0.132141	-0.650452	0.371826	1441495141	0.648926	0.132141	-0.650452	0.371826	1441495141	0.648926	0.132141	-0.650452	0.371826	1441495141	0.644775	0.139648	-0.652649	0.372498	1441495141	0.644775	0.139648	-0.652649	0.372498	1441495141	0.644775	0.139648	-0.652649	0.372498	1441495141	0.644775	0.139648	-0.652649	0.372498	1441495141	0.644775	0.139648	-0.652649	0.372498	1441495141	0.644775	0.139648	-0.652649	0.372498	1441495141	0.640259	0.152344	-0.651733	0.376953	1441495141	0.640259	0.152344	-0.651733	0.376953	1441495141	0.640259	0.152344	-0.651733	0.376953	1441495141	0.640259	0.152344	-0.651733	0.376953	1441495141	0.640259	0.152344	-0.651733	0.376953	1441495141	0.640259	0.152344	-0.651733	0.376953	1441495141	0.640259	0.152344	-0.651733	0.376953	1441495141	0.636475	0.1651	-0.650085	0.380737	1441495141	0.636475	0.1651	-0.650085	0.380737	1441495141	0.636475	0.1651	-0.650085	0.380737	1441495141	0.636475	0.1651	-0.650085	0.380737	1441495141	0.633667	0.17395	-0.649109	0.383118	1441495141	0.633667	0.17395	-0.649109	0.383118	1441495141	0.633667	0.17395	-0.649109	0.383118	1441495141	0.633667	0.17395	-0.649109	0.383118	1441495141	0.633667	0.17395	-0.649109	0.383118	1441495141	0.633667	0.17395	-0.649109	0.383118	1441495141	0.631287	0.183472	-0.647339	0.385681	1441495141	0.631287	0.183472	-0.647339	0.385681	1441495141	0.631287	0.183472	-0.647339	0.385681	1441495141	0.631287	0.183472	-0.647339	0.385681	1441495141	0.631287	0.183472	-0.647339	0.385681	1441495141	0.631287	0.183472	-0.647339	0.385681	1441495141	0.630981	0.186646	-0.646484	0.386108	1441495141	0.630981	0.186646	-0.646484	0.386108	1441495141	0.630981	0.186646	-0.646484	0.386108	1441495141	0.630981	0.186646	-0.646484	0.386108	1441495141	0.630981	0.186646	-0.646484	0.386108	1441495141	0.630981	0.186646	-0.646484	0.386108	1441495141	0.630981	0.186646	-0.646484	0.386108	1441495141	0.630554	0.187134	-0.645386	0.388306	1441495141	0.630554	0.187134	-0.645386	0.388306	1441495141	0.630554	0.187134	-0.645386	0.388306	1441495141	0.630554	0.187134	-0.645386	0.388306	1441495141	0.630554	0.187134	-0.645386	0.388306	1441495141	0.63147	0.184265	-0.644714	0.389343	1441495141	0.63147	0.184265	-0.644714	0.389343	1441495141	0.63147	0.184265	-0.644714	0.389343	1441495142	0.63147	0.184265	-0.644714	0.389343	1441495142	0.63147	0.184265	-0.644714	0.389343	1441495142	0.63147	0.184265	-0.644714	0.389343	1441495142	0.634399	0.176208	-0.645691	0.38678	1441495142	0.634399	0.176208	-0.645691	0.38678	1441495142	0.634399	0.176208	-0.645691	0.38678	1441495142	0.634399	0.176208	-0.645691	0.38678	1441495142	0.634399	0.176208	-0.645691	0.38678	1441495142	0.634399	0.176208	-0.645691	0.38678	1441495142	0.634399	0.176208	-0.645691	0.38678	1441495142	0.639648	0.165771	-0.647217	0.380066	1441495142	0.639648	0.165771	-0.647217	0.380066	1441495142	0.639648	0.165771	-0.647217	0.380066	1441495142	0.639648	0.165771	-0.647217	0.380066	1441495142	0.639648	0.165771	-0.647217	0.380066	1441495142	0.639648	0.165771	-0.647217	0.380066	1441495142	0.646729	0.150635	-0.650879	0.36792	1441495142	0.646729	0.150635	-0.650879	0.36792	1441495142	0.646729	0.150635	-0.650879	0.36792	1441495142	0.646729	0.150635	-0.650879	0.36792	1441495142	0.646729	0.150635	-0.650879	0.36792	1441495142	0.646729	0.150635	-0.650879	0.36792	1441495142	0.653687	0.132141	-0.656189	0.353027	1441495142	0.653687	0.132141	-0.656189	0.353027	1441495142	0.653687	0.132141	-0.656189	0.353027	1441495142	0.653687	0.132141	-0.656189	0.353027	1441495142	0.653687	0.132141	-0.656189	0.353027	1441495142	0.653687	0.132141	-0.656189	0.353027	1441495142	0.653687	0.132141	-0.656189	0.353027	1441495142	0.660583	0.11438	-0.658997	0.340881	1441495142	0.660583	0.11438	-0.658997	0.340881	1441495142	0.660583	0.11438	-0.658997	0.340881	1441495142	0.660583	0.11438	-0.658997	0.340881	1441495142	0.660583	0.11438	-0.658997	0.340881	1441495142	0.660583	0.11438	-0.658997	0.340881	1441495142	0.6651	0.101929	-0.658569	0.336914	1441495142	0.6651	0.101929	-0.658569	0.336914	1441495142	0.6651	0.101929	-0.658569	0.336914	1441495142	0.6651	0.101929	-0.658569	0.336914	1441495142	0.6651	0.101929	-0.658569	0.336914	1441495142	0.6651	0.101929	-0.658569	0.336914	1441495142	0.668152	0.090027	-0.658447	0.334534	1441495142	0.668152	0.090027	-0.658447	0.334534	1441495142	0.668152	0.090027	-0.658447	0.334534	1441495142	0.668152	0.090027	-0.658447	0.334534	1441495142	0.668152	0.090027	-0.658447	0.334534	1441495142	0.668152	0.090027	-0.658447	0.334534	1441495142	0.67157	0.081421	-0.658997	0.328796	1441495142	0.67157	0.081421	-0.658997	0.328796	1441495142	0.67157	0.081421	-0.658997	0.328796	1441495142	0.67157	0.081421	-0.658997	0.328796	1441495142	0.67157	0.081421	-0.658997	0.328796	1441495142	0.67157	0.081421	-0.658997	0.328796	1441495142	0.677429	0.065308	-0.660767	0.316528	1441495142	0.677429	0.065308	-0.660767	0.316528	1441495142	0.677429	0.065308	-0.660767	0.316528	1441495142	0.677429	0.065308	-0.660767	0.316528	1441495142	0.677429	0.065308	-0.660767	0.316528	1441495142	0.677429	0.065308	-0.660767	0.316528	1441495142	0.677429	0.065308	-0.660767	0.316528	1441495142	0.683289	0.046021	-0.663696	0.300781	1441495142	0.683289	0.046021	-0.663696	0.300781	1441495142	0.683289	0.046021	-0.663696	0.300781	1441495142	0.683289	0.046021	-0.663696	0.300781	1441495142	0.683289	0.046021	-0.663696	0.300781	1441495142	0.683289	0.046021	-0.663696	0.300781	1441495142	0.685852	0.033325	-0.666199	0.290955	1441495142	0.685852	0.033325	-0.666199	0.290955	1441495142	0.685852	0.033325	-0.666199	0.290955	1441495142	0.685852	0.033325	-0.666199	0.290955	1441495142	0.685852	0.033325	-0.666199	0.290955	1441495142	0.685852	0.033325	-0.666199	0.290955	1441495142	0.685547	0.030273	-0.667542	0.28894	1441495142	0.685547	0.030273	-0.667542	0.28894	1441495142	0.685547	0.030273	-0.667542	0.28894	1441495142	0.685547	0.030273	-0.667542	0.28894	1441495142	0.685547	0.030273	-0.667542	0.28894	1441495142	0.685547	0.030273	-0.667542	0.28894	1441495142	0.685547	0.030273	-0.667542	0.28894	1441495142	0.6828	0.036194	-0.666565	0.296875	1441495142	0.6828	0.036194	-0.666565	0.296875	1441495142	0.6828	0.036194	-0.666565	0.296875	1441495142	0.6828	0.036194	-0.666565	0.296875	1441495142	0.6828	0.036194	-0.666565	0.296875	1441495142	0.6828	0.036194	-0.666565	0.296875	1441495142	0.677673	0.052979	-0.664124	0.311279	1441495142	0.677673	0.052979	-0.664124	0.311279	1441495142	0.677673	0.052979	-0.664124	0.311279	1441495142	0.67157	0.071228	-0.662537	0.323975	1441495142	0.67157	0.071228	-0.662537	0.323975	1441495142	0.67157	0.071228	-0.662537	0.323975	1441495142	0.67157	0.071228	-0.662537	0.323975	1441495142	0.67157	0.071228	-0.662537	0.323975	1441495142	0.67157	0.071228	-0.662537	0.323975	1441495142	0.666443	0.084656	-0.662476	0.33136	1441495142	0.666443	0.084656	-0.662476	0.33136	1441495142	0.666443	0.084656	-0.662476	0.33136	1441495142	0.666443	0.084656	-0.662476	0.33136	1441495142	0.666443	0.084656	-0.662476	0.33136	1441495142	0.666443	0.084656	-0.662476	0.33136	1441495142	0.660828	0.097534	-0.663086	0.337769	1441495142	0.660828	0.097534	-0.663086	0.337769	1441495142	0.660828	0.097534	-0.663086	0.337769	1441495142	0.660828	0.097534	-0.663086	0.337769	1441495142	0.660828	0.097534	-0.663086	0.337769	1441495142	0.660828	0.097534	-0.663086	0.337769	1441495142	0.655334	0.111023	-0.663208	0.344055	1441495142	0.655334	0.111023	-0.663208	0.344055	1441495142	0.655334	0.111023	-0.663208	0.344055	1441495142	0.655334	0.111023	-0.663208	0.344055	1441495143	0.655334	0.111023	-0.663208	0.344055	1441495143	0.655334	0.111023	-0.663208	0.344055	1441495143	0.650391	0.124512	-0.662781	0.349548	1441495143	0.650391	0.124512	-0.662781	0.349548	1441495143	0.650391	0.124512	-0.662781	0.349548	1441495143	0.650391	0.124512	-0.662781	0.349548	1441495143	0.650391	0.124512	-0.662781	0.349548	1441495143	0.650391	0.124512	-0.662781	0.349548	1441495143	0.646301	0.136353	-0.66217	0.35376	1441495143	0.646301	0.136353	-0.66217	0.35376	1441495143	0.646301	0.136353	-0.66217	0.35376	1441495143	0.646301	0.136353	-0.66217	0.35376	1441495143	0.646301	0.136353	-0.66217	0.35376	1441495143	0.646301	0.136353	-0.66217	0.35376	1441495143	0.646301	0.136353	-0.66217	0.35376	1441495143	0.643311	0.146179	-0.661438	0.35675	1441495143	0.643311	0.146179	-0.661438	0.35675	1441495143	0.643311	0.146179	-0.661438	0.35675	1441495143	0.643311	0.146179	-0.661438	0.35675	1441495143																																																																																																																																																																																																																																																																																																																																																																																																																																																																																																																																																																																																																																																																																																																																																																																																																																																																																																																																																																																																																																																																																																																																																																																																													
0.606384	0.026245	-0.441284	0.66095	1441495145	0.606384	0.026245	-0.441284	0.66095	1441495145	0.606384	0.026245	-0.441284	0.66095	1441495145	0.606384	0.026245	-0.441284	0.66095	1441495145	0.606384	0.026245	-0.441284	0.66095	1441495145	0.606384	0.026245	-0.441284	0.66095	1441495145	0.593689	-0.039612	-0.367249	0.714905	1441495146	0.593689	-0.039612	-0.367249	0.714905	1441495146	0.593689	-0.039612	-0.367249	0.714905	1441495146	0.593689	-0.039612	-0.367249	0.714905	1441495146	0.593689	-0.039612	-0.367249	0.714905	1441495146	0.593689	-0.039612	-0.367249	0.714905	1441495146	0.593689	-0.039612	-0.367249	0.714905	1441495146	0.578125	-0.115784	-0.296509	0.751221	1441495146	0.578125	-0.115784	-0.296509	0.751221	1441495146	0.578125	-0.115784	-0.296509	0.751221	1441495146	0.578125	-0.115784	-0.296509	0.751221	1441495146	0.578125	-0.115784	-0.296509	0.751221	1441495146	0.561096	-0.187195	-0.227173	0.773621	1441495146	0.561096	-0.187195	-0.227173	0.773621	1441495146	0.561096	-0.187195	-0.227173	0.773621	1441495146	0.561096	-0.187195	-0.227173	0.773621	1441495146	0.561096	-0.187195	-0.227173	0.773621	1441495146	0.561096	-0.187195	-0.227173	0.773621	1441495146	0.541931	-0.24823	-0.168579	0.785034	1441495146	0.541931	-0.24823	-0.168579	0.785034	1441495146	0.541931	-0.24823	-0.168579	0.785034	1441495146	0.541931	-0.24823	-0.168579	0.785034	1441495146	0.541931	-0.24823	-0.168579	0.785034	1441495146	0.541931	-0.24823	-0.168579	0.785034	1441495146	0.526794	-0.287415	-0.117432	0.791199	1441495146	0.526794	-0.287415	-0.117432	0.791199	1441495146	0.526794	-0.287415	-0.117432	0.791199	1441495146	0.526794	-0.287415	-0.117432	0.791199	1441495146	0.526794	-0.287415	-0.117432	0.791199	1441495146	0.526794	-0.287415	-0.117432	0.791199	1441495146	0.515747	-0.311157	-0.077698	0.794434	1441495146	0.515747	-0.311157	-0.077698	0.794434	1441495146	0.515747	-0.311157	-0.077698	0.794434	1441495146	0.515747	-0.311157	-0.077698	0.794434	1441495146	0.515747	-0.311157	-0.077698	0.794434	1441495146	0.515747	-0.311157	-0.077698	0.794434	1441495146	0.515747	-0.311157	-0.077698	0.794434	1441495146	0.501831	-0.328003	-0.05072	0.798767	1441495146	0.501831	-0.328003	-0.05072	0.798767	1441495146	0.501831	-0.328003	-0.05072	0.798767	1441495146	0.501831	-0.328003	-0.05072	0.798767	1441495146	0.501831	-0.328003	-0.05072	0.798767	1441495146	0.501831	-0.328003	-0.05072	0.798767	1441495146	0.482727	-0.337036	-0.025513	0.807861	1441495146	0.482727	-0.337036	-0.025513	0.807861	1441495146	0.482727	-0.337036	-0.025513	0.807861	1441495146	0.482727	-0.337036	-0.025513	0.807861	1441495146	0.482727	-0.337036	-0.025513	0.807861	1441495146	0.482727	-0.337036	-0.025513	0.807861	1441495146	0.456604	-0.343933	0.000854	0.820435	1441495146	0.456604	-0.343933	0.000854	0.820435	1441495146	0.456604	-0.343933	0.000854	0.820435	1441495146	0.456604	-0.343933	0.000854	0.820435	1441495146	0.425171	-0.348755	0.03302	0.834534	1441495146	0.425171	-0.348755	0.03302	0.834534	1441495146	0.425171	-0.348755	0.03302	0.834534	1441495146	0.425171	-0.348755	0.03302	0.834534	1441495146	0.425171	-0.348755	0.03302	0.834534	1441495146	0.425171	-0.348755	0.03302	0.834534	1441495146	0.425171	-0.348755	0.03302	0.834534	1441495146	0.392883	-0.350281	0.069275	0.847412	1441495146	0.392883	-0.350281	0.069275	0.847412	1441495146	0.392883	-0.350281	0.069275	0.847412	1441495146	0.392883	-0.350281	0.069275	0.847412	1441495146	0.392883	-0.350281	0.069275	0.847412	1441495146	0.392883	-0.350281	0.069275	0.847412	1441495146	0.364868	-0.343384	0.096985	0.859924	1441495146	0.364868	-0.343384	0.096985	0.859924	1441495146	0.364868	-0.343384	0.096985	0.859924	1441495146	0.364868	-0.343384	0.096985	0.859924	1441495146	0.364868	-0.343384	0.096985	0.859924	1441495146	0.364868	-0.343384	0.096985	0.859924	1441495146	0.345886	-0.328064	0.098816	0.873474	1441495146	0.345886	-0.328064	0.098816	0.873474	1441495146	0.345886	-0.328064	0.098816	0.873474	1441495146	0.345886	-0.328064	0.098816	0.873474	1441495146	0.345886	-0.328064	0.098816	0.873474	1441495146	0.345886	-0.328064	0.098816	0.873474	1441495146	0.348083	-0.289246	0.103027	0.885742	1441495146	0.348083	-0.289246	0.103027	0.885742	1441495146	0.348083	-0.289246	0.103027	0.885742	1441495146	0.348083	-0.289246	0.103027	0.885742	1441495146	0.348083	-0.289246	0.103027	0.885742	1441495146	0.348083	-0.289246	0.103027	0.885742	1441495146	0.371277	-0.236755	0.101929	0.891968	1441495146	0.371277	-0.236755	0.101929	0.891968	1441495146	0.371277	-0.236755	0.101929	0.891968	1441495146	0.371277	-0.236755	0.101929	0.891968	1441495146	0.371277	-0.236755	0.101929	0.891968	1441495146	0.415466	-0.165344	0.106995	0.888	1441495146	0.415466	-0.165344	0.106995	0.888	1441495146	0.415466	-0.165344	0.106995	0.888	1441495146	0.415466	-0.165344	0.106995	0.888	1441495146	0.415466	-0.165344	0.106995	0.888	1441495146	0.415466	-0.165344	0.106995	0.888	1441495146	0.472046	-0.087585	0.100952	0.871338	1441495146	0.472046	-0.087585	0.100952	0.871338	1441495146	0.472046	-0.087585	0.100952	0.871338	1441495146	0.472046	-0.087585	0.100952	0.871338	1441495146	0.472046	-0.087585	0.100952	0.871338	1441495146	0.472046	-0.087585	0.100952	0.871338	1441495146	0.53125	-0.026428	0.069031	0.843933	1441495146	0.53125	-0.026428	0.069031	0.843933	1441495146	0.53125	-0.026428	0.069031	0.843933	1441495146	0.53125	-0.026428	0.069031	0.843933	1441495146	0.53125	-0.026428	0.069031	0.843933	1441495146	0.571533	0.020813	0.036621	0.819458	1441495146	0.571533	0.020813	0.036621	0.819458	1441495146	0.571533	0.020813	0.036621	0.819458	1441495146	0.571533	0.020813	0.036621	0.819458	1441495147	0.571533	0.020813	0.036621	0.819458	1441495147	0.571533	0.020813	0.036621	0.819458	1441495147	0.585571	0.042419	0.015137	0.809326	1441495147	0.585571	0.042419	0.015137	0.809326	1441495147	0.585571	0.042419	0.015137	0.809326	1441495147	0.585571	0.042419	0.015137	0.809326	1441495147	0.585571	0.042419	0.015137	0.809326	1441495147	0.585571	0.042419	0.015137	0.809326	1441495147	0.585571	0.042419	0.015137	0.809326	1441495147	0.581238	0.049438	0.011108	0.812073	1441495147	0.581238	0.049438	0.011108	0.812073	1441495147	0.581238	0.049438	0.011108	0.812073	1441495147	0.581238	0.049438	0.011108	0.812073	1441495147	0.581238	0.049438	0.011108	0.812073	1441495147	0.581238	0.049438	0.011108	0.812073	1441495147	0.567261	0.046997	0.015869	0.822021	1441495147	0.567261	0.046997	0.015869	0.822021	1441495147	0.567261	0.046997	0.015869	0.822021	1441495147	0.567261	0.046997	0.015869	0.822021	1441495147	0.567261	0.046997	0.015869	0.822021	1441495147	0.567261	0.046997	0.015869	0.822021	1441495147	0.567261	0.046997	0.015869	0.822021	1441495147	0.540466	0.026794	0.021118	0.840637	1441495147	0.540466	0.026794	0.021118	0.840637	1441495147	0.540466	0.026794	0.021118	0.840637	1441495147	0.540466	0.026794	0.021118	0.840637	1441495147	0.540466	0.026794	0.021118	0.840637	1441495147	0.540466	0.026794	0.021118	0.840637	1441495147	0.50177	0.00293	0.034485	0.864258	1441495147	0.50177	0.00293	0.034485	0.864258	1441495147	0.50177	0.00293	0.034485	0.864258	1441495147	0.50177	0.00293	0.034485	0.864258	1441495147	0.46283	-0.018921	0.055054	0.88446	1441495147	0.46283	-0.018921	0.055054	0.88446	1441495147	0.46283	-0.018921	0.055054	0.88446	1441495147	0.46283	-0.018921	0.055054	0.88446	1441495147	0.46283	-0.018921	0.055054	0.88446	1441495147	0.46283	-0.018921	0.055054	0.88446	1441495147	0.46283	-0.018921	0.055054	0.88446	1441495147	0.427917	-0.054688	0.06427	0.899841	1441495147	0.427917	-0.054688	0.06427	0.899841	1441495147	0.427917	-0.054688	0.06427	0.899841	1441495147	0.427917	-0.054688	0.06427	0.899841	1441495147	0.402466	-0.089111	0.074829	0.907959	1441495147	0.402466	-0.089111	0.074829	0.907959	1441495147	0.402466	-0.089111	0.074829	0.907959	1441495147	0.402466	-0.089111	0.074829	0.907959	1441495147	0.402466	-0.089111	0.074829	0.907959	1441495147	0.402466	-0.089111	0.074829	0.907959	1441495147	0.402466	-0.089111	0.074829	0.907959	1441495147	0.384583	-0.133545	0.073425	0.9104	1441495147	0.384583	-0.133545	0.073425	0.9104	1441495147	0.384583	-0.133545	0.073425	0.9104	1441495147	0.384583	-0.133545	0.073425	0.9104	1441495147	0.384583	-0.133545	0.073425	0.9104	1441495147	0.384583	-0.133545	0.073425	0.9104	1441495147	0.378113	-0.170715	0.07605	0.906677	1441495147	0.378113	-0.170715	0.07605	0.906677	1441495147	0.378113	-0.170715	0.07605	0.906677	1441495147	0.378113	-0.170715	0.07605	0.906677	1441495147	0.378113	-0.170715	0.07605	0.906677	1441495147	0.377869	-0.197632	0.075867	0.901306	1441495147	0.377869	-0.197632	0.075867	0.901306	1441495147	0.377869	-0.197632	0.075867	0.901306	1441495147	0.377869	-0.197632	0.075867	0.901306	1441495147	0.377869	-0.197632	0.075867	0.901306	1441495147	0.377869	-0.197632	0.075867	0.901306	1441495147	0.379272	-0.215149	0.071777	0.897034	1441495147	0.379272	-0.215149	0.071777	0.897034	1441495147	0.379272	-0.215149	0.071777	0.897034	1441495147	0.379272	-0.215149	0.071777	0.897034	1441495147	0.379272	-0.215149	0.071777	0.897034	1441495147	0.379272	-0.215149	0.071777	0.897034	1441495147	0.377808	-0.229248	0.065369	0.894653	1441495147	0.377808	-0.229248	0.065369	0.894653	1441495147	0.377808	-0.229248	0.065369	0.894653	1441495147	0.377808	-0.229248	0.065369	0.894653	1441495147	0.377808	-0.229248	0.065369	0.894653	1441495147	0.377808	-0.229248	0.065369	0.894653	1441495147	0.373352	-0.239807	0.067993	0.893555	1441495147	0.373352	-0.239807	0.067993	0.893555	1441495147	0.373352	-0.239807	0.067993	0.893555	1441495147	0.373352	-0.239807	0.067993	0.893555	1441495147	0.373352	-0.239807	0.067993	0.893555	1441495147	0.373352	-0.239807	0.067993	0.893555	1441495147	0.373352	-0.239807	0.067993	0.893555	1441495147	0.367798	-0.246399	0.085693	0.892517	1441495147	0.367798	-0.246399	0.085693	0.892517	1441495147	0.367798	-0.246399	0.085693	0.892517	1441495147	0.367798	-0.246399	0.085693	0.892517	1441495147	0.367798	-0.246399	0.085693	0.892517	1441495147	0.367798	-0.246399	0.085693	0.892517	1441495147	0.362305	-0.246887	0.107117	0.892334	1441495147	0.362305	-0.246887	0.107117	0.892334	1441495147	0.362305	-0.246887	0.107117	0.892334	1441495147	0.362305	-0.246887	0.107117	0.892334	1441495147	0.362305	-0.246887	0.107117	0.892334	1441495147	0.362305	-0.246887	0.107117	0.892334	1441495147	0.355713	-0.244019	0.123108	0.893677	1441495147	0.355713	-0.244019	0.123108	0.893677	1441495147	0.355713	-0.244019	0.123108	0.893677	1441495147	0.355713	-0.244019	0.123108	0.893677	1441495147	0.355713	-0.244019	0.123108	0.893677	1441495147	0.355713	-0.244019	0.123108	0.893677	1441495147	0.350952	-0.236816	0.130981	0.896423	1441495147	0.350952	-0.236816	0.130981	0.896423	1441495147	0.350952	-0.236816	0.130981	0.896423	1441495147	0.350952	-0.236816	0.130981	0.896423	1441495148	0.350952	-0.236816	0.130981	0.896423	1441495148	0.350952	-0.236816	0.130981	0.896423	1441495148	0.352173	-0.223145	0.130615	0.899475	1441495148	0.352173	-0.223145	0.130615	0.899475	1441495148	0.352173	-0.223145	0.130615	0.899475	1441495148	0.352173	-0.223145	0.130615	0.899475	1441495148	0.352173	-0.223145	0.130615	0.899475	1441495148	0.352173	-0.223145	0.130615	0.899475	1441495148	0.36615	-0.198853	0.122742	0.900696	1441495148	0.36615	-0.198853	0.122742	0.900696	1441495148	0.36615	-0.198853	0.122742	0.900696	1441495148	0.36615	-0.198853	0.122742	0.900696	1441495148	0.36615	-0.198853	0.122742	0.900696	1441495148	0.36615	-0.198853	0.122742	0.900696	1441495148	0.396729	-0.164185	0.110535	0.896301	1441495148	0.396729	-0.164185	0.110535	0.896301	1441495148	0.396729	-0.164185	0.110535	0.896301	1441495148	0.396729	-0.164185	0.110535	0.896301	1441495148	0.396729	-0.164185	0.110535	0.896301	1441495148	0.396729	-0.164185	0.110535	0.896301	1441495148	0.396729	-0.164185	0.110535	0.896301	1441495148	0.441528	-0.116028	0.101501	0.88385	1441495148	0.441528	-0.116028	0.101501	0.88385	1441495148	0.441528	-0.116028	0.101501	0.88385	1441495148	0.441528	-0.116028	0.101501	0.88385	1441495148	0.441528	-0.116028	0.101501	0.88385	1441495148	0.441528	-0.116028	0.101501	0.88385	1441495148	0.497803	-0.058594	0.093933	0.860168	1441495148	0.497803	-0.058594	0.093933	0.860168	1441495148	0.497803	-0.058594	0.093933	0.860168	1441495148	0.497803	-0.058594	0.093933	0.860168	1441495148	0.497803	-0.058594	0.093933	0.860168	1441495148	0.497803	-0.058594	0.093933	0.860168	1441495148	0.557373	-0.008667	0.073364	0.826904	1441495148	0.557373	-0.008667	0.073364	0.826904	1441495148	0.557373	-0.008667	0.073364	0.826904	1441495148	0.557373	-0.008667	0.073364	0.826904	1441495148	0.557373	-0.008667	0.073364	0.826904	1441495148	0.557373	-0.008667	0.073364	0.826904	1441495148	0.557373	-0.008667	0.073364	0.826904	1441495148	0.593567	0.044495	0.059753	0.80127	1441495148	0.593567	0.044495	0.059753	0.80127	1441495148	0.593567	0.044495	0.059753	0.80127	1441495148	0.593567	0.044495	0.059753	0.80127	1441495148	0.607056	0.070129	0.045654	0.790161	1441495148	0.607056	0.070129	0.045654	0.790161	1441495148	0.607056	0.070129	0.045654	0.790161	1441495148	0.608521	0.081055	0.0401	0.78833	1441495148	0.608521	0.081055	0.0401	0.78833	1441495148	0.608521	0.081055	0.0401	0.78833	1441495148	0.608521	0.081055	0.0401	0.78833	1441495148	0.608521	0.081055	0.0401	0.78833	1441495148	0.608521	0.081055	0.0401	0.78833	1441495148	0.60144	0.069031	0.02887	0.795349	1441495148	0.60144	0.069031	0.02887	0.795349	1441495148	0.60144	0.069031	0.02887	0.795349	1441495148	0.60144	0.069031	0.02887	0.795349	1441495148	0.60144	0.069031	0.02887	0.795349	1441495148	0.60144	0.069031	0.02887	0.795349	1441495148	0.580017	0.052979	0.034607	0.812073	1441495148	0.580017	0.052979	0.034607	0.812073	1441495148	0.580017	0.052979	0.034607	0.812073	1441495148	0.580017	0.052979	0.034607	0.812073	1441495148	0.580017	0.052979	0.034607	0.812073	1441495148	0.580017	0.052979	0.034607	0.812073	1441495148	0.54541	0.014954	0.038086	0.837158	1441495148	0.54541	0.014954	0.038086	0.837158	1441495148	0.54541	0.014954	0.038086	0.837158	1441495148	0.54541	0.014954	0.038086	0.837158	1441495148	0.54541	0.014954	0.038086	0.837158	1441495148	0.54541	0.014954	0.038086	0.837158	1441495148	0.502502	-0.024536	0.049438	0.862793	1441495148	0.502502	-0.024536	0.049438	0.862793	1441495148	0.502502	-0.024536	0.049438	0.862793	1441495148	0.502502	-0.024536	0.049438	0.862793	1441495148	0.502502	-0.024536	0.049438	0.862793	1441495148	0.502502	-0.024536	0.049438	0.862793	1441495148	0.459106	-0.065979	0.059875	0.88385	1441495148	0.459106	-0.065979	0.059875	0.88385	1441495148	0.459106	-0.065979	0.059875	0.88385	1441495148	0.459106	-0.065979	0.059875	0.88385	1441495148	0.459106	-0.065979	0.059875	0.88385	1441495148	0.459106	-0.065979	0.059875	0.88385	1441495148	0.459106	-0.065979	0.059875	0.88385	1441495148	0.41748	-0.100037	0.072876	0.900146	1441495148	0.41748	-0.100037	0.072876	0.900146	1441495148	0.41748	-0.100037	0.072876	0.900146	1441495148	0.41748	-0.100037	0.072876	0.900146	1441495148	0.41748	-0.100037	0.072876	0.900146	1441495148	0.41748	-0.100037	0.072876	0.900146	1441495148	0.385254	-0.12085	0.085693	0.910767	1441495148	0.385254	-0.12085	0.085693	0.910767	1441495148	0.385254	-0.12085	0.085693	0.910767	1441495148	0.385254	-0.12085	0.085693	0.910767	1441495148	0.385254	-0.12085	0.085693	0.910767	1441495148	0.385254	-0.12085	0.085693	0.910767	1441495148	0.373535	-0.13916	0.087585	0.912903	1441495148	0.373535	-0.13916	0.087585	0.912903	1441495148	0.373535	-0.13916	0.087585	0.912903	1441495148	0.373535	-0.13916	0.087585	0.912903	1441495148	0.373535	-0.13916	0.087585	0.912903	1441495148	0.373535	-0.13916	0.087585	0.912903	1441495148	0.380249	-0.156921	0.084412	0.907532	1441495148	0.380249	-0.156921	0.084412	0.907532	1441495148	0.380249	-0.156921	0.084412	0.907532	1441495148	0.380249	-0.156921	0.084412	0.907532	1441495149	0.380249	-0.156921	0.084412	0.907532	1441495149	0.380249	-0.156921	0.084412	0.907532	1441495149	0.380249	-0.156921	0.084412	0.907532	1441495149	0.400696	-0.179443	0.066345	0.895996	1441495149	0.400696	-0.179443	0.066345	0.895996	1441495149	0.400696	-0.179443	0.066345	0.895996	1441495149	0.400696	-0.179443	0.066345	0.895996	1441495149	0.400696	-0.179443	0.066345	0.895996	1441495149	0.400696	-0.179443	0.066345	0.895996	1441495149	0.426941	-0.195496	0.047607	0.881592	1441495149	0.426941	-0.195496	0.047607	0.881592	1441495149	0.426941	-0.195496	0.047607	0.881592	1441495149	0.426941	-0.195496	0.047607	0.881592	1441495149	0.426941	-0.195496	0.047607	0.881592	1441495149	0.426941	-0.195496	0.047607	0.881592	1441495149	0.447327	-0.207642	0.030212	0.869385	1441495149	0.447327	-0.207642	0.030212	0.869385	1441495149	0.447327	-0.207642	0.030212	0.869385	1441495149	0.447327	-0.207642	0.030212	0.869385	1441495149	0.447327	-0.207642	0.030212	0.869385	1441495149	0.447327	-0.207642	0.030212	0.869385	1441495149	0.451904	-0.217834	0.018799	0.864807	1441495149	0.451904	-0.217834	0.018799	0.864807	1441495149	0.451904	-0.217834	0.018799	0.864807	1441495149	0.451904	-0.217834	0.018799	0.864807	1441495149	0.451904	-0.217834	0.018799	0.864807	1441495149	0.451904	-0.217834	0.018799	0.864807	1441495149	0.451904	-0.217834	0.018799	0.864807	1441495149	0.445129	-0.2229	0.027527	0.866821	1441495149	0.445129	-0.2229	0.027527	0.866821	1441495149	0.445129	-0.2229	0.027527	0.866821	1441495149	0.445129	-0.2229	0.027527	0.866821	1441495149	0.445129	-0.2229	0.027527	0.866821	1441495149	0.445129	-0.2229	0.027527	0.866821	1441495149	0.43219	-0.229187	0.046021	0.870911	1441495149	0.43219	-0.229187	0.046021	0.870911	1441495149	0.43219	-0.229187	0.046021	0.870911	1441495149	0.43219	-0.229187	0.046021	0.870911	1441495149	0.43219	-0.229187	0.046021	0.870911	1441495149	0.43219	-0.229187	0.046021	0.870911	1441495149	0.414368	-0.234863	0.070129	0.876465	1441495149	0.414368	-0.234863	0.070129	0.876465	1441495149	0.414368	-0.234863	0.070129	0.876465	1441495149	0.414368	-0.234863	0.070129	0.876465	1441495149	0.414368	-0.234863	0.070129	0.876465	1441495149	0.414368	-0.234863	0.070129	0.876465	1441495149	0.394653	-0.239685	0.101563	0.881165	1441495149	0.394653	-0.239685	0.101563	0.881165	1441495149	0.394653	-0.239685	0.101563	0.881165	1441495149	0.394653	-0.239685	0.101563	0.881165	1441495149	0.394653	-0.239685	0.101563	0.881165	1441495149	0.394653	-0.239685	0.101563	0.881165	1441495149	0.394653	-0.239685	0.101563	0.881165	1441495149	0.379456	-0.242493	0.124084	0.884155	1441495149	0.379456	-0.242493	0.124084	0.884155	1441495149	0.379456	-0.242493	0.124084	0.884155	1441495149	0.379456	-0.242493	0.124084	0.884155	1441495149	0.379456	-0.242493	0.124084	0.884155	1441495149	0.379456	-0.242493	0.124084	0.884155	1441495149	0.371887	-0.239319	0.136597	0.886414	1441495149	0.371887	-0.239319	0.136597	0.886414	1441495149	0.371887	-0.239319	0.136597	0.886414	1441495149	0.371887	-0.239319	0.136597	0.886414	1441495149	0.371887	-0.239319	0.136597	0.886414	1441495149	0.371887	-0.239319	0.136597	0.886414	1441495149	0.371887	-0.239319	0.136597	0.886414	1441495149	0.375793	-0.228088	0.131226	0.888489	1441495149	0.375793	-0.228088	0.131226	0.888489	1441495149	0.375793	-0.228088	0.131226	0.888489	1441495149	0.375793	-0.228088	0.131226	0.888489	1441495149	0.375793	-0.228088	0.131226	0.888489	1441495149	0.375793	-0.228088	0.131226	0.888489	1441495149	0.392944	-0.207458	0.115662	0.888306	1441495149	0.392944	-0.207458	0.115662	0.888306	1441495149	0.392944	-0.207458	0.115662	0.888306	1441495149	0.392944	-0.207458	0.115662	0.888306	1441495149	0.392944	-0.207458	0.115662	0.888306	1441495149	0.392944	-0.207458	0.115662	0.888306	1441495149	0.429077	-0.161438	0.11554	0.881165	1441495149	0.429077	-0.161438	0.11554	0.881165	1441495149	0.429077	-0.161438	0.11554	0.881165	1441495149	0.429077	-0.161438	0.11554	0.881165	1441495149	0.429077	-0.161438	0.11554	0.881165	1441495149	0.429077	-0.161438	0.11554	0.881165	1441495149	0.429077	-0.161438	0.11554	0.881165	1441495149	0.477173	-0.106934	0.111816	0.865051	1441495149	0.477173	-0.106934	0.111816	0.865051	1441495149	0.477173	-0.106934	0.111816	0.865051	1441495149	0.477173	-0.106934	0.111816	0.865051	1441495149	0.477173	-0.106934	0.111816	0.865051	1441495149	0.477173	-0.106934	0.111816	0.865051	1441495149	0.532288	-0.045349	0.107666	0.838379	1441495149	0.532288	-0.045349	0.107666	0.838379	1441495149	0.532288	-0.045349	0.107666	0.838379	1441495149	0.532288	-0.045349	0.107666	0.838379	1441495149	0.532288	-0.045349	0.107666	0.838379	1441495149	0.532288	-0.045349	0.107666	0.838379	1441495149	0.583374	-0.00238	0.085205	0.807617	1441495149	0.583374	-0.00238	0.085205	0.807617	1441495149	0.583374	-0.00238	0.085205	0.807617	1441495149	0.583374	-0.00238	0.085205	0.807617	1441495149	0.583374	-0.00238	0.085205	0.807617	1441495149	0.583374	-0.00238	0.085205	0.807617	1441495149	0.60614	0.016357	0.054443	0.793274	1441495149	0.60614	0.016357	0.054443	0.793274	1441495149	0.60614	0.016357	0.054443	0.793274	1441495149	0.60614	0.016357	0.054443	0.793274	1441495149	0.60614	0.016357	0.054443	0.793274	1441495149	0.60614	0.016357	0.054443	0.793274	1441495149	0.608276	0.027039	0.048096	0.791748	1441495149	0.608276	0.027039	0.048096	0.791748	1441495149	0.608276	0.027039	0.048096	0.791748	1441495149	0.608276	0.027039	0.048096	0.791748	1441495149	0.608276	0.027039	0.048096	0.791748	1441495149	0.608276	0.027039	0.048096	0.791748	1441495149	0.600037	0.026306	0.04657	0.798096	1441495150	0.600037	0.026306	0.04657	0.798096	1441495150	0.600037	0.026306	0.04657	0.798096	1441495150	0.600037	0.026306	0.04657	0.798096	1441495150	0.600037	0.026306	0.04657	0.798096	1441495150	0.600037	0.026306	0.04657	0.798096	1441495150	0.600037	0.026306	0.04657	0.798096	1441495150	0.578186	0.010742	0.048584	0.814331	1441495150	0.578186	0.010742	0.048584	0.814331	1441495150	0.578186	0.010742	0.048584	0.814331	1441495150	0.578186	0.010742	0.048584	0.814331	1441495150	0.578186	0.010742	0.048584	0.814331	1441495150	0.578186	0.010742	0.048584	0.814331	1441495150	0.544495	-0.018005	0.05188	0.836914	1441495150	0.544495	-0.018005	0.05188	0.836914	1441495150	0.544495	-0.018005	0.05188	0.836914	1441495150	0.544495	-0.018005	0.05188	0.836914	1441495150	0.544495	-0.018005	0.05188	0.836914	1441495150	0.544495	-0.018005	0.05188	0.836914	1441495150	0.504517	-0.047974	0.064453	0.859619	1441495150	0.504517	-0.047974	0.064453	0.859619	1441495150	0.504517	-0.047974	0.064453	0.859619	1441495150	0.504517	-0.047974	0.064453	0.859619	1441495150	0.504517	-0.047974	0.064453	0.859619	1441495150	0.504517	-0.047974	0.064453	0.859619	1441495150	0.504517	-0.047974	0.064453	0.859619	1441495150	0.466919	-0.080017	0.078003	0.877136	1441495150	0.466919	-0.080017	0.078003	0.877136	1441495150	0.466919	-0.080017	0.078003	0.877136	1441495150	0.466919	-0.080017	0.078003	0.877136	1441495150	0.466919	-0.080017	0.078003	0.877136	1441495150	0.466919	-0.080017	0.078003	0.877136	1441495150	0.437073	-0.108582	0.092224	0.888	1441495150	0.437073	-0.108582	0.092224	0.888	1441495150	0.437073	-0.108582	0.092224	0.888	1441495150	0.437073	-0.108582	0.092224	0.888	1441495150	0.437073	-0.108582	0.092224	0.888	1441495150	0.437073	-0.108582	0.092224	0.888	1441495150	0.414429	-0.141846	0.095825	0.893799	1441495150	0.414429	-0.141846	0.095825	0.893799	1441495150	0.414429	-0.141846	0.095825	0.893799	1441495150	0.414429	-0.141846	0.095825	0.893799	1441495150	0.414429	-0.141846	0.095825	0.893799	1441495150	0.414429	-0.141846	0.095825	0.893799	1441495150	0.40564	-0.167725	0.10083	0.892822	1441495150	0.40564	-0.167725	0.10083	0.892822	1441495150	0.40564	-0.167725	0.10083	0.892822	1441495150	0.40564	-0.167725	0.10083	0.892822	1441495150	0.40564	-0.167725	0.10083	0.892822	1441495150	0.40564	-0.167725	0.10083	0.892822	1441495150	0.40564	-0.167725	0.10083	0.892822	1441495150	0.40509	-0.195923	0.095215	0.887939	1441495150	0.40509	-0.195923	0.095215	0.887939	1441495150	0.40509	-0.195923	0.095215	0.887939	1441495150	0.40509	-0.195923	0.095215	0.887939	1441495150	0.40509	-0.195923	0.095215	0.887939	1441495150	0.40509	-0.195923	0.095215	0.887939	1441495150	0.415955	-0.215759	0.093018	0.878479	1441495150	0.415955	-0.215759	0.093018	0.878479	1441495150	0.415955	-0.215759	0.093018	0.878479	1441495150	0.415955	-0.215759	0.093018	0.878479	1441495150	0.415955	-0.215759	0.093018	0.878479	1441495150	0.415955	-0.215759	0.093018	0.878479	1441495150	0.429626	-0.23761	0.092346	0.866211	1441495150	0.429626	-0.23761	0.092346	0.866211	1441495150	0.429626	-0.23761	0.092346	0.866211	1441495150	0.429626	-0.23761	0.092346	0.866211	1441495150	0.429626	-0.23761	0.092346	0.866211	1441495150	0.429626	-0.23761	0.092346	0.866211	1441495150	0.429626	-0.23761	0.092346	0.866211	1441495150	0.444336	-0.254944	0.095764	0.853455	1441495150	0.444336	-0.254944	0.095764	0.853455	1441495150	0.444336	-0.254944	0.095764	0.853455	1441495150	0.444336	-0.254944	0.095764	0.853455	1441495150	0.444336	-0.254944	0.095764	0.853455	1441495150	0.444336	-0.254944	0.095764	0.853455	1441495150	0.450378	-0.270447	0.0979	0.845215	1441495150	0.450378	-0.270447	0.0979	0.845215	1441495150	0.450378	-0.270447	0.0979	0.845215	1441495150	0.450378	-0.270447	0.0979	0.845215	1441495150	0.450378	-0.270447	0.0979	0.845215	1441495150	0.450378	-0.270447	0.0979	0.845215	1441495150	0.450378	-0.270447	0.0979	0.845215	1441495150	0.445374	-0.280396	0.107849	0.843384	1441495150	0.445374	-0.280396	0.107849	0.843384	1441495150	0.445374	-0.280396	0.107849	0.843384	1441495150	0.445374	-0.280396	0.107849	0.843384	1441495150	0.445374	-0.280396	0.107849	0.843384	1441495150	0.445374	-0.280396	0.107849	0.843384	1441495150	0.428345	-0.288879	0.124084	0.847107	1441495150	0.428345	-0.288879	0.124084	0.847107	1441495150	0.428345	-0.288879	0.124084	0.847107	1441495150	0.428345	-0.288879	0.124084	0.847107	1441495150	0.428345	-0.288879	0.124084	0.847107	1441495150	0.428345	-0.288879	0.124084	0.847107	1441495150	0.428345	-0.288879	0.124084	0.847107	1441495150	0.403381	-0.295288	0.140137	0.854614	1441495150	0.403381	-0.295288	0.140137	0.854614	1441495150	0.403381	-0.295288	0.140137	0.854614	1441495150	0.403381	-0.295288	0.140137	0.854614	1441495150	0.403381	-0.295288	0.140137	0.854614	1441495150	0.403381	-0.295288	0.140137	0.854614	1441495150	0.381592	-0.2948	0.159973	0.861267	1441495150	0.381592	-0.2948	0.159973	0.861267	1441495150	0.381592	-0.2948	0.159973	0.861267	1441495150	0.381592	-0.2948	0.159973	0.861267	1441495150	0.381592	-0.2948	0.159973	0.861267	1441495150	0.381592	-0.2948	0.159973	0.861267	1441495150	0.368042	-0.289673	0.167603	0.867493	1441495150	0.368042	-0.289673	0.167603	0.867493	1441495150	0.368042	-0.289673	0.167603	0.867493	1441495150	0.368042	-0.289673	0.167603	0.867493	1441495150	0.368042	-0.289673	0.167603	0.867493	1441495150	0.368042	-0.289673	0.167603	0.867493	1441495150	0.368042	-0.289673	0.167603	0.867493	1441495150	0.367249	-0.269775	0.16687	0.874329	1441495151	0.367249	-0.269775	0.16687	0.874329	1441495151	0.367249	-0.269775	0.16687	0.874329	1441495151	0.367249	-0.269775	0.16687	0.874329	1441495151	0.367249	-0.269775	0.16687	0.874329	1441495151	0.367249	-0.269775	0.16687	0.874329	1441495151	0.386475	-0.229309	0.170898	0.876831	1441495151	0.386475	-0.229309	0.170898	0.876831	1441495151	0.386475	-0.229309	0.170898	0.876831	1441495151	0.424316	-0.172485	0.170471	0.872375	1441495151	0.424316	-0.172485	0.170471	0.872375	1441495151	0.424316	-0.172485	0.170471	0.872375	1441495151	0.424316	-0.172485	0.170471	0.872375	1441495151	0.424316	-0.172485	0.170471	0.872375	1441495151	0.424316	-0.172485	0.170471	0.872375	1441495151	0.424316	-0.172485	0.170471	0.872375	1441495151	0.4776	-0.1026	0.164429	0.856873	1441495151	0.4776	-0.1026	0.164429	0.856873	1441495151	0.4776	-0.1026	0.164429	0.856873	1441495151	0.4776	-0.1026	0.164429	0.856873	1441495151	0.4776	-0.1026	0.164429	0.856873	1441495151	0.4776	-0.1026	0.164429	0.856873	1441495151	0.534485	-0.036926	0.1474	0.83136	1441495151	0.534485	-0.036926	0.1474	0.83136	1441495151	0.534485	-0.036926	0.1474	0.83136	1441495151	0.534485	-0.036926	0.1474	0.83136	1441495151	0.534485	-0.036926	0.1474	0.83136	1441495151	0.583679	0.005676	0.114502	0.803833	1441495151	0.583679	0.005676	0.114502	0.803833	1441495151	0.583679	0.005676	0.114502	0.803833	1441495151	0.583679	0.005676	0.114502	0.803833	1441495151	0.583679	0.005676	0.114502	0.803833	1441495151	0.583679	0.005676	0.114502	0.803833	1441495151	0.612915	0.023376	0.078308	0.785828	1441495151	0.612915	0.023376	0.078308	0.785828	1441495151	0.612915	0.023376	0.078308	0.785828	1441495151	0.612915	0.023376	0.078308	0.785828	1441495151	0.612915	0.023376	0.078308	0.785828	1441495151	0.612915	0.023376	0.078308	0.785828	1441495151	0.612915	0.023376	0.078308	0.785828	1441495151	0.62384	0.030884	0.059143	0.778625	1441495151	0.62384	0.030884	0.059143	0.778625	1441495151	0.62384	0.030884	0.059143	0.778625	1441495151	0.62384	0.030884	0.059143	0.778625	1441495151	0.62384	0.030884	0.059143	0.778625	1441495151	0.62384	0.030884	0.059143	0.778625	1441495151	0.62384	0.030884	0.059143	0.778625	1441495151	0.621216	0.029846	0.050171	0.781433	1441495151	0.621216	0.029846	0.050171	0.781433	1441495151	0.621216	0.029846	0.050171	0.781433	1441495151	0.621216	0.029846	0.050171	0.781433	1441495151	0.621216	0.029846	0.050171	0.781433	1441495151	0.60321	0.013916	0.049377	0.795837	1441495151	0.60321	0.013916	0.049377	0.795837	1441495151	0.60321	0.013916	0.049377	0.795837	1441495151	0.60321	0.013916	0.049377	0.795837	1441495151	0.60321	0.013916	0.049377	0.795837	1441495151	0.60321	0.013916	0.049377	0.795837	1441495151	0.570435	-0.01709	0.055481	0.819214	1441495151	0.570435	-0.01709	0.055481	0.819214	1441495151	0.570435	-0.01709	0.055481	0.819214	1441495151	0.570435	-0.01709	0.055481	0.819214	1441495151	0.570435	-0.01709	0.055481	0.819214	1441495151	0.570435	-0.01709	0.055481	0.819214	1441495151	0.528381	-0.048218	0.07489	0.844299	1441495151	0.528381	-0.048218	0.07489	0.844299	1441495151	0.528381	-0.048218	0.07489	0.844299	1441495151	0.528381	-0.048218	0.07489	0.844299	1441495151	0.528381	-0.048218	0.07489	0.844299	1441495151	0.528381	-0.048218	0.07489	0.844299	1441495151	0.484863	-0.080872	0.097412	0.865356	1441495151	0.484863	-0.080872	0.097412	0.865356	1441495151	0.484863	-0.080872	0.097412	0.865356	1441495151	0.484863	-0.080872	0.097412	0.865356	1441495151	0.447144	-0.113831	0.123169	0.87854	1441495151	0.447144	-0.113831	0.123169	0.87854	1441495151																																																																																																																																																																																																																																																																																																																																																																																																																																																																																																																																																																																																																																																																																																																																																																																																																																																																																																																																																																																																																																																																																																																																																																																																																		
0.638733	0.239624	-0.563965	0.465271	1441495154	0.638733	0.239624	-0.563965	0.465271	1441495154	0.638733	0.239624	-0.563965	0.465271	1441495154	0.638733	0.239624	-0.563965	0.465271	1441495154	0.638733	0.239624	-0.563965	0.465271	1441495154	0.638733	0.239624	-0.563965	0.465271	1441495154	0.63501	0.243896	-0.562561	0.469849	1441495154	0.63501	0.243896	-0.562561	0.469849	1441495154	0.63501	0.243896	-0.562561	0.469849	1441495154	0.63501	0.243896	-0.562561	0.469849	1441495154	0.63501	0.243896	-0.562561	0.469849	1441495154	0.63501	0.243896	-0.562561	0.469849	1441495154	0.630859	0.249817	-0.561035	0.474121	1441495154	0.630859	0.249817	-0.561035	0.474121	1441495154	0.630859	0.249817	-0.561035	0.474121	1441495154	0.630859	0.249817	-0.561035	0.474121	1441495154	0.628479	0.253784	-0.561096	0.475037	1441495154	0.628479	0.253784	-0.561096	0.475037	1441495154	0.628479	0.253784	-0.561096	0.475037	1441495154	0.628479	0.253784	-0.561096	0.475037	1441495154	0.628479	0.253784	-0.561096	0.475037	1441495155	0.628479	0.253784	-0.561096	0.475037	1441495155	0.627014	0.254517	-0.563721	0.473572	1441495155	0.627014	0.254517	-0.563721	0.473572	1441495155	0.627014	0.254517	-0.563721	0.473572	1441495155	0.627014	0.254517	-0.563721	0.473572	1441495155	0.627014	0.254517	-0.563721	0.473572	1441495155	0.627014	0.254517	-0.563721	0.473572	1441495155	0.624878	0.255798	-0.567078	0.47168	1441495155	0.624878	0.255798	-0.567078	0.47168	1441495155	0.624878	0.255798	-0.567078	0.47168	1441495155	0.624878	0.255798	-0.567078	0.47168	1441495155	0.624878	0.255798	-0.567078	0.47168	1441495155	0.624878	0.255798	-0.567078	0.47168	1441495155	0.624878	0.255798	-0.567078	0.47168	1441495155	0.622131	0.258362	-0.570251	0.470032	1441495155	0.622131	0.258362	-0.570251	0.470032	1441495155	0.622131	0.258362	-0.570251	0.470032	1441495155	0.622131	0.258362	-0.570251	0.470032	1441495155	0.622131	0.258362	-0.570251	0.470032	1441495155	0.622131	0.258362	-0.570251	0.470032	1441495155	0.617554	0.263977	-0.571899	0.471008	1441495155	0.617554	0.263977	-0.571899	0.471008	1441495155	0.617554	0.263977	-0.571899	0.471008	1441495155	0.617554	0.263977	-0.571899	0.471008	1441495155	0.617554	0.263977	-0.571899	0.471008	1441495155	0.617554	0.263977	-0.571899	0.471008	1441495155	0.612061	0.271912	-0.571106	0.474548	1441495155	0.612061	0.271912	-0.571106	0.474548	1441495155	0.612061	0.271912	-0.571106	0.474548	1441495155	0.612061	0.271912	-0.571106	0.474548	1441495155	0.612061	0.271912	-0.571106	0.474548	1441495155	0.612061	0.271912	-0.571106	0.474548	1441495155	0.607178	0.278931	-0.568848	0.479492	1441495155	0.607178	0.278931	-0.568848	0.479492	1441495155	0.607178	0.278931	-0.568848	0.479492	1441495155	0.607178	0.278931	-0.568848	0.479492	1441495155	0.607178	0.278931	-0.568848	0.479492	1441495155	0.607178	0.278931	-0.568848	0.479492	1441495155	0.604858	0.280884	-0.567139	0.483276	1441495155	0.604858	0.280884	-0.567139	0.483276	1441495155	0.604858	0.280884	-0.567139	0.483276	1441495155	0.604858	0.280884	-0.567139	0.483276	1441495155	0.604858	0.280884	-0.567139	0.483276	1441495155	0.604858	0.280884	-0.567139	0.483276	1441495155	0.605591	0.276794	-0.567749	0.48407	1441495155	0.605591	0.276794	-0.567749	0.48407	1441495155	0.605591	0.276794	-0.567749	0.48407	1441495155	0.605591	0.276794	-0.567749	0.48407	1441495155	0.605591	0.276794	-0.567749	0.48407	1441495155	0.605591	0.276794	-0.567749	0.48407	1441495155	0.60791	0.269409	-0.569763	0.48291	1441495155	0.60791	0.269409	-0.569763	0.48291	1441495155	0.60791	0.269409	-0.569763	0.48291	1441495155	0.60791	0.269409	-0.569763	0.48291	1441495155	0.60791	0.269409	-0.569763	0.48291	1441495155	0.60791	0.269409	-0.569763	0.48291	1441495155	0.60791	0.269409	-0.569763	0.48291	1441495155	0.615417	0.256958	-0.572449	0.47699	1441495155	0.615417	0.256958	-0.572449	0.47699	1441495155	0.615417	0.256958	-0.572449	0.47699	1441495155	0.615417	0.256958	-0.572449	0.47699	1441495155	0.615417	0.256958	-0.572449	0.47699	1441495155	0.615417	0.256958	-0.572449	0.47699	1441495155	0.615417	0.256958	-0.572449	0.47699	1441495155	0.625793	0.238953	-0.574524	0.470276	1441495155	0.625793	0.238953	-0.574524	0.470276	1441495155	0.625793	0.238953	-0.574524	0.470276	1441495155	0.625793	0.238953	-0.574524	0.470276	1441495155	0.625793	0.238953	-0.574524	0.470276	1441495155	0.625793	0.238953	-0.574524	0.470276	1441495155	0.633911	0.225342	-0.574829	0.465759	1441495155	0.633911	0.225342	-0.574829	0.465759	1441495155	0.633911	0.225342	-0.574829	0.465759	1441495155	0.633911	0.225342	-0.574829	0.465759	1441495155	0.633911	0.225342	-0.574829	0.465759	1441495155	0.640625	0.214172	-0.575623	0.460876	1441495155	0.640625	0.214172	-0.575623	0.460876	1441495155	0.640625	0.214172	-0.575623	0.460876	1441495155	0.640625	0.214172	-0.575623	0.460876	1441495155	0.640625	0.214172	-0.575623	0.460876	1441495155	0.640625	0.214172	-0.575623	0.460876	1441495155	0.644043	0.209778	-0.571472	0.463257	1441495155	0.644043	0.209778	-0.571472	0.463257	1441495155	0.644043	0.209778	-0.571472	0.463257	1441495155	0.644043	0.209778	-0.571472	0.463257	1441495155	0.644043	0.209778	-0.571472	0.463257	1441495155	0.644043	0.209778	-0.571472	0.463257	1441495155	0.645569	0.208313	-0.566467	0.467834	1441495155	0.645569	0.208313	-0.566467	0.467834	1441495155	0.645569	0.208313	-0.566467	0.467834	1441495155	0.645569	0.208313	-0.566467	0.467834	1441495155	0.645569	0.208313	-0.566467	0.467834	1441495155	0.645569	0.208313	-0.566467	0.467834	1441495155	0.651062	0.201294	-0.566223	0.463684	1441495155	0.651062	0.201294	-0.566223	0.463684	1441495155	0.651062	0.201294	-0.566223	0.463684	1441495155	0.651062	0.201294	-0.566223	0.463684	1441495155	0.651062	0.201294	-0.566223	0.463684	1441495155	0.651062	0.201294	-0.566223	0.463684	1441495155	0.659973	0.188477	-0.56958	0.452087	1441495155	0.659973	0.188477	-0.56958	0.452087	1441495155	0.659973	0.188477	-0.56958	0.452087	1441495155	0.659973	0.188477	-0.56958	0.452087	1441495155	0.659973	0.188477	-0.56958	0.452087	1441495155	0.659973	0.188477	-0.56958	0.452087	1441495155	0.667603	0.17334	-0.574585	0.440552	1441495155	0.667603	0.17334	-0.574585	0.440552	1441495155	0.667603	0.17334	-0.574585	0.440552	1441495155	0.667603	0.17334	-0.574585	0.440552	1441495155	0.667603	0.17334	-0.574585	0.440552	1441495156	0.667603	0.17334	-0.574585	0.440552	1441495156	0.66864	0.167175	-0.577332	0.437744	1441495156	0.66864	0.167175	-0.577332	0.437744	1441495156	0.66864	0.167175	-0.577332	0.437744	1441495156	0.66864	0.167175	-0.577332	0.437744	1441495156	0.66864	0.167175	-0.577332	0.437744	1441495156	0.66864	0.167175	-0.577332	0.437744	1441495156	0.664612	0.170349	-0.57782	0.442017	1441495156	0.664612	0.170349	-0.57782	0.442017	1441495156	0.664612	0.170349	-0.57782	0.442017	1441495156	0.664612	0.170349	-0.57782	0.442017	1441495156	0.664612	0.170349	-0.57782	0.442017	1441495156	0.658752	0.179565	-0.576843	0.448364	1441495156	0.658752	0.179565	-0.576843	0.448364	1441495156	0.658752	0.179565	-0.576843	0.448364	1441495156	0.658752	0.179565	-0.576843	0.448364	1441495156	0.658752	0.179565	-0.576843	0.448364	1441495156	0.658752	0.179565	-0.576843	0.448364	1441495156	0.658752	0.179565	-0.576843	0.448364	1441495156	0.651794	0.19043	-0.576294	0.454651	1441495156	0.651794	0.19043	-0.576294	0.454651	1441495156	0.651794	0.19043	-0.576294	0.454651	1441495156	0.651794	0.19043	-0.576294	0.454651	1441495156	0.651794	0.19043	-0.576294	0.454651	1441495156	0.651794	0.19043	-0.576294	0.454651	1441495156	0.644104	0.201294	-0.576416	0.460693	1441495156	0.644104	0.201294	-0.576416	0.460693	1441495156	0.644104	0.201294	-0.576416	0.460693	1441495156	0.644104	0.201294	-0.576416	0.460693	1441495156	0.644104	0.201294	-0.576416	0.460693	1441495156	0.644104	0.201294	-0.576416	0.460693	1441495156	0.635437	0.215576	-0.576233	0.466492	1441495156	0.635437	0.215576	-0.576233	0.466492	1441495156	0.635437	0.215576	-0.576233	0.466492	1441495156	0.635437	0.215576	-0.576233	0.466492	1441495156	0.635437	0.215576	-0.576233	0.466492	1441495156	0.635437	0.215576	-0.576233	0.466492	1441495156	0.629028	0.227478	-0.576904	0.468689	1441495156	0.629028	0.227478	-0.576904	0.468689	1441495156	0.629028	0.227478	-0.576904	0.468689	1441495156	0.629028	0.227478	-0.576904	0.468689	1441495156	0.629028	0.227478	-0.576904	0.468689	1441495156	0.629028	0.227478	-0.576904	0.468689	1441495156	0.629028	0.227478	-0.576904	0.468689	1441495156	0.623718	0.237061	-0.579041	0.468506	1441495156	0.623718	0.237061	-0.579041	0.468506	1441495156	0.623718	0.237061	-0.579041	0.468506	1441495156	0.623718	0.237061	-0.579041	0.468506	1441495156	0.623718	0.237061	-0.579041	0.468506	1441495156	0.623718	0.237061	-0.579041	0.468506	1441495156	0.61853	0.245789	-0.581543	0.467773	1441495156	0.61853	0.245789	-0.581543	0.467773	1441495156	0.61853	0.245789	-0.581543	0.467773	1441495156	0.61853	0.245789	-0.581543	0.467773	1441495156	0.61853	0.245789	-0.581543	0.467773	1441495156	0.61853	0.245789	-0.581543	0.467773	1441495156	0.61853	0.245789	-0.581543	0.467773	1441495156	0.613647	0.252319	-0.582886	0.468994	1441495156	0.613647	0.252319	-0.582886	0.468994	1441495156	0.613647	0.252319	-0.582886	0.468994	1441495156	0.613647	0.252319	-0.582886	0.468994	1441495156	0.613647	0.252319	-0.582886	0.468994	1441495156	0.613647	0.252319	-0.582886	0.468994	1441495156	0.608459	0.258972	-0.582703	0.472351	1441495156	0.608459	0.258972	-0.582703	0.472351	1441495156	0.608459	0.258972	-0.582703	0.472351	1441495156	0.608459	0.258972	-0.582703	0.472351	1441495156	0.608459	0.258972	-0.582703	0.472351	1441495156	0.608459	0.258972	-0.582703	0.472351	1441495156	0.608459	0.258972	-0.582703	0.472351	1441495156	0.603638	0.263916	-0.582031	0.476624	1441495156	0.603638	0.263916	-0.582031	0.476624	1441495156	0.603638	0.263916	-0.582031	0.476624	1441495156	0.603638	0.263916	-0.582031	0.476624	1441495156	0.603638	0.263916	-0.582031	0.476624	1441495156	0.603638	0.263916	-0.582031	0.476624	1441495156	0.603638	0.263916	-0.582031	0.476624	1441495156	0.600098	0.267944	-0.580627	0.48053	1441495156	0.600098	0.267944	-0.580627	0.48053	1441495156	0.600098	0.267944	-0.580627	0.48053	1441495156	0.600098	0.267944	-0.580627	0.48053	1441495156	0.600098	0.267944	-0.580627	0.48053	1441495156	0.600098	0.267944	-0.580627	0.48053	1441495156	0.600769	0.265686	-0.580994	0.480469	1441495156	0.600769	0.265686	-0.580994	0.480469	1441495156	0.600769	0.265686	-0.580994	0.480469	1441495156	0.600769	0.265686	-0.580994	0.480469	1441495156	0.600769	0.265686	-0.580994	0.480469	1441495156	0.600769	0.265686	-0.580994	0.480469	1441495156	0.603516	0.260376	-0.582581	0.478027	1441495156	0.603516	0.260376	-0.582581	0.478027	1441495156	0.603516	0.260376	-0.582581	0.478027	1441495156	0.603516	0.260376	-0.582581	0.478027	1441495156	0.603516	0.260376	-0.582581	0.478027	1441495156	0.603516	0.260376	-0.582581	0.478027	1441495156	0.608032	0.253662	-0.583435	0.474915	1441495156	0.608032	0.253662	-0.583435	0.474915	1441495156	0.608032	0.253662	-0.583435	0.474915	1441495156	0.608032	0.253662	-0.583435	0.474915	1441495156	0.608032	0.253662	-0.583435	0.474915	1441495156	0.608032	0.253662	-0.583435	0.474915	1441495156	0.614075	0.243103	-0.58429	0.471558	1441495156	0.614075	0.243103	-0.58429	0.471558	1441495156	0.614075	0.243103	-0.58429	0.471558	1441495156	0.614075	0.243103	-0.58429	0.471558	1441495156	0.614075	0.243103	-0.58429	0.471558	1441495156	0.614075	0.243103	-0.58429	0.471558	1441495156	0.621521	0.231018	-0.585388	0.466553	1441495156	0.621521	0.231018	-0.585388	0.466553	1441495156	0.621521	0.231018	-0.585388	0.466553	1441495156	0.621521	0.231018	-0.585388	0.466553	1441495156	0.621521	0.231018	-0.585388	0.466553	1441495156	0.621521	0.231018	-0.585388	0.466553	1441495156	0.621521	0.231018	-0.585388	0.466553	1441495157	0.630859	0.217285	-0.586975	0.458496	1441495157	0.630859	0.217285	-0.586975	0.458496	1441495157	0.630859	0.217285	-0.586975	0.458496	1441495157	0.630859	0.217285	-0.586975	0.458496	1441495157	0.630859	0.217285	-0.586975	0.458496	1441495157	0.630859	0.217285	-0.586975	0.458496	1441495157	0.640015	0.204529	-0.588928	0.449036	1441495157	0.640015	0.204529	-0.588928	0.449036	1441495157	0.640015	0.204529	-0.588928	0.449036	1441495157	0.640015	0.204529	-0.588928	0.449036	1441495157	0.640015	0.204529	-0.588928	0.449036	1441495157	0.649353	0.19104	-0.591431	0.438232	1441495157	0.649353	0.19104	-0.591431	0.438232	1441495157	0.649353	0.19104	-0.591431	0.438232	1441495157	0.649353	0.19104	-0.591431	0.438232	1441495157	0.649353	0.19104	-0.591431	0.438232	1441495157	0.649353	0.19104	-0.591431	0.438232	1441495157	0.649353	0.19104	-0.591431	0.438232	1441495157	0.657043	0.177795	-0.593811	0.429016	1441495157	0.657043	0.177795	-0.593811	0.429016	1441495157	0.657043	0.177795	-0.593811	0.429016	1441495157	0.657043	0.177795	-0.593811	0.429016	1441495157	0.657043	0.177795	-0.593811	0.429016	1441495157	0.657043	0.177795	-0.593811	0.429016	1441495157	0.661194	0.169128	-0.59436	0.425293	1441495157	0.661194	0.169128	-0.59436	0.425293	1441495157	0.661194	0.169128	-0.59436	0.425293	1441495157	0.661194	0.169128	-0.59436	0.425293	1441495157	0.661194	0.169128	-0.59436	0.425293	1441495157	0.661194	0.169128	-0.59436	0.425293	1441495157	0.663025	0.166687	-0.593445	0.424744	1441495157	0.663025	0.166687	-0.593445	0.424744	1441495157	0.663025	0.166687	-0.593445	0.424744	1441495157	0.663025	0.166687	-0.593445	0.424744	1441495157	0.663025	0.166687	-0.593445	0.424744	1441495157	0.663025	0.166687	-0.593445	0.424744	1441495157	0.666077	0.163391	-0.592712	0.422241	1441495157	0.666077	0.163391	-0.592712	0.422241	1441495157	0.666077	0.163391	-0.592712	0.422241	1441495157	0.666077	0.163391	-0.592712	0.422241	1441495157	0.666077	0.163391	-0.592712	0.422241	1441495157	0.666077	0.163391	-0.592712	0.422241	1441495157	0.669312	0.156921	-0.593872	0.417969	1441495157	0.669312	0.156921	-0.593872	0.417969	1441495157	0.669312	0.156921	-0.593872	0.417969	1441495157	0.669312	0.156921	-0.593872	0.417969	1441495157	0.669312	0.156921	-0.593872	0.417969	1441495157	0.669312	0.156921	-0.593872	0.417969	1441495157	0.669312	0.156921	-0.593872	0.417969	1441495157	0.668762	0.154785	-0.594116	0.419189	1441495157	0.668762	0.154785	-0.594116	0.419189	1441495157	0.668762	0.154785	-0.594116	0.419189	1441495157	0.668762	0.154785	-0.594116	0.419189	1441495157	0.668762	0.154785	-0.594116	0.419189	1441495157	0.668762	0.154785	-0.594116	0.419189	1441495157	0.664307	0.159241	-0.593079	0.426147	1441495157	0.664307	0.159241	-0.593079	0.426147	1441495157	0.664307	0.159241	-0.593079	0.426147	1441495157	0.664307	0.159241	-0.593079	0.426147	1441495157	0.664307	0.159241	-0.593079	0.426147	1441495157	0.664307	0.159241	-0.593079	0.426147	1441495157	0.657288	0.172852	-0.590332	0.435425	1441495157	0.657288	0.172852	-0.590332	0.435425	1441495157	0.657288	0.172852	-0.590332	0.435425	1441495157	0.657288	0.172852	-0.590332	0.435425	1441495157	0.657288	0.172852	-0.590332	0.435425	1441495157	0.657288	0.172852	-0.590332	0.435425	1441495157	0.653503	0.183411	-0.588745	0.438843	1441495157	0.653503	0.183411	-0.588745	0.438843	1441495157	0.653503	0.183411	-0.588745	0.438843	1441495157	0.653503	0.183411	-0.588745	0.438843	1441495157	0.650879	0.188477	-0.591187	0.437378	1441495157	0.650879	0.188477	-0.591187	0.437378	1441495157	0.650879	0.188477	-0.591187	0.437378	1441495157	0.650879	0.188477	-0.591187	0.437378	1441495157	0.650879	0.188477	-0.591187	0.437378	1441495157	0.650879	0.188477	-0.591187	0.437378	1441495157	0.650879	0.188477	-0.591187	0.437378	1441495157	0.647461	0.196289	-0.593933	0.435303	1441495157	0.647461	0.196289	-0.593933	0.435303	1441495157	0.647461	0.196289	-0.593933	0.435303	1441495157	0.647461	0.196289	-0.593933	0.435303	1441495157	0.647461	0.196289	-0.593933	0.435303	1441495157	0.647461	0.196289	-0.593933	0.435303	1441495157	0.645081	0.2005	-0.596069	0.433899	1441495157	0.645081	0.2005	-0.596069	0.433899	1441495157	0.645081	0.2005	-0.596069	0.433899	1441495157	0.645081	0.2005	-0.596069	0.433899	1441495157	0.645081	0.2005	-0.596069	0.433899	1441495157	0.645081	0.2005	-0.596069	0.433899	1441495157	0.641663	0.206299	-0.596313	0.435974	1441495157	0.641663	0.206299	-0.596313	0.435974	1441495157	0.641663	0.206299	-0.596313	0.435974	1441495157	0.641663	0.206299	-0.596313	0.435974	1441495157	0.641663	0.206299	-0.596313	0.435974	1441495157	0.641663	0.206299	-0.596313	0.435974	1441495157	0.636902	0.214172	-0.596313	0.439148	1441495157	0.636902	0.214172	-0.596313	0.439148	1441495157	0.636902	0.214172	-0.596313	0.439148	1441495157	0.636902	0.214172	-0.596313	0.439148	1441495157	0.636902	0.214172	-0.596313	0.439148	1441495157	0.636902	0.214172	-0.596313	0.439148	1441495157	0.636902	0.214172	-0.596313	0.439148	1441495157	0.631409	0.221558	-0.595886	0.44397	1441495157	0.631409	0.221558	-0.595886	0.44397	1441495157	0.631409	0.221558	-0.595886	0.44397	1441495157	0.631409	0.221558	-0.595886	0.44397	1441495157	0.631409	0.221558	-0.595886	0.44397	1441495157	0.631409	0.221558	-0.595886	0.44397	1441495157	0.625427	0.227783	-0.594116	0.451599	1441495157	0.625427	0.227783	-0.594116	0.451599	1441495158	0.625427	0.227783	-0.594116	0.451599	1441495158	0.625427	0.227783	-0.594116	0.451599	1441495158	0.625427	0.227783	-0.594116	0.451599	1441495158	0.625427	0.227783	-0.594116	0.451599	1441495158	0.625427	0.227783	-0.594116	0.451599	1441495158	0.621033	0.231934	-0.592529	0.457581	1441495158	0.621033	0.231934	-0.592529	0.457581	1441495158	0.621033	0.231934	-0.592529	0.457581	1441495158	0.621033	0.231934	-0.592529	0.457581	1441495158	0.621033	0.231934	-0.592529	0.457581	1441495158	0.621033	0.231934	-0.592529	0.457581	1441495158	0.61853	0.232666	-0.592773	0.460327	1441495158	0.61853	0.232666	-0.592773	0.460327	1441495158	0.61853	0.232666	-0.592773	0.460327	1441495158	0.61853	0.232666	-0.592773	0.460327	1441495158	0.61853	0.232666	-0.592773	0.460327	1441495158	0.61853	0.232666	-0.592773	0.460327	1441495158	0.61853	0.232666	-0.592773	0.460327	1441495158	0.618347	0.232605	-0.59259	0.460815	1441495158	0.618347	0.232605	-0.59259	0.460815	1441495158	0.618347	0.232605	-0.59259	0.460815	1441495158	0.618347	0.232605	-0.59259	0.460815	1441495158	0.618347	0.232605	-0.59259	0.460815	1441495158	0.618347	0.232605	-0.59259	0.460815	1441495158	0.622925	0.225281	-0.593811	0.456665	1441495158	0.622925	0.225281	-0.593811	0.456665	1441495158	0.622925	0.225281	-0.593811	0.456665	1441495158	0.622925	0.225281	-0.593811	0.456665	1441495158	0.622925	0.225281	-0.593811	0.456665	1441495158	0.628418	0.217224	-0.595276	0.451111	1441495158	0.628418	0.217224	-0.595276	0.451111	1441495158	0.628418	0.217224	-0.595276	0.451111	1441495158	0.628418	0.217224	-0.595276	0.451111	1441495158	0.628418	0.217224	-0.595276	0.451111	1441495158	0.628418	0.217224	-0.595276	0.451111	1441495158	0.628418	0.217224	-0.595276	0.451111	1441495158	0.634705	0.205017	-0.597961	0.444458	1441495158	0.634705	0.205017	-0.597961	0.444458	1441495158	0.634705	0.205017	-0.597961	0.444458	1441495158	0.634705	0.205017	-0.597961	0.444458	1441495158	0.634705	0.205017	-0.597961	0.444458	1441495158	0.634705	0.205017	-0.597961	0.444458	1441495158	0.640991	0.193054	-0.599487	0.43866	1441495158	0.640991	0.193054	-0.599487	0.43866	1441495158	0.640991	0.193054	-0.599487	0.43866	1441495158	0.640991	0.193054	-0.599487	0.43866	1441495158	0.640991	0.193054	-0.599487	0.43866	1441495158	0.640991	0.193054	-0.599487	0.43866	1441495158	0.640991	0.193054	-0.599487	0.43866	1441495158	0.645203	0.185181	-0.599182	0.43634	1441495158	0.645203	0.185181	-0.599182	0.43634	1441495158	0.645203	0.185181	-0.599182	0.43634	1441495158	0.645203	0.185181	-0.599182	0.43634	1441495158	0.650391	0.177979	-0.598755	0.43219	1441495158	0.650391	0.177979	-0.598755	0.43219	1441495158	0.650391	0.177979	-0.598755	0.43219	1441495158	0.650391	0.177979	-0.598755	0.43219	1441495158	0.650391	0.177979	-0.598755	0.43219	1441495158	0.650391	0.177979	-0.598755	0.43219	1441495158	0.656372	0.167297	-0.600342	0.42511	1441495158	0.656372	0.167297	-0.600342	0.42511	1441495158	0.656372	0.167297	-0.600342	0.42511	1441495158	0.656372	0.167297	-0.600342	0.42511	1441495158	0.656372	0.167297	-0.600342	0.42511	1441495158	0.656372	0.167297	-0.600342	0.42511	1441495158	0.656372	0.167297	-0.600342	0.42511	1441495158	0.664429	0.152893	-0.603271	0.413696	1441495158	0.664429	0.152893	-0.603271	0.413696	1441495158	0.664429	0.152893	-0.603271	0.413696	1441495158	0.671692	0.138123	-0.605835	0.40332	1441495158	0.671692	0.138123	-0.605835	0.40332	1441495158	0.671692	0.138123	-0.605835	0.40332	1441495158	0.671692	0.138123	-0.605835	0.40332	1441495158	0.671692	0.138123	-0.605835	0.40332	1441495158	0.671692	0.138123	-0.605835	0.40332	1441495158	0.675293	0.128723	-0.606812	0.398926	1441495158	0.675293	0.128723	-0.606812	0.398926	1441495158	0.675293	0.128723	-0.606812	0.398926	1441495158	0.675293	0.128723	-0.606812	0.398926	1441495158	0.675293	0.128723	-0.606812	0.398926	1441495158	0.675293	0.128723	-0.606812	0.398926	1441495158	0.675293	0.128723	-0.606812	0.398926	1441495158	0.675659	0.124512	-0.607239	0.398987	1441495158	0.675659	0.124512	-0.607239	0.398987	1441495158	0.675659	0.124512	-0.607239	0.398987	1441495158	0.675659	0.124512	-0.607239	0.398987	1441495158	0.675659	0.124512	-0.607239	0.398987	1441495158	0.675659	0.124512	-0.607239	0.398987	1441495158	0.673462	0.125244	-0.607605	0.401917	1441495158	0.673462	0.125244	-0.607605	0.401917	1441495158	0.673462	0.125244	-0.607605	0.401917	1441495158	0.673462	0.125244	-0.607605	0.401917	1441495158	0.673462	0.125244	-0.607605	0.401917	1441495158	0.673462	0.125244	-0.607605	0.401917	1441495158	0.673462	0.125244	-0.607605	0.401917	1441495158	0.667847	0.133789	-0.606506	0.410156	1441495158	0.667847	0.133789	-0.606506	0.410156	1441495158	0.667847	0.133789	-0.606506	0.410156	1441495158	0.667847	0.133789	-0.606506	0.410156	1441495158	0.667847	0.133789	-0.606506	0.410156	1441495158	0.667847	0.133789	-0.606506	0.410156	1441495158	0.660706	0.146057	-0.604919	0.419678	1441495158	0.660706	0.146057	-0.604919	0.419678	1441495158	0.660706	0.146057	-0.604919	0.419678	1441495158	0.660706	0.146057	-0.604919	0.419678	1441495158	0.660706	0.146057	-0.604919	0.419678	1441495158	0.653381	0.157898	-0.604675	0.427246	1441495158	0.653381	0.157898	-0.604675	0.427246	1441495159	0.653381	0.157898	-0.604675	0.427246	1441495159	0.653381	0.157898	-0.604675	0.427246	1441495159	0.653381	0.157898	-0.604675	0.427246	1441495159	0.653381	0.157898	-0.604675	0.427246	1441495159	0.646545	0.1698	-0.60437	0.43335	1441495159	0.646545	0.1698	-0.60437	0.43335	1441495159	0.646545	0.1698	-0.60437	0.43335	1441495159	0.646545	0.1698	-0.60437	0.43335	1441495159	0.646545	0.1698	-0.60437	0.43335	1441495159	0.646545	0.1698	-0.60437	0.43335	1441495159	0.64032	0.181335	-0.604492	0.437744	1441495159	0.64032	0.181335	-0.604492	0.437744	1441495159	0.64032	0.181335	-0.604492	0.437744	1441495159	0.64032	0.181335	-0.604492	0.437744	1441495159	0.64032	0.181335	-0.604492	0.437744	1441495159	0.64032	0.181335	-0.604492	0.437744	1441495159	0.634705	0.191895	-0.604858	0.440918	1441495159	0.634705	0.191895	-0.604858	0.440918	1441495159	0.634705	0.191895	-0.604858	0.440918	1441495159	0.634705	0.191895	-0.604858	0.440918	1441495159	0.634705	0.191895	-0.604858	0.440918	1441495159	0.634705	0.191895	-0.604858	0.440918	1441495159	0.63031	0.199646	-0.60553	0.44281	1441495159	0.63031	0.199646	-0.60553	0.44281	1441495159	0.63031	0.199646	-0.60553	0.44281	1441495159	0.63031	0.199646	-0.60553	0.44281	1441495159	0.63031	0.199646	-0.60553	0.44281	1441495159	0.63031	0.199646	-0.60553	0.44281	1441495159	0.627441	0.205505	-0.605774	0.44397	1441495159	0.627441	0.205505	-0.605774	0.44397	1441495159	0.627441	0.205505	-0.605774	0.44397	1441495159	0.627441	0.205505	-0.605774	0.44397	1441495159	0.627441	0.205505	-0.605774	0.44397	1441495159	0.627441	0.205505	-0.605774	0.44397	1441495159	0.627441	0.205505	-0.605774	0.44397	1441495159	0.625	0.210571	-0.605042	0.446045	1441495159	0.625	0.210571	-0.605042	0.446045	1441495159	0.625	0.210571	-0.605042	0.446045	1441495159	0.625	0.210571	-0.605042	0.446045	1441495159	0.625	0.210571	-0.605042	0.446045	1441495159	0.625	0.210571	-0.605042	0.446045	1441495159	0.622559	0.216187	-0.603699	0.448547	1441495159	0.622559	0.216187	-0.603699	0.448547	1441495159	0.622559	0.216187	-0.603699	0.448547	1441495159	0.622559	0.216187	-0.603699	0.448547	1441495159	0.622559	0.216187	-0.603699	0.448547	1441495159	0.622559	0.216187	-0.603699	0.448547	1441495159	0.620789	0.220093	-0.601929	0.451477	1441495159	0.620789	0.220093	-0.601929	0.451477	1441495159	0.620789	0.220093	-0.601929	0.451477	1441495159	0.620789	0.220093	-0.601929	0.451477	1441495159	0.620789	0.220093	-0.601929	0.451477	1441495159	0.620789	0.220093	-0.601929	0.451477	1441495159	0.620544	0.219971	-0.600891	0.453186	1441495159	0.620544	0.219971	-0.600891	0.453186	1441495159	0.620544	0.219971	-0.600891	0.453186	1441495159	0.620544	0.219971	-0.600891	0.453186	1441495159	0.620544	0.219971	-0.600891	0.453186	1441495159	0.620544	0.219971	-0.600891	0.453186	1441495159	0.622192	0.217163	-0.600952	0.452271	1441495159	0.622192	0.217163	-0.600952	0.452271	1441495159	0.622192	0.217163	-0.600952	0.452271	1441495159	0.622192	0.217163	-0.600952	0.452271	1441495159	0.622192	0.217163	-0.600952	0.452271	1441495159	0.622192	0.217163	-0.600952	0.452271	1441495159	0.622192	0.217163	-0.600952	0.452271	1441495159	0.625244	0.212341	-0.601563	0.449524	1441495159	0.625244	0.212341	-0.601563	0.449524	1441495159	0.625244	0.212341	-0.601563	0.449524	1441495159	0.625244	0.212341	-0.601563	0.449524	1441495159	0.625244	0.212341	-0.601563	0.449524	1441495159	0.625244	0.212341	-0.601563	0.449524	1441495159	0.625244	0.212341	-0.601563	0.449524	1441495159	0.630432	0.204346	-0.602295	0.444946	1441495159	0.630432	0.204346	-0.602295	0.444946	1441495159	0.630432	0.204346	-0.602295	0.444946	1441495159	0.630432	0.204346	-0.602295	0.444946	1441495159	0.630432	0.204346	-0.602295	0.444946	1441495159	0.630432	0.204346	-0.602295	0.444946	1441495159	0.636292	0.194885	-0.603333	0.439453	1441495159	0.636292	0.194885	-0.603333	0.439453	1441495159	0.636292	0.194885	-0.603333	0.439453	1441495159	0.636292	0.194885	-0.603333	0.439453	1441495159	0.636292	0.194885	-0.603333	0.439453	1441495159	0.636292	0.194885	-0.603333	0.439453	1441495159	0.636292	0.194885	-0.603333	0.439453	1441495159	0.64209	0.184692	-0.604675	0.433533	1441495159	0.64209	0.184692	-0.604675	0.433533	1441495159	0.64209	0.184692	-0.604675	0.433533	1441495159	0.64209	0.184692	-0.604675	0.433533	1441495159	0.64209	0.184692	-0.604675	0.433533	1441495159	0.64209	0.184692	-0.604675	0.433533	1441495159	0.64209	0.184692	-0.604675	0.433533	1441495159	0.647705	0.173462	-0.606689	0.426941	1441495159	0.647705	0.173462	-0.606689	0.426941	1441495159	0.647705	0.173462	-0.606689	0.426941	1441495159	0.647705	0.173462	-0.606689	0.426941	1441495159	0.647705	0.173462	-0.606689	0.426941	1441495159	0.651978	0.166199	-0.606201	0.424011	1441495159	0.651978	0.166199	-0.606201	0.424011	1441495159	0.651978	0.166199	-0.606201	0.424011	1441495159	0.651978	0.166199	-0.606201	0.424011	1441495159	0.651978	0.166199	-0.606201	0.424011	1441495159	0.651978	0.166199	-0.606201	0.424011	1441495159	0.651978	0.166199	-0.606201	0.424011	1441495159	0.65625	0.159546	-0.605103	0.42157	1441495159	0.65625	0.159546	-0.605103	0.42157	1441495159	0.65625	0.159546	-0.605103	0.42157	1441495159	0.65625	0.159546	-0.605103	0.42157	1441495159	0.65625	0.159546	-0.605103	0.42157	1441495159	0.65625	0.159546	-0.605103	0.42157	1441495159	0.66156	0.15033	-0.60553	0.415955	1441495159	0.66156	0.15033	-0.60553	0.415955	1441495160	0.66156	0.15033	-0.60553	0.415955	1441495160	0.667114	0.138855	-0.607544	0.408142	1441495160	0.667114	0.138855	-0.607544	0.408142	1441495160	0.667114	0.138855	-0.607544	0.408142	1441495160	0.667114	0.138855	-0.607544	0.408142	1441495160	0.667114	0.138855	-0.607544	0.408142	1441495160	0.667114	0.138855	-0.607544	0.408142	1441495160	0.671204	0.129761	-0.60907	0.402039	1441495160	0.671204	0.129761	-0.60907	0.402039	1441495160	0.671204	0.129761	-0.60907	0.402039	1441495160	0.671204	0.129761	-0.60907	0.402039	1441495160	0.671204	0.129761	-0.60907	0.402039	1441495160	0.671204	0.129761	-0.60907	0.402039	1441495160	0.671204	0.129761	-0.60907	0.402039	1441495160	0.672913	0.125244	-0.609741	0.399597	1441495160	0.672913	0.125244	-0.609741	0.399597	1441495160	0.672913	0.125244	-0.609741	0.399597	1441495160	0.672913	0.125244	-0.609741	0.399597	1441495160	0.672913	0.125244	-0.609741	0.399597	1441495160	0.672913	0.125244	-0.609741	0.399597	1441495160	0.673096	0.121948	-0.610474	0.399231	1441495160	0.673096	0.121948	-0.610474	0.399231	1441495160	0.673096	0.121948	-0.610474	0.399231	1441495160	0.673096	0.121948	-0.610474	0.399231	1441495160	0.673096	0.121948	-0.610474	0.399231	1441495160	0.673096	0.121948	-0.610474	0.399231	1441495160	0.670959	0.122498	-0.610107	0.403198	1441495160	0.670959	0.122498	-0.610107	0.403198	1441495160	0.670959	0.122498	-0.610107	0.403198	1441495160	0.670959	0.122498	-0.610107	0.403198	1441495160	0.666382	0.129211	-0.609558	0.409363	1441495160	0.666382	0.129211	-0.609558	0.409363	1441495160	0.666382	0.129211	-0.609558	0.409363	1441495160	0.666382	0.129211	-0.609558	0.409363	1441495160	0.666382	0.129211	-0.609558	0.409363	1441495160	0.666382	0.129211	-0.609558	0.409363	1441495160	0.662292	0.136536	-0.609802	0.413269	1441495160																																																																																																																																																																																																																																																																																																																																																																																																																																																																																																																																																																																																																																																																																																																																																																																																																																																																																																																																																																																																																																																																																																																																																																																																																																																																																																																																
0.555237	-0.280151	-0.216797	0.752441	1441495162	0.555237	-0.280151	-0.216797	0.752441	1441495162	0.555237	-0.280151	-0.216797	0.752441	1441495162	0.555237	-0.280151	-0.216797	0.752441	1441495162	0.53241	-0.330139	-0.170044	0.76062	1441495162	0.53241	-0.330139	-0.170044	0.76062	1441495162	0.53241	-0.330139	-0.170044	0.76062	1441495162	0.53241	-0.330139	-0.170044	0.76062	1441495162	0.53241	-0.330139	-0.170044	0.76062	1441495162	0.53241	-0.330139	-0.170044	0.76062	1441495162	0.53241	-0.330139	-0.170044	0.76062	1441495162	0.516602	-0.352478	-0.122131	0.77063	1441495162	0.516602	-0.352478	-0.122131	0.77063	1441495162	0.516602	-0.352478	-0.122131	0.77063	1441495162	0.516602	-0.352478	-0.122131	0.77063	1441495162	0.516602	-0.352478	-0.122131	0.77063	1441495162	0.516602	-0.352478	-0.122131	0.77063	1441495162	0.5	-0.368347	-0.08844	0.778748	1441495163	0.5	-0.368347	-0.08844	0.778748	1441495163	0.5	-0.368347	-0.08844	0.778748	1441495163	0.5	-0.368347	-0.08844	0.778748	1441495163	0.5	-0.368347	-0.08844	0.778748	1441495163	0.5	-0.368347	-0.08844	0.778748	1441495163	0.5	-0.368347	-0.08844	0.778748	1441495163	0.477478	-0.378052	-0.05304	0.791382	1441495163	0.477478	-0.378052	-0.05304	0.791382	1441495163	0.477478	-0.378052	-0.05304	0.791382	1441495163	0.477478	-0.378052	-0.05304	0.791382	1441495163	0.477478	-0.378052	-0.05304	0.791382	1441495163	0.477478	-0.378052	-0.05304	0.791382	1441495163	0.44696	-0.385925	-0.013428	0.806885	1441495163	0.44696	-0.385925	-0.013428	0.806885	1441495163	0.44696	-0.385925	-0.013428	0.806885	1441495163	0.44696	-0.385925	-0.013428	0.806885	1441495163	0.44696	-0.385925	-0.013428	0.806885	1441495163	0.44696	-0.385925	-0.013428	0.806885	1441495163	0.409729	-0.391052	0.028381	0.823608	1441495163	0.409729	-0.391052	0.028381	0.823608	1441495163	0.409729	-0.391052	0.028381	0.823608	1441495163	0.409729	-0.391052	0.028381	0.823608	1441495163	0.409729	-0.391052	0.028381	0.823608	1441495163	0.409729	-0.391052	0.028381	0.823608	1441495163	0.374634	-0.386353	0.068542	0.840027	1441495163	0.374634	-0.386353	0.068542	0.840027	1441495163	0.374634	-0.386353	0.068542	0.840027	1441495163	0.374634	-0.386353	0.068542	0.840027	1441495163	0.374634	-0.386353	0.068542	0.840027	1441495163	0.374634	-0.386353	0.068542	0.840027	1441495163	0.374634	-0.386353	0.068542	0.840027	1441495163	0.349609	-0.372314	0.093018	0.854675	1441495163	0.349609	-0.372314	0.093018	0.854675	1441495163	0.349609	-0.372314	0.093018	0.854675	1441495163	0.349609	-0.372314	0.093018	0.854675	1441495163	0.349609	-0.372314	0.093018	0.854675	1441495163	0.349609	-0.372314	0.093018	0.854675	1441495163	0.349609	-0.372314	0.093018	0.854675	1441495163	0.340454	-0.345093	0.104919	0.868286	1441495163	0.340454	-0.345093	0.104919	0.868286	1441495163	0.340454	-0.345093	0.104919	0.868286	1441495163	0.340454	-0.345093	0.104919	0.868286	1441495163	0.340454	-0.345093	0.104919	0.868286	1441495163	0.340454	-0.345093	0.104919	0.868286	1441495163	0.348572	-0.305603	0.103333	0.879944	1441495163	0.348572	-0.305603	0.103333	0.879944	1441495163	0.348572	-0.305603	0.103333	0.879944	1441495163	0.348572	-0.305603	0.103333	0.879944	1441495163	0.348572	-0.305603	0.103333	0.879944	1441495163	0.348572	-0.305603	0.103333	0.879944	1441495163	0.381531	-0.246704	0.106445	0.884399	1441495163	0.381531	-0.246704	0.106445	0.884399	1441495163	0.381531	-0.246704	0.106445	0.884399	1441495163	0.381531	-0.246704	0.106445	0.884399	1441495163	0.381531	-0.246704	0.106445	0.884399	1441495163	0.381531	-0.246704	0.106445	0.884399	1441495163	0.430054	-0.174133	0.111816	0.878723	1441495163	0.430054	-0.174133	0.111816	0.878723	1441495163	0.430054	-0.174133	0.111816	0.878723	1441495163	0.430054	-0.174133	0.111816	0.878723	1441495163	0.430054	-0.174133	0.111816	0.878723	1441495163	0.430054	-0.174133	0.111816	0.878723	1441495163	0.430054	-0.174133	0.111816	0.878723	1441495163	0.490112	-0.086853	0.111023	0.860107	1441495163	0.490112	-0.086853	0.111023	0.860107	1441495163	0.490112	-0.086853	0.111023	0.860107	1441495163	0.490112	-0.086853	0.111023	0.860107	1441495163	0.490112	-0.086853	0.111023	0.860107	1441495163	0.490112	-0.086853	0.111023	0.860107	1441495163	0.544373	-0.022156	0.089172	0.83374	1441495163	0.544373	-0.022156	0.089172	0.83374	1441495163	0.544373	-0.022156	0.089172	0.83374	1441495163	0.544373	-0.022156	0.089172	0.83374	1441495163	0.544373	-0.022156	0.089172	0.83374	1441495163	0.544373	-0.022156	0.089172	0.83374	1441495163	0.5672	-0.007813	0.052734	0.821838	1441495163	0.5672	-0.007813	0.052734	0.821838	1441495163	0.5672	-0.007813	0.052734	0.821838	1441495163	0.5672	-0.007813	0.052734	0.821838	1441495163	0.5672	-0.007813	0.052734	0.821838	1441495163	0.5672	-0.007813	0.052734	0.821838	1441495163	0.566345	0.003479	0.052734	0.822388	1441495163	0.566345	0.003479	0.052734	0.822388	1441495163	0.566345	0.003479	0.052734	0.822388	1441495163	0.566345	0.003479	0.052734	0.822388	1441495163	0.566345	0.003479	0.052734	0.822388	1441495163	0.566345	0.003479	0.052734	0.822388	1441495163	0.566345	0.003479	0.052734	0.822388	1441495163	0.555481	0.007324	0.062561	0.829102	1441495163	0.555481	0.007324	0.062561	0.829102	1441495163	0.555481	0.007324	0.062561	0.829102	1441495163	0.555481	0.007324	0.062561	0.829102	1441495163	0.555481	0.007324	0.062561	0.829102	1441495163	0.555481	0.007324	0.062561	0.829102	1441495163	0.535461	-0.008118	0.066833	0.841797	1441495163	0.535461	-0.008118	0.066833	0.841797	1441495163	0.535461	-0.008118	0.066833	0.841797	1441495163	0.535461	-0.008118	0.066833	0.841797	1441495163	0.535461	-0.008118	0.066833	0.841797	1441495163	0.535461	-0.008118	0.066833	0.841797	1441495163	0.535461	-0.008118	0.066833	0.841797	1441495163	0.5047	-0.038269	0.067871	0.859741	1441495163	0.5047	-0.038269	0.067871	0.859741	1441495163	0.5047	-0.038269	0.067871	0.859741	1441495163	0.5047	-0.038269	0.067871	0.859741	1441495163	0.5047	-0.038269	0.067871	0.859741	1441495163	0.5047	-0.038269	0.067871	0.859741	1441495163	0.5047	-0.038269	0.067871	0.859741	1441495163	0.467834	-0.06366	0.081848	0.877686	1441495163	0.467834	-0.06366	0.081848	0.877686	1441495163	0.467834	-0.06366	0.081848	0.877686	1441495163	0.467834	-0.06366	0.081848	0.877686	1441495163	0.467834	-0.06366	0.081848	0.877686	1441495163	0.467834	-0.06366	0.081848	0.877686	1441495163	0.430298	-0.097473	0.092041	0.892639	1441495163	0.430298	-0.097473	0.092041	0.892639	1441495163	0.430298	-0.097473	0.092041	0.892639	1441495164	0.430298	-0.097473	0.092041	0.892639	1441495164	0.430298	-0.097473	0.092041	0.892639	1441495164	0.430298	-0.097473	0.092041	0.892639	1441495164	0.430298	-0.097473	0.092041	0.892639	1441495164	0.398743	-0.136658	0.095825	0.901672	1441495164	0.398743	-0.136658	0.095825	0.901672	1441495164	0.398743	-0.136658	0.095825	0.901672	1441495164	0.398743	-0.136658	0.095825	0.901672	1441495164	0.398743	-0.136658	0.095825	0.901672	1441495164	0.37854	-0.174438	0.096924	0.903748	1441495164	0.37854	-0.174438	0.096924	0.903748	1441495164	0.37854	-0.174438	0.096924	0.903748	1441495164	0.37854	-0.174438	0.096924	0.903748	1441495164	0.37854	-0.174438	0.096924	0.903748	1441495164	0.37854	-0.174438	0.096924	0.903748	1441495164	0.37854	-0.174438	0.096924	0.903748	1441495164	0.374756	-0.205322	0.100647	0.898438	1441495164	0.374756	-0.205322	0.100647	0.898438	1441495164	0.374756	-0.205322	0.100647	0.898438	1441495164	0.374756	-0.205322	0.100647	0.898438	1441495164	0.374756	-0.205322	0.100647	0.898438	1441495164	0.374756	-0.205322	0.100647	0.898438	1441495164	0.388062	-0.229065	0.09668	0.887451	1441495164	0.388062	-0.229065	0.09668	0.887451	1441495164	0.388062	-0.229065	0.09668	0.887451	1441495164	0.388062	-0.229065	0.09668	0.887451	1441495164	0.388062	-0.229065	0.09668	0.887451	1441495164	0.388062	-0.229065	0.09668	0.887451	1441495164	0.388062	-0.229065	0.09668	0.887451	1441495164	0.413025	-0.243774	0.089294	0.872864	1441495164	0.413025	-0.243774	0.089294	0.872864	1441495164	0.413025	-0.243774	0.089294	0.872864	1441495164	0.413025	-0.243774	0.089294	0.872864	1441495164	0.413025	-0.243774	0.089294	0.872864	1441495164	0.413025	-0.243774	0.089294	0.872864	1441495164	0.437378	-0.258362	0.073853	0.858154	1441495164	0.437378	-0.258362	0.073853	0.858154	1441495164	0.437378	-0.258362	0.073853	0.858154	1441495164	0.437378	-0.258362	0.073853	0.858154	1441495164	0.437378	-0.258362	0.073853	0.858154	1441495164	0.437378	-0.258362	0.073853	0.858154	1441495164	0.455078	-0.276184	0.058472	0.844482	1441495164	0.455078	-0.276184	0.058472	0.844482	1441495164	0.455078	-0.276184	0.058472	0.844482	1441495164	0.455078	-0.276184	0.058472	0.844482	1441495164	0.455078	-0.276184	0.058472	0.844482	1441495164	0.463074	-0.287415	0.062073	0.83606	1441495164	0.463074	-0.287415	0.062073	0.83606	1441495164	0.463074	-0.287415	0.062073	0.83606	1441495164	0.463074	-0.287415	0.062073	0.83606	1441495164	0.463074	-0.287415	0.062073	0.83606	1441495164	0.457703	-0.296082	0.07666	0.834778	1441495164	0.457703	-0.296082	0.07666	0.834778	1441495164	0.457703	-0.296082	0.07666	0.834778	1441495164	0.457703	-0.296082	0.07666	0.834778	1441495164	0.457703	-0.296082	0.07666	0.834778	1441495164	0.457703	-0.296082	0.07666	0.834778	1441495164	0.438904	-0.309326	0.093445	0.838379	1441495164	0.438904	-0.309326	0.093445	0.838379	1441495164	0.438904	-0.309326	0.093445	0.838379	1441495164	0.438904	-0.309326	0.093445	0.838379	1441495164	0.438904	-0.309326	0.093445	0.838379	1441495164	0.438904	-0.309326	0.093445	0.838379	1441495164	0.414795	-0.320923	0.106812	0.844666	1441495164	0.414795	-0.320923	0.106812	0.844666	1441495164	0.414795	-0.320923	0.106812	0.844666	1441495164	0.414795	-0.320923	0.106812	0.844666	1441495164	0.414795	-0.320923	0.106812	0.844666	1441495164	0.414795	-0.320923	0.106812	0.844666	1441495164	0.414795	-0.320923	0.106812	0.844666	1441495164	0.393982	-0.322693	0.112915	0.853149	1441495164	0.393982	-0.322693	0.112915	0.853149	1441495164	0.393982	-0.322693	0.112915	0.853149	1441495164	0.393982	-0.322693	0.112915	0.853149	1441495164	0.393982	-0.322693	0.112915	0.853149	1441495164	0.393982	-0.322693	0.112915	0.853149	1441495164	0.383911	-0.31134	0.116028	0.86145	1441495164	0.383911	-0.31134	0.116028	0.86145	1441495164	0.383911	-0.31134	0.116028	0.86145	1441495164	0.383911	-0.31134	0.116028	0.86145	1441495164	0.383911	-0.31134	0.116028	0.86145	1441495164	0.383911	-0.31134	0.116028	0.86145	1441495164	0.383911	-0.31134	0.116028	0.86145	1441495164	0.385925	-0.288391	0.105591	0.869873	1441495164	0.385925	-0.288391	0.105591	0.869873	1441495164	0.385925	-0.288391	0.105591	0.869873	1441495164	0.385925	-0.288391	0.105591	0.869873	1441495164	0.385925	-0.288391	0.105591	0.869873	1441495164	0.385925	-0.288391	0.105591	0.869873	1441495164	0.399231	-0.252319	0.094238	0.876343	1441495164	0.399231	-0.252319	0.094238	0.876343	1441495164	0.399231	-0.252319	0.094238	0.876343	1441495164	0.399231	-0.252319	0.094238	0.876343	1441495164	0.399231	-0.252319	0.094238	0.876343	1441495164	0.399231	-0.252319	0.094238	0.876343	1441495164	0.399231	-0.252319	0.094238	0.876343	1441495164	0.429565	-0.198975	0.087158	0.876465	1441495164	0.429565	-0.198975	0.087158	0.876465	1441495164	0.429565	-0.198975	0.087158	0.876465	1441495164	0.429565	-0.198975	0.087158	0.876465	1441495164	0.429565	-0.198975	0.087158	0.876465	1441495164	0.429565	-0.198975	0.087158	0.876465	1441495164	0.482666	-0.123047	0.086731	0.862732	1441495164	0.482666	-0.123047	0.086731	0.862732	1441495164	0.482666	-0.123047	0.086731	0.862732	1441495164	0.482666	-0.123047	0.086731	0.862732	1441495164	0.482666	-0.123047	0.086731	0.862732	1441495164	0.482666	-0.123047	0.086731	0.862732	1441495164	0.55127	-0.043457	0.080322	0.829224	1441495164	0.55127	-0.043457	0.080322	0.829224	1441495164	0.55127	-0.043457	0.080322	0.829224	1441495164	0.55127	-0.043457	0.080322	0.829224	1441495165	0.55127	-0.043457	0.080322	0.829224	1441495165	0.55127	-0.043457	0.080322	0.829224	1441495165	0.55127	-0.043457	0.080322	0.829224	1441495165	0.594116	0.00293	0.044617	0.803101	1441495165	0.594116	0.00293	0.044617	0.803101	1441495165	0.594116	0.00293	0.044617	0.803101	1441495165	0.594116	0.00293	0.044617	0.803101	1441495165	0.594116	0.00293	0.044617	0.803101	1441495165	0.594116	0.00293	0.044617	0.803101	1441495165	0.606384	0.023438	0.031067	0.794189	1441495165	0.606384	0.023438	0.031067	0.794189	1441495165	0.606384	0.023438	0.031067	0.794189	1441495165	0.606384	0.023438	0.031067	0.794189	1441495165	0.606384	0.023438	0.031067	0.794189	1441495165	0.606384	0.023438	0.031067	0.794189	1441495165	0.596436	0.021118	0.034668	0.801575	1441495165	0.596436	0.021118	0.034668	0.801575	1441495165	0.596436	0.021118	0.034668	0.801575	1441495165	0.596436	0.021118	0.034668	0.801575	1441495165	0.596436	0.021118	0.034668	0.801575	1441495165	0.596436	0.021118	0.034668	0.801575	1441495165	0.596436	0.021118	0.034668	0.801575	1441495165	0.574829	0.009399	0.04834	0.816711	1441495165	0.574829	0.009399	0.04834	0.816711	1441495165	0.574829	0.009399	0.04834	0.816711	1441495165	0.574829	0.009399	0.04834	0.816711	1441495165	0.574829	0.009399	0.04834	0.816711	1441495165	0.574829	0.009399	0.04834	0.816711	1441495165	0.542725	-0.022217	0.054382	0.837769	1441495165	0.542725	-0.022217	0.054382	0.837769	1441495165	0.542725	-0.022217	0.054382	0.837769	1441495165	0.542725	-0.022217	0.054382	0.837769	1441495165	0.542725	-0.022217	0.054382	0.837769	1441495165	0.542725	-0.022217	0.054382	0.837769	1441495165	0.542725	-0.022217	0.054382	0.837769	1441495165	0.503418	-0.054504	0.06897	0.859497	1441495165	0.503418	-0.054504	0.06897	0.859497	1441495165	0.503418	-0.054504	0.06897	0.859497	1441495165	0.503418	-0.054504	0.06897	0.859497	1441495165	0.503418	-0.054504	0.06897	0.859497	1441495165	0.503418	-0.054504	0.06897	0.859497	1441495165	0.467224	-0.089417	0.085388	0.875427	1441495165	0.467224	-0.089417	0.085388	0.875427	1441495165	0.467224	-0.089417	0.085388	0.875427	1441495165	0.467224	-0.089417	0.085388	0.875427	1441495165	0.467224	-0.089417	0.085388	0.875427	1441495165	0.467224	-0.089417	0.085388	0.875427	1441495165	0.467224	-0.089417	0.085388	0.875427	1441495165	0.434082	-0.128845	0.095276	0.886475	1441495165	0.434082	-0.128845	0.095276	0.886475	1441495165	0.434082	-0.128845	0.095276	0.886475	1441495165	0.434082	-0.128845	0.095276	0.886475	1441495165	0.434082	-0.128845	0.095276	0.886475	1441495165	0.434082	-0.128845	0.095276	0.886475	1441495165	0.407349	-0.161621	0.109436	0.892151	1441495165	0.407349	-0.161621	0.109436	0.892151	1441495165	0.407349	-0.161621	0.109436	0.892151	1441495165	0.407349	-0.161621	0.109436	0.892151	1441495165	0.407349	-0.161621	0.109436	0.892151	1441495165	0.407349	-0.161621	0.109436	0.892151	1441495165	0.407349	-0.161621	0.109436	0.892151	1441495165	0.389832	-0.184509	0.118225	0.894409	1441495165	0.389832	-0.184509	0.118225	0.894409	1441495165	0.389832	-0.184509	0.118225	0.894409	1441495165	0.389832	-0.184509	0.118225	0.894409	1441495165	0.389832	-0.184509	0.118225	0.894409	1441495165	0.389832	-0.184509	0.118225	0.894409	1441495165	0.390747	-0.205139	0.117188	0.889587	1441495165	0.390747	-0.205139	0.117188	0.889587	1441495165	0.390747	-0.205139	0.117188	0.889587	1441495165	0.390747	-0.205139	0.117188	0.889587	1441495165	0.390747	-0.205139	0.117188	0.889587	1441495165	0.390747	-0.205139	0.117188	0.889587	1441495165	0.413086	-0.227173	0.110779	0.874878	1441495165	0.413086	-0.227173	0.110779	0.874878	1441495165	0.413086	-0.227173	0.110779	0.874878	1441495165	0.413086	-0.227173	0.110779	0.874878	1441495165	0.413086	-0.227173	0.110779	0.874878	1441495165	0.413086	-0.227173	0.110779	0.874878	1441495165	0.413086	-0.227173	0.110779	0.874878	1441495165	0.451782	-0.24707	0.099976	0.851318	1441495165	0.451782	-0.24707	0.099976	0.851318	1441495165	0.451782	-0.24707	0.099976	0.851318	1441495165	0.451782	-0.24707	0.099976	0.851318	1441495165	0.493469	-0.258301	0.093933	0.825134	1441495165	0.493469	-0.258301	0.093933	0.825134	1441495165	0.493469	-0.258301	0.093933	0.825134	1441495165	0.493469	-0.258301	0.093933	0.825134	1441495165	0.493469	-0.258301	0.093933	0.825134	1441495165	0.493469	-0.258301	0.093933	0.825134	1441495165	0.515015	-0.266052	0.095032	0.809204	1441495165	0.515015	-0.266052	0.095032	0.809204	1441495165	0.515015	-0.266052	0.095032	0.809204	1441495165	0.515015	-0.266052	0.095032	0.809204	1441495165	0.515015	-0.266052	0.095032	0.809204	1441495165	0.515015	-0.266052	0.095032	0.809204	1441495165	0.509033	-0.273071	0.110962	0.808655	1441495165	0.509033	-0.273071	0.110962	0.808655	1441495165	0.509033	-0.273071	0.110962	0.808655	1441495165	0.509033	-0.273071	0.110962	0.808655	1441495165	0.509033	-0.273071	0.110962	0.808655	1441495165	0.509033	-0.273071	0.110962	0.808655	1441495165	0.509033	-0.273071	0.110962	0.808655	1441495165	0.484375	-0.273804	0.138916	0.819214	1441495165	0.484375	-0.273804	0.138916	0.819214	1441495165	0.484375	-0.273804	0.138916	0.819214	1441495165	0.484375	-0.273804	0.138916	0.819214	1441495165	0.484375	-0.273804	0.138916	0.819214	1441495165	0.484375	-0.273804	0.138916	0.819214	1441495165	0.449646	-0.275635	0.167725	0.832886	1441495165	0.449646	-0.275635	0.167725	0.832886	1441495165	0.449646	-0.275635	0.167725	0.832886	1441495165	0.449646	-0.275635	0.167725	0.832886	1441495166	0.449646	-0.275635	0.167725	0.832886	1441495166	0.449646	-0.275635	0.167725	0.832886	1441495166	0.417236	-0.281189	0.18634	0.843872	1441495166	0.417236	-0.281189	0.18634	0.843872	1441495166	0.417236	-0.281189	0.18634	0.843872	1441495166	0.417236	-0.281189	0.18634	0.843872	1441495166	0.417236	-0.281189	0.18634	0.843872	1441495166	0.417236	-0.281189	0.18634	0.843872	1441495166	0.398926	-0.279968	0.192261	0.851746	1441495166	0.398926	-0.279968	0.192261	0.851746	1441495166	0.398926	-0.279968	0.192261	0.851746	1441495166	0.398926	-0.279968	0.192261	0.851746	1441495166	0.398926	-0.279968	0.192261	0.851746	1441495166	0.398926	-0.279968	0.192261	0.851746	1441495166	0.39856	-0.261658	0.189758	0.858276	1441495166	0.39856	-0.261658	0.189758	0.858276	1441495166	0.39856	-0.261658	0.189758	0.858276	1441495166	0.39856	-0.261658	0.189758	0.858276	1441495166	0.39856	-0.261658	0.189758	0.858276	1441495166	0.39856	-0.261658	0.189758	0.858276	1441495166	0.415649	-0.226318	0.179382	0.862427	1441495166	0.415649	-0.226318	0.179382	0.862427	1441495166	0.415649	-0.226318	0.179382	0.862427	1441495166	0.415649	-0.226318	0.179382	0.862427	1441495166	0.415649	-0.226318	0.179382	0.862427	1441495166	0.415649	-0.226318	0.179382	0.862427	1441495166	0.450012	-0.171204	0.172791	0.859192	1441495166	0.450012	-0.171204	0.172791	0.859192	1441495166	0.450012	-0.171204	0.172791	0.859192	1441495166	0.450012	-0.171204	0.172791	0.859192	1441495166	0.450012	-0.171204	0.172791	0.859192	1441495166	0.450012	-0.171204	0.172791	0.859192	1441495166	0.499023	-0.104126	0.160034	0.845276	1441495166	0.499023	-0.104126	0.160034	0.845276	1441495166	0.499023	-0.104126	0.160034	0.845276	1441495166	0.499023	-0.104126	0.160034	0.845276	1441495166	0.499023	-0.104126	0.160034	0.845276	1441495166	0.499023	-0.104126	0.160034	0.845276	1441495166	0.554199	-0.046021	0.130676	0.82074	1441495166	0.554199	-0.046021	0.130676	0.82074	1441495166	0.554199	-0.046021	0.130676	0.82074	1441495166	0.554199	-0.046021	0.130676	0.82074	1441495166	0.554199	-0.046021	0.130676	0.82074	1441495166	0.554199	-0.046021	0.130676	0.82074	1441495166	0.554199	-0.046021	0.130676	0.82074	1441495166	0.590027	-0.004883	0.09668	0.801514	1441495166	0.590027	-0.004883	0.09668	0.801514	1441495166	0.590027	-0.004883	0.09668	0.801514	1441495166	0.590027	-0.004883	0.09668	0.801514	1441495166	0.590027	-0.004883	0.09668	0.801514	1441495166	0.590027	-0.004883	0.09668	0.801514	1441495166	0.608154	0.014404	0.071228	0.790405	1441495166	0.608154	0.014404	0.071228	0.790405	1441495166	0.608154	0.014404	0.071228	0.790405	1441495166	0.608154	0.014404	0.071228	0.790405	1441495166	0.608154	0.014404	0.071228	0.790405	1441495166	0.608154	0.014404	0.071228	0.790405	1441495166	0.608154	0.014404	0.071228	0.790405	1441495166	0.614258	0.024658	0.062317	0.786194	1441495166	0.614258	0.024658	0.062317	0.786194	1441495166	0.614258	0.024658	0.062317	0.786194	1441495166	0.614258	0.024658	0.062317	0.786194	1441495166	0.614258	0.024658	0.062317	0.786194	1441495166	0.614258	0.024658	0.062317	0.786194	1441495166	0.611023	0.028748	0.064697	0.788391	1441495166	0.611023	0.028748	0.064697	0.788391	1441495166	0.611023	0.028748	0.064697	0.788391	1441495166	0.611023	0.028748	0.064697	0.788391	1441495166	0.611023	0.028748	0.064697	0.788391	1441495166	0.611023	0.028748	0.064697	0.788391	1441495166	0.611023	0.028748	0.064697	0.788391	1441495166	0.596008	0.020569	0.073242	0.799316	1441495166	0.596008	0.020569	0.073242	0.799316	1441495166	0.596008	0.020569	0.073242	0.799316	1441495166	0.596008	0.020569	0.073242	0.799316	1441495166	0.596008	0.020569	0.073242	0.799316	1441495166	0.596008	0.020569	0.073242	0.799316	1441495166	0.565063	-0.009521	0.082275	0.820801	1441495166	0.565063	-0.009521	0.082275	0.820801	1441495166	0.565063	-0.009521	0.082275	0.820801	1441495166	0.565063	-0.009521	0.082275	0.820801	1441495166	0.565063	-0.009521	0.082275	0.820801	1441495166	0.565063	-0.009521	0.082275	0.820801	1441495166	0.525452	-0.035461	0.104431	0.843567	1441495166	0.525452	-0.035461	0.104431	0.843567	1441495166	0.525452	-0.035461	0.104431	0.843567	1441495166	0.525452	-0.035461	0.104431	0.843567	1441495166	0.525452	-0.035461	0.104431	0.843567	1441495166	0.525452	-0.035461	0.104431	0.843567	1441495166	0.525452	-0.035461	0.104431	0.843567	1441495166	0.486511	-0.0672	0.122192	0.862427	1441495166	0.486511	-0.0672	0.122192	0.862427	1441495166	0.486511	-0.0672	0.122192	0.862427	1441495166	0.486511	-0.0672	0.122192	0.862427	1441495166	0.486511	-0.0672	0.122192	0.862427	1441495166	0.452576	-0.102356	0.136353	0.875244	1441495166	0.452576	-0.102356	0.136353	0.875244	1441495166	0.452576	-0.102356	0.136353	0.875244	1441495166	0.452576	-0.102356	0.136353	0.875244	1441495166	0.452576	-0.102356	0.136353	0.875244	1441495166	0.452576	-0.102356	0.136353	0.875244	1441495166	0.42749	-0.139587	0.145752	0.881165	1441495166	0.42749	-0.139587	0.145752	0.881165	1441495166	0.42749	-0.139587	0.145752	0.881165	1441495166	0.42749	-0.139587	0.145752	0.881165	1441495166	0.42749	-0.139587	0.145752	0.881165	1441495166	0.42749	-0.139587	0.145752	0.881165	1441495166	0.414795	-0.176147	0.147949	0.88031	1441495166	0.414795	-0.176147	0.147949	0.88031	1441495166	0.414795	-0.176147	0.147949	0.88031	1441495166	0.414795	-0.176147	0.147949	0.88031	1441495166	0.414795	-0.176147	0.147949	0.88031	1441495167	0.414795	-0.176147	0.147949	0.88031	1441495167	0.414795	-0.176147	0.147949	0.88031	1441495167	0.414795	-0.199036	0.156311	0.873962	1441495167	0.414795	-0.199036	0.156311	0.873962	1441495167	0.414795	-0.199036	0.156311	0.873962	1441495167	0.414795	-0.199036	0.156311	0.873962	1441495167	0.414795	-0.199036	0.156311	0.873962	1441495167	0.414795	-0.199036	0.156311	0.873962	1441495167	0.420471	-0.220764	0.15564	0.86615	1441495167	0.420471	-0.220764	0.15564	0.86615	1441495167	0.420471	-0.220764	0.15564	0.86615	1441495167	0.420471	-0.220764	0.15564	0.86615	1441495167	0.420471	-0.220764	0.15564	0.86615	1441495167	0.420471	-0.220764	0.15564	0.86615	1441495167	0.429321	-0.229309	0.157288	0.859253	1441495167	0.429321	-0.229309	0.157288	0.859253	1441495167	0.429321	-0.229309	0.157288	0.859253	1441495167	0.429321	-0.229309	0.157288	0.859253	1441495167	0.429321	-0.229309	0.157288	0.859253	1441495167	0.429321	-0.229309	0.157288	0.859253	1441495167	0.435913	-0.237	0.152466	0.854675	1441495167	0.435913	-0.237	0.152466	0.854675	1441495167	0.435913	-0.237	0.152466	0.854675	1441495167	0.435913	-0.237	0.152466	0.854675	1441495167	0.435913	-0.237	0.152466	0.854675	1441495167	0.435913	-0.237	0.152466	0.854675	1441495167	0.43927	-0.245056	0.148254	0.85144	1441495167	0.43927	-0.245056	0.148254	0.85144	1441495167	0.43927	-0.245056	0.148254	0.85144	1441495167	0.43927	-0.245056	0.148254	0.85144	1441495167	0.43927	-0.245056	0.148254	0.85144	1441495167	0.43927	-0.245056	0.148254	0.85144	1441495167	0.436646	-0.256348	0.14624	0.849792	1441495167	0.436646	-0.256348	0.14624	0.849792	1441495167	0.436646	-0.256348	0.14624	0.849792	1441495167	0.436646	-0.256348	0.14624	0.849792	1441495167	0.436646	-0.256348	0.14624	0.849792	1441495167	0.436646	-0.256348	0.14624	0.849792	1441495167	0.429016	-0.265015	0.15155	0.850098	1441495167	0.429016	-0.265015	0.15155	0.850098	1441495167	0.429016	-0.265015	0.15155	0.850098	1441495167	0.429016	-0.265015	0.15155	0.850098	1441495167	0.429016	-0.265015	0.15155	0.850098	1441495167	0.429016	-0.265015	0.15155	0.850098	1441495167	0.429016	-0.265015	0.15155	0.850098	1441495167	0.415894	-0.266663	0.160583	0.854431	1441495167	0.415894	-0.266663	0.160583	0.854431	1441495167	0.415894	-0.266663	0.160583	0.854431	1441495167	0.415894	-0.266663	0.160583	0.854431	1441495167	0.415894	-0.266663	0.160583	0.854431	1441495167	0.415894	-0.266663	0.160583	0.854431	1441495167	0.400269	-0.263428	0.170837	0.860901	1441495167	0.400269	-0.263428	0.170837	0.860901	1441495167	0.400269	-0.263428	0.170837	0.860901	1441495167	0.400269	-0.263428	0.170837	0.860901	1441495167	0.400269	-0.263428	0.170837	0.860901	1441495167	0.400269	-0.263428	0.170837	0.860901	1441495167	0.400269	-0.263428	0.170837	0.860901	1441495167	0.387695	-0.253967	0.179443	0.867737	1441495167	0.387695	-0.253967	0.179443	0.867737	1441495167	0.387695	-0.253967	0.179443	0.867737	1441495167	0.387695	-0.253967	0.179443	0.867737	1441495167	0.387695	-0.253967	0.179443	0.867737	1441495167	0.38092	-0.240173	0.183716	0.873718	1441495167	0.38092	-0.240173	0.183716	0.873718	1441495167	0.38092	-0.240173	0.183716	0.873718	1441495167	0.38092	-0.240173	0.183716	0.873718	1441495167	0.38092	-0.240173	0.183716	0.873718	1441495167	0.38092	-0.240173	0.183716	0.873718	1441495167	0.38092	-0.240173	0.183716	0.873718	1441495167	0.381226	-0.224731	0.183167	0.877808	1441495167	0.381226	-0.224731	0.183167	0.877808	1441495167	0.381226	-0.224731	0.183167	0.877808	1441495167	0.381226	-0.224731	0.183167	0.877808	1441495167	0.381226	-0.224731	0.183167	0.877808	1441495167	0.381226	-0.224731	0.183167	0.877808	1441495167	0.397644	-0.191345	0.179688	0.87915	1441495167	0.397644	-0.191345	0.179688	0.87915	1441495167	0.397644	-0.191345	0.179688	0.87915	1441495167	0.397644	-0.191345	0.179688	0.87915	1441495167	0.397644	-0.191345	0.179688	0.87915	1441495167	0.397644	-0.191345	0.179688	0.87915	1441495167	0.429504	-0.140686	0.170166	0.87561	1441495167	0.429504	-0.140686	0.170166	0.87561	1441495167	0.429504	-0.140686	0.170166	0.87561	1441495167	0.429504	-0.140686	0.170166	0.87561	1441495167	0.429504	-0.140686	0.170166	0.87561	1441495167	0.429504	-0.140686	0.170166	0.87561	1441495167	0.473511	-0.078735	0.161743	0.862183	1441495167	0.473511	-0.078735	0.161743	0.862183	1441495167	0.473511	-0.078735	0.161743	0.862183	1441495167	0.473511	-0.078735	0.161743	0.862183	1441495167	0.473511	-0.078735	0.161743	0.862183	1441495167	0.473511	-0.078735	0.161743	0.862183	1441495167	0.473511	-0.078735	0.161743	0.862183	1441495167	0.525024	-0.01593	0.144104	0.838623	1441495167	0.525024	-0.01593	0.144104	0.838623	1441495167	0.525024	-0.01593	0.144104	0.838623	1441495167	0.525024	-0.01593	0.144104	0.838623	1441495167	0.525024	-0.01593	0.144104	0.838623	1441495167	0.525024	-0.01593	0.144104	0.838623	1441495167	0.573486	0.032288	0.11322	0.810669	1441495167	0.573486	0.032288	0.11322	0.810669	1441495167	0.573486	0.032288	0.11322	0.810669	1441495167	0.573486	0.032288	0.11322	0.810669	1441495167	0.573486	0.032288	0.11322	0.810669	1441495167	0.573486	0.032288	0.11322	0.810669	1441495167	0.60199	0.06073	0.080444	0.792053	1441495167	0.60199	0.06073	0.080444	0.792053	1441495167	0.60199	0.06073	0.080444	0.792053	1441495167	0.60199	0.06073	0.080444	0.792053	1441495167	0.60199	0.06073	0.080444	0.792053	1441495167	0.60199	0.06073	0.080444	0.792053	1441495167	0.60199	0.06073	0.080444	0.792053	1441495167	0.610474	0.07312	0.065308	0.785889	1441495168	0.610474	0.07312	0.065308	0.785889	1441495168	0.610474	0.07312	0.065308	0.785889	1441495168	0.610474	0.07312	0.065308	0.785889	1441495168	0.610474	0.07312	0.065308	0.785889	1441495168	0.610474	0.07312	0.065308	0.785889	1441495168	0.605713	0.077026	0.067688	0.789001	1441495168	0.605713	0.077026	0.067688	0.789001	1441495168	0.605713	0.077026	0.067688	0.789001	1441495168	0.605713	0.077026	0.067688	0.789001	1441495168	0.605713	0.077026	0.067688	0.789001	1441495168	0.605713	0.077026	0.067688	0.789001	1441495168	0.605713	0.077026	0.067688	0.789001	1441495168	0.587341	0.059082	0.074097	0.803711	1441495168	0.587341	0.059082	0.074097	0.803711	1441495168	0.587341	0.059082	0.074097	0.803711	1441495168	0.587341	0.059082	0.074097	0.803711	1441495168	0.587341	0.059082	0.074097	0.803711	1441495168	0.587341	0.059082	0.074097	0.803711	1441495168	0.55481	0.024475	0.085388	0.827209	1441495168	0.55481	0.024475	0.085388	0.827209	1441495168	0.55481	0.024475	0.085388	0.827209	1441495168	0.55481	0.024475	0.085388	0.827209	1441495168	0.55481	0.024475	0.085388	0.827209	1441495168	0.55481	0.024475	0.085388	0.827209	1441495168	0.513489	-0.016785	0.101257	0.851929	1441495168	0.513489	-0.016785	0.101257	0.851929	1441495168	0.513489	-0.016785	0.101257	0.851929	1441495168	0.513489	-0.016785	0.101257	0.851929	1441495168	0.513489	-0.016785	0.101257	0.851929	1441495168	0.513489	-0.016785	0.101257	0.851929	1441495168	0.473816	-0.058044	0.122925	0.870056	1441495168	0.473816	-0.058044	0.122925	0.870056	1441495168	0.473816	-0.058044	0.122925	0.870056	1441495168	0.473816	-0.058044	0.122925	0.870056	1441495168	0.473816	-0.058044	0.122925	0.870056	1441495168	0.473816	-0.058044	0.122925	0.870056	1441495168	0.473816	-0.058044	0.122925	0.870056	1441495168	0.440063	-0.108398	0.142334	0.879944	1441495168	0.440063	-0.108398	0.142334	0.879944	1441495168	0.440063	-0.108398	0.142334	0.879944	1441495168	0.440063	-0.108398	0.142334	0.879944	1441495168	0.440063	-0.108398	0.142334	0.879944	1441495168	0.440063	-0.108398	0.142334	0.879944	1441495168	0.417419	-0.151978	0.16156	0.881226	1441495168	0.417419	-0.151978	0.16156	0.881226	1441495168	0.417419	-0.151978	0.16156	0.881226	1441495168	0.417419	-0.151978	0.16156	0.881226	1441495168	0.417419	-0.151978	0.16156	0.881226	1441495168	0.417419	-0.151978	0.16156	0.881226	1441495168	0.417419	-0.151978	0.16156	0.881226	1441495168	0.410156	-0.186707	0.175598	0.875244	1441495168	0.410156	-0.186707	0.175598	0.875244	1441495168	0.410156	-0.186707	0.175598	0.875244	1441495168
[truncated: 293,262 more chars]
