# Supplementary material for: Quaternion-Based Gesture Recognition Using Wireless Wearable Motion Capture Sensors
Source: Sensors (Basel). 2016 Apr 28;16(5):605. doi: 10.3390/s16050605 (PMC4883296; doi:10.3390/s16050605)
Supplement: Supplementary file 1 [file sensors-16-00605-s001.zip › MultiSensorGestureData/P1/1. Jab/Training16.txt]

qr	qx	qy	qz	time	qr	qx	qy	qz	time	qr	qx	qy	qz	time	qr	qx	qy	qz	time	qr	qx	qy	qz	time	qr	qx	qy	qz	time	qr	qx	qy	qz	time	qr	qx	qy	qz	time	qr	qx	qy	qz	time	qr	qx	qy	qz	time	qr	qx	qy	qz	time	qr	qx	qy	qz	time	qr	qx	qy	qz	time	qr	qx	qy	qz	time	qr	qx	qy	qz	time	qr	qx	qy	qz	time	qr	qx	qy	qz	time	qr	qx	qy	qz	time	qr	qx	qy	qz	time	qr	qx	qy	qz	time	qr	qx	qy	qz	time	qr	qx	qy	qz	time	qr	qx	qy	qz	time	qr	qx	qy	qz	time	qr	qx	qy	qz	time	qr	qx	qy	qz	time	qr	qx	qy	qz	time	qr	qx	qy	qz	time	qr	qx	qy	qz	time	qr	qx	qy	qz	time	qr	qx	qy	qz	time	qr	qx	qy	qz	time	qr	qx	qy	qz	time	qr	qx	qy	qz	time	qr	qx	qy	qz	time	qr	qx	qy	qz	time	qr	qx	qy	qz	time	qr	qx	qy	qz	time	qr	qx	qy	qz	time	qr	qx	qy	qz	time	qr	qx	qy	qz	time	qr	qx	qy	qz	time	qr	qx	qy	qz	time	qr	qx	qy	qz	time	qr	qx	qy	qz	time	qr	qx	qy	qz	time	qr	qx	qy	qz	time	qr	qx	qy	qz	time	qr	qx	qy	qz	time	qr	qx	qy	qz	time	qr	qx	qy	qz	time	qr	qx	qy	qz	time	qr	qx	qy	qz	time	qr	qx	qy	qz	time	qr	qx	qy	qz	time	qr	qx	qy	qz	time	qr	qx	qy	qz	time	qr	qx	qy	qz	time	qr	qx	qy	qz	time	qr	qx	qy	qz	time	qr	qx	qy	qz	time	qr	qx	qy	qz	time	qr	qx	qy	qz	time	qr	qx	qy	qz	time	qr	qx	qy	qz	time	qr	qx	qy	qz	time	qr	qx	qy	qz	time	qr	qx	qy	qz	time	qr	qx	qy	qz	time	qr	qx	qy	qz	time	qr	qx	qy	qz	time	qr	qx	qy	qz	time	qr	qx	qy	qz	time	qr	qx	qy	qz	time	qr	qx	qy	qz	time	qr	qx	qy	qz	time	qr	qx	qy	qz	time	qr	qx	qy	qz	time	qr	qx	qy	qz	time	qr	qx	qy	qz	time	qr	qx	qy	qz	time	qr	qx	qy	qz	time	qr	qx	qy	qz	time	qr	qx	qy	qz	time	qr	qx	qy	qz	time	qr	qx	qy	qz	time	qr	qx	qy	qz	time	qr	qx	qy	qz	time	qr	qx	qy	qz	time	qr	qx	qy	qz	time	qr	qx	qy	qz	time	qr	qx	qy	qz	time	qr	qx	qy	qz	time	qr	qx	qy	qz	time	qr	qx	qy	qz	time	qr	qx	qy	qz	time	qr	qx	qy	qz	time	qr	qx	qy	qz	time	qr	qx	qy	qz	time	qr	qx	qy	qz	time	qr	qx	qy	qz	time	qr	qx	qy	qz	time	qr	qx	qy	qz	time	qr	qx	qy	qz	time	qr	qx	qy	qz	time	qr	qx	qy	qz	time	qr	qx	qy	qz	time	qr	qx	qy	qz	time	qr	qx	qy	qz	time	qr	qx	qy	qz	time	qr	qx	qy	qz	time	qr	qx	qy	qz	time	qr	qx	qy	qz	time	qr	qx	qy	qz	time	qr	qx	qy	qz	time	qr	qx	qy	qz	time	qr	qx	qy	qz	time	qr	qx	qy	qz	time	qr	qx	qy	qz	time	qr	qx	qy	qz	time	qr	qx	qy	qz	time	qr	qx	qy	qz	time	qr	qx	qy	qz	time	qr	qx	qy	qz	time	qr	qx	qy	qz	time	qr	qx	qy	qz	time	qr	qx	qy	qz	time	qr	qx	qy	qz	time	qr	qx	qy	qz	time	qr	qx	qy	qz	time	qr	qx	qy	qz	time	qr	qx	qy	qz	time	qr	qx	qy	qz	time	qr	qx	qy	qz	time	qr	qx	qy	qz	time	qr	qx	qy	qz	time	qr	qx	qy	qz	time	qr	qx	qy	qz	time	qr	qx	qy	qz	time	qr	qx	qy	qz	time	qr	qx	qy	qz	time	qr	qx	qy	qz	time	qr	qx	qy	qz	time	qr	qx	qy	qz	time	qr	qx	qy	qz	time	qr	qx	qy	qz	time	qr	qx	qy	qz	time	qr	qx	qy	qz	time	qr	qx	qy	qz	time	qr	qx	qy	qz	time	qr	qx	qy	qz	time	qr	qx	qy	qz	time	qr	qx	qy	qz	time	qr	qx	qy	qz	time	qr	qx	qy	qz	time	qr	qx	qy	qz	time	qr	qx	qy	qz	time	qr	qx	qy	qz	time	qr	qx	qy	qz	time	qr	qx	qy	qz	time	qr	qx	qy	qz	time	qr	qx	qy	qz	time	qr	qx	qy	qz	time	qr	qx	qy	qz	time	qr	qx	qy	qz	time	qr	qx	qy	qz	time	qr	qx	qy	qz	time	qr	qx	qy	qz	time	qr	qx	qy	qz	time	qr	qx	qy	qz	time	qr	qx	qy	qz	time	qr	qx	qy	qz	time	qr	qx	qy	qz	time	qr	qx	qy	qz	time	qr	qx	qy	qz	time	qr	qx	qy	qz	time	qr	qx	qy	qz	time	qr	qx	qy	qz	time	qr	qx	qy	qz	time	qr	qx	qy	qz	time	qr	qx	qy	qz	time	qr	qx	qy	qz	time	qr	qx	qy	qz	time	qr	qx	qy	qz	time	qr	qx	qy	qz	time	qr	qx	qy	qz	time	qr	qx	qy	qz	time	qr	qx	qy	qz	time	qr	qx	qy	qz	time	qr	qx	qy	qz	time	qr	qx	qy	qz	time	qr	qx	qy	qz	time	qr	qx	qy	qz	time	qr	qx	qy	qz	time	qr	qx	qy	qz	time	qr	qx	qy	qz	time	qr	qx	qy	qz	time	qr	qx	qy	qz	time	qr	qx	qy	qz	time	qr	qx	qy	qz	time	qr	qx	qy	qz	time	qr	qx	qy	qz	time	qr	qx	qy	qz	time	qr	qx	qy	qz	time	qr	qx	qy	qz	time	qr	qx	qy	qz	time	qr	qx	qy	qz	time	qr	qx	qy	qz	time	qr	qx	qy	qz	time	qr	qx	qy	qz	time	qr	qx	qy	qz	time	qr	qx	qy	qz	time	qr	qx	qy	qz	time	qr	qx	qy	qz	time	qr	qx	qy	qz	time	qr	qx	qy	qz	time	qr	qx	qy	qz	time	qr	qx	qy	qz	time	qr	qx	qy	qz	time	qr	qx	qy	qz	time	qr	qx	qy	qz	time	qr	qx	qy	qz	time	qr	qx	qy	qz	time	qr	qx	qy	qz	time	qr	qx	qy	qz	time	qr	qx	qy	qz	time	qr	qx	qy	qz	time	qr	qx	qy	qz	time	qr	qx	qy	qz	time	qr	qx	qy	qz	time	qr	qx	qy	qz	time	qr	qx	qy	qz	time	qr	qx	qy	qz	time	qr	qx	qy	qz	time	qr	qx	qy	qz	time	qr	qx	qy	qz	time	qr	qx	qy	qz	time	qr	qx	qy	qz	time	qr	qx	qy	qz	time	qr	qx	qy	qz	time	qr	qx	qy	qz	time	qr	qx	qy	qz	time	qr	qx	qy	qz	time	qr	qx	qy	qz	time	qr	qx	qy	qz	time	qr	qx	qy	qz	time	qr	qx	qy	qz	time	qr	qx	qy	qz	time	qr	qx	qy	qz	time	qr	qx	qy	qz	time	qr	qx	qy	qz	time	qr	qx	qy	qz	time	qr	qx	qy	qz	time	qr	qx	qy	qz	time	qr	qx	qy	qz	time	qr	qx	qy	qz	time	qr	qx	qy	qz	time	qr	qx	qy	qz	time	qr	qx	qy	qz	time	qr	qx	qy	qz	time	qr	qx	qy	qz	time	qr	qx	qy	qz	time	qr	qx	qy	qz	time	qr	qx	qy	qz	time	qr	qx	qy	qz	time	qr	qx	qy	qz	time	qr	qx	qy	qz	time	qr	qx	qy	qz	time	qr	qx	qy	qz	time	qr	qx	qy	qz	time	qr	qx	qy	qz	time	qr	qx	qy	qz	time	qr	qx	qy	qz	time	qr	qx	qy	qz	time	qr	qx	qy	qz	time	qr	qx	qy	qz	time	qr	qx	qy	qz	time	qr	qx	qy	qz	time	qr	qx	qy	qz	time	qr	qx	qy	qz	time	qr	qx	qy	qz	time	qr	qx	qy	qz	time	qr	qx	qy	qz	time	qr	qx	qy	qz	time	qr	qx	qy	qz	time	qr	qx	qy	qz	time	qr	qx	qy	qz	time	qr	qx	qy	qz	time	qr	qx	qy	qz	time	qr	qx	qy	qz	time	qr	qx	qy	qz	time	qr	qx	qy	qz	time	qr	qx	qy	qz	time	qr	qx	qy	qz	time	qr	qx	qy	qz	time	qr	qx	qy	qz	time	qr	qx	qy	qz	time	qr	qx	qy	qz	time	qr	qx	qy	qz	time	qr	qx	qy	qz	time	qr	qx	qy	qz	time	qr	qx	qy	qz	time	qr	qx	qy	qz	time	qr	qx	qy	qz	time	qr	qx	qy	qz	time	qr	qx	qy	qz	time	qr	qx	qy	qz	time	qr	qx	qy	qz	time	qr	qx	qy	qz	time	qr	qx	qy	qz	time	qr	qx	qy	qz	time	qr	qx	qy	qz	time	qr	qx	qy	qz	time	qr	qx	qy	qz	time	qr	qx	qy	qz	time	qr	qx	qy	qz	time	qr	qx	qy	qz	time	qr	qx	qy	qz	time	qr	qx	qy	qz	time	qr	qx	qy	qz	time	qr	qx	qy	qz	time	qr	qx	qy	qz	time	qr	qx	qy	qz	time	qr	qx	qy	qz	time	qr	qx	qy	qz	time	qr	qx	qy	qz	time	qr	qx	qy	qz	time	qr	qx	qy	qz	time	qr	qx	qy	qz	time	qr	qx	qy	qz	time	qr	qx	qy	qz	time	qr	qx	qy	qz	time	qr	qx	qy	qz	time	qr	qx	qy	qz	time	qr	qx	qy	qz	time	qr	qx	qy	qz	time	qr	qx	qy	qz	time	qr	qx	qy	qz	time	qr	qx	qy	qz	time	qr	qx	qy	qz	time	qr	qx	qy	qz	time	qr	qx	qy	qz	time	qr	qx	qy	qz	time	qr	qx	qy	qz	time	qr	qx	qy	qz	time	qr	qx	qy	qz	time	qr	qx	qy	qz	time	qr	qx	qy	qz	time	qr	qx	qy	qz	time	qr	qx	qy	qz	time	qr	qx	qy	qz	time	qr	qx	qy	qz	time	qr	qx	qy	qz	time	qr	qx	qy	qz	time	qr	qx	qy	qz	time	qr	qx	qy	qz	time	qr	qx	qy	qz	time	qr	qx	qy	qz	time	qr	qx	qy	qz	time	qr	qx	qy	qz	time	qr	qx	qy	qz	time	qr	qx	qy	qz	time	qr	qx	qy	qz	time	qr	qx	qy	qz	time	qr	qx	qy	qz	time	qr	qx	qy	qz	time	qr	qx	qy	qz	time	qr	qx	qy	qz	time	qr	qx	qy	qz	time	qr	qx	qy	qz	time	qr	qx	qy	qz	time	qr	qx	qy	qz	time	qr	qx	qy	qz	time	qr	qx	qy	qz	time	qr	qx	qy	qz	time	qr	qx	qy	qz	time	qr	qx	qy	qz	time	qr	qx	qy	qz	time	qr	qx	qy	qz	time	qr	qx	qy	qz	time	qr	qx	qy	qz	time	qr	qx	qy	qz	time	qr	qx	qy	qz	time	qr	qx	qy	qz	time	qr	qx	qy	qz	time	qr	qx	qy	qz	time	qr	qx	qy	qz	time	qr	qx	qy	qz	time	qr	qx	qy	qz	time	qr	qx	qy	qz	time	qr	qx	qy	qz	time	qr	qx	qy	qz	time	qr	qx	qy	qz	time	qr	qx	qy	qz	time	qr	qx	qy	qz	time	qr	qx	qy	qz	time	qr	qx	qy	qz	time	qr	qx	qy	qz	time	qr	qx	qy	qz	time	qr	qx	qy	qz	time	qr	qx	qy	qz	time	qr	qx	qy	qz	time	qr	qx	qy	qz	time	qr	qx	qy	qz	time	qr	qx	qy	qz	time	qr	qx	qy	qz	time	qr	qx	qy	qz	time	qr	qx	qy	qz	time	qr	qx	qy	qz	time	qr	qx	qy	qz	time	qr	qx	qy	qz	time	qr	qx	qy	qz	time	qr	qx	qy	qz	time	qr	qx	qy	qz	time	qr	qx	qy	qz	time	qr	qx	qy	qz	time	qr	qx	qy	qz	time	qr	qx	qy	qz	time	qr	qx	qy	qz	time	qr	qx	qy	qz	time	qr	qx	qy	qz	time	qr	qx	qy	qz	time	qr	qx	qy	qz	time	qr	qx	qy	qz	time	qr	qx	qy	qz	time	qr	qx	qy	qz	time	qr	qx	qy	qz	time	qr	qx	qy	qz	time	qr	qx	qy	qz	time	qr	qx	qy	qz	time	qr	qx	qy	qz	time	qr	qx	qy	qz	time	qr	qx	qy	qz	time	qr	qx	qy	qz	time	qr	qx	qy	qz	time	qr	qx	qy	qz	time	qr	qx	qy	qz	time	qr	qx	qy	qz	time	qr	qx	qy	qz	time	qr	qx	qy	qz	time	qr	qx	qy	qz	time	qr	qx	qy	qz	time	qr	qx	qy	qz	time	qr	qx	qy	qz	time	qr	qx	qy	qz	time	qr	qx	qy	qz	time	qr	qx	qy	qz	time	qr	qx	qy	qz	time	qr	qx	qy	qz	time	qr	qx	qy	qz	time	qr	qx	qy	qz	time	qr	qx	qy	qz	time	qr	qx	qy	qz	time	qr	qx	qy	qz	time	qr	qx	qy	qz	time	qr	qx	qy	qz	time	qr	qx	qy	qz	time	qr	qx	qy	qz	time	qr	qx	qy	qz	time	qr	qx	qy	qz	time	qr	qx	qy	qz	time	qr	qx	qy	qz	time	qr	qx	qy	qz	time	qr	qx	qy	qz	time	qr	qx	qy	qz	time	qr	qx	qy	qz	time	qr	qx	qy	qz	time	qr	qx	qy	qz	time	qr	qx	qy	qz	time	qr	qx	qy	qz	time	qr	qx	qy	qz	time	qr	qx	qy	qz	time	qr	qx	qy	qz	time	qr	qx	qy	qz	time	qr	qx	qy	qz	time	qr	qx	qy	qz	time	qr	qx	qy	qz	time	qr	qx	qy	qz	time	qr	qx	qy	qz	time	qr	qx	qy	qz	time	qr	qx	qy	qz	time	qr	qx	qy	qz	time	qr	qx	qy	qz	time	qr	qx	qy	qz	time	qr	qx	qy	qz	time	qr	qx	qy	qz	time	qr	qx	qy	qz	time	qr	qx	qy	qz	time	qr	qx	qy	qz	time	qr	qx	qy	qz	time	qr	qx	qy	qz	time	qr	qx	qy	qz	time	qr	qx	qy	qz	time	qr	qx	qy	qz	time	qr	qx	qy	qz	time	qr	qx	qy	qz	time	qr	qx	qy	qz	time	qr	qx	qy	qz	time	qr	qx	qy	qz	time	qr	qx	qy	qz	time	qr	qx	qy	qz	time	qr	qx	qy	qz	time	qr	qx	qy	qz	time	qr	qx	qy	qz	time	qr	qx	qy	qz	time	qr	qx	qy	qz	time	qr	qx	qy	qz	time	qr	qx	qy	qz	time	qr	qx	qy	qz	time	qr	qx	qy	qz	time	qr	qx	qy	qz	time	qr	qx	qy	qz	time	qr	qx	qy	qz	time	qr	qx	qy	qz	time	qr	qx	qy	qz	time	qr	qx	qy	qz	time	qr	qx	qy	qz	time	qr	qx	qy	qz	time	qr	qx	qy	qz	time	qr	qx	qy	qz	time	qr	qx	qy	qz	time	qr	qx	qy	qz	time	qr	qx	qy	qz	time	qr	qx	qy	qz	time	qr	qx	qy	qz	time	qr	qx	qy	qz	time	qr	qx	qy	qz	time	qr	qx	qy	qz	time	qr	qx	qy	qz	time	qr	qx	qy	qz	time	qr	qx	qy	qz	time	qr	qx	qy	qz	time	qr	qx	qy	qz	time	qr	qx	qy	qz	time	qr	qx	qy	qz	time	qr	qx	qy	qz	time	qr	qx	qy	qz	time	qr	qx	qy	qz	time	qr	qx	qy	qz	time	qr	qx	qy	qz	time	qr	qx	qy	qz	time	qr	qx	qy	qz	time	qr	qx	qy	qz	time	qr	qx	qy	qz	time	qr	qx	qy	qz	time	qr	qx	qy	qz	time	qr	qx	qy	qz	time	qr	qx	qy	qz	time	qr	qx	qy	qz	time	qr	qx	qy	qz	time	qr	qx	qy	qz	time	qr	qx	qy	qz	time	qr	qx	qy	qz	time	qr	qx	qy	qz	time	qr	qx	qy	qz	time	qr	qx	qy	qz	time	qr	qx	qy	qz	time	qr	qx	qy	qz	time	qr	qx	qy	qz	time	qr	qx	qy	qz	time	qr	qx	qy	qz	time	qr	qx	qy	qz	time	qr	qx	qy	qz	time	qr	qx	qy	qz	time	qr	qx	qy	qz	time	qr	qx	qy	qz	time	qr	qx	qy	qz	time	qr	qx	qy	qz	time	qr	qx	qy	qz	time	qr	qx	qy	qz	time	qr	qx	qy	qz	time	qr	qx	qy	qz	time	qr	qx	qy	qz	time	qr	qx	qy	qz	time	qr	qx	qy	qz	time	qr	qx	qy	qz	time	qr	qx	qy	qz	time	qr	qx	qy	qz	time	qr	qx	qy	qz	time	qr	qx	qy	qz	time	qr	qx	qy	qz	time	qr	qx	qy	qz	time	qr	qx	qy	qz	time	qr	qx	qy	qz	time	qr	qx	qy	qz	time	qr	qx	qy	qz	time	qr	qx	qy	qz	time	qr	qx	qy	qz	time	qr	qx	qy	qz	time	qr	qx	qy	qz	time	qr	qx	qy	qz	time	qr	qx	qy	qz	time	qr	qx	qy	qz	time	qr	qx	qy	qz	time	qr	qx	qy	qz	time	qr	qx	qy	qz	time	qr	qx	qy	qz	time	qr	qx	qy	qz	time	qr	qx	qy	qz	time	qr	qx	qy	qz	time	qr	qx	qy	qz	time	qr	qx	qy	qz	time	qr	qx	qy	qz	time	qr	qx	qy	qz	time	qr	qx	qy	qz	time	qr	qx	qy	qz	time	qr	qx	qy	qz	time	qr	qx	qy	qz	time	qr	qx	qy	qz	time	qr	qx	qy	qz	time	qr	qx	qy	qz	time	qr	qx	qy	qz	time	qr	qx	qy	qz	time	qr	qx	qy	qz	time	qr	qx	qy	qz	time	qr	qx	qy	qz	time	qr	qx	qy	qz	time	qr	qx	qy	qz	time	qr	qx	qy	qz	time	qr	qx	qy	qz	time	qr	qx	qy	qz	time	qr	qx	qy	qz	time	qr	qx	qy	qz	time	qr	qx	qy	qz	time	qr	qx	qy	qz	time	qr	qx	qy	qz	time	qr	qx	qy	qz	time	qr	qx	qy	qz	time	qr	qx	qy	qz	time	qr	qx	qy	qz	time	qr	qx	qy	qz	time	qr	qx	qy	qz	time	qr	qx	qy	qz	time	qr	qx	qy	qz	time	qr	qx	qy	qz	time	qr	qx	qy	qz	time	qr	qx	qy	qz	time	qr	qx	qy	qz	time	qr	qx	qy	qz	time	qr	qx	qy	qz	time	qr	qx	qy	qz	time	qr	qx	qy	qz	time	qr	qx	qy	qz	time	qr	qx	qy	qz	time	qr	qx	qy	qz	time	qr	qx	qy	qz	time	qr	qx	qy	qz	time	qr	qx	qy	qz	time	qr	qx	qy	qz	time	qr	qx	qy	qz	time	qr	qx	qy	qz	time	qr	qx	qy	qz	time	qr	qx	qy	qz	time	qr	qx	qy	qz	time	qr	qx	qy	qz	time	qr	qx	qy	qz	time	qr	qx	qy	qz	time	qr	qx	qy	qz	time	qr	qx	qy	qz	time	qr	qx	qy	qz	time	qr	qx	qy	qz	time	qr	qx	qy	qz	time	qr	qx	qy	qz	time	qr	qx	qy	qz	time	qr	qx	qy	qz	time	qr	qx	qy	qz	time	qr	qx	qy	qz	time	qr	qx	qy	qz	time	qr	qx	qy	qz	time	qr	qx	qy	qz	time	qr	qx	qy	qz	time	qr	qx	qy	qz	time	qr	qx	qy	qz	time	qr	qx	qy	qz	time	qr	qx	qy	qz	time	qr	qx	qy	qz	time	qr	qx	qy	qz	time	qr	qx	qy	qz	time	qr	qx	qy	qz	time	qr	qx	qy	qz	time	qr	qx	qy	qz	time	qr	qx	qy	qz	time	qr	qx	qy	qz	time	qr	qx	qy	qz	time	qr	qx	qy	qz	time	qr	qx	qy	qz	time	qr	qx	qy	qz	time	qr	qx	qy	qz	time	qr	qx	qy	qz	time	qr	qx	qy	qz	time	qr	qx	qy	qz	time	qr	qx	qy	qz	time	qr	qx	qy	qz	time	qr	qx	qy	qz	time	qr	qx	qy	qz	time	qr	qx	qy	qz	time	qr	qx	qy	qz	time	qr	qx	qy	qz	time	qr	qx	qy	qz	time	qr	qx	qy	qz	time	qr	qx	qy	qz	time	qr	qx	qy	qz	time	qr	qx	qy	qz	time	qr	qx	qy	qz	time	qr	qx	qy	qz	time	qr	qx	qy	qz	time	qr	qx	qy	qz	time	qr	qx	qy	qz	time	qr	qx	qy	qz	time	qr	qx	qy	qz	time	qr	qx	qy	qz	time	qr	qx	qy	qz	time	qr	qx	qy	qz	time	qr	qx	qy	qz	time	qr	qx	qy	qz	time	qr	qx	qy	qz	time	qr	qx	qy	qz	time	qr	qx	qy	qz	time	qr	qx	qy	qz	time	qr	qx	qy	qz	time	qr	qx	qy	qz	time	qr	qx	qy	qz	time	qr	qx	qy	qz	time	qr	qx	qy	qz	time	qr	qx	qy	qz	time	qr	qx	qy	qz	time	qr	qx	qy	qz	time	qr	qx	qy	qz	time	qr	qx	qy	qz	time	qr	qx	qy	qz	time	qr	qx	qy	qz	time	qr	qx	qy	qz	time	qr	qx	qy	qz	time	qr	qx	qy	qz	time	qr	qx	qy	qz	time	qr	qx	qy	qz	time	qr	qx	qy	qz	time	qr	qx	qy	qz	time	qr	qx	qy	qz	time	qr	qx	qy	qz	time	qr	qx	qy	qz	time	qr	qx	qy	qz	time	qr	qx	qy	qz	time	qr	qx	qy	qz	time	qr	qx	qy	qz	time	qr	qx	qy	qz	time	qr	qx	qy	qz	time	qr	qx	qy	qz	time	qr	qx	qy	qz	time	qr	qx	qy	qz	time	qr	qx	qy	qz	time	qr	qx	qy	qz	time	qr	qx	qy	qz	time	qr	qx	qy	qz	time	qr	qx	qy	qz	time	qr	qx	qy	qz	time	qr	qx	qy	qz	time	qr	qx	qy	qz	time	qr	qx	qy	qz	time	qr	qx	qy	qz	time	qr	qx	qy	qz	time	qr	qx	qy	qz	time	qr	qx	qy	qz	time	qr	qx	qy	qz	time	qr	qx	qy	qz	time	qr	qx	qy	qz	time	qr	qx	qy	qz	time	qr	qx	qy	qz	time	qr	qx	qy	qz	time	qr	qx	qy	qz	time	qr	qx	qy	qz	time	qr	qx	qy	qz	time	qr	qx	qy	qz	time	qr	qx	qy	qz	time	qr	qx	qy	qz	time	qr	qx	qy	qz	time	qr	qx	qy	qz	time	qr	qx	qy	qz	time	qr	qx	qy	qz	time	qr	qx	qy	qz	time	qr	qx	qy	qz	time	qr	qx	qy	qz	time	qr	qx	qy	qz	time	qr	qx	qy	qz	time	qr	qx	qy	qz	time	qr	qx	qy	qz	time	qr	qx	qy	qz	time	qr	qx	qy	qz	time	qr	qx	qy	qz	time	qr	qx	qy	qz	time	qr	qx	qy	qz	time	qr	qx	qy	qz	time	qr	qx	qy	qz	time	qr	qx	qy	qz	time	qr	qx	qy	qz	time	qr	qx	qy	qz	time	qr	qx	qy	qz	time	qr	qx	qy	qz	time	qr	qx	qy	qz	time	qr	qx	qy	qz	time	qr	qx	qy	qz	time	qr	qx	qy	qz	time	qr	qx	qy	qz	time	qr	qx	qy	qz	time	qr	qx	qy	qz	time	qr	qx	qy	qz	time	qr	qx	qy	qz	time	qr	qx	qy	qz	time	qr	qx	qy	qz	time	qr	qx	qy	qz	time	qr	qx	qy	qz	time	qr	qx	qy	qz	time	qr	qx	qy	qz	time	qr	qx	qy	qz	time	qr	qx	qy	qz	time	qr	qx	qy	qz	time	qr	qx	qy	qz	time	qr	qx	qy	qz	time	qr	qx	qy	qz	time	qr	qx	qy	qz	time	qr	qx	qy	qz	time	qr	qx	qy	qz	time	qr	qx	qy	qz	time	qr	qx	qy	qz	time	qr	qx	qy	qz	time	qr	qx	qy	qz	time	qr	qx	qy	qz	time	qr	qx	qy	qz	time	qr	qx	qy	qz	time	qr	qx	qy	qz	time	qr	qx	qy	qz	time	qr	qx	qy	qz	time	qr	qx	qy	qz	time	qr	qx	qy	qz	time	qr	qx	qy	qz	time	qr	qx	qy	qz	time	qr	qx	qy	qz	time	qr	qx	qy	qz	time	qr	qx	qy	qz	time	qr	qx	qy	qz	time	qr	qx	qy	qz	time	qr	qx	qy	qz	time	qr	qx	qy	qz	time	qr	qx	qy	qz	time	qr	qx	qy	qz	time	qr	qx	qy	qz	time	qr	qx	qy	qz	time
-0.670227	0.309937	0.528259	0.419067	1441495069	-0.670227	0.309937	0.528259	0.419067	1441495069	-0.670227	0.309937	0.528259	0.419067	1441495069	-0.670227	0.309937	0.528259	0.419067	1441495069	-0.680542	0.345154	0.476868	0.436218	1441495069	-0.680542	0.345154	0.476868	0.436218	1441495069	-0.680542	0.345154	0.476868	0.436218	1441495069	-0.680542	0.345154	0.476868	0.436218	1441495069	-0.680542	0.345154	0.476868	0.436218	1441495069	-0.680542	0.345154	0.476868	0.436218	1441495069	-0.684937	0.384216	0.415649	0.458679	1441495069	-0.684937	0.384216	0.415649	0.458679	1441495069	-0.684937	0.384216	0.415649	0.458679	1441495069	-0.684937	0.384216	0.415649	0.458679	1441495069	-0.684937	0.384216	0.415649	0.458679	1441495069	-0.684937	0.384216	0.415649	0.458679	1441495069	-0.678772	0.422974	0.348389	0.488831	1441495069	-0.678772	0.422974	0.348389	0.488831	1441495069	-0.678772	0.422974	0.348389	0.488831	1441495069	-0.678772	0.422974	0.348389	0.488831	1441495069	-0.678772	0.422974	0.348389	0.488831	1441495069	-0.678772	0.422974	0.348389	0.488831	1441495069	-0.678772	0.422974	0.348389	0.488831	1441495069	-0.661255	0.456848	0.287903	0.520691	1441495069	-0.661255	0.456848	0.287903	0.520691	1441495069	-0.661255	0.456848	0.287903	0.520691	1441495069	-0.661255	0.456848	0.287903	0.520691	1441495070	-0.639954	0.479004	0.244324	0.548889	1441495070	-0.639954	0.479004	0.244324	0.548889	1441495070	-0.639954	0.479004	0.244324	0.548889	1441495070	-0.639954	0.479004	0.244324	0.548889	1441495070	-0.639954	0.479004	0.244324	0.548889	1441495070	-0.639954	0.479004	0.244324	0.548889	1441495070	-0.634033	0.491699	0.208923	0.559082	1441495070	-0.634033	0.491699	0.208923	0.559082	1441495070	-0.634033	0.491699	0.208923	0.559082	1441495070	-0.634033	0.491699	0.208923	0.559082	1441495070	-0.634033	0.491699	0.208923	0.559082	1441495070	-0.634033	0.491699	0.208923	0.559082	1441495070	-0.647888	0.500427	0.184937	0.543701	1441495070	-0.647888	0.500427	0.184937	0.543701	1441495070	-0.647888	0.500427	0.184937	0.543701	1441495070	-0.647888	0.500427	0.184937	0.543701	1441495070	-0.647888	0.500427	0.184937	0.543701	1441495070	-0.679443	0.50592	0.164795	0.505188	1441495070	-0.679443	0.50592	0.164795	0.505188	1441495070	-0.679443	0.50592	0.164795	0.505188	1441495070	-0.679443	0.50592	0.164795	0.505188	1441495070	-0.679443	0.50592	0.164795	0.505188	1441495070	-0.720337	0.505737	0.148438	0.450867	1441495070	-0.720337	0.505737	0.148438	0.450867	1441495070	-0.720337	0.505737	0.148438	0.450867	1441495070	-0.720337	0.505737	0.148438	0.450867	1441495070	-0.720337	0.505737	0.148438	0.450867	1441495070	-0.720337	0.505737	0.148438	0.450867	1441495070	-0.765747	0.495728	0.136597	0.386292	1441495070	-0.765747	0.495728	0.136597	0.386292	1441495070	-0.765747	0.495728	0.136597	0.386292	1441495070	-0.765747	0.495728	0.136597	0.386292	1441495070	-0.765747	0.495728	0.136597	0.386292	1441495070	-0.765747	0.495728	0.136597	0.386292	1441495070	-0.819702	0.467224	0.125854	0.30658	1441495070	-0.819702	0.467224	0.125854	0.30658	1441495070	-0.819702	0.467224	0.125854	0.30658	1441495070	-0.819702	0.467224	0.125854	0.30658	1441495070	-0.819702	0.467224	0.125854	0.30658	1441495070	-0.819702	0.467224	0.125854	0.30658	1441495070	-0.872925	0.421875	0.11261	0.217712	1441495070	-0.872925	0.421875	0.11261	0.217712	1441495070	-0.872925	0.421875	0.11261	0.217712	1441495070	-0.872925	0.421875	0.11261	0.217712	1441495070	-0.872925	0.421875	0.11261	0.217712	1441495070	-0.872925	0.421875	0.11261	0.217712	1441495070	-0.914368	0.368225	0.091492	0.141357	1441495070	-0.914368	0.368225	0.091492	0.141357	1441495070	-0.914368	0.368225	0.091492	0.141357	1441495070	-0.914368	0.368225	0.091492	0.141357	1441495070	-0.914368	0.368225	0.091492	0.141357	1441495070	-0.914368	0.368225	0.091492	0.141357	1441495070	-0.914368	0.368225	0.091492	0.141357	1441495070	-0.941589	0.321045	0.070557	0.073303	1441495070	-0.941589	0.321045	0.070557	0.073303	1441495070	-0.941589	0.321045	0.070557	0.073303	1441495070	-0.941589	0.321045	0.070557	0.073303	1441495070	-0.941589	0.321045	0.070557	0.073303	1441495070	-0.941589	0.321045	0.070557	0.073303	1441495070	-0.960144	0.275085	0.048096	0.014343	1441495070	-0.960144	0.275085	0.048096	0.014343	1441495070	-0.960144	0.275085	0.048096	0.014343	1441495070	-0.960144	0.275085	0.048096	0.014343	1441495070	-0.960144	0.275085	0.048096	0.014343	1441495070	-0.960144	0.275085	0.048096	0.014343	1441495070	-0.973206	0.225952	0.017822	-0.039734	1441495070	-0.973206	0.225952	0.017822	-0.039734	1441495070	-0.973206	0.225952	0.017822	-0.039734	1441495070	-0.973206	0.225952	0.017822	-0.039734	1441495070	-0.973206	0.225952	0.017822	-0.039734	1441495070	-0.973206	0.225952	0.017822	-0.039734	1441495070	-0.97522	0.203308	-0.010193	-0.086853	1441495070	-0.97522	0.203308	-0.010193	-0.086853	1441495070	-0.97522	0.203308	-0.010193	-0.086853	1441495070	-0.97522	0.203308	-0.010193	-0.086853	1441495070	-0.97522	0.203308	-0.010193	-0.086853	1441495070	-0.97522	0.203308	-0.010193	-0.086853	1441495070	-0.978027	0.169434	-0.025024	-0.119202	1441495070	-0.978027	0.169434	-0.025024	-0.119202	1441495070	-0.978027	0.169434	-0.025024	-0.119202	1441495070	-0.978027	0.169434	-0.025024	-0.119202	1441495070	-0.978027	0.169434	-0.025024	-0.119202	1441495070	-0.978027	0.169434	-0.025024	-0.119202	1441495070	-0.978516	0.160217	-0.020447	-0.128357	1441495070	-0.978516	0.160217	-0.020447	-0.128357	1441495070	-0.978516	0.160217	-0.020447	-0.128357	1441495070	-0.978516	0.160217	-0.020447	-0.128357	1441495070	-0.978516	0.160217	-0.020447	-0.128357	1441495070	-0.978516	0.160217	-0.020447	-0.128357	1441495070	-0.977234	0.169128	-0.006836	-0.128357	1441495070	-0.977234	0.169128	-0.006836	-0.128357	1441495070	-0.977234	0.169128	-0.006836	-0.128357	1441495070	-0.977234	0.169128	-0.006836	-0.128357	1441495070	-0.977234	0.169128	-0.006836	-0.128357	1441495070	-0.977234	0.169128	-0.006836	-0.128357	1441495070	-0.980591	0.158813	-0.000122	-0.115234	1441495070	-0.980591	0.158813	-0.000122	-0.115234	1441495070	-0.980591	0.158813	-0.000122	-0.115234	1441495070	-0.980591	0.158813	-0.000122	-0.115234	1441495070	-0.980591	0.158813	-0.000122	-0.115234	1441495070	-0.980591	0.158813	-0.000122	-0.115234	1441495070	-0.980591	0.174927	0.009949	-0.088013	1441495070	-0.980591	0.174927	0.009949	-0.088013	1441495070	-0.980591	0.174927	0.009949	-0.088013	1441495070	-0.980591	0.174927	0.009949	-0.088013	1441495070	-0.980591	0.174927	0.009949	-0.088013	1441495070	-0.980591	0.174927	0.009949	-0.088013	1441495070	-0.980591	0.174927	0.009949	-0.088013	1441495070	-0.981262	0.185181	0.022888	-0.048035	1441495071	-0.981262	0.185181	0.022888	-0.048035	1441495071	-0.981262	0.185181	0.022888	-0.048035	1441495071	-0.981262	0.185181	0.022888	-0.048035	1441495071	-0.981262	0.185181	0.022888	-0.048035	1441495071	-0.981262	0.185181	0.022888	-0.048035	1441495071	-0.980591	0.192322	0.038635	0.002014	1441495071	-0.980591	0.192322	0.038635	0.002014	1441495071	-0.980591	0.192322	0.038635	0.002014	1441495071	-0.980591	0.192322	0.038635	0.002014	1441495071	-0.980591	0.192322	0.038635	0.002014	1441495071	-0.980591	0.192322	0.038635	0.002014	1441495071	-0.976013	0.201416	0.055176	0.061584	1441495071	-0.976013	0.201416	0.055176	0.061584	1441495071	-0.976013	0.201416	0.055176	0.061584	1441495071	-0.976013	0.201416	0.055176	0.061584	1441495071	-0.976013	0.201416	0.055176	0.061584	1441495071	-0.976013	0.201416	0.055176	0.061584	1441495071	-0.965698	0.216675	0.069946	0.124878	1441495071	-0.965698	0.216675	0.069946	0.124878	1441495071	-0.965698	0.216675	0.069946	0.124878	1441495071	-0.965698	0.216675	0.069946	0.124878	1441495071	-0.965698	0.216675	0.069946	0.124878	1441495071	-0.965698	0.216675	0.069946	0.124878	1441495071	-0.947632	0.243286	0.079834	0.190796	1441495071	-0.947632	0.243286	0.079834	0.190796	1441495071	-0.947632	0.243286	0.079834	0.190796	1441495071	-0.947632	0.243286	0.079834	0.190796	1441495071	-0.947632	0.243286	0.079834	0.190796	1441495071	-0.947632	0.243286	0.079834	0.190796	1441495071	-0.918762	0.285461	0.084534	0.259338	1441495071	-0.918762	0.285461	0.084534	0.259338	1441495071	-0.918762	0.285461	0.084534	0.259338	1441495071	-0.918762	0.285461	0.084534	0.259338	1441495071	-0.918762	0.285461	0.084534	0.259338	1441495071	-0.918762	0.285461	0.084534	0.259338	1441495071	-0.879028	0.339294	0.076721	0.326172	1441495071	-0.879028	0.339294	0.076721	0.326172	1441495071	-0.879028	0.339294	0.076721	0.326172	1441495071	-0.879028	0.339294	0.076721	0.326172	1441495071	-0.879028	0.339294	0.076721	0.326172	1441495071	-0.879028	0.339294	0.076721	0.326172	1441495071	-0.836609	0.383667	0.067993	0.384949	1441495071	-0.836609	0.383667	0.067993	0.384949	1441495071	-0.836609	0.383667	0.067993	0.384949	1441495071	-0.836609	0.383667	0.067993	0.384949	1441495071	-0.836609	0.383667	0.067993	0.384949	1441495071	-0.803894	0.40564	0.060913	0.430725	1441495071	-0.803894	0.40564	0.060913	0.430725	1441495071	-0.803894	0.40564	0.060913	0.430725	1441495071	-0.803894	0.40564	0.060913	0.430725	1441495071	-0.803894	0.40564	0.060913	0.430725	1441495071	-0.803894	0.40564	0.060913	0.430725	1441495071	-0.789063	0.410583	0.059998	0.453003	1441495071	-0.789063	0.410583	0.059998	0.453003	1441495071	-0.789063	0.410583	0.059998	0.453003	1441495071	-0.789063	0.410583	0.059998	0.453003	1441495071	-0.789063	0.410583	0.059998	0.453003	1441495071	-0.789063	0.410583	0.059998	0.453003	1441495071	-0.789063	0.410583	0.059998	0.453003	1441495071	-0.792114	0.410156	0.062134	0.447754	1441495071	-0.792114	0.410156	0.062134	0.447754	1441495071	-0.792114	0.410156	0.062134	0.447754	1441495071	-0.792114	0.410156	0.062134	0.447754	1441495071	-0.792114	0.410156	0.062134	0.447754	1441495071	-0.792114	0.410156	0.062134	0.447754	1441495071	-0.807678	0.409607	0.064087	0.419189	1441495071	-0.807678	0.409607	0.064087	0.419189	1441495071	-0.807678	0.409607	0.064087	0.419189	1441495071	-0.807678	0.409607	0.064087	0.419189	1441495071	-0.807678	0.409607	0.064087	0.419189	1441495071	-0.807678	0.409607	0.064087	0.419189	1441495071	-0.831421	0.405334	0.069824	0.373596	1441495071	-0.831421	0.405334	0.069824	0.373596	1441495071	-0.831421	0.405334	0.069824	0.373596	1441495071	-0.831421	0.405334	0.069824	0.373596	1441495071	-0.831421	0.405334	0.069824	0.373596	1441495071	-0.831421	0.405334	0.069824	0.373596	1441495071	-0.863586	0.391602	0.079956	0.307495	1441495071	-0.863586	0.391602	0.079956	0.307495	1441495071	-0.863586	0.391602	0.079956	0.307495	1441495071	-0.863586	0.391602	0.079956	0.307495	1441495071	-0.863586	0.391602	0.079956	0.307495	1441495071	-0.863586	0.391602	0.079956	0.307495	1441495071	-0.899048	0.363953	0.091431	0.225586	1441495071	-0.899048	0.363953	0.091431	0.225586	1441495071	-0.899048	0.363953	0.091431	0.225586	1441495071	-0.899048	0.363953	0.091431	0.225586	1441495071	-0.899048	0.363953	0.091431	0.225586	1441495071	-0.899048	0.363953	0.091431	0.225586	1441495071	-0.927246	0.329651	0.092529	0.151489	1441495071	-0.927246	0.329651	0.092529	0.151489	1441495071	-0.927246	0.329651	0.092529	0.151489	1441495071	-0.927246	0.329651	0.092529	0.151489	1441495071	-0.927246	0.329651	0.092529	0.151489	1441495071	-0.927246	0.329651	0.092529	0.151489	1441495071	-0.947144	0.299255	0.078918	0.084839	1441495071	-0.947144	0.299255	0.078918	0.084839	1441495071	-0.947144	0.299255	0.078918	0.084839	1441495071	-0.959106	0.276855	0.054565	0.021912	1441495071	-0.959106	0.276855	0.054565	0.021912	1441495071	-0.959106	0.276855	0.054565	0.021912	1441495071	-0.959106	0.276855	0.054565	0.021912	1441495071	-0.966919	0.249939	0.023926	-0.044861	1441495072	-0.966919	0.249939	0.023926	-0.044861	1441495072	-0.966919	0.249939	0.023926	-0.044861	1441495072	-0.966919	0.249939	0.023926	-0.044861	1441495072	-0.966919	0.249939	0.023926	-0.044861	1441495072	-0.976257	0.192993	-0.006042	-0.098145	1441495072	-0.976257	0.192993	-0.006042	-0.098145	1441495072	-0.976257	0.192993	-0.006042	-0.098145	1441495072	-0.976257	0.192993	-0.006042	-0.098145	1441495072	-0.976257	0.192993	-0.006042	-0.098145	1441495072	-0.976257	0.192993	-0.006042	-0.098145	1441495072	-0.976929	0.173157	-0.014526	-0.124268	1441495072	-0.976929	0.173157	-0.014526	-0.124268	1441495072	-0.976929	0.173157	-0.014526	-0.124268	1441495072	-0.976929	0.173157	-0.014526	-0.124268	1441495072	-0.976929	0.173157	-0.014526	-0.124268	1441495072	-0.976929	0.173157	-0.014526	-0.124268	1441495072	-0.974976	0.173462	-0.013306	-0.13855	1441495072	-0.974976	0.173462	-0.013306	-0.13855	1441495072	-0.974976	0.173462	-0.013306	-0.13855	1441495072	-0.974976	0.173462	-0.013306	-0.13855	1441495072	-0.974976	0.173462	-0.013306	-0.13855	1441495072	-0.974976	0.173462	-0.013306	-0.13855	1441495072	-0.975098	0.172913	-0.010742	-0.138794	1441495072	-0.975098	0.172913	-0.010742	-0.138794	1441495072	-0.975098	0.172913	-0.010742	-0.138794	1441495072	-0.975098	0.172913	-0.010742	-0.138794	1441495072	-0.975098	0.172913	-0.010742	-0.138794	1441495072	-0.977417	0.168518	-0.006165	-0.127441	1441495072	-0.977417	0.168518	-0.006165	-0.127441	1441495072	-0.977417	0.168518	-0.006165	-0.127441	1441495072	-0.977417	0.168518	-0.006165	-0.127441	1441495072	-0.977417	0.168518	-0.006165	-0.127441	1441495072	-0.977417	0.168518	-0.006165	-0.127441	1441495072	-0.977417	0.168518	-0.006165	-0.127441	1441495072	-0.978699	0.17688	0.004456	-0.104553	1441495072	-0.978699	0.17688	0.004456	-0.104553	1441495072	-0.978699	0.17688	0.004456	-0.104553	1441495072	-0.978699	0.17688	0.004456	-0.104553	1441495072	-0.978699	0.17688	0.004456	-0.104553	1441495072	-0.978699	0.17688	0.004456	-0.104553	1441495072	-0.9776	0.198303	0.02002	-0.067505	1441495072	-0.9776	0.198303	0.02002	-0.067505	1441495072	-0.9776	0.198303	0.02002	-0.067505	1441495072	-0.9776	0.198303	0.02002	-0.067505	1441495072	-0.9776	0.198303	0.02002	-0.067505	1441495072	-0.9776	0.198303	0.02002	-0.067505	1441495072	-0.977417	0.207153	0.035767	-0.022949	1441495072	-0.977417	0.207153	0.035767	-0.022949	1441495072	-0.977417	0.207153	0.035767	-0.022949	1441495072	-0.977417	0.207153	0.035767	-0.022949	1441495072	-0.977417	0.207153	0.035767	-0.022949	1441495072	-0.977417	0.207153	0.035767	-0.022949	1441495072	-0.975464	0.211426	0.054504	0.028809	1441495072	-0.975464	0.211426	0.054504	0.028809	1441495072	-0.975464	0.211426	0.054504	0.028809	1441495072	-0.975464	0.211426	0.054504	0.028809	1441495072	-0.975464	0.211426	0.054504	0.028809	1441495072	-0.975464	0.211426	0.054504	0.028809	1441495072	-0.96991	0.218323	0.067993	0.083923	1441495072	-0.96991	0.218323	0.067993	0.083923	1441495072	-0.96991	0.218323	0.067993	0.083923	1441495072	-0.96991	0.218323	0.067993	0.083923	1441495072	-0.96991	0.218323	0.067993	0.083923	1441495072	-0.96991	0.218323	0.067993	0.083923	1441495072	-0.96991	0.218323	0.067993	0.083923	1441495072	-0.958252	0.237183	0.078796	0.13916	1441495072	-0.958252	0.237183	0.078796	0.13916	1441495072	-0.958252	0.237183	0.078796	0.13916	1441495072	-0.958252	0.237183	0.078796	0.13916	1441495072	-0.958252	0.237183	0.078796	0.13916	1441495072	-0.958252	0.237183	0.078796	0.13916	1441495072	-0.937744	0.276245	0.078308	0.195618	1441495072	-0.937744	0.276245	0.078308	0.195618	1441495072	-0.937744	0.276245	0.078308	0.195618	1441495072	-0.937744	0.276245	0.078308	0.195618	1441495072	-0.937744	0.276245	0.078308	0.195618	1441495072	-0.937744	0.276245	0.078308	0.195618	1441495072	-0.911133	0.317505	0.06842	0.253784	1441495072	-0.911133	0.317505	0.06842	0.253784	1441495072	-0.911133	0.317505	0.06842	0.253784	1441495072	-0.911133	0.317505	0.06842	0.253784	1441495072	-0.911133	0.317505	0.06842	0.253784	1441495072	-0.911133	0.317505	0.06842	0.253784	1441495072	-0.881409	0.355225	0.049133	0.307495	1441495072	-0.881409	0.355225	0.049133	0.307495	1441495072	-0.881409	0.355225	0.049133	0.307495	1441495072	-0.881409	0.355225	0.049133	0.307495	1441495072	-0.881409	0.355225	0.049133	0.307495	1441495072	-0.860046	0.37616	0.026123	0.343689	1441495072	-0.860046	0.37616	0.026123	0.343689	1441495072	-0.860046	0.37616	0.026123	0.343689	1441495072	-0.860046	0.37616	0.026123	0.343689	1441495072	-0.860046	0.37616	0.026123	0.343689	1441495072	-0.847473	0.388611	0.007935	0.361511	1441495072	-0.847473	0.388611	0.007935	0.361511	1441495072	-0.847473	0.388611	0.007935	0.361511	1441495072	-0.847473	0.388611	0.007935	0.361511	1441495072	-0.847473	0.388611	0.007935	0.361511	1441495072	-0.847473	0.388611	0.007935	0.361511	1441495072	-0.840454	0.399414	0.001221	0.366211	1441495072	-0.840454	0.399414	0.001221	0.366211	1441495072	-0.840454	0.399414	0.001221	0.366211	1441495072	-0.840454	0.399414	0.001221	0.366211	1441495072	-0.840454	0.399414	0.001221	0.366211	1441495072	-0.840454	0.399414	0.001221	0.366211	1441495072	-0.840454	0.399414	0.001221	0.366211	1441495072	-0.841736	0.406067	0.003296	0.355774	1441495072	-0.841736	0.406067	0.003296	0.355774	1441495073	-0.841736	0.406067	0.003296	0.355774	1441495073	-0.841736	0.406067	0.003296	0.355774	1441495073	-0.841736	0.406067	0.003296	0.355774	1441495073	-0.841736	0.406067	0.003296	0.355774	1441495073	-0.851929	0.404785	0.012451	0.33197	1441495073	-0.851929	0.404785	0.012451	0.33197	1441495073	-0.851929	0.404785	0.012451	0.33197	1441495073	-0.851929	0.404785	0.012451	0.33197	1441495073	-0.851929	0.404785	0.012451	0.33197	1441495073	-0.851929	0.404785	0.012451	0.33197	1441495073	-0.869812	0.395081	0.026917	0.294373	1441495073	-0.869812	0.395081	0.026917	0.294373	1441495073	-0.869812	0.395081	0.026917	0.294373	1441495073	-0.869812	0.395081	0.026917	0.294373	1441495073	-0.869812	0.395081	0.026917	0.294373	1441495073	-0.894897	0.374573	0.038879	0.239563	1441495073	-0.894897	0.374573	0.038879	0.239563	1441495073	-0.894897	0.374573	0.038879	0.239563	1441495073	-0.921326	0.342773	0.047668	0.177307	1441495073	-0.921326	0.342773	0.047668	0.177307	1441495073	-0.921326	0.342773	0.047668	0.177307	1441495073	-0.921326	0.342773	0.047668	0.177307	1441495073	-0.921326	0.342773	0.047668	0.177307	1441495073	-0.921326	0.342773	0.047668	0.177307	1441495073	-0.943726	0.305298	0.051086	0.116455	1441495073	-0.943726	0.305298	0.051086	0.116455	1441495073	-0.943726	0.305298	0.051086	0.116455	1441495073	-0.943726	0.305298	0.051086	0.116455	1441495073	-0.943726	0.305298	0.051086	0.116455	1441495073	-0.943726	0.305298	0.051086	0.116455	1441495073	-0.957581	0.280212	0.035156	0.057312	1441495073	-0.957581	0.280212	0.035156	0.057312	1441495073	-0.957581	0.280212	0.035156	0.057312	1441495073	-0.957581	0.280212	0.035156	0.057312	1441495073	-0.957581	0.280212	0.035156	0.057312	1441495073	-0.957581	0.280212	0.035156	0.057312	1441495073	-0.966309	0.25708	0.012146	-0.00415	1441495073	-0.966309	0.25708	0.012146	-0.00415	1441495073	-0.966309	0.25708	0.012146	-0.00415	1441495073	-0.966309	0.25708	0.012146	-0.00415	1441495073	-0.966309	0.25708	0.012146	-0.00415	1441495073	-0.966309	0.25708	0.012146	-0.00415	1441495073	-0.980835	0.184082	-0.012085	-0.063232	1441495073	-0.980835	0.184082	-0.012085	-0.063232	1441495073	-0.980835	0.184082	-0.012085	-0.063232	1441495073	-0.980835	0.184082	-0.012085	-0.063232	1441495073	-0.980835	0.184082	-0.012085	-0.063232	1441495073	-0.980835	0.184082	-0.012085	-0.063232	1441495073	-0.980835	0.184082	-0.012085	-0.063232	1441495073	-0.984131	0.138367	-0.031372	-0.106689	1441495073	-0.984131	0.138367	-0.031372	-0.106689	1441495073	-0.984131	0.138367	-0.031372	-0.106689	1441495073	-0.984131	0.138367	-0.031372	-0.106689	1441495073	-0.984131	0.138367	-0.031372	-0.106689	1441495073	-0.984131	0.138367	-0.031372	-0.106689	1441495073	-0.98114	0.141479	-0.030151	-0.128235	1441495073	-0.98114	0.141479	-0.030151	-0.128235	1441495073	-0.98114	0.141479	-0.030151	-0.128235	1441495073	-0.98114	0.141479	-0.030151	-0.128235	1441495073	-0.98114	0.141479	-0.030151	-0.128235	1441495073	-0.98114	0.141479	-0.030151	-0.128235	1441495073	-0.978394	0.153259	-0.023376	-0.137085	1441495073	-0.978394	0.153259	-0.023376	-0.137085	1441495073	-0.978394	0.153259	-0.023376	-0.137085	1441495073	-0.978394	0.153259	-0.023376	-0.137085	1441495073	-0.978394	0.153259	-0.023376	-0.137085	1441495073	-0.978394	0.153259	-0.023376	-0.137085	1441495073	-0.97876	0.154419	-0.016602	-0.134155	1441495073	-0.97876	0.154419	-0.016602	-0.134155	1441495073	-0.97876	0.154419	-0.016602	-0.134155	1441495073	-0.97876	0.154419	-0.016602	-0.134155	1441495073	-0.97876	0.154419	-0.016602	-0.134155	1441495073	-0.97876	0.154419	-0.016602	-0.134155	1441495073	-0.97876	0.154419	-0.016602	-0.134155	1441495073	-0.97937	0.160339	-0.01001	-0.122803	1441495073	-0.97937	0.160339	-0.01001	-0.122803	1441495073	-0.97937	0.160339	-0.01001	-0.122803	1441495073	-0.97937	0.160339	-0.01001	-0.122803	1441495073	-0.97937	0.160339	-0.01001	-0.122803	1441495073	-0.97937	0.160339	-0.01001	-0.122803	1441495073	-0.979614	0.172546	-0.001709	-0.103027	1441495073	-0.979614	0.172546	-0.001709	-0.103027	1441495073	-0.979614	0.172546	-0.001709	-0.103027	1441495073	-0.979614	0.172546	-0.001709	-0.103027	1441495073	-0.979614	0.172546	-0.001709	-0.103027	1441495073	-0.979675	0.186646	0.00708	-0.073547	1441495073	-0.979675	0.186646	0.00708	-0.073547	1441495073	-0.979675	0.186646	0.00708	-0.073547	1441495073	-0.979675	0.186646	0.00708	-0.073547	1441495073	-0.979675	0.186646	0.00708	-0.073547	1441495073	-0.979675	0.186646	0.00708	-0.073547	1441495073	-0.979675	0.186646	0.00708	-0.073547	1441495073	-0.979858	0.195801	0.016907	-0.035889	1441495073	-0.979858	0.195801	0.016907	-0.035889	1441495073	-0.979858	0.195801	0.016907	-0.035889	1441495073	-0.979858	0.195801	0.016907	-0.035889	1441495073	-0.979492	0.198425	0.033508	0.010071	1441495073	-0.979492	0.198425	0.033508	0.010071	1441495073	-0.979492	0.198425	0.033508	0.010071	1441495073	-0.979492	0.198425	0.033508	0.010071	1441495073	-0.979492	0.198425	0.033508	0.010071	1441495073	-0.979492	0.198425	0.033508	0.010071	1441495073	-0.979492	0.198425	0.033508	0.010071	1441495073	-0.973877	0.212524	0.048645	0.063599	1441495073	-0.973877	0.212524	0.048645	0.063599	1441495073	-0.973877	0.212524	0.048645	0.063599	1441495073	-0.973877	0.212524	0.048645	0.063599	1441495074	-0.973877	0.212524	0.048645	0.063599	1441495074	-0.973877	0.212524	0.048645	0.063599	1441495074	-0.966736	0.218567	0.059387	0.118958	1441495074	-0.966736	0.218567	0.059387	0.118958	1441495074	-0.966736	0.218567	0.059387	0.118958	1441495074	-0.966736	0.218567	0.059387	0.118958	1441495074	-0.966736	0.218567	0.059387	0.118958	1441495074	-0.966736	0.218567	0.059387	0.118958	1441495074	-0.9552	0.228943	0.072571	0.173035	1441495074	-0.9552	0.228943	0.072571	0.173035	1441495074	-0.9552	0.228943	0.072571	0.173035	1441495074	-0.9552	0.228943	0.072571	0.173035	1441495074	-0.9552	0.228943	0.072571	0.173035	1441495074	-0.934204	0.262451	0.067993	0.231873	1441495074	-0.934204	0.262451	0.067993	0.231873	1441495074	-0.934204	0.262451	0.067993	0.231873	1441495074	-0.934204	0.262451	0.067993	0.231873	1441495074	-0.905701	0.305908	0.055298	0.28833	1441495074	-0.905701	0.305908	0.055298	0.28833	1441495074	-0.905701	0.305908	0.055298	0.28833	1441495074	-0.905701	0.305908	0.055298	0.28833	1441495074	-0.905701	0.305908	0.055298	0.28833	1441495074	-0.905701	0.305908	0.055298	0.28833	1441495074	-0.877625	0.337646	0.036621	0.338379	1441495074	-0.877625	0.337646	0.036621	0.338379	1441495074	-0.877625	0.337646	0.036621	0.338379	1441495074	-0.877625	0.337646	0.036621	0.338379	1441495074	-0.877625	0.337646	0.036621	0.338379	1441495074	-0.877625	0.337646	0.036621	0.338379	1441495074	-0.854553	0.358093	0.017578	0.375732	1441495074	-0.854553	0.358093	0.017578	0.375732	1441495074	-0.854553	0.358093	0.017578	0.375732	1441495074	-0.854553	0.358093	0.017578	0.375732	1441495074	-0.854553	0.358093	0.017578	0.375732	1441495074	-0.840271	0.370483	0.003235	0.395813	1441495074	-0.840271	0.370483	0.003235	0.395813	1441495074	-0.840271	0.370483	0.003235	0.395813	1441495074	-0.840271	0.370483	0.003235	0.395813	1441495074	-0.840271	0.370483	0.003235	0.395813	1441495074	-0.840271	0.370483	0.003235	0.395813	1441495074	-0.835754	0.375977	-0.004028	0.400208	1441495074	-0.835754	0.375977	-0.004028	0.400208	1441495074	-0.835754	0.375977	-0.004028	0.400208	1441495074	-0.835754	0.375977	-0.004028	0.400208	1441495074	-0.835754	0.375977	-0.004028	0.400208	1441495074	-0.835754	0.375977	-0.004028	0.400208	1441495074	-0.839233	0.378662	-0.007141	0.390198	1441495074	-0.839233	0.378662	-0.007141	0.390198	1441495074	-0.839233	0.378662	-0.007141	0.390198	1441495074	-0.839233	0.378662	-0.007141	0.390198	1441495074	-0.839233	0.378662	-0.007141	0.390198	1441495074	-0.848755	0.37915	-0.005615	0.36853	1441495074	-0.848755	0.37915	-0.005615	0.36853	1441495074	-0.848755	0.37915	-0.005615	0.36853	1441495074	-0.848755	0.37915	-0.005615	0.36853	1441495074	-0.848755	0.37915	-0.005615	0.36853	1441495074	-0.848755	0.37915	-0.005615	0.36853	1441495074	-0.848755	0.37915	-0.005615	0.36853	1441495074	-0.86377	0.375916	-0.000366	0.335449	1441495074	-0.86377	0.375916	-0.000366	0.335449	1441495074	-0.86377	0.375916	-0.000366	0.335449	1441495074	-0.86377	0.375916	-0.000366	0.335449	1441495074	-0.86377	0.375916	-0.000366	0.335449	1441495074	-0.884399	0.368286	0.009827	0.286682	1441495074	-0.884399	0.368286	0.009827	0.286682	1441495074	-0.884399	0.368286	0.009827	0.286682	1441495074	-0.884399	0.368286	0.009827	0.286682	1441495074	-0.884399	0.368286	0.009827	0.286682	1441495074	-0.884399	0.368286	0.009827	0.286682	1441495074	-0.908203	0.355774	0.025269	0.218994	1441495074	-0.908203	0.355774	0.025269	0.218994	1441495074	-0.908203	0.355774	0.025269	0.218994	1441495074	-0.908203	0.355774	0.025269	0.218994	1441495074	-0.908203	0.355774	0.025269	0.218994	1441495074	-0.908203	0.355774	0.025269	0.218994	1441495074	-0.932861	0.325684	0.03949	0.148987	1441495074	-0.932861	0.325684	0.03949	0.148987	1441495074	-0.932861	0.325684	0.03949	0.148987	1441495074	-0.932861	0.325684	0.03949	0.148987	1441495074	-0.932861	0.325684	0.03949	0.148987	1441495074	-0.932861	0.325684	0.03949	0.148987	1441495074	-0.94928	0.29895	0.046814	0.085999	1441495074	-0.94928	0.29895	0.046814	0.085999	1441495074	-0.94928	0.29895	0.046814	0.085999	1441495074	-0.94928	0.29895	0.046814	0.085999	1441495074	-0.94928	0.29895	0.046814	0.085999	1441495074	-0.94928	0.29895	0.046814	0.085999	1441495074	-0.956543	0.288208	0.034607	0.027954	1441495074	-0.956543	0.288208	0.034607	0.027954	1441495074	-0.956543	0.288208	0.034607	0.027954	1441495074	-0.956543	0.288208	0.034607	0.027954	1441495074	-0.963318	0.266785	0.017334	-0.023743	1441495074	-0.963318	0.266785	0.017334	-0.023743	1441495074	-0.963318	0.266785	0.017334	-0.023743	1441495074	-0.963318	0.266785	0.017334	-0.023743	1441495074	-0.963318	0.266785	0.017334	-0.023743	1441495074	-0.963318	0.266785	0.017334	-0.023743	1441495074	-0.968872	0.23645	-0.006104	-0.073242	1441495074	-0.968872	0.23645	-0.006104	-0.073242	1441495074	-0.968872	0.23645	-0.006104	-0.073242	1441495074	-0.968872	0.23645	-0.006104	-0.073242	1441495074	-0.968872	0.23645	-0.006104	-0.073242	1441495075	-0.968872	0.23645	-0.006104	-0.073242	1441495075	-0.970215	0.213928	-0.028442	-0.110046	1441495075	-0.970215	0.213928	-0.028442	-0.110046	1441495075	-0.970215	0.213928	-0.028442	-0.110046	1441495075	-0.970215	0.213928	-0.028442	-0.110046	1441495075	-0.970215	0.213928	-0.028442	-0.110046	1441495075	-0.970215	0.213928	-0.028442	-0.110046	1441495075	-0.97522	0.180176	-0.035767	-0.123413	1441495075	-0.97522	0.180176	-0.035767	-0.123413	1441495075	-0.97522	0.180176	-0.035767	-0.123413	1441495075	-0.97522	0.180176	-0.035767	-0.123413	1441495075	-0.97522	0.180176	-0.035767	-0.123413	1441495075	-0.97522	0.180176	-0.035767	-0.123413	1441495075	-0.975464	0.180054	-0.030945	-0.123047	1441495075	-0.975464	0.180054	-0.030945	-0.123047	1441495075	-0.975464	0.180054	-0.030945	-0.123047	1441495075	-0.975464	0.180054	-0.030945	-0.123047	1441495075	-0.975464	0.180054	-0.030945	-0.123047	1441495075	-0.976746	0.177856	-0.025269	-0.11731	1441495075	-0.976746	0.177856	-0.025269	-0.11731	1441495075	-0.976746	0.177856	-0.025269	-0.11731	1441495075	-0.976746	0.177856	-0.025269	-0.11731	1441495075	-0.976746	0.177856	-0.025269	-0.11731	1441495075	-0.976746	0.177856	-0.025269	-0.11731	1441495075	-0.977356	0.181519	-0.021423	-0.106873	1441495075	-0.977356	0.181519	-0.021423	-0.106873	1441495075	-0.977356	0.181519	-0.021423	-0.106873	1441495075	-0.977356	0.181519	-0.021423	-0.106873	1441495075	-0.977356	0.181519	-0.021423	-0.106873	1441495075	-0.977356	0.181519	-0.021423	-0.106873	1441495075	-0.978516	0.186951	-0.015564	-0.08606	1441495075	-0.978516	0.186951	-0.015564	-0.08606	1441495075	-0.978516	0.186951	-0.015564	-0.08606	1441495075	-0.978516	0.186951	-0.015564	-0.08606	1441495075	-0.978516	0.186951	-0.015564	-0.08606	1441495075	-0.978516	0.186951	-0.015564	-0.08606	1441495075	-0.978516	0.186951	-0.015564	-0.08606	1441495075	-0.979004	0.196533	-0.006226	-0.053955	1441495075	-0.979004	0.196533	-0.006226	-0.053955	1441495075	-0.979004	0.196533	-0.006226	-0.053955	1441495075	-0.979004	0.196533	-0.006226	-0.053955	1441495075	-0.979004	0.196533	-0.006226	-0.053955	1441495075	-0.979004	0.196533	-0.006226	-0.053955	1441495075	-0.978394	0.206238	0.006714	-0.012878	1441495075	-0.978394	0.206238	0.006714	-0.012878	1441495075	-0.978394	0.206238	0.006714	-0.012878	1441495075																																																																																																																																																																																																																																																																																																																																																																																																																																																																																																																																																																																																																																																																																																																																																																																																																																																																																																																																																																																																																																																																																																																																																																																																																																																																									
-0.731018	0.209412	0.591003	0.269104	1441495079	-0.731018	0.209412	0.591003	0.269104	1441495079	-0.731018	0.209412	0.591003	0.269104	1441495079	-0.731018	0.209412	0.591003	0.269104	1441495079	-0.731018	0.209412	0.591003	0.269104	1441495079	-0.731018	0.209412	0.591003	0.269104	1441495079	-0.731018	0.209412	0.591003	0.269104	1441495079	-0.731812	0.207947	0.592041	0.265869	1441495079	-0.731812	0.207947	0.592041	0.265869	1441495079	-0.731812	0.207947	0.592041	0.265869	1441495080	-0.731812	0.207947	0.592041	0.265869	1441495080	-0.731812	0.207947	0.592041	0.265869	1441495080	-0.731812	0.207947	0.592041	0.265869	1441495080	-0.732788	0.205078	0.593933	0.261108	1441495080	-0.732788	0.205078	0.593933	0.261108	1441495080	-0.732788	0.205078	0.593933	0.261108	1441495080	-0.732788	0.205078	0.593933	0.261108	1441495080	-0.732788	0.205078	0.593933	0.261108	1441495080	-0.732788	0.205078	0.593933	0.261108	1441495080	-0.733459	0.201843	0.596252	0.256531	1441495080	-0.733459	0.201843	0.596252	0.256531	1441495080	-0.733459	0.201843	0.596252	0.256531	1441495080	-0.733459	0.201843	0.596252	0.256531	1441495080	-0.733398	0.200134	0.598389	0.25293	1441495080	-0.733398	0.200134	0.598389	0.25293	1441495080	-0.733398	0.200134	0.598389	0.25293	1441495080	-0.733398	0.200134	0.598389	0.25293	1441495080	-0.733398	0.200134	0.598389	0.25293	1441495080	-0.733398	0.200134	0.598389	0.25293	1441495080	-0.732239	0.199524	0.600647	0.251526	1441495080	-0.732239	0.199524	0.600647	0.251526	1441495080	-0.732239	0.199524	0.600647	0.251526	1441495080	-0.732239	0.199524	0.600647	0.251526	1441495080	-0.732239	0.199524	0.600647	0.251526	1441495080	-0.732239	0.199524	0.600647	0.251526	1441495080	-0.732239	0.199524	0.600647	0.251526	1441495080	-0.73053	0.199219	0.602722	0.25177	1441495080	-0.73053	0.199219	0.602722	0.25177	1441495080	-0.73053	0.199219	0.602722	0.25177	1441495080	-0.73053	0.199219	0.602722	0.25177	1441495080	-0.73053	0.199219	0.602722	0.25177	1441495080	-0.73053	0.199219	0.602722	0.25177	1441495080	-0.728882	0.198303	0.604309	0.253296	1441495080	-0.728882	0.198303	0.604309	0.253296	1441495080	-0.728882	0.198303	0.604309	0.253296	1441495080	-0.728882	0.198303	0.604309	0.253296	1441495080	-0.728882	0.198303	0.604309	0.253296	1441495080	-0.728882	0.198303	0.604309	0.253296	1441495080	-0.728516	0.195984	0.605835	0.252686	1441495080	-0.728516	0.195984	0.605835	0.252686	1441495080	-0.728516	0.195984	0.605835	0.252686	1441495080	-0.728516	0.195984	0.605835	0.252686	1441495080	-0.728516	0.195984	0.605835	0.252686	1441495080	-0.728516	0.195984	0.605835	0.252686	1441495080	-0.728516	0.195984	0.605835	0.252686	1441495080	-0.729614	0.19342	0.606689	0.24939	1441495080	-0.729614	0.19342	0.606689	0.24939	1441495080	-0.729614	0.19342	0.606689	0.24939	1441495080	-0.729614	0.19342	0.606689	0.24939	1441495080	-0.729614	0.19342	0.606689	0.24939	1441495080	-0.731079	0.192871	0.606506	0.24585	1441495080	-0.731079	0.192871	0.606506	0.24585	1441495080	-0.731079	0.192871	0.606506	0.24585	1441495080	-0.731079	0.192871	0.606506	0.24585	1441495080	-0.731079	0.192871	0.606506	0.24585	1441495080	-0.731079	0.192871	0.606506	0.24585	1441495080	-0.732178	0.195313	0.60498	0.244385	1441495080	-0.732178	0.195313	0.60498	0.244385	1441495080	-0.732178	0.195313	0.60498	0.244385	1441495080	-0.732178	0.195313	0.60498	0.244385	1441495080	-0.732178	0.195313	0.60498	0.244385	1441495080	-0.732178	0.195313	0.60498	0.244385	1441495080	-0.731873	0.202942	0.60144	0.247864	1441495080	-0.731873	0.202942	0.60144	0.247864	1441495080	-0.731873	0.202942	0.60144	0.247864	1441495080	-0.731873	0.202942	0.60144	0.247864	1441495080	-0.731873	0.202942	0.60144	0.247864	1441495080	-0.731873	0.202942	0.60144	0.247864	1441495080	-0.730469	0.214233	0.59613	0.255127	1441495080	-0.730469	0.214233	0.59613	0.255127	1441495080	-0.730469	0.214233	0.59613	0.255127	1441495080	-0.730469	0.214233	0.59613	0.255127	1441495080	-0.730469	0.214233	0.59613	0.255127	1441495080	-0.730469	0.214233	0.59613	0.255127	1441495080	-0.727478	0.227539	0.589966	0.266296	1441495080	-0.727478	0.227539	0.589966	0.266296	1441495080	-0.727478	0.227539	0.589966	0.266296	1441495080	-0.727478	0.227539	0.589966	0.266296	1441495080	-0.727478	0.227539	0.589966	0.266296	1441495080	-0.727478	0.227539	0.589966	0.266296	1441495080	-0.727478	0.227539	0.589966	0.266296	1441495080	-0.722717	0.24353	0.583008	0.28009	1441495080	-0.722717	0.24353	0.583008	0.28009	1441495080	-0.722717	0.24353	0.583008	0.28009	1441495080	-0.722717	0.24353	0.583008	0.28009	1441495080	-0.722717	0.24353	0.583008	0.28009	1441495080	-0.722717	0.24353	0.583008	0.28009	1441495080	-0.71875	0.258911	0.575378	0.291992	1441495080	-0.71875	0.258911	0.575378	0.291992	1441495080	-0.71875	0.258911	0.575378	0.291992	1441495080	-0.71875	0.258911	0.575378	0.291992	1441495080	-0.71759	0.268799	0.56897	0.298401	1441495080	-0.71759	0.268799	0.56897	0.298401	1441495080	-0.71759	0.268799	0.56897	0.298401	1441495080	-0.71759	0.268799	0.56897	0.298401	1441495080	-0.71759	0.268799	0.56897	0.298401	1441495080	-0.71759	0.268799	0.56897	0.298401	1441495080	-0.71759	0.268799	0.56897	0.298401	1441495080	-0.715942	0.280334	0.561707	0.30542	1441495080	-0.715942	0.280334	0.561707	0.30542	1441495080	-0.715942	0.280334	0.561707	0.30542	1441495080	-0.715942	0.280334	0.561707	0.30542	1441495080	-0.715942	0.280334	0.561707	0.30542	1441495080	-0.715942	0.280334	0.561707	0.30542	1441495080	-0.714172	0.29303	0.553894	0.31189	1441495080	-0.714172	0.29303	0.553894	0.31189	1441495080	-0.714172	0.29303	0.553894	0.31189	1441495080	-0.714172	0.29303	0.553894	0.31189	1441495080	-0.714172	0.29303	0.553894	0.31189	1441495080	-0.714172	0.29303	0.553894	0.31189	1441495081	-0.710571	0.304993	0.547241	0.32019	1441495081	-0.710571	0.304993	0.547241	0.32019	1441495081	-0.710571	0.304993	0.547241	0.32019	1441495081	-0.710571	0.304993	0.547241	0.32019	1441495081	-0.710571	0.304993	0.547241	0.32019	1441495081	-0.710571	0.304993	0.547241	0.32019	1441495081	-0.710571	0.304993	0.547241	0.32019	1441495081	-0.707886	0.312256	0.542847	0.32666	1441495081	-0.707886	0.312256	0.542847	0.32666	1441495081	-0.707886	0.312256	0.542847	0.32666	1441495081	-0.707886	0.312256	0.542847	0.32666	1441495081	-0.707886	0.312256	0.542847	0.32666	1441495081	-0.707886	0.312256	0.542847	0.32666	1441495081	-0.709412	0.307983	0.543945	0.325623	1441495081	-0.709412	0.307983	0.543945	0.325623	1441495081	-0.709412	0.307983	0.543945	0.325623	1441495081	-0.709412	0.307983	0.543945	0.325623	1441495081	-0.709412	0.307983	0.543945	0.325623	1441495081	-0.709412	0.307983	0.543945	0.325623	1441495081	-0.713257	0.299194	0.547302	0.31958	1441495081	-0.713257	0.299194	0.547302	0.31958	1441495081	-0.713257	0.299194	0.547302	0.31958	1441495081	-0.713257	0.299194	0.547302	0.31958	1441495081	-0.713257	0.299194	0.547302	0.31958	1441495081	-0.713257	0.299194	0.547302	0.31958	1441495081	-0.716187	0.28894	0.55365	0.311584	1441495081	-0.716187	0.28894	0.55365	0.311584	1441495081	-0.716187	0.28894	0.55365	0.311584	1441495081	-0.716187	0.28894	0.55365	0.311584	1441495081	-0.719238	0.276245	0.562134	0.300598	1441495081	-0.719238	0.276245	0.562134	0.300598	1441495081	-0.719238	0.276245	0.562134	0.300598	1441495081	-0.719238	0.276245	0.562134	0.300598	1441495081	-0.719238	0.276245	0.562134	0.300598	1441495081	-0.722107	0.260315	0.572205	0.288696	1441495081	-0.722107	0.260315	0.572205	0.288696	1441495081	-0.722107	0.260315	0.572205	0.288696	1441495081	-0.722107	0.260315	0.572205	0.288696	1441495081	-0.722107	0.260315	0.572205	0.288696	1441495081	-0.722107	0.260315	0.572205	0.288696	1441495081	-0.723999	0.243286	0.58374	0.275452	1441495081	-0.723999	0.243286	0.58374	0.275452	1441495081	-0.723999	0.243286	0.58374	0.275452	1441495081	-0.723999	0.243286	0.58374	0.275452	1441495081	-0.723999	0.243286	0.58374	0.275452	1441495081	-0.723999	0.243286	0.58374	0.275452	1441495081	-0.722351	0.228638	0.595825	0.266235	1441495081	-0.722351	0.228638	0.595825	0.266235	1441495081	-0.722351	0.228638	0.595825	0.266235	1441495081	-0.722351	0.228638	0.595825	0.266235	1441495081	-0.722351	0.228638	0.595825	0.266235	1441495081	-0.722351	0.228638	0.595825	0.266235	1441495081	-0.722351	0.228638	0.595825	0.266235	1441495081	-0.722473	0.217102	0.604492	0.25592	1441495081	-0.722473	0.217102	0.604492	0.25592	1441495081	-0.722473	0.217102	0.604492	0.25592	1441495081	-0.722473	0.217102	0.604492	0.25592	1441495081	-0.722473	0.217102	0.604492	0.25592	1441495081	-0.722473	0.217102	0.604492	0.25592	1441495081	-0.723206	0.200867	0.613708	0.244995	1441495081	-0.723206	0.200867	0.613708	0.244995	1441495081	-0.723206	0.200867	0.613708	0.244995	1441495081	-0.723206	0.200867	0.613708	0.244995	1441495081	-0.723206	0.200867	0.613708	0.244995	1441495081	-0.723206	0.200867	0.613708	0.244995	1441495081	-0.723694	0.188049	0.619812	0.23822	1441495081	-0.723694	0.188049	0.619812	0.23822	1441495081	-0.723694	0.188049	0.619812	0.23822	1441495081	-0.723694	0.188049	0.619812	0.23822	1441495081	-0.723694	0.188049	0.619812	0.23822	1441495081	-0.723694	0.188049	0.619812	0.23822	1441495081	-0.723328	0.181641	0.622681	0.236877	1441495081	-0.723328	0.181641	0.622681	0.236877	1441495081	-0.723328	0.181641	0.622681	0.236877	1441495081	-0.723328	0.181641	0.622681	0.236877	1441495081	-0.723328	0.181641	0.622681	0.236877	1441495081	-0.723145	0.179138	0.623657	0.236572	1441495081	-0.723145	0.179138	0.623657	0.236572	1441495081	-0.723145	0.179138	0.623657	0.236572	1441495081	-0.723145	0.179138	0.623657	0.236572	1441495081	-0.723145	0.179138	0.623657	0.236572	1441495081	-0.722961	0.182129	0.622009	0.23938	1441495081	-0.722961	0.182129	0.622009	0.23938	1441495081	-0.722961	0.182129	0.622009	0.23938	1441495081	-0.722961	0.182129	0.622009	0.23938	1441495081	-0.722961	0.182129	0.622009	0.23938	1441495081	-0.722961	0.182129	0.622009	0.23938	1441495081	-0.722229	0.190002	0.618164	0.245239	1441495081	-0.722229	0.190002	0.618164	0.245239	1441495081	-0.722229	0.190002	0.618164	0.245239	1441495081	-0.722229	0.190002	0.618164	0.245239	1441495081	-0.722229	0.190002	0.618164	0.245239	1441495081	-0.722229	0.190002	0.618164	0.245239	1441495081	-0.722229	0.190002	0.618164	0.245239	1441495081	-0.721191	0.201599	0.612366	0.25354	1441495081	-0.721191	0.201599	0.612366	0.25354	1441495081	-0.721191	0.201599	0.612366	0.25354	1441495081	-0.721191	0.201599	0.612366	0.25354	1441495081	-0.719666	0.215576	0.605103	0.26355	1441495081	-0.719666	0.215576	0.605103	0.26355	1441495081	-0.719666	0.215576	0.605103	0.26355	1441495081	-0.719666	0.215576	0.605103	0.26355	1441495081	-0.719666	0.215576	0.605103	0.26355	1441495082	-0.719666	0.215576	0.605103	0.26355	1441495082	-0.71759	0.231567	0.596802	0.274414	1441495082	-0.71759	0.231567	0.596802	0.274414	1441495082	-0.71759	0.231567	0.596802	0.274414	1441495082	-0.71759	0.231567	0.596802	0.274414	1441495082	-0.71759	0.231567	0.596802	0.274414	1441495082	-0.715759	0.2453	0.589233	0.283386	1441495082	-0.715759	0.2453	0.589233	0.283386	1441495082	-0.715759	0.2453	0.589233	0.283386	1441495082	-0.715759	0.2453	0.589233	0.283386	1441495082	-0.715759	0.2453	0.589233	0.283386	1441495082	-0.715759	0.2453	0.589233	0.283386	1441495082	-0.714478	0.256958	0.58197	0.291077	1441495082	-0.714478	0.256958	0.58197	0.291077	1441495082	-0.714478	0.256958	0.58197	0.291077	1441495082	-0.714478	0.256958	0.58197	0.291077	1441495082	-0.714478	0.256958	0.58197	0.291077	1441495082	-0.714478	0.256958	0.58197	0.291077	1441495082	-0.712585	0.271851	0.572998	0.299866	1441495082	-0.712585	0.271851	0.572998	0.299866	1441495082	-0.712585	0.271851	0.572998	0.299866	1441495082	-0.712585	0.271851	0.572998	0.299866	1441495082	-0.712585	0.271851	0.572998	0.299866	1441495082	-0.712585	0.271851	0.572998	0.299866	1441495082	-0.710938	0.285706	0.564819	0.306396	1441495082	-0.710938	0.285706	0.564819	0.306396	1441495082	-0.710938	0.285706	0.564819	0.306396	1441495082	-0.710938	0.285706	0.564819	0.306396	1441495082	-0.710938	0.285706	0.564819	0.306396	1441495082	-0.710938	0.285706	0.564819	0.306396	1441495082	-0.710266	0.297119	0.556519	0.312195	1441495082	-0.710266	0.297119	0.556519	0.312195	1441495082	-0.710266	0.297119	0.556519	0.312195	1441495082	-0.710266	0.297119	0.556519	0.312195	1441495082	-0.710266	0.297119	0.556519	0.312195	1441495082	-0.710266	0.297119	0.556519	0.312195	1441495082	-0.710754	0.305542	0.548828	0.316528	1441495082	-0.710754	0.305542	0.548828	0.316528	1441495082	-0.710754	0.305542	0.548828	0.316528	1441495082	-0.710754	0.305542	0.548828	0.316528	1441495082	-0.710754	0.305542	0.548828	0.316528	1441495082	-0.710754	0.305542	0.548828	0.316528	1441495082	-0.710205	0.312866	0.542053	0.322327	1441495082	-0.710205	0.312866	0.542053	0.322327	1441495082	-0.710205	0.312866	0.542053	0.322327	1441495082	-0.710205	0.312866	0.542053	0.322327	1441495082	-0.710205	0.312866	0.542053	0.322327	1441495082	-0.710205	0.312866	0.542053	0.322327	1441495082	-0.711365	0.315308	0.538391	0.323547	1441495082	-0.711365	0.315308	0.538391	0.323547	1441495082	-0.711365	0.315308	0.538391	0.323547	1441495082	-0.711365	0.315308	0.538391	0.323547	1441495082	-0.711365	0.315308	0.538391	0.323547	1441495082	-0.715027	0.309631	0.539124	0.319641	1441495082	-0.715027	0.309631	0.539124	0.319641	1441495082	-0.715027	0.309631	0.539124	0.319641	1441495082	-0.715027	0.309631	0.539124	0.319641	1441495082	-0.715027	0.309631	0.539124	0.319641	1441495082	-0.715027	0.309631	0.539124	0.319641	1441495082	-0.715027	0.309631	0.539124	0.319641	1441495082	-0.718262	0.302856	0.542358	0.313293	1441495082	-0.718262	0.302856	0.542358	0.313293	1441495082	-0.718262	0.302856	0.542358	0.313293	1441495082	-0.718262	0.302856	0.542358	0.313293	1441495082	-0.718262	0.302856	0.542358	0.313293	1441495082	-0.718262	0.302856	0.542358	0.313293	1441495082	-0.721863	0.290771	0.549744	0.303528	1441495082	-0.721863	0.290771	0.549744	0.303528	1441495082	-0.721863	0.290771	0.549744	0.303528	1441495082	-0.721863	0.290771	0.549744	0.303528	1441495082	-0.721863	0.290771	0.549744	0.303528	1441495082	-0.723145	0.278503	0.558838	0.295288	1441495082	-0.723145	0.278503	0.558838	0.295288	1441495082	-0.723145	0.278503	0.558838	0.295288	1441495082	-0.723145	0.278503	0.558838	0.295288	1441495082	-0.723145	0.278503	0.558838	0.295288	1441495082	-0.723145	0.278503	0.558838	0.295288	1441495082	-0.72345	0.265015	0.569336	0.286804	1441495082	-0.72345	0.265015	0.569336	0.286804	1441495082	-0.72345	0.265015	0.569336	0.286804	1441495082	-0.72345	0.265015	0.569336	0.286804	1441495082	-0.72345	0.265015	0.569336	0.286804	1441495082	-0.72345	0.265015	0.569336	0.286804	1441495082	-0.72467	0.246094	0.581116	0.276733	1441495082	-0.72467	0.246094	0.581116	0.276733	1441495082	-0.72467	0.246094	0.581116	0.276733	1441495082	-0.72467	0.246094	0.581116	0.276733	1441495082	-0.72467	0.246094	0.581116	0.276733	1441495082	-0.72467	0.246094	0.581116	0.276733	1441495082	-0.72467	0.246094	0.581116	0.276733	1441495082	-0.726257	0.226318	0.592712	0.264587	1441495082	-0.726257	0.226318	0.592712	0.264587	1441495082	-0.726257	0.226318	0.592712	0.264587	1441495082	-0.726257	0.226318	0.592712	0.264587	1441495082	-0.725647	0.208618	0.604553	0.253906	1441495082	-0.725647	0.208618	0.604553	0.253906	1441495082	-0.725647	0.208618	0.604553	0.253906	1441495082	-0.725647	0.208618	0.604553	0.253906	1441495082	-0.725647	0.208618	0.604553	0.253906	1441495082	-0.72699	0.196106	0.611145	0.243958	1441495082	-0.72699	0.196106	0.611145	0.243958	1441495082	-0.72699	0.196106	0.611145	0.243958	1441495082	-0.72699	0.196106	0.611145	0.243958	1441495082	-0.72699	0.196106	0.611145	0.243958	1441495082	-0.72699	0.196106	0.611145	0.243958	1441495083	-0.726624	0.188477	0.616272	0.238098	1441495083	-0.726624	0.188477	0.616272	0.238098	1441495083	-0.726624	0.188477	0.616272	0.238098	1441495083	-0.726624	0.188477	0.616272	0.238098	1441495083	-0.726624	0.188477	0.616272	0.238098	1441495083	-0.726624	0.188477	0.616272	0.238098	1441495083	-0.725952	0.184448	0.619751	0.234314	1441495083	-0.725952	0.184448	0.619751	0.234314	1441495083	-0.725952	0.184448	0.619751	0.234314	1441495083	-0.725952	0.184448	0.619751	0.234314	1441495083	-0.725952	0.184448	0.619751	0.234314	1441495083	-0.725952	0.184448	0.619751	0.234314	1441495083	-0.725952	0.184448	0.619751	0.234314	1441495083	-0.725098	0.18335	0.621033	0.234253	1441495083	-0.725098	0.18335	0.621033	0.234253	1441495083	-0.725098	0.18335	0.621033	0.234253	1441495083	-0.725098	0.18335	0.621033	0.234253	1441495083	-0.725098	0.18335	0.621033	0.234253	1441495083	-0.723999	0.187073	0.61969	0.238403	1441495083	-0.723999	0.187073	0.61969	0.238403	1441495083	-0.723999	0.187073	0.61969	0.238403	1441495083	-0.723999	0.187073	0.61969	0.238403	1441495083	-0.723999	0.187073	0.61969	0.238403	1441495083	-0.723999	0.187073	0.61969	0.238403	1441495083	-0.72229	0.197327	0.615601	0.24585	1441495083	-0.72229	0.197327	0.615601	0.24585	1441495083	-0.72229	0.197327	0.615601	0.24585	1441495083	-0.72229	0.197327	0.615601	0.24585	1441495083	-0.72229	0.197327	0.615601	0.24585	1441495083	-0.72229	0.197327	0.615601	0.24585	1441495083	-0.720886	0.209595	0.610107	0.253296	1441495083	-0.720886	0.209595	0.610107	0.253296	1441495083	-0.720886	0.209595	0.610107	0.253296	1441495083	-0.720886	0.209595	0.610107	0.253296	1441495083	-0.720886	0.209595	0.610107	0.253296	1441495083	-0.720886	0.209595	0.610107	0.253296	1441495083	-0.719604	0.222168	0.603943	0.260864	1441495083	-0.719604	0.222168	0.603943	0.260864	1441495083	-0.719604	0.222168	0.603943	0.260864	1441495083	-0.719604	0.222168	0.603943	0.260864	1441495083	-0.719604	0.222168	0.603943	0.260864	1441495083	-0.719604	0.222168	0.603943	0.260864	1441495083	-0.718079	0.234375	0.597229	0.269592	1441495083	-0.718079	0.234375	0.597229	0.269592	1441495083	-0.718079	0.234375	0.597229	0.269592	1441495083	-0.718079	0.234375	0.597229	0.269592	1441495083	-0.718079	0.234375	0.597229	0.269592	1441495083	-0.717896	0.246155	0.589355	0.276917	1441495083	-0.717896	0.246155	0.589355	0.276917	1441495083	-0.717896	0.246155	0.589355	0.276917	1441495083	-0.717896	0.246155	0.589355	0.276917	1441495083	-0.717896	0.246155	0.589355	0.276917	1441495083	-0.717896	0.246155	0.589355	0.276917	1441495083	-0.718811	0.251282	0.584473	0.280212	1441495083	-0.718811	0.251282	0.584473	0.280212	1441495083	-0.718811	0.251282	0.584473	0.280212	1441495083	-0.718811	0.251282	0.584473	0.280212	1441495083	-0.718811	0.251282	0.584473	0.280212	1441495083	-0.718811	0.251282	0.584473	0.280212	1441495083	-0.718811	0.251282	0.584473	0.280212	1441495083	-0.718323	0.268433	0.575073	0.285034	1441495083	-0.718323	0.268433	0.575073	0.285034	1441495083	-0.718323	0.268433	0.575073	0.285034	1441495083	-0.718323	0.268433	0.575073	0.285034	1441495083	-0.718323	0.268433	0.575073	0.285034	1441495083	-0.718323	0.268433	0.575073	0.285034	1441495083	-0.722534	0.268738	0.570313	0.28363	1441495083	-0.722534	0.268738	0.570313	0.28363	1441495083	-0.722534	0.268738	0.570313	0.28363	1441495083	-0.722534	0.268738	0.570313	0.28363	1441495083	-0.722534	0.268738	0.570313	0.28363	1441495083	-0.722534	0.268738	0.570313	0.28363	1441495083	-0.719482	0.279968	0.563721	0.293518	1441495083	-0.719482	0.279968	0.563721	0.293518	1441495083	-0.719482	0.279968	0.563721	0.293518	1441495083	-0.719482	0.279968	0.563721	0.293518	1441495083	-0.719482	0.279968	0.563721	0.293518	1441495083	-0.719482	0.279968	0.563721	0.293518	1441495083	-0.721436	0.282104	0.559448	0.294983	1441495083	-0.721436	0.282104	0.559448	0.294983	1441495083	-0.721436	0.282104	0.559448	0.294983	1441495083	-0.721436	0.282104	0.559448	0.294983	1441495083	-0.721436	0.282104	0.559448	0.294983	1441495083	-0.721436	0.282104	0.559448	0.294983	1441495083	-0.721436	0.282104	0.559448	0.294983	1441495083	-0.720642	0.287964	0.554749	0.299927	1441495083	-0.720642	0.287964	0.554749	0.299927	1441495083	-0.720642	0.287964	0.554749	0.299927	1441495083	-0.720642	0.287964	0.554749	0.299927	1441495083	-0.720642	0.287964	0.554749	0.299927	1441495083	-0.720642	0.287964	0.554749	0.299927	1441495083	-0.720947	0.290833	0.552429	0.300659	1441495083	-0.720947	0.290833	0.552429	0.300659	1441495083	-0.720947	0.290833	0.552429	0.300659	1441495083	-0.720947	0.290833	0.552429	0.300659	1441495083	-0.720947	0.290833	0.552429	0.300659	1441495083	-0.720947	0.290833	0.552429	0.300659	1441495083	-0.722107	0.288391	0.553467	0.298523	1441495083	-0.722107	0.288391	0.553467	0.298523	1441495083	-0.722107	0.288391	0.553467	0.298523	1441495083	-0.722107	0.288391	0.553467	0.298523	1441495083	-0.722107	0.288391	0.553467	0.298523	1441495083	-0.722107	0.288391	0.553467	0.298523	1441495083	-0.72345	0.282898	0.556824	0.294128	1441495083	-0.72345	0.282898	0.556824	0.294128	1441495083	-0.72345	0.282898	0.556824	0.294128	1441495083	-0.72345	0.282898	0.556824	0.294128	1441495083	-0.72345	0.282898	0.556824	0.294128	1441495083	-0.72345	0.282898	0.556824	0.294128	1441495083	-0.724487	0.274414	0.562927	0.287842	1441495083	-0.724487	0.274414	0.562927	0.287842	1441495083	-0.724487	0.274414	0.562927	0.287842	1441495084	-0.724487	0.274414	0.562927	0.287842	1441495084	-0.724487	0.274414	0.562927	0.287842	1441495084	-0.724487	0.274414	0.562927	0.287842	1441495084	-0.725647	0.263489	0.570679	0.279846	1441495084	-0.725647	0.263489	0.570679	0.279846	1441495084	-0.725647	0.263489	0.570679	0.279846	1441495084	-0.725647	0.263489	0.570679	0.279846	1441495084	-0.725647	0.263489	0.570679	0.279846	1441495084	-0.725647	0.263489	0.570679	0.279846	1441495084	-0.726624	0.253113	0.57782	0.272034	1441495084	-0.726624	0.253113	0.57782	0.272034	1441495084	-0.726624	0.253113	0.57782	0.272034	1441495084	-0.726624	0.253113	0.57782	0.272034	1441495084	-0.726624	0.253113	0.57782	0.272034	1441495084	-0.726624	0.253113	0.57782	0.272034	1441495084	-0.726624	0.253113	0.57782	0.272034	1441495084	-0.72699	0.241638	0.585999	0.263977	1441495084	-0.72699	0.241638	0.585999	0.263977	1441495084	-0.72699	0.241638	0.585999	0.263977	1441495084	-0.72699	0.241638	0.585999	0.263977	1441495084	-0.72699	0.241638	0.585999	0.263977	1441495084	-0.724915	0.229126	0.596436	0.257263	1441495084	-0.724915	0.229126	0.596436	0.257263	1441495084	-0.724915	0.229126	0.596436	0.257263	1441495084	-0.724915	0.229126	0.596436	0.257263	1441495084	-0.724915	0.229126	0.596436	0.257263	1441495084	-0.724915	0.229126	0.596436	0.257263	1441495084	-0.724915	0.229126	0.596436	0.257263	1441495084	-0.724243	0.219421	0.603394	0.251587	1441495084	-0.724243	0.219421	0.603394	0.251587	1441495084	-0.724243	0.219421	0.603394	0.251587	1441495084	-0.724243	0.219421	0.603394	0.251587	1441495084	-0.722534	0.213013	0.609192	0.247803	1441495084	-0.722534	0.213013	0.609192	0.247803	1441495084	-0.722534	0.213013	0.609192	0.247803	1441495084	-0.722534	0.213013	0.609192	0.247803	1441495084	-0.722534	0.213013	0.609192	0.247803	1441495084	-0.722534	0.213013	0.609192	0.247803	1441495084	-0.72168	0.204712	0.614746	0.243652	1441495084	-0.72168	0.204712	0.614746	0.243652	1441495084	-0.72168	0.204712	0.614746	0.243652	1441495084	-0.72168	0.204712	0.614746	0.243652	1441495084	-0.72168	0.204712	0.614746	0.243652	1441495084	-0.72168	0.204712	0.614746	0.243652	1441495084	-0.72052	0.198669	0.61908	0.240906	1441495084	-0.72052	0.198669	0.61908	0.240906	1441495084	-0.72052	0.198669	0.61908	0.240906	1441495084	-0.72052	0.198669	0.61908	0.240906	1441495084	-0.72052	0.198669	0.61908	0.240906	1441495084	-0.72052	0.198669	0.61908	0.240906	1441495084	-0.718567	0.193176	0.62323	0.24054	1441495084	-0.718567	0.193176	0.62323	0.24054	1441495084	-0.718567	0.193176	0.62323	0.24054	1441495084	-0.718567	0.193176	0.62323	0.24054	1441495084	-0.718567	0.193176	0.62323	0.24054	1441495084	-0.718567	0.193176	0.62323	0.24054	1441495084	-0.717468	0.191711	0.624634	0.241516	1441495084	-0.717468	0.191711	0.624634	0.241516	1441495084	-0.717468	0.191711	0.624634	0.241516	1441495084	-0.717468	0.191711	0.624634	0.241516	1441495084	-0.717468	0.191711	0.624634	0.241516	1441495084	-0.717468	0.191711	0.624634	0.241516	1441495084	-0.716675	0.196472	0.622314	0.24585	1441495084	-0.716675	0.196472	0.622314	0.24585	1441495084	-0.716675	0.196472	0.622314	0.24585	1441495084	-0.716675	0.196472	0.622314	0.24585	1441495084	-0.716675	0.196472	0.622314	0.24585	1441495084	-0.715332	0.206665	0.617859	0.252686	1441495084	-0.715332	0.206665	0.617859	0.252686	1441495084	-0.715332	0.206665	0.617859	0.252686	1441495084	-0.715332	0.206665	0.617859	0.252686	1441495084	-0.715332	0.206665	0.617859	0.252686	1441495084	-0.715332	0.206665	0.617859	0.252686	1441495084	-0.713318	0.217834	0.613403	0.259521	1441495084	-0.713318	0.217834	0.613403	0.259521	1441495084	-0.713318	0.217834	0.613403	0.259521	1441495084	-0.713318	0.217834	0.613403	0.259521	1441495084	-0.713318	0.217834	0.613403	0.259521	1441495084	-0.710449	0.230713	0.608643	0.267517	1441495084	-0.710449	0.230713	0.608643	0.267517	1441495084	-0.710449	0.230713	0.608643	0.267517	1441495084	-0.710449	0.230713	0.608643	0.267517	1441495084	-0.710449	0.230713	0.608643	0.267517	1441495084	-0.710449	0.230713	0.608643	0.267517	1441495084	-0.70813	0.243103	0.602966	0.275269	1441495084	-0.70813	0.243103	0.602966	0.275269	1441495084	-0.70813	0.243103	0.602966	0.275269	1441495084	-0.70813	0.243103	0.602966	0.275269	1441495084	-0.70813	0.243103	0.602966	0.275269	1441495084	-0.70813	0.243103	0.602966	0.275269	1441495084	-0.70813	0.243103	0.602966	0.275269	1441495084	-0.708069	0.252014	0.596375	0.281799	1441495084	-0.708069	0.252014	0.596375	0.281799	1441495084	-0.708069	0.252014	0.596375	0.281799	1441495084	-0.708069	0.252014	0.596375	0.281799	1441495084	-0.708069	0.252014	0.596375	0.281799	1441495084	-0.707642	0.263672	0.588074	0.289551	1441495084	-0.707642	0.263672	0.588074	0.289551	1441495084	-0.707642	0.263672	0.588074	0.289551	1441495084	-0.707642	0.263672	0.588074	0.289551	1441495084	-0.707642	0.263672	0.588074	0.289551	1441495084	-0.707642	0.263672	0.588074	0.289551	1441495084	-0.70575	0.276733	0.580261	0.297546	1441495084	-0.70575	0.276733	0.580261	0.297546	1441495084	-0.70575	0.276733	0.580261	0.297546	1441495085	-0.70575	0.276733	0.580261	0.297546	1441495085	-0.70575	0.276733	0.580261	0.297546	1441495085	-0.70575	0.276733	0.580261	0.297546	1441495085	-0.703918	0.290649	0.572266	0.304077	1441495085	-0.703918	0.290649	0.572266	0.304077	1441495085	-0.703918	0.290649	0.572266	0.304077	1441495085	-0.703918	0.290649	0.572266	0.304077	1441495085	-0.703918	0.290649	0.572266	0.304077	1441495085	-0.703918	0.290649	0.572266	0.304077	1441495085	-0.703064	0.304016	0.562439	0.311279	1441495085	-0.703064	0.304016	0.562439	0.311279	1441495085	-0.703064	0.304016	0.562439	0.311279	1441495085	-0.703064	0.304016	0.562439	0.311279	1441495085	-0.703064	0.304016	0.562439	0.311279	1441495085	-0.703064	0.304016	0.562439	0.311279	1441495085	-0.704102	0.311768	0.554688	0.315186	1441495085	-0.704102	0.311768	0.554688	0.315186	1441495085	-0.704102	0.311768	0.554688	0.315186	1441495085	-0.704102	0.311768	0.554688	0.315186	1441495085	-0.704102	0.311768	0.554688	0.315186	1441495085	-0.704102	0.311768	0.554688	0.315186	1441495085	-0.706543	0.311707	0.55188	0.314697	1441495085	-0.706543	0.311707	0.55188	0.314697	1441495085	-0.706543	0.311707	0.55188	0.314697	1441495085	-0.706543	0.311707	0.55188	0.314697	1441495085	-0.706543	0.311707	0.55188	0.314697	1441495085	-0.706543	0.311707	0.55188	0.314697	1441495085	-0.709656	0.31012	0.551086	0.310669	1441495085	-0.709656	0.31012	0.551086	0.310669	1441495085	-0.709656	0.31012	0.551086	0.310669	1441495085	-0.709656	0.31012	0.551086	0.310669	1441495085	-0.709656	0.31012	0.551086	0.310669	1441495085	-0.709656	0.31012	0.551086	0.310669	1441495085	-0.713562	0.303284	0.554077	0.302979	1441495085	-0.713562	0.303284	0.554077	0.302979	1441495085	-0.713562	0.303284	0.554077	0.302979	1441495085	-0.713562	0.303284	0.554077	0.302979	1441495085	-0.713562	0.303284	0.554077	0.302979	1441495085	-0.713562	0.303284	0.554077	0.302979	1441495085	-0.717041	0.29364	0.559448	0.29425	1441495085	-0.717041	0.29364	0.559448	0.29425	1441495085	-0.717041	0.29364	0.559448	0.29425	1441495085	-0.717041	0.29364	0.559448	0.29425	1441495085	-0.717041	0.29364	0.559448	0.29425	1441495085	-0.719849	0.28064	0.567566	0.284363	1441495085	-0.719849	0.28064	0.567566	0.284363	1441495085	-0.719849	0.28064	0.567566	0.284363	1441495085	-0.719849	0.28064	0.567566	0.284363	1441495085	-0.719849	0.28064	0.567566	0.284363	1441495085	-0.719849	0.28064	0.567566	0.284363	1441495085	-0.719849	0.28064	0.567566	0.284363	1441495085	-0.722534	0.264893	0.576965	0.27356	1441495085	-0.722534	0.264893	0.576965	0.27356	1441495085	-0.722534	0.264893	0.576965	0.27356	1441495085	-0.722534	0.264893	0.576965	0.27356	1441495085	-0.722534	0.264893	0.576965	0.27356	1441495085	-0.722534	0.264893	0.576965	0.27356	1441495085	-0.725403	0.249756	0.58551	0.261963	1441495085	-0.725403	0.249756	0.58551	0.261963	1441495085	-0.725403	0.249756	0.58551	0.261963	1441495085	-0.725403	0.249756	0.58551	0.261963	1441495085	-0.725403	0.249756	0.58551	0.261963	1441495085	-0.725403	0.249756	0.58551	0.261963	1441495085	-0.726563	0.230042	0.597046	0.250366	1441495085	-0.726563	0.230042	0.597046	0.250366	1441495085	-0.726563	0.230042	0.597046	0.250366	1441495085	-0.726563	0.230042	0.597046	0.250366	1441495085	-0.726563	0.230042	0.597046	0.250366	1441495085	-0.726563	0.230042	0.597046	0.250366	1441495085	-0.727905	0.215393	0.60498	0.240356	1441495085	-0.727905	0.215393	0.60498	0.240356	1441495085	-0.727905	0.215393	0.60498	0.240356	1441495085	-0.727905	0.215393	0.60498	0.240356	1441495085	-0.727905	0.215393	0.60498	0.240356	1441495085	-0.727905	0.215393	0.60498	0.240356	1441495085	-0.728699	0.201721	0.612183	0.231323	1441495085	-0.728699	0.201721	0.612183	0.231323	1441495085	-0.728699	0.201721	0.612183	0.231323	1441495085	-0.728699	0.201721	0.612183	0.231323	1441495085	-0.728699	0.201721	0.612183	0.231323	1441495085	-0.728699	0.201721	0.612183	0.231323	1441495085	-0.729736	0.186646	0.619141	0.222046	1441495085	-0.729736	0.186646	0.619141	0.222046	1441495085	-0.729736	0.186646	0.619141	0.222046	1441495085	-0.729736	0.186646	0.619141	0.222046	1441495085	-0.729736	0.186646	0.619141	0.222046	1441495085	-0.729736	0.186646	0.619141	0.222046	1441495085	-0.729492	0.176575	0.624023	0.217407	1441495085	-0.729492	0.176575	0.624023	0.217407	1441495085	-0.729492	0.176575	0.624023	0.217407	1441495085	-0.729492	0.176575	0.624023	0.217407	1441495085	-0.729492	0.176575	0.624023	0.217407	1441495085	-0.729492	0.176575	0.624023	0.217407	1441495085	-0.729492	0.176575	0.624023	0.217407	1441495085	-0.728333	0.174438	0.625854	0.217651	1441495085	-0.728333	0.174438	0.625854	0.217651	1441495085	-0.728333	0.174438	0.625854	0.217651	1441495085	-0.728333	0.174438	0.625854	0.217651	1441495085	-0.728333	0.174438	0.625854	0.217651	1441495085	-0.728333	0.174438	0.625854	0.217651	1441495085	-0.728394	0.172974	0.627075	0.215088	1441495085	-0.728394	0.172974	0.627075	0.215088	1441495085	-0.728394	0.172974	0.627075	0.215088	1441495085	-0.728394	0.172974	0.627075	0.215088	1441495085	-0.728394	0.172974	0.627075	0.215088	1441495085	-0.728394	0.172974	0.627075	0.215088	1441495085	-0.728577	0.174316	0.626343	0.215576	1441495085	-0.728577	0.174316	0.626343	0.215576	1441495085	-0.728577	0.174316	0.626343	0.215576	1441495085	-0.728577	0.174316	0.626343	0.215576	1441495086	-0.728577	0.174316	0.626343	0.215576	1441495086	-0.728577	0.174316	0.626343	0.215576	1441495086	-0.726868	0.185059	0.623047	0.22168	1441495086	-0.726868	0.185059	0.623047	0.22168	1441495086	-0.726868	0.185059	0.623047	0.22168	1441495086	-0.726868	0.185059	0.623047	0.22168	1441495086	-0.726868	0.185059	0.623047	0.22168	1441495086	-0.726868	0.185059	0.623047	0.22168	1441495086	-0.725769	0.196289	0.618835	0.227539	1441495086	-0.725769	0.196289	0.618835	0.227539	1441495086	-0.725769	0.196289	0.618835	0.227539	1441495086	-0.725769	0.196289	0.618835	0.227539	1441495086	-0.725769	0.196289	0.618835	0.227539	1441495086	-0.72467	0.207825	0.613525	0.234985	1441495086	-0.72467	0.207825	0.613525	0.234985	1441495086	-0.72467	0.207825	0.613525	0.234985	1441495086	-0.72467	0.207825	0.613525	0.234985	1441495086	-0.72467	0.207825	0.613525	0.234985	1441495086	-0.72467	0.207825	0.613525	0.234985	1441495086	-0.723633	0.222778	0.605408	0.245178	1441495086	-0.723633	0.222778	0.605408	0.245178	1441495086	-0.723633	0.222778	0.605408	0.245178	1441495086	-0.723633	0.222778	0.605408	0.245178	1441495086	-0.723267	0.238159	0.595947	0.254883	1441495086	-0.723267	0.238159	0.595947	0.254883	1441495086	-0.723267	0.238159	0.595947	0.254883	1441495086	-0.723267	0.238159	0.595947	0.254883	1441495086	-0.723267	0.238159	0.595947	0.254883	1441495086	-0.723267	0.238159	0.595947	0.254883	1441495086	-0.722046	0.253052	0.586121	0.266602	1441495086	-0.722046	0.253052	0.586121	0.266602	1441495086	-0.722046	0.253052	0.586121	0.266602	1441495086	-0.722046	0.253052	0.586121	0.266602	1441495086	-0.722046	0.253052	0.586121	0.266602	1441495086	-0.722046	0.253052	0.586121	0.266602	1441495086	-0.721863	0.267029	0.574951	0.277527	1441495086	-0.721863	0.267029	0.574951	0.277527	1441495086	-0.721863	0.267029	0.574951	0.277527	1441495086	-0.721863	0.267029	0.574951	0.277527	1441495086	-0.721863	0.267029	0.574951	0.277527	1441495086	-0.721863	0.267029	0.574951	0.277527	1441495086	-0.721863	0.267029	0.574951	0.277527	1441495086	-0.720642	0.278015	0.565979	0.288147	1441495086	-0.720642	0.278015	0.565979	0.288147	1441495086	-0.720642	0.278015	0.565979	0.288147	1441495086	-0.720642	0.278015	0.565979	0.288147	1441495086	-0.720642	0.278015	0.565979	0.288147	1441495086	-0.720642	0.278015	0.565979	0.288147	1441495086	-0.722107	0.289612	0.554016	0.296204	1441495086	-0.722107	0.289612	0.554016	0.296204	1441495086	-0.722107	0.289612	0.554016	0.296204	1441495086	-0.722107	0.289612	0.554016	0.296204	1441495086	-0.722107	0.289612	0.554016	0.296204	1441495086	-0.722107	0.289612	0.554016	0.296204	1441495086	-0.725098	0.295654	0.546021	0.297729	1441495086	-0.725098	0.295654	0.546021	0.297729	1441495086	-0.725098	0.295654	0.546021	0.297729	1441495086	-0.725098	0.295654	0.546021	0.297729	1441495086	-0.725098	0.295654	0.546021	0.297729	1441495086	-0.725098	0.295654	0.546021	0.297729	1441495086	-0.727295	0.295837	0.542847	0.298035	1441495086	-0.727295	0.295837	0.542847	0.298035	1441495086	-0.727295	0.295837	0.542847	0.298035	1441495086	-0.727295	0.295837	0.542847	0.298035	1441495086	-0.727295	0.295837	0.542847	0.298035	1441495086	-0.727295	0.295837	0.542847	0.298035	1441495086	-0.729431	0.29364	0.541504	0.297363	1441495086	-0.729431	0.29364	0.541504	0.297363	1441495086	-0.729431	0.29364	0.541504	0.297363	1441495086	-0.729431	0.29364	0.541504	0.297363	1441495086	-0.729431	0.29364	0.541504	0.297363	1441495086	-0.729431	0.29364	0.541504	0.297363	1441495086	-0.731445	0.290894	0.541443	0.295227	1441495086	-0.731445	0.290894	0.541443	0.295227	1441495086	-0.731445	0.290894	0.541443	0.295227	1441495086	-0.731445	0.290894	0.541443	0.295227	1441495086	-0.731445	0.290894	0.541443	0.295227	1441495086	-0.731445	0.290894	0.541443	0.295227	1441495086	-0.732666	0.286682	0.544373	0.290894	1441495086	-0.732666	0.286682	0.544373	0.290894	1441495086	-0.732666	0.286682	0.544373	0.290894	1441495086	-0.732666	0.286682	0.544373	0.290894	1441495086	-0.732666	0.286682	0.544373	0.290894	1441495086	-0.733643	0.277771	0.551086	0.284424	1441495086	-0.733643	0.277771	0.551086	0.284424	1441495086	-0.733643	0.277771	0.551086	0.284424	1441495086	-0.733643	0.277771	0.551086	0.284424	1441495086	-0.733643	0.277771	0.551086	0.284424	1441495086	-0.733643	0.277771	0.551086	0.284424	1441495086	-0.733643	0.277771	0.551086	0.284424	1441495086	-0.734253	0.266907	0.559204	0.277405	1441495086	-0.734253	0.266907	0.559204	0.277405	1441495086	-0.734253	0.266907	0.559204	0.277405	1441495086	-0.734253	0.266907	0.559204	0.277405	1441495086	-0.734253	0.266907	0.559204	0.277405	1441495086	-0.733887	0.257507	0.567017	0.271423	1441495086	-0.733887	0.257507	0.567017	0.271423	1441495086	-0.733887	0.257507	0.567017	0.271423	1441495086	-0.733887	0.257507	0.567017	0.271423	1441495086	-0.733887	0.257507	0.567017	0.271423	1441495086	-0.733887	0.257507	0.567017	0.271423	1441495086	-0.732117	0.25177	0.573547	0.2677	1441495086	-0.732117	0.25177	0.573547	0.2677	1441495086	-0.732117	0.25177	0.573547	0.2677	1441495086	-0.732117	0.25177	0.573547	0.2677	1441495086	-0.732117	0.25177	0.573547	0.2677	1441495087	-0.732117	0.25177	0.573547	0.2677	1441495087	-0.729736	0.246704	0.580261	0.264404	1441495087	-0.729736	0.246704	0.580261	0.264404	1441495087	-0.729736	0.246704	0.580261	0.264404	1441495087	-0.729736	0.246704	0.580261	0.264404	1441495087	-0.729736	0.246704	0.580261	0.264404	1441495087	-0.729736	0.246704	0.580261	0.264404	1441495087	-0.729736	0.246704	0.580261	0.264404	1441495087	-0.727417	0.237305	0.58905	0.26001	1441495087	-0.727417	0.237305	0.58905	0.26001	1441495087	-0.727417	0.237305	0.58905	0.26001	1441495087	-0.727417	0.237305	0.58905	0.26001	1441495087	-0.727417	0.237305	0.58905	0.26001	1441495087	-0.727417	0.237305	0.58905	0.26001	1441495087	-0.72406	0.224243	0.600159	0.255249	1441495087	-0.72406	0.224243	0.600159	0.255249	1441495087	-0.72406	0.224243	0.600159	0.255249	1441495087	-0.72406	0.224243	0.600159	0.255249	1441495087	-0.72406	0.224243	0.600159	0.255249	1441495087	-0.72406	0.224243	0.600159	0.255249	1441495087	-0.722473	0.216064	0.60614	0.252747	1441495087	-0.722473	0.216064	0.60614	0.252747	1441495087	-0.722473	0.216064	0.60614	0.252747	1441495087	-0.722473	0.216064	0.60614	0.252747	1441495087	-0.722473	0.216064	0.60614	0.252747	1441495087	-0.722473	0.216064	0.60614	0.252747	1441495087	-0.720703	0.210876	0.610718	0.251099	1441495087	-0.720703	0.210876	0.610718	0.251099	1441495087	-0.720703	0.210876	0.610718	0.251099	1441495087	-0.720703	0.210876	0.610718	0.251099	1441495087	-0.720703	0.210876	0.610718	0.251099	1441495087	-0.720703	0.210876	0.610718	0.251099	1441495087	-0.720642	0.20282	0.615356	0.246521	1441495087	-0.720642	0.20282	0.615356	0.246521	1441495087	-0.720642	0.20282	0.615356	0.246521	1441495087	-0.720642	0.20282	0.615356	0.246521	1441495087	-0.720642	0.20282	0.615356	0.246521	1441495087	-0.720642	0.20282	0.615356	0.246521	1441495087	-0.722656	0.194092	0.618408	0.239929	1441495087	-0.722656	0.194092	0.618408	0.239929	1441495087	-0.722656	0.194092	0.618408	0.239929	1441495087	-0.722656	0.194092	0.618408	0.239929	1441495087	-0.722656	0.194092	0.618408	0.239929	1441495087	-0.722656	0.194092	0.618408	0.239929	1441495087	-0.724487	0.191162	0.618652	0.236328	1441495087	-0.724487	0.191162	0.618652	0.236328	1441495087	-0.724487	0.191162	0.618652	0.236328	1441495087	-0.724487	0.191162	0.618652	0.236328	1441495087	-0.724487	0.191162	0.618652	0.236328	1441495087	-0.724487	0.191162	0.618652	0.236328	1441495087	-0.725159	0.194458	0.616699	0.236694	1441495087	-0.725159	0.194458	0.616699	0.236694	1441495087	-0.725159	0.194458	0.616699	0.236694	1441495087	-0.725159	0.194458	0.616699	0.236694	1441495087	-0.725159	0.194458	0.616699	0.236694	1441495087	-0.725159	0.194458	0.616699	0.236694	1441495087	-0.723633	0.204346	0.613342	0.241638	1441495087	-0.723633	0.204346	0.613342	0.241638	1441495087	-0.723633	0.204346	0.613342	0.241638	1441495087	-0.723633	0.204346	0.613342	0.241638	1441495087	-0.722168	0.213745	0.609985	0.246277	1441495087	-0.722168	0.213745	0.609985	0.246277	1441495087	-0.722168	0.213745	0.609985	0.246277	1441495087	-0.722168	0.213745	0.609985	0.246277	1441495087	-0.722168	0.213745	0.609985	0.246277	1441495087	-0.722168	0.213745	0.609985	0.246277	1441495087	-0.722168	0.213745	0.609985	0.246277	1441495087	-0.720337	0.222229	0.606445	0.252808	1441495087	-0.720337	0.222229	0.606445	0.252808	1441495087	-0.720337	0.222229	0.606445	0.252808	1441495087	-0.720337	0.222229	0.606445	0.252808	1441495087	-0.720337	0.222229	0.606445	0.252808	1441495087	-0.720337	0.222229	0.606445	0.252808	1441495087	-0.719238	0.22998	0.60199	0.259644	1441495087	-0.719238	0.22998	0.60199	0.259644	1441495087	-0.719238	0.22998	0.60199	0.259644	1441495087	-0.719238	0.22998	0.60199	0.259644	1441495087	-0.719238	0.22998	0.60199	0.259644	1441495087	-0.719238	0.22998	0.60199	0.259644	1441495087	-0.71936	0.235352	0.597229	0.265503	1441495087	-0.71936	0.235352	0.597229	0.265503	1441495087	-0.71936	0.235352	0.597229	0.265503	1441495087	-0.71936	0.235352	0.597229	0.265503	1441495087	-0.71936	0.235352	0.597229	0.265503	1441495087	-0.71936	0.235352	0.597229	0.265503	1441495087	-0.720337	0.238281	0.593384	0.268616	1441495087
-0.62793	0.43396	0.28363	0.580444	1441495090	-0.622131	0.439514	0.250122	0.597656	1441495090	-0.622131	0.439514	0.250122	0.597656	1441495090	-0.622131	0.439514	0.250122	0.597656	1441495090	-0.622131	0.439514	0.250122	0.597656	1441495090	-0.622131	0.439514	0.250122	0.597656	1441495090	-0.622131	0.439514	0.250122	0.597656	1441495090	-0.632324	0.452332	0.219238	0.589478	1441495090	-0.632324	0.452332	0.219238	0.589478	1441495090	-0.632324	0.452332	0.219238	0.589478	1441495090	-0.632324	0.452332	0.219238	0.589478	1441495090	-0.632324	0.452332	0.219238	0.589478	1441495090	-0.632324	0.452332	0.219238	0.589478	1441495090	-0.657471	0.465332	0.194641	0.559692	1441495090	-0.657471	0.465332	0.194641	0.559692	1441495090	-0.657471	0.465332	0.194641	0.559692	1441495090	-0.657471	0.465332	0.194641	0.559692	1441495090	-0.657471	0.465332	0.194641	0.559692	1441495090	-0.657471	0.465332	0.194641	0.559692	1441495090	-0.694885	0.47467	0.17334	0.511597	1441495090	-0.694885	0.47467	0.17334	0.511597	1441495090	-0.694885	0.47467	0.17334	0.511597	1441495090	-0.694885	0.47467	0.17334	0.511597	1441495090	-0.694885	0.47467	0.17334	0.511597	1441495090	-0.694885	0.47467	0.17334	0.511597	1441495090	-0.738464	0.473572	0.160828	0.452209	1441495090	-0.738464	0.473572	0.160828	0.452209	1441495090	-0.738464	0.473572	0.160828	0.452209	1441495090	-0.738464	0.473572	0.160828	0.452209	1441495090	-0.738464	0.473572	0.160828	0.452209	1441495090	-0.785217	0.461731	0.149231	0.384644	1441495090	-0.785217	0.461731	0.149231	0.384644	1441495090	-0.785217	0.461731	0.149231	0.384644	1441495090	-0.785217	0.461731	0.149231	0.384644	1441495090	-0.785217	0.461731	0.149231	0.384644	1441495090	-0.785217	0.461731	0.149231	0.384644	1441495090	-0.836121	0.42926	0.139771	0.311646	1441495090	-0.836121	0.42926	0.139771	0.311646	1441495090	-0.836121	0.42926	0.139771	0.311646	1441495090	-0.836121	0.42926	0.139771	0.311646	1441495090	-0.836121	0.42926	0.139771	0.311646	1441495090	-0.836121	0.42926	0.139771	0.311646	1441495090	-0.883972	0.38092	0.131836	0.236877	1441495090	-0.883972	0.38092	0.131836	0.236877	1441495090	-0.883972	0.38092	0.131836	0.236877	1441495090	-0.883972	0.38092	0.131836	0.236877	1441495090	-0.883972	0.38092	0.131836	0.236877	1441495091	-0.883972	0.38092	0.131836	0.236877	1441495091	-0.919312	0.333923	0.117249	0.171997	1441495091	-0.919312	0.333923	0.117249	0.171997	1441495091	-0.919312	0.333923	0.117249	0.171997	1441495091	-0.919312	0.333923	0.117249	0.171997	1441495091	-0.919312	0.333923	0.117249	0.171997	1441495091	-0.919312	0.333923	0.117249	0.171997	1441495091	-0.919312	0.333923	0.117249	0.171997	1441495091	-0.944397	0.29425	0.095215	0.111572	1441495091	-0.944397	0.29425	0.095215	0.111572	1441495091	-0.944397	0.29425	0.095215	0.111572	1441495091	-0.944397	0.29425	0.095215	0.111572	1441495091	-0.944397	0.29425	0.095215	0.111572	1441495091	-0.944397	0.29425	0.095215	0.111572	1441495091	-0.962402	0.258118	0.063843	0.056274	1441495091	-0.962402	0.258118	0.063843	0.056274	1441495091	-0.962402	0.258118	0.063843	0.056274	1441495091	-0.962402	0.258118	0.063843	0.056274	1441495091	-0.962402	0.258118	0.063843	0.056274	1441495091	-0.978088	0.205444	0.034241	0.003845	1441495091	-0.978088	0.205444	0.034241	0.003845	1441495091	-0.978088	0.205444	0.034241	0.003845	1441495091	-0.978088	0.205444	0.034241	0.003845	1441495091	-0.978088	0.205444	0.034241	0.003845	1441495091	-0.989075	0.141968	0.010559	-0.039368	1441495091	-0.989075	0.141968	0.010559	-0.039368	1441495091	-0.992798	0.105835	0.001587	-0.056458	1441495091	-0.992798	0.105835	0.001587	-0.056458	1441495091	-0.992798	0.105835	0.001587	-0.056458	1441495091	-0.992798	0.105835	0.001587	-0.056458	1441495091	-0.992798	0.105835	0.001587	-0.056458	1441495091	-0.992798	0.105835	0.001587	-0.056458	1441495091	-0.992188	0.107117	0.002014	-0.064575	1441495091	-0.992188	0.107117	0.002014	-0.064575	1441495091	-0.992188	0.107117	0.002014	-0.064575	1441495091	-0.992188	0.107117	0.002014	-0.064575	1441495091	-0.992188	0.107117	0.002014	-0.064575	1441495091	-0.992188	0.107117	0.002014	-0.064575	1441495091	-0.994324	0.08728	0.005493	-0.061218	1441495091	-0.994324	0.08728	0.005493	-0.061218	1441495091	-0.994324	0.08728	0.005493	-0.061218	1441495091	-0.994324	0.08728	0.005493	-0.061218	1441495091	-0.994324	0.08728	0.005493	-0.061218	1441495091	-0.994324	0.08728	0.005493	-0.061218	1441495091	-0.994019	0.100403	0.01532	-0.040283	1441495091	-0.994019	0.100403	0.01532	-0.040283	1441495091	-0.994019	0.100403	0.01532	-0.040283	1441495091	-0.994019	0.100403	0.01532	-0.040283	1441495091	-0.994019	0.100403	0.01532	-0.040283	1441495091	-0.994019	0.100403	0.01532	-0.040283	1441495091	-0.989929	0.138855	0.027222	-0.005554	1441495091	-0.989929	0.138855	0.027222	-0.005554	1441495091	-0.989929	0.138855	0.027222	-0.005554	1441495091	-0.989929	0.138855	0.027222	-0.005554	1441495091	-0.989929	0.138855	0.027222	-0.005554	1441495091	-0.989929	0.138855	0.027222	-0.005554	1441495091	-0.986145	0.155334	0.045654	0.036865	1441495091	-0.986145	0.155334	0.045654	0.036865	1441495091	-0.986145	0.155334	0.045654	0.036865	1441495091	-0.986145	0.155334	0.045654	0.036865	1441495091	-0.986145	0.155334	0.045654	0.036865	1441495091	-0.986145	0.155334	0.045654	0.036865	1441495091	-0.986145	0.155334	0.045654	0.036865	1441495091	-0.978577	0.175415	0.06311	0.087524	1441495091	-0.978577	0.175415	0.06311	0.087524	1441495091	-0.978577	0.175415	0.06311	0.087524	1441495091	-0.978577	0.175415	0.06311	0.087524	1441495091	-0.978577	0.175415	0.06311	0.087524	1441495091	-0.978577	0.175415	0.06311	0.087524	1441495091	-0.966553	0.200317	0.079407	0.139099	1441495091	-0.966553	0.200317	0.079407	0.139099	1441495091	-0.966553	0.200317	0.079407	0.139099	1441495091	-0.966553	0.200317	0.079407	0.139099	1441495091	-0.966553	0.200317	0.079407	0.139099	1441495091	-0.966553	0.200317	0.079407	0.139099	1441495091	-0.95166	0.219604	0.091553	0.194458	1441495091	-0.95166	0.219604	0.091553	0.194458	1441495091	-0.95166	0.219604	0.091553	0.194458	1441495091	-0.95166	0.219604	0.091553	0.194458	1441495091	-0.95166	0.219604	0.091553	0.194458	1441495091	-0.95166	0.219604	0.091553	0.194458	1441495091	-0.931396	0.240417	0.094482	0.256531	1441495091	-0.931396	0.240417	0.094482	0.256531	1441495091	-0.931396	0.240417	0.094482	0.256531	1441495091	-0.931396	0.240417	0.094482	0.256531	1441495091	-0.931396	0.240417	0.094482	0.256531	1441495091	-0.931396	0.240417	0.094482	0.256531	1441495091	-0.899841	0.28064	0.080566	0.324036	1441495091	-0.899841	0.28064	0.080566	0.324036	1441495091	-0.899841	0.28064	0.080566	0.324036	1441495091	-0.899841	0.28064	0.080566	0.324036	1441495091	-0.899841	0.28064	0.080566	0.324036	1441495091	-0.899841	0.28064	0.080566	0.324036	1441495091	-0.866333	0.307068	0.064392	0.388672	1441495091	-0.866333	0.307068	0.064392	0.388672	1441495091	-0.866333	0.307068	0.064392	0.388672	1441495091	-0.866333	0.307068	0.064392	0.388672	1441495091	-0.866333	0.307068	0.064392	0.388672	1441495091	-0.866333	0.307068	0.064392	0.388672	1441495091	-0.866333	0.307068	0.064392	0.388672	1441495091	-0.831543	0.327454	0.048584	0.445984	1441495091	-0.831543	0.327454	0.048584	0.445984	1441495091	-0.831543	0.327454	0.048584	0.445984	1441495091	-0.831543	0.327454	0.048584	0.445984	1441495092	-0.831543	0.327454	0.048584	0.445984	1441495092	-0.831543	0.327454	0.048584	0.445984	1441495092	-0.80072	0.340393	0.039307	0.491333	1441495092	-0.80072	0.340393	0.039307	0.491333	1441495092	-0.80072	0.340393	0.039307	0.491333	1441495092	-0.80072	0.340393	0.039307	0.491333	1441495092	-0.80072	0.340393	0.039307	0.491333	1441495092	-0.80072	0.340393	0.039307	0.491333	1441495092	-0.80072	0.340393	0.039307	0.491333	1441495092	-0.781799	0.347961	0.033142	0.516357	1441495092	-0.781799	0.347961	0.033142	0.516357	1441495092	-0.781799	0.347961	0.033142	0.516357	1441495092	-0.781799	0.347961	0.033142	0.516357	1441495092	-0.781799	0.347961	0.033142	0.516357	1441495092	-0.781799	0.347961	0.033142	0.516357	1441495092	-0.774902	0.356812	0.026794	0.521057	1441495092	-0.774902	0.356812	0.026794	0.521057	1441495092	-0.774902	0.356812	0.026794	0.521057	1441495092	-0.774902	0.356812	0.026794	0.521057	1441495092	-0.774902	0.356812	0.026794	0.521057	1441495092	-0.774902	0.356812	0.026794	0.521057	1441495092	-0.779907	0.368774	0.017822	0.50531	1441495092	-0.779907	0.368774	0.017822	0.50531	1441495092	-0.779907	0.368774	0.017822	0.50531	1441495092	-0.779907	0.368774	0.017822	0.50531	1441495092	-0.779907	0.368774	0.017822	0.50531	1441495092	-0.795654	0.380127	0.013855	0.471497	1441495092	-0.795654	0.380127	0.013855	0.471497	1441495092	-0.795654	0.380127	0.013855	0.471497	1441495092	-0.795654	0.380127	0.013855	0.471497	1441495092	-0.820557	0.394409	0.019226	0.413208	1441495092	-0.820557	0.394409	0.019226	0.413208	1441495092	-0.820557	0.394409	0.019226	0.413208	1441495092	-0.820557	0.394409	0.019226	0.413208	1441495092	-0.820557	0.394409	0.019226	0.413208	1441495092	-0.820557	0.394409	0.019226	0.413208	1441495092	-0.857117	0.391357	0.038147	0.332703	1441495092	-0.857117	0.391357	0.038147	0.332703	1441495092	-0.857117	0.391357	0.038147	0.332703	1441495092	-0.892639	0.37085	0.058838	0.249512	1441495092	-0.892639	0.37085	0.058838	0.249512	1441495092	-0.892639	0.37085	0.058838	0.249512	1441495092	-0.892639	0.37085	0.058838	0.249512	1441495092	-0.892639	0.37085	0.058838	0.249512	1441495092	-0.892639	0.37085	0.058838	0.249512	1441495092	-0.920471	0.341187	0.071106	0.176758	1441495092	-0.920471	0.341187	0.071106	0.176758	1441495092	-0.920471	0.341187	0.071106	0.176758	1441495092	-0.920471	0.341187	0.071106	0.176758	1441495092	-0.920471	0.341187	0.071106	0.176758	1441495092	-0.920471	0.341187	0.071106	0.176758	1441495092	-0.920471	0.341187	0.071106	0.176758	1441495092	-0.939697	0.316223	0.064514	0.11322	1441495092	-0.939697	0.316223	0.064514	0.11322	1441495092	-0.939697	0.316223	0.064514	0.11322	1441495092	-0.939697	0.316223	0.064514	0.11322	1441495092	-0.939697	0.316223	0.064514	0.11322	1441495092	-0.939697	0.316223	0.064514	0.11322	1441495092	-0.95282	0.293335	0.051453	0.059204	1441495092	-0.95282	0.293335	0.051453	0.059204	1441495092	-0.95282	0.293335	0.051453	0.059204	1441495092	-0.95282	0.293335	0.051453	0.059204	1441495092	-0.95282	0.293335	0.051453	0.059204	1441495092	-0.95282	0.293335	0.051453	0.059204	1441495092	-0.964966	0.260376	0.031799	0.009338	1441495092	-0.964966	0.260376	0.031799	0.009338	1441495092	-0.964966	0.260376	0.031799	0.009338	1441495092	-0.964966	0.260376	0.031799	0.009338	1441495092	-0.964966	0.260376	0.031799	0.009338	1441495092	-0.964966	0.260376	0.031799	0.009338	1441495092	-0.964966	0.260376	0.031799	0.009338	1441495092	-0.976074	0.21405	0.010498	-0.036621	1441495092	-0.976074	0.21405	0.010498	-0.036621	1441495092	-0.976074	0.21405	0.010498	-0.036621	1441495092	-0.976074	0.21405	0.010498	-0.036621	1441495092	-0.976074	0.21405	0.010498	-0.036621	1441495092	-0.976074	0.21405	0.010498	-0.036621	1441495092	-0.984009	0.161987	-0.005066	-0.074341	1441495092	-0.984009	0.161987	-0.005066	-0.074341	1441495092	-0.984009	0.161987	-0.005066	-0.074341	1441495092	-0.984009	0.161987	-0.005066	-0.074341	1441495092	-0.98877	0.115723	-0.010315	-0.094421	1441495092	-0.98877	0.115723	-0.010315	-0.094421	1441495092	-0.98877	0.115723	-0.010315	-0.094421	1441495092	-0.98877	0.115723	-0.010315	-0.094421	1441495092	-0.98877	0.115723	-0.010315	-0.094421	1441495092	-0.98877	0.115723	-0.010315	-0.094421	1441495092	-0.990234	0.099365	-0.006042	-0.098022	1441495092	-0.990234	0.099365	-0.006042	-0.098022	1441495092	-0.990234	0.099365	-0.006042	-0.098022	1441495092	-0.990234	0.099365	-0.006042	-0.098022	1441495092	-0.990234	0.099365	-0.006042	-0.098022	1441495092	-0.991272	0.098877	0.002075	-0.087341	1441495092	-0.991272	0.098877	0.002075	-0.087341	1441495092	-0.991272	0.098877	0.002075	-0.087341	1441495092	-0.991272	0.098877	0.002075	-0.087341	1441495092	-0.991272	0.098877	0.002075	-0.087341	1441495092	-0.990601	0.121582	0.012146	-0.061829	1441495092	-0.990601	0.121582	0.012146	-0.061829	1441495092	-0.990601	0.121582	0.012146	-0.061829	1441495092	-0.990601	0.121582	0.012146	-0.061829	1441495092	-0.990601	0.121582	0.012146	-0.061829	1441495092	-0.990601	0.121582	0.012146	-0.061829	1441495093	-0.987793	0.152405	0.022278	-0.025146	1441495093	-0.987793	0.152405	0.022278	-0.025146	1441495093	-0.987793	0.152405	0.022278	-0.025146	1441495093	-0.987793	0.152405	0.022278	-0.025146	1441495093	-0.987793	0.152405	0.022278	-0.025146	1441495093	-0.987793	0.152405	0.022278	-0.025146	1441495093	-0.987122	0.153625	0.039246	0.022461	1441495093	-0.987122	0.153625	0.039246	0.022461	1441495093	-0.987122	0.153625	0.039246	0.022461	1441495093	-0.987122	0.153625	0.039246	0.022461	1441495093	-0.987122	0.153625	0.039246	0.022461	1441495093	-0.987122	0.153625	0.039246	0.022461	1441495093	-0.979919	0.169678	0.067017	0.080811	1441495093	-0.979919	0.169678	0.067017	0.080811	1441495093	-0.979919	0.169678	0.067017	0.080811	1441495093	-0.979919	0.169678	0.067017	0.080811	1441495093	-0.979919	0.169678	0.067017	0.080811	1441495093	-0.979919	0.169678	0.067017	0.080811	1441495093	-0.979919	0.169678	0.067017	0.080811	1441495093	-0.964661	0.205933	0.078369	0.144531	1441495093	-0.964661	0.205933	0.078369	0.144531	1441495093	-0.964661	0.205933	0.078369	0.144531	1441495093	-0.964661	0.205933	0.078369	0.144531	1441495093	-0.964661	0.205933	0.078369	0.144531	1441495093	-0.964661	0.205933	0.078369	0.144531	1441495093	-0.946411	0.233398	0.08551	0.20636	1441495093	-0.946411	0.233398	0.08551	0.20636	1441495093	-0.946411	0.233398	0.08551	0.20636	1441495093	-0.946411	0.233398	0.08551	0.20636	1441495093	-0.946411	0.233398	0.08551	0.20636	1441495093	-0.946411	0.233398	0.08551	0.20636	1441495093	-0.921387	0.261597	0.087524	0.273865	1441495093	-0.921387	0.261597	0.087524	0.273865	1441495093	-0.921387	0.261597	0.087524	0.273865	1441495093	-0.921387	0.261597	0.087524	0.273865	1441495093	-0.921387	0.261597	0.087524	0.273865	1441495093	-0.921387	0.261597	0.087524	0.273865	1441495093	-0.884399	0.305725	0.076477	0.344299	1441495093	-0.884399	0.305725	0.076477	0.344299	1441495093	-0.884399	0.305725	0.076477	0.344299	1441495093	-0.884399	0.305725	0.076477	0.344299	1441495093	-0.884399	0.305725	0.076477	0.344299	1441495093	-0.884399	0.305725	0.076477	0.344299	1441495093	-0.884399	0.305725	0.076477	0.344299	1441495093	-0.84729	0.335449	0.065918	0.406555	1441495093	-0.84729	0.335449	0.065918	0.406555	1441495093	-0.84729	0.335449	0.065918	0.406555	1441495093	-0.84729	0.335449	0.065918	0.406555	1441495093	-0.819397	0.346619	0.05719	0.452942	1441495093	-0.819397	0.346619	0.05719	0.452942	1441495093	-0.819397	0.346619	0.05719	0.452942	1441495093	-0.819397	0.346619	0.05719	0.452942	1441495093	-0.819397	0.346619	0.05719	0.452942	1441495093	-0.819397	0.346619	0.05719	0.452942	1441495093	-0.819397	0.346619	0.05719	0.452942	1441495093	-0.80188	0.351013	0.054626	0.480469	1441495093	-0.80188	0.351013	0.054626	0.480469	1441495093	-0.80188	0.351013	0.054626	0.480469	1441495093	-0.80188	0.351013	0.054626	0.480469	1441495093	-0.80188	0.351013	0.054626	0.480469	1441495093	-0.80188	0.351013	0.054626	0.480469	1441495093	-0.796875	0.356567	0.054382	0.484619	1441495093	-0.796875	0.356567	0.054382	0.484619	1441495093	-0.796875	0.356567	0.054382	0.484619	1441495093	-0.796875	0.356567	0.054382	0.484619	1441495093	-0.796875	0.356567	0.054382	0.484619	1441495093	-0.80481	0.362915	0.052368	0.466736	1441495093	-0.80481	0.362915	0.052368	0.466736	1441495093	-0.80481	0.362915	0.052368	0.466736	1441495093	-0.80481	0.362915	0.052368	0.466736	1441495093	-0.80481	0.362915	0.052368	0.466736	1441495093	-0.80481	0.362915	0.052368	0.466736	1441495093	-0.822937	0.366516	0.052124	0.430908	1441495093	-0.822937	0.366516	0.052124	0.430908	1441495093	-0.822937	0.366516	0.052124	0.430908	1441495093	-0.822937	0.366516	0.052124	0.430908	1441495093	-0.822937	0.366516	0.052124	0.430908	1441495093	-0.822937	0.366516	0.052124	0.430908	1441495093	-0.849243	0.364624	0.056335	0.377686	1441495093	-0.849243	0.364624	0.056335	0.377686	1441495093	-0.849243	0.364624	0.056335	0.377686	1441495093	-0.849243	0.364624	0.056335	0.377686	1441495093	-0.849243	0.364624	0.056335	0.377686	1441495093	-0.881592	0.351563	0.060791	0.30896	1441495093	-0.881592	0.351563	0.060791	0.30896	1441495093	-0.881592	0.351563	0.060791	0.30896	1441495093	-0.881592	0.351563	0.060791	0.30896	1441495093	-0.881592	0.351563	0.060791	0.30896	1441495093	-0.881592	0.351563	0.060791	0.30896	1441495093	-0.911804	0.329956	0.064758	0.23584	1441495093	-0.911804	0.329956	0.064758	0.23584	1441495093	-0.911804	0.329956	0.064758	0.23584	1441495093	-0.911804	0.329956	0.064758	0.23584	1441495093	-0.911804	0.329956	0.064758	0.23584	1441495093	-0.911804	0.329956	0.064758	0.23584	1441495093	-0.911804	0.329956	0.064758	0.23584	1441495093	-0.937073	0.30127	0.063904	0.16449	1441495093	-0.937073	0.30127	0.063904	0.16449	1441495093	-0.937073	0.30127	0.063904	0.16449	1441495093	-0.937073	0.30127	0.063904	0.16449	1441495093	-0.937073	0.30127	0.063904	0.16449	1441495093	-0.937073	0.30127	0.063904	0.16449	1441495093	-0.95575	0.273132	0.050964	0.097168	1441495093	-0.95575	0.273132	0.050964	0.097168	1441495093	-0.95575	0.273132	0.050964	0.097168	1441495093	-0.95575	0.273132	0.050964	0.097168	1441495093	-0.95575	0.273132	0.050964	0.097168	1441495093	-0.95575	0.273132	0.050964	0.097168	1441495093	-0.967957	0.246338	0.031738	0.037048	1441495094	-0.967957	0.246338	0.031738	0.037048	1441495094	-0.967957	0.246338	0.031738	0.037048	1441495094	-0.967957	0.246338	0.031738	0.037048	1441495094	-0.978882	0.203552	0.012085	-0.017273	1441495094	-0.978882	0.203552	0.012085	-0.017273	1441495094	-0.978882	0.203552	0.012085	-0.017273	1441495094	-0.978882	0.203552	0.012085	-0.017273	1441495094	-0.978882	0.203552	0.012085	-0.017273	1441495094	-0.978882	0.203552	0.012085	-0.017273	1441495094	-0.986328	0.151733	-0.00592	-0.064697	1441495094	-0.986328	0.151733	-0.00592	-0.064697	1441495094	-0.986328	0.151733	-0.00592	-0.064697	1441495094	-0.986328	0.151733	-0.00592	-0.064697	1441495094	-0.986328	0.151733	-0.00592	-0.064697	1441495094	-0.986328	0.151733	-0.00592	-0.064697	1441495094	-0.986328	0.151733	-0.00592	-0.064697	1441495094	-0.987427	0.130005	-0.011536	-0.089722	1441495094	-0.987427	0.130005	-0.011536	-0.089722	1441495094	-0.987427	0.130005	-0.011536	-0.089722	1441495094	-0.987427	0.130005	-0.011536	-0.089722	1441495094	-0.987427	0.130005	-0.011536	-0.089722	1441495094	-0.987427	0.130005	-0.011536	-0.089722	1441495094	-0.985535	0.135437	-0.010803	-0.101807	1441495094	-0.985535	0.135437	-0.010803	-0.101807	1441495094	-0.985535	0.135437	-0.010803	-0.101807	1441495094	-0.985535	0.135437	-0.010803	-0.101807	1441495094	-0.985535	0.135437	-0.010803	-0.101807	1441495094	-0.985535	0.135437	-0.010803	-0.101807	1441495094	-0.984985	0.139221	-0.006897	-0.101868	1441495094	-0.984985	0.139221	-0.006897	-0.101868	1441495094	-0.984985	0.139221	-0.006897	-0.101868	1441495094	-0.984985	0.139221	-0.006897	-0.101868	1441495094	-0.984985	0.139221	-0.006897	-0.101868	1441495094	-0.984985	0.139221	-0.006897	-0.101868	1441495094	-0.986633	0.136414	0.001099	-0.089417	1441495094	-0.986633	0.136414	0.001099	-0.089417	1441495094	-0.986633	0.136414	0.001099	-0.089417	1441495094	-0.986633	0.136414	0.001099	-0.089417	1441495094	-0.986633	0.136414	0.001099	-0.089417	1441495094	-0.986633	0.136414	0.001099	-0.089417	1441495094	-0.98645	0.151428	0.013672	-0.062378	1441495094	-0.98645	0.151428	0.013672	-0.062378	1441495094	-0.98645	0.151428	0.013672	-0.062378	1441495094	-0.98645	0.151428	0.013672	-0.062378	1441495094	-0.98645	0.151428	0.013672	-0.062378	1441495094	-0.98645	0.151428	0.013672	-0.062378	1441495094	-0.986633	0.15863	0.031921	-0.021301	1441495094	-0.986633	0.15863	0.031921	-0.021301	1441495094	-0.986633	0.15863	0.031921	-0.021301	1441495094	-0.986633	0.15863	0.031921	-0.021301	1441495094	-0.986633	0.15863	0.031921	-0.021301	1441495094	-0.986633	0.15863	0.031921	-0.021301	1441495094	-0.984192	0.166809	0.053528	0.02655	1441495094	-0.984192	0.166809	0.053528	0.02655	1441495094	-0.984192	0.166809	0.053528	0.02655	1441495094	-0.984192	0.166809	0.053528	0.02655	1441495094	-0.979065	0.171265	0.07428	0.08136	1441495094	-0.979065	0.171265	0.07428	0.08136	1441495094	-0.979065	0.171265	0.07428	0.08136	1441495094	-0.979065	0.171265	0.07428	0.08136	1441495094	-0.979065	0.171265	0.07428	0.08136	1441495094	-0.979065	0.171265	0.07428	0.08136	1441495094	-0.979065	0.171265	0.07428	0.08136	1441495094	-0.969299	0.184631	0.087524	0.137024	1441495094	-0.969299	0.184631	0.087524	0.137024	1441495094	-0.969299	0.184631	0.087524	0.137024	1441495094	-0.969299	0.184631	0.087524	0.137024	1441495094	-0.969299	0.184631	0.087524	0.137024	1441495094	-0.969299	0.184631	0.087524	0.137024	1441495094	-0.955383	0.20459	0.089722	0.193237	1441495094	-0.955383	0.20459	0.089722	0.193237	1441495094	-0.955383	0.20459	0.089722	0.193237	1441495094	-0.955383	0.20459	0.089722	0.193237	1441495094	-0.955383	0.20459	0.089722	0.193237	1441495094	-0.955383	0.20459	0.089722	0.193237	1441495094	-0.930176	0.24646	0.085815	0.258301	1441495094	-0.930176	0.24646	0.085815	0.258301	1441495094	-0.930176	0.24646	0.085815	0.258301	1441495094	-0.930176	0.24646	0.085815	0.258301	1441495094	-0.930176	0.24646	0.085815	0.258301	1441495094	-0.930176	0.24646	0.085815	0.258301	1441495094	-0.89502	0.297729	0.077576	0.322876	1441495094	-0.89502	0.297729	0.077576	0.322876	1441495094	-0.89502	0.297729	0.077576	0.322876	1441495094	-0.89502	0.297729	0.077576	0.322876	1441495094	-0.89502	0.297729	0.077576	0.322876	1441495094	-0.89502	0.297729	0.077576	0.322876	1441495094	-0.857971	0.333313	0.064148	0.385681	1441495094	-0.857971	0.333313	0.064148	0.385681	1441495094	-0.857971	0.333313	0.064148	0.385681	1441495094	-0.857971	0.333313	0.064148	0.385681	1441495094	-0.857971	0.333313	0.064148	0.385681	1441495094	-0.857971	0.333313	0.064148	0.385681	1441495094	-0.857971	0.333313	0.064148	0.385681	1441495094	-0.820374	0.359985	0.046387	0.441895	1441495094	-0.820374	0.359985	0.046387	0.441895	1441495094	-0.820374	0.359985	0.046387	0.441895	1441495094	-0.820374	0.359985	0.046387	0.441895	1441495094	-0.820374	0.359985	0.046387	0.441895	1441495094	-0.820374	0.359985	0.046387	0.441895	1441495094	-0.786682	0.382874	0.031677	0.483276	1441495094	-0.786682	0.382874	0.031677	0.483276	1441495094	-0.786682	0.382874	0.031677	0.483276	1441495094	-0.786682	0.382874	0.031677	0.483276	1441495094	-0.786682	0.382874	0.031677	0.483276	1441495094	-0.786682	0.382874	0.031677	0.483276	1441495094	-0.766785	0.401001	0.018982	0.500854	1441495094	-0.766785	0.401001	0.018982	0.500854	1441495095	-0.766785	0.401001	0.018982	0.500854	1441495095	-0.766785	0.401001	0.018982	0.500854	1441495095	-0.766785	0.401001	0.018982	0.500854	1441495095	-0.766785	0.401001	0.018982	0.500854	1441495095	-0.766785	0.411255	0.014709	0.492676	1441495095	-0.766785	0.411255	0.014709	0.492676	1441495095	-0.766785	0.411255	0.014709	0.492676	1441495095	-0.766785	0.411255	0.014709	0.492676	1441495095	-0.766785	0.411255	0.014709	0.492676	1441495095	-0.766785	0.411255	0.014709	0.492676	1441495095	-0.783325	0.414368	0.020203	0.46283	1441495095	-0.783325	0.414368	0.020203	0.46283	1441495095	-0.783325	0.414368	0.020203	0.46283	1441495095	-0.783325	0.414368	0.020203	0.46283	1441495095	-0.783325	0.414368	0.020203	0.46283	1441495095	-0.783325	0.414368	0.020203	0.46283	1441495095	-0.809937	0.411255	0.034729	0.416687	1441495095	-0.809937	0.411255	0.034729	0.416687	1441495095	-0.809937	0.411255	0.034729	0.416687	1441495095	-0.809937	0.411255	0.034729	0.416687	1441495095	-0.809937	0.411255	0.034729	0.416687	1441495095	-0.809937	0.411255	0.034729	0.416687	1441495095	-0.843628	0.401001	0.049744	0.353577	1441495095	-0.843628	0.401001	0.049744	0.353577	1441495095	-0.843628	0.401001	0.049744	0.353577	1441495095	-0.843628	0.401001	0.049744	0.353577	1441495095	-0.843628	0.401001	0.049744	0.353577	1441495095	-0.843628	0.401001	0.049744	0.353577	1441495095	-0.884155	0.372009	0.06311	0.275513	1441495095	-0.884155	0.372009	0.06311	0.275513	1441495095	-0.884155	0.372009	0.06311	0.275513	1441495095	-0.884155	0.372009	0.06311	0.275513	1441495095	-0.884155	0.372009	0.06311	0.275513	1441495095	-0.884155	0.372009	0.06311	0.275513	1441495095	-0.884155	0.372009	0.06311	0.275513	1441495095	-0.920227	0.329407	0.072754	0.198486	1441495095	-0.920227	0.329407	0.072754	0.198486	1441495095	-0.920227	0.329407	0.072754	0.198486	1441495095	-0.920227	0.329407	0.072754	0.198486	1441495095	-0.920227	0.329407	0.072754	0.198486	1441495095	-0.920227	0.329407	0.072754	0.198486	1441495095	-0.945129	0.291504	0.068726	0.130371	1441495095	-0.945129	0.291504	0.068726	0.130371	1441495095	-0.945129	0.291504	0.068726	0.130371	1441495095	-0.945129	0.291504	0.068726	0.130371	1441495095	-0.945129	0.291504	0.068726	0.130371	1441495095	-0.962769	0.256348	0.05072	0.069641	1441495095	-0.962769	0.256348	0.05072	0.069641	1441495095	-0.962769	0.256348	0.05072	0.069641	1441495095	-0.962769	0.256348	0.05072	0.069641	1441495095	-0.962769	0.256348	0.05072	0.069641	1441495095	-0.978394	0.205505	0.022888	0.007324	1441495095	-0.978394	0.205505	0.022888	0.007324	1441495095	-0.978394	0.205505	0.022888	0.007324	1441495095	-0.978394	0.205505	0.022888	0.007324	1441495095	-0.978394	0.205505	0.022888	0.007324	1441495095	-0.978394	0.205505	0.022888	0.007324	1441495095	-0.987427	0.14856	0.00061	-0.054749	1441495095	-0.987427	0.14856	0.00061	-0.054749	1441495095	-0.987427	0.14856	0.00061	-0.054749	1441495095	-0.987427	0.14856	0.00061	-0.054749	1441495095	-0.987427	0.14856	0.00061	-0.054749	1441495095	-0.988037	0.118896	-0.011169	-0.0979	1441495095	-0.988037	0.118896	-0.011169	-0.0979	1441495095	-0.988037	0.118896	-0.011169	-0.0979	1441495095	-0.988037	0.118896	-0.011169	-0.0979	1441495095	-0.988037	0.118896	-0.011169	-0.0979	1441495095	-0.988037	0.118896	-0.011169	-0.0979	1441495095	-0.985046	0.118225	-0.003113	-0.125671	1441495095	-0.985046	0.118225	-0.003113	-0.125671	1441495095	-0.985046	0.118225	-0.003113	-0.125671	1441495095	-0.985046	0.118225	-0.003113	-0.125671	1441495095	-0.985046	0.118225	-0.003113	-0.125671	1441495095	-0.985046	0.118225	-0.003113	-0.125671	1441495095	-0.985718	0.129639	0.003296	-0.107727	1441495095	-0.985718	0.129639	0.003296	-0.107727	1441495095	-0.985718	0.129639	0.003296	-0.107727	1441495095	-0.985718	0.129639	0.003296	-0.107727	1441495095	-0.985718	0.129639	0.003296	-0.107727	1441495095	-0.985718	0.129639	0.003296	-0.107727	1441495095	-0.985718	0.129639	0.003296	-0.107727	1441495095	-0.986633	0.143127	0.013611	-0.076721	1441495095	-0.986633	0.143127	0.013611	-0.076721	1441495095	-0.986633	0.143127	0.013611	-0.076721	1441495095	-0.986633	0.143127	0.013611	-0.076721	1441495095	-0.986633	0.143127	0.013611	-0.076721	1441495095	-0.986633	0.143127	0.013611	-0.076721	1441495095	-0.983948	0.172607	0.030151	-0.034729	1441495095	-0.983948	0.172607	0.030151	-0.034729	1441495095	-0.983948	0.172607	0.030151	-0.034729	1441495095	-0.983948	0.172607	0.030151	-0.034729	1441495095	-0.983948	0.172607	0.030151	-0.034729	1441495095	-0.983948	0.172607	0.030151	-0.034729	1441495095	-0.98114	0.186401	0.049683	0.015137	1441495095	-0.98114	0.186401	0.049683	0.015137	1441495096	-0.98114	0.186401	0.049683	0.015137	1441495096	-0.98114	0.186401	0.049683	0.015137	1441495096	-0.98114	0.186401	0.049683	0.015137	1441495096	-0.98114	0.186401	0.049683	0.015137	1441495096	-0.98114	0.186401	0.049683	0.015137	1441495096	-0.975037	0.197937	0.073669	0.069214	1441495096	-0.975037	0.197937	0.073669	0.069214	1441495096	-0.975037	0.197937	0.073669	0.069214	1441495096	-0.975037	0.197937	0.073669	0.069214	1441495096	-0.975037	0.197937	0.073669	0.069214	1441495096	-0.965393	0.210999	0.08551	0.127441	1441495096	-0.965393	0.210999	0.08551	0.127441	1441495096	-0.965393	0.210999	0.08551	0.127441	1441495096	-0.965393	0.210999	0.08551	0.127441	1441495096	-0.965393	0.210999	0.08551	0.127441	1441495096	-0.965393	0.210999	0.08551	0.127441	1441495096	-0.950439	0.226196	0.098022	0.189453	1441495096	-0.950439	0.226196	0.098022	0.189453	1441495096	-0.950439	0.226196	0.098022	0.189453	1441495096	-0.950439	0.226196	0.098022	0.189453	1441495096	-0.950439	0.226196	0.098022	0.189453	1441495096	-0.950439	0.226196	0.098022	0.189453	1441495096	-0.950439	0.226196	0.098022	0.189453	1441495096	-0.922668	0.269348	0.096008	0.258728	1441495096	-0.922668	0.269348	0.096008	0.258728	1441495096	-0.922668	0.269348	0.096008	0.258728	1441495096	-0.922668	0.269348	0.096008	0.258728	1441495096	-0.922668	0.269348	0.096008	0.258728	1441495096	-0.922668	0.269348	0.096008	0.258728	1441495096	-0.882629	0.319946	0.084229	0.333984	1441495096	-0.882629	0.319946	0.084229	0.333984	1441495096	-0.882629	0.319946	0.084229	0.333984	1441495096	-0.882629	0.319946	0.084229	0.333984	1441495096	-0.882629	0.319946	0.084229	0.333984	1441495096	-0.882629	0.319946	0.084229	0.333984	1441495096	-0.882629	0.319946	0.084229	0.333984	1441495096	-0.838379	0.356995	0.069702	0.406006	1441495096	-0.838379	0.356995	0.069702	0.406006	1441495096	-0.838379	0.356995	0.069702	0.406006	1441495096	-0.838379	0.356995	0.069702	0.406006	1441495096	-0.838379	0.356995	0.069702	0.406006	1441495096	-0.800354	0.378906	0.047974	0.462158	1441495096	-0.800354	0.378906	0.047974	0.462158	1441495096	-0.800354	0.378906	0.047974	0.462158	1441495096	-0.800354	0.378906	0.047974	0.462158	1441495096	-0.800354	0.378906	0.047974	0.462158	1441495096	-0.800354	0.378906	0.047974	0.462158	1441495096	-0.778503	0.388611	0.028198	0.492065	1441495096	-0.778503	0.388611	0.028198	0.492065	1441495096	-0.778503	0.388611	0.028198	0.492065	1441495096	-0.778503	0.388611	0.028198	0.492065	1441495096	-0.778503	0.388611	0.028198	0.492065	1441495096	-0.778503	0.388611	0.028198	0.492065	1441495096	-0.778503	0.388611	0.028198	0.492065	1441495096	-0.771301	0.395569	0.013855	0.498413	1441495096	-0.771301	0.395569	0.013855	0.498413	1441495096	-0.771301	0.395569	0.013855	0.498413	1441495096	-0.771301	0.395569	0.013855	0.498413	1441495096	-0.771301	0.395569	0.013855	0.498413	1441495096	-0.771301	0.395569	0.013855	0.498413	1441495096	-0.775452	0.403381	0.006409	0.485718	1441495096	-0.775452	0.403381	0.006409	0.485718	1441495096	-0.775452	0.403381	0.006409	0.485718	1441495096	-0.775452	0.403381	0.006409	0.485718	1441495096	-0.775452	0.403381	0.006409	0.485718	1441495096	-0.789246	0.409363	0.008484	0.457581	1441495096	-0.789246	0.409363	0.008484	0.457581	1441495096	-0.789246	0.409363	0.008484	0.457581	1441495096	-0.789246	0.409363	0.008484	0.457581	1441495096	-0.789246	0.409363	0.008484	0.457581	1441495096	-0.812317	0.41333	0.018921	0.411072	1441495096	-0.812317	0.41333	0.018921	0.411072	1441495096	-0.812317	0.41333	0.018921	0.411072	1441495096	-0.812317	0.41333	0.018921	0.411072	1441495096	-0.812317	0.41333	0.018921	0.411072	1441495096	-0.812317	0.41333	0.018921	0.411072	1441495096	-0.845215	0.401489	0.039673	0.350464	1441495096	-0.845215	0.401489	0.039673	0.350464	1441495096	-0.845215	0.401489	0.039673	0.350464	1441495096	-0.845215	0.401489	0.039673	0.350464	1441495096	-0.845215	0.401489	0.039673	0.350464	1441495096	-0.845215	0.401489	0.039673	0.350464	1441495096	-0.881409	0.375427	0.061279	0.28009	1441495096	-0.881409	0.375427	0.061279	0.28009	1441495096	-0.881409	0.375427	0.061279	0.28009	1441495096	-0.881409	0.375427	0.061279	0.28009	1441495096	-0.881409	0.375427	0.061279	0.28009	1441495096	-0.913208	0.342834	0.075623	0.20697	1441495096	-0.913208	0.342834	0.075623	0.20697	1441495096	-0.913208	0.342834	0.075623	0.20697	1441495096																																																																																																																																																																																																																																																																																																																																																																																																																																																																																																																																																																																																																																																																																																																																																																																																																																																																																																																																																																																											
-0.7276	0.22052	0.5896	0.272583	1441495101	-0.7276	0.22052	0.5896	0.272583	1441495101	-0.7276	0.22052	0.5896	0.272583	1441495101	-0.7276	0.22052	0.5896	0.272583	1441495101	-0.7276	0.22052	0.5896	0.272583	1441495101	-0.7276	0.22052	0.5896	0.272583	1441495101	-0.730042	0.213745	0.592529	0.265015	1441495101	-0.730042	0.213745	0.592529	0.265015	1441495101	-0.730042	0.213745	0.592529	0.265015	1441495101	-0.730042	0.213745	0.592529	0.265015	1441495101	-0.730042	0.213745	0.592529	0.265015	1441495101	-0.730042	0.213745	0.592529	0.265015	1441495101	-0.734558	0.204346	0.595947	0.251953	1441495101	-0.734558	0.204346	0.595947	0.251953	1441495101	-0.734558	0.204346	0.595947	0.251953	1441495101	-0.734558	0.204346	0.595947	0.251953	1441495101	-0.734558	0.204346	0.595947	0.251953	1441495101	-0.734558	0.204346	0.595947	0.251953	1441495101	-0.737427	0.191895	0.602051	0.238525	1441495101	-0.737427	0.191895	0.602051	0.238525	1441495101	-0.737427	0.191895	0.602051	0.238525	1441495101	-0.737427	0.191895	0.602051	0.238525	1441495101	-0.737427	0.191895	0.602051	0.238525	1441495101	-0.737427	0.191895	0.602051	0.238525	1441495101	-0.737427	0.191895	0.602051	0.238525	1441495101	-0.738953	0.1828	0.607788	0.226074	1441495101	-0.738953	0.1828	0.607788	0.226074	1441495101	-0.738953	0.1828	0.607788	0.226074	1441495101	-0.738953	0.1828	0.607788	0.226074	1441495101	-0.738953	0.1828	0.607788	0.226074	1441495101	-0.738953	0.1828	0.607788	0.226074	1441495101	-0.739136	0.174194	0.61438	0.214172	1441495101	-0.739136	0.174194	0.61438	0.214172	1441495101	-0.739136	0.174194	0.61438	0.214172	1441495101	-0.739136	0.174194	0.61438	0.214172	1441495101	-0.739136	0.174194	0.61438	0.214172	1441495101	-0.737488	0.16864	0.620667	0.205994	1441495101	-0.737488	0.16864	0.620667	0.205994	1441495101	-0.737488	0.16864	0.620667	0.205994	1441495101	-0.737488	0.16864	0.620667	0.205994	1441495101	-0.737488	0.16864	0.620667	0.205994	1441495101	-0.737488	0.16864	0.620667	0.205994	1441495101	-0.735046	0.164246	0.626282	0.201233	1441495101	-0.735046	0.164246	0.626282	0.201233	1441495101	-0.735046	0.164246	0.626282	0.201233	1441495101	-0.735046	0.164246	0.626282	0.201233	1441495101	-0.735046	0.164246	0.626282	0.201233	1441495101	-0.735046	0.164246	0.626282	0.201233	1441495101	-0.733948	0.155396	0.632019	0.194031	1441495101	-0.733948	0.155396	0.632019	0.194031	1441495101	-0.733948	0.155396	0.632019	0.194031	1441495101	-0.733948	0.155396	0.632019	0.194031	1441495101	-0.733948	0.155396	0.632019	0.194031	1441495101	-0.733948	0.155396	0.632019	0.194031	1441495101	-0.734497	0.141785	0.637573	0.184143	1441495101	-0.734497	0.141785	0.637573	0.184143	1441495101	-0.734497	0.141785	0.637573	0.184143	1441495101	-0.734497	0.141785	0.637573	0.184143	1441495101	-0.734497	0.141785	0.637573	0.184143	1441495101	-0.734497	0.141785	0.637573	0.184143	1441495101	-0.736389	0.136047	0.638611	0.177124	1441495101	-0.736389	0.136047	0.638611	0.177124	1441495101	-0.736389	0.136047	0.638611	0.177124	1441495101	-0.736389	0.136047	0.638611	0.177124	1441495101	-0.736389	0.136047	0.638611	0.177124	1441495101	-0.736389	0.136047	0.638611	0.177124	1441495101	-0.737793	0.142273	0.635803	0.176392	1441495101	-0.737793	0.142273	0.635803	0.176392	1441495101	-0.737793	0.142273	0.635803	0.176392	1441495101	-0.737793	0.142273	0.635803	0.176392	1441495101	-0.737793	0.142273	0.635803	0.176392	1441495101	-0.737793	0.142273	0.635803	0.176392	1441495101	-0.737427	0.15509	0.632202	0.180176	1441495101	-0.737427	0.15509	0.632202	0.180176	1441495101	-0.737427	0.15509	0.632202	0.180176	1441495101	-0.737427	0.15509	0.632202	0.180176	1441495101	-0.737427	0.15509	0.632202	0.180176	1441495101	-0.737427	0.15509	0.632202	0.180176	1441495101	-0.736328	0.169617	0.62793	0.186218	1441495101	-0.736328	0.169617	0.62793	0.186218	1441495101	-0.736328	0.169617	0.62793	0.186218	1441495101	-0.736328	0.169617	0.62793	0.186218	1441495101	-0.736328	0.169617	0.62793	0.186218	1441495101	-0.733398	0.186035	0.623291	0.197388	1441495101	-0.733398	0.186035	0.623291	0.197388	1441495101	-0.733398	0.186035	0.623291	0.197388	1441495101	-0.733398	0.186035	0.623291	0.197388	1441495101	-0.733398	0.186035	0.623291	0.197388	1441495101	-0.733398	0.186035	0.623291	0.197388	1441495101	-0.729309	0.204712	0.616333	0.21521	1441495101	-0.729309	0.204712	0.616333	0.21521	1441495101	-0.729309	0.204712	0.616333	0.21521	1441495101	-0.729309	0.204712	0.616333	0.21521	1441495101	-0.729309	0.204712	0.616333	0.21521	1441495101	-0.729309	0.204712	0.616333	0.21521	1441495101	-0.724609	0.223755	0.607788	0.235596	1441495101	-0.724609	0.223755	0.607788	0.235596	1441495101	-0.724609	0.223755	0.607788	0.235596	1441495101	-0.719116	0.242065	0.598389	0.257202	1441495101	-0.719116	0.242065	0.598389	0.257202	1441495101	-0.719116	0.242065	0.598389	0.257202	1441495101	-0.719116	0.242065	0.598389	0.257202	1441495101	-0.719116	0.242065	0.598389	0.257202	1441495101	-0.719116	0.242065	0.598389	0.257202	1441495101	-0.719116	0.242065	0.598389	0.257202	1441495101	-0.714844	0.268127	0.583801	0.276062	1441495101	-0.714844	0.268127	0.583801	0.276062	1441495101	-0.714844	0.268127	0.583801	0.276062	1441495102	-0.714844	0.268127	0.583801	0.276062	1441495102	-0.714844	0.268127	0.583801	0.276062	1441495102	-0.714844	0.268127	0.583801	0.276062	1441495102	-0.714844	0.268127	0.583801	0.276062	1441495102	-0.710632	0.286682	0.572327	0.291931	1441495102	-0.710632	0.286682	0.572327	0.291931	1441495102	-0.710632	0.286682	0.572327	0.291931	1441495102	-0.710632	0.286682	0.572327	0.291931	1441495102	-0.710632	0.286682	0.572327	0.291931	1441495102	-0.705566	0.303467	0.562378	0.306213	1441495102	-0.705566	0.303467	0.562378	0.306213	1441495102	-0.705566	0.303467	0.562378	0.306213	1441495102	-0.705566	0.303467	0.562378	0.306213	1441495102	-0.705566	0.303467	0.562378	0.306213	1441495102	-0.705566	0.303467	0.562378	0.306213	1441495102	-0.703674	0.311401	0.556824	0.312744	1441495102	-0.703674	0.311401	0.556824	0.312744	1441495102	-0.703674	0.311401	0.556824	0.312744	1441495102	-0.703674	0.311401	0.556824	0.312744	1441495102	-0.703674	0.311401	0.556824	0.312744	1441495102	-0.703674	0.311401	0.556824	0.312744	1441495102	-0.703674	0.311401	0.556824	0.312744	1441495102	-0.706787	0.30896	0.554932	0.311584	1441495102	-0.706787	0.30896	0.554932	0.311584	1441495102	-0.706787	0.30896	0.554932	0.311584	1441495102	-0.706787	0.30896	0.554932	0.311584	1441495102	-0.706787	0.30896	0.554932	0.311584	1441495102	-0.706787	0.30896	0.554932	0.311584	1441495102	-0.711548	0.303955	0.554749	0.305786	1441495102	-0.711548	0.303955	0.554749	0.305786	1441495102	-0.711548	0.303955	0.554749	0.305786	1441495102	-0.711548	0.303955	0.554749	0.305786	1441495102	-0.711548	0.303955	0.554749	0.305786	1441495102	-0.711548	0.303955	0.554749	0.305786	1441495102	-0.711548	0.303955	0.554749	0.305786	1441495102	-0.715637	0.294617	0.559082	0.297546	1441495102	-0.715637	0.294617	0.559082	0.297546	1441495102	-0.715637	0.294617	0.559082	0.297546	1441495102	-0.715637	0.294617	0.559082	0.297546	1441495102	-0.715637	0.294617	0.559082	0.297546	1441495102	-0.715637	0.294617	0.559082	0.297546	1441495102	-0.715637	0.294617	0.559082	0.297546	1441495102	-0.716797	0.285583	0.565552	0.291199	1441495102	-0.716797	0.285583	0.565552	0.291199	1441495102	-0.716797	0.285583	0.565552	0.291199	1441495102	-0.716797	0.285583	0.565552	0.291199	1441495102	-0.716797	0.285583	0.565552	0.291199	1441495102	-0.716797	0.285583	0.565552	0.291199	1441495102	-0.720337	0.267273	0.576782	0.277405	1441495102	-0.720337	0.267273	0.576782	0.277405	1441495102	-0.720337	0.267273	0.576782	0.277405	1441495102	-0.720337	0.267273	0.576782	0.277405	1441495102	-0.720337	0.267273	0.576782	0.277405	1441495102	-0.720337	0.267273	0.576782	0.277405	1441495102	-0.720886	0.24231	0.59259	0.26532	1441495102	-0.720886	0.24231	0.59259	0.26532	1441495102	-0.720886	0.24231	0.59259	0.26532	1441495102	-0.720886	0.24231	0.59259	0.26532	1441495102	-0.720886	0.24231	0.59259	0.26532	1441495102	-0.720886	0.24231	0.59259	0.26532	1441495102	-0.723328	0.228088	0.599304	0.256042	1441495102	-0.723328	0.228088	0.599304	0.256042	1441495102	-0.723328	0.228088	0.599304	0.256042	1441495102	-0.723328	0.228088	0.599304	0.256042	1441495102	-0.723328	0.228088	0.599304	0.256042	1441495102	-0.723328	0.228088	0.599304	0.256042	1441495102	-0.724182	0.217285	0.604675	0.250488	1441495102	-0.724182	0.217285	0.604675	0.250488	1441495102	-0.724182	0.217285	0.604675	0.250488	1441495102	-0.724182	0.217285	0.604675	0.250488	1441495102	-0.724182	0.217285	0.604675	0.250488	1441495102	-0.724182	0.217285	0.604675	0.250488	1441495102	-0.724182	0.217285	0.604675	0.250488	1441495102	-0.725098	0.203308	0.611511	0.24292	1441495102	-0.725098	0.203308	0.611511	0.24292	1441495102	-0.725098	0.203308	0.611511	0.24292	1441495102	-0.725098	0.203308	0.611511	0.24292	1441495102	-0.725098	0.203308	0.611511	0.24292	1441495102	-0.725098	0.203308	0.611511	0.24292	1441495102	-0.725525	0.188782	0.618591	0.235229	1441495102	-0.725525	0.188782	0.618591	0.235229	1441495102	-0.725525	0.188782	0.618591	0.235229	1441495102	-0.725525	0.188782	0.618591	0.235229	1441495102	-0.725525	0.188782	0.618591	0.235229	1441495102	-0.725525	0.188782	0.618591	0.235229	1441495102	-0.72699	0.173828	0.625366	0.22406	1441495102	-0.72699	0.173828	0.625366	0.22406	1441495102	-0.72699	0.173828	0.625366	0.22406	1441495102	-0.72699	0.173828	0.625366	0.22406	1441495102	-0.72699	0.173828	0.625366	0.22406	1441495102	-0.72699	0.173828	0.625366	0.22406	1441495102	-0.728577	0.168884	0.626831	0.218384	1441495102	-0.728577	0.168884	0.626831	0.218384	1441495102	-0.728577	0.168884	0.626831	0.218384	1441495102	-0.728577	0.168884	0.626831	0.218384	1441495102	-0.727966	0.176697	0.624207	0.22168	1441495102	-0.727966	0.176697	0.624207	0.22168	1441495102	-0.727966	0.176697	0.624207	0.22168	1441495102	-0.727966	0.176697	0.624207	0.22168	1441495102	-0.727966	0.176697	0.624207	0.22168	1441495102	-0.727966	0.176697	0.624207	0.22168	1441495102	-0.726563	0.18811	0.620728	0.226685	1441495102	-0.726563	0.18811	0.620728	0.226685	1441495102	-0.726563	0.18811	0.620728	0.226685	1441495102	-0.726563	0.18811	0.620728	0.226685	1441495102	-0.726563	0.18811	0.620728	0.226685	1441495102	-0.726563	0.18811	0.620728	0.226685	1441495102	-0.724609	0.202148	0.615784	0.234314	1441495102	-0.724609	0.202148	0.615784	0.234314	1441495102	-0.724609	0.202148	0.615784	0.234314	1441495102	-0.724609	0.202148	0.615784	0.234314	1441495102	-0.724609	0.202148	0.615784	0.234314	1441495103	-0.724609	0.202148	0.615784	0.234314	1441495103	-0.724609	0.202148	0.615784	0.234314	1441495103	-0.722046	0.216675	0.609924	0.244202	1441495103	-0.722046	0.216675	0.609924	0.244202	1441495103	-0.722046	0.216675	0.609924	0.244202	1441495103	-0.722046	0.216675	0.609924	0.244202	1441495103	-0.722046	0.216675	0.609924	0.244202	1441495103	-0.722046	0.216675	0.609924	0.244202	1441495103	-0.71814	0.237549	0.600647	0.258911	1441495103	-0.71814	0.237549	0.600647	0.258911	1441495103	-0.71814	0.237549	0.600647	0.258911	1441495103	-0.71814	0.237549	0.600647	0.258911	1441495103	-0.71814	0.237549	0.600647	0.258911	1441495103	-0.71814	0.237549	0.600647	0.258911	1441495103	-0.716736	0.25531	0.588745	0.27301	1441495103	-0.716736	0.25531	0.588745	0.27301	1441495103	-0.716736	0.25531	0.588745	0.27301	1441495103	-0.716736	0.25531	0.588745	0.27301	1441495103	-0.716736	0.25531	0.588745	0.27301	1441495103	-0.716736	0.25531	0.588745	0.27301	1441495103	-0.713257	0.279419	0.573669	0.289978	1441495103	-0.713257	0.279419	0.573669	0.289978	1441495103	-0.713257	0.279419	0.573669	0.289978	1441495103	-0.713257	0.279419	0.573669	0.289978	1441495103	-0.712585	0.293762	0.562622	0.298889	1441495103	-0.712585	0.293762	0.562622	0.298889	1441495103	-0.712585	0.293762	0.562622	0.298889	1441495103	-0.712585	0.293762	0.562622	0.298889	1441495103	-0.712585	0.293762	0.562622	0.298889	1441495103	-0.708496	0.309875	0.552429	0.311096	1441495103	-0.708496	0.309875	0.552429	0.311096	1441495103	-0.708496	0.309875	0.552429	0.311096	1441495103	-0.708496	0.309875	0.552429	0.311096	1441495103	-0.708496	0.309875	0.552429	0.311096	1441495103	-0.708496	0.309875	0.552429	0.311096	1441495103	-0.704285	0.323425	0.543518	0.322388	1441495103	-0.704285	0.323425	0.543518	0.322388	1441495103	-0.704285	0.323425	0.543518	0.322388	1441495103	-0.704285	0.323425	0.543518	0.322388	1441495103	-0.704285	0.323425	0.543518	0.322388	1441495103	-0.704285	0.323425	0.543518	0.322388	1441495103	-0.700745	0.332642	0.537354	0.330933	1441495103	-0.700745	0.332642	0.537354	0.330933	1441495103	-0.700745	0.332642	0.537354	0.330933	1441495103	-0.700745	0.332642	0.537354	0.330933	1441495103	-0.700745	0.332642	0.537354	0.330933	1441495103	-0.700745	0.332642	0.537354	0.330933	1441495103	-0.69989	0.335938	0.534241	0.334473	1441495103	-0.69989	0.335938	0.534241	0.334473	1441495103	-0.69989	0.335938	0.534241	0.334473	1441495103	-0.69989	0.335938	0.534241	0.334473	1441495103	-0.69989	0.335938	0.534241	0.334473	1441495103	-0.69989	0.335938	0.534241	0.334473	1441495103	-0.702026	0.333191	0.534546	0.332214	1441495103	-0.702026	0.333191	0.534546	0.332214	1441495103	-0.702026	0.333191	0.534546	0.332214	1441495103	-0.702026	0.333191	0.534546	0.332214	1441495103	-0.702026	0.333191	0.534546	0.332214	1441495103	-0.702026	0.333191	0.534546	0.332214	1441495103	-0.705933	0.325623	0.539001	0.324097	1441495103	-0.705933	0.325623	0.539001	0.324097	1441495103	-0.705933	0.325623	0.539001	0.324097	1441495103	-0.705933	0.325623	0.539001	0.324097	1441495103	-0.705933	0.325623	0.539001	0.324097	1441495103	-0.705933	0.325623	0.539001	0.324097	1441495103	-0.710876	0.314209	0.546509	0.31189	1441495103	-0.710876	0.314209	0.546509	0.31189	1441495103	-0.710876	0.314209	0.546509	0.31189	1441495103	-0.710876	0.314209	0.546509	0.31189	1441495103	-0.710876	0.314209	0.546509	0.31189	1441495103	-0.710876	0.314209	0.546509	0.31189	1441495103	-0.710876	0.314209	0.546509	0.31189	1441495103	-0.71521	0.297791	0.557556	0.298279	1441495103	-0.71521	0.297791	0.557556	0.298279	1441495103	-0.71521	0.297791	0.557556	0.298279	1441495103	-0.71521	0.297791	0.557556	0.298279	1441495103	-0.71521	0.297791	0.557556	0.298279	1441495103	-0.71521	0.297791	0.557556	0.298279	1441495103	-0.717712	0.282532	0.568298	0.286499	1441495103	-0.717712	0.282532	0.568298	0.286499	1441495103	-0.717712	0.282532	0.568298	0.286499	1441495103	-0.717712	0.282532	0.568298	0.286499	1441495103	-0.717712	0.282532	0.568298	0.286499	1441495103	-0.717712	0.282532	0.568298	0.286499	1441495103	-0.717529	0.26947	0.578125	0.279663	1441495103	-0.717529	0.26947	0.578125	0.279663	1441495103	-0.717529	0.26947	0.578125	0.279663	1441495103	-0.717529	0.26947	0.578125	0.279663	1441495103	-0.717529	0.26947	0.578125	0.279663	1441495103	-0.717529	0.26947	0.578125	0.279663	1441495103	-0.718933	0.25177	0.588989	0.269897	1441495103	-0.718933	0.25177	0.588989	0.269897	1441495103	-0.718933	0.25177	0.588989	0.269897	1441495103	-0.718933	0.25177	0.588989	0.269897	1441495103	-0.718933	0.25177	0.588989	0.269897	1441495103	-0.718933	0.25177	0.588989	0.269897	1441495103	-0.718933	0.25177	0.588989	0.269897	1441495103	-0.719299	0.231873	0.600708	0.260803	1441495103	-0.719299	0.231873	0.600708	0.260803	1441495103	-0.719299	0.231873	0.600708	0.260803	1441495103	-0.719299	0.231873	0.600708	0.260803	1441495103	-0.719299	0.231873	0.600708	0.260803	1441495103	-0.719299	0.231873	0.600708	0.260803	1441495103	-0.722839	0.213684	0.607971	0.249329	1441495103	-0.722839	0.213684	0.607971	0.249329	1441495103	-0.722839	0.213684	0.607971	0.249329	1441495103	-0.722839	0.213684	0.607971	0.249329	1441495104	-0.722839	0.213684	0.607971	0.249329	1441495104	-0.726196	0.19574	0.615051	0.236694	1441495104	-0.726196	0.19574	0.615051	0.236694	1441495104	-0.726196	0.19574	0.615051	0.236694	1441495104	-0.726196	0.19574	0.615051	0.236694	1441495104	-0.726196	0.19574	0.615051	0.236694	1441495104	-0.726196	0.19574	0.615051	0.236694	1441495104	-0.729187	0.179749	0.620972	0.224487	1441495104	-0.729187	0.179749	0.620972	0.224487	1441495104	-0.729187	0.179749	0.620972	0.224487	1441495104	-0.729187	0.179749	0.620972	0.224487	1441495104	-0.729187	0.179749	0.620972	0.224487	1441495104	-0.729187	0.179749	0.620972	0.224487	1441495104	-0.73053	0.171448	0.624512	0.216614	1441495104	-0.73053	0.171448	0.624512	0.216614	1441495104	-0.73053	0.171448	0.624512	0.216614	1441495104	-0.73053	0.171448	0.624512	0.216614	1441495104	-0.73053	0.171448	0.624512	0.216614	1441495104	-0.73053	0.171448	0.624512	0.216614	1441495104	-0.73053	0.171448	0.624512	0.216614	1441495104	-0.730347	0.171143	0.62561	0.214233	1441495104	-0.730347	0.171143	0.62561	0.214233	1441495104	-0.730347	0.171143	0.62561	0.214233	1441495104	-0.730347	0.171143	0.62561	0.214233	1441495104	-0.730347	0.171143	0.62561	0.214233	1441495104	-0.730347	0.171143	0.62561	0.214233	1441495104	-0.727722	0.180359	0.62384	0.220703	1441495104	-0.727722	0.180359	0.62384	0.220703	1441495104	-0.727722	0.180359	0.62384	0.220703	1441495104	-0.727722	0.180359	0.62384	0.220703	1441495104	-0.727722	0.180359	0.62384	0.220703	1441495104	-0.727722	0.180359	0.62384	0.220703	1441495104	-0.724915	0.192627	0.620239	0.229553	1441495104	-0.724915	0.192627	0.620239	0.229553	1441495104	-0.724915	0.192627	0.620239	0.229553	1441495104	-0.724915	0.192627	0.620239	0.229553	1441495104	-0.724915	0.192627	0.620239	0.229553	1441495104	-0.724915	0.192627	0.620239	0.229553	1441495104	-0.722717	0.203735	0.615662	0.239075	1441495104	-0.722717	0.203735	0.615662	0.239075	1441495104	-0.722717	0.203735	0.615662	0.239075	1441495104	-0.722717	0.203735	0.615662	0.239075	1441495104	-0.722717	0.203735	0.615662	0.239075	1441495104	-0.722717	0.203735	0.615662	0.239075	1441495104	-0.722717	0.203735	0.615662	0.239075	1441495104	-0.719543	0.220032	0.608337	0.252502	1441495104	-0.719543	0.220032	0.608337	0.252502	1441495104	-0.719543	0.220032	0.608337	0.252502	1441495104	-0.719543	0.220032	0.608337	0.252502	1441495104	-0.719543	0.220032	0.608337	0.252502	1441495104	-0.719543	0.220032	0.608337	0.252502	1441495104	-0.717468	0.235962	0.599854	0.26416	1441495104	-0.717468	0.235962	0.599854	0.26416	1441495104	-0.717468	0.235962	0.599854	0.26416	1441495104	-0.717468	0.235962	0.599854	0.26416	1441495104	-0.717468	0.235962	0.599854	0.26416	1441495104	-0.717468	0.235962	0.599854	0.26416	1441495104	-0.716064	0.251099	0.590881	0.273987	1441495104	-0.716064	0.251099	0.590881	0.273987	1441495104	-0.716064	0.251099	0.590881	0.273987	1441495104	-0.716064	0.251099	0.590881	0.273987	1441495104	-0.716064	0.251099	0.590881	0.273987	1441495104	-0.716064	0.251099	0.590881	0.273987	1441495104	-0.716064	0.251099	0.590881	0.273987	1441495104	-0.716492	0.262085	0.582642	0.280151	1441495104	-0.716492	0.262085	0.582642	0.280151	1441495104	-0.716492	0.262085	0.582642	0.280151	1441495104	-0.716492	0.262085	0.582642	0.280151	1441495104	-0.716492	0.262085	0.582642	0.280151	1441495104	-0.715149	0.272034	0.575317	0.289063	1441495104	-0.715149	0.272034	0.575317	0.289063	1441495104	-0.715149	0.272034	0.575317	0.289063	1441495104	-0.715149	0.272034	0.575317	0.289063	1441495104	-0.715149	0.272034	0.575317	0.289063	1441495104	-0.715149	0.272034	0.575317	0.289063	1441495104	-0.710999	0.290039	0.564026	0.303589	1441495104	-0.710999	0.290039	0.564026	0.303589	1441495104	-0.710999	0.290039	0.564026	0.303589	1441495104	-0.710999	0.290039	0.564026	0.303589	1441495104	-0.710999	0.290039	0.564026	0.303589	1441495104	-0.710999	0.290039	0.564026	0.303589	1441495104	-0.708313	0.30835	0.550903	0.315796	1441495104	-0.708313	0.30835	0.550903	0.315796	1441495104	-0.708313	0.30835	0.550903	0.315796	1441495104	-0.708313	0.30835	0.550903	0.315796	1441495104	-0.708313	0.30835	0.550903	0.315796	1441495104	-0.708313	0.30835	0.550903	0.315796	1441495104	-0.70697	0.314758	0.545288	0.322083	1441495104	-0.70697	0.314758	0.545288	0.322083	1441495104	-0.70697	0.314758	0.545288	0.322083	1441495104	-0.70697	0.314758	0.545288	0.322083	1441495104	-0.70697	0.314758	0.545288	0.322083	1441495104	-0.70697	0.314758	0.545288	0.322083	1441495104	-0.70697	0.314758	0.545288	0.322083	1441495104	-0.711487	0.312378	0.542847	0.318542	1441495104	-0.711487	0.312378	0.542847	0.318542	1441495104	-0.711487	0.312378	0.542847	0.318542	1441495104	-0.711487	0.312378	0.542847	0.318542	1441495104	-0.711487	0.312378	0.542847	0.318542	1441495104	-0.711487	0.312378	0.542847	0.318542	1441495104	-0.71814	0.30365	0.544922	0.308411	1441495104	-0.71814	0.30365	0.544922	0.308411	1441495104	-0.71814	0.30365	0.544922	0.308411	1441495104	-0.71814	0.30365	0.544922	0.308411	1441495104	-0.71814	0.30365	0.544922	0.308411	1441495104	-0.71814	0.30365	0.544922	0.308411	1441495104	-0.722473	0.297241	0.548218	0.298523	1441495104	-0.722473	0.297241	0.548218	0.298523	1441495104	-0.722473	0.297241	0.548218	0.298523	1441495104	-0.722473	0.297241	0.548218	0.298523	1441495104	-0.722473	0.297241	0.548218	0.298523	1441495105	-0.722473	0.297241	0.548218	0.298523	1441495105	-0.722473	0.297241	0.548218	0.298523	1441495105	-0.727844	0.284668	0.555237	0.284485	1441495105	-0.727844	0.284668	0.555237	0.284485	1441495105	-0.727844	0.284668	0.555237	0.284485	1441495105	-0.727844	0.284668	0.555237	0.284485	1441495105	-0.727844	0.284668	0.555237	0.284485	1441495105	-0.727844	0.284668	0.555237	0.284485	1441495105	-0.732483	0.268677	0.564514	0.26947	1441495105	-0.732483	0.268677	0.564514	0.26947	1441495105	-0.732483	0.268677	0.564514	0.26947	1441495105	-0.732483	0.268677	0.564514	0.26947	1441495105	-0.732483	0.268677	0.564514	0.26947	1441495105	-0.732483	0.268677	0.564514	0.26947	1441495105	-0.73468	0.254883	0.57373	0.25708	1441495105	-0.73468	0.254883	0.57373	0.25708	1441495105	-0.73468	0.254883	0.57373	0.25708	1441495105	-0.73468	0.254883	0.57373	0.25708	1441495105	-0.73468	0.254883	0.57373	0.25708	1441495105	-0.73468	0.254883	0.57373	0.25708	1441495105	-0.73468	0.254883	0.57373	0.25708	1441495105	-0.736755	0.239197	0.583435	0.24408	1441495105	-0.736755	0.239197	0.583435	0.24408	1441495105	-0.736755	0.239197	0.583435	0.24408	1441495105	-0.736755	0.225342	0.592773	0.234558	1441495105	-0.736755	0.225342	0.592773	0.234558	1441495105	-0.736755	0.225342	0.592773	0.234558	1441495105	-0.736755	0.225342	0.592773	0.234558	1441495105	-0.736755	0.225342	0.592773	0.234558	1441495105	-0.736755	0.225342	0.592773	0.234558	1441495105	-0.735107	0.209473	0.603638	0.226685	1441495105	-0.735107	0.209473	0.603638	0.226685	1441495105	-0.735107	0.209473	0.603638	0.226685	1441495105	-0.735107	0.209473	0.603638	0.226685	1441495105	-0.735107	0.209473	0.603638	0.226685	1441495105	-0.735107	0.209473	0.603638	0.226685	1441495105	-0.734863	0.193054	0.612488	0.218079	1441495105	-0.734863	0.193054	0.612488	0.218079	1441495105	-0.734863	0.193054	0.612488	0.218079	1441495105	-0.734863	0.193054	0.612488	0.218079	1441495105	-0.734863	0.193054	0.612488	0.218079	1441495105	-0.734863	0.193054	0.612488	0.218079	1441495105	-0.734436	0.177307	0.620178	0.21106	1441495105	-0.734436	0.177307	0.620178	0.21106	1441495105	-0.734436	0.177307	0.620178	0.21106	1441495105	-0.734436	0.177307	0.620178	0.21106	1441495105	-0.734436	0.177307	0.620178	0.21106	1441495105	-0.734436	0.177307	0.620178	0.21106	1441495105	-0.735413	0.162109	0.625671	0.203552	1441495105	-0.735413	0.162109	0.625671	0.203552	1441495105	-0.735413	0.162109	0.625671	0.203552	1441495105	-0.735413	0.162109	0.625671	0.203552	1441495105	-0.735413	0.162109	0.625671	0.203552	1441495105	-0.735413	0.162109	0.625671	0.203552	1441495105	-0.738037	0.149597	0.628479	0.194824	1441495105	-0.738037	0.149597	0.628479	0.194824	1441495105	-0.738037	0.149597	0.628479	0.194824	1441495105	-0.738037	0.149597	0.628479	0.194824	1441495105	-0.738037	0.149597	0.628479	0.194824	1441495105	-0.738037	0.149597	0.628479	0.194824	1441495105	-0.738037	0.149597	0.628479	0.194824	1441495105	-0.741211	0.140808	0.629517	0.18573	1441495105	-0.741211	0.140808	0.629517	0.18573	1441495105	-0.741211	0.140808	0.629517	0.18573	1441495105	-0.741211	0.140808	0.629517	0.18573	1441495105	-0.741211	0.140808	0.629517	0.18573	1441495105	-0.741211	0.140808	0.629517	0.18573	1441495105	-0.742126	0.142517	0.628418	0.184509	1441495105	-0.742126	0.142517	0.628418	0.184509	1441495105	-0.742126	0.142517	0.628418	0.184509	1441495105	-0.742126	0.142517	0.628418	0.184509	1441495105	-0.742126	0.142517	0.628418	0.184509	1441495105	-0.742126	0.142517	0.628418	0.184509	1441495105	-0.741516	0.152954	0.625305	0.188965	1441495105	-0.741516	0.152954	0.625305	0.188965	1441495105	-0.741516	0.152954	0.625305	0.188965	1441495105	-0.741516	0.152954	0.625305	0.188965	1441495105	-0.741516	0.152954	0.625305	0.188965	1441495105	-0.741516	0.152954	0.625305	0.188965	1441495105	-0.740601	0.165894	0.620605	0.197205	1441495105	-0.740601	0.165894	0.620605	0.197205	1441495105	-0.740601	0.165894	0.620605	0.197205	1441495105	-0.740601	0.165894	0.620605	0.197205	1441495105	-0.740601	0.165894	0.620605	0.197205	1441495105	-0.740601	0.165894	0.620605	0.197205	1441495105	-0.739563	0.179016	0.614319	0.20874	1441495105	-0.739563	0.179016	0.614319	0.20874	1441495105	-0.739563	0.179016	0.614319	0.20874	1441495105	-0.739563	0.179016	0.614319	0.20874	1441495105	-0.739563	0.179016	0.614319	0.20874	1441495105	-0.73822	0.195251	0.60553	0.224182	1441495105	-0.73822	0.195251	0.60553	0.224182	1441495105	-0.73822	0.195251	0.60553	0.224182	1441495105	-0.73822	0.195251	0.60553	0.224182	1441495105	-0.73822	0.195251	0.60553	0.224182	1441495105	-0.73822	0.195251	0.60553	0.224182	1441495105	-0.73822	0.195251	0.60553	0.224182	1441495105	-0.738281	0.212158	0.594666	0.237183	1441495105	-0.738281	0.212158	0.594666	0.237183	1441495105	-0.738281	0.212158	0.594666	0.237183	1441495105	-0.738281	0.212158	0.594666	0.237183	1441495105	-0.737854	0.228516	0.584351	0.248718	1441495105	-0.737854	0.228516	0.584351	0.248718	1441495105	-0.737854	0.228516	0.584351	0.248718	1441495105	-0.737854	0.228516	0.584351	0.248718	1441495105	-0.737854	0.228516	0.584351	0.248718	1441495105	-0.737854	0.228516	0.584351	0.248718	1441495105	-0.737854	0.228516	0.584351	0.248718	1441495105	-0.739929	0.246521	0.570496	0.257324	1441495106	-0.739929	0.246521	0.570496	0.257324	1441495106	-0.739929	0.246521	0.570496	0.257324	1441495106	-0.739929	0.246521	0.570496	0.257324	1441495106	-0.739929	0.246521	0.570496	0.257324	1441495106	-0.739929	0.246521	0.570496	0.257324	1441495106	-0.740784	0.257813	0.56073	0.265198	1441495106	-0.740784	0.257813	0.56073	0.265198	1441495106	-0.740784	0.257813	0.56073	0.265198	1441495106	-0.740784	0.257813	0.56073	0.265198	1441495106	-0.740784	0.257813	0.56073	0.265198	1441495106	-0.740784	0.257813	0.56073	0.265198	1441495106	-0.73938	0.270264	0.551636	0.275635	1441495106	-0.73938	0.270264	0.551636	0.275635	1441495106	-0.73938	0.270264	0.551636	0.275635	1441495106	-0.73938	0.270264	0.551636	0.275635	1441495106	-0.73938	0.270264	0.551636	0.275635	1441495106	-0.73938	0.270264	0.551636	0.275635	1441495106	-0.736511	0.28064	0.54541	0.285156	1441495106	-0.736511	0.28064	0.54541	0.285156	1441495106	-0.736511	0.28064	0.54541	0.285156	1441495106	-0.736511	0.28064	0.54541	0.285156	1441495106	-0.736511	0.28064	0.54541	0.285156	1441495106	-0.736511	0.28064	0.54541	0.285156	1441495106	-0.737488	0.282288	0.542175	0.287048	1441495106	-0.737488	0.282288	0.542175	0.287048	1441495106	-0.737488	0.282288	0.542175	0.287048	1441495106	-0.737488	0.282288	0.542175	0.287048	1441495106	-0.741333	0.279419	0.541382	0.281433	1441495106	-0.741333	0.279419	0.541382	0.281433	1441495106	-0.741333	0.279419	0.541382	0.281433	1441495106	-0.741333	0.279419	0.541382	0.281433	1441495106	-0.741333	0.279419	0.541382	0.281433	1441495106	-0.741333	0.279419	0.541382	0.281433	1441495106	-0.745544	0.27124	0.545044	0.271118	1441495106	-0.745544	0.27124	0.545044	0.271118	1441495106	-0.745544	0.27124	0.545044	0.271118	1441495106	-0.745544	0.27124	0.545044	0.271118	1441495106	-0.745544	0.27124	0.545044	0.271118	1441495106	-0.745544	0.27124	0.545044	0.271118	1441495106	-0.745544	0.27124	0.545044	0.271118	1441495106	-0.748596	0.259399	0.552124	0.259705	1441495106	-0.748596	0.259399	0.552124	0.259705	1441495106	-0.748596	0.259399	0.552124	0.259705	1441495106	-0.748596	0.259399	0.552124	0.259705	1441495106	-0.748596	0.259399	0.552124	0.259705	1441495106	-0.749939	0.246521	0.560608	0.250061	1441495106	-0.749939	0.246521	0.560608	0.250061	1441495106	-0.749939	0.246521	0.560608	0.250061	1441495106	-0.749939	0.246521	0.560608	0.250061	1441495106	-0.749939	0.246521	0.560608	0.250061	1441495106	-0.749939	0.246521	0.560608	0.250061	1441495106	-0.749573	0.236084	0.569092	0.241882	1441495106	-0.749573	0.236084	0.569092	0.241882	1441495106	-0.749573	0.236084	0.569092	0.241882	1441495106	-0.749573	0.236084	0.569092	0.241882	1441495106	-0.749573	0.236084	0.569092	0.241882	1441495106	-0.749573	0.236084	0.569092	0.241882	1441495106	-0.748901	0.225159	0.57782	0.233521	1441495106	-0.748901	0.225159	0.57782	0.233521	1441495106	-0.748901	0.225159	0.57782	0.233521	1441495106	-0.748901	0.225159	0.57782	0.233521	1441495106	-0.748901	0.225159	0.57782	0.233521	1441495106	-0.748901	0.225159	0.57782	0.233521	1441495106	-0.746826	0.214905	0.58667	0.2276	1441495106	-0.746826	0.214905	0.58667	0.2276	1441495106	-0.746826	0.214905	0.58667	0.2276	1441495106	-0.746826	0.214905	0.58667	0.2276	1441495106	-0.746826	0.214905	0.58667	0.2276	1441495106	-0.746826	0.214905	0.58667	0.2276	1441495106	-0.744568	0.205444	0.594971	0.22229	1441495106	-0.744568	0.205444	0.594971	0.22229	1441495106	-0.744568	0.205444	0.594971	0.22229	1441495106	-0.744568	0.205444	0.594971	0.22229	1441495106	-0.744568	0.205444	0.594971	0.22229	1441495106	-0.744568	0.205444	0.594971	0.22229	1441495106	-0.744568	0.205444	0.594971	0.22229	1441495106	-0.742737	0.190796	0.604797	0.214783	1441495106	-0.742737	0.190796	0.604797	0.214783	1441495106	-0.742737	0.190796	0.604797	0.214783	1441495106	-0.742737	0.190796	0.604797	0.214783	1441495106	-0.742737	0.190796	0.604797	0.214783	1441495106	-0.741272	0.1745	0.614258	0.206665	1441495106	-0.741272	0.1745	0.614258	0.206665	1441495106	-0.741272	0.1745	0.614258	0.206665	1441495106	-0.741272	0.1745	0.614258	0.206665	1441495106	-0.741272	0.1745	0.614258	0.206665	1441495106	-0.741272	0.1745	0.614258	0.206665	1441495106	-0.742065	0.162292	0.619385	0.198364	1441495106	-0.742065	0.162292	0.619385	0.198364	1441495106	-0.742065	0.162292	0.619385	0.198364	1441495106	-0.742065	0.162292	0.619385	0.198364	1441495106	-0.742065	0.162292	0.619385	0.198364	1441495106	-0.742065	0.162292	0.619385	0.198364	1441495106	-0.742065	0.162292	0.619385	0.198364	1441495106	-0.74231	0.156494	0.622131	0.19342	1441495106	-0.74231	0.156494	0.622131	0.19342	1441495106	-0.74231	0.156494	0.622131	0.19342	1441495106	-0.74231	0.156494	0.622131	0.19342	1441495106	-0.74231	0.156494	0.622131	0.19342	1441495106																																																																																																																																																																																																																																																																																																																																																																																																																																																																																																																																																																																																																																																																																																																																																																																																																																																																																																																																																																																																																																													
-0.78363	0.241516	0.48584	0.302551	1441495111	-0.78363	0.241516	0.48584	0.302551	1441495111	-0.78363	0.241516	0.48584	0.302551	1441495111	-0.78363	0.241516	0.48584	0.302551	1441495111	-0.79834	0.263916	0.441528	0.313049	1441495111	-0.79834	0.263916	0.441528	0.313049	1441495111	-0.79834	0.263916	0.441528	0.313049	1441495111	-0.79834	0.263916	0.441528	0.313049	1441495111	-0.79834	0.263916	0.441528	0.313049	1441495111	-0.79834	0.263916	0.441528	0.313049	1441495111	-0.813599	0.283264	0.389587	0.325684	1441495111	-0.813599	0.283264	0.389587	0.325684	1441495111	-0.813599	0.283264	0.389587	0.325684	1441495111	-0.813599	0.283264	0.389587	0.325684	1441495111	-0.813599	0.283264	0.389587	0.325684	1441495111	-0.824341	0.301025	0.335815	0.342163	1441495111	-0.824341	0.301025	0.335815	0.342163	1441495111	-0.824341	0.301025	0.335815	0.342163	1441495111	-0.824341	0.301025	0.335815	0.342163	1441495111	-0.824341	0.301025	0.335815	0.342163	1441495111	-0.824341	0.301025	0.335815	0.342163	1441495111	-0.826599	0.32251	0.28241	0.364624	1441495111	-0.826599	0.32251	0.28241	0.364624	1441495111	-0.826599	0.32251	0.28241	0.364624	1441495111	-0.826599	0.32251	0.28241	0.364624	1441495111	-0.826599	0.32251	0.28241	0.364624	1441495111	-0.826599	0.32251	0.28241	0.364624	1441495111	-0.816711	0.347534	0.233093	0.397339	1441495111	-0.816711	0.347534	0.233093	0.397339	1441495111	-0.816711	0.347534	0.233093	0.397339	1441495111	-0.816711	0.347534	0.233093	0.397339	1441495111	-0.816711	0.347534	0.233093	0.397339	1441495111	-0.816711	0.347534	0.233093	0.397339	1441495111	-0.794739	0.374023	0.187134	0.43988	1441495111	-0.794739	0.374023	0.187134	0.43988	1441495111	-0.794739	0.374023	0.187134	0.43988	1441495111	-0.794739	0.374023	0.187134	0.43988	1441495111	-0.764526	0.3974	0.149109	0.485107	1441495111	-0.764526	0.3974	0.149109	0.485107	1441495111	-0.764526	0.3974	0.149109	0.485107	1441495111	-0.764526	0.3974	0.149109	0.485107	1441495111	-0.764526	0.3974	0.149109	0.485107	1441495111	-0.764526	0.3974	0.149109	0.485107	1441495111	-0.731384	0.412415	0.1203	0.529663	1441495111	-0.731384	0.412415	0.1203	0.529663	1441495111	-0.731384	0.412415	0.1203	0.529663	1441495111	-0.731384	0.412415	0.1203	0.529663	1441495111	-0.731384	0.412415	0.1203	0.529663	1441495111	-0.731384	0.412415	0.1203	0.529663	1441495111	-0.709412	0.421509	0.094727	0.556885	1441495111	-0.709412	0.421509	0.094727	0.556885	1441495111	-0.709412	0.421509	0.094727	0.556885	1441495111	-0.709412	0.421509	0.094727	0.556885	1441495111	-0.709412	0.421509	0.094727	0.556885	1441495111	-0.705994	0.430847	0.070679	0.557617	1441495111	-0.705994	0.430847	0.070679	0.557617	1441495111	-0.705994	0.430847	0.070679	0.557617	1441495111	-0.705994	0.430847	0.070679	0.557617	1441495111	-0.705994	0.430847	0.070679	0.557617	1441495111	-0.705994	0.430847	0.070679	0.557617	1441495111	-0.705994	0.430847	0.070679	0.557617	1441495111	-0.721741	0.437866	0.053711	0.533325	1441495111	-0.721741	0.437866	0.053711	0.533325	1441495111	-0.721741	0.437866	0.053711	0.533325	1441495111	-0.721741	0.437866	0.053711	0.533325	1441495111	-0.721741	0.437866	0.053711	0.533325	1441495111	-0.721741	0.437866	0.053711	0.533325	1441495111	-0.749634	0.442993	0.045654	0.489624	1441495111	-0.749634	0.442993	0.045654	0.489624	1441495111	-0.749634	0.442993	0.045654	0.489624	1441495111	-0.749634	0.442993	0.045654	0.489624	1441495111	-0.749634	0.442993	0.045654	0.489624	1441495111	-0.749634	0.442993	0.045654	0.489624	1441495111	-0.787292	0.441162	0.044006	0.428467	1441495111	-0.787292	0.441162	0.044006	0.428467	1441495111	-0.787292	0.441162	0.044006	0.428467	1441495111	-0.787292	0.441162	0.044006	0.428467	1441495111	-0.787292	0.441162	0.044006	0.428467	1441495111	-0.787292	0.441162	0.044006	0.428467	1441495111	-0.833313	0.423584	0.046753	0.352051	1441495111	-0.833313	0.423584	0.046753	0.352051	1441495111	-0.833313	0.423584	0.046753	0.352051	1441495111	-0.833313	0.423584	0.046753	0.352051	1441495111	-0.833313	0.423584	0.046753	0.352051	1441495111	-0.833313	0.423584	0.046753	0.352051	1441495111	-0.833313	0.423584	0.046753	0.352051	1441495112	-0.880127	0.387024	0.053162	0.269714	1441495112	-0.880127	0.387024	0.053162	0.269714	1441495112	-0.880127	0.387024	0.053162	0.269714	1441495112	-0.880127	0.387024	0.053162	0.269714	1441495112	-0.880127	0.387024	0.053162	0.269714	1441495112	-0.880127	0.387024	0.053162	0.269714	1441495112	-0.917847	0.340637	0.056763	0.195618	1441495112	-0.917847	0.340637	0.056763	0.195618	1441495112	-0.917847	0.340637	0.056763	0.195618	1441495112	-0.917847	0.340637	0.056763	0.195618	1441495112	-0.917847	0.340637	0.056763	0.195618	1441495112	-0.917847	0.340637	0.056763	0.195618	1441495112	-0.943481	0.301025	0.047119	0.130432	1441495112	-0.943481	0.301025	0.047119	0.130432	1441495112	-0.943481	0.301025	0.047119	0.130432	1441495112	-0.943481	0.301025	0.047119	0.130432	1441495112	-0.943481	0.301025	0.047119	0.130432	1441495112	-0.943481	0.301025	0.047119	0.130432	1441495112	-0.943481	0.301025	0.047119	0.130432	1441495112	-0.956848	0.279907	0.02887	0.073059	1441495112	-0.956848	0.279907	0.02887	0.073059	1441495112	-0.956848	0.279907	0.02887	0.073059	1441495112	-0.956848	0.279907	0.02887	0.073059	1441495112	-0.956848	0.279907	0.02887	0.073059	1441495112	-0.969299	0.244934	0.010193	0.018677	1441495112	-0.969299	0.244934	0.010193	0.018677	1441495112	-0.969299	0.244934	0.010193	0.018677	1441495112	-0.969299	0.244934	0.010193	0.018677	1441495112	-0.969299	0.244934	0.010193	0.018677	1441495112	-0.969299	0.244934	0.010193	0.018677	1441495112	-0.978638	0.203857	-0.006897	-0.026489	1441495112	-0.978638	0.203857	-0.006897	-0.026489	1441495112	-0.978638	0.203857	-0.006897	-0.026489	1441495112	-0.978638	0.203857	-0.006897	-0.026489	1441495112	-0.978638	0.203857	-0.006897	-0.026489	1441495112	-0.978638	0.203857	-0.006897	-0.026489	1441495112	-0.978638	0.203857	-0.006897	-0.026489	1441495112	-0.981934	0.182556	-0.016724	-0.047241	1441495112	-0.981934	0.182556	-0.016724	-0.047241	1441495112	-0.981934	0.182556	-0.016724	-0.047241	1441495112	-0.981934	0.182556	-0.016724	-0.047241	1441495112	-0.981934	0.182556	-0.016724	-0.047241	1441495112	-0.981934	0.182556	-0.016724	-0.047241	1441495112	-0.98407	0.170044	-0.017517	-0.04895	1441495112	-0.98407	0.170044	-0.017517	-0.04895	1441495112	-0.98407	0.170044	-0.017517	-0.04895	1441495112	-0.98407	0.170044	-0.017517	-0.04895	1441495112	-0.98407	0.170044	-0.017517	-0.04895	1441495112	-0.987854	0.152405	-0.010254	-0.029785	1441495112	-0.987854	0.152405	-0.010254	-0.029785	1441495112	-0.987854	0.152405	-0.010254	-0.029785	1441495112	-0.987854	0.152405	-0.010254	-0.029785	1441495112	-0.987854	0.152405	-0.010254	-0.029785	1441495112	-0.985474	0.169861	-0.002441	0.002319	1441495112	-0.985474	0.169861	-0.002441	0.002319	1441495112	-0.985474	0.169861	-0.002441	0.002319	1441495112	-0.985474	0.169861	-0.002441	0.002319	1441495112	-0.985474	0.169861	-0.002441	0.002319	1441495112	-0.985474	0.169861	-0.002441	0.002319	1441495112	-0.983521	0.175293	0.010132	0.04425	1441495112	-0.983521	0.175293	0.010132	0.04425	1441495112	-0.983521	0.175293	0.010132	0.04425	1441495112	-0.983521	0.175293	0.010132	0.04425	1441495112	-0.983521	0.175293	0.010132	0.04425	1441495112	-0.983521	0.175293	0.010132	0.04425	1441495112	-0.983521	0.175293	0.010132	0.04425	1441495112	-0.978333	0.181946	0.026123	0.095459	1441495112	-0.978333	0.181946	0.026123	0.095459	1441495112	-0.978333	0.181946	0.026123	0.095459	1441495112	-0.978333	0.181946	0.026123	0.095459	1441495112	-0.978333	0.181946	0.026123	0.095459	1441495112	-0.978333	0.181946	0.026123	0.095459	1441495112	-0.966492	0.200317	0.037842	0.156067	1441495112	-0.966492	0.200317	0.037842	0.156067	1441495112	-0.966492	0.200317	0.037842	0.156067	1441495112	-0.966492	0.200317	0.037842	0.156067	1441495112	-0.966492	0.200317	0.037842	0.156067	1441495112	-0.966492	0.200317	0.037842	0.156067	1441495112	-0.947998	0.221924	0.044434	0.223755	1441495112	-0.947998	0.221924	0.044434	0.223755	1441495112	-0.947998	0.221924	0.044434	0.223755	1441495112	-0.947998	0.221924	0.044434	0.223755	1441495112	-0.947998	0.221924	0.044434	0.223755	1441495112	-0.920349	0.249512	0.043579	0.297974	1441495112	-0.920349	0.249512	0.043579	0.297974	1441495112	-0.920349	0.249512	0.043579	0.297974	1441495112	-0.920349	0.249512	0.043579	0.297974	1441495112	-0.920349	0.249512	0.043579	0.297974	1441495112	-0.920349	0.249512	0.043579	0.297974	1441495112	-0.920349	0.249512	0.043579	0.297974	1441495112	-0.880676	0.286255	0.029846	0.376221	1441495112	-0.880676	0.286255	0.029846	0.376221	1441495112	-0.880676	0.286255	0.029846	0.376221	1441495112	-0.880676	0.286255	0.029846	0.376221	1441495112	-0.880676	0.286255	0.029846	0.376221	1441495112	-0.880676	0.286255	0.029846	0.376221	1441495112	-0.830872	0.326599	0.008423	0.450439	1441495112	-0.830872	0.326599	0.008423	0.450439	1441495112	-0.830872	0.326599	0.008423	0.450439	1441495112	-0.830872	0.326599	0.008423	0.450439	1441495112	-0.830872	0.326599	0.008423	0.450439	1441495112	-0.830872	0.326599	0.008423	0.450439	1441495112	-0.784912	0.353699	-0.015198	0.508484	1441495112	-0.784912	0.353699	-0.015198	0.508484	1441495112	-0.784912	0.353699	-0.015198	0.508484	1441495112	-0.784912	0.353699	-0.015198	0.508484	1441495112	-0.757935	0.368042	-0.033875	0.537537	1441495112	-0.757935	0.368042	-0.033875	0.537537	1441495113	-0.757935	0.368042	-0.033875	0.537537	1441495113	-0.757935	0.368042	-0.033875	0.537537	1441495113	-0.757935	0.368042	-0.033875	0.537537	1441495113	-0.757935	0.368042	-0.033875	0.537537	1441495113	-0.753784	0.378052	-0.046143	0.535522	1441495113	-0.753784	0.378052	-0.046143	0.535522	1441495113	-0.753784	0.378052	-0.046143	0.535522	1441495113	-0.753784	0.378052	-0.046143	0.535522	1441495113	-0.753784	0.378052	-0.046143	0.535522	1441495113	-0.753784	0.378052	-0.046143	0.535522	1441495113	-0.753784	0.378052	-0.046143	0.535522	1441495113	-0.767822	0.385803	-0.051819	0.50885	1441495113	-0.767822	0.385803	-0.051819	0.50885	1441495113	-0.767822	0.385803	-0.051819	0.50885	1441495113	-0.767822	0.385803	-0.051819	0.50885	1441495113	-0.767822	0.385803	-0.051819	0.50885	1441495113	-0.794434	0.390747	-0.048279	0.462524	1441495113	-0.794434	0.390747	-0.048279	0.462524	1441495113	-0.794434	0.390747	-0.048279	0.462524	1441495113	-0.794434	0.390747	-0.048279	0.462524	1441495113	-0.794434	0.390747	-0.048279	0.462524	1441495113	-0.794434	0.390747	-0.048279	0.462524	1441495113	-0.832825	0.385498	-0.036011	0.39563	1441495113	-0.832825	0.385498	-0.036011	0.39563	1441495113	-0.832825	0.385498	-0.036011	0.39563	1441495113	-0.832825	0.385498	-0.036011	0.39563	1441495113	-0.832825	0.385498	-0.036011	0.39563	1441495113	-0.832825	0.385498	-0.036011	0.39563	1441495113	-0.832825	0.385498	-0.036011	0.39563	1441495113	-0.87677	0.364929	-0.019165	0.312622	1441495113	-0.87677	0.364929	-0.019165	0.312622	1441495113	-0.87677	0.364929	-0.019165	0.312622	1441495113	-0.87677	0.364929	-0.019165	0.312622	1441495113	-0.87677	0.364929	-0.019165	0.312622	1441495113	-0.87677	0.364929	-0.019165	0.312622	1441495113	-0.91571	0.329102	-0.004272	0.230469	1441495113	-0.91571	0.329102	-0.004272	0.230469	1441495113	-0.91571	0.329102	-0.004272	0.230469	1441495113	-0.91571	0.329102	-0.004272	0.230469	1441495113	-0.91571	0.329102	-0.004272	0.230469	1441495113	-0.91571	0.329102	-0.004272	0.230469	1441495113	-0.942505	0.296753	-0.001831	0.153748	1441495113	-0.942505	0.296753	-0.001831	0.153748	1441495113	-0.942505	0.296753	-0.001831	0.153748	1441495113	-0.942505	0.296753	-0.001831	0.153748	1441495113	-0.942505	0.296753	-0.001831	0.153748	1441495113	-0.942505	0.296753	-0.001831	0.153748	1441495113	-0.942505	0.296753	-0.001831	0.153748	1441495113	-0.959839	0.266602	-0.01001	0.086792	1441495113	-0.959839	0.266602	-0.01001	0.086792	1441495113	-0.959839	0.266602	-0.01001	0.086792	1441495113	-0.959839	0.266602	-0.01001	0.086792	1441495113	-0.959839	0.266602	-0.01001	0.086792	1441495113	-0.970886	0.237122	-0.02478	0.024109	1441495113	-0.970886	0.237122	-0.02478	0.024109	1441495113	-0.970886	0.237122	-0.02478	0.024109	1441495113	-0.970886	0.237122	-0.02478	0.024109	1441495113	-0.970886	0.237122	-0.02478	0.024109	1441495113	-0.970886	0.237122	-0.02478	0.024109	1441495113	-0.97821	0.202148	-0.039124	-0.027527	1441495113	-0.97821	0.202148	-0.039124	-0.027527	1441495113	-0.97821	0.202148	-0.039124	-0.027527	1441495113	-0.97821	0.202148	-0.039124	-0.027527	1441495113	-0.97821	0.202148	-0.039124	-0.027527	1441495113	-0.97821	0.202148	-0.039124	-0.027527	1441495113	-0.981934	0.173767	-0.047485	-0.058411	1441495113	-0.981934	0.173767	-0.047485	-0.058411	1441495113	-0.981934	0.173767	-0.047485	-0.058411	1441495113	-0.981934	0.173767	-0.047485	-0.058411	1441495113	-0.981934	0.173767	-0.047485	-0.058411	1441495113	-0.981934	0.173767	-0.047485	-0.058411	1441495113	-0.981934	0.173767	-0.047485	-0.058411	1441495113	-0.983765	0.159058	-0.046387	-0.069092	1441495113	-0.983765	0.159058	-0.046387	-0.069092	1441495113	-0.983765	0.159058	-0.046387	-0.069092	1441495113	-0.983765	0.159058	-0.046387	-0.069092	1441495113	-0.983765	0.159058	-0.046387	-0.069092	1441495113	-0.983765	0.159058	-0.046387	-0.069092	1441495113	-0.986511	0.1474	-0.038513	-0.060547	1441495113	-0.986511	0.1474	-0.038513	-0.060547	1441495113	-0.986511	0.1474	-0.038513	-0.060547	1441495113	-0.986511	0.1474	-0.038513	-0.060547	1441495113	-0.986511	0.1474	-0.038513	-0.060547	1441495113	-0.986511	0.1474	-0.038513	-0.060547	1441495113	-0.987854	0.149597	-0.025208	-0.034363	1441495113	-0.987854	0.149597	-0.025208	-0.034363	1441495113	-0.987854	0.149597	-0.025208	-0.034363	1441495113	-0.987854	0.149597	-0.025208	-0.034363	1441495113	-0.987854	0.149597	-0.025208	-0.034363	1441495113	-0.987854	0.149597	-0.025208	-0.034363	1441495113	-0.984863	0.172913	-0.013123	0.00592	1441495113	-0.984863	0.172913	-0.013123	0.00592	1441495113	-0.984863	0.172913	-0.013123	0.00592	1441495113	-0.984863	0.172913	-0.013123	0.00592	1441495113	-0.984863	0.172913	-0.013123	0.00592	1441495113	-0.984863	0.172913	-0.013123	0.00592	1441495113	-0.982178	0.177917	0.007629	0.060303	1441495113	-0.982178	0.177917	0.007629	0.060303	1441495113	-0.982178	0.177917	0.007629	0.060303	1441495113	-0.982178	0.177917	0.007629	0.060303	1441495113	-0.982178	0.177917	0.007629	0.060303	1441495113	-0.982178	0.177917	0.007629	0.060303	1441495113	-0.973145	0.191711	0.02771	0.124756	1441495113	-0.973145	0.191711	0.02771	0.124756	1441495113	-0.973145	0.191711	0.02771	0.124756	1441495113	-0.973145	0.191711	0.02771	0.124756	1441495113	-0.956177	0.211853	0.042542	0.197754	1441495113	-0.956177	0.211853	0.042542	0.197754	1441495113	-0.956177	0.211853	0.042542	0.197754	1441495114	-0.956177	0.211853	0.042542	0.197754	1441495114	-0.956177	0.211853	0.042542	0.197754	1441495114	-0.956177	0.211853	0.042542	0.197754	1441495114	-0.956177	0.211853	0.042542	0.197754	1441495114	-0.928223	0.241638	0.051758	0.278015	1441495114	-0.928223	0.241638	0.051758	0.278015	1441495114	-0.928223	0.241638	0.051758	0.278015	1441495114	-0.928223	0.241638	0.051758	0.278015	1441495114	-0.928223	0.241638	0.051758	0.278015	1441495114	-0.886841	0.280151	0.047729	0.364319	1441495114	-0.886841	0.280151	0.047729	0.364319	1441495114	-0.886841	0.280151	0.047729	0.364319	1441495114	-0.886841	0.280151	0.047729	0.364319	1441495114	-0.886841	0.280151	0.047729	0.364319	1441495114	-0.886841	0.280151	0.047729	0.364319	1441495114	-0.886841	0.280151	0.047729	0.364319	1441495114	-0.836426	0.312988	0.042114	0.447998	1441495114	-0.836426	0.312988	0.042114	0.447998	1441495114	-0.836426	0.312988	0.042114	0.447998	1441495114	-0.836426	0.312988	0.042114	0.447998	1441495114	-0.836426	0.312988	0.042114	0.447998	1441495114	-0.784424	0.337402	0.031067	0.51947	1441495114	-0.784424	0.337402	0.031067	0.51947	1441495114	-0.784424	0.337402	0.031067	0.51947	1441495114	-0.784424	0.337402	0.031067	0.51947	1441495114	-0.784424	0.337402	0.031067	0.51947	1441495114	-0.784424	0.337402	0.031067	0.51947	1441495114	-0.745239	0.350159	0.022156	0.567017	1441495114	-0.745239	0.350159	0.022156	0.567017	1441495114	-0.745239	0.350159	0.022156	0.567017	1441495114	-0.745239	0.350159	0.022156	0.567017	1441495114	-0.745239	0.350159	0.022156	0.567017	1441495114	-0.745239	0.350159	0.022156	0.567017	1441495114	-0.728333	0.359802	0.013123	0.583008	1441495114	-0.728333	0.359802	0.013123	0.583008	1441495114	-0.728333	0.359802	0.013123	0.583008	1441495114	-0.728333	0.359802	0.013123	0.583008	1441495114	-0.728333	0.359802	0.013123	0.583008	1441495114	-0.728333	0.359802	0.013123	0.583008	1441495114	-0.735107	0.371948	-0.000977	0.566833	1441495114	-0.735107	0.371948	-0.000977	0.566833	1441495114	-0.735107	0.371948	-0.000977	0.566833	1441495114	-0.735107	0.371948	-0.000977	0.566833	1441495114	-0.735107	0.371948	-0.000977	0.566833	1441495114	-0.735107	0.371948	-0.000977	0.566833	1441495114	-0.758179	0.382141	-0.01178	0.528198	1441495114	-0.758179	0.382141	-0.01178	0.528198	1441495114	-0.758179	0.382141	-0.01178	0.528198	1441495114	-0.758179	0.382141	-0.01178	0.528198	1441495114	-0.758179	0.382141	-0.01178	0.528198	1441495114	-0.789551	0.388733	-0.014221	0.474609	1441495114	-0.789551	0.388733	-0.014221	0.474609	1441495114	-0.789551	0.388733	-0.014221	0.474609	1441495114	-0.789551	0.388733	-0.014221	0.474609	1441495114	-0.789551	0.388733	-0.014221	0.474609	1441495114	-0.789551	0.388733	-0.014221	0.474609	1441495114	-0.8302	0.384033	-0.007629	0.403992	1441495114	-0.8302	0.384033	-0.007629	0.403992	1441495114	-0.8302	0.384033	-0.007629	0.403992	1441495114	-0.8302	0.384033	-0.007629	0.403992	1441495114	-0.8302	0.384033	-0.007629	0.403992	1441495114	-0.8302	0.384033	-0.007629	0.403992	1441495114	-0.877136	0.358948	0.003418	0.319092	1441495114	-0.877136	0.358948	0.003418	0.319092	1441495114	-0.877136	0.358948	0.003418	0.319092	1441495114	-0.877136	0.358948	0.003418	0.319092	1441495114	-0.877136	0.358948	0.003418	0.319092	1441495114	-0.877136	0.358948	0.003418	0.319092	1441495114	-0.917664	0.32074	0.014893	0.23407	1441495114	-0.917664	0.32074	0.014893	0.23407	1441495114	-0.917664	0.32074	0.014893	0.23407	1441495114	-0.917664	0.32074	0.014893	0.23407	1441495114	-0.917664	0.32074	0.014893	0.23407	1441495114	-0.945251	0.286316	0.015015	0.156067	1441495114	-0.945251	0.286316	0.015015	0.156067	1441495114	-0.945251	0.286316	0.015015	0.156067	1441495114	-0.945251	0.286316	0.015015	0.156067	1441495114	-0.960938	0.262756	0.003479	0.086975	1441495114	-0.960938	0.262756	0.003479	0.086975	1441495114	-0.960938	0.262756	0.003479	0.086975	1441495114	-0.960938	0.262756	0.003479	0.086975	1441495114	-0.960938	0.262756	0.003479	0.086975	1441495114	-0.960938	0.262756	0.003479	0.086975	1441495114	-0.971069	0.237244	-0.013733	0.024597	1441495114	-0.971069	0.237244	-0.013733	0.024597	1441495114	-0.971069	0.237244	-0.013733	0.024597	1441495114	-0.971069	0.237244	-0.013733	0.024597	1441495114	-0.971069	0.237244	-0.013733	0.024597	1441495114	-0.980652	0.191345	-0.028992	-0.030151	1441495114	-0.980652	0.191345	-0.028992	-0.030151	1441495114	-0.980652	0.191345	-0.028992	-0.030151	1441495114	-0.980652	0.191345	-0.028992	-0.030151	1441495114	-0.980652	0.191345	-0.028992	-0.030151	1441495114	-0.980652	0.191345	-0.028992	-0.030151	1441495114	-0.984802	0.158447	-0.038208	-0.060608	1441495114	-0.984802	0.158447	-0.038208	-0.060608	1441495114	-0.984802	0.158447	-0.038208	-0.060608	1441495114	-0.984802	0.158447	-0.038208	-0.060608	1441495114	-0.984802	0.158447	-0.038208	-0.060608	1441495114	-0.984802	0.158447	-0.038208	-0.060608	1441495114	-0.985229	0.149536	-0.041626	-0.072693	1441495114	-0.985229	0.149536	-0.041626	-0.072693	1441495114	-0.985229	0.149536	-0.041626	-0.072693	1441495115	-0.985229	0.149536	-0.041626	-0.072693	1441495115	-0.985229	0.149536	-0.041626	-0.072693	1441495115	-0.985229	0.149536	-0.041626	-0.072693	1441495115	-0.985229	0.149536	-0.041626	-0.072693	1441495115	-0.988098	0.134705	-0.036987	-0.064453	1441495115	-0.988098	0.134705	-0.036987	-0.064453	1441495115	-0.988098	0.134705	-0.036987	-0.064453	1441495115	-0.988098	0.134705	-0.036987	-0.064453	1441495115	-0.988098	0.134705	-0.036987	-0.064453	1441495115	-0.989624	0.136414	-0.025696	-0.037048	1441495115	-0.989624	0.136414	-0.025696	-0.037048	1441495115	-0.989624	0.136414	-0.025696	-0.037048	1441495115	-0.989624	0.136414	-0.025696	-0.037048	1441495115	-0.989624	0.136414	-0.025696	-0.037048	1441495115	-0.989624	0.136414	-0.025696	-0.037048	1441495115	-0.984924	0.172791	-0.011047	0.006042	1441495115	-0.984924	0.172791	-0.011047	0.006042	1441495115	-0.984924	0.172791	-0.011047	0.006042	1441495115	-0.984924	0.172791	-0.011047	0.006042	1441495115	-0.984924	0.172791	-0.011047	0.006042	1441495115	-0.984924	0.172791	-0.011047	0.006042	1441495115	-0.984924	0.172791	-0.011047	0.006042	1441495115	-0.979736	0.191711	0.011108	0.057312	1441495115	-0.979736	0.191711	0.011108	0.057312	1441495115	-0.979736	0.191711	0.011108	0.057312	1441495115	-0.979736	0.191711	0.011108	0.057312	1441495115	-0.979736	0.191711	0.011108	0.057312	1441495115	-0.972717	0.198792	0.035156	0.114746	1441495115	-0.972717	0.198792	0.035156	0.114746	1441495115	-0.972717	0.198792	0.035156	0.114746	1441495115	-0.972717	0.198792	0.035156	0.114746	1441495115	-0.972717	0.198792	0.035156	0.114746	1441495115	-0.972717	0.198792	0.035156	0.114746	1441495115	-0.958801	0.213684	0.055298	0.179016	1441495115	-0.958801	0.213684	0.055298	0.179016	1441495115	-0.958801	0.213684	0.055298	0.179016	1441495115	-0.958801	0.213684	0.055298	0.179016	1441495115	-0.958801	0.213684	0.055298	0.179016	1441495115	-0.958801	0.213684	0.055298	0.179016	1441495115	-0.935974	0.240417	0.069275	0.247742	1441495115	-0.935974	0.240417	0.069275	0.247742	1441495115	-0.935974	0.240417	0.069275	0.247742	1441495115	-0.935974	0.240417	0.069275	0.247742	1441495115	-0.935974	0.240417	0.069275	0.247742	1441495115	-0.935974	0.240417	0.069275	0.247742	1441495115	-0.902893	0.271851	0.07019	0.325439	1441495115	-0.902893	0.271851	0.07019	0.325439	1441495115	-0.902893	0.271851	0.07019	0.325439	1441495115	-0.902893	0.271851	0.07019	0.325439	1441495115	-0.902893	0.271851	0.07019	0.325439	1441495115	-0.902893	0.271851	0.07019	0.325439	1441495115	-0.857727	0.306885	0.054932	0.408752	1441495115	-0.857727	0.306885	0.054932	0.408752	1441495115	-0.857727	0.306885	0.054932	0.408752	1441495115	-0.857727	0.306885	0.054932	0.408752	1441495115	-0.857727	0.306885	0.054932	0.408752	1441495115	-0.808594	0.332764	0.035095	0.483948	1441495115	-0.808594	0.332764	0.035095	0.483948	1441495115	-0.808594	0.332764	0.035095	0.483948	1441495115	-0.808594	0.332764	0.035095	0.483948	1441495115	-0.808594	0.332764	0.035095	0.483948	1441495115	-0.808594	0.332764	0.035095	0.483948	1441495115	-0.767761	0.347717	0.017761	0.537903	1441495115	-0.767761	0.347717	0.017761	0.537903	1441495115	-0.767761	0.347717	0.017761	0.537903	1441495115	-0.767761	0.347717	0.017761	0.537903	1441495115	-0.767761	0.347717	0.017761	0.537903	1441495115	-0.767761	0.347717	0.017761	0.537903	1441495115	-0.74408	0.355652	0.00592	0.565552	1441495115	-0.74408	0.355652	0.00592	0.565552	1441495115	-0.74408	0.355652	0.00592	0.565552	1441495115	-0.74408	0.355652	0.00592	0.565552	1441495115	-0.74408	0.355652	0.00592	0.565552	1441495115	-0.74408	0.355652	0.00592	0.565552	1441495115	-0.74408	0.355652	0.00592	0.565552	1441495115	-0.739014	0.363953	-0.002686	0.566895	1441495115	-0.739014	0.363953	-0.002686	0.566895	1441495115	-0.739014	0.363953	-0.002686	0.566895	1441495115	-0.739014	0.363953	-0.002686	0.566895	1441495115	-0.739014	0.363953	-0.002686	0.566895	1441495115	-0.739014	0.363953	-0.002686	0.566895	1441495115	-0.749939	0.374023	-0.004639	0.545593	1441495115	-0.749939	0.374023	-0.004639	0.545593	1441495115	-0.749939	0.374023	-0.004639	0.545593	1441495115	-0.749939	0.374023	-0.004639	0.545593	1441495115	-0.749939	0.374023	-0.004639	0.545593	1441495115	-0.749939	0.374023	-0.004639	0.545593	1441495115	-0.773743	0.38501	-0.003235	0.503052	1441495115	-0.773743	0.38501	-0.003235	0.503052	1441495115	-0.773743	0.38501	-0.003235	0.503052	1441495115	-0.773743	0.38501	-0.003235	0.503052	1441495115	-0.809753	0.38623	0.002686	0.44165	1441495115	-0.809753	0.38623	0.002686	0.44165	1441495115	-0.809753	0.38623	0.002686	0.44165	1441495115	-0.809753	0.38623	0.002686	0.44165	1441495115	-0.809753	0.38623	0.002686	0.44165	1441495115	-0.809753	0.38623	0.002686	0.44165	1441495115	-0.809753	0.38623	0.002686	0.44165	1441495115	-0.853882	0.369141	0.016541	0.366455	1441495115	-0.853882	0.369141	0.016541	0.366455	1441495115	-0.853882	0.369141	0.016541	0.366455	1441495115	-0.853882	0.369141	0.016541	0.366455	1441495115	-0.853882	0.369141	0.016541	0.366455	1441495115	-0.853882	0.369141	0.016541	0.366455	1441495115	-0.895081	0.338562	0.029541	0.288696	1441495115	-0.895081	0.338562	0.029541	0.288696	1441495115	-0.895081	0.338562	0.029541	0.288696	1441495116	-0.895081	0.338562	0.029541	0.288696	1441495116	-0.895081	0.338562	0.029541	0.288696	1441495116	-0.895081	0.338562	0.029541	0.288696	1441495116	-0.926636	0.307678	0.031067	0.213989	1441495116	-0.926636	0.307678	0.031067	0.213989	1441495116	-0.926636	0.307678	0.031067	0.213989	1441495116	-0.926636	0.307678	0.031067	0.213989	1441495116	-0.926636	0.307678	0.031067	0.213989	1441495116	-0.926636	0.307678	0.031067	0.213989	1441495116	-0.94812	0.28302	0.01947	0.143494	1441495116	-0.94812	0.28302	0.01947	0.143494	1441495116	-0.94812	0.28302	0.01947	0.143494	1441495116	-0.94812	0.28302	0.01947	0.143494	1441495116	-0.94812	0.28302	0.01947	0.143494	1441495116	-0.94812	0.28302	0.01947	0.143494	1441495116	-0.962952	0.258545	0.002136	0.076721	1441495116	-0.962952	0.258545	0.002136	0.076721	1441495116	-0.962952	0.258545	0.002136	0.076721	1441495116	-0.962952	0.258545	0.002136	0.076721	1441495116	-0.962952	0.258545	0.002136	0.076721	1441495116	-0.962952	0.258545	0.002136	0.076721	1441495116	-0.97583	0.217712	-0.016357	0.013611	1441495116	-0.97583	0.217712	-0.016357	0.013611	1441495116	-0.97583	0.217712	-0.016357	0.013611	1441495116	-0.97583	0.217712	-0.016357	0.013611	1441495116	-0.97583	0.217712	-0.016357	0.013611	1441495116	-0.97583	0.217712	-0.016357	0.013611	1441495116	-0.9823	0.182251	-0.029114	-0.03302	1441495116	-0.9823	0.182251	-0.029114	-0.03302	1441495116	-0.9823	0.182251	-0.029114	-0.03302	1441495116	-0.9823	0.182251	-0.029114	-0.03302	1441495116	-0.9823	0.182251	-0.029114	-0.03302	1441495116	-0.9823	0.182251	-0.029114	-0.03302	1441495116	-0.984924	0.158813	-0.033569	-0.059875	1441495116	-0.984924	0.158813	-0.033569	-0.059875	1441495116	-0.984924	0.158813	-0.033569	-0.059875	1441495116	-0.984924	0.158813	-0.033569	-0.059875	1441495116	-0.984924	0.158813	-0.033569	-0.059875	1441495116	-0.984924	0.158813	-0.033569	-0.059875	1441495116	-0.984924	0.158813	-0.033569	-0.059875	1441495116	-0.983948	0.161621	-0.029968	-0.070068	1441495116	-0.983948	0.161621	-0.029968	-0.070068	1441495116	-0.983948	0.161621	-0.029968	-0.070068	1441495116	-0.983948	0.161621	-0.029968	-0.070068	1441495116	-0.983948	0.161621	-0.029968	-0.070068	1441495116	-0.983948	0.161621	-0.029968	-0.070068	1441495116	-0.985596	0.154907	-0.022034	-0.06488	1441495116	-0.985596	0.154907	-0.022034	-0.06488	1441495116	-0.985596	0.154907	-0.022034	-0.06488	1441495116	-0.985596	0.154907	-0.022034	-0.06488	1441495116	-0.985596	0.154907	-0.022034	-0.06488	1441495116	-0.985657	0.163208	-0.007507	-0.042664	1441495116	-0.985657	0.163208	-0.007507	-0.042664	1441495116	-0.985657	0.163208	-0.007507	-0.042664	1441495116	-0.985657	0.163208	-0.007507	-0.042664	1441495116	-0.985657	0.163208	-0.007507	-0.042664	1441495116	-0.982422	0.186523	0.008972	-0.004456	1441495116	-0.982422	0.186523	0.008972	-0.004456	1441495116	-0.982422	0.186523	0.008972	-0.004456	1441495116	-0.982422	0.186523	0.008972	-0.004456	1441495116	-0.979797	0.192566	0.030945	0.045288	1441495116	-0.979797	0.192566	0.030945	0.045288	1441495116	-0.979797	0.192566	0.030945	0.045288	1441495116	-0.979797	0.192566	0.030945	0.045288	1441495116	-0.979797	0.192566	0.030945	0.045288	1441495116	-0.979797	0.192566	0.030945	0.045288	1441495116	-0.979797	0.192566	0.030945	0.045288	1441495116	-0.9729	0.199341	0.053772	0.104126	1441495116																																																																																																																																																																																																																																																																																																																																																																																																																																																																																																																																																																																																																																																																																																																																																																																																																																																																																																																																																																																																																																																																																																																																																																																																																																																																																																																																																																																		
-0.74585	0.173584	0.596558	0.240112	1441495119	-0.74585	0.173584	0.596558	0.240112	1441495119	-0.74585	0.173584	0.596558	0.240112	1441495119	-0.747681	0.169922	0.597961	0.233643	1441495119	-0.747681	0.169922	0.597961	0.233643	1441495119	-0.747681	0.169922	0.597961	0.233643	1441495119	-0.747681	0.169922	0.597961	0.233643	1441495119	-0.747681	0.169922	0.597961	0.233643	1441495119	-0.748413	0.164978	0.600769	0.227478	1441495119	-0.748413	0.164978	0.600769	0.227478	1441495119	-0.748413	0.164978	0.600769	0.227478	1441495119	-0.748413	0.164978	0.600769	0.227478	1441495119	-0.748413	0.164978	0.600769	0.227478	1441495119	-0.748413	0.164978	0.600769	0.227478	1441495119	-0.747681	0.159912	0.605042	0.222168	1441495119	-0.747681	0.159912	0.605042	0.222168	1441495119	-0.747681	0.159912	0.605042	0.222168	1441495120	-0.747681	0.159912	0.605042	0.222168	1441495120	-0.747681	0.159912	0.605042	0.222168	1441495120	-0.747681	0.159912	0.605042	0.222168	1441495120	-0.746033	0.154358	0.609985	0.217957	1441495120	-0.746033	0.154358	0.609985	0.217957	1441495120	-0.746033	0.154358	0.609985	0.217957	1441495120	-0.746033	0.154358	0.609985	0.217957	1441495120	-0.746033	0.154358	0.609985	0.217957	1441495120	-0.746033	0.154358	0.609985	0.217957	1441495120	-0.746033	0.154358	0.609985	0.217957	1441495120	-0.745056	0.145996	0.615479	0.211487	1441495120	-0.745056	0.145996	0.615479	0.211487	1441495120	-0.745056	0.145996	0.615479	0.211487	1441495120	-0.745056	0.145996	0.615479	0.211487	1441495120	-0.745056	0.145996	0.615479	0.211487	1441495120	-0.745056	0.145996	0.615479	0.211487	1441495120	-0.744873	0.134644	0.621155	0.20282	1441495120	-0.744873	0.134644	0.621155	0.20282	1441495120	-0.744873	0.134644	0.621155	0.20282	1441495120	-0.744873	0.134644	0.621155	0.20282	1441495120	-0.744873	0.134644	0.621155	0.20282	1441495120	-0.744873	0.134644	0.621155	0.20282	1441495120	-0.745544	0.124451	0.625183	0.194397	1441495120	-0.745544	0.124451	0.625183	0.194397	1441495120	-0.745544	0.124451	0.625183	0.194397	1441495120	-0.745544	0.124451	0.625183	0.194397	1441495120	-0.745544	0.124451	0.625183	0.194397	1441495120	-0.745544	0.124451	0.625183	0.194397	1441495120	-0.746765	0.119934	0.626465	0.188232	1441495120	-0.746765	0.119934	0.626465	0.188232	1441495120	-0.746765	0.119934	0.626465	0.188232	1441495120	-0.746765	0.119934	0.626465	0.188232	1441495120	-0.746765	0.119934	0.626465	0.188232	1441495120	-0.746765	0.119934	0.626465	0.188232	1441495120	-0.747375	0.122681	0.625793	0.186523	1441495120	-0.747375	0.122681	0.625793	0.186523	1441495120	-0.747375	0.122681	0.625793	0.186523	1441495120	-0.747375	0.122681	0.625793	0.186523	1441495120	-0.747375	0.122681	0.625793	0.186523	1441495120	-0.747375	0.122681	0.625793	0.186523	1441495120	-0.74646	0.132324	0.623657	0.190796	1441495120	-0.74646	0.132324	0.623657	0.190796	1441495120	-0.74646	0.132324	0.623657	0.190796	1441495120	-0.74646	0.132324	0.623657	0.190796	1441495120	-0.74646	0.132324	0.623657	0.190796	1441495120	-0.74646	0.132324	0.623657	0.190796	1441495120	-0.745117	0.145203	0.619995	0.198364	1441495120	-0.745117	0.145203	0.619995	0.198364	1441495120	-0.745117	0.145203	0.619995	0.198364	1441495120	-0.745117	0.145203	0.619995	0.198364	1441495120	-0.745117	0.145203	0.619995	0.198364	1441495120	-0.745117	0.145203	0.619995	0.198364	1441495120	-0.74292	0.161804	0.614014	0.211792	1441495120	-0.74292	0.161804	0.614014	0.211792	1441495120	-0.74292	0.161804	0.614014	0.211792	1441495120	-0.74292	0.161804	0.614014	0.211792	1441495120	-0.74292	0.161804	0.614014	0.211792	1441495120	-0.74292	0.161804	0.614014	0.211792	1441495120	-0.73999	0.182007	0.605591	0.229126	1441495120	-0.73999	0.182007	0.605591	0.229126	1441495120	-0.73999	0.182007	0.605591	0.229126	1441495120	-0.73999	0.182007	0.605591	0.229126	1441495120	-0.73999	0.182007	0.605591	0.229126	1441495120	-0.73999	0.182007	0.605591	0.229126	1441495120	-0.737976	0.204041	0.595276	0.243774	1441495120	-0.737976	0.204041	0.595276	0.243774	1441495120	-0.737976	0.204041	0.595276	0.243774	1441495120	-0.737976	0.204041	0.595276	0.243774	1441495120	-0.737976	0.204041	0.595276	0.243774	1441495120	-0.737976	0.204041	0.595276	0.243774	1441495120	-0.736633	0.220642	0.585754	0.256165	1441495120	-0.736633	0.220642	0.585754	0.256165	1441495120	-0.736633	0.220642	0.585754	0.256165	1441495120	-0.736633	0.220642	0.585754	0.256165	1441495120	-0.736633	0.220642	0.585754	0.256165	1441495120	-0.736633	0.220642	0.585754	0.256165	1441495120	-0.736145	0.236511	0.576172	0.264893	1441495120	-0.736145	0.236511	0.576172	0.264893	1441495120	-0.736145	0.236511	0.576172	0.264893	1441495120	-0.736145	0.236511	0.576172	0.264893	1441495120	-0.736145	0.236511	0.576172	0.264893	1441495120	-0.736145	0.236511	0.576172	0.264893	1441495120	-0.736389	0.254883	0.565308	0.270447	1441495120	-0.736389	0.254883	0.565308	0.270447	1441495120	-0.736389	0.254883	0.565308	0.270447	1441495120	-0.736389	0.254883	0.565308	0.270447	1441495120	-0.736389	0.254883	0.565308	0.270447	1441495120	-0.736389	0.254883	0.565308	0.270447	1441495120	-0.736877	0.263	0.559448	0.273621	1441495120	-0.736877	0.263	0.559448	0.273621	1441495120	-0.736877	0.263	0.559448	0.273621	1441495120	-0.736877	0.263	0.559448	0.273621	1441495120	-0.736877	0.263	0.559448	0.273621	1441495120	-0.736877	0.263	0.559448	0.273621	1441495120	-0.736633	0.265381	0.556763	0.277405	1441495120	-0.736633	0.265381	0.556763	0.277405	1441495120	-0.736633	0.265381	0.556763	0.277405	1441495120	-0.736633	0.265381	0.556763	0.277405	1441495120	-0.736633	0.265381	0.556763	0.277405	1441495120	-0.736633	0.265381	0.556763	0.277405	1441495120	-0.737183	0.263672	0.556519	0.278015	1441495120	-0.737183	0.263672	0.556519	0.278015	1441495120	-0.737183	0.263672	0.556519	0.278015	1441495120	-0.737183	0.263672	0.556519	0.278015	1441495120	-0.737183	0.263672	0.556519	0.278015	1441495120	-0.737183	0.263672	0.556519	0.278015	1441495120	-0.73877	0.262634	0.556946	0.273987	1441495120	-0.73877	0.262634	0.556946	0.273987	1441495120	-0.73877	0.262634	0.556946	0.273987	1441495121	-0.73877	0.262634	0.556946	0.273987	1441495121	-0.73877	0.262634	0.556946	0.273987	1441495121	-0.73877	0.262634	0.556946	0.273987	1441495121	-0.742493	0.255066	0.56073	0.263123	1441495121	-0.742493	0.255066	0.56073	0.263123	1441495121	-0.742493	0.255066	0.56073	0.263123	1441495121	-0.742493	0.255066	0.56073	0.263123	1441495121	-0.742493	0.255066	0.56073	0.263123	1441495121	-0.745789	0.242371	0.567871	0.250183	1441495121	-0.745789	0.242371	0.567871	0.250183	1441495121	-0.745789	0.242371	0.567871	0.250183	1441495121	-0.745789	0.242371	0.567871	0.250183	1441495121	-0.745789	0.242371	0.567871	0.250183	1441495121	-0.745789	0.242371	0.567871	0.250183	1441495121	-0.745789	0.242371	0.567871	0.250183	1441495121	-0.746948	0.228699	0.576843	0.238708	1441495121	-0.746948	0.228699	0.576843	0.238708	1441495121	-0.746948	0.228699	0.576843	0.238708	1441495121	-0.746948	0.228699	0.576843	0.238708	1441495121	-0.746948	0.228699	0.576843	0.238708	1441495121	-0.746948	0.228699	0.576843	0.238708	1441495121	-0.747131	0.212769	0.587219	0.227417	1441495121	-0.747131	0.212769	0.587219	0.227417	1441495121	-0.747131	0.212769	0.587219	0.227417	1441495121	-0.747131	0.212769	0.587219	0.227417	1441495121	-0.747131	0.212769	0.587219	0.227417	1441495121	-0.747131	0.212769	0.587219	0.227417	1441495121	-0.747314	0.196533	0.596924	0.215637	1441495121	-0.747314	0.196533	0.596924	0.215637	1441495121	-0.747314	0.196533	0.596924	0.215637	1441495121	-0.747314	0.196533	0.596924	0.215637	1441495121	-0.747314	0.196533	0.596924	0.215637	1441495121	-0.747314	0.196533	0.596924	0.215637	1441495121	-0.747314	0.196533	0.596924	0.215637	1441495121	-0.74707	0.181519	0.605591	0.205322	1441495121	-0.74707	0.181519	0.605591	0.205322	1441495121	-0.74707	0.181519	0.605591	0.205322	1441495121	-0.74707	0.181519	0.605591	0.205322	1441495121	-0.74707	0.181519	0.605591	0.205322	1441495121	-0.74707	0.181519	0.605591	0.205322	1441495121	-0.745544	0.169983	0.612976	0.198853	1441495121	-0.745544	0.169983	0.612976	0.198853	1441495121	-0.745544	0.169983	0.612976	0.198853	1441495121	-0.745544	0.169983	0.612976	0.198853	1441495121	-0.745544	0.169983	0.612976	0.198853	1441495121	-0.745544	0.169983	0.612976	0.198853	1441495121	-0.744873	0.155396	0.6203	0.190247	1441495121	-0.744873	0.155396	0.6203	0.190247	1441495121	-0.744873	0.155396	0.6203	0.190247	1441495121	-0.744873	0.155396	0.6203	0.190247	1441495121	-0.744873	0.155396	0.6203	0.190247	1441495121	-0.744873	0.155396	0.6203	0.190247	1441495121	-0.74408	0.145874	0.625061	0.185242	1441495121	-0.74408	0.145874	0.625061	0.185242	1441495121	-0.74408	0.145874	0.625061	0.185242	1441495121	-0.74408	0.145874	0.625061	0.185242	1441495121	-0.74408	0.145874	0.625061	0.185242	1441495121	-0.74469	0.145386	0.625366	0.182373	1441495121	-0.74469	0.145386	0.625366	0.182373	1441495121	-0.74469	0.145386	0.625366	0.182373	1441495121	-0.74469	0.145386	0.625366	0.182373	1441495121	-0.74469	0.145386	0.625366	0.182373	1441495121	-0.74469	0.145386	0.625366	0.182373	1441495121	-0.744568	0.150208	0.624451	0.181885	1441495121	-0.744568	0.150208	0.624451	0.181885	1441495121	-0.744568	0.150208	0.624451	0.181885	1441495121	-0.744568	0.150208	0.624451	0.181885	1441495121	-0.744568	0.150208	0.624451	0.181885	1441495121	-0.744568	0.150208	0.624451	0.181885	1441495121	-0.743347	0.158569	0.622803	0.185303	1441495121	-0.743347	0.158569	0.622803	0.185303	1441495121	-0.743347	0.158569	0.622803	0.185303	1441495121	-0.743347	0.158569	0.622803	0.185303	1441495121	-0.743347	0.158569	0.622803	0.185303	1441495121	-0.743347	0.158569	0.622803	0.185303	1441495121	-0.741394	0.172302	0.618958	0.193848	1441495121	-0.741394	0.172302	0.618958	0.193848	1441495121	-0.741394	0.172302	0.618958	0.193848	1441495121	-0.741394	0.172302	0.618958	0.193848	1441495121	-0.741394	0.172302	0.618958	0.193848	1441495121	-0.741394	0.172302	0.618958	0.193848	1441495121	-0.73938	0.186584	0.613281	0.20575	1441495121	-0.73938	0.186584	0.613281	0.20575	1441495121	-0.73938	0.186584	0.613281	0.20575	1441495121	-0.73938	0.186584	0.613281	0.20575	1441495121	-0.73938	0.186584	0.613281	0.20575	1441495121	-0.73938	0.186584	0.613281	0.20575	1441495121	-0.73938	0.186584	0.613281	0.20575	1441495121	-0.736633	0.205261	0.604614	0.2229	1441495121	-0.736633	0.205261	0.604614	0.2229	1441495121	-0.736633	0.205261	0.604614	0.2229	1441495121	-0.736633	0.205261	0.604614	0.2229	1441495121	-0.736633	0.205261	0.604614	0.2229	1441495121	-0.736633	0.205261	0.604614	0.2229	1441495121	-0.735657	0.222839	0.59436	0.236267	1441495121	-0.735657	0.222839	0.59436	0.236267	1441495121	-0.735657	0.222839	0.59436	0.236267	1441495121	-0.735657	0.222839	0.59436	0.236267	1441495121	-0.735657	0.222839	0.59436	0.236267	1441495121	-0.735657	0.222839	0.59436	0.236267	1441495121	-0.736023	0.234436	0.58551	0.245972	1441495121	-0.736023	0.234436	0.58551	0.245972	1441495121	-0.736023	0.234436	0.58551	0.245972	1441495121	-0.736023	0.234436	0.58551	0.245972	1441495121	-0.736023	0.234436	0.58551	0.245972	1441495121	-0.737061	0.244324	0.577087	0.25293	1441495121	-0.737061	0.244324	0.577087	0.25293	1441495121	-0.737061	0.244324	0.577087	0.25293	1441495121	-0.737061	0.244324	0.577087	0.25293	1441495122	-0.737061	0.244324	0.577087	0.25293	1441495122	-0.737061	0.244324	0.577087	0.25293	1441495122	-0.738647	0.253662	0.569092	0.257324	1441495122	-0.738647	0.253662	0.569092	0.257324	1441495122	-0.738647	0.253662	0.569092	0.257324	1441495122	-0.738647	0.253662	0.569092	0.257324	1441495122	-0.738647	0.253662	0.569092	0.257324	1441495122	-0.738647	0.253662	0.569092	0.257324	1441495122	-0.738647	0.261719	0.562927	0.262756	1441495122	-0.738647	0.261719	0.562927	0.262756	1441495122	-0.738647	0.261719	0.562927	0.262756	1441495122	-0.738647	0.261719	0.562927	0.262756	1441495122	-0.738647	0.261719	0.562927	0.262756	1441495122	-0.738647	0.261719	0.562927	0.262756	1441495122	-0.736633	0.269287	0.558594	0.269836	1441495122	-0.736633	0.269287	0.558594	0.269836	1441495122	-0.736633	0.269287	0.558594	0.269836	1441495122	-0.736633	0.269287	0.558594	0.269836	1441495122	-0.736633	0.269287	0.558594	0.269836	1441495122	-0.736633	0.269287	0.558594	0.269836	1441495122	-0.736633	0.269287	0.558594	0.269836	1441495122	-0.735413	0.272461	0.556702	0.273926	1441495122	-0.735413	0.272461	0.556702	0.273926	1441495122	-0.735413	0.272461	0.556702	0.273926	1441495122	-0.735413	0.272461	0.556702	0.273926	1441495122	-0.736145	0.27179	0.55658	0.272888	1441495122	-0.736145	0.27179	0.55658	0.272888	1441495122	-0.736145	0.27179	0.55658	0.272888	1441495122	-0.736145	0.27179	0.55658	0.272888	1441495122	-0.736145	0.27179	0.55658	0.272888	1441495122	-0.736145	0.27179	0.55658	0.272888	1441495122	-0.736145	0.27179	0.55658	0.272888	1441495122	-0.739258	0.264648	0.559692	0.264954	1441495122	-0.739258	0.264648	0.559692	0.264954	1441495122	-0.739258	0.264648	0.559692	0.264954	1441495122	-0.739258	0.264648	0.559692	0.264954	1441495122	-0.739258	0.264648	0.559692	0.264954	1441495122	-0.74353	0.249634	0.566528	0.252747	1441495122	-0.74353	0.249634	0.566528	0.252747	1441495122	-0.74353	0.249634	0.566528	0.252747	1441495122	-0.74353	0.249634	0.566528	0.252747	1441495122	-0.74353	0.249634	0.566528	0.252747	1441495122	-0.74353	0.249634	0.566528	0.252747	1441495122	-0.74353	0.249634	0.566528	0.252747	1441495122	-0.744995	0.234314	0.5755	0.242615	1441495122	-0.744995	0.234314	0.5755	0.242615	1441495122	-0.744995	0.234314	0.5755	0.242615	1441495122	-0.744995	0.234314	0.5755	0.242615	1441495122	-0.744995	0.234314	0.5755	0.242615	1441495122	-0.744995	0.234314	0.5755	0.242615	1441495122	-0.744629	0.220581	0.584839	0.234131	1441495122	-0.744629	0.220581	0.584839	0.234131	1441495122	-0.744629	0.220581	0.584839	0.234131	1441495122	-0.744629	0.220581	0.584839	0.234131	1441495122	-0.744629	0.220581	0.584839	0.234131	1441495122	-0.744629	0.220581	0.584839	0.234131	1441495122	-0.743286	0.207825	0.593811	0.227478	1441495122	-0.743286	0.207825	0.593811	0.227478	1441495122	-0.743286	0.207825	0.593811	0.227478	1441495122	-0.743286	0.207825	0.593811	0.227478	1441495122	-0.743286	0.207825	0.593811	0.227478	1441495122	-0.743286	0.207825	0.593811	0.227478	1441495122	-0.741943	0.194946	0.602234	0.220825	1441495122	-0.741943	0.194946	0.602234	0.220825	1441495122	-0.741943	0.194946	0.602234	0.220825	1441495122	-0.741943	0.194946	0.602234	0.220825	1441495122	-0.741943	0.194946	0.602234	0.220825	1441495122	-0.741943	0.194946	0.602234	0.220825	1441495122	-0.741638	0.181274	0.609375	0.213867	1441495122	-0.741638	0.181274	0.609375	0.213867	1441495122	-0.741638	0.181274	0.609375	0.213867	1441495122	-0.741638	0.181274	0.609375	0.213867	1441495122	-0.741638	0.181274	0.609375	0.213867	1441495122	-0.741638	0.181274	0.609375	0.213867	1441495122	-0.742126	0.168823	0.614746	0.206848	1441495122	-0.742126	0.168823	0.614746	0.206848	1441495122	-0.742126	0.168823	0.614746	0.206848	1441495122	-0.742126	0.168823	0.614746	0.206848	1441495122	-0.742126	0.168823	0.614746	0.206848	1441495122	-0.742126	0.168823	0.614746	0.206848	1441495122	-0.742126	0.168823	0.614746	0.206848	1441495122	-0.743103	0.159851	0.618164	0.200256	1441495122	-0.743103	0.159851	0.618164	0.200256	1441495122	-0.743103	0.159851	0.618164	0.200256	1441495122	-0.743103	0.159851	0.618164	0.200256	1441495122	-0.743103	0.159851	0.618164	0.200256	1441495122	-0.744568	0.155212	0.619324	0.194702	1441495122	-0.744568	0.155212	0.619324	0.194702	1441495122	-0.744568	0.155212	0.619324	0.194702	1441495122	-0.744568	0.155212	0.619324	0.194702	1441495122	-0.744568	0.155212	0.619324	0.194702	1441495122	-0.744568	0.155212	0.619324	0.194702	1441495122	-0.744568	0.155212	0.619324	0.194702	1441495122	-0.744446	0.159058	0.618225	0.19574	1441495122	-0.744446	0.159058	0.618225	0.19574	1441495122	-0.744446	0.159058	0.618225	0.19574	1441495122	-0.744446	0.159058	0.618225	0.19574	1441495122	-0.744446	0.159058	0.618225	0.19574	1441495122	-0.744446	0.159058	0.618225	0.19574	1441495122	-0.743164	0.167358	0.616028	0.200623	1441495122	-0.743164	0.167358	0.616028	0.200623	1441495122	-0.743164	0.167358	0.616028	0.200623	1441495122	-0.743164	0.167358	0.616028	0.200623	1441495122	-0.743164	0.167358	0.616028	0.200623	1441495122	-0.743164	0.167358	0.616028	0.200623	1441495122	-0.743164	0.167358	0.616028	0.200623	1441495122	-0.741943	0.175293	0.612915	0.207703	1441495122	-0.741943	0.175293	0.612915	0.207703	1441495122	-0.741943	0.175293	0.612915	0.207703	1441495122	-0.741943	0.175293	0.612915	0.207703	1441495122	-0.741943	0.175293	0.612915	0.207703	1441495122	-0.741943	0.175293	0.612915	0.207703	1441495123	-0.740173	0.185242	0.608459	0.21814	1441495123	-0.740173	0.185242	0.608459	0.21814	1441495123	-0.740173	0.185242	0.608459	0.21814	1441495123	-0.740173	0.185242	0.608459	0.21814	1441495123	-0.740173	0.185242	0.608459	0.21814	1441495123	-0.740173	0.185242	0.608459	0.21814	1441495123	-0.740173	0.193542	0.603027	0.225952	1441495123	-0.740173	0.193542	0.603027	0.225952	1441495123	-0.740173	0.193542	0.603027	0.225952	1441495123	-0.740173	0.193542	0.603027	0.225952	1441495123	-0.740173	0.193542	0.603027	0.225952	1441495123	-0.740173	0.193542	0.603027	0.225952	1441495123	-0.740173	0.193542	0.603027	0.225952	1441495123	-0.74054	0.204224	0.595886	0.234009	1441495123	-0.74054	0.204224	0.595886	0.234009	1441495123	-0.74054	0.204224	0.595886	0.234009	1441495123	-0.74054	0.204224	0.595886	0.234009	1441495123	-0.74054	0.204224	0.595886	0.234009	1441495123	-0.74054	0.204224	0.595886	0.234009	1441495123	-0.74054	0.204224	0.595886	0.234009	1441495123	-0.741394	0.213379	0.589111	0.240234	1441495123	-0.741394	0.213379	0.589111	0.240234	1441495123	-0.741394	0.213379	0.589111	0.240234	1441495123	-0.741394	0.213379	0.589111	0.240234	1441495123	-0.741394	0.213379	0.589111	0.240234	1441495123	-0.741272	0.224121	0.582092	0.247986	1441495123	-0.741272	0.224121	0.582092	0.247986	1441495123	-0.741272	0.224121	0.582092	0.247986	1441495123	-0.741272	0.224121	0.582092	0.247986	1441495123	-0.741272	0.224121	0.582092	0.247986	1441495123	-0.741272	0.224121	0.582092	0.247986	1441495123	-0.74054	0.235657	0.574829	0.256042	1441495123	-0.74054	0.235657	0.574829	0.256042	1441495123	-0.74054	0.235657	0.574829	0.256042	1441495123	-0.74054	0.235657	0.574829	0.256042	1441495123	-0.74054	0.235657	0.574829	0.256042	1441495123	-0.741333	0.243591	0.568481	0.26062	1441495123	-0.741333	0.243591	0.568481	0.26062	1441495123	-0.741333	0.243591	0.568481	0.26062	1441495123	-0.741333	0.243591	0.568481	0.26062	1441495123	-0.741333	0.243591	0.568481	0.26062	1441495123	-0.741333	0.243591	0.568481	0.26062	1441495123	-0.740967	0.248962	0.564331	0.265564	1441495123	-0.740967	0.248962	0.564331	0.265564	1441495123	-0.740967	0.248962	0.564331	0.265564	1441495123	-0.740967	0.248962	0.564331	0.265564	1441495123	-0.740967	0.248962	0.564331	0.265564	1441495123	-0.740967	0.248962	0.564331	0.265564	1441495123	-0.740356	0.253906	0.560547	0.270447	1441495123	-0.740356	0.253906	0.560547	0.270447	1441495123	-0.740356	0.253906	0.560547	0.270447	1441495123	-0.740356	0.253906	0.560547	0.270447	1441495123	-0.740356	0.253906	0.560547	0.270447	1441495123	-0.740356	0.253906	0.560547	0.270447	1441495123	-0.740662	0.256287	0.558655	0.271362	1441495123	-0.740662	0.256287	0.558655	0.271362	1441495123	-0.740662	0.256287	0.558655	0.271362	1441495123	-0.740662	0.256287	0.558655	0.271362	1441495123	-0.740662	0.256287	0.558655	0.271362	1441495123	-0.740662	0.256287	0.558655	0.271362	1441495123	-0.740662	0.256287	0.558655	0.271362	1441495123	-0.742432	0.251831	0.560364	0.26709	1441495123	-0.742432	0.251831	0.560364	0.26709	1441495123	-0.742432	0.251831	0.560364	0.26709	1441495123	-0.742432	0.251831	0.560364	0.26709	1441495123	-0.742432	0.251831	0.560364	0.26709	1441495123	-0.744446	0.243835	0.564697	0.259766	1441495123	-0.744446	0.243835	0.564697	0.259766	1441495123	-0.744446	0.243835	0.564697	0.259766	1441495123	-0.744446	0.243835	0.564697	0.259766	1441495123	-0.744446	0.243835	0.564697	0.259766	1441495123	-0.744446	0.243835	0.564697	0.259766	1441495123	-0.745422	0.23468	0.57074	0.252075	1441495123	-0.745422	0.23468	0.57074	0.252075	1441495123	-0.745422	0.23468	0.57074	0.252075	1441495123	-0.745422	0.23468	0.57074	0.252075	1441495123	-0.745422	0.23468	0.57074	0.252075	1441495123	-0.745422	0.23468	0.57074	0.252075	1441495123	-0.745178	0.224976	0.578369	0.24408	1441495123	-0.745178	0.224976	0.578369	0.24408	1441495123	-0.745178	0.224976	0.578369	0.24408	1441495123	-0.745178	0.224976	0.578369	0.24408	1441495123	-0.745178	0.224976	0.578369	0.24408	1441495123	-0.745178	0.224976	0.578369	0.24408	1441495123	-0.745178	0.224976	0.578369	0.24408	1441495123	-0.743958	0.213379	0.587341	0.236694	1441495123	-0.743958	0.213379	0.587341	0.236694	1441495123	-0.743958	0.213379	0.587341	0.236694	1441495123	-0.743958	0.213379	0.587341	0.236694	1441495123	-0.743958	0.213379	0.587341	0.236694	1441495123	-0.742859	0.200256	0.596436	0.228638	1441495123	-0.742859	0.200256	0.596436	0.228638	1441495123	-0.742859	0.200256	0.596436	0.228638	1441495123	-0.742859	0.200256	0.596436	0.228638	1441495123	-0.742859	0.200256	0.596436	0.228638	1441495123	-0.742859	0.200256	0.596436	0.228638	1441495123	-0.742859	0.200256	0.596436	0.228638	1441495123	-0.741455	0.189392	0.604065	0.222473	1441495123	-0.741455	0.189392	0.604065	0.222473	1441495123	-0.741455	0.189392	0.604065	0.222473	1441495123	-0.741455	0.189392	0.604065	0.222473	1441495123	-0.741455	0.189392	0.604065	0.222473	1441495123	-0.741455	0.189392	0.604065	0.222473	1441495123	-0.741028	0.177551	0.610535	0.21582	1441495123	-0.741028	0.177551	0.610535	0.21582	1441495123	-0.741028	0.177551	0.610535	0.21582	1441495123	-0.741028	0.177551	0.610535	0.21582	1441495123	-0.741028	0.177551	0.610535	0.21582	1441495123	-0.741028	0.177551	0.610535	0.21582	1441495124	-0.74176	0.165833	0.615662	0.208008	1441495124	-0.74176	0.165833	0.615662	0.208008	1441495124	-0.74176	0.165833	0.615662	0.208008	1441495124	-0.74176	0.165833	0.615662	0.208008	1441495124	-0.74176	0.165833	0.615662	0.208008	1441495124	-0.74176	0.165833	0.615662	0.208008	1441495124	-0.742676	0.155701	0.619873	0.199768	1441495124	-0.742676	0.155701	0.619873	0.199768	1441495124	-0.742676	0.155701	0.619873	0.199768	1441495124	-0.742676	0.155701	0.619873	0.199768	1441495124	-0.742676	0.155701	0.619873	0.199768	1441495124	-0.742676	0.155701	0.619873	0.199768	1441495124	-0.743774	0.151428	0.621826	0.192749	1441495124	-0.743774	0.151428	0.621826	0.192749	1441495124	-0.743774	0.151428	0.621826	0.192749	1441495124	-0.743774	0.151428	0.621826	0.192749	1441495124	-0.743774	0.151428	0.621826	0.192749	1441495124	-0.744019	0.154663	0.621277	0.190918	1441495124	-0.744019	0.154663	0.621277	0.190918	1441495124	-0.744019	0.154663	0.621277	0.190918	1441495124	-0.744019	0.154663	0.621277	0.190918	1441495124	-0.744019	0.154663	0.621277	0.190918	1441495124	-0.744019	0.154663	0.621277	0.190918	1441495124	-0.743286	0.164185	0.618652	0.194397	1441495124	-0.743286	0.164185	0.618652	0.194397	1441495124	-0.743286	0.164185	0.618652	0.194397	1441495124	-0.743286	0.164185	0.618652	0.194397	1441495124	-0.743286	0.164185	0.618652	0.194397	1441495124	-0.743286	0.164185	0.618652	0.194397	1441495124	-0.743286	0.164185	0.618652	0.194397	1441495124	-0.742615	0.174866	0.614563	0.200623	1441495124	-0.742615	0.174866	0.614563	0.200623	1441495124	-0.742615	0.174866	0.614563	0.200623	1441495124	-0.742615	0.174866	0.614563	0.200623	1441495124	-0.742615	0.174866	0.614563	0.200623	1441495124	-0.742615	0.174866	0.614563	0.200623	1441495124	-0.74176	0.18634	0.609192	0.209595	1441495124	-0.74176	0.18634	0.609192	0.209595	1441495124	-0.74176	0.18634	0.609192	0.209595	1441495124	-0.74176	0.18634	0.609192	0.209595	1441495124	-0.74176	0.18634	0.609192	0.209595	1441495124	-0.74176	0.18634	0.609192	0.209595	1441495124	-0.740173	0.198792	0.602661	0.222107	1441495124	-0.740173	0.198792	0.602661	0.222107	1441495124	-0.740173	0.198792	0.602661	0.222107	1441495124	-0.740173	0.198792	0.602661	0.222107	1441495124	-0.740173	0.198792	0.602661	0.222107	1441495124	-0.740173	0.198792	0.602661	0.222107	1441495124	-0.739014	0.213135	0.594299	0.234985	1441495124	-0.739014	0.213135	0.594299	0.234985	1441495124	-0.739014	0.213135	0.594299	0.234985	1441495124	-0.739014	0.213135	0.594299	0.234985	1441495124	-0.739014	0.213135	0.594299	0.234985	1441495124	-0.739014	0.213135	0.594299	0.234985	1441495124	-0.738953	0.223877	0.586548	0.244568	1441495124	-0.738953	0.223877	0.586548	0.244568	1441495124	-0.738953	0.223877	0.586548	0.244568	1441495124	-0.738953	0.223877	0.586548	0.244568	1441495124	-0.738953	0.223877	0.586548	0.244568	1441495124	-0.738953	0.223877	0.586548	0.244568	1441495124	-0.737488	0.235596	0.579407	0.254578	1441495124	-0.737488	0.235596	0.579407	0.254578	1441495124	-0.737488	0.235596	0.579407	0.254578	1441495124	-0.737488	0.235596	0.579407	0.254578	1441495124	-0.737488	0.235596	0.579407	0.254578	1441495124	-0.737488	0.235596	0.579407	0.254578	1441495124	-0.737488	0.235596	0.579407	0.254578	1441495124	-0.736572	0.246765	0.572449	0.26239	1441495124	-0.736572	0.246765	0.572449	0.26239	1441495124	-0.736572	0.246765	0.572449	0.26239	1441495124	-0.736572	0.246765	0.572449	0.26239	1441495124	-0.736572	0.246765	0.572449	0.26239	1441495124	-0.735718	0.257568	0.565247	0.269836	1441495124	-0.735718	0.257568	0.565247	0.269836	1441495124	-0.735718	0.257568	0.565247	0.269836	1441495124	-0.735718	0.257568	0.565247	0.269836	1441495124	-0.735718	0.257568	0.565247	0.269836	1441495124	-0.735718	0.257568	0.565247	0.269836	1441495124	-0.735718	0.257568	0.565247	0.269836	1441495124	-0.734497	0.268738	0.557312	0.278625	1441495124	-0.734497	0.268738	0.557312	0.278625	1441495124	-0.734497	0.268738	0.557312	0.278625	1441495124	-0.734497	0.268738	0.557312	0.278625	1441495124	-0.734497	0.268738	0.557312	0.278625	1441495124	-0.733154	0.279663	0.55011	0.285767	1441495124	-0.733154	0.279663	0.55011	0.285767	1441495124	-0.733154	0.279663	0.55011	0.285767	1441495124	-0.733154	0.279663	0.55011	0.285767	1441495124	-0.733154	0.279663	0.55011	0.285767	1441495124	-0.733154	0.279663	0.55011	0.285767	1441495124	-0.73175	0.283264	0.547974	0.289917	1441495124	-0.73175	0.283264	0.547974	0.289917	1441495124	-0.73175	0.283264	0.547974	0.289917	1441495124	-0.73175	0.283264	0.547974	0.289917	1441495124	-0.73175	0.283264	0.547974	0.289917	1441495124	-0.73175	0.283264	0.547974	0.289917	1441495124	-0.730774	0.282959	0.548584	0.291504	1441495124	-0.730774	0.282959	0.548584	0.291504	1441495124	-0.730774	0.282959	0.548584	0.291504	1441495124	-0.730774	0.282959	0.548584	0.291504	1441495124	-0.730774	0.282959	0.548584	0.291504	1441495124	-0.730774	0.282959	0.548584	0.291504	1441495124	-0.731445	0.279968	0.55011	0.289734	1441495124	-0.731445	0.279968	0.55011	0.289734	1441495124	-0.731445	0.279968	0.55011	0.289734	1441495124	-0.731445	0.279968	0.55011	0.289734	1441495124	-0.731445	0.279968	0.55011	0.289734	1441495124	-0.731445	0.279968	0.55011	0.289734	1441495124	-0.733032	0.275635	0.552429	0.285339	1441495125	-0.733032	0.275635	0.552429	0.285339	1441495125	-0.733032	0.275635	0.552429	0.285339	1441495125	-0.733032	0.275635	0.552429	0.285339	1441495125	-0.733032	0.275635	0.552429	0.285339	1441495125	-0.733032	0.275635	0.552429	0.285339	1441495125	-0.735596	0.266235	0.557983	0.276917	1441495125	-0.735596	0.266235	0.557983	0.276917	1441495125	-0.735596	0.266235	0.557983	0.276917	1441495125	-0.735596	0.266235	0.557983	0.276917	1441495125	-0.737122	0.251709	0.566711	0.268616	1441495125	-0.737122	0.251709	0.566711	0.268616	1441495125	-0.737122	0.251709	0.566711	0.268616	1441495125	-0.737122	0.251709	0.566711	0.268616	1441495125	-0.737122	0.251709	0.566711	0.268616	1441495125	-0.737122	0.251709	0.566711	0.268616	1441495125	-0.737122	0.251709	0.566711	0.268616	1441495125	-0.738953	0.233765	0.576477	0.258789	1441495125	-0.738953	0.233765	0.576477	0.258789	1441495125	-0.738953	0.233765	0.576477	0.258789	1441495125	-0.738953	0.233765	0.576477	0.258789	1441495125	-0.738953	0.233765	0.576477	0.258789	1441495125	-0.738708	0.222046	0.583801	0.253235	1441495125	-0.738708	0.222046	0.583801	0.253235	1441495125	-0.738708	0.222046	0.583801	0.253235	1441495125	-0.738708	0.222046	0.583801	0.253235	1441495125	-0.738708	0.222046	0.583801	0.253235	1441495125	-0.738708	0.222046	0.583801	0.253235	1441495125	-0.739075	0.208618	0.591675	0.245117	1441495125	-0.739075	0.208618	0.591675	0.245117	1441495125	-0.739075	0.208618	0.591675	0.245117	1441495125	-0.739075	0.208618	0.591675	0.245117	1441495125	-0.739075	0.208618	0.591675	0.245117	1441495125	-0.739075	0.208618	0.591675	0.245117	1441495125	-0.739685	0.194214	0.599426	0.236267	1441495125	-0.739685	0.194214	0.599426	0.236267	1441495125	-0.739685	0.194214	0.599426	0.236267	1441495125	-0.739685	0.194214	0.599426	0.236267	1441495125	-0.739685	0.194214	0.599426	0.236267	1441495125	-0.739685	0.194214	0.599426	0.236267	1441495125	-0.740784	0.178162	0.606567	0.22699	1441495125	-0.740784	0.178162	0.606567	0.22699	1441495125	-0.740784	0.178162	0.606567	0.22699	1441495125	-0.740784	0.178162	0.606567	0.22699	1441495125	-0.740784	0.178162	0.606567	0.22699	1441495125	-0.740784	0.178162	0.606567	0.22699	1441495125	-0.742249	0.168701	0.610229	0.219543	1441495125	-0.742249	0.168701	0.610229	0.219543	1441495125	-0.742249	0.168701	0.610229	0.219543	1441495125	-0.742249	0.168701	0.610229	0.219543	1441495125	-0.742249	0.168701	0.610229	0.219543	1441495125	-0.742249	0.168701	0.610229	0.219543	1441495125	-0.743591	0.164185	0.612061	0.213257	1441495125	-0.743591	0.164185	0.612061	0.213257	1441495125	-0.743591	0.164185	0.612061	0.213257	1441495125	-0.743591	0.164185	0.612061	0.213257	1441495125	-0.743591	0.164185	0.612061	0.213257	1441495125	-0.743835	0.164978	0.612488	0.210449	1441495125	-0.743835	0.164978	0.612488	0.210449	1441495125	-0.743835	0.164978	0.612488	0.210449	1441495125	-0.743835	0.164978	0.612488	0.210449	1441495125	-0.743835	0.164978	0.612488	0.210449	1441495125																																																																																																																																																																																																																																																																																																																																																																																																																																																																																																																																																																																																																																																																																																																																																																																																																																																																																																																																																																																																																																																																																																																																																	
-0.802551	0.228088	0.490479	0.251587	1441495128	-0.82196	0.245728	0.445068	0.256836	1441495128	-0.82196	0.245728	0.445068	0.256836	1441495128	-0.82196	0.245728	0.445068	0.256836	1441495128	-0.82196	0.245728	0.445068	0.256836	1441495128	-0.82196	0.245728	0.445068	0.256836	1441495128	-0.82196	0.245728	0.445068	0.256836	1441495128	-0.82196	0.245728	0.445068	0.256836	1441495128	-0.838867	0.265381	0.394531	0.264954	1441495128	-0.838867	0.265381	0.394531	0.264954	1441495128	-0.838867	0.265381	0.394531	0.264954	1441495128	-0.838867	0.265381	0.394531	0.264954	1441495128	-0.838867	0.265381	0.394531	0.264954	1441495128	-0.838867	0.265381	0.394531	0.264954	1441495128	-0.852417	0.284363	0.338379	0.279358	1441495128	-0.852417	0.284363	0.338379	0.279358	1441495128	-0.852417	0.284363	0.338379	0.279358	1441495128	-0.852417	0.284363	0.338379	0.279358	1441495128	-0.852417	0.284363	0.338379	0.279358	1441495128	-0.852417	0.284363	0.338379	0.279358	1441495128	-0.857544	0.302856	0.287292	0.300598	1441495128	-0.857544	0.302856	0.287292	0.300598	1441495128	-0.857544	0.302856	0.287292	0.300598	1441495128	-0.857544	0.302856	0.287292	0.300598	1441495128	-0.857544	0.302856	0.287292	0.300598	1441495128	-0.857544	0.302856	0.287292	0.300598	1441495128	-0.850586	0.321411	0.2453	0.336121	1441495128	-0.850586	0.321411	0.2453	0.336121	1441495128	-0.830627	0.346375	0.204712	0.384888	1441495128	-0.830627	0.346375	0.204712	0.384888	1441495128	-0.830627	0.346375	0.204712	0.384888	1441495128	-0.830627	0.346375	0.204712	0.384888	1441495128	-0.830627	0.346375	0.204712	0.384888	1441495128	-0.799438	0.372864	0.168884	0.439758	1441495128	-0.799438	0.372864	0.168884	0.439758	1441495128	-0.799438	0.372864	0.168884	0.439758	1441495128	-0.799438	0.372864	0.168884	0.439758	1441495128	-0.799438	0.372864	0.168884	0.439758	1441495128	-0.799438	0.372864	0.168884	0.439758	1441495128	-0.771118	0.386841	0.140259	0.48584	1441495128	-0.771118	0.386841	0.140259	0.48584	1441495128	-0.771118	0.386841	0.140259	0.48584	1441495128	-0.771118	0.386841	0.140259	0.48584	1441495128	-0.771118	0.386841	0.140259	0.48584	1441495128	-0.754822	0.393127	0.11731	0.51178	1441495128	-0.754822	0.393127	0.11731	0.51178	1441495128	-0.754822	0.393127	0.11731	0.51178	1441495128	-0.754822	0.393127	0.11731	0.51178	1441495128	-0.754822	0.393127	0.11731	0.51178	1441495128	-0.754822	0.393127	0.11731	0.51178	1441495128	-0.757568	0.394775	0.097168	0.510681	1441495128	-0.757568	0.394775	0.097168	0.510681	1441495128	-0.757568	0.394775	0.097168	0.510681	1441495128	-0.757568	0.394775	0.097168	0.510681	1441495128	-0.757568	0.394775	0.097168	0.510681	1441495128	-0.757568	0.394775	0.097168	0.510681	1441495128	-0.775391	0.395935	0.082581	0.484985	1441495128	-0.775391	0.395935	0.082581	0.484985	1441495128	-0.775391	0.395935	0.082581	0.484985	1441495128	-0.775391	0.395935	0.082581	0.484985	1441495128	-0.775391	0.395935	0.082581	0.484985	1441495128	-0.775391	0.395935	0.082581	0.484985	1441495128	-0.802368	0.394897	0.077393	0.440735	1441495128	-0.802368	0.394897	0.077393	0.440735	1441495128	-0.802368	0.394897	0.077393	0.440735	1441495128	-0.802368	0.394897	0.077393	0.440735	1441495128	-0.802368	0.394897	0.077393	0.440735	1441495128	-0.802368	0.394897	0.077393	0.440735	1441495128	-0.835205	0.387756	0.078979	0.381897	1441495128	-0.835205	0.387756	0.078979	0.381897	1441495128	-0.835205	0.387756	0.078979	0.381897	1441495128	-0.835205	0.387756	0.078979	0.381897	1441495128	-0.835205	0.387756	0.078979	0.381897	1441495128	-0.875916	0.364075	0.083252	0.30542	1441495128	-0.875916	0.364075	0.083252	0.30542	1441495128	-0.875916	0.364075	0.083252	0.30542	1441495128	-0.875916	0.364075	0.083252	0.30542	1441495128	-0.875916	0.364075	0.083252	0.30542	1441495128	-0.913635	0.326172	0.086731	0.226624	1441495128	-0.913635	0.326172	0.086731	0.226624	1441495128	-0.913635	0.326172	0.086731	0.226624	1441495128	-0.913635	0.326172	0.086731	0.226624	1441495128	-0.913635	0.326172	0.086731	0.226624	1441495128	-0.913635	0.326172	0.086731	0.226624	1441495128	-0.941162	0.288574	0.077026	0.158142	1441495128	-0.941162	0.288574	0.077026	0.158142	1441495128	-0.941162	0.288574	0.077026	0.158142	1441495128	-0.941162	0.288574	0.077026	0.158142	1441495128	-0.941162	0.288574	0.077026	0.158142	1441495129	-0.959167	0.260254	0.055054	0.096497	1441495129	-0.959167	0.260254	0.055054	0.096497	1441495129	-0.959167	0.260254	0.055054	0.096497	1441495129	-0.959167	0.260254	0.055054	0.096497	1441495129	-0.959167	0.260254	0.055054	0.096497	1441495129	-0.959167	0.260254	0.055054	0.096497	1441495129	-0.973206	0.224548	0.029907	0.040161	1441495129	-0.973206	0.224548	0.029907	0.040161	1441495129	-0.973206	0.224548	0.029907	0.040161	1441495129	-0.973206	0.224548	0.029907	0.040161	1441495129	-0.973206	0.224548	0.029907	0.040161	1441495129	-0.973206	0.224548	0.029907	0.040161	1441495129	-0.973206	0.224548	0.029907	0.040161	1441495129	-0.983826	0.179077	0.006958	-0.006592	1441495129	-0.983826	0.179077	0.006958	-0.006592	1441495129	-0.983826	0.179077	0.006958	-0.006592	1441495129	-0.983826	0.179077	0.006958	-0.006592	1441495129	-0.983826	0.179077	0.006958	-0.006592	1441495129	-0.983826	0.179077	0.006958	-0.006592	1441495129	-0.987671	0.151978	-0.009155	-0.037048	1441495129	-0.987671	0.151978	-0.009155	-0.037048	1441495129	-0.987671	0.151978	-0.009155	-0.037048	1441495129	-0.987671	0.151978	-0.009155	-0.037048	1441495129	-0.987671	0.151978	-0.009155	-0.037048	1441495129	-0.987671	0.151978	-0.009155	-0.037048	1441495129	-0.989197	0.138306	-0.011108	-0.047852	1441495129	-0.989197	0.138306	-0.011108	-0.047852	1441495129	-0.989197	0.138306	-0.011108	-0.047852	1441495129	-0.989197	0.138306	-0.011108	-0.047852	1441495129	-0.989197	0.138306	-0.011108	-0.047852	1441495129	-0.989197	0.138306	-0.011108	-0.047852	1441495129	-0.989197	0.138306	-0.011108	-0.047852	1441495129	-0.990967	0.127563	-0.003662	-0.041748	1441495129	-0.990967	0.127563	-0.003662	-0.041748	1441495129	-0.990967	0.127563	-0.003662	-0.041748	1441495129	-0.990967	0.127563	-0.003662	-0.041748	1441495129	-0.990967	0.127563	-0.003662	-0.041748	1441495129	-0.990967	0.127563	-0.003662	-0.041748	1441495129	-0.990784	0.133728	0.009644	-0.020386	1441495129	-0.990784	0.133728	0.009644	-0.020386	1441495129	-0.990784	0.133728	0.009644	-0.020386	1441495129	-0.990784	0.133728	0.009644	-0.020386	1441495129	-0.990784	0.133728	0.009644	-0.020386	1441495129	-0.989014	0.144714	0.027344	0.015686	1441495129	-0.989014	0.144714	0.027344	0.015686	1441495129	-0.989014	0.144714	0.027344	0.015686	1441495129	-0.989014	0.144714	0.027344	0.015686	1441495129	-0.989014	0.144714	0.027344	0.015686	1441495129	-0.989014	0.144714	0.027344	0.015686	1441495129	-0.982605	0.167419	0.050964	0.062317	1441495129	-0.982605	0.167419	0.050964	0.062317	1441495129	-0.982605	0.167419	0.050964	0.062317	1441495129	-0.982605	0.167419	0.050964	0.062317	1441495129	-0.982605	0.167419	0.050964	0.062317	1441495129	-0.982605	0.167419	0.050964	0.062317	1441495129	-0.972168	0.19043	0.073669	0.114807	1441495129	-0.972168	0.19043	0.073669	0.114807	1441495129	-0.972168	0.19043	0.073669	0.114807	1441495129	-0.972168	0.19043	0.073669	0.114807	1441495129	-0.972168	0.19043	0.073669	0.114807	1441495129	-0.972168	0.19043	0.073669	0.114807	1441495129	-0.958374	0.20929	0.092651	0.170837	1441495129	-0.958374	0.20929	0.092651	0.170837	1441495129	-0.958374	0.20929	0.092651	0.170837	1441495129	-0.958374	0.20929	0.092651	0.170837	1441495129	-0.958374	0.20929	0.092651	0.170837	1441495129	-0.958374	0.20929	0.092651	0.170837	1441495129	-0.958374	0.20929	0.092651	0.170837	1441495129	-0.940125	0.229187	0.103943	0.229858	1441495129	-0.940125	0.229187	0.103943	0.229858	1441495129	-0.940125	0.229187	0.103943	0.229858	1441495129	-0.913574	0.254456	0.110291	0.297485	1441495129	-0.913574	0.254456	0.110291	0.297485	1441495129	-0.877502	0.289246	0.103882	0.368225	1441495129	-0.877502	0.289246	0.103882	0.368225	1441495129	-0.877502	0.289246	0.103882	0.368225	1441495129	-0.877502	0.289246	0.103882	0.368225	1441495129	-0.877502	0.289246	0.103882	0.368225	1441495129	-0.877502	0.289246	0.103882	0.368225	1441495129	-0.842102	0.309021	0.097473	0.431152	1441495129	-0.842102	0.309021	0.097473	0.431152	1441495129	-0.842102	0.309021	0.097473	0.431152	1441495129	-0.842102	0.309021	0.097473	0.431152	1441495129	-0.842102	0.309021	0.097473	0.431152	1441495129	-0.842102	0.309021	0.097473	0.431152	1441495129	-0.842102	0.309021	0.097473	0.431152	1441495129	-0.815002	0.31604	0.090881	0.477112	1441495129	-0.815002	0.31604	0.090881	0.477112	1441495129	-0.815002	0.31604	0.090881	0.477112	1441495129	-0.815002	0.31604	0.090881	0.477112	1441495129	-0.815002	0.31604	0.090881	0.477112	1441495129	-0.815002	0.31604	0.090881	0.477112	1441495129	-0.800903	0.318237	0.081543	0.50061	1441495129	-0.800903	0.318237	0.081543	0.50061	1441495129	-0.800903	0.318237	0.081543	0.50061	1441495129	-0.800903	0.318237	0.081543	0.50061	1441495129	-0.800903	0.318237	0.081543	0.50061	1441495129	-0.799866	0.325928	0.069275	0.499207	1441495129	-0.799866	0.325928	0.069275	0.499207	1441495129	-0.799866	0.325928	0.069275	0.499207	1441495129	-0.799866	0.325928	0.069275	0.499207	1441495129	-0.799866	0.325928	0.069275	0.499207	1441495129	-0.810547	0.336609	0.059631	0.475525	1441495130	-0.810547	0.336609	0.059631	0.475525	1441495130	-0.810547	0.336609	0.059631	0.475525	1441495130	-0.810547	0.336609	0.059631	0.475525	1441495130	-0.810547	0.336609	0.059631	0.475525	1441495130	-0.810547	0.336609	0.059631	0.475525	1441495130	-0.831787	0.342041	0.060852	0.432922	1441495130	-0.831787	0.342041	0.060852	0.432922	1441495130	-0.831787	0.342041	0.060852	0.432922	1441495130	-0.831787	0.342041	0.060852	0.432922	1441495130	-0.831787	0.342041	0.060852	0.432922	1441495130	-0.831787	0.342041	0.060852	0.432922	1441495130	-0.831787	0.342041	0.060852	0.432922	1441495130	-0.863647	0.336487	0.065247	0.369568	1441495130	-0.863647	0.336487	0.065247	0.369568	1441495130	-0.863647	0.336487	0.065247	0.369568	1441495130	-0.863647	0.336487	0.065247	0.369568	1441495130	-0.863647	0.336487	0.065247	0.369568	1441495130	-0.863647	0.336487	0.065247	0.369568	1441495130	-0.899292	0.317932	0.073364	0.291321	1441495130	-0.899292	0.317932	0.073364	0.291321	1441495130	-0.899292	0.317932	0.073364	0.291321	1441495130	-0.899292	0.317932	0.073364	0.291321	1441495130	-0.899292	0.317932	0.073364	0.291321	1441495130	-0.899292	0.317932	0.073364	0.291321	1441495130	-0.929443	0.288879	0.078308	0.215881	1441495130	-0.929443	0.288879	0.078308	0.215881	1441495130	-0.929443	0.288879	0.078308	0.215881	1441495130	-0.929443	0.288879	0.078308	0.215881	1441495130	-0.951294	0.263062	0.069153	0.14502	1441495130	-0.951294	0.263062	0.069153	0.14502	1441495130	-0.951294	0.263062	0.069153	0.14502	1441495130	-0.951294	0.263062	0.069153	0.14502	1441495130	-0.951294	0.263062	0.069153	0.14502	1441495130	-0.951294	0.263062	0.069153	0.14502	1441495130	-0.951294	0.263062	0.069153	0.14502	1441495130	-0.965576	0.240967	0.050598	0.084412	1441495130	-0.965576	0.240967	0.050598	0.084412	1441495130	-0.965576	0.240967	0.050598	0.084412	1441495130	-0.965576	0.240967	0.050598	0.084412	1441495130	-0.965576	0.240967	0.050598	0.084412	1441495130	-0.965576	0.240967	0.050598	0.084412	1441495130	-0.977783	0.205078	0.032959	0.029602	1441495130	-0.977783	0.205078	0.032959	0.029602	1441495130	-0.977783	0.205078	0.032959	0.029602	1441495130	-0.977783	0.205078	0.032959	0.029602	1441495130	-0.977783	0.205078	0.032959	0.029602	1441495130	-0.977783	0.205078	0.032959	0.029602	1441495130	-0.986023	0.165222	0.018677	-0.010681	1441495130	-0.986023	0.165222	0.018677	-0.010681	1441495130	-0.986023	0.165222	0.018677	-0.010681	1441495130	-0.986023	0.165222	0.018677	-0.010681	1441495130	-0.986023	0.165222	0.018677	-0.010681	1441495130	-0.986023	0.165222	0.018677	-0.010681	1441495130	-0.990051	0.135742	0.009277	-0.036926	1441495130	-0.990051	0.135742	0.009277	-0.036926	1441495130	-0.990051	0.135742	0.009277	-0.036926	1441495130	-0.990051	0.135742	0.009277	-0.036926	1441495130	-0.990051	0.135742	0.009277	-0.036926	1441495130	-0.99176	0.118469	0.006409	-0.048584	1441495130	-0.99176	0.118469	0.006409	-0.048584	1441495130	-0.99176	0.118469	0.006409	-0.048584	1441495130	-0.99176	0.118469	0.006409	-0.048584	1441495130	-0.99176	0.118469	0.006409	-0.048584	1441495130	-0.99176	0.118469	0.006409	-0.048584	1441495130	-0.992676	0.112366	0.012817	-0.043823	1441495130	-0.992676	0.112366	0.012817	-0.043823	1441495130	-0.992676	0.112366	0.012817	-0.043823	1441495130	-0.992676	0.112366	0.012817	-0.043823	1441495130	-0.992676	0.112366	0.012817	-0.043823	1441495130	-0.992432	0.118103	0.025391	-0.023743	1441495130	-0.992432	0.118103	0.025391	-0.023743	1441495130	-0.992432	0.118103	0.025391	-0.023743	1441495130	-0.992432	0.118103	0.025391	-0.023743	1441495130	-0.988953	0.141907	0.041016	0.013123	1441495130	-0.988953	0.141907	0.041016	0.013123	1441495130	-0.988953	0.141907	0.041016	0.013123	1441495130	-0.988953	0.141907	0.041016	0.013123	1441495130	-0.988953	0.141907	0.041016	0.013123	1441495130	-0.988953	0.141907	0.041016	0.013123	1441495130	-0.988953	0.141907	0.041016	0.013123	1441495130	-0.982727	0.164063	0.062317	0.059021	1441495130	-0.982727	0.164063	0.062317	0.059021	1441495130	-0.982727	0.164063	0.062317	0.059021	1441495130	-0.982727	0.164063	0.062317	0.059021	1441495130	-0.982727	0.164063	0.062317	0.059021	1441495130	-0.982727	0.164063	0.062317	0.059021	1441495130	-0.976563	0.162903	0.083252	0.11377	1441495130	-0.976563	0.162903	0.083252	0.11377	1441495130	-0.976563	0.162903	0.083252	0.11377	1441495130	-0.976563	0.162903	0.083252	0.11377	1441495130	-0.976563	0.162903	0.083252	0.11377	1441495130	-0.976563	0.162903	0.083252	0.11377	1441495130	-0.965454	0.172546	0.093872	0.171326	1441495130	-0.965454	0.172546	0.093872	0.171326	1441495130	-0.965454	0.172546	0.093872	0.171326	1441495130	-0.965454	0.172546	0.093872	0.171326	1441495130	-0.965454	0.172546	0.093872	0.171326	1441495130	-0.965454	0.172546	0.093872	0.171326	1441495130	-0.949097	0.185669	0.102966	0.232849	1441495130	-0.949097	0.185669	0.102966	0.232849	1441495130	-0.949097	0.185669	0.102966	0.232849	1441495130	-0.949097	0.185669	0.102966	0.232849	1441495130	-0.949097	0.185669	0.102966	0.232849	1441495130	-0.949097	0.185669	0.102966	0.232849	1441495130	-0.925964	0.209717	0.107117	0.295105	1441495131	-0.925964	0.209717	0.107117	0.295105	1441495131	-0.925964	0.209717	0.107117	0.295105	1441495131	-0.925964	0.209717	0.107117	0.295105	1441495131	-0.925964	0.209717	0.107117	0.295105	1441495131	-0.925964	0.209717	0.107117	0.295105	1441495131	-0.895996	0.241211	0.104614	0.35791	1441495131	-0.895996	0.241211	0.104614	0.35791	1441495131	-0.895996	0.241211	0.104614	0.35791	1441495131	-0.895996	0.241211	0.104614	0.35791	1441495131	-0.895996	0.241211	0.104614	0.35791	1441495131	-0.895996	0.241211	0.104614	0.35791	1441495131	-0.861572	0.271667	0.098267	0.417419	1441495131	-0.861572	0.271667	0.098267	0.417419	1441495131	-0.861572	0.271667	0.098267	0.417419	1441495131	-0.861572	0.271667	0.098267	0.417419	1441495131	-0.861572	0.271667	0.098267	0.417419	1441495131	-0.861572	0.271667	0.098267	0.417419	1441495131	-0.829773	0.292053	0.095581	0.465942	1441495131	-0.829773	0.292053	0.095581	0.465942	1441495131	-0.829773	0.292053	0.095581	0.465942	1441495131	-0.829773	0.292053	0.095581	0.465942	1441495131	-0.829773	0.292053	0.095581	0.465942	1441495131	-0.80957	0.300964	0.097107	0.494568	1441495131	-0.80957	0.300964	0.097107	0.494568	1441495131	-0.80957	0.300964	0.097107	0.494568	1441495131	-0.80957	0.300964	0.097107	0.494568	1441495131	-0.80957	0.300964	0.097107	0.494568	1441495131	-0.80957	0.300964	0.097107	0.494568	1441495131	-0.80957	0.300964	0.097107	0.494568	1441495131	-0.801758	0.306335	0.099731	0.503357	1441495131	-0.801758	0.306335	0.099731	0.503357	1441495131	-0.801758	0.306335	0.099731	0.503357	1441495131	-0.801758	0.306335	0.099731	0.503357	1441495131	-0.801758	0.306335	0.099731	0.503357	1441495131	-0.801758	0.306335	0.099731	0.503357	1441495131	-0.805054	0.315796	0.095032	0.493103	1441495131	-0.805054	0.315796	0.095032	0.493103	1441495131	-0.805054	0.315796	0.095032	0.493103	1441495131	-0.805054	0.315796	0.095032	0.493103	1441495131	-0.805054	0.315796	0.095032	0.493103	1441495131	-0.805054	0.315796	0.095032	0.493103	1441495131	-0.819885	0.321289	0.089905	0.465271	1441495131	-0.819885	0.321289	0.089905	0.465271	1441495131	-0.819885	0.321289	0.089905	0.465271	1441495131	-0.819885	0.321289	0.089905	0.465271	1441495131	-0.819885	0.321289	0.089905	0.465271	1441495131	-0.842529	0.325134	0.078857	0.422241	1441495131	-0.842529	0.325134	0.078857	0.422241	1441495131	-0.842529	0.325134	0.078857	0.422241	1441495131	-0.842529	0.325134	0.078857	0.422241	1441495131	-0.842529	0.325134	0.078857	0.422241	1441495131	-0.842529	0.325134	0.078857	0.422241	1441495131	-0.872314	0.323547	0.071655	0.359558	1441495131	-0.872314	0.323547	0.071655	0.359558	1441495131	-0.872314	0.323547	0.071655	0.359558	1441495131	-0.872314	0.323547	0.071655	0.359558	1441495131	-0.872314	0.323547	0.071655	0.359558	1441495131	-0.904297	0.309875	0.066162	0.286194	1441495131	-0.904297	0.309875	0.066162	0.286194	1441495131	-0.904297	0.309875	0.066162	0.286194	1441495131	-0.904297	0.309875	0.066162	0.286194	1441495131	-0.904297	0.309875	0.066162	0.286194	1441495131	-0.904297	0.309875	0.066162	0.286194	1441495131	-0.904297	0.309875	0.066162	0.286194	1441495131	-0.932861	0.282959	0.057861	0.215454	1441495131	-0.932861	0.282959	0.057861	0.215454	1441495131	-0.932861	0.282959	0.057861	0.215454	1441495131	-0.932861	0.282959	0.057861	0.215454	1441495131	-0.932861	0.282959	0.057861	0.215454	1441495131	-0.932861	0.282959	0.057861	0.215454	1441495131	-0.954102	0.256897	0.045959	0.147034	1441495131	-0.954102	0.256897	0.045959	0.147034	1441495131	-0.954102	0.256897	0.045959	0.147034	1441495131	-0.954102	0.256897	0.045959	0.147034	1441495131	-0.954102	0.256897	0.045959	0.147034	1441495131	-0.954102	0.256897	0.045959	0.147034	1441495131	-0.965454	0.244873	0.026062	0.085083	1441495131	-0.965454	0.244873	0.026062	0.085083	1441495131	-0.965454	0.244873	0.026062	0.085083	1441495131	-0.965454	0.244873	0.026062	0.085083	1441495131	-0.965454	0.244873	0.026062	0.085083	1441495131	-0.965454	0.244873	0.026062	0.085083	1441495131	-0.965454	0.244873	0.026062	0.085083	1441495131	-0.974609	0.222534	0.003967	0.026367	1441495131	-0.974609	0.222534	0.003967	0.026367	1441495131	-0.974609	0.222534	0.003967	0.026367	1441495131	-0.974609	0.222534	0.003967	0.026367	1441495131	-0.974609	0.222534	0.003967	0.026367	1441495131	-0.974609	0.222534	0.003967	0.026367	1441495131	-0.984741	0.172241	-0.013489	-0.023193	1441495131	-0.984741	0.172241	-0.013489	-0.023193	1441495131	-0.984741	0.172241	-0.013489	-0.023193	1441495131	-0.984741	0.172241	-0.013489	-0.023193	1441495131	-0.984741	0.172241	-0.013489	-0.023193	1441495131	-0.984741	0.172241	-0.013489	-0.023193	1441495131	-0.985901	0.157104	-0.023865	-0.05249	1441495131	-0.985901	0.157104	-0.023865	-0.05249	1441495131	-0.985901	0.157104	-0.023865	-0.05249	1441495131	-0.985901	0.157104	-0.023865	-0.05249	1441495131	-0.985901	0.157104	-0.023865	-0.05249	1441495131	-0.985901	0.157104	-0.023865	-0.05249	1441495131	-0.985901	0.157104	-0.023865	-0.05249	1441495131	-0.985962	0.15387	-0.022949	-0.061218	1441495131	-0.985962	0.15387	-0.022949	-0.061218	1441495131	-0.985962	0.15387	-0.022949	-0.061218	1441495131	-0.985962	0.15387	-0.022949	-0.061218	1441495131	-0.985962	0.15387	-0.022949	-0.061218	1441495131	-0.985962	0.15387	-0.022949	-0.061218	1441495131	-0.985962	0.15387	-0.022949	-0.061218	1441495131	-0.986572	0.152405	-0.016602	-0.056641	1441495131	-0.986572	0.152405	-0.016602	-0.056641	1441495132	-0.986572	0.152405	-0.016602	-0.056641	1441495132	-0.986572	0.152405	-0.016602	-0.056641	1441495132	-0.986572	0.152405	-0.016602	-0.056641	1441495132	-0.986572	0.152405	-0.016602	-0.056641	1441495132	-0.988037	0.148193	-0.008423	-0.04303	1441495132	-0.988037	0.148193	-0.008423	-0.04303	1441495132	-0.988037	0.148193	-0.008423	-0.04303	1441495132	-0.988037	0.148193	-0.008423	-0.04303	1441495132	-0.988037	0.148193	-0.008423	-0.04303	1441495132	-0.987488	0.156799	0.004944	-0.015991	1441495132	-0.987488	0.156799	0.004944	-0.015991	1441495132	-0.987488	0.156799	0.004944	-0.015991	1441495132	-0.987488	0.156799	0.004944	-0.015991	1441495132	-0.987488	0.156799	0.004944	-0.015991	1441495132	-0.987488	0.156799	0.004944	-0.015991	1441495132	-0.987488	0.156799	0.004944	-0.015991	1441495132	-0.985229	0.166504	0.028381	0.029175	1441495132	-0.985229	0.166504	0.028381	0.029175	1441495132	-0.985229	0.166504	0.028381	0.029175	1441495132	-0.985229	0.166504	0.028381	0.029175	1441495132	-0.985229	0.166504	0.028381	0.029175	1441495132	-0.985229	0.166504	0.028381	0.029175	1441495132	-0.977478	0.184021	0.064514	0.080933	1441495132	-0.977478	0.184021	0.064514	0.080933	1441495132	-0.977478	0.184021	0.064514	0.080933	1441495132	-0.977478	0.184021	0.064514	0.080933	1441495132	-0.977478	0.184021	0.064514	0.080933	1441495132	-0.977478	0.184021	0.064514	0.080933	1441495132	-0.965027	0.203064	0.097473	0.134216	1441495132	-0.965027	0.203064	0.097473	0.134216	1441495132	-0.965027	0.203064	0.097473	0.134216	1441495132	-0.965027	0.203064	0.097473	0.134216	1441495132	-0.965027	0.203064	0.097473	0.134216	1441495132	-0.965027	0.203064	0.097473	0.134216	1441495132	-0.946716	0.22644	0.125793	0.191345	1441495132	-0.946716	0.22644	0.125793	0.191345	1441495132	-0.946716	0.22644	0.125793	0.191345	1441495132	-0.946716	0.22644	0.125793	0.191345	1441495132	-0.946716	0.22644	0.125793	0.191345	1441495132	-0.946716	0.22644	0.125793	0.191345	1441495132	-0.921997	0.259338	0.142273	0.249817	1441495132	-0.921997	0.259338	0.142273	0.249817	1441495132	-0.921997	0.259338	0.142273	0.249817	1441495132	-0.921997	0.259338	0.142273	0.249817	1441495132	-0.921997	0.259338	0.142273	0.249817	1441495132	-0.921997	0.259338	0.142273	0.249817	1441495132	-0.921997	0.259338	0.142273	0.249817	1441495132	-0.888306	0.302673	0.143372	0.314209	1441495132	-0.888306	0.302673	0.143372	0.314209	1441495132	-0.888306	0.302673	0.143372	0.314209	1441495132	-0.888306	0.302673	0.143372	0.314209	1441495132	-0.888306	0.302673	0.143372	0.314209	1441495132	-0.888306	0.302673	0.143372	0.314209	1441495132	-0.852661	0.334656	0.13623	0.37738	1441495132	-0.852661	0.334656	0.13623	0.37738	1441495132	-0.852661	0.334656	0.13623	0.37738	1441495132	-0.852661	0.334656	0.13623	0.37738	1441495132	-0.852661	0.334656	0.13623	0.37738	1441495132	-0.852661	0.334656	0.13623	0.37738	1441495132	-0.824463	0.349915	0.123535	0.427246	1441495132	-0.824463	0.349915	0.123535	0.427246	1441495132	-0.824463	0.349915	0.123535	0.427246	1441495132	-0.824463	0.349915	0.123535	0.427246	1441495132	-0.824463	0.349915	0.123535	0.427246	1441495132	-0.804199	0.358704	0.115967	0.459534	1441495132	-0.804199	0.358704	0.115967	0.459534	1441495132	-0.804199	0.358704	0.115967	0.459534	1441495132	-0.804199	0.358704	0.115967	0.459534	1441495132	-0.804199	0.358704	0.115967	0.459534	1441495132	-0.804199	0.358704	0.115967	0.459534	1441495132	-0.792419	0.360352	0.112854	0.479065	1441495132	-0.792419	0.360352	0.112854	0.479065	1441495132	-0.792419	0.360352	0.112854	0.479065	1441495132	-0.792419	0.360352	0.112854	0.479065	1441495132	-0.792419	0.360352	0.112854	0.479065	1441495132	-0.792419	0.360352	0.112854	0.479065	1441495132	-0.789185	0.360352	0.107788	0.485474	1441495132	-0.789185	0.360352	0.107788	0.485474	1441495132	-0.789185	0.360352	0.107788	0.485474	1441495132	-0.789185	0.360352	0.107788	0.485474	1441495132	-0.789185	0.360352	0.107788	0.485474	1441495132	-0.789185	0.360352	0.107788	0.485474	1441495132	-0.795654	0.360168	0.100952	0.47644	1441495132	-0.795654	0.360168	0.100952	0.47644	1441495132	-0.795654	0.360168	0.100952	0.47644	1441495132	-0.795654	0.360168	0.100952	0.47644	1441495132	-0.795654	0.360168	0.100952	0.47644	1441495132	-0.795654	0.360168	0.100952	0.47644	1441495132	-0.813965	0.355652	0.093689	0.449646	1441495132	-0.813965	0.355652	0.093689	0.449646	1441495132	-0.813965	0.355652	0.093689	0.449646	1441495132	-0.813965	0.355652	0.093689	0.449646	1441495132	-0.813965	0.355652	0.093689	0.449646	1441495132	-0.813965	0.355652	0.093689	0.449646	1441495132	-0.813965	0.355652	0.093689	0.449646	1441495132	-0.842041	0.346252	0.086426	0.404541	1441495132	-0.842041	0.346252	0.086426	0.404541	1441495132	-0.842041	0.346252	0.086426	0.404541	1441495132	-0.842041	0.346252	0.086426	0.404541	1441495132	-0.842041	0.346252	0.086426	0.404541	1441495132	-0.842041	0.346252	0.086426	0.404541	1441495132	-0.874207	0.334595	0.083252	0.341858	1441495132	-0.874207	0.334595	0.083252	0.341858	1441495132	-0.874207	0.334595	0.083252	0.341858	1441495132	-0.874207	0.334595	0.083252	0.341858	1441495132	-0.874207	0.334595	0.083252	0.341858	1441495132	-0.905151	0.324097	0.074341	0.264893	1441495132	-0.905151	0.324097	0.074341	0.264893	1441495132	-0.905151	0.324097	0.074341	0.264893	1441495132	-0.905151	0.324097	0.074341	0.264893	1441495133	-0.905151	0.324097	0.074341	0.264893	1441495133	-0.905151	0.324097	0.074341	0.264893	1441495133	-0.931396	0.302124	0.069397	0.190796	1441495133	-0.931396	0.302124	0.069397	0.190796	1441495133	-0.931396	0.302124	0.069397	0.190796	1441495133	-0.931396	0.302124	0.069397	0.190796	1441495133	-0.931396	0.302124	0.069397	0.190796	1441495133	-0.952087	0.273376	0.057251	0.124817	1441495133	-0.952087	0.273376	0.057251	0.124817	1441495133	-0.952087	0.273376	0.057251	0.124817	1441495133	-0.952087	0.273376	0.057251	0.124817	1441495133	-0.952087	0.273376	0.057251	0.124817	1441495133	-0.952087	0.273376	0.057251	0.124817	1441495133	-0.965698	0.247681	0.039551	0.067505	1441495133	-0.965698	0.247681	0.039551	0.067505	1441495133	-0.965698	0.247681	0.039551	0.067505	1441495133	-0.965698	0.247681	0.039551	0.067505	1441495133	-0.965698	0.247681	0.039551	0.067505	1441495133	-0.965698	0.247681	0.039551	0.067505	1441495133	-0.975525	0.218567	0.019836	0.016663	1441495133	-0.975525	0.218567	0.019836	0.016663	1441495133	-0.975525	0.218567	0.019836	0.016663	1441495133	-0.975525	0.218567	0.019836	0.016663	1441495133	-0.975525	0.218567	0.019836	0.016663	1441495133	-0.981079	0.191895	0.000732	-0.027527	1441495133	-0.981079	0.191895	0.000732	-0.027527	1441495133	-0.981079	0.191895	0.000732	-0.027527	1441495133	-0.981079	0.191895	0.000732	-0.027527	1441495133	-0.981079	0.191895	0.000732	-0.027527	1441495133	-0.981079	0.191895	0.000732	-0.027527	1441495133	-0.981079	0.191895	0.000732	-0.027527	1441495133	-0.984436	0.165771	-0.013489	-0.056946	1441495133	-0.984436	0.165771	-0.013489	-0.056946	1441495133	-0.984436	0.165771	-0.013489	-0.056946	1441495133	-0.984436	0.165771	-0.013489	-0.056946	1441495133	-0.984436	0.165771	-0.013489	-0.056946	1441495133	-0.985413	0.154785	-0.017578	-0.069153	1441495133	-0.985413	0.154785	-0.017578	-0.069153	1441495133	-0.985413	0.154785	-0.017578	-0.069153	1441495133	-0.985413	0.154785	-0.017578	-0.069153	1441495133	-0.985413	0.154785	-0.017578	-0.069153	1441495133	-0.986633	0.148865	-0.014099	-0.065491	1441495133	-0.986633	0.148865	-0.014099	-0.065491	1441495133	-0.986633	0.148865	-0.014099	-0.065491	1441495133	-0.986633	0.148865	-0.014099	-0.065491	1441495133	-0.986633	0.148865	-0.014099	-0.065491	1441495133	-0.986633	0.148865	-0.014099	-0.065491	1441495133	-0.987976	0.146484	-0.004639	-0.0495	1441495133	-0.987976	0.146484	-0.004639	-0.0495	1441495133	-0.987976	0.146484	-0.004639	-0.0495	1441495133	-0.987976	0.146484	-0.004639	-0.0495	1441495133	-0.987976	0.146484	-0.004639	-0.0495	1441495133	-0.987976	0.146484	-0.004639	-0.0495	1441495133	-0.987976	0.15332	0.009216	-0.018494	1441495133	-0.987976	0.15332	0.009216	-0.018494	1441495133	-0.987976	0.15332	0.009216	-0.018494	1441495133	-0.987976	0.15332	0.009216	-0.018494	1441495133	-0.987976	0.15332	0.009216	-0.018494	1441495133	-0.984497	0.169556	0.033875	0.029785	1441495133	-0.984497	0.169556	0.033875	0.029785	1441495133	-0.984497	0.169556	0.033875	0.029785	1441495133	-0.984497	0.169556	0.033875	0.029785	1441495133	-0.984497	0.169556	0.033875	0.029785	1441495133	-0.984497	0.169556	0.033875	0.029785	1441495133	-0.984497	0.169556	0.033875	0.029785	1441495133	-0.978882	0.177002	0.059265	0.083618	1441495133	-0.978882	0.177002	0.059265	0.083618	1441495133	-0.978882	0.177002	0.059265	0.083618	1441495133	-0.978882	0.177002	0.059265	0.083618	1441495133	-0.97229	0.168396	0.082947	0.139404	1441495133	-0.97229	0.168396	0.082947	0.139404	1441495133	-0.97229	0.168396	0.082947	0.139404	1441495133	-0.97229	0.168396	0.082947	0.139404	1441495133	-0.97229	0.168396	0.082947	0.139404	1441495133	-0.97229	0.168396	0.082947	0.139404	1441495133	-0.959473	0.181641	0.093689	0.194153	1441495133	-0.959473	0.181641	0.093689	0.194153	1441495133	-0.959473	0.181641	0.093689	0.194153	1441495133	-0.959473	0.181641	0.093689	0.194153	1441495133	-0.959473	0.181641	0.093689	0.194153	1441495133	-0.959473	0.181641	0.093689	0.194153	1441495133	-0.941162	0.201721	0.100037	0.251953	1441495133	-0.941162	0.201721	0.100037	0.251953	1441495133	-0.941162	0.201721	0.100037	0.251953	1441495133	-0.941162	0.201721	0.100037	0.251953	1441495133	-0.941162	0.201721	0.100037	0.251953	1441495133	-0.941162	0.201721	0.100037	0.251953	1441495133	-0.914673	0.240479	0.093811	0.311035	1441495133	-0.914673	0.240479	0.093811	0.311035	1441495133	-0.914673	0.240479	0.093811	0.311035	1441495133	-0.914673	0.240479	0.093811	0.311035	1441495133	-0.914673	0.240479	0.093811	0.311035	1441495133	-0.914673	0.240479	0.093811	0.311035	1441495133	-0.882385	0.278259	0.084045	0.370056	1441495133	-0.882385	0.278259	0.084045	0.370056	1441495133	-0.882385	0.278259	0.084045	0.370056	1441495133	-0.882385	0.278259	0.084045	0.370056	1441495133	-0.882385	0.278259	0.084045	0.370056	1441495133	-0.850647	0.302734	0.076294	0.423035	1441495133	-0.850647	0.302734	0.076294	0.423035	1441495133	-0.850647	0.302734	0.076294	0.423035	1441495133	-0.850647	0.302734	0.076294	0.423035	1441495134	-0.850647	0.302734	0.076294	0.423035	1441495134	-0.825745	0.313538	0.072937	0.463135	1441495134	-0.825745	0.313538	0.072937	0.463135	1441495134																																																																																																																																																																																																																																																																																																																																																																																																																																																																																																																																																																																																																																																																																																																																																																																																																																																																																																																																																																																																																																																																																																																																																																
-0.735413	0.189209	0.59729	0.257996	1441495137	-0.735413	0.189209	0.59729	0.257996	1441495137	-0.735413	0.189209	0.59729	0.257996	1441495137	-0.735413	0.189209	0.59729	0.257996	1441495137	-0.737183	0.184265	0.598999	0.252502	1441495137	-0.737183	0.184265	0.598999	0.252502	1441495137	-0.737183	0.184265	0.598999	0.252502	1441495137	-0.737183	0.184265	0.598999	0.252502	1441495137	-0.737183	0.184265	0.598999	0.252502	1441495137	-0.737183	0.184265	0.598999	0.252502	1441495137	-0.739868	0.178162	0.60022	0.246155	1441495137	-0.739868	0.178162	0.60022	0.246155	1441495137	-0.739868	0.178162	0.60022	0.246155	1441495137	-0.739868	0.178162	0.60022	0.246155	1441495137	-0.739868	0.178162	0.60022	0.246155	1441495137	-0.739685	0.179626	0.599426	0.247498	1441495137	-0.739685	0.179626	0.599426	0.247498	1441495137	-0.739685	0.179626	0.599426	0.247498	1441495137	-0.739685	0.179626	0.599426	0.247498	1441495137	-0.739685	0.179626	0.599426	0.247498	1441495137	-0.739685	0.179626	0.599426	0.247498	1441495137	-0.73877	0.184509	0.598755	0.248352	1441495137	-0.73877	0.184509	0.598755	0.248352	1441495137	-0.73877	0.184509	0.598755	0.248352	1441495137	-0.73877	0.184509	0.598755	0.248352	1441495137	-0.73877	0.184509	0.598755	0.248352	1441495137	-0.73877	0.184509	0.598755	0.248352	1441495137	-0.73877	0.184509	0.598755	0.248352	1441495137	-0.739502	0.18219	0.600525	0.243469	1441495137	-0.739502	0.18219	0.600525	0.243469	1441495137	-0.739502	0.18219	0.600525	0.243469	1441495137	-0.739502	0.18219	0.600525	0.243469	1441495137	-0.739502	0.18219	0.600525	0.243469	1441495137	-0.739685	0.179932	0.602539	0.239563	1441495137	-0.739685	0.179932	0.602539	0.239563	1441495137	-0.739685	0.179932	0.602539	0.239563	1441495137	-0.739685	0.179932	0.602539	0.239563	1441495137	-0.739685	0.179932	0.602539	0.239563	1441495137	-0.739685	0.179932	0.602539	0.239563	1441495137	-0.73938	0.180481	0.60321	0.238342	1441495137	-0.73938	0.180481	0.60321	0.238342	1441495137	-0.73938	0.180481	0.60321	0.238342	1441495137	-0.73938	0.180481	0.60321	0.238342	1441495137	-0.73938	0.180481	0.60321	0.238342	1441495137	-0.73938	0.180481	0.60321	0.238342	1441495137	-0.740051	0.181824	0.602173	0.237854	1441495137	-0.740051	0.181824	0.602173	0.237854	1441495137	-0.740051	0.181824	0.602173	0.237854	1441495137	-0.740051	0.181824	0.602173	0.237854	1441495137	-0.740051	0.181824	0.602173	0.237854	1441495137	-0.740051	0.181824	0.602173	0.237854	1441495137	-0.741333	0.185303	0.598999	0.239319	1441495137	-0.741333	0.185303	0.598999	0.239319	1441495137	-0.741333	0.185303	0.598999	0.239319	1441495137	-0.741333	0.185303	0.598999	0.239319	1441495137	-0.741333	0.185303	0.598999	0.239319	1441495137	-0.741333	0.185303	0.598999	0.239319	1441495137	-0.741333	0.185303	0.598999	0.239319	1441495137	-0.743103	0.190186	0.594421	0.241394	1441495138	-0.743103	0.190186	0.594421	0.241394	1441495138	-0.743103	0.190186	0.594421	0.241394	1441495138	-0.743103	0.190186	0.594421	0.241394	1441495138	-0.743103	0.190186	0.594421	0.241394	1441495138	-0.743103	0.190186	0.594421	0.241394	1441495138	-0.744324	0.197815	0.588257	0.246643	1441495138	-0.744324	0.197815	0.588257	0.246643	1441495138	-0.744995	0.206482	0.581848	0.252625	1441495138	-0.744995	0.206482	0.581848	0.252625	1441495138	-0.744995	0.206482	0.581848	0.252625	1441495138	-0.744995	0.206482	0.581848	0.252625	1441495138	-0.744995	0.206482	0.581848	0.252625	1441495138	-0.744385	0.213562	0.577637	0.258057	1441495138	-0.744385	0.213562	0.577637	0.258057	1441495138	-0.744385	0.213562	0.577637	0.258057	1441495138	-0.744385	0.213562	0.577637	0.258057	1441495138	-0.744629	0.216125	0.575073	0.260986	1441495138	-0.744629	0.216125	0.575073	0.260986	1441495138	-0.744629	0.216125	0.575073	0.260986	1441495138	-0.744629	0.216125	0.575073	0.260986	1441495138	-0.744629	0.216125	0.575073	0.260986	1441495138	-0.744629	0.216125	0.575073	0.260986	1441495138	-0.740295	0.230286	0.569702	0.272705	1441495138	-0.740295	0.230286	0.569702	0.272705	1441495138	-0.740295	0.230286	0.569702	0.272705	1441495138	-0.740295	0.230286	0.569702	0.272705	1441495138	-0.740295	0.230286	0.569702	0.272705	1441495138	-0.740295	0.230286	0.569702	0.272705	1441495138	-0.738708	0.235718	0.567261	0.277405	1441495138	-0.738708	0.235718	0.567261	0.277405	1441495138	-0.738708	0.235718	0.567261	0.277405	1441495138	-0.738708	0.235718	0.567261	0.277405	1441495138	-0.738708	0.235718	0.567261	0.277405	1441495138	-0.738708	0.235718	0.567261	0.277405	1441495138	-0.736816	0.245911	0.559998	0.288025	1441495138	-0.736816	0.245911	0.559998	0.288025	1441495138	-0.736816	0.245911	0.559998	0.288025	1441495138	-0.736816	0.245911	0.559998	0.288025	1441495138	-0.736816	0.245911	0.559998	0.288025	1441495138	-0.736816	0.245911	0.559998	0.288025	1441495138	-0.736816	0.245911	0.559998	0.288025	1441495138	-0.739258	0.247986	0.555481	0.28894	1441495138	-0.739258	0.247986	0.555481	0.28894	1441495138	-0.739258	0.247986	0.555481	0.28894	1441495138	-0.739258	0.247986	0.555481	0.28894	1441495138	-0.739258	0.247986	0.555481	0.28894	1441495138	-0.740601	0.24823	0.55365	0.288757	1441495138	-0.740601	0.24823	0.55365	0.288757	1441495138	-0.740601	0.24823	0.55365	0.288757	1441495138	-0.740601	0.24823	0.55365	0.288757	1441495138	-0.740601	0.24823	0.55365	0.288757	1441495138	-0.740601	0.24823	0.55365	0.288757	1441495138	-0.740601	0.24823	0.55365	0.288757	1441495138	-0.739014	0.253235	0.552124	0.291199	1441495138	-0.739014	0.253235	0.552124	0.291199	1441495138	-0.739014	0.253235	0.552124	0.291199	1441495138	-0.739014	0.253235	0.552124	0.291199	1441495138	-0.739014	0.253235	0.552124	0.291199	1441495138	-0.739014	0.253235	0.552124	0.291199	1441495138	-0.737732	0.255005	0.552979	0.291443	1441495138	-0.737732	0.255005	0.552979	0.291443	1441495138	-0.737732	0.255005	0.552979	0.291443	1441495138	-0.737732	0.255005	0.552979	0.291443	1441495138	-0.737732	0.255005	0.552979	0.291443	1441495138	-0.737732	0.255005	0.552979	0.291443	1441495138	-0.737732	0.255005	0.552979	0.291443	1441495138	-0.736572	0.253784	0.555847	0.289978	1441495138	-0.736572	0.253784	0.555847	0.289978	1441495138	-0.736572	0.253784	0.555847	0.289978	1441495138	-0.736572	0.253784	0.555847	0.289978	1441495138	-0.736572	0.253784	0.555847	0.289978	1441495138	-0.736328	0.247253	0.561768	0.284729	1441495138	-0.736328	0.247253	0.561768	0.284729	1441495138	-0.736328	0.247253	0.561768	0.284729	1441495138	-0.736328	0.247253	0.561768	0.284729	1441495138	-0.736328	0.247253	0.561768	0.284729	1441495138	-0.736328	0.247253	0.561768	0.284729	1441495138	-0.736328	0.247253	0.561768	0.284729	1441495138	-0.737061	0.236328	0.569702	0.276306	1441495138	-0.737061	0.236328	0.569702	0.276306	1441495138	-0.737061	0.236328	0.569702	0.276306	1441495138	-0.737061	0.236328	0.569702	0.276306	1441495138	-0.737061	0.236328	0.569702	0.276306	1441495138	-0.737061	0.236328	0.569702	0.276306	1441495138	-0.736755	0.225647	0.578064	0.268494	1441495138	-0.736755	0.225647	0.578064	0.268494	1441495138	-0.736755	0.225647	0.578064	0.268494	1441495138	-0.736755	0.225647	0.578064	0.268494	1441495138	-0.736755	0.225647	0.578064	0.268494	1441495138	-0.736755	0.225647	0.578064	0.268494	1441495138	-0.737427	0.212769	0.586609	0.258423	1441495138	-0.737427	0.212769	0.586609	0.258423	1441495138	-0.737427	0.212769	0.586609	0.258423	1441495138	-0.737427	0.212769	0.586609	0.258423	1441495138	-0.737427	0.212769	0.586609	0.258423	1441495138	-0.737427	0.212769	0.586609	0.258423	1441495138	-0.737244	0.19928	0.595581	0.249023	1441495138	-0.737244	0.19928	0.595581	0.249023	1441495138	-0.737244	0.19928	0.595581	0.249023	1441495138	-0.737244	0.19928	0.595581	0.249023	1441495138	-0.737244	0.19928	0.595581	0.249023	1441495138	-0.737244	0.19928	0.595581	0.249023	1441495138	-0.732483	0.186829	0.607178	0.244812	1441495138	-0.732483	0.186829	0.607178	0.244812	1441495138	-0.732483	0.186829	0.607178	0.244812	1441495138	-0.732483	0.186829	0.607178	0.244812	1441495139	-0.732483	0.186829	0.607178	0.244812	1441495139	-0.732483	0.186829	0.607178	0.244812	1441495139	-0.732483	0.186829	0.607178	0.244812	1441495139	-0.726746	0.179138	0.616089	0.245361	1441495139	-0.726746	0.179138	0.616089	0.245361	1441495139	-0.726746	0.179138	0.616089	0.245361	1441495139	-0.726746	0.179138	0.616089	0.245361	1441495139	-0.726746	0.179138	0.616089	0.245361	1441495139	-0.726746	0.179138	0.616089	0.245361	1441495139	-0.726135	0.165588	0.623474	0.237915	1441495139	-0.726135	0.165588	0.623474	0.237915	1441495139	-0.726135	0.165588	0.623474	0.237915	1441495139	-0.726135	0.165588	0.623474	0.237915	1441495139	-0.726135	0.165588	0.623474	0.237915	1441495139	-0.726135	0.165588	0.623474	0.237915	1441495139	-0.722107	0.168884	0.624817	0.244263	1441495139	-0.722107	0.168884	0.624817	0.244263	1441495139	-0.722107	0.168884	0.624817	0.244263	1441495139	-0.722107	0.168884	0.624817	0.244263	1441495139	-0.722107	0.168884	0.624817	0.244263	1441495139	-0.722107	0.168884	0.624817	0.244263	1441495139	-0.722107	0.168884	0.624817	0.244263	1441495139	-0.724365	0.169922	0.62384	0.239258	1441495139	-0.724365	0.169922	0.62384	0.239258	1441495139	-0.724365	0.169922	0.62384	0.239258	1441495139	-0.724365	0.169922	0.62384	0.239258	1441495139	-0.727295	0.172485	0.620483	0.237244	1441495139	-0.727295	0.172485	0.620483	0.237244	1441495139	-0.727295	0.172485	0.620483	0.237244	1441495139	-0.727295	0.172485	0.620483	0.237244	1441495139	-0.727295	0.172485	0.620483	0.237244	1441495139	-0.727295	0.172485	0.620483	0.237244	1441495139	-0.727478	0.183044	0.615601	0.241333	1441495139	-0.727478	0.183044	0.615601	0.241333	1441495139	-0.727478	0.183044	0.615601	0.241333	1441495139	-0.727478	0.183044	0.615601	0.241333	1441495139	-0.727478	0.183044	0.615601	0.241333	1441495139	-0.727478	0.183044	0.615601	0.241333	1441495139	-0.724976	0.200256	0.609619	0.250366	1441495139	-0.724976	0.200256	0.609619	0.250366	1441495139	-0.724976	0.200256	0.609619	0.250366	1441495139	-0.724976	0.200256	0.609619	0.250366	1441495139	-0.724976	0.200256	0.609619	0.250366	1441495139	-0.724976	0.200256	0.609619	0.250366	1441495139	-0.722046	0.216553	0.603699	0.25946	1441495139	-0.722046	0.216553	0.603699	0.25946	1441495139	-0.722046	0.216553	0.603699	0.25946	1441495139	-0.722046	0.216553	0.603699	0.25946	1441495139	-0.722046	0.216553	0.603699	0.25946	1441495139	-0.722046	0.216553	0.603699	0.25946	1441495139	-0.720032	0.229553	0.597046	0.268982	1441495139	-0.720032	0.229553	0.597046	0.268982	1441495139	-0.720032	0.229553	0.597046	0.268982	1441495139	-0.720032	0.229553	0.597046	0.268982	1441495139	-0.720032	0.229553	0.597046	0.268982	1441495139	-0.720032	0.229553	0.597046	0.268982	1441495139	-0.719727	0.239746	0.590637	0.275024	1441495139	-0.719727	0.239746	0.590637	0.275024	1441495139	-0.719727	0.239746	0.590637	0.275024	1441495139	-0.719727	0.239746	0.590637	0.275024	1441495139	-0.719727	0.239746	0.590637	0.275024	1441495139	-0.719727	0.239746	0.590637	0.275024	1441495139	-0.726196	0.25177	0.576599	0.276978	1441495139	-0.726196	0.25177	0.576599	0.276978	1441495139	-0.726196	0.25177	0.576599	0.276978	1441495139	-0.726196	0.25177	0.576599	0.276978	1441495139	-0.726196	0.25177	0.576599	0.276978	1441495139	-0.726196	0.25177	0.576599	0.276978	1441495139	-0.733887	0.253601	0.568909	0.270996	1441495139	-0.733887	0.253601	0.568909	0.270996	1441495139	-0.733887	0.253601	0.568909	0.270996	1441495139	-0.733887	0.253601	0.568909	0.270996	1441495139	-0.733887	0.253601	0.568909	0.270996	1441495139	-0.733887	0.253601	0.568909	0.270996	1441495139	-0.733887	0.253601	0.568909	0.270996	1441495139	-0.735962	0.251404	0.568604	0.268005	1441495139	-0.735962	0.251404	0.568604	0.268005	1441495139	-0.735962	0.251404	0.568604	0.268005	1441495139	-0.735962	0.251404	0.568604	0.268005	1441495139	-0.735962	0.251404	0.568604	0.268005	1441495139	-0.735779	0.258118	0.564453	0.270813	1441495139	-0.735779	0.258118	0.564453	0.270813	1441495139	-0.735779	0.258118	0.564453	0.270813	1441495139	-0.735779	0.258118	0.564453	0.270813	1441495139	-0.735779	0.258118	0.564453	0.270813	1441495139	-0.735779	0.258118	0.564453	0.270813	1441495139	-0.735718	0.264038	0.559509	0.275574	1441495139	-0.735718	0.264038	0.559509	0.275574	1441495139	-0.735718	0.264038	0.559509	0.275574	1441495139	-0.735718	0.264038	0.559509	0.275574	1441495139	-0.735718	0.264038	0.559509	0.275574	1441495139	-0.735718	0.264038	0.559509	0.275574	1441495139	-0.735107	0.263184	0.558533	0.279968	1441495139	-0.735107	0.263184	0.558533	0.279968	1441495139	-0.735107	0.263184	0.558533	0.279968	1441495139	-0.735107	0.263184	0.558533	0.279968	1441495139	-0.735107	0.263184	0.558533	0.279968	1441495139	-0.735107	0.263184	0.558533	0.279968	1441495139	-0.735107	0.263184	0.558533	0.279968	1441495139	-0.736328	0.260986	0.558899	0.278015	1441495139	-0.736328	0.260986	0.558899	0.278015	1441495139	-0.736328	0.260986	0.558899	0.278015	1441495139	-0.736328	0.260986	0.558899	0.278015	1441495139	-0.736328	0.260986	0.558899	0.278015	1441495139	-0.738953	0.250793	0.564331	0.269226	1441495139	-0.738953	0.250793	0.564331	0.269226	1441495139	-0.738953	0.250793	0.564331	0.269226	1441495139	-0.738953	0.250793	0.564331	0.269226	1441495139	-0.738953	0.250793	0.564331	0.269226	1441495140	-0.738953	0.250793	0.564331	0.269226	1441495140	-0.738953	0.250793	0.564331	0.269226	1441495140	-0.741638	0.237732	0.571655	0.258179	1441495140	-0.741638	0.237732	0.571655	0.258179	1441495140	-0.741638	0.237732	0.571655	0.258179	1441495140	-0.741638	0.237732	0.571655	0.258179	1441495140	-0.741638	0.237732	0.571655	0.258179	1441495140	-0.741638	0.237732	0.571655	0.258179	1441495140	-0.742249	0.225037	0.579834	0.249451	1441495140	-0.742249	0.225037	0.579834	0.249451	1441495140	-0.742249	0.225037	0.579834	0.249451	1441495140	-0.742249	0.225037	0.579834	0.249451	1441495140	-0.742249	0.225037	0.579834	0.249451	1441495140	-0.742249	0.225037	0.579834	0.249451	1441495140	-0.740845	0.214966	0.588135	0.24292	1441495140	-0.740845	0.214966	0.588135	0.24292	1441495140	-0.740845	0.214966	0.588135	0.24292	1441495140	-0.740845	0.214966	0.588135	0.24292	1441495140	-0.740845	0.214966	0.588135	0.24292	1441495140	-0.740845	0.214966	0.588135	0.24292	1441495140	-0.740845	0.214966	0.588135	0.24292	1441495140	-0.739624	0.204102	0.59668	0.235046	1441495140	-0.739624	0.204102	0.59668	0.235046	1441495140	-0.739624	0.204102	0.59668	0.235046	1441495140	-0.739624	0.204102	0.59668	0.235046	1441495140	-0.739624	0.204102	0.59668	0.235046	1441495140	-0.737305	0.190369	0.607239	0.226685	1441495140	-0.737305	0.190369	0.607239	0.226685	1441495140	-0.737305	0.190369	0.607239	0.226685	1441495140	-0.737305	0.190369	0.607239	0.226685	1441495140	-0.737305	0.190369	0.607239	0.226685	1441495140	-0.737305	0.190369	0.607239	0.226685	1441495140	-0.737305	0.190369	0.607239	0.226685	1441495140	-0.737671	0.178589	0.613464	0.218201	1441495140	-0.737671	0.178589	0.613464	0.218201	1441495140	-0.737671	0.178589	0.613464	0.218201	1441495140	-0.737671	0.178589	0.613464	0.218201	1441495140	-0.737671	0.178589	0.613464	0.218201	1441495140	-0.737671	0.178589	0.613464	0.218201	1441495140	-0.737732	0.16748	0.61908	0.210815	1441495140	-0.737732	0.16748	0.61908	0.210815	1441495140	-0.737732	0.16748	0.61908	0.210815	1441495140	-0.737732	0.16748	0.61908	0.210815	1441495140	-0.737732	0.16748	0.61908	0.210815	1441495140	-0.737732	0.16748	0.61908	0.210815	1441495140	-0.738342	0.156311	0.624023	0.202576	1441495140	-0.738342	0.156311	0.624023	0.202576	1441495140	-0.738342	0.156311	0.624023	0.202576	1441495140	-0.738342	0.156311	0.624023	0.202576	1441495140	-0.738342	0.156311	0.624023	0.202576	1441495140	-0.738342	0.156311	0.624023	0.202576	1441495140	-0.73877	0.150513	0.626343	0.198059	1441495140	-0.73877	0.150513	0.626343	0.198059	1441495140	-0.73877	0.150513	0.626343	0.198059	1441495140	-0.73877	0.150513	0.626343	0.198059	1441495140	-0.73877	0.150513	0.626343	0.198059	1441495140	-0.73877	0.150513	0.626343	0.198059	1441495140	-0.73822	0.153748	0.625671	0.199768	1441495140	-0.73822	0.153748	0.625671	0.199768	1441495140	-0.73822	0.153748	0.625671	0.199768	1441495140	-0.73822	0.153748	0.625671	0.199768	1441495140	-0.73822	0.153748	0.625671	0.199768	1441495140	-0.73822	0.153748	0.625671	0.199768	1441495140	-0.737549	0.1604	0.623413	0.204041	1441495140	-0.737549	0.1604	0.623413	0.204041	1441495140	-0.737549	0.1604	0.623413	0.204041	1441495140	-0.737549	0.1604	0.623413	0.204041	1441495140	-0.737549	0.1604	0.623413	0.204041	1441495140	-0.737549	0.1604	0.623413	0.204041	1441495140	-0.737549	0.1604	0.623413	0.204041	1441495140	-0.736511	0.169861	0.619812	0.210938	1441495140	-0.736511	0.169861	0.619812	0.210938	1441495140	-0.736511	0.169861	0.619812	0.210938	1441495140	-0.736511	0.169861	0.619812	0.210938	1441495140	-0.736511	0.169861	0.619812	0.210938	1441495140	-0.736511	0.169861	0.619812	0.210938	1441495140	-0.735657	0.18042	0.614929	0.219238	1441495140	-0.735657	0.18042	0.614929	0.219238	1441495140	-0.735657	0.18042	0.614929	0.219238	1441495140	-0.735657	0.18042	0.614929	0.219238	1441495140	-0.735657	0.18042	0.614929	0.219238	1441495140	-0.735657	0.18042	0.614929	0.219238	1441495140	-0.734009	0.194641	0.608093	0.231323	1441495140	-0.734009	0.194641	0.608093	0.231323	1441495140	-0.734009	0.194641	0.608093	0.231323	1441495140	-0.734009	0.194641	0.608093	0.231323	1441495140	-0.734009	0.194641	0.608093	0.231323	1441495140	-0.734009	0.194641	0.608093	0.231323	1441495140	-0.732239	0.211121	0.599609	0.244446	1441495140	-0.732239	0.211121	0.599609	0.244446	1441495140	-0.732239	0.211121	0.599609	0.244446	1441495140	-0.732239	0.211121	0.599609	0.244446	1441495140	-0.732239	0.211121	0.599609	0.244446	1441495140	-0.732239	0.211121	0.599609	0.244446	1441495140	-0.730591	0.227844	0.589905	0.257568	1441495140	-0.730591	0.227844	0.589905	0.257568	1441495140	-0.730591	0.227844	0.589905	0.257568	1441495140	-0.730591	0.227844	0.589905	0.257568	1441495140	-0.730591	0.227844	0.589905	0.257568	1441495140	-0.730591	0.227844	0.589905	0.257568	1441495140	-0.729919	0.242493	0.579956	0.268372	1441495140	-0.729919	0.242493	0.579956	0.268372	1441495140	-0.729919	0.242493	0.579956	0.268372	1441495140	-0.729919	0.242493	0.579956	0.268372	1441495140	-0.729919	0.242493	0.579956	0.268372	1441495140	-0.729919	0.242493	0.579956	0.268372	1441495140	-0.729553	0.256165	0.570435	0.2771	1441495140	-0.729553	0.256165	0.570435	0.2771	1441495140	-0.729553	0.256165	0.570435	0.2771	1441495140	-0.729553	0.256165	0.570435	0.2771	1441495140	-0.729553	0.256165	0.570435	0.2771	1441495140	-0.729553	0.256165	0.570435	0.2771	1441495140	-0.729553	0.256165	0.570435	0.2771	1441495141	-0.729858	0.267334	0.561401	0.283936	1441495141	-0.729858	0.267334	0.561401	0.283936	1441495141	-0.729858	0.267334	0.561401	0.283936	1441495141	-0.729858	0.267334	0.561401	0.283936	1441495141	-0.729858	0.267334	0.561401	0.283936	1441495141	-0.729858	0.267334	0.561401	0.283936	1441495141	-0.728394	0.277954	0.553589	0.292786	1441495141	-0.728394	0.277954	0.553589	0.292786	1441495141	-0.728394	0.277954	0.553589	0.292786	1441495141	-0.728394	0.277954	0.553589	0.292786	1441495141	-0.728394	0.277954	0.553589	0.292786	1441495141	-0.727356	0.285156	0.548462	0.298035	1441495141	-0.727356	0.285156	0.548462	0.298035	1441495141	-0.727356	0.285156	0.548462	0.298035	1441495141	-0.727356	0.285156	0.548462	0.298035	1441495141	-0.727356	0.285156	0.548462	0.298035	1441495141	-0.727356	0.285156	0.548462	0.298035	1441495141	-0.727356	0.285156	0.548462	0.298035	1441495141	-0.726257	0.287842	0.546326	0.301941	1441495141	-0.726257	0.287842	0.546326	0.301941	1441495141	-0.726257	0.287842	0.546326	0.301941	1441495141	-0.726257	0.287842	0.546326	0.301941	1441495141	-0.726257	0.287842	0.546326	0.301941	1441495141	-0.726257	0.287842	0.546326	0.301941	1441495141	-0.72699	0.288513	0.545532	0.301086	1441495141	-0.72699	0.288513	0.545532	0.301086	1441495141	-0.72699	0.288513	0.545532	0.301086	1441495141	-0.72699	0.288513	0.545532	0.301086	1441495141	-0.72699	0.288513	0.545532	0.301086	1441495141	-0.72699	0.288513	0.545532	0.301086	1441495141	-0.730347	0.283752	0.547119	0.294495	1441495141	-0.730347	0.283752	0.547119	0.294495	1441495141	-0.730347	0.283752	0.547119	0.294495	1441495141	-0.730347	0.283752	0.547119	0.294495	1441495141	-0.730347	0.283752	0.547119	0.294495	1441495141	-0.730347	0.283752	0.547119	0.294495	1441495141	-0.734375	0.274658	0.552063	0.28363	1441495141	-0.734375	0.274658	0.552063	0.28363	1441495141	-0.734375	0.274658	0.552063	0.28363	1441495141	-0.734375	0.274658	0.552063	0.28363	1441495141	-0.734375	0.274658	0.552063	0.28363	1441495141	-0.734375	0.274658	0.552063	0.28363	1441495141	-0.734375	0.274658	0.552063	0.28363	1441495141	-0.737793	0.262146	0.559631	0.271484	1441495141	-0.737793	0.262146	0.559631	0.271484	1441495141	-0.737793	0.262146	0.559631	0.271484	1441495141	-0.737793	0.262146	0.559631	0.271484	1441495141	-0.737793	0.262146	0.559631	0.271484	1441495141	-0.737793	0.262146	0.559631	0.271484	1441495141	-0.738586	0.25061	0.567993	0.262695	1441495141	-0.738586	0.25061	0.567993	0.262695	1441495141	-0.738586	0.25061	0.567993	0.262695	1441495141	-0.738586	0.25061	0.567993	0.262695	1441495141	-0.738586	0.25061	0.567993	0.262695	1441495141	-0.738586	0.25061	0.567993	0.262695	1441495141	-0.738037	0.239258	0.576843	0.255554	1441495141	-0.738037	0.239258	0.576843	0.255554	1441495141	-0.738037	0.239258	0.576843	0.255554	1441495141	-0.738037	0.239258	0.576843	0.255554	1441495141	-0.738037	0.239258	0.576843	0.255554	1441495141	-0.738037	0.239258	0.576843	0.255554	1441495141	-0.735901	0.22998	0.585327	0.250916	1441495141	-0.735901	0.22998	0.585327	0.250916	1441495141	-0.735901	0.22998	0.585327	0.250916	1441495141	-0.735901	0.22998	0.585327	0.250916	1441495141	-0.735901	0.22998	0.585327	0.250916	1441495141	-0.735901	0.22998	0.585327	0.250916	1441495141	-0.735168	0.218689	0.593567	0.243652	1441495141	-0.735168	0.218689	0.593567	0.243652	1441495141	-0.735168	0.218689	0.593567	0.243652	1441495141	-0.735168	0.218689	0.593567	0.243652	1441495141	-0.735168	0.218689	0.593567	0.243652	1441495141	-0.733643	0.205505	0.602661	0.237305	1441495141	-0.733643	0.205505	0.602661	0.237305	1441495141	-0.733643	0.205505	0.602661	0.237305	1441495141	-0.733643	0.205505	0.602661	0.237305	1441495141	-0.733643	0.205505	0.602661	0.237305	1441495141	-0.733643	0.205505	0.602661	0.237305	1441495141	-0.733643	0.205505	0.602661	0.237305	1441495141	-0.733582	0.196899	0.607422	0.232483	1441495141	-0.733582	0.196899	0.607422	0.232483	1441495141	-0.733582	0.196899	0.607422	0.232483	1441495141	-0.733582	0.196899	0.607422	0.232483	1441495141	-0.733582	0.196899	0.607422	0.232483	1441495141	-0.733582	0.196899	0.607422	0.232483	1441495141	-0.734009	0.188049	0.611633	0.227539	1441495141	-0.734009	0.188049	0.611633	0.227539	1441495141	-0.734009	0.188049	0.611633	0.227539	1441495141	-0.734009	0.188049	0.611633	0.227539	1441495141	-0.734009	0.188049	0.611633	0.227539	1441495141	-0.734558	0.180176	0.614746	0.223694	1441495141	-0.734558	0.180176	0.614746	0.223694	1441495141	-0.734558	0.180176	0.614746	0.223694	1441495141	-0.734558	0.180176	0.614746	0.223694	1441495141	-0.734558	0.180176	0.614746	0.223694	1441495141	-0.734558	0.180176	0.614746	0.223694	1441495141	-0.734558	0.180176	0.614746	0.223694	1441495141	-0.735229	0.17749	0.615295	0.222046	1441495141	-0.735229	0.17749	0.615295	0.222046	1441495141	-0.735229	0.17749	0.615295	0.222046	1441495141	-0.735229	0.17749	0.615295	0.222046	1441495141	-0.735229	0.17749	0.615295	0.222046	1441495141	-0.735229	0.17749	0.615295	0.222046	1441495141	-0.736389	0.176819	0.614502	0.220947	1441495141	-0.736389	0.176819	0.614502	0.220947	1441495141	-0.736389	0.176819	0.614502	0.220947	1441495141	-0.736389	0.176819	0.614502	0.220947	1441495141	-0.736389	0.176819	0.614502	0.220947	1441495141	-0.736389	0.176819	0.614502	0.220947	1441495141	-0.736389	0.176819	0.614502	0.220947	1441495142	-0.736511	0.182129	0.611694	0.22406	1441495142	-0.736511	0.182129	0.611694	0.22406	1441495142	-0.736511	0.182129	0.611694	0.22406	1441495142	-0.736511	0.182129	0.611694	0.22406	1441495142	-0.736511	0.182129	0.611694	0.22406	1441495142	-0.736511	0.182129	0.611694	0.22406	1441495142	-0.73584	0.190552	0.60791	0.229553	1441495142	-0.73584	0.190552	0.60791	0.229553	1441495142	-0.73584	0.190552	0.60791	0.229553	1441495142	-0.73584	0.190552	0.60791	0.229553	1441495142	-0.73584	0.190552	0.60791	0.229553	1441495142	-0.73584	0.190552	0.60791	0.229553	1441495142	-0.73407	0.20166	0.602966	0.238525	1441495142	-0.73407	0.20166	0.602966	0.238525	1441495142	-0.73407	0.20166	0.602966	0.238525	1441495142	-0.73407	0.20166	0.602966	0.238525	1441495142	-0.73407	0.20166	0.602966	0.238525	1441495142	-0.73407	0.20166	0.602966	0.238525	1441495142	-0.73407	0.20166	0.602966	0.238525	1441495142	-0.730347	0.216125	0.59729	0.251221	1441495142	-0.730347	0.216125	0.59729	0.251221	1441495142	-0.730347	0.216125	0.59729	0.251221	1441495142	-0.730347	0.216125	0.59729	0.251221	1441495142	-0.730347	0.216125	0.59729	0.251221	1441495142	-0.728333	0.227417	0.591614	0.260437	1441495142	-0.728333	0.227417	0.591614	0.260437	1441495142	-0.728333	0.227417	0.591614	0.260437	1441495142	-0.728333	0.227417	0.591614	0.260437	1441495142	-0.728333	0.227417	0.591614	0.260437	1441495142	-0.728333	0.227417	0.591614	0.260437	1441495142	-0.728333	0.227417	0.591614	0.260437	1441495142	-0.727295	0.234985	0.586731	0.267456	1441495142	-0.727295	0.234985	0.586731	0.267456	1441495142	-0.727295	0.234985	0.586731	0.267456	1441495142	-0.727295	0.234985	0.586731	0.267456	1441495142	-0.727295	0.234985	0.586731	0.267456	1441495142	-0.727295	0.234985	0.586731	0.267456	1441495142	-0.726196	0.247009	0.579224	0.275818	1441495142	-0.726196	0.247009	0.579224	0.275818	1441495142	-0.726196	0.247009	0.579224	0.275818	1441495142	-0.726196	0.247009	0.579224	0.275818	1441495142	-0.726196	0.247009	0.579224	0.275818	1441495142	-0.72467	0.260132	0.571472	0.283813	1441495142	-0.72467	0.260132	0.571472	0.283813	1441495142	-0.72467	0.260132	0.571472	0.283813	1441495142	-0.72467	0.260132	0.571472	0.283813	1441495142	-0.72467	0.260132	0.571472	0.283813	1441495142	-0.72467	0.260132	0.571472	0.283813	1441495142	-0.72229	0.27063	0.56543	0.292053	1441495142	-0.72229	0.27063	0.56543	0.292053	1441495142	-0.72229	0.27063	0.56543	0.292053	1441495142	-0.72229	0.27063	0.56543	0.292053	1441495142	-0.72229	0.27063	0.56543	0.292053	1441495142	-0.72229	0.27063	0.56543	0.292053	1441495142	-0.72229	0.27063	0.56543	0.292053	1441495142	-0.719604	0.284058	0.556335	0.303284	1441495142	-0.719604	0.284058	0.556335	0.303284	1441495142	-0.719604	0.284058	0.556335	0.303284	1441495142	-0.719604	0.284058	0.556335	0.303284	1441495142	-0.719604	0.284058	0.556335	0.303284	1441495142	-0.719604	0.284058	0.556335	0.303284	1441495142	-0.717834	0.291443	0.550964	0.310181	1441495142	-0.717834	0.291443	0.550964	0.310181	1441495142	-0.717834	0.291443	0.550964	0.310181	1441495142	-0.717834	0.291443	0.550964	0.310181	1441495142	-0.717834	0.291443	0.550964	0.310181	1441495142	-0.717834	0.291443	0.550964	0.310181	1441495142	-0.717834	0.291443	0.550964	0.310181	1441495142	-0.717041	0.294983	0.548218	0.313416	1441495142	-0.717041	0.294983	0.548218	0.313416	1441495142	-0.717041	0.294983	0.548218	0.313416	1441495142	-0.717041	0.294983	0.548218	0.313416	1441495142	-0.717041	0.294983	0.548218	0.313416	1441495142	-0.717041	0.294983	0.548218	0.313416	1441495142	-0.719849	0.290649	0.549011	0.309631	1441495142	-0.719849	0.290649	0.549011	0.309631	1441495142	-0.719849	0.290649	0.549011	0.309631	1441495142	-0.719849	0.290649	0.549011	0.309631	1441495142	-0.719849	0.290649	0.549011	0.309631	1441495142	-0.72345	0.285278	0.550964	0.302795	1441495142	-0.72345	0.285278	0.550964	0.302795	1441495142	-0.726868	0.276367	0.556152	0.293274	1441495142	-0.726868	0.276367	0.556152	0.293274	1441495142	-0.726868	0.276367	0.556152	0.293274	1441495142	-0.726868	0.276367	0.556152	0.293274	1441495142	-0.726868	0.276367	0.556152	0.293274	1441495142	-0.726868	0.276367	0.556152	0.293274	1441495142	-0.726868	0.276367	0.556152	0.293274	1441495142	-0.729614	0.264709	0.563782	0.28241	1441495142	-0.729614	0.264709	0.563782	0.28241	1441495142	-0.729614	0.264709	0.563782	0.28241	1441495142	-0.729614	0.264709	0.563782	0.28241	1441495142	-0.729614	0.264709	0.563782	0.28241	1441495142	-0.729614	0.264709	0.563782	0.28241	1441495142	-0.73053	0.25531	0.570984	0.273926	1441495142	-0.73053	0.25531	0.570984	0.273926	1441495142	-0.73053	0.25531	0.570984	0.273926	1441495142	-0.73053	0.25531	0.570984	0.273926	1441495142	-0.73053	0.25531	0.570984	0.273926	1441495142	-0.73053	0.25531	0.570984	0.273926	1441495142	-0.731323	0.244568	0.578918	0.264954	1441495142	-0.731323	0.244568	0.578918	0.264954	1441495142	-0.731323	0.244568	0.578918	0.264954	1441495142	-0.731323	0.244568	0.578918	0.264954	1441495142	-0.731323	0.244568	0.578918	0.264954	1441495142	-0.731323	0.244568	0.578918	0.264954	1441495142	-0.731384	0.234253	0.58667	0.256897	1441495143	-0.731384	0.234253	0.58667	0.256897	1441495143	-0.731384	0.234253	0.58667	0.256897	1441495143	-0.731384	0.234253	0.58667	0.256897	1441495143	-0.731384	0.234253	0.58667	0.256897	1441495143	-0.731384	0.234253	0.58667	0.256897	1441495143	-0.729675	0.221558	0.596741	0.249695	1441495143	-0.729675	0.221558	0.596741	0.249695	1441495143	-0.729675	0.221558	0.596741	0.249695	1441495143	-0.729675	0.221558	0.596741	0.249695	1441495143	-0.729675	0.221558	0.596741	0.249695	1441495143	-0.729675	0.221558	0.596741	0.249695	1441495143	-0.729675	0.213013	0.602112	0.244202	1441495143	-0.729675	0.213013	0.602112	0.244202	1441495143	-0.729675	0.213013	0.602112	0.244202	1441495143	-0.729675	0.213013	0.602112	0.244202	1441495143	-0.729675	0.213013	0.602112	0.244202	1441495143	-0.729675	0.213013	0.602112	0.244202	1441495143	-0.729736	0.2052	0.606567	0.239563	1441495143																																																																																																																																																																																																																																																																																																																																																																																																																																																																																																																																																																																																																																																																																																																																																																																																																																																																																																																																																																																																																																																																																																																																																																					
-0.768127	0.222046	0.521851	0.297241	1441495145	-0.768127	0.222046	0.521851	0.297241	1441495145	-0.768127	0.222046	0.521851	0.297241	1441495145	-0.77002	0.244019	0.494995	0.320129	1441495145	-0.77002	0.244019	0.494995	0.320129	1441495145	-0.77002	0.244019	0.494995	0.320129	1441495145	-0.77002	0.244019	0.494995	0.320129	1441495146	-0.77002	0.244019	0.494995	0.320129	1441495146	-0.77002	0.244019	0.494995	0.320129	1441495146	-0.769409	0.269897	0.464478	0.34552	1441495146	-0.769409	0.269897	0.464478	0.34552	1441495146	-0.769409	0.269897	0.464478	0.34552	1441495146	-0.769409	0.269897	0.464478	0.34552	1441495146	-0.769409	0.269897	0.464478	0.34552	1441495146	-0.769409	0.269897	0.464478	0.34552	1441495146	-0.769409	0.269897	0.464478	0.34552	1441495146	-0.764709	0.29895	0.429382	0.376038	1441495146	-0.764709	0.29895	0.429382	0.376038	1441495146	-0.764709	0.29895	0.429382	0.376038	1441495146	-0.764709	0.29895	0.429382	0.376038	1441495146	-0.764709	0.29895	0.429382	0.376038	1441495146	-0.764709	0.29895	0.429382	0.376038	1441495146	-0.754395	0.326599	0.387207	0.41748	1441495146	-0.754395	0.326599	0.387207	0.41748	1441495146	-0.754395	0.326599	0.387207	0.41748	1441495146	-0.754395	0.326599	0.387207	0.41748	1441495146	-0.754395	0.326599	0.387207	0.41748	1441495146	-0.754395	0.326599	0.387207	0.41748	1441495146	-0.754395	0.326599	0.387207	0.41748	1441495146	-0.736328	0.352722	0.341125	0.465942	1441495146	-0.736328	0.352722	0.341125	0.465942	1441495146	-0.736328	0.352722	0.341125	0.465942	1441495146	-0.736328	0.352722	0.341125	0.465942	1441495146	-0.736328	0.352722	0.341125	0.465942	1441495146	-0.736328	0.352722	0.341125	0.465942	1441495146	-0.715271	0.369324	0.30127	0.511108	1441495146	-0.715271	0.369324	0.30127	0.511108	1441495146	-0.715271	0.369324	0.30127	0.511108	1441495146	-0.715271	0.369324	0.30127	0.511108	1441495146	-0.715271	0.369324	0.30127	0.511108	1441495146	-0.715271	0.369324	0.30127	0.511108	1441495146	-0.698853	0.37439	0.270325	0.546143	1441495146	-0.698853	0.37439	0.270325	0.546143	1441495146	-0.698853	0.37439	0.270325	0.546143	1441495146	-0.698853	0.37439	0.270325	0.546143	1441495146	-0.698853	0.37439	0.270325	0.546143	1441495146	-0.698853	0.37439	0.270325	0.546143	1441495146	-0.695496	0.374817	0.247375	0.560852	1441495146	-0.695496	0.374817	0.247375	0.560852	1441495146	-0.695496	0.374817	0.247375	0.560852	1441495146	-0.695496	0.374817	0.247375	0.560852	1441495146	-0.695496	0.374817	0.247375	0.560852	1441495146	-0.695496	0.374817	0.247375	0.560852	1441495146	-0.695496	0.374817	0.247375	0.560852	1441495146	-0.707825	0.377563	0.224854	0.552979	1441495146	-0.707825	0.377563	0.224854	0.552979	1441495146	-0.707825	0.377563	0.224854	0.552979	1441495146	-0.707825	0.377563	0.224854	0.552979	1441495146	-0.707825	0.377563	0.224854	0.552979	1441495146	-0.707825	0.377563	0.224854	0.552979	1441495146	-0.707825	0.377563	0.224854	0.552979	1441495146	-0.731689	0.383972	0.202209	0.525635	1441495146	-0.731689	0.383972	0.202209	0.525635	1441495146	-0.731689	0.383972	0.202209	0.525635	1441495146	-0.731689	0.383972	0.202209	0.525635	1441495146	-0.731689	0.383972	0.202209	0.525635	1441495146	-0.731689	0.383972	0.202209	0.525635	1441495146	-0.762512	0.392639	0.178589	0.482239	1441495146	-0.762512	0.392639	0.178589	0.482239	1441495146	-0.762512	0.392639	0.178589	0.482239	1441495146	-0.762512	0.392639	0.178589	0.482239	1441495146	-0.798401	0.397766	0.155945	0.424316	1441495146	-0.798401	0.397766	0.155945	0.424316	1441495146	-0.798401	0.397766	0.155945	0.424316	1441495146	-0.798401	0.397766	0.155945	0.424316	1441495146	-0.798401	0.397766	0.155945	0.424316	1441495146	-0.798401	0.397766	0.155945	0.424316	1441495146	-0.841187	0.386414	0.138367	0.352051	1441495146	-0.841187	0.386414	0.138367	0.352051	1441495146	-0.841187	0.386414	0.138367	0.352051	1441495146	-0.841187	0.386414	0.138367	0.352051	1441495146	-0.841187	0.386414	0.138367	0.352051	1441495146	-0.841187	0.386414	0.138367	0.352051	1441495146	-0.88501	0.354919	0.127625	0.272949	1441495146	-0.88501	0.354919	0.127625	0.272949	1441495146	-0.88501	0.354919	0.127625	0.272949	1441495146	-0.88501	0.354919	0.127625	0.272949	1441495146	-0.88501	0.354919	0.127625	0.272949	1441495146	-0.88501	0.354919	0.127625	0.272949	1441495146	-0.88501	0.354919	0.127625	0.272949	1441495146	-0.920654	0.315125	0.115295	0.199463	1441495146	-0.920654	0.315125	0.115295	0.199463	1441495146	-0.920654	0.315125	0.115295	0.199463	1441495146	-0.920654	0.315125	0.115295	0.199463	1441495146	-0.920654	0.315125	0.115295	0.199463	1441495146	-0.920654	0.315125	0.115295	0.199463	1441495146	-0.94696	0.276489	0.095642	0.132935	1441495146	-0.94696	0.276489	0.095642	0.132935	1441495146	-0.94696	0.276489	0.095642	0.132935	1441495146	-0.94696	0.276489	0.095642	0.132935	1441495146	-0.94696	0.276489	0.095642	0.132935	1441495146	-0.94696	0.276489	0.095642	0.132935	1441495146	-0.963501	0.249023	0.065796	0.072998	1441495146	-0.963501	0.249023	0.065796	0.072998	1441495146	-0.963501	0.249023	0.065796	0.072998	1441495146	-0.963501	0.249023	0.065796	0.072998	1441495146	-0.963501	0.249023	0.065796	0.072998	1441495146	-0.963501	0.249023	0.065796	0.072998	1441495146	-0.963501	0.249023	0.065796	0.072998	1441495146	-0.978088	0.203064	0.042236	0.017822	1441495146	-0.978088	0.203064	0.042236	0.017822	1441495146	-0.978088	0.203064	0.042236	0.017822	1441495146	-0.978088	0.203064	0.042236	0.017822	1441495146	-0.978088	0.203064	0.042236	0.017822	1441495146	-0.978088	0.203064	0.042236	0.017822	1441495146	-0.987	0.156677	0.022461	-0.028442	1441495146	-0.987	0.156677	0.022461	-0.028442	1441495146	-0.987	0.156677	0.022461	-0.028442	1441495146	-0.987	0.156677	0.022461	-0.028442	1441495146	-0.987	0.156677	0.022461	-0.028442	1441495146	-0.990356	0.127808	0.015625	-0.051086	1441495147	-0.990356	0.127808	0.015625	-0.051086	1441495147	-0.990356	0.127808	0.015625	-0.051086	1441495147	-0.990356	0.127808	0.015625	-0.051086	1441495147	-0.990356	0.127808	0.015625	-0.051086	1441495147	-0.990356	0.127808	0.015625	-0.051086	1441495147	-0.991638	0.114136	0.021973	-0.056274	1441495147	-0.991638	0.114136	0.021973	-0.056274	1441495147	-0.991638	0.114136	0.021973	-0.056274	1441495147	-0.991638	0.114136	0.021973	-0.056274	1441495147	-0.991638	0.114136	0.021973	-0.056274	1441495147	-0.991638	0.114136	0.021973	-0.056274	1441495147	-0.992676	0.106689	0.034668	-0.045593	1441495147	-0.992676	0.106689	0.034668	-0.045593	1441495147	-0.992676	0.106689	0.034668	-0.045593	1441495147	-0.992676	0.106689	0.034668	-0.045593	1441495147	-0.992676	0.106689	0.034668	-0.045593	1441495147	-0.992676	0.106689	0.034668	-0.045593	1441495147	-0.992676	0.106689	0.034668	-0.045593	1441495147	-0.991821	0.116394	0.049683	-0.017029	1441495147	-0.991821	0.116394	0.049683	-0.017029	1441495147	-0.991821	0.116394	0.049683	-0.017029	1441495147	-0.991821	0.116394	0.049683	-0.017029	1441495147	-0.991821	0.116394	0.049683	-0.017029	1441495147	-0.991821	0.116394	0.049683	-0.017029	1441495147	-0.986328	0.149658	0.065002	0.025269	1441495147	-0.986328	0.149658	0.065002	0.025269	1441495147	-0.986328	0.149658	0.065002	0.025269	1441495147	-0.986328	0.149658	0.065002	0.025269	1441495147	-0.986328	0.149658	0.065002	0.025269	1441495147	-0.981018	0.156494	0.086609	0.07489	1441495147	-0.981018	0.156494	0.086609	0.07489	1441495147	-0.981018	0.156494	0.086609	0.07489	1441495147	-0.981018	0.156494	0.086609	0.07489	1441495147	-0.981018	0.156494	0.086609	0.07489	1441495147	-0.981018	0.156494	0.086609	0.07489	1441495147	-0.981018	0.156494	0.086609	0.07489	1441495147	-0.972778	0.154358	0.114319	0.129578	1441495147	-0.972778	0.154358	0.114319	0.129578	1441495147	-0.972778	0.154358	0.114319	0.129578	1441495147	-0.972778	0.154358	0.114319	0.129578	1441495147	-0.972778	0.154358	0.114319	0.129578	1441495147	-0.972778	0.154358	0.114319	0.129578	1441495147	-0.957581	0.170593	0.135132	0.189087	1441495147	-0.957581	0.170593	0.135132	0.189087	1441495147	-0.957581	0.170593	0.135132	0.189087	1441495147	-0.957581	0.170593	0.135132	0.189087	1441495147	-0.957581	0.170593	0.135132	0.189087	1441495147	-0.937317	0.191406	0.150879	0.249023	1441495147	-0.937317	0.191406	0.150879	0.249023	1441495147	-0.937317	0.191406	0.150879	0.249023	1441495147	-0.937317	0.191406	0.150879	0.249023	1441495147	-0.937317	0.191406	0.150879	0.249023	1441495147	-0.937317	0.191406	0.150879	0.249023	1441495147	-0.908386	0.227539	0.158203	0.313171	1441495147	-0.908386	0.227539	0.158203	0.313171	1441495147	-0.908386	0.227539	0.158203	0.313171	1441495147	-0.908386	0.227539	0.158203	0.313171	1441495147	-0.908386	0.227539	0.158203	0.313171	1441495147	-0.908386	0.227539	0.158203	0.313171	1441495147	-0.875916	0.258423	0.160583	0.374451	1441495147	-0.875916	0.258423	0.160583	0.374451	1441495147	-0.875916	0.258423	0.160583	0.374451	1441495147	-0.875916	0.258423	0.160583	0.374451	1441495147	-0.875916	0.258423	0.160583	0.374451	1441495147	-0.844788	0.278381	0.161865	0.427368	1441495147	-0.844788	0.278381	0.161865	0.427368	1441495147	-0.844788	0.278381	0.161865	0.427368	1441495147	-0.844788	0.278381	0.161865	0.427368	1441495147	-0.844788	0.278381	0.161865	0.427368	1441495147	-0.844788	0.278381	0.161865	0.427368	1441495147	-0.821838	0.288269	0.161682	0.464111	1441495147	-0.821838	0.288269	0.161682	0.464111	1441495147	-0.821838	0.288269	0.161682	0.464111	1441495147	-0.821838	0.288269	0.161682	0.464111	1441495147	-0.810913	0.292419	0.158997	0.481262	1441495147	-0.810913	0.292419	0.158997	0.481262	1441495147	-0.810913	0.292419	0.158997	0.481262	1441495147	-0.810913	0.292419	0.158997	0.481262	1441495147	-0.810608	0.299622	0.147888	0.480896	1441495147	-0.810608	0.299622	0.147888	0.480896	1441495147	-0.810608	0.299622	0.147888	0.480896	1441495147	-0.810608	0.299622	0.147888	0.480896	1441495147	-0.810608	0.299622	0.147888	0.480896	1441495147	-0.810608	0.299622	0.147888	0.480896	1441495147	-0.818909	0.3078	0.134033	0.465515	1441495147	-0.818909	0.3078	0.134033	0.465515	1441495147	-0.818909	0.3078	0.134033	0.465515	1441495147	-0.818909	0.3078	0.134033	0.465515	1441495147	-0.818909	0.3078	0.134033	0.465515	1441495147	-0.818909	0.3078	0.134033	0.465515	1441495147	-0.834961	0.313354	0.122314	0.435608	1441495147	-0.834961	0.313354	0.122314	0.435608	1441495147	-0.834961	0.313354	0.122314	0.435608	1441495147	-0.834961	0.313354	0.122314	0.435608	1441495147	-0.834961	0.313354	0.122314	0.435608	1441495147	-0.834961	0.313354	0.122314	0.435608	1441495147	-0.858582	0.313538	0.112976	0.389526	1441495147	-0.858582	0.313538	0.112976	0.389526	1441495147	-0.858582	0.313538	0.112976	0.389526	1441495147	-0.858582	0.313538	0.112976	0.389526	1441495147	-0.858582	0.313538	0.112976	0.389526	1441495147	-0.858582	0.313538	0.112976	0.389526	1441495147	-0.887817	0.30249	0.111206	0.328552	1441495148	-0.887817	0.30249	0.111206	0.328552	1441495148	-0.887817	0.30249	0.111206	0.328552	1441495148	-0.887817	0.30249	0.111206	0.328552	1441495148	-0.887817	0.30249	0.111206	0.328552	1441495148	-0.887817	0.30249	0.111206	0.328552	1441495148	-0.915833	0.282043	0.110046	0.263733	1441495148	-0.915833	0.282043	0.110046	0.263733	1441495148	-0.915833	0.282043	0.110046	0.263733	1441495148	-0.915833	0.282043	0.110046	0.263733	1441495148	-0.915833	0.282043	0.110046	0.263733	1441495148	-0.915833	0.282043	0.110046	0.263733	1441495148	-0.938049	0.263123	0.103516	0.200256	1441495148	-0.938049	0.263123	0.103516	0.200256	1441495148	-0.938049	0.263123	0.103516	0.200256	1441495148	-0.938049	0.263123	0.103516	0.200256	1441495148	-0.938049	0.263123	0.103516	0.200256	1441495148	-0.938049	0.263123	0.103516	0.200256	1441495148	-0.953918	0.250427	0.085632	0.141663	1441495148	-0.953918	0.250427	0.085632	0.141663	1441495148	-0.953918	0.250427	0.085632	0.141663	1441495148	-0.953918	0.250427	0.085632	0.141663	1441495148	-0.953918	0.250427	0.085632	0.141663	1441495148	-0.953918	0.250427	0.085632	0.141663	1441495148	-0.965637	0.235718	0.065308	0.087891	1441495148	-0.965637	0.235718	0.065308	0.087891	1441495148	-0.965637	0.235718	0.065308	0.087891	1441495148	-0.965637	0.235718	0.065308	0.087891	1441495148	-0.965637	0.235718	0.065308	0.087891	1441495148	-0.965637	0.235718	0.065308	0.087891	1441495148	-0.975891	0.210388	0.043701	0.038513	1441495148	-0.975891	0.210388	0.043701	0.038513	1441495148	-0.975891	0.210388	0.043701	0.038513	1441495148	-0.975891	0.210388	0.043701	0.038513	1441495148	-0.975891	0.210388	0.043701	0.038513	1441495148	-0.975891	0.210388	0.043701	0.038513	1441495148	-0.975891	0.210388	0.043701	0.038513	1441495148	-0.984009	0.176697	0.024109	-0.001282	1441495148	-0.984009	0.176697	0.024109	-0.001282	1441495148	-0.984009	0.176697	0.024109	-0.001282	1441495148	-0.984009	0.176697	0.024109	-0.001282	1441495148	-0.984009	0.176697	0.024109	-0.001282	1441495148	-0.991943	0.123108	0.014893	-0.027466	1441495148	-0.991943	0.123108	0.014893	-0.027466	1441495148	-0.991943	0.123108	0.014893	-0.027466	1441495148	-0.991943	0.123108	0.014893	-0.027466	1441495148	-0.993408	0.108521	0.018127	-0.032898	1441495148	-0.993408	0.108521	0.018127	-0.032898	1441495148	-0.993408	0.108521	0.018127	-0.032898	1441495148	-0.993408	0.108521	0.018127	-0.032898	1441495148	-0.993408	0.108521	0.018127	-0.032898	1441495148	-0.993408	0.108521	0.018127	-0.032898	1441495148	-0.992615	0.115173	0.02832	-0.026184	1441495148	-0.992615	0.115173	0.02832	-0.026184	1441495148	-0.992615	0.115173	0.02832	-0.026184	1441495148	-0.992615	0.115173	0.02832	-0.026184	1441495148	-0.992615	0.115173	0.02832	-0.026184	1441495148	-0.992615	0.115173	0.02832	-0.026184	1441495148	-0.990601	0.130676	0.040039	-0.008789	1441495148	-0.990601	0.130676	0.040039	-0.008789	1441495148	-0.990601	0.130676	0.040039	-0.008789	1441495148	-0.990601	0.130676	0.040039	-0.008789	1441495148	-0.990601	0.130676	0.040039	-0.008789	1441495148	-0.990601	0.130676	0.040039	-0.008789	1441495148	-0.987732	0.144287	0.055481	0.022949	1441495148	-0.987732	0.144287	0.055481	0.022949	1441495148	-0.987732	0.144287	0.055481	0.022949	1441495148	-0.987732	0.144287	0.055481	0.022949	1441495148	-0.987732	0.144287	0.055481	0.022949	1441495148	-0.987732	0.144287	0.055481	0.022949	1441495148	-0.979797	0.174011	0.074341	0.064758	1441495148	-0.979797	0.174011	0.074341	0.064758	1441495148	-0.979797	0.174011	0.074341	0.064758	1441495148	-0.979797	0.174011	0.074341	0.064758	1441495148	-0.979797	0.174011	0.074341	0.064758	1441495148	-0.979797	0.174011	0.074341	0.064758	1441495148	-0.971008	0.185974	0.099915	0.112122	1441495148	-0.971008	0.185974	0.099915	0.112122	1441495148	-0.971008	0.185974	0.099915	0.112122	1441495148	-0.971008	0.185974	0.099915	0.112122	1441495148	-0.971008	0.185974	0.099915	0.112122	1441495148	-0.971008	0.185974	0.099915	0.112122	1441495148	-0.971008	0.185974	0.099915	0.112122	1441495148	-0.959656	0.192444	0.122131	0.164856	1441495148	-0.959656	0.192444	0.122131	0.164856	1441495148	-0.959656	0.192444	0.122131	0.164856	1441495148	-0.959656	0.192444	0.122131	0.164856	1441495148	-0.959656	0.192444	0.122131	0.164856	1441495148	-0.959656	0.192444	0.122131	0.164856	1441495148	-0.944763	0.195984	0.142944	0.220398	1441495148	-0.944763	0.195984	0.142944	0.220398	1441495148	-0.944763	0.195984	0.142944	0.220398	1441495148	-0.944763	0.195984	0.142944	0.220398	1441495148	-0.944763	0.195984	0.142944	0.220398	1441495148	-0.944763	0.195984	0.142944	0.220398	1441495148	-0.925293	0.199585	0.162598	0.278564	1441495148	-0.925293	0.199585	0.162598	0.278564	1441495148	-0.925293	0.199585	0.162598	0.278564	1441495148	-0.925293	0.199585	0.162598	0.278564	1441495148	-0.925293	0.199585	0.162598	0.278564	1441495148	-0.925293	0.199585	0.162598	0.278564	1441495148	-0.925293	0.199585	0.162598	0.278564	1441495148	-0.897583	0.211792	0.183289	0.340454	1441495148	-0.897583	0.211792	0.183289	0.340454	1441495148	-0.897583	0.211792	0.183289	0.340454	1441495148	-0.897583	0.211792	0.183289	0.340454	1441495148	-0.897583	0.211792	0.183289	0.340454	1441495148	-0.897583	0.211792	0.183289	0.340454	1441495148	-0.859497	0.242004	0.200745	0.403015	1441495149	-0.859497	0.242004	0.200745	0.403015	1441495149	-0.859497	0.242004	0.200745	0.403015	1441495149	-0.859497	0.242004	0.200745	0.403015	1441495149	-0.859497	0.242004	0.200745	0.403015	1441495149	-0.859497	0.242004	0.200745	0.403015	1441495149	-0.819763	0.265991	0.217102	0.458374	1441495149	-0.819763	0.265991	0.217102	0.458374	1441495149	-0.819763	0.265991	0.217102	0.458374	1441495149	-0.819763	0.265991	0.217102	0.458374	1441495149	-0.819763	0.265991	0.217102	0.458374	1441495149	-0.786499	0.279236	0.231323	0.499939	1441495149	-0.786499	0.279236	0.231323	0.499939	1441495149	-0.786499	0.279236	0.231323	0.499939	1441495149	-0.786499	0.279236	0.231323	0.499939	1441495149	-0.786499	0.279236	0.231323	0.499939	1441495149	-0.786499	0.279236	0.231323	0.499939	1441495149	-0.768311	0.286072	0.237427	0.520996	1441495149	-0.768311	0.286072	0.237427	0.520996	1441495149	-0.768311	0.286072	0.237427	0.520996	1441495149	-0.768311	0.286072	0.237427	0.520996	1441495149	-0.766968	0.288391	0.233154	0.523621	1441495149	-0.766968	0.288391	0.233154	0.523621	1441495149	-0.766968	0.288391	0.233154	0.523621	1441495149	-0.766968	0.288391	0.233154	0.523621	1441495149	-0.766968	0.288391	0.233154	0.523621	1441495149	-0.766968	0.288391	0.233154	0.523621	1441495149	-0.776978	0.294128	0.217285	0.512451	1441495149	-0.776978	0.294128	0.217285	0.512451	1441495149	-0.776978	0.294128	0.217285	0.512451	1441495149	-0.776978	0.294128	0.217285	0.512451	1441495149	-0.776978	0.294128	0.217285	0.512451	1441495149	-0.776978	0.294128	0.217285	0.512451	1441495149	-0.794312	0.302612	0.19519	0.489258	1441495149	-0.794312	0.302612	0.19519	0.489258	1441495149	-0.794312	0.302612	0.19519	0.489258	1441495149	-0.794312	0.302612	0.19519	0.489258	1441495149	-0.794312	0.302612	0.19519	0.489258	1441495149	-0.794312	0.302612	0.19519	0.489258	1441495149	-0.817383	0.314087	0.172241	0.451233	1441495149	-0.817383	0.314087	0.172241	0.451233	1441495149	-0.817383	0.314087	0.172241	0.451233	1441495149	-0.817383	0.314087	0.172241	0.451233	1441495149	-0.817383	0.314087	0.172241	0.451233	1441495149	-0.817383	0.314087	0.172241	0.451233	1441495149	-0.84436	0.325623	0.145325	0.399963	1441495149	-0.84436	0.325623	0.145325	0.399963	1441495149	-0.84436	0.325623	0.145325	0.399963	1441495149	-0.84436	0.325623	0.145325	0.399963	1441495149	-0.84436	0.325623	0.145325	0.399963	1441495149	-0.84436	0.325623	0.145325	0.399963	1441495149	-0.873962	0.32666	0.122009	0.338562	1441495149	-0.873962	0.32666	0.122009	0.338562	1441495149	-0.873962	0.32666	0.122009	0.338562	1441495149	-0.873962	0.32666	0.122009	0.338562	1441495149	-0.873962	0.32666	0.122009	0.338562	1441495149	-0.873962	0.32666	0.122009	0.338562	1441495149	-0.903687	0.311768	0.10437	0.274353	1441495149	-0.903687	0.311768	0.10437	0.274353	1441495149	-0.903687	0.311768	0.10437	0.274353	1441495149	-0.903687	0.311768	0.10437	0.274353	1441495149	-0.903687	0.311768	0.10437	0.274353	1441495149	-0.903687	0.311768	0.10437	0.274353	1441495149	-0.928955	0.289795	0.086609	0.213623	1441495149	-0.928955	0.289795	0.086609	0.213623	1441495149	-0.928955	0.289795	0.086609	0.213623	1441495149	-0.928955	0.289795	0.086609	0.213623	1441495149	-0.928955	0.289795	0.086609	0.213623	1441495149	-0.928955	0.289795	0.086609	0.213623	1441495149	-0.947632	0.272278	0.061218	0.155396	1441495149	-0.947632	0.272278	0.061218	0.155396	1441495149	-0.947632	0.272278	0.061218	0.155396	1441495149	-0.947632	0.272278	0.061218	0.155396	1441495149	-0.947632	0.272278	0.061218	0.155396	1441495149	-0.947632	0.272278	0.061218	0.155396	1441495149	-0.947632	0.272278	0.061218	0.155396	1441495149	-0.962524	0.250061	0.034546	0.098999	1441495149	-0.962524	0.250061	0.034546	0.098999	1441495149	-0.962524	0.250061	0.034546	0.098999	1441495149	-0.962524	0.250061	0.034546	0.098999	1441495149	-0.962524	0.250061	0.034546	0.098999	1441495149	-0.962524	0.250061	0.034546	0.098999	1441495149	-0.976501	0.210083	0.009033	0.047241	1441495149	-0.976501	0.210083	0.009033	0.047241	1441495149	-0.976501	0.210083	0.009033	0.047241	1441495149	-0.976501	0.210083	0.009033	0.047241	1441495149	-0.976501	0.210083	0.009033	0.047241	1441495149	-0.976501	0.210083	0.009033	0.047241	1441495149	-0.985962	0.16687	-0.011292	-0.00061	1441495149	-0.985962	0.16687	-0.011292	-0.00061	1441495149	-0.985962	0.16687	-0.011292	-0.00061	1441495149	-0.985962	0.16687	-0.011292	-0.00061	1441495149	-0.985962	0.16687	-0.011292	-0.00061	1441495149	-0.990479	0.133118	-0.021973	-0.028564	1441495149	-0.990479	0.133118	-0.021973	-0.028564	1441495149	-0.990479	0.133118	-0.021973	-0.028564	1441495149	-0.990479	0.133118	-0.021973	-0.028564	1441495149	-0.990479	0.133118	-0.021973	-0.028564	1441495149	-0.990479	0.133118	-0.021973	-0.028564	1441495149	-0.991089	0.126038	-0.020813	-0.038452	1441495149	-0.991089	0.126038	-0.020813	-0.038452	1441495149	-0.991089	0.126038	-0.020813	-0.038452	1441495149	-0.991089	0.126038	-0.020813	-0.038452	1441495149	-0.991089	0.126038	-0.020813	-0.038452	1441495149	-0.991089	0.126038	-0.020813	-0.038452	1441495149	-0.992676	0.115356	-0.011902	-0.033813	1441495149	-0.992676	0.115356	-0.011902	-0.033813	1441495149	-0.992676	0.115356	-0.011902	-0.033813	1441495150	-0.992676	0.115356	-0.011902	-0.033813	1441495150	-0.992676	0.115356	-0.011902	-0.033813	1441495150	-0.992676	0.115356	-0.011902	-0.033813	1441495150	-0.992065	0.125	0.002319	-0.014099	1441495150	-0.992065	0.125	0.002319	-0.014099	1441495150	-0.992065	0.125	0.002319	-0.014099	1441495150	-0.992065	0.125	0.002319	-0.014099	1441495150	-0.992065	0.125	0.002319	-0.014099	1441495150	-0.992065	0.125	0.002319	-0.014099	1441495150	-0.987732	0.153992	0.018921	0.020142	1441495150	-0.987732	0.153992	0.018921	0.020142	1441495150	-0.987732	0.153992	0.018921	0.020142	1441495150	-0.987732	0.153992	0.018921	0.020142	1441495150	-0.987732	0.153992	0.018921	0.020142	1441495150	-0.987732	0.153992	0.018921	0.020142	1441495150	-0.981323	0.175964	0.042419	0.065308	1441495150	-0.981323	0.175964	0.042419	0.065308	1441495150	-0.981323	0.175964	0.042419	0.065308	1441495150	-0.981323	0.175964	0.042419	0.065308	1441495150	-0.981323	0.175964	0.042419	0.065308	1441495150	-0.981323	0.175964	0.042419	0.065308	1441495150	-0.981323	0.175964	0.042419	0.065308	1441495150	-0.972778	0.186829	0.071167	0.117065	1441495150	-0.972778	0.186829	0.071167	0.117065	1441495150	-0.972778	0.186829	0.071167	0.117065	1441495150	-0.972778	0.186829	0.071167	0.117065	1441495150	-0.959656	0.198853	0.095337	0.1745	1441495150	-0.959656	0.198853	0.095337	0.1745	1441495150	-0.959656	0.198853	0.095337	0.1745	1441495150	-0.959656	0.198853	0.095337	0.1745	1441495150	-0.959656	0.198853	0.095337	0.1745	1441495150	-0.959656	0.198853	0.095337	0.1745	1441495150	-0.940735	0.214539	0.118896	0.234314	1441495150	-0.940735	0.214539	0.118896	0.234314	1441495150	-0.940735	0.214539	0.118896	0.234314	1441495150	-0.940735	0.214539	0.118896	0.234314	1441495150	-0.940735	0.214539	0.118896	0.234314	1441495150	-0.940735	0.214539	0.118896	0.234314	1441495150	-0.914795	0.236877	0.132874	0.299072	1441495150	-0.914795	0.236877	0.132874	0.299072	1441495150	-0.914795	0.236877	0.132874	0.299072	1441495150	-0.914795	0.236877	0.132874	0.299072	1441495150	-0.914795	0.236877	0.132874	0.299072	1441495150	-0.914795	0.236877	0.132874	0.299072	1441495150	-0.880615	0.265076	0.1427	0.365845	1441495150	-0.880615	0.265076	0.1427	0.365845	1441495150	-0.880615	0.265076	0.1427	0.365845	1441495150	-0.880615	0.265076	0.1427	0.365845	1441495150	-0.880615	0.265076	0.1427	0.365845	1441495150	-0.880615	0.265076	0.1427	0.365845	1441495150	-0.841858	0.292236	0.150024	0.428162	1441495150	-0.841858	0.292236	0.150024	0.428162	1441495150	-0.841858	0.292236	0.150024	0.428162	1441495150	-0.841858	0.292236	0.150024	0.428162	1441495150	-0.841858	0.292236	0.150024	0.428162	1441495150	-0.841858	0.292236	0.150024	0.428162	1441495150	-0.841858	0.292236	0.150024	0.428162	1441495150	-0.805847	0.311523	0.151489	0.480164	1441495150	-0.805847	0.311523	0.151489	0.480164	1441495150	-0.805847	0.311523	0.151489	0.480164	1441495150	-0.805847	0.311523	0.151489	0.480164	1441495150	-0.805847	0.311523	0.151489	0.480164	1441495150	-0.805847	0.311523	0.151489	0.480164	1441495150	-0.775757	0.328918	0.14917	0.517395	1441495150	-0.775757	0.328918	0.14917	0.517395	1441495150	-0.775757	0.328918	0.14917	0.517395	1441495150	-0.775757	0.328918	0.14917	0.517395	1441495150	-0.775757	0.328918	0.14917	0.517395	1441495150	-0.775757	0.328918	0.14917	0.517395	1441495150	-0.757751	0.341248	0.145752	0.536743	1441495150	-0.757751	0.341248	0.145752	0.536743	1441495150	-0.757751	0.341248	0.145752	0.536743	1441495150	-0.757751	0.341248	0.145752	0.536743	1441495150	-0.757751	0.341248	0.145752	0.536743	1441495150	-0.757751	0.341248	0.145752	0.536743	1441495150	-0.752991	0.351257	0.137146	0.539246	1441495150	-0.752991	0.351257	0.137146	0.539246	1441495150	-0.752991	0.351257	0.137146	0.539246	1441495150	-0.752991	0.351257	0.137146	0.539246	1441495150	-0.752991	0.351257	0.137146	0.539246	1441495150	-0.752991	0.351257	0.137146	0.539246	1441495150	-0.764038	0.362244	0.123108	0.51947	1441495150	-0.764038	0.362244	0.123108	0.51947	1441495150	-0.764038	0.362244	0.123108	0.51947	1441495150	-0.764038	0.362244	0.123108	0.51947	1441495150	-0.764038	0.362244	0.123108	0.51947	1441495150	-0.787842	0.372437	0.112854	0.477356	1441495150	-0.787842	0.372437	0.112854	0.477356	1441495150	-0.787842	0.372437	0.112854	0.477356	1441495150	-0.787842	0.372437	0.112854	0.477356	1441495150	-0.787842	0.372437	0.112854	0.477356	1441495150	-0.818604	0.377625	0.105103	0.419861	1441495150	-0.818604	0.377625	0.105103	0.419861	1441495150	-0.818604	0.377625	0.105103	0.419861	1441495150	-0.818604	0.377625	0.105103	0.419861	1441495150	-0.818604	0.377625	0.105103	0.419861	1441495150	-0.818604	0.377625	0.105103	0.419861	1441495150	-0.818604	0.377625	0.105103	0.419861	1441495150	-0.852295	0.374146	0.096191	0.352661	1441495150	-0.852295	0.374146	0.096191	0.352661	1441495150	-0.852295	0.374146	0.096191	0.352661	1441495150	-0.852295	0.374146	0.096191	0.352661	1441495150	-0.852295	0.374146	0.096191	0.352661	1441495150	-0.852295	0.374146	0.096191	0.352661	1441495150	-0.885193	0.354675	0.09082	0.287048	1441495150	-0.885193	0.354675	0.09082	0.287048	1441495150	-0.885193	0.354675	0.09082	0.287048	1441495150	-0.885193	0.354675	0.09082	0.287048	1441495151	-0.885193	0.354675	0.09082	0.287048	1441495151	-0.915833	0.321472	0.085388	0.224976	1441495151	-0.915833	0.321472	0.085388	0.224976	1441495151	-0.915833	0.321472	0.085388	0.224976	1441495151	-0.915833	0.321472	0.085388	0.224976	1441495151	-0.915833	0.321472	0.085388	0.224976	1441495151	-0.915833	0.321472	0.085388	0.224976	1441495151	-0.915833	0.321472	0.085388	0.224976	1441495151	-0.942078	0.281067	0.071533	0.168518	1441495151	-0.942078	0.281067	0.071533	0.168518	1441495151	-0.942078	0.281067	0.071533	0.168518	1441495151	-0.942078	0.281067	0.071533	0.168518	1441495151	-0.942078	0.281067	0.071533	0.168518	1441495151	-0.942078	0.281067	0.071533	0.168518	1441495151	-0.958496	0.254578	0.046082	0.119873	1441495151	-0.958496	0.254578	0.046082	0.119873	1441495151	-0.958496	0.254578	0.046082	0.119873	1441495151	-0.958496	0.254578	0.046082	0.119873	1441495151	-0.958496	0.254578	0.046082	0.119873	1441495151	-0.958496	0.254578	0.046082	0.119873	1441495151	-0.97229	0.220154	0.022644	0.075256	1441495151	-0.97229	0.220154	0.022644	0.075256	1441495151	-0.97229	0.220154	0.022644	0.075256	1441495151	-0.97229	0.220154	0.022644	0.075256	1441495151	-0.97229	0.220154	0.022644	0.075256	1441495151	-0.97229	0.220154	0.022644	0.075256	1441495151	-0.984131	0.174011	0.002747	0.034546	1441495151	-0.984131	0.174011	0.002747	0.034546	1441495151	-0.984131	0.174011	0.002747	0.034546	1441495151	-0.984131	0.174011	0.002747	0.034546	1441495151	-0.984131	0.174011	0.002747	0.034546	1441495151	-0.984131	0.174011	0.002747	0.034546	1441495151	-0.989807	0.141968	-0.011414	0.008728	1441495151	-0.989807	0.141968	-0.011414	0.008728	1441495151	-0.989807	0.141968	-0.011414	0.008728	1441495151	-0.989807	0.141968	-0.011414	0.008728	1441495151	-0.989807	0.141968	-0.011414	0.008728	1441495151	-0.989807	0.141968	-0.011414	0.008728	1441495151	-0.990173	0.138977	-0.015442	-0.000732	1441495151	-0.990173	0.138977	-0.015442	-0.000732	1441495151	-0.990173	0.138977	-0.015442	-0.000732	1441495151	-0.990173	0.138977	-0.015442	-0.000732	1441495151	-0.990173	0.138977	-0.015442	-0.000732	1441495151	-0.990173	0.138977	-0.015442	-0.000732	1441495151	-0.99115	0.132507	-0.007141	0.006104	1441495151	-0.99115	0.132507	-0.007141	0.006104	1441495151	-0.99115	0.132507	-0.007141	0.006104	1441495151	-0.99115	0.132507	-0.007141	0.006104	1441495151	-0.99115	0.132507	-0.007141	0.006104	1441495151	-0.99115	0.132507	-0.007141	0.006104	1441495151	-0.98938	0.142883	0.008606	0.026184	1441495151	-0.98938	0.142883	0.008606	0.026184	1441495151	-0.98938	0.142883	0.008606	0.026184	1441495151	-0.98938	0.142883	0.008606	0.026184	1441495151	-0.98938	0.142883	0.008606	0.026184	1441495151	-0.98938	0.142883	0.008606	0.026184	1441495151	-0.983276	0.169128	0.028748	0.06134	1441495151	-0.983276	0.169128	0.028748	0.06134	1441495151	-0.983276	0.169128	0.028748	0.06134	1441495151	-0.983276	0.169128	0.028748	0.06134	1441495151	-0.983276	0.169128	0.028748	0.06134	1441495151	-0.983276	0.169128	0.028748	0.06134	1441495151	-0.972534	0.2005	0.053284	0.105835	1441495151	-0.972534	0.2005	0.053284	0.105835	1441495151	-0.972534	0.2005	0.053284	0.105835	1441495151	-0.972534	0.2005	0.053284	0.105835	1441495151	-0.972534	0.2005	0.053284	0.105835	1441495151	-0.972534	0.2005	0.053284	0.105835	1441495151	-0.961365	0.210815	0.082458	0.156616	1441495151	-0.961365	0.210815	0.082458	0.156616	1441495151	-0.961365	0.210815	0.082458	0.156616	1441495151	-0.961365	0.210815	0.082458	0.156616	1441495151	-0.961365	0.210815	0.082458	0.156616	1441495151	-0.961365	0.210815	0.082458	0.156616	1441495151	-0.947937	0.212219	0.108643	0.211304	1441495151	-0.947937	0.212219	0.108643	0.211304	1441495151	-0.947937	0.212219	0.108643	0.211304	1441495151	-0.947937	0.212219	0.108643	0.211304	1441495151	-0.947937	0.212219	0.108643	0.211304	1441495151																																																																																																																																																																																																																																																																																																																																																																																																																																																																																																																																																																																																																																																																																																																																																																																																																																																																																																																																																																																																																																																																																																																																																	
-0.742493	0.198059	0.578979	0.272461	1441495154	-0.742493	0.198059	0.578979	0.272461	1441495154	-0.742493	0.198059	0.578979	0.272461	1441495154	-0.743896	0.196045	0.579895	0.268066	1441495154	-0.743896	0.196045	0.579895	0.268066	1441495154	-0.743896	0.196045	0.579895	0.268066	1441495154	-0.743896	0.196045	0.579895	0.268066	1441495154	-0.743896	0.196045	0.579895	0.268066	1441495154	-0.743896	0.196045	0.579895	0.268066	1441495154	-0.7453	0.194336	0.58075	0.263611	1441495154	-0.7453	0.194336	0.58075	0.263611	1441495154	-0.7453	0.194336	0.58075	0.263611	1441495154	-0.7453	0.194336	0.58075	0.263611	1441495154	-0.7453	0.194336	0.58075	0.263611	1441495154	-0.7453	0.194336	0.58075	0.263611	1441495154	-0.745728	0.191589	0.582642	0.260132	1441495154	-0.745728	0.191589	0.582642	0.260132	1441495154	-0.745728	0.191589	0.582642	0.260132	1441495154	-0.745728	0.191589	0.582642	0.260132	1441495154	-0.745728	0.191589	0.582642	0.260132	1441495154	-0.745728	0.191589	0.582642	0.260132	1441495154	-0.744873	0.188904	0.585571	0.257935	1441495154	-0.744873	0.188904	0.585571	0.257935	1441495154	-0.744873	0.188904	0.585571	0.257935	1441495155	-0.744873	0.188904	0.585571	0.257935	1441495155	-0.744873	0.188904	0.585571	0.257935	1441495155	-0.744873	0.188904	0.585571	0.257935	1441495155	-0.742798	0.1875	0.589111	0.256836	1441495155	-0.742798	0.1875	0.589111	0.256836	1441495155	-0.742798	0.1875	0.589111	0.256836	1441495155	-0.742798	0.1875	0.589111	0.256836	1441495155	-0.742798	0.1875	0.589111	0.256836	1441495155	-0.740662	0.184875	0.593689	0.254456	1441495155	-0.740662	0.184875	0.593689	0.254456	1441495155	-0.740662	0.184875	0.593689	0.254456	1441495155	-0.740662	0.184875	0.593689	0.254456	1441495155	-0.740662	0.184875	0.593689	0.254456	1441495155	-0.740662	0.184875	0.593689	0.254456	1441495155	-0.738953	0.18042	0.598694	0.250854	1441495155	-0.738953	0.18042	0.598694	0.250854	1441495155	-0.738953	0.18042	0.598694	0.250854	1441495155	-0.738953	0.18042	0.598694	0.250854	1441495155	-0.738953	0.18042	0.598694	0.250854	1441495155	-0.738953	0.18042	0.598694	0.250854	1441495155	-0.738953	0.18042	0.598694	0.250854	1441495155	-0.737549	0.173828	0.604431	0.245911	1441495155	-0.737549	0.173828	0.604431	0.245911	1441495155	-0.737549	0.173828	0.604431	0.245911	1441495155	-0.737549	0.173828	0.604431	0.245911	1441495155	-0.737549	0.173828	0.604431	0.245911	1441495155	-0.737549	0.173828	0.604431	0.245911	1441495155	-0.736633	0.167053	0.609314	0.241272	1441495155	-0.736633	0.167053	0.609314	0.241272	1441495155	-0.736633	0.167053	0.609314	0.241272	1441495155	-0.736633	0.167053	0.609314	0.241272	1441495155	-0.736633	0.167053	0.609314	0.241272	1441495155	-0.736633	0.167053	0.609314	0.241272	1441495155	-0.738037	0.162354	0.611267	0.235229	1441495155	-0.738037	0.162354	0.611267	0.235229	1441495155	-0.738037	0.162354	0.611267	0.235229	1441495155	-0.738037	0.162354	0.611267	0.235229	1441495155	-0.738037	0.162354	0.611267	0.235229	1441495155	-0.738037	0.162354	0.611267	0.235229	1441495155	-0.738892	0.163635	0.610596	0.233154	1441495155	-0.738892	0.163635	0.610596	0.233154	1441495155	-0.738892	0.163635	0.610596	0.233154	1441495155	-0.738892	0.163635	0.610596	0.233154	1441495155	-0.738586	0.170654	0.608276	0.235168	1441495155	-0.738586	0.170654	0.608276	0.235168	1441495155	-0.738586	0.170654	0.608276	0.235168	1441495155	-0.738586	0.170654	0.608276	0.235168	1441495155	-0.738586	0.170654	0.608276	0.235168	1441495155	-0.738586	0.170654	0.608276	0.235168	1441495155	-0.738586	0.170654	0.608276	0.235168	1441495155	-0.737244	0.181519	0.604492	0.241028	1441495155	-0.737244	0.181519	0.604492	0.241028	1441495155	-0.737244	0.181519	0.604492	0.241028	1441495155	-0.737244	0.181519	0.604492	0.241028	1441495155	-0.737244	0.181519	0.604492	0.241028	1441495155	-0.737244	0.181519	0.604492	0.241028	1441495155	-0.735474	0.195374	0.5979	0.25177	1441495155	-0.735474	0.195374	0.5979	0.25177	1441495155	-0.735474	0.195374	0.5979	0.25177	1441495155	-0.735474	0.195374	0.5979	0.25177	1441495155	-0.735474	0.195374	0.5979	0.25177	1441495155	-0.735474	0.195374	0.5979	0.25177	1441495155	-0.733398	0.212341	0.589294	0.264038	1441495155	-0.733398	0.212341	0.589294	0.264038	1441495155	-0.733398	0.212341	0.589294	0.264038	1441495155	-0.733398	0.212341	0.589294	0.264038	1441495155	-0.733398	0.212341	0.589294	0.264038	1441495155	-0.733398	0.212341	0.589294	0.264038	1441495155	-0.734131	0.226807	0.579529	0.271667	1441495155	-0.734131	0.226807	0.579529	0.271667	1441495155	-0.734131	0.226807	0.579529	0.271667	1441495155	-0.734131	0.226807	0.579529	0.271667	1441495155	-0.734131	0.226807	0.579529	0.271667	1441495155	-0.734131	0.226807	0.579529	0.271667	1441495155	-0.736023	0.237305	0.571045	0.275452	1441495155	-0.736023	0.237305	0.571045	0.275452	1441495155	-0.736023	0.237305	0.571045	0.275452	1441495155	-0.736023	0.237305	0.571045	0.275452	1441495155	-0.736023	0.237305	0.571045	0.275452	1441495155	-0.736023	0.237305	0.571045	0.275452	1441495155	-0.736023	0.237305	0.571045	0.275452	1441495155	-0.738831	0.244446	0.56311	0.277954	1441495155	-0.738831	0.244446	0.56311	0.277954	1441495155	-0.738831	0.244446	0.56311	0.277954	1441495155	-0.738831	0.244446	0.56311	0.277954	1441495155	-0.738831	0.244446	0.56311	0.277954	1441495155	-0.739929	0.25354	0.55542	0.282288	1441495155	-0.739929	0.25354	0.55542	0.282288	1441495155	-0.739929	0.25354	0.55542	0.282288	1441495155	-0.739929	0.25354	0.55542	0.282288	1441495155	-0.739929	0.25354	0.55542	0.282288	1441495155	-0.739929	0.25354	0.55542	0.282288	1441495155	-0.738892	0.261963	0.549438	0.289063	1441495155	-0.738892	0.261963	0.549438	0.289063	1441495155	-0.738892	0.261963	0.549438	0.289063	1441495155	-0.738892	0.261963	0.549438	0.289063	1441495155	-0.738892	0.261963	0.549438	0.289063	1441495155	-0.738892	0.261963	0.549438	0.289063	1441495155	-0.736755	0.268066	0.545105	0.296875	1441495155	-0.736755	0.268066	0.545105	0.296875	1441495155	-0.736755	0.268066	0.545105	0.296875	1441495155	-0.736755	0.268066	0.545105	0.296875	1441495155	-0.736755	0.268066	0.545105	0.296875	1441495155	-0.736755	0.268066	0.545105	0.296875	1441495155	-0.736023	0.270508	0.542969	0.300476	1441495155	-0.736023	0.270508	0.542969	0.300476	1441495155	-0.736023	0.270508	0.542969	0.300476	1441495156	-0.736023	0.270508	0.542969	0.300476	1441495156	-0.736023	0.270508	0.542969	0.300476	1441495156	-0.736023	0.270508	0.542969	0.300476	1441495156	-0.736389	0.270813	0.542664	0.299805	1441495156	-0.736389	0.270813	0.542664	0.299805	1441495156	-0.736389	0.270813	0.542664	0.299805	1441495156	-0.736389	0.270813	0.542664	0.299805	1441495156	-0.736389	0.270813	0.542664	0.299805	1441495156	-0.736389	0.270813	0.542664	0.299805	1441495156	-0.736389	0.270813	0.542664	0.299805	1441495156	-0.73761	0.26709	0.545349	0.295166	1441495156	-0.73761	0.26709	0.545349	0.295166	1441495156	-0.73761	0.26709	0.545349	0.295166	1441495156	-0.73761	0.26709	0.545349	0.295166	1441495156	-0.73761	0.26709	0.545349	0.295166	1441495156	-0.73761	0.26709	0.545349	0.295166	1441495156	-0.738892	0.259827	0.550537	0.288818	1441495156	-0.738892	0.259827	0.550537	0.288818	1441495156	-0.738892	0.259827	0.550537	0.288818	1441495156	-0.738892	0.259827	0.550537	0.288818	1441495156	-0.738892	0.259827	0.550537	0.288818	1441495156	-0.738892	0.259827	0.550537	0.288818	1441495156	-0.739197	0.251038	0.557739	0.281799	1441495156	-0.739197	0.251038	0.557739	0.281799	1441495156	-0.739197	0.251038	0.557739	0.281799	1441495156	-0.739197	0.251038	0.557739	0.281799	1441495156	-0.739197	0.251038	0.557739	0.281799	1441495156	-0.739197	0.251038	0.557739	0.281799	1441495156	-0.738892	0.243042	0.565125	0.274902	1441495156	-0.738892	0.243042	0.565125	0.274902	1441495156	-0.738892	0.243042	0.565125	0.274902	1441495156	-0.738892	0.243042	0.565125	0.274902	1441495156	-0.738892	0.243042	0.565125	0.274902	1441495156	-0.73761	0.234009	0.573425	0.268921	1441495156	-0.73761	0.234009	0.573425	0.268921	1441495156	-0.73761	0.234009	0.573425	0.268921	1441495156	-0.73761	0.234009	0.573425	0.268921	1441495156	-0.73761	0.234009	0.573425	0.268921	1441495156	-0.73761	0.234009	0.573425	0.268921	1441495156	-0.73584	0.224365	0.582214	0.263123	1441495156	-0.73584	0.224365	0.582214	0.263123	1441495156	-0.73584	0.224365	0.582214	0.263123	1441495156	-0.73584	0.224365	0.582214	0.263123	1441495156	-0.73584	0.224365	0.582214	0.263123	1441495156	-0.73584	0.224365	0.582214	0.263123	1441495156	-0.730774	0.214111	0.593262	0.260986	1441495156	-0.730774	0.214111	0.593262	0.260986	1441495156	-0.730774	0.214111	0.593262	0.260986	1441495156	-0.730774	0.214111	0.593262	0.260986	1441495156	-0.730774	0.214111	0.593262	0.260986	1441495156	-0.730774	0.214111	0.593262	0.260986	1441495156	-0.730774	0.214111	0.593262	0.260986	1441495156	-0.72821	0.204041	0.602173	0.255737	1441495156	-0.72821	0.204041	0.602173	0.255737	1441495156	-0.72821	0.204041	0.602173	0.255737	1441495156	-0.72821	0.204041	0.602173	0.255737	1441495156	-0.72821	0.204041	0.602173	0.255737	1441495156	-0.727661	0.193726	0.608887	0.249512	1441495156	-0.727661	0.193726	0.608887	0.249512	1441495156	-0.727661	0.193726	0.608887	0.249512	1441495156	-0.727661	0.193726	0.608887	0.249512	1441495156	-0.727661	0.187927	0.612976	0.243774	1441495156	-0.727661	0.187927	0.612976	0.243774	1441495156	-0.727661	0.187927	0.612976	0.243774	1441495156	-0.727661	0.187927	0.612976	0.243774	1441495156	-0.728516	0.183472	0.615723	0.237549	1441495156	-0.728516	0.183472	0.615723	0.237549	1441495156	-0.728516	0.183472	0.615723	0.237549	1441495156	-0.728516	0.183472	0.615723	0.237549	1441495156	-0.728516	0.183472	0.615723	0.237549	1441495156	-0.728516	0.183472	0.615723	0.237549	1441495156	-0.728821	0.18457	0.615845	0.235596	1441495156	-0.728821	0.18457	0.615845	0.235596	1441495156	-0.728821	0.18457	0.615845	0.235596	1441495156	-0.728821	0.18457	0.615845	0.235596	1441495156	-0.728821	0.18457	0.615845	0.235596	1441495156	-0.728821	0.18457	0.615845	0.235596	1441495156	-0.728455	0.189453	0.614014	0.237488	1441495156	-0.728455	0.189453	0.614014	0.237488	1441495156	-0.728455	0.189453	0.614014	0.237488	1441495156	-0.728455	0.189453	0.614014	0.237488	1441495156	-0.728455	0.189453	0.614014	0.237488	1441495156	-0.728149	0.196167	0.610901	0.241028	1441495156	-0.728149	0.196167	0.610901	0.241028	1441495156	-0.728149	0.196167	0.610901	0.241028	1441495156	-0.728149	0.196167	0.610901	0.241028	1441495156	-0.728149	0.196167	0.610901	0.241028	1441495156	-0.728149	0.196167	0.610901	0.241028	1441495156	-0.728638	0.203552	0.606018	0.245667	1441495156	-0.728638	0.203552	0.606018	0.245667	1441495156	-0.728638	0.203552	0.606018	0.245667	1441495156	-0.728638	0.203552	0.606018	0.245667	1441495156	-0.728882	0.215088	0.59906	0.252258	1441495156	-0.728882	0.215088	0.59906	0.252258	1441495156	-0.728882	0.215088	0.59906	0.252258	1441495156	-0.728882	0.215088	0.59906	0.252258	1441495156	-0.728882	0.215088	0.59906	0.252258	1441495156	-0.728882	0.215088	0.59906	0.252258	1441495156	-0.728271	0.227783	0.591187	0.261047	1441495156	-0.728271	0.227783	0.591187	0.261047	1441495156	-0.728271	0.227783	0.591187	0.261047	1441495157	-0.728271	0.227783	0.591187	0.261047	1441495157	-0.728271	0.227783	0.591187	0.261047	1441495157	-0.728271	0.227783	0.591187	0.261047	1441495157	-0.727295	0.240601	0.582581	0.271545	1441495157	-0.727295	0.240601	0.582581	0.271545	1441495157	-0.727295	0.240601	0.582581	0.271545	1441495157	-0.727295	0.240601	0.582581	0.271545	1441495157	-0.727295	0.240601	0.582581	0.271545	1441495157	-0.727295	0.240601	0.582581	0.271545	1441495157	-0.72583	0.25354	0.573425	0.282898	1441495157	-0.72583	0.25354	0.573425	0.282898	1441495157	-0.72583	0.25354	0.573425	0.282898	1441495157	-0.72583	0.25354	0.573425	0.282898	1441495157	-0.72583	0.25354	0.573425	0.282898	1441495157	-0.72583	0.25354	0.573425	0.282898	1441495157	-0.725586	0.263245	0.565125	0.29126	1441495157	-0.725586	0.263245	0.565125	0.29126	1441495157	-0.725586	0.263245	0.565125	0.29126	1441495157	-0.725586	0.263245	0.565125	0.29126	1441495157	-0.725586	0.263245	0.565125	0.29126	1441495157	-0.725586	0.263245	0.565125	0.29126	1441495157	-0.72467	0.271606	0.558655	0.298218	1441495157	-0.72467	0.271606	0.558655	0.298218	1441495157	-0.72467	0.271606	0.558655	0.298218	1441495157	-0.72467	0.271606	0.558655	0.298218	1441495157	-0.72467	0.271606	0.558655	0.298218	1441495157	-0.72467	0.271606	0.558655	0.298218	1441495157	-0.723999	0.279541	0.552856	0.303345	1441495157	-0.723999	0.279541	0.552856	0.303345	1441495157	-0.723999	0.279541	0.552856	0.303345	1441495157	-0.723999	0.279541	0.552856	0.303345	1441495157	-0.723999	0.279541	0.552856	0.303345	1441495157	-0.723999	0.279541	0.552856	0.303345	1441495157	-0.722839	0.285889	0.548645	0.307861	1441495157	-0.722839	0.285889	0.548645	0.307861	1441495157	-0.722839	0.285889	0.548645	0.307861	1441495157	-0.722839	0.285889	0.548645	0.307861	1441495157	-0.722839	0.285889	0.548645	0.307861	1441495157	-0.721619	0.289063	0.546387	0.311646	1441495157	-0.721619	0.289063	0.546387	0.311646	1441495157	-0.721619	0.289063	0.546387	0.311646	1441495157	-0.721619	0.289063	0.546387	0.311646	1441495157	-0.721619	0.289063	0.546387	0.311646	1441495157	-0.721619	0.289063	0.546387	0.311646	1441495157	-0.721313	0.289795	0.545654	0.312988	1441495157	-0.721313	0.289795	0.545654	0.312988	1441495157	-0.721313	0.289795	0.545654	0.312988	1441495157	-0.721313	0.289795	0.545654	0.312988	1441495157	-0.721313	0.289795	0.545654	0.312988	1441495157	-0.721313	0.289795	0.545654	0.312988	1441495157	-0.723572	0.286804	0.546387	0.309204	1441495157	-0.723572	0.286804	0.546387	0.309204	1441495157	-0.723572	0.286804	0.546387	0.309204	1441495157	-0.723572	0.286804	0.546387	0.309204	1441495157	-0.723572	0.286804	0.546387	0.309204	1441495157	-0.726013	0.282776	0.54834	0.30365	1441495157	-0.726013	0.282776	0.54834	0.30365	1441495157	-0.726013	0.282776	0.54834	0.30365	1441495157	-0.726013	0.282776	0.54834	0.30365	1441495157	-0.726013	0.282776	0.54834	0.30365	1441495157	-0.726013	0.282776	0.54834	0.30365	1441495157	-0.726013	0.282776	0.54834	0.30365	1441495157	-0.728333	0.27301	0.554138	0.296448	1441495157	-0.728333	0.27301	0.554138	0.296448	1441495157	-0.728333	0.27301	0.554138	0.296448	1441495157	-0.728333	0.27301	0.554138	0.296448	1441495157	-0.728333	0.27301	0.554138	0.296448	1441495157	-0.726685	0.265259	0.560974	0.294739	1441495157	-0.726685	0.265259	0.560974	0.294739	1441495157	-0.726685	0.265259	0.560974	0.294739	1441495157	-0.726685	0.265259	0.560974	0.294739	1441495157	-0.726685	0.265259	0.560974	0.294739	1441495157	-0.726685	0.265259	0.560974	0.294739	1441495157	-0.723633	0.261536	0.566772	0.294617	1441495157	-0.723633	0.261536	0.566772	0.294617	1441495157	-0.723633	0.261536	0.566772	0.294617	1441495157	-0.723633	0.261536	0.566772	0.294617	1441495157	-0.723633	0.261536	0.566772	0.294617	1441495157	-0.723633	0.261536	0.566772	0.294617	1441495157	-0.72168	0.250977	0.57605	0.290466	1441495157	-0.72168	0.250977	0.57605	0.290466	1441495157	-0.72168	0.250977	0.57605	0.290466	1441495157	-0.72168	0.250977	0.57605	0.290466	1441495157	-0.72168	0.250977	0.57605	0.290466	1441495157	-0.72168	0.250977	0.57605	0.290466	1441495157	-0.718262	0.245605	0.58252	0.290527	1441495157	-0.718262	0.245605	0.58252	0.290527	1441495157	-0.718262	0.245605	0.58252	0.290527	1441495157	-0.718262	0.245605	0.58252	0.290527	1441495157	-0.718262	0.245605	0.58252	0.290527	1441495157	-0.718262	0.245605	0.58252	0.290527	1441495157	-0.718262	0.245605	0.58252	0.290527	1441495157	-0.718323	0.239685	0.586914	0.286499	1441495157	-0.718323	0.239685	0.586914	0.286499	1441495157	-0.718323	0.239685	0.586914	0.286499	1441495157	-0.718323	0.239685	0.586914	0.286499	1441495157	-0.718323	0.239685	0.586914	0.286499	1441495157	-0.718323	0.239685	0.586914	0.286499	1441495157	-0.719116	0.231384	0.592468	0.279846	1441495157	-0.719116	0.231384	0.592468	0.279846	1441495157	-0.719116	0.231384	0.592468	0.279846	1441495157	-0.719116	0.231384	0.592468	0.279846	1441495157	-0.721436	0.221436	0.598083	0.269836	1441495157	-0.721436	0.221436	0.598083	0.269836	1441495157	-0.721436	0.221436	0.598083	0.269836	1441495157	-0.721436	0.221436	0.598083	0.269836	1441495157	-0.721436	0.221436	0.598083	0.269836	1441495158	-0.721436	0.221436	0.598083	0.269836	1441495158	-0.723755	0.215942	0.600708	0.262085	1441495158	-0.723755	0.215942	0.600708	0.262085	1441495158	-0.723755	0.215942	0.600708	0.262085	1441495158	-0.723755	0.215942	0.600708	0.262085	1441495158	-0.723755	0.215942	0.600708	0.262085	1441495158	-0.725159	0.215698	0.601318	0.25708	1441495158	-0.725159	0.215698	0.601318	0.25708	1441495158	-0.725159	0.215698	0.601318	0.25708	1441495158	-0.725159	0.215698	0.601318	0.25708	1441495158	-0.725159	0.215698	0.601318	0.25708	1441495158	-0.725159	0.215698	0.601318	0.25708	1441495158	-0.72522	0.217224	0.601501	0.254944	1441495158	-0.72522	0.217224	0.601501	0.254944	1441495158	-0.72522	0.217224	0.601501	0.254944	1441495158	-0.72522	0.217224	0.601501	0.254944	1441495158	-0.72522	0.217224	0.601501	0.254944	1441495158	-0.72522	0.217224	0.601501	0.254944	1441495158	-0.725098	0.219971	0.600037	0.256348	1441495158	-0.725098	0.219971	0.600037	0.256348	1441495158	-0.725098	0.219971	0.600037	0.256348	1441495158	-0.725098	0.219971	0.600037	0.256348	1441495158	-0.725098	0.219971	0.600037	0.256348	1441495158	-0.724365	0.22699	0.595642	0.262573	1441495158	-0.724365	0.22699	0.595642	0.262573	1441495158	-0.724365	0.22699	0.595642	0.262573	1441495158	-0.724365	0.22699	0.595642	0.262573	1441495158	-0.724365	0.22699	0.595642	0.262573	1441495158	-0.723755	0.233582	0.591248	0.268494	1441495158	-0.723755	0.233582	0.591248	0.268494	1441495158	-0.723755	0.233582	0.591248	0.268494	1441495158	-0.723755	0.233582	0.591248	0.268494	1441495158	-0.723755	0.233582	0.591248	0.268494	1441495158	-0.723755	0.233582	0.591248	0.268494	1441495158	-0.723755	0.233582	0.591248	0.268494	1441495158	-0.723083	0.240967	0.586487	0.273987	1441495158	-0.723083	0.240967	0.586487	0.273987	1441495158	-0.723083	0.240967	0.586487	0.273987	1441495158	-0.723083	0.240967	0.586487	0.273987	1441495158	-0.723083	0.240967	0.586487	0.273987	1441495158	-0.723083	0.240967	0.586487	0.273987	1441495158	-0.723572	0.248596	0.580139	0.279297	1441495158	-0.723572	0.248596	0.580139	0.279297	1441495158	-0.723572	0.248596	0.580139	0.279297	1441495158	-0.723572	0.248596	0.580139	0.279297	1441495158	-0.723572	0.248596	0.580139	0.279297	1441495158	-0.723572	0.248596	0.580139	0.279297	1441495158	-0.723572	0.25824	0.572876	0.285583	1441495158	-0.723572	0.25824	0.572876	0.285583	1441495158	-0.723572	0.25824	0.572876	0.285583	1441495158	-0.723572	0.25824	0.572876	0.285583	1441495158	-0.723572	0.25824	0.572876	0.285583	1441495158	-0.723572	0.25824	0.572876	0.285583	1441495158	-0.722717	0.266052	0.566895	0.292419	1441495158	-0.722717	0.266052	0.566895	0.292419	1441495158	-0.722717	0.266052	0.566895	0.292419	1441495158	-0.722717	0.266052	0.566895	0.292419	1441495158	-0.722717	0.266052	0.566895	0.292419	1441495158	-0.722717	0.266052	0.566895	0.292419	1441495158	-0.721008	0.278442	0.558594	0.300964	1441495158	-0.721008	0.278442	0.558594	0.300964	1441495158	-0.721008	0.278442	0.558594	0.300964	1441495158	-0.721008	0.278442	0.558594	0.300964	1441495158	-0.721008	0.278442	0.558594	0.300964	1441495158	-0.721008	0.278442	0.558594	0.300964	1441495158	-0.719177	0.28717	0.551819	0.309448	1441495158	-0.719177	0.28717	0.551819	0.309448	1441495158	-0.719177	0.28717	0.551819	0.309448	1441495158	-0.719177	0.28717	0.551819	0.309448	1441495158	-0.719177	0.28717	0.551819	0.309448	1441495158	-0.719177	0.28717	0.551819	0.309448	1441495158	-0.717651	0.293274	0.546936	0.315857	1441495158	-0.717651	0.293274	0.546936	0.315857	1441495158	-0.717651	0.293274	0.546936	0.315857	1441495158	-0.717651	0.293274	0.546936	0.315857	1441495158	-0.717651	0.293274	0.546936	0.315857	1441495158	-0.717651	0.293274	0.546936	0.315857	1441495158	-0.71814	0.296936	0.543213	0.31781	1441495158	-0.71814	0.296936	0.543213	0.31781	1441495158	-0.71814	0.296936	0.543213	0.31781	1441495158	-0.71814	0.296936	0.543213	0.31781	1441495158	-0.71814	0.296936	0.543213	0.31781	1441495158	-0.71814	0.296936	0.543213	0.31781	1441495158	-0.719788	0.297119	0.54187	0.316284	1441495158	-0.719788	0.297119	0.54187	0.316284	1441495158	-0.719788	0.297119	0.54187	0.316284	1441495158	-0.719788	0.297119	0.54187	0.316284	1441495158	-0.719788	0.297119	0.54187	0.316284	1441495158	-0.719788	0.297119	0.54187	0.316284	1441495158	-0.722534	0.292664	0.543884	0.310669	1441495158	-0.722534	0.292664	0.543884	0.310669	1441495158	-0.722534	0.292664	0.543884	0.310669	1441495158	-0.722534	0.292664	0.543884	0.310669	1441495158	-0.722534	0.292664	0.543884	0.310669	1441495158	-0.722534	0.292664	0.543884	0.310669	1441495158	-0.72583	0.283691	0.549011	0.302063	1441495158	-0.72583	0.283691	0.549011	0.302063	1441495158	-0.72583	0.283691	0.549011	0.302063	1441495158	-0.72583	0.283691	0.549011	0.302063	1441495158	-0.72583	0.283691	0.549011	0.302063	1441495158	-0.72583	0.283691	0.549011	0.302063	1441495158	-0.72583	0.283691	0.549011	0.302063	1441495158	-0.727905	0.275208	0.555054	0.293823	1441495158	-0.727905	0.275208	0.555054	0.293823	1441495158	-0.727905	0.275208	0.555054	0.293823	1441495158	-0.727905	0.275208	0.555054	0.293823	1441495158	-0.727905	0.275208	0.555054	0.293823	1441495158	-0.727905	0.275208	0.555054	0.293823	1441495159	-0.729004	0.266052	0.562378	0.285522	1441495159	-0.729004	0.266052	0.562378	0.285522	1441495159	-0.729004	0.266052	0.562378	0.285522	1441495159	-0.729004	0.266052	0.562378	0.285522	1441495159	-0.729004	0.266052	0.562378	0.285522	1441495159	-0.729004	0.266052	0.562378	0.285522	1441495159	-0.729004	0.266052	0.562378	0.285522	1441495159	-0.729736	0.256226	0.569824	0.277649	1441495159	-0.729736	0.256226	0.569824	0.277649	1441495159	-0.729736	0.256226	0.569824	0.277649	1441495159	-0.729736	0.256226	0.569824	0.277649	1441495159	-0.729736	0.256226	0.569824	0.277649	1441495159	-0.729736	0.256226	0.569824	0.277649	1441495159	-0.728271	0.247681	0.578064	0.272278	1441495159	-0.728271	0.247681	0.578064	0.272278	1441495159	-0.728271	0.247681	0.578064	0.272278	1441495159	-0.728271	0.247681	0.578064	0.272278	1441495159	-0.728271	0.247681	0.578064	0.272278	1441495159	-0.728271	0.247681	0.578064	0.272278	1441495159	-0.726257	0.238342	0.586731	0.267395	1441495159	-0.726257	0.238342	0.586731	0.267395	1441495159	-0.726257	0.238342	0.586731	0.267395	1441495159	-0.726257	0.238342	0.586731	0.267395	1441495159	-0.726257	0.238342	0.586731	0.267395	1441495159	-0.726257	0.238342	0.586731	0.267395	1441495159	-0.724731	0.232544	0.592163	0.264587	1441495159	-0.724731	0.232544	0.592163	0.264587	1441495159	-0.724731	0.232544	0.592163	0.264587	1441495159	-0.724731	0.232544	0.592163	0.264587	1441495159	-0.724731	0.232544	0.592163	0.264587	1441495159	-0.724731	0.232544	0.592163	0.264587	1441495159	-0.724731	0.232544	0.592163	0.264587	1441495159	-0.724365	0.226868	0.596252	0.261353	1441495159	-0.724365	0.226868	0.596252	0.261353	1441495159	-0.724365	0.226868	0.596252	0.261353	1441495159	-0.724365	0.226868	0.596252	0.261353	1441495159	-0.724365	0.226868	0.596252	0.261353	1441495159	-0.72467	0.2229	0.598511	0.258728	1441495159	-0.72467	0.2229	0.598511	0.258728	1441495159	-0.72467	0.2229	0.598511	0.258728	1441495159	-0.72467	0.2229	0.598511	0.258728	1441495159	-0.72467	0.2229	0.598511	0.258728	1441495159	-0.72467	0.2229	0.598511	0.258728	1441495159	-0.725708	0.218079	0.600464	0.255371	1441495159	-0.725708	0.218079	0.600464	0.255371	1441495159	-0.725708	0.218079	0.600464	0.255371	1441495159	-0.725708	0.218079	0.600464	0.255371	1441495159	-0.725708	0.218079	0.600464	0.255371	1441495159	-0.725708	0.218079	0.600464	0.255371	1441495159	-0.726746	0.215759	0.601074	0.252991	1441495159	-0.726746	0.215759	0.601074	0.252991	1441495159	-0.726746	0.215759	0.601074	0.252991	1441495159	-0.726746	0.215759	0.601074	0.252991	1441495159	-0.726746	0.215759	0.601074	0.252991	1441495159	-0.726746	0.215759	0.601074	0.252991	1441495159	-0.72699	0.218506	0.599365	0.253967	1441495159	-0.72699	0.218506	0.599365	0.253967	1441495159	-0.72699	0.218506	0.599365	0.253967	1441495159	-0.72699	0.218506	0.599365	0.253967	1441495159	-0.72699	0.218506	0.599365	0.253967	1441495159	-0.72699	0.218506	0.599365	0.253967	1441495159	-0.72699	0.218506	0.599365	0.253967	1441495159	-0.726563	0.223511	0.596741	0.256836	1441495159	-0.726563	0.223511	0.596741	0.256836	1441495159	-0.726563	0.223511	0.596741	0.256836	1441495159	-0.726563	0.223511	0.596741	0.256836	1441495159	-0.726563	0.223511	0.596741	0.256836	1441495159	-0.726563	0.223511	0.596741	0.256836	1441495159	-0.726135	0.228821	0.593567	0.260986	1441495159	-0.726135	0.228821	0.593567	0.260986	1441495159	-0.726135	0.228821	0.593567	0.260986	1441495159	-0.726135	0.228821	0.593567	0.260986	1441495159	-0.726135	0.228821	0.593567	0.260986	1441495159	-0.725281	0.235901	0.588928	0.267456	1441495159	-0.725281	0.235901	0.588928	0.267456	1441495159	-0.725281	0.235901	0.588928	0.267456	1441495159	-0.725281	0.235901	0.588928	0.267456	1441495159	-0.725281	0.235901	0.588928	0.267456	1441495159	-0.725281	0.235901	0.588928	0.267456	1441495159	-0.724182	0.24469	0.583252	0.274719	1441495159	-0.724182	0.24469	0.583252	0.274719	1441495159	-0.724182	0.24469	0.583252	0.274719	1441495159	-0.724182	0.24469	0.583252	0.274719	1441495159	-0.724182	0.24469	0.583252	0.274719	1441495159	-0.724182	0.24469	0.583252	0.274719	1441495159	-0.723572	0.253113	0.577515	0.280701	1441495159	-0.723572	0.253113	0.577515	0.280701	1441495159	-0.723572	0.253113	0.577515	0.280701	1441495159	-0.723572	0.253113	0.577515	0.280701	1441495159	-0.723572	0.253113	0.577515	0.280701	1441495159	-0.723572	0.253113	0.577515	0.280701	1441495159	-0.723572	0.260864	0.571899	0.285217	1441495159	-0.723572	0.260864	0.571899	0.285217	1441495159	-0.723572	0.260864	0.571899	0.285217	1441495159	-0.723572	0.260864	0.571899	0.285217	1441495159	-0.723572	0.260864	0.571899	0.285217	1441495159	-0.723572	0.260864	0.571899	0.285217	1441495159	-0.724731	0.266663	0.565979	0.288513	1441495159	-0.724731	0.266663	0.565979	0.288513	1441495159	-0.724731	0.266663	0.565979	0.288513	1441495159	-0.724731	0.266663	0.565979	0.288513	1441495159	-0.724731	0.266663	0.565979	0.288513	1441495159	-0.724731	0.266663	0.565979	0.288513	1441495159	-0.723877	0.276184	0.559082	0.295288	1441495159	-0.723877	0.276184	0.559082	0.295288	1441495159	-0.723877	0.276184	0.559082	0.295288	1441495159	-0.723877	0.276184	0.559082	0.295288	1441495159	-0.724609	0.283813	0.55188	0.299622	1441495160	-0.724609	0.283813	0.55188	0.299622	1441495160	-0.724609	0.283813	0.55188	0.299622	1441495160	-0.724609	0.283813	0.55188	0.299622	1441495160	-0.724609	0.283813	0.55188	0.299622	1441495160	-0.724609	0.283813	0.55188	0.299622	1441495160	-0.724609	0.283813	0.55188	0.299622	1441495160	-0.722473	0.292419	0.546448	0.306396	1441495160	-0.722473	0.292419	0.546448	0.306396	1441495160	-0.722473	0.292419	0.546448	0.306396	1441495160	-0.722473	0.292419	0.546448	0.306396	1441495160	-0.722473	0.292419	0.546448	0.306396	1441495160	-0.721375	0.298035	0.542419	0.31073	1441495160	-0.721375	0.298035	0.542419	0.31073	1441495160	-0.721375	0.298035	0.542419	0.31073	1441495160	-0.721375	0.298035	0.542419	0.31073	1441495160	-0.721375	0.298035	0.542419	0.31073	1441495160	-0.721375	0.298035	0.542419	0.31073	1441495160	-0.721375	0.298035	0.542419	0.31073	1441495160	-0.721252	0.300537	0.540283	0.312317	1441495160	-0.721252	0.300537	0.540283	0.312317	1441495160	-0.721252	0.300537	0.540283	0.312317	1441495160	-0.721252	0.300537	0.540283	0.312317	1441495160	-0.721252	0.300537	0.540283	0.312317	1441495160	-0.721252	0.300537	0.540283	0.312317	1441495160	-0.722046	0.301086	0.53949	0.311218	1441495160	-0.722046	0.301086	0.53949	0.311218	1441495160	-0.722046	0.301086	0.53949	0.311218	1441495160	-0.722046	0.301086	0.53949	0.311218	1441495160	-0.722046	0.301086	0.53949	0.311218	1441495160	-0.722046	0.301086	0.53949	0.311218	1441495160	-0.723511	0.30011	0.539917	0.308105	1441495160	-0.723511	0.30011	0.539917	0.308105	1441495160	-0.723511	0.30011	0.539917	0.308105	1441495160	-0.723511	0.30011	0.539917	0.308105	1441495160	-0.723511	0.30011	0.539917	0.308105	1441495160	-0.723511	0.30011	0.539917	0.308105	1441495160	-0.724365	0.296692	0.543152	0.303711	1441495160	-0.724365	0.296692	0.543152	0.303711	1441495160	-0.724365	0.296692	0.543152	0.303711	1441495160																																																																																																																																																																																																																																																																																																																																																																																																																																																																																																																																																																																																																																																																																																																																																																																																																																																																																																																																																																																																																																																																																																																																																																																																																																																																																																																	
-0.653015	0.370056	0.393005	0.531189	1441495162	-0.653015	0.370056	0.393005	0.531189	1441495162	-0.653015	0.370056	0.393005	0.531189	1441495162	-0.653015	0.370056	0.393005	0.531189	1441495162	-0.653015	0.370056	0.393005	0.531189	1441495162	-0.653015	0.370056	0.393005	0.531189	1441495162	-0.653015	0.370056	0.393005	0.531189	1441495162	-0.643311	0.382751	0.349121	0.563721	1441495162	-0.643311	0.382751	0.349121	0.563721	1441495162	-0.643311	0.382751	0.349121	0.563721	1441495162	-0.643311	0.382751	0.349121	0.563721	1441495162	-0.643311	0.382751	0.349121	0.563721	1441495162	-0.643311	0.382751	0.349121	0.563721	1441495162	-0.647034	0.385071	0.316528	0.576965	1441495162	-0.647034	0.385071	0.316528	0.576965	1441495162	-0.647034	0.385071	0.316528	0.576965	1441495162	-0.647034	0.385071	0.316528	0.576965	1441495163	-0.647034	0.385071	0.316528	0.576965	1441495163	-0.647034	0.385071	0.316528	0.576965	1441495163	-0.665283	0.392212	0.284607	0.567871	1441495163	-0.665283	0.392212	0.284607	0.567871	1441495163	-0.665283	0.392212	0.284607	0.567871	1441495163	-0.665283	0.392212	0.284607	0.567871	1441495163	-0.665283	0.392212	0.284607	0.567871	1441495163	-0.665283	0.392212	0.284607	0.567871	1441495163	-0.665283	0.392212	0.284607	0.567871	1441495163	-0.693604	0.40448	0.251282	0.540527	1441495163	-0.693604	0.40448	0.251282	0.540527	1441495163	-0.693604	0.40448	0.251282	0.540527	1441495163	-0.693604	0.40448	0.251282	0.540527	1441495163	-0.693604	0.40448	0.251282	0.540527	1441495163	-0.693604	0.40448	0.251282	0.540527	1441495163	-0.730042	0.417114	0.217407	0.495789	1441495163	-0.730042	0.417114	0.217407	0.495789	1441495163	-0.730042	0.417114	0.217407	0.495789	1441495163	-0.730042	0.417114	0.217407	0.495789	1441495163	-0.730042	0.417114	0.217407	0.495789	1441495163	-0.730042	0.417114	0.217407	0.495789	1441495163	-0.730042	0.417114	0.217407	0.495789	1441495163	-0.771179	0.422668	0.186218	0.43811	1441495163	-0.771179	0.422668	0.186218	0.43811	1441495163	-0.771179	0.422668	0.186218	0.43811	1441495163	-0.771179	0.422668	0.186218	0.43811	1441495163	-0.771179	0.422668	0.186218	0.43811	1441495163	-0.815552	0.41449	0.161804	0.369934	1441495163	-0.815552	0.41449	0.161804	0.369934	1441495163	-0.815552	0.41449	0.161804	0.369934	1441495163	-0.815552	0.41449	0.161804	0.369934	1441495163	-0.815552	0.41449	0.161804	0.369934	1441495163	-0.815552	0.41449	0.161804	0.369934	1441495163	-0.815552	0.41449	0.161804	0.369934	1441495163	-0.859985	0.388611	0.144592	0.297424	1441495163	-0.859985	0.388611	0.144592	0.297424	1441495163	-0.859985	0.388611	0.144592	0.297424	1441495163	-0.859985	0.388611	0.144592	0.297424	1441495163	-0.859985	0.388611	0.144592	0.297424	1441495163	-0.859985	0.388611	0.144592	0.297424	1441495163	-0.897766	0.355286	0.12738	0.227173	1441495163	-0.897766	0.355286	0.12738	0.227173	1441495163	-0.897766	0.355286	0.12738	0.227173	1441495163	-0.897766	0.355286	0.12738	0.227173	1441495163	-0.897766	0.355286	0.12738	0.227173	1441495163	-0.926697	0.320618	0.106323	0.164795	1441495163	-0.926697	0.320618	0.106323	0.164795	1441495163	-0.926697	0.320618	0.106323	0.164795	1441495163	-0.926697	0.320618	0.106323	0.164795	1441495163	-0.949036	0.28656	0.077148	0.106445	1441495163	-0.949036	0.28656	0.077148	0.106445	1441495163	-0.949036	0.28656	0.077148	0.106445	1441495163	-0.949036	0.28656	0.077148	0.106445	1441495163	-0.949036	0.28656	0.077148	0.106445	1441495163	-0.949036	0.28656	0.077148	0.106445	1441495163	-0.949036	0.28656	0.077148	0.106445	1441495163	-0.964966	0.253723	0.043091	0.051636	1441495163	-0.964966	0.253723	0.043091	0.051636	1441495163	-0.964966	0.253723	0.043091	0.051636	1441495163	-0.964966	0.253723	0.043091	0.051636	1441495163	-0.964966	0.253723	0.043091	0.051636	1441495163	-0.964966	0.253723	0.043091	0.051636	1441495163	-0.981445	0.191284	0.013184	-0.001343	1441495163	-0.981445	0.191284	0.013184	-0.001343	1441495163	-0.981445	0.191284	0.013184	-0.001343	1441495163	-0.981445	0.191284	0.013184	-0.001343	1441495163	-0.989624	0.140137	-0.005249	-0.032349	1441495163	-0.989624	0.140137	-0.005249	-0.032349	1441495163	-0.989624	0.140137	-0.005249	-0.032349	1441495163	-0.989624	0.140137	-0.005249	-0.032349	1441495163	-0.989624	0.140137	-0.005249	-0.032349	1441495163	-0.989624	0.140137	-0.005249	-0.032349	1441495163	-0.988037	0.147827	-0.009888	-0.044189	1441495163	-0.988037	0.147827	-0.009888	-0.044189	1441495163	-0.988037	0.147827	-0.009888	-0.044189	1441495163	-0.988037	0.147827	-0.009888	-0.044189	1441495163	-0.988037	0.147827	-0.009888	-0.044189	1441495163	-0.988037	0.147827	-0.009888	-0.044189	1441495163	-0.990417	0.133179	-0.002991	-0.036621	1441495163	-0.990417	0.133179	-0.002991	-0.036621	1441495163	-0.990417	0.133179	-0.002991	-0.036621	1441495163	-0.990417	0.133179	-0.002991	-0.036621	1441495163	-0.990417	0.133179	-0.002991	-0.036621	1441495163	-0.990417	0.133179	-0.002991	-0.036621	1441495163	-0.99054	0.136414	0.010681	-0.010986	1441495163	-0.99054	0.136414	0.010681	-0.010986	1441495163	-0.99054	0.136414	0.010681	-0.010986	1441495163	-0.99054	0.136414	0.010681	-0.010986	1441495163	-0.99054	0.136414	0.010681	-0.010986	1441495163	-0.99054	0.136414	0.010681	-0.010986	1441495163	-0.99054	0.136414	0.010681	-0.010986	1441495163	-0.983704	0.175293	0.027588	0.02887	1441495163	-0.983704	0.175293	0.027588	0.02887	1441495163	-0.983704	0.175293	0.027588	0.02887	1441495163	-0.983704	0.175293	0.027588	0.02887	1441495163	-0.983704	0.175293	0.027588	0.02887	1441495163	-0.983704	0.175293	0.027588	0.02887	1441495163	-0.977173	0.190918	0.050964	0.07843	1441495163	-0.977173	0.190918	0.050964	0.07843	1441495163	-0.977173	0.190918	0.050964	0.07843	1441495163	-0.977173	0.190918	0.050964	0.07843	1441495163	-0.977173	0.190918	0.050964	0.07843	1441495163	-0.977173	0.190918	0.050964	0.07843	1441495163	-0.967957	0.196594	0.081055	0.133911	1441495163	-0.967957	0.196594	0.081055	0.133911	1441495163	-0.967957	0.196594	0.081055	0.133911	1441495163	-0.967957	0.196594	0.081055	0.133911	1441495163	-0.967957	0.196594	0.081055	0.133911	1441495163	-0.967957	0.196594	0.081055	0.133911	1441495164	-0.951538	0.212402	0.105774	0.195801	1441495164	-0.951538	0.212402	0.105774	0.195801	1441495164	-0.951538	0.212402	0.105774	0.195801	1441495164	-0.951538	0.212402	0.105774	0.195801	1441495164	-0.951538	0.212402	0.105774	0.195801	1441495164	-0.951538	0.212402	0.105774	0.195801	1441495164	-0.951538	0.212402	0.105774	0.195801	1441495164	-0.92749	0.235901	0.126038	0.261292	1441495164	-0.92749	0.235901	0.126038	0.261292	1441495164	-0.92749	0.235901	0.126038	0.261292	1441495164	-0.92749	0.235901	0.126038	0.261292	1441495164	-0.92749	0.235901	0.126038	0.261292	1441495164	-0.92749	0.235901	0.126038	0.261292	1441495164	-0.89563	0.266296	0.133972	0.3302	1441495164	-0.89563	0.266296	0.133972	0.3302	1441495164	-0.89563	0.266296	0.133972	0.3302	1441495164	-0.89563	0.266296	0.133972	0.3302	1441495164	-0.89563	0.266296	0.133972	0.3302	1441495164	-0.855591	0.293457	0.140259	0.40271	1441495164	-0.855591	0.293457	0.140259	0.40271	1441495164	-0.855591	0.293457	0.140259	0.40271	1441495164	-0.855591	0.293457	0.140259	0.40271	1441495164	-0.855591	0.293457	0.140259	0.40271	1441495164	-0.855591	0.293457	0.140259	0.40271	1441495164	-0.855591	0.293457	0.140259	0.40271	1441495164	-0.812744	0.314148	0.147461	0.468018	1441495164	-0.812744	0.314148	0.147461	0.468018	1441495164	-0.812744	0.314148	0.147461	0.468018	1441495164	-0.812744	0.314148	0.147461	0.468018	1441495164	-0.812744	0.314148	0.147461	0.468018	1441495164	-0.812744	0.314148	0.147461	0.468018	1441495164	-0.775452	0.326782	0.153442	0.518005	1441495164	-0.775452	0.326782	0.153442	0.518005	1441495164	-0.775452	0.326782	0.153442	0.518005	1441495164	-0.775452	0.326782	0.153442	0.518005	1441495164	-0.775452	0.326782	0.153442	0.518005	1441495164	-0.775452	0.326782	0.153442	0.518005	1441495164	-0.746521	0.335205	0.158264	0.55249	1441495164	-0.746521	0.335205	0.158264	0.55249	1441495164	-0.746521	0.335205	0.158264	0.55249	1441495164	-0.746521	0.335205	0.158264	0.55249	1441495164	-0.746521	0.335205	0.158264	0.55249	1441495164	-0.746521	0.335205	0.158264	0.55249	1441495164	-0.731506	0.345886	0.154358	0.566956	1441495164	-0.731506	0.345886	0.154358	0.566956	1441495164	-0.731506	0.345886	0.154358	0.566956	1441495164	-0.731506	0.345886	0.154358	0.566956	1441495164	-0.731506	0.345886	0.154358	0.566956	1441495164	-0.731506	0.345886	0.154358	0.566956	1441495164	-0.733215	0.35791	0.141785	0.560547	1441495164	-0.733215	0.35791	0.141785	0.560547	1441495164	-0.733215	0.35791	0.141785	0.560547	1441495164	-0.733215	0.35791	0.141785	0.560547	1441495164	-0.733215	0.35791	0.141785	0.560547	1441495164	-0.748901	0.372986	0.128662	0.53241	1441495164	-0.748901	0.372986	0.128662	0.53241	1441495164	-0.748901	0.372986	0.128662	0.53241	1441495164	-0.748901	0.372986	0.128662	0.53241	1441495164	-0.748901	0.372986	0.128662	0.53241	1441495164	-0.748901	0.372986	0.128662	0.53241	1441495164	-0.775635	0.389404	0.119812	0.482056	1441495164	-0.775635	0.389404	0.119812	0.482056	1441495164	-0.775635	0.389404	0.119812	0.482056	1441495164	-0.775635	0.389404	0.119812	0.482056	1441495164	-0.775635	0.389404	0.119812	0.482056	1441495164	-0.809692	0.396973	0.115356	0.416504	1441495164	-0.809692	0.396973	0.115356	0.416504	1441495164	-0.809692	0.396973	0.115356	0.416504	1441495164	-0.809692	0.396973	0.115356	0.416504	1441495164	-0.809692	0.396973	0.115356	0.416504	1441495164	-0.847717	0.389648	0.113586	0.341614	1441495164	-0.847717	0.389648	0.113586	0.341614	1441495164	-0.847717	0.389648	0.113586	0.341614	1441495164	-0.847717	0.389648	0.113586	0.341614	1441495164	-0.882629	0.369202	0.109558	0.269531	1441495164	-0.882629	0.369202	0.109558	0.269531	1441495164	-0.882629	0.369202	0.109558	0.269531	1441495164	-0.882629	0.369202	0.109558	0.269531	1441495164	-0.882629	0.369202	0.109558	0.269531	1441495164	-0.882629	0.369202	0.109558	0.269531	1441495164	-0.912354	0.340759	0.100464	0.203491	1441495164	-0.912354	0.340759	0.100464	0.203491	1441495164	-0.912354	0.340759	0.100464	0.203491	1441495164	-0.912354	0.340759	0.100464	0.203491	1441495164	-0.912354	0.340759	0.100464	0.203491	1441495164	-0.93634	0.31012	0.08313	0.142334	1441495164	-0.93634	0.31012	0.08313	0.142334	1441495164	-0.93634	0.31012	0.08313	0.142334	1441495164	-0.93634	0.31012	0.08313	0.142334	1441495164	-0.93634	0.31012	0.08313	0.142334	1441495164	-0.93634	0.31012	0.08313	0.142334	1441495164	-0.953552	0.282898	0.054443	0.08844	1441495164	-0.953552	0.282898	0.054443	0.08844	1441495164	-0.953552	0.282898	0.054443	0.08844	1441495164	-0.953552	0.282898	0.054443	0.08844	1441495164	-0.953552	0.282898	0.054443	0.08844	1441495164	-0.953552	0.282898	0.054443	0.08844	1441495164	-0.953552	0.282898	0.054443	0.08844	1441495164	-0.970337	0.238037	0.026672	0.034119	1441495164	-0.970337	0.238037	0.026672	0.034119	1441495164	-0.970337	0.238037	0.026672	0.034119	1441495164	-0.970337	0.238037	0.026672	0.034119	1441495164	-0.970337	0.238037	0.026672	0.034119	1441495164	-0.983704	0.179688	0.001587	-0.010132	1441495165	-0.983704	0.179688	0.001587	-0.010132	1441495165	-0.983704	0.179688	0.001587	-0.010132	1441495165	-0.983704	0.179688	0.001587	-0.010132	1441495165	-0.983704	0.179688	0.001587	-0.010132	1441495165	-0.983704	0.179688	0.001587	-0.010132	1441495165	-0.987183	0.157166	-0.008545	-0.028198	1441495165	-0.987183	0.157166	-0.008545	-0.028198	1441495165	-0.987183	0.157166	-0.008545	-0.028198	1441495165	-0.987183	0.157166	-0.008545	-0.028198	1441495165	-0.987183	0.157166	-0.008545	-0.028198	1441495165	-0.987183	0.157166	-0.008545	-0.028198	1441495165	-0.989441	0.14325	-0.00415	-0.024292	1441495165	-0.989441	0.14325	-0.00415	-0.024292	1441495165	-0.989441	0.14325	-0.00415	-0.024292	1441495165	-0.989441	0.14325	-0.00415	-0.024292	1441495165	-0.989441	0.14325	-0.00415	-0.024292	1441495165	-0.989441	0.14325	-0.00415	-0.024292	1441495165	-0.989929	0.141479	0.007629	-0.004089	1441495165	-0.989929	0.141479	0.007629	-0.004089	1441495165	-0.989929	0.141479	0.007629	-0.004089	1441495165	-0.989929	0.141479	0.007629	-0.004089	1441495165	-0.989929	0.141479	0.007629	-0.004089	1441495165	-0.989929	0.141479	0.007629	-0.004089	1441495165	-0.986938	0.156433	0.023987	0.030212	1441495165	-0.986938	0.156433	0.023987	0.030212	1441495165	-0.986938	0.156433	0.023987	0.030212	1441495165	-0.986938	0.156433	0.023987	0.030212	1441495165	-0.986938	0.156433	0.023987	0.030212	1441495165	-0.986938	0.156433	0.023987	0.030212	1441495165	-0.977905	0.189514	0.04541	0.076111	1441495165	-0.977905	0.189514	0.04541	0.076111	1441495165	-0.977905	0.189514	0.04541	0.076111	1441495165	-0.977905	0.189514	0.04541	0.076111	1441495165	-0.977905	0.189514	0.04541	0.076111	1441495165	-0.977905	0.189514	0.04541	0.076111	1441495165	-0.96698	0.20752	0.073914	0.128357	1441495165	-0.96698	0.20752	0.073914	0.128357	1441495165	-0.96698	0.20752	0.073914	0.128357	1441495165	-0.96698	0.20752	0.073914	0.128357	1441495165	-0.96698	0.20752	0.073914	0.128357	1441495165	-0.952393	0.220459	0.102539	0.184082	1441495165	-0.952393	0.220459	0.102539	0.184082	1441495165	-0.952393	0.220459	0.102539	0.184082	1441495165	-0.952393	0.220459	0.102539	0.184082	1441495165	-0.952393	0.220459	0.102539	0.184082	1441495165	-0.930969	0.239624	0.126221	0.244934	1441495165	-0.930969	0.239624	0.126221	0.244934	1441495165	-0.930969	0.239624	0.126221	0.244934	1441495165	-0.930969	0.239624	0.126221	0.244934	1441495165	-0.930969	0.239624	0.126221	0.244934	1441495165	-0.930969	0.239624	0.126221	0.244934	1441495165	-0.930969	0.239624	0.126221	0.244934	1441495165	-0.901855	0.259033	0.137695	0.317261	1441495165	-0.901855	0.259033	0.137695	0.317261	1441495165	-0.901855	0.259033	0.137695	0.317261	1441495165	-0.901855	0.259033	0.137695	0.317261	1441495165	-0.901855	0.259033	0.137695	0.317261	1441495165	-0.901855	0.259033	0.137695	0.317261	1441495165	-0.863586	0.280823	0.148254	0.391541	1441495165	-0.863586	0.280823	0.148254	0.391541	1441495165	-0.863586	0.280823	0.148254	0.391541	1441495165	-0.863586	0.280823	0.148254	0.391541	1441495165	-0.863586	0.280823	0.148254	0.391541	1441495165	-0.819275	0.302307	0.157593	0.46106	1441495165	-0.819275	0.302307	0.157593	0.46106	1441495165	-0.819275	0.302307	0.157593	0.46106	1441495165	-0.819275	0.302307	0.157593	0.46106	1441495165	-0.819275	0.302307	0.157593	0.46106	1441495165	-0.819275	0.302307	0.157593	0.46106	1441495165	-0.77124	0.321716	0.169556	0.5224	1441495165	-0.77124	0.321716	0.169556	0.5224	1441495165	-0.77124	0.321716	0.169556	0.5224	1441495165	-0.77124	0.321716	0.169556	0.5224	1441495165	-0.77124	0.321716	0.169556	0.5224	1441495165	-0.77124	0.321716	0.169556	0.5224	1441495165	-0.77124	0.321716	0.169556	0.5224	1441495165	-0.729797	0.340698	0.180603	0.564514	1441495165	-0.729797	0.340698	0.180603	0.564514	1441495165	-0.729797	0.340698	0.180603	0.564514	1441495165	-0.729797	0.340698	0.180603	0.564514	1441495165	-0.729797	0.340698	0.180603	0.564514	1441495165	-0.70636	0.358337	0.179016	0.583618	1441495165	-0.70636	0.358337	0.179016	0.583618	1441495165	-0.70636	0.358337	0.179016	0.583618	1441495165	-0.70636	0.358337	0.179016	0.583618	1441495165	-0.70636	0.358337	0.179016	0.583618	1441495165	-0.70636	0.358337	0.179016	0.583618	1441495165	-0.706604	0.370544	0.166321	0.579407	1441495165	-0.706604	0.370544	0.166321	0.579407	1441495165	-0.706604	0.370544	0.166321	0.579407	1441495165	-0.706604	0.370544	0.166321	0.579407	1441495165	-0.706604	0.370544	0.166321	0.579407	1441495165	-0.706604	0.370544	0.166321	0.579407	1441495165	-0.706604	0.370544	0.166321	0.579407	1441495165	-0.727051	0.375	0.15094	0.554932	1441495165	-0.727051	0.375	0.15094	0.554932	1441495165	-0.727051	0.375	0.15094	0.554932	1441495165	-0.759766	0.373901	0.138611	0.513489	1441495165	-0.759766	0.373901	0.138611	0.513489	1441495165	-0.759766	0.373901	0.138611	0.513489	1441495165	-0.759766	0.373901	0.138611	0.513489	1441495165	-0.759766	0.373901	0.138611	0.513489	1441495165	-0.759766	0.373901	0.138611	0.513489	1441495165	-0.796997	0.374817	0.122314	0.45752	1441495166	-0.796997	0.374817	0.122314	0.45752	1441495166	-0.796997	0.374817	0.122314	0.45752	1441495166	-0.796997	0.374817	0.122314	0.45752	1441495166	-0.796997	0.374817	0.122314	0.45752	1441495166	-0.796997	0.374817	0.122314	0.45752	1441495166	-0.796997	0.374817	0.122314	0.45752	1441495166	-0.836487	0.373535	0.103882	0.387268	1441495166	-0.836487	0.373535	0.103882	0.387268	1441495166	-0.836487	0.373535	0.103882	0.387268	1441495166	-0.836487	0.373535	0.103882	0.387268	1441495166	-0.836487	0.373535	0.103882	0.387268	1441495166	-0.836487	0.373535	0.103882	0.387268	1441495166	-0.875305	0.359497	0.087708	0.311279	1441495166	-0.875305	0.359497	0.087708	0.311279	1441495166	-0.875305	0.359497	0.087708	0.311279	1441495166	-0.875305	0.359497	0.087708	0.311279	1441495166	-0.875305	0.359497	0.087708	0.311279	1441495166	-0.875305	0.359497	0.087708	0.311279	1441495166	-0.875305	0.359497	0.087708	0.311279	1441495166	-0.910034	0.331299	0.074463	0.237732	1441495166	-0.910034	0.331299	0.074463	0.237732	1441495166	-0.910034	0.331299	0.074463	0.237732	1441495166	-0.910034	0.331299	0.074463	0.237732	1441495166	-0.910034	0.331299	0.074463	0.237732	1441495166	-0.910034	0.331299	0.074463	0.237732	1441495166	-0.936829	0.300537	0.055054	0.170532	1441495166	-0.936829	0.300537	0.055054	0.170532	1441495166	-0.936829	0.300537	0.055054	0.170532	1441495166	-0.936829	0.300537	0.055054	0.170532	1441495166	-0.936829	0.300537	0.055054	0.170532	1441495166	-0.936829	0.300537	0.055054	0.170532	1441495166	-0.956116	0.269348	0.029297	0.111511	1441495166	-0.956116	0.269348	0.029297	0.111511	1441495166	-0.956116	0.269348	0.029297	0.111511	1441495166	-0.956116	0.269348	0.029297	0.111511	1441495166	-0.956116	0.269348	0.029297	0.111511	1441495166	-0.956116	0.269348	0.029297	0.111511	1441495166	-0.97168	0.229065	0.004578	0.058472	1441495166	-0.97168	0.229065	0.004578	0.058472	1441495166	-0.97168	0.229065	0.004578	0.058472	1441495166	-0.97168	0.229065	0.004578	0.058472	1441495166	-0.97168	0.229065	0.004578	0.058472	1441495166	-0.97168	0.229065	0.004578	0.058472	1441495166	-0.983521	0.179565	-0.014648	0.015991	1441495166	-0.983521	0.179565	-0.014648	0.015991	1441495166	-0.983521	0.179565	-0.014648	0.015991	1441495166	-0.983521	0.179565	-0.014648	0.015991	1441495166	-0.983521	0.179565	-0.014648	0.015991	1441495166	-0.983521	0.179565	-0.014648	0.015991	1441495166	-0.987671	0.154175	-0.025696	-0.009888	1441495166	-0.987671	0.154175	-0.025696	-0.009888	1441495166	-0.987671	0.154175	-0.025696	-0.009888	1441495166	-0.987671	0.154175	-0.025696	-0.009888	1441495166	-0.987671	0.154175	-0.025696	-0.009888	1441495166	-0.987671	0.154175	-0.025696	-0.009888	1441495166	-0.98822	0.148804	-0.02887	-0.022278	1441495166	-0.98822	0.148804	-0.02887	-0.022278	1441495166	-0.98822	0.148804	-0.02887	-0.022278	1441495166	-0.98822	0.148804	-0.02887	-0.022278	1441495166	-0.98822	0.148804	-0.02887	-0.022278	1441495166	-0.989441	0.141235	-0.025146	-0.021484	1441495166	-0.989441	0.141235	-0.025146	-0.021484	1441495166	-0.989441	0.141235	-0.025146	-0.021484	1441495166	-0.989441	0.141235	-0.025146	-0.021484	1441495166	-0.989441	0.141235	-0.025146	-0.021484	1441495166	-0.990662	0.135742	-0.015137	-0.006287	1441495166	-0.990662	0.135742	-0.015137	-0.006287	1441495166	-0.990662	0.135742	-0.015137	-0.006287	1441495166	-0.990662	0.135742	-0.015137	-0.006287	1441495166	-0.990662	0.135742	-0.015137	-0.006287	1441495166	-0.990662	0.135742	-0.015137	-0.006287	1441495166	-0.990662	0.135742	-0.015137	-0.006287	1441495166	-0.987488	0.155396	0.001404	0.026978	1441495166	-0.987488	0.155396	0.001404	0.026978	1441495166	-0.987488	0.155396	0.001404	0.026978	1441495166	-0.987488	0.155396	0.001404	0.026978	1441495166	-0.987488	0.155396	0.001404	0.026978	1441495166	-0.987488	0.155396	0.001404	0.026978	1441495166	-0.980164	0.183533	0.02124	0.071716	1441495166	-0.980164	0.183533	0.02124	0.071716	1441495166	-0.980164	0.183533	0.02124	0.071716	1441495166	-0.980164	0.183533	0.02124	0.071716	1441495166	-0.980164	0.183533	0.02124	0.071716	1441495166	-0.980164	0.183533	0.02124	0.071716	1441495166	-0.971497	0.195007	0.050415	0.124939	1441495166	-0.971497	0.195007	0.050415	0.124939	1441495166	-0.971497	0.195007	0.050415	0.124939	1441495166	-0.971497	0.195007	0.050415	0.124939	1441495166	-0.971497	0.195007	0.050415	0.124939	1441495166	-0.971497	0.195007	0.050415	0.124939	1441495166	-0.957703	0.208557	0.080322	0.181458	1441495166	-0.957703	0.208557	0.080322	0.181458	1441495166	-0.957703	0.208557	0.080322	0.181458	1441495166	-0.957703	0.208557	0.080322	0.181458	1441495166	-0.957703	0.208557	0.080322	0.181458	1441495166	-0.957703	0.208557	0.080322	0.181458	1441495166	-0.937012	0.233215	0.100769	0.239807	1441495166	-0.937012	0.233215	0.100769	0.239807	1441495166	-0.937012	0.233215	0.100769	0.239807	1441495166	-0.937012	0.233215	0.100769	0.239807	1441495166	-0.937012	0.233215	0.100769	0.239807	1441495166	-0.911926	0.256714	0.121338	0.296265	1441495166	-0.911926	0.256714	0.121338	0.296265	1441495166	-0.911926	0.256714	0.121338	0.296265	1441495166	-0.911926	0.256714	0.121338	0.296265	1441495166	-0.911926	0.256714	0.121338	0.296265	1441495166	-0.911926	0.256714	0.121338	0.296265	1441495166	-0.911926	0.256714	0.121338	0.296265	1441495166	-0.881775	0.287598	0.125916	0.352051	1441495167	-0.881775	0.287598	0.125916	0.352051	1441495167	-0.881775	0.287598	0.125916	0.352051	1441495167	-0.881775	0.287598	0.125916	0.352051	1441495167	-0.881775	0.287598	0.125916	0.352051	1441495167	-0.848511	0.314636	0.126465	0.40625	1441495167	-0.848511	0.314636	0.126465	0.40625	1441495167	-0.848511	0.314636	0.126465	0.40625	1441495167	-0.848511	0.314636	0.126465	0.40625	1441495167	-0.848511	0.314636	0.126465	0.40625	1441495167	-0.848511	0.314636	0.126465	0.40625	1441495167	-0.848511	0.314636	0.126465	0.40625	1441495167	-0.81897	0.330261	0.123962	0.452576	1441495167	-0.81897	0.330261	0.123962	0.452576	1441495167	-0.81897	0.330261	0.123962	0.452576	1441495167	-0.81897	0.330261	0.123962	0.452576	1441495167	-0.81897	0.330261	0.123962	0.452576	1441495167	-0.81897	0.330261	0.123962	0.452576	1441495167	-0.796448	0.336243	0.120728	0.487854	1441495167	-0.796448	0.336243	0.120728	0.487854	1441495167	-0.796448	0.336243	0.120728	0.487854	1441495167	-0.796448	0.336243	0.120728	0.487854	1441495167	-0.796448	0.336243	0.120728	0.487854	1441495167	-0.796448	0.336243	0.120728	0.487854	1441495167	-0.781372	0.340027	0.119141	0.509583	1441495167	-0.781372	0.340027	0.119141	0.509583	1441495167	-0.781372	0.340027	0.119141	0.509583	1441495167	-0.781372	0.340027	0.119141	0.509583	1441495167	-0.781372	0.340027	0.119141	0.509583	1441495167	-0.781372	0.340027	0.119141	0.509583	1441495167	-0.774231	0.345703	0.114624	0.517578	1441495167	-0.774231	0.345703	0.114624	0.517578	1441495167	-0.774231	0.345703	0.114624	0.517578	1441495167	-0.774231	0.345703	0.114624	0.517578	1441495167	-0.774231	0.345703	0.114624	0.517578	1441495167	-0.774231	0.345703	0.114624	0.517578	1441495167	-0.776123	0.354187	0.10675	0.51062	1441495167	-0.776123	0.354187	0.10675	0.51062	1441495167	-0.776123	0.354187	0.10675	0.51062	1441495167	-0.776123	0.354187	0.10675	0.51062	1441495167	-0.776123	0.354187	0.10675	0.51062	1441495167	-0.776123	0.354187	0.10675	0.51062	1441495167	-0.788391	0.358154	0.098206	0.490417	1441495167	-0.788391	0.358154	0.098206	0.490417	1441495167	-0.788391	0.358154	0.098206	0.490417	1441495167	-0.788391	0.358154	0.098206	0.490417	1441495167	-0.788391	0.358154	0.098206	0.490417	1441495167	-0.788391	0.358154	0.098206	0.490417	1441495167	-0.809265	0.356812	0.089783	0.457886	1441495167	-0.809265	0.356812	0.089783	0.457886	1441495167	-0.809265	0.356812	0.089783	0.457886	1441495167	-0.809265	0.356812	0.089783	0.457886	1441495167	-0.809265	0.356812	0.089783	0.457886	1441495167	-0.837402	0.349487	0.083252	0.411926	1441495167	-0.837402	0.349487	0.083252	0.411926	1441495167	-0.837402	0.349487	0.083252	0.411926	1441495167	-0.837402	0.349487	0.083252	0.411926	1441495167	-0.837402	0.349487	0.083252	0.411926	1441495167	-0.837402	0.349487	0.083252	0.411926	1441495167	-0.869812	0.332886	0.081482	0.354919	1441495167	-0.869812	0.332886	0.081482	0.354919	1441495167	-0.869812	0.332886	0.081482	0.354919	1441495167	-0.869812	0.332886	0.081482	0.354919	1441495167	-0.869812	0.332886	0.081482	0.354919	1441495167	-0.869812	0.332886	0.081482	0.354919	1441495167	-0.869812	0.332886	0.081482	0.354919	1441495167	-0.899109	0.316223	0.076904	0.292786	1441495167	-0.899109	0.316223	0.076904	0.292786	1441495167	-0.899109	0.316223	0.076904	0.292786	1441495167	-0.899109	0.316223	0.076904	0.292786	1441495167	-0.899109	0.316223	0.076904	0.292786	1441495167	-0.899109	0.316223	0.076904	0.292786	1441495167	-0.925171	0.292053	0.07074	0.231873	1441495167	-0.925171	0.292053	0.07074	0.231873	1441495167	-0.925171	0.292053	0.07074	0.231873	1441495167	-0.947083	0.264404	0.05719	0.172791	1441495167	-0.947083	0.264404	0.05719	0.172791	1441495167	-0.947083	0.264404	0.05719	0.172791	1441495167	-0.947083	0.264404	0.05719	0.172791	1441495167	-0.947083	0.264404	0.05719	0.172791	1441495167	-0.947083	0.264404	0.05719	0.172791	1441495167	-0.963257	0.238708	0.037842	0.117126	1441495167	-0.963257	0.238708	0.037842	0.117126	1441495167	-0.963257	0.238708	0.037842	0.117126	1441495167	-0.963257	0.238708	0.037842	0.117126	1441495167	-0.963257	0.238708	0.037842	0.117126	1441495167	-0.963257	0.238708	0.037842	0.117126	1441495167	-0.977051	0.200989	0.020325	0.067993	1441495167	-0.977051	0.200989	0.020325	0.067993	1441495167	-0.977051	0.200989	0.020325	0.067993	1441495167	-0.977051	0.200989	0.020325	0.067993	1441495167	-0.977051	0.200989	0.020325	0.067993	1441495167	-0.977051	0.200989	0.020325	0.067993	1441495167	-0.986511	0.16217	0.004395	0.02301	1441495167	-0.986511	0.16217	0.004395	0.02301	1441495167	-0.986511	0.16217	0.004395	0.02301	1441495167	-0.986511	0.16217	0.004395	0.02301	1441495167	-0.986511	0.16217	0.004395	0.02301	1441495167	-0.986511	0.16217	0.004395	0.02301	1441495167	-0.992249	0.124268	-0.00415	-0.008362	1441495167	-0.992249	0.124268	-0.00415	-0.008362	1441495167	-0.992249	0.124268	-0.00415	-0.008362	1441495167	-0.992249	0.124268	-0.00415	-0.008362	1441495167	-0.992249	0.124268	-0.00415	-0.008362	1441495167	-0.992249	0.124268	-0.00415	-0.008362	1441495167	-0.993774	0.110046	-0.003662	-0.017273	1441495167	-0.993774	0.110046	-0.003662	-0.017273	1441495167	-0.993774	0.110046	-0.003662	-0.017273	1441495167	-0.993774	0.110046	-0.003662	-0.017273	1441495168	-0.993774	0.110046	-0.003662	-0.017273	1441495168	-0.993774	0.110046	-0.003662	-0.017273	1441495168	-0.993774	0.110046	-0.003662	-0.017273	1441495168	-0.994202	0.106934	0.003113	-0.011536	1441495168	-0.994202	0.106934	0.003113	-0.011536	1441495168	-0.994202	0.106934	0.003113	-0.011536	1441495168	-0.994202	0.106934	0.003113	-0.011536	1441495168	-0.994202	0.106934	0.003113	-0.011536	1441495168	-0.994202	0.106934	0.003113	-0.011536	1441495168	-0.994263	0.105835	0.013306	0.008667	1441495168	-0.994263	0.105835	0.013306	0.008667	1441495168	-0.994263	0.105835	0.013306	0.008667	1441495168	-0.994263	0.105835	0.013306	0.008667	1441495168	-0.994263	0.105835	0.013306	0.008667	1441495168	-0.994263	0.105835	0.013306	0.008667	1441495168	-0.990723	0.126282	0.02478	0.0448	1441495168	-0.990723	0.126282	0.02478	0.0448	1441495168	-0.990723	0.126282	0.02478	0.0448	1441495168	-0.990723	0.126282	0.02478	0.0448	1441495168	-0.990723	0.126282	0.02478	0.0448	1441495168	-0.990723	0.126282	0.02478	0.0448	1441495168	-0.981689	0.162903	0.039246	0.091125	1441495168	-0.981689	0.162903	0.039246	0.091125	1441495168	-0.981689	0.162903	0.039246	0.091125	1441495168	-0.981689	0.162903	0.039246	0.091125	1441495168	-0.981689	0.162903	0.039246	0.091125	1441495168	-0.981689	0.162903	0.039246	0.091125	1441495168	-0.971313	0.179199	0.0625	0.143616	1441495168	-0.971313	0.179199	0.0625	0.143616	1441495168	-0.971313	0.179199	0.0625	0.143616	1441495168	-0.971313	0.179199	0.0625	0.143616	1441495168	-0.971313	0.179199	0.0625	0.143616	1441495168	-0.954712	0.203979	0.080933	0.20105	1441495168	-0.954712	0.203979	0.080933	0.20105	1441495168	-0.954712	0.203979	0.080933	0.20105	1441495168	-0.954712	0.203979	0.080933	0.20105	1441495168	-0.954712	0.203979	0.080933	0.20105	1441495168	-0.954712	0.203979	0.080933	0.20105	1441495168	-0.932312	0.234192	0.089172	0.260742	1441495168	-0.932312	0.234192	0.089172	0.260742	1441495168	-0.932312	0.234192	0.089172	0.260742	1441495168	-0.932312	0.234192	0.089172	0.260742	1441495168	-0.932312	0.234192	0.089172	0.260742	1441495168	-0.932312	0.234192	0.089172	0.260742	1441495168	-0.904907	0.260803	0.097046	0.32196	1441495168	-0.904907	0.260803	0.097046	0.32196	1441495168	-0.904907	0.260803	0.097046	0.32196	1441495168	-0.904907	0.260803	0.097046	0.32196	1441495168	-0.867432	0.29834	0.101685	0.38501	1441495168																																																																																																																																																																																																																																																																																																																																																																																																																																																																																																																																																																																																																																																																																																																																																																																																																																																																																																																																																																																																																																																																																																																																																																																																																																																																																			
-0.730103	0.212097	0.583069	0.286377	1441495171	-0.730103	0.212097	0.583069	0.286377	1441495171	-0.730103	0.212097	0.583069	0.286377	1441495171	-0.730103	0.212097	0.583069	0.286377	1441495171	-0.731384	0.209595	0.584351	0.282227	1441495171	-0.731384	0.209595	0.584351	0.282227	1441495171	-0.731384	0.209595	0.584351	0.282227	1441495171	-0.731384	0.209595	0.584351	0.282227	1441495171	-0.731384	0.209595	0.584351	0.282227	1441495171	-0.731384	0.209595	0.584351	0.282227	1441495171	-0.731506	0.209717	0.585327	0.279724	1441495171	-0.731506	0.209717	0.585327	0.279724	1441495171	-0.731506	0.209717	0.585327	0.279724	1441495171	-0.731506	0.209717	0.585327	0.279724	1441495171	-0.731506	0.209717	0.585327	0.279724	1441495171	-0.731506	0.209717	0.585327	0.279724	1441495171	-0.730164	0.212097	0.586365	0.279358	1441495171	-0.730164	0.212097	0.586365	0.279358	1441495171	-0.730164	0.212097	0.586365	0.279358	1441495171	-0.730164	0.212097	0.586365	0.279358	1441495171	-0.730164	0.212097	0.586365	0.279358	1441495171	-0.730164	0.212097	0.586365	0.279358	1441495171	-0.730164	0.212097	0.586365	0.279358	1441495171	-0.72821	0.213684	0.588501	0.278748	1441495171	-0.72821	0.213684	0.588501	0.278748	1441495171	-0.72821	0.213684	0.588501	0.278748	1441495171	-0.72821	0.213684	0.588501	0.278748	1441495171	-0.72821	0.213684	0.588501	0.278748	1441495171	-0.72821	0.213684	0.588501	0.278748	1441495171	-0.726807	0.211304	0.591797	0.277222	1441495171	-0.726807	0.211304	0.591797	0.277222	1441495171	-0.726807	0.211304	0.591797	0.277222	1441495171	-0.726807	0.211304	0.591797	0.277222	1441495171	-0.726807	0.211304	0.591797	0.277222	1441495171	-0.726807	0.211304	0.591797	0.277222	1441495171	-0.726318	0.207886	0.594666	0.274963	1441495171	-0.726318	0.207886	0.594666	0.274963	1441495171	-0.726318	0.207886	0.594666	0.274963	1441495171	-0.726318	0.207886	0.594666	0.274963	1441495171	-0.726318	0.207886	0.594666	0.274963	1441495171	-0.726318	0.207886	0.594666	0.274963	1441495171	-0.728394	0.200256	0.59845	0.266907	1441495171	-0.728394	0.200256	0.59845	0.266907	1441495171	-0.728394	0.200256	0.59845	0.266907	1441495171	-0.728394	0.200256	0.59845	0.266907	1441495171	-0.728394	0.200256	0.59845	0.266907	1441495171	-0.728394	0.200256	0.59845	0.266907	1441495171	-0.730164	0.190186	0.603455	0.257935	1441495172	-0.730164	0.190186	0.603455	0.257935	1441495172	-0.730164	0.190186	0.603455	0.257935	1441495172	-0.730164	0.190186	0.603455	0.257935	1441495172	-0.730164	0.190186	0.603455	0.257935	1441495172	-0.730164	0.190186	0.603455	0.257935	1441495172	-0.729919	0.186218	0.605957	0.255737	1441495172	-0.729919	0.186218	0.605957	0.255737	1441495172	-0.729919	0.186218	0.605957	0.255737	1441495172	-0.729919	0.186218	0.605957	0.255737	1441495172	-0.729919	0.186218	0.605957	0.255737	1441495172	-0.729919	0.186218	0.605957	0.255737	1441495172	-0.729919	0.186218	0.605957	0.255737	1441495172	-0.731689	0.184998	0.60614	0.251099	1441495172	-0.731689	0.184998	0.60614	0.251099	1441495172	-0.731689	0.184998	0.60614	0.251099	1441495172	-0.731689	0.184998	0.60614	0.251099	1441495172	-0.731689	0.184998	0.60614	0.251099	1441495172	-0.732239	0.189453	0.604187	0.250916	1441495172	-0.732239	0.189453	0.604187	0.250916	1441495172	-0.732239	0.189453	0.604187	0.250916	1441495172	-0.732239	0.189453	0.604187	0.250916	1441495172	-0.732239	0.189453	0.604187	0.250916	1441495172	-0.732239	0.189453	0.604187	0.250916	1441495172	-0.732239	0.198242	0.599731	0.254578	1441495172	-0.732239	0.198242	0.599731	0.254578	1441495172	-0.732239	0.198242	0.599731	0.254578	1441495172	-0.732239	0.198242	0.599731	0.254578	1441495172	-0.732239	0.198242	0.599731	0.254578	1441495172	-0.732239	0.198242	0.599731	0.254578	1441495172	-0.731079	0.209534	0.593567	0.263245	1441495172	-0.731079	0.209534	0.593567	0.263245	1441495172	-0.731079	0.209534	0.593567	0.263245	1441495172	-0.731079	0.209534	0.593567	0.263245	1441495172	-0.731079	0.209534	0.593567	0.263245	1441495172	-0.731079	0.209534	0.593567	0.263245	1441495172	-0.727173	0.226257	0.5849	0.279175	1441495172	-0.727173	0.226257	0.5849	0.279175	1441495172	-0.727173	0.226257	0.5849	0.279175	1441495172	-0.727173	0.226257	0.5849	0.279175	1441495172	-0.727173	0.226257	0.5849	0.279175	1441495172	-0.727173	0.226257	0.5849	0.279175	1441495172	-0.722351	0.246582	0.574158	0.296265	1441495172	-0.722351	0.246582	0.574158	0.296265	1441495172	-0.722351	0.246582	0.574158	0.296265	1441495172	-0.722351	0.246582	0.574158	0.296265	1441495172	-0.722351	0.246582	0.574158	0.296265	1441495172	-0.722351	0.246582	0.574158	0.296265	1441495172	-0.718811	0.261353	0.565002	0.309448	1441495172	-0.718811	0.261353	0.565002	0.309448	1441495172	-0.718811	0.261353	0.565002	0.309448	1441495172	-0.718811	0.261353	0.565002	0.309448	1441495172	-0.718811	0.261353	0.565002	0.309448	1441495172	-0.718811	0.261353	0.565002	0.309448	1441495172	-0.715454	0.271606	0.557922	0.320923	1441495172	-0.715454	0.271606	0.557922	0.320923	1441495172	-0.715454	0.271606	0.557922	0.320923	1441495172	-0.715454	0.271606	0.557922	0.320923	1441495172	-0.715454	0.271606	0.557922	0.320923	1441495172	-0.715454	0.271606	0.557922	0.320923	1441495172	-0.715454	0.271606	0.557922	0.320923	1441495172	-0.714111	0.279846	0.55072	0.329224	1441495172	-0.714111	0.279846	0.55072	0.329224	1441495172	-0.714111	0.279846	0.55072	0.329224	1441495172	-0.714111	0.279846	0.55072	0.329224	1441495172	-0.714111	0.279846	0.55072	0.329224	1441495172	-0.714417	0.28833	0.542542	0.334717	1441495172	-0.714417	0.28833	0.542542	0.334717	1441495172	-0.714417	0.28833	0.542542	0.334717	1441495172	-0.714417	0.28833	0.542542	0.334717	1441495172	-0.714417	0.28833	0.542542	0.334717	1441495172	-0.714417	0.28833	0.542542	0.334717	1441495172	-0.715027	0.29187	0.538879	0.336365	1441495172	-0.715027	0.29187	0.538879	0.336365	1441495172	-0.715027	0.29187	0.538879	0.336365	1441495172	-0.715027	0.29187	0.538879	0.336365	1441495172	-0.713379	0.29364	0.537781	0.340088	1441495172	-0.713379	0.29364	0.537781	0.340088	1441495172	-0.713379	0.29364	0.537781	0.340088	1441495172	-0.713379	0.29364	0.537781	0.340088	1441495172	-0.713379	0.29364	0.537781	0.340088	1441495172	-0.713379	0.29364	0.537781	0.340088	1441495172	-0.713379	0.29364	0.537781	0.340088	1441495172	-0.710938	0.296387	0.536987	0.343994	1441495172	-0.710938	0.296387	0.536987	0.343994	1441495172	-0.710938	0.296387	0.536987	0.343994	1441495172	-0.710938	0.296387	0.536987	0.343994	1441495172	-0.710938	0.296387	0.536987	0.343994	1441495172	-0.711792	0.293701	0.539246	0.341003	1441495172	-0.711792	0.293701	0.539246	0.341003	1441495172	-0.711792	0.293701	0.539246	0.341003	1441495172	-0.711792	0.293701	0.539246	0.341003	1441495172	-0.711792	0.293701	0.539246	0.341003	1441495172	-0.711792	0.293701	0.539246	0.341003	1441495172	-0.715454	0.285645	0.544495	0.331665	1441495172	-0.715454	0.285645	0.544495	0.331665	1441495172	-0.715454	0.285645	0.544495	0.331665	1441495172	-0.715454	0.285645	0.544495	0.331665	1441495172	-0.715454	0.285645	0.544495	0.331665	1441495172	-0.715454	0.285645	0.544495	0.331665	1441495172	-0.719971	0.274597	0.551697	0.319092	1441495172	-0.719971	0.274597	0.551697	0.319092	1441495172	-0.719971	0.274597	0.551697	0.319092	1441495172	-0.719971	0.274597	0.551697	0.319092	1441495172	-0.719971	0.274597	0.551697	0.319092	1441495172	-0.719971	0.274597	0.551697	0.319092	1441495172	-0.719971	0.274597	0.551697	0.319092	1441495172	-0.723755	0.260742	0.561035	0.305603	1441495173	-0.723755	0.260742	0.561035	0.305603	1441495173	-0.723755	0.260742	0.561035	0.305603	1441495173	-0.723755	0.260742	0.561035	0.305603	1441495173	-0.723755	0.260742	0.561035	0.305603	1441495173	-0.723755	0.260742	0.561035	0.305603	1441495173	-0.726013	0.247131	0.571167	0.292664	1441495173	-0.726013	0.247131	0.571167	0.292664	1441495173	-0.726013	0.247131	0.571167	0.292664	1441495173	-0.726013	0.247131	0.571167	0.292664	1441495173	-0.726013	0.247131	0.571167	0.292664	1441495173	-0.726013	0.247131	0.571167	0.292664	1441495173	-0.726013	0.247131	0.571167	0.292664	1441495173	-0.726318	0.233154	0.581848	0.282043	1441495173	-0.726318	0.233154	0.581848	0.282043	1441495173	-0.726318	0.233154	0.581848	0.282043	1441495173	-0.726318	0.233154	0.581848	0.282043	1441495173	-0.726318	0.233154	0.581848	0.282043	1441495173	-0.726685	0.217712	0.592834	0.270264	1441495173	-0.726685	0.217712	0.592834	0.270264	1441495173	-0.726685	0.217712	0.592834	0.270264	1441495173	-0.726685	0.217712	0.592834	0.270264	1441495173	-0.726685	0.217712	0.592834	0.270264	1441495173	-0.726685	0.217712	0.592834	0.270264	1441495173	-0.727173	0.202148	0.6026	0.259155	1441495173	-0.727173	0.202148	0.6026	0.259155	1441495173	-0.727173	0.202148	0.6026	0.259155	1441495173	-0.727173	0.202148	0.6026	0.259155	1441495173	-0.727173	0.202148	0.6026	0.259155	1441495173	-0.727173	0.202148	0.6026	0.259155	1441495173	-0.72699	0.191162	0.60968	0.251343	1441495173	-0.72699	0.191162	0.60968	0.251343	1441495173	-0.72699	0.191162	0.60968	0.251343	1441495173	-0.72699	0.191162	0.60968	0.251343	1441495173	-0.72699	0.191162	0.60968	0.251343	1441495173	-0.72699	0.191162	0.60968	0.251343	1441495173	-0.727844	0.18103	0.615173	0.243042	1441495173	-0.727844	0.18103	0.615173	0.243042	1441495173	-0.727844	0.18103	0.615173	0.243042	1441495173	-0.727844	0.18103	0.615173	0.243042	1441495173	-0.727844	0.18103	0.615173	0.243042	1441495173	-0.727844	0.18103	0.615173	0.243042	1441495173	-0.728577	0.172974	0.619568	0.235229	1441495173	-0.728577	0.172974	0.619568	0.235229	1441495173	-0.728577	0.172974	0.619568	0.235229	1441495173	-0.728577	0.172974	0.619568	0.235229	1441495173	-0.728577	0.172974	0.619568	0.235229	1441495173	-0.729431	0.169983	0.620911	0.231384	1441495173	-0.729431	0.169983	0.620911	0.231384	1441495173	-0.729431	0.169983	0.620911	0.231384	1441495173	-0.729431	0.169983	0.620911	0.231384	1441495173	-0.729431	0.169983	0.620911	0.231384	1441495173	-0.728577	0.176941	0.618225	0.23584	1441495173	-0.728577	0.176941	0.618225	0.23584	1441495173	-0.728577	0.176941	0.618225	0.23584	1441495173	-0.728577	0.176941	0.618225	0.23584	1441495173	-0.728577	0.176941	0.618225	0.23584	1441495173	-0.728577	0.176941	0.618225	0.23584	1441495173	-0.7276	0.18811	0.613159	0.243347	1441495173	-0.7276	0.18811	0.613159	0.243347	1441495173	-0.7276	0.18811	0.613159	0.243347	1441495173	-0.7276	0.18811	0.613159	0.243347	1441495173	-0.7276	0.18811	0.613159	0.243347	1441495173	-0.7276	0.18811	0.613159	0.243347	1441495173	-0.726868	0.19989	0.607056	0.251282	1441495173	-0.726868	0.19989	0.607056	0.251282	1441495173	-0.726868	0.19989	0.607056	0.251282	1441495173	-0.726868	0.19989	0.607056	0.251282	1441495173	-0.726868	0.19989	0.607056	0.251282	1441495173	-0.726868	0.19989	0.607056	0.251282	1441495173	-0.72522	0.213684	0.59967	0.262085	1441495173	-0.72522	0.213684	0.59967	0.262085	1441495173	-0.72522	0.213684	0.59967	0.262085	1441495173	-0.72522	0.213684	0.59967	0.262085	1441495173	-0.72522	0.213684	0.59967	0.262085	1441495173	-0.72522	0.213684	0.59967	0.262085	1441495173	-0.723877	0.230469	0.589722	0.274109	1441495173	-0.723877	0.230469	0.589722	0.274109	1441495173	-0.723877	0.230469	0.589722	0.274109	1441495173	-0.723877	0.230469	0.589722	0.274109	1441495173	-0.723877	0.230469	0.589722	0.274109	1441495173	-0.723877	0.230469	0.589722	0.274109	1441495173	-0.720764	0.250854	0.57782	0.289246	1441495173	-0.720764	0.250854	0.57782	0.289246	1441495173	-0.720764	0.250854	0.57782	0.289246	1441495173	-0.720764	0.250854	0.57782	0.289246	1441495173	-0.720764	0.250854	0.57782	0.289246	1441495173	-0.720764	0.250854	0.57782	0.289246	1441495173	-0.719971	0.268066	0.565552	0.299866	1441495173	-0.719971	0.268066	0.565552	0.299866	1441495173	-0.719971	0.268066	0.565552	0.299866	1441495173	-0.719971	0.268066	0.565552	0.299866	1441495173	-0.719971	0.268066	0.565552	0.299866	1441495173	-0.719971	0.268066	0.565552	0.299866	1441495173	-0.719727	0.277588	0.557434	0.306885	1441495173	-0.719727	0.277588	0.557434	0.306885	1441495173	-0.719727	0.277588	0.557434	0.306885	1441495173	-0.719727	0.277588	0.557434	0.306885	1441495173	-0.719727	0.277588	0.557434	0.306885	1441495173	-0.719727	0.277588	0.557434	0.306885	1441495173	-0.719727	0.277588	0.557434	0.306885	1441495173	-0.720337	0.285034	0.55011	0.311829	1441495173	-0.720337	0.285034	0.55011	0.311829	1441495173	-0.720337	0.285034	0.55011	0.311829	1441495173	-0.720337	0.285034	0.55011	0.311829	1441495173	-0.720337	0.285034	0.55011	0.311829	1441495173	-0.720337	0.285034	0.55011	0.311829	1441495173	-0.718628	0.296448	0.542114	0.31897	1441495174	-0.718628	0.296448	0.542114	0.31897	1441495174	-0.718628	0.296448	0.542114	0.31897	1441495174	-0.718628	0.296448	0.542114	0.31897	1441495174	-0.718628	0.296448	0.542114	0.31897	1441495174	-0.718628	0.296448	0.542114	0.31897	1441495174	-0.716736	0.303467	0.537903	0.323792	1441495174	-0.716736	0.303467	0.537903	0.323792	1441495174	-0.716736	0.303467	0.537903	0.323792	1441495174	-0.716736	0.303467	0.537903	0.323792	1441495174	-0.716736	0.303467	0.537903	0.323792	1441495174	-0.716736	0.303467	0.537903	0.323792	1441495174	-0.717163	0.302795	0.537598	0.323914	1441495174	-0.717163	0.302795	0.537598	0.323914	1441495174	-0.717163	0.302795	0.537598	0.323914	1441495174	-0.717163	0.302795	0.537598	0.323914	1441495174	-0.717163	0.302795	0.537598	0.323914	1441495174	-0.717163	0.302795	0.537598	0.323914	1441495174	-0.717896	0.301636	0.538269	0.322266	1441495174	-0.717896	0.301636	0.538269	0.322266	1441495174	-0.717896	0.301636	0.538269	0.322266	1441495174	-0.717896	0.301636	0.538269	0.322266	1441495174	-0.717896	0.301636	0.538269	0.322266	1441495174	-0.717896	0.301636	0.538269	0.322266	1441495174	-0.718567	0.299072	0.540649	0.319153	1441495174	-0.718567	0.299072	0.540649	0.319153	1441495174	-0.718567	0.299072	0.540649	0.319153	1441495174	-0.718567	0.299072	0.540649	0.319153	1441495174	-0.718567	0.299072	0.540649	0.319153	1441495174	-0.718567	0.299072	0.540649	0.319153	1441495174	-0.718567	0.299072	0.540649	0.319153	1441495174	-0.719421	0.29364	0.545044	0.31488	1441495174	-0.719421	0.29364	0.545044	0.31488	1441495174	-0.719421	0.29364	0.545044	0.31488	1441495174	-0.719421	0.29364	0.545044	0.31488	1441495174	-0.719421	0.29364	0.545044	0.31488	1441495174	-0.721191	0.282837	0.553101	0.306519	1441495174	-0.721191	0.282837	0.553101	0.306519	1441495174	-0.721191	0.282837	0.553101	0.306519	1441495174	-0.721191	0.282837	0.553101	0.306519	1441495174	-0.721191	0.282837	0.553101	0.306519	1441495174	-0.721191	0.282837	0.553101	0.306519	1441495174	-0.722656	0.269897	0.562073	0.298279	1441495174	-0.722656	0.269897	0.562073	0.298279	1441495174	-0.722656	0.269897	0.562073	0.298279	1441495174	-0.722656	0.269897	0.562073	0.298279	1441495174	-0.722656	0.269897	0.562073	0.298279	1441495174	-0.723511	0.259155	0.570068	0.290527	1441495174	-0.723511	0.259155	0.570068	0.290527	1441495174	-0.723511	0.259155	0.570068	0.290527	1441495174	-0.723511	0.259155	0.570068	0.290527	1441495174	-0.723511	0.259155	0.570068	0.290527	1441495174	-0.723511	0.259155	0.570068	0.290527	1441495174	-0.724854	0.24469	0.579651	0.280518	1441495174	-0.724854	0.24469	0.579651	0.280518	1441495174	-0.724854	0.24469	0.579651	0.280518	1441495174	-0.724854	0.24469	0.579651	0.280518	1441495174	-0.724854	0.24469	0.579651	0.280518	1441495174	-0.724854	0.24469	0.579651	0.280518	1441495174	-0.724854	0.24469	0.579651	0.280518	1441495174	-0.724609	0.233459	0.58783	0.273621	1441495174	-0.724609	0.233459	0.58783	0.273621	1441495174	-0.724609	0.233459	0.58783	0.273621	1441495174	-0.724609	0.233459	0.58783	0.273621	1441495174	-0.724609	0.233459	0.58783	0.273621	1441495174	-0.724609	0.233459	0.58783	0.273621	1441495174	-0.725525	0.222717	0.594727	0.265137	1441495174	-0.725525	0.222717	0.594727	0.265137	1441495174	-0.725525	0.222717	0.594727	0.265137	1441495174	-0.725525	0.222717	0.594727	0.265137	1441495174	-0.725525	0.222717	0.594727	0.265137	1441495174	-0.725525	0.222717	0.594727	0.265137	1441495174	-0.726868	0.211121	0.600891	0.256897	1441495174	-0.726868	0.211121	0.600891	0.256897	1441495174	-0.726868	0.211121	0.600891	0.256897	1441495174	-0.726868	0.211121	0.600891	0.256897	1441495174	-0.726868	0.211121	0.600891	0.256897	1441495174	-0.726868	0.211121	0.600891	0.256897	1441495174	-0.727539	0.204712	0.604248	0.252197	1441495174	-0.727539	0.204712	0.604248	0.252197	1441495174	-0.727539	0.204712	0.604248	0.252197	1441495174	-0.727539	0.204712	0.604248	0.252197	1441495174	-0.728149	0.202942	0.605103	0.249878	1441495174	-0.728149	0.202942	0.605103	0.249878	1441495174	-0.728149	0.202942	0.605103	0.249878	1441495174	-0.728149	0.202942	0.605103	0.249878	1441495174	-0.728149	0.202942	0.605103	0.249878	1441495174	-0.728149	0.202942	0.605103	0.249878	1441495174	-0.728271	0.204712	0.604309	0.250061	1441495174	-0.728271	0.204712	0.604309	0.250061	1441495174	-0.728271	0.204712	0.604309	0.250061	1441495174	-0.728271	0.204712	0.604309	0.250061	1441495174	-0.727051	0.210938	0.601807	0.254456	1441495174	-0.727051	0.210938	0.601807	0.254456	1441495174	-0.727051	0.210938	0.601807	0.254456	1441495174	-0.727051	0.210938	0.601807	0.254456	1441495174	-0.727051	0.210938	0.601807	0.254456	1441495174	-0.727051	0.210938	0.601807	0.254456	1441495174	-0.727051	0.210938	0.601807	0.254456	1441495174	-0.725098	0.219604	0.598206	0.260986	1441495174	-0.725098	0.219604	0.598206	0.260986	1441495174	-0.725098	0.219604	0.598206	0.260986	1441495174	-0.725098	0.219604	0.598206	0.260986	1441495174	-0.725098	0.219604	0.598206	0.260986	1441495174	-0.723206	0.227905	0.594116	0.268494	1441495174	-0.723206	0.227905	0.594116	0.268494	1441495174	-0.723206	0.227905	0.594116	0.268494	1441495174	-0.723206	0.227905	0.594116	0.268494	1441495174	-0.723206	0.227905	0.594116	0.268494	1441495175	-0.723206	0.227905	0.594116	0.268494	1441495175	-0.719849	0.240662	0.588013	0.279663	1441495175	-0.719849	0.240662	0.588013	0.279663	1441495175	-0.719849	0.240662	0.588013	0.279663	1441495175	-0.719849	0.240662	0.588013	0.279663	1441495175	-0.719849	0.240662	0.588013	0.279663	1441495175	-0.717407	0.250122	0.582825	0.288147	1441495175	-0.717407	0.250122	0.582825	0.288147	1441495175	-0.717407	0.250122	0.582825	0.288147	1441495175	-0.717407	0.250122	0.582825	0.288147	1441495175	-0.717407	0.250122	0.582825	0.288147	1441495175	-0.717407	0.250122	0.582825	0.288147	1441495175	-0.717407	0.250122	0.582825	0.288147	1441495175	-0.715271	0.259155	0.577209	0.296753	1441495175	-0.715271	0.259155	0.577209	0.296753	1441495175	-0.715271	0.259155	0.577209	0.296753	1441495175	-0.715271	0.259155	0.577209	0.296753	1441495175	-0.715271	0.259155	0.577209	0.296753	1441495175	-0.715271	0.259155	0.577209	0.296753	1441495175	-0.713013	0.270142	0.569946	0.306152	1441495175	-0.713013	0.270142	0.569946	0.306152	1441495175	-0.713013	0.270142	0.569946	0.306152	1441495175	-0.713013	0.270142	0.569946	0.306152	1441495175	-0.713013	0.270142	0.569946	0.306152	1441495175	-0.7099	0.284119	0.560913	0.317322	1441495175	-0.7099	0.284119	0.560913	0.317322	1441495175	-0.7099	0.284119	0.560913	0.317322	1441495175	-0.7099	0.284119	0.560913	0.317322	1441495175	-0.7099	0.284119	0.560913	0.317322	1441495175	-0.7099	0.284119	0.560913	0.317322	1441495175	-0.7099	0.284119	0.560913	0.317322	1441495175	-0.708923	0.294617	0.55249	0.324585	1441495175	-0.708923	0.294617	0.55249	0.324585	1441495175	-0.708923	0.294617	0.55249	0.324585	1441495175	-0.708923	0.294617	0.55249	0.324585	1441495175	-0.708923	0.294617	0.55249	0.324585	1441495175	-0.708923	0.294617	0.55249	0.324585	1441495175	-0.708923	0.294617	0.55249	0.324585	1441495175	-0.708435	0.299011	0.547363	0.330261	1441495175	-0.708435	0.299011	0.547363	0.330261	1441495175	-0.708435	0.299011	0.547363	0.330261	1441495175	-0.708435	0.299011	0.547363	0.330261	1441495175	-0.708435	0.299011	0.547363	0.330261	1441495175	-0.708496	0.302429	0.542969	0.334229	1441495175	-0.708496	0.302429	0.542969	0.334229	1441495175	-0.708496	0.302429	0.542969	0.334229	1441495175	-0.708496	0.302429	0.542969	0.334229	1441495175	-0.708496	0.302429	0.542969	0.334229	1441495175	-0.708496	0.302429	0.542969	0.334229	1441495175	-0.708496	0.302429	0.542969	0.334229	1441495175	-0.709534	0.301758	0.542297	0.33374	1441495175	-0.709534	0.301758	0.542297	0.33374	1441495175	-0.709534	0.301758	0.542297	0.33374	1441495175	-0.709534	0.301758	0.542297	0.33374	1441495175	-0.709534	0.301758	0.542297	0.33374	1441495175	-0.709534	0.301758	0.542297	0.33374	1441495175	-0.711548	0.298462	0.543823	0.329895	1441495175	-0.711548	0.298462	0.543823	0.329895	1441495175	-0.711548	0.298462	0.543823	0.329895	1441495175	-0.711548	0.298462	0.543823	0.329895	1441495175	-0.711548	0.298462	0.543823	0.329895	1441495175	-0.711548	0.298462	0.543823	0.329895	1441495175	-0.712646	0.296631	0.545837	0.325867	1441495175	-0.712646	0.296631	0.545837	0.325867	1441495175	-0.712646	0.296631	0.545837	0.325867	1441495175	-0.712646	0.296631	0.545837	0.325867	1441495175	-0.712646	0.296631	0.545837	0.325867	1441495175	-0.712646	0.296631	0.545837	0.325867	1441495175	-0.713379	0.291565	0.55072	0.320557	1441495175	-0.713379	0.291565	0.55072	0.320557	1441495175	-0.713379	0.291565	0.55072	0.320557	1441495175	-0.713379	0.291565	0.55072	0.320557	1441495175	-0.713379	0.291565	0.55072	0.320557	1441495175	-0.713379	0.291565	0.55072	0.320557	1441495175	-0.713379	0.291565	0.55072	0.320557	1441495175	-0.712646	0.287292	0.555725	0.317383	1441495175	-0.712646	0.287292	0.555725	0.317383	1441495175	-0.712646	0.287292	0.555725	0.317383	1441495175	-0.712646	0.287292	0.555725	0.317383	1441495175	-0.712646	0.287292	0.555725	0.317383	1441495175	-0.711426	0.28186	0.561707	0.314453	1441495175	-0.711426	0.28186	0.561707	0.314453	1441495175	-0.711426	0.28186	0.561707	0.314453	1441495175	-0.711426	0.28186	0.561707	0.314453	1441495175	-0.711426	0.28186	0.561707	0.314453	1441495175	-0.711426	0.28186	0.561707	0.314453	1441495175	-0.711609	0.272278	0.569763	0.307983	1441495175	-0.711609	0.272278	0.569763	0.307983	1441495175	-0.711609	0.272278	0.569763	0.307983	1441495175	-0.711609	0.272278	0.569763	0.307983	1441495175	-0.711609	0.272278	0.569763	0.307983	1441495175	-0.711609	0.272278	0.569763	0.307983	1441495175	-0.712219	0.262329	0.577332	0.300964	1441495175	-0.712219	0.262329	0.577332	0.300964	1441495175	-0.712219	0.262329	0.577332	0.300964	1441495175	-0.712219	0.262329	0.577332	0.300964	1441495175	-0.712219	0.262329	0.577332	0.300964	1441495175	-0.712219	0.262329	0.577332	0.300964	1441495175	-0.712219	0.262329	0.577332	0.300964	1441495175	-0.714172	0.252869	0.583618	0.292236	1441495175	-0.714172	0.252869	0.583618	0.292236	1441495175	-0.714172	0.252869	0.583618	0.292236	1441495175	-0.714172	0.252869	0.583618	0.292236	1441495175	-0.714172	0.252869	0.583618	0.292236	1441495175	-0.715942	0.241943	0.589966	0.284241	1441495175	-0.715942	0.241943	0.589966	0.284241	1441495175	-0.715942	0.241943	0.589966	0.284241	1441495175	-0.715942	0.241943	0.589966	0.284241	1441495175	-0.715942	0.241943	0.589966	0.284241	1441495176	-0.715942	0.241943	0.589966	0.284241	1441495176	-0.71698	0.235901	0.593567	0.279236	1441495176	-0.71698	0.235901	0.593567	0.279236	1441495176	-0.71698	0.235901	0.593567	0.279236	1441495176	-0.71698	0.235901	0.593567	0.279236	1441495176	-0.71698	0.235901	0.593567	0.279236	1441495176	-0.71698	0.235901	0.593567	0.279236	1441495176	-0.71698	0.235901	0.593567	0.279236	1441495176	-0.719177	0.227112	0.5979	0.271423	1441495176	-0.719177	0.227112	0.5979	0.271423	1441495176	-0.719177	0.227112	0.5979	0.271423	1441495176	-0.719177	0.227112	0.5979	0.271423	1441495176	-0.719177	0.227112	0.5979	0.271423	1441495176	-0.720642	0.222473	0.599609	0.267639	1441495176	-0.720642	0.222473	0.599609	0.267639	1441495176	-0.720642	0.222473	0.599609	0.267639	1441495176	-0.720642	0.222473	0.599609	0.267639	1441495176	-0.720642	0.222473	0.599609	0.267639	1441495176	-0.720642	0.222473	0.599609	0.267639	1441495176	-0.720642	0.223694	0.598816	0.268372	1441495176	-0.720642	0.223694	0.598816	0.268372	1441495176	-0.720642	0.223694	0.598816	0.268372	1441495176	-0.720642	0.223694	0.598816	0.268372	1441495176	-0.720642	0.223694	0.598816	0.268372	1441495176	-0.720642	0.223694	0.598816	0.268372	1441495176	-0.720154	0.227417	0.597107	0.270386	1441495176	-0.720154	0.227417	0.597107	0.270386	1441495176	-0.720154	0.227417	0.597107	0.270386	1441495176	-0.720154	0.227417	0.597107	0.270386	1441495176	-0.720154	0.227417	0.597107	0.270386	1441495176	-0.719666	0.23114	0.595093	0.27301	1441495176	-0.719666	0.23114	0.595093	0.27301	1441495176	-0.719666	0.23114	0.595093	0.27301	1441495176	-0.719666	0.23114	0.595093	0.27301	1441495176	-0.719666	0.23114	0.595093	0.27301	1441495176	-0.719666	0.23114	0.595093	0.27301	1441495176	-0.719666	0.23114	0.595093	0.27301	1441495176	-0.71814	0.237732	0.591553	0.27887	1441495176	-0.71814	0.237732	0.591553	0.27887	1441495176	-0.71814	0.237732	0.591553	0.27887	1441495176	-0.71814	0.237732	0.591553	0.27887	1441495176	-0.71814	0.237732	0.591553	0.27887	1441495176	-0.71814	0.237732	0.591553	0.27887	1441495176	-0.715637	0.247253	0.586487	0.287598	1441495176	-0.715637	0.247253	0.586487	0.287598	1441495176	-0.715637	0.247253	0.586487	0.287598	1441495176	-0.715637	0.247253	0.586487	0.287598	1441495176	-0.715637	0.247253	0.586487	0.287598	1441495176	-0.711914	0.259155	0.580383	0.298584	1441495176	-0.711914	0.259155	0.580383	0.298584	1441495176	-0.711914	0.259155	0.580383	0.298584	1441495176	-0.711914	0.259155	0.580383	0.298584	1441495176	-0.711914	0.259155	0.580383	0.298584	1441495176	-0.711914	0.259155	0.580383	0.298584	1441495176	-0.708557	0.268982	0.57489	0.308289	1441495176	-0.708557	0.268982	0.57489	0.308289	1441495176	-0.708557	0.268982	0.57489	0.308289	1441495176	-0.708557	0.268982	0.57489	0.308289	1441495176	-0.708557	0.268982	0.57489	0.308289	1441495176	-0.705383	0.278076	0.569824	0.316833	1441495176	-0.705383	0.278076	0.569824	0.316833	1441495176	-0.705383	0.278076	0.569824	0.316833	1441495176	-0.705383	0.278076	0.569824	0.316833	1441495176	-0.705383	0.278076	0.569824	0.316833	1441495176	-0.705383	0.278076	0.569824	0.316833	1441495176	-0.703369	0.28479	0.564941	0.324097	1441495176	-0.703369	0.28479	0.564941	0.324097	1441495176	-0.703369	0.28479	0.564941	0.324097	1441495176	-0.703369	0.28479	0.564941	0.324097	1441495176	-0.703369	0.28479	0.564941	0.324097	1441495176	-0.703369	0.28479	0.564941	0.324097	1441495176	-0.700256	0.295105	0.558167	0.333191	1441495176	-0.700256	0.295105	0.558167	0.333191	1441495176	-0.700256	0.295105	0.558167	0.333191	1441495176	-0.700256	0.295105	0.558167	0.333191	1441495176	-0.700256	0.295105	0.558167	0.333191	1441495176	-0.700256	0.295105	0.558167	0.333191	1441495176	-0.697083	0.305481	0.551331	0.341736	1441495176	-0.697083	0.305481	0.551331	0.341736	1441495176	-0.697083	0.305481	0.551331	0.341736	1441495176	-0.697083	0.305481	0.551331	0.341736	1441495176	-0.697083	0.305481	0.551331	0.341736	1441495176	-0.697083	0.305481	0.551331	0.341736	1441495176	-0.694275	0.316345	0.543823	0.349548	1441495176	-0.694275	0.316345	0.543823	0.349548	1441495176	-0.694275	0.316345	0.543823	0.349548	1441495176	-0.694275	0.316345	0.543823	0.349548	1441495176	-0.694275	0.316345	0.543823	0.349548	1441495176	-0.694275	0.316345	0.543823	0.349548	1441495176	-0.692688	0.322571	0.539001	0.354431	1441495176	-0.692688	0.322571	0.539001	0.354431	1441495176	-0.692688	0.322571	0.539001	0.354431	1441495176	-0.692688	0.322571	0.539001	0.354431	1441495176	-0.692688	0.322571	0.539001	0.354431	1441495176	-0.692688	0.322571	0.539001	0.354431	1441495176	-0.692688	0.322571	0.539001	0.354431	1441495176	-0.692932	0.32312	0.53772	0.355347	1441495176	-0.692932	0.32312	0.53772	0.355347	1441495176	-0.692932	0.32312	0.53772	0.355347	1441495176	-0.692932	0.32312	0.53772	0.355347	1441495176	-0.692932	0.32312	0.53772	0.355347	1441495176	-0.692932	0.32312	0.53772	0.355347	1441495176	-0.694946	0.321045	0.537964	0.352905	1441495176	-0.694946	0.321045	0.537964	0.352905	1441495176	-0.694946	0.321045	0.537964	0.352905	1441495176	-0.694946	0.321045	0.537964	0.352905	1441495176	-0.694946	0.321045	0.537964	0.352905	1441495176	-0.694946	0.321045	0.537964	0.352905	1441495176	-0.69751	0.317383	0.539978	0.348145	1441495177	-0.69751	0.317383	0.539978	0.348145	1441495177	-0.69751	0.317383	0.539978	0.348145	1441495177	-0.69751	0.317383	0.539978	0.348145	1441495177	-0.69751	0.317383	0.539978	0.348145	1441495177	-0.69751	0.317383	0.539978	0.348145	1441495177	-0.69751	0.317383	0.539978	0.348145	1441495177	-0.69989	0.311768	0.544189	0.341675	1441495177	-0.69989	0.311768	0.544189	0.341675	1441495177	-0.69989	0.311768	0.544189	0.341675	1441495177	-0.69989	0.311768	0.544189	0.341675	1441495177	-0.69989	0.311768	0.544189	0.341675	1441495177	-0.69989	0.311768	0.544189	0.341675	1441495177	-0.702148	0.303345	0.550415	0.334534	1441495177	-0.702148	0.303345	0.550415	0.334534	1441495177	-0.702148	0.303345	0.550415	0.334534	1441495177	-0.702148	0.303345	0.550415	0.334534	1441495177	-0.702148	0.303345	0.550415	0.334534	1441495177	-0.702148	0.303345	0.550415	0.334534	1441495177	-0.703308	0.295227	0.556946	0.328674	1441495177	-0.703308	0.295227	0.556946	0.328674	1441495177	-0.703308	0.295227	0.556946	0.328674	1441495177	-0.703308	0.295227	0.556946	0.328674	1441495177	-0.703308	0.295227	0.556946	0.328674	1441495177	-0.703308	0.295227	0.556946	0.328674	1441495177	-0.705383	0.283997	0.564697	0.320679	1441495177	-0.705383	0.283997	0.564697	0.320679	1441495177	-0.705383	0.283997	0.564697	0.320679	1441495177	-0.705383	0.283997	0.564697	0.320679	1441495177	-0.705383	0.283997	0.564697	0.320679	1441495177	-0.705383	0.283997	0.564697	0.320679	1441495177
[truncated: 253,259 more chars]
