# Supplementary material for: Quaternion-Based Gesture Recognition Using Wireless Wearable Motion Capture Sensors
Source: Sensors (Basel). 2016 Apr 28;16(5):605. doi: 10.3390/s16050605 (PMC4883296; doi:10.3390/s16050605)
Supplement: Supplementary file 1 [file sensors-16-00605-s001.zip › MultiSensorGestureData/P1/1. Jab/Training17.txt]

0.750732 0.188049 0.607361 -0.179077 1441495069 0.746582 0.208679 0.600464 -0.196045 1441495069 0.746582 0.208679 0.600464 -0.196045 1441495069 0.746582 0.208679 0.600464 -0.196045 1441495069 0.746582 0.208679 0.600464 -0.196045 1441495069 0.746582 0.208679 0.600464 -0.196045 1441495069 0.746582 0.208679 0.600464 -0.196045 1441495069 0.741516 0.228699 0.594299 -0.211182 1441495069 0.741516 0.228699 0.594299 -0.211182 1441495069 0.741516 0.228699 0.594299 -0.211182 1441495069 0.741516 0.228699 0.594299 -0.211182 1441495069 0.741516 0.228699 0.594299 -0.211182 1441495069 0.741516 0.228699 0.594299 -0.211182 1441495069 0.736145 0.242554 0.591919 -0.221008 1441495069 0.736145 0.242554 0.591919 -0.221008 1441495069 0.736145 0.242554 0.591919 -0.221008 1441495069 0.736145 0.242554 0.591919 -0.221008 1441495069 0.736145 0.242554 0.591919 -0.221008 1441495069 0.736145 0.242554 0.591919 -0.221008 1441495069 0.729980 0.257629 0.588074 -0.234192 1441495069 0.729980 0.257629 0.588074 -0.234192 1441495069 0.729980 0.257629 0.588074 -0.234192 1441495069 0.729980 0.257629 0.588074 -0.234192 1441495069 0.729980 0.257629 0.588074 -0.234192 1441495069 0.729980 0.257629 0.588074 -0.234192 1441495069 0.726074 0.264648 0.587952 -0.238647 1441495069 0.726074 0.264648 0.587952 -0.238647 1441495069 0.726074 0.264648 0.587952 -0.238647 1441495069 0.726074 0.264648 0.587952 -0.238647 1441495070 0.726074 0.264648 0.587952 -0.238647 1441495070 0.726074 0.264648 0.587952 -0.238647 1441495070 0.722656 0.268921 0.589539 -0.240417 1441495070 0.722656 0.268921 0.589539 -0.240417 1441495070 0.722656 0.268921 0.589539 -0.240417 1441495070 0.722656 0.268921 0.589539 -0.240417 1441495070 0.722656 0.268921 0.589539 -0.240417 1441495070 0.722656 0.268921 0.589539 -0.240417 1441495070 0.722656 0.268921 0.589539 -0.240417 1441495070 0.720154 0.274841 0.589294 -0.241943 1441495070 0.720154 0.274841 0.589294 -0.241943 1441495070 0.720154 0.274841 0.589294 -0.241943 1441495070 0.720154 0.274841 0.589294 -0.241943 1441495070 0.720154 0.274841 0.589294 -0.241943 1441495070 0.720154 0.274841 0.589294 -0.241943 1441495070 0.722961 0.267517 0.593811 -0.230286 1441495070 0.722961 0.267517 0.593811 -0.230286 1441495070 0.722961 0.267517 0.593811 -0.230286 1441495070 0.722961 0.267517 0.593811 -0.230286 1441495070 0.722961 0.267517 0.593811 -0.230286 1441495070 0.722961 0.267517 0.593811 -0.230286 1441495070 0.722961 0.267517 0.593811 -0.230286 1441495070 0.724304 0.257935 0.599792 -0.221497 1441495070 0.724304 0.257935 0.599792 -0.221497 1441495070 0.724304 0.257935 0.599792 -0.221497 1441495070 0.724304 0.257935 0.599792 -0.221497 1441495070 0.724304 0.257935 0.599792 -0.221497 1441495070 0.724304 0.257935 0.599792 -0.221497 1441495070 0.724792 0.249451 0.604858 -0.215698 1441495070 0.724792 0.249451 0.604858 -0.215698 1441495070 0.724792 0.249451 0.604858 -0.215698 1441495070 0.724792 0.249451 0.604858 -0.215698 1441495070 0.724792 0.249451 0.604858 -0.215698 1441495070 0.724792 0.249451 0.604858 -0.215698 1441495070 0.727295 0.231873 0.612366 -0.205505 1441495070 0.727295 0.231873 0.612366 -0.205505 1441495070 0.727295 0.231873 0.612366 -0.205505 1441495070 0.727295 0.231873 0.612366 -0.205505 1441495070 0.727295 0.231873 0.612366 -0.205505 1441495070 0.727295 0.231873 0.612366 -0.205505 1441495070 0.727295 0.231873 0.612366 -0.205505 1441495070 0.730591 0.212158 0.618896 -0.195313 1441495070 0.730591 0.212158 0.618896 -0.195313 1441495070 0.730591 0.212158 0.618896 -0.195313 1441495070 0.730591 0.212158 0.618896 -0.195313 1441495070 0.730591 0.212158 0.618896 -0.195313 1441495070 0.730591 0.212158 0.618896 -0.195313 1441495070 0.734802 0.192566 0.624023 -0.182922 1441495070 0.734802 0.192566 0.624023 -0.182922 1441495070 0.734802 0.192566 0.624023 -0.182922 1441495070 0.734802 0.192566 0.624023 -0.182922 1441495070 0.734802 0.192566 0.624023 -0.182922 1441495070 0.734802 0.192566 0.624023 -0.182922 1441495070 0.738281 0.177551 0.627502 -0.171814 1441495070 0.738281 0.177551 0.627502 -0.171814 1441495070 0.738281 0.177551 0.627502 -0.171814 1441495070 0.738281 0.177551 0.627502 -0.171814 1441495070 0.738281 0.177551 0.627502 -0.171814 1441495070 0.738281 0.177551 0.627502 -0.171814 1441495070 0.741760 0.162598 0.631042 -0.158264 1441495070 0.741760 0.162598 0.631042 -0.158264 1441495070 0.741760 0.162598 0.631042 -0.158264 1441495070 0.741760 0.162598 0.631042 -0.158264 1441495070 0.741760 0.162598 0.631042 -0.158264 1441495070 0.741760 0.162598 0.631042 -0.158264 1441495070 0.741760 0.162598 0.631042 -0.158264 1441495070 0.744995 0.141968 0.636597 -0.139343 1441495070 0.744995 0.141968 0.636597 -0.139343 1441495070 0.744995 0.141968 0.636597 -0.139343 1441495070 0.744995 0.141968 0.636597 -0.139343 1441495070 0.744995 0.141968 0.636597 -0.139343 1441495070 0.747070 0.127319 0.639771 -0.127502 1441495070 0.747070 0.127319 0.639771 -0.127502 1441495070 0.747070 0.127319 0.639771 -0.127502 1441495070 0.747070 0.127319 0.639771 -0.127502 1441495070 0.747070 0.127319 0.639771 -0.127502 1441495070 0.747070 0.127319 0.639771 -0.127502 1441495070 0.747070 0.127319 0.639771 -0.127502 1441495070 0.749084 0.115417 0.641663 -0.117004 1441495070 0.749084 0.115417 0.641663 -0.117004 1441495070 0.749084 0.115417 0.641663 -0.117004 1441495070 0.749084 0.115417 0.641663 -0.117004 1441495070 0.749084 0.115417 0.641663 -0.117004 1441495070 0.749084 0.115417 0.641663 -0.117004 1441495070 0.750427 0.102844 0.643860 -0.107849 1441495070 0.750427 0.102844 0.643860 -0.107849 1441495070 0.750427 0.102844 0.643860 -0.107849 1441495070 0.750427 0.102844 0.643860 -0.107849 1441495070 0.750427 0.102844 0.643860 -0.107849 1441495070 0.750427 0.102844 0.643860 -0.107849 1441495070 0.750916 0.091309 0.646362 -0.099365 1441495070 0.750916 0.091309 0.646362 -0.099365 1441495070 0.750916 0.091309 0.646362 -0.099365 1441495070 0.750916 0.091309 0.646362 -0.099365 1441495070 0.750916 0.091309 0.646362 -0.099365 1441495070 0.750916 0.091309 0.646362 -0.099365 1441495070 0.750488 0.088379 0.647522 -0.097717 1441495070 0.750488 0.088379 0.647522 -0.097717 1441495070 0.750488 0.088379 0.647522 -0.097717 1441495070 0.750488 0.088379 0.647522 -0.097717 1441495070 0.750488 0.088379 0.647522 -0.097717 1441495070 0.750488 0.088379 0.647522 -0.097717 1441495070 0.750488 0.088379 0.647522 -0.097717 1441495070 0.750366 0.092590 0.646484 -0.101929 1441495070 0.750366 0.092590 0.646484 -0.101929 1441495070 0.750366 0.092590 0.646484 -0.101929 1441495070 0.750366 0.092590 0.646484 -0.101929 1441495070 0.750366 0.092590 0.646484 -0.101929 1441495070 0.750366 0.092590 0.646484 -0.101929 1441495070 0.750671 0.103943 0.642334 -0.114136 1441495070 0.750671 0.103943 0.642334 -0.114136 1441495070 0.750671 0.103943 0.642334 -0.114136 1441495070 0.750671 0.103943 0.642334 -0.114136 1441495070 0.750671 0.103943 0.642334 -0.114136 1441495071 0.750671 0.103943 0.642334 -0.114136 1441495071 0.750671 0.103943 0.642334 -0.114136 1441495071 0.750305 0.116821 0.638123 -0.126892 1441495071 0.750305 0.116821 0.638123 -0.126892 1441495071 0.750305 0.116821 0.638123 -0.126892 1441495071 0.750305 0.116821 0.638123 -0.126892 1441495071 0.750305 0.116821 0.638123 -0.126892 1441495071 0.750305 0.116821 0.638123 -0.126892 1441495071 0.748779 0.133240 0.634277 -0.138428 1441495071 0.748779 0.133240 0.634277 -0.138428 1441495071 0.748779 0.133240 0.634277 -0.138428 1441495071 0.748779 0.133240 0.634277 -0.138428 1441495071 0.748779 0.133240 0.634277 -0.138428 1441495071 0.748779 0.133240 0.634277 -0.138428 1441495071 0.746277 0.154297 0.629578 -0.151123 1441495071 0.746277 0.154297 0.629578 -0.151123 1441495071 0.746277 0.154297 0.629578 -0.151123 1441495071 0.746277 0.154297 0.629578 -0.151123 1441495071 0.746277 0.154297 0.629578 -0.151123 1441495071 0.746277 0.154297 0.629578 -0.151123 1441495071 0.743225 0.176086 0.624573 -0.162476 1441495071 0.743225 0.176086 0.624573 -0.162476 1441495071 0.743225 0.176086 0.624573 -0.162476 1441495071 0.743225 0.176086 0.624573 -0.162476 1441495071 0.743225 0.176086 0.624573 -0.162476 1441495071 0.743225 0.176086 0.624573 -0.162476 1441495071 0.743225 0.176086 0.624573 -0.162476 1441495071 0.739563 0.197632 0.619263 -0.174438 1441495071 0.739563 0.197632 0.619263 -0.174438 1441495071 0.739563 0.197632 0.619263 -0.174438 1441495071 0.739563 0.197632 0.619263 -0.174438 1441495071 0.739563 0.197632 0.619263 -0.174438 1441495071 0.739563 0.197632 0.619263 -0.174438 1441495071 0.735779 0.218567 0.613464 -0.185608 1441495071 0.735779 0.218567 0.613464 -0.185608 1441495071 0.735779 0.218567 0.613464 -0.185608 1441495071 0.735779 0.218567 0.613464 -0.185608 1441495071 0.735779 0.218567 0.613464 -0.185608 1441495071 0.735779 0.218567 0.613464 -0.185608 1441495071 0.732788 0.239014 0.606506 -0.194946 1441495071 0.732788 0.239014 0.606506 -0.194946 1441495071 0.732788 0.239014 0.606506 -0.194946 1441495071 0.732788 0.239014 0.606506 -0.194946 1441495071 0.732788 0.239014 0.606506 -0.194946 1441495071 0.732788 0.239014 0.606506 -0.194946 1441495071 0.729309 0.260315 0.598572 -0.204956 1441495071 0.729309 0.260315 0.598572 -0.204956 1441495071 0.729309 0.260315 0.598572 -0.204956 1441495071 0.729309 0.260315 0.598572 -0.204956 1441495071 0.729309 0.260315 0.598572 -0.204956 1441495071 0.729309 0.260315 0.598572 -0.204956 1441495071 0.729309 0.260315 0.598572 -0.204956 1441495071 0.728577 0.270386 0.594849 -0.205139 1441495071 0.728577 0.270386 0.594849 -0.205139 1441495071 0.728577 0.270386 0.594849 -0.205139 1441495071 0.728577 0.270386 0.594849 -0.205139 1441495071 0.728577 0.270386 0.594849 -0.205139 1441495071 0.728577 0.270386 0.594849 -0.205139 1441495071 0.728455 0.271912 0.595459 -0.202026 1441495071 0.728455 0.271912 0.595459 -0.202026 1441495071 0.728455 0.271912 0.595459 -0.202026 1441495071 0.728455 0.271912 0.595459 -0.202026 1441495071 0.728455 0.271912 0.595459 -0.202026 1441495071 0.728455 0.271912 0.595459 -0.202026 1441495071 0.729431 0.265381 0.599548 -0.194824 1441495071 0.729431 0.265381 0.599548 -0.194824 1441495071 0.729431 0.265381 0.599548 -0.194824 1441495071 0.729431 0.265381 0.599548 -0.194824 1441495071 0.729431 0.265381 0.599548 -0.194824 1441495071 0.729431 0.265381 0.599548 -0.194824 1441495071 0.731506 0.252258 0.605347 -0.186340 1441495071 0.731506 0.252258 0.605347 -0.186340 1441495071 0.731506 0.252258 0.605347 -0.186340 1441495071 0.731506 0.252258 0.605347 -0.186340 1441495071 0.731506 0.252258 0.605347 -0.186340 1441495071 0.731506 0.252258 0.605347 -0.186340 1441495071 0.734985 0.236084 0.610352 -0.177246 1441495071 0.734985 0.236084 0.610352 -0.177246 1441495071 0.734985 0.236084 0.610352 -0.177246 1441495071 0.734985 0.236084 0.610352 -0.177246 1441495071 0.734985 0.236084 0.610352 -0.177246 1441495071 0.734985 0.236084 0.610352 -0.177246 1441495071 0.734985 0.236084 0.610352 -0.177246 1441495071 0.738647 0.216553 0.615967 -0.167480 1441495071 0.738647 0.216553 0.615967 -0.167480 1441495071 0.738647 0.216553 0.615967 -0.167480 1441495071 0.738647 0.216553 0.615967 -0.167480 1441495071 0.738647 0.216553 0.615967 -0.167480 1441495071 0.738647 0.216553 0.615967 -0.167480 1441495071 0.741089 0.199219 0.619995 -0.163269 1441495071 0.741089 0.199219 0.619995 -0.163269 1441495071 0.741089 0.199219 0.619995 -0.163269 1441495071 0.741089 0.199219 0.619995 -0.163269 1441495071 0.741089 0.199219 0.619995 -0.163269 1441495071 0.741089 0.199219 0.619995 -0.163269 1441495071 0.741089 0.199219 0.619995 -0.163269 1441495071 0.742371 0.188660 0.621765 -0.163269 1441495071 0.742371 0.188660 0.621765 -0.163269 1441495071 0.742371 0.188660 0.621765 -0.163269 1441495071 0.742371 0.188660 0.621765 -0.163269 1441495071 0.742371 0.188660 0.621765 -0.163269 1441495071 0.742371 0.188660 0.621765 -0.163269 1441495071 0.744019 0.178528 0.623657 -0.159607 1441495071 0.744019 0.178528 0.623657 -0.159607 1441495071 0.744019 0.178528 0.623657 -0.159607 1441495071 0.744019 0.178528 0.623657 -0.159607 1441495071 0.744019 0.178528 0.623657 -0.159607 1441495071 0.745239 0.170349 0.625061 -0.157471 1441495071 0.745239 0.170349 0.625061 -0.157471 1441495071 0.745239 0.170349 0.625061 -0.157471 1441495071 0.745239 0.170349 0.625061 -0.157471 1441495071 0.745239 0.170349 0.625061 -0.157471 1441495072 0.745239 0.170349 0.625061 -0.157471 1441495072 0.746033 0.161987 0.626587 -0.156494 1441495072 0.746033 0.161987 0.626587 -0.156494 1441495072 0.746033 0.161987 0.626587 -0.156494 1441495072 0.746033 0.161987 0.626587 -0.156494 1441495072 0.746033 0.161987 0.626587 -0.156494 1441495072 0.746033 0.161987 0.626587 -0.156494 1441495072 0.746765 0.153687 0.627625 -0.157410 1441495072 0.746765 0.153687 0.627625 -0.157410 1441495072 0.746765 0.153687 0.627625 -0.157410 1441495072 0.746765 0.153687 0.627625 -0.157410 1441495072 0.746765 0.153687 0.627625 -0.157410 1441495072 0.746765 0.153687 0.627625 -0.157410 1441495072 0.748108 0.138428 0.631348 -0.149963 1441495072 0.748108 0.138428 0.631348 -0.149963 1441495072 0.748108 0.138428 0.631348 -0.149963 1441495072 0.748108 0.138428 0.631348 -0.149963 1441495072 0.748108 0.138428 0.631348 -0.149963 1441495072 0.748108 0.138428 0.631348 -0.149963 1441495072 0.748108 0.138428 0.631348 -0.149963 1441495072 0.748718 0.126404 0.634705 -0.142944 1441495072 0.748718 0.126404 0.634705 -0.142944 1441495072 0.748718 0.126404 0.634705 -0.142944 1441495072 0.748718 0.126404 0.634705 -0.142944 1441495072 0.748718 0.126404 0.634705 -0.142944 1441495072 0.748718 0.126404 0.634705 -0.142944 1441495072 0.748779 0.132874 0.631836 -0.149719 1441495072 0.748779 0.132874 0.631836 -0.149719 1441495072 0.748779 0.132874 0.631836 -0.149719 1441495072 0.748779 0.132874 0.631836 -0.149719 1441495072 0.748779 0.132874 0.631836 -0.149719 1441495072 0.748779 0.132874 0.631836 -0.149719 1441495072 0.748779 0.132874 0.631836 -0.149719 1441495072 0.749695 0.135376 0.629517 -0.152466 1441495072 0.749695 0.135376 0.629517 -0.152466 1441495072 0.749695 0.135376 0.629517 -0.152466 1441495072 0.749695 0.135376 0.629517 -0.152466 1441495072 0.749695 0.135376 0.629517 -0.152466 1441495072 0.749695 0.135376 0.629517 -0.152466 1441495072 0.749390 0.137695 0.628235 -0.156921 1441495072 0.749390 0.137695 0.628235 -0.156921 1441495072 0.749390 0.137695 0.628235 -0.156921 1441495072 0.749390 0.137695 0.628235 -0.156921 1441495072 0.749390 0.137695 0.628235 -0.156921 1441495072 0.749390 0.137695 0.628235 -0.156921 1441495072 0.748413 0.145325 0.625549 -0.165527 1441495072 0.748413 0.145325 0.625549 -0.165527 1441495072 0.748413 0.145325 0.625549 -0.165527 1441495072 0.748413 0.145325 0.625549 -0.165527 1441495072 0.748413 0.145325 0.625549 -0.165527 1441495072 0.748413 0.145325 0.625549 -0.165527 1441495072 0.746277 0.159607 0.621338 -0.177490 1441495072 0.746277 0.159607 0.621338 -0.177490 1441495072 0.746277 0.159607 0.621338 -0.177490 1441495072 0.746277 0.159607 0.621338 -0.177490 1441495072 0.746277 0.159607 0.621338 -0.177490 1441495072 0.746277 0.159607 0.621338 -0.177490 1441495072 0.746277 0.159607 0.621338 -0.177490 1441495072 0.742981 0.177734 0.616699 -0.189697 1441495072 0.742981 0.177734 0.616699 -0.189697 1441495072 0.742981 0.177734 0.616699 -0.189697 1441495072 0.742981 0.177734 0.616699 -0.189697 1441495072 0.742981 0.177734 0.616699 -0.189697 1441495072 0.742981 0.177734 0.616699 -0.189697 1441495072 0.738953 0.194031 0.613403 -0.199829 1441495072 0.738953 0.194031 0.613403 -0.199829 1441495072 0.738953 0.194031 0.613403 -0.199829 1441495072 0.738953 0.194031 0.613403 -0.199829 1441495072 0.738953 0.194031 0.613403 -0.199829 1441495072 0.738953 0.194031 0.613403 -0.199829 1441495072 0.735474 0.207825 0.611450 -0.204834 1441495072 0.735474 0.207825 0.611450 -0.204834 1441495072 0.735474 0.207825 0.611450 -0.204834 1441495072 0.735474 0.207825 0.611450 -0.204834 1441495072 0.735474 0.207825 0.611450 -0.204834 1441495072 0.735474 0.207825 0.611450 -0.204834 1441495072 0.731384 0.226624 0.606201 -0.214844 1441495072 0.731384 0.226624 0.606201 -0.214844 1441495072 0.731384 0.226624 0.606201 -0.214844 1441495072 0.731384 0.226624 0.606201 -0.214844 1441495072 0.731384 0.226624 0.606201 -0.214844 1441495072 0.731384 0.226624 0.606201 -0.214844 1441495072 0.731384 0.226624 0.606201 -0.214844 1441495072 0.728027 0.244385 0.600342 -0.223145 1441495072 0.728027 0.244385 0.600342 -0.223145 1441495072 0.728027 0.244385 0.600342 -0.223145 1441495072 0.728027 0.244385 0.600342 -0.223145 1441495072 0.728027 0.244385 0.600342 -0.223145 1441495072 0.728027 0.244385 0.600342 -0.223145 1441495072 0.724792 0.257507 0.596130 -0.230042 1441495072 0.724792 0.257507 0.596130 -0.230042 1441495072 0.724792 0.257507 0.596130 -0.230042 1441495072 0.724792 0.257507 0.596130 -0.230042 1441495072 0.724792 0.257507 0.596130 -0.230042 1441495072 0.724792 0.257507 0.596130 -0.230042 1441495072 0.723206 0.268250 0.590820 -0.236328 1441495072 0.723206 0.268250 0.590820 -0.236328 1441495072 0.723206 0.268250 0.590820 -0.236328 1441495072 0.723206 0.268250 0.590820 -0.236328 1441495072 0.723206 0.268250 0.590820 -0.236328 1441495072 0.723206 0.268250 0.590820 -0.236328 1441495072 0.723206 0.268250 0.590820 -0.236328 1441495072 0.722351 0.273804 0.588684 -0.237915 1441495072 0.722351 0.273804 0.588684 -0.237915 1441495072 0.722351 0.273804 0.588684 -0.237915 1441495072 0.722351 0.273804 0.588684 -0.237915 1441495072 0.722351 0.273804 0.588684 -0.237915 1441495072 0.722351 0.273804 0.588684 -0.237915 1441495072 0.718201 0.285583 0.584167 -0.247620 1441495072 0.718201 0.285583 0.584167 -0.247620 1441495072 0.718201 0.285583 0.584167 -0.247620 1441495072 0.718201 0.285583 0.584167 -0.247620 1441495072 0.718201 0.285583 0.584167 -0.247620 1441495072 0.718201 0.285583 0.584167 -0.247620 1441495073 0.718201 0.285583 0.584167 -0.247620 1441495073 0.718140 0.284058 0.585571 -0.246216 1441495073 0.718140 0.284058 0.585571 -0.246216 1441495073 0.718140 0.284058 0.585571 -0.246216 1441495073 0.718140 0.284058 0.585571 -0.246216 1441495073 0.718140 0.284058 0.585571 -0.246216 1441495073 0.718140 0.284058 0.585571 -0.246216 1441495073 0.721008 0.269897 0.594238 -0.232422 1441495073 0.721008 0.269897 0.594238 -0.232422 1441495073 0.721008 0.269897 0.594238 -0.232422 1441495073 0.721008 0.269897 0.594238 -0.232422 1441495073 0.721008 0.269897 0.594238 -0.232422 1441495073 0.721008 0.269897 0.594238 -0.232422 1441495073 0.723877 0.255798 0.601868 -0.219666 1441495073 0.723877 0.255798 0.601868 -0.219666 1441495073 0.723877 0.255798 0.601868 -0.219666 1441495073 0.723877 0.255798 0.601868 -0.219666 1441495073 0.723877 0.255798 0.601868 -0.219666 1441495073 0.723877 0.255798 0.601868 -0.219666 1441495073 0.723877 0.255798 0.601868 -0.219666 1441495073 0.727844 0.239990 0.607910 -0.207397 1441495073 0.727844 0.239990 0.607910 -0.207397 1441495073 0.727844 0.239990 0.607910 -0.207397 1441495073 0.727844 0.239990 0.607910 -0.207397 1441495073 0.727844 0.239990 0.607910 -0.207397 1441495073 0.727844 0.239990 0.607910 -0.207397 1441495073 0.731567 0.221863 0.613220 -0.198608 1441495073 0.731567 0.221863 0.613220 -0.198608 1441495073 0.731567 0.221863 0.613220 -0.198608 1441495073 0.731567 0.221863 0.613220 -0.198608 1441495073 0.731567 0.221863 0.613220 -0.198608 1441495073 0.731567 0.221863 0.613220 -0.198608 1441495073 0.734741 0.204224 0.617676 -0.192017 1441495073 0.734741 0.204224 0.617676 -0.192017 1441495073 0.734741 0.204224 0.617676 -0.192017 1441495073 0.734741 0.204224 0.617676 -0.192017 1441495073 0.734741 0.204224 0.617676 -0.192017 1441495073 0.734741 0.204224 0.617676 -0.192017 1441495073 0.734741 0.204224 0.617676 -0.192017 1441495073 0.737671 0.188110 0.621399 -0.185059 1441495073 0.737671 0.188110 0.621399 -0.185059 1441495073 0.737671 0.188110 0.621399 -0.185059 1441495073 0.737671 0.188110 0.621399 -0.185059 1441495073 0.737671 0.188110 0.621399 -0.185059 1441495073 0.737671 0.188110 0.621399 -0.185059 1441495073 0.739685 0.175659 0.624023 -0.180176 1441495073 0.739685 0.175659 0.624023 -0.180176 1441495073 0.739685 0.175659 0.624023 -0.180176 1441495073 0.739685 0.175659 0.624023 -0.180176 1441495073 0.739685 0.175659 0.624023 -0.180176 1441495073 0.739685 0.175659 0.624023 -0.180176 1441495073 0.739685 0.175659 0.624023 -0.180176 1441495073 0.738525 0.173950 0.622803 -0.190613 1441495073 0.738525 0.173950 0.622803 -0.190613 1441495073 0.738525 0.173950 0.622803 -0.190613 1441495073 0.738525 0.173950 0.622803 -0.190613 1441495073 0.738525 0.173950 0.622803 -0.190613 1441495073 0.738525 0.173950 0.622803 -0.190613 1441495073 0.739197 0.168213 0.622192 -0.195251 1441495073 0.739197 0.168213 0.622192 -0.195251 1441495073 0.739197 0.168213 0.622192 -0.195251 1441495073 0.739197 0.168213 0.622192 -0.195251 1441495073 0.739197 0.168213 0.622192 -0.195251 1441495073 0.739197 0.168213 0.622192 -0.195251 1441495073 0.741150 0.152710 0.625671 -0.189331 1441495073 0.741150 0.152710 0.625671 -0.189331 1441495073 0.741150 0.152710 0.625671 -0.189331 1441495073 0.741150 0.152710 0.625671 -0.189331 1441495073 0.741150 0.152710 0.625671 -0.189331 1441495073 0.741150 0.152710 0.625671 -0.189331 1441495073 0.741150 0.152710 0.625671 -0.189331 1441495073 0.742859 0.141052 0.628662 -0.181580 1441495073 0.742859 0.141052 0.628662 -0.181580 1441495073 0.742859 0.141052 0.628662 -0.181580 1441495073 0.742859 0.141052 0.628662 -0.181580 1441495073 0.742859 0.141052 0.628662 -0.181580 1441495073 0.742859 0.141052 0.628662 -0.181580 1441495073 0.744202 0.135437 0.629639 -0.176697 1441495073 0.744202 0.135437 0.629639 -0.176697 1441495073 0.744202 0.135437 0.629639 -0.176697 1441495073 0.744202 0.135437 0.629639 -0.176697 1441495073 0.744202 0.135437 0.629639 -0.176697 1441495073 0.744202 0.135437 0.629639 -0.176697 1441495073 0.744629 0.134094 0.629578 -0.176392 1441495073 0.744629 0.134094 0.629578 -0.176392 1441495073 0.744629 0.134094 0.629578 -0.176392 1441495073 0.744629 0.134094 0.629578 -0.176392 1441495073 0.744629 0.134094 0.629578 -0.176392 1441495073 0.744629 0.134094 0.629578 -0.176392 1441495073 0.743896 0.139221 0.627502 -0.182739 1441495073 0.743896 0.139221 0.627502 -0.182739 1441495073 0.743896 0.139221 0.627502 -0.182739 1441495073 0.743896 0.139221 0.627502 -0.182739 1441495073 0.743896 0.139221 0.627502 -0.182739 1441495073 0.743896 0.139221 0.627502 -0.182739 1441495073 0.743896 0.139221 0.627502 -0.182739 1441495073 0.742493 0.147949 0.624512 -0.191711 1441495073 0.742493 0.147949 0.624512 -0.191711 1441495073 0.742493 0.147949 0.624512 -0.191711 1441495073 0.742493 0.147949 0.624512 -0.191711 1441495073 0.742493 0.147949 0.624512 -0.191711 1441495073 0.742493 0.147949 0.624512 -0.191711 1441495073 0.740173 0.162170 0.620117 -0.203186 1441495073 0.740173 0.162170 0.620117 -0.203186 1441495073 0.740173 0.162170 0.620117 -0.203186 1441495073 0.740173 0.162170 0.620117 -0.203186 1441495073 0.740173 0.162170 0.620117 -0.203186 1441495073 0.740173 0.162170 0.620117 -0.203186 1441495073 0.740173 0.162170 0.620117 -0.203186 1441495073 0.737732 0.175659 0.615417 -0.214539 1441495073 0.737732 0.175659 0.615417 -0.214539 1441495073 0.737732 0.175659 0.615417 -0.214539 1441495073 0.737732 0.175659 0.615417 -0.214539 1441495073 0.737732 0.175659 0.615417 -0.214539 1441495073 0.737732 0.175659 0.615417 -0.214539 1441495073 0.732727 0.198669 0.603821 -0.242859 1441495074 0.732727 0.198669 0.603821 -0.242859 1441495074 0.732727 0.198669 0.603821 -0.242859 1441495074 0.732727 0.198669 0.603821 -0.242859 1441495074 0.732727 0.198669 0.603821 -0.242859 1441495074 0.732727 0.198669 0.603821 -0.242859 1441495074 0.726624 0.224548 0.590820 -0.269043 1441495074 0.726624 0.224548 0.590820 -0.269043 1441495074 0.726624 0.224548 0.590820 -0.269043 1441495074 0.726624 0.224548 0.590820 -0.269043 1441495074 0.726624 0.224548 0.590820 -0.269043 1441495074 0.726624 0.224548 0.590820 -0.269043 1441495074 0.726624 0.224548 0.590820 -0.269043 1441495074 0.720642 0.245422 0.581116 -0.287537 1441495074 0.720642 0.245422 0.581116 -0.287537 1441495074 0.720642 0.245422 0.581116 -0.287537 1441495074 0.720642 0.245422 0.581116 -0.287537 1441495074 0.720642 0.245422 0.581116 -0.287537 1441495074 0.720642 0.245422 0.581116 -0.287537 1441495074 0.716248 0.258911 0.576416 -0.295959 1441495074 0.716248 0.258911 0.576416 -0.295959 1441495074 0.716248 0.258911 0.576416 -0.295959 1441495074 0.716248 0.258911 0.576416 -0.295959 1441495074 0.716248 0.258911 0.576416 -0.295959 1441495074 0.716248 0.258911 0.576416 -0.295959 1441495074 0.712280 0.270142 0.573425 -0.301331 1441495074 0.712280 0.270142 0.573425 -0.301331 1441495074 0.712280 0.270142 0.573425 -0.301331 1441495074 0.712280 0.270142 0.573425 -0.301331 1441495074 0.712280 0.270142 0.573425 -0.301331 1441495074 0.712280 0.270142 0.573425 -0.301331 1441495074 0.712280 0.270142 0.573425 -0.301331 1441495074 0.708496 0.283142 0.569336 -0.306030 1441495074 0.708496 0.283142 0.569336 -0.306030 1441495074 0.708496 0.283142 0.569336 -0.306030 1441495074 0.708496 0.283142 0.569336 -0.306030 1441495074 0.708496 0.283142 0.569336 -0.306030 1441495074 0.703491 0.300293 0.561890 -0.314758 1441495074 0.703491 0.300293 0.561890 -0.314758 1441495074 0.703491 0.300293 0.561890 -0.314758 1441495074 0.703491 0.300293 0.561890 -0.314758 1441495074 0.703491 0.300293 0.561890 -0.314758 1441495074 0.703491 0.300293 0.561890 -0.314758 1441495074 0.703491 0.300293 0.561890 -0.314758 1441495074 0.701599 0.306763 0.560303 -0.315674 1441495074 0.701599 0.306763 0.560303 -0.315674 1441495074 0.701599 0.306763 0.560303 -0.315674 1441495074 0.701599 0.306763 0.560303 -0.315674 1441495074 0.701599 0.306763 0.560303 -0.315674 1441495074 0.701599 0.306763 0.560303 -0.315674 1441495074 0.701599 0.306763 0.560303 -0.315674 1441495074 0.700012 0.308899 0.560547 -0.316772 1441495074 0.700012 0.308899 0.560547 -0.316772 1441495074 0.700012 0.308899 0.560547 -0.316772 1441495074 0.700012 0.308899 0.560547 -0.316772 1441495074 0.700012 0.308899 0.560547 -0.316772 1441495074 0.700012 0.308899 0.560547 -0.316772 1441495074 0.700989 0.303467 0.564758 -0.312256 1441495074 0.700989 0.303467 0.564758 -0.312256 1441495074 0.700989 0.303467 0.564758 -0.312256 1441495074 0.700989 0.303467 0.564758 -0.312256 1441495074 0.700989 0.303467 0.564758 -0.312256 1441495074 0.700989 0.303467 0.564758 -0.312256 1441495074 0.703857 0.292847 0.571533 -0.303467 1441495074 0.703857 0.292847 0.571533 -0.303467 1441495074 0.703857 0.292847 0.571533 -0.303467 1441495074 0.703857 0.292847 0.571533 -0.303467 1441495074 0.703857 0.292847 0.571533 -0.303467 1441495074 0.703857 0.292847 0.571533 -0.303467 1441495074 0.708801 0.277222 0.579346 -0.291565 1441495074 0.708801 0.277222 0.579346 -0.291565 1441495074 0.708801 0.277222 0.579346 -0.291565 1441495074 0.708801 0.277222 0.579346 -0.291565 1441495074 0.708801 0.277222 0.579346 -0.291565 1441495074 0.708801 0.277222 0.579346 -0.291565 1441495074 0.708801 0.277222 0.579346 -0.291565 1441495074 0.710999 0.263672 0.584045 -0.289429 1441495074 0.710999 0.263672 0.584045 -0.289429 1441495074 0.710999 0.263672 0.584045 -0.289429 1441495074 0.710999 0.263672 0.584045 -0.289429 1441495074 0.710999 0.263672 0.584045 -0.289429 1441495074 0.710999 0.263672 0.584045 -0.289429 1441495074 0.711182 0.256226 0.584290 -0.295166 1441495074 0.711182 0.256226 0.584290 -0.295166 1441495074 0.711182 0.256226 0.584290 -0.295166 1441495074 0.711182 0.256226 0.584290 -0.295166 1441495074 0.711182 0.256226 0.584290 -0.295166 1441495074 0.711182 0.256226 0.584290 -0.295166 1441495074 0.714600 0.240906 0.589966 -0.288330 1441495074 0.714600 0.240906 0.589966 -0.288330 1441495074 0.714600 0.240906 0.589966 -0.288330 1441495074 0.714600 0.240906 0.589966 -0.288330 1441495074 0.714600 0.240906 0.589966 -0.288330 1441495074 0.714600 0.240906 0.589966 -0.288330 1441495074 0.714600 0.240906 0.589966 -0.288330 1441495074 0.714600 0.240906 0.589966 -0.288330 1441495074 0.717834 0.227051 0.595886 -0.279236 1441495074 0.717834 0.227051 0.595886 -0.279236 1441495074 0.717834 0.227051 0.595886 -0.279236 1441495074 0.717834 0.227051 0.595886 -0.279236 1441495074 0.717834 0.227051 0.595886 -0.279236 1441495074 0.717834 0.227051 0.595886 -0.279236 1441495074 0.721191 0.213562 0.600830 -0.270569 1441495074 0.721191 0.213562 0.600830 -0.270569 1441495074 0.721191 0.213562 0.600830 -0.270569 1441495074 0.721191 0.213562 0.600830 -0.270569 1441495074 0.721191 0.213562 0.600830 -0.270569 1441495074 0.721191 0.213562 0.600830 -0.270569 1441495074 0.721191 0.213562 0.600830 -0.270569 1441495074 0.724731 0.197205 0.606567 -0.260498 1441495074 0.724731 0.197205 0.606567 -0.260498 1441495074 0.724731 0.197205 0.606567 -0.260498 1441495074 0.724731 0.197205 0.606567 -0.260498 1441495074 0.724731 0.197205 0.606567 -0.260498 1441495074 0.724731 0.197205 0.606567 -0.260498 1441495074 0.727356 0.181885 0.611267 -0.253174 1441495074 0.727356 0.181885 0.611267 -0.253174 1441495074 0.727356 0.181885 0.611267 -0.253174 1441495075 0.727356 0.181885 0.611267 -0.253174 1441495075 0.727356 0.181885 0.611267 -0.253174 1441495075 0.727356 0.181885 0.611267 -0.253174 1441495075 0.730225 0.165466 0.616028 -0.244568 1441495075 0.730225 0.165466 0.616028 -0.244568 1441495075 0.730225 0.165466 0.616028 -0.244568 1441495075 0.730225 0.165466 0.616028 -0.244568 1441495075 0.730225 0.165466 0.616028 -0.244568 1441495075 0.730225 0.165466 0.616028 -0.244568 1441495075 0.732971 0.149536 0.621277 -0.233154 1441495075 0.732971 0.149536 0.621277 -0.233154 1441495075 0.732971 0.149536 0.621277 -0.233154 1441495075 0.732971 0.149536 0.621277 -0.233154 1441495075 0.732971 0.149536 0.621277 -0.233154 1441495075 0.732971 0.149536 0.621277 -0.233154 1441495075 0.734436 0.142639 0.623718 -0.226135 1441495075 0.734436 0.142639 0.623718 -0.226135 1441495075 0.734436 0.142639 0.623718 -0.226135 1441495075 0.734436 0.142639 0.623718 -0.226135 1441495075 0.734436 0.142639 0.623718 -0.226135 1441495075 0.734436 0.142639 0.623718 -0.226135 1441495075 0.735535 0.144470 0.622131 -0.225891 1441495075 0.735535 0.144470 0.622131 -0.225891 1441495075 0.735535 0.144470 0.622131 -0.225891 1441495075 0.735535 0.144470 0.622131 -0.225891 1441495075 0.735535 0.144470 0.622131 -0.225891 1441495075 0.735535 0.144470 0.622131 -0.225891 1441495075 0.735535 0.144470 0.622131 -0.225891 1441495075 0.735962 0.148132 0.619141 -0.230164 1441495075 0.735962 0.148132 0.619141 -0.230164 1441495075 0.735962 0.148132 0.619141 -0.230164 1441495075 0.735962 0.148132 0.619141 -0.230164 1441495075 0.735962 0.148132 0.619141 -0.230164 1441495075 0.735962 0.148132 0.619141 -0.230164 1441495075 0.735107 0.155334 0.615906 -0.236877 1441495075 0.735107 0.155334 0.615906 -0.236877 1441495075 0.735107 0.155334 0.615906 -0.236877 1441495075 0.735107 0.155334 0.615906 -0.236877 1441495075 0.735107 0.155334 0.615906 -0.236877 1441495075 0.735107 0.155334 0.615906 -0.236877 1441495075 0.735107 0.155334 0.615906 -0.236877 1441495075 0.733154 0.165527 0.613708 -0.241516 1441495075 0.733154 0.165527 0.613708 -0.241516 1441495075 0.733154 0.165527 0.613708 -0.241516 1441495075 0.733154 0.165527 0.613708 -0.241516 1441495075 0.733154 0.165527 0.613708 -0.241516 1441495075 0.733154 0.165527 0.613708 -0.241516 1441495075 0.729736 0.183350 0.609924 -0.248535 1441495075 
0.774597 0.108826 0.607422 -0.138123 1441495079 0.774597 0.108826 0.607422 -0.138123 1441495079 0.774597 0.108826 0.607422 -0.138123 1441495079 0.774597 0.108826 0.607422 -0.138123 1441495079 0.785828 0.076660 0.595215 -0.149231 1441495079 0.785828 0.076660 0.595215 -0.149231 1441495079 0.785828 0.076660 0.595215 -0.149231 1441495079 0.785828 0.076660 0.595215 -0.149231 1441495079 0.785828 0.076660 0.595215 -0.149231 1441495079 0.785828 0.076660 0.595215 -0.149231 1441495079 0.799011 0.031250 0.580200 -0.154602 1441495080 0.799011 0.031250 0.580200 -0.154602 1441495080 0.799011 0.031250 0.580200 -0.154602 1441495080 0.799011 0.031250 0.580200 -0.154602 1441495080 0.799011 0.031250 0.580200 -0.154602 1441495080 0.799011 0.031250 0.580200 -0.154602 1441495080 0.799011 0.031250 0.580200 -0.154602 1441495080 0.812012 -0.019653 0.562805 -0.153015 1441495080 0.812012 -0.019653 0.562805 -0.153015 1441495080 0.812012 -0.019653 0.562805 -0.153015 1441495080 0.812012 -0.019653 0.562805 -0.153015 1441495080 0.812012 -0.019653 0.562805 -0.153015 1441495080 0.812012 -0.019653 0.562805 -0.153015 1441495080 0.825500 -0.059509 0.543945 -0.138062 1441495080 0.825500 -0.059509 0.543945 -0.138062 1441495080 0.825500 -0.059509 0.543945 -0.138062 1441495080 0.825500 -0.059509 0.543945 -0.138062 1441495080 0.825500 -0.059509 0.543945 -0.138062 1441495080 0.825500 -0.059509 0.543945 -0.138062 1441495080 0.840088 -0.091248 0.524231 -0.105164 1441495080 0.840088 -0.091248 0.524231 -0.105164 1441495080 0.840088 -0.091248 0.524231 -0.105164 1441495080 0.840088 -0.091248 0.524231 -0.105164 1441495080 0.840088 -0.091248 0.524231 -0.105164 1441495080 0.840088 -0.091248 0.524231 -0.105164 1441495080 0.840088 -0.091248 0.524231 -0.105164 1441495080 0.854492 -0.107117 0.504211 -0.063599 1441495080 0.854492 -0.107117 0.504211 -0.063599 1441495080 0.854492 -0.107117 0.504211 -0.063599 1441495080 0.854492 -0.107117 0.504211 -0.063599 1441495080 0.854492 -0.107117 0.504211 -0.063599 1441495080 0.854492 -0.107117 0.504211 -0.063599 1441495080 0.867249 -0.113220 0.484192 -0.023193 1441495080 0.867249 -0.113220 0.484192 -0.023193 1441495080 0.867249 -0.113220 0.484192 -0.023193 1441495080 0.867249 -0.113220 0.484192 -0.023193 1441495080 0.867249 -0.113220 0.484192 -0.023193 1441495080 0.867249 -0.113220 0.484192 -0.023193 1441495080 0.867249 -0.113220 0.484192 -0.023193 1441495080 0.875244 -0.112305 0.470398 -0.002441 1441495080 0.875244 -0.112305 0.470398 -0.002441 1441495080 0.875244 -0.112305 0.470398 -0.002441 1441495080 0.875244 -0.112305 0.470398 -0.002441 1441495080 0.875244 -0.112305 0.470398 -0.002441 1441495080 0.875244 -0.112305 0.470398 -0.002441 1441495080 0.878967 -0.127625 0.459290 -0.010193 1441495080 0.878967 -0.127625 0.459290 -0.010193 1441495080 0.878967 -0.127625 0.459290 -0.010193 1441495080 0.878967 -0.127625 0.459290 -0.010193 1441495080 0.878967 -0.127625 0.459290 -0.010193 1441495080 0.878967 -0.127625 0.459290 -0.010193 1441495080 0.878113 -0.160400 0.447937 -0.049805 1441495080 0.878113 -0.160400 0.447937 -0.049805 1441495080 0.878113 -0.160400 0.447937 -0.049805 1441495080 0.878113 -0.160400 0.447937 -0.049805 1441495080 0.878113 -0.160400 0.447937 -0.049805 1441495080 0.878113 -0.160400 0.447937 -0.049805 1441495080 0.869324 -0.202393 0.436157 -0.114258 1441495080 0.869324 -0.202393 0.436157 -0.114258 1441495080 0.869324 -0.202393 0.436157 -0.114258 1441495080 0.869324 -0.202393 0.436157 -0.114258 1441495080 0.869324 -0.202393 0.436157 -0.114258 1441495080 0.869324 -0.202393 0.436157 -0.114258 1441495080 0.850464 -0.238770 0.428528 -0.189758 1441495080 0.850464 -0.238770 0.428528 -0.189758 1441495080 0.850464 -0.238770 0.428528 -0.189758 1441495080 0.850464 -0.238770 0.428528 -0.189758 1441495080 0.850464 -0.238770 0.428528 -0.189758 1441495080 0.850464 -0.238770 0.428528 -0.189758 1441495080 0.828247 -0.254700 0.420471 -0.268860 1441495080 0.828247 -0.254700 0.420471 -0.268860 1441495080 0.828247 -0.254700 0.420471 -0.268860 1441495080 0.828247 -0.254700 0.420471 -0.268860 1441495080 0.828247 -0.254700 0.420471 -0.268860 1441495080 0.828247 -0.254700 0.420471 -0.268860 1441495080 0.828247 -0.254700 0.420471 -0.268860 1441495080 0.809631 -0.249268 0.407654 -0.340759 1441495080 0.809631 -0.249268 0.407654 -0.340759 1441495080 0.809631 -0.249268 0.407654 -0.340759 1441495080 0.809631 -0.249268 0.407654 -0.340759 1441495080 0.809631 -0.249268 0.407654 -0.340759 1441495080 0.809631 -0.249268 0.407654 -0.340759 1441495080 0.788086 -0.249146 0.386597 -0.409119 1441495080 0.788086 -0.249146 0.386597 -0.409119 1441495080 0.788086 -0.249146 0.386597 -0.409119 1441495080 0.788086 -0.249146 0.386597 -0.409119 1441495080 0.788086 -0.249146 0.386597 -0.409119 1441495080 0.788086 -0.249146 0.386597 -0.409119 1441495080 0.768921 -0.250854 0.352905 -0.470398 1441495080 0.768921 -0.250854 0.352905 -0.470398 1441495080 0.768921 -0.250854 0.352905 -0.470398 1441495080 0.768921 -0.250854 0.352905 -0.470398 1441495080 0.768921 -0.250854 0.352905 -0.470398 1441495080 0.768921 -0.250854 0.352905 -0.470398 1441495080 0.768921 -0.250854 0.352905 -0.470398 1441495080 0.747314 -0.258789 0.320679 -0.521240 1441495080 0.747314 -0.258789 0.320679 -0.521240 1441495080 0.747314 -0.258789 0.320679 -0.521240 1441495080 0.747314 -0.258789 0.320679 -0.521240 1441495080 0.747314 -0.258789 0.320679 -0.521240 1441495080 0.747314 -0.258789 0.320679 -0.521240 1441495080 0.728210 -0.254639 0.283020 -0.569885 1441495080 0.728210 -0.254639 0.283020 -0.569885 1441495080 0.728210 -0.254639 0.283020 -0.569885 1441495080 0.728210 -0.254639 0.283020 -0.569885 1441495080 0.728210 -0.254639 0.283020 -0.569885 1441495080 0.728210 -0.254639 0.283020 -0.569885 1441495080 0.718506 -0.245056 0.246399 -0.602478 1441495080 0.718506 -0.245056 0.246399 -0.602478 1441495080 0.718506 -0.245056 0.246399 -0.602478 1441495080 0.718506 -0.245056 0.246399 -0.602478 1441495080 0.718506 -0.245056 0.246399 -0.602478 1441495080 0.718506 -0.245056 0.246399 -0.602478 1441495080 0.718506 -0.245056 0.246399 -0.602478 1441495080 0.714417 -0.238647 0.238159 -0.613159 1441495080 0.714417 -0.238647 0.238159 -0.613159 1441495081 0.714417 -0.238647 0.238159 -0.613159 1441495081 0.714417 -0.238647 0.238159 -0.613159 1441495081 0.714417 -0.238647 0.238159 -0.613159 1441495081 0.714417 -0.238647 0.238159 -0.613159 1441495081 0.723938 -0.223572 0.236023 -0.608459 1441495081 0.723938 -0.223572 0.236023 -0.608459 1441495081 0.723938 -0.223572 0.236023 -0.608459 1441495081 0.723938 -0.223572 0.236023 -0.608459 1441495081 0.723938 -0.223572 0.236023 -0.608459 1441495081 0.723938 -0.223572 0.236023 -0.608459 1441495081 0.723938 -0.223572 0.236023 -0.608459 1441495081 0.737488 -0.213257 0.239868 -0.594238 1441495081 0.737488 -0.213257 0.239868 -0.594238 1441495081 0.737488 -0.213257 0.239868 -0.594238 1441495081 0.737488 -0.213257 0.239868 -0.594238 1441495081 0.737488 -0.213257 0.239868 -0.594238 1441495081 0.737488 -0.213257 0.239868 -0.594238 1441495081 0.750061 -0.224548 0.268433 -0.561157 1441495081 0.750061 -0.224548 0.268433 -0.561157 1441495081 0.750061 -0.224548 0.268433 -0.561157 1441495081 0.750061 -0.224548 0.268433 -0.561157 1441495081 0.750061 -0.224548 0.268433 -0.561157 1441495081 0.750061 -0.224548 0.268433 -0.561157 1441495081 0.765381 -0.236816 0.297546 -0.519165 1441495081 0.765381 -0.236816 0.297546 -0.519165 1441495081 0.765381 -0.236816 0.297546 -0.519165 1441495081 0.765381 -0.236816 0.297546 -0.519165 1441495081 0.765381 -0.236816 0.297546 -0.519165 1441495081 0.765381 -0.236816 0.297546 -0.519165 1441495081 0.765381 -0.236816 0.297546 -0.519165 1441495081 0.791443 -0.226257 0.304199 -0.479492 1441495081 0.791443 -0.226257 0.304199 -0.479492 1441495081 0.791443 -0.226257 0.304199 -0.479492 1441495081 0.791443 -0.226257 0.304199 -0.479492 1441495081 0.791443 -0.226257 0.304199 -0.479492 1441495081 0.791443 -0.226257 0.304199 -0.479492 1441495081 0.825378 -0.206848 0.295776 -0.434082 1441495081 0.825378 -0.206848 0.295776 -0.434082 1441495081 0.825378 -0.206848 0.295776 -0.434082 1441495081 0.825378 -0.206848 0.295776 -0.434082 1441495081 0.825378 -0.206848 0.295776 -0.434082 1441495081 0.825378 -0.206848 0.295776 -0.434082 1441495081 0.853760 -0.195862 0.294312 -0.382202 1441495081 0.853760 -0.195862 0.294312 -0.382202 1441495081 0.853760 -0.195862 0.294312 -0.382202 1441495081 0.853760 -0.195862 0.294312 -0.382202 1441495081 0.853760 -0.195862 0.294312 -0.382202 1441495081 0.853760 -0.195862 0.294312 -0.382202 1441495081 0.880676 -0.181091 0.294006 -0.324280 1441495081 0.880676 -0.181091 0.294006 -0.324280 1441495081 0.880676 -0.181091 0.294006 -0.324280 1441495081 0.880676 -0.181091 0.294006 -0.324280 1441495081 0.880676 -0.181091 0.294006 -0.324280 1441495081 0.880676 -0.181091 0.294006 -0.324280 1441495081 0.901917 -0.174438 0.296753 -0.260742 1441495081 0.901917 -0.174438 0.296753 -0.260742 1441495081 0.901917 -0.174438 0.296753 -0.260742 1441495081 0.901917 -0.174438 0.296753 -0.260742 1441495081 0.901917 -0.174438 0.296753 -0.260742 1441495081 0.901917 -0.174438 0.296753 -0.260742 1441495081 0.915894 -0.183777 0.297974 -0.196289 1441495081 0.915894 -0.183777 0.297974 -0.196289 1441495081 0.915894 -0.183777 0.297974 -0.196289 1441495081 0.915894 -0.183777 0.297974 -0.196289 1441495081 0.915894 -0.183777 0.297974 -0.196289 1441495081 0.915894 -0.183777 0.297974 -0.196289 1441495081 0.915894 -0.183777 0.297974 -0.196289 1441495081 0.924988 -0.187256 0.299866 -0.139221 1441495081 0.924988 -0.187256 0.299866 -0.139221 1441495081 0.924988 -0.187256 0.299866 -0.139221 1441495081 0.924988 -0.187256 0.299866 -0.139221 1441495081 0.924988 -0.187256 0.299866 -0.139221 1441495081 0.924988 -0.187256 0.299866 -0.139221 1441495081 0.928772 -0.194031 0.298035 -0.104126 1441495081 0.928772 -0.194031 0.298035 -0.104126 1441495081 0.928772 -0.194031 0.298035 -0.104126 1441495081 0.928772 -0.194031 0.298035 -0.104126 1441495081 0.928772 -0.194031 0.298035 -0.104126 1441495081 0.928772 -0.194031 0.298035 -0.104126 1441495081 0.925720 -0.217651 0.293884 -0.096008 1441495081 0.925720 -0.217651 0.293884 -0.096008 1441495081 0.925720 -0.217651 0.293884 -0.096008 1441495081 0.925720 -0.217651 0.293884 -0.096008 1441495081 0.925720 -0.217651 0.293884 -0.096008 1441495081 0.925720 -0.217651 0.293884 -0.096008 1441495081 0.918579 -0.242920 0.289734 -0.114807 1441495081 0.918579 -0.242920 0.289734 -0.114807 1441495081 0.918579 -0.242920 0.289734 -0.114807 1441495081 0.918579 -0.242920 0.289734 -0.114807 1441495081 0.918579 -0.242920 0.289734 -0.114807 1441495081 0.918579 -0.242920 0.289734 -0.114807 1441495081 0.906250 -0.265808 0.290283 -0.154175 1441495081 0.906250 -0.265808 0.290283 -0.154175 1441495081 0.906250 -0.265808 0.290283 -0.154175 1441495081 0.906250 -0.265808 0.290283 -0.154175 1441495081 0.906250 -0.265808 0.290283 -0.154175 1441495081 0.906250 -0.265808 0.290283 -0.154175 1441495081 0.906250 -0.265808 0.290283 -0.154175 1441495081 0.889465 -0.278015 0.295532 -0.210083 1441495081 0.889465 -0.278015 0.295532 -0.210083 1441495081 0.889465 -0.278015 0.295532 -0.210083 1441495081 0.889465 -0.278015 0.295532 -0.210083 1441495081 0.889465 -0.278015 0.295532 -0.210083 1441495081 0.889465 -0.278015 0.295532 -0.210083 1441495081 0.867859 -0.280701 0.309021 -0.269287 1441495081 0.867859 -0.280701 0.309021 -0.269287 1441495081 0.867859 -0.280701 0.309021 -0.269287 1441495081 0.867859 -0.280701 0.309021 -0.269287 1441495081 0.867859 -0.280701 0.309021 -0.269287 1441495081 0.867859 -0.280701 0.309021 -0.269287 1441495081 0.840149 -0.284424 0.327576 -0.325500 1441495081 0.840149 -0.284424 0.327576 -0.325500 1441495081 0.840149 -0.284424 0.327576 -0.325500 1441495082 0.840149 -0.284424 0.327576 -0.325500 1441495082 0.840149 -0.284424 0.327576 -0.325500 1441495082 0.840149 -0.284424 0.327576 -0.325500 1441495082 0.811523 -0.290283 0.334717 -0.380920 1441495082 0.811523 -0.290283 0.334717 -0.380920 1441495082 0.811523 -0.290283 0.334717 -0.380920 1441495082 0.811523 -0.290283 0.334717 -0.380920 1441495082 0.811523 -0.290283 0.334717 -0.380920 1441495082 0.811523 -0.290283 0.334717 -0.380920 1441495082 0.811523 -0.290283 0.334717 -0.380920 1441495082 0.780396 -0.302979 0.338501 -0.429565 1441495082 0.780396 -0.302979 0.338501 -0.429565 1441495082 0.780396 -0.302979 0.338501 -0.429565 1441495082 0.780396 -0.302979 0.338501 -0.429565 1441495082 0.780396 -0.302979 0.338501 -0.429565 1441495082 0.780396 -0.302979 0.338501 -0.429565 1441495082 0.751221 -0.307678 0.331360 -0.480774 1441495082 0.751221 -0.307678 0.331360 -0.480774 1441495082 0.751221 -0.307678 0.331360 -0.480774 1441495082 0.751221 -0.307678 0.331360 -0.480774 1441495082 0.751221 -0.307678 0.331360 -0.480774 1441495082 0.751221 -0.307678 0.331360 -0.480774 1441495082 0.735779 -0.297058 0.314270 -0.521179 1441495082 0.735779 -0.297058 0.314270 -0.521179 1441495082 0.735779 -0.297058 0.314270 -0.521179 1441495082 0.735779 -0.297058 0.314270 -0.521179 1441495082 0.735779 -0.297058 0.314270 -0.521179 1441495082 0.735779 -0.297058 0.314270 -0.521179 1441495082 0.735779 -0.297058 0.314270 -0.521179 1441495082 0.724060 -0.286804 0.289978 -0.556213 1441495082 0.724060 -0.286804 0.289978 -0.556213 1441495082 0.724060 -0.286804 0.289978 -0.556213 1441495082 0.724060 -0.286804 0.289978 -0.556213 1441495082 0.724060 -0.286804 0.289978 -0.556213 1441495082 0.724060 -0.286804 0.289978 -0.556213 1441495082 0.721680 -0.267822 0.265869 -0.580322 1441495082 0.721680 -0.267822 0.265869 -0.580322 1441495082 0.721680 -0.267822 0.265869 -0.580322 1441495082 0.721680 -0.267822 0.265869 -0.580322 1441495082 0.721680 -0.267822 0.265869 -0.580322 1441495082 0.721680 -0.267822 0.265869 -0.580322 1441495082 0.723206 -0.251953 0.252502 -0.591370 1441495082 0.723206 -0.251953 0.252502 -0.591370 1441495082 0.723206 -0.251953 0.252502 -0.591370 1441495082 0.723206 -0.251953 0.252502 -0.591370 1441495082 0.723206 -0.251953 0.252502 -0.591370 1441495082 0.723206 -0.251953 0.252502 -0.591370 1441495082 0.727417 -0.245300 0.257935 -0.586670 1441495082 0.727417 -0.245300 0.257935 -0.586670 1441495082 0.727417 -0.245300 0.257935 -0.586670 1441495082 0.727417 -0.245300 0.257935 -0.586670 1441495082 0.727417 -0.245300 0.257935 -0.586670 1441495082 0.727417 -0.245300 0.257935 -0.586670 1441495082 0.727417 -0.245300 0.257935 -0.586670 1441495082 0.734985 -0.248657 0.274963 -0.567810 1441495082 0.734985 -0.248657 0.274963 -0.567810 1441495082 0.734985 -0.248657 0.274963 -0.567810 1441495082 0.734985 -0.248657 0.274963 -0.567810 1441495082 0.734985 -0.248657 0.274963 -0.567810 1441495082 0.734985 -0.248657 0.274963 -0.567810 1441495082 0.747375 -0.253357 0.299927 -0.536011 1441495082 0.747375 -0.253357 0.299927 -0.536011 1441495082 0.747375 -0.253357 0.299927 -0.536011 1441495082 0.747375 -0.253357 0.299927 -0.536011 1441495082 0.747375 -0.253357 0.299927 -0.536011 1441495082 0.747375 -0.253357 0.299927 -0.536011 1441495082 0.747375 -0.253357 0.299927 -0.536011 1441495082 0.770325 -0.248962 0.314819 -0.495483 1441495082 0.770325 -0.248962 0.314819 -0.495483 1441495082 0.770325 -0.248962 0.314819 -0.495483 1441495082 0.770325 -0.248962 0.314819 -0.495483 1441495082 0.770325 -0.248962 0.314819 -0.495483 1441495082 0.770325 -0.248962 0.314819 -0.495483 1441495082 0.802246 -0.234619 0.321960 -0.444580 1441495082 0.802246 -0.234619 0.321960 -0.444580 1441495082 0.802246 -0.234619 0.321960 -0.444580 1441495082 0.802246 -0.234619 0.321960 -0.444580 1441495082 0.802246 -0.234619 0.321960 -0.444580 1441495082 0.802246 -0.234619 0.321960 -0.444580 1441495082 0.836853 -0.216797 0.321350 -0.386414 1441495082 0.836853 -0.216797 0.321350 -0.386414 1441495082 0.836853 -0.216797 0.321350 -0.386414 1441495082 0.836853 -0.216797 0.321350 -0.386414 1441495082 0.836853 -0.216797 0.321350 -0.386414 1441495082 0.836853 -0.216797 0.321350 -0.386414 1441495082 0.836853 -0.216797 0.321350 -0.386414 1441495082 0.863953 -0.211121 0.325073 -0.321472 1441495082 0.863953 -0.211121 0.325073 -0.321472 1441495082 0.863953 -0.211121 0.325073 -0.321472 1441495082 0.863953 -0.211121 0.325073 -0.321472 1441495082 0.863953 -0.211121 0.325073 -0.321472 1441495082 0.863953 -0.211121 0.325073 -0.321472 1441495082 0.885376 -0.210815 0.330811 -0.249268 1441495082 0.885376 -0.210815 0.330811 -0.249268 1441495082 0.885376 -0.210815 0.330811 -0.249268 1441495082 0.885376 -0.210815 0.330811 -0.249268 1441495082 0.885376 -0.210815 0.330811 -0.249268 1441495082 0.885376 -0.210815 0.330811 -0.249268 1441495082 0.885376 -0.210815 0.330811 -0.249268 1441495082 0.899841 -0.213074 0.330688 -0.188293 1441495082 0.899841 -0.213074 0.330688 -0.188293 1441495082 0.899841 -0.213074 0.330688 -0.188293 1441495082 0.899841 -0.213074 0.330688 -0.188293 1441495082 0.899841 -0.213074 0.330688 -0.188293 1441495082 0.899841 -0.213074 0.330688 -0.188293 1441495082 0.908569 -0.222046 0.329285 -0.129211 1441495082 0.908569 -0.222046 0.329285 -0.129211 1441495082 0.908569 -0.222046 0.329285 -0.129211 1441495082 0.908569 -0.222046 0.329285 -0.129211 1441495082 0.908569 -0.222046 0.329285 -0.129211 1441495082 0.908569 -0.222046 0.329285 -0.129211 1441495082 0.915955 -0.222778 0.323059 -0.083801 1441495082 0.915955 -0.222778 0.323059 -0.083801 1441495082 0.915955 -0.222778 0.323059 -0.083801 1441495083 0.915955 -0.222778 0.323059 -0.083801 1441495083 0.915955 -0.222778 0.323059 -0.083801 1441495083 0.915955 -0.222778 0.323059 -0.083801 1441495083 0.920593 -0.225586 0.312866 -0.060303 1441495083 0.920593 -0.225586 0.312866 -0.060303 1441495083 0.920593 -0.225586 0.312866 -0.060303 1441495083 0.920593 -0.225586 0.312866 -0.060303 1441495083 0.920593 -0.225586 0.312866 -0.060303 1441495083 0.920593 -0.225586 0.312866 -0.060303 1441495083 0.920593 -0.225586 0.312866 -0.060303 1441495083 0.921387 -0.238953 0.300354 -0.060242 1441495083 0.921387 -0.238953 0.300354 -0.060242 1441495083 0.921387 -0.238953 0.300354 -0.060242 1441495083 0.921387 -0.238953 0.300354 -0.060242 1441495083 0.921387 -0.238953 0.300354 -0.060242 1441495083 0.921387 -0.238953 0.300354 -0.060242 1441495083 0.917480 -0.256958 0.292053 -0.082703 1441495083 0.917480 -0.256958 0.292053 -0.082703 1441495083 0.917480 -0.256958 0.292053 -0.082703 1441495083 0.917480 -0.256958 0.292053 -0.082703 1441495083 0.917480 -0.256958 0.292053 -0.082703 1441495083 0.917480 -0.256958 0.292053 -0.082703 1441495083 0.909180 -0.269897 0.290466 -0.127197 1441495083 0.909180 -0.269897 0.290466 -0.127197 1441495083 0.909180 -0.269897 0.290466 -0.127197 1441495083 0.909180 -0.269897 0.290466 -0.127197 1441495083 0.909180 -0.269897 0.290466 -0.127197 1441495083 0.909180 -0.269897 0.290466 -0.127197 1441495083 0.909180 -0.269897 0.290466 -0.127197 1441495083 0.898438 -0.269592 0.292725 -0.185425 1441495083 0.898438 -0.269592 0.292725 -0.185425 1441495083 0.898438 -0.269592 0.292725 -0.185425 1441495083 0.898438 -0.269592 0.292725 -0.185425 1441495083 0.898438 -0.269592 0.292725 -0.185425 1441495083 0.898438 -0.269592 0.292725 -0.185425 1441495083 0.882690 -0.266479 0.296082 -0.249329 1441495083 0.882690 -0.266479 0.296082 -0.249329 1441495083 0.882690 -0.266479 0.296082 -0.249329 1441495083 0.882690 -0.266479 0.296082 -0.249329 1441495083 0.882690 -0.266479 0.296082 -0.249329 1441495083 0.882690 -0.266479 0.296082 -0.249329 1441495083 0.882690 -0.266479 0.296082 -0.249329 1441495083 0.862183 -0.260925 0.294373 -0.319214 1441495083 0.862183 -0.260925 0.294373 -0.319214 1441495083 0.862183 -0.260925 0.294373 -0.319214 1441495083 0.862183 -0.260925 0.294373 -0.319214 1441495083 0.862183 -0.260925 0.294373 -0.319214 1441495083 0.862183 -0.260925 0.294373 -0.319214 1441495083 0.839478 -0.257202 0.286499 -0.383362 1441495083 0.839478 -0.257202 0.286499 -0.383362 1441495083 0.839478 -0.257202 0.286499 -0.383362 1441495083 0.839478 -0.257202 0.286499 -0.383362 1441495083 0.839478 -0.257202 0.286499 -0.383362 1441495083 0.839478 -0.257202 0.286499 -0.383362 1441495083 0.811401 -0.262756 0.276917 -0.442566 1441495083 0.811401 -0.262756 0.276917 -0.442566 1441495083 0.811401 -0.262756 0.276917 -0.442566 1441495083 0.811401 -0.262756 0.276917 -0.442566 1441495083 0.811401 -0.262756 0.276917 -0.442566 1441495083 0.811401 -0.262756 0.276917 -0.442566 1441495083 0.811401 -0.262756 0.276917 -0.442566 1441495083 0.789612 -0.246521 0.248657 -0.503906 1441495083 0.789612 -0.246521 0.248657 -0.503906 1441495083 0.789612 -0.246521 0.248657 -0.503906 1441495083 0.789612 -0.246521 0.248657 -0.503906 1441495083 0.789612 -0.246521 0.248657 -0.503906 1441495083 0.774231 -0.226563 0.225220 -0.546387 1441495083 0.774231 -0.226563 0.225220 -0.546387 1441495083 0.774231 -0.226563 0.225220 -0.546387 1441495083 0.774231 -0.226563 0.225220 -0.546387 1441495083 0.774231 -0.226563 0.225220 -0.546387 1441495083 0.774231 -0.226563 0.225220 -0.546387 1441495083 0.754578 -0.217712 0.219604 -0.578796 1441495083 0.754578 -0.217712 0.219604 -0.578796 1441495083 0.754578 -0.217712 0.219604 -0.578796 1441495083 0.754578 -0.217712 0.219604 -0.578796 1441495083 0.754578 -0.217712 0.219604 -0.578796 1441495083 0.754578 -0.217712 0.219604 -0.578796 1441495083 0.754578 -0.217712 0.219604 -0.578796 1441495083 0.744141 -0.203308 0.212402 -0.599854 1441495083 0.744141 -0.203308 0.212402 -0.599854 1441495083 0.744141 -0.203308 0.212402 -0.599854 1441495083 0.744141 -0.203308 0.212402 -0.599854 1441495083 0.744141 -0.203308 0.212402 -0.599854 1441495083 0.744141 -0.203308 0.212402 -0.599854 1441495083 0.737488 -0.195557 0.210022 -0.611328 1441495083 0.737488 -0.195557 0.210022 -0.611328 1441495083 0.737488 -0.195557 0.210022 -0.611328 1441495083 0.737488 -0.195557 0.210022 -0.611328 1441495083 0.737488 -0.195557 0.210022 -0.611328 1441495083 0.737488 -0.195557 0.210022 -0.611328 1441495083 0.740906 -0.184692 0.204712 -0.612427 1441495083 0.740906 -0.184692 0.204712 -0.612427 1441495083 0.740906 -0.184692 0.204712 -0.612427 1441495083 0.740906 -0.184692 0.204712 -0.612427 1441495083 0.740906 -0.184692 0.204712 -0.612427 1441495083 0.740906 -0.184692 0.204712 -0.612427 1441495083 0.740906 -0.184692 0.204712 -0.612427 1441495083 0.746460 -0.193970 0.225586 -0.595215 1441495083 0.746460 -0.193970 0.225586 -0.595215 1441495083 0.746460 -0.193970 0.225586 -0.595215 1441495083 0.746460 -0.193970 0.225586 -0.595215 1441495083 0.746460 -0.193970 0.225586 -0.595215 1441495083 0.746460 -0.193970 0.225586 -0.595215 1441495083 0.757385 -0.204651 0.253662 -0.565796 1441495083 0.757385 -0.204651 0.253662 -0.565796 1441495083 0.757385 -0.204651 0.253662 -0.565796 1441495083 0.757385 -0.204651 0.253662 -0.565796 1441495083 0.757385 -0.204651 0.253662 -0.565796 1441495083 0.757385 -0.204651 0.253662 -0.565796 1441495083 0.780212 -0.194092 0.257629 -0.535950 1441495083 0.780212 -0.194092 0.257629 -0.535950 1441495083 0.780212 -0.194092 0.257629 -0.535950 1441495083 0.780212 -0.194092 0.257629 -0.535950 1441495083 0.780212 -0.194092 0.257629 -0.535950 1441495083 0.780212 -0.194092 0.257629 -0.535950 1441495084 0.780212 -0.194092 0.257629 -0.535950 1441495084 0.810730 -0.173950 0.256714 -0.496582 1441495084 0.810730 -0.173950 0.256714 -0.496582 1441495084 0.810730 -0.173950 0.256714 -0.496582 1441495084 0.810730 -0.173950 0.256714 -0.496582 1441495084 0.810730 -0.173950 0.256714 -0.496582 1441495084 0.810730 -0.173950 0.256714 -0.496582 1441495084 0.839172 -0.164429 0.266479 -0.444641 1441495084 0.839172 -0.164429 0.266479 -0.444641 1441495084 0.839172 -0.164429 0.266479 -0.444641 1441495084 0.839172 -0.164429 0.266479 -0.444641 1441495084 0.839172 -0.164429 0.266479 -0.444641 1441495084 0.839172 -0.164429 0.266479 -0.444641 1441495084 0.866394 -0.154785 0.273560 -0.388000 1441495084 0.866394 -0.154785 0.273560 -0.388000 1441495084 0.866394 -0.154785 0.273560 -0.388000 1441495084 0.866394 -0.154785 0.273560 -0.388000 1441495084 0.866394 -0.154785 0.273560 -0.388000 1441495084 0.866394 -0.154785 0.273560 -0.388000 1441495084 0.866394 -0.154785 0.273560 -0.388000 1441495084 0.888489 -0.148438 0.282288 -0.329834 1441495084 0.888489 -0.148438 0.282288 -0.329834 1441495084 0.888489 -0.148438 0.282288 -0.329834 1441495084 0.888489 -0.148438 0.282288 -0.329834 1441495084 0.888489 -0.148438 0.282288 -0.329834 1441495084 0.888489 -0.148438 0.282288 -0.329834 1441495084 0.904724 -0.150085 0.290833 -0.272644 1441495084 0.904724 -0.150085 0.290833 -0.272644 1441495084 0.904724 -0.150085 0.290833 -0.272644 1441495084 0.904724 -0.150085 0.290833 -0.272644 1441495084 0.904724 -0.150085 0.290833 -0.272644 1441495084 0.904724 -0.150085 0.290833 -0.272644 1441495084 0.904724 -0.150085 0.290833 -0.272644 1441495084 0.919678 -0.153442 0.291931 -0.212952 1441495084 0.919678 -0.153442 0.291931 -0.212952 1441495084 0.919678 -0.153442 0.291931 -0.212952 1441495084 0.919678 -0.153442 0.291931 -0.212952 1441495084 0.919678 -0.153442 0.291931 -0.212952 1441495084 0.919678 -0.153442 0.291931 -0.212952 1441495084 0.931274 -0.154968 0.288940 -0.158813 1441495084 0.931274 -0.154968 0.288940 -0.158813 1441495084 0.931274 -0.154968 0.288940 -0.158813 1441495084 0.931274 -0.154968 0.288940 -0.158813 1441495084 0.931274 -0.154968 0.288940 -0.158813 1441495084 0.931274 -0.154968 0.288940 -0.158813 1441495084 0.931274 -0.154968 0.288940 -0.158813 1441495084 0.940308 -0.150757 0.276978 -0.127686 1441495084 0.940308 -0.150757 0.276978 -0.127686 1441495084 0.940308 -0.150757 0.276978 -0.127686 1441495084 0.940308 -0.150757 0.276978 -0.127686 1441495084 0.940308 -0.150757 0.276978 -0.127686 1441495084 0.940308 -0.150757 0.276978 -0.127686 1441495084 0.944092 -0.163086 0.257690 -0.125122 1441495084 0.944092 -0.163086 0.257690 -0.125122 1441495084 0.944092 -0.163086 0.257690 -0.125122 1441495084 0.944092 -0.163086 0.257690 -0.125122 1441495084 0.944092 -0.163086 0.257690 -0.125122 1441495084 0.944092 -0.163086 0.257690 -0.125122 1441495084 0.942993 -0.181824 0.238037 -0.144714 1441495084 0.942993 -0.181824 0.238037 -0.144714 1441495084 0.942993 -0.181824 0.238037 -0.144714 1441495084 0.942993 -0.181824 0.238037 -0.144714 1441495084 0.942993 -0.181824 0.238037 -0.144714 1441495084 0.942993 -0.181824 0.238037 -0.144714 1441495084 0.942993 -0.181824 0.238037 -0.144714 1441495084 0.937134 -0.193970 0.227234 -0.180115 1441495084 0.937134 -0.193970 0.227234 -0.180115 1441495084 0.937134 -0.193970 0.227234 -0.180115 1441495084 0.937134 -0.193970 0.227234 -0.180115 1441495084 0.937134 -0.193970 0.227234 -0.180115 1441495084 0.937134 -0.193970 0.227234 -0.180115 1441495084 0.925110 -0.200012 0.227112 -0.229248 1441495084 0.925110 -0.200012 0.227112 -0.229248 1441495084 0.925110 -0.200012 0.227112 -0.229248 1441495084 0.925110 -0.200012 0.227112 -0.229248 1441495084 0.925110 -0.200012 0.227112 -0.229248 1441495084 0.925110 -0.200012 0.227112 -0.229248 1441495084 0.905945 -0.203979 0.231689 -0.289673 1441495084 0.905945 -0.203979 0.231689 -0.289673 1441495084 0.905945 -0.203979 0.231689 -0.289673 1441495084 0.905945 -0.203979 0.231689 -0.289673 1441495084 0.905945 -0.203979 0.231689 -0.289673 1441495084 0.905945 -0.203979 0.231689 -0.289673 1441495084 0.905945 -0.203979 0.231689 -0.289673 1441495084 0.881775 -0.202881 0.234680 -0.355286 1441495084 0.881775 -0.202881 0.234680 -0.355286 1441495084 0.881775 -0.202881 0.234680 -0.355286 1441495084 0.881775 -0.202881 0.234680 -0.355286 1441495084 0.881775 -0.202881 0.234680 -0.355286 1441495084 0.851074 -0.212219 0.232849 -0.419922 1441495084 0.851074 -0.212219 0.232849 -0.419922 1441495084 0.851074 -0.212219 0.232849 -0.419922 1441495084 0.851074 -0.212219 0.232849 -0.419922 1441495084 0.851074 -0.212219 0.232849 -0.419922 1441495084 0.851074 -0.212219 0.232849 -0.419922 1441495084 0.851074 -0.212219 0.232849 -0.419922 1441495084 0.813171 -0.233521 0.237183 -0.477417 1441495084 0.813171 -0.233521 0.237183 -0.477417 1441495084 0.813171 -0.233521 0.237183 -0.477417 1441495084 0.813171 -0.233521 0.237183 -0.477417 1441495084 0.813171 -0.233521 0.237183 -0.477417 1441495084 0.813171 -0.233521 0.237183 -0.477417 1441495084 0.780884 -0.228271 0.228821 -0.534546 1441495084 0.780884 -0.228271 0.228821 -0.534546 1441495084 0.780884 -0.228271 0.228821 -0.534546 1441495084 0.780884 -0.228271 0.228821 -0.534546 1441495084 0.780884 -0.228271 0.228821 -0.534546 1441495084 0.780884 -0.228271 0.228821 -0.534546 1441495084 0.757690 -0.212158 0.206299 -0.581665 1441495084 0.757690 -0.212158 0.206299 -0.581665 1441495084 0.757690 -0.212158 0.206299 -0.581665 1441495084 0.757690 -0.212158 0.206299 -0.581665 1441495084 0.757690 -0.212158 0.206299 -0.581665 1441495084 0.757690 -0.212158 0.206299 -0.581665 1441495084 0.757690 -0.212158 0.206299 -0.581665 1441495085 0.739563 -0.199158 0.193054 -0.613281 1441495085 0.739563 -0.199158 0.193054 -0.613281 1441495085 0.739563 -0.199158 0.193054 -0.613281 1441495085 0.739563 -0.199158 0.193054 -0.613281 1441495085 0.739563 -0.199158 0.193054 -0.613281 1441495085 0.739563 -0.199158 0.193054 -0.613281 1441495085 0.730469 -0.186707 0.190613 -0.628662 1441495085 0.730469 -0.186707 0.190613 -0.628662 1441495085 0.730469 -0.186707 0.190613 -0.628662 1441495085 0.730469 -0.186707 0.190613 -0.628662 1441495085 0.730469 -0.186707 0.190613 -0.628662 1441495085 0.730469 -0.186707 0.190613 -0.628662 1441495085 0.724792 -0.183533 0.197998 -0.633850 1441495085 0.724792 -0.183533 0.197998 -0.633850 1441495085 0.724792 -0.183533 0.197998 -0.633850 1441495085 0.724792 -0.183533 0.197998 -0.633850 1441495085 0.724792 -0.183533 0.197998 -0.633850 1441495085 0.724792 -0.183533 0.197998 -0.633850 1441495085 0.728210 -0.178345 0.198120 -0.631348 1441495085 0.728210 -0.178345 0.198120 -0.631348 1441495085 0.728210 -0.178345 0.198120 -0.631348 1441495085 0.728210 -0.178345 0.198120 -0.631348 1441495085 0.728210 -0.178345 0.198120 -0.631348 1441495085 0.728210 -0.178345 0.198120 -0.631348 1441495085 0.728210 -0.178345 0.198120 -0.631348 1441495085 0.739441 -0.180054 0.206238 -0.614990 1441495085 0.739441 -0.180054 0.206238 -0.614990 1441495085 0.739441 -0.180054 0.206238 -0.614990 1441495085 0.739441 -0.180054 0.206238 -0.614990 1441495085 0.739441 -0.180054 0.206238 -0.614990 1441495085 0.739441 -0.180054 0.206238 -0.614990 1441495085 0.757141 -0.189026 0.225952 -0.583008 1441495085 0.757141 -0.189026 0.225952 -0.583008 1441495085 0.757141 -0.189026 0.225952 -0.583008 1441495085 0.757141 -0.189026 0.225952 -0.583008 1441495085 0.757141 -0.189026 0.225952 -0.583008 1441495085 0.757141 -0.189026 0.225952 -0.583008 1441495085 0.757141 -0.189026 0.225952 -0.583008 1441495085 0.786255 -0.185547 0.236389 -0.539917 1441495085 0.786255 -0.185547 0.236389 -0.539917 1441495085 0.786255 -0.185547 0.236389 -0.539917 1441495085 0.786255 -0.185547 0.236389 -0.539917 1441495085 0.786255 -0.185547 0.236389 -0.539917 1441495085 0.786255 -0.185547 0.236389 -0.539917 1441495085 0.818115 -0.177673 0.242249 -0.490295 1441495085 0.818115 -0.177673 0.242249 -0.490295 1441495085 0.818115 -0.177673 0.242249 -0.490295 1441495085 0.818115 -0.177673 0.242249 -0.490295 1441495085 0.818115 -0.177673 0.242249 -0.490295 1441495085 0.818115 -0.177673 0.242249 -0.490295 1441495085 0.852051 -0.167114 0.239441 -0.434387 1441495085 0.852051 -0.167114 0.239441 -0.434387 1441495085 0.852051 -0.167114 0.239441 -0.434387 1441495085 0.852051 -0.167114 0.239441 -0.434387 1441495085 0.852051 -0.167114 0.239441 -0.434387 1441495085 0.852051 -0.167114 0.239441 -0.434387 1441495085 0.852051 -0.167114 0.239441 -0.434387 1441495085 0.882813 -0.154297 0.239014 -0.373779 1441495085 0.882813 -0.154297 0.239014 -0.373779 1441495085 0.882813 -0.154297 0.239014 -0.373779 1441495085 0.882813 -0.154297 0.239014 -0.373779 1441495085 0.882813 -0.154297 0.239014 -0.373779 1441495085 0.882813 -0.154297 0.239014 -0.373779 1441495085 0.908936 -0.148315 0.241089 -0.306030 1441495085 0.908936 -0.148315 0.241089 -0.306030 1441495085 0.908936 -0.148315 0.241089 -0.306030 1441495085 0.908936 -0.148315 0.241089 -0.306030 1441495085 0.908936 -0.148315 0.241089 -0.306030 1441495085 0.908936 -0.148315 0.241089 -0.306030 1441495085 0.929993 -0.148743 0.243713 -0.231506 1441495085 0.929993 -0.148743 0.243713 -0.231506 1441495085 0.929993 -0.148743 0.243713 -0.231506 1441495085 0.929993 -0.148743 0.243713 -0.231506 1441495085 0.929993 -0.148743 0.243713 -0.231506 1441495085 0.929993 -0.148743 0.243713 -0.231506 1441495085 0.929993 -0.148743 0.243713 -0.231506 1441495085 0.941772 -0.165649 0.248291 -0.154602 1441495085 0.941772 -0.165649 0.248291 -0.154602 1441495085 0.941772 -0.165649 0.248291 -0.154602 1441495085 0.941772 -0.165649 0.248291 -0.154602 1441495085 0.941772 -0.165649 0.248291 -0.154602 1441495085 0.941772 -0.165649 0.248291 -0.154602 1441495085 0.950317 -0.168884 0.246216 -0.087646 1441495085 0.950317 -0.168884 0.246216 -0.087646 1441495085 0.950317 -0.168884 0.246216 -0.087646 1441495085 0.950317 -0.168884 0.246216 -0.087646 1441495085 0.950317 -0.168884 0.246216 -0.087646 1441495085 0.950317 -0.168884 0.246216 -0.087646 1441495085 0.953613 -0.166138 0.247986 -0.037598 1441495085 0.953613 -0.166138 0.247986 -0.037598 1441495085 0.953613 -0.166138 0.247986 -0.037598 1441495085 0.953613 -0.166138 0.247986 -0.037598 1441495085 0.953613 -0.166138 0.247986 -0.037598 1441495085 0.953613 -0.166138 0.247986 -0.037598 1441495085 0.953613 -0.166138 0.247986 -0.037598 1441495085 0.952881 -0.163025 0.254944 -0.017822 1441495085 0.952881 -0.163025 0.254944 -0.017822 1441495085 0.952881 -0.163025 0.254944 -0.017822 1441495085 0.952881 -0.163025 0.254944 -0.017822 1441495085 0.952881 -0.163025 0.254944 -0.017822 1441495085 0.952881 -0.163025 0.254944 -0.017822 1441495085 0.952881 -0.163025 0.254944 -0.017822 1441495085 0.949524 -0.176086 0.257935 -0.028137 1441495085 0.949524 -0.176086 0.257935 -0.028137 1441495085 0.949524 -0.176086 0.257935 -0.028137 1441495085 0.949524 -0.176086 0.257935 -0.028137 1441495085 0.949524 -0.176086 0.257935 -0.028137 1441495085 0.949524 -0.176086 0.257935 -0.028137 1441495085 0.943909 -0.196838 0.257751 -0.060974 1441495085 0.943909 -0.196838 0.257751 -0.060974 1441495085 0.943909 -0.196838 0.257751 -0.060974 1441495085 0.943909 -0.196838 0.257751 -0.060974 1441495085 0.943909 -0.196838 0.257751 -0.060974 1441495085 0.943909 -0.196838 0.257751 -0.060974 1441495085 0.932922 -0.222595 0.261169 -0.109131 1441495086 0.932922 -0.222595 0.261169 -0.109131 1441495086 0.932922 -0.222595 0.261169 -0.109131 1441495086 0.932922 -0.222595 0.261169 -0.109131 1441495086 0.932922 -0.222595 0.261169 -0.109131 1441495086 0.932922 -0.222595 0.261169 -0.109131 1441495086 0.932922 -0.222595 0.261169 -0.109131 1441495086 0.915649 -0.242615 0.269897 -0.172668 1441495086 0.915649 -0.242615 0.269897 -0.172668 1441495086 0.915649 -0.242615 0.269897 -0.172668 1441495086 0.915649 -0.242615 0.269897 -0.172668 1441495086 0.915649 -0.242615 0.269897 -0.172668 1441495086 0.915649 -0.242615 0.269897 -0.172668 1441495086 0.896973 -0.245300 0.272217 -0.247253 1441495086 0.896973 -0.245300 0.272217 -0.247253 1441495086 0.896973 -0.245300 0.272217 -0.247253 1441495086 0.896973 -0.245300 0.272217 -0.247253 1441495086 0.896973 -0.245300 0.272217 -0.247253 1441495086 0.896973 -0.245300 0.272217 -0.247253 1441495086 0.896973 -0.245300 0.272217 -0.247253 1441495086 0.876465 -0.234070 0.271179 -0.321655 1441495086 0.876465 -0.234070 0.271179 -0.321655 1441495086 0.876465 -0.234070 0.271179 -0.321655 1441495086 0.876465 -0.234070 0.271179 -0.321655 1441495086 0.876465 -0.234070 0.271179 -0.321655 1441495086 0.876465 -0.234070 0.271179 -0.321655 1441495086 0.854614 -0.224915 0.256042 -0.391724 1441495086 0.854614 -0.224915 0.256042 -0.391724 1441495086 0.854614 -0.224915 0.256042 -0.391724 1441495086 0.854614 -0.224915 0.256042 -0.391724 1441495086 0.854614 -0.224915 0.256042 -0.391724 1441495086 0.854614 -0.224915 0.256042 -0.391724 1441495086 0.825867 -0.224182 0.249634 -0.453186 1441495086 0.825867 -0.224182 0.249634 -0.453186 1441495086 0.825867 -0.224182 0.249634 -0.453186 1441495086 0.825867 -0.224182 0.249634 -0.453186 1441495086 0.825867 -0.224182 0.249634 -0.453186 1441495086 0.825867 -0.224182 0.249634 -0.453186 1441495086 0.825867 -0.224182 0.249634 -0.453186 1441495086 0.797180 -0.218262 0.237671 -0.510315 1441495086 0.797180 -0.218262 0.237671 -0.510315 1441495086 0.797180 -0.218262 0.237671 -0.510315 1441495086 0.797180 -0.218262 0.237671 -0.510315 1441495086 0.797180 -0.218262 0.237671 -0.510315 1441495086 0.797180 -0.218262 0.237671 -0.510315 1441495086 0.769653 -0.211121 0.228271 -0.557617 1441495086 0.769653 -0.211121 0.228271 -0.557617 1441495086 0.769653 -0.211121 0.228271 -0.557617 1441495086 0.769653 -0.211121 0.228271 -0.557617 1441495086 0.769653 -0.211121 0.228271 -0.557617 1441495086 0.769653 -0.211121 0.228271 -0.557617 1441495086 0.748291 -0.206543 0.222778 -0.589722 1441495086 0.748291 -0.206543 0.222778 -0.589722 1441495086 0.748291 -0.206543 0.222778 -0.589722 1441495086 0.748291 -0.206543 0.222778 -0.589722 1441495086 0.748291 -0.206543 0.222778 -0.589722 1441495086 0.748291 -0.206543 0.222778 -0.589722 1441495086 0.745300 -0.174377 0.199341 -0.611877 1441495086 0.745300 -0.174377 0.199341 -0.611877 1441495086 0.745300 -0.174377 0.199341 -0.611877 1441495086 0.745300 -0.174377 0.199341 -0.611877 1441495086 0.745300 -0.174377 0.199341 -0.611877 1441495086 0.745300 -0.174377 0.199341 -0.611877 1441495086 0.745300 -0.174377 0.199341 -0.611877 1441495086 0.740173 -0.161804 0.203308 -0.620178 1441495086 0.740173 -0.161804 0.203308 -0.620178 1441495086 0.740173 -0.161804 0.203308 -0.620178 1441495086 0.740173 -0.161804 0.203308 -0.620178 1441495086 0.740173 -0.161804 0.203308 -0.620178 1441495086 0.740173 -0.161804 0.203308 -0.620178 1441495086 0.737915 -0.160522 0.213867 -0.619629 1441495086 0.737915 -0.160522 0.213867 -0.619629 1441495086 0.737915 -0.160522 0.213867 -0.619629 1441495086 0.737915 -0.160522 0.213867 -0.619629 1441495086 0.737915 -0.160522 0.213867 -0.619629 1441495086 0.737915 -0.160522 0.213867 -0.619629 1441495086 0.743774 -0.164246 0.224487 -0.607788 1441495086 0.743774 -0.164246 0.224487 -0.607788 1441495086 0.743774 -0.164246 0.224487 -0.607788 1441495086 0.743774 -0.164246 0.224487 -0.607788 1441495086 0.743774 -0.164246 0.224487 -0.607788 1441495086 0.743774 -0.164246 0.224487 -0.607788 1441495086 0.755310 -0.175720 0.249023 -0.580200 1441495086 0.755310 -0.175720 0.249023 -0.580200 1441495086 0.755310 -0.175720 0.249023 -0.580200 1441495086 0.755310 -0.175720 0.249023 -0.580200 1441495086 0.755310 -0.175720 0.249023 -0.580200 1441495086 0.755310 -0.175720 0.249023 -0.580200 1441495086 0.770935 -0.189514 0.274353 -0.542664 1441495086 0.770935 -0.189514 0.274353 -0.542664 1441495086 0.770935 -0.189514 0.274353 -0.542664 1441495086 0.770935 -0.189514 0.274353 -0.542664 1441495086 0.770935 -0.189514 0.274353 -0.542664 1441495086 0.770935 -0.189514 0.274353 -0.542664 1441495086 0.770935 -0.189514 0.274353 -0.542664 1441495086 0.797485 -0.182800 0.282959 -0.500488 1441495086 0.797485 -0.182800 0.282959 -0.500488 1441495086 0.797485 -0.182800 0.282959 -0.500488 1441495086 0.797485 -0.182800 0.282959 -0.500488 1441495086 0.797485 -0.182800 0.282959 -0.500488 1441495086 0.797485 -0.182800 0.282959 -0.500488 1441495086 0.828003 -0.173035 0.287231 -0.449341 1441495086 0.828003 -0.173035 0.287231 -0.449341 1441495086 0.828003 -0.173035 0.287231 -0.449341 1441495086 0.828003 -0.173035 0.287231 -0.449341 1441495086 0.828003 -0.173035 0.287231 -0.449341 1441495086 0.828003 -0.173035 0.287231 -0.449341 1441495086 0.855408 -0.165344 0.291443 -0.394958 1441495086 0.855408 -0.165344 0.291443 -0.394958 1441495086 0.855408 -0.165344 0.291443 -0.394958 1441495086 0.855408 -0.165344 0.291443 -0.394958 1441495086 0.855408 -0.165344 0.291443 -0.394958 1441495086 0.855408 -0.165344 0.291443 -0.394958 1441495086 0.882996 -0.152649 0.291809 -0.334412 1441495087 0.882996 -0.152649 0.291809 -0.334412 1441495087 0.882996 -0.152649 0.291809 -0.334412 1441495087 0.882996 -0.152649 0.291809 -0.334412 1441495087 0.882996 -0.152649 0.291809 -0.334412 1441495087 0.882996 -0.152649 0.291809 -0.334412 1441495087 0.904724 -0.146790 0.294312 -0.270691 1441495087 0.904724 -0.146790 0.294312 -0.270691 1441495087 0.904724 -0.146790 0.294312 -0.270691 1441495087 0.904724 -0.146790 0.294312 -0.270691 1441495087 0.904724 -0.146790 0.294312 -0.270691 1441495087 0.904724 -0.146790 0.294312 -0.270691 1441495087 0.904724 -0.146790 0.294312 -0.270691 1441495087 0.921387 -0.149597 0.294800 -0.204285 1441495087 0.921387 -0.149597 0.294800 -0.204285 1441495087 0.921387 -0.149597 0.294800 -0.204285 1441495087 0.921387 -0.149597 0.294800 -0.204285 1441495087 0.921387 -0.149597 0.294800 -0.204285 1441495087 0.921387 -0.149597 0.294800 -0.204285 1441495087 0.933960 -0.154541 0.291931 -0.136108 1441495087 0.933960 -0.154541 0.291931 -0.136108 1441495087 0.933960 -0.154541 0.291931 -0.136108 1441495087 0.933960 -0.154541 0.291931 -0.136108 1441495087 0.933960 -0.154541 0.291931 -0.136108 1441495087 0.940735 -0.163757 0.287964 -0.072632 1441495087 0.940735 -0.163757 0.287964 -0.072632 1441495087 0.940735 -0.163757 0.287964 -0.072632 1441495087 0.940735 -0.163757 0.287964 -0.072632 1441495087 0.940735 -0.163757 0.287964 -0.072632 1441495087 0.940735 -0.163757 0.287964 -0.072632 1441495087 0.942017 -0.179749 0.281921 -0.026794 1441495087 0.942017 -0.179749 0.281921 -0.026794 1441495087 0.942017 -0.179749 0.281921 -0.026794 1441495087 0.942017 -0.179749 0.281921 -0.026794 1441495087 0.942017 -0.179749 0.281921 -0.026794 1441495087 0.942017 -0.179749 0.281921 -0.026794 1441495087 0.942017 -0.179749 0.281921 -0.026794 1441495087 0.941956 -0.194641 0.273254 -0.007996 1441495087 0.941956 -0.194641 0.273254 -0.007996 1441495087 0.941956 -0.194641 0.273254 -0.007996 1441495087 0.941956 -0.194641 0.273254 -0.007996 1441495087 0.941956 -0.194641 0.273254 -0.007996 1441495087 0.941956 -0.194641 0.273254 -0.007996 1441495087 0.940430 -0.213318 0.264343 -0.013367 1441495087 0.940430 -0.213318 0.264343 -0.013367 1441495087 0.940430 -0.213318 0.264343 -0.013367 1441495087 0.940430 -0.213318 0.264343 -0.013367 1441495087 0.940430 -0.213318 0.264343 -0.013367 1441495087 0.940430 -0.213318 0.264343 -0.013367 1441495087 0.936829 -0.227417 0.263062 -0.037170 1441495087 0.936829 -0.227417 0.263062 -0.037170 1441495087 0.936829 -0.227417 0.263062 -0.037170 1441495087 0.936829 -0.227417 0.263062 -0.037170 1441495087 0.936829 -0.227417 0.263062 -0.037170 1441495087 0.936829 -0.227417 0.263062 -0.037170 1441495087 0.930237 -0.238220 0.268433 -0.076172 1441495087 0.930237 -0.238220 0.268433 -0.076172 1441495087 0.930237 -0.238220 0.268433 -0.076172 1441495087 0.930237 -0.238220 0.268433 -0.076172 1441495087 0.930237 -0.238220 0.268433 -0.076172 1441495087 0.930237 -0.238220 0.268433 -0.076172 1441495087 0.919006 -0.243713 0.281738 -0.128845 1441495087 0.919006 -0.243713 0.281738 -0.128845 1441495087 0.919006 -0.243713 0.281738 -0.128845 1441495087 0.919006 -0.243713 0.281738 -0.128845 1441495087 0.919006 -0.243713 0.281738 -0.128845 1441495087 0.919006 -0.243713 0.281738 -0.128845 1441495087 0.919006 -0.243713 0.281738 -0.128845 1441495087 0.905151 -0.241943 0.293335 -0.190002 1441495087 0.905151 -0.241943 0.293335 -0.190002 1441495087 0.905151 -0.241943 0.293335 -0.190002 1441495087 0.905151 -0.241943 0.293335 -0.190002 1441495087 0.905151 -0.241943 0.293335 -0.190002 1441495087 0.905151 -0.241943 0.293335 -0.190002 1441495087 0.885986 -0.241272 0.303772 -0.253906 1441495087 0.885986 -0.241272 0.303772 -0.253906 1441495087 0.885986 -0.241272 0.303772 -0.253906 1441495087 0.885986 -0.241272 0.303772 -0.253906 1441495087 0.885986 -0.241272 0.303772 -0.253906 1441495087 0.885986 -0.241272 0.303772 -0.253906 1441495087 0.865173 -0.244385 0.303345 -0.315674 1441495087 0.865173 -0.244385 0.303345 -0.315674 1441495087 0.865173 -0.244385 0.303345 -0.315674 1441495087 0.865173 -0.244385 0.303345 -0.315674 1441495087 0.865173 -0.244385 0.303345 -0.315674 1441495087 0.865173 -0.244385 0.303345 -0.315674 1441495087 0.835144 -0.262695 0.298645 -0.379822 1441495087 0.835144 -0.262695 0.298645 -0.379822 1441495087 0.835144 -0.262695 0.298645 -0.379822 1441495087 
0.746338 0.207825 0.615723 -0.143555 1441495090 0.746338 0.207825 0.615723 -0.143555 1441495090 0.746338 0.207825 0.615723 -0.143555 1441495090 0.746338 0.207825 0.615723 -0.143555 1441495090 0.746338 0.207825 0.615723 -0.143555 1441495090 0.744751 0.212646 0.616882 -0.139526 1441495090 0.744751 0.212646 0.616882 -0.139526 1441495090 0.744751 0.212646 0.616882 -0.139526 1441495090 0.744751 0.212646 0.616882 -0.139526 1441495090 0.744751 0.212646 0.616882 -0.139526 1441495090 0.744751 0.212646 0.616882 -0.139526 1441495090 0.743774 0.214661 0.617920 -0.137024 1441495090 0.743774 0.214661 0.617920 -0.137024 1441495090 0.743774 0.214661 0.617920 -0.137024 1441495090 0.743774 0.214661 0.617920 -0.137024 1441495090 0.743774 0.214661 0.617920 -0.137024 1441495090 0.743774 0.214661 0.617920 -0.137024 1441495090 0.744507 0.204529 0.621643 -0.131653 1441495090 0.744507 0.204529 0.621643 -0.131653 1441495090 0.744507 0.204529 0.621643 -0.131653 1441495090 0.744507 0.204529 0.621643 -0.131653 1441495090 0.744507 0.204529 0.621643 -0.131653 1441495090 0.744507 0.204529 0.621643 -0.131653 1441495090 0.744507 0.204529 0.621643 -0.131653 1441495090 0.744385 0.197998 0.623840 -0.132080 1441495090 0.744385 0.197998 0.623840 -0.132080 1441495090 0.744385 0.197998 0.623840 -0.132080 1441495090 0.744385 0.197998 0.623840 -0.132080 1441495090 0.744385 0.197998 0.623840 -0.132080 1441495090 0.744385 0.197998 0.623840 -0.132080 1441495090 0.745361 0.187012 0.626709 -0.128845 1441495090 0.745361 0.187012 0.626709 -0.128845 1441495090 0.745361 0.187012 0.626709 -0.128845 1441495090 0.745361 0.187012 0.626709 -0.128845 1441495090 0.745361 0.187012 0.626709 -0.128845 1441495090 0.745361 0.187012 0.626709 -0.128845 1441495090 0.746216 0.173340 0.630005 -0.126831 1441495090 0.746216 0.173340 0.630005 -0.126831 1441495090 0.746216 0.173340 0.630005 -0.126831 1441495090 0.746216 0.173340 0.630005 -0.126831 1441495090 0.746216 0.173340 0.630005 -0.126831 1441495090 0.746216 0.173340 0.630005 -0.126831 1441495090 0.747192 0.164917 0.630920 -0.127930 1441495090 0.747192 0.164917 0.630920 -0.127930 1441495090 0.747192 0.164917 0.630920 -0.127930 1441495090 0.747192 0.164917 0.630920 -0.127930 1441495090 0.747192 0.164917 0.630920 -0.127930 1441495090 0.747192 0.164917 0.630920 -0.127930 1441495090 0.747192 0.164917 0.630920 -0.127930 1441495091 0.750549 0.143738 0.634155 -0.117554 1441495091 0.750549 0.143738 0.634155 -0.117554 1441495091 0.750549 0.143738 0.634155 -0.117554 1441495091 0.750549 0.143738 0.634155 -0.117554 1441495091 0.752502 0.124512 0.636902 -0.112061 1441495091 0.752502 0.124512 0.636902 -0.112061 1441495091 0.752502 0.124512 0.636902 -0.112061 1441495091 0.752502 0.124512 0.636902 -0.112061 1441495091 0.752502 0.124512 0.636902 -0.112061 1441495091 0.752502 0.124512 0.636902 -0.112061 1441495091 0.753845 0.116394 0.636353 -0.114685 1441495091 0.753845 0.116394 0.636353 -0.114685 1441495091 0.753845 0.116394 0.636353 -0.114685 1441495091 0.753845 0.116394 0.636353 -0.114685 1441495091 0.753845 0.116394 0.636353 -0.114685 1441495091 0.753845 0.116394 0.636353 -0.114685 1441495091 0.753845 0.116394 0.636353 -0.114685 1441495091 0.755127 0.104248 0.636230 -0.118530 1441495091 0.755127 0.104248 0.636230 -0.118530 1441495091 0.755127 0.104248 0.636230 -0.118530 1441495091 0.755127 0.104248 0.636230 -0.118530 1441495091 0.755127 0.104248 0.636230 -0.118530 1441495091 0.755127 0.104248 0.636230 -0.118530 1441495091 0.755554 0.096619 0.632446 -0.140503 1441495091 0.755554 0.096619 0.632446 -0.140503 1441495091 0.755554 0.096619 0.632446 -0.140503 1441495091 0.755554 0.096619 0.632446 -0.140503 1441495091 0.755554 0.096619 0.632446 -0.140503 1441495091 0.755554 0.096619 0.632446 -0.140503 1441495091 0.755737 0.090820 0.628601 -0.159424 1441495091 0.755737 0.090820 0.628601 -0.159424 1441495091 0.755737 0.090820 0.628601 -0.159424 1441495091 0.755737 0.090820 0.628601 -0.159424 1441495091 0.755737 0.090820 0.628601 -0.159424 1441495091 0.755737 0.090820 0.628601 -0.159424 1441495091 0.755737 0.090820 0.628601 -0.159424 1441495091 0.756470 0.080261 0.628784 -0.160828 1441495091 0.756470 0.080261 0.628784 -0.160828 1441495091 0.756470 0.080261 0.628784 -0.160828 1441495091 0.756470 0.080261 0.628784 -0.160828 1441495091 0.756470 0.080261 0.628784 -0.160828 1441495091 0.756470 0.080261 0.628784 -0.160828 1441495091 0.756714 0.073120 0.631531 -0.152100 1441495091 0.756714 0.073120 0.631531 -0.152100 1441495091 0.756714 0.073120 0.631531 -0.152100 1441495091 0.756714 0.073120 0.631531 -0.152100 1441495091 0.756714 0.073120 0.631531 -0.152100 1441495091 0.756714 0.073120 0.631531 -0.152100 1441495091 0.757324 0.068298 0.633972 -0.140869 1441495091 0.757324 0.068298 0.633972 -0.140869 1441495091 0.757324 0.068298 0.633972 -0.140869 1441495091 0.757324 0.068298 0.633972 -0.140869 1441495091 0.757324 0.068298 0.633972 -0.140869 1441495091 0.757324 0.068298 0.633972 -0.140869 1441495091 0.756775 0.065552 0.636780 -0.131897 1441495091 0.756775 0.065552 0.636780 -0.131897 1441495091 0.756775 0.065552 0.636780 -0.131897 1441495091 0.756775 0.065552 0.636780 -0.131897 1441495091 0.756775 0.065552 0.636780 -0.131897 1441495091 0.756775 0.065552 0.636780 -0.131897 1441495091 0.756775 0.065552 0.636780 -0.131897 1441495091 0.755127 0.067749 0.638306 -0.132935 1441495091 0.755127 0.067749 0.638306 -0.132935 1441495091 0.755127 0.067749 0.638306 -0.132935 1441495091 0.755127 0.067749 0.638306 -0.132935 1441495091 0.755127 0.067749 0.638306 -0.132935 1441495091 0.752808 0.078552 0.635376 -0.152649 1441495091 0.752808 0.078552 0.635376 -0.152649 1441495091 0.752808 0.078552 0.635376 -0.152649 1441495091 0.752808 0.078552 0.635376 -0.152649 1441495091 0.752808 0.078552 0.635376 -0.152649 1441495091 0.752808 0.078552 0.635376 -0.152649 1441495091 0.752808 0.078552 0.635376 -0.152649 1441495091 0.750366 0.108276 0.625183 -0.185242 1441495091 0.750366 0.108276 0.625183 -0.185242 1441495091 0.750366 0.108276 0.625183 -0.185242 1441495091 0.750366 0.108276 0.625183 -0.185242 1441495091 0.750366 0.108276 0.625183 -0.185242 1441495091 0.750366 0.108276 0.625183 -0.185242 1441495091 0.746094 0.141296 0.613953 -0.215332 1441495091 0.746094 0.141296 0.613953 -0.215332 1441495091 0.746094 0.141296 0.613953 -0.215332 1441495091 0.746094 0.141296 0.613953 -0.215332 1441495091 0.746094 0.141296 0.613953 -0.215332 1441495091 0.746094 0.141296 0.613953 -0.215332 1441495091 0.741394 0.164001 0.607422 -0.233215 1441495091 0.741394 0.164001 0.607422 -0.233215 1441495091 0.741394 0.164001 0.607422 -0.233215 1441495091 0.741394 0.164001 0.607422 -0.233215 1441495091 0.741394 0.164001 0.607422 -0.233215 1441495091 0.741394 0.164001 0.607422 -0.233215 1441495091 0.741394 0.164001 0.607422 -0.233215 1441495091 0.737305 0.179016 0.605713 -0.239563 1441495091 0.737305 0.179016 0.605713 -0.239563 1441495091 0.737305 0.179016 0.605713 -0.239563 1441495091 0.737305 0.179016 0.605713 -0.239563 1441495091 0.737305 0.179016 0.605713 -0.239563 1441495091 0.737305 0.179016 0.605713 -0.239563 1441495091 0.734192 0.195496 0.603516 -0.241638 1441495091 0.734192 0.195496 0.603516 -0.241638 1441495091 0.734192 0.195496 0.603516 -0.241638 1441495091 0.734192 0.195496 0.603516 -0.241638 1441495091 0.734192 0.195496 0.603516 -0.241638 1441495091 0.734192 0.195496 0.603516 -0.241638 1441495091 0.734192 0.195496 0.603516 -0.241638 1441495091 0.731750 0.213562 0.599182 -0.244629 1441495091 0.731750 0.213562 0.599182 -0.244629 1441495091 0.731750 0.213562 0.599182 -0.244629 1441495091 0.731750 0.213562 0.599182 -0.244629 1441495091 0.731750 0.213562 0.599182 -0.244629 1441495091 0.730042 0.228882 0.593323 -0.249939 1441495092 0.730042 0.228882 0.593323 -0.249939 1441495092 0.730042 0.228882 0.593323 -0.249939 1441495092 0.730042 0.228882 0.593323 -0.249939 1441495092 0.730042 0.228882 0.593323 -0.249939 1441495092 0.730042 0.228882 0.593323 -0.249939 1441495092 0.730042 0.228882 0.593323 -0.249939 1441495092 0.731140 0.234253 0.590332 -0.249023 1441495092 0.731140 0.234253 0.590332 -0.249023 1441495092 0.731140 0.234253 0.590332 -0.249023 1441495092 0.731140 0.234253 0.590332 -0.249023 1441495092 0.731140 0.234253 0.590332 -0.249023 1441495092 0.731140 0.234253 0.590332 -0.249023 1441495092 0.733704 0.231201 0.591980 -0.240234 1441495092 0.733704 0.231201 0.591980 -0.240234 1441495092 0.733704 0.231201 0.591980 -0.240234 1441495092 0.733704 0.231201 0.591980 -0.240234 1441495092 0.733704 0.231201 0.591980 -0.240234 1441495092 0.733704 0.231201 0.591980 -0.240234 1441495092 0.733704 0.231201 0.591980 -0.240234 1441495092 0.734924 0.230774 0.593018 -0.234253 1441495092 0.734924 0.230774 0.593018 -0.234253 1441495092 0.734924 0.230774 0.593018 -0.234253 1441495092 0.734924 0.230774 0.593018 -0.234253 1441495092 0.734924 0.230774 0.593018 -0.234253 1441495092 0.735840 0.228882 0.594727 -0.228821 1441495092 0.735840 0.228882 0.594727 -0.228821 1441495092 0.735840 0.228882 0.594727 -0.228821 1441495092 0.735840 0.228882 0.594727 -0.228821 1441495092 0.735840 0.228882 0.594727 -0.228821 1441495092 0.735840 0.228882 0.594727 -0.228821 1441495092 0.738403 0.218323 0.599854 -0.217041 1441495092 0.738403 0.218323 0.599854 -0.217041 1441495092 0.738403 0.218323 0.599854 -0.217041 1441495092 0.738403 0.218323 0.599854 -0.217041 1441495092 0.738403 0.218323 0.599854 -0.217041 1441495092 0.738403 0.218323 0.599854 -0.217041 1441495092 0.738403 0.218323 0.599854 -0.217041 1441495092 0.741821 0.201538 0.607483 -0.200012 1441495092 0.741821 0.201538 0.607483 -0.200012 1441495092 0.741821 0.201538 0.607483 -0.200012 1441495092 0.741821 0.201538 0.607483 -0.200012 1441495092 0.741821 0.201538 0.607483 -0.200012 1441495092 0.744202 0.186096 0.613770 -0.186340 1441495092 0.744202 0.186096 0.613770 -0.186340 1441495092 0.744202 0.186096 0.613770 -0.186340 1441495092 0.744202 0.186096 0.613770 -0.186340 1441495092 0.744202 0.186096 0.613770 -0.186340 1441495092 0.744202 0.186096 0.613770 -0.186340 1441495092 0.744202 0.186096 0.613770 -0.186340 1441495092 0.747437 0.167114 0.620117 -0.169495 1441495092 0.747437 0.167114 0.620117 -0.169495 1441495092 0.747437 0.167114 0.620117 -0.169495 1441495092 0.747437 0.167114 0.620117 -0.169495 1441495092 0.747437 0.167114 0.620117 -0.169495 1441495092 0.747437 0.167114 0.620117 -0.169495 1441495092 0.750793 0.143372 0.627563 -0.147827 1441495092 0.750793 0.143372 0.627563 -0.147827 1441495092 0.750793 0.143372 0.627563 -0.147827 1441495092 0.750793 0.143372 0.627563 -0.147827 1441495092 0.750793 0.143372 0.627563 -0.147827 1441495092 0.750793 0.143372 0.627563 -0.147827 1441495092 0.752991 0.124878 0.632874 -0.129700 1441495092 0.752991 0.124878 0.632874 -0.129700 1441495092 0.752991 0.124878 0.632874 -0.129700 1441495092 0.752991 0.124878 0.632874 -0.129700 1441495092 0.752991 0.124878 0.632874 -0.129700 1441495092 0.754639 0.112305 0.635498 -0.117859 1441495092 0.754639 0.112305 0.635498 -0.117859 1441495092 0.754639 0.112305 0.635498 -0.117859 1441495092 0.754639 0.112305 0.635498 -0.117859 1441495092 0.754639 0.112305 0.635498 -0.117859 1441495092 0.754639 0.112305 0.635498 -0.117859 1441495092 0.754639 0.112305 0.635498 -0.117859 1441495092 0.756287 0.096497 0.638428 -0.104919 1441495092 0.756287 0.096497 0.638428 -0.104919 1441495092 0.756287 0.096497 0.638428 -0.104919 1441495092 0.756287 0.096497 0.638428 -0.104919 1441495092 0.756287 0.096497 0.638428 -0.104919 1441495092 0.756287 0.096497 0.638428 -0.104919 1441495092 0.757141 0.081299 0.641052 -0.095276 1441495092 0.757141 0.081299 0.641052 -0.095276 1441495092 0.757141 0.081299 0.641052 -0.095276 1441495092 0.757141 0.081299 0.641052 -0.095276 1441495092 0.757141 0.081299 0.641052 -0.095276 1441495092 0.757141 0.081299 0.641052 -0.095276 1441495092 0.757324 0.068542 0.643738 -0.085571 1441495092 0.757324 0.068542 0.643738 -0.085571 1441495092 0.757324 0.068542 0.643738 -0.085571 1441495092 0.757324 0.068542 0.643738 -0.085571 1441495092 0.757324 0.068542 0.643738 -0.085571 1441495092 0.757324 0.068542 0.643738 -0.085571 1441495092 0.757324 0.068542 0.643738 -0.085571 1441495092 0.756958 0.057678 0.646362 -0.076233 1441495092 0.756958 0.057678 0.646362 -0.076233 1441495092 0.756958 0.057678 0.646362 -0.076233 1441495092 0.756958 0.057678 0.646362 -0.076233 1441495092 0.756958 0.057678 0.646362 -0.076233 1441495092 0.756958 0.057678 0.646362 -0.076233 1441495092 0.756897 0.051941 0.647522 -0.070679 1441495092 0.756897 0.051941 0.647522 -0.070679 1441495092 0.756897 0.051941 0.647522 -0.070679 1441495092 0.756897 0.051941 0.647522 -0.070679 1441495092 0.756897 0.051941 0.647522 -0.070679 1441495092 0.756897 0.051941 0.647522 -0.070679 1441495092 0.757324 0.053406 0.646790 -0.071960 1441495092 0.757324 0.053406 0.646790 -0.071960 1441495092 0.757324 0.053406 0.646790 -0.071960 1441495092 0.757324 0.053406 0.646790 -0.071960 1441495092 0.757324 0.053406 0.646790 -0.071960 1441495092 0.757324 0.053406 0.646790 -0.071960 1441495092 0.757324 0.053406 0.646790 -0.071960 1441495092 0.757751 0.060547 0.644836 -0.079224 1441495092 0.757751 0.060547 0.644836 -0.079224 1441495093 0.757751 0.060547 0.644836 -0.079224 1441495093 0.757751 0.060547 0.644836 -0.079224 1441495093 0.757751 0.060547 0.644836 -0.079224 1441495093 0.757751 0.060547 0.644836 -0.079224 1441495093 0.757813 0.073303 0.641907 -0.090393 1441495093 0.757813 0.073303 0.641907 -0.090393 1441495093 0.757813 0.073303 0.641907 -0.090393 1441495093 0.757813 0.073303 0.641907 -0.090393 1441495093 0.757813 0.073303 0.641907 -0.090393 1441495093 0.757813 0.073303 0.641907 -0.090393 1441495093 0.757446 0.087341 0.639038 -0.101074 1441495093 0.757446 0.087341 0.639038 -0.101074 1441495093 0.757446 0.087341 0.639038 -0.101074 1441495093 0.757446 0.087341 0.639038 -0.101074 1441495093 0.757446 0.087341 0.639038 -0.101074 1441495093 0.757629 0.100769 0.635620 -0.108521 1441495093 0.757629 0.100769 0.635620 -0.108521 1441495093 0.757629 0.100769 0.635620 -0.108521 1441495093 0.757629 0.100769 0.635620 -0.108521 1441495093 0.757629 0.100769 0.635620 -0.108521 1441495093 0.757629 0.100769 0.635620 -0.108521 1441495093 0.757629 0.114380 0.632568 -0.112488 1441495093 0.757629 0.114380 0.632568 -0.112488 1441495093 0.757629 0.114380 0.632568 -0.112488 1441495093 0.757629 0.114380 0.632568 -0.112488 1441495093 0.757629 0.114380 0.632568 -0.112488 1441495093 0.757629 0.114380 0.632568 -0.112488 1441495093 0.757813 0.135498 0.626099 -0.123779 1441495093 0.757813 0.135498 0.626099 -0.123779 1441495093 0.757813 0.135498 0.626099 -0.123779 1441495093 0.757813 0.135498 0.626099 -0.123779 1441495093 0.757813 0.135498 0.626099 -0.123779 1441495093 0.757813 0.135498 0.626099 -0.123779 1441495093 0.757507 0.149902 0.621338 -0.132507 1441495093 0.757507 0.149902 0.621338 -0.132507 1441495093 0.757507 0.149902 0.621338 -0.132507 1441495093 0.757507 0.149902 0.621338 -0.132507 1441495093 0.757507 0.149902 0.621338 -0.132507 1441495093 0.757507 0.149902 0.621338 -0.132507 1441495093 0.756042 0.163513 0.617615 -0.141907 1441495093 0.756042 0.163513 0.617615 -0.141907 1441495093 0.756042 0.163513 0.617615 -0.141907 1441495093 0.756042 0.163513 0.617615 -0.141907 1441495093 0.756042 0.163513 0.617615 -0.141907 1441495093 0.756042 0.163513 0.617615 -0.141907 1441495093 0.756042 0.163513 0.617615 -0.141907 1441495093 0.753845 0.176941 0.614868 -0.149170 1441495093 0.753845 0.176941 0.614868 -0.149170 1441495093 0.753845 0.176941 0.614868 -0.149170 1441495093 0.753845 0.176941 0.614868 -0.149170 1441495093 0.753845 0.176941 0.614868 -0.149170 1441495093 0.753845 0.176941 0.614868 -0.149170 1441495093 0.751526 0.187683 0.613037 -0.155151 1441495093 0.751526 0.187683 0.613037 -0.155151 1441495093 0.751526 0.187683 0.613037 -0.155151 1441495093 0.751526 0.187683 0.613037 -0.155151 1441495093 0.751526 0.187683 0.613037 -0.155151 1441495093 0.751526 0.187683 0.613037 -0.155151 1441495093 0.751526 0.187683 0.613037 -0.155151 1441495093 0.749084 0.194824 0.612000 -0.162170 1441495093 0.749084 0.194824 0.612000 -0.162170 1441495093 0.749084 0.194824 0.612000 -0.162170 1441495093 0.749084 0.194824 0.612000 -0.162170 1441495093 0.749084 0.194824 0.612000 -0.162170 1441495093 0.749084 0.194824 0.612000 -0.162170 1441495093 0.747437 0.198547 0.611267 -0.167786 1441495093 0.747437 0.198547 0.611267 -0.167786 1441495093 0.747437 0.198547 0.611267 -0.167786 1441495093 0.747437 0.198547 0.611267 -0.167786 1441495093 0.747437 0.198547 0.611267 -0.167786 1441495093 0.747437 0.198547 0.611267 -0.167786 1441495093 0.745789 0.196411 0.613708 -0.168762 1441495093 0.745789 0.196411 0.613708 -0.168762 1441495093 0.745789 0.196411 0.613708 -0.168762 1441495093 0.745789 0.196411 0.613708 -0.168762 1441495093 0.745789 0.196411 0.613708 -0.168762 1441495093 0.745789 0.196411 0.613708 -0.168762 1441495093 0.744385 0.188293 0.619385 -0.163513 1441495093 0.744385 0.188293 0.619385 -0.163513 1441495093 0.744385 0.188293 0.619385 -0.163513 1441495093 0.744385 0.188293 0.619385 -0.163513 1441495093 0.744385 0.188293 0.619385 -0.163513 1441495093 0.744385 0.188293 0.619385 -0.163513 1441495093 0.744385 0.188293 0.619385 -0.163513 1441495093 0.743286 0.174316 0.627136 -0.154053 1441495093 0.743286 0.174316 0.627136 -0.154053 1441495093 0.743286 0.174316 0.627136 -0.154053 1441495093 0.743286 0.174316 0.627136 -0.154053 1441495093 0.743286 0.174316 0.627136 -0.154053 1441495093 0.743286 0.174316 0.627136 -0.154053 1441495093 0.744568 0.159790 0.631592 -0.145386 1441495093 0.744568 0.159790 0.631592 -0.145386 1441495093 0.744568 0.159790 0.631592 -0.145386 1441495093 0.744568 0.159790 0.631592 -0.145386 1441495093 0.744568 0.159790 0.631592 -0.145386 1441495093 0.744568 0.159790 0.631592 -0.145386 1441495093 0.747864 0.143555 0.634216 -0.133240 1441495093 0.747864 0.143555 0.634216 -0.133240 1441495093 0.747864 0.143555 0.634216 -0.133240 1441495093 0.747864 0.143555 0.634216 -0.133240 1441495093 0.747864 0.143555 0.634216 -0.133240 1441495093 0.747864 0.143555 0.634216 -0.133240 1441495093 0.752075 0.128601 0.634583 -0.122864 1441495093 0.752075 0.128601 0.634583 -0.122864 1441495093 0.752075 0.128601 0.634583 -0.122864 1441495093 0.752075 0.128601 0.634583 -0.122864 1441495093 0.752075 0.128601 0.634583 -0.122864 1441495093 0.752075 0.128601 0.634583 -0.122864 1441495093 0.755127 0.116943 0.634521 -0.115967 1441495093 0.755127 0.116943 0.634521 -0.115967 1441495093 0.755127 0.116943 0.634521 -0.115967 1441495093 0.755127 0.116943 0.634521 -0.115967 1441495094 0.755127 0.116943 0.634521 -0.115967 1441495094 0.755127 0.116943 0.634521 -0.115967 1441495094 0.755127 0.116943 0.634521 -0.115967 1441495094 0.757996 0.106567 0.633667 -0.111389 1441495094 0.757996 0.106567 0.633667 -0.111389 1441495094 0.757996 0.106567 0.633667 -0.111389 1441495094 0.757996 0.106567 0.633667 -0.111389 1441495094 0.757996 0.106567 0.633667 -0.111389 1441495094 0.757996 0.106567 0.633667 -0.111389 1441495094 0.759521 0.092651 0.635071 -0.105225 1441495094 0.759521 0.092651 0.635071 -0.105225 1441495094 0.759521 0.092651 0.635071 -0.105225 1441495094 0.759521 0.092651 0.635071 -0.105225 1441495094 0.759521 0.092651 0.635071 -0.105225 1441495094 0.759521 0.092651 0.635071 -0.105225 1441495094 0.759521 0.092651 0.635071 -0.105225 1441495094 0.759949 0.080627 0.636902 -0.101563 1441495094 0.759949 0.080627 0.636902 -0.101563 1441495094 0.759949 0.080627 0.636902 -0.101563 1441495094 0.759949 0.080627 0.636902 -0.101563 1441495094 0.759949 0.080627 0.636902 -0.101563 1441495094 0.759949 0.080627 0.636902 -0.101563 1441495094 0.759766 0.070374 0.638977 -0.097229 1441495094 0.759766 0.070374 0.638977 -0.097229 1441495094 0.759766 0.070374 0.638977 -0.097229 1441495094 0.759766 0.070374 0.638977 -0.097229 1441495094 0.759766 0.070374 0.638977 -0.097229 1441495094 0.759766 0.070374 0.638977 -0.097229 1441495094 0.759827 0.063477 0.640442 -0.091370 1441495094 0.759827 0.063477 0.640442 -0.091370 1441495094 0.759827 0.063477 0.640442 -0.091370 1441495094 0.759827 0.063477 0.640442 -0.091370 1441495094 0.759827 0.063477 0.640442 -0.091370 1441495094 0.759827 0.063477 0.640442 -0.091370 1441495094 0.760620 0.059937 0.640625 -0.085938 1441495094 0.760620 0.059937 0.640625 -0.085938 1441495094 0.760620 0.059937 0.640625 -0.085938 1441495094 0.760620 0.059937 0.640625 -0.085938 1441495094 0.760620 0.059937 0.640625 -0.085938 1441495094 0.760620 0.059937 0.640625 -0.085938 1441495094 0.761292 0.065613 0.638672 -0.090332 1441495094 0.761292 0.065613 0.638672 -0.090332 1441495094 0.761292 0.065613 0.638672 -0.090332 1441495094 0.761292 0.065613 0.638672 -0.090332 1441495094 0.761292 0.065613 0.638672 -0.090332 1441495094 0.761292 0.065613 0.638672 -0.090332 1441495094 0.761292 0.065613 0.638672 -0.090332 1441495094 0.760986 0.076965 0.636108 -0.101379 1441495094 0.760986 0.076965 0.636108 -0.101379 1441495094 0.760986 0.076965 0.636108 -0.101379 1441495094 0.760986 0.076965 0.636108 -0.101379 1441495094 0.760986 0.076965 0.636108 -0.101379 1441495094 0.760986 0.076965 0.636108 -0.101379 1441495094 0.759338 0.089722 0.634094 -0.114624 1441495094 0.759338 0.089722 0.634094 -0.114624 1441495094 0.759338 0.089722 0.634094 -0.114624 1441495094 0.759338 0.089722 0.634094 -0.114624 1441495094 0.759338 0.089722 0.634094 -0.114624 1441495094 0.759338 0.089722 0.634094 -0.114624 1441495094 0.757385 0.105286 0.631714 -0.127075 1441495094 0.757385 0.105286 0.631714 -0.127075 1441495094 0.757385 0.105286 0.631714 -0.127075 1441495094 0.757385 0.105286 0.631714 -0.127075 1441495094 0.757385 0.105286 0.631714 -0.127075 1441495094 0.757385 0.105286 0.631714 -0.127075 1441495094 0.757385 0.105286 0.631714 -0.127075 1441495094 0.755005 0.120361 0.630188 -0.135132 1441495094 0.755005 0.120361 0.630188 -0.135132 1441495094 0.755005 0.120361 0.630188 -0.135132 1441495094 0.755005 0.120361 0.630188 -0.135132 1441495094 0.755005 0.120361 0.630188 -0.135132 1441495094 0.752319 0.136719 0.628662 -0.141479 1441495094 0.752319 0.136719 0.628662 -0.141479 1441495094 0.752319 0.136719 0.628662 -0.141479 1441495094 0.752319 0.136719 0.628662 -0.141479 1441495094 0.752319 0.136719 0.628662 -0.141479 1441495094 0.752319 0.136719 0.628662 -0.141479 1441495094 0.750061 0.156555 0.624390 -0.151489 1441495094 0.750061 0.156555 0.624390 -0.151489 1441495094 0.750061 0.156555 0.624390 -0.151489 1441495094 0.750061 0.156555 0.624390 -0.151489 1441495094 0.750061 0.156555 0.624390 -0.151489 1441495094 0.750061 0.156555 0.624390 -0.151489 1441495094 0.750061 0.156555 0.624390 -0.151489 1441495094 0.748169 0.170227 0.621399 -0.158264 1441495094 0.748169 0.170227 0.621399 -0.158264 1441495094 0.748169 0.170227 0.621399 -0.158264 1441495094 0.748169 0.170227 0.621399 -0.158264 1441495094 0.748169 0.170227 0.621399 -0.158264 1441495094 0.748169 0.170227 0.621399 -0.158264 1441495094 0.745667 0.183533 0.618347 -0.166748 1441495094 0.745667 0.183533 0.618347 -0.166748 1441495094 0.745667 0.183533 0.618347 -0.166748 1441495094 0.745667 0.183533 0.618347 -0.166748 1441495094 0.745667 0.183533 0.618347 -0.166748 1441495094 0.745667 0.183533 0.618347 -0.166748 1441495094 0.742798 0.196777 0.615662 -0.174316 1441495094 0.742798 0.196777 0.615662 -0.174316 1441495094 0.742798 0.196777 0.615662 -0.174316 1441495094 0.742798 0.196777 0.615662 -0.174316 1441495094 0.742798 0.196777 0.615662 -0.174316 1441495094 0.742798 0.196777 0.615662 -0.174316 1441495094 0.740784 0.208801 0.612366 -0.180420 1441495094 0.740784 0.208801 0.612366 -0.180420 1441495094 0.740784 0.208801 0.612366 -0.180420 1441495094 0.740784 0.208801 0.612366 -0.180420 1441495094 0.740784 0.208801 0.612366 -0.180420 1441495094 0.740784 0.208801 0.612366 -0.180420 1441495094 0.740845 0.212952 0.611511 -0.178162 1441495094 0.740845 0.212952 0.611511 -0.178162 1441495094 0.740845 0.212952 0.611511 -0.178162 1441495094 0.740845 0.212952 0.611511 -0.178162 1441495094 0.740845 0.212952 0.611511 -0.178162 1441495095 0.740845 0.212952 0.611511 -0.178162 1441495095 0.740845 0.212952 0.611511 -0.178162 1441495095 0.740662 0.216125 0.611084 -0.176575 1441495095 0.740662 0.216125 0.611084 -0.176575 1441495095 0.740662 0.216125 0.611084 -0.176575 1441495095 0.740662 0.216125 0.611084 -0.176575 1441495095 0.740662 0.216125 0.611084 -0.176575 1441495095 0.740662 0.216125 0.611084 -0.176575 1441495095 0.740479 0.218262 0.610535 -0.176697 1441495095 0.740479 0.218262 0.610535 -0.176697 1441495095 0.740479 0.218262 0.610535 -0.176697 1441495095 0.740479 0.218262 0.610535 -0.176697 1441495095 0.740479 0.218262 0.610535 -0.176697 1441495095 0.740479 0.218262 0.610535 -0.176697 1441495095 0.740479 0.218262 0.610535 -0.176697 1441495095 0.742188 0.211426 0.612427 -0.171326 1441495095 0.742188 0.211426 0.612427 -0.171326 1441495095 0.742188 0.211426 0.612427 -0.171326 1441495095 0.742188 0.211426 0.612427 -0.171326 1441495095 0.742188 0.211426 0.612427 -0.171326 1441495095 0.742188 0.211426 0.612427 -0.171326 1441495095 0.744385 0.194031 0.618530 -0.159912 1441495095 0.744385 0.194031 0.618530 -0.159912 1441495095 0.744385 0.194031 0.618530 -0.159912 1441495095 0.744385 0.194031 0.618530 -0.159912 1441495095 0.744385 0.194031 0.618530 -0.159912 1441495095 0.744385 0.194031 0.618530 -0.159912 1441495095 0.744385 0.194031 0.618530 -0.159912 1441495095 0.745178 0.183594 0.621948 -0.155273 1441495095 0.745178 0.183594 0.621948 -0.155273 1441495095 0.745178 0.183594 0.621948 -0.155273 1441495095 0.745178 0.183594 0.621948 -0.155273 1441495095 0.745178 0.183594 0.621948 -0.155273 1441495095 0.745178 0.183594 0.621948 -0.155273 1441495095 0.746826 0.170593 0.625732 -0.146606 1441495095 0.746826 0.170593 0.625732 -0.146606 1441495095 0.746826 0.170593 0.625732 -0.146606 1441495095 0.746826 0.170593 0.625732 -0.146606 1441495095 0.746826 0.170593 0.625732 -0.146606 1441495095 0.746826 0.170593 0.625732 -0.146606 1441495095 0.746826 0.170593 0.625732 -0.146606 1441495095 0.748779 0.154297 0.629822 -0.137085 1441495095 0.748779 0.154297 0.629822 -0.137085 1441495095 0.748779 0.154297 0.629822 -0.137085 1441495095 0.748779 0.154297 0.629822 -0.137085 1441495095 0.748779 0.154297 0.629822 -0.137085 1441495095 0.750305 0.143066 0.631470 -0.133179 1441495095 0.750305 0.143066 0.631470 -0.133179 1441495095 0.750305 0.143066 0.631470 -0.133179 1441495095 0.750305 0.143066 0.631470 -0.133179 1441495095 0.750305 0.143066 0.631470 -0.133179 1441495095 0.750305 0.143066 0.631470 -0.133179 1441495095 0.750305 0.143066 0.631470 -0.133179 1441495095 0.751038 0.134155 0.633362 -0.129272 1441495095 0.751038 0.134155 0.633362 -0.129272 1441495095 0.751038 0.134155 0.633362 -0.129272 1441495095 0.751038 0.134155 0.633362 -0.129272 1441495095 0.750122 0.125244 0.637329 -0.123962 1441495095 0.750122 0.125244 0.637329 -0.123962 1441495095 0.750122 0.125244 0.637329 -0.123962 1441495095 0.750122 0.125244 0.637329 -0.123962 1441495095 0.750122 0.125244 0.637329 -0.123962 1441495095 0.750122 0.125244 0.637329 -0.123962 1441495095 0.750183 0.122803 0.637207 -0.126465 1441495095 0.750183 0.122803 0.637207 -0.126465 1441495095 0.750183 0.122803 0.637207 -0.126465 1441495095 0.750183 0.122803 0.637207 -0.126465 1441495095 0.750183 0.122803 0.637207 -0.126465 1441495095 0.750183 0.122803 0.637207 -0.126465 1441495095 0.751343 0.110596 0.639160 -0.120972 1441495095 0.751343 0.110596 0.639160 -0.120972 1441495095 0.751343 0.110596 0.639160 -0.120972 1441495095 0.751343 0.110596 0.639160 -0.120972 1441495095 0.751343 0.110596 0.639160 -0.120972 1441495095 0.751343 0.110596 0.639160 -0.120972 1441495095 0.751343 0.110596 0.639160 -0.120972 1441495095 0.752014 0.100098 0.641418 -0.113953 1441495095 0.752014 0.100098 0.641418 -0.113953 1441495095 0.752014 0.100098 0.641418 -0.113953 1441495095 0.752014 0.100098 0.641418 -0.113953 1441495095 0.752014 0.100098 0.641418 -0.113953 1441495095 0.753174 0.093567 0.642578 -0.104919 1441495095 0.753174 0.093567 0.642578 -0.104919 1441495095 0.753174 0.093567 0.642578 -0.104919 1441495095 0.753174 0.093567 0.642578 -0.104919 1441495095 0.753174 0.093567 0.642578 -0.104919 1441495095 0.753174 0.093567 0.642578 -0.104919 1441495095 0.753174 0.093567 0.642578 -0.104919 1441495095 0.754883 0.090088 0.641968 -0.098999 1441495095 0.754883 0.090088 0.641968 -0.098999 1441495095 0.754883 0.090088 0.641968 -0.098999 1441495095 0.754883 0.090088 0.641968 -0.098999 1441495095 0.754883 0.090088 0.641968 -0.098999 1441495095 0.754883 0.090088 0.641968 -0.098999 1441495095 0.755798 0.090515 0.640686 -0.100159 1441495095 0.755798 0.090515 0.640686 -0.100159 1441495095 0.755798 0.090515 0.640686 -0.100159 1441495095 0.755798 0.090515 0.640686 -0.100159 1441495095 0.755798 0.090515 0.640686 -0.100159 1441495095 0.755798 0.090515 0.640686 -0.100159 1441495095 0.756104 0.098267 0.637939 -0.107849 1441495095 0.756104 0.098267 0.637939 -0.107849 1441495095 0.756104 0.098267 0.637939 -0.107849 1441495095 0.756104 0.098267 0.637939 -0.107849 1441495095 0.756104 0.098267 0.637939 -0.107849 1441495095 0.756104 0.098267 0.637939 -0.107849 1441495095 0.756104 0.098267 0.637939 -0.107849 1441495095 0.755676 0.108032 0.635071 -0.117676 1441495095 0.755676 0.108032 0.635071 -0.117676 1441495095 0.755676 0.108032 0.635071 -0.117676 1441495096 0.755676 0.108032 0.635071 -0.117676 1441495096 0.755676 0.108032 0.635071 -0.117676 1441495096 0.754761 0.124146 0.630249 -0.132507 1441495096 0.754761 0.124146 0.630249 -0.132507 1441495096 0.754761 0.124146 0.630249 -0.132507 1441495096 0.754761 0.124146 0.630249 -0.132507 1441495096 0.754761 0.124146 0.630249 -0.132507 1441495096 0.754761 0.124146 0.630249 -0.132507 1441495096 0.753235 0.140381 0.625793 -0.145813 1441495096 0.753235 0.140381 0.625793 -0.145813 1441495096 0.753235 0.140381 0.625793 -0.145813 1441495096 0.753235 0.140381 0.625793 -0.145813 1441495096 0.753235 0.140381 0.625793 -0.145813 1441495096 0.753235 0.140381 0.625793 -0.145813 1441495096 0.750916 0.156311 0.622131 -0.156860 1441495096 0.750916 0.156311 0.622131 -0.156860 1441495096 0.750916 0.156311 0.622131 -0.156860 1441495096 0.750916 0.156311 0.622131 -0.156860 1441495096 0.750916 0.156311 0.622131 -0.156860 1441495096 0.750916 0.156311 0.622131 -0.156860 1441495096 0.748535 0.173340 0.617310 -0.168884 1441495096 0.748535 0.173340 0.617310 -0.168884 1441495096 0.748535 0.173340 0.617310 -0.168884 1441495096 0.748535 0.173340 0.617310 -0.168884 1441495096 0.748535 0.173340 0.617310 -0.168884 1441495096 0.748535 0.173340 0.617310 -0.168884 1441495096 0.746033 0.186707 0.613464 -0.179321 1441495096 0.746033 0.186707 0.613464 -0.179321 1441495096 0.746033 0.186707 0.613464 -0.179321 1441495096 0.746033 0.186707 0.613464 -0.179321 1441495096 0.746033 0.186707 0.613464 -0.179321 1441495096 0.746033 0.186707 0.613464 -0.179321 1441495096 0.746033 0.186707 0.613464 -0.179321 1441495096 0.743469 0.198303 0.609741 -0.190063 1441495096 0.743469 0.198303 0.609741 -0.190063 1441495096 0.743469 0.198303 0.609741 -0.190063 1441495096 0.743469 0.198303 0.609741 -0.190063 1441495096 0.743469 0.198303 0.609741 -0.190063 1441495096 0.743469 0.198303 0.609741 -0.190063 1441495096 0.743469 0.198303 0.609741 -0.190063 1441495096 0.741150 0.206055 0.608032 -0.196167 1441495096 0.741150 0.206055 0.608032 -0.196167 1441495096 0.741150 0.206055 0.608032 -0.196167 1441495096 0.741150 0.206055 0.608032 -0.196167 1441495096 0.741150 0.206055 0.608032 -0.196167 1441495096 0.741150 0.206055 0.608032 -0.196167 1441495096 0.737976 0.218201 0.605286 -0.203308 1441495096 0.737976 0.218201 0.605286 -0.203308 1441495096 0.737976 0.218201 0.605286 -0.203308 1441495096 0.737976 0.218201 0.605286 -0.203308 1441495096 0.737976 0.218201 0.605286 -0.203308 1441495096 0.737976 0.218201 0.605286 -0.203308 1441495096 0.734131 0.232910 0.599854 -0.216553 1441495096 0.734131 0.232910 0.599854 -0.216553 1441495096 0.734131 0.232910 0.599854 -0.216553 1441495096 0.734131 0.232910 0.599854 -0.216553 1441495096 0.734131 0.232910 0.599854 -0.216553 1441495096 0.734131 0.232910 0.599854 -0.216553 1441495096 0.733704 0.234741 0.598877 -0.218689 1441495096 0.733704 0.234741 0.598877 -0.218689 1441495096 0.733704 0.234741 0.598877 -0.218689 1441495096 0.733704 0.234741 0.598877 -0.218689 1441495096 0.733704 0.234741 0.598877 -0.218689 1441495096 0.733704 0.234741 0.598877 -0.218689 1441495096 0.733704 0.234741 0.598877 -0.218689 1441495096 0.733215 0.229736 0.602417 -0.215942 1441495096 0.733215 0.229736 0.602417 -0.215942 1441495096 0.733215 0.229736 0.602417 -0.215942 1441495096 0.733215 0.229736 0.602417 -0.215942 1441495096 0.733215 0.229736 0.602417 -0.215942 1441495096 0.733215 0.229736 0.602417 -0.215942 1441495096 0.732910 0.223206 0.607239 -0.210266 1441495096 0.732910 0.223206 0.607239 -0.210266 1441495096 0.732910 0.223206 0.607239 -0.210266 1441495096 0.732910 0.223206 0.607239 -0.210266 1441495096 0.732910 0.223206 0.607239 -0.210266 1441495096 0.732910 0.223206 0.607239 -0.210266 1441495096 0.733459 0.208252 0.616150 -0.197266 1441495096 0.733459 0.208252 0.616150 -0.197266 1441495096 0.733459 0.208252 0.616150 -0.197266 1441495096 0.733459 0.208252 0.616150 -0.197266 1441495096 0.733459 0.208252 0.616150 -0.197266 1441495096 0.733459 0.208252 0.616150 -0.197266 1441495096 0.733398 0.188782 0.627747 -0.179932 1441495096 0.733398 0.188782 0.627747 -0.179932 1441495096 0.733398 0.188782 0.627747 -0.179932 1441495096 0.733398 0.188782 0.627747 -0.179932 1441495096 0.733398 0.188782 0.627747 -0.179932 1441495096 0.733398 0.188782 0.627747 -0.179932 1441495096 0.733215 0.174561 0.635010 -0.169006 1441495096 0.733215 0.174561 0.635010 -0.169006 1441495096 0.733215 0.174561 0.635010 -0.169006 1441495096 0.733215 0.174561 0.635010 -0.169006 1441495096 0.733215 0.174561 0.635010 -0.169006 1441495096 
0.808105 -0.032043 0.557495 -0.187317 1441495101 0.808105 -0.032043 0.557495 -0.187317 1441495101 0.808105 -0.032043 0.557495 -0.187317 1441495101 0.808105 -0.032043 0.557495 -0.187317 1441495101 0.817261 -0.075256 0.528625 -0.216614 1441495101 0.817261 -0.075256 0.528625 -0.216614 1441495101 0.817261 -0.075256 0.528625 -0.216614 1441495101 0.817261 -0.075256 0.528625 -0.216614 1441495101 0.817261 -0.075256 0.528625 -0.216614 1441495101 0.817261 -0.075256 0.528625 -0.216614 1441495101 0.817261 -0.075256 0.528625 -0.216614 1441495101 0.830750 -0.095337 0.495056 -0.235718 1441495101 0.830750 -0.095337 0.495056 -0.235718 1441495101 0.830750 -0.095337 0.495056 -0.235718 1441495101 0.830750 -0.095337 0.495056 -0.235718 1441495101 0.830750 -0.095337 0.495056 -0.235718 1441495101 0.830750 -0.095337 0.495056 -0.235718 1441495101 0.844910 -0.132324 0.466919 -0.224915 1441495101 0.844910 -0.132324 0.466919 -0.224915 1441495101 0.844910 -0.132324 0.466919 -0.224915 1441495101 0.844910 -0.132324 0.466919 -0.224915 1441495101 0.844910 -0.132324 0.466919 -0.224915 1441495101 0.844910 -0.132324 0.466919 -0.224915 1441495101 0.859497 -0.169128 0.441528 -0.194092 1441495101 0.859497 -0.169128 0.441528 -0.194092 1441495101 0.859497 -0.169128 0.441528 -0.194092 1441495101 0.859497 -0.169128 0.441528 -0.194092 1441495101 0.859497 -0.169128 0.441528 -0.194092 1441495101 0.859497 -0.169128 0.441528 -0.194092 1441495101 0.879089 -0.188599 0.415649 -0.137146 1441495101 0.879089 -0.188599 0.415649 -0.137146 1441495101 0.879089 -0.188599 0.415649 -0.137146 1441495101 0.879089 -0.188599 0.415649 -0.137146 1441495101 0.879089 -0.188599 0.415649 -0.137146 1441495101 0.879089 -0.188599 0.415649 -0.137146 1441495101 0.879089 -0.188599 0.415649 -0.137146 1441495101 0.895447 -0.204346 0.391235 -0.057251 1441495101 0.895447 -0.204346 0.391235 -0.057251 1441495101 0.895447 -0.204346 0.391235 -0.057251 1441495101 0.895447 -0.204346 0.391235 -0.057251 1441495101 0.895447 -0.204346 0.391235 -0.057251 1441495101 0.895447 -0.204346 0.391235 -0.057251 1441495101 0.905884 -0.201782 0.371460 0.024048 1441495101 0.905884 -0.201782 0.371460 0.024048 1441495101 0.905884 -0.201782 0.371460 0.024048 1441495101 0.905884 -0.201782 0.371460 0.024048 1441495101 0.905884 -0.201782 0.371460 0.024048 1441495101 0.905884 -0.201782 0.371460 0.024048 1441495101 0.908752 -0.201355 0.355835 0.083008 1441495101 0.908752 -0.201355 0.355835 0.083008 1441495101 0.908752 -0.201355 0.355835 0.083008 1441495101 0.908752 -0.201355 0.355835 0.083008 1441495101 0.908752 -0.201355 0.355835 0.083008 1441495101 0.908752 -0.201355 0.355835 0.083008 1441495101 0.908752 -0.201355 0.355835 0.083008 1441495101 0.910339 -0.219971 0.335876 0.100037 1441495101 0.910339 -0.219971 0.335876 0.100037 1441495101 0.910339 -0.219971 0.335876 0.100037 1441495101 0.910339 -0.219971 0.335876 0.100037 1441495101 0.910339 -0.219971 0.335876 0.100037 1441495101 0.910339 -0.219971 0.335876 0.100037 1441495101 0.911194 -0.251648 0.317871 0.072876 1441495101 0.911194 -0.251648 0.317871 0.072876 1441495101 0.911194 -0.251648 0.317871 0.072876 1441495101 0.911194 -0.251648 0.317871 0.072876 1441495101 0.911194 -0.251648 0.317871 0.072876 1441495101 0.911194 -0.251648 0.317871 0.072876 1441495101 0.911194 -0.251648 0.317871 0.072876 1441495101 0.906616 -0.287048 0.308899 0.014099 1441495101 0.906616 -0.287048 0.308899 0.014099 1441495101 0.906616 -0.287048 0.308899 0.014099 1441495101 0.906616 -0.287048 0.308899 0.014099 1441495101 0.906616 -0.287048 0.308899 0.014099 1441495101 0.906616 -0.287048 0.308899 0.014099 1441495101 0.895081 -0.313538 0.310059 -0.065552 1441495101 0.895081 -0.313538 0.310059 -0.065552 1441495101 0.895081 -0.313538 0.310059 -0.065552 1441495101 0.895081 -0.313538 0.310059 -0.065552 1441495101 0.895081 -0.313538 0.310059 -0.065552 1441495101 0.895081 -0.313538 0.310059 -0.065552 1441495101 0.881470 -0.322632 0.309143 -0.152588 1441495101 0.881470 -0.322632 0.309143 -0.152588 1441495101 0.881470 -0.322632 0.309143 -0.152588 1441495101 0.881470 -0.322632 0.309143 -0.152588 1441495101 0.881470 -0.322632 0.309143 -0.152588 1441495101 0.881470 -0.322632 0.309143 -0.152588 1441495101 0.867737 -0.308228 0.304016 -0.244080 1441495101 0.867737 -0.308228 0.304016 -0.244080 1441495101 0.867737 -0.308228 0.304016 -0.244080 1441495101 0.867737 -0.308228 0.304016 -0.244080 1441495101 0.867737 -0.308228 0.304016 -0.244080 1441495101 0.867737 -0.308228 0.304016 -0.244080 1441495101 0.856323 -0.278198 0.289612 -0.324646 1441495101 0.856323 -0.278198 0.289612 -0.324646 1441495101 0.856323 -0.278198 0.289612 -0.324646 1441495101 0.856323 -0.278198 0.289612 -0.324646 1441495101 0.856323 -0.278198 0.289612 -0.324646 1441495101 0.856323 -0.278198 0.289612 -0.324646 1441495101 0.833130 -0.275269 0.269104 -0.397095 1441495101 0.833130 -0.275269 0.269104 -0.397095 1441495101 0.833130 -0.275269 0.269104 -0.397095 1441495101 0.833130 -0.275269 0.269104 -0.397095 1441495101 0.833130 -0.275269 0.269104 -0.397095 1441495101 0.833130 -0.275269 0.269104 -0.397095 1441495101 0.833130 -0.275269 0.269104 -0.397095 1441495101 0.804199 -0.279968 0.249084 -0.461243 1441495101 0.804199 -0.279968 0.249084 -0.461243 1441495101 0.804199 -0.279968 0.249084 -0.461243 1441495101 0.804199 -0.279968 0.249084 -0.461243 1441495101 0.804199 -0.279968 0.249084 -0.461243 1441495101 0.804199 -0.279968 0.249084 -0.461243 1441495101 0.783264 -0.262390 0.231262 -0.513977 1441495101 0.783264 -0.262390 0.231262 -0.513977 1441495101 0.783264 -0.262390 0.231262 -0.513977 1441495101 0.783264 -0.262390 0.231262 -0.513977 1441495101 0.783264 -0.262390 0.231262 -0.513977 1441495102 0.783264 -0.262390 0.231262 -0.513977 1441495102 0.769104 -0.251770 0.221069 -0.544189 1441495102 0.769104 -0.251770 0.221069 -0.544189 1441495102 0.769104 -0.251770 0.221069 -0.544189 1441495102 0.769104 -0.251770 0.221069 -0.544189 1441495102 0.769104 -0.251770 0.221069 -0.544189 1441495102 0.769104 -0.251770 0.221069 -0.544189 1441495102 0.749817 -0.270874 0.253845 -0.547668 1441495102 0.749817 -0.270874 0.253845 -0.547668 1441495102 0.749817 -0.270874 0.253845 -0.547668 1441495102 0.749817 -0.270874 0.253845 -0.547668 1441495102 0.749817 -0.270874 0.253845 -0.547668 1441495102 0.749817 -0.270874 0.253845 -0.547668 1441495102 0.749817 -0.270874 0.253845 -0.547668 1441495102 0.754395 -0.255005 0.253540 -0.549133 1441495102 0.754395 -0.255005 0.253540 -0.549133 1441495102 0.754395 -0.255005 0.253540 -0.549133 1441495102 0.754395 -0.255005 0.253540 -0.549133 1441495102 0.754395 -0.255005 0.253540 -0.549133 1441495102 0.754395 -0.255005 0.253540 -0.549133 1441495102 0.766174 -0.235107 0.249023 -0.543762 1441495102 0.766174 -0.235107 0.249023 -0.543762 1441495102 0.766174 -0.235107 0.249023 -0.543762 1441495102 0.766174 -0.235107 0.249023 -0.543762 1441495102 0.766174 -0.235107 0.249023 -0.543762 1441495102 0.766174 -0.235107 0.249023 -0.543762 1441495102 0.781738 -0.231934 0.264160 -0.515076 1441495102 0.781738 -0.231934 0.264160 -0.515076 1441495102 0.781738 -0.231934 0.264160 -0.515076 1441495102 0.781738 -0.231934 0.264160 -0.515076 1441495102 0.781738 -0.231934 0.264160 -0.515076 1441495102 0.781738 -0.231934 0.264160 -0.515076 1441495102 0.799011 -0.239929 0.310852 -0.455322 1441495102 0.799011 -0.239929 0.310852 -0.455322 1441495102 0.799011 -0.239929 0.310852 -0.455322 1441495102 0.799011 -0.239929 0.310852 -0.455322 1441495102 0.799011 -0.239929 0.310852 -0.455322 1441495102 0.799011 -0.239929 0.310852 -0.455322 1441495102 0.824463 -0.235840 0.342102 -0.384155 1441495102 0.824463 -0.235840 0.342102 -0.384155 1441495102 0.824463 -0.235840 0.342102 -0.384155 1441495102 0.824463 -0.235840 0.342102 -0.384155 1441495102 0.824463 -0.235840 0.342102 -0.384155 1441495102 0.824463 -0.235840 0.342102 -0.384155 1441495102 0.856506 -0.223511 0.342407 -0.314941 1441495102 0.856506 -0.223511 0.342407 -0.314941 1441495102 0.856506 -0.223511 0.342407 -0.314941 1441495102 0.856506 -0.223511 0.342407 -0.314941 1441495102 0.856506 -0.223511 0.342407 -0.314941 1441495102 0.856506 -0.223511 0.342407 -0.314941 1441495102 0.881104 -0.228149 0.341980 -0.233765 1441495102 0.881104 -0.228149 0.341980 -0.233765 1441495102 0.881104 -0.228149 0.341980 -0.233765 1441495102 0.881104 -0.228149 0.341980 -0.233765 1441495102 0.881104 -0.228149 0.341980 -0.233765 1441495102 0.881104 -0.228149 0.341980 -0.233765 1441495102 0.902832 -0.227661 0.335388 -0.143494 1441495102 0.902832 -0.227661 0.335388 -0.143494 1441495102 0.902832 -0.227661 0.335388 -0.143494 1441495102 0.902832 -0.227661 0.335388 -0.143494 1441495102 0.902832 -0.227661 0.335388 -0.143494 1441495102 0.902832 -0.227661 0.335388 -0.143494 1441495102 0.918396 -0.222717 0.324402 -0.040283 1441495102 0.918396 -0.222717 0.324402 -0.040283 1441495102 0.918396 -0.222717 0.324402 -0.040283 1441495102 0.918396 -0.222717 0.324402 -0.040283 1441495102 0.918396 -0.222717 0.324402 -0.040283 1441495102 0.918396 -0.222717 0.324402 -0.040283 1441495102 0.924927 -0.208801 0.313660 0.050049 1441495102 0.924927 -0.208801 0.313660 0.050049 1441495102 0.924927 -0.208801 0.313660 0.050049 1441495102 0.924927 -0.208801 0.313660 0.050049 1441495102 0.924927 -0.208801 0.313660 0.050049 1441495102 0.924927 -0.208801 0.313660 0.050049 1441495102 0.923645 -0.207458 0.305298 0.103149 1441495102 0.923645 -0.207458 0.305298 0.103149 1441495102 0.923645 -0.207458 0.305298 0.103149 1441495102 0.923645 -0.207458 0.305298 0.103149 1441495102 0.923645 -0.207458 0.305298 0.103149 1441495102 0.923645 -0.207458 0.305298 0.103149 1441495102 0.923645 -0.207458 0.305298 0.103149 1441495102 0.924438 -0.213684 0.295227 0.112122 1441495102 0.924438 -0.213684 0.295227 0.112122 1441495102 0.924438 -0.213684 0.295227 0.112122 1441495102 0.924438 -0.213684 0.295227 0.112122 1441495102 0.924438 -0.213684 0.295227 0.112122 1441495102 0.924438 -0.213684 0.295227 0.112122 1441495102 0.924805 -0.230652 0.288940 0.089539 1441495102 0.924805 -0.230652 0.288940 0.089539 1441495102 0.924805 -0.230652 0.288940 0.089539 1441495102 0.924805 -0.230652 0.288940 0.089539 1441495102 0.924805 -0.230652 0.288940 0.089539 1441495102 0.924805 -0.230652 0.288940 0.089539 1441495102 0.924805 -0.230652 0.288940 0.089539 1441495102 0.922180 -0.253540 0.288879 0.041992 1441495102 0.922180 -0.253540 0.288879 0.041992 1441495102 0.922180 -0.253540 0.288879 0.041992 1441495102 0.922180 -0.253540 0.288879 0.041992 1441495102 0.922180 -0.253540 0.288879 0.041992 1441495102 0.922180 -0.253540 0.288879 0.041992 1441495102 0.912109 -0.281128 0.297302 -0.025513 1441495102 0.912109 -0.281128 0.297302 -0.025513 1441495102 0.912109 -0.281128 0.297302 -0.025513 1441495102 0.912109 -0.281128 0.297302 -0.025513 1441495102 0.912109 -0.281128 0.297302 -0.025513 1441495102 0.894714 -0.305786 0.307068 -0.107666 1441495102 0.894714 -0.305786 0.307068 -0.107666 1441495102 0.894714 -0.305786 0.307068 -0.107666 1441495102 0.894714 -0.305786 0.307068 -0.107666 1441495102 0.894714 -0.305786 0.307068 -0.107666 1441495102 0.894714 -0.305786 0.307068 -0.107666 1441495103 0.873962 -0.312134 0.315247 -0.198181 1441495103 0.873962 -0.312134 0.315247 -0.198181 1441495103 0.873962 -0.312134 0.315247 -0.198181 1441495103 0.873962 -0.312134 0.315247 -0.198181 1441495103 0.873962 -0.312134 0.315247 -0.198181 1441495103 0.873962 -0.312134 0.315247 -0.198181 1441495103 0.873962 -0.312134 0.315247 -0.198181 1441495103 0.850037 -0.309021 0.320068 -0.281921 1441495103 0.850037 -0.309021 0.320068 -0.281921 1441495103 0.850037 -0.309021 0.320068 -0.281921 1441495103 0.850037 -0.309021 0.320068 -0.281921 1441495103 0.850037 -0.309021 0.320068 -0.281921 1441495103 0.822571 -0.309204 0.318542 -0.355347 1441495103 0.822571 -0.309204 0.318542 -0.355347 1441495103 0.822571 -0.309204 0.318542 -0.355347 1441495103 0.822571 -0.309204 0.318542 -0.355347 1441495103 0.822571 -0.309204 0.318542 -0.355347 1441495103 0.822571 -0.309204 0.318542 -0.355347 1441495103 0.822571 -0.309204 0.318542 -0.355347 1441495103 0.788391 -0.317139 0.314697 -0.422852 1441495103 0.788391 -0.317139 0.314697 -0.422852 1441495103 0.788391 -0.317139 0.314697 -0.422852 1441495103 0.788391 -0.317139 0.314697 -0.422852 1441495103 0.788391 -0.317139 0.314697 -0.422852 1441495103 0.788391 -0.317139 0.314697 -0.422852 1441495103 0.762024 -0.311584 0.307129 -0.477417 1441495103 0.762024 -0.311584 0.307129 -0.477417 1441495103 0.762024 -0.311584 0.307129 -0.477417 1441495103 0.762024 -0.311584 0.307129 -0.477417 1441495103 0.762024 -0.311584 0.307129 -0.477417 1441495103 0.762024 -0.311584 0.307129 -0.477417 1441495103 0.745422 -0.296936 0.286072 -0.523804 1441495103 0.745422 -0.296936 0.286072 -0.523804 1441495103 0.745422 -0.296936 0.286072 -0.523804 1441495103 0.745422 -0.296936 0.286072 -0.523804 1441495103 0.745422 -0.296936 0.286072 -0.523804 1441495103 0.745422 -0.296936 0.286072 -0.523804 1441495103 0.745422 -0.296936 0.286072 -0.523804 1441495103 0.737915 -0.277466 0.263855 -0.555725 1441495103 0.737915 -0.277466 0.263855 -0.555725 1441495103 0.737915 -0.277466 0.263855 -0.555725 1441495103 0.737915 -0.277466 0.263855 -0.555725 1441495103 0.737915 -0.277466 0.263855 -0.555725 1441495103 0.737915 -0.277466 0.263855 -0.555725 1441495103 0.739197 -0.256531 0.248169 -0.571106 1441495103 0.739197 -0.256531 0.248169 -0.571106 1441495103 0.739197 -0.256531 0.248169 -0.571106 1441495103 0.739197 -0.256531 0.248169 -0.571106 1441495103 0.739197 -0.256531 0.248169 -0.571106 1441495103 0.739197 -0.256531 0.248169 -0.571106 1441495103 0.743896 -0.243286 0.250061 -0.569946 1441495103 0.743896 -0.243286 0.250061 -0.569946 1441495103 0.743896 -0.243286 0.250061 -0.569946 1441495103 0.743896 -0.243286 0.250061 -0.569946 1441495103 0.743896 -0.243286 0.250061 -0.569946 1441495103 0.743896 -0.243286 0.250061 -0.569946 1441495103 0.751404 -0.243164 0.264404 -0.553467 1441495103 0.751404 -0.243164 0.264404 -0.553467 1441495103 0.751404 -0.243164 0.264404 -0.553467 1441495103 0.751404 -0.243164 0.264404 -0.553467 1441495103 0.751404 -0.243164 0.264404 -0.553467 1441495103 0.764648 -0.246826 0.281067 -0.524719 1441495103 0.764648 -0.246826 0.281067 -0.524719 1441495103 0.764648 -0.246826 0.281067 -0.524719 1441495103 0.764648 -0.246826 0.281067 -0.524719 1441495103 0.764648 -0.246826 0.281067 -0.524719 1441495103 0.764648 -0.246826 0.281067 -0.524719 1441495103 0.764648 -0.246826 0.281067 -0.524719 1441495103 0.784363 -0.247192 0.310913 -0.476501 1441495103 0.784363 -0.247192 0.310913 -0.476501 1441495103 0.784363 -0.247192 0.310913 -0.476501 1441495103 0.784363 -0.247192 0.310913 -0.476501 1441495103 0.784363 -0.247192 0.310913 -0.476501 1441495103 0.784363 -0.247192 0.310913 -0.476501 1441495103 0.810120 -0.243591 0.338501 -0.412048 1441495103 0.810120 -0.243591 0.338501 -0.412048 1441495103 0.810120 -0.243591 0.338501 -0.412048 1441495103 0.810120 -0.243591 0.338501 -0.412048 1441495103 0.810120 -0.243591 0.338501 -0.412048 1441495103 0.810120 -0.243591 0.338501 -0.412048 1441495103 0.851135 -0.217834 0.331726 -0.343628 1441495103 0.851135 -0.217834 0.331726 -0.343628 1441495103 0.851135 -0.217834 0.331726 -0.343628 1441495103 0.851135 -0.217834 0.331726 -0.343628 1441495103 0.851135 -0.217834 0.331726 -0.343628 1441495103 0.851135 -0.217834 0.331726 -0.343628 1441495103 0.880981 -0.204529 0.329285 -0.271301 1441495103 0.880981 -0.204529 0.329285 -0.271301 1441495103 0.880981 -0.204529 0.329285 -0.271301 1441495103 0.880981 -0.204529 0.329285 -0.271301 1441495103 0.880981 -0.204529 0.329285 -0.271301 1441495103 0.880981 -0.204529 0.329285 -0.271301 1441495103 0.903259 -0.211914 0.322510 -0.187561 1441495103 0.903259 -0.211914 0.322510 -0.187561 1441495103 0.903259 -0.211914 0.322510 -0.187561 1441495103 0.903259 -0.211914 0.322510 -0.187561 1441495103 0.903259 -0.211914 0.322510 -0.187561 1441495103 0.903259 -0.211914 0.322510 -0.187561 1441495103 0.915100 -0.230530 0.316101 -0.097290 1441495103 0.915100 -0.230530 0.316101 -0.097290 1441495103 0.915100 -0.230530 0.316101 -0.097290 1441495103 0.915100 -0.230530 0.316101 -0.097290 1441495103 0.915100 -0.230530 0.316101 -0.097290 1441495103 0.915100 -0.230530 0.316101 -0.097290 1441495103 0.915100 -0.230530 0.316101 -0.097290 1441495103 0.921082 -0.238586 0.307373 -0.010071 1441495103 0.921082 -0.238586 0.307373 -0.010071 1441495103 0.921082 -0.238586 0.307373 -0.010071 1441495103 0.921082 -0.238586 0.307373 -0.010071 1441495103 0.921082 -0.238586 0.307373 -0.010071 1441495103 0.921082 -0.238586 0.307373 -0.010071 1441495104 0.921326 -0.240967 0.299316 0.058838 1441495104 0.921326 -0.240967 0.299316 0.058838 1441495104 0.921326 -0.240967 0.299316 0.058838 1441495104 0.921326 -0.240967 0.299316 0.058838 1441495104 0.921326 -0.240967 0.299316 0.058838 1441495104 0.921326 -0.240967 0.299316 0.058838 1441495104 0.921326 -0.240967 0.299316 0.058838 1441495104 0.920227 -0.242432 0.292725 0.092651 1441495104 0.920227 -0.242432 0.292725 0.092651 1441495104 0.920227 -0.242432 0.292725 0.092651 1441495104 0.920227 -0.242432 0.292725 0.092651 1441495104 0.920227 -0.242432 0.292725 0.092651 1441495104 0.920227 -0.242432 0.292725 0.092651 1441495104 0.917358 -0.255066 0.289368 0.098206 1441495104 0.917358 -0.255066 0.289368 0.098206 1441495104 0.917358 -0.255066 0.289368 0.098206 1441495104 0.917358 -0.255066 0.289368 0.098206 1441495104 0.917358 -0.255066 0.289368 0.098206 1441495104 0.917358 -0.255066 0.289368 0.098206 1441495104 0.916382 -0.267334 0.288757 0.073120 1441495104 0.916382 -0.267334 0.288757 0.073120 1441495104 0.916382 -0.267334 0.288757 0.073120 1441495104 0.916382 -0.267334 0.288757 0.073120 1441495104 0.916382 -0.267334 0.288757 0.073120 1441495104 0.916382 -0.267334 0.288757 0.073120 1441495104 0.916382 -0.267334 0.288757 0.073120 1441495104 0.914795 -0.278564 0.291626 0.020325 1441495104 0.914795 -0.278564 0.291626 0.020325 1441495104 0.914795 -0.278564 0.291626 0.020325 1441495104 0.914795 -0.278564 0.291626 0.020325 1441495104 0.914795 -0.278564 0.291626 0.020325 1441495104 0.914795 -0.278564 0.291626 0.020325 1441495104 0.904663 -0.300293 0.297607 -0.052734 1441495104 0.904663 -0.300293 0.297607 -0.052734 1441495104 0.904663 -0.300293 0.297607 -0.052734 1441495104 0.904663 -0.300293 0.297607 -0.052734 1441495104 0.904663 -0.300293 0.297607 -0.052734 1441495104 0.904663 -0.300293 0.297607 -0.052734 1441495104 0.886230 -0.320007 0.305908 -0.136414 1441495104 0.886230 -0.320007 0.305908 -0.136414 1441495104 0.886230 -0.320007 0.305908 -0.136414 1441495104 0.886230 -0.320007 0.305908 -0.136414 1441495104 0.886230 -0.320007 0.305908 -0.136414 1441495104 0.886230 -0.320007 0.305908 -0.136414 1441495104 0.886230 -0.320007 0.305908 -0.136414 1441495104 0.864380 -0.328125 0.309875 -0.221619 1441495104 0.864380 -0.328125 0.309875 -0.221619 1441495104 0.864380 -0.328125 0.309875 -0.221619 1441495104 0.864380 -0.328125 0.309875 -0.221619 1441495104 0.864380 -0.328125 0.309875 -0.221619 1441495104 0.864380 -0.328125 0.309875 -0.221619 1441495104 0.839783 -0.328918 0.306885 -0.303894 1441495104 0.839783 -0.328918 0.306885 -0.303894 1441495104 0.839783 -0.328918 0.306885 -0.303894 1441495104 0.839783 -0.328918 0.306885 -0.303894 1441495104 0.839783 -0.328918 0.306885 -0.303894 1441495104 0.839783 -0.328918 0.306885 -0.303894 1441495104 0.812988 -0.325867 0.290405 -0.385315 1441495104 0.812988 -0.325867 0.290405 -0.385315 1441495104 0.812988 -0.325867 0.290405 -0.385315 1441495104 0.812988 -0.325867 0.290405 -0.385315 1441495104 0.812988 -0.325867 0.290405 -0.385315 1441495104 0.812988 -0.325867 0.290405 -0.385315 1441495104 0.812988 -0.325867 0.290405 -0.385315 1441495104 0.778625 -0.330627 0.278076 -0.455078 1441495104 0.778625 -0.330627 0.278076 -0.455078 1441495104 0.778625 -0.330627 0.278076 -0.455078 1441495104 0.778625 -0.330627 0.278076 -0.455078 1441495104 0.778625 -0.330627 0.278076 -0.455078 1441495104 0.778625 -0.330627 0.278076 -0.455078 1441495104 0.758850 -0.311584 0.255859 -0.511414 1441495104 0.758850 -0.311584 0.255859 -0.511414 1441495104 0.758850 -0.311584 0.255859 -0.511414 1441495104 0.758850 -0.311584 0.255859 -0.511414 1441495104 0.758850 -0.311584 0.255859 -0.511414 1441495104 0.758850 -0.311584 0.255859 -0.511414 1441495104 0.751099 -0.282166 0.229553 -0.550964 1441495104 0.751099 -0.282166 0.229553 -0.550964 1441495104 0.751099 -0.282166 0.229553 -0.550964 1441495104 0.751099 -0.282166 0.229553 -0.550964 1441495104 0.751099 -0.282166 0.229553 -0.550964 1441495104 0.740417 -0.273926 0.227417 -0.570129 1441495104 0.740417 -0.273926 0.227417 -0.570129 1441495104 0.740417 -0.273926 0.227417 -0.570129 1441495104 0.740417 -0.273926 0.227417 -0.570129 1441495104 0.740417 -0.273926 0.227417 -0.570129 1441495104 0.740417 -0.273926 0.227417 -0.570129 1441495104 0.739136 -0.263672 0.223694 -0.578064 1441495104 0.739136 -0.263672 0.223694 -0.578064 1441495104 0.739136 -0.263672 0.223694 -0.578064 1441495104 0.739136 -0.263672 0.223694 -0.578064 1441495104 0.739136 -0.263672 0.223694 -0.578064 1441495104 0.739136 -0.263672 0.223694 -0.578064 1441495104 0.739136 -0.263672 0.223694 -0.578064 1441495104 0.745300 -0.254639 0.224365 -0.573853 1441495104 0.745300 -0.254639 0.224365 -0.573853 1441495104 0.745300 -0.254639 0.224365 -0.573853 1441495104 0.745300 -0.254639 0.224365 -0.573853 1441495104 0.745300 -0.254639 0.224365 -0.573853 1441495104 0.745300 -0.254639 0.224365 -0.573853 1441495104 0.749817 -0.267761 0.250671 -0.550598 1441495104 0.749817 -0.267761 0.250671 -0.550598 1441495104 0.749817 -0.267761 0.250671 -0.550598 1441495104 0.749817 -0.267761 0.250671 -0.550598 1441495104 0.749817 -0.267761 0.250671 -0.550598 1441495104 0.749817 -0.267761 0.250671 -0.550598 1441495104 0.764648 -0.275757 0.273499 -0.514221 1441495104 0.764648 -0.275757 0.273499 -0.514221 1441495104 0.764648 -0.275757 0.273499 -0.514221 1441495104 0.764648 -0.275757 0.273499 -0.514221 1441495104 0.764648 -0.275757 0.273499 -0.514221 1441495104 0.764648 -0.275757 0.273499 -0.514221 1441495104 0.764648 -0.275757 0.273499 -0.514221 1441495105 0.788269 -0.273560 0.287598 -0.470154 1441495105 0.788269 -0.273560 0.287598 -0.470154 1441495105 0.788269 -0.273560 0.287598 -0.470154 1441495105 0.788269 -0.273560 0.287598 -0.470154 1441495105 0.788269 -0.273560 0.287598 -0.470154 1441495105 0.788269 -0.273560 0.287598 -0.470154 1441495105 0.824036 -0.254578 0.289795 -0.414978 1441495105 0.824036 -0.254578 0.289795 -0.414978 1441495105 0.824036 -0.254578 0.289795 -0.414978 1441495105 0.824036 -0.254578 0.289795 -0.414978 1441495105 0.824036 -0.254578 0.289795 -0.414978 1441495105 0.824036 -0.254578 0.289795 -0.414978 1441495105 0.856873 -0.241028 0.293518 -0.348511 1441495105 0.856873 -0.241028 0.293518 -0.348511 1441495105 0.856873 -0.241028 0.293518 -0.348511 1441495105 0.856873 -0.241028 0.293518 -0.348511 1441495105 0.856873 -0.241028 0.293518 -0.348511 1441495105 0.856873 -0.241028 0.293518 -0.348511 1441495105 0.856873 -0.241028 0.293518 -0.348511 1441495105 0.880249 -0.244568 0.304016 -0.269958 1441495105 0.880249 -0.244568 0.304016 -0.269958 1441495105 0.880249 -0.244568 0.304016 -0.269958 1441495105 0.880249 -0.244568 0.304016 -0.269958 1441495105 0.880249 -0.244568 0.304016 -0.269958 1441495105 0.880249 -0.244568 0.304016 -0.269958 1441495105 0.898193 -0.253113 0.309265 -0.182800 1441495105 0.898193 -0.253113 0.309265 -0.182800 1441495105 0.898193 -0.253113 0.309265 -0.182800 1441495105 0.898193 -0.253113 0.309265 -0.182800 1441495105 0.898193 -0.253113 0.309265 -0.182800 1441495105 0.898193 -0.253113 0.309265 -0.182800 1441495105 0.898193 -0.253113 0.309265 -0.182800 1441495105 0.910339 -0.262390 0.308228 -0.085999 1441495105 0.910339 -0.262390 0.308228 -0.085999 1441495105 0.910339 -0.262390 0.308228 -0.085999 1441495105 0.910339 -0.262390 0.308228 -0.085999 1441495105 0.910339 -0.262390 0.308228 -0.085999 1441495105 0.910339 -0.262390 0.308228 -0.085999 1441495105 0.915833 -0.264465 0.302002 0.009338 1441495105 0.915833 -0.264465 0.302002 0.009338 1441495105 0.915833 -0.264465 0.302002 0.009338 1441495105 0.915833 -0.264465 0.302002 0.009338 1441495105 0.915833 -0.264465 0.302002 0.009338 1441495105 0.915833 -0.264465 0.302002 0.009338 1441495105 0.915588 -0.263062 0.291443 0.086609 1441495105 0.915588 -0.263062 0.291443 0.086609 1441495105 0.915588 -0.263062 0.291443 0.086609 1441495105 0.915588 -0.263062 0.291443 0.086609 1441495105 0.915588 -0.263062 0.291443 0.086609 1441495105 0.915588 -0.263062 0.291443 0.086609 1441495105 0.913757 -0.262756 0.280457 0.131592 1441495105 0.913757 -0.262756 0.280457 0.131592 1441495105 0.913757 -0.262756 0.280457 0.131592 1441495105 0.913757 -0.262756 0.280457 0.131592 1441495105 0.913757 -0.262756 0.280457 0.131592 1441495105 0.913757 -0.262756 0.280457 0.131592 1441495105 0.911743 -0.277954 0.268250 0.139526 1441495105 0.911743 -0.277954 0.268250 0.139526 1441495105 0.911743 -0.277954 0.268250 0.139526 1441495105 0.911743 -0.277954 0.268250 0.139526 1441495105 0.911743 -0.277954 0.268250 0.139526 1441495105 0.911743 -0.277954 0.268250 0.139526 1441495105 0.910278 -0.299316 0.262329 0.113831 1441495105 0.910278 -0.299316 0.262329 0.113831 1441495105 0.910278 -0.299316 0.262329 0.113831 1441495105 0.910278 -0.299316 0.262329 0.113831 1441495105 0.910278 -0.299316 0.262329 0.113831 1441495105 0.910278 -0.299316 0.262329 0.113831 1441495105 0.910278 -0.299316 0.262329 0.113831 1441495105 0.905823 -0.325195 0.265137 0.058655 1441495105 0.905823 -0.325195 0.265137 0.058655 1441495105 0.905823 -0.325195 0.265137 0.058655 1441495105 0.905823 -0.325195 0.265137 0.058655 1441495105 0.905823 -0.325195 0.265137 0.058655 1441495105 0.905823 -0.325195 0.265137 0.058655 1441495105 0.905823 -0.325195 0.265137 0.058655 1441495105 0.896973 -0.343140 0.277771 -0.020996 1441495105 0.896973 -0.343140 0.277771 -0.020996 1441495105 0.896973 -0.343140 0.277771 -0.020996 1441495105 0.896973 -0.343140 0.277771 -0.020996 1441495105 0.896973 -0.343140 0.277771 -0.020996 1441495105 0.896973 -0.343140 0.277771 -0.020996 1441495105 0.887634 -0.344543 0.286499 -0.106079 1441495105 0.887634 -0.344543 0.286499 -0.106079 1441495105 0.887634 -0.344543 0.286499 -0.106079 1441495105 0.887634 -0.344543 0.286499 -0.106079 1441495105 0.887634 -0.344543 0.286499 -0.106079 1441495105 0.887634 -0.344543 0.286499 -0.106079 1441495105 0.873291 -0.336792 0.294983 -0.191895 1441495105 0.873291 -0.336792 0.294983 -0.191895 1441495105 0.873291 -0.336792 0.294983 -0.191895 1441495105 0.873291 -0.336792 0.294983 -0.191895 1441495105 0.873291 -0.336792 0.294983 -0.191895 1441495105 0.873291 -0.336792 0.294983 -0.191895 1441495105 0.873291 -0.336792 0.294983 -0.191895 1441495105 0.858582 -0.319580 0.292664 -0.274048 1441495105 0.858582 -0.319580 0.292664 -0.274048 1441495105 0.858582 -0.319580 0.292664 -0.274048 1441495105 0.858582 -0.319580 0.292664 -0.274048 1441495105 0.858582 -0.319580 0.292664 -0.274048 1441495105 0.858582 -0.319580 0.292664 -0.274048 1441495105 0.833374 -0.317627 0.289429 -0.347534 1441495105 0.833374 -0.317627 0.289429 -0.347534 1441495105 0.833374 -0.317627 0.289429 -0.347534 1441495105 0.833374 -0.317627 0.289429 -0.347534 1441495105 0.833374 -0.317627 0.289429 -0.347534 1441495105 0.833374 -0.317627 0.289429 -0.347534 1441495105 0.804077 -0.317322 0.289001 -0.411377 1441495105 0.804077 -0.317322 0.289001 -0.411377 1441495105 0.804077 -0.317322 0.289001 -0.411377 1441495105 0.804077 -0.317322 0.289001 -0.411377 1441495105 0.804077 -0.317322 0.289001 -0.411377 1441495105 0.804077 -0.317322 0.289001 -0.411377 1441495105 0.804077 -0.317322 0.289001 -0.411377 1441495105 0.777771 -0.312256 0.277954 -0.469360 1441495105 0.777771 -0.312256 0.277954 -0.469360 1441495105 0.777771 -0.312256 0.277954 -0.469360 1441495106 0.777771 -0.312256 0.277954 -0.469360 1441495106 0.777771 -0.312256 0.277954 -0.469360 1441495106 0.777771 -0.312256 0.277954 -0.469360 1441495106 0.761169 -0.299744 0.268982 -0.508362 1441495106 0.761169 -0.299744 0.268982 -0.508362 1441495106 0.761169 -0.299744 0.268982 -0.508362 1441495106 0.761169 -0.299744 0.268982 -0.508362 1441495106 0.761169 -0.299744 0.268982 -0.508362 1441495106 0.761169 -0.299744 0.268982 -0.508362 1441495106 0.761169 -0.299744 0.268982 -0.508362 1441495106 0.756592 -0.279724 0.270996 -0.525208 1441495106 0.756592 -0.279724 0.270996 -0.525208 1441495106 0.756592 -0.279724 0.270996 -0.525208 1441495106 0.756592 -0.279724 0.270996 -0.525208 1441495106 0.756592 -0.279724 0.270996 -0.525208 1441495106 0.756592 -0.279724 0.270996 -0.525208 1441495106 0.754456 -0.263428 0.276794 -0.533630 1441495106 0.754456 -0.263428 0.276794 -0.533630 1441495106 0.754456 -0.263428 0.276794 -0.533630 1441495106 0.754456 -0.263428 0.276794 -0.533630 1441495106 0.754456 -0.263428 0.276794 -0.533630 1441495106 0.754456 -0.263428 0.276794 -0.533630 1441495106 0.756226 -0.254272 0.279968 -0.533875 1441495106 0.756226 -0.254272 0.279968 -0.533875 1441495106 0.756226 -0.254272 0.279968 -0.533875 1441495106 0.756226 -0.254272 0.279968 -0.533875 1441495106 0.756226 -0.254272 0.279968 -0.533875 1441495106 0.756226 -0.254272 0.279968 -0.533875 1441495106 0.756226 -0.254272 0.279968 -0.533875 1441495106 0.761902 -0.252930 0.288208 -0.521973 1441495106 0.761902 -0.252930 0.288208 -0.521973 1441495106 0.761902 -0.252930 0.288208 -0.521973 1441495106 0.761902 -0.252930 0.288208 -0.521973 1441495106 0.761902 -0.252930 0.288208 -0.521973 1441495106 0.761902 -0.252930 0.288208 -0.521973 1441495106 0.772583 -0.254517 0.307434 -0.493774 1441495106 0.772583 -0.254517 0.307434 -0.493774 1441495106 0.772583 -0.254517 0.307434 -0.493774 1441495106 0.772583 -0.254517 0.307434 -0.493774 1441495106 0.772583 -0.254517 0.307434 -0.493774 1441495106 0.772583 -0.254517 0.307434 -0.493774 1441495106 0.785706 -0.261292 0.329712 -0.453430 1441495106 0.785706 -0.261292 0.329712 -0.453430 1441495106 0.785706 -0.261292 0.329712 -0.453430 1441495106 0.785706 -0.261292 0.329712 -0.453430 1441495106 0.785706 -0.261292 0.329712 -0.453430 1441495106 0.785706 -0.261292 0.329712 -0.453430 1441495106 0.785706 -0.261292 0.329712 -0.453430 1441495106 0.813599 -0.248047 0.332336 -0.407593 1441495106 0.813599 -0.248047 0.332336 -0.407593 1441495106 0.813599 -0.248047 0.332336 -0.407593 1441495106 0.813599 -0.248047 0.332336 -0.407593 1441495106 0.813599 -0.248047 0.332336 -0.407593 1441495106 0.813599 -0.248047 0.332336 -0.407593 1441495106 0.845093 -0.232483 0.325867 -0.354248 1441495106 0.845093 -0.232483 0.325867 -0.354248 1441495106 0.845093 -0.232483 0.325867 -0.354248 1441495106 0.845093 -0.232483 0.325867 -0.354248 1441495106 0.845093 -0.232483 0.325867 -0.354248 1441495106 0.845093 -0.232483 0.325867 -0.354248 1441495106 0.870667 -0.223572 0.327271 -0.291138 1441495106 0.870667 -0.223572 0.327271 -0.291138 1441495106 0.870667 -0.223572 0.327271 -0.291138 1441495106 0.870667 -0.223572 0.327271 -0.291138 1441495106 0.870667 -0.223572 0.327271 -0.291138 1441495106 0.870667 -0.223572 0.327271 -0.291138 1441495106 0.892151 -0.215149 0.328125 -0.223694 1441495106 0.892151 -0.215149 0.328125 -0.223694 1441495106 0.892151 -0.215149 0.328125 -0.223694 1441495106 0.892151 -0.215149 0.328125 -0.223694 1441495106 0.892151 -0.215149 0.328125 -0.223694 1441495106 0.892151 -0.215149 0.328125 -0.223694 1441495106 0.892151 -0.215149 0.328125 -0.223694 1441495106 0.906555 -0.210327 0.331970 -0.153748 1441495106 0.906555 -0.210327 0.331970 -0.153748 1441495106 0.906555 -0.210327 0.331970 -0.153748 1441495106 0.906555 -0.210327 0.331970 -0.153748 1441495106 0.906555 -0.210327 0.331970 -0.153748 1441495106 0.906555 -0.210327 0.331970 -0.153748 1441495106 0.916260 -0.202698 0.335999 -0.080261 1441495106 0.916260 -0.202698 0.335999 -0.080261 1441495106 0.916260 -0.202698 0.335999 -0.080261 1441495106 0.916260 -0.202698 0.335999 -0.080261 1441495106 0.916260 -0.202698 0.335999 -0.080261 1441495106 0.916260 -0.202698 0.335999 -0.080261 1441495106 0.919861 -0.198242 0.338074 -0.015930 1441495106 0.919861 -0.198242 0.338074 -0.015930 1441495106 0.919861 -0.198242 0.338074 -0.015930 1441495106 0.919861 -0.198242 0.338074 -0.015930 1441495106 0.919861 -0.198242 0.338074 -0.015930 1441495106 0.919861 -0.198242 0.338074 -0.015930 1441495106 0.919861 -0.198242 0.338074 -0.015930 1441495106 0.919189 -0.197937 0.339355 0.025452 1441495106 0.919189 -0.197937 0.339355 0.025452 1441495106 0.919189 -0.197937 0.339355 0.025452 1441495106 0.919189 -0.197937 0.339355 0.025452 1441495106 0.919189 -0.197937 0.339355 0.025452 1441495106 0.919189 -0.197937 0.339355 0.025452 1441495106 0.919373 -0.202087 0.335205 0.039185 1441495106 0.919373 -0.202087 0.335205 0.039185 1441495106 0.919373 -0.202087 0.335205 0.039185 1441495106 0.919373 -0.202087 0.335205 0.039185 1441495106 0.919373 -0.202087 0.335205 0.039185 1441495106 0.919373 -0.202087 0.335205 0.039185 1441495106 0.919373 -0.202087 0.335205 0.039185 1441495106 0.920105 -0.213013 0.327454 0.027710 1441495106 
0.763184 0.148926 0.616577 -0.122742 1441495111 0.763184 0.148926 0.616577 -0.122742 1441495111 0.761780 0.155701 0.614929 -0.131165 1441495111 0.761780 0.155701 0.614929 -0.131165 1441495111 0.761780 0.155701 0.614929 -0.131165 1441495111 0.761780 0.155701 0.614929 -0.131165 1441495111 0.761780 0.155701 0.614929 -0.131165 1441495111 0.761780 0.155701 0.614929 -0.131165 1441495111 0.761780 0.155701 0.614929 -0.131165 1441495111 0.759888 0.166077 0.611816 -0.143433 1441495111 0.759888 0.166077 0.611816 -0.143433 1441495111 0.759888 0.166077 0.611816 -0.143433 1441495111 0.759888 0.166077 0.611816 -0.143433 1441495111 0.759888 0.166077 0.611816 -0.143433 1441495111 0.759888 0.166077 0.611816 -0.143433 1441495111 0.757385 0.177002 0.608582 -0.156677 1441495111 0.757385 0.177002 0.608582 -0.156677 1441495111 0.757385 0.177002 0.608582 -0.156677 1441495111 0.757385 0.177002 0.608582 -0.156677 1441495111 0.757385 0.177002 0.608582 -0.156677 1441495111 0.757385 0.177002 0.608582 -0.156677 1441495111 0.754089 0.191101 0.604004 -0.172852 1441495111 0.754089 0.191101 0.604004 -0.172852 1441495111 0.754089 0.191101 0.604004 -0.172852 1441495111 0.754089 0.191101 0.604004 -0.172852 1441495111 0.754089 0.191101 0.604004 -0.172852 1441495111 0.754089 0.191101 0.604004 -0.172852 1441495111 0.754089 0.191101 0.604004 -0.172852 1441495111 0.750427 0.204407 0.599915 -0.187378 1441495111 0.750427 0.204407 0.599915 -0.187378 1441495111 0.750427 0.204407 0.599915 -0.187378 1441495111 0.750427 0.204407 0.599915 -0.187378 1441495111 0.750427 0.204407 0.599915 -0.187378 1441495111 0.750427 0.204407 0.599915 -0.187378 1441495111 0.746704 0.217346 0.596008 -0.199829 1441495111 0.746704 0.217346 0.596008 -0.199829 1441495111 0.746704 0.217346 0.596008 -0.199829 1441495111 0.746704 0.217346 0.596008 -0.199829 1441495111 0.746704 0.217346 0.596008 -0.199829 1441495111 0.746704 0.217346 0.596008 -0.199829 1441495111 0.742737 0.229370 0.593140 -0.209473 1441495111 0.742737 0.229370 0.593140 -0.209473 1441495111 0.742737 0.229370 0.593140 -0.209473 1441495111 0.742737 0.229370 0.593140 -0.209473 1441495111 0.742737 0.229370 0.593140 -0.209473 1441495111 0.742737 0.229370 0.593140 -0.209473 1441495111 0.742737 0.229370 0.593140 -0.209473 1441495111 0.738892 0.240295 0.590881 -0.216980 1441495111 0.738892 0.240295 0.590881 -0.216980 1441495111 0.738892 0.240295 0.590881 -0.216980 1441495111 0.738892 0.240295 0.590881 -0.216980 1441495111 0.738892 0.240295 0.590881 -0.216980 1441495111 0.738892 0.240295 0.590881 -0.216980 1441495111 0.736877 0.245178 0.591125 -0.217651 1441495111 0.736877 0.245178 0.591125 -0.217651 1441495111 0.736877 0.245178 0.591125 -0.217651 1441495111 0.736877 0.245178 0.591125 -0.217651 1441495111 0.736877 0.245178 0.591125 -0.217651 1441495111 0.736877 0.245178 0.591125 -0.217651 1441495111 0.736877 0.245178 0.591125 -0.217651 1441495111 0.735657 0.245850 0.593262 -0.215149 1441495111 0.735657 0.245850 0.593262 -0.215149 1441495111 0.735657 0.245850 0.593262 -0.215149 1441495111 0.735657 0.245850 0.593262 -0.215149 1441495111 0.735657 0.245850 0.593262 -0.215149 1441495111 0.735657 0.245850 0.593262 -0.215149 1441495111 0.734924 0.245056 0.594910 -0.214050 1441495111 0.734924 0.245056 0.594910 -0.214050 1441495111 0.734924 0.245056 0.594910 -0.214050 1441495111 0.734924 0.245056 0.594910 -0.214050 1441495111 0.734924 0.245056 0.594910 -0.214050 1441495111 0.734924 0.245056 0.594910 -0.214050 1441495111 0.734924 0.245056 0.594910 -0.214050 1441495111 0.736328 0.235718 0.599182 -0.207581 1441495111 0.736328 0.235718 0.599182 -0.207581 1441495111 0.736328 0.235718 0.599182 -0.207581 1441495111 0.736328 0.235718 0.599182 -0.207581 1441495111 0.736328 0.235718 0.599182 -0.207581 1441495111 0.736328 0.235718 0.599182 -0.207581 1441495111 0.738953 0.219116 0.606445 -0.195251 1441495111 0.738953 0.219116 0.606445 -0.195251 1441495111 0.738953 0.219116 0.606445 -0.195251 1441495111 0.738953 0.219116 0.606445 -0.195251 1441495111 0.738953 0.219116 0.606445 -0.195251 1441495111 0.738953 0.219116 0.606445 -0.195251 1441495111 0.742065 0.197266 0.615356 -0.178162 1441495111 0.742065 0.197266 0.615356 -0.178162 1441495111 0.742065 0.197266 0.615356 -0.178162 1441495111 0.742065 0.197266 0.615356 -0.178162 1441495111 0.742065 0.197266 0.615356 -0.178162 1441495111 0.742065 0.197266 0.615356 -0.178162 1441495111 0.745483 0.172058 0.624512 -0.156799 1441495112 0.745483 0.172058 0.624512 -0.156799 1441495112 0.745483 0.172058 0.624512 -0.156799 1441495112 0.745483 0.172058 0.624512 -0.156799 1441495112 0.745483 0.172058 0.624512 -0.156799 1441495112 0.745483 0.172058 0.624512 -0.156799 1441495112 0.748657 0.146667 0.632629 -0.133057 1441495112 0.748657 0.146667 0.632629 -0.133057 1441495112 0.748657 0.146667 0.632629 -0.133057 1441495112 0.748657 0.146667 0.632629 -0.133057 1441495112 0.748657 0.146667 0.632629 -0.133057 1441495112 0.748657 0.146667 0.632629 -0.133057 1441495112 0.748657 0.146667 0.632629 -0.133057 1441495112 0.751282 0.123901 0.638855 -0.109619 1441495112 0.751282 0.123901 0.638855 -0.109619 1441495112 0.751282 0.123901 0.638855 -0.109619 1441495112 0.751282 0.123901 0.638855 -0.109619 1441495112 0.751282 0.123901 0.638855 -0.109619 1441495112 0.751282 0.123901 0.638855 -0.109619 1441495112 0.751282 0.123901 0.638855 -0.109619 1441495112 0.753113 0.101013 0.644226 -0.086548 1441495112 0.753113 0.101013 0.644226 -0.086548 1441495112 0.753113 0.101013 0.644226 -0.086548 1441495112 0.753113 0.101013 0.644226 -0.086548 1441495112 0.753113 0.101013 0.644226 -0.086548 1441495112 0.753113 0.101013 0.644226 -0.086548 1441495112 0.753906 0.078796 0.648438 -0.069824 1441495112 0.753906 0.078796 0.648438 -0.069824 1441495112 0.753906 0.078796 0.648438 -0.069824 1441495112 0.753906 0.078796 0.648438 -0.069824 1441495112 0.753906 0.078796 0.648438 -0.069824 1441495112 0.753906 0.078796 0.648438 -0.069824 1441495112 0.754822 0.063538 0.650024 -0.060059 1441495112 0.754822 0.063538 0.650024 -0.060059 1441495112 0.754822 0.063538 0.650024 -0.060059 1441495112 0.754822 0.063538 0.650024 -0.060059 1441495112 0.754822 0.063538 0.650024 -0.060059 1441495112 0.754822 0.063538 0.650024 -0.060059 1441495112 0.754822 0.063538 0.650024 -0.060059 1441495112 0.755310 0.048157 0.651611 -0.050171 1441495112 0.755310 0.048157 0.651611 -0.050171 1441495112 0.755310 0.048157 0.651611 -0.050171 1441495112 0.755310 0.048157 0.651611 -0.050171 1441495112 0.755310 0.048157 0.651611 -0.050171 1441495112 0.755310 0.048157 0.651611 -0.050171 1441495112 0.755859 0.036011 0.652405 -0.040771 1441495112 0.755859 0.036011 0.652405 -0.040771 1441495112 0.755859 0.036011 0.652405 -0.040771 1441495112 0.755859 0.036011 0.652405 -0.040771 1441495112 0.755859 0.036011 0.652405 -0.040771 1441495112 0.755859 0.036011 0.652405 -0.040771 1441495112 0.756592 0.031738 0.651978 -0.036438 1441495112 0.756592 0.031738 0.651978 -0.036438 1441495112 0.756592 0.031738 0.651978 -0.036438 1441495112 0.756592 0.031738 0.651978 -0.036438 1441495112 0.756592 0.031738 0.651978 -0.036438 1441495112 0.756592 0.031738 0.651978 -0.036438 1441495112 0.756592 0.031738 0.651978 -0.036438 1441495112 0.757751 0.036926 0.650146 -0.041687 1441495112 0.757751 0.036926 0.650146 -0.041687 1441495112 0.757751 0.036926 0.650146 -0.041687 1441495112 0.757751 0.036926 0.650146 -0.041687 1441495112 0.757751 0.036926 0.650146 -0.041687 1441495112 0.757751 0.036926 0.650146 -0.041687 1441495112 0.758972 0.049683 0.646606 -0.057312 1441495112 0.758972 0.049683 0.646606 -0.057312 1441495112 0.758972 0.049683 0.646606 -0.057312 1441495112 0.758972 0.049683 0.646606 -0.057312 1441495112 0.758972 0.049683 0.646606 -0.057312 1441495112 0.758972 0.049683 0.646606 -0.057312 1441495112 0.758972 0.049683 0.646606 -0.057312 1441495112 0.759521 0.068970 0.641846 -0.079712 1441495112 0.759521 0.068970 0.641846 -0.079712 1441495112 0.759521 0.068970 0.641846 -0.079712 1441495112 0.759521 0.068970 0.641846 -0.079712 1441495112 0.759521 0.068970 0.641846 -0.079712 1441495112 0.759521 0.068970 0.641846 -0.079712 1441495112 0.758972 0.092957 0.635742 -0.104980 1441495112 0.758972 0.092957 0.635742 -0.104980 1441495112 0.758972 0.092957 0.635742 -0.104980 1441495112 0.758972 0.092957 0.635742 -0.104980 1441495112 0.758972 0.092957 0.635742 -0.104980 1441495112 0.758972 0.092957 0.635742 -0.104980 1441495112 0.757019 0.118042 0.629456 -0.129089 1441495112 0.757019 0.118042 0.629456 -0.129089 1441495112 0.757019 0.118042 0.629456 -0.129089 1441495112 0.757019 0.118042 0.629456 -0.129089 1441495112 0.757019 0.118042 0.629456 -0.129089 1441495112 0.757019 0.118042 0.629456 -0.129089 1441495112 0.753723 0.144348 0.622986 -0.151123 1441495112 0.753723 0.144348 0.622986 -0.151123 1441495112 0.753723 0.144348 0.622986 -0.151123 1441495112 0.753723 0.144348 0.622986 -0.151123 1441495112 0.753723 0.144348 0.622986 -0.151123 1441495112 0.753723 0.144348 0.622986 -0.151123 1441495112 0.750122 0.169373 0.615845 -0.171082 1441495112 0.750122 0.169373 0.615845 -0.171082 1441495112 0.750122 0.169373 0.615845 -0.171082 1441495112 0.750122 0.169373 0.615845 -0.171082 1441495112 0.750122 0.169373 0.615845 -0.171082 1441495112 0.750122 0.169373 0.615845 -0.171082 1441495112 0.747375 0.186340 0.611267 -0.181396 1441495112 0.747375 0.186340 0.611267 -0.181396 1441495112 0.747375 0.186340 0.611267 -0.181396 1441495112 0.747375 0.186340 0.611267 -0.181396 1441495112 0.747375 0.186340 0.611267 -0.181396 1441495112 0.747375 0.186340 0.611267 -0.181396 1441495112 0.744568 0.200867 0.607910 -0.188660 1441495112 0.744568 0.200867 0.607910 -0.188660 1441495112 0.744568 0.200867 0.607910 -0.188660 1441495112 0.744568 0.200867 0.607910 -0.188660 1441495112 0.744568 0.200867 0.607910 -0.188660 1441495112 0.744568 0.200867 0.607910 -0.188660 1441495112 0.744568 0.200867 0.607910 -0.188660 1441495112 0.742432 0.213196 0.604919 -0.193237 1441495112 0.742432 0.213196 0.604919 -0.193237 1441495112 0.742432 0.213196 0.604919 -0.193237 1441495113 0.742432 0.213196 0.604919 -0.193237 1441495113 0.742432 0.213196 0.604919 -0.193237 1441495113 0.742432 0.213196 0.604919 -0.193237 1441495113 0.741272 0.221252 0.602051 -0.197510 1441495113 0.741272 0.221252 0.602051 -0.197510 1441495113 0.741272 0.221252 0.602051 -0.197510 1441495113 0.741272 0.221252 0.602051 -0.197510 1441495113 0.741272 0.221252 0.602051 -0.197510 1441495113 0.741272 0.221252 0.602051 -0.197510 1441495113 0.741943 0.219299 0.602539 -0.195618 1441495113 0.741943 0.219299 0.602539 -0.195618 1441495113 0.741943 0.219299 0.602539 -0.195618 1441495113 0.741943 0.219299 0.602539 -0.195618 1441495113 0.741943 0.219299 0.602539 -0.195618 1441495113 0.741943 0.219299 0.602539 -0.195618 1441495113 0.741943 0.219299 0.602539 -0.195618 1441495113 0.743469 0.208862 0.607178 -0.186829 1441495113 0.743469 0.208862 0.607178 -0.186829 1441495113 0.743469 0.208862 0.607178 -0.186829 1441495113 0.743469 0.208862 0.607178 -0.186829 1441495113 0.743469 0.208862 0.607178 -0.186829 1441495113 0.743469 0.208862 0.607178 -0.186829 1441495113 0.745056 0.190857 0.615479 -0.171936 1441495113 0.745056 0.190857 0.615479 -0.171936 1441495113 0.745056 0.190857 0.615479 -0.171936 1441495113 0.745056 0.190857 0.615479 -0.171936 1441495113 0.745056 0.190857 0.615479 -0.171936 1441495113 0.745056 0.190857 0.615479 -0.171936 1441495113 0.746399 0.171021 0.623535 -0.157349 1441495113 0.746399 0.171021 0.623535 -0.157349 1441495113 0.746399 0.171021 0.623535 -0.157349 1441495113 0.746399 0.171021 0.623535 -0.157349 1441495113 0.746399 0.171021 0.623535 -0.157349 1441495113 0.746399 0.171021 0.623535 -0.157349 1441495113 0.746399 0.171021 0.623535 -0.157349 1441495113 0.748535 0.147766 0.631653 -0.137085 1441495113 0.748535 0.147766 0.631653 -0.137085 1441495113 0.748535 0.147766 0.631653 -0.137085 1441495113 0.748535 0.147766 0.631653 -0.137085 1441495113 0.748535 0.147766 0.631653 -0.137085 1441495113 0.748535 0.147766 0.631653 -0.137085 1441495113 0.750305 0.122314 0.639587 -0.113464 1441495113 0.750305 0.122314 0.639587 -0.113464 1441495113 0.750305 0.122314 0.639587 -0.113464 1441495113 0.750305 0.122314 0.639587 -0.113464 1441495113 0.750305 0.122314 0.639587 -0.113464 1441495113 0.750305 0.122314 0.639587 -0.113464 1441495113 0.751770 0.098389 0.645325 -0.093018 1441495113 0.751770 0.098389 0.645325 -0.093018 1441495113 0.751770 0.098389 0.645325 -0.093018 1441495113 0.751770 0.098389 0.645325 -0.093018 1441495113 0.751770 0.098389 0.645325 -0.093018 1441495113 0.751770 0.098389 0.645325 -0.093018 1441495113 0.752747 0.078979 0.648743 -0.078613 1441495113 0.752747 0.078979 0.648743 -0.078613 1441495113 0.752747 0.078979 0.648743 -0.078613 1441495113 0.752747 0.078979 0.648743 -0.078613 1441495113 0.752747 0.078979 0.648743 -0.078613 1441495113 0.752747 0.078979 0.648743 -0.078613 1441495113 0.753601 0.062378 0.650879 -0.066895 1441495113 0.753601 0.062378 0.650879 -0.066895 1441495113 0.753601 0.062378 0.650879 -0.066895 1441495113 0.753601 0.062378 0.650879 -0.066895 1441495113 0.753601 0.062378 0.650879 -0.066895 1441495113 0.753601 0.062378 0.650879 -0.066895 1441495113 0.754211 0.045349 0.652710 -0.054810 1441495113 0.754211 0.045349 0.652710 -0.054810 1441495113 0.754211 0.045349 0.652710 -0.054810 1441495113 0.754211 0.045349 0.652710 -0.054810 1441495113 0.754211 0.045349 0.652710 -0.054810 1441495113 0.754211 0.045349 0.652710 -0.054810 1441495113 0.754211 0.045349 0.652710 -0.054810 1441495113 0.754944 0.031555 0.653503 -0.043884 1441495113 0.754944 0.031555 0.653503 -0.043884 1441495113 0.754944 0.031555 0.653503 -0.043884 1441495113 0.754944 0.031555 0.653503 -0.043884 1441495113 0.754944 0.031555 0.653503 -0.043884 1441495113 0.754944 0.031555 0.653503 -0.043884 1441495113 0.754944 0.031555 0.653503 -0.043884 1441495113 0.755188 0.022339 0.654175 -0.034180 1441495113 0.755188 0.022339 0.654175 -0.034180 1441495113 0.755188 0.022339 0.654175 -0.034180 1441495113 0.755188 0.022339 0.654175 -0.034180 1441495113 0.755188 0.022339 0.654175 -0.034180 1441495113 0.755676 0.021240 0.653687 -0.032898 1441495113 0.755676 0.021240 0.653687 -0.032898 1441495113 0.755676 0.021240 0.653687 -0.032898 1441495113 0.755676 0.021240 0.653687 -0.032898 1441495113 0.755676 0.021240 0.653687 -0.032898 1441495113 0.755676 0.021240 0.653687 -0.032898 1441495113 0.756409 0.028015 0.652161 -0.041199 1441495113 0.756409 0.028015 0.652161 -0.041199 1441495113 0.756409 0.028015 0.652161 -0.041199 1441495113 0.756409 0.028015 0.652161 -0.041199 1441495113 0.756409 0.028015 0.652161 -0.041199 1441495113 0.756409 0.028015 0.652161 -0.041199 1441495113 0.756409 0.028015 0.652161 -0.041199 1441495113 0.756714 0.039551 0.650330 -0.053101 1441495113 0.756714 0.039551 0.650330 -0.053101 1441495113 0.756714 0.039551 0.650330 -0.053101 1441495113 0.756714 0.039551 0.650330 -0.053101 1441495113 0.756714 0.039551 0.650330 -0.053101 1441495113 0.756714 0.039551 0.650330 -0.053101 1441495113 0.756836 0.056580 0.647644 -0.066833 1441495113 0.756836 0.056580 0.647644 -0.066833 1441495113 0.756836 0.056580 0.647644 -0.066833 1441495113 0.756836 0.056580 0.647644 -0.066833 1441495113 0.756836 0.056580 0.647644 -0.066833 1441495113 0.756836 0.056580 0.647644 -0.066833 1441495113 0.757019 0.077881 0.643494 -0.081909 1441495113 0.757019 0.077881 0.643494 -0.081909 1441495113 0.757019 0.077881 0.643494 -0.081909 1441495113 0.757019 0.077881 0.643494 -0.081909 1441495114 0.757019 0.077881 0.643494 -0.081909 1441495114 0.757019 0.077881 0.643494 -0.081909 1441495114 0.757019 0.077881 0.643494 -0.081909 1441495114 0.756897 0.101440 0.638184 -0.097412 1441495114 0.756897 0.101440 0.638184 -0.097412 1441495114 0.756897 0.101440 0.638184 -0.097412 1441495114 0.756897 0.101440 0.638184 -0.097412 1441495114 0.756897 0.101440 0.638184 -0.097412 1441495114 0.756897 0.101440 0.638184 -0.097412 1441495114 0.756470 0.123962 0.632141 -0.112549 1441495114 0.756470 0.123962 0.632141 -0.112549 1441495114 0.756470 0.123962 0.632141 -0.112549 1441495114 0.756470 0.123962 0.632141 -0.112549 1441495114 0.756470 0.123962 0.632141 -0.112549 1441495114 0.756470 0.123962 0.632141 -0.112549 1441495114 0.756470 0.123962 0.632141 -0.112549 1441495114 0.755615 0.144287 0.626465 -0.125000 1441495114 0.755615 0.144287 0.626465 -0.125000 1441495114 0.755615 0.144287 0.626465 -0.125000 1441495114 0.755615 0.144287 0.626465 -0.125000 1441495114 0.755615 0.144287 0.626465 -0.125000 1441495114 0.755615 0.144287 0.626465 -0.125000 1441495114 0.754639 0.163818 0.620605 -0.135925 1441495114 0.754639 0.163818 0.620605 -0.135925 1441495114 0.754639 0.163818 0.620605 -0.135925 1441495114 0.754639 0.163818 0.620605 -0.135925 1441495114 0.754639 0.163818 0.620605 -0.135925 1441495114 0.754639 0.163818 0.620605 -0.135925 1441495114 0.754639 0.163818 0.620605 -0.135925 1441495114 0.753540 0.179260 0.616211 -0.142334 1441495114 0.753540 0.179260 0.616211 -0.142334 1441495114 0.753540 0.179260 0.616211 -0.142334 1441495114 0.753540 0.179260 0.616211 -0.142334 1441495114 0.753540 0.179260 0.616211 -0.142334 1441495114 0.753540 0.179260 0.616211 -0.142334 1441495114 0.752563 0.192566 0.612061 -0.147888 1441495114 0.752563 0.192566 0.612061 -0.147888 1441495114 0.752563 0.192566 0.612061 -0.147888 1441495114 0.752563 0.192566 0.612061 -0.147888 1441495114 0.752563 0.192566 0.612061 -0.147888 1441495114 0.752563 0.192566 0.612061 -0.147888 1441495114 0.751526 0.193176 0.613770 -0.145264 1441495114 0.751526 0.193176 0.613770 -0.145264 1441495114 0.751526 0.193176 0.613770 -0.145264 1441495114 0.751526 0.193176 0.613770 -0.145264 1441495114 0.751526 0.193176 0.613770 -0.145264 1441495114 0.751526 0.193176 0.613770 -0.145264 1441495114 0.751526 0.193176 0.613770 -0.145264 1441495114 0.749390 0.192993 0.616760 -0.143738 1441495114 0.749390 0.192993 0.616760 -0.143738 1441495114 0.749390 0.192993 0.616760 -0.143738 1441495114 0.749390 0.192993 0.616760 -0.143738 1441495114 0.749390 0.192993 0.616760 -0.143738 1441495114 0.749390 0.192993 0.616760 -0.143738 1441495114 0.747620 0.184509 0.623840 -0.133240 1441495114 0.747620 0.184509 0.623840 -0.133240 1441495114 0.747620 0.184509 0.623840 -0.133240 1441495114 0.747620 0.184509 0.623840 -0.133240 1441495114 0.747620 0.184509 0.623840 -0.133240 1441495114 0.747620 0.184509 0.623840 -0.133240 1441495114 0.747620 0.184509 0.623840 -0.133240 1441495114 0.746887 0.166504 0.633301 -0.115356 1441495114 0.746887 0.166504 0.633301 -0.115356 1441495114 0.746887 0.166504 0.633301 -0.115356 1441495114 0.746887 0.166504 0.633301 -0.115356 1441495114 0.746887 0.166504 0.633301 -0.115356 1441495114 0.746887 0.166504 0.633301 -0.115356 1441495114 0.747742 0.146240 0.640381 -0.096497 1441495114 0.747742 0.146240 0.640381 -0.096497 1441495114 0.747742 0.146240 0.640381 -0.096497 1441495114 0.747742 0.146240 0.640381 -0.096497 1441495114 0.747742 0.146240 0.640381 -0.096497 1441495114 0.747742 0.146240 0.640381 -0.096497 1441495114 0.749329 0.124207 0.645813 -0.077148 1441495114 0.749329 0.124207 0.645813 -0.077148 1441495114 0.749329 0.124207 0.645813 -0.077148 1441495114 0.749329 0.124207 0.645813 -0.077148 1441495114 0.749329 0.124207 0.645813 -0.077148 1441495114 0.749329 0.124207 0.645813 -0.077148 1441495114 0.749329 0.124207 0.645813 -0.077148 1441495114 0.750793 0.105286 0.648804 -0.064331 1441495114 0.750793 0.105286 0.648804 -0.064331 1441495114 0.750793 0.105286 0.648804 -0.064331 1441495114 0.750793 0.105286 0.648804 -0.064331 1441495114 0.750793 0.105286 0.648804 -0.064331 1441495114 0.750793 0.105286 0.648804 -0.064331 1441495114 0.752686 0.087463 0.650208 -0.054382 1441495114 0.752686 0.087463 0.650208 -0.054382 1441495114 0.752686 0.087463 0.650208 -0.054382 1441495114 0.752686 0.087463 0.650208 -0.054382 1441495114 0.752686 0.087463 0.650208 -0.054382 1441495114 0.752686 0.087463 0.650208 -0.054382 1441495114 0.753723 0.065796 0.652405 -0.042786 1441495114 0.753723 0.065796 0.652405 -0.042786 1441495114 0.753723 0.065796 0.652405 -0.042786 1441495114 0.753723 0.065796 0.652405 -0.042786 1441495114 0.753723 0.065796 0.652405 -0.042786 1441495114 0.753723 0.065796 0.652405 -0.042786 1441495114 0.753723 0.065796 0.652405 -0.042786 1441495114 0.754272 0.050293 0.653503 -0.036743 1441495114 0.754272 0.050293 0.653503 -0.036743 1441495114 0.754272 0.050293 0.653503 -0.036743 1441495114 0.754272 0.050293 0.653503 -0.036743 1441495114 0.754272 0.050293 0.653503 -0.036743 1441495114 0.754272 0.050293 0.653503 -0.036743 1441495114 0.754456 0.037354 0.654541 -0.030701 1441495114 0.754456 0.037354 0.654541 -0.030701 1441495114 0.754456 0.037354 0.654541 -0.030701 1441495114 0.754456 0.037354 0.654541 -0.030701 1441495114 0.754456 0.037354 0.654541 -0.030701 1441495114 0.753784 0.023193 0.656311 -0.021667 1441495114 0.753784 0.023193 0.656311 -0.021667 1441495114 0.753784 0.023193 0.656311 -0.021667 1441495114 0.753784 0.023193 0.656311 -0.021667 1441495114 0.753784 0.023193 0.656311 -0.021667 1441495115 0.753784 0.023193 0.656311 -0.021667 1441495115 0.753784 0.023193 0.656311 -0.021667 1441495115 0.752991 0.013733 0.657715 -0.012695 1441495115 0.752991 0.013733 0.657715 -0.012695 1441495115 0.752991 0.013733 0.657715 -0.012695 1441495115 0.752991 0.013733 0.657715 -0.012695 1441495115 0.752991 0.013733 0.657715 -0.012695 1441495115 0.752991 0.013733 0.657715 -0.012695 1441495115 0.753235 0.013794 0.657471 -0.009644 1441495115 0.753235 0.013794 0.657471 -0.009644 1441495115 0.753235 0.013794 0.657471 -0.009644 1441495115 0.753235 0.013794 0.657471 -0.009644 1441495115 0.753235 0.013794 0.657471 -0.009644 1441495115 0.753235 0.013794 0.657471 -0.009644 1441495115 0.754700 0.020691 0.655457 -0.015808 1441495115 0.754700 0.020691 0.655457 -0.015808 1441495115 0.754700 0.020691 0.655457 -0.015808 1441495115 0.754700 0.020691 0.655457 -0.015808 1441495115 0.754700 0.020691 0.655457 -0.015808 1441495115 0.754700 0.020691 0.655457 -0.015808 1441495115 0.754700 0.020691 0.655457 -0.015808 1441495115 0.756287 0.029541 0.652832 -0.028870 1441495115 0.756287 0.029541 0.652832 -0.028870 1441495115 0.756287 0.029541 0.652832 -0.028870 1441495115 0.756287 0.029541 0.652832 -0.028870 1441495115 0.756287 0.029541 0.652832 -0.028870 1441495115 0.756287 0.029541 0.652832 -0.028870 1441495115 0.757874 0.045288 0.649109 -0.046204 1441495115 0.757874 0.045288 0.649109 -0.046204 1441495115 0.757874 0.045288 0.649109 -0.046204 1441495115 0.757874 0.045288 0.649109 -0.046204 1441495115 0.757874 0.045288 0.649109 -0.046204 1441495115 0.757874 0.045288 0.649109 -0.046204 1441495115 0.757874 0.045288 0.649109 -0.046204 1441495115 0.758850 0.069397 0.644165 -0.065674 1441495115 0.758850 0.069397 0.644165 -0.065674 1441495115 0.758850 0.069397 0.644165 -0.065674 1441495115 0.758850 0.069397 0.644165 -0.065674 1441495115 0.758850 0.069397 0.644165 -0.065674 1441495115 0.758850 0.069397 0.644165 -0.065674 1441495115 0.759155 0.096558 0.638000 -0.084656 1441495115 0.759155 0.096558 0.638000 -0.084656 1441495115 0.759155 0.096558 0.638000 -0.084656 1441495115 0.759155 0.096558 0.638000 -0.084656 1441495115 0.759155 0.096558 0.638000 -0.084656 1441495115 0.759155 0.096558 0.638000 -0.084656 1441495115 0.759155 0.096558 0.638000 -0.084656 1441495115 0.758484 0.122803 0.631470 -0.104126 1441495115 0.758484 0.122803 0.631470 -0.104126 1441495115 0.758484 0.122803 0.631470 -0.104126 1441495115 0.758484 0.122803 0.631470 -0.104126 1441495115 0.758484 0.122803 0.631470 -0.104126 1441495115 0.758484 0.122803 0.631470 -0.104126 1441495115 0.757263 0.145203 0.625061 -0.121338 1441495115 0.757263 0.145203 0.625061 -0.121338 1441495115 0.757263 0.145203 0.625061 -0.121338 1441495115 0.757263 0.145203 0.625061 -0.121338 1441495115 0.757263 0.145203 0.625061 -0.121338 1441495115 0.757263 0.145203 0.625061 -0.121338 1441495115 0.755005 0.167969 0.618286 -0.139099 1441495115 0.755005 0.167969 0.618286 -0.139099 1441495115 0.755005 0.167969 0.618286 -0.139099 1441495115 0.755005 0.167969 0.618286 -0.139099 1441495115 0.755005 0.167969 0.618286 -0.139099 1441495115 0.755005 0.167969 0.618286 -0.139099 1441495115 0.755005 0.167969 0.618286 -0.139099 1441495115 0.753418 0.187866 0.611267 -0.152771 1441495115 0.753418 0.187866 0.611267 -0.152771 1441495115 0.753418 0.187866 0.611267 -0.152771 1441495115 0.753418 0.187866 0.611267 -0.152771 1441495115 0.753418 0.187866 0.611267 -0.152771 1441495115 0.753418 0.187866 0.611267 -0.152771 1441495115 0.753418 0.187866 0.611267 -0.152771 1441495115 0.752075 0.197876 0.608521 -0.157776 1441495115 0.752075 0.197876 0.608521 -0.157776 1441495115 0.752075 0.197876 0.608521 -0.157776 1441495115 0.752075 0.197876 0.608521 -0.157776 1441495115 0.752075 0.197876 0.608521 -0.157776 1441495115 0.752075 0.197876 0.608521 -0.157776 1441495115 0.750122 0.210571 0.604858 -0.164551 1441495115 0.750122 0.210571 0.604858 -0.164551 1441495115 0.750122 0.210571 0.604858 -0.164551 1441495115 0.750122 0.210571 0.604858 -0.164551 1441495115 0.750122 0.210571 0.604858 -0.164551 1441495115 0.750122 0.210571 0.604858 -0.164551 1441495115 0.750122 0.210571 0.604858 -0.164551 1441495115 0.748108 0.220276 0.602417 -0.169861 1441495115 0.748108 0.220276 0.602417 -0.169861 1441495115 0.748108 0.220276 0.602417 -0.169861 1441495115 0.748108 0.220276 0.602417 -0.169861 1441495115 0.748108 0.220276 0.602417 -0.169861 1441495115 0.748108 0.220276 0.602417 -0.169861 1441495115 0.748352 0.218201 0.603394 -0.167847 1441495115 0.748352 0.218201 0.603394 -0.167847 1441495115 0.748352 0.218201 0.603394 -0.167847 1441495115 0.748352 0.218201 0.603394 -0.167847 1441495115 0.748352 0.218201 0.603394 -0.167847 1441495115 0.748352 0.218201 0.603394 -0.167847 1441495115 0.748352 0.218201 0.603394 -0.167847 1441495115 0.749207 0.207214 0.608093 -0.160828 1441495115 0.749207 0.207214 0.608093 -0.160828 1441495115 0.749207 0.207214 0.608093 -0.160828 1441495115 0.749207 0.207214 0.608093 -0.160828 1441495115 0.749207 0.207214 0.608093 -0.160828 1441495115 0.749207 0.207214 0.608093 -0.160828 1441495115 0.749573 0.194397 0.614197 -0.151978 1441495115 0.749573 0.194397 0.614197 -0.151978 1441495115 0.749573 0.194397 0.614197 -0.151978 1441495115 0.749573 0.194397 0.614197 -0.151978 1441495115 0.749573 0.194397 0.614197 -0.151978 1441495115 0.749573 0.194397 0.614197 -0.151978 1441495115 0.750305 0.177917 0.621033 -0.140259 1441495115 0.750305 0.177917 0.621033 -0.140259 1441495115 0.750305 0.177917 0.621033 -0.140259 1441495115 0.750305 0.177917 0.621033 -0.140259 1441495115 0.750305 0.177917 0.621033 -0.140259 1441495116 0.750305 0.177917 0.621033 -0.140259 1441495116 0.751770 0.158630 0.627686 -0.124939 1441495116 0.751770 0.158630 0.627686 -0.124939 1441495116 0.751770 0.158630 0.627686 -0.124939 1441495116 0.751770 0.158630 0.627686 -0.124939 1441495116 0.751770 0.158630 0.627686 -0.124939 1441495116 0.751770 0.158630 0.627686 -0.124939 1441495116 0.753418 0.136536 0.634155 -0.106934 1441495116 0.753418 0.136536 0.634155 -0.106934 1441495116 0.753418 0.136536 0.634155 -0.106934 1441495116 0.753418 0.136536 0.634155 -0.106934 1441495116 0.753418 0.136536 0.634155 -0.106934 1441495116 0.753418 0.136536 0.634155 -0.106934 1441495116 0.753418 0.136536 0.634155 -0.106934 1441495116 0.754639 0.116028 0.639282 -0.090820 1441495116 0.754639 0.116028 0.639282 -0.090820 1441495116 0.754639 0.116028 0.639282 -0.090820 1441495116 0.754639 0.116028 0.639282 -0.090820 1441495116 0.754639 0.116028 0.639282 -0.090820 1441495116 0.754639 0.116028 0.639282 -0.090820 1441495116 0.754883 0.098022 0.643616 -0.078918 1441495116 0.754883 0.098022 0.643616 -0.078918 1441495116 0.754883 0.098022 0.643616 -0.078918 1441495116 0.754883 0.098022 0.643616 -0.078918 1441495116 0.754883 0.098022 0.643616 -0.078918 1441495116 0.754883 0.098022 0.643616 -0.078918 1441495116 0.754883 0.098022 0.643616 -0.078918 1441495116 0.754578 0.080933 0.647339 -0.069946 1441495116 0.754578 0.080933 0.647339 -0.069946 1441495116 0.754578 0.080933 0.647339 -0.069946 1441495116 0.754578 0.080933 0.647339 -0.069946 1441495116 0.754578 0.080933 0.647339 -0.069946 1441495116 0.754578 0.080933 0.647339 -0.069946 1441495116 0.754883 0.064453 0.649719 -0.061035 1441495116 0.754883 0.064453 0.649719 -0.061035 1441495116 0.754883 0.064453 0.649719 -0.061035 1441495116 0.754883 0.064453 0.649719 -0.061035 1441495116 0.754883 0.064453 0.649719 -0.061035 1441495116 0.754883 0.064453 0.649719 -0.061035 1441495116 0.754883 0.064453 0.649719 -0.061035 1441495116 0.754761 0.048401 0.652344 -0.048584 1441495116 0.754761 0.048401 0.652344 -0.048584 1441495116 0.754761 0.048401 0.652344 -0.048584 1441495116 0.754761 0.048401 0.652344 -0.048584 1441495116 0.754761 0.048401 0.652344 -0.048584 1441495116 0.754761 0.048401 0.652344 -0.048584 1441495116 0.755249 0.041016 0.652893 -0.040222 1441495116 0.755249 0.041016 0.652893 -0.040222 1441495116 0.755249 0.041016 0.652893 -0.040222 1441495116 0.755249 0.041016 0.652893 -0.040222 1441495116 0.755249 0.041016 0.652893 -0.040222 1441495116 0.755249 0.041016 0.652893 -0.040222 1441495116 0.756287 0.038940 0.651978 -0.037476 1441495116 0.756287 0.038940 0.651978 -0.037476 1441495116 0.756287 0.038940 0.651978 -0.037476 1441495116 0.756287 0.038940 0.651978 -0.037476 1441495116 0.756287 0.038940 0.651978 -0.037476 1441495116 0.756287 0.038940 0.651978 -0.037476 1441495116 0.756897 0.039917 0.650879 -0.041992 1441495116 0.756897 0.039917 0.650879 -0.041992 1441495116 0.756897 0.039917 0.650879 -0.041992 1441495116 0.756897 0.039917 0.650879 -0.041992 1441495116 0.756897 0.039917 0.650879 -0.041992 1441495116 0.756897 0.039917 0.650879 -0.041992 1441495116 0.756897 0.039917 0.650879 -0.041992 1441495116 0.757629 0.047913 0.648804 -0.052124 1441495116 0.757629 0.047913 0.648804 -0.052124 1441495116 0.757629 0.047913 0.648804 -0.052124 1441495116 0.757629 0.047913 0.648804 -0.052124 1441495116 0.757629 0.047913 0.648804 -0.052124 1441495116 0.757629 0.047913 0.648804 -0.052124 1441495116 0.757813 0.061157 0.646362 -0.063599 1441495116 0.757813 0.061157 0.646362 -0.063599 1441495116 0.757813 0.061157 0.646362 -0.063599 1441495116 
0.826355 -0.080872 0.530457 -0.170776 1441495119 0.826355 -0.080872 0.530457 -0.170776 1441495119 0.826355 -0.080872 0.530457 -0.170776 1441495119 0.830688 -0.125000 0.509033 -0.187378 1441495119 0.830688 -0.125000 0.509033 -0.187378 1441495119 0.830688 -0.125000 0.509033 -0.187378 1441495119 0.830688 -0.125000 0.509033 -0.187378 1441495119 0.830688 -0.125000 0.509033 -0.187378 1441495119 0.830688 -0.125000 0.509033 -0.187378 1441495119 0.835388 -0.163818 0.489685 -0.188293 1441495119 0.835388 -0.163818 0.489685 -0.188293 1441495119 0.835388 -0.163818 0.489685 -0.188293 1441495119 0.835388 -0.163818 0.489685 -0.188293 1441495119 0.835388 -0.163818 0.489685 -0.188293 1441495119 0.835388 -0.163818 0.489685 -0.188293 1441495119 0.842957 -0.203247 0.469543 -0.166199 1441495119 0.842957 -0.203247 0.469543 -0.166199 1441495119 0.842957 -0.203247 0.469543 -0.166199 1441495119 0.842957 -0.203247 0.469543 -0.166199 1441495119 0.842957 -0.203247 0.469543 -0.166199 1441495120 0.842957 -0.203247 0.469543 -0.166199 1441495120 0.842957 -0.203247 0.469543 -0.166199 1441495120 0.853455 -0.236633 0.448486 -0.119934 1441495120 0.853455 -0.236633 0.448486 -0.119934 1441495120 0.853455 -0.236633 0.448486 -0.119934 1441495120 0.853455 -0.236633 0.448486 -0.119934 1441495120 0.853455 -0.236633 0.448486 -0.119934 1441495120 0.853455 -0.236633 0.448486 -0.119934 1441495120 0.865356 -0.264221 0.421387 -0.061157 1441495120 0.865356 -0.264221 0.421387 -0.061157 1441495120 0.865356 -0.264221 0.421387 -0.061157 1441495120 0.865356 -0.264221 0.421387 -0.061157 1441495120 0.865356 -0.264221 0.421387 -0.061157 1441495120 0.865356 -0.264221 0.421387 -0.061157 1441495120 0.865356 -0.264221 0.421387 -0.061157 1441495120 0.873596 -0.287598 0.392273 -0.013977 1441495120 0.873596 -0.287598 0.392273 -0.013977 1441495120 0.873596 -0.287598 0.392273 -0.013977 1441495120 0.873596 -0.287598 0.392273 -0.013977 1441495120 0.873596 -0.287598 0.392273 -0.013977 1441495120 0.873596 -0.287598 0.392273 -0.013977 1441495120 0.878723 -0.306091 0.366211 0.003296 1441495120 0.878723 -0.306091 0.366211 0.003296 1441495120 0.878723 -0.306091 0.366211 0.003296 1441495120 0.878723 -0.306091 0.366211 0.003296 1441495120 0.878723 -0.306091 0.366211 0.003296 1441495120 0.878723 -0.306091 0.366211 0.003296 1441495120 0.880066 -0.322815 0.347900 -0.012878 1441495120 0.880066 -0.322815 0.347900 -0.012878 1441495120 0.880066 -0.322815 0.347900 -0.012878 1441495120 0.880066 -0.322815 0.347900 -0.012878 1441495120 0.880066 -0.322815 0.347900 -0.012878 1441495120 0.880066 -0.322815 0.347900 -0.012878 1441495120 0.876953 -0.334839 0.339966 -0.057068 1441495120 0.876953 -0.334839 0.339966 -0.057068 1441495120 0.876953 -0.334839 0.339966 -0.057068 1441495120 0.876953 -0.334839 0.339966 -0.057068 1441495120 0.876953 -0.334839 0.339966 -0.057068 1441495120 0.876953 -0.334839 0.339966 -0.057068 1441495120 0.868408 -0.341431 0.338257 -0.121704 1441495120 0.868408 -0.341431 0.338257 -0.121704 1441495120 0.868408 -0.341431 0.338257 -0.121704 1441495120 0.868408 -0.341431 0.338257 -0.121704 1441495120 0.868408 -0.341431 0.338257 -0.121704 1441495120 0.868408 -0.341431 0.338257 -0.121704 1441495120 0.858032 -0.337585 0.336487 -0.191345 1441495120 0.858032 -0.337585 0.336487 -0.191345 1441495120 0.858032 -0.337585 0.336487 -0.191345 1441495120 0.858032 -0.337585 0.336487 -0.191345 1441495120 0.858032 -0.337585 0.336487 -0.191345 1441495120 0.858032 -0.337585 0.336487 -0.191345 1441495120 0.858032 -0.337585 0.336487 -0.191345 1441495120 0.847473 -0.323486 0.332703 -0.257751 1441495120 0.847473 -0.323486 0.332703 -0.257751 1441495120 0.847473 -0.323486 0.332703 -0.257751 1441495120 0.847473 -0.323486 0.332703 -0.257751 1441495120 0.847473 -0.323486 0.332703 -0.257751 1441495120 0.847473 -0.323486 0.332703 -0.257751 1441495120 0.837280 -0.308472 0.319031 -0.319336 1441495120 0.837280 -0.308472 0.319031 -0.319336 1441495120 0.837280 -0.308472 0.319031 -0.319336 1441495120 0.837280 -0.308472 0.319031 -0.319336 1441495120 0.837280 -0.308472 0.319031 -0.319336 1441495120 0.837280 -0.308472 0.319031 -0.319336 1441495120 0.821777 -0.298889 0.303955 -0.378113 1441495120 0.821777 -0.298889 0.303955 -0.378113 1441495120 0.821777 -0.298889 0.303955 -0.378113 1441495120 0.821777 -0.298889 0.303955 -0.378113 1441495120 0.821777 -0.298889 0.303955 -0.378113 1441495120 0.821777 -0.298889 0.303955 -0.378113 1441495120 0.821777 -0.298889 0.303955 -0.378113 1441495120 0.802551 -0.296936 0.285400 -0.431580 1441495120 0.802551 -0.296936 0.285400 -0.431580 1441495120 0.802551 -0.296936 0.285400 -0.431580 1441495120 0.802551 -0.296936 0.285400 -0.431580 1441495120 0.802551 -0.296936 0.285400 -0.431580 1441495120 0.802551 -0.296936 0.285400 -0.431580 1441495120 0.780457 -0.293030 0.276917 -0.477844 1441495120 0.780457 -0.293030 0.276917 -0.477844 1441495120 0.780457 -0.293030 0.276917 -0.477844 1441495120 0.780457 -0.293030 0.276917 -0.477844 1441495120 0.780457 -0.293030 0.276917 -0.477844 1441495120 0.780457 -0.293030 0.276917 -0.477844 1441495120 0.762390 -0.283386 0.272034 -0.514221 1441495120 0.762390 -0.283386 0.272034 -0.514221 1441495120 0.762390 -0.283386 0.272034 -0.514221 1441495120 0.762390 -0.283386 0.272034 -0.514221 1441495120 0.762390 -0.283386 0.272034 -0.514221 1441495120 0.762390 -0.283386 0.272034 -0.514221 1441495120 0.762390 -0.283386 0.272034 -0.514221 1441495120 0.753906 -0.275818 0.267822 -0.532654 1441495120 0.753906 -0.275818 0.267822 -0.532654 1441495120 0.753906 -0.275818 0.267822 -0.532654 1441495120 0.753906 -0.275818 0.267822 -0.532654 1441495120 0.753906 -0.275818 0.267822 -0.532654 1441495120 0.753906 -0.275818 0.267822 -0.532654 1441495120 0.752075 -0.269714 0.264160 -0.540222 1441495120 0.752075 -0.269714 0.264160 -0.540222 1441495120 0.752075 -0.269714 0.264160 -0.540222 1441495120 0.752075 -0.269714 0.264160 -0.540222 1441495120 0.752075 -0.269714 0.264160 -0.540222 1441495120 0.752075 -0.269714 0.264160 -0.540222 1441495120 0.752075 -0.269714 0.264160 -0.540222 1441495120 0.761475 -0.256714 0.260376 -0.535156 1441495120 0.761475 -0.256714 0.260376 -0.535156 1441495120 0.761475 -0.256714 0.260376 -0.535156 1441495120 0.761475 -0.256714 0.260376 -0.535156 1441495120 0.761475 -0.256714 0.260376 -0.535156 1441495120 0.761475 -0.256714 0.260376 -0.535156 1441495120 0.776245 -0.250061 0.270386 -0.511658 1441495120 0.776245 -0.250061 0.270386 -0.511658 1441495120 0.776245 -0.250061 0.270386 -0.511658 1441495120 0.776245 -0.250061 0.270386 -0.511658 1441495121 0.776245 -0.250061 0.270386 -0.511658 1441495121 0.776245 -0.250061 0.270386 -0.511658 1441495121 0.791626 -0.254761 0.302124 -0.466003 1441495121 0.791626 -0.254761 0.302124 -0.466003 1441495121 0.791626 -0.254761 0.302124 -0.466003 1441495121 0.791626 -0.254761 0.302124 -0.466003 1441495121 0.791626 -0.254761 0.302124 -0.466003 1441495121 0.791626 -0.254761 0.302124 -0.466003 1441495121 0.791626 -0.254761 0.302124 -0.466003 1441495121 0.810486 -0.256592 0.329285 -0.410828 1441495121 0.810486 -0.256592 0.329285 -0.410828 1441495121 0.810486 -0.256592 0.329285 -0.410828 1441495121 0.810486 -0.256592 0.329285 -0.410828 1441495121 0.810486 -0.256592 0.329285 -0.410828 1441495121 0.810486 -0.256592 0.329285 -0.410828 1441495121 0.833862 -0.253052 0.341980 -0.351685 1441495121 0.833862 -0.253052 0.341980 -0.351685 1441495121 0.833862 -0.253052 0.341980 -0.351685 1441495121 0.833862 -0.253052 0.341980 -0.351685 1441495121 0.833862 -0.253052 0.341980 -0.351685 1441495121 0.833862 -0.253052 0.341980 -0.351685 1441495121 0.854675 -0.251587 0.349548 -0.289856 1441495121 0.854675 -0.251587 0.349548 -0.289856 1441495121 0.854675 -0.251587 0.349548 -0.289856 1441495121 0.854675 -0.251587 0.349548 -0.289856 1441495121 0.854675 -0.251587 0.349548 -0.289856 1441495121 0.854675 -0.251587 0.349548 -0.289856 1441495121 0.854675 -0.251587 0.349548 -0.289856 1441495121 0.871704 -0.258240 0.349060 -0.227112 1441495121 0.871704 -0.258240 0.349060 -0.227112 1441495121 0.871704 -0.258240 0.349060 -0.227112 1441495121 0.871704 -0.258240 0.349060 -0.227112 1441495121 0.871704 -0.258240 0.349060 -0.227112 1441495121 0.871704 -0.258240 0.349060 -0.227112 1441495121 0.885986 -0.273315 0.339966 -0.157104 1441495121 0.885986 -0.273315 0.339966 -0.157104 1441495121 0.885986 -0.273315 0.339966 -0.157104 1441495121 0.885986 -0.273315 0.339966 -0.157104 1441495121 0.885986 -0.273315 0.339966 -0.157104 1441495121 0.885986 -0.273315 0.339966 -0.157104 1441495121 0.896484 -0.288208 0.326477 -0.081482 1441495121 0.896484 -0.288208 0.326477 -0.081482 1441495121 0.896484 -0.288208 0.326477 -0.081482 1441495121 0.896484 -0.288208 0.326477 -0.081482 1441495121 0.896484 -0.288208 0.326477 -0.081482 1441495121 0.896484 -0.288208 0.326477 -0.081482 1441495121 0.896484 -0.288208 0.326477 -0.081482 1441495121 0.900452 -0.303467 0.310364 -0.027405 1441495121 0.900452 -0.303467 0.310364 -0.027405 1441495121 0.900452 -0.303467 0.310364 -0.027405 1441495121 0.900452 -0.303467 0.310364 -0.027405 1441495121 0.900452 -0.303467 0.310364 -0.027405 1441495121 0.900452 -0.303467 0.310364 -0.027405 1441495121 0.898254 -0.324219 0.296570 -0.002686 1441495121 0.898254 -0.324219 0.296570 -0.002686 1441495121 0.898254 -0.324219 0.296570 -0.002686 1441495121 0.898254 -0.324219 0.296570 -0.002686 1441495121 0.898254 -0.324219 0.296570 -0.002686 1441495121 0.898254 -0.324219 0.296570 -0.002686 1441495121 0.893066 -0.342163 0.291809 -0.012390 1441495121 0.893066 -0.342163 0.291809 -0.012390 1441495121 0.893066 -0.342163 0.291809 -0.012390 1441495121 0.893066 -0.342163 0.291809 -0.012390 1441495121 0.893066 -0.342163 0.291809 -0.012390 1441495121 0.893066 -0.342163 0.291809 -0.012390 1441495121 0.893066 -0.342163 0.291809 -0.012390 1441495121 0.885803 -0.351624 0.298157 -0.052368 1441495121 0.885803 -0.351624 0.298157 -0.052368 1441495121 0.885803 -0.351624 0.298157 -0.052368 1441495121 0.885803 -0.351624 0.298157 -0.052368 1441495121 0.885803 -0.351624 0.298157 -0.052368 1441495121 0.875122 -0.354614 0.310486 -0.109253 1441495121 0.875122 -0.354614 0.310486 -0.109253 1441495121 0.875122 -0.354614 0.310486 -0.109253 1441495121 0.875122 -0.354614 0.310486 -0.109253 1441495121 0.875122 -0.354614 0.310486 -0.109253 1441495121 0.875122 -0.354614 0.310486 -0.109253 1441495121 0.875122 -0.354614 0.310486 -0.109253 1441495121 0.861938 -0.350159 0.322571 -0.174316 1441495121 0.861938 -0.350159 0.322571 -0.174316 1441495121 0.861938 -0.350159 0.322571 -0.174316 1441495121 0.861938 -0.350159 0.322571 -0.174316 1441495121 0.861938 -0.350159 0.322571 -0.174316 1441495121 0.861938 -0.350159 0.322571 -0.174316 1441495121 0.848511 -0.340271 0.328674 -0.237000 1441495121 0.848511 -0.340271 0.328674 -0.237000 1441495121 0.848511 -0.340271 0.328674 -0.237000 1441495121 0.848511 -0.340271 0.328674 -0.237000 1441495121 0.848511 -0.340271 0.328674 -0.237000 1441495121 0.848511 -0.340271 0.328674 -0.237000 1441495121 0.835449 -0.328125 0.324951 -0.297852 1441495121 0.835449 -0.328125 0.324951 -0.297852 1441495121 0.835449 -0.328125 0.324951 -0.297852 1441495121 0.835449 -0.328125 0.324951 -0.297852 1441495121 0.835449 -0.328125 0.324951 -0.297852 1441495121 0.835449 -0.328125 0.324951 -0.297852 1441495121 0.818176 -0.324829 0.315063 -0.354736 1441495121 0.818176 -0.324829 0.315063 -0.354736 1441495121 0.818176 -0.324829 0.315063 -0.354736 1441495121 0.818176 -0.324829 0.315063 -0.354736 1441495121 0.818176 -0.324829 0.315063 -0.354736 1441495121 0.818176 -0.324829 0.315063 -0.354736 1441495121 0.797913 -0.320007 0.303467 -0.410889 1441495121 0.797913 -0.320007 0.303467 -0.410889 1441495121 0.797913 -0.320007 0.303467 -0.410889 1441495121 0.797913 -0.320007 0.303467 -0.410889 1441495121 0.797913 -0.320007 0.303467 -0.410889 1441495121 0.797913 -0.320007 0.303467 -0.410889 1441495121 0.797913 -0.320007 0.303467 -0.410889 1441495121 0.786438 -0.300598 0.284851 -0.458252 1441495121 0.786438 -0.300598 0.284851 -0.458252 1441495121 0.786438 -0.300598 0.284851 -0.458252 1441495121 0.786438 -0.300598 0.284851 -0.458252 1441495121 0.786438 -0.300598 0.284851 -0.458252 1441495122 0.786438 -0.300598 0.284851 -0.458252 1441495122 0.775208 -0.290833 0.271667 -0.490601 1441495122 0.775208 -0.290833 0.271667 -0.490601 1441495122 0.775208 -0.290833 0.271667 -0.490601 1441495122 0.775208 -0.290833 0.271667 -0.490601 1441495122 0.775208 -0.290833 0.271667 -0.490601 1441495122 0.775208 -0.290833 0.271667 -0.490601 1441495122 0.769592 -0.283569 0.267212 -0.505859 1441495122 0.769592 -0.283569 0.267212 -0.505859 1441495122 0.769592 -0.283569 0.267212 -0.505859 1441495122 0.769592 -0.283569 0.267212 -0.505859 1441495122 0.769592 -0.283569 0.267212 -0.505859 1441495122 0.769592 -0.283569 0.267212 -0.505859 1441495122 0.773926 -0.273682 0.268555 -0.503967 1441495122 0.773926 -0.273682 0.268555 -0.503967 1441495122 0.773926 -0.273682 0.268555 -0.503967 1441495122 0.773926 -0.273682 0.268555 -0.503967 1441495122 0.773926 -0.273682 0.268555 -0.503967 1441495122 0.773926 -0.273682 0.268555 -0.503967 1441495122 0.773926 -0.273682 0.268555 -0.503967 1441495122 0.782715 -0.271118 0.282959 -0.483459 1441495122 0.782715 -0.271118 0.282959 -0.483459 1441495122 0.782715 -0.271118 0.282959 -0.483459 1441495122 0.782715 -0.271118 0.282959 -0.483459 1441495122 0.782715 -0.271118 0.282959 -0.483459 1441495122 0.782715 -0.271118 0.282959 -0.483459 1441495122 0.797241 -0.268982 0.298584 -0.450378 1441495122 0.797241 -0.268982 0.298584 -0.450378 1441495122 0.797241 -0.268982 0.298584 -0.450378 1441495122 0.797241 -0.268982 0.298584 -0.450378 1441495122 0.797241 -0.268982 0.298584 -0.450378 1441495122 0.797241 -0.268982 0.298584 -0.450378 1441495122 0.815369 -0.264282 0.313049 -0.409058 1441495122 0.815369 -0.264282 0.313049 -0.409058 1441495122 0.815369 -0.264282 0.313049 -0.409058 1441495122 0.815369 -0.264282 0.313049 -0.409058 1441495122 0.815369 -0.264282 0.313049 -0.409058 1441495122 0.815369 -0.264282 0.313049 -0.409058 1441495122 0.815369 -0.264282 0.313049 -0.409058 1441495122 0.840576 -0.253296 0.318481 -0.357605 1441495122 0.840576 -0.253296 0.318481 -0.357605 1441495122 0.840576 -0.253296 0.318481 -0.357605 1441495122 0.840576 -0.253296 0.318481 -0.357605 1441495122 0.840576 -0.253296 0.318481 -0.357605 1441495122 0.840576 -0.253296 0.318481 -0.357605 1441495122 0.840576 -0.253296 0.318481 -0.357605 1441495122 0.862976 -0.245239 0.323608 -0.300537 1441495122 0.862976 -0.245239 0.323608 -0.300537 1441495122 0.862976 -0.245239 0.323608 -0.300537 1441495122 0.862976 -0.245239 0.323608 -0.300537 1441495122 0.862976 -0.245239 0.323608 -0.300537 1441495122 0.862976 -0.245239 0.323608 -0.300537 1441495122 0.885010 -0.234680 0.324402 -0.237427 1441495122 0.885010 -0.234680 0.324402 -0.237427 1441495122 0.885010 -0.234680 0.324402 -0.237427 1441495122 0.885010 -0.234680 0.324402 -0.237427 1441495122 0.885010 -0.234680 0.324402 -0.237427 1441495122 0.885010 -0.234680 0.324402 -0.237427 1441495122 0.901245 -0.244751 0.320862 -0.157776 1441495122 0.901245 -0.244751 0.320862 -0.157776 1441495122 0.901245 -0.244751 0.320862 -0.157776 1441495122 0.901245 -0.244751 0.320862 -0.157776 1441495122 0.901245 -0.244751 0.320862 -0.157776 1441495122 0.901245 -0.244751 0.320862 -0.157776 1441495122 0.913391 -0.247620 0.314819 -0.072449 1441495122 0.913391 -0.247620 0.314819 -0.072449 1441495122 0.913391 -0.247620 0.314819 -0.072449 1441495122 0.913391 -0.247620 0.314819 -0.072449 1441495122 0.913391 -0.247620 0.314819 -0.072449 1441495122 0.913391 -0.247620 0.314819 -0.072449 1441495122 0.918396 -0.250244 0.306396 0.001282 1441495122 0.918396 -0.250244 0.306396 0.001282 1441495122 0.918396 -0.250244 0.306396 0.001282 1441495122 0.918396 -0.250244 0.306396 0.001282 1441495122 0.918396 -0.250244 0.306396 0.001282 1441495122 0.918396 -0.250244 0.306396 0.001282 1441495122 0.918396 -0.250244 0.306396 0.001282 1441495122 0.914612 -0.273865 0.293274 0.048889 1441495122 0.914612 -0.273865 0.293274 0.048889 1441495122 0.914612 -0.273865 0.293274 0.048889 1441495122 0.914612 -0.273865 0.293274 0.048889 1441495122 0.914612 -0.273865 0.293274 0.048889 1441495122 0.914612 -0.273865 0.293274 0.048889 1441495122 0.906982 -0.308716 0.279785 0.061279 1441495122 0.906982 -0.308716 0.279785 0.061279 1441495122 0.906982 -0.308716 0.279785 0.061279 1441495122 0.906982 -0.308716 0.279785 0.061279 1441495122 0.906982 -0.308716 0.279785 0.061279 1441495122 0.906982 -0.308716 0.279785 0.061279 1441495122 0.902100 -0.330688 0.274109 0.040466 1441495122 0.902100 -0.330688 0.274109 0.040466 1441495122 0.902100 -0.330688 0.274109 0.040466 1441495122 0.902100 -0.330688 0.274109 0.040466 1441495122 0.902100 -0.330688 0.274109 0.040466 1441495122 0.902100 -0.330688 0.274109 0.040466 1441495122 0.896912 -0.344177 0.277649 -0.004272 1441495122 0.896912 -0.344177 0.277649 -0.004272 1441495122 0.896912 -0.344177 0.277649 -0.004272 1441495122 0.896912 -0.344177 0.277649 -0.004272 1441495122 0.896912 -0.344177 0.277649 -0.004272 1441495122 0.896912 -0.344177 0.277649 -0.004272 1441495122 0.896912 -0.344177 0.277649 -0.004272 1441495122 0.888855 -0.348511 0.289978 -0.065918 1441495122 0.888855 -0.348511 0.289978 -0.065918 1441495122 0.888855 -0.348511 0.289978 -0.065918 1441495122 0.888855 -0.348511 0.289978 -0.065918 1441495122 0.888855 -0.348511 0.289978 -0.065918 1441495122 0.888855 -0.348511 0.289978 -0.065918 1441495122 0.888855 -0.348511 0.289978 -0.065918 1441495122 0.875854 -0.344666 0.309998 -0.134033 1441495122 0.875854 -0.344666 0.309998 -0.134033 1441495122 0.875854 -0.344666 0.309998 -0.134033 1441495122 0.875854 -0.344666 0.309998 -0.134033 1441495122 0.875854 -0.344666 0.309998 -0.134033 1441495122 0.875854 -0.344666 0.309998 -0.134033 1441495122 0.860535 -0.338989 0.320618 -0.204285 1441495123 0.860535 -0.338989 0.320618 -0.204285 1441495123 0.860535 -0.338989 0.320618 -0.204285 1441495123 0.860535 -0.338989 0.320618 -0.204285 1441495123 0.860535 -0.338989 0.320618 -0.204285 1441495123 0.860535 -0.338989 0.320618 -0.204285 1441495123 0.860535 -0.338989 0.320618 -0.204285 1441495123 0.842407 -0.334839 0.323486 -0.271179 1441495123 0.842407 -0.334839 0.323486 -0.271179 1441495123 0.842407 -0.334839 0.323486 -0.271179 1441495123 0.842407 -0.334839 0.323486 -0.271179 1441495123 0.842407 -0.334839 0.323486 -0.271179 1441495123 0.842407 -0.334839 0.323486 -0.271179 1441495123 0.821960 -0.333008 0.315125 -0.337891 1441495123 0.821960 -0.333008 0.315125 -0.337891 1441495123 0.821960 -0.333008 0.315125 -0.337891 1441495123 0.821960 -0.333008 0.315125 -0.337891 1441495123 0.821960 -0.333008 0.315125 -0.337891 1441495123 0.821960 -0.333008 0.315125 -0.337891 1441495123 0.802734 -0.329407 0.306702 -0.391174 1441495123 0.802734 -0.329407 0.306702 -0.391174 1441495123 0.802734 -0.329407 0.306702 -0.391174 1441495123 0.802734 -0.329407 0.306702 -0.391174 1441495123 0.802734 -0.329407 0.306702 -0.391174 1441495123 0.802734 -0.329407 0.306702 -0.391174 1441495123 0.785217 -0.318176 0.290405 -0.444763 1441495123 0.785217 -0.318176 0.290405 -0.444763 1441495123 0.785217 -0.318176 0.290405 -0.444763 1441495123 0.785217 -0.318176 0.290405 -0.444763 1441495123 0.785217 -0.318176 0.290405 -0.444763 1441495123 0.785217 -0.318176 0.290405 -0.444763 1441495123 0.773438 -0.305176 0.267151 -0.487061 1441495123 0.773438 -0.305176 0.267151 -0.487061 1441495123 0.773438 -0.305176 0.267151 -0.487061 1441495123 0.773438 -0.305176 0.267151 -0.487061 1441495123 0.773438 -0.305176 0.267151 -0.487061 1441495123 0.773438 -0.305176 0.267151 -0.487061 1441495123 0.773438 -0.305176 0.267151 -0.487061 1441495123 0.763794 -0.296631 0.254883 -0.513489 1441495123 0.763794 -0.296631 0.254883 -0.513489 1441495123 0.763794 -0.296631 0.254883 -0.513489 1441495123 0.763794 -0.296631 0.254883 -0.513489 1441495123 0.763794 -0.296631 0.254883 -0.513489 1441495123 0.763794 -0.296631 0.254883 -0.513489 1441495123 0.749084 -0.303223 0.266052 -0.525452 1441495123 0.749084 -0.303223 0.266052 -0.525452 1441495123 0.749084 -0.303223 0.266052 -0.525452 1441495123 0.749084 -0.303223 0.266052 -0.525452 1441495123 0.749084 -0.303223 0.266052 -0.525452 1441495123 0.749084 -0.303223 0.266052 -0.525452 1441495123 0.751404 -0.293274 0.272156 -0.524719 1441495123 0.751404 -0.293274 0.272156 -0.524719 1441495123 0.751404 -0.293274 0.272156 -0.524719 1441495123 0.751404 -0.293274 0.272156 -0.524719 1441495123 0.751404 -0.293274 0.272156 -0.524719 1441495123 0.751404 -0.293274 0.272156 -0.524719 1441495123 0.751404 -0.293274 0.272156 -0.524719 1441495123 0.761902 -0.284973 0.282776 -0.508179 1441495123 0.761902 -0.284973 0.282776 -0.508179 1441495123 0.761902 -0.284973 0.282776 -0.508179 1441495123 0.761902 -0.284973 0.282776 -0.508179 1441495123 0.761902 -0.284973 0.282776 -0.508179 1441495123 0.761902 -0.284973 0.282776 -0.508179 1441495123 0.773560 -0.288208 0.310181 -0.471497 1441495123 0.773560 -0.288208 0.310181 -0.471497 1441495123 0.773560 -0.288208 0.310181 -0.471497 1441495123 0.773560 -0.288208 0.310181 -0.471497 1441495123 0.773560 -0.288208 0.310181 -0.471497 1441495123 0.773560 -0.288208 0.310181 -0.471497 1441495123 0.773560 -0.288208 0.310181 -0.471497 1441495123 0.784058 -0.296631 0.354309 -0.414429 1441495123 0.784058 -0.296631 0.354309 -0.414429 1441495123 0.784058 -0.296631 0.354309 -0.414429 1441495123 0.784058 -0.296631 0.354309 -0.414429 1441495123 0.784058 -0.296631 0.354309 -0.414429 1441495123 0.784058 -0.296631 0.354309 -0.414429 1441495123 0.798523 -0.309875 0.379211 -0.349915 1441495123 0.798523 -0.309875 0.379211 -0.349915 1441495123 0.798523 -0.309875 0.379211 -0.349915 1441495123 0.798523 -0.309875 0.379211 -0.349915 1441495123 0.798523 -0.309875 0.379211 -0.349915 1441495123 0.798523 -0.309875 0.379211 -0.349915 1441495123 0.798523 -0.309875 0.379211 -0.349915 1441495123 0.822815 -0.304993 0.383545 -0.287781 1441495123 0.822815 -0.304993 0.383545 -0.287781 1441495123 0.822815 -0.304993 0.383545 -0.287781 1441495123 0.822815 -0.304993 0.383545 -0.287781 1441495123 0.822815 -0.304993 0.383545 -0.287781 1441495123 0.848083 -0.293945 0.378906 -0.225281 1441495123 0.848083 -0.293945 0.378906 -0.225281 1441495123 0.848083 -0.293945 0.378906 -0.225281 1441495123 0.848083 -0.293945 0.378906 -0.225281 1441495123 0.848083 -0.293945 0.378906 -0.225281 1441495123 0.848083 -0.293945 0.378906 -0.225281 1441495123 0.848083 -0.293945 0.378906 -0.225281 1441495123 0.871887 -0.293884 0.362061 -0.149414 1441495123 0.871887 -0.293884 0.362061 -0.149414 1441495123 0.871887 -0.293884 0.362061 -0.149414 1441495123 0.871887 -0.293884 0.362061 -0.149414 1441495123 0.871887 -0.293884 0.362061 -0.149414 1441495123 0.871887 -0.293884 0.362061 -0.149414 1441495123 0.894348 -0.288391 0.335693 -0.064758 1441495123 0.894348 -0.288391 0.335693 -0.064758 1441495123 0.894348 -0.288391 0.335693 -0.064758 1441495123 0.894348 -0.288391 0.335693 -0.064758 1441495123 0.894348 -0.288391 0.335693 -0.064758 1441495123 0.894348 -0.288391 0.335693 -0.064758 1441495123 0.911499 -0.267761 0.311829 0.010193 1441495123 0.911499 -0.267761 0.311829 0.010193 1441495123 0.911499 -0.267761 0.311829 0.010193 1441495123 0.911499 -0.267761 0.311829 0.010193 1441495123 0.911499 -0.267761 0.311829 0.010193 1441495123 0.911499 -0.267761 0.311829 0.010193 1441495123 0.911499 -0.267761 0.311829 0.010193 1441495123 0.917969 -0.258789 0.294983 0.057007 1441495124 0.917969 -0.258789 0.294983 0.057007 1441495124 0.917969 -0.258789 0.294983 0.057007 1441495124 0.917969 -0.258789 0.294983 0.057007 1441495124 0.917969 -0.258789 0.294983 0.057007 1441495124 0.917114 -0.269836 0.284424 0.071594 1441495124 0.917114 -0.269836 0.284424 0.071594 1441495124 0.917114 -0.269836 0.284424 0.071594 1441495124 0.917114 -0.269836 0.284424 0.071594 1441495124 0.917114 -0.269836 0.284424 0.071594 1441495124 0.917114 -0.269836 0.284424 0.071594 1441495124 0.917114 -0.269836 0.284424 0.071594 1441495124 0.913025 -0.290466 0.280762 0.055542 1441495124 0.913025 -0.290466 0.280762 0.055542 1441495124 0.913025 -0.290466 0.280762 0.055542 1441495124 0.913025 -0.290466 0.280762 0.055542 1441495124 0.913025 -0.290466 0.280762 0.055542 1441495124 0.913025 -0.290466 0.280762 0.055542 1441495124 0.907410 -0.311096 0.281860 0.015503 1441495124 0.907410 -0.311096 0.281860 0.015503 1441495124 0.907410 -0.311096 0.281860 0.015503 1441495124 0.907410 -0.311096 0.281860 0.015503 1441495124 0.907410 -0.311096 0.281860 0.015503 1441495124 0.907410 -0.311096 0.281860 0.015503 1441495124 0.897522 -0.326111 0.293274 -0.045227 1441495124 0.897522 -0.326111 0.293274 -0.045227 1441495124 0.897522 -0.326111 0.293274 -0.045227 1441495124 0.897522 -0.326111 0.293274 -0.045227 1441495124 0.897522 -0.326111 0.293274 -0.045227 1441495124 0.897522 -0.326111 0.293274 -0.045227 1441495124 0.897522 -0.326111 0.293274 -0.045227 1441495124 0.884827 -0.333740 0.302979 -0.117493 1441495124 0.884827 -0.333740 0.302979 -0.117493 1441495124 0.884827 -0.333740 0.302979 -0.117493 1441495124 0.884827 -0.333740 0.302979 -0.117493 1441495124 0.884827 -0.333740 0.302979 -0.117493 1441495124 0.884827 -0.333740 0.302979 -0.117493 1441495124 0.871948 -0.328186 0.307922 -0.192810 1441495124 0.871948 -0.328186 0.307922 -0.192810 1441495124 0.871948 -0.328186 0.307922 -0.192810 1441495124 0.871948 -0.328186 0.307922 -0.192810 1441495124 0.871948 -0.328186 0.307922 -0.192810 1441495124 0.871948 -0.328186 0.307922 -0.192810 1441495124 0.856873 -0.318726 0.306885 -0.264526 1441495124 0.856873 -0.318726 0.306885 -0.264526 1441495124 0.856873 -0.318726 0.306885 -0.264526 1441495124 0.856873 -0.318726 0.306885 -0.264526 1441495124 0.856873 -0.318726 0.306885 -0.264526 1441495124 0.856873 -0.318726 0.306885 -0.264526 1441495124 0.856873 -0.318726 0.306885 -0.264526 1441495124 0.837097 -0.314575 0.300354 -0.331726 1441495124 0.837097 -0.314575 0.300354 -0.331726 1441495124 0.837097 -0.314575 0.300354 -0.331726 1441495124 0.837097 -0.314575 0.300354 -0.331726 1441495124 0.837097 -0.314575 0.300354 -0.331726 1441495124 0.837097 -0.314575 0.300354 -0.331726 1441495124 0.814331 -0.314087 0.290710 -0.391968 1441495124 0.814331 -0.314087 0.290710 -0.391968 1441495124 0.814331 -0.314087 0.290710 -0.391968 1441495124 0.814331 -0.314087 0.290710 -0.391968 1441495124 0.814331 -0.314087 0.290710 -0.391968 1441495124 0.814331 -0.314087 0.290710 -0.391968 1441495124 0.794189 -0.306519 0.282776 -0.441956 1441495124 0.794189 -0.306519 0.282776 -0.441956 1441495124 0.794189 -0.306519 0.282776 -0.441956 1441495124 0.794189 -0.306519 0.282776 -0.441956 1441495124 0.794189 -0.306519 0.282776 -0.441956 1441495124 0.794189 -0.306519 0.282776 -0.441956 1441495124 0.794189 -0.306519 0.282776 -0.441956 1441495124 0.776123 -0.299011 0.267700 -0.486389 1441495124 0.776123 -0.299011 0.267700 -0.486389 1441495124 0.776123 -0.299011 0.267700 -0.486389 1441495124 0.776123 -0.299011 0.267700 -0.486389 1441495124 0.776123 -0.299011 0.267700 -0.486389 1441495124 0.776123 -0.299011 0.267700 -0.486389 1441495124 0.755859 -0.304016 0.268005 -0.514221 1441495124 0.755859 -0.304016 0.268005 -0.514221 1441495124 0.755859 -0.304016 0.268005 -0.514221 1441495124 0.755859 -0.304016 0.268005 -0.514221 1441495124 0.755859 -0.304016 0.268005 -0.514221 1441495124 0.746582 -0.302429 0.269653 -0.527649 1441495124 0.746582 -0.302429 0.269653 -0.527649 1441495124 0.746582 -0.302429 0.269653 -0.527649 1441495124 0.746582 -0.302429 0.269653 -0.527649 1441495124 0.746582 -0.302429 0.269653 -0.527649 1441495124 0.746582 -0.302429 0.269653 -0.527649 1441495124 0.746582 -0.302429 0.269653 -0.527649 1441495124 0.749084 -0.291382 0.264893 -0.532715 1441495124 0.749084 -0.291382 0.264893 -0.532715 1441495124 0.749084 -0.291382 0.264893 -0.532715 1441495124 0.749084 -0.291382 0.264893 -0.532715 1441495124 0.749084 -0.291382 0.264893 -0.532715 1441495124 0.749084 -0.291382 0.264893 -0.532715 1441495124 0.751770 -0.290405 0.279663 -0.521790 1441495124 0.751770 -0.290405 0.279663 -0.521790 1441495124 0.751770 -0.290405 0.279663 -0.521790 1441495124 0.751770 -0.290405 0.279663 -0.521790 1441495124 0.751770 -0.290405 0.279663 -0.521790 1441495124 0.751770 -0.290405 0.279663 -0.521790 1441495124 0.751770 -0.290405 0.279663 -0.521790 1441495124 0.765137 -0.283997 0.291443 -0.498962 1441495124 0.765137 -0.283997 0.291443 -0.498962 1441495124 0.765137 -0.283997 0.291443 -0.498962 1441495124 0.765137 -0.283997 0.291443 -0.498962 1441495124 0.765137 -0.283997 0.291443 -0.498962 1441495124 0.765137 -0.283997 0.291443 -0.498962 1441495124 0.780701 -0.282654 0.317749 -0.457886 1441495124 0.780701 -0.282654 0.317749 -0.457886 1441495124 0.780701 -0.282654 0.317749 -0.457886 1441495124 0.780701 -0.282654 0.317749 -0.457886 1441495124 0.780701 -0.282654 0.317749 -0.457886 1441495124 0.780701 -0.282654 0.317749 -0.457886 1441495124 0.780701 -0.282654 0.317749 -0.457886 1441495124 0.801514 -0.271973 0.349365 -0.401855 1441495124 0.801514 -0.271973 0.349365 -0.401855 1441495125 0.801514 -0.271973 0.349365 -0.401855 1441495125 0.801514 -0.271973 0.349365 -0.401855 1441495125 0.801514 -0.271973 0.349365 -0.401855 1441495125 0.801514 -0.271973 0.349365 -0.401855 1441495125 0.826355 -0.268738 0.360107 -0.339539 1441495125 0.826355 -0.268738 0.360107 -0.339539 1441495125 0.826355 -0.268738 0.360107 -0.339539 1441495125 0.826355 -0.268738 0.360107 -0.339539 1441495125 0.826355 -0.268738 0.360107 -0.339539 1441495125 0.826355 -0.268738 0.360107 -0.339539 1441495125 0.826355 -0.268738 0.360107 -0.339539 1441495125 0.844482 -0.267090 0.371887 -0.277832 1441495125 0.844482 -0.267090 0.371887 -0.277832 1441495125 0.844482 -0.267090 0.371887 -0.277832 1441495125 0.844482 -0.267090 0.371887 -0.277832 1441495125 0.844482 -0.267090 0.371887 -0.277832 1441495125 0.844482 -0.267090 0.371887 -0.277832 1441495125 0.866333 -0.265381 0.364624 -0.214539 1441495125 0.866333 -0.265381 0.364624 -0.214539 1441495125 0.866333 -0.265381 0.364624 -0.214539 1441495125 0.866333 -0.265381 0.364624 -0.214539 1441495125 0.866333 -0.265381 0.364624 -0.214539 1441495125 0.866333 -0.265381 0.364624 -0.214539 1441495125 0.883728 -0.277100 0.348999 -0.142944 1441495125 0.883728 -0.277100 0.348999 -0.142944 1441495125 0.883728 -0.277100 0.348999 -0.142944 1441495125 0.883728 -0.277100 0.348999 -0.142944 1441495125 0.883728 -0.277100 0.348999 -0.142944 1441495125 0.883728 -0.277100 0.348999 -0.142944 1441495125 0.883728 -0.277100 0.348999 -0.142944 1441495125 0.900452 -0.275024 0.330261 -0.066956 1441495125 0.900452 -0.275024 0.330261 -0.066956 1441495125 0.900452 -0.275024 0.330261 -0.066956 1441495125 0.900452 -0.275024 0.330261 -0.066956 1441495125 0.900452 -0.275024 0.330261 -0.066956 1441495125 0.900452 -0.275024 0.330261 -0.066956 1441495125 0.913086 -0.257568 0.316101 0.001160 1441495125 0.913086 -0.257568 0.316101 0.001160 1441495125 0.913086 -0.257568 0.316101 0.001160 1441495125 0.913086 -0.257568 0.316101 0.001160 1441495125 0.913086 -0.257568 0.316101 0.001160 1441495125 0.917053 -0.247009 0.309509 0.046448 1441495125 0.917053 -0.247009 0.309509 0.046448 1441495125 0.917053 -0.247009 0.309509 0.046448 1441495125 0.917053 -0.247009 0.309509 0.046448 1441495125 0.917053 -0.247009 0.309509 0.046448 1441495125 0.917053 -0.247009 0.309509 0.046448 1441495125 0.917053 -0.247009 0.309509 0.046448 1441495125 0.916199 -0.248291 0.307739 0.064392 1441495125 0.916199 -0.248291 0.307739 0.064392 1441495125 0.916199 -0.248291 0.307739 0.064392 1441495125 0.916199 -0.248291 0.307739 0.064392 1441495125 0.916199 -0.248291 0.307739 0.064392 1441495125 0.916199 -0.248291 0.307739 0.064392 1441495125 0.912231 -0.267395 0.305176 0.055847 1441495125 0.912231 -0.267395 0.305176 0.055847 1441495125 0.912231 -0.267395 0.305176 0.055847 1441495125 0.912231 -0.267395 0.305176 0.055847 1441495125 0.912231 -0.267395 0.305176 0.055847 1441495125 0.912231 -0.267395 0.305176 0.055847 1441495125 0.912231 -0.267395 0.305176 0.055847 1441495125 0.908447 -0.289063 0.301208 0.020935 1441495125 0.908447 -0.289063 0.301208 0.020935 1441495125 0.908447 -0.289063 0.301208 0.020935 1441495125 0.908447 -0.289063 0.301208 0.020935 1441495125 
0.762451 0.123718 0.632080 -0.061523 1441495128 0.762451 0.123718 0.632080 -0.061523 1441495128 0.761169 0.134094 0.629944 -0.075806 1441495128 0.761169 0.134094 0.629944 -0.075806 1441495128 0.761169 0.134094 0.629944 -0.075806 1441495128 0.761169 0.134094 0.629944 -0.075806 1441495128 0.761169 0.134094 0.629944 -0.075806 1441495128 0.761169 0.134094 0.629944 -0.075806 1441495128 0.759521 0.146484 0.627014 -0.091797 1441495128 0.759521 0.146484 0.627014 -0.091797 1441495128 0.759521 0.146484 0.627014 -0.091797 1441495128 0.759521 0.146484 0.627014 -0.091797 1441495128 0.759521 0.146484 0.627014 -0.091797 1441495128 0.759521 0.146484 0.627014 -0.091797 1441495128 0.759521 0.146484 0.627014 -0.091797 1441495128 0.757507 0.159912 0.623718 -0.107422 1441495128 0.757507 0.159912 0.623718 -0.107422 1441495128 0.757507 0.159912 0.623718 -0.107422 1441495128 0.757507 0.159912 0.623718 -0.107422 1441495128 0.757507 0.159912 0.623718 -0.107422 1441495128 0.757507 0.159912 0.623718 -0.107422 1441495128 0.755249 0.174072 0.619995 -0.121765 1441495128 0.755249 0.174072 0.619995 -0.121765 1441495128 0.755249 0.174072 0.619995 -0.121765 1441495128 0.755249 0.174072 0.619995 -0.121765 1441495128 0.755249 0.174072 0.619995 -0.121765 1441495128 0.755249 0.174072 0.619995 -0.121765 1441495128 0.753052 0.186951 0.616272 -0.134338 1441495128 0.753052 0.186951 0.616272 -0.134338 1441495128 0.753052 0.186951 0.616272 -0.134338 1441495128 0.753052 0.186951 0.616272 -0.134338 1441495128 0.753052 0.186951 0.616272 -0.134338 1441495128 0.753052 0.186951 0.616272 -0.134338 1441495128 0.753052 0.186951 0.616272 -0.134338 1441495128 0.750916 0.193909 0.615417 -0.140442 1441495128 0.750916 0.193909 0.615417 -0.140442 1441495128 0.750916 0.193909 0.615417 -0.140442 1441495128 0.750916 0.193909 0.615417 -0.140442 1441495128 0.750916 0.193909 0.615417 -0.140442 1441495128 0.750916 0.193909 0.615417 -0.140442 1441495128 0.747192 0.200562 0.616821 -0.144653 1441495128 0.747192 0.200562 0.616821 -0.144653 1441495128 0.747192 0.200562 0.616821 -0.144653 1441495128 0.747192 0.200562 0.616821 -0.144653 1441495128 0.747192 0.200562 0.616821 -0.144653 1441495128 0.747192 0.200562 0.616821 -0.144653 1441495128 0.747192 0.200562 0.616821 -0.144653 1441495128 0.743958 0.206543 0.618896 -0.144165 1441495128 0.743958 0.206543 0.618896 -0.144165 1441495128 0.743958 0.206543 0.618896 -0.144165 1441495128 0.743958 0.206543 0.618896 -0.144165 1441495128 0.743958 0.206543 0.618896 -0.144165 1441495128 0.743958 0.206543 0.618896 -0.144165 1441495128 0.743958 0.206543 0.618896 -0.144165 1441495128 0.741455 0.210632 0.621033 -0.141785 1441495128 0.741455 0.210632 0.621033 -0.141785 1441495128 0.741455 0.210632 0.621033 -0.141785 1441495128 0.741455 0.210632 0.621033 -0.141785 1441495128 0.741455 0.210632 0.621033 -0.141785 1441495128 0.742432 0.207581 0.622803 -0.133240 1441495128 0.742432 0.207581 0.622803 -0.133240 1441495128 0.742432 0.207581 0.622803 -0.133240 1441495128 0.742432 0.207581 0.622803 -0.133240 1441495128 0.742432 0.207581 0.622803 -0.133240 1441495128 0.742432 0.207581 0.622803 -0.133240 1441495128 0.742432 0.207581 0.622803 -0.133240 1441495128 0.743713 0.196045 0.627197 -0.122253 1441495128 0.743713 0.196045 0.627197 -0.122253 1441495128 0.743713 0.196045 0.627197 -0.122253 1441495128 0.743713 0.196045 0.627197 -0.122253 1441495128 0.743713 0.196045 0.627197 -0.122253 1441495128 0.743713 0.196045 0.627197 -0.122253 1441495128 0.744568 0.191101 0.628174 -0.120239 1441495128 0.744568 0.191101 0.628174 -0.120239 1441495128 0.744568 0.191101 0.628174 -0.120239 1441495128 0.744568 0.191101 0.628174 -0.120239 1441495128 0.744568 0.191101 0.628174 -0.120239 1441495128 0.744568 0.191101 0.628174 -0.120239 1441495128 0.746033 0.175781 0.632874 -0.109375 1441495128 0.746033 0.175781 0.632874 -0.109375 1441495128 0.746033 0.175781 0.632874 -0.109375 1441495128 0.746033 0.175781 0.632874 -0.109375 1441495128 0.746033 0.175781 0.632874 -0.109375 1441495128 0.746033 0.175781 0.632874 -0.109375 1441495128 0.747375 0.157471 0.638062 -0.096985 1441495128 0.747375 0.157471 0.638062 -0.096985 1441495128 0.747375 0.157471 0.638062 -0.096985 1441495128 0.747375 0.157471 0.638062 -0.096985 1441495128 0.747375 0.157471 0.638062 -0.096985 1441495128 0.749268 0.137146 0.642334 -0.084351 1441495128 0.749268 0.137146 0.642334 -0.084351 1441495128 0.749268 0.137146 0.642334 -0.084351 1441495128 0.749268 0.137146 0.642334 -0.084351 1441495128 0.749268 0.137146 0.642334 -0.084351 1441495128 0.749268 0.137146 0.642334 -0.084351 1441495128 0.751282 0.113708 0.646301 -0.069092 1441495128 0.751282 0.113708 0.646301 -0.069092 1441495128 0.751282 0.113708 0.646301 -0.069092 1441495128 0.751282 0.113708 0.646301 -0.069092 1441495128 0.751282 0.113708 0.646301 -0.069092 1441495128 0.751282 0.113708 0.646301 -0.069092 1441495129 0.752747 0.092041 0.649414 -0.055420 1441495129 0.752747 0.092041 0.649414 -0.055420 1441495129 0.752747 0.092041 0.649414 -0.055420 1441495129 0.752747 0.092041 0.649414 -0.055420 1441495129 0.752747 0.092041 0.649414 -0.055420 1441495129 0.752747 0.092041 0.649414 -0.055420 1441495129 0.753845 0.075073 0.651184 -0.044373 1441495129 0.753845 0.075073 0.651184 -0.044373 1441495129 0.753845 0.075073 0.651184 -0.044373 1441495129 0.753845 0.075073 0.651184 -0.044373 1441495129 0.753845 0.075073 0.651184 -0.044373 1441495129 0.754211 0.059570 0.652954 -0.034546 1441495129 0.754211 0.059570 0.652954 -0.034546 1441495129 0.754211 0.059570 0.652954 -0.034546 1441495129 0.754211 0.059570 0.652954 -0.034546 1441495129 0.754211 0.059570 0.652954 -0.034546 1441495129 0.754211 0.059570 0.652954 -0.034546 1441495129 0.754211 0.059570 0.652954 -0.034546 1441495129 0.753662 0.044067 0.655151 -0.025940 1441495129 0.753662 0.044067 0.655151 -0.025940 1441495129 0.753662 0.044067 0.655151 -0.025940 1441495129 0.753662 0.044067 0.655151 -0.025940 1441495129 0.753662 0.044067 0.655151 -0.025940 1441495129 0.753662 0.044067 0.655151 -0.025940 1441495129 0.752502 0.028748 0.657715 -0.016541 1441495129 0.752502 0.028748 0.657715 -0.016541 1441495129 0.752502 0.028748 0.657715 -0.016541 1441495129 0.752502 0.028748 0.657715 -0.016541 1441495129 0.752502 0.028748 0.657715 -0.016541 1441495129 0.752502 0.028748 0.657715 -0.016541 1441495129 0.752869 0.020020 0.657715 -0.009705 1441495129 0.752869 0.020020 0.657715 -0.009705 1441495129 0.752869 0.020020 0.657715 -0.009705 1441495129 0.752869 0.020020 0.657715 -0.009705 1441495129 0.752869 0.020020 0.657715 -0.009705 1441495129 0.752869 0.020020 0.657715 -0.009705 1441495129 0.753174 0.016052 0.657532 -0.005249 1441495129 0.753174 0.016052 0.657532 -0.005249 1441495129 0.753174 0.016052 0.657532 -0.005249 1441495129 0.753174 0.016052 0.657532 -0.005249 1441495129 0.753174 0.016052 0.657532 -0.005249 1441495129 0.753174 0.016052 0.657532 -0.005249 1441495129 0.753174 0.016052 0.657532 -0.005249 1441495129 0.754272 0.022156 0.656006 -0.009949 1441495129 0.754272 0.022156 0.656006 -0.009949 1441495129 0.754272 0.022156 0.656006 -0.009949 1441495129 0.754272 0.022156 0.656006 -0.009949 1441495129 0.754272 0.022156 0.656006 -0.009949 1441495129 0.754272 0.022156 0.656006 -0.009949 1441495129 0.755249 0.031799 0.654358 -0.018555 1441495129 0.755249 0.031799 0.654358 -0.018555 1441495129 0.755249 0.031799 0.654358 -0.018555 1441495129 0.755249 0.031799 0.654358 -0.018555 1441495129 0.755249 0.031799 0.654358 -0.018555 1441495129 0.755249 0.031799 0.654358 -0.018555 1441495129 0.756104 0.045105 0.652161 -0.029541 1441495129 0.756104 0.045105 0.652161 -0.029541 1441495129 0.756104 0.045105 0.652161 -0.029541 1441495129 0.756104 0.045105 0.652161 -0.029541 1441495129 0.756104 0.045105 0.652161 -0.029541 1441495129 0.756104 0.045105 0.652161 -0.029541 1441495129 0.756897 0.064026 0.648804 -0.044434 1441495129 0.756897 0.064026 0.648804 -0.044434 1441495129 0.756897 0.064026 0.648804 -0.044434 1441495129 0.756897 0.064026 0.648804 -0.044434 1441495129 0.756897 0.064026 0.648804 -0.044434 1441495129 0.756897 0.064026 0.648804 -0.044434 1441495129 0.757568 0.085327 0.644226 -0.060974 1441495129 0.757568 0.085327 0.644226 -0.060974 1441495129 0.757568 0.085327 0.644226 -0.060974 1441495129 0.757568 0.085327 0.644226 -0.060974 1441495129 0.757568 0.085327 0.644226 -0.060974 1441495129 0.757568 0.085327 0.644226 -0.060974 1441495129 0.757935 0.108032 0.638123 -0.081482 1441495129 0.757935 0.108032 0.638123 -0.081482 1441495129 0.757935 0.108032 0.638123 -0.081482 1441495129 0.757935 0.108032 0.638123 -0.081482 1441495129 0.757935 0.108032 0.638123 -0.081482 1441495129 0.757874 0.126465 0.632385 -0.097900 1441495129 0.757874 0.126465 0.632385 -0.097900 1441495129 0.757874 0.126465 0.632385 -0.097900 1441495129 0.757874 0.126465 0.632385 -0.097900 1441495129 0.757874 0.126465 0.632385 -0.097900 1441495129 0.757874 0.126465 0.632385 -0.097900 1441495129 0.757874 0.126465 0.632385 -0.097900 1441495129 0.756653 0.138977 0.629761 -0.107239 1441495129 0.756653 0.138977 0.629761 -0.107239 1441495129 0.756653 0.138977 0.629761 -0.107239 1441495129 0.756653 0.138977 0.629761 -0.107239 1441495129 0.756653 0.138977 0.629761 -0.107239 1441495129 0.756653 0.138977 0.629761 -0.107239 1441495129 0.755310 0.151794 0.627319 -0.113281 1441495129 0.755310 0.151794 0.627319 -0.113281 1441495129 0.755310 0.151794 0.627319 -0.113281 1441495129 0.755310 0.151794 0.627319 -0.113281 1441495129 0.755310 0.151794 0.627319 -0.113281 1441495129 0.755310 0.151794 0.627319 -0.113281 1441495129 0.755310 0.151794 0.627319 -0.113281 1441495129 0.753967 0.160217 0.626648 -0.114685 1441495129 0.753967 0.160217 0.626648 -0.114685 1441495129 0.753967 0.160217 0.626648 -0.114685 1441495129 0.753967 0.160217 0.626648 -0.114685 1441495129 0.753967 0.160217 0.626648 -0.114685 1441495129 0.753967 0.160217 0.626648 -0.114685 1441495129 0.753540 0.164856 0.625671 -0.115784 1441495129 0.753540 0.164856 0.625671 -0.115784 1441495129 0.753540 0.164856 0.625671 -0.115784 1441495129 0.753540 0.164856 0.625671 -0.115784 1441495129 0.753540 0.164856 0.625671 -0.115784 1441495129 0.753540 0.164856 0.625671 -0.115784 1441495129 0.754517 0.161865 0.625488 -0.114807 1441495129 0.754517 0.161865 0.625488 -0.114807 1441495130 0.754517 0.161865 0.625488 -0.114807 1441495130 0.754517 0.161865 0.625488 -0.114807 1441495130 0.754517 0.161865 0.625488 -0.114807 1441495130 0.754517 0.161865 0.625488 -0.114807 1441495130 0.754517 0.161865 0.625488 -0.114807 1441495130 0.754944 0.155823 0.626953 -0.112183 1441495130 0.754944 0.155823 0.626953 -0.112183 1441495130 0.754944 0.155823 0.626953 -0.112183 1441495130 0.754944 0.155823 0.626953 -0.112183 1441495130 0.754944 0.155823 0.626953 -0.112183 1441495130 0.754944 0.155823 0.626953 -0.112183 1441495130 0.754761 0.141541 0.632507 -0.100708 1441495130 0.754761 0.141541 0.632507 -0.100708 1441495130 0.754761 0.141541 0.632507 -0.100708 1441495130 0.754761 0.141541 0.632507 -0.100708 1441495130 0.754761 0.141541 0.632507 -0.100708 1441495130 0.754761 0.141541 0.632507 -0.100708 1441495130 0.754761 0.141541 0.632507 -0.100708 1441495130 0.754150 0.126648 0.638245 -0.087769 1441495130 0.754150 0.126648 0.638245 -0.087769 1441495130 0.754150 0.126648 0.638245 -0.087769 1441495130 0.754150 0.126648 0.638245 -0.087769 1441495130 0.754150 0.126648 0.638245 -0.087769 1441495130 0.754150 0.126648 0.638245 -0.087769 1441495130 0.753967 0.110901 0.643311 -0.072388 1441495130 0.753967 0.110901 0.643311 -0.072388 1441495130 0.753967 0.110901 0.643311 -0.072388 1441495130 0.753967 0.110901 0.643311 -0.072388 1441495130 0.753967 0.110901 0.643311 -0.072388 1441495130 0.753967 0.110901 0.643311 -0.072388 1441495130 0.753601 0.090088 0.648804 -0.053833 1441495130 0.753601 0.090088 0.648804 -0.053833 1441495130 0.753601 0.090088 0.648804 -0.053833 1441495130 0.753601 0.090088 0.648804 -0.053833 1441495130 0.753601 0.090088 0.648804 -0.053833 1441495130 0.753601 0.090088 0.648804 -0.053833 1441495130 0.753601 0.090088 0.648804 -0.053833 1441495130 0.753418 0.073059 0.652100 -0.041260 1441495130 0.753418 0.073059 0.652100 -0.041260 1441495130 0.753418 0.073059 0.652100 -0.041260 1441495130 0.753418 0.073059 0.652100 -0.041260 1441495130 0.753418 0.073059 0.652100 -0.041260 1441495130 0.753418 0.073059 0.652100 -0.041260 1441495130 0.753479 0.061279 0.653687 -0.034058 1441495130 0.753479 0.061279 0.653687 -0.034058 1441495130 0.753479 0.061279 0.653687 -0.034058 1441495130 0.753479 0.061279 0.653687 -0.034058 1441495130 0.753479 0.061279 0.653687 -0.034058 1441495130 0.753479 0.061279 0.653687 -0.034058 1441495130 0.753479 0.061279 0.653687 -0.034058 1441495130 0.753235 0.048279 0.655334 -0.027100 1441495130 0.753235 0.048279 0.655334 -0.027100 1441495130 0.753235 0.048279 0.655334 -0.027100 1441495130 0.753235 0.048279 0.655334 -0.027100 1441495130 0.753235 0.048279 0.655334 -0.027100 1441495130 0.753235 0.048279 0.655334 -0.027100 1441495130 0.753235 0.048279 0.655334 -0.027100 1441495130 0.752686 0.035645 0.657104 -0.019531 1441495130 0.752686 0.035645 0.657104 -0.019531 1441495130 0.752686 0.035645 0.657104 -0.019531 1441495130 0.752686 0.035645 0.657104 -0.019531 1441495130 0.752686 0.035645 0.657104 -0.019531 1441495130 0.752686 0.035645 0.657104 -0.019531 1441495130 0.752014 0.025757 0.658447 -0.011902 1441495130 0.752014 0.025757 0.658447 -0.011902 1441495130 0.752014 0.025757 0.658447 -0.011902 1441495130 0.752014 0.025757 0.658447 -0.011902 1441495130 0.752014 0.025757 0.658447 -0.011902 1441495130 0.752014 0.025757 0.658447 -0.011902 1441495130 0.752686 0.021851 0.657837 -0.010315 1441495130 0.752686 0.021851 0.657837 -0.010315 1441495130 0.752686 0.021851 0.657837 -0.010315 1441495130 0.752686 0.021851 0.657837 -0.010315 1441495130 0.752686 0.021851 0.657837 -0.010315 1441495130 0.752686 0.021851 0.657837 -0.010315 1441495130 0.752686 0.021851 0.657837 -0.010315 1441495130 0.753723 0.024841 0.656433 -0.016541 1441495130 0.753723 0.024841 0.656433 -0.016541 1441495130 0.753723 0.024841 0.656433 -0.016541 1441495130 0.753723 0.024841 0.656433 -0.016541 1441495130 0.753723 0.024841 0.656433 -0.016541 1441495130 0.753723 0.024841 0.656433 -0.016541 1441495130 0.753723 0.024841 0.656433 -0.016541 1441495130 0.754761 0.032959 0.654541 -0.027100 1441495130 0.754761 0.032959 0.654541 -0.027100 1441495130 0.754761 0.032959 0.654541 -0.027100 1441495130 0.754761 0.032959 0.654541 -0.027100 1441495130 0.754761 0.032959 0.654541 -0.027100 1441495130 0.754761 0.032959 0.654541 -0.027100 1441495130 0.755493 0.043701 0.652466 -0.037964 1441495130 0.755493 0.043701 0.652466 -0.037964 1441495130 0.755493 0.043701 0.652466 -0.037964 1441495130 0.755493 0.043701 0.652466 -0.037964 1441495130 0.755493 0.043701 0.652466 -0.037964 1441495130 0.755493 0.043701 0.652466 -0.037964 1441495130 0.756226 0.053589 0.650635 -0.043274 1441495130 0.756226 0.053589 0.650635 -0.043274 1441495130 0.756226 0.053589 0.650635 -0.043274 1441495130 0.756226 0.053589 0.650635 -0.043274 1441495130 0.756226 0.053589 0.650635 -0.043274 1441495130 0.756226 0.053589 0.650635 -0.043274 1441495130 0.756042 0.068237 0.648865 -0.050598 1441495130 0.756042 0.068237 0.648865 -0.050598 1441495130 0.756042 0.068237 0.648865 -0.050598 1441495130 0.756042 0.068237 0.648865 -0.050598 1441495130 0.756042 0.068237 0.648865 -0.050598 1441495130 0.756042 0.068237 0.648865 -0.050598 1441495130 0.756470 0.088257 0.644897 -0.063110 1441495130 0.756470 0.088257 0.644897 -0.063110 1441495130 0.756470 0.088257 0.644897 -0.063110 1441495130 0.756470 0.088257 0.644897 -0.063110 1441495130 0.756470 0.088257 0.644897 -0.063110 1441495130 0.756470 0.088257 0.644897 -0.063110 1441495130 0.755554 0.102051 0.642822 -0.073364 1441495130 0.755554 0.102051 0.642822 -0.073364 1441495131 0.755554 0.102051 0.642822 -0.073364 1441495131 0.755554 0.102051 0.642822 -0.073364 1441495131 0.755554 0.102051 0.642822 -0.073364 1441495131 0.755554 0.102051 0.642822 -0.073364 1441495131 0.755188 0.119202 0.638611 -0.087158 1441495131 0.755188 0.119202 0.638611 -0.087158 1441495131 0.755188 0.119202 0.638611 -0.087158 1441495131 0.755188 0.119202 0.638611 -0.087158 1441495131 0.755188 0.119202 0.638611 -0.087158 1441495131 0.755188 0.119202 0.638611 -0.087158 1441495131 0.755188 0.119202 0.638611 -0.087158 1441495131 0.754150 0.132935 0.635681 -0.097107 1441495131 0.754150 0.132935 0.635681 -0.097107 1441495131 0.754150 0.132935 0.635681 -0.097107 1441495131 0.754150 0.132935 0.635681 -0.097107 1441495131 0.754150 0.132935 0.635681 -0.097107 1441495131 0.754150 0.132935 0.635681 -0.097107 1441495131 0.753052 0.148376 0.631897 -0.107422 1441495131 0.753052 0.148376 0.631897 -0.107422 1441495131 0.753052 0.148376 0.631897 -0.107422 1441495131 0.753052 0.148376 0.631897 -0.107422 1441495131 0.753052 0.148376 0.631897 -0.107422 1441495131 0.753052 0.148376 0.631897 -0.107422 1441495131 0.752380 0.156616 0.630066 -0.110840 1441495131 0.752380 0.156616 0.630066 -0.110840 1441495131 0.752380 0.156616 0.630066 -0.110840 1441495131 0.752380 0.156616 0.630066 -0.110840 1441495131 0.752380 0.156616 0.630066 -0.110840 1441495131 0.752380 0.156616 0.630066 -0.110840 1441495131 0.752625 0.162354 0.628113 -0.112061 1441495131 0.752625 0.162354 0.628113 -0.112061 1441495131 0.752625 0.162354 0.628113 -0.112061 1441495131 0.752625 0.162354 0.628113 -0.112061 1441495131 0.752625 0.162354 0.628113 -0.112061 1441495131 0.752625 0.162354 0.628113 -0.112061 1441495131 0.752625 0.162354 0.628113 -0.112061 1441495131 0.752686 0.166504 0.626526 -0.114441 1441495131 0.752686 0.166504 0.626526 -0.114441 1441495131 0.752686 0.166504 0.626526 -0.114441 1441495131 0.752686 0.166504 0.626526 -0.114441 1441495131 0.752686 0.166504 0.626526 -0.114441 1441495131 0.753174 0.165771 0.626160 -0.114319 1441495131 0.753174 0.165771 0.626160 -0.114319 1441495131 0.753174 0.165771 0.626160 -0.114319 1441495131 0.753174 0.165771 0.626160 -0.114319 1441495131 0.753174 0.165771 0.626160 -0.114319 1441495131 0.753174 0.165771 0.626160 -0.114319 1441495131 0.753540 0.162537 0.626404 -0.115051 1441495131 0.753540 0.162537 0.626404 -0.115051 1441495131 0.753540 0.162537 0.626404 -0.115051 1441495131 0.753540 0.162537 0.626404 -0.115051 1441495131 0.753540 0.162537 0.626404 -0.115051 1441495131 0.753540 0.162537 0.626404 -0.115051 1441495131 0.753540 0.162537 0.626404 -0.115051 1441495131 0.753906 0.159241 0.627014 -0.114075 1441495131 0.753906 0.159241 0.627014 -0.114075 1441495131 0.753906 0.159241 0.627014 -0.114075 1441495131 0.753906 0.159241 0.627014 -0.114075 1441495131 0.753906 0.159241 0.627014 -0.114075 1441495131 0.753906 0.159241 0.627014 -0.114075 1441495131 0.753906 0.159241 0.627014 -0.114075 1441495131 0.755005 0.146973 0.630371 -0.104248 1441495131 0.755005 0.146973 0.630371 -0.104248 1441495131 0.755005 0.146973 0.630371 -0.104248 1441495131 0.755005 0.146973 0.630371 -0.104248 1441495131 0.755005 0.146973 0.630371 -0.104248 1441495131 0.755005 0.146973 0.630371 -0.104248 1441495131 0.755920 0.133484 0.634155 -0.092651 1441495131 0.755920 0.133484 0.634155 -0.092651 1441495131 0.755920 0.133484 0.634155 -0.092651 1441495131 0.755920 0.133484 0.634155 -0.092651 1441495131 0.755920 0.133484 0.634155 -0.092651 1441495131 0.755920 0.133484 0.634155 -0.092651 1441495131 0.755920 0.133484 0.634155 -0.092651 1441495131 0.756592 0.120728 0.637634 -0.079895 1441495131 0.756592 0.120728 0.637634 -0.079895 1441495131 0.756592 0.120728 0.637634 -0.079895 1441495131 0.756592 0.120728 0.637634 -0.079895 1441495131 0.756592 0.120728 0.637634 -0.079895 1441495131 0.756653 0.105774 0.641724 -0.066406 1441495131 0.756653 0.105774 0.641724 -0.066406 1441495131 0.756653 0.105774 0.641724 -0.066406 1441495131 0.756653 0.105774 0.641724 -0.066406 1441495131 0.756653 0.105774 0.641724 -0.066406 1441495131 0.756653 0.105774 0.641724 -0.066406 1441495131 0.756653 0.105774 0.641724 -0.066406 1441495131 0.756226 0.092651 0.645081 -0.057495 1441495131 0.756226 0.092651 0.645081 -0.057495 1441495131 0.756226 0.092651 0.645081 -0.057495 1441495131 0.756226 0.092651 0.645081 -0.057495 1441495131 0.756226 0.092651 0.645081 -0.057495 1441495131 0.756226 0.092651 0.645081 -0.057495 1441495131 0.756042 0.081787 0.647217 -0.052307 1441495131 0.756042 0.081787 0.647217 -0.052307 1441495131 0.756042 0.081787 0.647217 -0.052307 1441495131 0.756042 0.081787 0.647217 -0.052307 1441495131 0.756042 0.081787 0.647217 -0.052307 1441495131 0.756042 0.081787 0.647217 -0.052307 1441495131 0.755981 0.071716 0.648682 -0.049194 1441495131 0.755981 0.071716 0.648682 -0.049194 1441495131 0.755981 0.071716 0.648682 -0.049194 1441495131 0.755981 0.071716 0.648682 -0.049194 1441495131 0.755981 0.071716 0.648682 -0.049194 1441495131 0.755981 0.071716 0.648682 -0.049194 1441495131 0.755981 0.062683 0.650146 -0.042908 1441495131 0.755981 0.062683 0.650146 -0.042908 1441495131 0.755981 0.062683 0.650146 -0.042908 1441495131 0.755981 0.062683 0.650146 -0.042908 1441495131 0.755981 0.062683 0.650146 -0.042908 1441495131 0.755981 0.062683 0.650146 -0.042908 1441495131 0.755676 0.055969 0.651489 -0.036987 1441495131 0.755676 0.055969 0.651489 -0.036987 1441495131 0.755676 0.055969 0.651489 -0.036987 1441495132 0.755676 0.055969 0.651489 -0.036987 1441495132 0.755676 0.055969 0.651489 -0.036987 1441495132 0.755676 0.055969 0.651489 -0.036987 1441495132 0.755676 0.055969 0.651489 -0.036987 1441495132 0.756042 0.053467 0.651306 -0.035034 1441495132 0.756042 0.053467 0.651306 -0.035034 1441495132 0.756042 0.053467 0.651306 -0.035034 1441495132 0.756042 0.053467 0.651306 -0.035034 1441495132 0.756042 0.053467 0.651306 -0.035034 1441495132 0.756042 0.053467 0.651306 -0.035034 1441495132 0.756775 0.056580 0.649841 -0.041199 1441495132 0.756775 0.056580 0.649841 -0.041199 1441495132 0.756775 0.056580 0.649841 -0.041199 1441495132 0.756775 0.056580 0.649841 -0.041199 1441495132 0.756775 0.056580 0.649841 -0.041199 1441495132 0.756775 0.056580 0.649841 -0.041199 1441495132 0.756775 0.056580 0.649841 -0.041199 1441495132 0.757507 0.065125 0.647339 -0.052795 1441495132 0.757507 0.065125 0.647339 -0.052795 1441495132 0.757507 0.065125 0.647339 -0.052795 1441495132 0.757507 0.065125 0.647339 -0.052795 1441495132 0.757507 0.065125 0.647339 -0.052795 1441495132 0.757507 0.065125 0.647339 -0.052795 1441495132 0.757507 0.065125 0.647339 -0.052795 1441495132 0.757690 0.075073 0.645142 -0.062927 1441495132 0.757690 0.075073 0.645142 -0.062927 1441495132 0.757690 0.075073 0.645142 -0.062927 1441495132 0.757690 0.075073 0.645142 -0.062927 1441495132 0.757690 0.075073 0.645142 -0.062927 1441495132 0.757690 0.075073 0.645142 -0.062927 1441495132 0.757813 0.090149 0.641968 -0.073547 1441495132 0.757813 0.090149 0.641968 -0.073547 1441495132 0.757813 0.090149 0.641968 -0.073547 1441495132 0.757813 0.090149 0.641968 -0.073547 1441495132 0.757813 0.090149 0.641968 -0.073547 1441495132 0.757813 0.090149 0.641968 -0.073547 1441495132 0.757568 0.102417 0.639709 -0.078918 1441495132 0.757568 0.102417 0.639709 -0.078918 1441495132 0.757568 0.102417 0.639709 -0.078918 1441495132 0.757568 0.102417 0.639709 -0.078918 1441495132 0.757568 0.102417 0.639709 -0.078918 1441495132 0.757568 0.102417 0.639709 -0.078918 1441495132 0.757568 0.116333 0.636108 -0.088501 1441495132 0.757568 0.116333 0.636108 -0.088501 1441495132 0.757568 0.116333 0.636108 -0.088501 1441495132 0.757568 0.116333 0.636108 -0.088501 1441495132 0.757568 0.116333 0.636108 -0.088501 1441495132 0.757568 0.116333 0.636108 -0.088501 1441495132 0.757080 0.129517 0.632996 -0.096497 1441495132 0.757080 0.129517 0.632996 -0.096497 1441495132 0.757080 0.129517 0.632996 -0.096497 1441495132 0.757080 0.129517 0.632996 -0.096497 1441495132 0.757080 0.129517 0.632996 -0.096497 1441495132 0.757080 0.129517 0.632996 -0.096497 1441495132 0.756042 0.143127 0.630310 -0.102905 1441495132 0.756042 0.143127 0.630310 -0.102905 1441495132 0.756042 0.143127 0.630310 -0.102905 1441495132 0.756042 0.143127 0.630310 -0.102905 1441495132 0.756042 0.143127 0.630310 -0.102905 1441495132 0.756042 0.143127 0.630310 -0.102905 1441495132 0.754517 0.158081 0.627197 -0.110840 1441495132 0.754517 0.158081 0.627197 -0.110840 1441495132 0.754517 0.158081 0.627197 -0.110840 1441495132 0.754517 0.158081 0.627197 -0.110840 1441495132 0.754517 0.158081 0.627197 -0.110840 1441495132 0.754517 0.158081 0.627197 -0.110840 1441495132 0.754517 0.158081 0.627197 -0.110840 1441495132 0.752808 0.173035 0.623291 -0.121338 1441495132 0.752808 0.173035 0.623291 -0.121338 1441495132 0.752808 0.173035 0.623291 -0.121338 1441495132 0.752808 0.173035 0.623291 -0.121338 1441495132 0.752808 0.173035 0.623291 -0.121338 1441495132 0.752808 0.173035 0.623291 -0.121338 1441495132 0.750854 0.185486 0.619934 -0.132019 1441495132 0.750854 0.185486 0.619934 -0.132019 1441495132 0.750854 0.185486 0.619934 -0.132019 1441495132 0.750854 0.185486 0.619934 -0.132019 1441495132 0.750854 0.185486 0.619934 -0.132019 1441495132 0.750854 0.185486 0.619934 -0.132019 1441495132 0.748718 0.187622 0.621704 -0.132568 1441495132 0.748718 0.187622 0.621704 -0.132568 1441495132 0.748718 0.187622 0.621704 -0.132568 1441495132 0.748718 0.187622 0.621704 -0.132568 1441495132 0.748718 0.187622 0.621704 -0.132568 1441495132 0.748718 0.187622 0.621704 -0.132568 1441495132 0.748718 0.187622 0.621704 -0.132568 1441495132 0.746155 0.190552 0.624146 -0.131470 1441495132 0.746155 0.190552 0.624146 -0.131470 1441495132 0.746155 0.190552 0.624146 -0.131470 1441495132 0.746155 0.190552 0.624146 -0.131470 1441495132 0.746155 0.190552 0.624146 -0.131470 1441495132 0.746155 0.190552 0.624146 -0.131470 1441495132 0.745178 0.188477 0.626953 -0.126404 1441495132 0.745178 0.188477 0.626953 -0.126404 1441495132 0.745178 0.188477 0.626953 -0.126404 1441495132 0.745178 0.188477 0.626953 -0.126404 1441495132 0.745178 0.188477 0.626953 -0.126404 1441495132 0.745178 0.188477 0.626953 -0.126404 1441495132 0.746094 0.179138 0.630249 -0.117859 1441495132 0.746094 0.179138 0.630249 -0.117859 1441495132 0.746094 0.179138 0.630249 -0.117859 1441495132 0.746094 0.179138 0.630249 -0.117859 1441495132 0.746094 0.179138 0.630249 -0.117859 1441495132 0.746094 0.179138 0.630249 -0.117859 1441495132 0.746094 0.179138 0.630249 -0.117859 1441495132 0.747070 0.168701 0.633118 -0.111755 1441495132 0.747070 0.168701 0.633118 -0.111755 1441495132 0.747070 0.168701 0.633118 -0.111755 1441495132 0.747070 0.168701 0.633118 -0.111755 1441495132 0.747070 0.168701 0.633118 -0.111755 1441495132 0.747070 0.168701 0.633118 -0.111755 1441495132 0.748108 0.158752 0.635193 -0.107178 1441495132 0.748108 0.158752 0.635193 -0.107178 1441495132 0.748108 0.158752 0.635193 -0.107178 1441495132 0.748108 0.158752 0.635193 -0.107178 1441495133 0.748108 0.158752 0.635193 -0.107178 1441495133 0.748108 0.158752 0.635193 -0.107178 1441495133 0.748108 0.158752 0.635193 -0.107178 1441495133 0.748779 0.149170 0.637390 -0.103516 1441495133 0.748779 0.149170 0.637390 -0.103516 1441495133 0.748779 0.149170 0.637390 -0.103516 1441495133 0.748779 0.149170 0.637390 -0.103516 1441495133 0.748779 0.149170 0.637390 -0.103516 1441495133 0.748779 0.149170 0.637390 -0.103516 1441495133 0.750732 0.137817 0.638489 -0.098145 1441495133 0.750732 0.137817 0.638489 -0.098145 1441495133 0.750732 0.137817 0.638489 -0.098145 1441495133 0.750732 0.137817 0.638489 -0.098145 1441495133 0.751831 0.121094 0.642334 -0.085999 1441495133 0.751831 0.121094 0.642334 -0.085999 1441495133 0.751831 0.121094 0.642334 -0.085999 1441495133 0.751831 0.121094 0.642334 -0.085999 1441495133 0.751831 0.121094 0.642334 -0.085999 1441495133 0.751831 0.121094 0.642334 -0.085999 1441495133 0.752563 0.107361 0.645203 -0.076050 1441495133 0.752563 0.107361 0.645203 -0.076050 1441495133 0.752563 0.107361 0.645203 -0.076050 1441495133 0.752563 0.107361 0.645203 -0.076050 1441495133 0.752563 0.107361 0.645203 -0.076050 1441495133 0.752563 0.107361 0.645203 -0.076050 1441495133 0.752319 0.090820 0.649048 -0.066345 1441495133 0.752319 0.090820 0.649048 -0.066345 1441495133 0.752319 0.090820 0.649048 -0.066345 1441495133 0.752319 0.090820 0.649048 -0.066345 1441495133 0.752319 0.090820 0.649048 -0.066345 1441495133 0.752319 0.090820 0.649048 -0.066345 1441495133 0.752136 0.075989 0.651733 -0.060242 1441495133 0.752136 0.075989 0.651733 -0.060242 1441495133 0.752136 0.075989 0.651733 -0.060242 1441495133 0.752136 0.075989 0.651733 -0.060242 1441495133 0.752136 0.075989 0.651733 -0.060242 1441495133 0.752136 0.075989 0.651733 -0.060242 1441495133 0.752136 0.075989 0.651733 -0.060242 1441495133 0.751953 0.062439 0.653992 -0.053345 1441495133 0.751953 0.062439 0.653992 -0.053345 1441495133 0.751953 0.062439 0.653992 -0.053345 1441495133 0.751953 0.062439 0.653992 -0.053345 1441495133 0.751953 0.062439 0.653992 -0.053345 1441495133 0.751953 0.062439 0.653992 -0.053345 1441495133 0.751648 0.051208 0.656006 -0.044067 1441495133 0.751648 0.051208 0.656006 -0.044067 1441495133 0.751648 0.051208 0.656006 -0.044067 1441495133 0.751648 0.051208 0.656006 -0.044067 1441495133 0.751648 0.051208 0.656006 -0.044067 1441495133 0.751587 0.047363 0.656677 -0.039429 1441495133 0.751587 0.047363 0.656677 -0.039429 1441495133 0.751587 0.047363 0.656677 -0.039429 1441495133 0.751587 0.047363 0.656677 -0.039429 1441495133 0.751587 0.047363 0.656677 -0.039429 1441495133 0.751587 0.047363 0.656677 -0.039429 1441495133 0.751892 0.049500 0.656128 -0.040039 1441495133 0.751892 0.049500 0.656128 -0.040039 1441495133 0.751892 0.049500 0.656128 -0.040039 1441495133 0.751892 0.049500 0.656128 -0.040039 1441495133 0.751892 0.049500 0.656128 -0.040039 1441495133 0.751892 0.049500 0.656128 -0.040039 1441495133 0.751892 0.049500 0.656128 -0.040039 1441495133 0.752258 0.055298 0.654907 -0.045227 1441495133 0.752258 0.055298 0.654907 -0.045227 1441495133 0.752258 0.055298 0.654907 -0.045227 1441495133 0.752258 0.055298 0.654907 -0.045227 1441495133 0.752258 0.055298 0.654907 -0.045227 1441495133 0.752258 0.055298 0.654907 -0.045227 1441495133 0.753174 0.065186 0.652588 -0.050232 1441495133 0.753174 0.065186 0.652588 -0.050232 1441495133 0.753174 0.065186 0.652588 -0.050232 1441495133 0.753174 0.065186 0.652588 -0.050232 1441495133 0.753174 0.065186 0.652588 -0.050232 1441495133 0.753174 0.065186 0.652588 -0.050232 1441495133 0.753784 0.079590 0.649658 -0.057312 1441495133 0.753784 0.079590 0.649658 -0.057312 1441495133 0.753784 0.079590 0.649658 -0.057312 1441495133 0.753784 0.079590 0.649658 -0.057312 1441495133 0.753784 0.079590 0.649658 -0.057312 1441495133 0.753784 0.079590 0.649658 -0.057312 1441495133 0.754517 0.098206 0.645447 -0.066223 1441495133 0.754517 0.098206 0.645447 -0.066223 1441495133 0.754517 0.098206 0.645447 -0.066223 1441495133 0.754517 0.098206 0.645447 -0.066223 1441495133 0.754517 0.098206 0.645447 -0.066223 1441495133 0.754517 0.098206 0.645447 -0.066223 1441495133 0.754517 0.098206 0.645447 -0.066223 1441495133 0.754578 0.114563 0.641357 -0.078125 1441495133 0.754578 0.114563 0.641357 -0.078125 1441495133 0.754578 0.114563 0.641357 -0.078125 1441495133 0.754578 0.114563 0.641357 -0.078125 1441495133 0.754578 0.114563 0.641357 -0.078125 1441495133 0.754578 0.114563 0.641357 -0.078125 1441495133 0.754578 0.114563 0.641357 -0.078125 1441495133 0.754028 0.130737 0.637207 -0.090698 1441495133 0.754028 0.130737 0.637207 -0.090698 1441495133 0.754028 0.130737 0.637207 -0.090698 1441495133 0.754028 0.130737 0.637207 -0.090698 1441495133 0.754028 0.130737 0.637207 -0.090698 1441495133 0.754028 0.130737 0.637207 -0.090698 1441495133 0.753113 0.146423 0.632935 -0.103699 1441495133 0.753113 0.146423 0.632935 -0.103699 1441495133 0.753113 0.146423 0.632935 -0.103699 1441495133 0.753113 0.146423 0.632935 -0.103699 1441495133 0.753113 0.146423 0.632935 -0.103699 1441495133 0.753113 0.146423 0.632935 -0.103699 1441495133 0.752380 0.154907 0.631165 -0.107178 1441495133 0.752380 0.154907 0.631165 -0.107178 1441495133 0.752380 0.154907 0.631165 -0.107178 1441495133 0.752380 0.154907 0.631165 -0.107178 1441495133 0.752380 0.154907 0.631165 -0.107178 1441495134 0.752380 0.154907 0.631165 -0.107178 1441495134 0.752380 0.154907 0.631165 -0.107178 1441495134 0.752075 0.163147 0.628845 -0.110718 1441495134 
0.772583 0.075562 0.626465 0.069397 1441495137 0.772583 0.075562 0.626465 0.069397 1441495137 0.772583 0.075562 0.626465 0.069397 1441495137 0.777283 0.039917 0.621033 0.091980 1441495137 0.777283 0.039917 0.621033 0.091980 1441495137 0.777283 0.039917 0.621033 0.091980 1441495137 0.777283 0.039917 0.621033 0.091980 1441495137 0.777283 0.039917 0.621033 0.091980 1441495137 0.777283 0.039917 0.621033 0.091980 1441495137 0.779846 0.000366 0.612671 0.127869 1441495137 0.779846 0.000366 0.612671 0.127869 1441495137 0.779846 0.000366 0.612671 0.127869 1441495137 0.779846 0.000366 0.612671 0.127869 1441495137 0.779846 0.000366 0.612671 0.127869 1441495137 0.779846 0.000366 0.612671 0.127869 1441495137 0.779846 0.000366 0.612671 0.127869 1441495137 0.787292 -0.035767 0.591797 0.169006 1441495137 0.787292 -0.035767 0.591797 0.169006 1441495137 0.787292 -0.035767 0.591797 0.169006 1441495137 0.787292 -0.035767 0.591797 0.169006 1441495137 0.787292 -0.035767 0.591797 0.169006 1441495137 0.787292 -0.035767 0.591797 0.169006 1441495137 0.799133 -0.059875 0.565125 0.195740 1441495137 0.799133 -0.059875 0.565125 0.195740 1441495137 0.799133 -0.059875 0.565125 0.195740 1441495137 0.799133 -0.059875 0.565125 0.195740 1441495137 0.799133 -0.059875 0.565125 0.195740 1441495137 0.799133 -0.059875 0.565125 0.195740 1441495137 0.813110 -0.078186 0.539734 0.203369 1441495137 0.813110 -0.078186 0.539734 0.203369 1441495137 0.813110 -0.078186 0.539734 0.203369 1441495137 0.813110 -0.078186 0.539734 0.203369 1441495137 0.813110 -0.078186 0.539734 0.203369 1441495137 0.813110 -0.078186 0.539734 0.203369 1441495137 0.813110 -0.078186 0.539734 0.203369 1441495137 0.829407 -0.099915 0.518005 0.183411 1441495137 0.829407 -0.099915 0.518005 0.183411 1441495137 0.829407 -0.099915 0.518005 0.183411 1441495137 0.829407 -0.099915 0.518005 0.183411 1441495137 0.829407 -0.099915 0.518005 0.183411 1441495137 0.829407 -0.099915 0.518005 0.183411 1441495137 0.845825 -0.126587 0.500854 0.132690 1441495137 0.845825 -0.126587 0.500854 0.132690 1441495137 0.845825 -0.126587 0.500854 0.132690 1441495137 0.845825 -0.126587 0.500854 0.132690 1441495137 0.845825 -0.126587 0.500854 0.132690 1441495137 0.845825 -0.126587 0.500854 0.132690 1441495137 0.845825 -0.126587 0.500854 0.132690 1441495137 0.857727 -0.159424 0.485718 0.053284 1441495137 0.857727 -0.159424 0.485718 0.053284 1441495137 0.857727 -0.159424 0.485718 0.053284 1441495137 0.857727 -0.159424 0.485718 0.053284 1441495137 0.857727 -0.159424 0.485718 0.053284 1441495137 0.857727 -0.159424 0.485718 0.053284 1441495137 0.859924 -0.192139 0.470520 -0.046753 1441495137 0.859924 -0.192139 0.470520 -0.046753 1441495137 0.859924 -0.192139 0.470520 -0.046753 1441495137 0.859924 -0.192139 0.470520 -0.046753 1441495137 0.859924 -0.192139 0.470520 -0.046753 1441495137 0.859924 -0.192139 0.470520 -0.046753 1441495137 0.859924 -0.192139 0.470520 -0.046753 1441495137 0.853210 -0.214966 0.451843 -0.146912 1441495138 0.853210 -0.214966 0.451843 -0.146912 1441495138 0.853210 -0.214966 0.451843 -0.146912 1441495138 0.853210 -0.214966 0.451843 -0.146912 1441495138 0.853210 -0.214966 0.451843 -0.146912 1441495138 0.853210 -0.214966 0.451843 -0.146912 1441495138 0.843750 -0.225708 0.428467 -0.231323 1441495138 0.843750 -0.225708 0.428467 -0.231323 1441495138 0.843750 -0.225708 0.428467 -0.231323 1441495138 0.843750 -0.225708 0.428467 -0.231323 1441495138 0.843750 -0.225708 0.428467 -0.231323 1441495138 0.843750 -0.225708 0.428467 -0.231323 1441495138 0.832336 -0.231201 0.406250 -0.297791 1441495138 0.832336 -0.231201 0.406250 -0.297791 1441495138 0.832336 -0.231201 0.406250 -0.297791 1441495138 0.832336 -0.231201 0.406250 -0.297791 1441495138 0.832336 -0.231201 0.406250 -0.297791 1441495138 0.832336 -0.231201 0.406250 -0.297791 1441495138 0.832336 -0.231201 0.406250 -0.297791 1441495138 0.820374 -0.232239 0.384216 -0.354065 1441495138 0.820374 -0.232239 0.384216 -0.354065 1441495138 0.820374 -0.232239 0.384216 -0.354065 1441495138 0.820374 -0.232239 0.384216 -0.354065 1441495138 0.820374 -0.232239 0.384216 -0.354065 1441495138 0.820374 -0.232239 0.384216 -0.354065 1441495138 0.803528 -0.235535 0.361206 -0.410278 1441495138 0.803528 -0.235535 0.361206 -0.410278 1441495138 0.803528 -0.235535 0.361206 -0.410278 1441495138 0.803528 -0.235535 0.361206 -0.410278 1441495138 0.803528 -0.235535 0.361206 -0.410278 1441495138 0.803528 -0.235535 0.361206 -0.410278 1441495138 0.803528 -0.235535 0.361206 -0.410278 1441495138 0.788208 -0.241211 0.336670 -0.455139 1441495138 0.788208 -0.241211 0.336670 -0.455139 1441495138 0.788208 -0.241211 0.336670 -0.455139 1441495138 0.788208 -0.241211 0.336670 -0.455139 1441495138 0.788208 -0.241211 0.336670 -0.455139 1441495138 0.788208 -0.241211 0.336670 -0.455139 1441495138 0.775574 -0.235046 0.319336 -0.491211 1441495138 0.775574 -0.235046 0.319336 -0.491211 1441495138 0.775574 -0.235046 0.319336 -0.491211 1441495138 0.775574 -0.235046 0.319336 -0.491211 1441495138 0.775574 -0.235046 0.319336 -0.491211 1441495138 0.775574 -0.235046 0.319336 -0.491211 1441495138 0.767334 -0.226135 0.297852 -0.520874 1441495138 0.767334 -0.226135 0.297852 -0.520874 1441495138 0.767334 -0.226135 0.297852 -0.520874 1441495138 0.767334 -0.226135 0.297852 -0.520874 1441495138 0.767334 -0.226135 0.297852 -0.520874 1441495138 0.767334 -0.226135 0.297852 -0.520874 1441495138 0.767334 -0.226135 0.297852 -0.520874 1441495138 0.759521 -0.225159 0.291260 -0.536255 1441495138 0.759521 -0.225159 0.291260 -0.536255 1441495138 0.759521 -0.225159 0.291260 -0.536255 1441495138 0.759521 -0.225159 0.291260 -0.536255 1441495138 0.759521 -0.225159 0.291260 -0.536255 1441495138 0.759521 -0.225159 0.291260 -0.536255 1441495138 0.757202 -0.224182 0.305542 -0.531982 1441495138 0.757202 -0.224182 0.305542 -0.531982 1441495138 0.757202 -0.224182 0.305542 -0.531982 1441495138 0.757202 -0.224182 0.305542 -0.531982 1441495138 0.757202 -0.224182 0.305542 -0.531982 1441495138 0.766968 -0.212646 0.318176 -0.515076 1441495138 0.766968 -0.212646 0.318176 -0.515076 1441495138 0.766968 -0.212646 0.318176 -0.515076 1441495138 0.766968 -0.212646 0.318176 -0.515076 1441495138 0.766968 -0.212646 0.318176 -0.515076 1441495138 0.766968 -0.212646 0.318176 -0.515076 1441495138 0.766968 -0.212646 0.318176 -0.515076 1441495138 0.788208 -0.198608 0.326782 -0.482117 1441495138 0.788208 -0.198608 0.326782 -0.482117 1441495138 0.788208 -0.198608 0.326782 -0.482117 1441495138 0.788208 -0.198608 0.326782 -0.482117 1441495138 0.788208 -0.198608 0.326782 -0.482117 1441495138 0.788208 -0.198608 0.326782 -0.482117 1441495138 0.788208 -0.198608 0.326782 -0.482117 1441495138 0.805359 -0.203064 0.353149 -0.430603 1441495138 0.805359 -0.203064 0.353149 -0.430603 1441495138 0.805359 -0.203064 0.353149 -0.430603 1441495138 0.805359 -0.203064 0.353149 -0.430603 1441495138 0.805359 -0.203064 0.353149 -0.430603 1441495138 0.805359 -0.203064 0.353149 -0.430603 1441495138 0.824646 -0.210388 0.373596 -0.368896 1441495138 0.824646 -0.210388 0.373596 -0.368896 1441495138 0.824646 -0.210388 0.373596 -0.368896 1441495138 0.824646 -0.210388 0.373596 -0.368896 1441495138 0.824646 -0.210388 0.373596 -0.368896 1441495138 0.824646 -0.210388 0.373596 -0.368896 1441495138 0.845947 -0.212769 0.382751 -0.304260 1441495138 0.845947 -0.212769 0.382751 -0.304260 1441495138 0.845947 -0.212769 0.382751 -0.304260 1441495138 0.845947 -0.212769 0.382751 -0.304260 1441495138 0.845947 -0.212769 0.382751 -0.304260 1441495138 0.845947 -0.212769 0.382751 -0.304260 1441495138 0.862183 -0.224487 0.386108 -0.238953 1441495138 0.862183 -0.224487 0.386108 -0.238953 1441495138 0.862183 -0.224487 0.386108 -0.238953 1441495138 0.862183 -0.224487 0.386108 -0.238953 1441495138 0.862183 -0.224487 0.386108 -0.238953 1441495138 0.862183 -0.224487 0.386108 -0.238953 1441495138 0.879517 -0.235168 0.381104 -0.160767 1441495138 0.879517 -0.235168 0.381104 -0.160767 1441495138 0.879517 -0.235168 0.381104 -0.160767 1441495138 0.879517 -0.235168 0.381104 -0.160767 1441495138 0.879517 -0.235168 0.381104 -0.160767 1441495138 0.879517 -0.235168 0.381104 -0.160767 1441495138 0.879517 -0.235168 0.381104 -0.160767 1441495138 0.889465 -0.255066 0.370544 -0.080017 1441495138 0.889465 -0.255066 0.370544 -0.080017 1441495138 0.889465 -0.255066 0.370544 -0.080017 1441495138 0.889465 -0.255066 0.370544 -0.080017 1441495138 0.889465 -0.255066 0.370544 -0.080017 1441495138 0.896851 -0.262634 0.355591 -0.014160 1441495138 0.896851 -0.262634 0.355591 -0.014160 1441495138 0.896851 -0.262634 0.355591 -0.014160 1441495139 0.896851 -0.262634 0.355591 -0.014160 1441495139 0.896851 -0.262634 0.355591 -0.014160 1441495139 0.896851 -0.262634 0.355591 -0.014160 1441495139 0.896851 -0.262634 0.355591 -0.014160 1441495139 0.903137 -0.258118 0.342346 0.020264 1441495139 0.903137 -0.258118 0.342346 0.020264 1441495139 0.903137 -0.258118 0.342346 0.020264 1441495139 0.903137 -0.258118 0.342346 0.020264 1441495139 0.903137 -0.258118 0.342346 0.020264 1441495139 0.903137 -0.258118 0.342346 0.020264 1441495139 0.905579 -0.257080 0.336243 0.026978 1441495139 0.905579 -0.257080 0.336243 0.026978 1441495139 0.905579 -0.257080 0.336243 0.026978 1441495139 0.905579 -0.257080 0.336243 0.026978 1441495139 0.905579 -0.257080 0.336243 0.026978 1441495139 0.905579 -0.257080 0.336243 0.026978 1441495139 0.905579 -0.257080 0.336243 0.026978 1441495139 0.901306 -0.275879 0.333801 0.008911 1441495139 0.901306 -0.275879 0.333801 0.008911 1441495139 0.901306 -0.275879 0.333801 0.008911 1441495139 0.901306 -0.275879 0.333801 0.008911 1441495139 0.901306 -0.275879 0.333801 0.008911 1441495139 0.901306 -0.275879 0.333801 0.008911 1441495139 0.892212 -0.298035 0.337280 -0.036865 1441495139 0.892212 -0.298035 0.337280 -0.036865 1441495139 0.892212 -0.298035 0.337280 -0.036865 1441495139 0.892212 -0.298035 0.337280 -0.036865 1441495139 0.892212 -0.298035 0.337280 -0.036865 1441495139 0.880310 -0.314270 0.340149 -0.102905 1441495139 0.880310 -0.314270 0.340149 -0.102905 1441495139 0.880310 -0.314270 0.340149 -0.102905 1441495139 0.880310 -0.314270 0.340149 -0.102905 1441495139 0.880310 -0.314270 0.340149 -0.102905 1441495139 0.880310 -0.314270 0.340149 -0.102905 1441495139 0.869202 -0.311707 0.343750 -0.170776 1441495139 0.869202 -0.311707 0.343750 -0.170776 1441495139 0.869202 -0.311707 0.343750 -0.170776 1441495139 0.869202 -0.311707 0.343750 -0.170776 1441495139 0.869202 -0.311707 0.343750 -0.170776 1441495139 0.869202 -0.311707 0.343750 -0.170776 1441495139 0.857605 -0.299316 0.345398 -0.235657 1441495139 0.857605 -0.299316 0.345398 -0.235657 1441495139 0.857605 -0.299316 0.345398 -0.235657 1441495139 0.857605 -0.299316 0.345398 -0.235657 1441495139 0.857605 -0.299316 0.345398 -0.235657 1441495139 0.857605 -0.299316 0.345398 -0.235657 1441495139 0.843506 -0.302795 0.341125 -0.283508 1441495139 0.843506 -0.302795 0.341125 -0.283508 1441495139 0.843506 -0.302795 0.341125 -0.283508 1441495139 0.843506 -0.302795 0.341125 -0.283508 1441495139 0.843506 -0.302795 0.341125 -0.283508 1441495139 0.843506 -0.302795 0.341125 -0.283508 1441495139 0.818298 -0.321716 0.333740 -0.339844 1441495139 0.818298 -0.321716 0.333740 -0.339844 1441495139 0.818298 -0.321716 0.333740 -0.339844 1441495139 0.818298 -0.321716 0.333740 -0.339844 1441495139 0.818298 -0.321716 0.333740 -0.339844 1441495139 0.818298 -0.321716 0.333740 -0.339844 1441495139 0.802795 -0.317566 0.313904 -0.395081 1441495139 0.802795 -0.317566 0.313904 -0.395081 1441495139 0.802795 -0.317566 0.313904 -0.395081 1441495139 0.802795 -0.317566 0.313904 -0.395081 1441495139 0.802795 -0.317566 0.313904 -0.395081 1441495139 0.802795 -0.317566 0.313904 -0.395081 1441495139 0.802795 -0.317566 0.313904 -0.395081 1441495139 0.802368 -0.277954 0.273987 -0.451477 1441495139 0.802368 -0.277954 0.273987 -0.451477 1441495139 0.802368 -0.277954 0.273987 -0.451477 1441495139 0.802368 -0.277954 0.273987 -0.451477 1441495139 0.802368 -0.277954 0.273987 -0.451477 1441495139 0.802368 -0.277954 0.273987 -0.451477 1441495139 0.792664 -0.259766 0.252625 -0.490234 1441495139 0.792664 -0.259766 0.252625 -0.490234 1441495139 0.792664 -0.259766 0.252625 -0.490234 1441495139 0.792664 -0.259766 0.252625 -0.490234 1441495139 0.792664 -0.259766 0.252625 -0.490234 1441495139 0.792664 -0.259766 0.252625 -0.490234 1441495139 0.792664 -0.259766 0.252625 -0.490234 1441495139 0.781006 -0.249268 0.253784 -0.513367 1441495139 0.781006 -0.249268 0.253784 -0.513367 1441495139 0.781006 -0.249268 0.253784 -0.513367 1441495139 0.781006 -0.249268 0.253784 -0.513367 1441495139 0.781006 -0.249268 0.253784 -0.513367 1441495139 0.781006 -0.249268 0.253784 -0.513367 1441495139 0.784180 -0.225952 0.250549 -0.520813 1441495139 0.784180 -0.225952 0.250549 -0.520813 1441495139 0.784180 -0.225952 0.250549 -0.520813 1441495139 0.784180 -0.225952 0.250549 -0.520813 1441495139 0.784180 -0.225952 0.250549 -0.520813 1441495139 0.784180 -0.225952 0.250549 -0.520813 1441495139 0.788757 -0.219177 0.261658 -0.511230 1441495139 0.788757 -0.219177 0.261658 -0.511230 1441495139 0.788757 -0.219177 0.261658 -0.511230 1441495139 0.788757 -0.219177 0.261658 -0.511230 1441495139 0.788757 -0.219177 0.261658 -0.511230 1441495139 0.788757 -0.219177 0.261658 -0.511230 1441495139 0.788757 -0.219177 0.261658 -0.511230 1441495139 0.794800 -0.228149 0.289734 -0.481934 1441495139 0.794800 -0.228149 0.289734 -0.481934 1441495139 0.794800 -0.228149 0.289734 -0.481934 1441495139 0.794800 -0.228149 0.289734 -0.481934 1441495139 0.794800 -0.228149 0.289734 -0.481934 1441495139 0.794800 -0.228149 0.289734 -0.481934 1441495139 0.796997 -0.254944 0.333252 -0.434387 1441495139 0.796997 -0.254944 0.333252 -0.434387 1441495139 0.796997 -0.254944 0.333252 -0.434387 1441495139 0.796997 -0.254944 0.333252 -0.434387 1441495139 0.796997 -0.254944 0.333252 -0.434387 1441495139 0.796997 -0.254944 0.333252 -0.434387 1441495139 0.807068 -0.271301 0.358948 -0.382324 1441495139 0.807068 -0.271301 0.358948 -0.382324 1441495139 0.807068 -0.271301 0.358948 -0.382324 1441495139 0.807068 -0.271301 0.358948 -0.382324 1441495140 0.807068 -0.271301 0.358948 -0.382324 1441495140 0.807068 -0.271301 0.358948 -0.382324 1441495140 0.833435 -0.258301 0.359985 -0.330322 1441495140 0.833435 -0.258301 0.359985 -0.330322 1441495140 0.833435 -0.258301 0.359985 -0.330322 1441495140 0.833435 -0.258301 0.359985 -0.330322 1441495140 0.833435 -0.258301 0.359985 -0.330322 1441495140 0.833435 -0.258301 0.359985 -0.330322 1441495140 0.833435 -0.258301 0.359985 -0.330322 1441495140 0.858887 -0.239441 0.358582 -0.276306 1441495140 0.858887 -0.239441 0.358582 -0.276306 1441495140 0.858887 -0.239441 0.358582 -0.276306 1441495140 0.858887 -0.239441 0.358582 -0.276306 1441495140 0.858887 -0.239441 0.358582 -0.276306 1441495140 0.858887 -0.239441 0.358582 -0.276306 1441495140 0.873840 -0.244812 0.361267 -0.214172 1441495140 0.873840 -0.244812 0.361267 -0.214172 1441495140 0.873840 -0.244812 0.361267 -0.214172 1441495140 0.873840 -0.244812 0.361267 -0.214172 1441495140 0.873840 -0.244812 0.361267 -0.214172 1441495140 0.873840 -0.244812 0.361267 -0.214172 1441495140 0.885193 -0.258240 0.359558 -0.142822 1441495140 0.885193 -0.258240 0.359558 -0.142822 1441495140 0.885193 -0.258240 0.359558 -0.142822 1441495140 0.885193 -0.258240 0.359558 -0.142822 1441495140 0.885193 -0.258240 0.359558 -0.142822 1441495140 0.885193 -0.258240 0.359558 -0.142822 1441495140 0.896362 -0.260559 0.351563 -0.070801 1441495140 0.896362 -0.260559 0.351563 -0.070801 1441495140 0.896362 -0.260559 0.351563 -0.070801 1441495140 0.896362 -0.260559 0.351563 -0.070801 1441495140 0.896362 -0.260559 0.351563 -0.070801 1441495140 0.896362 -0.260559 0.351563 -0.070801 1441495140 0.904358 -0.256104 0.341248 -0.003601 1441495140 0.904358 -0.256104 0.341248 -0.003601 1441495140 0.904358 -0.256104 0.341248 -0.003601 1441495140 0.904358 -0.256104 0.341248 -0.003601 1441495140 0.904358 -0.256104 0.341248 -0.003601 1441495140 0.904358 -0.256104 0.341248 -0.003601 1441495140 0.904358 -0.256104 0.341248 -0.003601 1441495140 0.912170 -0.241638 0.329102 0.033813 1441495140 0.912170 -0.241638 0.329102 0.033813 1441495140 0.912170 -0.241638 0.329102 0.033813 1441495140 0.912170 -0.241638 0.329102 0.033813 1441495140 0.912170 -0.241638 0.329102 0.033813 1441495140 0.912170 -0.241638 0.329102 0.033813 1441495140 0.916870 -0.242981 0.313416 0.044495 1441495140 0.916870 -0.242981 0.313416 0.044495 1441495140 0.916870 -0.242981 0.313416 0.044495 1441495140 0.916870 -0.242981 0.313416 0.044495 1441495140 0.916870 -0.242981 0.313416 0.044495 1441495140 0.916870 -0.242981 0.313416 0.044495 1441495140 0.916809 -0.263184 0.298584 0.031677 1441495140 0.916809 -0.263184 0.298584 0.031677 1441495140 0.916809 -0.263184 0.298584 0.031677 1441495140 0.916809 -0.263184 0.298584 0.031677 1441495140 0.916809 -0.263184 0.298584 0.031677 1441495140 0.916809 -0.263184 0.298584 0.031677 1441495140 0.912842 -0.288025 0.289246 -0.001587 1441495140 0.912842 -0.288025 0.289246 -0.001587 1441495140 0.912842 -0.288025 0.289246 -0.001587 1441495140 0.912842 -0.288025 0.289246 -0.001587 1441495140 0.912842 -0.288025 0.289246 -0.001587 1441495140 0.912842 -0.288025 0.289246 -0.001587 1441495140 0.912842 -0.288025 0.289246 -0.001587 1441495140 0.905029 -0.306580 0.289734 -0.054199 1441495140 0.905029 -0.306580 0.289734 -0.054199 1441495140 0.905029 -0.306580 0.289734 -0.054199 1441495140 0.905029 -0.306580 0.289734 -0.054199 1441495140 0.905029 -0.306580 0.289734 -0.054199 1441495140 0.905029 -0.306580 0.289734 -0.054199 1441495140 0.895020 -0.311157 0.295959 -0.120300 1441495140 0.895020 -0.311157 0.295959 -0.120300 1441495140 0.895020 -0.311157 0.295959 -0.120300 1441495140 0.895020 -0.311157 0.295959 -0.120300 1441495140 0.895020 -0.311157 0.295959 -0.120300 1441495140 0.895020 -0.311157 0.295959 -0.120300 1441495140 0.883606 -0.301758 0.301575 -0.192871 1441495140 0.883606 -0.301758 0.301575 -0.192871 1441495140 0.883606 -0.301758 0.301575 -0.192871 1441495140 0.883606 -0.301758 0.301575 -0.192871 1441495140 0.883606 -0.301758 0.301575 -0.192871 1441495140 0.883606 -0.301758 0.301575 -0.192871 1441495140 0.868225 -0.290894 0.303833 -0.263062 1441495140 0.868225 -0.290894 0.303833 -0.263062 1441495140 0.868225 -0.290894 0.303833 -0.263062 1441495140 0.868225 -0.290894 0.303833 -0.263062 1441495140 0.868225 -0.290894 0.303833 -0.263062 1441495140 0.868225 -0.290894 0.303833 -0.263062 1441495140 0.849670 -0.284058 0.299438 -0.328064 1441495140 0.849670 -0.284058 0.299438 -0.328064 1441495140 0.849670 -0.284058 0.299438 -0.328064 1441495140 0.849670 -0.284058 0.299438 -0.328064 1441495140 0.849670 -0.284058 0.299438 -0.328064 1441495140 0.849670 -0.284058 0.299438 -0.328064 1441495140 0.849670 -0.284058 0.299438 -0.328064 1441495140 0.824768 -0.286804 0.294495 -0.388245 1441495140 0.824768 -0.286804 0.294495 -0.388245 1441495140 0.824768 -0.286804 0.294495 -0.388245 1441495140 0.824768 -0.286804 0.294495 -0.388245 1441495140 0.824768 -0.286804 0.294495 -0.388245 1441495140 0.824768 -0.286804 0.294495 -0.388245 1441495140 0.803406 -0.283752 0.285339 -0.438843 1441495140 0.803406 -0.283752 0.285339 -0.438843 1441495140 0.803406 -0.283752 0.285339 -0.438843 1441495140 0.803406 -0.283752 0.285339 -0.438843 1441495140 0.803406 -0.283752 0.285339 -0.438843 1441495140 0.803406 -0.283752 0.285339 -0.438843 1441495140 0.778625 -0.285156 0.273804 -0.487305 1441495140 0.778625 -0.285156 0.273804 -0.487305 1441495140 0.778625 -0.285156 0.273804 -0.487305 1441495140 0.778625 -0.285156 0.273804 -0.487305 1441495140 0.778625 -0.285156 0.273804 -0.487305 1441495140 0.778625 -0.285156 0.273804 -0.487305 1441495141 0.762939 -0.282593 0.269653 -0.515137 1441495141 0.762939 -0.282593 0.269653 -0.515137 1441495141 0.762939 -0.282593 0.269653 -0.515137 1441495141 0.762939 -0.282593 0.269653 -0.515137 1441495141 0.762939 -0.282593 0.269653 -0.515137 1441495141 0.762939 -0.282593 0.269653 -0.515137 1441495141 0.749207 -0.283813 0.277161 -0.530396 1441495141 0.749207 -0.283813 0.277161 -0.530396 1441495141 0.749207 -0.283813 0.277161 -0.530396 1441495141 0.749207 -0.283813 0.277161 -0.530396 1441495141 0.749207 -0.283813 0.277161 -0.530396 1441495141 0.749207 -0.283813 0.277161 -0.530396 1441495141 0.748352 -0.270752 0.271484 -0.541199 1441495141 0.748352 -0.270752 0.271484 -0.541199 1441495141 0.748352 -0.270752 0.271484 -0.541199 1441495141 0.748352 -0.270752 0.271484 -0.541199 1441495141 0.748352 -0.270752 0.271484 -0.541199 1441495141 0.748352 -0.270752 0.271484 -0.541199 1441495141 0.754639 -0.257690 0.265198 -0.541992 1441495141 0.754639 -0.257690 0.265198 -0.541992 1441495141 0.754639 -0.257690 0.265198 -0.541992 1441495141 0.754639 -0.257690 0.265198 -0.541992 1441495141 0.754639 -0.257690 0.265198 -0.541992 1441495141 0.754639 -0.257690 0.265198 -0.541992 1441495141 0.754639 -0.257690 0.265198 -0.541992 1441495141 0.758301 -0.259033 0.278076 -0.529724 1441495141 0.758301 -0.259033 0.278076 -0.529724 1441495141 0.758301 -0.259033 0.278076 -0.529724 1441495141 0.758301 -0.259033 0.278076 -0.529724 1441495141 0.758301 -0.259033 0.278076 -0.529724 1441495141 0.758301 -0.259033 0.278076 -0.529724 1441495141 0.769165 -0.258118 0.293884 -0.505310 1441495141 0.769165 -0.258118 0.293884 -0.505310 1441495141 0.769165 -0.258118 0.293884 -0.505310 1441495141 0.769165 -0.258118 0.293884 -0.505310 1441495141 0.769165 -0.258118 0.293884 -0.505310 1441495141 0.769165 -0.258118 0.293884 -0.505310 1441495141 0.782471 -0.258057 0.315796 -0.470581 1441495141 0.782471 -0.258057 0.315796 -0.470581 1441495141 0.782471 -0.258057 0.315796 -0.470581 1441495141 0.782471 -0.258057 0.315796 -0.470581 1441495141 0.782471 -0.258057 0.315796 -0.470581 1441495141 0.782471 -0.258057 0.315796 -0.470581 1441495141 0.782471 -0.258057 0.315796 -0.470581 1441495141 0.803162 -0.248230 0.330933 -0.428650 1441495141 0.803162 -0.248230 0.330933 -0.428650 1441495141 0.803162 -0.248230 0.330933 -0.428650 1441495141 0.803162 -0.248230 0.330933 -0.428650 1441495141 0.803162 -0.248230 0.330933 -0.428650 1441495141 0.803162 -0.248230 0.330933 -0.428650 1441495141 0.826416 -0.239807 0.337891 -0.381165 1441495141 0.826416 -0.239807 0.337891 -0.381165 1441495141 0.826416 -0.239807 0.337891 -0.381165 1441495141 0.826416 -0.239807 0.337891 -0.381165 1441495141 0.826416 -0.239807 0.337891 -0.381165 1441495141 0.826416 -0.239807 0.337891 -0.381165 1441495141 0.848999 -0.228271 0.343811 -0.329895 1441495141 0.848999 -0.228271 0.343811 -0.329895 1441495141 0.848999 -0.228271 0.343811 -0.329895 1441495141 0.848999 -0.228271 0.343811 -0.329895 1441495141 0.848999 -0.228271 0.343811 -0.329895 1441495141 0.848999 -0.228271 0.343811 -0.329895 1441495141 0.848999 -0.228271 0.343811 -0.329895 1441495141 0.867310 -0.227844 0.348145 -0.273132 1441495141 0.867310 -0.227844 0.348145 -0.273132 1441495141 0.867310 -0.227844 0.348145 -0.273132 1441495141 0.867310 -0.227844 0.348145 -0.273132 1441495141 0.867310 -0.227844 0.348145 -0.273132 1441495141 0.867310 -0.227844 0.348145 -0.273132 1441495141 0.867310 -0.227844 0.348145 -0.273132 1441495141 0.882141 -0.241150 0.343994 -0.212769 1441495141 0.882141 -0.241150 0.343994 -0.212769 1441495141 0.882141 -0.241150 0.343994 -0.212769 1441495141 0.882141 -0.241150 0.343994 -0.212769 1441495141 0.882141 -0.241150 0.343994 -0.212769 1441495141 0.882141 -0.241150 0.343994 -0.212769 1441495141 0.899719 -0.239197 0.331909 -0.151794 1441495141 0.899719 -0.239197 0.331909 -0.151794 1441495141 0.899719 -0.239197 0.331909 -0.151794 1441495141 0.899719 -0.239197 0.331909 -0.151794 1441495141 0.899719 -0.239197 0.331909 -0.151794 1441495141 0.899719 -0.239197 0.331909 -0.151794 1441495141 0.899719 -0.239197 0.331909 -0.151794 1441495141 0.911438 -0.242310 0.317261 -0.099243 1441495141 0.911438 -0.242310 0.317261 -0.099243 1441495141 0.911438 -0.242310 0.317261 -0.099243 1441495141 0.911438 -0.242310 0.317261 -0.099243 1441495141 0.911438 -0.242310 0.317261 -0.099243 1441495141 0.911438 -0.242310 0.317261 -0.099243 1441495141 0.918701 -0.243835 0.303467 -0.066589 1441495141 0.918701 -0.243835 0.303467 -0.066589 1441495141 0.918701 -0.243835 0.303467 -0.066589 1441495141 0.918701 -0.243835 0.303467 -0.066589 1441495141 0.918701 -0.243835 0.303467 -0.066589 1441495141 0.918701 -0.243835 0.303467 -0.066589 1441495141 0.918701 -0.243835 0.303467 -0.066589 1441495141 0.917603 -0.260803 0.294006 -0.059692 1441495141 0.917603 -0.260803 0.294006 -0.059692 1441495141 0.917603 -0.260803 0.294006 -0.059692 1441495141 0.917603 -0.260803 0.294006 -0.059692 1441495141 0.917603 -0.260803 0.294006 -0.059692 1441495141 0.917603 -0.260803 0.294006 -0.059692 1441495141 0.909790 -0.283752 0.293396 -0.075073 1441495141 0.909790 -0.283752 0.293396 -0.075073 1441495141 0.909790 -0.283752 0.293396 -0.075073 1441495141 0.909790 -0.283752 0.293396 -0.075073 1441495141 0.909790 -0.283752 0.293396 -0.075073 1441495141 0.909790 -0.283752 0.293396 -0.075073 1441495141 0.897583 -0.302307 0.301514 -0.109741 1441495141 0.897583 -0.302307 0.301514 -0.109741 1441495141 0.897583 -0.302307 0.301514 -0.109741 1441495141 0.897583 -0.302307 0.301514 -0.109741 1441495141 0.897583 -0.302307 0.301514 -0.109741 1441495141 0.897583 -0.302307 0.301514 -0.109741 1441495141 0.885193 -0.306824 0.310364 -0.161133 1441495142 0.885193 -0.306824 0.310364 -0.161133 1441495142 0.885193 -0.306824 0.310364 -0.161133 1441495142 0.885193 -0.306824 0.310364 -0.161133 1441495142 0.885193 -0.306824 0.310364 -0.161133 1441495142 0.885193 -0.306824 0.310364 -0.161133 1441495142 0.885193 -0.306824 0.310364 -0.161133 1441495142 0.873230 -0.298157 0.317505 -0.218445 1441495142 0.873230 -0.298157 0.317505 -0.218445 1441495142 0.873230 -0.298157 0.317505 -0.218445 1441495142 0.873230 -0.298157 0.317505 -0.218445 1441495142 0.873230 -0.298157 0.317505 -0.218445 1441495142 0.873230 -0.298157 0.317505 -0.218445 1441495142 0.861328 -0.284729 0.320007 -0.273132 1441495142 0.861328 -0.284729 0.320007 -0.273132 1441495142 0.861328 -0.284729 0.320007 -0.273132 1441495142 0.861328 -0.284729 0.320007 -0.273132 1441495142 0.861328 -0.284729 0.320007 -0.273132 1441495142 0.861328 -0.284729 0.320007 -0.273132 1441495142 0.861328 -0.284729 0.320007 -0.273132 1441495142 0.843811 -0.281250 0.318237 -0.327942 1441495142 0.843811 -0.281250 0.318237 -0.327942 1441495142 0.843811 -0.281250 0.318237 -0.327942 1441495142 0.843811 -0.281250 0.318237 -0.327942 1441495142 0.843811 -0.281250 0.318237 -0.327942 1441495142 0.843811 -0.281250 0.318237 -0.327942 1441495142 0.816772 -0.288391 0.308716 -0.392944 1441495142 0.816772 -0.288391 0.308716 -0.392944 1441495142 0.816772 -0.288391 0.308716 -0.392944 1441495142 0.816772 -0.288391 0.308716 -0.392944 1441495142 0.816772 -0.288391 0.308716 -0.392944 1441495142 0.816772 -0.288391 0.308716 -0.392944 1441495142 0.787476 -0.296082 0.298584 -0.450623 1441495142 0.787476 -0.296082 0.298584 -0.450623 1441495142 0.787476 -0.296082 0.298584 -0.450623 1441495142 0.787476 -0.296082 0.298584 -0.450623 1441495142 0.787476 -0.296082 0.298584 -0.450623 1441495142 0.787476 -0.296082 0.298584 -0.450623 1441495142 0.769348 -0.280457 0.280701 -0.500671 1441495142 0.769348 -0.280457 0.280701 -0.500671 1441495142 0.769348 -0.280457 0.280701 -0.500671 1441495142 0.769348 -0.280457 0.280701 -0.500671 1441495142 0.769348 -0.280457 0.280701 -0.500671 1441495142 0.769348 -0.280457 0.280701 -0.500671 1441495142 0.755005 -0.267761 0.265503 -0.536499 1441495142 0.755005 -0.267761 0.265503 -0.536499 1441495142 0.755005 -0.267761 0.265503 -0.536499 1441495142 0.755005 -0.267761 0.265503 -0.536499 1441495142 0.755005 -0.267761 0.265503 -0.536499 1441495142 0.755005 -0.267761 0.265503 -0.536499 1441495142 0.755005 -0.267761 0.265503 -0.536499 1441495142 0.738342 -0.274536 0.274780 -0.551331 1441495142 0.738342 -0.274536 0.274780 -0.551331 1441495142 0.738342 -0.274536 0.274780 -0.551331 1441495142 0.738342 -0.274536 0.274780 -0.551331 1441495142 0.738342 -0.274536 0.274780 -0.551331 1441495142 0.738342 -0.274536 0.274780 -0.551331 1441495142 0.732178 -0.273438 0.281433 -0.556702 1441495142 0.732178 -0.273438 0.281433 -0.556702 1441495142 0.732178 -0.273438 0.281433 -0.556702 1441495142 0.732178 -0.273438 0.281433 -0.556702 1441495142 0.732178 -0.273438 0.281433 -0.556702 1441495142 0.732178 -0.273438 0.281433 -0.556702 1441495142 0.732178 -0.273438 0.281433 -0.556702 1441495142 0.735352 -0.264465 0.284729 -0.555176 1441495142 0.735352 -0.264465 0.284729 -0.555176 1441495142 0.735352 -0.264465 0.284729 -0.555176 1441495142 0.735352 -0.264465 0.284729 -0.555176 1441495142 0.735352 -0.264465 0.284729 -0.555176 1441495142 0.741394 -0.256409 0.293579 -0.546265 1441495142 0.741394 -0.256409 0.293579 -0.546265 1441495142 0.741394 -0.256409 0.293579 -0.546265 1441495142 0.741394 -0.256409 0.293579 -0.546265 1441495142 0.741394 -0.256409 0.293579 -0.546265 1441495142 0.741394 -0.256409 0.293579 -0.546265 1441495142 0.748352 -0.252808 0.314880 -0.526245 1441495142 0.748352 -0.252808 0.314880 -0.526245 1441495142 0.748352 -0.252808 0.314880 -0.526245 1441495142 0.748352 -0.252808 0.314880 -0.526245 1441495142 0.748352 -0.252808 0.314880 -0.526245 1441495142 0.748352 -0.252808 0.314880 -0.526245 1441495142 0.759827 -0.249756 0.331482 -0.500427 1441495142 0.759827 -0.249756 0.331482 -0.500427 1441495142 0.759827 -0.249756 0.331482 -0.500427 1441495142 0.759827 -0.249756 0.331482 -0.500427 1441495142 0.759827 -0.249756 0.331482 -0.500427 1441495142 0.786865 -0.225342 0.331482 -0.469238 1441495142 0.786865 -0.225342 0.331482 -0.469238 1441495142 0.786865 -0.225342 0.331482 -0.469238 1441495142 0.786865 -0.225342 0.331482 -0.469238 1441495142 0.786865 -0.225342 0.331482 -0.469238 1441495142 0.786865 -0.225342 0.331482 -0.469238 1441495142 0.786865 -0.225342 0.331482 -0.469238 1441495142 0.814514 -0.210510 0.327759 -0.429932 1441495142 0.814514 -0.210510 0.327759 -0.429932 1441495142 0.814514 -0.210510 0.327759 -0.429932 1441495142 0.814514 -0.210510 0.327759 -0.429932 1441495142 0.814514 -0.210510 0.327759 -0.429932 1441495142 0.814514 -0.210510 0.327759 -0.429932 1441495142 0.841248 -0.189697 0.328125 -0.385559 1441495142 0.841248 -0.189697 0.328125 -0.385559 1441495142 0.841248 -0.189697 0.328125 -0.385559 1441495142 0.841248 -0.189697 0.328125 -0.385559 1441495142 0.841248 -0.189697 0.328125 -0.385559 1441495142 0.841248 -0.189697 0.328125 -0.385559 1441495142 0.841248 -0.189697 0.328125 -0.385559 1441495142 0.863770 -0.173523 0.331055 -0.337891 1441495142 0.863770 -0.173523 0.331055 -0.337891 1441495142 0.863770 -0.173523 0.331055 -0.337891 1441495142 0.863770 -0.173523 0.331055 -0.337891 1441495142 0.863770 -0.173523 0.331055 -0.337891 1441495142 0.863770 -0.173523 0.331055 -0.337891 1441495142 0.880493 -0.171936 0.335571 -0.287292 1441495143 0.880493 -0.171936 0.335571 -0.287292 1441495143 0.880493 -0.171936 0.335571 -0.287292 1441495143 0.880493 -0.171936 0.335571 -0.287292 1441495143 0.880493 -0.171936 0.335571 -0.287292 1441495143 0.880493 -0.171936 0.335571 -0.287292 1441495143 0.897583 -0.169495 0.334412 -0.231750 1441495143 0.897583 -0.169495 0.334412 -0.231750 1441495143 0.897583 -0.169495 0.334412 -0.231750 1441495143 0.897583 -0.169495 0.334412 -0.231750 1441495143 0.897583 -0.169495 0.334412 -0.231750 1441495143 0.897583 -0.169495 0.334412 -0.231750 1441495143 0.897583 -0.169495 0.334412 -0.231750 1441495143 0.911316 -0.167297 0.333252 -0.174377 1441495143 0.911316 -0.167297 0.333252 -0.174377 1441495143 0.911316 -0.167297 0.333252 -0.174377 1441495143 0.911316 -0.167297 0.333252 -0.174377 1441495143 0.911316 -0.167297 0.333252 -0.174377 1441495143 0.911316 -0.167297 0.333252 -0.174377 1441495143 0.920654 -0.164795 0.329285 -0.129395 1441495143 
0.764343 0.113037 0.630493 -0.073486 1441495145 0.764343 0.113037 0.630493 -0.073486 1441495145 0.764343 0.113037 0.630493 -0.073486 1441495145 0.764099 0.119751 0.628845 -0.079102 1441495145 0.764099 0.119751 0.628845 -0.079102 1441495145 0.764099 0.119751 0.628845 -0.079102 1441495145 0.764099 0.119751 0.628845 -0.079102 1441495146 0.764099 0.119751 0.628845 -0.079102 1441495146 0.764099 0.119751 0.628845 -0.079102 1441495146 0.763550 0.125610 0.627930 -0.082825 1441495146 0.763550 0.125610 0.627930 -0.082825 1441495146 0.763550 0.125610 0.627930 -0.082825 1441495146 0.763550 0.125610 0.627930 -0.082825 1441495146 0.763550 0.125610 0.627930 -0.082825 1441495146 0.763550 0.125610 0.627930 -0.082825 1441495146 0.762634 0.136353 0.625549 -0.091431 1441495146 0.762634 0.136353 0.625549 -0.091431 1441495146 0.762634 0.136353 0.625549 -0.091431 1441495146 0.762634 0.136353 0.625549 -0.091431 1441495146 0.762634 0.136353 0.625549 -0.091431 1441495146 0.762634 0.136353 0.625549 -0.091431 1441495146 0.762634 0.136353 0.625549 -0.091431 1441495146 0.761169 0.145264 0.624329 -0.098022 1441495146 0.761169 0.145264 0.624329 -0.098022 1441495146 0.761169 0.145264 0.624329 -0.098022 1441495146 0.761169 0.145264 0.624329 -0.098022 1441495146 0.761169 0.145264 0.624329 -0.098022 1441495146 0.761169 0.145264 0.624329 -0.098022 1441495146 0.759338 0.156006 0.622803 -0.105408 1441495146 0.759338 0.156006 0.622803 -0.105408 1441495146 0.759338 0.156006 0.622803 -0.105408 1441495146 0.759338 0.156006 0.622803 -0.105408 1441495146 0.759338 0.156006 0.622803 -0.105408 1441495146 0.759338 0.156006 0.622803 -0.105408 1441495146 0.756836 0.168579 0.621399 -0.111877 1441495146 0.756836 0.168579 0.621399 -0.111877 1441495146 0.756836 0.168579 0.621399 -0.111877 1441495146 0.756836 0.168579 0.621399 -0.111877 1441495146 0.756836 0.168579 0.621399 -0.111877 1441495146 0.756836 0.168579 0.621399 -0.111877 1441495146 0.754700 0.177795 0.620972 -0.114746 1441495146 0.754700 0.177795 0.620972 -0.114746 1441495146 0.754700 0.177795 0.620972 -0.114746 1441495146 0.754700 0.177795 0.620972 -0.114746 1441495146 0.754700 0.177795 0.620972 -0.114746 1441495146 0.754700 0.177795 0.620972 -0.114746 1441495146 0.752869 0.182373 0.621826 -0.114746 1441495146 0.752869 0.182373 0.621826 -0.114746 1441495146 0.752869 0.182373 0.621826 -0.114746 1441495146 0.752869 0.182373 0.621826 -0.114746 1441495146 0.752869 0.182373 0.621826 -0.114746 1441495146 0.752869 0.182373 0.621826 -0.114746 1441495146 0.751831 0.183594 0.623047 -0.113037 1441495146 0.751831 0.183594 0.623047 -0.113037 1441495146 0.751831 0.183594 0.623047 -0.113037 1441495146 0.751831 0.183594 0.623047 -0.113037 1441495146 0.751831 0.183594 0.623047 -0.113037 1441495146 0.751831 0.183594 0.623047 -0.113037 1441495146 0.751831 0.183594 0.623047 -0.113037 1441495146 0.751282 0.180847 0.624817 -0.111389 1441495146 0.751282 0.180847 0.624817 -0.111389 1441495146 0.751282 0.180847 0.624817 -0.111389 1441495146 0.751282 0.180847 0.624817 -0.111389 1441495146 0.751282 0.180847 0.624817 -0.111389 1441495146 0.751282 0.180847 0.624817 -0.111389 1441495146 0.750854 0.174133 0.627747 -0.108215 1441495146 0.750854 0.174133 0.627747 -0.108215 1441495146 0.750854 0.174133 0.627747 -0.108215 1441495146 0.750854 0.174133 0.627747 -0.108215 1441495146 0.750854 0.174133 0.627747 -0.108215 1441495146 0.750854 0.174133 0.627747 -0.108215 1441495146 0.750854 0.174133 0.627747 -0.108215 1441495146 0.750488 0.161499 0.632751 -0.101257 1441495146 0.750488 0.161499 0.632751 -0.101257 1441495146 0.750488 0.161499 0.632751 -0.101257 1441495146 0.750488 0.161499 0.632751 -0.101257 1441495146 0.750488 0.161499 0.632751 -0.101257 1441495146 0.750488 0.161499 0.632751 -0.101257 1441495146 0.750671 0.143677 0.638367 -0.090576 1441495146 0.750671 0.143677 0.638367 -0.090576 1441495146 0.750671 0.143677 0.638367 -0.090576 1441495146 0.750671 0.143677 0.638367 -0.090576 1441495146 0.750671 0.143677 0.638367 -0.090576 1441495146 0.750671 0.143677 0.638367 -0.090576 1441495146 0.750671 0.143677 0.638367 -0.090576 1441495146 0.751404 0.125793 0.642517 -0.081299 1441495146 0.751404 0.125793 0.642517 -0.081299 1441495146 0.751404 0.125793 0.642517 -0.081299 1441495146 0.751404 0.125793 0.642517 -0.081299 1441495146 0.751404 0.125793 0.642517 -0.081299 1441495146 0.751404 0.125793 0.642517 -0.081299 1441495146 0.751404 0.125793 0.642517 -0.081299 1441495146 0.752808 0.107178 0.645447 -0.071716 1441495146 0.752808 0.107178 0.645447 -0.071716 1441495146 0.752808 0.107178 0.645447 -0.071716 1441495146 0.752808 0.107178 0.645447 -0.071716 1441495146 0.752808 0.107178 0.645447 -0.071716 1441495146 0.753784 0.088257 0.648193 -0.061646 1441495146 0.753784 0.088257 0.648193 -0.061646 1441495146 0.753784 0.088257 0.648193 -0.061646 1441495146 0.753784 0.088257 0.648193 -0.061646 1441495146 0.753784 0.088257 0.648193 -0.061646 1441495146 0.753784 0.088257 0.648193 -0.061646 1441495146 0.754333 0.075439 0.649780 -0.054993 1441495146 0.754333 0.075439 0.649780 -0.054993 1441495146 0.754333 0.075439 0.649780 -0.054993 1441495146 0.754333 0.075439 0.649780 -0.054993 1441495146 0.754333 0.075439 0.649780 -0.054993 1441495146 0.754333 0.075439 0.649780 -0.054993 1441495146 0.754333 0.075439 0.649780 -0.054993 1441495146 0.754517 0.065247 0.651001 -0.050049 1441495146 0.754517 0.065247 0.651001 -0.050049 1441495146 0.754517 0.065247 0.651001 -0.050049 1441495146 0.754517 0.065247 0.651001 -0.050049 1441495146 0.754517 0.065247 0.651001 -0.050049 1441495146 0.754517 0.065247 0.651001 -0.050049 1441495146 0.754395 0.053894 0.652527 -0.045959 1441495146 0.754395 0.053894 0.652527 -0.045959 1441495146 0.754395 0.053894 0.652527 -0.045959 1441495146 0.754395 0.053894 0.652527 -0.045959 1441495146 0.754395 0.053894 0.652527 -0.045959 1441495146 0.754395 0.053894 0.652527 -0.045959 1441495146 0.754395 0.053894 0.652527 -0.045959 1441495147 0.753967 0.043030 0.654175 -0.041260 1441495147 0.753967 0.043030 0.654175 -0.041260 1441495147 0.753967 0.043030 0.654175 -0.041260 1441495147 0.753967 0.043030 0.654175 -0.041260 1441495147 0.753967 0.043030 0.654175 -0.041260 1441495147 0.753967 0.043030 0.654175 -0.041260 1441495147 0.753357 0.034241 0.655701 -0.035156 1441495147 0.753357 0.034241 0.655701 -0.035156 1441495147 0.753357 0.034241 0.655701 -0.035156 1441495147 0.753357 0.034241 0.655701 -0.035156 1441495147 0.753357 0.034241 0.655701 -0.035156 1441495147 0.753357 0.034241 0.655701 -0.035156 1441495147 0.753357 0.034241 0.655701 -0.035156 1441495147 0.752930 0.028320 0.656799 -0.028870 1441495147 0.752930 0.028320 0.656799 -0.028870 1441495147 0.752930 0.028320 0.656799 -0.028870 1441495147 0.752930 0.028320 0.656799 -0.028870 1441495147 0.752930 0.028320 0.656799 -0.028870 1441495147 0.752930 0.028320 0.656799 -0.028870 1441495147 0.752930 0.027649 0.656921 -0.027649 1441495147 0.752930 0.027649 0.656921 -0.027649 1441495147 0.752930 0.027649 0.656921 -0.027649 1441495147 0.752930 0.027649 0.656921 -0.027649 1441495147 0.752930 0.027649 0.656921 -0.027649 1441495147 0.752930 0.027649 0.656921 -0.027649 1441495147 0.753235 0.033569 0.656006 -0.033020 1441495147 0.753235 0.033569 0.656006 -0.033020 1441495147 0.753235 0.033569 0.656006 -0.033020 1441495147 0.753235 0.033569 0.656006 -0.033020 1441495147 0.753235 0.033569 0.656006 -0.033020 1441495147 0.753235 0.033569 0.656006 -0.033020 1441495147 0.753113 0.042419 0.655151 -0.040771 1441495147 0.753113 0.042419 0.655151 -0.040771 1441495147 0.753113 0.042419 0.655151 -0.040771 1441495147 0.753113 0.042419 0.655151 -0.040771 1441495147 0.753113 0.042419 0.655151 -0.040771 1441495147 0.753113 0.042419 0.655151 -0.040771 1441495147 0.753113 0.042419 0.655151 -0.040771 1441495147 0.753418 0.056763 0.652893 -0.053101 1441495147 0.753418 0.056763 0.652893 -0.053101 1441495147 0.753418 0.056763 0.652893 -0.053101 1441495147 0.753418 0.056763 0.652893 -0.053101 1441495147 0.753418 0.056763 0.652893 -0.053101 1441495147 0.753418 0.056763 0.652893 -0.053101 1441495147 0.753235 0.072693 0.650391 -0.065247 1441495147 0.753235 0.072693 0.650391 -0.065247 1441495147 0.753235 0.072693 0.650391 -0.065247 1441495147 0.753235 0.072693 0.650391 -0.065247 1441495147 0.753235 0.072693 0.650391 -0.065247 1441495147 0.753235 0.072693 0.650391 -0.065247 1441495147 0.752930 0.088806 0.647461 -0.077209 1441495147 0.752930 0.088806 0.647461 -0.077209 1441495147 0.752930 0.088806 0.647461 -0.077209 1441495147 0.752930 0.088806 0.647461 -0.077209 1441495147 0.752930 0.088806 0.647461 -0.077209 1441495147 0.752930 0.088806 0.647461 -0.077209 1441495147 0.752930 0.088806 0.647461 -0.077209 1441495147 0.752502 0.103760 0.644409 -0.087158 1441495147 0.752502 0.103760 0.644409 -0.087158 1441495147 0.752502 0.103760 0.644409 -0.087158 1441495147 0.752502 0.103760 0.644409 -0.087158 1441495147 0.752502 0.103760 0.644409 -0.087158 1441495147 0.752502 0.103760 0.644409 -0.087158 1441495147 0.752319 0.119019 0.640442 -0.097839 1441495147 0.752319 0.119019 0.640442 -0.097839 1441495147 0.752319 0.119019 0.640442 -0.097839 1441495147 0.752319 0.119019 0.640442 -0.097839 1441495147 0.752319 0.119019 0.640442 -0.097839 1441495147 0.752319 0.119019 0.640442 -0.097839 1441495147 0.752319 0.119019 0.640442 -0.097839 1441495147 0.752014 0.133667 0.636414 -0.107056 1441495147 0.752014 0.133667 0.636414 -0.107056 1441495147 0.752014 0.133667 0.636414 -0.107056 1441495147 0.752014 0.133667 0.636414 -0.107056 1441495147 0.752014 0.133667 0.636414 -0.107056 1441495147 0.752014 0.133667 0.636414 -0.107056 1441495147 0.751526 0.148010 0.632324 -0.115784 1441495147 0.751526 0.148010 0.632324 -0.115784 1441495147 0.751526 0.148010 0.632324 -0.115784 1441495147 0.751526 0.148010 0.632324 -0.115784 1441495147 0.751526 0.148010 0.632324 -0.115784 1441495147 0.751526 0.148010 0.632324 -0.115784 1441495147 0.750916 0.158936 0.629272 -0.121704 1441495147 0.750916 0.158936 0.629272 -0.121704 1441495147 0.750916 0.158936 0.629272 -0.121704 1441495147 0.750916 0.158936 0.629272 -0.121704 1441495147 0.750916 0.158936 0.629272 -0.121704 1441495147 0.750916 0.158936 0.629272 -0.121704 1441495147 0.750916 0.158936 0.629272 -0.121704 1441495147 0.750061 0.165710 0.627869 -0.125000 1441495147 0.750061 0.165710 0.627869 -0.125000 1441495147 0.750061 0.165710 0.627869 -0.125000 1441495147 0.750061 0.165710 0.627869 -0.125000 1441495147 0.750061 0.165710 0.627869 -0.125000 1441495147 0.750061 0.165710 0.627869 -0.125000 1441495147 0.750061 0.165710 0.627869 -0.125000 1441495147 0.749268 0.166504 0.628845 -0.124023 1441495147 0.749268 0.166504 0.628845 -0.124023 1441495147 0.749268 0.166504 0.628845 -0.124023 1441495147 0.749268 0.166504 0.628845 -0.124023 1441495147 0.749268 0.166504 0.628845 -0.124023 1441495147 0.749268 0.166504 0.628845 -0.124023 1441495147 0.749023 0.159485 0.632324 -0.116455 1441495147 0.749023 0.159485 0.632324 -0.116455 1441495147 0.749023 0.159485 0.632324 -0.116455 1441495147 0.749023 0.159485 0.632324 -0.116455 1441495147 0.749023 0.159485 0.632324 -0.116455 1441495147 0.749023 0.159485 0.632324 -0.116455 1441495147 0.749023 0.146851 0.637451 -0.104614 1441495147 0.749023 0.146851 0.637451 -0.104614 1441495147 0.749023 0.146851 0.637451 -0.104614 1441495147 0.749023 0.146851 0.637451 -0.104614 1441495147 0.749023 0.146851 0.637451 -0.104614 1441495147 0.749023 0.146851 0.637451 -0.104614 1441495147 0.749573 0.133057 0.641663 -0.092834 1441495148 0.749573 0.133057 0.641663 -0.092834 1441495148 0.749573 0.133057 0.641663 -0.092834 1441495148 0.749573 0.133057 0.641663 -0.092834 1441495148 0.749573 0.133057 0.641663 -0.092834 1441495148 0.749573 0.133057 0.641663 -0.092834 1441495148 0.749573 0.133057 0.641663 -0.092834 1441495148 0.750305 0.116089 0.645874 -0.079285 1441495148 0.750305 0.116089 0.645874 -0.079285 1441495148 0.750305 0.116089 0.645874 -0.079285 1441495148 0.750305 0.116089 0.645874 -0.079285 1441495148 0.750305 0.116089 0.645874 -0.079285 1441495148 0.750305 0.116089 0.645874 -0.079285 1441495148 0.750854 0.097961 0.649719 -0.066284 1441495148 0.750854 0.097961 0.649719 -0.066284 1441495148 0.750854 0.097961 0.649719 -0.066284 1441495148 0.750854 0.097961 0.649719 -0.066284 1441495148 0.750854 0.097961 0.649719 -0.066284 1441495148 0.750854 0.097961 0.649719 -0.066284 1441495148 0.750854 0.097961 0.649719 -0.066284 1441495148 0.751160 0.082458 0.652344 -0.057495 1441495148 0.751160 0.082458 0.652344 -0.057495 1441495148 0.751160 0.082458 0.652344 -0.057495 1441495148 0.751160 0.082458 0.652344 -0.057495 1441495148 0.751160 0.082458 0.652344 -0.057495 1441495148 0.751160 0.082458 0.652344 -0.057495 1441495148 0.751160 0.082458 0.652344 -0.057495 1441495148 0.751648 0.068481 0.653870 -0.052307 1441495148 0.751648 0.068481 0.653870 -0.052307 1441495148 0.751648 0.068481 0.653870 -0.052307 1441495148 0.751648 0.068481 0.653870 -0.052307 1441495148 0.751648 0.068481 0.653870 -0.052307 1441495148 0.751648 0.068481 0.653870 -0.052307 1441495148 0.752014 0.055969 0.654846 -0.049438 1441495148 0.752014 0.055969 0.654846 -0.049438 1441495148 0.752014 0.055969 0.654846 -0.049438 1441495148 0.752014 0.055969 0.654846 -0.049438 1441495148 0.752014 0.055969 0.654846 -0.049438 1441495148 0.752014 0.055969 0.654846 -0.049438 1441495148 0.752014 0.055969 0.654846 -0.049438 1441495148 0.752258 0.047729 0.655212 -0.049377 1441495148 0.752258 0.047729 0.655212 -0.049377 1441495148 0.752258 0.047729 0.655212 -0.049377 1441495148 0.752258 0.047729 0.655212 -0.049377 1441495148 0.752258 0.047729 0.655212 -0.049377 1441495148 0.752258 0.047729 0.655212 -0.049377 1441495148 0.752258 0.041138 0.655762 -0.048035 1441495148 0.752258 0.041138 0.655762 -0.048035 1441495148 0.752258 0.041138 0.655762 -0.048035 1441495148 0.752258 0.041138 0.655762 -0.048035 1441495148 0.752258 0.041138 0.655762 -0.048035 1441495148 0.752258 0.041138 0.655762 -0.048035 1441495148 0.752258 0.041138 0.655762 -0.048035 1441495148 0.752075 0.032776 0.656921 -0.041199 1441495148 0.752075 0.032776 0.656921 -0.041199 1441495148 0.752075 0.032776 0.656921 -0.041199 1441495148 0.752075 0.032776 0.656921 -0.041199 1441495148 0.752075 0.032776 0.656921 -0.041199 1441495148 0.752075 0.032776 0.656921 -0.041199 1441495148 0.751587 0.025269 0.658264 -0.033325 1441495148 0.751587 0.025269 0.658264 -0.033325 1441495148 0.751587 0.025269 0.658264 -0.033325 1441495148 0.751587 0.025269 0.658264 -0.033325 1441495148 0.751587 0.025269 0.658264 -0.033325 1441495148 0.751587 0.025269 0.658264 -0.033325 1441495148 0.751587 0.025269 0.658264 -0.033325 1441495148 0.752014 0.025818 0.657715 -0.032898 1441495148 0.752014 0.025818 0.657715 -0.032898 1441495148 0.752014 0.025818 0.657715 -0.032898 1441495148 0.752014 0.025818 0.657715 -0.032898 1441495148 0.752014 0.025818 0.657715 -0.032898 1441495148 0.752014 0.025818 0.657715 -0.032898 1441495148 0.752808 0.032837 0.656250 -0.038513 1441495148 0.752808 0.032837 0.656250 -0.038513 1441495148 0.752808 0.032837 0.656250 -0.038513 1441495148 0.752808 0.032837 0.656250 -0.038513 1441495148 0.752808 0.032837 0.656250 -0.038513 1441495148 0.752808 0.032837 0.656250 -0.038513 1441495148 0.752808 0.032837 0.656250 -0.038513 1441495148 0.752686 0.041870 0.655457 -0.044434 1441495148 0.752686 0.041870 0.655457 -0.044434 1441495148 0.752686 0.041870 0.655457 -0.044434 1441495148 0.752686 0.041870 0.655457 -0.044434 1441495148 0.752686 0.041870 0.655457 -0.044434 1441495148 0.752686 0.041870 0.655457 -0.044434 1441495148 0.752502 0.052612 0.654541 -0.049988 1441495148 0.752502 0.052612 0.654541 -0.049988 1441495148 0.752502 0.052612 0.654541 -0.049988 1441495148 0.752502 0.052612 0.654541 -0.049988 1441495148 0.752502 0.052612 0.654541 -0.049988 1441495148 0.752502 0.052612 0.654541 -0.049988 1441495148 0.752502 0.052612 0.654541 -0.049988 1441495148 0.752441 0.065186 0.652954 -0.055847 1441495148 0.752441 0.065186 0.652954 -0.055847 1441495148 0.752441 0.065186 0.652954 -0.055847 1441495148 0.752441 0.065186 0.652954 -0.055847 1441495148 0.752441 0.065186 0.652954 -0.055847 1441495148 0.752441 0.065186 0.652954 -0.055847 1441495148 0.752136 0.079773 0.650879 -0.064331 1441495148 0.752136 0.079773 0.650879 -0.064331 1441495148 0.752136 0.079773 0.650879 -0.064331 1441495148 0.752136 0.079773 0.650879 -0.064331 1441495148 0.752136 0.079773 0.650879 -0.064331 1441495148 0.752136 0.079773 0.650879 -0.064331 1441495148 0.752380 0.097046 0.647034 -0.076172 1441495148 0.752380 0.097046 0.647034 -0.076172 1441495148 0.752380 0.097046 0.647034 -0.076172 1441495148 0.752380 0.097046 0.647034 -0.076172 1441495148 0.752380 0.097046 0.647034 -0.076172 1441495148 0.752380 0.097046 0.647034 -0.076172 1441495148 0.752380 0.097046 0.647034 -0.076172 1441495148 0.751892 0.110352 0.644287 -0.085144 1441495148 0.751892 0.110352 0.644287 -0.085144 1441495148 0.751892 0.110352 0.644287 -0.085144 1441495148 0.751892 0.110352 0.644287 -0.085144 1441495148 0.751892 0.110352 0.644287 -0.085144 1441495148 0.751892 0.110352 0.644287 -0.085144 1441495149 0.751404 0.125366 0.640686 -0.095520 1441495149 0.751404 0.125366 0.640686 -0.095520 1441495149 0.751404 0.125366 0.640686 -0.095520 1441495149 0.751404 0.125366 0.640686 -0.095520 1441495149 0.751404 0.125366 0.640686 -0.095520 1441495149 0.751404 0.125366 0.640686 -0.095520 1441495149 0.750671 0.137756 0.638062 -0.101501 1441495149 0.750671 0.137756 0.638062 -0.101501 1441495149 0.750671 0.137756 0.638062 -0.101501 1441495149 0.750671 0.137756 0.638062 -0.101501 1441495149 0.750671 0.137756 0.638062 -0.101501 1441495149 0.750671 0.137756 0.638062 -0.101501 1441495149 0.749939 0.151794 0.634460 -0.109009 1441495149 0.749939 0.151794 0.634460 -0.109009 1441495149 0.749939 0.151794 0.634460 -0.109009 1441495149 0.749939 0.151794 0.634460 -0.109009 1441495149 0.749939 0.151794 0.634460 -0.109009 1441495149 0.749939 0.151794 0.634460 -0.109009 1441495149 0.749390 0.163086 0.631226 -0.114990 1441495149 0.749390 0.163086 0.631226 -0.114990 1441495149 0.749390 0.163086 0.631226 -0.114990 1441495149 0.749390 0.163086 0.631226 -0.114990 1441495149 0.749390 0.163086 0.631226 -0.114990 1441495149 0.749390 0.163086 0.631226 -0.114990 1441495149 0.749390 0.163086 0.631226 -0.114990 1441495149 0.748901 0.172058 0.628296 -0.121338 1441495149 0.748901 0.172058 0.628296 -0.121338 1441495149 0.748901 0.172058 0.628296 -0.121338 1441495149 0.748901 0.172058 0.628296 -0.121338 1441495149 0.748901 0.172058 0.628296 -0.121338 1441495149 0.748901 0.172058 0.628296 -0.121338 1441495149 0.748901 0.172058 0.628296 -0.121338 1441495149 0.747986 0.178894 0.626160 -0.127869 1441495149 0.747986 0.178894 0.626160 -0.127869 1441495149 0.747986 0.178894 0.626160 -0.127869 1441495149 0.747986 0.178894 0.626160 -0.127869 1441495149 0.747986 0.178894 0.626160 -0.127869 1441495149 0.747986 0.178894 0.626160 -0.127869 1441495149 0.747070 0.179199 0.626892 -0.128906 1441495149 0.747070 0.179199 0.626892 -0.128906 1441495149 0.747070 0.179199 0.626892 -0.128906 1441495149 0.747070 0.179199 0.626892 -0.128906 1441495149 0.747070 0.179199 0.626892 -0.128906 1441495149 0.747070 0.179199 0.626892 -0.128906 1441495149 0.746521 0.170776 0.631226 -0.122559 1441495149 0.746521 0.170776 0.631226 -0.122559 1441495149 0.746521 0.170776 0.631226 -0.122559 1441495149 0.746521 0.170776 0.631226 -0.122559 1441495149 0.746521 0.170776 0.631226 -0.122559 1441495149 0.746521 0.170776 0.631226 -0.122559 1441495149 0.746521 0.170776 0.631226 -0.122559 1441495149 0.746155 0.156677 0.637390 -0.110962 1441495149 0.746155 0.156677 0.637390 -0.110962 1441495149 0.746155 0.156677 0.637390 -0.110962 1441495149 0.746155 0.156677 0.637390 -0.110962 1441495149 0.746155 0.156677 0.637390 -0.110962 1441495149 0.746155 0.156677 0.637390 -0.110962 1441495149 0.745972 0.144226 0.642273 -0.100586 1441495149 0.745972 0.144226 0.642273 -0.100586 1441495149 0.745972 0.144226 0.642273 -0.100586 1441495149 0.745972 0.144226 0.642273 -0.100586 1441495149 0.745972 0.144226 0.642273 -0.100586 1441495149 0.745972 0.144226 0.642273 -0.100586 1441495149 0.746643 0.130493 0.645935 -0.090576 1441495149 0.746643 0.130493 0.645935 -0.090576 1441495149 0.746643 0.130493 0.645935 -0.090576 1441495149 0.746643 0.130493 0.645935 -0.090576 1441495149 0.746643 0.130493 0.645935 -0.090576 1441495149 0.746643 0.130493 0.645935 -0.090576 1441495149 0.746643 0.130493 0.645935 -0.090576 1441495149 0.747070 0.113403 0.650024 -0.079956 1441495149 0.747070 0.113403 0.650024 -0.079956 1441495149 0.747070 0.113403 0.650024 -0.079956 1441495149 0.747070 0.113403 0.650024 -0.079956 1441495149 0.747070 0.113403 0.650024 -0.079956 1441495149 0.747131 0.097290 0.653748 -0.070251 1441495149 0.747131 0.097290 0.653748 -0.070251 1441495149 0.747131 0.097290 0.653748 -0.070251 1441495149 0.747131 0.097290 0.653748 -0.070251 1441495149 0.747131 0.097290 0.653748 -0.070251 1441495149 0.747131 0.097290 0.653748 -0.070251 1441495149 0.747131 0.097290 0.653748 -0.070251 1441495149 0.747437 0.084473 0.655701 -0.064270 1441495149 0.747437 0.084473 0.655701 -0.064270 1441495149 0.747437 0.084473 0.655701 -0.064270 1441495149 0.747437 0.084473 0.655701 -0.064270 1441495149 0.747437 0.084473 0.655701 -0.064270 1441495149 0.747437 0.084473 0.655701 -0.064270 1441495149 0.748352 0.072937 0.656494 -0.059814 1441495149 0.748352 0.072937 0.656494 -0.059814 1441495149 0.748352 0.072937 0.656494 -0.059814 1441495149 0.748352 0.072937 0.656494 -0.059814 1441495149 0.748352 0.072937 0.656494 -0.059814 1441495149 0.748352 0.072937 0.656494 -0.059814 1441495149 0.748596 0.061646 0.657715 -0.056091 1441495149 0.748596 0.061646 0.657715 -0.056091 1441495149 0.748596 0.061646 0.657715 -0.056091 1441495149 0.748596 0.061646 0.657715 -0.056091 1441495149 0.748596 0.061646 0.657715 -0.056091 1441495149 0.748596 0.061646 0.657715 -0.056091 1441495149 0.748901 0.050598 0.658691 -0.051086 1441495149 0.748901 0.050598 0.658691 -0.051086 1441495149 0.748901 0.050598 0.658691 -0.051086 1441495149 0.748901 0.050598 0.658691 -0.051086 1441495149 0.748901 0.050598 0.658691 -0.051086 1441495149 0.748901 0.050598 0.658691 -0.051086 1441495149 0.748535 0.037842 0.660706 -0.040161 1441495149 0.748535 0.037842 0.660706 -0.040161 1441495149 0.748535 0.037842 0.660706 -0.040161 1441495149 0.748535 0.037842 0.660706 -0.040161 1441495149 0.748535 0.037842 0.660706 -0.040161 1441495149 0.748535 0.037842 0.660706 -0.040161 1441495149 0.748535 0.037842 0.660706 -0.040161 1441495149 0.748718 0.030945 0.661377 -0.031799 1441495149 0.748718 0.030945 0.661377 -0.031799 1441495149 0.748718 0.030945 0.661377 -0.031799 1441495150 0.748718 0.030945 0.661377 -0.031799 1441495150 0.748718 0.030945 0.661377 -0.031799 1441495150 0.748718 0.030945 0.661377 -0.031799 1441495150 0.749146 0.028625 0.661072 -0.028137 1441495150 0.749146 0.028625 0.661072 -0.028137 1441495150 0.749146 0.028625 0.661072 -0.028137 1441495150 0.749146 0.028625 0.661072 -0.028137 1441495150 0.749146 0.028625 0.661072 -0.028137 1441495150 0.749146 0.028625 0.661072 -0.028137 1441495150 0.749695 0.031372 0.660156 -0.031982 1441495150 0.749695 0.031372 0.660156 -0.031982 1441495150 0.749695 0.031372 0.660156 -0.031982 1441495150 0.749695 0.031372 0.660156 -0.031982 1441495150 0.749695 0.031372 0.660156 -0.031982 1441495150 0.749695 0.031372 0.660156 -0.031982 1441495150 0.750366 0.040588 0.658386 -0.041321 1441495150 0.750366 0.040588 0.658386 -0.041321 1441495150 0.750366 0.040588 0.658386 -0.041321 1441495150 0.750366 0.040588 0.658386 -0.041321 1441495150 0.750366 0.040588 0.658386 -0.041321 1441495150 0.750366 0.040588 0.658386 -0.041321 1441495150 0.750366 0.040588 0.658386 -0.041321 1441495150 0.750854 0.053162 0.656250 -0.050842 1441495150 0.750854 0.053162 0.656250 -0.050842 1441495150 0.750854 0.053162 0.656250 -0.050842 1441495150 0.750854 0.053162 0.656250 -0.050842 1441495150 0.750854 0.053162 0.656250 -0.050842 1441495150 0.751465 0.068359 0.653381 -0.060303 1441495150 0.751465 0.068359 0.653381 -0.060303 1441495150 0.751465 0.068359 0.653381 -0.060303 1441495150 0.751465 0.068359 0.653381 -0.060303 1441495150 0.751465 0.068359 0.653381 -0.060303 1441495150 0.751465 0.068359 0.653381 -0.060303 1441495150 0.751465 0.082642 0.650879 -0.068787 1441495150 0.751465 0.082642 0.650879 -0.068787 1441495150 0.751465 0.082642 0.650879 -0.068787 1441495150 0.751465 0.082642 0.650879 -0.068787 1441495150 0.751465 0.082642 0.650879 -0.068787 1441495150 0.751465 0.082642 0.650879 -0.068787 1441495150 0.751465 0.082642 0.650879 -0.068787 1441495150 0.751526 0.098022 0.647461 -0.079102 1441495150 0.751526 0.098022 0.647461 -0.079102 1441495150 0.751526 0.098022 0.647461 -0.079102 1441495150 0.751526 0.098022 0.647461 -0.079102 1441495150 0.751526 0.098022 0.647461 -0.079102 1441495150 0.751526 0.098022 0.647461 -0.079102 1441495150 0.750793 0.110840 0.645203 -0.087585 1441495150 0.750793 0.110840 0.645203 -0.087585 1441495150 0.750793 0.110840 0.645203 -0.087585 1441495150 0.750793 0.110840 0.645203 -0.087585 1441495150 0.750793 0.110840 0.645203 -0.087585 1441495150 0.750793 0.110840 0.645203 -0.087585 1441495150 0.750549 0.126099 0.641357 -0.096619 1441495150 0.750549 0.126099 0.641357 -0.096619 1441495150 0.750549 0.126099 0.641357 -0.096619 1441495150 0.750549 0.126099 0.641357 -0.096619 1441495150 0.750549 0.126099 0.641357 -0.096619 1441495150 0.750549 0.126099 0.641357 -0.096619 1441495150 0.750122 0.137146 0.638977 -0.100342 1441495150 0.750122 0.137146 0.638977 -0.100342 1441495150 0.750122 0.137146 0.638977 -0.100342 1441495150 0.750122 0.137146 0.638977 -0.100342 1441495150 0.750122 0.137146 0.638977 -0.100342 1441495150 0.750122 0.137146 0.638977 -0.100342 1441495150 0.750122 0.137146 0.638977 -0.100342 1441495150 0.749573 0.153625 0.634277 -0.110413 1441495150 0.749573 0.153625 0.634277 -0.110413 1441495150 0.749573 0.153625 0.634277 -0.110413 1441495150 0.749573 0.153625 0.634277 -0.110413 1441495150 0.749573 0.153625 0.634277 -0.110413 1441495150 0.749573 0.153625 0.634277 -0.110413 1441495150 0.749329 0.165588 0.629883 -0.119080 1441495150 0.749329 0.165588 0.629883 -0.119080 1441495150 0.749329 0.165588 0.629883 -0.119080 1441495150 0.749329 0.165588 0.629883 -0.119080 1441495150 0.749329 0.165588 0.629883 -0.119080 1441495150 0.749329 0.165588 0.629883 -0.119080 1441495150 0.749329 0.165588 0.629883 -0.119080 1441495150 0.748535 0.170898 0.628357 -0.124878 1441495150 0.748535 0.170898 0.628357 -0.124878 1441495150 0.748535 0.170898 0.628357 -0.124878 1441495150 0.748535 0.170898 0.628357 -0.124878 1441495150 0.748535 0.170898 0.628357 -0.124878 1441495150 0.747070 0.172668 0.629272 -0.126282 1441495150 0.747070 0.172668 0.629272 -0.126282 1441495150 0.747070 0.172668 0.629272 -0.126282 1441495150 0.747070 0.172668 0.629272 -0.126282 1441495150 0.747070 0.172668 0.629272 -0.126282 1441495150 0.747070 0.172668 0.629272 -0.126282 1441495150 0.745300 0.170959 0.632080 -0.125366 1441495150 0.745300 0.170959 0.632080 -0.125366 1441495150 0.745300 0.170959 0.632080 -0.125366 1441495150 0.745300 0.170959 0.632080 -0.125366 1441495150 0.745300 0.170959 0.632080 -0.125366 1441495150 0.745300 0.170959 0.632080 -0.125366 1441495150 0.745300 0.170959 0.632080 -0.125366 1441495150 0.744141 0.160400 0.637756 -0.117249 1441495150 0.744141 0.160400 0.637756 -0.117249 1441495150 0.744141 0.160400 0.637756 -0.117249 1441495150 0.744141 0.160400 0.637756 -0.117249 1441495150 0.744141 0.160400 0.637756 -0.117249 1441495150 0.742920 0.145325 0.644775 -0.105713 1441495150 0.742920 0.145325 0.644775 -0.105713 1441495150 0.742920 0.145325 0.644775 -0.105713 1441495150 0.742920 0.145325 0.644775 -0.105713 1441495150 0.742920 0.145325 0.644775 -0.105713 1441495150 0.742920 0.145325 0.644775 -0.105713 1441495150 0.742432 0.128540 0.650757 -0.093079 1441495150 0.742432 0.128540 0.650757 -0.093079 1441495150 0.742432 0.128540 0.650757 -0.093079 1441495150 0.742432 0.128540 0.650757 -0.093079 1441495151 0.742432 0.128540 0.650757 -0.093079 1441495151 0.742432 0.128540 0.650757 -0.093079 1441495151 0.742432 0.128540 0.650757 -0.093079 1441495151 0.742188 0.106384 0.657166 -0.076782 1441495151 0.742188 0.106384 0.657166 -0.076782 1441495151 0.742188 0.106384 0.657166 -0.076782 1441495151 0.742188 0.106384 0.657166 -0.076782 1441495151 0.742188 0.106384 0.657166 -0.076782 1441495151 0.742188 0.106384 0.657166 -0.076782 1441495151 0.742126 0.087830 0.661255 -0.064575 1441495151 0.742126 0.087830 0.661255 -0.064575 1441495151 0.742126 0.087830 0.661255 -0.064575 1441495151 0.742126 0.087830 0.661255 -0.064575 1441495151 0.742126 0.087830 0.661255 -0.064575 1441495151 0.742126 0.087830 0.661255 -0.064575 1441495151 0.742126 0.087830 0.661255 -0.064575 1441495151 0.741882 0.072205 0.664368 -0.054504 1441495151 0.741882 0.072205 0.664368 -0.054504 1441495151 0.741882 0.072205 0.664368 -0.054504 1441495151 0.741882 0.072205 0.664368 -0.054504 1441495151 0.741882 0.072205 0.664368 -0.054504 1441495151 0.741882 0.072205 0.664368 -0.054504 1441495151 0.741394 0.058594 0.666748 -0.047485 1441495151 0.741394 0.058594 0.666748 -0.047485 1441495151 0.741394 0.058594 0.666748 -0.047485 1441495151 0.741394 0.058594 0.666748 -0.047485 1441495151 0.741394 0.058594 0.666748 -0.047485 1441495151 0.741394 0.058594 0.666748 -0.047485 1441495151 0.741394 0.058594 0.666748 -0.047485 1441495151 0.740845 0.046021 0.668762 -0.041504 1441495151 0.740845 0.046021 0.668762 -0.041504 1441495151 0.740845 0.046021 0.668762 -0.041504 1441495151 0.740845 0.046021 0.668762 -0.041504 1441495151 0.740845 0.046021 0.668762 -0.041504 1441495151 0.740845 0.046021 0.668762 -0.041504 1441495151 0.740723 0.035706 0.669800 -0.036133 1441495151 0.740723 0.035706 0.669800 -0.036133 1441495151 0.740723 0.035706 0.669800 -0.036133 1441495151 0.740723 0.035706 0.669800 -0.036133 1441495151 0.740723 0.035706 0.669800 -0.036133 1441495151 0.740723 0.035706 0.669800 -0.036133 1441495151 0.740601 0.027344 0.670654 -0.029785 1441495151 0.740601 0.027344 0.670654 -0.029785 1441495151 0.740601 0.027344 0.670654 -0.029785 1441495151 0.740601 0.027344 0.670654 -0.029785 1441495151 0.740601 0.027344 0.670654 -0.029785 1441495151 0.740601 0.027344 0.670654 -0.029785 1441495151 0.740784 0.023865 0.670654 -0.027344 1441495151 0.740784 0.023865 0.670654 -0.027344 1441495151 0.740784 0.023865 0.670654 -0.027344 1441495151 0.740784 0.023865 0.670654 -0.027344 1441495151 0.740784 0.023865 0.670654 -0.027344 1441495151 0.740784 0.023865 0.670654 -0.027344 1441495151 0.741028 0.024292 0.670349 -0.028992 1441495151 0.741028 0.024292 0.670349 -0.028992 1441495151 0.741028 0.024292 0.670349 -0.028992 1441495151 0.741028 0.024292 0.670349 -0.028992 1441495151 0.741028 0.024292 0.670349 -0.028992 1441495151 0.741028 0.024292 0.670349 -0.028992 1441495151 0.741211 0.031189 0.669434 -0.037659 1441495151 0.741211 0.031189 0.669434 -0.037659 1441495151 0.741211 0.031189 0.669434 -0.037659 1441495151 0.741211 0.031189 0.669434 -0.037659 1441495151 0.741211 0.031189 0.669434 -0.037659 1441495151 0.741211 0.031189 0.669434 -0.037659 1441495151 0.741211 0.031189 0.669434 -0.037659 1441495151 0.741516 0.043152 0.667664 -0.049561 1441495151 0.741516 0.043152 0.667664 -0.049561 1441495151 0.741516 0.043152 0.667664 -0.049561 1441495151 0.741516 0.043152 0.667664 -0.049561 1441495151 0.741516 0.043152 0.667664 -0.049561 1441495151 0.741516 0.043152 0.667664 -0.049561 1441495151 0.740967 0.053711 0.666809 -0.057739 1441495151 0.740967 0.053711 0.666809 -0.057739 1441495151 0.740967 0.053711 0.666809 -0.057739 1441495151 0.740967 0.053711 0.666809 -0.057739 1441495151 0.740967 0.053711 0.666809 -0.057739 1441495151 0.740967 0.053711 0.666809 -0.057739 1441495151 0.740967 0.053711 0.666809 -0.057739 1441495151 0.741089 0.067017 0.664673 -0.066528 1441495151 0.741089 0.067017 0.664673 -0.066528 1441495151 0.741089 0.067017 0.664673 -0.066528 1441495151 0.741089 0.067017 0.664673 -0.066528 1441495151 
0.766846 0.009521 0.640015 -0.046204 1441495154 0.766846 0.009521 0.640015 -0.046204 1441495154 0.766846 0.009521 0.640015 -0.046204 1441495154 0.766846 0.009521 0.640015 -0.046204 1441495154 0.775818 -0.024109 0.627075 -0.065002 1441495154 0.775818 -0.024109 0.627075 -0.065002 1441495154 0.775818 -0.024109 0.627075 -0.065002 1441495154 0.775818 -0.024109 0.627075 -0.065002 1441495154 0.775818 -0.024109 0.627075 -0.065002 1441495154 0.775818 -0.024109 0.627075 -0.065002 1441495154 0.785339 -0.048828 0.609924 -0.093323 1441495154 0.785339 -0.048828 0.609924 -0.093323 1441495154 0.785339 -0.048828 0.609924 -0.093323 1441495154 0.785339 -0.048828 0.609924 -0.093323 1441495154 0.785339 -0.048828 0.609924 -0.093323 1441495154 0.785339 -0.048828 0.609924 -0.093323 1441495154 0.785339 -0.048828 0.609924 -0.093323 1441495154 0.796814 -0.069702 0.588867 -0.115967 1441495154 0.796814 -0.069702 0.588867 -0.115967 1441495154 0.796814 -0.069702 0.588867 -0.115967 1441495154 0.796814 -0.069702 0.588867 -0.115967 1441495154 0.796814 -0.069702 0.588867 -0.115967 1441495154 0.796814 -0.069702 0.588867 -0.115967 1441495154 0.804504 -0.116516 0.571655 -0.111389 1441495155 0.804504 -0.116516 0.571655 -0.111389 1441495155 0.804504 -0.116516 0.571655 -0.111389 1441495155 0.804504 -0.116516 0.571655 -0.111389 1441495155 0.804504 -0.116516 0.571655 -0.111389 1441495155 0.804504 -0.116516 0.571655 -0.111389 1441495155 0.804504 -0.116516 0.571655 -0.111389 1441495155 0.814697 -0.164490 0.549744 -0.082886 1441495155 0.814697 -0.164490 0.549744 -0.082886 1441495155 0.814697 -0.164490 0.549744 -0.082886 1441495155 0.814697 -0.164490 0.549744 -0.082886 1441495155 0.814697 -0.164490 0.549744 -0.082886 1441495155 0.814697 -0.164490 0.549744 -0.082886 1441495155 0.829468 -0.195007 0.522034 -0.037292 1441495155 0.829468 -0.195007 0.522034 -0.037292 1441495155 0.829468 -0.195007 0.522034 -0.037292 1441495155 0.829468 -0.195007 0.522034 -0.037292 1441495155 0.829468 -0.195007 0.522034 -0.037292 1441495155 0.829468 -0.195007 0.522034 -0.037292 1441495155 0.841003 -0.220642 0.493774 0.010254 1441495155 0.841003 -0.220642 0.493774 0.010254 1441495155 0.841003 -0.220642 0.493774 0.010254 1441495155 0.841003 -0.220642 0.493774 0.010254 1441495155 0.841003 -0.220642 0.493774 0.010254 1441495155 0.841003 -0.220642 0.493774 0.010254 1441495155 0.846802 -0.237854 0.473938 0.040039 1441495155 0.846802 -0.237854 0.473938 0.040039 1441495155 0.846802 -0.237854 0.473938 0.040039 1441495155 0.846802 -0.237854 0.473938 0.040039 1441495155 0.846802 -0.237854 0.473938 0.040039 1441495155 0.846802 -0.237854 0.473938 0.040039 1441495155 0.847778 -0.255676 0.462646 0.042786 1441495155 0.847778 -0.255676 0.462646 0.042786 1441495155 0.847778 -0.255676 0.462646 0.042786 1441495155 0.847778 -0.255676 0.462646 0.042786 1441495155 0.847778 -0.255676 0.462646 0.042786 1441495155 0.847778 -0.255676 0.462646 0.042786 1441495155 0.847778 -0.255676 0.462646 0.042786 1441495155 0.845581 -0.275635 0.456909 0.012451 1441495155 0.845581 -0.275635 0.456909 0.012451 1441495155 0.845581 -0.275635 0.456909 0.012451 1441495155 0.845581 -0.275635 0.456909 0.012451 1441495155 0.845581 -0.275635 0.456909 0.012451 1441495155 0.845581 -0.275635 0.456909 0.012451 1441495155 0.838867 -0.295166 0.455139 -0.044128 1441495155 0.838867 -0.295166 0.455139 -0.044128 1441495155 0.838867 -0.295166 0.455139 -0.044128 1441495155 0.838867 -0.295166 0.455139 -0.044128 1441495155 0.838867 -0.295166 0.455139 -0.044128 1441495155 0.838867 -0.295166 0.455139 -0.044128 1441495155 0.838867 -0.295166 0.455139 -0.044128 1441495155 0.828125 -0.309082 0.453308 -0.114441 1441495155 0.828125 -0.309082 0.453308 -0.114441 1441495155 0.828125 -0.309082 0.453308 -0.114441 1441495155 0.828125 -0.309082 0.453308 -0.114441 1441495155 0.828125 -0.309082 0.453308 -0.114441 1441495155 0.828125 -0.309082 0.453308 -0.114441 1441495155 0.815430 -0.311951 0.450745 -0.185852 1441495155 0.815430 -0.311951 0.450745 -0.185852 1441495155 0.815430 -0.311951 0.450745 -0.185852 1441495155 0.815430 -0.311951 0.450745 -0.185852 1441495155 0.815430 -0.311951 0.450745 -0.185852 1441495155 0.815430 -0.311951 0.450745 -0.185852 1441495155 0.815430 -0.311951 0.450745 -0.185852 1441495155 0.802307 -0.317078 0.443909 -0.242310 1441495155 0.802307 -0.317078 0.443909 -0.242310 1441495155 0.802307 -0.317078 0.443909 -0.242310 1441495155 0.802307 -0.317078 0.443909 -0.242310 1441495155 0.802307 -0.317078 0.443909 -0.242310 1441495155 0.802307 -0.317078 0.443909 -0.242310 1441495155 0.782837 -0.333618 0.437012 -0.291321 1441495155 0.782837 -0.333618 0.437012 -0.291321 1441495155 0.782837 -0.333618 0.437012 -0.291321 1441495155 0.782837 -0.333618 0.437012 -0.291321 1441495155 0.782837 -0.333618 0.437012 -0.291321 1441495155 0.782837 -0.333618 0.437012 -0.291321 1441495155 0.760193 -0.350464 0.429749 -0.338562 1441495155 0.760193 -0.350464 0.429749 -0.338562 1441495155 0.760193 -0.350464 0.429749 -0.338562 1441495155 0.760193 -0.350464 0.429749 -0.338562 1441495155 0.760193 -0.350464 0.429749 -0.338562 1441495155 0.760193 -0.350464 0.429749 -0.338562 1441495155 0.760193 -0.350464 0.429749 -0.338562 1441495155 0.740234 -0.362732 0.425781 -0.373108 1441495155 0.740234 -0.362732 0.425781 -0.373108 1441495155 0.740234 -0.362732 0.425781 -0.373108 1441495155 0.740234 -0.362732 0.425781 -0.373108 1441495155 0.740234 -0.362732 0.425781 -0.373108 1441495155 0.740234 -0.362732 0.425781 -0.373108 1441495155 0.734924 -0.347595 0.410645 -0.412781 1441495155 0.734924 -0.347595 0.410645 -0.412781 1441495155 0.734924 -0.347595 0.410645 -0.412781 1441495155 0.734924 -0.347595 0.410645 -0.412781 1441495155 0.732666 -0.340210 0.394714 -0.437744 1441495155 0.732666 -0.340210 0.394714 -0.437744 1441495155 0.732666 -0.340210 0.394714 -0.437744 1441495155 0.732666 -0.340210 0.394714 -0.437744 1441495155 0.732666 -0.340210 0.394714 -0.437744 1441495155 0.710449 -0.364929 0.412354 -0.438171 1441495155 0.710449 -0.364929 0.412354 -0.438171 1441495155 0.710449 -0.364929 0.412354 -0.438171 1441495155 0.710449 -0.364929 0.412354 -0.438171 1441495155 0.710449 -0.364929 0.412354 -0.438171 1441495155 0.710449 -0.364929 0.412354 -0.438171 1441495155 0.710449 -0.364929 0.412354 -0.438171 1441495155 0.709473 -0.365234 0.412354 -0.439575 1441495155 0.709473 -0.365234 0.412354 -0.439575 1441495155 0.709473 -0.365234 0.412354 -0.439575 1441495155 0.709473 -0.365234 0.412354 -0.439575 1441495155 0.709473 -0.365234 0.412354 -0.439575 1441495155 0.709473 -0.365234 0.412354 -0.439575 1441495155 0.724182 -0.351624 0.404114 -0.434265 1441495156 0.724182 -0.351624 0.404114 -0.434265 1441495156 0.724182 -0.351624 0.404114 -0.434265 1441495156 0.724182 -0.351624 0.404114 -0.434265 1441495156 0.724182 -0.351624 0.404114 -0.434265 1441495156 0.724182 -0.351624 0.404114 -0.434265 1441495156 0.737366 -0.345398 0.405945 -0.414917 1441495156 0.737366 -0.345398 0.405945 -0.414917 1441495156 0.737366 -0.345398 0.405945 -0.414917 1441495156 0.737366 -0.345398 0.405945 -0.414917 1441495156 0.737366 -0.345398 0.405945 -0.414917 1441495156 0.737366 -0.345398 0.405945 -0.414917 1441495156 0.748779 -0.342773 0.416870 -0.384827 1441495156 0.748779 -0.342773 0.416870 -0.384827 1441495156 0.748779 -0.342773 0.416870 -0.384827 1441495156 0.748779 -0.342773 0.416870 -0.384827 1441495156 0.748779 -0.342773 0.416870 -0.384827 1441495156 0.748779 -0.342773 0.416870 -0.384827 1441495156 0.748779 -0.342773 0.416870 -0.384827 1441495156 0.767883 -0.330078 0.427063 -0.344910 1441495156 0.767883 -0.330078 0.427063 -0.344910 1441495156 0.767883 -0.330078 0.427063 -0.344910 1441495156 0.767883 -0.330078 0.427063 -0.344910 1441495156 0.767883 -0.330078 0.427063 -0.344910 1441495156 0.767883 -0.330078 0.427063 -0.344910 1441495156 0.792969 -0.318237 0.424194 -0.299988 1441495156 0.792969 -0.318237 0.424194 -0.299988 1441495156 0.792969 -0.318237 0.424194 -0.299988 1441495156 0.792969 -0.318237 0.424194 -0.299988 1441495156 0.792969 -0.318237 0.424194 -0.299988 1441495156 0.792969 -0.318237 0.424194 -0.299988 1441495156 0.792969 -0.318237 0.424194 -0.299988 1441495156 0.820801 -0.294861 0.420837 -0.249329 1441495156 0.820801 -0.294861 0.420837 -0.249329 1441495156 0.820801 -0.294861 0.420837 -0.249329 1441495156 0.820801 -0.294861 0.420837 -0.249329 1441495156 0.820801 -0.294861 0.420837 -0.249329 1441495156 0.820801 -0.294861 0.420837 -0.249329 1441495156 0.840027 -0.287659 0.418945 -0.189880 1441495156 0.840027 -0.287659 0.418945 -0.189880 1441495156 0.840027 -0.287659 0.418945 -0.189880 1441495156 0.840027 -0.287659 0.418945 -0.189880 1441495156 0.840027 -0.287659 0.418945 -0.189880 1441495156 0.840027 -0.287659 0.418945 -0.189880 1441495156 0.857117 -0.287048 0.409973 -0.121948 1441495156 0.857117 -0.287048 0.409973 -0.121948 1441495156 0.857117 -0.287048 0.409973 -0.121948 1441495156 0.857117 -0.287048 0.409973 -0.121948 1441495156 0.857117 -0.287048 0.409973 -0.121948 1441495156 0.857117 -0.287048 0.409973 -0.121948 1441495156 0.873169 -0.278442 0.396301 -0.054626 1441495156 0.873169 -0.278442 0.396301 -0.054626 1441495156 0.873169 -0.278442 0.396301 -0.054626 1441495156 0.873169 -0.278442 0.396301 -0.054626 1441495156 0.873169 -0.278442 0.396301 -0.054626 1441495156 0.873169 -0.278442 0.396301 -0.054626 1441495156 0.881958 -0.268066 0.387451 0.006531 1441495156 0.881958 -0.268066 0.387451 0.006531 1441495156 0.881958 -0.268066 0.387451 0.006531 1441495156 0.881958 -0.268066 0.387451 0.006531 1441495156 0.881958 -0.268066 0.387451 0.006531 1441495156 0.881958 -0.268066 0.387451 0.006531 1441495156 0.881958 -0.268066 0.387451 0.006531 1441495156 0.886414 -0.259399 0.381592 0.036255 1441495156 0.886414 -0.259399 0.381592 0.036255 1441495156 0.886414 -0.259399 0.381592 0.036255 1441495156 0.886414 -0.259399 0.381592 0.036255 1441495156 0.886414 -0.259399 0.381592 0.036255 1441495156 0.886658 -0.266113 0.375977 0.039429 1441495156 0.886658 -0.266113 0.375977 0.039429 1441495156 0.886658 -0.266113 0.375977 0.039429 1441495156 0.886658 -0.266113 0.375977 0.039429 1441495156 0.886658 -0.266113 0.375977 0.039429 1441495156 0.886658 -0.266113 0.375977 0.039429 1441495156 0.886658 -0.266113 0.375977 0.039429 1441495156 0.884705 -0.281738 0.370850 0.018433 1441495156 0.884705 -0.281738 0.370850 0.018433 1441495156 0.884705 -0.281738 0.370850 0.018433 1441495156 0.884705 -0.281738 0.370850 0.018433 1441495156 0.884705 -0.281738 0.370850 0.018433 1441495156 0.884705 -0.281738 0.370850 0.018433 1441495156 0.878784 -0.299255 0.370850 -0.024658 1441495156 0.878784 -0.299255 0.370850 -0.024658 1441495156 0.878784 -0.299255 0.370850 -0.024658 1441495156 0.878784 -0.299255 0.370850 -0.024658 1441495156 0.878784 -0.299255 0.370850 -0.024658 1441495156 0.878784 -0.299255 0.370850 -0.024658 1441495156 0.868958 -0.313354 0.373657 -0.083984 1441495156 0.868958 -0.313354 0.373657 -0.083984 1441495156 0.868958 -0.313354 0.373657 -0.083984 1441495156 0.868958 -0.313354 0.373657 -0.083984 1441495156 0.868958 -0.313354 0.373657 -0.083984 1441495156 0.868958 -0.313354 0.373657 -0.083984 1441495156 0.868958 -0.313354 0.373657 -0.083984 1441495156 0.858582 -0.315918 0.373169 -0.154114 1441495156 0.858582 -0.315918 0.373169 -0.154114 1441495156 0.858582 -0.315918 0.373169 -0.154114 1441495156 0.858582 -0.315918 0.373169 -0.154114 1441495156 0.858582 -0.315918 0.373169 -0.154114 1441495156 0.858582 -0.315918 0.373169 -0.154114 1441495156 0.846130 -0.315063 0.369995 -0.218933 1441495156 0.846130 -0.315063 0.369995 -0.218933 1441495156 0.846130 -0.315063 0.369995 -0.218933 1441495156 0.846130 -0.315063 0.369995 -0.218933 1441495156 0.846130 -0.315063 0.369995 -0.218933 1441495156 0.846130 -0.315063 0.369995 -0.218933 1441495156 0.834778 -0.312256 0.357422 -0.279053 1441495156 0.834778 -0.312256 0.357422 -0.279053 1441495156 0.834778 -0.312256 0.357422 -0.279053 1441495156 0.834778 -0.312256 0.357422 -0.279053 1441495156 0.834778 -0.312256 0.357422 -0.279053 1441495156 0.834778 -0.312256 0.357422 -0.279053 1441495156 0.816101 -0.318848 0.344604 -0.336914 1441495156 0.816101 -0.318848 0.344604 -0.336914 1441495156 0.816101 -0.318848 0.344604 -0.336914 1441495157 0.816101 -0.318848 0.344604 -0.336914 1441495157 0.816101 -0.318848 0.344604 -0.336914 1441495157 0.816101 -0.318848 0.344604 -0.336914 1441495157 0.816101 -0.318848 0.344604 -0.336914 1441495157 0.794922 -0.325745 0.335266 -0.386658 1441495157 0.794922 -0.325745 0.335266 -0.386658 1441495157 0.794922 -0.325745 0.335266 -0.386658 1441495157 0.794922 -0.325745 0.335266 -0.386658 1441495157 0.794922 -0.325745 0.335266 -0.386658 1441495157 0.794922 -0.325745 0.335266 -0.386658 1441495157 0.773743 -0.327637 0.324707 -0.434204 1441495157 0.773743 -0.327637 0.324707 -0.434204 1441495157 0.773743 -0.327637 0.324707 -0.434204 1441495157 0.773743 -0.327637 0.324707 -0.434204 1441495157 0.773743 -0.327637 0.324707 -0.434204 1441495157 0.773743 -0.327637 0.324707 -0.434204 1441495157 0.773743 -0.327637 0.324707 -0.434204 1441495157 0.764771 -0.308594 0.299377 -0.479858 1441495157 0.764771 -0.308594 0.299377 -0.479858 1441495157 0.764771 -0.308594 0.299377 -0.479858 1441495157 0.764771 -0.308594 0.299377 -0.479858 1441495157 0.764771 -0.308594 0.299377 -0.479858 1441495157 0.764771 -0.308594 0.299377 -0.479858 1441495157 0.752136 -0.303955 0.279480 -0.513611 1441495157 0.752136 -0.303955 0.279480 -0.513611 1441495157 0.752136 -0.303955 0.279480 -0.513611 1441495157 0.752136 -0.303955 0.279480 -0.513611 1441495157 0.752136 -0.303955 0.279480 -0.513611 1441495157 0.738159 -0.308899 0.278992 -0.530945 1441495157 0.738159 -0.308899 0.278992 -0.530945 1441495157 0.738159 -0.308899 0.278992 -0.530945 1441495157 0.738159 -0.308899 0.278992 -0.530945 1441495157 0.738159 -0.308899 0.278992 -0.530945 1441495157 0.738159 -0.308899 0.278992 -0.530945 1441495157 0.738159 -0.308899 0.278992 -0.530945 1441495157 0.741455 -0.299194 0.274170 -0.534424 1441495157 0.741455 -0.299194 0.274170 -0.534424 1441495157 0.741455 -0.299194 0.274170 -0.534424 1441495157 0.741455 -0.299194 0.274170 -0.534424 1441495157 0.741455 -0.299194 0.274170 -0.534424 1441495157 0.741455 -0.299194 0.274170 -0.534424 1441495157 0.749084 -0.292297 0.284607 -0.521973 1441495157 0.749084 -0.292297 0.284607 -0.521973 1441495157 0.749084 -0.292297 0.284607 -0.521973 1441495157 0.749084 -0.292297 0.284607 -0.521973 1441495157 0.749084 -0.292297 0.284607 -0.521973 1441495157 0.749084 -0.292297 0.284607 -0.521973 1441495157 0.755249 -0.299866 0.312561 -0.491882 1441495157 0.755249 -0.299866 0.312561 -0.491882 1441495157 0.755249 -0.299866 0.312561 -0.491882 1441495157 0.755249 -0.299866 0.312561 -0.491882 1441495157 0.755249 -0.299866 0.312561 -0.491882 1441495157 0.755249 -0.299866 0.312561 -0.491882 1441495157 0.760986 -0.311707 0.349243 -0.449158 1441495157 0.760986 -0.311707 0.349243 -0.449158 1441495157 0.760986 -0.311707 0.349243 -0.449158 1441495157 0.760986 -0.311707 0.349243 -0.449158 1441495157 0.760986 -0.311707 0.349243 -0.449158 1441495157 0.776611 -0.308777 0.377808 -0.398499 1441495157 0.776611 -0.308777 0.377808 -0.398499 1441495157 0.776611 -0.308777 0.377808 -0.398499 1441495157 0.776611 -0.308777 0.377808 -0.398499 1441495157 0.776611 -0.308777 0.377808 -0.398499 1441495157 0.776611 -0.308777 0.377808 -0.398499 1441495157 0.776611 -0.308777 0.377808 -0.398499 1441495157 0.800659 -0.293884 0.396851 -0.339233 1441495157 0.800659 -0.293884 0.396851 -0.339233 1441495157 0.800659 -0.293884 0.396851 -0.339233 1441495157 0.800659 -0.293884 0.396851 -0.339233 1441495157 0.800659 -0.293884 0.396851 -0.339233 1441495157 0.800659 -0.293884 0.396851 -0.339233 1441495157 0.800659 -0.293884 0.396851 -0.339233 1441495157 0.825256 -0.276062 0.413818 -0.267334 1441495157 0.825256 -0.276062 0.413818 -0.267334 1441495157 0.825256 -0.276062 0.413818 -0.267334 1441495157 0.825256 -0.276062 0.413818 -0.267334 1441495157 0.825256 -0.276062 0.413818 -0.267334 1441495157 0.825256 -0.276062 0.413818 -0.267334 1441495157 0.842407 -0.274170 0.419067 -0.198730 1441495157 0.842407 -0.274170 0.419067 -0.198730 1441495157 0.842407 -0.274170 0.419067 -0.198730 1441495157 0.842407 -0.274170 0.419067 -0.198730 1441495157 0.842407 -0.274170 0.419067 -0.198730 1441495157 0.842407 -0.274170 0.419067 -0.198730 1441495157 0.842407 -0.274170 0.419067 -0.198730 1441495157 0.858704 -0.275696 0.412354 -0.128418 1441495157 0.858704 -0.275696 0.412354 -0.128418 1441495157 0.858704 -0.275696 0.412354 -0.128418 1441495157 0.858704 -0.275696 0.412354 -0.128418 1441495157 0.858704 -0.275696 0.412354 -0.128418 1441495157 0.858704 -0.275696 0.412354 -0.128418 1441495157 0.872314 -0.272583 0.400940 -0.062378 1441495157 0.872314 -0.272583 0.400940 -0.062378 1441495157 0.872314 -0.272583 0.400940 -0.062378 1441495157 0.872314 -0.272583 0.400940 -0.062378 1441495157 0.872314 -0.272583 0.400940 -0.062378 1441495157 0.872314 -0.272583 0.400940 -0.062378 1441495157 0.879700 -0.274719 0.387695 -0.016418 1441495157 0.879700 -0.274719 0.387695 -0.016418 1441495157 0.879700 -0.274719 0.387695 -0.016418 1441495157 0.879700 -0.274719 0.387695 -0.016418 1441495157 0.879700 -0.274719 0.387695 -0.016418 1441495157 0.879700 -0.274719 0.387695 -0.016418 1441495157 0.879700 -0.274719 0.387695 -0.016418 1441495157 0.879761 -0.292053 0.375000 0.003662 1441495157 0.879761 -0.292053 0.375000 0.003662 1441495157 0.879761 -0.292053 0.375000 0.003662 1441495157 0.879761 -0.292053 0.375000 0.003662 1441495157 0.879761 -0.292053 0.375000 0.003662 1441495157 0.879761 -0.292053 0.375000 0.003662 1441495157 0.875305 -0.315735 0.366272 -0.000488 1441495157 0.875305 -0.315735 0.366272 -0.000488 1441495157 0.875305 -0.315735 0.366272 -0.000488 1441495157 0.875305 -0.315735 0.366272 -0.000488 1441495158 0.875305 -0.315735 0.366272 -0.000488 1441495158 0.868530 -0.335571 0.363770 -0.026306 1441495158 0.868530 -0.335571 0.363770 -0.026306 1441495158 0.868530 -0.335571 0.363770 -0.026306 1441495158 0.868530 -0.335571 0.363770 -0.026306 1441495158 0.860718 -0.346436 0.366211 -0.070313 1441495158 0.860718 -0.346436 0.366211 -0.070313 1441495158 0.860718 -0.346436 0.366211 -0.070313 1441495158 0.860718 -0.346436 0.366211 -0.070313 1441495158 0.860718 -0.346436 0.366211 -0.070313 1441495158 0.860718 -0.346436 0.366211 -0.070313 1441495158 0.860718 -0.346436 0.366211 -0.070313 1441495158 0.853271 -0.350220 0.362549 -0.133240 1441495158 0.853271 -0.350220 0.362549 -0.133240 1441495158 0.853271 -0.350220 0.362549 -0.133240 1441495158 0.853271 -0.350220 0.362549 -0.133240 1441495158 0.853271 -0.350220 0.362549 -0.133240 1441495158 0.853271 -0.350220 0.362549 -0.133240 1441495158 0.846497 -0.338562 0.356934 -0.203308 1441495158 0.846497 -0.338562 0.356934 -0.203308 1441495158 0.846497 -0.338562 0.356934 -0.203308 1441495158 0.846497 -0.338562 0.356934 -0.203308 1441495158 0.846497 -0.338562 0.356934 -0.203308 1441495158 0.846497 -0.338562 0.356934 -0.203308 1441495158 0.846497 -0.338562 0.356934 -0.203308 1441495158 0.839905 -0.321228 0.346313 -0.267212 1441495158 0.839905 -0.321228 0.346313 -0.267212 1441495158 0.839905 -0.321228 0.346313 -0.267212 1441495158 0.839905 -0.321228 0.346313 -0.267212 1441495158 0.839905 -0.321228 0.346313 -0.267212 1441495158 0.839905 -0.321228 0.346313 -0.267212 1441495158 0.820068 -0.332764 0.339905 -0.318054 1441495158 0.820068 -0.332764 0.339905 -0.318054 1441495158 0.820068 -0.332764 0.339905 -0.318054 1441495158 0.820068 -0.332764 0.339905 -0.318054 1441495158 0.820068 -0.332764 0.339905 -0.318054 1441495158 0.820068 -0.332764 0.339905 -0.318054 1441495158 0.820068 -0.332764 0.339905 -0.318054 1441495158 0.796631 -0.342285 0.330994 -0.372314 1441495158 0.796631 -0.342285 0.330994 -0.372314 1441495158 0.796631 -0.342285 0.330994 -0.372314 1441495158 0.796631 -0.342285 0.330994 -0.372314 1441495158 0.796631 -0.342285 0.330994 -0.372314 1441495158 0.796631 -0.342285 0.330994 -0.372314 1441495158 0.777954 -0.336487 0.317322 -0.425293 1441495158 0.777954 -0.336487 0.317322 -0.425293 1441495158 0.777954 -0.336487 0.317322 -0.425293 1441495158 0.777954 -0.336487 0.317322 -0.425293 1441495158 0.777954 -0.336487 0.317322 -0.425293 1441495158 0.777954 -0.336487 0.317322 -0.425293 1441495158 0.777954 -0.336487 0.317322 -0.425293 1441495158 0.765320 -0.318604 0.298279 -0.473145 1441495158 0.765320 -0.318604 0.298279 -0.473145 1441495158 0.765320 -0.318604 0.298279 -0.473145 1441495158 0.765320 -0.318604 0.298279 -0.473145 1441495158 0.765320 -0.318604 0.298279 -0.473145 1441495158 0.765320 -0.318604 0.298279 -0.473145 1441495158 0.759766 -0.296570 0.277710 -0.507629 1441495158 0.759766 -0.296570 0.277710 -0.507629 1441495158 0.759766 -0.296570 0.277710 -0.507629 1441495158 0.759766 -0.296570 0.277710 -0.507629 1441495158 0.759766 -0.296570 0.277710 -0.507629 1441495158 0.759766 -0.296570 0.277710 -0.507629 1441495158 0.759766 -0.296570 0.277710 -0.507629 1441495158 0.748962 -0.295166 0.273682 -0.526367 1441495158 0.748962 -0.295166 0.273682 -0.526367 1441495158 0.748962 -0.295166 0.273682 -0.526367 1441495158 0.748962 -0.295166 0.273682 -0.526367 1441495158 0.748962 -0.295166 0.273682 -0.526367 1441495158 0.748962 -0.295166 0.273682 -0.526367 1441495158 0.738220 -0.298462 0.283875 -0.534180 1441495158 0.738220 -0.298462 0.283875 -0.534180 1441495158 0.738220 -0.298462 0.283875 -0.534180 1441495158 0.738220 -0.298462 0.283875 -0.534180 1441495158 0.738220 -0.298462 0.283875 -0.534180 1441495158 0.738220 -0.298462 0.283875 -0.534180 1441495158 0.738220 -0.298462 0.283875 -0.534180 1441495158 0.744507 -0.286987 0.272522 -0.537659 1441495158 0.744507 -0.286987 0.272522 -0.537659 1441495158 0.744507 -0.286987 0.272522 -0.537659 1441495158 0.744507 -0.286987 0.272522 -0.537659 1441495158 0.744507 -0.286987 0.272522 -0.537659 1441495158 0.744507 -0.286987 0.272522 -0.537659 1441495158 0.754150 -0.279175 0.275818 -0.526489 1441495158 0.754150 -0.279175 0.275818 -0.526489 1441495158 0.754150 -0.279175 0.275818 -0.526489 1441495158 0.754150 -0.279175 0.275818 -0.526489 1441495158 0.754150 -0.279175 0.275818 -0.526489 1441495158 0.754150 -0.279175 0.275818 -0.526489 1441495158 0.754150 -0.279175 0.275818 -0.526489 1441495158 0.761108 -0.281677 0.297974 -0.502563 1441495158 0.761108 -0.281677 0.297974 -0.502563 1441495158 0.761108 -0.281677 0.297974 -0.502563 1441495158 0.761108 -0.281677 0.297974 -0.502563 1441495158 0.761108 -0.281677 0.297974 -0.502563 1441495158 0.761108 -0.281677 0.297974 -0.502563 1441495158 0.766724 -0.291016 0.332031 -0.466003 1441495158 0.766724 -0.291016 0.332031 -0.466003 1441495158 0.766724 -0.291016 0.332031 -0.466003 1441495158 0.766724 -0.291016 0.332031 -0.466003 1441495158 0.766724 -0.291016 0.332031 -0.466003 1441495158 0.766724 -0.291016 0.332031 -0.466003 1441495158 0.781555 -0.290771 0.354370 -0.423035 1441495158 0.781555 -0.290771 0.354370 -0.423035 1441495158 0.781555 -0.290771 0.354370 -0.423035 1441495158 0.781555 -0.290771 0.354370 -0.423035 1441495158 0.781555 -0.290771 0.354370 -0.423035 1441495158 0.781555 -0.290771 0.354370 -0.423035 1441495158 0.808289 -0.275757 0.357544 -0.377747 1441495158 0.808289 -0.275757 0.357544 -0.377747 1441495158 0.808289 -0.275757 0.357544 -0.377747 1441495158 0.808289 -0.275757 0.357544 -0.377747 1441495158 0.808289 -0.275757 0.357544 -0.377747 1441495159 0.808289 -0.275757 0.357544 -0.377747 1441495159 0.830872 -0.258667 0.364075 -0.331848 1441495159 0.830872 -0.258667 0.364075 -0.331848 1441495159 0.830872 -0.258667 0.364075 -0.331848 1441495159 0.830872 -0.258667 0.364075 -0.331848 1441495159 0.830872 -0.258667 0.364075 -0.331848 1441495159 0.830872 -0.258667 0.364075 -0.331848 1441495159 0.830872 -0.258667 0.364075 -0.331848 1441495159 0.853821 -0.236633 0.369080 -0.280579 1441495159 0.853821 -0.236633 0.369080 -0.280579 1441495159 0.853821 -0.236633 0.369080 -0.280579 1441495159 0.853821 -0.236633 0.369080 -0.280579 1441495159 0.853821 -0.236633 0.369080 -0.280579 1441495159 0.853821 -0.236633 0.369080 -0.280579 1441495159 0.871277 -0.222900 0.375977 -0.223145 1441495159 0.871277 -0.222900 0.375977 -0.223145 1441495159 0.871277 -0.222900 0.375977 -0.223145 1441495159 0.871277 -0.222900 0.375977 -0.223145 1441495159 0.871277 -0.222900 0.375977 -0.223145 1441495159 0.871277 -0.222900 0.375977 -0.223145 1441495159 0.871277 -0.222900 0.375977 -0.223145 1441495159 0.882202 -0.223206 0.382751 -0.159058 1441495159 0.882202 -0.223206 0.382751 -0.159058 1441495159 0.882202 -0.223206 0.382751 -0.159058 1441495159 0.882202 -0.223206 0.382751 -0.159058 1441495159 0.882202 -0.223206 0.382751 -0.159058 1441495159 0.882202 -0.223206 0.382751 -0.159058 1441495159 0.891785 -0.213501 0.386475 -0.098633 1441495159 0.891785 -0.213501 0.386475 -0.098633 1441495159 0.891785 -0.213501 0.386475 -0.098633 1441495159 0.891785 -0.213501 0.386475 -0.098633 1441495159 0.891785 -0.213501 0.386475 -0.098633 1441495159 0.891785 -0.213501 0.386475 -0.098633 1441495159 0.896545 -0.208008 0.387756 -0.050476 1441495159 0.896545 -0.208008 0.387756 -0.050476 1441495159 0.896545 -0.208008 0.387756 -0.050476 1441495159 0.896545 -0.208008 0.387756 -0.050476 1441495159 0.896545 -0.208008 0.387756 -0.050476 1441495159 0.896545 -0.208008 0.387756 -0.050476 1441495159 0.900330 -0.205139 0.382568 -0.030518 1441495159 0.900330 -0.205139 0.382568 -0.030518 1441495159 0.900330 -0.205139 0.382568 -0.030518 1441495159 0.900330 -0.205139 0.382568 -0.030518 1441495159 0.900330 -0.205139 0.382568 -0.030518 1441495159 0.900330 -0.205139 0.382568 -0.030518 1441495159 0.900330 -0.205139 0.382568 -0.030518 1441495159 0.901245 -0.216736 0.373901 -0.030518 1441495159 0.901245 -0.216736 0.373901 -0.030518 1441495159 0.901245 -0.216736 0.373901 -0.030518 1441495159 0.901245 -0.216736 0.373901 -0.030518 1441495159 0.901245 -0.216736 0.373901 -0.030518 1441495159 0.901245 -0.216736 0.373901 -0.030518 1441495159 0.899170 -0.233582 0.366516 -0.050842 1441495159 0.899170 -0.233582 0.366516 -0.050842 1441495159 0.899170 -0.233582 0.366516 -0.050842 1441495159 0.899170 -0.233582 0.366516 -0.050842 1441495159 0.899170 -0.233582 0.366516 -0.050842 1441495159 0.899170 -0.233582 0.366516 -0.050842 1441495159 0.899170 -0.233582 0.366516 -0.050842 1441495159 0.893555 -0.250427 0.362000 -0.087830 1441495159 0.893555 -0.250427 0.362000 -0.087830 1441495159 0.893555 -0.250427 0.362000 -0.087830 1441495159 0.893555 -0.250427 0.362000 -0.087830 1441495159 0.893555 -0.250427 0.362000 -0.087830 1441495159 0.893555 -0.250427 0.362000 -0.087830 1441495159 0.884583 -0.265137 0.357605 -0.138916 1441495159 0.884583 -0.265137 0.357605 -0.138916 1441495159 0.884583 -0.265137 0.357605 -0.138916 1441495159 0.884583 -0.265137 0.357605 -0.138916 1441495159 0.884583 -0.265137 0.357605 -0.138916 1441495159 0.884583 -0.265137 0.357605 -0.138916 1441495159 0.884583 -0.265137 0.357605 -0.138916 1441495159 0.874329 -0.269592 0.352173 -0.196960 1441495159 0.874329 -0.269592 0.352173 -0.196960 1441495159 0.874329 -0.269592 0.352173 -0.196960 1441495159 0.874329 -0.269592 0.352173 -0.196960 1441495159 0.874329 -0.269592 0.352173 -0.196960 1441495159 0.874329 -0.269592 0.352173 -0.196960 1441495159 0.861145 -0.274475 0.345398 -0.252441 1441495159 0.861145 -0.274475 0.345398 -0.252441 1441495159 0.861145 -0.274475 0.345398 -0.252441 1441495159 0.861145 -0.274475 0.345398 -0.252441 1441495159 0.861145 -0.274475 0.345398 -0.252441 1441495159 0.861145 -0.274475 0.345398 -0.252441 1441495159 0.861145 -0.274475 0.345398 -0.252441 1441495159 0.842407 -0.282898 0.339844 -0.307922 1441495159 0.842407 -0.282898 0.339844 -0.307922 1441495159 0.842407 -0.282898 0.339844 -0.307922 1441495159 0.842407 -0.282898 0.339844 -0.307922 1441495159 0.842407 -0.282898 0.339844 -0.307922 1441495159 0.842407 -0.282898 0.339844 -0.307922 1441495159 0.819885 -0.290222 0.338989 -0.358704 1441495159 0.819885 -0.290222 0.338989 -0.358704 1441495159 0.819885 -0.290222 0.338989 -0.358704 1441495159 0.819885 -0.290222 0.338989 -0.358704 1441495159 0.819885 -0.290222 0.338989 -0.358704 1441495159 0.819885 -0.290222 0.338989 -0.358704 1441495159 0.789978 -0.309021 0.346741 -0.400208 1441495159 0.789978 -0.309021 0.346741 -0.400208 1441495159 0.789978 -0.309021 0.346741 -0.400208 1441495159 0.789978 -0.309021 0.346741 -0.400208 1441495159 0.789978 -0.309021 0.346741 -0.400208 1441495159 0.789978 -0.309021 0.346741 -0.400208 1441495159 0.789978 -0.309021 0.346741 -0.400208 1441495159 0.764221 -0.313904 0.353760 -0.438416 1441495159 0.764221 -0.313904 0.353760 -0.438416 1441495159 0.764221 -0.313904 0.353760 -0.438416 1441495159 0.764221 -0.313904 0.353760 -0.438416 1441495159 0.764221 -0.313904 0.353760 -0.438416 1441495159 0.764221 -0.313904 0.353760 -0.438416 1441495159 0.752869 -0.296631 0.343445 -0.476685 1441495159 0.752869 -0.296631 0.343445 -0.476685 1441495159 0.752869 -0.296631 0.343445 -0.476685 1441495159 0.752869 -0.296631 0.343445 -0.476685 1441495159 0.752869 -0.296631 0.343445 -0.476685 1441495160 0.752869 -0.296631 0.343445 -0.476685 1441495160 0.749634 -0.271729 0.321411 -0.510803 1441495160 0.749634 -0.271729 0.321411 -0.510803 1441495160 0.749634 -0.271729 0.321411 -0.510803 1441495160 0.749634 -0.271729 0.321411 -0.510803 1441495160 0.749634 -0.271729 0.321411 -0.510803 1441495160 0.749634 -0.271729 0.321411 -0.510803 1441495160 0.744873 -0.258423 0.317505 -0.526855 1441495160 0.744873 -0.258423 0.317505 -0.526855 1441495160 0.744873 -0.258423 0.317505 -0.526855 1441495160 0.744873 -0.258423 0.317505 -0.526855 1441495160 0.744873 -0.258423 0.317505 -0.526855 1441495160 0.744873 -0.258423 0.317505 -0.526855 1441495160 0.744873 -0.258423 0.317505 -0.526855 1441495160 0.740967 -0.255249 0.323181 -0.530457 1441495160 0.740967 -0.255249 0.323181 -0.530457 1441495160 0.740967 -0.255249 0.323181 -0.530457 1441495160 0.740967 -0.255249 0.323181 -0.530457 1441495160 0.740967 -0.255249 0.323181 -0.530457 1441495160 0.740967 -0.255249 0.323181 -0.530457 1441495160 0.743958 -0.250610 0.327209 -0.526001 1441495160 0.743958 -0.250610 0.327209 -0.526001 1441495160 0.743958 -0.250610 0.327209 -0.526001 1441495160 0.743958 -0.250610 0.327209 -0.526001 1441495160 0.743958 -0.250610 0.327209 -0.526001 1441495160 0.743958 -0.250610 0.327209 -0.526001 1441495160 0.750244 -0.254578 0.335510 -0.509705 1441495160 0.750244 -0.254578 0.335510 -0.509705 1441495160 0.750244 -0.254578 0.335510 -0.509705 1441495160 0.750244 -0.254578 0.335510 -0.509705 1441495160 0.750244 -0.254578 0.335510 -0.509705 1441495160 0.750244 -0.254578 0.335510 -0.509705 1441495160 0.750244 -0.254578 0.335510 -0.509705 1441495160 0.760681 -0.261719 0.351563 -0.478821 1441495160 0.760681 -0.261719 0.351563 -0.478821 1441495160 0.760681 -0.261719 0.351563 -0.478821 1441495160 0.760681 -0.261719 0.351563 -0.478821 1441495160 0.760681 -0.261719 0.351563 -0.478821 1441495160 0.760681 -0.261719 0.351563 -0.478821 1441495160 0.772400 -0.267944 0.371704 -0.439819 1441495160 0.772400 -0.267944 0.371704 -0.439819 1441495160 0.772400 -0.267944 0.371704 -0.439819 1441495160 
0.760559 0.133789 0.630615 -0.076599 1441495162 0.760559 0.133789 0.630615 -0.076599 1441495162 0.759521 0.141785 0.629700 -0.080444 1441495162 0.759521 0.141785 0.629700 -0.080444 1441495162 0.759521 0.141785 0.629700 -0.080444 1441495162 0.759521 0.141785 0.629700 -0.080444 1441495162 0.759521 0.141785 0.629700 -0.080444 1441495162 0.759521 0.141785 0.629700 -0.080444 1441495162 0.759521 0.141785 0.629700 -0.080444 1441495162 0.758057 0.148682 0.629578 -0.082581 1441495162 0.758057 0.148682 0.629578 -0.082581 1441495162 0.758057 0.148682 0.629578 -0.082581 1441495162 0.758057 0.148682 0.629578 -0.082581 1441495162 0.758057 0.148682 0.629578 -0.082581 1441495162 0.758057 0.148682 0.629578 -0.082581 1441495162 0.756470 0.151367 0.630920 -0.081909 1441495162 0.756470 0.151367 0.630920 -0.081909 1441495163 0.756470 0.151367 0.630920 -0.081909 1441495163 0.756470 0.151367 0.630920 -0.081909 1441495163 0.756470 0.151367 0.630920 -0.081909 1441495163 0.756470 0.151367 0.630920 -0.081909 1441495163 0.755920 0.151978 0.631470 -0.081360 1441495163 0.755920 0.151978 0.631470 -0.081360 1441495163 0.755920 0.151978 0.631470 -0.081360 1441495163 0.755920 0.151978 0.631470 -0.081360 1441495163 0.755920 0.151978 0.631470 -0.081360 1441495163 0.755920 0.151978 0.631470 -0.081360 1441495163 0.755920 0.151978 0.631470 -0.081360 1441495163 0.755493 0.148438 0.633057 -0.079590 1441495163 0.755493 0.148438 0.633057 -0.079590 1441495163 0.755493 0.148438 0.633057 -0.079590 1441495163 0.755493 0.148438 0.633057 -0.079590 1441495163 0.755493 0.148438 0.633057 -0.079590 1441495163 0.755493 0.148438 0.633057 -0.079590 1441495163 0.754639 0.141907 0.635986 -0.076294 1441495163 0.754639 0.141907 0.635986 -0.076294 1441495163 0.754639 0.141907 0.635986 -0.076294 1441495163 0.754639 0.141907 0.635986 -0.076294 1441495163 0.754639 0.141907 0.635986 -0.076294 1441495163 0.754639 0.141907 0.635986 -0.076294 1441495163 0.753784 0.130371 0.640137 -0.070251 1441495163 0.753784 0.130371 0.640137 -0.070251 1441495163 0.753784 0.130371 0.640137 -0.070251 1441495163 0.753784 0.130371 0.640137 -0.070251 1441495163 0.753784 0.130371 0.640137 -0.070251 1441495163 0.753784 0.130371 0.640137 -0.070251 1441495163 0.753784 0.130371 0.640137 -0.070251 1441495163 0.753235 0.113220 0.645081 -0.059814 1441495163 0.753235 0.113220 0.645081 -0.059814 1441495163 0.753235 0.113220 0.645081 -0.059814 1441495163 0.753235 0.113220 0.645081 -0.059814 1441495163 0.753235 0.113220 0.645081 -0.059814 1441495163 0.753235 0.113220 0.645081 -0.059814 1441495163 0.752991 0.094849 0.649353 -0.048157 1441495163 0.752991 0.094849 0.649353 -0.048157 1441495163 0.752991 0.094849 0.649353 -0.048157 1441495163 0.752991 0.094849 0.649353 -0.048157 1441495163 0.752991 0.094849 0.649353 -0.048157 1441495163 0.752869 0.077271 0.652527 -0.036560 1441495163 0.752869 0.077271 0.652527 -0.036560 1441495163 0.752869 0.077271 0.652527 -0.036560 1441495163 0.752869 0.077271 0.652527 -0.036560 1441495163 0.752869 0.077271 0.652527 -0.036560 1441495163 0.752869 0.077271 0.652527 -0.036560 1441495163 0.752869 0.077271 0.652527 -0.036560 1441495163 0.753113 0.062378 0.654358 -0.025024 1441495163 0.753113 0.062378 0.654358 -0.025024 1441495163 0.753113 0.062378 0.654358 -0.025024 1441495163 0.753113 0.062378 0.654358 -0.025024 1441495163 0.753113 0.062378 0.654358 -0.025024 1441495163 0.753113 0.062378 0.654358 -0.025024 1441495163 0.753357 0.048035 0.655640 -0.012939 1441495163 0.753357 0.048035 0.655640 -0.012939 1441495163 0.753357 0.048035 0.655640 -0.012939 1441495163 0.753357 0.048035 0.655640 -0.012939 1441495163 0.753357 0.048035 0.655640 -0.012939 1441495163 0.753357 0.048035 0.655640 -0.012939 1441495163 0.754150 0.037109 0.655579 -0.004456 1441495163 0.754150 0.037109 0.655579 -0.004456 1441495163 0.754150 0.037109 0.655579 -0.004456 1441495163 0.754150 0.037109 0.655579 -0.004456 1441495163 0.754150 0.037109 0.655579 -0.004456 1441495163 0.754150 0.037109 0.655579 -0.004456 1441495163 0.755005 0.026733 0.655090 0.002441 1441495163 0.755005 0.026733 0.655090 0.002441 1441495163 0.755005 0.026733 0.655090 0.002441 1441495163 0.755005 0.026733 0.655090 0.002441 1441495163 0.755005 0.026733 0.655090 0.002441 1441495163 0.755005 0.026733 0.655090 0.002441 1441495163 0.755005 0.026733 0.655090 0.002441 1441495163 0.755432 0.017212 0.654907 0.007935 1441495163 0.755432 0.017212 0.654907 0.007935 1441495163 0.755432 0.017212 0.654907 0.007935 1441495163 0.755432 0.017212 0.654907 0.007935 1441495163 0.755432 0.017212 0.654907 0.007935 1441495163 0.755432 0.017212 0.654907 0.007935 1441495163 0.755432 0.017212 0.654907 0.007935 1441495163 0.754395 0.006836 0.656128 0.015625 1441495163 0.754395 0.006836 0.656128 0.015625 1441495163 0.754395 0.006836 0.656128 0.015625 1441495163 0.754395 0.006836 0.656128 0.015625 1441495163 0.754395 0.006836 0.656128 0.015625 1441495163 0.754395 0.006836 0.656128 0.015625 1441495163 0.754089 0.003601 0.656433 0.018005 1441495163 0.754089 0.003601 0.656433 0.018005 1441495163 0.754089 0.003601 0.656433 0.018005 1441495163 0.754089 0.003601 0.656433 0.018005 1441495163 0.754089 0.003601 0.656433 0.018005 1441495163 0.754089 0.003601 0.656433 0.018005 1441495163 0.755127 0.007446 0.655273 0.015198 1441495163 0.755127 0.007446 0.655273 0.015198 1441495163 0.755127 0.007446 0.655273 0.015198 1441495163 0.755127 0.007446 0.655273 0.015198 1441495163 0.755127 0.007446 0.655273 0.015198 1441495163 0.755127 0.007446 0.655273 0.015198 1441495163 0.755127 0.007446 0.655273 0.015198 1441495163 0.756531 0.015930 0.653687 0.006958 1441495163 0.756531 0.015930 0.653687 0.006958 1441495163 0.756531 0.015930 0.653687 0.006958 1441495163 0.756531 0.015930 0.653687 0.006958 1441495163 0.756531 0.015930 0.653687 0.006958 1441495163 0.756531 0.015930 0.653687 0.006958 1441495163 0.757263 0.027344 0.652466 -0.002869 1441495163 0.757263 0.027344 0.652466 -0.002869 1441495163 0.757263 0.027344 0.652466 -0.002869 1441495163 0.757263 0.027344 0.652466 -0.002869 1441495163 0.757263 0.027344 0.652466 -0.002869 1441495163 0.757263 0.027344 0.652466 -0.002869 1441495163 0.757263 0.027344 0.652466 -0.002869 1441495163 0.757813 0.041565 0.650940 -0.013611 1441495163 0.757813 0.041565 0.650940 -0.013611 1441495163 0.757813 0.041565 0.650940 -0.013611 1441495163 0.757813 0.041565 0.650940 -0.013611 1441495164 0.757813 0.041565 0.650940 -0.013611 1441495164 0.757813 0.041565 0.650940 -0.013611 1441495164 0.758545 0.059143 0.648376 -0.025818 1441495164 0.758545 0.059143 0.648376 -0.025818 1441495164 0.758545 0.059143 0.648376 -0.025818 1441495164 0.758545 0.059143 0.648376 -0.025818 1441495164 0.758545 0.059143 0.648376 -0.025818 1441495164 0.758545 0.059143 0.648376 -0.025818 1441495164 0.759094 0.075378 0.645508 -0.037170 1441495164 0.759094 0.075378 0.645508 -0.037170 1441495164 0.759094 0.075378 0.645508 -0.037170 1441495164 0.759094 0.075378 0.645508 -0.037170 1441495164 0.759094 0.075378 0.645508 -0.037170 1441495164 0.759094 0.075378 0.645508 -0.037170 1441495164 0.759094 0.075378 0.645508 -0.037170 1441495164 0.758728 0.089050 0.643616 -0.045654 1441495164 0.758728 0.089050 0.643616 -0.045654 1441495164 0.758728 0.089050 0.643616 -0.045654 1441495164 0.758728 0.089050 0.643616 -0.045654 1441495164 0.758728 0.089050 0.643616 -0.045654 1441495164 0.758728 0.089050 0.643616 -0.045654 1441495164 0.758118 0.105164 0.641052 -0.056091 1441495164 0.758118 0.105164 0.641052 -0.056091 1441495164 0.758118 0.105164 0.641052 -0.056091 1441495164 0.758118 0.105164 0.641052 -0.056091 1441495164 0.758118 0.105164 0.641052 -0.056091 1441495164 0.758118 0.105164 0.641052 -0.056091 1441495164 0.757385 0.121277 0.638184 -0.065125 1441495164 0.757385 0.121277 0.638184 -0.065125 1441495164 0.757385 0.121277 0.638184 -0.065125 1441495164 0.757385 0.121277 0.638184 -0.065125 1441495164 0.757385 0.121277 0.638184 -0.065125 1441495164 0.757385 0.121277 0.638184 -0.065125 1441495164 0.756592 0.136475 0.635132 -0.074463 1441495164 0.756592 0.136475 0.635132 -0.074463 1441495164 0.756592 0.136475 0.635132 -0.074463 1441495164 0.756592 0.136475 0.635132 -0.074463 1441495164 0.756592 0.136475 0.635132 -0.074463 1441495164 0.756592 0.136475 0.635132 -0.074463 1441495164 0.756592 0.136475 0.635132 -0.074463 1441495164 0.755798 0.150574 0.631714 -0.083618 1441495164 0.755798 0.150574 0.631714 -0.083618 1441495164 0.755798 0.150574 0.631714 -0.083618 1441495164 0.755798 0.150574 0.631714 -0.083618 1441495164 0.755798 0.150574 0.631714 -0.083618 1441495164 0.755798 0.150574 0.631714 -0.083618 1441495164 0.755798 0.150574 0.631714 -0.083618 1441495164 0.754700 0.161316 0.629028 -0.092896 1441495164 0.754700 0.161316 0.629028 -0.092896 1441495164 0.754700 0.161316 0.629028 -0.092896 1441495164 0.754700 0.161316 0.629028 -0.092896 1441495164 0.754700 0.161316 0.629028 -0.092896 1441495164 0.754700 0.161316 0.629028 -0.092896 1441495164 0.753357 0.166138 0.628418 -0.099365 1441495164 0.753357 0.166138 0.628418 -0.099365 1441495164 0.753357 0.166138 0.628418 -0.099365 1441495164 0.753357 0.166138 0.628418 -0.099365 1441495164 0.753357 0.166138 0.628418 -0.099365 1441495164 0.753357 0.166138 0.628418 -0.099365 1441495164 0.753357 0.166138 0.628418 -0.099365 1441495164 0.751343 0.164001 0.631104 -0.101135 1441495164 0.751343 0.164001 0.631104 -0.101135 1441495164 0.751343 0.164001 0.631104 -0.101135 1441495164 0.751343 0.164001 0.631104 -0.101135 1441495164 0.751343 0.164001 0.631104 -0.101135 1441495164 0.751343 0.164001 0.631104 -0.101135 1441495164 0.749084 0.153870 0.636902 -0.097229 1441495164 0.749084 0.153870 0.636902 -0.097229 1441495164 0.749084 0.153870 0.636902 -0.097229 1441495164 0.749084 0.153870 0.636902 -0.097229 1441495164 0.749084 0.153870 0.636902 -0.097229 1441495164 0.749084 0.153870 0.636902 -0.097229 1441495164 0.746582 0.140503 0.643860 -0.090698 1441495164 0.746582 0.140503 0.643860 -0.090698 1441495164 0.746582 0.140503 0.643860 -0.090698 1441495164 0.746582 0.140503 0.643860 -0.090698 1441495164 0.746582 0.140503 0.643860 -0.090698 1441495164 0.746582 0.140503 0.643860 -0.090698 1441495164 0.746582 0.140503 0.643860 -0.090698 1441495164 0.744873 0.125916 0.650085 -0.081177 1441495164 0.744873 0.125916 0.650085 -0.081177 1441495164 0.744873 0.125916 0.650085 -0.081177 1441495164 0.744873 0.125916 0.650085 -0.081177 1441495164 0.744873 0.125916 0.650085 -0.081177 1441495164 0.744873 0.125916 0.650085 -0.081177 1441495164 0.745056 0.108154 0.654724 -0.066101 1441495164 0.745056 0.108154 0.654724 -0.066101 1441495164 0.745056 0.108154 0.654724 -0.066101 1441495164 0.745056 0.108154 0.654724 -0.066101 1441495164 0.745056 0.108154 0.654724 -0.066101 1441495164 0.745056 0.108154 0.654724 -0.066101 1441495164 0.745667 0.087158 0.658752 -0.049011 1441495164 0.745667 0.087158 0.658752 -0.049011 1441495164 0.745667 0.087158 0.658752 -0.049011 1441495164 0.745667 0.087158 0.658752 -0.049011 1441495164 0.745667 0.087158 0.658752 -0.049011 1441495164 0.745667 0.087158 0.658752 -0.049011 1441495164 0.745667 0.087158 0.658752 -0.049011 1441495164 0.745972 0.069336 0.661438 -0.034241 1441495164 0.745972 0.069336 0.661438 -0.034241 1441495164 0.745972 0.069336 0.661438 -0.034241 1441495164 0.745972 0.069336 0.661438 -0.034241 1441495164 0.745972 0.069336 0.661438 -0.034241 1441495164 0.745972 0.069336 0.661438 -0.034241 1441495164 0.745361 0.053406 0.664124 -0.021545 1441495164 0.745361 0.053406 0.664124 -0.021545 1441495164 0.745361 0.053406 0.664124 -0.021545 1441495164 0.745361 0.053406 0.664124 -0.021545 1441495164 0.745361 0.053406 0.664124 -0.021545 1441495164 0.745361 0.053406 0.664124 -0.021545 1441495164 0.745544 0.040955 0.664917 -0.017090 1441495164 0.745544 0.040955 0.664917 -0.017090 1441495164 0.745544 0.040955 0.664917 -0.017090 1441495164 0.745544 0.040955 0.664917 -0.017090 1441495164 0.745544 0.040955 0.664917 -0.017090 1441495165 0.745544 0.040955 0.664917 -0.017090 1441495165 0.746277 0.027222 0.664917 -0.013916 1441495165 0.746277 0.027222 0.664917 -0.013916 1441495165 0.746277 0.027222 0.664917 -0.013916 1441495165 0.746277 0.027222 0.664917 -0.013916 1441495165 0.746277 0.027222 0.664917 -0.013916 1441495165 0.746277 0.027222 0.664917 -0.013916 1441495165 0.746338 0.013855 0.665283 -0.009155 1441495165 0.746338 0.013855 0.665283 -0.009155 1441495165 0.746338 0.013855 0.665283 -0.009155 1441495165 0.746338 0.013855 0.665283 -0.009155 1441495165 0.746338 0.013855 0.665283 -0.009155 1441495165 0.746338 0.013855 0.665283 -0.009155 1441495165 0.746277 0.005493 0.665527 -0.001953 1441495165 0.746277 0.005493 0.665527 -0.001953 1441495165 0.746277 0.005493 0.665527 -0.001953 1441495165 0.746277 0.005493 0.665527 -0.001953 1441495165 0.746277 0.005493 0.665527 -0.001953 1441495165 0.746277 0.005493 0.665527 -0.001953 1441495165 0.746216 0.002014 0.665588 0.003662 1441495165 0.746216 0.002014 0.665588 0.003662 1441495165 0.746216 0.002014 0.665588 0.003662 1441495165 0.746216 0.002014 0.665588 0.003662 1441495165 0.746216 0.002014 0.665588 0.003662 1441495165 0.746216 0.002014 0.665588 0.003662 1441495165 0.747437 0.005005 0.664185 0.001465 1441495165 0.747437 0.005005 0.664185 0.001465 1441495165 0.747437 0.005005 0.664185 0.001465 1441495165 0.747437 0.005005 0.664185 0.001465 1441495165 0.747437 0.005005 0.664185 0.001465 1441495165 0.747437 0.005005 0.664185 0.001465 1441495165 0.749329 0.012329 0.662048 -0.006104 1441495165 0.749329 0.012329 0.662048 -0.006104 1441495165 0.749329 0.012329 0.662048 -0.006104 1441495165 0.749329 0.012329 0.662048 -0.006104 1441495165 0.749329 0.012329 0.662048 -0.006104 1441495165 0.749329 0.012329 0.662048 -0.006104 1441495165 0.750610 0.023865 0.660095 -0.014038 1441495165 0.750610 0.023865 0.660095 -0.014038 1441495165 0.750610 0.023865 0.660095 -0.014038 1441495165 0.750610 0.023865 0.660095 -0.014038 1441495165 0.750610 0.023865 0.660095 -0.014038 1441495165 0.750610 0.023865 0.660095 -0.014038 1441495165 0.750610 0.023865 0.660095 -0.014038 1441495165 0.751648 0.040588 0.657898 -0.022034 1441495165 0.751648 0.040588 0.657898 -0.022034 1441495165 0.751648 0.040588 0.657898 -0.022034 1441495165 0.751648 0.040588 0.657898 -0.022034 1441495165 0.751648 0.040588 0.657898 -0.022034 1441495165 0.751648 0.040588 0.657898 -0.022034 1441495165 0.752380 0.058960 0.655334 -0.029602 1441495165 0.752380 0.058960 0.655334 -0.029602 1441495165 0.752380 0.058960 0.655334 -0.029602 1441495165 0.752380 0.058960 0.655334 -0.029602 1441495165 0.752380 0.058960 0.655334 -0.029602 1441495165 0.752380 0.058960 0.655334 -0.029602 1441495165 0.752014 0.076660 0.653503 -0.037476 1441495165 0.752014 0.076660 0.653503 -0.037476 1441495165 0.752014 0.076660 0.653503 -0.037476 1441495165 0.752014 0.076660 0.653503 -0.037476 1441495165 0.752014 0.076660 0.653503 -0.037476 1441495165 0.752014 0.076660 0.653503 -0.037476 1441495165 0.752014 0.076660 0.653503 -0.037476 1441495165 0.751953 0.097961 0.649841 -0.050781 1441495165 0.751953 0.097961 0.649841 -0.050781 1441495165 0.751953 0.097961 0.649841 -0.050781 1441495165 0.751953 0.097961 0.649841 -0.050781 1441495165 0.751953 0.097961 0.649841 -0.050781 1441495165 0.752014 0.108643 0.647888 -0.053223 1441495165 0.752014 0.108643 0.647888 -0.053223 1441495165 0.752014 0.108643 0.647888 -0.053223 1441495165 0.752014 0.108643 0.647888 -0.053223 1441495165 0.752014 0.108643 0.647888 -0.053223 1441495165 0.752014 0.108643 0.647888 -0.053223 1441495165 0.752014 0.108643 0.647888 -0.053223 1441495165 0.751221 0.116882 0.647339 -0.053467 1441495165 0.751221 0.116882 0.647339 -0.053467 1441495165 0.751221 0.116882 0.647339 -0.053467 1441495165 0.751221 0.116882 0.647339 -0.053467 1441495165 0.751221 0.116882 0.647339 -0.053467 1441495165 0.751221 0.116882 0.647339 -0.053467 1441495165 0.750854 0.130188 0.644897 -0.057007 1441495165 0.750854 0.130188 0.644897 -0.057007 1441495165 0.750854 0.130188 0.644897 -0.057007 1441495165 0.750854 0.130188 0.644897 -0.057007 1441495165 0.750854 0.130188 0.644897 -0.057007 1441495165 0.750854 0.130188 0.644897 -0.057007 1441495165 0.750854 0.130188 0.644897 -0.057007 1441495165 0.751648 0.137390 0.642273 -0.059265 1441495165 0.751648 0.137390 0.642273 -0.059265 1441495165 0.751648 0.137390 0.642273 -0.059265 1441495165 0.751648 0.137390 0.642273 -0.059265 1441495165 0.751648 0.137390 0.642273 -0.059265 1441495165 0.751648 0.137390 0.642273 -0.059265 1441495165 0.751831 0.139160 0.641418 -0.062561 1441495165 0.751831 0.139160 0.641418 -0.062561 1441495165 0.751831 0.139160 0.641418 -0.062561 1441495165 0.751831 0.139160 0.641418 -0.062561 1441495165 0.751831 0.139160 0.641418 -0.062561 1441495165 0.751831 0.139160 0.641418 -0.062561 1441495165 0.751831 0.139160 0.641418 -0.062561 1441495165 0.751465 0.139282 0.641357 -0.066833 1441495165 0.751465 0.139282 0.641357 -0.066833 1441495165 0.751465 0.139282 0.641357 -0.066833 1441495165 0.751465 0.139282 0.641357 -0.066833 1441495165 0.751465 0.139282 0.641357 -0.066833 1441495165 0.751465 0.139282 0.641357 -0.066833 1441495165 0.751465 0.139282 0.641357 -0.066833 1441495165 0.750244 0.131836 0.644531 -0.065552 1441495165 0.750244 0.131836 0.644531 -0.065552 1441495165 0.750244 0.131836 0.644531 -0.065552 1441495165 0.750244 0.131836 0.644531 -0.065552 1441495165 0.750244 0.131836 0.644531 -0.065552 1441495166 0.750244 0.131836 0.644531 -0.065552 1441495166 0.748291 0.120117 0.649597 -0.059937 1441495166 0.748291 0.120117 0.649597 -0.059937 1441495166 0.748291 0.120117 0.649597 -0.059937 1441495166 0.748291 0.120117 0.649597 -0.059937 1441495166 0.748291 0.120117 0.649597 -0.059937 1441495166 0.748291 0.120117 0.649597 -0.059937 1441495166 0.745972 0.106750 0.655212 -0.052490 1441495166 0.745972 0.106750 0.655212 -0.052490 1441495166 0.745972 0.106750 0.655212 -0.052490 1441495166 0.745972 0.106750 0.655212 -0.052490 1441495166 0.745972 0.106750 0.655212 -0.052490 1441495166 0.745972 0.106750 0.655212 -0.052490 1441495166 0.744690 0.092590 0.659424 -0.043823 1441495166 0.744690 0.092590 0.659424 -0.043823 1441495166 0.744690 0.092590 0.659424 -0.043823 1441495166 0.744690 0.092590 0.659424 -0.043823 1441495166 0.744690 0.092590 0.659424 -0.043823 1441495166 0.744690 0.092590 0.659424 -0.043823 1441495166 0.744202 0.074280 0.662903 -0.033569 1441495166 0.744202 0.074280 0.662903 -0.033569 1441495166 0.744202 0.074280 0.662903 -0.033569 1441495166 0.744202 0.074280 0.662903 -0.033569 1441495166 0.744202 0.074280 0.662903 -0.033569 1441495166 0.744202 0.074280 0.662903 -0.033569 1441495166 0.744080 0.061584 0.664612 -0.027588 1441495166 0.744080 0.061584 0.664612 -0.027588 1441495166 0.744080 0.061584 0.664612 -0.027588 1441495166 0.744080 0.061584 0.664612 -0.027588 1441495166 0.744080 0.061584 0.664612 -0.027588 1441495166 0.744080 0.061584 0.664612 -0.027588 1441495166 0.744385 0.053406 0.665161 -0.023315 1441495166 0.744385 0.053406 0.665161 -0.023315 1441495166 0.744385 0.053406 0.665161 -0.023315 1441495166 0.744385 0.053406 0.665161 -0.023315 1441495166 0.744385 0.053406 0.665161 -0.023315 1441495166 0.744385 0.053406 0.665161 -0.023315 1441495166 0.744385 0.053406 0.665161 -0.023315 1441495166 0.744385 0.043274 0.666016 -0.018982 1441495166 0.744385 0.043274 0.666016 -0.018982 1441495166 0.744385 0.043274 0.666016 -0.018982 1441495166 0.744385 0.043274 0.666016 -0.018982 1441495166 0.744385 0.043274 0.666016 -0.018982 1441495166 0.744385 0.043274 0.666016 -0.018982 1441495166 0.744568 0.033630 0.666443 -0.015442 1441495166 0.744568 0.033630 0.666443 -0.015442 1441495166 0.744568 0.033630 0.666443 -0.015442 1441495166 0.744568 0.033630 0.666443 -0.015442 1441495166 0.744568 0.033630 0.666443 -0.015442 1441495166 0.744568 0.033630 0.666443 -0.015442 1441495166 0.744568 0.033630 0.666443 -0.015442 1441495166 0.744019 0.022888 0.667603 -0.009094 1441495166 0.744019 0.022888 0.667603 -0.009094 1441495166 0.744019 0.022888 0.667603 -0.009094 1441495166 0.744019 0.022888 0.667603 -0.009094 1441495166 0.744019 0.022888 0.667603 -0.009094 1441495166 0.744019 0.022888 0.667603 -0.009094 1441495166 0.743286 0.014771 0.668762 -0.002197 1441495166 0.743286 0.014771 0.668762 -0.002197 1441495166 0.743286 0.014771 0.668762 -0.002197 1441495166 0.743286 0.014771 0.668762 -0.002197 1441495166 0.743286 0.014771 0.668762 -0.002197 1441495166 0.743286 0.014771 0.668762 -0.002197 1441495166 0.743652 0.012756 0.668396 -0.000854 1441495166 0.743652 0.012756 0.668396 -0.000854 1441495166 0.743652 0.012756 0.668396 -0.000854 1441495166 0.743652 0.012756 0.668396 -0.000854 1441495166 0.743652 0.012756 0.668396 -0.000854 1441495166 0.743652 0.012756 0.668396 -0.000854 1441495166 0.744202 0.014221 0.667725 -0.002869 1441495166 0.744202 0.014221 0.667725 -0.002869 1441495166 0.744202 0.014221 0.667725 -0.002869 1441495166 0.744202 0.014221 0.667725 -0.002869 1441495166 0.744202 0.014221 0.667725 -0.002869 1441495166 0.744202 0.014221 0.667725 -0.002869 1441495166 0.744690 0.019531 0.666992 -0.007629 1441495166 0.744690 0.019531 0.666992 -0.007629 1441495166 0.744690 0.019531 0.666992 -0.007629 1441495166 0.744690 0.019531 0.666992 -0.007629 1441495166 0.744690 0.019531 0.666992 -0.007629 1441495166 0.744690 0.019531 0.666992 -0.007629 1441495166 0.744690 0.019531 0.666992 -0.007629 1441495166 0.745361 0.026672 0.665955 -0.012329 1441495166 0.745361 0.026672 0.665955 -0.012329 1441495166 0.745361 0.026672 0.665955 -0.012329 1441495166 0.745361 0.026672 0.665955 -0.012329 1441495166 0.745361 0.026672 0.665955 -0.012329 1441495166 0.745361 0.026672 0.665955 -0.012329 1441495166 0.745789 0.036011 0.664917 -0.018250 1441495166 0.745789 0.036011 0.664917 -0.018250 1441495166 0.745789 0.036011 0.664917 -0.018250 1441495166 0.745789 0.036011 0.664917 -0.018250 1441495166 0.745789 0.036011 0.664917 -0.018250 1441495166 0.745789 0.036011 0.664917 -0.018250 1441495166 0.746887 0.048889 0.662598 -0.026917 1441495166 0.746887 0.048889 0.662598 -0.026917 1441495166 0.746887 0.048889 0.662598 -0.026917 1441495166 0.746887 0.048889 0.662598 -0.026917 1441495166 0.746887 0.048889 0.662598 -0.026917 1441495166 0.746887 0.048889 0.662598 -0.026917 1441495166 0.746887 0.048889 0.662598 -0.026917 1441495166 0.747864 0.063232 0.659790 -0.036438 1441495166 0.747864 0.063232 0.659790 -0.036438 1441495166 0.747864 0.063232 0.659790 -0.036438 1441495166 0.747864 0.063232 0.659790 -0.036438 1441495166 0.747864 0.063232 0.659790 -0.036438 1441495166 0.747864 0.063232 0.659790 -0.036438 1441495166 0.747864 0.063232 0.659790 -0.036438 1441495166 0.749268 0.079346 0.655640 -0.047852 1441495166 0.749268 0.079346 0.655640 -0.047852 1441495166 0.749268 0.079346 0.655640 -0.047852 1441495166 0.749268 0.079346 0.655640 -0.047852 1441495166 0.749268 0.079346 0.655640 -0.047852 1441495167 0.749268 0.079346 0.655640 -0.047852 1441495167 0.750000 0.093689 0.652283 -0.055969 1441495167 0.750000 0.093689 0.652283 -0.055969 1441495167 0.750000 0.093689 0.652283 -0.055969 1441495167 0.750000 0.093689 0.652283 -0.055969 1441495167 0.750000 0.093689 0.652283 -0.055969 1441495167 0.750000 0.093689 0.652283 -0.055969 1441495167 0.750488 0.113586 0.647461 -0.067505 1441495167 0.750488 0.113586 0.647461 -0.067505 1441495167 0.750488 0.113586 0.647461 -0.067505 1441495167 0.750488 0.113586 0.647461 -0.067505 1441495167 0.750488 0.113586 0.647461 -0.067505 1441495167 0.750488 0.113586 0.647461 -0.067505 1441495167 0.751465 0.132690 0.641418 -0.078613 1441495167 0.751465 0.132690 0.641418 -0.078613 1441495167 0.751465 0.132690 0.641418 -0.078613 1441495167 0.751465 0.132690 0.641418 -0.078613 1441495167 0.751465 0.132690 0.641418 -0.078613 1441495167 0.751465 0.132690 0.641418 -0.078613 1441495167 0.751465 0.132690 0.641418 -0.078613 1441495167 0.752197 0.149414 0.635315 -0.090332 1441495167 0.752197 0.149414 0.635315 -0.090332 1441495167 0.752197 0.149414 0.635315 -0.090332 1441495167 0.752197 0.149414 0.635315 -0.090332 1441495167 0.752197 0.149414 0.635315 -0.090332 1441495167 0.752197 0.149414 0.635315 -0.090332 1441495167 0.752197 0.149414 0.635315 -0.090332 1441495167 0.752380 0.164551 0.629456 -0.102478 1441495167 0.752380 0.164551 0.629456 -0.102478 1441495167 0.752380 0.164551 0.629456 -0.102478 1441495167 0.752380 0.164551 0.629456 -0.102478 1441495167 0.752380 0.164551 0.629456 -0.102478 1441495167 0.752380 0.164551 0.629456 -0.102478 1441495167 0.751526 0.173157 0.627075 -0.109375 1441495167 0.751526 0.173157 0.627075 -0.109375 1441495167 0.751526 0.173157 0.627075 -0.109375 1441495167 0.751526 0.173157 0.627075 -0.109375 1441495167 0.751526 0.173157 0.627075 -0.109375 1441495167 0.751526 0.173157 0.627075 -0.109375 1441495167 0.749146 0.174561 0.629395 -0.109619 1441495167 0.749146 0.174561 0.629395 -0.109619 1441495167 0.749146 0.174561 0.629395 -0.109619 1441495167 0.749146 0.174561 0.629395 -0.109619 1441495167 0.749146 0.174561 0.629395 -0.109619 1441495167 0.749146 0.174561 0.629395 -0.109619 1441495167 0.749146 0.174561 0.629395 -0.109619 1441495167 0.746094 0.170044 0.635132 -0.104614 1441495167 0.746094 0.170044 0.635132 -0.104614 1441495167 0.746094 0.170044 0.635132 -0.104614 1441495167 0.746094 0.170044 0.635132 -0.104614 1441495167 0.746094 0.170044 0.635132 -0.104614 1441495167 0.746094 0.170044 0.635132 -0.104614 1441495167 0.743652 0.159912 0.642090 -0.095093 1441495167 0.743652 0.159912 0.642090 -0.095093 1441495167 0.743652 0.159912 0.642090 -0.095093 1441495167 0.743652 0.159912 0.642090 -0.095093 1441495167 0.743652 0.159912 0.642090 -0.095093 1441495167 0.743652 0.159912 0.642090 -0.095093 1441495167 0.742188 0.146851 0.648438 -0.083862 1441495167 0.742188 0.146851 0.648438 -0.083862 1441495167 0.742188 0.146851 0.648438 -0.083862 1441495167 0.742188 0.146851 0.648438 -0.083862 1441495167 0.742188 0.146851 0.648438 -0.083862 1441495167 0.742188 0.146851 0.648438 -0.083862 1441495167 0.742126 0.133484 0.652588 -0.073608 1441495167 0.742126 0.133484 0.652588 -0.073608 1441495167 0.742126 0.133484 0.652588 -0.073608 1441495167 0.742126 0.133484 0.652588 -0.073608 1441495167 0.742126 0.133484 0.652588 -0.073608 1441495167 0.742126 0.133484 0.652588 -0.073608 1441495167 0.742493 0.117676 0.656433 -0.062195 1441495167 0.742493 0.117676 0.656433 -0.062195 1441495167 0.742493 0.117676 0.656433 -0.062195 1441495167 0.742493 0.117676 0.656433 -0.062195 1441495167 0.742493 0.117676 0.656433 -0.062195 1441495167 0.742493 0.117676 0.656433 -0.062195 1441495167 0.742493 0.117676 0.656433 -0.062195 1441495167 0.743103 0.105408 0.658447 -0.055054 1441495167 0.743103 0.105408 0.658447 -0.055054 1441495167 0.743103 0.105408 0.658447 -0.055054 1441495167 0.743103 0.105408 0.658447 -0.055054 1441495167 0.743103 0.105408 0.658447 -0.055054 1441495167 0.743103 0.105408 0.658447 -0.055054 1441495167 0.743530 0.091431 0.660828 -0.045166 1441495167 0.743530 0.091431 0.660828 -0.045166 1441495167 0.743530 0.091431 0.660828 -0.045166 1441495167 0.743530 0.091431 0.660828 -0.045166 1441495167 0.743530 0.091431 0.660828 -0.045166 1441495167 0.743408 0.078308 0.663208 -0.036011 1441495167 0.743408 0.078308 0.663208 -0.036011 1441495167 0.743408 0.078308 0.663208 -0.036011 1441495167 0.743408 0.078308 0.663208 -0.036011 1441495167 0.743408 0.078308 0.663208 -0.036011 1441495167 0.743408 0.078308 0.663208 -0.036011 1441495167 0.743103 0.066589 0.665222 -0.028015 1441495167 0.743103 0.066589 0.665222 -0.028015 1441495167 0.743103 0.066589 0.665222 -0.028015 1441495167 0.743103 0.066589 0.665222 -0.028015 1441495167 0.743103 0.066589 0.665222 -0.028015 1441495167 0.743103 0.066589 0.665222 -0.028015 1441495167 0.742615 0.053833 0.667175 -0.021423 1441495167 0.742615 0.053833 0.667175 -0.021423 1441495167 0.742615 0.053833 0.667175 -0.021423 1441495167 0.742615 0.053833 0.667175 -0.021423 1441495167 0.742615 0.053833 0.667175 -0.021423 1441495167 0.742615 0.053833 0.667175 -0.021423 1441495167 0.742615 0.053833 0.667175 -0.021423 1441495167 0.742004 0.040039 0.669006 -0.013489 1441495167 0.742004 0.040039 0.669006 -0.013489 1441495167 0.742004 0.040039 0.669006 -0.013489 1441495167 0.742004 0.040039 0.669006 -0.013489 1441495167 0.742004 0.040039 0.669006 -0.013489 1441495167 0.742004 0.040039 0.669006 -0.013489 1441495167 0.740967 0.027588 0.670898 -0.004822 1441495167 0.740967 0.027588 0.670898 -0.004822 1441495168 0.740967 0.027588 0.670898 -0.004822 1441495168 0.740967 0.027588 0.670898 -0.004822 1441495168 0.740967 0.027588 0.670898 -0.004822 1441495168 0.740967 0.027588 0.670898 -0.004822 1441495168 0.740967 0.027588 0.670898 -0.004822 1441495168 0.740540 0.020508 0.671631 0.001038 1441495168 0.740540 0.020508 0.671631 0.001038 1441495168 0.740540 0.020508 0.671631 0.001038 1441495168 0.740540 0.020508 0.671631 0.001038 1441495168 0.740540 0.020508 0.671631 0.001038 1441495168 0.740540 0.020508 0.671631 0.001038 1441495168 0.741211 0.018066 0.670959 0.002319 1441495168 0.741211 0.018066 0.670959 0.002319 1441495168 0.741211 0.018066 0.670959 0.002319 1441495168 0.741211 0.018066 0.670959 0.002319 1441495168 0.741211 0.018066 0.670959 0.002319 1441495168 0.741211 0.018066 0.670959 0.002319 1441495168 0.741211 0.018066 0.670959 0.002319 1441495168 0.743103 0.023804 0.668701 -0.005249 1441495168 0.743103 0.023804 0.668701 -0.005249 1441495168 0.743103 0.023804 0.668701 -0.005249 1441495168 0.743103 0.023804 0.668701 -0.005249 1441495168 0.743103 0.023804 0.668701 -0.005249 1441495168 0.743103 0.023804 0.668701 -0.005249 1441495168 0.743103 0.023804 0.668701 -0.005249 1441495168 0.745178 0.033691 0.665771 -0.014954 1441495168 0.745178 0.033691 0.665771 -0.014954 1441495168 0.745178 0.033691 0.665771 -0.014954 1441495168 0.745178 0.033691 0.665771 -0.014954 1441495168 0.745178 0.033691 0.665771 -0.014954 1441495168 0.745178 0.033691 0.665771 -0.014954 1441495168 0.746521 0.046753 0.663147 -0.024841 1441495168 0.746521 0.046753 0.663147 -0.024841 1441495168 0.746521 0.046753 0.663147 -0.024841 1441495168 0.746521 0.046753 0.663147 -0.024841 1441495168 0.746521 0.046753 0.663147 -0.024841 1441495168 0.746521 0.046753 0.663147 -0.024841 1441495168 0.747314 0.061279 0.660706 -0.033569 1441495168 0.747314 0.061279 0.660706 -0.033569 1441495168 0.747314 0.061279 0.660706 -0.033569 1441495168 0.747314 0.061279 0.660706 -0.033569 1441495168 0.747314 0.061279 0.660706 -0.033569 1441495168 0.747314 0.061279 0.660706 -0.033569 1441495168 0.747803 0.076355 0.658142 -0.041321 1441495168 0.747803 0.076355 0.658142 -0.041321 1441495168 0.747803 0.076355 0.658142 -0.041321 1441495168 0.747803 0.076355 0.658142 -0.041321 1441495168 0.747803 0.076355 0.658142 -0.041321 1441495168 0.747803 0.076355 0.658142 -0.041321 1441495168 0.747803 0.076355 0.658142 -0.041321 1441495168 0.748169 0.090393 0.655579 -0.046692 1441495168 0.748169 0.090393 0.655579 -0.046692 1441495168 0.748169 0.090393 0.655579 -0.046692 1441495168 0.748169 0.090393 0.655579 -0.046692 1441495168 0.748169 0.090393 0.655579 -0.046692 1441495168 
0.787415 -0.053406 0.609009 -0.078186 1441495171 0.787415 -0.053406 0.609009 -0.078186 1441495171 0.787415 -0.053406 0.609009 -0.078186 1441495171 0.787415 -0.053406 0.609009 -0.078186 1441495171 0.787415 -0.053406 0.609009 -0.078186 1441495171 0.787415 -0.053406 0.609009 -0.078186 1441495171 0.797180 -0.077881 0.589294 -0.105408 1441495171 0.797180 -0.077881 0.589294 -0.105408 1441495171 0.797180 -0.077881 0.589294 -0.105408 1441495171 0.797180 -0.077881 0.589294 -0.105408 1441495171 0.797180 -0.077881 0.589294 -0.105408 1441495171 0.797180 -0.077881 0.589294 -0.105408 1441495171 0.797180 -0.077881 0.589294 -0.105408 1441495171 0.807983 -0.092651 0.570068 -0.116455 1441495171 0.807983 -0.092651 0.570068 -0.116455 1441495171 0.807983 -0.092651 0.570068 -0.116455 1441495171 0.807983 -0.092651 0.570068 -0.116455 1441495171 0.807983 -0.092651 0.570068 -0.116455 1441495171 0.807983 -0.092651 0.570068 -0.116455 1441495171 0.812988 -0.135559 0.558289 -0.094421 1441495171 0.812988 -0.135559 0.558289 -0.094421 1441495171 0.812988 -0.135559 0.558289 -0.094421 1441495171 0.812988 -0.135559 0.558289 -0.094421 1441495171 0.812988 -0.135559 0.558289 -0.094421 1441495171 0.812988 -0.135559 0.558289 -0.094421 1441495171 0.812988 -0.135559 0.558289 -0.094421 1441495171 0.821167 -0.173584 0.540955 -0.053833 1441495171 0.821167 -0.173584 0.540955 -0.053833 1441495171 0.821167 -0.173584 0.540955 -0.053833 1441495171 0.821167 -0.173584 0.540955 -0.053833 1441495171 0.821167 -0.173584 0.540955 -0.053833 1441495171 0.821167 -0.173584 0.540955 -0.053833 1441495171 0.832886 -0.192810 0.518677 -0.002563 1441495171 0.832886 -0.192810 0.518677 -0.002563 1441495171 0.832886 -0.192810 0.518677 -0.002563 1441495171 0.832886 -0.192810 0.518677 -0.002563 1441495171 0.832886 -0.192810 0.518677 -0.002563 1441495171 0.832886 -0.192810 0.518677 -0.002563 1441495171 0.832886 -0.192810 0.518677 -0.002563 1441495171 0.841003 -0.205811 0.498230 0.045593 1441495171 0.841003 -0.205811 0.498230 0.045593 1441495171 0.841003 -0.205811 0.498230 0.045593 1441495171 0.841003 -0.205811 0.498230 0.045593 1441495171 0.841003 -0.205811 0.498230 0.045593 1441495171 0.841003 -0.205811 0.498230 0.045593 1441495171 0.845215 -0.213562 0.483704 0.076904 1441495171 0.845215 -0.213562 0.483704 0.076904 1441495171 0.845215 -0.213562 0.483704 0.076904 1441495171 0.845215 -0.213562 0.483704 0.076904 1441495171 0.845215 -0.213562 0.483704 0.076904 1441495172 0.845215 -0.213562 0.483704 0.076904 1441495172 0.846924 -0.226135 0.474426 0.080261 1441495172 0.846924 -0.226135 0.474426 0.080261 1441495172 0.846924 -0.226135 0.474426 0.080261 1441495172 0.846924 -0.226135 0.474426 0.080261 1441495172 0.846924 -0.226135 0.474426 0.080261 1441495172 0.846924 -0.226135 0.474426 0.080261 1441495172 0.847168 -0.245728 0.468018 0.052734 1441495172 0.847168 -0.245728 0.468018 0.052734 1441495172 0.847168 -0.245728 0.468018 0.052734 1441495172 0.847168 -0.245728 0.468018 0.052734 1441495172 0.847168 -0.245728 0.468018 0.052734 1441495172 0.847168 -0.245728 0.468018 0.052734 1441495172 0.847168 -0.245728 0.468018 0.052734 1441495172 0.842651 -0.271240 0.465088 -0.002502 1441495172 0.842651 -0.271240 0.465088 -0.002502 1441495172 0.842651 -0.271240 0.465088 -0.002502 1441495172 0.842651 -0.271240 0.465088 -0.002502 1441495172 0.842651 -0.271240 0.465088 -0.002502 1441495172 0.842651 -0.271240 0.465088 -0.002502 1441495172 0.842651 -0.271240 0.465088 -0.002502 1441495172 0.830933 -0.297668 0.463623 -0.077087 1441495172 0.830933 -0.297668 0.463623 -0.077087 1441495172 0.830933 -0.297668 0.463623 -0.077087 1441495172 0.830933 -0.297668 0.463623 -0.077087 1441495172 0.830933 -0.297668 0.463623 -0.077087 1441495172 0.830933 -0.297668 0.463623 -0.077087 1441495172 0.816101 -0.311951 0.459290 -0.160034 1441495172 0.816101 -0.311951 0.459290 -0.160034 1441495172 0.816101 -0.311951 0.459290 -0.160034 1441495172 0.816101 -0.311951 0.459290 -0.160034 1441495172 0.816101 -0.311951 0.459290 -0.160034 1441495172 0.816101 -0.311951 0.459290 -0.160034 1441495172 0.802490 -0.307922 0.452515 -0.237549 1441495172 0.802490 -0.307922 0.452515 -0.237549 1441495172 0.802490 -0.307922 0.452515 -0.237549 1441495172 0.802490 -0.307922 0.452515 -0.237549 1441495172 0.802490 -0.307922 0.452515 -0.237549 1441495172 0.802490 -0.307922 0.452515 -0.237549 1441495172 0.789001 -0.302185 0.441101 -0.302551 1441495172 0.789001 -0.302185 0.441101 -0.302551 1441495172 0.789001 -0.302185 0.441101 -0.302551 1441495172 0.789001 -0.302185 0.441101 -0.302551 1441495172 0.789001 -0.302185 0.441101 -0.302551 1441495172 0.789001 -0.302185 0.441101 -0.302551 1441495172 0.789001 -0.302185 0.441101 -0.302551 1441495172 0.773376 -0.305542 0.423706 -0.359070 1441495172 0.773376 -0.305542 0.423706 -0.359070 1441495172 0.773376 -0.305542 0.423706 -0.359070 1441495172 0.773376 -0.305542 0.423706 -0.359070 1441495172 0.773376 -0.305542 0.423706 -0.359070 1441495172 0.773376 -0.305542 0.423706 -0.359070 1441495172 0.751282 -0.316528 0.411499 -0.407471 1441495172 0.751282 -0.316528 0.411499 -0.407471 1441495172 0.751282 -0.316528 0.411499 -0.407471 1441495172 0.751282 -0.316528 0.411499 -0.407471 1441495172 0.751282 -0.316528 0.411499 -0.407471 1441495172 0.751282 -0.316528 0.411499 -0.407471 1441495172 0.751282 -0.316528 0.411499 -0.407471 1441495172 0.731201 -0.319946 0.400208 -0.450317 1441495172 0.731201 -0.319946 0.400208 -0.450317 1441495172 0.731201 -0.319946 0.400208 -0.450317 1441495172 0.731201 -0.319946 0.400208 -0.450317 1441495172 0.731201 -0.319946 0.400208 -0.450317 1441495172 0.731201 -0.319946 0.400208 -0.450317 1441495172 0.723694 -0.304626 0.383240 -0.486450 1441495172 0.723694 -0.304626 0.383240 -0.486450 1441495172 0.723694 -0.304626 0.383240 -0.486450 1441495172 0.723694 -0.304626 0.383240 -0.486450 1441495172 0.723694 -0.304626 0.383240 -0.486450 1441495172 0.723694 -0.304626 0.383240 -0.486450 1441495172 0.720581 -0.292419 0.367554 -0.510071 1441495172 0.720581 -0.292419 0.367554 -0.510071 1441495172 0.720581 -0.292419 0.367554 -0.510071 1441495172 0.720581 -0.292419 0.367554 -0.510071 1441495172 0.720581 -0.292419 0.367554 -0.510071 1441495172 0.720581 -0.292419 0.367554 -0.510071 1441495172 0.721558 -0.285400 0.366455 -0.513428 1441495172 0.721558 -0.285400 0.366455 -0.513428 1441495172 0.721558 -0.285400 0.366455 -0.513428 1441495172 0.721558 -0.285400 0.366455 -0.513428 1441495172 0.721558 -0.285400 0.366455 -0.513428 1441495172 0.721558 -0.285400 0.366455 -0.513428 1441495172 0.721558 -0.285400 0.366455 -0.513428 1441495172 0.730164 -0.278442 0.374268 -0.499207 1441495172 0.730164 -0.278442 0.374268 -0.499207 1441495172 0.730164 -0.278442 0.374268 -0.499207 1441495172 0.730164 -0.278442 0.374268 -0.499207 1441495172 0.730164 -0.278442 0.374268 -0.499207 1441495172 0.730164 -0.278442 0.374268 -0.499207 1441495172 0.740295 -0.277893 0.390259 -0.471619 1441495172 0.740295 -0.277893 0.390259 -0.471619 1441495172 0.740295 -0.277893 0.390259 -0.471619 1441495172 0.740295 -0.277893 0.390259 -0.471619 1441495172 0.740295 -0.277893 0.390259 -0.471619 1441495172 0.740295 -0.277893 0.390259 -0.471619 1441495172 0.751770 -0.283020 0.408997 -0.432922 1441495172 0.751770 -0.283020 0.408997 -0.432922 1441495172 0.751770 -0.283020 0.408997 -0.432922 1441495172 0.751770 -0.283020 0.408997 -0.432922 1441495172 0.751770 -0.283020 0.408997 -0.432922 1441495172 0.751770 -0.283020 0.408997 -0.432922 1441495172 0.751770 -0.283020 0.408997 -0.432922 1441495172 0.767273 -0.278625 0.419739 -0.396851 1441495172 0.767273 -0.278625 0.419739 -0.396851 1441495172 0.767273 -0.278625 0.419739 -0.396851 1441495172 0.767273 -0.278625 0.419739 -0.396851 1441495172 0.767273 -0.278625 0.419739 -0.396851 1441495172 0.767273 -0.278625 0.419739 -0.396851 1441495172 0.794495 -0.265625 0.417419 -0.352051 1441495172 0.794495 -0.265625 0.417419 -0.352051 1441495172 0.794495 -0.265625 0.417419 -0.352051 1441495172 0.794495 -0.265625 0.417419 -0.352051 1441495172 0.794495 -0.265625 0.417419 -0.352051 1441495172 0.794495 -0.265625 0.417419 -0.352051 1441495173 0.814453 -0.258728 0.421936 -0.302795 1441495173 0.814453 -0.258728 0.421936 -0.302795 1441495173 0.814453 -0.258728 0.421936 -0.302795 1441495173 0.814453 -0.258728 0.421936 -0.302795 1441495173 0.814453 -0.258728 0.421936 -0.302795 1441495173 0.814453 -0.258728 0.421936 -0.302795 1441495173 0.814453 -0.258728 0.421936 -0.302795 1441495173 0.829651 -0.257690 0.430054 -0.245483 1441495173 0.829651 -0.257690 0.430054 -0.245483 1441495173 0.829651 -0.257690 0.430054 -0.245483 1441495173 0.829651 -0.257690 0.430054 -0.245483 1441495173 0.829651 -0.257690 0.430054 -0.245483 1441495173 0.829651 -0.257690 0.430054 -0.245483 1441495173 0.841797 -0.269348 0.432678 -0.177795 1441495173 0.841797 -0.269348 0.432678 -0.177795 1441495173 0.841797 -0.269348 0.432678 -0.177795 1441495173 0.841797 -0.269348 0.432678 -0.177795 1441495173 0.841797 -0.269348 0.432678 -0.177795 1441495173 0.841797 -0.269348 0.432678 -0.177795 1441495173 0.850037 -0.286316 0.428467 -0.108704 1441495173 0.850037 -0.286316 0.428467 -0.108704 1441495173 0.850037 -0.286316 0.428467 -0.108704 1441495173 0.850037 -0.286316 0.428467 -0.108704 1441495173 0.850037 -0.286316 0.428467 -0.108704 1441495173 0.850037 -0.286316 0.428467 -0.108704 1441495173 0.850037 -0.286316 0.428467 -0.108704 1441495173 0.858459 -0.293030 0.418213 -0.046936 1441495173 0.858459 -0.293030 0.418213 -0.046936 1441495173 0.858459 -0.293030 0.418213 -0.046936 1441495173 0.858459 -0.293030 0.418213 -0.046936 1441495173 0.858459 -0.293030 0.418213 -0.046936 1441495173 0.858459 -0.293030 0.418213 -0.046936 1441495173 0.865173 -0.297974 0.403259 -0.005432 1441495173 0.865173 -0.297974 0.403259 -0.005432 1441495173 0.865173 -0.297974 0.403259 -0.005432 1441495173 0.865173 -0.297974 0.403259 -0.005432 1441495173 0.865173 -0.297974 0.403259 -0.005432 1441495173 0.865173 -0.297974 0.403259 -0.005432 1441495173 0.869995 -0.307129 0.385559 0.006958 1441495173 0.869995 -0.307129 0.385559 0.006958 1441495173 0.869995 -0.307129 0.385559 0.006958 1441495173 0.869995 -0.307129 0.385559 0.006958 1441495173 0.869995 -0.307129 0.385559 0.006958 1441495173 0.869995 -0.307129 0.385559 0.006958 1441495173 0.867798 -0.329834 0.371521 -0.005920 1441495173 0.867798 -0.329834 0.371521 -0.005920 1441495173 0.867798 -0.329834 0.371521 -0.005920 1441495173 0.867798 -0.329834 0.371521 -0.005920 1441495173 0.867798 -0.329834 0.371521 -0.005920 1441495173 0.867798 -0.329834 0.371521 -0.005920 1441495173 0.862305 -0.346130 0.366882 -0.044189 1441495173 0.862305 -0.346130 0.366882 -0.044189 1441495173 0.862305 -0.346130 0.366882 -0.044189 1441495173 0.862305 -0.346130 0.366882 -0.044189 1441495173 0.862305 -0.346130 0.366882 -0.044189 1441495173 0.862305 -0.346130 0.366882 -0.044189 1441495173 0.852478 -0.357605 0.366638 -0.104309 1441495173 0.852478 -0.357605 0.366638 -0.104309 1441495173 0.852478 -0.357605 0.366638 -0.104309 1441495173 0.852478 -0.357605 0.366638 -0.104309 1441495173 0.852478 -0.357605 0.366638 -0.104309 1441495173 0.852478 -0.357605 0.366638 -0.104309 1441495173 0.852478 -0.357605 0.366638 -0.104309 1441495173 0.840698 -0.358215 0.367188 -0.173340 1441495173 0.840698 -0.358215 0.367188 -0.173340 1441495173 0.840698 -0.358215 0.367188 -0.173340 1441495173 0.840698 -0.358215 0.367188 -0.173340 1441495173 0.840698 -0.358215 0.367188 -0.173340 1441495173 0.840698 -0.358215 0.367188 -0.173340 1441495173 0.826416 -0.353271 0.365662 -0.241943 1441495173 0.826416 -0.353271 0.365662 -0.241943 1441495173 0.826416 -0.353271 0.365662 -0.241943 1441495173 0.826416 -0.353271 0.365662 -0.241943 1441495173 0.826416 -0.353271 0.365662 -0.241943 1441495173 0.826416 -0.353271 0.365662 -0.241943 1441495173 0.810730 -0.344788 0.361694 -0.304932 1441495173 0.810730 -0.344788 0.361694 -0.304932 1441495173 0.810730 -0.344788 0.361694 -0.304932 1441495173 0.810730 -0.344788 0.361694 -0.304932 1441495173 0.810730 -0.344788 0.361694 -0.304932 1441495173 0.810730 -0.344788 0.361694 -0.304932 1441495173 0.810730 -0.344788 0.361694 -0.304932 1441495173 0.790588 -0.349976 0.352295 -0.358215 1441495173 0.790588 -0.349976 0.352295 -0.358215 1441495173 0.790588 -0.349976 0.352295 -0.358215 1441495173 0.790588 -0.349976 0.352295 -0.358215 1441495173 0.790588 -0.349976 0.352295 -0.358215 1441495173 0.790588 -0.349976 0.352295 -0.358215 1441495173 0.758911 -0.371887 0.348083 -0.405640 1441495173 0.758911 -0.371887 0.348083 -0.405640 1441495173 0.758911 -0.371887 0.348083 -0.405640 1441495173 0.758911 -0.371887 0.348083 -0.405640 1441495173 0.758911 -0.371887 0.348083 -0.405640 1441495173 0.758911 -0.371887 0.348083 -0.405640 1441495173 0.742493 -0.359314 0.336243 -0.454468 1441495173 0.742493 -0.359314 0.336243 -0.454468 1441495173 0.742493 -0.359314 0.336243 -0.454468 1441495173 0.742493 -0.359314 0.336243 -0.454468 1441495173 0.742493 -0.359314 0.336243 -0.454468 1441495173 0.742493 -0.359314 0.336243 -0.454468 1441495173 0.738281 -0.333618 0.312073 -0.496277 1441495173 0.738281 -0.333618 0.312073 -0.496277 1441495173 0.738281 -0.333618 0.312073 -0.496277 1441495173 0.738281 -0.333618 0.312073 -0.496277 1441495173 0.738281 -0.333618 0.312073 -0.496277 1441495173 0.738281 -0.333618 0.312073 -0.496277 1441495173 0.738281 -0.333618 0.312073 -0.496277 1441495173 0.734802 -0.317261 0.298706 -0.519775 1441495173 0.734802 -0.317261 0.298706 -0.519775 1441495173 0.734802 -0.317261 0.298706 -0.519775 1441495173 0.734802 -0.317261 0.298706 -0.519775 1441495173 0.734802 -0.317261 0.298706 -0.519775 1441495173 0.734802 -0.317261 0.298706 -0.519775 1441495173 0.734802 -0.317261 0.298706 -0.519775 1441495174 0.733337 -0.299194 0.298401 -0.532593 1441495174 0.733337 -0.299194 0.298401 -0.532593 1441495174 0.733337 -0.299194 0.298401 -0.532593 1441495174 0.733337 -0.299194 0.298401 -0.532593 1441495174 0.733337 -0.299194 0.298401 -0.532593 1441495174 0.733337 -0.299194 0.298401 -0.532593 1441495174 0.735901 -0.290710 0.300659 -0.532532 1441495174 0.735901 -0.290710 0.300659 -0.532532 1441495174 0.735901 -0.290710 0.300659 -0.532532 1441495174 0.735901 -0.290710 0.300659 -0.532532 1441495174 0.735901 -0.290710 0.300659 -0.532532 1441495174 0.735901 -0.290710 0.300659 -0.532532 1441495174 0.740540 -0.289063 0.314758 -0.518616 1441495174 0.740540 -0.289063 0.314758 -0.518616 1441495174 0.740540 -0.289063 0.314758 -0.518616 1441495174 0.740540 -0.289063 0.314758 -0.518616 1441495174 0.740540 -0.289063 0.314758 -0.518616 1441495174 0.740540 -0.289063 0.314758 -0.518616 1441495174 0.753967 -0.286255 0.329651 -0.490784 1441495174 0.753967 -0.286255 0.329651 -0.490784 1441495174 0.753967 -0.286255 0.329651 -0.490784 1441495174 0.753967 -0.286255 0.329651 -0.490784 1441495174 0.753967 -0.286255 0.329651 -0.490784 1441495174 0.753967 -0.286255 0.329651 -0.490784 1441495174 0.758484 -0.307495 0.375366 -0.434998 1441495174 0.758484 -0.307495 0.375366 -0.434998 1441495174 0.758484 -0.307495 0.375366 -0.434998 1441495174 0.758484 -0.307495 0.375366 -0.434998 1441495174 0.758484 -0.307495 0.375366 -0.434998 1441495174 0.758484 -0.307495 0.375366 -0.434998 1441495174 0.758484 -0.307495 0.375366 -0.434998 1441495174 0.773499 -0.327209 0.395203 -0.372009 1441495174 0.773499 -0.327209 0.395203 -0.372009 1441495174 0.773499 -0.327209 0.395203 -0.372009 1441495174 0.773499 -0.327209 0.395203 -0.372009 1441495174 0.773499 -0.327209 0.395203 -0.372009 1441495174 0.773499 -0.327209 0.395203 -0.372009 1441495174 0.773499 -0.327209 0.395203 -0.372009 1441495174 0.799683 -0.319824 0.393494 -0.321472 1441495174 0.799683 -0.319824 0.393494 -0.321472 1441495174 0.799683 -0.319824 0.393494 -0.321472 1441495174 0.799683 -0.319824 0.393494 -0.321472 1441495174 0.799683 -0.319824 0.393494 -0.321472 1441495174 0.799683 -0.319824 0.393494 -0.321472 1441495174 0.828552 -0.301636 0.387512 -0.268921 1441495174 0.828552 -0.301636 0.387512 -0.268921 1441495174 0.828552 -0.301636 0.387512 -0.268921 1441495174 0.828552 -0.301636 0.387512 -0.268921 1441495174 0.828552 -0.301636 0.387512 -0.268921 1441495174 0.828552 -0.301636 0.387512 -0.268921 1441495174 0.844543 -0.302551 0.386108 -0.214539 1441495174 0.844543 -0.302551 0.386108 -0.214539 1441495174 0.844543 -0.302551 0.386108 -0.214539 1441495174 0.844543 -0.302551 0.386108 -0.214539 1441495174 0.844543 -0.302551 0.386108 -0.214539 1441495174 0.844543 -0.302551 0.386108 -0.214539 1441495174 0.860229 -0.302979 0.379700 -0.154846 1441495174 0.860229 -0.302979 0.379700 -0.154846 1441495174 0.860229 -0.302979 0.379700 -0.154846 1441495174 0.860229 -0.302979 0.379700 -0.154846 1441495174 0.860229 -0.302979 0.379700 -0.154846 1441495174 0.860229 -0.302979 0.379700 -0.154846 1441495174 0.860229 -0.302979 0.379700 -0.154846 1441495174 0.871948 -0.306641 0.368652 -0.098572 1441495174 0.871948 -0.306641 0.368652 -0.098572 1441495174 0.871948 -0.306641 0.368652 -0.098572 1441495174 0.871948 -0.306641 0.368652 -0.098572 1441495174 0.871948 -0.306641 0.368652 -0.098572 1441495174 0.871948 -0.306641 0.368652 -0.098572 1441495174 0.876770 -0.318604 0.356201 -0.053040 1441495174 0.876770 -0.318604 0.356201 -0.053040 1441495174 0.876770 -0.318604 0.356201 -0.053040 1441495174 0.876770 -0.318604 0.356201 -0.053040 1441495174 0.876770 -0.318604 0.356201 -0.053040 1441495174 0.876770 -0.318604 0.356201 -0.053040 1441495174 0.878662 -0.328552 0.345276 -0.027405 1441495174 0.878662 -0.328552 0.345276 -0.027405 1441495174 0.878662 -0.328552 0.345276 -0.027405 1441495174 0.878662 -0.328552 0.345276 -0.027405 1441495174 0.878662 -0.328552 0.345276 -0.027405 1441495174 0.878662 -0.328552 0.345276 -0.027405 1441495174 0.878662 -0.328552 0.345276 -0.027405 1441495174 0.875977 -0.344299 0.336731 -0.025635 1441495174 0.875977 -0.344299 0.336731 -0.025635 1441495174 0.875977 -0.344299 0.336731 -0.025635 1441495174 0.875977 -0.344299 0.336731 -0.025635 1441495174 0.875977 -0.344299 0.336731 -0.025635 1441495174 0.875977 -0.344299 0.336731 -0.025635 1441495174 0.870361 -0.359009 0.333740 -0.046082 1441495174 0.870361 -0.359009 0.333740 -0.046082 1441495174 0.870361 -0.359009 0.333740 -0.046082 1441495174 0.870361 -0.359009 0.333740 -0.046082 1441495174 0.870361 -0.359009 0.333740 -0.046082 1441495174 0.870361 -0.359009 0.333740 -0.046082 1441495174 0.862854 -0.365356 0.338379 -0.086609 1441495174 0.862854 -0.365356 0.338379 -0.086609 1441495174 0.862854 -0.365356 0.338379 -0.086609 1441495174 0.862854 -0.365356 0.338379 -0.086609 1441495174 0.862854 -0.365356 0.338379 -0.086609 1441495174 0.862854 -0.365356 0.338379 -0.086609 1441495174 0.853210 -0.365112 0.344543 -0.141235 1441495174 0.853210 -0.365112 0.344543 -0.141235 1441495174 0.853210 -0.365112 0.344543 -0.141235 1441495174 0.853210 -0.365112 0.344543 -0.141235 1441495174 0.853210 -0.365112 0.344543 -0.141235 1441495174 0.853210 -0.365112 0.344543 -0.141235 1441495174 0.853210 -0.365112 0.344543 -0.141235 1441495174 0.840454 -0.359497 0.350708 -0.203308 1441495174 0.840454 -0.359497 0.350708 -0.203308 1441495174 0.840454 -0.359497 0.350708 -0.203308 1441495174 0.840454 -0.359497 0.350708 -0.203308 1441495174 0.840454 -0.359497 0.350708 -0.203308 1441495174 0.840454 -0.359497 0.350708 -0.203308 1441495174 0.826904 -0.348083 0.351501 -0.267334 1441495174 0.826904 -0.348083 0.351501 -0.267334 1441495174 0.826904 -0.348083 0.351501 -0.267334 1441495175 0.826904 -0.348083 0.351501 -0.267334 1441495175 0.826904 -0.348083 0.351501 -0.267334 1441495175 0.826904 -0.348083 0.351501 -0.267334 1441495175 0.804993 -0.353210 0.344360 -0.329468 1441495175 0.804993 -0.353210 0.344360 -0.329468 1441495175 0.804993 -0.353210 0.344360 -0.329468 1441495175 0.804993 -0.353210 0.344360 -0.329468 1441495175 0.804993 -0.353210 0.344360 -0.329468 1441495175 0.804993 -0.353210 0.344360 -0.329468 1441495175 0.804993 -0.353210 0.344360 -0.329468 1441495175 0.775085 -0.364746 0.341797 -0.386475 1441495175 0.775085 -0.364746 0.341797 -0.386475 1441495175 0.775085 -0.364746 0.341797 -0.386475 1441495175 0.775085 -0.364746 0.341797 -0.386475 1441495175 0.775085 -0.364746 0.341797 -0.386475 1441495175 0.775085 -0.364746 0.341797 -0.386475 1441495175 0.754089 -0.353333 0.337646 -0.438782 1441495175 0.754089 -0.353333 0.337646 -0.438782 1441495175 0.754089 -0.353333 0.337646 -0.438782 1441495175 0.754089 -0.353333 0.337646 -0.438782 1441495175 0.754089 -0.353333 0.337646 -0.438782 1441495175 0.754089 -0.353333 0.337646 -0.438782 1441495175 0.754089 -0.353333 0.337646 -0.438782 1441495175 0.739136 -0.338623 0.335815 -0.475586 1441495175 0.739136 -0.338623 0.335815 -0.475586 1441495175 0.739136 -0.338623 0.335815 -0.475586 1441495175 0.739136 -0.338623 0.335815 -0.475586 1441495175 0.739136 -0.338623 0.335815 -0.475586 1441495175 0.739136 -0.338623 0.335815 -0.475586 1441495175 0.732605 -0.320801 0.324097 -0.505249 1441495175 0.732605 -0.320801 0.324097 -0.505249 1441495175 0.732605 -0.320801 0.324097 -0.505249 1441495175 0.732605 -0.320801 0.324097 -0.505249 1441495175 0.732605 -0.320801 0.324097 -0.505249 1441495175 0.732605 -0.320801 0.324097 -0.505249 1441495175 0.732605 -0.320801 0.324097 -0.505249 1441495175 0.732117 -0.301758 0.318848 -0.520813 1441495175 0.732117 -0.301758 0.318848 -0.520813 1441495175 0.732117 -0.301758 0.318848 -0.520813 1441495175 0.732117 -0.301758 0.318848 -0.520813 1441495175 0.732117 -0.301758 0.318848 -0.520813 1441495175 0.732117 -0.301758 0.318848 -0.520813 1441495175 0.723877 -0.299866 0.345154 -0.516724 1441495175 0.723877 -0.299866 0.345154 -0.516724 1441495175 0.723877 -0.299866 0.345154 -0.516724 1441495175 0.723877 -0.299866 0.345154 -0.516724 1441495175 0.723877 -0.299866 0.345154 -0.516724 1441495175 0.723877 -0.299866 0.345154 -0.516724 1441495175 0.723877 -0.299866 0.345154 -0.516724 1441495175 0.729370 -0.286072 0.349670 -0.513733 1441495175 0.729370 -0.286072 0.349670 -0.513733 1441495175 0.729370 -0.286072 0.349670 -0.513733 1441495175 0.729370 -0.286072 0.349670 -0.513733 1441495175 0.729370 -0.286072 0.349670 -0.513733 1441495175 0.729370 -0.286072 0.349670 -0.513733 1441495175 0.737122 -0.279358 0.360474 -0.498718 1441495175 0.737122 -0.279358 0.360474 -0.498718 1441495175 0.737122 -0.279358 0.360474 -0.498718 1441495175 0.737122 -0.279358 0.360474 -0.498718 1441495175 0.737122 -0.279358 0.360474 -0.498718 1441495175 0.737122 -0.279358 0.360474 -0.498718 1441495175 0.745728 -0.283447 0.377808 -0.469971 1441495175 0.745728 -0.283447 0.377808 -0.469971 1441495175 0.745728 -0.283447 0.377808 -0.469971 1441495175 0.745728 -0.283447 0.377808 -0.469971 1441495175 0.745728 -0.283447 0.377808 -0.469971 1441495175 0.745728 -0.283447 0.377808 -0.469971 1441495175 0.745728 -0.283447 0.377808 -0.469971 1441495175 0.767090 -0.280518 0.378052 -0.435852 1441495175 0.767090 -0.280518 0.378052 -0.435852 1441495175 0.767090 -0.280518 0.378052 -0.435852 1441495175 0.767090 -0.280518 0.378052 -0.435852 1441495175 0.767090 -0.280518 0.378052 -0.435852 1441495175 0.767090 -0.280518 0.378052 -0.435852 1441495175 0.805298 -0.252686 0.355896 -0.401123 1441495175 0.805298 -0.252686 0.355896 -0.401123 1441495175 0.805298 -0.252686 0.355896 -0.401123 1441495175 0.805298 -0.252686 0.355896 -0.401123 1441495175 0.805298 -0.252686 0.355896 -0.401123 1441495175 0.805298 -0.252686 0.355896 -0.401123 1441495175 0.805298 -0.252686 0.355896 -0.401123 1441495175 0.842712 -0.217224 0.334839 -0.361206 1441495175 0.842712 -0.217224 0.334839 -0.361206 1441495175 0.842712 -0.217224 0.334839 -0.361206 1441495175 0.842712 -0.217224 0.334839 -0.361206 1441495175 0.842712 -0.217224 0.334839 -0.361206 1441495175 0.842712 -0.217224 0.334839 -0.361206 1441495175 0.862793 -0.208496 0.334290 -0.316711 1441495175 0.862793 -0.208496 0.334290 -0.316711 1441495175 0.862793 -0.208496 0.334290 -0.316711 1441495175 0.862793 -0.208496 0.334290 -0.316711 1441495175 0.862793 -0.208496 0.334290 -0.316711 1441495175 0.862793 -0.208496 0.334290 -0.316711 1441495175 0.873596 -0.220520 0.341919 -0.266907 1441495175 0.873596 -0.220520 0.341919 -0.266907 1441495175 0.873596 -0.220520 0.341919 -0.266907 1441495175 0.873596 -0.220520 0.341919 -0.266907 1441495175 0.873596 -0.220520 0.341919 -0.266907 1441495175 0.873596 -0.220520 0.341919 -0.266907 1441495175 0.882141 -0.235107 0.347351 -0.214050 1441495175 0.882141 -0.235107 0.347351 -0.214050 1441495175 0.882141 -0.235107 0.347351 -0.214050 1441495175 0.882141 -0.235107 0.347351 -0.214050 1441495175 0.882141 -0.235107 0.347351 -0.214050 1441495175 0.882141 -0.235107 0.347351 -0.214050 1441495175 0.882141 -0.235107 0.347351 -0.214050 1441495175 0.891479 -0.240540 0.349060 -0.159668 1441495175 0.891479 -0.240540 0.349060 -0.159668 1441495175 0.891479 -0.240540 0.349060 -0.159668 1441495175 0.891479 -0.240540 0.349060 -0.159668 1441495175 0.891479 -0.240540 0.349060 -0.159668 1441495175 0.891479 -0.240540 0.349060 -0.159668 1441495175 0.898071 -0.250488 0.339844 -0.123352 1441495175 0.898071 -0.250488 0.339844 -0.123352 1441495175 0.898071 -0.250488 0.339844 -0.123352 1441495176 0.898071 -0.250488 0.339844 -0.123352 1441495176 0.898071 -0.250488 0.339844 -0.123352 1441495176 0.898071 -0.250488 0.339844 -0.123352 1441495176 0.898071 -0.250488 0.339844 -0.123352 1441495176 0.900513 -0.269531 0.326660 -0.098511 1441495176 0.900513 -0.269531 0.326660 -0.098511 1441495176 0.900513 -0.269531 0.326660 -0.098511 1441495176 0.900513 -0.269531 0.326660 -0.098511 1441495176 0.900513 -0.269531 0.326660 -0.098511 1441495176 0.900513 -0.269531 0.326660 -0.098511 1441495176 0.898499 -0.288208 0.319214 -0.087646 1441495176 0.898499 -0.288208 0.319214 -0.087646 1441495176 0.898499 -0.288208 0.319214 -0.087646 1441495176 0.898499 -0.288208 0.319214 -0.087646 1441495176 0.898499 -0.288208 0.319214 -0.087646 1441495176 0.898499 -0.288208 0.319214 -0.087646 1441495176 0.898499 -0.288208 0.319214 -0.087646 1441495176 0.893616 -0.301575 0.318665 -0.094116 1441495176 0.893616 -0.301575 0.318665 -0.094116 1441495176 0.893616 -0.301575 0.318665 -0.094116 1441495176 0.893616 -0.301575 0.318665 -0.094116 1441495176 0.893616 -0.301575 0.318665 -0.094116 1441495176 0.893616 -0.301575 0.318665 -0.094116 1441495176 0.885620 -0.309448 0.325134 -0.119202 1441495176 0.885620 -0.309448 0.325134 -0.119202 1441495176 0.885620 -0.309448 0.325134 -0.119202 1441495176 0.885620 -0.309448 0.325134 -0.119202 1441495176 0.885620 -0.309448 0.325134 -0.119202 1441495176 0.885620 -0.309448 0.325134 -0.119202 1441495176 0.873535 -0.313782 0.335449 -0.160767 1441495176 0.873535 -0.313782 0.335449 -0.160767 1441495176 0.873535 -0.313782 0.335449 -0.160767 1441495176 0.873535 -0.313782 0.335449 -0.160767 1441495176 0.873535 -0.313782 0.335449 -0.160767 1441495176 0.873535 -0.313782 0.335449 -0.160767 1441495176 0.873535 -0.313782 0.335449 -0.160767 1441495176 0.859497 -0.315796 0.342773 -0.209900 1441495176 0.859497 -0.315796 0.342773 -0.209900 1441495176 0.859497 -0.315796 0.342773 -0.209900 1441495176 0.859497 -0.315796 0.342773 -0.209900 1441495176 0.859497 -0.315796 0.342773 -0.209900 1441495176 0.859497 -0.315796 0.342773 -0.209900 1441495176 0.843201 -0.317017 0.345337 -0.263123 1441495176 0.843201 -0.317017 0.345337 -0.263123 1441495176 0.843201 -0.317017 0.345337 -0.263123 1441495176 0.843201 -0.317017 0.345337 -0.263123 1441495176 0.843201 -0.317017 0.345337 -0.263123 1441495176 0.843201 -0.317017 0.345337 -0.263123 1441495176 0.824219 -0.322388 0.342773 -0.315002 1441495176 0.824219 -0.322388 0.342773 -0.315002 1441495176 0.824219 -0.322388 0.342773 -0.315002 1441495176 0.824219 -0.322388 0.342773 -0.315002 1441495176 0.824219 -0.322388 0.342773 -0.315002 1441495176 0.824219 -0.322388 0.342773 -0.315002 1441495176 0.824219 -0.322388 0.342773 -0.315002 1441495176 0.801575 -0.330505 0.334167 -0.369507 1441495176 0.801575 -0.330505 0.334167 -0.369507 1441495176 0.801575 -0.330505 0.334167 -0.369507 1441495176 0.801575 -0.330505 0.334167 -0.369507 1441495176 0.801575 -0.330505 0.334167 -0.369507 1441495176 0.801575 -0.330505 0.334167 -0.369507 1441495176 0.801575 -0.330505 0.334167 -0.369507 1441495176 0.782349 -0.329346 0.316956 -0.423035 1441495176 0.782349 -0.329346 0.316956 -0.423035 1441495176 0.782349 -0.329346 0.316956 -0.423035 1441495176 0.782349 -0.329346 0.316956 -0.423035 1441495176 0.782349 -0.329346 0.316956 -0.423035 1441495176 0.782349 -0.329346 0.316956 -0.423035 1441495176 0.768005 -0.313721 0.297913 -0.472229 1441495176 0.768005 -0.313721 0.297913 -0.472229 1441495176 0.768005 -0.313721 0.297913 -0.472229 1441495176 0.768005 -0.313721 0.297913 -0.472229 1441495176 0.768005 -0.313721 0.297913 -0.472229 1441495176 0.768005 -0.313721 0.297913 -0.472229 1441495176 0.768005 -0.313721 0.297913 -0.472229 1441495176 0.755676 -0.295410 0.281067 -0.512512 1441495176 0.755676 -0.295410 0.281067 -0.512512 1441495176 0.755676 -0.295410 0.281067 -0.512512 1441495176 0.755676 -0.295410 0.281067 -0.512512 1441495176 0.743286 -0.284180 0.274963 -0.539612 1441495176 0.743286 -0.284180 0.274963 -0.539612 1441495176 0.743286 -0.284180 0.274963 -0.539612 1441495176 0.743286 -0.284180 0.274963 -0.539612 1441495176 0.743286 -0.284180 0.274963 -0.539612 1441495176 0.743286 -0.284180 0.274963 -0.539612 1441495176 0.734253 -0.277893 0.279114 -0.552917 1441495176 0.734253 -0.277893 0.279114 -0.552917 1441495176 0.734253 -0.277893 0.279114 -0.552917 1441495176 0.734253 -0.277893 0.279114 -0.552917 1441495176 0.734253 -0.277893 0.279114 -0.552917 1441495176 0.734253 -0.277893 0.279114 -0.552917 1441495176 0.734253 -0.277893 0.279114 -0.552917 1441495176 0.735535 -0.266235 0.277405 -0.557800 1441495176 0.735535 -0.266235 0.277405 -0.557800 1441495176 0.735535 -0.266235 0.277405 -0.557800 1441495176 0.735535 -0.266235 0.277405 -0.557800 1441495176 0.735535 -0.266235 0.277405 -0.557800 1441495176 0.735535 -0.266235 0.277405 -0.557800 1441495176 0.739929 -0.260559 0.282349 -0.552185 1441495176 0.739929 -0.260559 0.282349 -0.552185 1441495176 0.739929 -0.260559 0.282349 -0.552185 1441495176 0.739929 -0.260559 0.282349 -0.552185 1441495176 0.739929 -0.260559 0.282349 -0.552185 1441495176 0.739929 -0.260559 0.282349 -0.552185 1441495176 0.741211 -0.272217 0.305237 -0.532227 1441495176 0.741211 -0.272217 0.305237 -0.532227 1441495176 0.741211 -0.272217 0.305237 -0.532227 1441495176 0.741211 -0.272217 0.305237 -0.532227 1441495176 0.741211 -0.272217 0.305237 -0.532227 1441495176 0.741211 -0.272217 0.305237 -0.532227 1441495176 0.741211 -0.272217 0.305237 -0.532227 1441495176 0.745728 -0.289490 0.333679 -0.498779 1441495176 0.745728 -0.289490 0.333679 -0.498779 1441495176 0.745728 -0.289490 0.333679 -0.498779 1441495176 0.745728 -0.289490 0.333679 -0.498779 1441495177 0.745728 -0.289490 0.333679 -0.498779 1441495177 0.745728 -0.289490 0.333679 -0.498779 1441495177 0.745728 -0.289490 0.333679 -0.498779 1441495177 0.757446 -0.300293 0.363525 -0.451599 1441495177 0.757446 -0.300293 0.363525 -0.451599 1441495177 0.757446 -0.300293 0.363525 -0.451599 1441495177 0.757446 -0.300293 0.363525 -0.451599 1441495177 0.757446 -0.300293 0.363525 -0.451599 1441495177 0.757446 -0.300293 0.363525 -0.451599 1441495177 0.769897 -0.312805 0.390625 -0.396057 1441495177 0.769897 -0.312805 0.390625 -0.396057 1441495177 0.769897 -0.312805 0.390625 -0.396057 1441495177 0.769897 -0.312805 0.390625 -0.396057 1441495177 0.769897 -0.312805 0.390625 -0.396057 1441495177 0.769897 -0.312805 0.390625 -0.396057 1441495177 0.791321 -0.312988 0.398560 -0.341980 1441495177 0.791321 -0.312988 0.398560 -0.341980 1441495177 0.791321 -0.312988 0.398560 -0.341980 1441495177 0.791321 -0.312988 0.398560 -0.341980 1441495177 0.791321 -0.312988 0.398560 -0.341980 1441495177 0.791321 -0.312988 0.398560 -0.341980 1441495177 0.791321 -0.312988 0.398560 -0.341980 1441495177 0.815552 -0.295349 0.403748 -0.290894 1441495177 0.815552 -0.295349 0.403748 -0.290894 1441495177 0.815552 -0.295349 0.403748 -0.290894 1441495177 0.815552 -0.295349 0.403748 -0.290894 1441495177 0.815552 -0.295349 0.403748 -0.290894 1441495177 0.815552 -0.295349 0.403748 -0.290894 1441495177 0.836609 -0.281311 0.407227 -0.234619 1441495177 0.836609 -0.281311 0.407227 -0.234619 1441495177 0.836609 -0.281311 0.407227 -0.234619 1441495177 0.836609 -0.281311 0.407227 -0.234619 1441495177 0.836609 -0.281311 0.407227 -0.234619 1441495177
[truncated: 265,353 more chars]
