# Supplementary material for: Quaternion-Based Gesture Recognition Using Wireless Wearable Motion Capture Sensors
Source: Sensors (Basel). 2016 Apr 28;16(5):605. doi: 10.3390/s16050605 (PMC4883296; doi:10.3390/s16050605)
Supplement: Supplementary file 1 [file sensors-16-00605-s001.zip › MultiSensorGestureData/P1/1. Jab/Training18.txt]

0.752014 -0.115601 0.641357 -0.098267 1441495069 0.752014 -0.115601 0.641357 -0.098267 1441495069 0.752014 -0.115601 0.641357 -0.098267 1441495069 0.752014 -0.115601 0.641357 -0.098267 1441495069 0.752014 -0.115601 0.641357 -0.098267 1441495069 0.752014 -0.115601 0.641357 -0.098267 1441495069 0.749512 -0.094177 0.644653 -0.117004 1441495069 0.749512 -0.094177 0.644653 -0.117004 1441495069 0.749512 -0.094177 0.644653 -0.117004 1441495069 0.749512 -0.094177 0.644653 -0.117004 1441495069 0.749512 -0.094177 0.644653 -0.117004 1441495069 0.749512 -0.094177 0.644653 -0.117004 1441495069 0.745056 -0.079590 0.648010 -0.136047 1441495069 0.745056 -0.079590 0.648010 -0.136047 1441495069 0.745056 -0.079590 0.648010 -0.136047 1441495069 0.745056 -0.079590 0.648010 -0.136047 1441495069 0.745056 -0.079590 0.648010 -0.136047 1441495069 0.745056 -0.079590 0.648010 -0.136047 1441495069 0.745056 -0.079590 0.648010 -0.136047 1441495069 0.740601 -0.067566 0.650391 -0.154358 1441495069 0.740601 -0.067566 0.650391 -0.154358 1441495069 0.740601 -0.067566 0.650391 -0.154358 1441495069 0.740601 -0.067566 0.650391 -0.154358 1441495069 0.740601 -0.067566 0.650391 -0.154358 1441495069 0.736389 -0.061890 0.652893 -0.165955 1441495069 0.736389 -0.061890 0.652893 -0.165955 1441495069 0.736389 -0.061890 0.652893 -0.165955 1441495069 0.736389 -0.061890 0.652893 -0.165955 1441495069 0.736389 -0.061890 0.652893 -0.165955 1441495069 0.736389 -0.061890 0.652893 -0.165955 1441495070 0.736389 -0.061890 0.652893 -0.165955 1441495070 0.732483 -0.060669 0.655212 -0.174500 1441495070 0.732483 -0.060669 0.655212 -0.174500 1441495070 0.732483 -0.060669 0.655212 -0.174500 1441495070 0.732483 -0.060669 0.655212 -0.174500 1441495070 0.732483 -0.060669 0.655212 -0.174500 1441495070 0.732483 -0.060669 0.655212 -0.174500 1441495070 0.731506 -0.058228 0.654846 -0.180481 1441495070 0.731506 -0.058228 0.654846 -0.180481 1441495070 0.731506 -0.058228 0.654846 -0.180481 1441495070 0.731506 -0.058228 0.654846 -0.180481 1441495070 0.731506 -0.058228 0.654846 -0.180481 1441495070 0.731506 -0.058228 0.654846 -0.180481 1441495070 0.730469 -0.074036 0.656677 -0.172058 1441495070 0.730469 -0.074036 0.656677 -0.172058 1441495070 0.730469 -0.074036 0.656677 -0.172058 1441495070 0.730469 -0.074036 0.656677 -0.172058 1441495070 0.730469 -0.074036 0.656677 -0.172058 1441495070 0.730469 -0.074036 0.656677 -0.172058 1441495070 0.729004 -0.093262 0.658752 -0.160706 1441495070 0.729004 -0.093262 0.658752 -0.160706 1441495070 0.729004 -0.093262 0.658752 -0.160706 1441495070 0.729004 -0.093262 0.658752 -0.160706 1441495070 0.729004 -0.093262 0.658752 -0.160706 1441495070 0.729004 -0.093262 0.658752 -0.160706 1441495070 0.728882 -0.108521 0.659119 -0.149963 1441495070 0.728882 -0.108521 0.659119 -0.149963 1441495070 0.728882 -0.108521 0.659119 -0.149963 1441495070 0.728882 -0.108521 0.659119 -0.149963 1441495070 0.728882 -0.108521 0.659119 -0.149963 1441495070 0.728882 -0.108521 0.659119 -0.149963 1441495070 0.730835 -0.121155 0.657227 -0.138428 1441495070 0.730835 -0.121155 0.657227 -0.138428 1441495070 0.730835 -0.121155 0.657227 -0.138428 1441495070 0.730835 -0.121155 0.657227 -0.138428 1441495070 0.730835 -0.121155 0.657227 -0.138428 1441495070 0.730835 -0.121155 0.657227 -0.138428 1441495070 0.734070 -0.135315 0.653809 -0.123901 1441495070 0.734070 -0.135315 0.653809 -0.123901 1441495070 0.734070 -0.135315 0.653809 -0.123901 1441495070 0.734070 -0.135315 0.653809 -0.123901 1441495070 0.734070 -0.135315 0.653809 -0.123901 1441495070 0.734070 -0.135315 0.653809 -0.123901 1441495070 0.737183 -0.150146 0.649597 -0.109131 1441495070 0.737183 -0.150146 0.649597 -0.109131 1441495070 0.737183 -0.150146 0.649597 -0.109131 1441495070 0.737183 -0.150146 0.649597 -0.109131 1441495070 0.737183 -0.150146 0.649597 -0.109131 1441495070 0.740112 -0.161499 0.645630 -0.096191 1441495070 0.740112 -0.161499 0.645630 -0.096191 1441495070 0.740112 -0.161499 0.645630 -0.096191 1441495070 0.740112 -0.161499 0.645630 -0.096191 1441495070 0.740112 -0.161499 0.645630 -0.096191 1441495070 0.740112 -0.161499 0.645630 -0.096191 1441495070 0.740112 -0.161499 0.645630 -0.096191 1441495070 0.742676 -0.172729 0.641663 -0.082153 1441495070 0.742676 -0.172729 0.641663 -0.082153 1441495070 0.742676 -0.172729 0.641663 -0.082153 1441495070 0.742676 -0.172729 0.641663 -0.082153 1441495070 0.742676 -0.172729 0.641663 -0.082153 1441495070 0.742676 -0.172729 0.641663 -0.082153 1441495070 0.743896 -0.185913 0.638733 -0.063416 1441495070 0.743896 -0.185913 0.638733 -0.063416 1441495070 0.743896 -0.185913 0.638733 -0.063416 1441495070 0.743896 -0.185913 0.638733 -0.063416 1441495070 0.743896 -0.185913 0.638733 -0.063416 1441495070 0.743896 -0.185913 0.638733 -0.063416 1441495070 0.744873 -0.196899 0.636047 -0.042908 1441495070 0.744873 -0.196899 0.636047 -0.042908 1441495070 0.744873 -0.196899 0.636047 -0.042908 1441495070 0.744873 -0.196899 0.636047 -0.042908 1441495070 0.744873 -0.196899 0.636047 -0.042908 1441495070 0.744873 -0.196899 0.636047 -0.042908 1441495070 0.745361 -0.207703 0.632813 -0.027161 1441495070 0.745361 -0.207703 0.632813 -0.027161 1441495070 0.745361 -0.207703 0.632813 -0.027161 1441495070 0.745361 -0.207703 0.632813 -0.027161 1441495070 0.745361 -0.207703 0.632813 -0.027161 1441495070 0.745361 -0.207703 0.632813 -0.027161 1441495070 0.745850 -0.216797 0.629578 -0.017395 1441495070 0.745850 -0.216797 0.629578 -0.017395 1441495070 0.745850 -0.216797 0.629578 -0.017395 1441495070 0.745850 -0.216797 0.629578 -0.017395 1441495070 0.745850 -0.216797 0.629578 -0.017395 1441495070 0.745850 -0.216797 0.629578 -0.017395 1441495070 0.744690 -0.228516 0.626953 -0.010132 1441495070 0.744690 -0.228516 0.626953 -0.010132 1441495070 0.744690 -0.228516 0.626953 -0.010132 1441495070 0.744690 -0.228516 0.626953 -0.010132 1441495070 0.744690 -0.228516 0.626953 -0.010132 1441495070 0.744690 -0.228516 0.626953 -0.010132 1441495070 0.743652 -0.233582 0.626343 -0.008362 1441495070 0.743652 -0.233582 0.626343 -0.008362 1441495070 0.743652 -0.233582 0.626343 -0.008362 1441495070 0.743652 -0.233582 0.626343 -0.008362 1441495070 0.743652 -0.233582 0.626343 -0.008362 1441495070 0.743652 -0.233582 0.626343 -0.008362 1441495070 0.742798 -0.234680 0.626953 -0.006958 1441495070 0.742798 -0.234680 0.626953 -0.006958 1441495070 0.742798 -0.234680 0.626953 -0.006958 1441495070 0.742798 -0.234680 0.626953 -0.006958 1441495070 0.742798 -0.234680 0.626953 -0.006958 1441495070 0.742798 -0.234680 0.626953 -0.006958 1441495070 0.743774 -0.227966 0.628174 -0.011902 1441495070 0.743774 -0.227966 0.628174 -0.011902 1441495070 0.743774 -0.227966 0.628174 -0.011902 1441495070 0.743774 -0.227966 0.628174 -0.011902 1441495070 0.743774 -0.227966 0.628174 -0.011902 1441495070 0.743774 -0.227966 0.628174 -0.011902 1441495070 0.743774 -0.227966 0.628174 -0.011902 1441495071 0.745972 -0.211975 0.630676 -0.027100 1441495071 0.745972 -0.211975 0.630676 -0.027100 1441495071 0.745972 -0.211975 0.630676 -0.027100 1441495071 0.745972 -0.211975 0.630676 -0.027100 1441495071 0.745972 -0.211975 0.630676 -0.027100 1441495071 0.745972 -0.211975 0.630676 -0.027100 1441495071 0.747437 -0.192261 0.634216 -0.044983 1441495071 0.747437 -0.192261 0.634216 -0.044983 1441495071 0.747437 -0.192261 0.634216 -0.044983 1441495071 0.747437 -0.192261 0.634216 -0.044983 1441495071 0.747437 -0.192261 0.634216 -0.044983 1441495071 0.747437 -0.192261 0.634216 -0.044983 1441495071 0.747437 -0.192261 0.634216 -0.044983 1441495071 0.746948 -0.174377 0.638611 -0.061340 1441495071 0.746948 -0.174377 0.638611 -0.061340 1441495071 0.746948 -0.174377 0.638611 -0.061340 1441495071 0.746948 -0.174377 0.638611 -0.061340 1441495071 0.746948 -0.174377 0.638611 -0.061340 1441495071 0.746948 -0.174377 0.638611 -0.061340 1441495071 0.745544 -0.155579 0.643494 -0.076050 1441495071 0.745544 -0.155579 0.643494 -0.076050 1441495071 0.745544 -0.155579 0.643494 -0.076050 1441495071 0.745544 -0.155579 0.643494 -0.076050 1441495071 0.745544 -0.155579 0.643494 -0.076050 1441495071 0.743530 -0.136719 0.648682 -0.087158 1441495071 0.743530 -0.136719 0.648682 -0.087158 1441495071 0.743530 -0.136719 0.648682 -0.087158 1441495071 0.743530 -0.136719 0.648682 -0.087158 1441495071 0.743530 -0.136719 0.648682 -0.087158 1441495071 0.741882 -0.116516 0.653137 -0.097046 1441495071 0.741882 -0.116516 0.653137 -0.097046 1441495071 0.741882 -0.116516 0.653137 -0.097046 1441495071 0.741882 -0.116516 0.653137 -0.097046 1441495071 0.741882 -0.116516 0.653137 -0.097046 1441495071 0.741882 -0.116516 0.653137 -0.097046 1441495071 0.740784 -0.096375 0.656128 -0.106567 1441495071 0.740784 -0.096375 0.656128 -0.106567 1441495071 0.740784 -0.096375 0.656128 -0.106567 1441495071 0.740784 -0.096375 0.656128 -0.106567 1441495071 0.740784 -0.096375 0.656128 -0.106567 1441495071 0.740784 -0.096375 0.656128 -0.106567 1441495071 0.740784 -0.096375 0.656128 -0.106567 1441495071 0.740051 -0.078552 0.657532 -0.117371 1441495071 0.740051 -0.078552 0.657532 -0.117371 1441495071 0.740051 -0.078552 0.657532 -0.117371 1441495071 0.740051 -0.078552 0.657532 -0.117371 1441495071 0.740051 -0.078552 0.657532 -0.117371 1441495071 0.740051 -0.078552 0.657532 -0.117371 1441495071 0.739380 -0.067993 0.656982 -0.130310 1441495071 0.739380 -0.067993 0.656982 -0.130310 1441495071 0.739380 -0.067993 0.656982 -0.130310 1441495071 0.739380 -0.067993 0.656982 -0.130310 1441495071 0.739380 -0.067993 0.656982 -0.130310 1441495071 0.739380 -0.067993 0.656982 -0.130310 1441495071 0.738281 -0.066589 0.656616 -0.138916 1441495071 0.738281 -0.066589 0.656616 -0.138916 1441495071 0.738281 -0.066589 0.656616 -0.138916 1441495071 0.738281 -0.066589 0.656616 -0.138916 1441495071 0.738281 -0.066589 0.656616 -0.138916 1441495071 0.738281 -0.066589 0.656616 -0.138916 1441495071 0.737671 -0.075562 0.656433 -0.138428 1441495071 0.737671 -0.075562 0.656433 -0.138428 1441495071 0.737671 -0.075562 0.656433 -0.138428 1441495071 0.737671 -0.075562 0.656433 -0.138428 1441495071 0.737671 -0.075562 0.656433 -0.138428 1441495071 0.737671 -0.075562 0.656433 -0.138428 1441495071 0.737671 -0.075562 0.656433 -0.138428 1441495071 0.739075 -0.086670 0.654602 -0.132874 1441495071 0.739075 -0.086670 0.654602 -0.132874 1441495071 0.739075 -0.086670 0.654602 -0.132874 1441495071 0.739075 -0.086670 0.654602 -0.132874 1441495071 0.739075 -0.086670 0.654602 -0.132874 1441495071 0.739075 -0.086670 0.654602 -0.132874 1441495071 0.740112 -0.106262 0.653748 -0.116150 1441495071 0.740112 -0.106262 0.653748 -0.116150 1441495071 0.740112 -0.106262 0.653748 -0.116150 1441495071 0.740112 -0.106262 0.653748 -0.116150 1441495071 0.740112 -0.106262 0.653748 -0.116150 1441495071 0.740112 -0.106262 0.653748 -0.116150 1441495071 0.741150 -0.125732 0.651611 -0.101013 1441495071 0.741150 -0.125732 0.651611 -0.101013 1441495071 0.741150 -0.125732 0.651611 -0.101013 1441495071 0.741150 -0.125732 0.651611 -0.101013 1441495071 0.741150 -0.125732 0.651611 -0.101013 1441495071 0.741150 -0.125732 0.651611 -0.101013 1441495071 0.742554 -0.137817 0.648987 -0.091431 1441495071 0.742554 -0.137817 0.648987 -0.091431 1441495071 0.742554 -0.137817 0.648987 -0.091431 1441495071 0.742554 -0.137817 0.648987 -0.091431 1441495071 0.742554 -0.137817 0.648987 -0.091431 1441495071 0.742554 -0.137817 0.648987 -0.091431 1441495071 0.742554 -0.137817 0.648987 -0.091431 1441495071 0.744263 -0.145264 0.646545 -0.082642 1441495071 0.744263 -0.145264 0.646545 -0.082642 1441495071 0.744263 -0.145264 0.646545 -0.082642 1441495071 0.744263 -0.145264 0.646545 -0.082642 1441495071 0.744263 -0.145264 0.646545 -0.082642 1441495071 0.744263 -0.145264 0.646545 -0.082642 1441495071 0.745667 -0.152161 0.644287 -0.075256 1441495071 0.745667 -0.152161 0.644287 -0.075256 1441495071 0.745667 -0.152161 0.644287 -0.075256 1441495071 0.745667 -0.152161 0.644287 -0.075256 1441495071 0.745667 -0.152161 0.644287 -0.075256 1441495071 0.745667 -0.152161 0.644287 -0.075256 1441495071 0.745667 -0.152161 0.644287 -0.075256 1441495071 0.746704 -0.158569 0.642029 -0.071167 1441495071 0.746704 -0.158569 0.642029 -0.071167 1441495071 0.746704 -0.158569 0.642029 -0.071167 1441495071 0.746704 -0.158569 0.642029 -0.071167 1441495071 0.746704 -0.158569 0.642029 -0.071167 1441495071 0.746704 -0.158569 0.642029 -0.071167 1441495071 0.747864 -0.162964 0.640015 -0.066895 1441495072 0.747864 -0.162964 0.640015 -0.066895 1441495072 0.747864 -0.162964 0.640015 -0.066895 1441495072 0.747864 -0.162964 0.640015 -0.066895 1441495072 0.747864 -0.162964 0.640015 -0.066895 1441495072 0.747864 -0.162964 0.640015 -0.066895 1441495072 0.749390 -0.168396 0.637268 -0.062073 1441495072 0.749390 -0.168396 0.637268 -0.062073 1441495072 0.749390 -0.168396 0.637268 -0.062073 1441495072 0.749390 -0.168396 0.637268 -0.062073 1441495072 0.749390 -0.168396 0.637268 -0.062073 1441495072 0.749390 -0.168396 0.637268 -0.062073 1441495072 0.749390 -0.168396 0.637268 -0.062073 1441495072 0.750977 -0.174194 0.634033 -0.059937 1441495072 0.750977 -0.174194 0.634033 -0.059937 1441495072 0.750977 -0.174194 0.634033 -0.059937 1441495072 0.750977 -0.174194 0.634033 -0.059937 1441495072 0.750977 -0.174194 0.634033 -0.059937 1441495072 0.750671 -0.182495 0.632446 -0.055908 1441495072 0.750671 -0.182495 0.632446 -0.055908 1441495072 0.750671 -0.182495 0.632446 -0.055908 1441495072 0.750671 -0.182495 0.632446 -0.055908 1441495072 0.750671 -0.182495 0.632446 -0.055908 1441495072 0.750671 -0.182495 0.632446 -0.055908 1441495072 0.749023 -0.192078 0.632507 -0.043945 1441495072 0.749023 -0.192078 0.632507 -0.043945 1441495072 0.749023 -0.192078 0.632507 -0.043945 1441495072 0.749023 -0.192078 0.632507 -0.043945 1441495072 0.749023 -0.192078 0.632507 -0.043945 1441495072 0.747986 -0.199036 0.632202 -0.033691 1441495072 0.747986 -0.199036 0.632202 -0.033691 1441495072 0.747986 -0.199036 0.632202 -0.033691 1441495072 0.747986 -0.199036 0.632202 -0.033691 1441495072 0.747986 -0.199036 0.632202 -0.033691 1441495072 0.747986 -0.199036 0.632202 -0.033691 1441495072 0.747986 -0.199036 0.632202 -0.033691 1441495072 0.747742 -0.197571 0.632874 -0.036011 1441495072 0.747742 -0.197571 0.632874 -0.036011 1441495072 0.747742 -0.197571 0.632874 -0.036011 1441495072 0.747742 -0.197571 0.632874 -0.036011 1441495072 0.747742 -0.197571 0.632874 -0.036011 1441495072 0.747742 -0.197571 0.632874 -0.036011 1441495072 0.748779 -0.187317 0.633911 -0.047913 1441495072 0.748779 -0.187317 0.633911 -0.047913 1441495072 0.748779 -0.187317 0.633911 -0.047913 1441495072 0.748779 -0.187317 0.633911 -0.047913 1441495072 0.748779 -0.187317 0.633911 -0.047913 1441495072 0.748779 -0.187317 0.633911 -0.047913 1441495072 0.749512 -0.169800 0.636780 -0.062256 1441495072 0.749512 -0.169800 0.636780 -0.062256 1441495072 0.749512 -0.169800 0.636780 -0.062256 1441495072 0.749512 -0.169800 0.636780 -0.062256 1441495072 0.749512 -0.169800 0.636780 -0.062256 1441495072 0.749512 -0.169800 0.636780 -0.062256 1441495072 0.748474 -0.151306 0.641113 -0.076172 1441495072 0.748474 -0.151306 0.641113 -0.076172 1441495072 0.748474 -0.151306 0.641113 -0.076172 1441495072 0.748474 -0.151306 0.641113 -0.076172 1441495072 0.748474 -0.151306 0.641113 -0.076172 1441495072 0.748474 -0.151306 0.641113 -0.076172 1441495072 0.746887 -0.132507 0.645264 -0.090393 1441495072 0.746887 -0.132507 0.645264 -0.090393 1441495072 0.746887 -0.132507 0.645264 -0.090393 1441495072 0.746887 -0.132507 0.645264 -0.090393 1441495072 0.746887 -0.132507 0.645264 -0.090393 1441495072 0.746887 -0.132507 0.645264 -0.090393 1441495072 0.745239 -0.113953 0.648987 -0.101501 1441495072 0.745239 -0.113953 0.648987 -0.101501 1441495072 0.745239 -0.113953 0.648987 -0.101501 1441495072 0.745239 -0.113953 0.648987 -0.101501 1441495072 0.745239 -0.113953 0.648987 -0.101501 1441495072 0.745239 -0.113953 0.648987 -0.101501 1441495072 0.742859 -0.100037 0.653076 -0.107544 1441495072 0.742859 -0.100037 0.653076 -0.107544 1441495072 0.742859 -0.100037 0.653076 -0.107544 1441495072 0.742859 -0.100037 0.653076 -0.107544 1441495072 0.742859 -0.100037 0.653076 -0.107544 1441495072 0.742859 -0.100037 0.653076 -0.107544 1441495072 0.742859 -0.100037 0.653076 -0.107544 1441495072 0.740479 -0.084656 0.656189 -0.117798 1441495072 0.740479 -0.084656 0.656189 -0.117798 1441495072 0.740479 -0.084656 0.656189 -0.117798 1441495072 0.740479 -0.084656 0.656189 -0.117798 1441495072 0.740479 -0.084656 0.656189 -0.117798 1441495072 0.738037 -0.072510 0.657959 -0.130676 1441495072 0.738037 -0.072510 0.657959 -0.130676 1441495072 0.738037 -0.072510 0.657959 -0.130676 1441495072 0.738037 -0.072510 0.657959 -0.130676 1441495072 0.738037 -0.072510 0.657959 -0.130676 1441495072 0.738037 -0.072510 0.657959 -0.130676 1441495072 0.736572 -0.062683 0.657898 -0.143677 1441495072 0.736572 -0.062683 0.657898 -0.143677 1441495072 0.736572 -0.062683 0.657898 -0.143677 1441495072 0.736572 -0.062683 0.657898 -0.143677 1441495072 0.736572 -0.062683 0.657898 -0.143677 1441495072 0.736572 -0.062683 0.657898 -0.143677 1441495072 0.736572 -0.062683 0.657898 -0.143677 1441495072 0.734741 -0.055481 0.658386 -0.153259 1441495072 0.734741 -0.055481 0.658386 -0.153259 1441495072 0.734741 -0.055481 0.658386 -0.153259 1441495072 0.734741 -0.055481 0.658386 -0.153259 1441495072 0.734741 -0.055481 0.658386 -0.153259 1441495072 0.734741 -0.055481 0.658386 -0.153259 1441495072 0.732544 -0.048157 0.658936 -0.163574 1441495072 0.732544 -0.048157 0.658936 -0.163574 1441495072 0.732544 -0.048157 0.658936 -0.163574 1441495072 0.732544 -0.048157 0.658936 -0.163574 1441495072 0.732544 -0.048157 0.658936 -0.163574 1441495072 0.732544 -0.048157 0.658936 -0.163574 1441495072 0.732544 -0.048157 0.658936 -0.163574 1441495072 0.732544 -0.044800 0.658020 -0.168274 1441495073 0.732544 -0.044800 0.658020 -0.168274 1441495073 0.732544 -0.044800 0.658020 -0.168274 1441495073 0.732544 -0.044800 0.658020 -0.168274 1441495073 0.732544 -0.044800 0.658020 -0.168274 1441495073 0.732544 -0.044800 0.658020 -0.168274 1441495073 0.732544 -0.059692 0.658447 -0.161804 1441495073 0.732544 -0.059692 0.658447 -0.161804 1441495073 0.732544 -0.059692 0.658447 -0.161804 1441495073 0.732544 -0.059692 0.658447 -0.161804 1441495073 0.732544 -0.059692 0.658447 -0.161804 1441495073 0.732544 -0.059692 0.658447 -0.161804 1441495073 0.732544 -0.059692 0.658447 -0.161804 1441495073 0.733215 -0.076050 0.657959 -0.153931 1441495073 0.733215 -0.076050 0.657959 -0.153931 1441495073 0.733215 -0.076050 0.657959 -0.153931 1441495073 0.733215 -0.076050 0.657959 -0.153931 1441495073 0.733215 -0.076050 0.657959 -0.153931 1441495073 0.733215 -0.076050 0.657959 -0.153931 1441495073 0.733459 -0.107178 0.658569 -0.129456 1441495073 0.733459 -0.107178 0.658569 -0.129456 1441495073 0.733459 -0.107178 0.658569 -0.129456 1441495073 0.733459 -0.107178 0.658569 -0.129456 1441495073 0.733459 -0.107178 0.658569 -0.129456 1441495073 0.733459 -0.107178 0.658569 -0.129456 1441495073 0.735107 -0.132751 0.655640 -0.109802 1441495073 0.735107 -0.132751 0.655640 -0.109802 1441495073 0.735107 -0.132751 0.655640 -0.109802 1441495073 0.735107 -0.132751 0.655640 -0.109802 1441495073 0.735107 -0.132751 0.655640 -0.109802 1441495073 0.735107 -0.132751 0.655640 -0.109802 1441495073 0.735107 -0.132751 0.655640 -0.109802 1441495073 0.737671 -0.146179 0.651917 -0.097107 1441495073 0.737671 -0.146179 0.651917 -0.097107 1441495073 0.737671 -0.146179 0.651917 -0.097107 1441495073 0.737671 -0.146179 0.651917 -0.097107 1441495073 0.737671 -0.146179 0.651917 -0.097107 1441495073 0.737671 -0.146179 0.651917 -0.097107 1441495073 0.739014 -0.162720 0.648315 -0.083496 1441495073 0.739014 -0.162720 0.648315 -0.083496 1441495073 0.739014 -0.162720 0.648315 -0.083496 1441495073 0.739014 -0.162720 0.648315 -0.083496 1441495073 0.739014 -0.162720 0.648315 -0.083496 1441495073 0.739014 -0.162720 0.648315 -0.083496 1441495073 0.738831 -0.180603 0.645142 -0.072083 1441495073 0.738831 -0.180603 0.645142 -0.072083 1441495073 0.738831 -0.180603 0.645142 -0.072083 1441495073 0.738831 -0.180603 0.645142 -0.072083 1441495073 0.738831 -0.180603 0.645142 -0.072083 1441495073 0.738831 -0.180603 0.645142 -0.072083 1441495073 0.737793 -0.192261 0.643677 -0.065613 1441495073 0.737793 -0.192261 0.643677 -0.065613 1441495073 0.737793 -0.192261 0.643677 -0.065613 1441495073 0.737793 -0.192261 0.643677 -0.065613 1441495073 0.737793 -0.192261 0.643677 -0.065613 1441495073 0.737793 -0.192261 0.643677 -0.065613 1441495073 0.737793 -0.192261 0.643677 -0.065613 1441495073 0.738831 -0.197510 0.640930 -0.065430 1441495073 0.738831 -0.197510 0.640930 -0.065430 1441495073 0.738831 -0.197510 0.640930 -0.065430 1441495073 0.738831 -0.197510 0.640930 -0.065430 1441495073 0.738831 -0.197510 0.640930 -0.065430 1441495073 0.738831 -0.197510 0.640930 -0.065430 1441495073 0.741272 -0.200012 0.637268 -0.065857 1441495073 0.741272 -0.200012 0.637268 -0.065857 1441495073 0.741272 -0.200012 0.637268 -0.065857 1441495073 0.741272 -0.200012 0.637268 -0.065857 1441495073 0.741272 -0.200012 0.637268 -0.065857 1441495073 0.741272 -0.200012 0.637268 -0.065857 1441495073 0.741394 -0.209106 0.635010 -0.057190 1441495073 0.741394 -0.209106 0.635010 -0.057190 1441495073 0.741394 -0.209106 0.635010 -0.057190 1441495073 0.741394 -0.209106 0.635010 -0.057190 1441495073 0.741394 -0.209106 0.635010 -0.057190 1441495073 0.741394 -0.209106 0.635010 -0.057190 1441495073 0.741394 -0.209106 0.635010 -0.057190 1441495073 0.739868 -0.222656 0.633179 -0.044983 1441495073 0.739868 -0.222656 0.633179 -0.044983 1441495073 0.739868 -0.222656 0.633179 -0.044983 1441495073 0.739868 -0.222656 0.633179 -0.044983 1441495073 0.739868 -0.222656 0.633179 -0.044983 1441495073 0.739868 -0.222656 0.633179 -0.044983 1441495073 0.739380 -0.226440 0.632690 -0.041504 1441495073 0.739380 -0.226440 0.632690 -0.041504 1441495073 0.739380 -0.226440 0.632690 -0.041504 1441495073 0.739380 -0.226440 0.632690 -0.041504 1441495073 0.739380 -0.226440 0.632690 -0.041504 1441495073 0.739380 -0.226440 0.632690 -0.041504 1441495073 0.739563 -0.222351 0.633545 -0.045959 1441495073 0.739563 -0.222351 0.633545 -0.045959 1441495073 0.739563 -0.222351 0.633545 -0.045959 1441495073 0.739563 -0.222351 0.633545 -0.045959 1441495073 0.739563 -0.222351 0.633545 -0.045959 1441495073 0.739563 -0.222351 0.633545 -0.045959 1441495073 0.740723 -0.210022 0.635498 -0.057373 1441495073 0.740723 -0.210022 0.635498 -0.057373 1441495073 0.740723 -0.210022 0.635498 -0.057373 1441495073 0.740723 -0.210022 0.635498 -0.057373 1441495073 0.740723 -0.210022 0.635498 -0.057373 1441495073 0.740723 -0.210022 0.635498 -0.057373 1441495073 0.742065 -0.190613 0.638550 -0.072266 1441495073 0.742065 -0.190613 0.638550 -0.072266 1441495073 0.742065 -0.190613 0.638550 -0.072266 1441495073 0.742065 -0.190613 0.638550 -0.072266 1441495073 0.742065 -0.190613 0.638550 -0.072266 1441495073 0.742065 -0.190613 0.638550 -0.072266 1441495073 0.742065 -0.190613 0.638550 -0.072266 1441495073 0.742065 -0.171265 0.642456 -0.085022 1441495073 0.742065 -0.171265 0.642456 -0.085022 1441495073 0.742065 -0.171265 0.642456 -0.085022 1441495073 0.742065 -0.171265 0.642456 -0.085022 1441495073 0.742065 -0.171265 0.642456 -0.085022 1441495073 0.742065 -0.171265 0.642456 -0.085022 1441495073 0.742065 -0.171265 0.642456 -0.085022 1441495073 0.745056 -0.138245 0.644104 -0.104004 1441495073 0.745056 -0.138245 0.644104 -0.104004 1441495074 0.745056 -0.138245 0.644104 -0.104004 1441495074 0.745056 -0.138245 0.644104 -0.104004 1441495074 0.745056 -0.138245 0.644104 -0.104004 1441495074 0.748291 -0.088074 0.642700 -0.138489 1441495074 0.748291 -0.088074 0.642700 -0.138489 1441495074 0.748291 -0.088074 0.642700 -0.138489 1441495074 0.748291 -0.088074 0.642700 -0.138489 1441495074 0.748291 -0.088074 0.642700 -0.138489 1441495074 0.748291 -0.088074 0.642700 -0.138489 1441495074 0.748291 -0.088074 0.642700 -0.138489 1441495074 0.746887 -0.047241 0.640991 -0.170288 1441495074 0.746887 -0.047241 0.640991 -0.170288 1441495074 0.746887 -0.047241 0.640991 -0.170288 1441495074 0.746887 -0.047241 0.640991 -0.170288 1441495074 0.746887 -0.047241 0.640991 -0.170288 1441495074 0.746887 -0.047241 0.640991 -0.170288 1441495074 0.742798 -0.027527 0.642029 -0.187622 1441495074 0.742798 -0.027527 0.642029 -0.187622 1441495074 0.742798 -0.027527 0.642029 -0.187622 1441495074 0.742798 -0.027527 0.642029 -0.187622 1441495074 0.742798 -0.027527 0.642029 -0.187622 1441495074 0.742798 -0.027527 0.642029 -0.187622 1441495074 0.738342 -0.016541 0.645325 -0.194946 1441495074 0.738342 -0.016541 0.645325 -0.194946 1441495074 0.738342 -0.016541 0.645325 -0.194946 1441495074 0.738342 -0.016541 0.645325 -0.194946 1441495074 0.738342 -0.016541 0.645325 -0.194946 1441495074 0.733948 -0.009460 0.648865 -0.200500 1441495074 0.733948 -0.009460 0.648865 -0.200500 1441495074 0.733948 -0.009460 0.648865 -0.200500 1441495074 0.733948 -0.009460 0.648865 -0.200500 1441495074 0.733948 -0.009460 0.648865 -0.200500 1441495074 0.733948 -0.009460 0.648865 -0.200500 1441495074 0.728271 0.000610 0.650574 -0.215271 1441495074 0.728271 0.000610 0.650574 -0.215271 1441495074 0.728271 0.000610 0.650574 -0.215271 1441495074 0.728271 0.000610 0.650574 -0.215271 1441495074 0.728271 0.000610 0.650574 -0.215271 1441495074 0.728271 0.000610 0.650574 -0.215271 1441495074 0.728271 0.000610 0.650574 -0.215271 1441495074 0.723511 0.007507 0.651123 -0.229065 1441495074 0.723511 0.007507 0.651123 -0.229065 1441495074 0.723511 0.007507 0.651123 -0.229065 1441495074 0.723511 0.007507 0.651123 -0.229065 1441495074 0.723511 0.007507 0.651123 -0.229065 1441495074 0.723511 0.007507 0.651123 -0.229065 1441495074 0.721008 0.006165 0.651672 -0.235229 1441495074 0.721008 0.006165 0.651672 -0.235229 1441495074 0.721008 0.006165 0.651672 -0.235229 1441495074 0.721008 0.006165 0.651672 -0.235229 1441495074 0.721008 0.006165 0.651672 -0.235229 1441495074 0.721008 0.006165 0.651672 -0.235229 1441495074 0.721008 0.006165 0.651672 -0.235229 1441495074 0.720398 -0.001038 0.652039 -0.236084 1441495074 0.720398 -0.001038 0.652039 -0.236084 1441495074 0.720398 -0.001038 0.652039 -0.236084 1441495074 0.720398 -0.001038 0.652039 -0.236084 1441495074 0.720398 -0.001038 0.652039 -0.236084 1441495074 0.721436 -0.010925 0.651306 -0.234924 1441495074 0.721436 -0.010925 0.651306 -0.234924 1441495074 0.721436 -0.010925 0.651306 -0.234924 1441495074 0.721436 -0.010925 0.651306 -0.234924 1441495074 0.721436 -0.010925 0.651306 -0.234924 1441495074 0.721436 -0.010925 0.651306 -0.234924 1441495074 0.723694 -0.025513 0.651306 -0.226624 1441495074 0.723694 -0.025513 0.651306 -0.226624 1441495074 0.723694 -0.025513 0.651306 -0.226624 1441495074 0.723694 -0.025513 0.651306 -0.226624 1441495074 0.723694 -0.025513 0.651306 -0.226624 1441495074 0.723694 -0.025513 0.651306 -0.226624 1441495074 0.726807 -0.044250 0.652954 -0.208252 1441495074 0.726807 -0.044250 0.652954 -0.208252 1441495074 0.726807 -0.044250 0.652954 -0.208252 1441495074 0.726807 -0.044250 0.652954 -0.208252 1441495074 0.726807 -0.044250 0.652954 -0.208252 1441495074 0.726807 -0.044250 0.652954 -0.208252 1441495074 0.731934 -0.051636 0.651245 -0.193420 1441495074 0.731934 -0.051636 0.651245 -0.193420 1441495074 0.731934 -0.051636 0.651245 -0.193420 1441495074 0.731934 -0.051636 0.651245 -0.193420 1441495074 0.731934 -0.051636 0.651245 -0.193420 1441495074 0.731934 -0.051636 0.651245 -0.193420 1441495074 0.736328 -0.056519 0.648987 -0.182617 1441495074 0.736328 -0.056519 0.648987 -0.182617 1441495074 0.736328 -0.056519 0.648987 -0.182617 1441495074 0.736328 -0.056519 0.648987 -0.182617 1441495074 0.736328 -0.056519 0.648987 -0.182617 1441495074 0.736328 -0.056519 0.648987 -0.182617 1441495074 0.736328 -0.056519 0.648987 -0.182617 1441495074 0.737671 -0.069641 0.647644 -0.177368 1441495074 0.737671 -0.069641 0.647644 -0.177368 1441495074 0.737671 -0.069641 0.647644 -0.177368 1441495074 0.737671 -0.069641 0.647644 -0.177368 1441495074 0.737671 -0.069641 0.647644 -0.177368 1441495074 0.737671 -0.069641 0.647644 -0.177368 1441495074 0.738831 -0.085022 0.645874 -0.172180 1441495074 0.738831 -0.085022 0.645874 -0.172180 1441495074 0.738831 -0.085022 0.645874 -0.172180 1441495074 0.738831 -0.085022 0.645874 -0.172180 1441495074 0.738831 -0.085022 0.645874 -0.172180 1441495074 0.738831 -0.085022 0.645874 -0.172180 1441495074 0.740417 -0.105835 0.644409 -0.159058 1441495074 0.740417 -0.105835 0.644409 -0.159058 1441495074 0.740417 -0.105835 0.644409 -0.159058 1441495074 0.740417 -0.105835 0.644409 -0.159058 1441495074 0.740417 -0.105835 0.644409 -0.159058 1441495074 0.740417 -0.105835 0.644409 -0.159058 1441495074 0.741516 -0.125977 0.642700 -0.145447 1441495074 0.741516 -0.125977 0.642700 -0.145447 1441495074 0.741516 -0.125977 0.642700 -0.145447 1441495074 0.741516 -0.125977 0.642700 -0.145447 1441495075 0.741516 -0.125977 0.642700 -0.145447 1441495075 0.741516 -0.125977 0.642700 -0.145447 1441495075 0.741516 -0.125977 0.642700 -0.145447 1441495075 0.743103 -0.140503 0.639893 -0.136230 1441495075 0.743103 -0.140503 0.639893 -0.136230 1441495075 0.743103 -0.140503 0.639893 -0.136230 1441495075 0.743103 -0.140503 0.639893 -0.136230 1441495075 0.743103 -0.140503 0.639893 -0.136230 1441495075 0.743103 -0.140503 0.639893 -0.136230 1441495075 0.744568 -0.150269 0.637146 -0.130188 1441495075 0.744568 -0.150269 0.637146 -0.130188 1441495075 0.744568 -0.150269 0.637146 -0.130188 1441495075 0.744568 -0.150269 0.637146 -0.130188 1441495075 0.744568 -0.150269 0.637146 -0.130188 1441495075 0.744568 -0.150269 0.637146 -0.130188 1441495075 0.744568 -0.150269 0.637146 -0.130188 1441495075 0.743713 -0.161987 0.637268 -0.120300 1441495075 0.743713 -0.161987 0.637268 -0.120300 1441495075 0.743713 -0.161987 0.637268 -0.120300 1441495075 0.743713 -0.161987 0.637268 -0.120300 1441495075 0.743713 -0.161987 0.637268 -0.120300 1441495075 0.743713 -0.161987 0.637268 -0.120300 1441495075 0.742371 -0.176514 0.637451 -0.106567 1441495075 0.742371 -0.176514 0.637451 -0.106567 1441495075 0.742371 -0.176514 0.637451 -0.106567 1441495075 0.742371 -0.176514 0.637451 -0.106567 1441495075 0.742371 -0.176514 0.637451 -0.106567 1441495075 0.742615 -0.179504 0.636780 -0.103516 1441495075 0.742615 -0.179504 0.636780 -0.103516 1441495075 0.742615 -0.179504 0.636780 -0.103516 1441495075 0.742615 -0.179504 0.636780 -0.103516 1441495075 0.742615 -0.179504 0.636780 -0.103516 1441495075 0.742615 -0.179504 0.636780 -0.103516 1441495075 0.743408 -0.169495 0.636902 -0.113647 1441495075 0.743408 -0.169495 0.636902 -0.113647 1441495075 0.743408 -0.169495 0.636902 -0.113647 1441495075 0.743408 -0.169495 0.636902 -0.113647 1441495075 0.743408 -0.169495 0.636902 -0.113647 1441495075 0.743408 -0.169495 0.636902 -0.113647 1441495075 0.742004 -0.157776 0.638977 -0.127075 1441495075 0.742004 -0.157776 0.638977 -0.127075 1441495075 0.742004 -0.157776 0.638977 -0.127075 1441495075 0.742004 -0.157776 0.638977 -0.127075 1441495075 0.742004 -0.157776 0.638977 -0.127075 1441495075 0.742004 -0.157776 0.638977 -0.127075 1441495075 0.739929 -0.138000 0.643250 -0.140137 1441495075 0.739929 -0.138000 0.643250 -0.140137 1441495075 
0.764832 -0.247742 0.492432 -0.333435 1441495079 0.764832 -0.247742 0.492432 -0.333435 1441495079 0.764587 -0.298279 0.403015 -0.404907 1441495079 0.764587 -0.298279 0.403015 -0.404907 1441495079 0.764587 -0.298279 0.403015 -0.404907 1441495079 0.764587 -0.298279 0.403015 -0.404907 1441495079 0.764587 -0.298279 0.403015 -0.404907 1441495079 0.757080 -0.335876 0.298828 -0.473999 1441495079 0.757080 -0.335876 0.298828 -0.473999 1441495080 0.757080 -0.335876 0.298828 -0.473999 1441495080 0.757080 -0.335876 0.298828 -0.473999 1441495080 0.757080 -0.335876 0.298828 -0.473999 1441495080 0.757080 -0.335876 0.298828 -0.473999 1441495080 0.757080 -0.335876 0.298828 -0.473999 1441495080 0.741089 -0.366943 0.194763 -0.527466 1441495080 0.741089 -0.366943 0.194763 -0.527466 1441495080 0.741089 -0.366943 0.194763 -0.527466 1441495080 0.741089 -0.366943 0.194763 -0.527466 1441495080 0.741089 -0.366943 0.194763 -0.527466 1441495080 0.741089 -0.366943 0.194763 -0.527466 1441495080 0.720093 -0.392273 0.108704 -0.561951 1441495080 0.720093 -0.392273 0.108704 -0.561951 1441495080 0.720093 -0.392273 0.108704 -0.561951 1441495080 0.720093 -0.392273 0.108704 -0.561951 1441495080 0.720093 -0.392273 0.108704 -0.561951 1441495080 0.720093 -0.392273 0.108704 -0.561951 1441495080 0.694092 -0.421082 0.050171 -0.581726 1441495080 0.694092 -0.421082 0.050171 -0.581726 1441495080 0.694092 -0.421082 0.050171 -0.581726 1441495080 0.694092 -0.421082 0.050171 -0.581726 1441495080 0.694092 -0.421082 0.050171 -0.581726 1441495080 0.694092 -0.421082 0.050171 -0.581726 1441495080 0.694092 -0.421082 0.050171 -0.581726 1441495080 0.675110 -0.436035 0.004211 -0.595093 1441495080 0.675110 -0.436035 0.004211 -0.595093 1441495080 0.675110 -0.436035 0.004211 -0.595093 1441495080 0.675110 -0.436035 0.004211 -0.595093 1441495080 0.675110 -0.436035 0.004211 -0.595093 1441495080 0.675110 -0.436035 0.004211 -0.595093 1441495080 0.662109 -0.438660 -0.033142 -0.606689 1441495080 0.662109 -0.438660 -0.033142 -0.606689 1441495080 0.662109 -0.438660 -0.033142 -0.606689 1441495080 0.662109 -0.438660 -0.033142 -0.606689 1441495080 0.662109 -0.438660 -0.033142 -0.606689 1441495080 0.662109 -0.438660 -0.033142 -0.606689 1441495080 0.649170 -0.446655 -0.049805 -0.613708 1441495080 0.649170 -0.446655 -0.049805 -0.613708 1441495080 0.649170 -0.446655 -0.049805 -0.613708 1441495080 0.649170 -0.446655 -0.049805 -0.613708 1441495080 0.649170 -0.446655 -0.049805 -0.613708 1441495080 0.649170 -0.446655 -0.049805 -0.613708 1441495080 0.638306 -0.450562 -0.062195 -0.621094 1441495080 0.638306 -0.450562 -0.062195 -0.621094 1441495080 0.638306 -0.450562 -0.062195 -0.621094 1441495080 0.638306 -0.450562 -0.062195 -0.621094 1441495080 0.638306 -0.450562 -0.062195 -0.621094 1441495080 0.638306 -0.450562 -0.062195 -0.621094 1441495080 0.619202 -0.448914 -0.084473 -0.638733 1441495080 0.619202 -0.448914 -0.084473 -0.638733 1441495080 0.619202 -0.448914 -0.084473 -0.638733 1441495080 0.619202 -0.448914 -0.084473 -0.638733 1441495080 0.619202 -0.448914 -0.084473 -0.638733 1441495080 0.619202 -0.448914 -0.084473 -0.638733 1441495080 0.589233 -0.439087 -0.119080 -0.667725 1441495080 0.589233 -0.439087 -0.119080 -0.667725 1441495080 0.589233 -0.439087 -0.119080 -0.667725 1441495080 0.589233 -0.439087 -0.119080 -0.667725 1441495080 0.589233 -0.439087 -0.119080 -0.667725 1441495080 0.589233 -0.439087 -0.119080 -0.667725 1441495080 0.565186 -0.420654 -0.157349 -0.692017 1441495080 0.565186 -0.420654 -0.157349 -0.692017 1441495080 0.565186 -0.420654 -0.157349 -0.692017 1441495080 0.565186 -0.420654 -0.157349 -0.692017 1441495080 0.565186 -0.420654 -0.157349 -0.692017 1441495080 0.565186 -0.420654 -0.157349 -0.692017 1441495080 0.565186 -0.420654 -0.157349 -0.692017 1441495080 0.563416 -0.395386 -0.180664 -0.702576 1441495080 0.563416 -0.395386 -0.180664 -0.702576 1441495080 0.563416 -0.395386 -0.180664 -0.702576 1441495080 0.563416 -0.395386 -0.180664 -0.702576 1441495080 0.563416 -0.395386 -0.180664 -0.702576 1441495080 0.563416 -0.395386 -0.180664 -0.702576 1441495080 0.573364 -0.372864 -0.174805 -0.708313 1441495080 0.573364 -0.372864 -0.174805 -0.708313 1441495080 0.573364 -0.372864 -0.174805 -0.708313 1441495080 0.573364 -0.372864 -0.174805 -0.708313 1441495080 0.573364 -0.372864 -0.174805 -0.708313 1441495080 0.595337 -0.338501 -0.168518 -0.708923 1441495080 0.595337 -0.338501 -0.168518 -0.708923 1441495080 0.595337 -0.338501 -0.168518 -0.708923 1441495080 0.595337 -0.338501 -0.168518 -0.708923 1441495080 0.595337 -0.338501 -0.168518 -0.708923 1441495080 0.595337 -0.338501 -0.168518 -0.708923 1441495080 0.636230 -0.289612 -0.158875 -0.697205 1441495080 0.636230 -0.289612 -0.158875 -0.697205 1441495080 0.636230 -0.289612 -0.158875 -0.697205 1441495080 0.636230 -0.289612 -0.158875 -0.697205 1441495080 0.636230 -0.289612 -0.158875 -0.697205 1441495080 0.636230 -0.289612 -0.158875 -0.697205 1441495080 0.697205 -0.214539 -0.143616 -0.668823 1441495080 0.697205 -0.214539 -0.143616 -0.668823 1441495080 0.697205 -0.214539 -0.143616 -0.668823 1441495080 0.697205 -0.214539 -0.143616 -0.668823 1441495080 0.697205 -0.214539 -0.143616 -0.668823 1441495080 0.697205 -0.214539 -0.143616 -0.668823 1441495080 0.697205 -0.214539 -0.143616 -0.668823 1441495080 0.761047 -0.134644 -0.112671 -0.624512 1441495080 0.761047 -0.134644 -0.112671 -0.624512 1441495080 0.761047 -0.134644 -0.112671 -0.624512 1441495080 0.761047 -0.134644 -0.112671 -0.624512 1441495080 0.761047 -0.134644 -0.112671 -0.624512 1441495080 0.814575 -0.081482 -0.063049 -0.570862 1441495080 0.814575 -0.081482 -0.063049 -0.570862 1441495080 0.814575 -0.081482 -0.063049 -0.570862 1441495080 0.814575 -0.081482 -0.063049 -0.570862 1441495080 0.814575 -0.081482 -0.063049 -0.570862 1441495080 0.814575 -0.081482 -0.063049 -0.570862 1441495080 0.841919 -0.044189 -0.025757 -0.537170 1441495080 0.841919 -0.044189 -0.025757 -0.537170 1441495080 0.841919 -0.044189 -0.025757 -0.537170 1441495080 0.841919 -0.044189 -0.025757 -0.537170 1441495081 0.841919 -0.044189 -0.025757 -0.537170 1441495081 0.841919 -0.044189 -0.025757 -0.537170 1441495081 0.840027 -0.035278 -0.020752 -0.541016 1441495081 0.840027 -0.035278 -0.020752 -0.541016 1441495081 0.840027 -0.035278 -0.020752 -0.541016 1441495081 0.840027 -0.035278 -0.020752 -0.541016 1441495081 0.840027 -0.035278 -0.020752 -0.541016 1441495081 0.840027 -0.035278 -0.020752 -0.541016 1441495081 0.827637 -0.034973 -0.032471 -0.559204 1441495081 0.827637 -0.034973 -0.032471 -0.559204 1441495081 0.827637 -0.034973 -0.032471 -0.559204 1441495081 0.827637 -0.034973 -0.032471 -0.559204 1441495081 0.827637 -0.034973 -0.032471 -0.559204 1441495081 0.827637 -0.034973 -0.032471 -0.559204 1441495081 0.827637 -0.034973 -0.032471 -0.559204 1441495081 0.808838 -0.057861 -0.045471 -0.583374 1441495081 0.808838 -0.057861 -0.045471 -0.583374 1441495081 0.808838 -0.057861 -0.045471 -0.583374 1441495081 0.808838 -0.057861 -0.045471 -0.583374 1441495081 0.808838 -0.057861 -0.045471 -0.583374 1441495081 0.808838 -0.057861 -0.045471 -0.583374 1441495081 0.780457 -0.101929 -0.062439 -0.613708 1441495081 0.780457 -0.101929 -0.062439 -0.613708 1441495081 0.780457 -0.101929 -0.062439 -0.613708 1441495081 0.780457 -0.101929 -0.062439 -0.613708 1441495081 0.780457 -0.101929 -0.062439 -0.613708 1441495081 0.780457 -0.101929 -0.062439 -0.613708 1441495081 0.780457 -0.101929 -0.062439 -0.613708 1441495081 0.749512 -0.127563 -0.085815 -0.643921 1441495081 0.749512 -0.127563 -0.085815 -0.643921 1441495081 0.749512 -0.127563 -0.085815 -0.643921 1441495081 0.749512 -0.127563 -0.085815 -0.643921 1441495081 0.749512 -0.127563 -0.085815 -0.643921 1441495081 0.749512 -0.127563 -0.085815 -0.643921 1441495081 0.719971 -0.170288 -0.083374 -0.667603 1441495081 0.719971 -0.170288 -0.083374 -0.667603 1441495081 0.719971 -0.170288 -0.083374 -0.667603 1441495081 0.719971 -0.170288 -0.083374 -0.667603 1441495081 0.719971 -0.170288 -0.083374 -0.667603 1441495081 0.719971 -0.170288 -0.083374 -0.667603 1441495081 0.694275 -0.200562 -0.074280 -0.687195 1441495081 0.694275 -0.200562 -0.074280 -0.687195 1441495081 0.694275 -0.200562 -0.074280 -0.687195 1441495081 0.694275 -0.200562 -0.074280 -0.687195 1441495081 0.694275 -0.200562 -0.074280 -0.687195 1441495081 0.694275 -0.200562 -0.074280 -0.687195 1441495081 0.694275 -0.200562 -0.074280 -0.687195 1441495081 0.671814 -0.226807 -0.064758 -0.702209 1441495081 0.671814 -0.226807 -0.064758 -0.702209 1441495081 0.671814 -0.226807 -0.064758 -0.702209 1441495081 0.671814 -0.226807 -0.064758 -0.702209 1441495081 0.671814 -0.226807 -0.064758 -0.702209 1441495081 0.671814 -0.226807 -0.064758 -0.702209 1441495081 0.651184 -0.255554 -0.056763 -0.712402 1441495081 0.651184 -0.255554 -0.056763 -0.712402 1441495081 0.651184 -0.255554 -0.056763 -0.712402 1441495081 0.651184 -0.255554 -0.056763 -0.712402 1441495081 0.651184 -0.255554 -0.056763 -0.712402 1441495081 0.638367 -0.277893 -0.058472 -0.715454 1441495081 0.638367 -0.277893 -0.058472 -0.715454 1441495081 0.638367 -0.277893 -0.058472 -0.715454 1441495081 0.638367 -0.277893 -0.058472 -0.715454 1441495081 0.638367 -0.277893 -0.058472 -0.715454 1441495081 0.638367 -0.277893 -0.058472 -0.715454 1441495081 0.634888 -0.292419 -0.071411 -0.711548 1441495081 0.634888 -0.292419 -0.071411 -0.711548 1441495081 0.634888 -0.292419 -0.071411 -0.711548 1441495081 0.634888 -0.292419 -0.071411 -0.711548 1441495081 0.634888 -0.292419 -0.071411 -0.711548 1441495081 0.634888 -0.292419 -0.071411 -0.711548 1441495081 0.634888 -0.292419 -0.071411 -0.711548 1441495081 0.632690 -0.303589 -0.086426 -0.707214 1441495081 0.632690 -0.303589 -0.086426 -0.707214 1441495081 0.632690 -0.303589 -0.086426 -0.707214 1441495081 0.632690 -0.303589 -0.086426 -0.707214 1441495081 0.632690 -0.303589 -0.086426 -0.707214 1441495081 0.632690 -0.303589 -0.086426 -0.707214 1441495081 0.626160 -0.310913 -0.113953 -0.705933 1441495081 0.626160 -0.310913 -0.113953 -0.705933 1441495081 0.626160 -0.310913 -0.113953 -0.705933 1441495081 0.626160 -0.310913 -0.113953 -0.705933 1441495081 0.626160 -0.310913 -0.113953 -0.705933 1441495081 0.626160 -0.310913 -0.113953 -0.705933 1441495081 0.614319 -0.307556 -0.151062 -0.710815 1441495081 0.614319 -0.307556 -0.151062 -0.710815 1441495081 0.614319 -0.307556 -0.151062 -0.710815 1441495081 0.614319 -0.307556 -0.151062 -0.710815 1441495081 0.614319 -0.307556 -0.151062 -0.710815 1441495081 0.614319 -0.307556 -0.151062 -0.710815 1441495081 0.614319 -0.307556 -0.151062 -0.710815 1441495081 0.600586 -0.303528 -0.177734 -0.718079 1441495081 0.600586 -0.303528 -0.177734 -0.718079 1441495081 0.600586 -0.303528 -0.177734 -0.718079 1441495081 0.600586 -0.303528 -0.177734 -0.718079 1441495081 0.600586 -0.303528 -0.177734 -0.718079 1441495081 0.600586 -0.303528 -0.177734 -0.718079 1441495081 0.597351 -0.296387 -0.194275 -0.719482 1441495081 0.597351 -0.296387 -0.194275 -0.719482 1441495081 0.597351 -0.296387 -0.194275 -0.719482 1441495081 0.597351 -0.296387 -0.194275 -0.719482 1441495081 0.597351 -0.296387 -0.194275 -0.719482 1441495081 0.597351 -0.296387 -0.194275 -0.719482 1441495081 0.611694 -0.282593 -0.209167 -0.708679 1441495081 0.611694 -0.282593 -0.209167 -0.708679 1441495081 0.611694 -0.282593 -0.209167 -0.708679 1441495081 0.611694 -0.282593 -0.209167 -0.708679 1441495081 0.611694 -0.282593 -0.209167 -0.708679 1441495081 0.611694 -0.282593 -0.209167 -0.708679 1441495081 0.642883 -0.256348 -0.231995 -0.683533 1441495081 0.642883 -0.256348 -0.231995 -0.683533 1441495081 0.642883 -0.256348 -0.231995 -0.683533 1441495081 0.642883 -0.256348 -0.231995 -0.683533 1441495082 0.642883 -0.256348 -0.231995 -0.683533 1441495082 0.642883 -0.256348 -0.231995 -0.683533 1441495082 0.676697 -0.234131 -0.227600 -0.659912 1441495082 0.676697 -0.234131 -0.227600 -0.659912 1441495082 0.676697 -0.234131 -0.227600 -0.659912 1441495082 0.676697 -0.234131 -0.227600 -0.659912 1441495082 0.676697 -0.234131 -0.227600 -0.659912 1441495082 0.676697 -0.234131 -0.227600 -0.659912 1441495082 0.676697 -0.234131 -0.227600 -0.659912 1441495082 0.716553 -0.215332 -0.196045 -0.633850 1441495082 0.716553 -0.215332 -0.196045 -0.633850 1441495082 0.716553 -0.215332 -0.196045 -0.633850 1441495082 0.716553 -0.215332 -0.196045 -0.633850 1441495082 0.716553 -0.215332 -0.196045 -0.633850 1441495082 0.716553 -0.215332 -0.196045 -0.633850 1441495082 0.716553 -0.215332 -0.196045 -0.633850 1441495082 0.760010 -0.178589 -0.152832 -0.605896 1441495082 0.760010 -0.178589 -0.152832 -0.605896 1441495082 0.760010 -0.178589 -0.152832 -0.605896 1441495082 0.760010 -0.178589 -0.152832 -0.605896 1441495082 0.760010 -0.178589 -0.152832 -0.605896 1441495082 0.760010 -0.178589 -0.152832 -0.605896 1441495082 0.794250 -0.163940 -0.088989 -0.578308 1441495082 0.794250 -0.163940 -0.088989 -0.578308 1441495082 0.794250 -0.163940 -0.088989 -0.578308 1441495082 0.794250 -0.163940 -0.088989 -0.578308 1441495082 0.794250 -0.163940 -0.088989 -0.578308 1441495082 0.794250 -0.163940 -0.088989 -0.578308 1441495082 0.825256 -0.117737 -0.050232 -0.550049 1441495082 0.825256 -0.117737 -0.050232 -0.550049 1441495082 0.825256 -0.117737 -0.050232 -0.550049 1441495082 0.825256 -0.117737 -0.050232 -0.550049 1441495082 0.825256 -0.117737 -0.050232 -0.550049 1441495082 0.825256 -0.117737 -0.050232 -0.550049 1441495082 0.825256 -0.117737 -0.050232 -0.550049 1441495082 0.845093 -0.078918 -0.019897 -0.528320 1441495082 0.845093 -0.078918 -0.019897 -0.528320 1441495082 0.845093 -0.078918 -0.019897 -0.528320 1441495082 0.845093 -0.078918 -0.019897 -0.528320 1441495082 0.845093 -0.078918 -0.019897 -0.528320 1441495082 0.845093 -0.078918 -0.019897 -0.528320 1441495082 0.853516 -0.045898 -0.008240 -0.518982 1441495082 0.853516 -0.045898 -0.008240 -0.518982 1441495082 0.853516 -0.045898 -0.008240 -0.518982 1441495082 0.853516 -0.045898 -0.008240 -0.518982 1441495082 0.853516 -0.045898 -0.008240 -0.518982 1441495082 0.853516 -0.045898 -0.008240 -0.518982 1441495082 0.848755 -0.044312 -0.008362 -0.526794 1441495082 0.848755 -0.044312 -0.008362 -0.526794 1441495082 0.848755 -0.044312 -0.008362 -0.526794 1441495082 0.848755 -0.044312 -0.008362 -0.526794 1441495082 0.848755 -0.044312 -0.008362 -0.526794 1441495082 0.848755 -0.044312 -0.008362 -0.526794 1441495082 0.848755 -0.044312 -0.008362 -0.526794 1441495082 0.834351 -0.056824 -0.020203 -0.547913 1441495082 0.834351 -0.056824 -0.020203 -0.547913 1441495082 0.834351 -0.056824 -0.020203 -0.547913 1441495082 0.834351 -0.056824 -0.020203 -0.547913 1441495082 0.834351 -0.056824 -0.020203 -0.547913 1441495082 0.834351 -0.056824 -0.020203 -0.547913 1441495082 0.814392 -0.091675 -0.024719 -0.572510 1441495082 0.814392 -0.091675 -0.024719 -0.572510 1441495082 0.814392 -0.091675 -0.024719 -0.572510 1441495082 0.814392 -0.091675 -0.024719 -0.572510 1441495082 0.814392 -0.091675 -0.024719 -0.572510 1441495082 0.814392 -0.091675 -0.024719 -0.572510 1441495082 0.786621 -0.162598 -0.008484 -0.595581 1441495082 0.786621 -0.162598 -0.008484 -0.595581 1441495082 0.786621 -0.162598 -0.008484 -0.595581 1441495082 0.786621 -0.162598 -0.008484 -0.595581 1441495082 0.786621 -0.162598 -0.008484 -0.595581 1441495082 0.786621 -0.162598 -0.008484 -0.595581 1441495082 0.759460 -0.205688 -0.005127 -0.617126 1441495082 0.759460 -0.205688 -0.005127 -0.617126 1441495082 0.759460 -0.205688 -0.005127 -0.617126 1441495082 0.759460 -0.205688 -0.005127 -0.617126 1441495082 0.759460 -0.205688 -0.005127 -0.617126 1441495082 0.733704 -0.230408 -0.013855 -0.639038 1441495082 0.733704 -0.230408 -0.013855 -0.639038 1441495082 0.733704 -0.230408 -0.013855 -0.639038 1441495082 0.733704 -0.230408 -0.013855 -0.639038 1441495082 0.733704 -0.230408 -0.013855 -0.639038 1441495082 0.733704 -0.230408 -0.013855 -0.639038 1441495082 0.705750 -0.269714 -0.021423 -0.654724 1441495082 0.705750 -0.269714 -0.021423 -0.654724 1441495082 0.705750 -0.269714 -0.021423 -0.654724 1441495082 0.705750 -0.269714 -0.021423 -0.654724 1441495082 0.705750 -0.269714 -0.021423 -0.654724 1441495082 0.705750 -0.269714 -0.021423 -0.654724 1441495082 0.685547 -0.302734 -0.030273 -0.661438 1441495082 0.685547 -0.302734 -0.030273 -0.661438 1441495082 0.685547 -0.302734 -0.030273 -0.661438 1441495082 0.685547 -0.302734 -0.030273 -0.661438 1441495082 0.685547 -0.302734 -0.030273 -0.661438 1441495082 0.685547 -0.302734 -0.030273 -0.661438 1441495082 0.669556 -0.322205 -0.048950 -0.667419 1441495082 0.669556 -0.322205 -0.048950 -0.667419 1441495082 0.669556 -0.322205 -0.048950 -0.667419 1441495082 0.669556 -0.322205 -0.048950 -0.667419 1441495082 0.669556 -0.322205 -0.048950 -0.667419 1441495082 0.669556 -0.322205 -0.048950 -0.667419 1441495082 0.669556 -0.322205 -0.048950 -0.667419 1441495082 0.662537 -0.325928 -0.077942 -0.669922 1441495082 0.662537 -0.325928 -0.077942 -0.669922 1441495082 0.662537 -0.325928 -0.077942 -0.669922 1441495082 0.662537 -0.325928 -0.077942 -0.669922 1441495082 0.662537 -0.325928 -0.077942 -0.669922 1441495082 0.662537 -0.325928 -0.077942 -0.669922 1441495082 0.663330 -0.319092 -0.106018 -0.668518 1441495082 0.663330 -0.319092 -0.106018 -0.668518 1441495082 0.663330 -0.319092 -0.106018 -0.668518 1441495082 0.663330 -0.319092 -0.106018 -0.668518 1441495082 0.663330 -0.319092 -0.106018 -0.668518 1441495083 0.663330 -0.319092 -0.106018 -0.668518 1441495083 0.661987 -0.314392 -0.126099 -0.668640 1441495083 0.661987 -0.314392 -0.126099 -0.668640 1441495083 0.661987 -0.314392 -0.126099 -0.668640 1441495083 0.661987 -0.314392 -0.126099 -0.668640 1441495083 0.661987 -0.314392 -0.126099 -0.668640 1441495083 0.661987 -0.314392 -0.126099 -0.668640 1441495083 0.661987 -0.314392 -0.126099 -0.668640 1441495083 0.658569 -0.304443 -0.150635 -0.671509 1441495083 0.658569 -0.304443 -0.150635 -0.671509 1441495083 0.658569 -0.304443 -0.150635 -0.671509 1441495083 0.658569 -0.304443 -0.150635 -0.671509 1441495083 0.658569 -0.304443 -0.150635 -0.671509 1441495083 0.658569 -0.304443 -0.150635 -0.671509 1441495083 0.654480 -0.284973 -0.182739 -0.676086 1441495083 0.654480 -0.284973 -0.182739 -0.676086 1441495083 0.654480 -0.284973 -0.182739 -0.676086 1441495083 0.654480 -0.284973 -0.182739 -0.676086 1441495083 0.654480 -0.284973 -0.182739 -0.676086 1441495083 0.654480 -0.284973 -0.182739 -0.676086 1441495083 0.649475 -0.277405 -0.192383 -0.681335 1441495083 0.649475 -0.277405 -0.192383 -0.681335 1441495083 0.649475 -0.277405 -0.192383 -0.681335 1441495083 0.649475 -0.277405 -0.192383 -0.681335 1441495083 0.649475 -0.277405 -0.192383 -0.681335 1441495083 0.649475 -0.277405 -0.192383 -0.681335 1441495083 0.653259 -0.266357 -0.191223 -0.682434 1441495083 0.653259 -0.266357 -0.191223 -0.682434 1441495083 0.653259 -0.266357 -0.191223 -0.682434 1441495083 0.653259 -0.266357 -0.191223 -0.682434 1441495083 0.653259 -0.266357 -0.191223 -0.682434 1441495083 0.653259 -0.266357 -0.191223 -0.682434 1441495083 0.653259 -0.266357 -0.191223 -0.682434 1441495083 0.665955 -0.253601 -0.178650 -0.678467 1441495083 0.665955 -0.253601 -0.178650 -0.678467 1441495083 0.665955 -0.253601 -0.178650 -0.678467 1441495083 0.665955 -0.253601 -0.178650 -0.678467 1441495083 0.665955 -0.253601 -0.178650 -0.678467 1441495083 0.665955 -0.253601 -0.178650 -0.678467 1441495083 0.690918 -0.229309 -0.159546 -0.666809 1441495083 0.690918 -0.229309 -0.159546 -0.666809 1441495083 0.690918 -0.229309 -0.159546 -0.666809 1441495083 0.690918 -0.229309 -0.159546 -0.666809 1441495083 0.690918 -0.229309 -0.159546 -0.666809 1441495083 0.690918 -0.229309 -0.159546 -0.666809 1441495083 0.717590 -0.207153 -0.127686 -0.652588 1441495083 0.717590 -0.207153 -0.127686 -0.652588 1441495083 0.717590 -0.207153 -0.127686 -0.652588 1441495083 0.717590 -0.207153 -0.127686 -0.652588 1441495083 0.717590 -0.207153 -0.127686 -0.652588 1441495083 0.717590 -0.207153 -0.127686 -0.652588 1441495083 0.754211 -0.158691 -0.108398 -0.627869 1441495083 0.754211 -0.158691 -0.108398 -0.627869 1441495083 0.754211 -0.158691 -0.108398 -0.627869 1441495083 0.754211 -0.158691 -0.108398 -0.627869 1441495083 0.754211 -0.158691 -0.108398 -0.627869 1441495083 0.754211 -0.158691 -0.108398 -0.627869 1441495083 0.789368 -0.095703 -0.095642 -0.598877 1441495083 0.789368 -0.095703 -0.095642 -0.598877 1441495083 0.789368 -0.095703 -0.095642 -0.598877 1441495083 0.789368 -0.095703 -0.095642 -0.598877 1441495083 0.789368 -0.095703 -0.095642 -0.598877 1441495083 0.789368 -0.095703 -0.095642 -0.598877 1441495083 0.813293 -0.058105 -0.071960 -0.574463 1441495083 0.813293 -0.058105 -0.071960 -0.574463 1441495083 0.813293 -0.058105 -0.071960 -0.574463 1441495083 0.813293 -0.058105 -0.071960 -0.574463 1441495083 0.813293 -0.058105 -0.071960 -0.574463 1441495083 0.813293 -0.058105 -0.071960 -0.574463 1441495083 0.822815 -0.037964 -0.053711 -0.564453 1441495083 0.822815 -0.037964 -0.053711 -0.564453 1441495083 0.822815 -0.037964 -0.053711 -0.564453 1441495083 0.822815 -0.037964 -0.053711 -0.564453 1441495083 0.822815 -0.037964 -0.053711 -0.564453 1441495083 0.822815 -0.037964 -0.053711 -0.564453 1441495083 0.827087 -0.016785 -0.041443 -0.560242 1441495083 0.827087 -0.016785 -0.041443 -0.560242 1441495083 0.827087 -0.016785 -0.041443 -0.560242 1441495083 0.827087 -0.016785 -0.041443 -0.560242 1441495083 0.827087 -0.016785 -0.041443 -0.560242 1441495083 0.827087 -0.016785 -0.041443 -0.560242 1441495083 0.827087 -0.016785 -0.041443 -0.560242 1441495083 0.828491 0.003784 -0.034546 -0.558899 1441495083 0.828491 0.003784 -0.034546 -0.558899 1441495083 0.828491 0.003784 -0.034546 -0.558899 1441495083 0.828491 0.003784 -0.034546 -0.558899 1441495083 0.828491 0.003784 -0.034546 -0.558899 1441495083 0.828491 0.003784 -0.034546 -0.558899 1441495083 0.824219 0.018860 -0.038086 -0.564697 1441495083 0.824219 0.018860 -0.038086 -0.564697 1441495083 0.824219 0.018860 -0.038086 -0.564697 1441495083 0.824219 0.018860 -0.038086 -0.564697 1441495083 0.824219 0.018860 -0.038086 -0.564697 1441495083 0.824219 0.018860 -0.038086 -0.564697 1441495083 0.810608 0.015137 -0.049622 -0.583252 1441495083 0.810608 0.015137 -0.049622 -0.583252 1441495083 0.810608 0.015137 -0.049622 -0.583252 1441495083 0.810608 0.015137 -0.049622 -0.583252 1441495083 0.810608 0.015137 -0.049622 -0.583252 1441495083 0.810608 0.015137 -0.049622 -0.583252 1441495083 0.810608 0.015137 -0.049622 -0.583252 1441495083 0.790039 -0.001587 -0.062561 -0.609863 1441495083 0.790039 -0.001587 -0.062561 -0.609863 1441495083 0.790039 -0.001587 -0.062561 -0.609863 1441495083 0.790039 -0.001587 -0.062561 -0.609863 1441495083 0.790039 -0.001587 -0.062561 -0.609863 1441495083 0.790039 -0.001587 -0.062561 -0.609863 1441495083 0.790039 -0.001587 -0.062561 -0.609863 1441495083 0.766724 -0.010986 -0.074890 -0.637512 1441495083 0.766724 -0.010986 -0.074890 -0.637512 1441495083 0.766724 -0.010986 -0.074890 -0.637512 1441495083 0.766724 -0.010986 -0.074890 -0.637512 1441495083 0.766724 -0.010986 -0.074890 -0.637512 1441495083 0.739624 -0.026123 -0.084412 -0.667236 1441495084 0.739624 -0.026123 -0.084412 -0.667236 1441495084 0.739624 -0.026123 -0.084412 -0.667236 1441495084 0.739624 -0.026123 -0.084412 -0.667236 1441495084 0.739624 -0.026123 -0.084412 -0.667236 1441495084 0.739624 -0.026123 -0.084412 -0.667236 1441495084 0.711182 -0.052551 -0.088745 -0.695374 1441495084 0.711182 -0.052551 -0.088745 -0.695374 1441495084 0.711182 -0.052551 -0.088745 -0.695374 1441495084 0.711182 -0.052551 -0.088745 -0.695374 1441495084 0.711182 -0.052551 -0.088745 -0.695374 1441495084 0.711182 -0.052551 -0.088745 -0.695374 1441495084 0.684814 -0.104980 -0.079224 -0.716797 1441495084 0.684814 -0.104980 -0.079224 -0.716797 1441495084 0.684814 -0.104980 -0.079224 -0.716797 1441495084 0.684814 -0.104980 -0.079224 -0.716797 1441495084 0.684814 -0.104980 -0.079224 -0.716797 1441495084 0.684814 -0.104980 -0.079224 -0.716797 1441495084 0.684814 -0.104980 -0.079224 -0.716797 1441495084 0.663574 -0.148010 -0.074036 -0.729614 1441495084 0.663574 -0.148010 -0.074036 -0.729614 1441495084 0.663574 -0.148010 -0.074036 -0.729614 1441495084 0.663574 -0.148010 -0.074036 -0.729614 1441495084 0.663574 -0.148010 -0.074036 -0.729614 1441495084 0.663574 -0.148010 -0.074036 -0.729614 1441495084 0.643860 -0.203430 -0.053162 -0.735718 1441495084 0.643860 -0.203430 -0.053162 -0.735718 1441495084 0.643860 -0.203430 -0.053162 -0.735718 1441495084 0.643860 -0.203430 -0.053162 -0.735718 1441495084 0.643860 -0.203430 -0.053162 -0.735718 1441495084 0.643860 -0.203430 -0.053162 -0.735718 1441495084 0.643860 -0.203430 -0.053162 -0.735718 1441495084 0.632568 -0.234680 -0.048523 -0.736511 1441495084 0.632568 -0.234680 -0.048523 -0.736511 1441495084 0.632568 -0.234680 -0.048523 -0.736511 1441495084 0.632568 -0.234680 -0.048523 -0.736511 1441495084 0.632568 -0.234680 -0.048523 -0.736511 1441495084 0.632568 -0.234680 -0.048523 -0.736511 1441495084 0.626648 -0.254211 -0.047729 -0.735168 1441495084 0.626648 -0.254211 -0.047729 -0.735168 1441495084 0.626648 -0.254211 -0.047729 -0.735168 1441495084 0.626648 -0.254211 -0.047729 -0.735168 1441495084 0.626648 -0.254211 -0.047729 -0.735168 1441495084 0.626648 -0.254211 -0.047729 -0.735168 1441495084 0.626648 -0.254211 -0.047729 -0.735168 1441495084 0.626648 -0.250061 -0.059937 -0.735657 1441495084 0.626648 -0.250061 -0.059937 -0.735657 1441495084 0.626648 -0.250061 -0.059937 -0.735657 1441495084 0.626648 -0.250061 -0.059937 -0.735657 1441495084 0.626648 -0.250061 -0.059937 -0.735657 1441495084 0.626648 -0.250061 -0.059937 -0.735657 1441495084 0.623962 -0.233704 -0.082764 -0.741089 1441495084 0.623962 -0.233704 -0.082764 -0.741089 1441495084 0.623962 -0.233704 -0.082764 -0.741089 1441495084 0.623962 -0.233704 -0.082764 -0.741089 1441495084 0.623962 -0.233704 -0.082764 -0.741089 1441495084 0.623962 -0.233704 -0.082764 -0.741089 1441495084 0.623962 -0.233704 -0.082764 -0.741089 1441495084 0.617432 -0.213623 -0.110107 -0.749023 1441495084 0.617432 -0.213623 -0.110107 -0.749023 1441495084 0.617432 -0.213623 -0.110107 -0.749023 1441495084 0.617432 -0.213623 -0.110107 -0.749023 1441495084 0.617432 -0.213623 -0.110107 -0.749023 1441495084 0.617432 -0.213623 -0.110107 -0.749023 1441495084 0.612854 -0.197083 -0.126221 -0.754761 1441495084 0.612854 -0.197083 -0.126221 -0.754761 1441495084 0.612854 -0.197083 -0.126221 -0.754761 1441495084 0.612854 -0.197083 -0.126221 -0.754761 1441495084 0.612854 -0.197083 -0.126221 -0.754761 1441495084 0.612854 -0.197083 -0.126221 -0.754761 1441495084 0.613281 -0.190552 -0.127625 -0.755859 1441495084 0.613281 -0.190552 -0.127625 -0.755859 1441495084 0.613281 -0.190552 -0.127625 -0.755859 1441495084 0.613281 -0.190552 -0.127625 -0.755859 1441495084 0.613281 -0.190552 -0.127625 -0.755859 1441495084 0.613281 -0.190552 -0.127625 -0.755859 1441495084 0.619751 -0.182129 -0.130676 -0.752075 1441495084 0.619751 -0.182129 -0.130676 -0.752075 1441495084 0.619751 -0.182129 -0.130676 -0.752075 1441495084 0.619751 -0.182129 -0.130676 -0.752075 1441495084 0.619751 -0.182129 -0.130676 -0.752075 1441495084 0.619751 -0.182129 -0.130676 -0.752075 1441495084 0.632263 -0.176147 -0.121399 -0.744629 1441495084 0.632263 -0.176147 -0.121399 -0.744629 1441495084 0.632263 -0.176147 -0.121399 -0.744629 1441495084 0.632263 -0.176147 -0.121399 -0.744629 1441495084 0.632263 -0.176147 -0.121399 -0.744629 1441495084 0.632263 -0.176147 -0.121399 -0.744629 1441495084 0.648499 -0.182251 -0.091125 -0.733459 1441495084 0.648499 -0.182251 -0.091125 -0.733459 1441495084 0.648499 -0.182251 -0.091125 -0.733459 1441495084 0.648499 -0.182251 -0.091125 -0.733459 1441495084 0.648499 -0.182251 -0.091125 -0.733459 1441495084 0.648499 -0.182251 -0.091125 -0.733459 1441495084 0.684265 -0.155090 -0.082947 -0.707764 1441495084 0.684265 -0.155090 -0.082947 -0.707764 1441495084 0.684265 -0.155090 -0.082947 -0.707764 1441495084 0.684265 -0.155090 -0.082947 -0.707764 1441495084 0.684265 -0.155090 -0.082947 -0.707764 1441495084 0.684265 -0.155090 -0.082947 -0.707764 1441495084 0.727478 -0.128662 -0.064209 -0.670959 1441495084 0.727478 -0.128662 -0.064209 -0.670959 1441495084 0.727478 -0.128662 -0.064209 -0.670959 1441495084 0.727478 -0.128662 -0.064209 -0.670959 1441495084 0.727478 -0.128662 -0.064209 -0.670959 1441495084 0.727478 -0.128662 -0.064209 -0.670959 1441495084 0.776428 -0.072205 -0.062378 -0.622986 1441495084 0.776428 -0.072205 -0.062378 -0.622986 1441495084 0.776428 -0.072205 -0.062378 -0.622986 1441495084 0.776428 -0.072205 -0.062378 -0.622986 1441495084 0.776428 -0.072205 -0.062378 -0.622986 1441495084 0.776428 -0.072205 -0.062378 -0.622986 1441495084 0.808838 -0.009949 -0.060303 -0.584839 1441495085 0.808838 -0.009949 -0.060303 -0.584839 1441495085 0.808838 -0.009949 -0.060303 -0.584839 1441495085 0.808838 -0.009949 -0.060303 -0.584839 1441495085 0.808838 -0.009949 -0.060303 -0.584839 1441495085 0.808838 -0.009949 -0.060303 -0.584839 1441495085 0.821472 0.011597 -0.042603 -0.568481 1441495085 0.821472 0.011597 -0.042603 -0.568481 1441495085 0.821472 0.011597 -0.042603 -0.568481 1441495085 0.821472 0.011597 -0.042603 -0.568481 1441495085 0.821472 0.011597 -0.042603 -0.568481 1441495085 0.821472 0.011597 -0.042603 -0.568481 1441495085 0.824768 0.021851 -0.033508 -0.564026 1441495085 0.824768 0.021851 -0.033508 -0.564026 1441495085 0.824768 0.021851 -0.033508 -0.564026 1441495085 0.824768 0.021851 -0.033508 -0.564026 1441495085 0.824768 0.021851 -0.033508 -0.564026 1441495085 0.824768 0.021851 -0.033508 -0.564026 1441495085 0.823425 0.026978 -0.032654 -0.565796 1441495085 0.823425 0.026978 -0.032654 -0.565796 1441495085 0.823425 0.026978 -0.032654 -0.565796 1441495085 0.823425 0.026978 -0.032654 -0.565796 1441495085 0.823425 0.026978 -0.032654 -0.565796 1441495085 0.823425 0.026978 -0.032654 -0.565796 1441495085 0.812012 0.030579 -0.043823 -0.581116 1441495085 0.812012 0.030579 -0.043823 -0.581116 1441495085 0.812012 0.030579 -0.043823 -0.581116 1441495085 0.812012 0.030579 -0.043823 -0.581116 1441495085 0.812012 0.030579 -0.043823 -0.581116 1441495085 0.812012 0.030579 -0.043823 -0.581116 1441495085 0.789612 0.014038 -0.057861 -0.610718 1441495085 0.789612 0.014038 -0.057861 -0.610718 1441495085 0.789612 0.014038 -0.057861 -0.610718 1441495085 0.789612 0.014038 -0.057861 -0.610718 1441495085 0.789612 0.014038 -0.057861 -0.610718 1441495085 0.789612 0.014038 -0.057861 -0.610718 1441495085 0.789612 0.014038 -0.057861 -0.610718 1441495085 0.762024 -0.020081 -0.064087 -0.644043 1441495085 0.762024 -0.020081 -0.064087 -0.644043 1441495085 0.762024 -0.020081 -0.064087 -0.644043 1441495085 0.762024 -0.020081 -0.064087 -0.644043 1441495085 0.762024 -0.020081 -0.064087 -0.644043 1441495085 0.762024 -0.020081 -0.064087 -0.644043 1441495085 0.732605 -0.057678 -0.061096 -0.675476 1441495085 0.732605 -0.057678 -0.061096 -0.675476 1441495085 0.732605 -0.057678 -0.061096 -0.675476 1441495085 0.732605 -0.057678 -0.061096 -0.675476 1441495085 0.732605 -0.057678 -0.061096 -0.675476 1441495085 0.732605 -0.057678 -0.061096 -0.675476 1441495085 0.703735 -0.099365 -0.048401 -0.701843 1441495085 0.703735 -0.099365 -0.048401 -0.701843 1441495085 0.703735 -0.099365 -0.048401 -0.701843 1441495085 0.703735 -0.099365 -0.048401 -0.701843 1441495085 0.703735 -0.099365 -0.048401 -0.701843 1441495085 0.703735 -0.099365 -0.048401 -0.701843 1441495085 0.703735 -0.099365 -0.048401 -0.701843 1441495085 0.681458 -0.132874 -0.037964 -0.718689 1441495085 0.681458 -0.132874 -0.037964 -0.718689 1441495085 0.681458 -0.132874 -0.037964 -0.718689 1441495085 0.681458 -0.132874 -0.037964 -0.718689 1441495085 0.681458 -0.132874 -0.037964 -0.718689 1441495085 0.681458 -0.132874 -0.037964 -0.718689 1441495085 0.668274 -0.151794 -0.040039 -0.727173 1441495085 0.668274 -0.151794 -0.040039 -0.727173 1441495085 0.668274 -0.151794 -0.040039 -0.727173 1441495085 0.668274 -0.151794 -0.040039 -0.727173 1441495085 0.668274 -0.151794 -0.040039 -0.727173 1441495085 0.668274 -0.151794 -0.040039 -0.727173 1441495085 0.668274 -0.151794 -0.040039 -0.727173 1441495085 0.667542 -0.167053 -0.050354 -0.723816 1441495085 0.667542 -0.167053 -0.050354 -0.723816 1441495085 0.667542 -0.167053 -0.050354 -0.723816 1441495085 0.667542 -0.167053 -0.050354 -0.723816 1441495085 0.667542 -0.167053 -0.050354 -0.723816 1441495085 0.675232 -0.200073 -0.046631 -0.708435 1441495085 0.675232 -0.200073 -0.046631 -0.708435 1441495085 0.675232 -0.200073 -0.046631 -0.708435 1441495085 0.675232 -0.200073 -0.046631 -0.708435 1441495085 0.675232 -0.200073 -0.046631 -0.708435 1441495085 0.675232 -0.200073 -0.046631 -0.708435 1441495085 0.687439 -0.222351 -0.050232 -0.689514 1441495085 0.687439 -0.222351 -0.050232 -0.689514 1441495085 0.687439 -0.222351 -0.050232 -0.689514 1441495085 0.687439 -0.222351 -0.050232 -0.689514 1441495085 0.687439 -0.222351 -0.050232 -0.689514 1441495085 0.687439 -0.222351 -0.050232 -0.689514 1441495085 0.687439 -0.222351 -0.050232 -0.689514 1441495085 0.693176 -0.245911 -0.044800 -0.676025 1441495085 0.693176 -0.245911 -0.044800 -0.676025 1441495085 0.693176 -0.245911 -0.044800 -0.676025 1441495085 0.693176 -0.245911 -0.044800 -0.676025 1441495085 0.693176 -0.245911 -0.044800 -0.676025 1441495085 0.693176 -0.245911 -0.044800 -0.676025 1441495085 0.693176 -0.245911 -0.044800 -0.676025 1441495085 0.687256 -0.272888 -0.037170 -0.672241 1441495085 0.687256 -0.272888 -0.037170 -0.672241 1441495085 0.687256 -0.272888 -0.037170 -0.672241 1441495085 0.687256 -0.272888 -0.037170 -0.672241 1441495085 0.687256 -0.272888 -0.037170 -0.672241 1441495085 0.687256 -0.272888 -0.037170 -0.672241 1441495085 0.676147 -0.275085 -0.058167 -0.681030 1441495085 0.676147 -0.275085 -0.058167 -0.681030 1441495085 0.676147 -0.275085 -0.058167 -0.681030 1441495085 0.676147 -0.275085 -0.058167 -0.681030 1441495085 0.676147 -0.275085 -0.058167 -0.681030 1441495085 0.676147 -0.275085 -0.058167 -0.681030 1441495085 0.658203 -0.270874 -0.085327 -0.697205 1441495085 0.658203 -0.270874 -0.085327 -0.697205 1441495085 0.658203 -0.270874 -0.085327 -0.697205 1441495085 0.658203 -0.270874 -0.085327 -0.697205 1441495085 0.658203 -0.270874 -0.085327 -0.697205 1441495085 0.658203 -0.270874 -0.085327 -0.697205 1441495085 0.658203 -0.270874 -0.085327 -0.697205 1441495085 0.641113 -0.262878 -0.114624 -0.711853 1441495086 0.641113 -0.262878 -0.114624 -0.711853 1441495086 0.641113 -0.262878 -0.114624 -0.711853 1441495086 0.641113 -0.262878 -0.114624 -0.711853 1441495086 0.641113 -0.262878 -0.114624 -0.711853 1441495086 0.629150 -0.259399 -0.133545 -0.720459 1441495086 0.629150 -0.259399 -0.133545 -0.720459 1441495086 0.629150 -0.259399 -0.133545 -0.720459 1441495086 0.629150 -0.259399 -0.133545 -0.720459 1441495086 0.629150 -0.259399 -0.133545 -0.720459 1441495086 0.629150 -0.259399 -0.133545 -0.720459 1441495086 0.624084 -0.256958 -0.130005 -0.726379 1441495086 0.624084 -0.256958 -0.130005 -0.726379 1441495086 0.624084 -0.256958 -0.130005 -0.726379 1441495086 0.624084 -0.256958 -0.130005 -0.726379 1441495086 0.624084 -0.256958 -0.130005 -0.726379 1441495086 0.624084 -0.256958 -0.130005 -0.726379 1441495086 0.624084 -0.256958 -0.130005 -0.726379 1441495086 0.632019 -0.240906 -0.117676 -0.727112 1441495086 0.632019 -0.240906 -0.117676 -0.727112 1441495086 0.632019 -0.240906 -0.117676 -0.727112 1441495086 0.632019 -0.240906 -0.117676 -0.727112 1441495086 0.632019 -0.240906 -0.117676 -0.727112 1441495086 0.632019 -0.240906 -0.117676 -0.727112 1441495086 0.651611 -0.220276 -0.092896 -0.719910 1441495086 0.651611 -0.220276 -0.092896 -0.719910 1441495086 0.651611 -0.220276 -0.092896 -0.719910 1441495086 0.651611 -0.220276 -0.092896 -0.719910 1441495086 0.651611 -0.220276 -0.092896 -0.719910 1441495086 0.651611 -0.220276 -0.092896 -0.719910 1441495086 0.679077 -0.202148 -0.059265 -0.703186 1441495086 0.679077 -0.202148 -0.059265 -0.703186 1441495086 0.679077 -0.202148 -0.059265 -0.703186 1441495086 0.679077 -0.202148 -0.059265 -0.703186 1441495086 0.679077 -0.202148 -0.059265 -0.703186 1441495086 0.679077 -0.202148 -0.059265 -0.703186 1441495086 0.679077 -0.202148 -0.059265 -0.703186 1441495086 0.725708 -0.158447 -0.051453 -0.667542 1441495086 0.725708 -0.158447 -0.051453 -0.667542 1441495086 0.725708 -0.158447 -0.051453 -0.667542 1441495086 0.725708 -0.158447 -0.051453 -0.667542 1441495086 0.725708 -0.158447 -0.051453 -0.667542 1441495086 0.725708 -0.158447 -0.051453 -0.667542 1441495086 0.779114 -0.096008 -0.049194 -0.617554 1441495086 0.779114 -0.096008 -0.049194 -0.617554 1441495086 0.779114 -0.096008 -0.049194 -0.617554 1441495086 0.779114 -0.096008 -0.049194 -0.617554 1441495086 0.779114 -0.096008 -0.049194 -0.617554 1441495086 0.779114 -0.096008 -0.049194 -0.617554 1441495086 0.822327 -0.046204 -0.022034 -0.566711 1441495086 0.822327 -0.046204 -0.022034 -0.566711 1441495086 0.822327 -0.046204 -0.022034 -0.566711 1441495086 0.822327 -0.046204 -0.022034 -0.566711 1441495086 0.822327 -0.046204 -0.022034 -0.566711 1441495086 0.822327 -0.046204 -0.022034 -0.566711 1441495086 0.844727 -0.011353 0.004517 -0.535095 1441495086 0.844727 -0.011353 0.004517 -0.535095 1441495086 0.844727 -0.011353 0.004517 -0.535095 1441495086 0.844727 -0.011353 0.004517 -0.535095 1441495086 0.844727 -0.011353 0.004517 -0.535095 1441495086 0.844727 -0.011353 0.004517 -0.535095 1441495086 0.844727 -0.011353 0.004517 -0.535095 1441495086 0.846252 0.000000 0.014709 -0.532532 1441495086 0.846252 0.000000 0.014709 -0.532532 1441495086 0.846252 0.000000 0.014709 -0.532532 1441495086 0.846252 0.000000 0.014709 -0.532532 1441495086 0.846252 0.000000 0.014709 -0.532532 1441495086 0.846252 0.000000 0.014709 -0.532532 1441495086 0.842224 -0.002563 0.020081 -0.538757 1441495086 0.842224 -0.002563 0.020081 -0.538757 1441495086 0.842224 -0.002563 0.020081 -0.538757 1441495086 0.842224 -0.002563 0.020081 -0.538757 1441495086 0.842224 -0.002563 0.020081 -0.538757 1441495086 0.842224 -0.002563 0.020081 -0.538757 1441495086 0.842224 -0.002563 0.020081 -0.538757 1441495086 0.832947 0.000183 0.015747 -0.553101 1441495086 0.832947 0.000183 0.015747 -0.553101 1441495086 0.832947 0.000183 0.015747 -0.553101 1441495086 0.832947 0.000183 0.015747 -0.553101 1441495086 0.832947 0.000183 0.015747 -0.553101 1441495086 0.812073 -0.010925 0.004211 -0.583374 1441495086 0.812073 -0.010925 0.004211 -0.583374 1441495086 0.812073 -0.010925 0.004211 -0.583374 1441495086 0.812073 -0.010925 0.004211 -0.583374 1441495086 0.812073 -0.010925 0.004211 -0.583374 1441495086 0.812073 -0.010925 0.004211 -0.583374 1441495086 0.812073 -0.010925 0.004211 -0.583374 1441495086 0.781555 -0.041260 -0.007019 -0.622375 1441495086 0.781555 -0.041260 -0.007019 -0.622375 1441495086 0.781555 -0.041260 -0.007019 -0.622375 1441495086 0.781555 -0.041260 -0.007019 -0.622375 1441495086 0.781555 -0.041260 -0.007019 -0.622375 1441495086 0.781555 -0.041260 -0.007019 -0.622375 1441495086 0.750183 -0.070679 -0.020813 -0.657104 1441495086 0.750183 -0.070679 -0.020813 -0.657104 1441495086 0.750183 -0.070679 -0.020813 -0.657104 1441495086 0.750183 -0.070679 -0.020813 -0.657104 1441495086 0.750183 -0.070679 -0.020813 -0.657104 1441495086 0.750183 -0.070679 -0.020813 -0.657104 1441495086 0.718445 -0.119202 -0.018616 -0.685059 1441495086 0.718445 -0.119202 -0.018616 -0.685059 1441495086 0.718445 -0.119202 -0.018616 -0.685059 1441495086 0.718445 -0.119202 -0.018616 -0.685059 1441495086 0.718445 -0.119202 -0.018616 -0.685059 1441495086 0.718445 -0.119202 -0.018616 -0.685059 1441495086 0.689819 -0.162231 -0.015320 -0.705444 1441495086 0.689819 -0.162231 -0.015320 -0.705444 1441495086 0.689819 -0.162231 -0.015320 -0.705444 1441495086 0.689819 -0.162231 -0.015320 -0.705444 1441495086 0.689819 -0.162231 -0.015320 -0.705444 1441495086 0.689819 -0.162231 -0.015320 -0.705444 1441495086 0.670959 -0.192261 -0.020874 -0.715820 1441495086 0.670959 -0.192261 -0.020874 -0.715820 1441495086 0.670959 -0.192261 -0.020874 -0.715820 1441495087 0.670959 -0.192261 -0.020874 -0.715820 1441495087 0.670959 -0.192261 -0.020874 -0.715820 1441495087 0.670959 -0.192261 -0.020874 -0.715820 1441495087 0.670959 -0.192261 -0.020874 -0.715820 1441495087 0.657471 -0.226013 -0.011292 -0.718689 1441495087 0.657471 -0.226013 -0.011292 -0.718689 1441495087 0.657471 -0.226013 -0.011292 -0.718689 1441495087 0.657471 -0.226013 -0.011292 -0.718689 1441495087 0.657471 -0.226013 -0.011292 -0.718689 1441495087 0.657471 -0.226013 -0.011292 -0.718689 1441495087 0.654236 -0.245667 -0.015869 -0.715088 1441495087 0.654236 -0.245667 -0.015869 -0.715088 1441495087 0.654236 -0.245667 -0.015869 -0.715088 1441495087 0.654236 -0.245667 -0.015869 -0.715088 1441495087 0.654236 -0.245667 -0.015869 -0.715088 1441495087 0.654236 -0.245667 -0.015869 -0.715088 1441495087 0.657593 -0.262817 -0.019348 -0.705811 1441495087 0.657593 -0.262817 -0.019348 -0.705811 1441495087 0.657593 -0.262817 -0.019348 -0.705811 1441495087 0.657593 -0.262817 -0.019348 -0.705811 1441495087 0.657593 -0.262817 -0.019348 -0.705811 1441495087 0.657593 -0.262817 -0.019348 -0.705811 1441495087 0.666077 -0.274353 -0.034668 -0.692688 1441495087 0.666077 -0.274353 -0.034668 -0.692688 1441495087 0.666077 -0.274353 -0.034668 -0.692688 1441495087 0.666077 -0.274353 -0.034668 -0.692688 1441495087 0.666077 -0.274353 -0.034668 -0.692688 1441495087 0.666077 -0.274353 -0.034668 -0.692688 1441495087 0.671570 -0.289612 -0.050781 -0.680115 1441495087 0.671570 -0.289612 -0.050781 -0.680115 1441495087 0.671570 -0.289612 -0.050781 -0.680115 1441495087 0.671570 -0.289612 -0.050781 -0.680115 1441495087 0.671570 -0.289612 -0.050781 -0.680115 1441495087 0.671570 -0.289612 -0.050781 -0.680115 1441495087 0.670898 -0.296631 -0.071350 -0.675903 1441495087 0.670898 -0.296631 -0.071350 -0.675903 1441495087 0.670898 -0.296631 -0.071350 -0.675903 1441495087 0.670898 -0.296631 -0.071350 -0.675903 1441495087 0.670898 -0.296631 -0.071350 -0.675903 1441495087 0.670898 -0.296631 -0.071350 -0.675903 1441495087 0.670898 -0.296631 -0.071350 -0.675903 1441495087 0.664551 -0.293274 -0.096069 -0.680542 1441495087 0.664551 -0.293274 -0.096069 -0.680542 1441495087 0.664551 -0.293274 -0.096069 -0.680542 1441495087 0.664551 -0.293274 -0.096069 -0.680542 1441495087 0.664551 -0.293274 -0.096069 -0.680542 1441495087 0.664551 -0.293274 -0.096069 -0.680542 1441495087 0.653625 -0.290344 -0.113281 -0.689636 1441495087 0.653625 -0.290344 -0.113281 -0.689636 1441495087 0.653625 -0.290344 -0.113281 -0.689636 1441495087 0.653625 -0.290344 -0.113281 -0.689636 1441495087 0.653625 -0.290344 -0.113281 -0.689636 1441495087 0.653625 -0.290344 -0.113281 -0.689636 1441495087 0.644165 -0.283142 -0.126648 -0.699219 1441495087 0.644165 -0.283142 -0.126648 -0.699219 1441495087 0.644165 -0.283142 -0.126648 -0.699219 1441495087 0.644165 -0.283142 -0.126648 -0.699219 1441495087 0.644165 -0.283142 -0.126648 -0.699219 1441495087 0.644165 -0.283142 -0.126648 -0.699219 1441495087 0.639282 -0.282837 -0.125793 -0.703979 1441495087 0.639282 -0.282837 -0.125793 -0.703979 1441495087 0.639282 -0.282837 -0.125793 -0.703979 1441495087 0.639282 -0.282837 -0.125793 -0.703979 1441495087 0.639282 -0.282837 -0.125793 -0.703979 1441495087 0.639282 -0.282837 -0.125793 -0.703979 1441495087 0.639282 -0.282837 -0.125793 -0.703979 1441495087 0.643616 -0.283508 -0.114929 -0.701538 1441495087 0.643616 -0.283508 -0.114929 -0.701538 1441495087 0.643616 -0.283508 -0.114929 -0.701538 1441495087 0.643616 -0.283508 -0.114929 -0.701538 1441495087 0.643616 -0.283508 -0.114929 -0.701538 1441495087 0.643616 -0.283508 -0.114929 -0.701538 1441495087 0.656982 -0.273438 -0.107117 -0.694397 1441495087 0.656982 -0.273438 -0.107117 -0.694397 1441495087 0.656982 -0.273438 -0.107117 -0.694397 1441495087 0.656982 -0.273438 -0.107117 -0.694397 1441495087 0.656982 -0.273438 -0.107117 -0.694397 1441495087 0.656982 -0.273438 -0.107117 -0.694397 1441495087 0.673462 -0.262695 -0.091125 -0.684998 1441495087 0.673462 -0.262695 -0.091125 -0.684998 1441495087 0.673462 -0.262695 -0.091125 -0.684998 1441495087 0.673462 -0.262695 -0.091125 -0.684998 1441495087 0.673462 -0.262695 -0.091125 -0.684998 1441495087 0.673462 -0.262695 -0.091125 -0.684998 1441495087 0.673462 -0.262695 -0.091125 -0.684998 1441495087 0.702515 -0.226196 -0.090454 -0.668640 1441495087 0.702515 -0.226196 -0.090454 -0.668640 1441495087 0.702515 -0.226196 -0.090454 -0.668640 1441495087 
0.741089 -0.014282 0.609619 -0.280823 1441495090 0.741089 -0.014282 0.609619 -0.280823 1441495090 0.741089 -0.014282 0.609619 -0.280823 1441495090 0.739502 -0.016968 0.613403 -0.276672 1441495090 0.739502 -0.016968 0.613403 -0.276672 1441495090 0.739502 -0.016968 0.613403 -0.276672 1441495090 0.739502 -0.016968 0.613403 -0.276672 1441495090 0.739502 -0.016968 0.613403 -0.276672 1441495090 0.739502 -0.016968 0.613403 -0.276672 1441495090 0.740173 -0.024353 0.615234 -0.270142 1441495090 0.740173 -0.024353 0.615234 -0.270142 1441495090 0.740173 -0.024353 0.615234 -0.270142 1441495090 0.740173 -0.024353 0.615234 -0.270142 1441495090 0.740173 -0.024353 0.615234 -0.270142 1441495090 0.740173 -0.024353 0.615234 -0.270142 1441495090 0.741882 -0.034729 0.614380 -0.266174 1441495090 0.741882 -0.034729 0.614380 -0.266174 1441495090 0.741882 -0.034729 0.614380 -0.266174 1441495090 0.741882 -0.034729 0.614380 -0.266174 1441495090 0.741882 -0.034729 0.614380 -0.266174 1441495090 0.741882 -0.034729 0.614380 -0.266174 1441495090 0.741882 -0.034729 0.614380 -0.266174 1441495090 0.743469 -0.038757 0.612244 -0.266235 1441495090 0.743469 -0.038757 0.612244 -0.266235 1441495090 0.743469 -0.038757 0.612244 -0.266235 1441495090 0.743469 -0.038757 0.612244 -0.266235 1441495090 0.743469 -0.038757 0.612244 -0.266235 1441495090 0.743469 -0.038757 0.612244 -0.266235 1441495090 0.746033 -0.046631 0.609680 -0.263672 1441495090 0.746033 -0.046631 0.609680 -0.263672 1441495090 0.746033 -0.046631 0.609680 -0.263672 1441495090 0.746033 -0.046631 0.609680 -0.263672 1441495090 0.746033 -0.046631 0.609680 -0.263672 1441495090 0.746033 -0.046631 0.609680 -0.263672 1441495090 0.747986 -0.053589 0.607544 -0.261658 1441495090 0.747986 -0.053589 0.607544 -0.261658 1441495090 0.747986 -0.053589 0.607544 -0.261658 1441495090 0.747986 -0.053589 0.607544 -0.261658 1441495090 0.747986 -0.053589 0.607544 -0.261658 1441495090 0.747986 -0.053589 0.607544 -0.261658 1441495090 0.751343 -0.062927 0.604614 -0.256653 1441495090 0.751343 -0.062927 0.604614 -0.256653 1441495090 0.751343 -0.062927 0.604614 -0.256653 1441495090 0.751343 -0.062927 0.604614 -0.256653 1441495090 0.751343 -0.062927 0.604614 -0.256653 1441495090 0.751343 -0.062927 0.604614 -0.256653 1441495090 0.751343 -0.062927 0.604614 -0.256653 1441495090 0.757874 -0.079712 0.597107 -0.250427 1441495091 0.757874 -0.079712 0.597107 -0.250427 1441495091 0.757874 -0.079712 0.597107 -0.250427 1441495091 0.757874 -0.079712 0.597107 -0.250427 1441495091 0.757874 -0.079712 0.597107 -0.250427 1441495091 0.757874 -0.079712 0.597107 -0.250427 1441495091 0.763672 -0.093445 0.589478 -0.245972 1441495091 0.763672 -0.093445 0.589478 -0.245972 1441495091 0.763672 -0.093445 0.589478 -0.245972 1441495091 0.763672 -0.093445 0.589478 -0.245972 1441495091 0.763672 -0.093445 0.589478 -0.245972 1441495091 0.763672 -0.093445 0.589478 -0.245972 1441495091 0.767578 -0.100830 0.584045 -0.243896 1441495091 0.767578 -0.100830 0.584045 -0.243896 1441495091 0.767578 -0.100830 0.584045 -0.243896 1441495091 0.767578 -0.100830 0.584045 -0.243896 1441495091 0.767578 -0.100830 0.584045 -0.243896 1441495091 0.767578 -0.100830 0.584045 -0.243896 1441495091 0.770386 -0.106018 0.580505 -0.241211 1441495091 0.770386 -0.106018 0.580505 -0.241211 1441495091 0.770386 -0.106018 0.580505 -0.241211 1441495091 0.770386 -0.106018 0.580505 -0.241211 1441495091 0.770386 -0.106018 0.580505 -0.241211 1441495091 0.770386 -0.106018 0.580505 -0.241211 1441495091 0.771667 -0.092834 0.577209 -0.250366 1441495091 0.771667 -0.092834 0.577209 -0.250366 1441495091 0.771667 -0.092834 0.577209 -0.250366 1441495091 0.771667 -0.092834 0.577209 -0.250366 1441495091 0.771667 -0.092834 0.577209 -0.250366 1441495091 0.771667 -0.092834 0.577209 -0.250366 1441495091 0.770935 -0.057007 0.574036 -0.269836 1441495091 0.770935 -0.057007 0.574036 -0.269836 1441495091 0.770935 -0.057007 0.574036 -0.269836 1441495091 0.770935 -0.057007 0.574036 -0.269836 1441495091 0.770935 -0.057007 0.574036 -0.269836 1441495091 0.770935 -0.057007 0.574036 -0.269836 1441495091 0.770935 -0.057007 0.574036 -0.269836 1441495091 0.773499 -0.041138 0.569275 -0.275391 1441495091 0.773499 -0.041138 0.569275 -0.275391 1441495091 0.773499 -0.041138 0.569275 -0.275391 1441495091 0.773499 -0.041138 0.569275 -0.275391 1441495091 0.773499 -0.041138 0.569275 -0.275391 1441495091 0.773499 -0.041138 0.569275 -0.275391 1441495091 0.774414 -0.045593 0.568787 -0.273193 1441495091 0.774414 -0.045593 0.568787 -0.273193 1441495091 0.774414 -0.045593 0.568787 -0.273193 1441495091 0.774414 -0.045593 0.568787 -0.273193 1441495091 0.774414 -0.045593 0.568787 -0.273193 1441495091 0.774414 -0.045593 0.568787 -0.273193 1441495091 0.775452 -0.063110 0.573181 -0.256958 1441495091 0.775452 -0.063110 0.573181 -0.256958 1441495091 0.775452 -0.063110 0.573181 -0.256958 1441495091 0.775452 -0.063110 0.573181 -0.256958 1441495091 0.775452 -0.063110 0.573181 -0.256958 1441495091 0.775452 -0.063110 0.573181 -0.256958 1441495091 0.775757 -0.092346 0.578735 -0.233887 1441495091 0.775757 -0.092346 0.578735 -0.233887 1441495091 0.775757 -0.092346 0.578735 -0.233887 1441495091 0.775757 -0.092346 0.578735 -0.233887 1441495091 0.775757 -0.092346 0.578735 -0.233887 1441495091 0.775757 -0.092346 0.578735 -0.233887 1441495091 0.775757 -0.092346 0.578735 -0.233887 1441495091 0.774292 -0.104431 0.581116 -0.227661 1441495091 0.774292 -0.104431 0.581116 -0.227661 1441495091 0.774292 -0.104431 0.581116 -0.227661 1441495091 0.774292 -0.104431 0.581116 -0.227661 1441495091 0.774292 -0.104431 0.581116 -0.227661 1441495091 0.774292 -0.104431 0.581116 -0.227661 1441495091 0.769409 -0.083435 0.582886 -0.247314 1441495091 0.769409 -0.083435 0.582886 -0.247314 1441495091 0.769409 -0.083435 0.582886 -0.247314 1441495091 0.769409 -0.083435 0.582886 -0.247314 1441495091 0.769409 -0.083435 0.582886 -0.247314 1441495091 0.769409 -0.083435 0.582886 -0.247314 1441495091 0.761353 -0.031128 0.581787 -0.284241 1441495091 0.761353 -0.031128 0.581787 -0.284241 1441495091 0.761353 -0.031128 0.581787 -0.284241 1441495091 0.761353 -0.031128 0.581787 -0.284241 1441495091 0.761353 -0.031128 0.581787 -0.284241 1441495091 0.761353 -0.031128 0.581787 -0.284241 1441495091 0.761353 -0.031128 0.581787 -0.284241 1441495091 0.752686 0.011169 0.578064 -0.314819 1441495091 0.752686 0.011169 0.578064 -0.314819 1441495091 0.752686 0.011169 0.578064 -0.314819 1441495091 0.752686 0.011169 0.578064 -0.314819 1441495091 0.752686 0.011169 0.578064 -0.314819 1441495091 0.752686 0.011169 0.578064 -0.314819 1441495091 0.744995 0.034302 0.576599 -0.333618 1441495091 0.744995 0.034302 0.576599 -0.333618 1441495091 0.744995 0.034302 0.576599 -0.333618 1441495091 0.744995 0.034302 0.576599 -0.333618 1441495091 0.744995 0.034302 0.576599 -0.333618 1441495091 0.744995 0.034302 0.576599 -0.333618 1441495091 0.738525 0.039307 0.578857 -0.343384 1441495091 0.738525 0.039307 0.578857 -0.343384 1441495091 0.738525 0.039307 0.578857 -0.343384 1441495091 0.738525 0.039307 0.578857 -0.343384 1441495091 0.738525 0.039307 0.578857 -0.343384 1441495091 0.738525 0.039307 0.578857 -0.343384 1441495091 0.731445 0.038391 0.582336 -0.352661 1441495091 0.731445 0.038391 0.582336 -0.352661 1441495091 0.731445 0.038391 0.582336 -0.352661 1441495091 0.731445 0.038391 0.582336 -0.352661 1441495091 0.731445 0.038391 0.582336 -0.352661 1441495091 0.731445 0.038391 0.582336 -0.352661 1441495091 0.731445 0.038391 0.582336 -0.352661 1441495091 0.724854 0.042542 0.584717 -0.361633 1441495091 0.724854 0.042542 0.584717 -0.361633 1441495091 0.724854 0.042542 0.584717 -0.361633 1441495091 0.724854 0.042542 0.584717 -0.361633 1441495091 0.724854 0.042542 0.584717 -0.361633 1441495091 0.722046 0.049561 0.587280 -0.362183 1441495091 0.722046 0.049561 0.587280 -0.362183 1441495092 0.722046 0.049561 0.587280 -0.362183 1441495092 0.722046 0.049561 0.587280 -0.362183 1441495092 0.722046 0.049561 0.587280 -0.362183 1441495092 0.722046 0.049561 0.587280 -0.362183 1441495092 0.722046 0.049561 0.587280 -0.362183 1441495092 0.722839 0.053345 0.589783 -0.356079 1441495092 0.722839 0.053345 0.589783 -0.356079 1441495092 0.722839 0.053345 0.589783 -0.356079 1441495092 0.722839 0.053345 0.589783 -0.356079 1441495092 0.722839 0.053345 0.589783 -0.356079 1441495092 0.722839 0.053345 0.589783 -0.356079 1441495092 0.724915 0.051147 0.592224 -0.347961 1441495092 0.724915 0.051147 0.592224 -0.347961 1441495092 0.724915 0.051147 0.592224 -0.347961 1441495092 0.724915 0.051147 0.592224 -0.347961 1441495092 0.724915 0.051147 0.592224 -0.347961 1441495092 0.726440 0.043945 0.595276 -0.340515 1441495092 0.726440 0.043945 0.595276 -0.340515 1441495092 0.726440 0.043945 0.595276 -0.340515 1441495092 0.726440 0.043945 0.595276 -0.340515 1441495092 0.726440 0.043945 0.595276 -0.340515 1441495092 0.726440 0.043945 0.595276 -0.340515 1441495092 0.727905 0.038025 0.596802 -0.335449 1441495092 0.727905 0.038025 0.596802 -0.335449 1441495092 0.727905 0.038025 0.596802 -0.335449 1441495092 0.727905 0.038025 0.596802 -0.335449 1441495092 0.727905 0.038025 0.596802 -0.335449 1441495092 0.727905 0.038025 0.596802 -0.335449 1441495092 0.727905 0.038025 0.596802 -0.335449 1441495092 0.732178 0.025757 0.598572 -0.323914 1441495092 0.732178 0.025757 0.598572 -0.323914 1441495092 0.732178 0.025757 0.598572 -0.323914 1441495092 0.732178 0.025757 0.598572 -0.323914 1441495092 0.732178 0.025757 0.598572 -0.323914 1441495092 0.732178 0.025757 0.598572 -0.323914 1441495092 0.737854 0.004578 0.601379 -0.306335 1441495092 0.737854 0.004578 0.601379 -0.306335 1441495092 0.737854 0.004578 0.601379 -0.306335 1441495092 0.737854 0.004578 0.601379 -0.306335 1441495092 0.737854 0.004578 0.601379 -0.306335 1441495092 0.737854 0.004578 0.601379 -0.306335 1441495092 0.743530 -0.018066 0.603577 -0.287170 1441495092 0.743530 -0.018066 0.603577 -0.287170 1441495092 0.743530 -0.018066 0.603577 -0.287170 1441495092 0.743530 -0.018066 0.603577 -0.287170 1441495092 0.743530 -0.018066 0.603577 -0.287170 1441495092 0.749939 -0.041382 0.602539 -0.269714 1441495092 0.749939 -0.041382 0.602539 -0.269714 1441495092 0.749939 -0.041382 0.602539 -0.269714 1441495092 0.749939 -0.041382 0.602539 -0.269714 1441495092 0.749939 -0.041382 0.602539 -0.269714 1441495092 0.749939 -0.041382 0.602539 -0.269714 1441495092 0.755859 -0.063721 0.599976 -0.254150 1441495092 0.755859 -0.063721 0.599976 -0.254150 1441495092 0.755859 -0.063721 0.599976 -0.254150 1441495092 0.755859 -0.063721 0.599976 -0.254150 1441495092 0.755859 -0.063721 0.599976 -0.254150 1441495092 0.755859 -0.063721 0.599976 -0.254150 1441495092 0.760559 -0.084839 0.598938 -0.235718 1441495092 0.760559 -0.084839 0.598938 -0.235718 1441495092 0.760559 -0.084839 0.598938 -0.235718 1441495092 0.760559 -0.084839 0.598938 -0.235718 1441495092 0.760559 -0.084839 0.598938 -0.235718 1441495092 0.760559 -0.084839 0.598938 -0.235718 1441495092 0.760559 -0.084839 0.598938 -0.235718 1441495092 0.764343 -0.101990 0.599121 -0.215332 1441495092 0.764343 -0.101990 0.599121 -0.215332 1441495092 0.764343 -0.101990 0.599121 -0.215332 1441495092 0.764343 -0.101990 0.599121 -0.215332 1441495092 0.764343 -0.101990 0.599121 -0.215332 1441495092 0.764343 -0.101990 0.599121 -0.215332 1441495092 0.768005 -0.116760 0.597900 -0.197449 1441495092 0.768005 -0.116760 0.597900 -0.197449 1441495092 0.768005 -0.116760 0.597900 -0.197449 1441495092 0.768005 -0.116760 0.597900 -0.197449 1441495092 0.768005 -0.116760 0.597900 -0.197449 1441495092 0.768005 -0.116760 0.597900 -0.197449 1441495092 0.770874 -0.128479 0.595947 -0.184448 1441495092 0.770874 -0.128479 0.595947 -0.184448 1441495092 0.770874 -0.128479 0.595947 -0.184448 1441495092 0.770874 -0.128479 0.595947 -0.184448 1441495092 0.770874 -0.128479 0.595947 -0.184448 1441495092 0.770874 -0.128479 0.595947 -0.184448 1441495092 0.772461 -0.141418 0.594177 -0.173828 1441495092 0.772461 -0.141418 0.594177 -0.173828 1441495092 0.772461 -0.141418 0.594177 -0.173828 1441495092 0.772461 -0.141418 0.594177 -0.173828 1441495092 0.772461 -0.141418 0.594177 -0.173828 1441495092 0.772461 -0.141418 0.594177 -0.173828 1441495092 0.773438 -0.153503 0.592346 -0.165283 1441495092 0.773438 -0.153503 0.592346 -0.165283 1441495092 0.773438 -0.153503 0.592346 -0.165283 1441495092 0.773438 -0.153503 0.592346 -0.165283 1441495092 0.773438 -0.153503 0.592346 -0.165283 1441495092 0.773865 -0.164795 0.590759 -0.157898 1441495092 0.773865 -0.164795 0.590759 -0.157898 1441495092 0.773865 -0.164795 0.590759 -0.157898 1441495092 0.773865 -0.164795 0.590759 -0.157898 1441495092 0.773865 -0.164795 0.590759 -0.157898 1441495092 0.773865 -0.164795 0.590759 -0.157898 1441495092 0.773438 -0.169556 0.590759 -0.154968 1441495092 0.773438 -0.169556 0.590759 -0.154968 1441495092 0.773438 -0.169556 0.590759 -0.154968 1441495092 0.773438 -0.169556 0.590759 -0.154968 1441495092 0.773438 -0.169556 0.590759 -0.154968 1441495092 0.773438 -0.169556 0.590759 -0.154968 1441495092 0.773438 -0.169556 0.590759 -0.154968 1441495092 0.772766 -0.163147 0.592102 -0.159668 1441495092 0.772766 -0.163147 0.592102 -0.159668 1441495092 0.772766 -0.163147 0.592102 -0.159668 1441495093 0.772766 -0.163147 0.592102 -0.159668 1441495093 0.772766 -0.163147 0.592102 -0.159668 1441495093 0.772766 -0.163147 0.592102 -0.159668 1441495093 0.771423 -0.151001 0.594788 -0.168030 1441495093 0.771423 -0.151001 0.594788 -0.168030 1441495093 0.771423 -0.151001 0.594788 -0.168030 1441495093 0.771423 -0.151001 0.594788 -0.168030 1441495093 0.771423 -0.151001 0.594788 -0.168030 1441495093 0.771423 -0.151001 0.594788 -0.168030 1441495093 0.770020 -0.134766 0.597168 -0.179504 1441495093 0.770020 -0.134766 0.597168 -0.179504 1441495093 0.770020 -0.134766 0.597168 -0.179504 1441495093 0.770020 -0.134766 0.597168 -0.179504 1441495093 0.770020 -0.134766 0.597168 -0.179504 1441495093 0.770020 -0.134766 0.597168 -0.179504 1441495093 0.770020 -0.134766 0.597168 -0.179504 1441495093 0.768372 -0.119141 0.599976 -0.187927 1441495093 0.768372 -0.119141 0.599976 -0.187927 1441495093 0.768372 -0.119141 0.599976 -0.187927 1441495093 0.768372 -0.119141 0.599976 -0.187927 1441495093 0.768372 -0.119141 0.599976 -0.187927 1441495093 0.768372 -0.119141 0.599976 -0.187927 1441495093 0.766174 -0.103638 0.604492 -0.191711 1441495093 0.766174 -0.103638 0.604492 -0.191711 1441495093 0.766174 -0.103638 0.604492 -0.191711 1441495093 0.766174 -0.103638 0.604492 -0.191711 1441495093 0.766174 -0.103638 0.604492 -0.191711 1441495093 0.766174 -0.103638 0.604492 -0.191711 1441495093 0.764282 -0.089783 0.608154 -0.194824 1441495093 0.764282 -0.089783 0.608154 -0.194824 1441495093 0.764282 -0.089783 0.608154 -0.194824 1441495093 0.764282 -0.089783 0.608154 -0.194824 1441495093 0.764282 -0.089783 0.608154 -0.194824 1441495093 0.764282 -0.089783 0.608154 -0.194824 1441495093 0.762024 -0.075012 0.610657 -0.201721 1441495093 0.762024 -0.075012 0.610657 -0.201721 1441495093 0.762024 -0.075012 0.610657 -0.201721 1441495093 0.762024 -0.075012 0.610657 -0.201721 1441495093 0.762024 -0.075012 0.610657 -0.201721 1441495093 0.758850 -0.062622 0.613586 -0.208862 1441495093 0.758850 -0.062622 0.613586 -0.208862 1441495093 0.758850 -0.062622 0.613586 -0.208862 1441495093 0.758850 -0.062622 0.613586 -0.208862 1441495093 0.758850 -0.062622 0.613586 -0.208862 1441495093 0.758850 -0.062622 0.613586 -0.208862 1441495093 0.758850 -0.062622 0.613586 -0.208862 1441495093 0.755310 -0.055725 0.616577 -0.214844 1441495093 0.755310 -0.055725 0.616577 -0.214844 1441495093 0.755310 -0.055725 0.616577 -0.214844 1441495093 0.755310 -0.055725 0.616577 -0.214844 1441495093 0.755310 -0.055725 0.616577 -0.214844 1441495093 0.755310 -0.055725 0.616577 -0.214844 1441495093 0.751770 -0.051941 0.618835 -0.221619 1441495093 0.751770 -0.051941 0.618835 -0.221619 1441495093 0.751770 -0.051941 0.618835 -0.221619 1441495093 0.751770 -0.051941 0.618835 -0.221619 1441495093 0.751770 -0.051941 0.618835 -0.221619 1441495093 0.751770 -0.051941 0.618835 -0.221619 1441495093 0.749329 -0.047974 0.620483 -0.226135 1441495093 0.749329 -0.047974 0.620483 -0.226135 1441495093 0.749329 -0.047974 0.620483 -0.226135 1441495093 0.749329 -0.047974 0.620483 -0.226135 1441495093 0.749329 -0.047974 0.620483 -0.226135 1441495093 0.749329 -0.047974 0.620483 -0.226135 1441495093 0.748108 -0.046509 0.621887 -0.226624 1441495093 0.748108 -0.046509 0.621887 -0.226624 1441495093 0.748108 -0.046509 0.621887 -0.226624 1441495093 0.748108 -0.046509 0.621887 -0.226624 1441495093 0.748108 -0.046509 0.621887 -0.226624 1441495093 0.748108 -0.046509 0.621887 -0.226624 1441495093 0.746948 -0.051453 0.622681 -0.227051 1441495093 0.746948 -0.051453 0.622681 -0.227051 1441495093 0.746948 -0.051453 0.622681 -0.227051 1441495093 0.746948 -0.051453 0.622681 -0.227051 1441495093 0.746948 -0.051453 0.622681 -0.227051 1441495093 0.746948 -0.051453 0.622681 -0.227051 1441495093 0.746033 -0.063171 0.622864 -0.226929 1441495093 0.746033 -0.063171 0.622864 -0.226929 1441495093 0.746033 -0.063171 0.622864 -0.226929 1441495093 0.746033 -0.063171 0.622864 -0.226929 1441495093 0.746033 -0.063171 0.622864 -0.226929 1441495093 0.746033 -0.063171 0.622864 -0.226929 1441495093 0.746033 -0.063171 0.622864 -0.226929 1441495093 0.745972 -0.079651 0.622253 -0.223450 1441495093 0.745972 -0.079651 0.622253 -0.223450 1441495093 0.745972 -0.079651 0.622253 -0.223450 1441495093 0.745972 -0.079651 0.622253 -0.223450 1441495093 0.745972 -0.079651 0.622253 -0.223450 1441495093 0.745972 -0.079651 0.622253 -0.223450 1441495093 0.749084 -0.090637 0.618164 -0.220154 1441495093 0.749084 -0.090637 0.618164 -0.220154 1441495093 0.749084 -0.090637 0.618164 -0.220154 1441495093 0.749084 -0.090637 0.618164 -0.220154 1441495093 0.749084 -0.090637 0.618164 -0.220154 1441495093 0.749084 -0.090637 0.618164 -0.220154 1441495093 0.753723 -0.104553 0.612427 -0.214111 1441495093 0.753723 -0.104553 0.612427 -0.214111 1441495093 0.753723 -0.104553 0.612427 -0.214111 1441495093 0.753723 -0.104553 0.612427 -0.214111 1441495093 0.753723 -0.104553 0.612427 -0.214111 1441495093 0.753723 -0.104553 0.612427 -0.214111 1441495093 0.753723 -0.104553 0.612427 -0.214111 1441495093 0.759094 -0.117676 0.605957 -0.206543 1441495093 0.759094 -0.117676 0.605957 -0.206543 1441495093 0.759094 -0.117676 0.605957 -0.206543 1441495093 0.759094 -0.117676 0.605957 -0.206543 1441495093 0.759094 -0.117676 0.605957 -0.206543 1441495093 0.759094 -0.117676 0.605957 -0.206543 1441495093 0.763245 -0.127869 0.601501 -0.198059 1441495093 0.763245 -0.127869 0.601501 -0.198059 1441495093 0.763245 -0.127869 0.601501 -0.198059 1441495093 0.763245 -0.127869 0.601501 -0.198059 1441495093 0.763245 -0.127869 0.601501 -0.198059 1441495094 0.763245 -0.127869 0.601501 -0.198059 1441495094 0.763245 -0.127869 0.601501 -0.198059 1441495094 0.767334 -0.134949 0.597534 -0.189453 1441495094 0.767334 -0.134949 0.597534 -0.189453 1441495094 0.767334 -0.134949 0.597534 -0.189453 1441495094 0.767334 -0.134949 0.597534 -0.189453 1441495094 0.767334 -0.134949 0.597534 -0.189453 1441495094 0.767334 -0.134949 0.597534 -0.189453 1441495094 0.770569 -0.143188 0.594116 -0.180908 1441495094 0.770569 -0.143188 0.594116 -0.180908 1441495094 0.770569 -0.143188 0.594116 -0.180908 1441495094 0.770569 -0.143188 0.594116 -0.180908 1441495094 0.770569 -0.143188 0.594116 -0.180908 1441495094 0.770569 -0.143188 0.594116 -0.180908 1441495094 0.772644 -0.151550 0.590881 -0.175659 1441495094 0.772644 -0.151550 0.590881 -0.175659 1441495094 0.772644 -0.151550 0.590881 -0.175659 1441495094 0.772644 -0.151550 0.590881 -0.175659 1441495094 0.772644 -0.151550 0.590881 -0.175659 1441495094 0.772644 -0.151550 0.590881 -0.175659 1441495094 0.774780 -0.155090 0.587158 -0.175476 1441495094 0.774780 -0.155090 0.587158 -0.175476 1441495094 0.774780 -0.155090 0.587158 -0.175476 1441495094 0.774780 -0.155090 0.587158 -0.175476 1441495094 0.774780 -0.155090 0.587158 -0.175476 1441495094 0.774780 -0.155090 0.587158 -0.175476 1441495094 0.776611 -0.158203 0.584778 -0.172852 1441495094 0.776611 -0.158203 0.584778 -0.172852 1441495094 0.776611 -0.158203 0.584778 -0.172852 1441495094 0.776611 -0.158203 0.584778 -0.172852 1441495094 0.776611 -0.158203 0.584778 -0.172852 1441495094 0.776611 -0.158203 0.584778 -0.172852 1441495094 0.776611 -0.158203 0.584778 -0.172852 1441495094 0.776611 -0.167297 0.584717 -0.164063 1441495094 0.776611 -0.167297 0.584717 -0.164063 1441495094 0.776611 -0.167297 0.584717 -0.164063 1441495094 0.776611 -0.167297 0.584717 -0.164063 1441495094 0.776611 -0.167297 0.584717 -0.164063 1441495094 0.776611 -0.167297 0.584717 -0.164063 1441495094 0.775208 -0.169861 0.586365 -0.162109 1441495094 0.775208 -0.169861 0.586365 -0.162109 1441495094 0.775208 -0.169861 0.586365 -0.162109 1441495094 0.775208 -0.169861 0.586365 -0.162109 1441495094 0.775208 -0.169861 0.586365 -0.162109 1441495094 0.775208 -0.169861 0.586365 -0.162109 1441495094 0.773010 -0.164001 0.588806 -0.169678 1441495094 0.773010 -0.164001 0.588806 -0.169678 1441495094 0.773010 -0.164001 0.588806 -0.169678 1441495094 0.773010 -0.164001 0.588806 -0.169678 1441495094 0.773010 -0.164001 0.588806 -0.169678 1441495094 0.773010 -0.164001 0.588806 -0.169678 1441495094 0.770569 -0.149841 0.591492 -0.183960 1441495094 0.770569 -0.149841 0.591492 -0.183960 1441495094 0.770569 -0.149841 0.591492 -0.183960 1441495094 0.770569 -0.149841 0.591492 -0.183960 1441495094 0.770569 -0.149841 0.591492 -0.183960 1441495094 0.770569 -0.149841 0.591492 -0.183960 1441495094 0.770569 -0.149841 0.591492 -0.183960 1441495094 0.767517 -0.134094 0.595276 -0.196289 1441495094 0.767517 -0.134094 0.595276 -0.196289 1441495094 0.767517 -0.134094 0.595276 -0.196289 1441495094 0.767517 -0.134094 0.595276 -0.196289 1441495094 0.767517 -0.134094 0.595276 -0.196289 1441495094 0.767517 -0.134094 0.595276 -0.196289 1441495094 0.767517 -0.134094 0.595276 -0.196289 1441495094 0.763245 -0.119446 0.600891 -0.205078 1441495094 0.763245 -0.119446 0.600891 -0.205078 1441495094 0.763245 -0.119446 0.600891 -0.205078 1441495094 0.763245 -0.119446 0.600891 -0.205078 1441495094 0.763245 -0.119446 0.600891 -0.205078 1441495094 0.763245 -0.119446 0.600891 -0.205078 1441495094 0.758667 -0.105652 0.607727 -0.209534 1441495094 0.758667 -0.105652 0.607727 -0.209534 1441495094 0.758667 -0.105652 0.607727 -0.209534 1441495094 0.758667 -0.105652 0.607727 -0.209534 1441495094 0.758667 -0.105652 0.607727 -0.209534 1441495094 0.758667 -0.105652 0.607727 -0.209534 1441495094 0.754700 -0.093384 0.613708 -0.212158 1441495094 0.754700 -0.093384 0.613708 -0.212158 1441495094 0.754700 -0.093384 0.613708 -0.212158 1441495094 0.754700 -0.093384 0.613708 -0.212158 1441495094 0.754700 -0.093384 0.613708 -0.212158 1441495094 0.754700 -0.093384 0.613708 -0.212158 1441495094 0.751038 -0.081665 0.618408 -0.216370 1441495094 0.751038 -0.081665 0.618408 -0.216370 1441495094 0.751038 -0.081665 0.618408 -0.216370 1441495094 0.751038 -0.081665 0.618408 -0.216370 1441495094 0.751038 -0.081665 0.618408 -0.216370 1441495094 0.751038 -0.081665 0.618408 -0.216370 1441495094 0.747559 -0.070374 0.622070 -0.221680 1441495094 0.747559 -0.070374 0.622070 -0.221680 1441495094 0.747559 -0.070374 0.622070 -0.221680 1441495094 0.747559 -0.070374 0.622070 -0.221680 1441495094 0.747559 -0.070374 0.622070 -0.221680 1441495094 0.747559 -0.070374 0.622070 -0.221680 1441495094 0.743835 -0.059509 0.625610 -0.227417 1441495094 0.743835 -0.059509 0.625610 -0.227417 1441495094 0.743835 -0.059509 0.625610 -0.227417 1441495094 0.743835 -0.059509 0.625610 -0.227417 1441495094 0.743835 -0.059509 0.625610 -0.227417 1441495094 0.741394 -0.049744 0.627075 -0.233582 1441495094 0.741394 -0.049744 0.627075 -0.233582 1441495094 0.741394 -0.049744 0.627075 -0.233582 1441495094 0.741394 -0.049744 0.627075 -0.233582 1441495094 0.741394 -0.049744 0.627075 -0.233582 1441495094 0.741394 -0.049744 0.627075 -0.233582 1441495094 0.740234 -0.046082 0.628174 -0.234985 1441495094 0.740234 -0.046082 0.628174 -0.234985 1441495094 0.740234 -0.046082 0.628174 -0.234985 1441495094 0.740234 -0.046082 0.628174 -0.234985 1441495094 0.740234 -0.046082 0.628174 -0.234985 1441495094 0.740234 -0.046082 0.628174 -0.234985 1441495095 0.739441 -0.048096 0.629883 -0.232483 1441495095 0.739441 -0.048096 0.629883 -0.232483 1441495095 0.739441 -0.048096 0.629883 -0.232483 1441495095 0.739441 -0.048096 0.629883 -0.232483 1441495095 0.739441 -0.048096 0.629883 -0.232483 1441495095 0.739441 -0.048096 0.629883 -0.232483 1441495095 0.739685 -0.046692 0.630005 -0.231873 1441495095 0.739685 -0.046692 0.630005 -0.231873 1441495095 0.739685 -0.046692 0.630005 -0.231873 1441495095 0.739685 -0.046692 0.630005 -0.231873 1441495095 0.739685 -0.046692 0.630005 -0.231873 1441495095 0.739685 -0.046692 0.630005 -0.231873 1441495095 0.742065 -0.053894 0.628601 -0.226318 1441495095 0.742065 -0.053894 0.628601 -0.226318 1441495095 0.742065 -0.053894 0.628601 -0.226318 1441495095 0.742065 -0.053894 0.628601 -0.226318 1441495095 0.742065 -0.053894 0.628601 -0.226318 1441495095 0.742065 -0.053894 0.628601 -0.226318 1441495095 0.742065 -0.053894 0.628601 -0.226318 1441495095 0.744568 -0.067749 0.626831 -0.219177 1441495095 0.744568 -0.067749 0.626831 -0.219177 1441495095 0.744568 -0.067749 0.626831 -0.219177 1441495095 0.744568 -0.067749 0.626831 -0.219177 1441495095 0.744568 -0.067749 0.626831 -0.219177 1441495095 0.746765 -0.081604 0.625610 -0.210449 1441495095 0.746765 -0.081604 0.625610 -0.210449 1441495095 0.746765 -0.081604 0.625610 -0.210449 1441495095 0.746765 -0.081604 0.625610 -0.210449 1441495095 0.746765 -0.081604 0.625610 -0.210449 1441495095 0.746765 -0.081604 0.625610 -0.210449 1441495095 0.746765 -0.081604 0.625610 -0.210449 1441495095 0.749451 -0.096130 0.623535 -0.200623 1441495095 0.749451 -0.096130 0.623535 -0.200623 1441495095 0.749451 -0.096130 0.623535 -0.200623 1441495095 0.749451 -0.096130 0.623535 -0.200623 1441495095 0.749451 -0.096130 0.623535 -0.200623 1441495095 0.749451 -0.096130 0.623535 -0.200623 1441495095 0.752075 -0.114075 0.620789 -0.189575 1441495095 0.752075 -0.114075 0.620789 -0.189575 1441495095 0.752075 -0.114075 0.620789 -0.189575 1441495095 0.752075 -0.114075 0.620789 -0.189575 1441495095 0.752075 -0.114075 0.620789 -0.189575 1441495095 0.752075 -0.114075 0.620789 -0.189575 1441495095 0.752075 -0.114075 0.620789 -0.189575 1441495095 0.754333 -0.127075 0.617554 -0.182678 1441495095 0.754333 -0.127075 0.617554 -0.182678 1441495095 0.754333 -0.127075 0.617554 -0.182678 1441495095 0.754333 -0.127075 0.617554 -0.182678 1441495095 0.754333 -0.127075 0.617554 -0.182678 1441495095 0.755676 -0.135071 0.615479 -0.178406 1441495095 0.755676 -0.135071 0.615479 -0.178406 1441495095 0.755676 -0.135071 0.615479 -0.178406 1441495095 0.755676 -0.135071 0.615479 -0.178406 1441495095 0.755676 -0.135071 0.615479 -0.178406 1441495095 0.755676 -0.135071 0.615479 -0.178406 1441495095 0.755676 -0.135071 0.615479 -0.178406 1441495095 0.755066 -0.143188 0.615784 -0.173645 1441495095 0.755066 -0.143188 0.615784 -0.173645 1441495095 0.755066 -0.143188 0.615784 -0.173645 1441495095 0.755066 -0.143188 0.615784 -0.173645 1441495095 0.755066 -0.143188 0.615784 -0.173645 1441495095 0.755066 -0.143188 0.615784 -0.173645 1441495095 0.756470 -0.147583 0.613892 -0.170227 1441495095 0.756470 -0.147583 0.613892 -0.170227 1441495095 0.756470 -0.147583 0.613892 -0.170227 1441495095 0.756470 -0.147583 0.613892 -0.170227 1441495095 0.756470 -0.147583 0.613892 -0.170227 1441495095 0.756470 -0.147583 0.613892 -0.170227 1441495095 0.756470 -0.147583 0.613892 -0.170227 1441495095 0.759399 -0.147766 0.609924 -0.171692 1441495095 0.759399 -0.147766 0.609924 -0.171692 1441495095 0.759399 -0.147766 0.609924 -0.171692 1441495095 0.759399 -0.147766 0.609924 -0.171692 1441495095 0.759399 -0.147766 0.609924 -0.171692 1441495095 0.759399 -0.147766 0.609924 -0.171692 1441495095 0.761597 -0.150330 0.607178 -0.169128 1441495095 0.761597 -0.150330 0.607178 -0.169128 1441495095 0.761597 -0.150330 0.607178 -0.169128 1441495095 0.761597 -0.150330 0.607178 -0.169128 1441495095 0.761597 -0.150330 0.607178 -0.169128 1441495095 0.761597 -0.150330 0.607178 -0.169128 1441495095 0.762634 -0.159729 0.606445 -0.158142 1441495095 0.762634 -0.159729 0.606445 -0.158142 1441495095 0.762634 -0.159729 0.606445 -0.158142 1441495095 0.762634 -0.159729 0.606445 -0.158142 1441495095 0.762634 -0.159729 0.606445 -0.158142 1441495095 0.762634 -0.159729 0.606445 -0.158142 1441495095 0.762695 -0.175598 0.605652 -0.143616 1441495095 0.762695 -0.175598 0.605652 -0.143616 1441495095 0.762695 -0.175598 0.605652 -0.143616 1441495095 0.762695 -0.175598 0.605652 -0.143616 1441495095 0.762695 -0.175598 0.605652 -0.143616 1441495095 0.762695 -0.175598 0.605652 -0.143616 1441495095 0.762695 -0.175598 0.605652 -0.143616 1441495095 0.762695 -0.179260 0.604919 -0.142029 1441495095 0.762695 -0.179260 0.604919 -0.142029 1441495095 0.762695 -0.179260 0.604919 -0.142029 1441495095 0.762695 -0.179260 0.604919 -0.142029 1441495095 0.762695 -0.179260 0.604919 -0.142029 1441495095 0.762695 -0.179260 0.604919 -0.142029 1441495095 0.762390 -0.173401 0.605835 -0.146912 1441495095 0.762390 -0.173401 0.605835 -0.146912 1441495095 0.762390 -0.173401 0.605835 -0.146912 1441495095 0.762390 -0.173401 0.605835 -0.146912 1441495095 0.762390 -0.173401 0.605835 -0.146912 1441495095 0.762390 -0.173401 0.605835 -0.146912 1441495095 0.762390 -0.173401 0.605835 -0.146912 1441495095 0.761780 -0.160950 0.607300 -0.157715 1441495095 0.761780 -0.160950 0.607300 -0.157715 1441495095 0.761780 -0.160950 0.607300 -0.157715 1441495095 0.761780 -0.160950 0.607300 -0.157715 1441495095 0.761780 -0.160950 0.607300 -0.157715 1441495096 0.761780 -0.160950 0.607300 -0.157715 1441495096 0.760559 -0.142151 0.609680 -0.171814 1441495096 0.760559 -0.142151 0.609680 -0.171814 1441495096 0.760559 -0.142151 0.609680 -0.171814 1441495096 0.760559 -0.142151 0.609680 -0.171814 1441495096 0.760559 -0.142151 0.609680 -0.171814 1441495096 0.760559 -0.142151 0.609680 -0.171814 1441495096 0.758118 -0.123962 0.612854 -0.185059 1441495096 0.758118 -0.123962 0.612854 -0.185059 1441495096 0.758118 -0.123962 0.612854 -0.185059 1441495096 0.758118 -0.123962 0.612854 -0.185059 1441495096 0.758118 -0.123962 0.612854 -0.185059 1441495096 0.758118 -0.123962 0.612854 -0.185059 1441495096 0.755066 -0.106323 0.616333 -0.196533 1441495096 0.755066 -0.106323 0.616333 -0.196533 1441495096 0.755066 -0.106323 0.616333 -0.196533 1441495096 0.755066 -0.106323 0.616333 -0.196533 1441495096 0.755066 -0.106323 0.616333 -0.196533 1441495096 0.755066 -0.106323 0.616333 -0.196533 1441495096 0.751526 -0.090515 0.619812 -0.206909 1441495096 0.751526 -0.090515 0.619812 -0.206909 1441495096 0.751526 -0.090515 0.619812 -0.206909 1441495096 0.751526 -0.090515 0.619812 -0.206909 1441495096 0.751526 -0.090515 0.619812 -0.206909 1441495096 0.751526 -0.090515 0.619812 -0.206909 1441495096 0.748413 -0.074036 0.622253 -0.217102 1441495096 0.748413 -0.074036 0.622253 -0.217102 1441495096 0.748413 -0.074036 0.622253 -0.217102 1441495096 0.748413 -0.074036 0.622253 -0.217102 1441495096 0.748413 -0.074036 0.622253 -0.217102 1441495096 0.745544 -0.059814 0.624023 -0.226074 1441495096 0.745544 -0.059814 0.624023 -0.226074 1441495096 0.745544 -0.059814 0.624023 -0.226074 1441495096 0.745544 -0.059814 0.624023 -0.226074 1441495096 0.745544 -0.059814 0.624023 -0.226074 1441495096 0.745544 -0.059814 0.624023 -0.226074 1441495096 0.745544 -0.059814 0.624023 -0.226074 1441495096 0.742310 -0.047302 0.625183 -0.236389 1441495096 0.742310 -0.047302 0.625183 -0.236389 1441495096 0.742310 -0.047302 0.625183 -0.236389 1441495096 0.742310 -0.047302 0.625183 -0.236389 1441495096 0.742310 -0.047302 0.625183 -0.236389 1441495096 0.742310 -0.047302 0.625183 -0.236389 1441495096 0.737549 -0.040100 0.627502 -0.246155 1441495096 0.737549 -0.040100 0.627502 -0.246155 1441495096 0.737549 -0.040100 0.627502 -0.246155 1441495096 0.737549 -0.040100 0.627502 -0.246155 1441495096 0.737549 -0.040100 0.627502 -0.246155 1441495096 0.737549 -0.040100 0.627502 -0.246155 1441495096 0.733765 -0.026794 0.627014 -0.260193 1441495096 0.733765 -0.026794 0.627014 -0.260193 1441495096 0.733765 -0.026794 0.627014 -0.260193 1441495096 0.733765 -0.026794 0.627014 -0.260193 1441495096 0.733765 -0.026794 0.627014 -0.260193 1441495096 0.733032 -0.019775 0.626221 -0.264648 1441495096 0.733032 -0.019775 0.626221 -0.264648 1441495096 0.733032 -0.019775 0.626221 -0.264648 1441495096 0.732910 -0.026428 0.627075 -0.262390 1441495096 0.732910 -0.026428 0.627075 -0.262390 1441495096 0.732910 -0.026428 0.627075 -0.262390 1441495096 0.732910 -0.026428 0.627075 -0.262390 1441495096 0.732910 -0.026428 0.627075 -0.262390 1441495096 0.732910 -0.026428 0.627075 -0.262390 1441495096 0.732910 -0.026428 0.627075 -0.262390 1441495096 0.732849 -0.037659 0.627136 -0.261169 1441495096 0.732849 -0.037659 0.627136 -0.261169 1441495096 0.732849 -0.037659 0.627136 -0.261169 1441495096 0.732849 -0.037659 0.627136 -0.261169 1441495096 0.732849 -0.037659 0.627136 -0.261169 1441495096 0.733704 -0.055115 0.627380 -0.254822 1441495096 0.733704 -0.055115 0.627380 -0.254822 1441495096 0.733704 -0.055115 0.627380 -0.254822 1441495096 0.733704 -0.055115 0.627380 -0.254822 1441495096 0.733704 -0.055115 0.627380 -0.254822 1441495096 0.733704 -0.055115 0.627380 -0.254822 1441495096 0.734924 -0.082581 0.630493 -0.235596 1441495096 0.734924 -0.082581 0.630493 -0.235596 1441495096 0.734924 -0.082581 0.630493 -0.235596 1441495096 0.734924 -0.082581 0.630493 -0.235596 1441495096 0.734924 -0.082581 0.630493 -0.235596 1441495096 0.734924 -0.082581 0.630493 -0.235596 1441495096 0.735413 -0.107178 0.632141 -0.219238 1441495096 0.735413 -0.107178 0.632141 -0.219238 1441495096 0.735413 -0.107178 0.632141 -0.219238 1441495096 0.735413 -0.107178 0.632141 -0.219238 1441495096 0.735413 -0.107178 0.632141 -0.219238 1441495096 0.735413 -0.107178 0.632141 -0.219238 1441495096 0.737732 -0.125427 0.630249 -0.206848 1441495096 
0.802307 -0.235657 0.361755 -0.412109 1441495101 0.802307 -0.235657 0.361755 -0.412109 1441495101 0.799377 -0.255859 0.257813 -0.478577 1441495101 0.799377 -0.255859 0.257813 -0.478577 1441495101 0.799377 -0.255859 0.257813 -0.478577 1441495101 0.799377 -0.255859 0.257813 -0.478577 1441495101 0.799377 -0.255859 0.257813 -0.478577 1441495101 0.799377 -0.255859 0.257813 -0.478577 1441495101 0.799377 -0.255859 0.257813 -0.478577 1441495101 0.786560 -0.267578 0.151733 -0.535461 1441495101 0.786560 -0.267578 0.151733 -0.535461 1441495101 0.786560 -0.267578 0.151733 -0.535461 1441495101 0.786560 -0.267578 0.151733 -0.535461 1441495101 0.786560 -0.267578 0.151733 -0.535461 1441495101 0.786560 -0.267578 0.151733 -0.535461 1441495101 0.760193 -0.290588 0.061584 -0.577820 1441495101 0.760193 -0.290588 0.061584 -0.577820 1441495101 0.760193 -0.290588 0.061584 -0.577820 1441495101 0.760193 -0.290588 0.061584 -0.577820 1441495101 0.760193 -0.290588 0.061584 -0.577820 1441495101 0.760193 -0.290588 0.061584 -0.577820 1441495101 0.731689 -0.309204 -0.012512 -0.607361 1441495101 0.731689 -0.309204 -0.012512 -0.607361 1441495101 0.731689 -0.309204 -0.012512 -0.607361 1441495101 0.731689 -0.309204 -0.012512 -0.607361 1441495101 0.731689 -0.309204 -0.012512 -0.607361 1441495101 0.731689 -0.309204 -0.012512 -0.607361 1441495101 0.712830 -0.318176 -0.066040 -0.621521 1441495101 0.712830 -0.318176 -0.066040 -0.621521 1441495101 0.712830 -0.318176 -0.066040 -0.621521 1441495101 0.712830 -0.318176 -0.066040 -0.621521 1441495101 0.712830 -0.318176 -0.066040 -0.621521 1441495101 0.712830 -0.318176 -0.066040 -0.621521 1441495101 0.712830 -0.318176 -0.066040 -0.621521 1441495101 0.708557 -0.320557 -0.097046 -0.621094 1441495101 0.708557 -0.320557 -0.097046 -0.621094 1441495101 0.708557 -0.320557 -0.097046 -0.621094 1441495101 0.708557 -0.320557 -0.097046 -0.621094 1441495101 0.708557 -0.320557 -0.097046 -0.621094 1441495101 0.708557 -0.320557 -0.097046 -0.621094 1441495101 0.718994 -0.327820 -0.103821 -0.604065 1441495101 0.718994 -0.327820 -0.103821 -0.604065 1441495101 0.718994 -0.327820 -0.103821 -0.604065 1441495101 0.718994 -0.327820 -0.103821 -0.604065 1441495101 0.718994 -0.327820 -0.103821 -0.604065 1441495101 0.738098 -0.332458 -0.103760 -0.577881 1441495101 0.738098 -0.332458 -0.103760 -0.577881 1441495101 0.738098 -0.332458 -0.103760 -0.577881 1441495101 0.738098 -0.332458 -0.103760 -0.577881 1441495101 0.738098 -0.332458 -0.103760 -0.577881 1441495101 0.738098 -0.332458 -0.103760 -0.577881 1441495101 0.738098 -0.332458 -0.103760 -0.577881 1441495101 0.748962 -0.328735 -0.121399 -0.562378 1441495101 0.748962 -0.328735 -0.121399 -0.562378 1441495101 0.748962 -0.328735 -0.121399 -0.562378 1441495101 0.748962 -0.328735 -0.121399 -0.562378 1441495101 0.748962 -0.328735 -0.121399 -0.562378 1441495101 0.748962 -0.328735 -0.121399 -0.562378 1441495101 0.740784 -0.316833 -0.156433 -0.571289 1441495101 0.740784 -0.316833 -0.156433 -0.571289 1441495101 0.740784 -0.316833 -0.156433 -0.571289 1441495101 0.740784 -0.316833 -0.156433 -0.571289 1441495101 0.740784 -0.316833 -0.156433 -0.571289 1441495101 0.740784 -0.316833 -0.156433 -0.571289 1441495101 0.717407 -0.308838 -0.191589 -0.594299 1441495101 0.717407 -0.308838 -0.191589 -0.594299 1441495101 0.717407 -0.308838 -0.191589 -0.594299 1441495101 0.717407 -0.308838 -0.191589 -0.594299 1441495101 0.717407 -0.308838 -0.191589 -0.594299 1441495101 0.717407 -0.308838 -0.191589 -0.594299 1441495101 0.717407 -0.308838 -0.191589 -0.594299 1441495101 0.691650 -0.297546 -0.219482 -0.620422 1441495101 0.691650 -0.297546 -0.219482 -0.620422 1441495101 0.691650 -0.297546 -0.219482 -0.620422 1441495101 0.691650 -0.297546 -0.219482 -0.620422 1441495101 0.691650 -0.297546 -0.219482 -0.620422 1441495101 0.691650 -0.297546 -0.219482 -0.620422 1441495101 0.668457 -0.298706 -0.212891 -0.647034 1441495101 0.668457 -0.298706 -0.212891 -0.647034 1441495101 0.668457 -0.298706 -0.212891 -0.647034 1441495101 0.668457 -0.298706 -0.212891 -0.647034 1441495101 0.668457 -0.298706 -0.212891 -0.647034 1441495101 0.668457 -0.298706 -0.212891 -0.647034 1441495101 0.668457 -0.298706 -0.212891 -0.647034 1441495101 0.650452 -0.304688 -0.171631 -0.674316 1441495101 0.650452 -0.304688 -0.171631 -0.674316 1441495101 0.650452 -0.304688 -0.171631 -0.674316 1441495101 0.650452 -0.304688 -0.171631 -0.674316 1441495101 0.650452 -0.304688 -0.171631 -0.674316 1441495101 0.650452 -0.304688 -0.171631 -0.674316 1441495101 0.650452 -0.304688 -0.171631 -0.674316 1441495101 0.657837 -0.297363 -0.125854 -0.680481 1441495101 0.657837 -0.297363 -0.125854 -0.680481 1441495101 0.657837 -0.297363 -0.125854 -0.680481 1441495101 0.657837 -0.297363 -0.125854 -0.680481 1441495101 0.657837 -0.297363 -0.125854 -0.680481 1441495101 0.694946 -0.254761 -0.104980 -0.664185 1441495101 0.694946 -0.254761 -0.104980 -0.664185 1441495101 0.694946 -0.254761 -0.104980 -0.664185 1441495101 0.694946 -0.254761 -0.104980 -0.664185 1441495101 0.694946 -0.254761 -0.104980 -0.664185 1441495101 0.694946 -0.254761 -0.104980 -0.664185 1441495101 0.747925 -0.175537 -0.106750 -0.631165 1441495101 0.747925 -0.175537 -0.106750 -0.631165 1441495101 0.747925 -0.175537 -0.106750 -0.631165 1441495101 0.747925 -0.175537 -0.106750 -0.631165 1441495101 0.747925 -0.175537 -0.106750 -0.631165 1441495101 0.747925 -0.175537 -0.106750 -0.631165 1441495101 0.747925 -0.175537 -0.106750 -0.631165 1441495101 0.801270 -0.069031 -0.111572 -0.583679 1441495101 0.801270 -0.069031 -0.111572 -0.583679 1441495101 0.801270 -0.069031 -0.111572 -0.583679 1441495101 0.801270 -0.069031 -0.111572 -0.583679 1441495101 0.801270 -0.069031 -0.111572 -0.583679 1441495101 0.801270 -0.069031 -0.111572 -0.583679 1441495102 0.840332 -0.032532 -0.080139 -0.535156 1441495102 0.840332 -0.032532 -0.080139 -0.535156 1441495102 0.840332 -0.032532 -0.080139 -0.535156 1441495102 0.840332 -0.032532 -0.080139 -0.535156 1441495102 0.840332 -0.032532 -0.080139 -0.535156 1441495102 0.840332 -0.032532 -0.080139 -0.535156 1441495102 0.859619 -0.049438 -0.038879 -0.507019 1441495102 0.859619 -0.049438 -0.038879 -0.507019 1441495102 0.859619 -0.049438 -0.038879 -0.507019 1441495102 0.859619 -0.049438 -0.038879 -0.507019 1441495102 0.859619 -0.049438 -0.038879 -0.507019 1441495102 0.859619 -0.049438 -0.038879 -0.507019 1441495102 0.862366 -0.042908 -0.023621 -0.503845 1441495102 0.862366 -0.042908 -0.023621 -0.503845 1441495102 0.862366 -0.042908 -0.023621 -0.503845 1441495102 0.862366 -0.042908 -0.023621 -0.503845 1441495102 0.862366 -0.042908 -0.023621 -0.503845 1441495102 0.862366 -0.042908 -0.023621 -0.503845 1441495102 0.862366 -0.042908 -0.023621 -0.503845 1441495102 0.856873 -0.022156 -0.028015 -0.514221 1441495102 0.856873 -0.022156 -0.028015 -0.514221 1441495102 0.856873 -0.022156 -0.028015 -0.514221 1441495102 0.856873 -0.022156 -0.028015 -0.514221 1441495102 0.856873 -0.022156 -0.028015 -0.514221 1441495102 0.843933 -0.024109 -0.038635 -0.534546 1441495102 0.843933 -0.024109 -0.038635 -0.534546 1441495102 0.843933 -0.024109 -0.038635 -0.534546 1441495102 0.843933 -0.024109 -0.038635 -0.534546 1441495102 0.843933 -0.024109 -0.038635 -0.534546 1441495102 0.815002 -0.070190 -0.044922 -0.573425 1441495102 0.815002 -0.070190 -0.044922 -0.573425 1441495102 0.815002 -0.070190 -0.044922 -0.573425 1441495102 0.815002 -0.070190 -0.044922 -0.573425 1441495102 0.815002 -0.070190 -0.044922 -0.573425 1441495102 0.815002 -0.070190 -0.044922 -0.573425 1441495102 0.773193 -0.138000 -0.063904 -0.615662 1441495102 0.773193 -0.138000 -0.063904 -0.615662 1441495102 0.773193 -0.138000 -0.063904 -0.615662 1441495102 0.773193 -0.138000 -0.063904 -0.615662 1441495102 0.773193 -0.138000 -0.063904 -0.615662 1441495102 0.773193 -0.138000 -0.063904 -0.615662 1441495102 0.735718 -0.171204 -0.105347 -0.646729 1441495102 0.735718 -0.171204 -0.105347 -0.646729 1441495102 0.735718 -0.171204 -0.105347 -0.646729 1441495102 0.735718 -0.171204 -0.105347 -0.646729 1441495102 0.735718 -0.171204 -0.105347 -0.646729 1441495102 0.735718 -0.171204 -0.105347 -0.646729 1441495102 0.712158 -0.193420 -0.140503 -0.660095 1441495102 0.712158 -0.193420 -0.140503 -0.660095 1441495102 0.712158 -0.193420 -0.140503 -0.660095 1441495102 0.712158 -0.193420 -0.140503 -0.660095 1441495102 0.712158 -0.193420 -0.140503 -0.660095 1441495102 0.712158 -0.193420 -0.140503 -0.660095 1441495102 0.712158 -0.193420 -0.140503 -0.660095 1441495102 0.706726 -0.210571 -0.155457 -0.657349 1441495102 0.706726 -0.210571 -0.155457 -0.657349 1441495102 0.706726 -0.210571 -0.155457 -0.657349 1441495102 0.706726 -0.210571 -0.155457 -0.657349 1441495102 0.706726 -0.210571 -0.155457 -0.657349 1441495102 0.706726 -0.210571 -0.155457 -0.657349 1441495102 0.720459 -0.228882 -0.147034 -0.637939 1441495102 0.720459 -0.228882 -0.147034 -0.637939 1441495102 0.720459 -0.228882 -0.147034 -0.637939 1441495102 0.720459 -0.228882 -0.147034 -0.637939 1441495102 0.720459 -0.228882 -0.147034 -0.637939 1441495102 0.720459 -0.228882 -0.147034 -0.637939 1441495102 0.720459 -0.228882 -0.147034 -0.637939 1441495102 0.744202 -0.248596 -0.129639 -0.606323 1441495102 0.744202 -0.248596 -0.129639 -0.606323 1441495102 0.744202 -0.248596 -0.129639 -0.606323 1441495102 0.744202 -0.248596 -0.129639 -0.606323 1441495102 0.744202 -0.248596 -0.129639 -0.606323 1441495102 0.744202 -0.248596 -0.129639 -0.606323 1441495102 0.759705 -0.270325 -0.117310 -0.579651 1441495102 0.759705 -0.270325 -0.117310 -0.579651 1441495102 0.759705 -0.270325 -0.117310 -0.579651 1441495102 0.759705 -0.270325 -0.117310 -0.579651 1441495102 0.759705 -0.270325 -0.117310 -0.579651 1441495102 0.759705 -0.270325 -0.117310 -0.579651 1441495102 0.759705 -0.270325 -0.117310 -0.579651 1441495102 0.757568 -0.286133 -0.119019 -0.574585 1441495102 0.757568 -0.286133 -0.119019 -0.574585 1441495102 0.757568 -0.286133 -0.119019 -0.574585 1441495102 0.757568 -0.286133 -0.119019 -0.574585 1441495102 0.757568 -0.286133 -0.119019 -0.574585 1441495102 0.757568 -0.286133 -0.119019 -0.574585 1441495102 0.745422 -0.284790 -0.137573 -0.586792 1441495102 0.745422 -0.284790 -0.137573 -0.586792 1441495102 0.745422 -0.284790 -0.137573 -0.586792 1441495102 0.745422 -0.284790 -0.137573 -0.586792 1441495102 0.745422 -0.284790 -0.137573 -0.586792 1441495102 0.745422 -0.284790 -0.137573 -0.586792 1441495102 0.745422 -0.284790 -0.137573 -0.586792 1441495102 0.723572 -0.284729 -0.159241 -0.608276 1441495102 0.723572 -0.284729 -0.159241 -0.608276 1441495102 0.723572 -0.284729 -0.159241 -0.608276 1441495102 0.723572 -0.284729 -0.159241 -0.608276 1441495102 0.723572 -0.284729 -0.159241 -0.608276 1441495102 0.723572 -0.284729 -0.159241 -0.608276 1441495102 0.695862 -0.284241 -0.183838 -0.633423 1441495102 0.695862 -0.284241 -0.183838 -0.633423 1441495102 0.695862 -0.284241 -0.183838 -0.633423 1441495102 0.695862 -0.284241 -0.183838 -0.633423 1441495102 0.695862 -0.284241 -0.183838 -0.633423 1441495102 0.695862 -0.284241 -0.183838 -0.633423 1441495102 0.669800 -0.282227 -0.205750 -0.655273 1441495102 0.669800 -0.282227 -0.205750 -0.655273 1441495102 0.669800 -0.282227 -0.205750 -0.655273 1441495102 0.669800 -0.282227 -0.205750 -0.655273 1441495102 0.669800 -0.282227 -0.205750 -0.655273 1441495102 0.669800 -0.282227 -0.205750 -0.655273 1441495102 0.654602 -0.277893 -0.213257 -0.669922 1441495103 0.654602 -0.277893 -0.213257 -0.669922 1441495103 0.654602 -0.277893 -0.213257 -0.669922 1441495103 0.654602 -0.277893 -0.213257 -0.669922 1441495103 0.654602 -0.277893 -0.213257 -0.669922 1441495103 0.654602 -0.277893 -0.213257 -0.669922 1441495103 0.654602 -0.277893 -0.213257 -0.669922 1441495103 0.644653 -0.282471 -0.196472 -0.682678 1441495103 0.644653 -0.282471 -0.196472 -0.682678 1441495103 0.644653 -0.282471 -0.196472 -0.682678 1441495103 0.644653 -0.282471 -0.196472 -0.682678 1441495103 0.644653 -0.282471 -0.196472 -0.682678 1441495103 0.644653 -0.282471 -0.196472 -0.682678 1441495103 0.654846 -0.291504 -0.157959 -0.679138 1441495103 0.654846 -0.291504 -0.157959 -0.679138 1441495103 0.654846 -0.291504 -0.157959 -0.679138 1441495103 0.654846 -0.291504 -0.157959 -0.679138 1441495103 0.654846 -0.291504 -0.157959 -0.679138 1441495103 0.654846 -0.291504 -0.157959 -0.679138 1441495103 0.688049 -0.269470 -0.130127 -0.661072 1441495103 0.688049 -0.269470 -0.130127 -0.661072 1441495103 0.688049 -0.269470 -0.130127 -0.661072 1441495103 0.688049 -0.269470 -0.130127 -0.661072 1441495103 0.688049 -0.269470 -0.130127 -0.661072 1441495103 0.732666 -0.233643 -0.099548 -0.631409 1441495103 0.732666 -0.233643 -0.099548 -0.631409 1441495103 0.732666 -0.233643 -0.099548 -0.631409 1441495103 0.732666 -0.233643 -0.099548 -0.631409 1441495103 0.732666 -0.233643 -0.099548 -0.631409 1441495103 0.732666 -0.233643 -0.099548 -0.631409 1441495103 0.780762 -0.190918 -0.076477 -0.589966 1441495103 0.780762 -0.190918 -0.076477 -0.589966 1441495103 0.780762 -0.190918 -0.076477 -0.589966 1441495103 0.780762 -0.190918 -0.076477 -0.589966 1441495103 0.780762 -0.190918 -0.076477 -0.589966 1441495103 0.780762 -0.190918 -0.076477 -0.589966 1441495103 0.824524 -0.087952 -0.078552 -0.553406 1441495103 0.824524 -0.087952 -0.078552 -0.553406 1441495103 0.824524 -0.087952 -0.078552 -0.553406 1441495103 0.824524 -0.087952 -0.078552 -0.553406 1441495103 0.824524 -0.087952 -0.078552 -0.553406 1441495103 0.824524 -0.087952 -0.078552 -0.553406 1441495103 0.824524 -0.087952 -0.078552 -0.553406 1441495103 0.839844 -0.052490 -0.057190 -0.537231 1441495103 0.839844 -0.052490 -0.057190 -0.537231 1441495103 0.839844 -0.052490 -0.057190 -0.537231 1441495103 0.839844 -0.052490 -0.057190 -0.537231 1441495103 0.839844 -0.052490 -0.057190 -0.537231 1441495103 0.839844 -0.052490 -0.057190 -0.537231 1441495103 0.844055 -0.033936 -0.044983 -0.533264 1441495103 0.844055 -0.033936 -0.044983 -0.533264 1441495103 0.844055 -0.033936 -0.044983 -0.533264 1441495103 0.844055 -0.033936 -0.044983 -0.533264 1441495103 0.844055 -0.033936 -0.044983 -0.533264 1441495103 0.844055 -0.033936 -0.044983 -0.533264 1441495103 0.841919 -0.040100 -0.037048 -0.536804 1441495103 0.841919 -0.040100 -0.037048 -0.536804 1441495103 0.841919 -0.040100 -0.037048 -0.536804 1441495103 0.841919 -0.040100 -0.037048 -0.536804 1441495103 0.841919 -0.040100 -0.037048 -0.536804 1441495103 0.841919 -0.040100 -0.037048 -0.536804 1441495103 0.827820 -0.056274 -0.043274 -0.556458 1441495103 0.827820 -0.056274 -0.043274 -0.556458 1441495103 0.827820 -0.056274 -0.043274 -0.556458 1441495103 0.827820 -0.056274 -0.043274 -0.556458 1441495103 0.827820 -0.056274 -0.043274 -0.556458 1441495103 0.827820 -0.056274 -0.043274 -0.556458 1441495103 0.827820 -0.056274 -0.043274 -0.556458 1441495103 0.800049 -0.094543 -0.050415 -0.590271 1441495103 0.800049 -0.094543 -0.050415 -0.590271 1441495103 0.800049 -0.094543 -0.050415 -0.590271 1441495103 0.800049 -0.094543 -0.050415 -0.590271 1441495103 0.800049 -0.094543 -0.050415 -0.590271 1441495103 0.800049 -0.094543 -0.050415 -0.590271 1441495103 0.761414 -0.168701 -0.042175 -0.624451 1441495103 0.761414 -0.168701 -0.042175 -0.624451 1441495103 0.761414 -0.168701 -0.042175 -0.624451 1441495103 0.761414 -0.168701 -0.042175 -0.624451 1441495103 0.761414 -0.168701 -0.042175 -0.624451 1441495103 0.761414 -0.168701 -0.042175 -0.624451 1441495103 0.730103 -0.203308 -0.052246 -0.650330 1441495103 0.730103 -0.203308 -0.052246 -0.650330 1441495103 0.730103 -0.203308 -0.052246 -0.650330 1441495103 0.730103 -0.203308 -0.052246 -0.650330 1441495103 0.730103 -0.203308 -0.052246 -0.650330 1441495103 0.730103 -0.203308 -0.052246 -0.650330 1441495103 0.708191 -0.226990 -0.065369 -0.665344 1441495103 0.708191 -0.226990 -0.065369 -0.665344 1441495103 0.708191 -0.226990 -0.065369 -0.665344 1441495103 0.708191 -0.226990 -0.065369 -0.665344 1441495103 0.708191 -0.226990 -0.065369 -0.665344 1441495103 0.698669 -0.251099 -0.078918 -0.665283 1441495103 0.698669 -0.251099 -0.078918 -0.665283 1441495103 0.698669 -0.251099 -0.078918 -0.665283 1441495103 0.698669 -0.251099 -0.078918 -0.665283 1441495103 0.698669 -0.251099 -0.078918 -0.665283 1441495103 0.698669 -0.251099 -0.078918 -0.665283 1441495103 0.705078 -0.263123 -0.097534 -0.651245 1441495103 0.705078 -0.263123 -0.097534 -0.651245 1441495103 0.705078 -0.263123 -0.097534 -0.651245 1441495103 0.705078 -0.263123 -0.097534 -0.651245 1441495103 0.705078 -0.263123 -0.097534 -0.651245 1441495103 0.705078 -0.263123 -0.097534 -0.651245 1441495103 0.721741 -0.272217 -0.114563 -0.625977 1441495103 0.721741 -0.272217 -0.114563 -0.625977 1441495103 0.721741 -0.272217 -0.114563 -0.625977 1441495103 0.721741 -0.272217 -0.114563 -0.625977 1441495103 0.721741 -0.272217 -0.114563 -0.625977 1441495103 0.721741 -0.272217 -0.114563 -0.625977 1441495103 0.721741 -0.272217 -0.114563 -0.625977 1441495103 0.739380 -0.280701 -0.124634 -0.599182 1441495104 0.739380 -0.280701 -0.124634 -0.599182 1441495104 0.739380 -0.280701 -0.124634 -0.599182 1441495104 0.739380 -0.280701 -0.124634 -0.599182 1441495104 0.739380 -0.280701 -0.124634 -0.599182 1441495104 0.739380 -0.280701 -0.124634 -0.599182 1441495104 0.748779 -0.283813 -0.136597 -0.583191 1441495104 0.748779 -0.283813 -0.136597 -0.583191 1441495104 0.748779 -0.283813 -0.136597 -0.583191 1441495104 0.748779 -0.283813 -0.136597 -0.583191 1441495104 0.748779 -0.283813 -0.136597 -0.583191 1441495104 0.748779 -0.283813 -0.136597 -0.583191 1441495104 0.748779 -0.283813 -0.136597 -0.583191 1441495104 0.750122 -0.280090 -0.156067 -0.578369 1441495104 0.750122 -0.280090 -0.156067 -0.578369 1441495104 0.750122 -0.280090 -0.156067 -0.578369 1441495104 0.750122 -0.280090 -0.156067 -0.578369 1441495104 0.750122 -0.280090 -0.156067 -0.578369 1441495104 0.750122 -0.280090 -0.156067 -0.578369 1441495104 0.746094 -0.276611 -0.172668 -0.580566 1441495104 0.746094 -0.276611 -0.172668 -0.580566 1441495104 0.746094 -0.276611 -0.172668 -0.580566 1441495104 0.746094 -0.276611 -0.172668 -0.580566 1441495104 0.746094 -0.276611 -0.172668 -0.580566 1441495104 0.746094 -0.276611 -0.172668 -0.580566 1441495104 0.746094 -0.276611 -0.172668 -0.580566 1441495104 0.736267 -0.268433 -0.185059 -0.592957 1441495104 0.736267 -0.268433 -0.185059 -0.592957 1441495104 0.736267 -0.268433 -0.185059 -0.592957 1441495104 0.736267 -0.268433 -0.185059 -0.592957 1441495104 0.736267 -0.268433 -0.185059 -0.592957 1441495104 0.736267 -0.268433 -0.185059 -0.592957 1441495104 0.715149 -0.271484 -0.196777 -0.613281 1441495104 0.715149 -0.271484 -0.196777 -0.613281 1441495104 0.715149 -0.271484 -0.196777 -0.613281 1441495104 0.715149 -0.271484 -0.196777 -0.613281 1441495104 0.715149 -0.271484 -0.196777 -0.613281 1441495104 0.715149 -0.271484 -0.196777 -0.613281 1441495104 0.715149 -0.271484 -0.196777 -0.613281 1441495104 0.693604 -0.267944 -0.215881 -0.632874 1441495104 0.693604 -0.267944 -0.215881 -0.632874 1441495104 0.693604 -0.267944 -0.215881 -0.632874 1441495104 0.693604 -0.267944 -0.215881 -0.632874 1441495104 0.693604 -0.267944 -0.215881 -0.632874 1441495104 0.685120 -0.253479 -0.230469 -0.642883 1441495104 0.685120 -0.253479 -0.230469 -0.642883 1441495104 0.685120 -0.253479 -0.230469 -0.642883 1441495104 0.685120 -0.253479 -0.230469 -0.642883 1441495104 0.685120 -0.253479 -0.230469 -0.642883 1441495104 0.685120 -0.253479 -0.230469 -0.642883 1441495104 0.685120 -0.253479 -0.230469 -0.642883 1441495104 0.687500 -0.243835 -0.219971 -0.647766 1441495104 0.687500 -0.243835 -0.219971 -0.647766 1441495104 0.687500 -0.243835 -0.219971 -0.647766 1441495104 0.687500 -0.243835 -0.219971 -0.647766 1441495104 0.687500 -0.243835 -0.219971 -0.647766 1441495104 0.687500 -0.243835 -0.219971 -0.647766 1441495104 0.708557 -0.216431 -0.204346 -0.639832 1441495104 0.708557 -0.216431 -0.204346 -0.639832 1441495104 0.708557 -0.216431 -0.204346 -0.639832 1441495104 0.708557 -0.216431 -0.204346 -0.639832 1441495104 0.708557 -0.216431 -0.204346 -0.639832 1441495104 0.708557 -0.216431 -0.204346 -0.639832 1441495104 0.708557 -0.216431 -0.204346 -0.639832 1441495104 0.743958 -0.176025 -0.178284 -0.619507 1441495104 0.743958 -0.176025 -0.178284 -0.619507 1441495104 0.743958 -0.176025 -0.178284 -0.619507 1441495104 0.743958 -0.176025 -0.178284 -0.619507 1441495104 0.743958 -0.176025 -0.178284 -0.619507 1441495104 0.743958 -0.176025 -0.178284 -0.619507 1441495104 0.789734 -0.117188 -0.143799 -0.584717 1441495104 0.789734 -0.117188 -0.143799 -0.584717 1441495104 0.789734 -0.117188 -0.143799 -0.584717 1441495104 0.789734 -0.117188 -0.143799 -0.584717 1441495104 0.789734 -0.117188 -0.143799 -0.584717 1441495104 0.789734 -0.117188 -0.143799 -0.584717 1441495104 0.824890 -0.077454 -0.100342 -0.550842 1441495104 0.824890 -0.077454 -0.100342 -0.550842 1441495104 0.824890 -0.077454 -0.100342 -0.550842 1441495104 0.824890 -0.077454 -0.100342 -0.550842 1441495104 0.824890 -0.077454 -0.100342 -0.550842 1441495104 0.824890 -0.077454 -0.100342 -0.550842 1441495104 0.841797 -0.065308 -0.064636 -0.531921 1441495104 0.841797 -0.065308 -0.064636 -0.531921 1441495104 0.841797 -0.065308 -0.064636 -0.531921 1441495104 0.841797 -0.065308 -0.064636 -0.531921 1441495104 0.841797 -0.065308 -0.064636 -0.531921 1441495104 0.848633 -0.044678 -0.053467 -0.524414 1441495104 0.848633 -0.044678 -0.053467 -0.524414 1441495104 0.848633 -0.044678 -0.053467 -0.524414 1441495104 0.848633 -0.044678 -0.053467 -0.524414 1441495104 0.848633 -0.044678 -0.053467 -0.524414 1441495104 0.849304 -0.035522 -0.049683 -0.524292 1441495104 0.849304 -0.035522 -0.049683 -0.524292 1441495104 0.849304 -0.035522 -0.049683 -0.524292 1441495104 0.849304 -0.035522 -0.049683 -0.524292 1441495104 0.849304 -0.035522 -0.049683 -0.524292 1441495104 0.849304 -0.035522 -0.049683 -0.524292 1441495104 0.849304 -0.035522 -0.049683 -0.524292 1441495104 0.839539 -0.046875 -0.055176 -0.538452 1441495104 0.839539 -0.046875 -0.055176 -0.538452 1441495104 0.839539 -0.046875 -0.055176 -0.538452 1441495104 0.839539 -0.046875 -0.055176 -0.538452 1441495104 0.839539 -0.046875 -0.055176 -0.538452 1441495104 0.839539 -0.046875 -0.055176 -0.538452 1441495104 0.820557 -0.058838 -0.076843 -0.563293 1441495104 0.820557 -0.058838 -0.076843 -0.563293 1441495104 0.820557 -0.058838 -0.076843 -0.563293 1441495104 0.820557 -0.058838 -0.076843 -0.563293 1441495104 0.820557 -0.058838 -0.076843 -0.563293 1441495104 0.820557 -0.058838 -0.076843 -0.563293 1441495104 0.795166 -0.073975 -0.102905 -0.593018 1441495105 0.795166 -0.073975 -0.102905 -0.593018 1441495105 0.795166 -0.073975 -0.102905 -0.593018 1441495105 0.795166 -0.073975 -0.102905 -0.593018 1441495105 0.795166 -0.073975 -0.102905 -0.593018 1441495105 0.795166 -0.073975 -0.102905 -0.593018 1441495105 0.768494 -0.093262 -0.124573 -0.620605 1441495105 0.768494 -0.093262 -0.124573 -0.620605 1441495105 0.768494 -0.093262 -0.124573 -0.620605 1441495105 0.768494 -0.093262 -0.124573 -0.620605 1441495105 0.768494 -0.093262 -0.124573 -0.620605 1441495105 0.768494 -0.093262 -0.124573 -0.620605 1441495105 0.744812 -0.109009 -0.148376 -0.641357 1441495105 0.744812 -0.109009 -0.148376 -0.641357 1441495105 0.744812 -0.109009 -0.148376 -0.641357 1441495105 0.744812 -0.109009 -0.148376 -0.641357 1441495105 0.744812 -0.109009 -0.148376 -0.641357 1441495105 0.744812 -0.109009 -0.148376 -0.641357 1441495105 0.730347 -0.132507 -0.174377 -0.647034 1441495105 0.730347 -0.132507 -0.174377 -0.647034 1441495105 0.730347 -0.132507 -0.174377 -0.647034 1441495105 0.730347 -0.132507 -0.174377 -0.647034 1441495105 0.730347 -0.132507 -0.174377 -0.647034 1441495105 0.730347 -0.132507 -0.174377 -0.647034 1441495105 0.730347 -0.132507 -0.174377 -0.647034 1441495105 0.726196 -0.169678 -0.180481 -0.641357 1441495105 0.726196 -0.169678 -0.180481 -0.641357 1441495105 0.726196 -0.169678 -0.180481 -0.641357 1441495105 0.726196 -0.169678 -0.180481 -0.641357 1441495105 0.726196 -0.169678 -0.180481 -0.641357 1441495105 0.732727 -0.207214 -0.170715 -0.625305 1441495105 0.732727 -0.207214 -0.170715 -0.625305 1441495105 0.732727 -0.207214 -0.170715 -0.625305 1441495105 0.732727 -0.207214 -0.170715 -0.625305 1441495105 0.732727 -0.207214 -0.170715 -0.625305 1441495105 0.732727 -0.207214 -0.170715 -0.625305 1441495105 0.748535 -0.244141 -0.153015 -0.597229 1441495105 0.748535 -0.244141 -0.153015 -0.597229 1441495105 0.748535 -0.244141 -0.153015 -0.597229 1441495105 0.748535 -0.244141 -0.153015 -0.597229 1441495105 0.748535 -0.244141 -0.153015 -0.597229 1441495105 0.748535 -0.244141 -0.153015 -0.597229 1441495105 0.767334 -0.268188 -0.140686 -0.565247 1441495105 0.767334 -0.268188 -0.140686 -0.565247 1441495105 0.767334 -0.268188 -0.140686 -0.565247 1441495105 0.767334 -0.268188 -0.140686 -0.565247 1441495105 0.767334 -0.268188 -0.140686 -0.565247 1441495105 0.767334 -0.268188 -0.140686 -0.565247 1441495105 0.780640 -0.272705 -0.146118 -0.543091 1441495105 0.780640 -0.272705 -0.146118 -0.543091 1441495105 0.780640 -0.272705 -0.146118 -0.543091 1441495105 0.780640 -0.272705 -0.146118 -0.543091 1441495105 0.780640 -0.272705 -0.146118 -0.543091 1441495105 0.780640 -0.272705 -0.146118 -0.543091 1441495105 0.780640 -0.272705 -0.146118 -0.543091 1441495105 0.780212 -0.272278 -0.164368 -0.538635 1441495105 0.780212 -0.272278 -0.164368 -0.538635 1441495105 0.780212 -0.272278 -0.164368 -0.538635 1441495105 0.780212 -0.272278 -0.164368 -0.538635 1441495105 0.780212 -0.272278 -0.164368 -0.538635 1441495105 0.780212 -0.272278 -0.164368 -0.538635 1441495105 0.768066 -0.266418 -0.191895 -0.549866 1441495105 0.768066 -0.266418 -0.191895 -0.549866 1441495105 0.768066 -0.266418 -0.191895 -0.549866 1441495105 0.768066 -0.266418 -0.191895 -0.549866 1441495105 0.768066 -0.266418 -0.191895 -0.549866 1441495105 0.768066 -0.266418 -0.191895 -0.549866 1441495105 0.768066 -0.266418 -0.191895 -0.549866 1441495105 0.746521 -0.263611 -0.219238 -0.570313 1441495105 0.746521 -0.263611 -0.219238 -0.570313 1441495105 0.746521 -0.263611 -0.219238 -0.570313 1441495105 0.746521 -0.263611 -0.219238 -0.570313 1441495105 0.746521 -0.263611 -0.219238 -0.570313 1441495105 0.746521 -0.263611 -0.219238 -0.570313 1441495105 0.722717 -0.264282 -0.239319 -0.592102 1441495105 0.722717 -0.264282 -0.239319 -0.592102 1441495105 0.722717 -0.264282 -0.239319 -0.592102 1441495105 0.722717 -0.264282 -0.239319 -0.592102 1441495105 0.722717 -0.264282 -0.239319 -0.592102 1441495105 0.722717 -0.264282 -0.239319 -0.592102 1441495105 0.704895 -0.262512 -0.243225 -0.612427 1441495105 0.704895 -0.262512 -0.243225 -0.612427 1441495105 0.704895 -0.262512 -0.243225 -0.612427 1441495105 0.704895 -0.262512 -0.243225 -0.612427 1441495105 0.704895 -0.262512 -0.243225 -0.612427 1441495105 0.704895 -0.262512 -0.243225 -0.612427 1441495105 0.704895 -0.262512 -0.243225 -0.612427 1441495105 0.695374 -0.259705 -0.227173 -0.630432 1441495105 0.695374 -0.259705 -0.227173 -0.630432 1441495105 0.695374 -0.259705 -0.227173 -0.630432 1441495105 0.695374 -0.259705 -0.227173 -0.630432 1441495105 0.695374 -0.259705 -0.227173 -0.630432 1441495105 0.695374 -0.259705 -0.227173 -0.630432 1441495105 0.706726 -0.240356 -0.204468 -0.633240 1441495105 0.706726 -0.240356 -0.204468 -0.633240 1441495105 0.706726 -0.240356 -0.204468 -0.633240 1441495105 0.706726 -0.240356 -0.204468 -0.633240 1441495105 0.706726 -0.240356 -0.204468 -0.633240 1441495105 0.706726 -0.240356 -0.204468 -0.633240 1441495105 0.706726 -0.240356 -0.204468 -0.633240 1441495105 0.736145 -0.210510 -0.172729 -0.619629 1441495105 0.736145 -0.210510 -0.172729 -0.619629 1441495105 0.736145 -0.210510 -0.172729 -0.619629 1441495105 0.736145 -0.210510 -0.172729 -0.619629 1441495105 0.736145 -0.210510 -0.172729 -0.619629 1441495105 0.736145 -0.210510 -0.172729 -0.619629 1441495105 0.778259 -0.160767 -0.143127 -0.589905 1441495105 0.778259 -0.160767 -0.143127 -0.589905 1441495105 0.778259 -0.160767 -0.143127 -0.589905 1441495105 0.778259 -0.160767 -0.143127 -0.589905 1441495105 0.778259 -0.160767 -0.143127 -0.589905 1441495105 0.778259 -0.160767 -0.143127 -0.589905 1441495105 0.823120 -0.093445 -0.116699 -0.547791 1441495105 0.823120 -0.093445 -0.116699 -0.547791 1441495105 0.823120 -0.093445 -0.116699 -0.547791 1441495105 0.823120 -0.093445 -0.116699 -0.547791 1441495105 0.823120 -0.093445 -0.116699 -0.547791 1441495106 0.823120 -0.093445 -0.116699 -0.547791 1441495106 0.823120 -0.093445 -0.116699 -0.547791 1441495106 0.854248 -0.072449 -0.061890 -0.511047 1441495106 0.854248 -0.072449 -0.061890 -0.511047 1441495106 0.854248 -0.072449 -0.061890 -0.511047 1441495106 0.854248 -0.072449 -0.061890 -0.511047 1441495106 0.854248 -0.072449 -0.061890 -0.511047 1441495106 0.854248 -0.072449 -0.061890 -0.511047 1441495106 0.866455 -0.059998 -0.020630 -0.495178 1441495106 0.866455 -0.059998 -0.020630 -0.495178 1441495106 0.866455 -0.059998 -0.020630 -0.495178 1441495106 0.866455 -0.059998 -0.020630 -0.495178 1441495106 0.866455 -0.059998 -0.020630 -0.495178 1441495106 0.866455 -0.059998 -0.020630 -0.495178 1441495106 0.861511 -0.061584 -0.006042 -0.503967 1441495106 0.861511 -0.061584 -0.006042 -0.503967 1441495106 0.861511 -0.061584 -0.006042 -0.503967 1441495106 0.861511 -0.061584 -0.006042 -0.503967 1441495106 0.861511 -0.061584 -0.006042 -0.503967 1441495106 0.861511 -0.061584 -0.006042 -0.503967 1441495106 0.856140 -0.054504 -0.005737 -0.513794 1441495106 0.856140 -0.054504 -0.005737 -0.513794 1441495106 0.856140 -0.054504 -0.005737 -0.513794 1441495106 0.856140 -0.054504 -0.005737 -0.513794 1441495106 0.856140 -0.054504 -0.005737 -0.513794 1441495106 0.856140 -0.054504 -0.005737 -0.513794 1441495106 0.856140 -0.054504 -0.005737 -0.513794 1441495106 0.847473 -0.043213 -0.015747 -0.528809 1441495106 0.847473 -0.043213 -0.015747 -0.528809 1441495106 0.847473 -0.043213 -0.015747 -0.528809 1441495106 0.847473 -0.043213 -0.015747 -0.528809 1441495106 0.847473 -0.043213 -0.015747 -0.528809 1441495106 0.847473 -0.043213 -0.015747 -0.528809 1441495106 0.828003 -0.057068 -0.030884 -0.556946 1441495106 0.828003 -0.057068 -0.030884 -0.556946 1441495106 0.828003 -0.057068 -0.030884 -0.556946 1441495106 0.828003 -0.057068 -0.030884 -0.556946 1441495106 0.828003 -0.057068 -0.030884 -0.556946 1441495106 0.828003 -0.057068 -0.030884 -0.556946 1441495106 0.795776 -0.088989 -0.051270 -0.596802 1441495106 0.795776 -0.088989 -0.051270 -0.596802 1441495106 0.795776 -0.088989 -0.051270 -0.596802 1441495106 0.795776 -0.088989 -0.051270 -0.596802 1441495106 0.795776 -0.088989 -0.051270 -0.596802 1441495106 0.795776 -0.088989 -0.051270 -0.596802 1441495106 0.760925 -0.125427 -0.070557 -0.632690 1441495106 0.760925 -0.125427 -0.070557 -0.632690 1441495106 0.760925 -0.125427 -0.070557 -0.632690 1441495106 0.760925 -0.125427 -0.070557 -0.632690 1441495106 0.760925 -0.125427 -0.070557 -0.632690 1441495106 0.728333 -0.161560 -0.085632 -0.660400 1441495106 0.728333 -0.161560 -0.085632 -0.660400 1441495106 0.728333 -0.161560 -0.085632 -0.660400 1441495106 0.728333 -0.161560 -0.085632 -0.660400 1441495106 0.728333 -0.161560 -0.085632 -0.660400 1441495106 0.728333 -0.161560 -0.085632 -0.660400 1441495106 0.708191 -0.178650 -0.102356 -0.675354 1441495106 0.708191 -0.178650 -0.102356 -0.675354 1441495106 0.708191 -0.178650 -0.102356 -0.675354 1441495106 0.708191 -0.178650 -0.102356 -0.675354 1441495106 0.708191 -0.178650 -0.102356 -0.675354 1441495106 0.708191 -0.178650 -0.102356 -0.675354 1441495106 0.699341 -0.199158 -0.106812 -0.678162 1441495106 0.699341 -0.199158 -0.106812 -0.678162 1441495106 0.699341 -0.199158 -0.106812 -0.678162 1441495106 0.699341 -0.199158 -0.106812 -0.678162 1441495106 0.699341 -0.199158 -0.106812 -0.678162 1441495106 0.699341 -0.199158 -0.106812 -0.678162 1441495106 0.699341 -0.199158 -0.106812 -0.678162 1441495106 0.704468 -0.215759 -0.108154 -0.667480 1441495106 0.704468 -0.215759 -0.108154 -0.667480 1441495106 0.704468 -0.215759 -0.108154 -0.667480 1441495106 0.704468 -0.215759 -0.108154 -0.667480 1441495106 0.704468 -0.215759 -0.108154 -0.667480 1441495106 0.704468 -0.215759 -0.108154 -0.667480 1441495106 0.719238 -0.222717 -0.110718 -0.648743 1441495106 0.719238 -0.222717 -0.110718 -0.648743 1441495106 0.719238 -0.222717 -0.110718 -0.648743 1441495106 0.719238 -0.222717 -0.110718 -0.648743 1441495106 0.719238 -0.222717 -0.110718 -0.648743 1441495106 0.719238 -0.222717 -0.110718 -0.648743 1441495106 0.731323 -0.234985 -0.111145 -0.630554 1441495106 0.731323 -0.234985 -0.111145 -0.630554 1441495106 0.731323 -0.234985 -0.111145 -0.630554 1441495106 0.731323 -0.234985 -0.111145 -0.630554 1441495106 0.731323 -0.234985 -0.111145 -0.630554 1441495106 0.731323 -0.234985 -0.111145 -0.630554 1441495106 0.739197 -0.242981 -0.115417 -0.617493 1441495106 0.739197 -0.242981 -0.115417 -0.617493 1441495106 0.739197 -0.242981 -0.115417 -0.617493 1441495106 0.739197 -0.242981 -0.115417 -0.617493 1441495106 0.739197 -0.242981 -0.115417 -0.617493 1441495106 0.739197 -0.242981 -0.115417 -0.617493 1441495106 0.740906 -0.247375 -0.122681 -0.612244 1441495106 0.740906 -0.247375 -0.122681 -0.612244 1441495106 0.740906 -0.247375 -0.122681 -0.612244 1441495106 0.740906 -0.247375 -0.122681 -0.612244 1441495106 0.740906 -0.247375 -0.122681 -0.612244 1441495106 0.740906 -0.247375 -0.122681 -0.612244 1441495106 0.737915 -0.241760 -0.136841 -0.615051 1441495106 0.737915 -0.241760 -0.136841 -0.615051 1441495106 0.737915 -0.241760 -0.136841 -0.615051 1441495106 
0.756836 0.039734 0.549194 -0.352112 1441495111 0.752869 0.046265 0.549744 -0.358826 1441495111 0.752869 0.046265 0.549744 -0.358826 1441495111 0.752869 0.046265 0.549744 -0.358826 1441495111 0.752869 0.046265 0.549744 -0.358826 1441495111 0.752869 0.046265 0.549744 -0.358826 1441495111 0.752869 0.046265 0.549744 -0.358826 1441495111 0.747864 0.056030 0.549683 -0.367920 1441495111 0.747864 0.056030 0.549683 -0.367920 1441495111 0.747864 0.056030 0.549683 -0.367920 1441495111 0.747864 0.056030 0.549683 -0.367920 1441495111 0.747864 0.056030 0.549683 -0.367920 1441495111 0.747864 0.056030 0.549683 -0.367920 1441495111 0.741516 0.068665 0.549011 -0.379456 1441495111 0.741516 0.068665 0.549011 -0.379456 1441495111 0.741516 0.068665 0.549011 -0.379456 1441495111 0.741516 0.068665 0.549011 -0.379456 1441495111 0.741516 0.068665 0.549011 -0.379456 1441495111 0.741516 0.068665 0.549011 -0.379456 1441495111 0.734131 0.082336 0.548157 -0.392090 1441495111 0.734131 0.082336 0.548157 -0.392090 1441495111 0.734131 0.082336 0.548157 -0.392090 1441495111 0.734131 0.082336 0.548157 -0.392090 1441495111 0.734131 0.082336 0.548157 -0.392090 1441495111 0.734131 0.082336 0.548157 -0.392090 1441495111 0.726257 0.096313 0.547241 -0.404602 1441495111 0.726257 0.096313 0.547241 -0.404602 1441495111 0.726257 0.096313 0.547241 -0.404602 1441495111 0.726257 0.096313 0.547241 -0.404602 1441495111 0.726257 0.096313 0.547241 -0.404602 1441495111 0.726257 0.096313 0.547241 -0.404602 1441495111 0.726257 0.096313 0.547241 -0.404602 1441495111 0.718933 0.107239 0.547119 -0.415039 1441495111 0.718933 0.107239 0.547119 -0.415039 1441495111 0.718933 0.107239 0.547119 -0.415039 1441495111 0.718933 0.107239 0.547119 -0.415039 1441495111 0.718933 0.107239 0.547119 -0.415039 1441495111 0.718933 0.107239 0.547119 -0.415039 1441495111 0.711853 0.114807 0.547913 -0.424011 1441495111 0.711853 0.114807 0.547913 -0.424011 1441495111 0.711853 0.114807 0.547913 -0.424011 1441495111 0.711853 0.114807 0.547913 -0.424011 1441495111 0.711853 0.114807 0.547913 -0.424011 1441495111 0.711853 0.114807 0.547913 -0.424011 1441495111 0.705811 0.120789 0.549133 -0.430847 1441495111 0.705811 0.120789 0.549133 -0.430847 1441495111 0.705811 0.120789 0.549133 -0.430847 1441495111 0.705811 0.120789 0.549133 -0.430847 1441495111 0.705811 0.120789 0.549133 -0.430847 1441495111 0.705811 0.120789 0.549133 -0.430847 1441495111 0.705811 0.120789 0.549133 -0.430847 1441495111 0.702698 0.121948 0.551208 -0.432922 1441495111 0.702698 0.121948 0.551208 -0.432922 1441495111 0.702698 0.121948 0.551208 -0.432922 1441495111 0.702698 0.121948 0.551208 -0.432922 1441495111 0.702698 0.121948 0.551208 -0.432922 1441495111 0.701355 0.118225 0.553589 -0.433105 1441495111 0.701355 0.118225 0.553589 -0.433105 1441495111 0.701355 0.118225 0.553589 -0.433105 1441495111 0.701355 0.118225 0.553589 -0.433105 1441495111 0.701355 0.118225 0.553589 -0.433105 1441495111 0.701355 0.118225 0.553589 -0.433105 1441495111 0.701843 0.114197 0.554199 -0.432556 1441495111 0.701843 0.114197 0.554199 -0.432556 1441495111 0.701843 0.114197 0.554199 -0.432556 1441495111 0.701843 0.114197 0.554199 -0.432556 1441495111 0.701843 0.114197 0.554199 -0.432556 1441495111 0.701843 0.114197 0.554199 -0.432556 1441495111 0.701843 0.114197 0.554199 -0.432556 1441495111 0.706299 0.106262 0.554626 -0.426819 1441495111 0.706299 0.106262 0.554626 -0.426819 1441495111 0.706299 0.106262 0.554626 -0.426819 1441495111 0.706299 0.106262 0.554626 -0.426819 1441495111 0.706299 0.106262 0.554626 -0.426819 1441495111 0.706299 0.106262 0.554626 -0.426819 1441495111 0.713745 0.091003 0.555542 -0.416626 1441495111 0.713745 0.091003 0.555542 -0.416626 1441495111 0.713745 0.091003 0.555542 -0.416626 1441495111 0.713745 0.091003 0.555542 -0.416626 1441495111 0.713745 0.091003 0.555542 -0.416626 1441495111 0.713745 0.091003 0.555542 -0.416626 1441495111 0.723694 0.069885 0.556335 -0.402283 1441495111 0.723694 0.069885 0.556335 -0.402283 1441495111 0.723694 0.069885 0.556335 -0.402283 1441495111 0.723694 0.069885 0.556335 -0.402283 1441495111 0.723694 0.069885 0.556335 -0.402283 1441495111 0.723694 0.069885 0.556335 -0.402283 1441495111 0.734741 0.046265 0.557495 -0.383545 1441495111 0.734741 0.046265 0.557495 -0.383545 1441495111 0.734741 0.046265 0.557495 -0.383545 1441495112 0.734741 0.046265 0.557495 -0.383545 1441495112 0.734741 0.046265 0.557495 -0.383545 1441495112 0.734741 0.046265 0.557495 -0.383545 1441495112 0.734741 0.046265 0.557495 -0.383545 1441495112 0.745483 0.023438 0.559753 -0.360962 1441495112 0.745483 0.023438 0.559753 -0.360962 1441495112 0.745483 0.023438 0.559753 -0.360962 1441495112 0.745483 0.023438 0.559753 -0.360962 1441495112 0.745483 0.023438 0.559753 -0.360962 1441495112 0.745483 0.023438 0.559753 -0.360962 1441495112 0.755310 0.000366 0.563599 -0.334351 1441495112 0.755310 0.000366 0.563599 -0.334351 1441495112 0.755310 0.000366 0.563599 -0.334351 1441495112 0.755310 0.000366 0.563599 -0.334351 1441495112 0.755310 0.000366 0.563599 -0.334351 1441495112 0.755310 0.000366 0.563599 -0.334351 1441495112 0.755310 0.000366 0.563599 -0.334351 1441495112 0.765076 -0.028687 0.565186 -0.307190 1441495112 0.765076 -0.028687 0.565186 -0.307190 1441495112 0.765076 -0.028687 0.565186 -0.307190 1441495112 0.765076 -0.028687 0.565186 -0.307190 1441495112 0.765076 -0.028687 0.565186 -0.307190 1441495112 0.765076 -0.028687 0.565186 -0.307190 1441495112 0.772339 -0.050110 0.562744 -0.290283 1441495112 0.772339 -0.050110 0.562744 -0.290283 1441495112 0.772339 -0.050110 0.562744 -0.290283 1441495112 0.772339 -0.050110 0.562744 -0.290283 1441495112 0.772339 -0.050110 0.562744 -0.290283 1441495112 0.772339 -0.050110 0.562744 -0.290283 1441495112 0.778076 -0.064575 0.559692 -0.277649 1441495112 0.778076 -0.064575 0.559692 -0.277649 1441495112 0.778076 -0.064575 0.559692 -0.277649 1441495112 0.778076 -0.064575 0.559692 -0.277649 1441495112 0.778076 -0.064575 0.559692 -0.277649 1441495112 0.778076 -0.064575 0.559692 -0.277649 1441495112 0.778076 -0.064575 0.559692 -0.277649 1441495112 0.782715 -0.073853 0.556030 -0.269653 1441495112 0.782715 -0.073853 0.556030 -0.269653 1441495112 0.782715 -0.073853 0.556030 -0.269653 1441495112 0.782715 -0.073853 0.556030 -0.269653 1441495112 0.782715 -0.073853 0.556030 -0.269653 1441495112 0.782715 -0.073853 0.556030 -0.269653 1441495112 0.786377 -0.081848 0.553650 -0.261230 1441495112 0.786377 -0.081848 0.553650 -0.261230 1441495112 0.786377 -0.081848 0.553650 -0.261230 1441495112 0.786377 -0.081848 0.553650 -0.261230 1441495112 0.786377 -0.081848 0.553650 -0.261230 1441495112 0.786377 -0.081848 0.553650 -0.261230 1441495112 0.788818 -0.092651 0.553040 -0.251648 1441495112 0.788818 -0.092651 0.553040 -0.251648 1441495112 0.788818 -0.092651 0.553040 -0.251648 1441495112 0.788818 -0.092651 0.553040 -0.251648 1441495112 0.788818 -0.092651 0.553040 -0.251648 1441495112 0.788818 -0.092651 0.553040 -0.251648 1441495112 0.788696 -0.099915 0.553101 -0.248901 1441495112 0.788696 -0.099915 0.553101 -0.248901 1441495112 0.788696 -0.099915 0.553101 -0.248901 1441495112 0.788696 -0.099915 0.553101 -0.248901 1441495112 0.788696 -0.099915 0.553101 -0.248901 1441495112 0.788696 -0.099915 0.553101 -0.248901 1441495112 0.785828 -0.089417 0.553162 -0.261536 1441495112 0.785828 -0.089417 0.553162 -0.261536 1441495112 0.785828 -0.089417 0.553162 -0.261536 1441495112 0.785828 -0.089417 0.553162 -0.261536 1441495112 0.785828 -0.089417 0.553162 -0.261536 1441495112 0.785828 -0.089417 0.553162 -0.261536 1441495112 0.785828 -0.089417 0.553162 -0.261536 1441495112 0.780334 -0.067505 0.553528 -0.283020 1441495112 0.780334 -0.067505 0.553528 -0.283020 1441495112 0.780334 -0.067505 0.553528 -0.283020 1441495112 0.780334 -0.067505 0.553528 -0.283020 1441495112 0.780334 -0.067505 0.553528 -0.283020 1441495112 0.780334 -0.067505 0.553528 -0.283020 1441495112 0.773071 -0.043152 0.554199 -0.305481 1441495112 0.773071 -0.043152 0.554199 -0.305481 1441495112 0.773071 -0.043152 0.554199 -0.305481 1441495112 0.773071 -0.043152 0.554199 -0.305481 1441495112 0.773071 -0.043152 0.554199 -0.305481 1441495112 0.773071 -0.043152 0.554199 -0.305481 1441495112 0.763794 -0.016907 0.555298 -0.328491 1441495112 0.763794 -0.016907 0.555298 -0.328491 1441495112 0.763794 -0.016907 0.555298 -0.328491 1441495112 0.763794 -0.016907 0.555298 -0.328491 1441495112 0.763794 -0.016907 0.555298 -0.328491 1441495112 0.763794 -0.016907 0.555298 -0.328491 1441495112 0.753235 0.009338 0.557068 -0.349548 1441495112 0.753235 0.009338 0.557068 -0.349548 1441495112 0.753235 0.009338 0.557068 -0.349548 1441495112 0.753235 0.009338 0.557068 -0.349548 1441495112 0.753235 0.009338 0.557068 -0.349548 1441495112 0.753235 0.009338 0.557068 -0.349548 1441495112 0.743347 0.033569 0.558472 -0.366455 1441495112 0.743347 0.033569 0.558472 -0.366455 1441495112 0.743347 0.033569 0.558472 -0.366455 1441495112 0.743347 0.033569 0.558472 -0.366455 1441495112 0.743347 0.033569 0.558472 -0.366455 1441495112 0.743347 0.033569 0.558472 -0.366455 1441495112 0.735229 0.052368 0.560059 -0.378113 1441495112 0.735229 0.052368 0.560059 -0.378113 1441495112 0.735229 0.052368 0.560059 -0.378113 1441495112 0.735229 0.052368 0.560059 -0.378113 1441495112 0.735229 0.052368 0.560059 -0.378113 1441495112 0.735229 0.052368 0.560059 -0.378113 1441495112 0.735229 0.052368 0.560059 -0.378113 1441495112 0.728760 0.062622 0.562866 -0.384827 1441495112 0.728760 0.062622 0.562866 -0.384827 1441495112 0.728760 0.062622 0.562866 -0.384827 1441495112 0.728760 0.062622 0.562866 -0.384827 1441495112 0.728760 0.062622 0.562866 -0.384827 1441495112 0.723206 0.070068 0.564514 -0.391602 1441495112 0.723206 0.070068 0.564514 -0.391602 1441495112 0.723206 0.070068 0.564514 -0.391602 1441495112 0.723206 0.070068 0.564514 -0.391602 1441495112 0.723206 0.070068 0.564514 -0.391602 1441495113 0.723206 0.070068 0.564514 -0.391602 1441495113 0.720459 0.076965 0.564026 -0.396057 1441495113 0.720459 0.076965 0.564026 -0.396057 1441495113 0.720459 0.076965 0.564026 -0.396057 1441495113 0.720459 0.076965 0.564026 -0.396057 1441495113 0.720459 0.076965 0.564026 -0.396057 1441495113 0.720459 0.076965 0.564026 -0.396057 1441495113 0.720459 0.076965 0.564026 -0.396057 1441495113 0.721619 0.076355 0.563782 -0.394409 1441495113 0.721619 0.076355 0.563782 -0.394409 1441495113 0.721619 0.076355 0.563782 -0.394409 1441495113 0.721619 0.076355 0.563782 -0.394409 1441495113 0.721619 0.076355 0.563782 -0.394409 1441495113 0.721619 0.076355 0.563782 -0.394409 1441495113 0.725403 0.067566 0.564026 -0.388672 1441495113 0.725403 0.067566 0.564026 -0.388672 1441495113 0.725403 0.067566 0.564026 -0.388672 1441495113 0.725403 0.067566 0.564026 -0.388672 1441495113 0.725403 0.067566 0.564026 -0.388672 1441495113 0.725403 0.067566 0.564026 -0.388672 1441495113 0.725403 0.067566 0.564026 -0.388672 1441495113 0.731689 0.050049 0.565063 -0.377808 1441495113 0.731689 0.050049 0.565063 -0.377808 1441495113 0.731689 0.050049 0.565063 -0.377808 1441495113 0.731689 0.050049 0.565063 -0.377808 1441495113 0.731689 0.050049 0.565063 -0.377808 1441495113 0.731689 0.050049 0.565063 -0.377808 1441495113 0.739136 0.030945 0.566467 -0.362976 1441495113 0.739136 0.030945 0.566467 -0.362976 1441495113 0.739136 0.030945 0.566467 -0.362976 1441495113 0.739136 0.030945 0.566467 -0.362976 1441495113 0.739136 0.030945 0.566467 -0.362976 1441495113 0.739136 0.030945 0.566467 -0.362976 1441495113 0.748108 0.008545 0.568115 -0.342712 1441495113 0.748108 0.008545 0.568115 -0.342712 1441495113 0.748108 0.008545 0.568115 -0.342712 1441495113 0.748108 0.008545 0.568115 -0.342712 1441495113 0.748108 0.008545 0.568115 -0.342712 1441495113 0.748108 0.008545 0.568115 -0.342712 1441495113 0.748108 0.008545 0.568115 -0.342712 1441495113 0.757568 -0.019958 0.569214 -0.318848 1441495113 0.757568 -0.019958 0.569214 -0.318848 1441495113 0.757568 -0.019958 0.569214 -0.318848 1441495113 0.757568 -0.019958 0.569214 -0.318848 1441495113 0.757568 -0.019958 0.569214 -0.318848 1441495113 0.757568 -0.019958 0.569214 -0.318848 1441495113 0.766541 -0.050781 0.567993 -0.295227 1441495113 0.766541 -0.050781 0.567993 -0.295227 1441495113 0.766541 -0.050781 0.567993 -0.295227 1441495113 0.766541 -0.050781 0.567993 -0.295227 1441495113 0.766541 -0.050781 0.567993 -0.295227 1441495113 0.766541 -0.050781 0.567993 -0.295227 1441495113 0.773010 -0.070984 0.565491 -0.278503 1441495113 0.773010 -0.070984 0.565491 -0.278503 1441495113 0.773010 -0.070984 0.565491 -0.278503 1441495113 0.773010 -0.070984 0.565491 -0.278503 1441495113 0.773010 -0.070984 0.565491 -0.278503 1441495113 0.773010 -0.070984 0.565491 -0.278503 1441495113 0.778198 -0.086121 0.562622 -0.265320 1441495113 0.778198 -0.086121 0.562622 -0.265320 1441495113 0.778198 -0.086121 0.562622 -0.265320 1441495113 0.778198 -0.086121 0.562622 -0.265320 1441495113 0.778198 -0.086121 0.562622 -0.265320 1441495113 0.778198 -0.086121 0.562622 -0.265320 1441495113 0.782898 -0.095093 0.558899 -0.256042 1441495113 0.782898 -0.095093 0.558899 -0.256042 1441495113 0.782898 -0.095093 0.558899 -0.256042 1441495113 0.782898 -0.095093 0.558899 -0.256042 1441495113 0.782898 -0.095093 0.558899 -0.256042 1441495113 0.782898 -0.095093 0.558899 -0.256042 1441495113 0.782898 -0.095093 0.558899 -0.256042 1441495113 0.787109 -0.104065 0.555847 -0.246277 1441495113 0.787109 -0.104065 0.555847 -0.246277 1441495113 0.787109 -0.104065 0.555847 -0.246277 1441495113 0.787109 -0.104065 0.555847 -0.246277 1441495113 0.787109 -0.104065 0.555847 -0.246277 1441495113 0.787109 -0.104065 0.555847 -0.246277 1441495113 0.790100 -0.117859 0.554260 -0.233704 1441495113 0.790100 -0.117859 0.554260 -0.233704 1441495113 0.790100 -0.117859 0.554260 -0.233704 1441495113 0.790100 -0.117859 0.554260 -0.233704 1441495113 0.790100 -0.117859 0.554260 -0.233704 1441495113 0.790100 -0.117859 0.554260 -0.233704 1441495113 0.790100 -0.117859 0.554260 -0.233704 1441495113 0.791565 -0.134460 0.553101 -0.222290 1441495113 0.791565 -0.134460 0.553101 -0.222290 1441495113 0.791565 -0.134460 0.553101 -0.222290 1441495113 0.791565 -0.134460 0.553101 -0.222290 1441495113 0.791565 -0.134460 0.553101 -0.222290 1441495113 0.790894 -0.135559 0.552185 -0.226135 1441495113 0.790894 -0.135559 0.552185 -0.226135 1441495113 0.790894 -0.135559 0.552185 -0.226135 1441495113 0.790894 -0.135559 0.552185 -0.226135 1441495113 0.790894 -0.135559 0.552185 -0.226135 1441495113 0.790894 -0.135559 0.552185 -0.226135 1441495113 0.788330 -0.119995 0.552795 -0.241760 1441495113 0.788330 -0.119995 0.552795 -0.241760 1441495113 0.788330 -0.119995 0.552795 -0.241760 1441495113 0.788330 -0.119995 0.552795 -0.241760 1441495113 0.788330 -0.119995 0.552795 -0.241760 1441495113 0.788330 -0.119995 0.552795 -0.241760 1441495113 0.783936 -0.100342 0.555725 -0.257751 1441495113 0.783936 -0.100342 0.555725 -0.257751 1441495113 0.783936 -0.100342 0.555725 -0.257751 1441495113 0.783936 -0.100342 0.555725 -0.257751 1441495113 0.783936 -0.100342 0.555725 -0.257751 1441495113 0.783936 -0.100342 0.555725 -0.257751 1441495113 0.778625 -0.081177 0.559509 -0.272156 1441495113 0.778625 -0.081177 0.559509 -0.272156 1441495113 0.778625 -0.081177 0.559509 -0.272156 1441495113 0.778625 -0.081177 0.559509 -0.272156 1441495113 0.778625 -0.081177 0.559509 -0.272156 1441495113 0.778625 -0.081177 0.559509 -0.272156 1441495114 0.778625 -0.081177 0.559509 -0.272156 1441495114 0.772095 -0.056702 0.563965 -0.287354 1441495114 0.772095 -0.056702 0.563965 -0.287354 1441495114 0.772095 -0.056702 0.563965 -0.287354 1441495114 0.772095 -0.056702 0.563965 -0.287354 1441495114 0.772095 -0.056702 0.563965 -0.287354 1441495114 0.765686 -0.034912 0.567932 -0.299805 1441495114 0.765686 -0.034912 0.567932 -0.299805 1441495114 0.765686 -0.034912 0.567932 -0.299805 1441495114 0.765686 -0.034912 0.567932 -0.299805 1441495114 0.765686 -0.034912 0.567932 -0.299805 1441495114 0.765686 -0.034912 0.567932 -0.299805 1441495114 0.759399 -0.013550 0.571228 -0.310974 1441495114 0.759399 -0.013550 0.571228 -0.310974 1441495114 0.759399 -0.013550 0.571228 -0.310974 1441495114 0.759399 -0.013550 0.571228 -0.310974 1441495114 0.759399 -0.013550 0.571228 -0.310974 1441495114 0.759399 -0.013550 0.571228 -0.310974 1441495114 0.753418 0.004211 0.574158 -0.320374 1441495114 0.753418 0.004211 0.574158 -0.320374 1441495114 0.753418 0.004211 0.574158 -0.320374 1441495114 0.753418 0.004211 0.574158 -0.320374 1441495114 0.753418 0.004211 0.574158 -0.320374 1441495114 0.753418 0.004211 0.574158 -0.320374 1441495114 0.748230 0.018677 0.576477 -0.327637 1441495114 0.748230 0.018677 0.576477 -0.327637 1441495114 0.748230 0.018677 0.576477 -0.327637 1441495114 0.748230 0.018677 0.576477 -0.327637 1441495114 0.748230 0.018677 0.576477 -0.327637 1441495114 0.748230 0.018677 0.576477 -0.327637 1441495114 0.745422 0.025818 0.578064 -0.330811 1441495114 0.745422 0.025818 0.578064 -0.330811 1441495114 0.745422 0.025818 0.578064 -0.330811 1441495114 0.745422 0.025818 0.578064 -0.330811 1441495114 0.745422 0.025818 0.578064 -0.330811 1441495114 0.745422 0.025818 0.578064 -0.330811 1441495114 0.743530 0.024902 0.580200 -0.331421 1441495114 0.743530 0.024902 0.580200 -0.331421 1441495114 0.743530 0.024902 0.580200 -0.331421 1441495114 0.743530 0.024902 0.580200 -0.331421 1441495114 0.743530 0.024902 0.580200 -0.331421 1441495114 0.743530 0.024902 0.580200 -0.331421 1441495114 0.743530 0.024902 0.580200 -0.331421 1441495114 0.742554 0.022461 0.582031 -0.330566 1441495114 0.742554 0.022461 0.582031 -0.330566 1441495114 0.742554 0.022461 0.582031 -0.330566 1441495114 0.742554 0.022461 0.582031 -0.330566 1441495114 0.742554 0.022461 0.582031 -0.330566 1441495114 0.742554 0.022461 0.582031 -0.330566 1441495114 0.743591 0.012024 0.584167 -0.324890 1441495114 0.743591 0.012024 0.584167 -0.324890 1441495114 0.743591 0.012024 0.584167 -0.324890 1441495114 0.743591 0.012024 0.584167 -0.324890 1441495114 0.743591 0.012024 0.584167 -0.324890 1441495114 0.743591 0.012024 0.584167 -0.324890 1441495114 0.747681 -0.005615 0.585815 -0.312500 1441495114 0.747681 -0.005615 0.585815 -0.312500 1441495114 0.747681 -0.005615 0.585815 -0.312500 1441495114 0.747681 -0.005615 0.585815 -0.312500 1441495114 0.747681 -0.005615 0.585815 -0.312500 1441495114 0.747681 -0.005615 0.585815 -0.312500 1441495114 0.747681 -0.005615 0.585815 -0.312500 1441495114 0.754456 -0.026733 0.586304 -0.293762 1441495114 0.754456 -0.026733 0.586304 -0.293762 1441495114 0.754456 -0.026733 0.586304 -0.293762 1441495114 0.754456 -0.026733 0.586304 -0.293762 1441495114 0.754456 -0.026733 0.586304 -0.293762 1441495114 0.754456 -0.026733 0.586304 -0.293762 1441495114 0.761841 -0.051758 0.584778 -0.273804 1441495114 0.761841 -0.051758 0.584778 -0.273804 1441495114 0.761841 -0.051758 0.584778 -0.273804 1441495114 0.761841 -0.051758 0.584778 -0.273804 1441495114 0.761841 -0.051758 0.584778 -0.273804 1441495114 0.761841 -0.051758 0.584778 -0.273804 1441495114 0.768555 -0.072083 0.580261 -0.259460 1441495114 0.768555 -0.072083 0.580261 -0.259460 1441495114 0.768555 -0.072083 0.580261 -0.259460 1441495114 0.768555 -0.072083 0.580261 -0.259460 1441495114 0.768555 -0.072083 0.580261 -0.259460 1441495114 0.768555 -0.072083 0.580261 -0.259460 1441495114 0.768555 -0.072083 0.580261 -0.259460 1441495114 0.776428 -0.089111 0.573547 -0.245300 1441495114 0.776428 -0.089111 0.573547 -0.245300 1441495114 0.776428 -0.089111 0.573547 -0.245300 1441495114 0.776428 -0.089111 0.573547 -0.245300 1441495114 0.776428 -0.089111 0.573547 -0.245300 1441495114 0.776428 -0.089111 0.573547 -0.245300 1441495114 0.782776 -0.106384 0.566895 -0.233337 1441495114 0.782776 -0.106384 0.566895 -0.233337 1441495114 0.782776 -0.106384 0.566895 -0.233337 1441495114 0.782776 -0.106384 0.566895 -0.233337 1441495114 0.782776 -0.106384 0.566895 -0.233337 1441495114 0.782776 -0.106384 0.566895 -0.233337 1441495114 0.782776 -0.106384 0.566895 -0.233337 1441495114 0.787415 -0.117676 0.561462 -0.225403 1441495114 0.787415 -0.117676 0.561462 -0.225403 1441495114 0.787415 -0.117676 0.561462 -0.225403 1441495114 0.787415 -0.117676 0.561462 -0.225403 1441495114 0.787415 -0.117676 0.561462 -0.225403 1441495114 0.787415 -0.117676 0.561462 -0.225403 1441495114 0.791382 -0.126282 0.556641 -0.218872 1441495114 0.791382 -0.126282 0.556641 -0.218872 1441495114 0.791382 -0.126282 0.556641 -0.218872 1441495114 0.791382 -0.126282 0.556641 -0.218872 1441495114 0.791382 -0.126282 0.556641 -0.218872 1441495114 0.791382 -0.126282 0.556641 -0.218872 1441495114 0.794739 -0.132935 0.552490 -0.213074 1441495114 0.794739 -0.132935 0.552490 -0.213074 1441495114 0.794739 -0.132935 0.552490 -0.213074 1441495114 0.794739 -0.132935 0.552490 -0.213074 1441495114 0.794739 -0.132935 0.552490 -0.213074 1441495114 0.794739 -0.132935 0.552490 -0.213074 1441495115 0.796143 -0.140564 0.551514 -0.205444 1441495115 0.796143 -0.140564 0.551514 -0.205444 1441495115 0.796143 -0.140564 0.551514 -0.205444 1441495115 0.796143 -0.140564 0.551514 -0.205444 1441495115 0.796143 -0.140564 0.551514 -0.205444 1441495115 0.796143 -0.140564 0.551514 -0.205444 1441495115 0.796021 -0.146912 0.552246 -0.199219 1441495115 0.796021 -0.146912 0.552246 -0.199219 1441495115 0.796021 -0.146912 0.552246 -0.199219 1441495115 0.796021 -0.146912 0.552246 -0.199219 1441495115 0.796021 -0.146912 0.552246 -0.199219 1441495115 0.796021 -0.146912 0.552246 -0.199219 1441495115 0.795349 -0.150818 0.551941 -0.199890 1441495115 0.795349 -0.150818 0.551941 -0.199890 1441495115 0.795349 -0.150818 0.551941 -0.199890 1441495115 0.795349 -0.150818 0.551941 -0.199890 1441495115 0.795349 -0.150818 0.551941 -0.199890 1441495115 0.795349 -0.150818 0.551941 -0.199890 1441495115 0.795349 -0.150818 0.551941 -0.199890 1441495115 0.794373 -0.142395 0.550903 -0.212524 1441495115 0.794373 -0.142395 0.550903 -0.212524 1441495115 0.794373 -0.142395 0.550903 -0.212524 1441495115 0.794373 -0.142395 0.550903 -0.212524 1441495115 0.794373 -0.142395 0.550903 -0.212524 1441495115 0.794373 -0.142395 0.550903 -0.212524 1441495115 0.791504 -0.124573 0.552917 -0.228577 1441495115 0.791504 -0.124573 0.552917 -0.228577 1441495115 0.791504 -0.124573 0.552917 -0.228577 1441495115 0.791504 -0.124573 0.552917 -0.228577 1441495115 0.791504 -0.124573 0.552917 -0.228577 1441495115 0.791504 -0.124573 0.552917 -0.228577 1441495115 0.786499 -0.101196 0.557312 -0.246033 1441495115 0.786499 -0.101196 0.557312 -0.246033 1441495115 0.786499 -0.101196 0.557312 -0.246033 1441495115 0.786499 -0.101196 0.557312 -0.246033 1441495115 0.786499 -0.101196 0.557312 -0.246033 1441495115 0.786499 -0.101196 0.557312 -0.246033 1441495115 0.780029 -0.075989 0.562805 -0.262634 1441495115 0.780029 -0.075989 0.562805 -0.262634 1441495115 0.780029 -0.075989 0.562805 -0.262634 1441495115 0.780029 -0.075989 0.562805 -0.262634 1441495115 0.780029 -0.075989 0.562805 -0.262634 1441495115 0.780029 -0.075989 0.562805 -0.262634 1441495115 0.772827 -0.049377 0.567444 -0.279785 1441495115 0.772827 -0.049377 0.567444 -0.279785 1441495115 0.772827 -0.049377 0.567444 -0.279785 1441495115 0.772827 -0.049377 0.567444 -0.279785 1441495115 0.772827 -0.049377 0.567444 -0.279785 1441495115 0.772827 -0.049377 0.567444 -0.279785 1441495115 0.765503 -0.023682 0.571350 -0.294861 1441495115 0.765503 -0.023682 0.571350 -0.294861 1441495115 0.765503 -0.023682 0.571350 -0.294861 1441495115 0.765503 -0.023682 0.571350 -0.294861 1441495115 0.765503 -0.023682 0.571350 -0.294861 1441495115 0.758179 0.000183 0.573975 -0.309265 1441495115 0.758179 0.000183 0.573975 -0.309265 1441495115 0.758179 0.000183 0.573975 -0.309265 1441495115 0.758179 0.000183 0.573975 -0.309265 1441495115 0.758179 0.000183 0.573975 -0.309265 1441495115 0.758179 0.000183 0.573975 -0.309265 1441495115 0.758179 0.000183 0.573975 -0.309265 1441495115 0.751465 0.020630 0.574463 -0.323730 1441495115 0.751465 0.020630 0.574463 -0.323730 1441495115 0.751465 0.020630 0.574463 -0.323730 1441495115 0.751465 0.020630 0.574463 -0.323730 1441495115 0.751465 0.020630 0.574463 -0.323730 1441495115 0.751465 0.020630 0.574463 -0.323730 1441495115 0.746277 0.033875 0.575928 -0.331970 1441495115 0.746277 0.033875 0.575928 -0.331970 1441495115 0.746277 0.033875 0.575928 -0.331970 1441495115 0.746277 0.033875 0.575928 -0.331970 1441495115 0.746277 0.033875 0.575928 -0.331970 1441495115 0.746277 0.033875 0.575928 -0.331970 1441495115 0.746277 0.033875 0.575928 -0.331970 1441495115 0.741760 0.041992 0.579163 -0.335510 1441495115 0.741760 0.041992 0.579163 -0.335510 1441495115 0.741760 0.041992 0.579163 -0.335510 1441495115 0.741760 0.041992 0.579163 -0.335510 1441495115 0.741760 0.041992 0.579163 -0.335510 1441495115 0.741760 0.041992 0.579163 -0.335510 1441495115 0.738586 0.049316 0.580505 -0.339172 1441495115 0.738586 0.049316 0.580505 -0.339172 1441495115 0.738586 0.049316 0.580505 -0.339172 1441495115 0.738586 0.049316 0.580505 -0.339172 1441495115 0.738586 0.049316 0.580505 -0.339172 1441495115 0.738586 0.049316 0.580505 -0.339172 1441495115 0.739075 0.045593 0.581177 -0.337341 1441495115 0.739075 0.045593 0.581177 -0.337341 1441495115 0.739075 0.045593 0.581177 -0.337341 1441495115 0.739075 0.045593 0.581177 -0.337341 1441495115 0.739075 0.045593 0.581177 -0.337341 1441495115 0.739075 0.045593 0.581177 -0.337341 1441495115 0.741699 0.036499 0.581543 -0.332153 1441495115 0.741699 0.036499 0.581543 -0.332153 1441495115 0.741699 0.036499 0.581543 -0.332153 1441495115 0.741699 0.036499 0.581543 -0.332153 1441495115 0.741699 0.036499 0.581543 -0.332153 1441495115 0.741699 0.036499 0.581543 -0.332153 1441495115 0.741699 0.036499 0.581543 -0.332153 1441495115 0.745422 0.022339 0.582153 -0.323914 1441495115 0.745422 0.022339 0.582153 -0.323914 1441495115 0.745422 0.022339 0.582153 -0.323914 1441495115 0.745422 0.022339 0.582153 -0.323914 1441495115 0.745422 0.022339 0.582153 -0.323914 1441495115 0.745422 0.022339 0.582153 -0.323914 1441495115 0.750244 0.007324 0.581726 -0.313965 1441495115 0.750244 0.007324 0.581726 -0.313965 1441495115 0.750244 0.007324 0.581726 -0.313965 1441495115 0.750244 0.007324 0.581726 -0.313965 1441495115 0.750244 0.007324 0.581726 -0.313965 1441495115 0.750244 0.007324 0.581726 -0.313965 1441495115 0.756714 -0.011414 0.580688 -0.299927 1441495116 0.756714 -0.011414 0.580688 -0.299927 1441495116 0.756714 -0.011414 0.580688 -0.299927 1441495116 0.756714 -0.011414 0.580688 -0.299927 1441495116 0.756714 -0.011414 0.580688 -0.299927 1441495116 0.756714 -0.011414 0.580688 -0.299927 1441495116 0.763794 -0.033691 0.579041 -0.283203 1441495116 0.763794 -0.033691 0.579041 -0.283203 1441495116 0.763794 -0.033691 0.579041 -0.283203 1441495116 0.763794 -0.033691 0.579041 -0.283203 1441495116 0.763794 -0.033691 0.579041 -0.283203 1441495116 0.763794 -0.033691 0.579041 -0.283203 1441495116 0.763794 -0.033691 0.579041 -0.283203 1441495116 0.769958 -0.056458 0.576904 -0.266602 1441495116 0.769958 -0.056458 0.576904 -0.266602 1441495116 0.769958 -0.056458 0.576904 -0.266602 1441495116 0.769958 -0.056458 0.576904 -0.266602 1441495116 0.769958 -0.056458 0.576904 -0.266602 1441495116 0.769958 -0.056458 0.576904 -0.266602 1441495116 0.774841 -0.075745 0.573914 -0.253967 1441495116 0.774841 -0.075745 0.573914 -0.253967 1441495116 0.774841 -0.075745 0.573914 -0.253967 1441495116 0.774841 -0.075745 0.573914 -0.253967 1441495116 0.774841 -0.075745 0.573914 -0.253967 1441495116 0.774841 -0.075745 0.573914 -0.253967 1441495116 0.774841 -0.075745 0.573914 -0.253967 1441495116 0.778809 -0.090271 0.570618 -0.244202 1441495116 0.778809 -0.090271 0.570618 -0.244202 1441495116 0.778809 -0.090271 0.570618 -0.244202 1441495116 0.778809 -0.090271 0.570618 -0.244202 1441495116 0.778809 -0.090271 0.570618 -0.244202 1441495116 0.778809 -0.090271 0.570618 -0.244202 1441495116 0.783264 -0.101379 0.566284 -0.235596 1441495116 0.783264 -0.101379 0.566284 -0.235596 1441495116 0.783264 -0.101379 0.566284 -0.235596 1441495116 0.783264 -0.101379 0.566284 -0.235596 1441495116 0.783264 -0.101379 0.566284 -0.235596 1441495116 0.783264 -0.101379 0.566284 -0.235596 1441495116 0.786865 -0.109619 0.562866 -0.227844 1441495116 0.786865 -0.109619 0.562866 -0.227844 1441495116 0.786865 -0.109619 0.562866 -0.227844 1441495116 0.786865 -0.109619 0.562866 -0.227844 1441495116 0.786865 -0.109619 0.562866 -0.227844 1441495116 0.786865 -0.109619 0.562866 -0.227844 1441495116 0.789185 -0.119873 0.561890 -0.216797 1441495116 0.789185 -0.119873 0.561890 -0.216797 1441495116 0.789185 -0.119873 0.561890 -0.216797 1441495116 0.789185 -0.119873 0.561890 -0.216797 1441495116 0.789185 -0.119873 0.561890 -0.216797 1441495116 0.789185 -0.119873 0.561890 -0.216797 1441495116 0.790344 -0.129211 0.560791 -0.210022 1441495116 0.790344 -0.129211 0.560791 -0.210022 1441495116 0.790344 -0.129211 0.560791 -0.210022 1441495116 0.790344 -0.129211 0.560791 -0.210022 1441495116 0.790344 -0.129211 0.560791 -0.210022 1441495116 0.790344 -0.129211 0.560791 -0.210022 1441495116 0.790405 -0.131226 0.559143 -0.213013 1441495116 0.790405 -0.131226 0.559143 -0.213013 1441495116 0.790405 -0.131226 0.559143 -0.213013 1441495116 0.790405 -0.131226 0.559143 -0.213013 1441495116 0.790405 -0.131226 0.559143 -0.213013 1441495116 0.790405 -0.131226 0.559143 -0.213013 1441495116 0.788940 -0.124634 0.559143 -0.222168 1441495116 0.788940 -0.124634 0.559143 -0.222168 1441495116 0.788940 -0.124634 0.559143 -0.222168 1441495116 0.788940 -0.124634 0.559143 -0.222168 1441495116 0.788940 -0.124634 0.559143 -0.222168 1441495116 0.788940 -0.124634 0.559143 -0.222168 1441495116 0.788940 -0.124634 0.559143 -0.222168 1441495116 0.786072 -0.112183 0.561401 -0.233032 1441495116 0.786072 -0.112183 0.561401 -0.233032 1441495116 0.786072 -0.112183 0.561401 -0.233032 1441495116 0.786072 -0.112183 0.561401 -0.233032 1441495116 
0.802734 -0.222534 0.136108 -0.536255 1441495119 0.779358 -0.247314 0.029419 -0.574951 1441495119 0.779358 -0.247314 0.029419 -0.574951 1441495119 0.779358 -0.247314 0.029419 -0.574951 1441495119 0.779358 -0.247314 0.029419 -0.574951 1441495119 0.779358 -0.247314 0.029419 -0.574951 1441495119 0.779358 -0.247314 0.029419 -0.574951 1441495119 0.746277 -0.278564 -0.057800 -0.601746 1441495119 0.746277 -0.278564 -0.057800 -0.601746 1441495119 0.746277 -0.278564 -0.057800 -0.601746 1441495119 0.746277 -0.278564 -0.057800 -0.601746 1441495119 0.746277 -0.278564 -0.057800 -0.601746 1441495119 0.713745 -0.299683 -0.125305 -0.620544 1441495119 0.713745 -0.299683 -0.125305 -0.620544 1441495119 0.713745 -0.299683 -0.125305 -0.620544 1441495119 0.713745 -0.299683 -0.125305 -0.620544 1441495119 0.713745 -0.299683 -0.125305 -0.620544 1441495119 0.713745 -0.299683 -0.125305 -0.620544 1441495120 0.713745 -0.299683 -0.125305 -0.620544 1441495120 0.684265 -0.321960 -0.167053 -0.632690 1441495120 0.684265 -0.321960 -0.167053 -0.632690 1441495120 0.684265 -0.321960 -0.167053 -0.632690 1441495120 0.684265 -0.321960 -0.167053 -0.632690 1441495120 0.684265 -0.321960 -0.167053 -0.632690 1441495120 0.684265 -0.321960 -0.167053 -0.632690 1441495120 0.665771 -0.334656 -0.198303 -0.636719 1441495120 0.665771 -0.334656 -0.198303 -0.636719 1441495120 0.665771 -0.334656 -0.198303 -0.636719 1441495120 0.665771 -0.334656 -0.198303 -0.636719 1441495120 0.665771 -0.334656 -0.198303 -0.636719 1441495120 0.665771 -0.334656 -0.198303 -0.636719 1441495120 0.665771 -0.334656 -0.198303 -0.636719 1441495120 0.659546 -0.339478 -0.217529 -0.634399 1441495120 0.659546 -0.339478 -0.217529 -0.634399 1441495120 0.659546 -0.339478 -0.217529 -0.634399 1441495120 0.659546 -0.339478 -0.217529 -0.634399 1441495120 0.659546 -0.339478 -0.217529 -0.634399 1441495120 0.659546 -0.339478 -0.217529 -0.634399 1441495120 0.659912 -0.338989 -0.230103 -0.629822 1441495120 0.659912 -0.338989 -0.230103 -0.629822 1441495120 0.659912 -0.338989 -0.230103 -0.629822 1441495120 0.659912 -0.338989 -0.230103 -0.629822 1441495120 0.659912 -0.338989 -0.230103 -0.629822 1441495120 0.659912 -0.338989 -0.230103 -0.629822 1441495120 0.659790 -0.325195 -0.246399 -0.631104 1441495120 0.659790 -0.325195 -0.246399 -0.631104 1441495120 0.659790 -0.325195 -0.246399 -0.631104 1441495120 0.659790 -0.325195 -0.246399 -0.631104 1441495120 0.659790 -0.325195 -0.246399 -0.631104 1441495120 0.659790 -0.325195 -0.246399 -0.631104 1441495120 0.653503 -0.310120 -0.257813 -0.640564 1441495120 0.653503 -0.310120 -0.257813 -0.640564 1441495120 0.653503 -0.310120 -0.257813 -0.640564 1441495120 0.653503 -0.310120 -0.257813 -0.640564 1441495120 0.653503 -0.310120 -0.257813 -0.640564 1441495120 0.653503 -0.310120 -0.257813 -0.640564 1441495120 0.644104 -0.296143 -0.262085 -0.654846 1441495120 0.644104 -0.296143 -0.262085 -0.654846 1441495120 0.644104 -0.296143 -0.262085 -0.654846 1441495120 0.644104 -0.296143 -0.262085 -0.654846 1441495120 0.644104 -0.296143 -0.262085 -0.654846 1441495120 0.644104 -0.296143 -0.262085 -0.654846 1441495120 0.640259 -0.276489 -0.263062 -0.666687 1441495120 0.640259 -0.276489 -0.263062 -0.666687 1441495120 0.640259 -0.276489 -0.263062 -0.666687 1441495120 0.640259 -0.276489 -0.263062 -0.666687 1441495120 0.640259 -0.276489 -0.263062 -0.666687 1441495120 0.645142 -0.252258 -0.259827 -0.672791 1441495120 0.645142 -0.252258 -0.259827 -0.672791 1441495120 0.645142 -0.252258 -0.259827 -0.672791 1441495120 0.645142 -0.252258 -0.259827 -0.672791 1441495120 0.645142 -0.252258 -0.259827 -0.672791 1441495120 0.645142 -0.252258 -0.259827 -0.672791 1441495120 0.661621 -0.212830 -0.263916 -0.668823 1441495120 0.661621 -0.212830 -0.263916 -0.668823 1441495120 0.661621 -0.212830 -0.263916 -0.668823 1441495120 0.661621 -0.212830 -0.263916 -0.668823 1441495120 0.661621 -0.212830 -0.263916 -0.668823 1441495120 0.661621 -0.212830 -0.263916 -0.668823 1441495120 0.661621 -0.212830 -0.263916 -0.668823 1441495120 0.685852 -0.151245 -0.274658 -0.656738 1441495120 0.685852 -0.151245 -0.274658 -0.656738 1441495120 0.685852 -0.151245 -0.274658 -0.656738 1441495120 0.685852 -0.151245 -0.274658 -0.656738 1441495120 0.685852 -0.151245 -0.274658 -0.656738 1441495120 0.685852 -0.151245 -0.274658 -0.656738 1441495120 0.718506 -0.103699 -0.256104 -0.638306 1441495120 0.718506 -0.103699 -0.256104 -0.638306 1441495120 0.718506 -0.103699 -0.256104 -0.638306 1441495120 0.718506 -0.103699 -0.256104 -0.638306 1441495120 0.718506 -0.103699 -0.256104 -0.638306 1441495120 0.718506 -0.103699 -0.256104 -0.638306 1441495120 0.718506 -0.103699 -0.256104 -0.638306 1441495120 0.760071 -0.054138 -0.223389 -0.607849 1441495120 0.760071 -0.054138 -0.223389 -0.607849 1441495120 0.760071 -0.054138 -0.223389 -0.607849 1441495120 0.760071 -0.054138 -0.223389 -0.607849 1441495120 0.760071 -0.054138 -0.223389 -0.607849 1441495120 0.760071 -0.054138 -0.223389 -0.607849 1441495120 0.793823 -0.030884 -0.180664 -0.579895 1441495120 0.793823 -0.030884 -0.180664 -0.579895 1441495120 0.793823 -0.030884 -0.180664 -0.579895 1441495120 0.793823 -0.030884 -0.180664 -0.579895 1441495120 0.793823 -0.030884 -0.180664 -0.579895 1441495120 0.793823 -0.030884 -0.180664 -0.579895 1441495120 0.814819 -0.024475 -0.143799 -0.561035 1441495120 0.814819 -0.024475 -0.143799 -0.561035 1441495120 0.814819 -0.024475 -0.143799 -0.561035 1441495120 0.814819 -0.024475 -0.143799 -0.561035 1441495120 0.814819 -0.024475 -0.143799 -0.561035 1441495120 0.814819 -0.024475 -0.143799 -0.561035 1441495120 0.825806 -0.007507 -0.122925 -0.550293 1441495120 0.825806 -0.007507 -0.122925 -0.550293 1441495120 0.825806 -0.007507 -0.122925 -0.550293 1441495120 0.825806 -0.007507 -0.122925 -0.550293 1441495120 0.825806 -0.007507 -0.122925 -0.550293 1441495120 0.825806 -0.007507 -0.122925 -0.550293 1441495120 0.828064 0.001343 -0.113464 -0.549011 1441495120 0.828064 0.001343 -0.113464 -0.549011 1441495120 0.828064 0.001343 -0.113464 -0.549011 1441495120 0.828064 0.001343 -0.113464 -0.549011 1441495120 0.828064 0.001343 -0.113464 -0.549011 1441495120 0.828064 0.001343 -0.113464 -0.549011 1441495120 0.828064 0.001343 -0.113464 -0.549011 1441495120 0.817322 -0.004028 -0.116028 -0.564331 1441495120 0.817322 -0.004028 -0.116028 -0.564331 1441495120 0.817322 -0.004028 -0.116028 -0.564331 1441495120 0.817322 -0.004028 -0.116028 -0.564331 1441495120 0.817322 -0.004028 -0.116028 -0.564331 1441495120 0.817322 -0.004028 -0.116028 -0.564331 1441495121 0.793274 -0.027710 -0.127808 -0.594666 1441495121 0.793274 -0.027710 -0.127808 -0.594666 1441495121 0.793274 -0.027710 -0.127808 -0.594666 1441495121 0.793274 -0.027710 -0.127808 -0.594666 1441495121 0.793274 -0.027710 -0.127808 -0.594666 1441495121 0.793274 -0.027710 -0.127808 -0.594666 1441495121 0.759827 -0.071899 -0.145569 -0.629517 1441495121 0.759827 -0.071899 -0.145569 -0.629517 1441495121 0.759827 -0.071899 -0.145569 -0.629517 1441495121 0.759827 -0.071899 -0.145569 -0.629517 1441495121 0.759827 -0.071899 -0.145569 -0.629517 1441495121 0.759827 -0.071899 -0.145569 -0.629517 1441495121 0.759827 -0.071899 -0.145569 -0.629517 1441495121 0.726135 -0.107910 -0.174805 -0.656128 1441495121 0.726135 -0.107910 -0.174805 -0.656128 1441495121 0.726135 -0.107910 -0.174805 -0.656128 1441495121 0.726135 -0.107910 -0.174805 -0.656128 1441495121 0.726135 -0.107910 -0.174805 -0.656128 1441495121 0.726135 -0.107910 -0.174805 -0.656128 1441495121 0.699524 -0.143555 -0.200989 -0.670593 1441495121 0.699524 -0.143555 -0.200989 -0.670593 1441495121 0.699524 -0.143555 -0.200989 -0.670593 1441495121 0.699524 -0.143555 -0.200989 -0.670593 1441495121 0.699524 -0.143555 -0.200989 -0.670593 1441495121 0.699524 -0.143555 -0.200989 -0.670593 1441495121 0.683228 -0.167053 -0.221680 -0.675415 1441495121 0.683228 -0.167053 -0.221680 -0.675415 1441495121 0.683228 -0.167053 -0.221680 -0.675415 1441495121 0.683228 -0.167053 -0.221680 -0.675415 1441495121 0.683228 -0.167053 -0.221680 -0.675415 1441495121 0.683228 -0.167053 -0.221680 -0.675415 1441495121 0.677490 -0.186890 -0.237244 -0.670715 1441495121 0.677490 -0.186890 -0.237244 -0.670715 1441495121 0.677490 -0.186890 -0.237244 -0.670715 1441495121 0.677490 -0.186890 -0.237244 -0.670715 1441495121 0.677490 -0.186890 -0.237244 -0.670715 1441495121 0.677490 -0.186890 -0.237244 -0.670715 1441495121 0.682617 -0.201538 -0.248474 -0.657043 1441495121 0.682617 -0.201538 -0.248474 -0.657043 1441495121 0.682617 -0.201538 -0.248474 -0.657043 1441495121 0.682617 -0.201538 -0.248474 -0.657043 1441495121 0.682617 -0.201538 -0.248474 -0.657043 1441495121 0.682617 -0.201538 -0.248474 -0.657043 1441495121 0.696350 -0.205750 -0.257263 -0.637634 1441495121 0.696350 -0.205750 -0.257263 -0.637634 1441495121 0.696350 -0.205750 -0.257263 -0.637634 1441495121 0.696350 -0.205750 -0.257263 -0.637634 1441495121 0.696350 -0.205750 -0.257263 -0.637634 1441495121 0.696350 -0.205750 -0.257263 -0.637634 1441495121 0.709290 -0.210144 -0.268677 -0.616943 1441495121 0.709290 -0.210144 -0.268677 -0.616943 1441495121 0.709290 -0.210144 -0.268677 -0.616943 1441495121 0.709290 -0.210144 -0.268677 -0.616943 1441495121 0.709290 -0.210144 -0.268677 -0.616943 1441495121 0.709290 -0.210144 -0.268677 -0.616943 1441495121 0.713623 -0.206726 -0.286499 -0.604980 1441495121 0.713623 -0.206726 -0.286499 -0.604980 1441495121 0.713623 -0.206726 -0.286499 -0.604980 1441495121 0.713623 -0.206726 -0.286499 -0.604980 1441495121 0.713623 -0.206726 -0.286499 -0.604980 1441495121 0.713623 -0.206726 -0.286499 -0.604980 1441495121 0.706177 -0.210693 -0.295654 -0.607910 1441495121 0.706177 -0.210693 -0.295654 -0.607910 1441495121 0.706177 -0.210693 -0.295654 -0.607910 1441495121 0.706177 -0.210693 -0.295654 -0.607910 1441495121 0.706177 -0.210693 -0.295654 -0.607910 1441495121 0.706177 -0.210693 -0.295654 -0.607910 1441495121 0.694336 -0.214355 -0.299683 -0.618164 1441495121 0.694336 -0.214355 -0.299683 -0.618164 1441495121 0.694336 -0.214355 -0.299683 -0.618164 1441495121 0.694336 -0.214355 -0.299683 -0.618164 1441495121 0.694336 -0.214355 -0.299683 -0.618164 1441495121 0.694336 -0.214355 -0.299683 -0.618164 1441495121 0.694336 -0.214355 -0.299683 -0.618164 1441495121 0.684204 -0.215515 -0.298401 -0.629639 1441495121 0.684204 -0.215515 -0.298401 -0.629639 1441495121 0.684204 -0.215515 -0.298401 -0.629639 1441495121 0.684204 -0.215515 -0.298401 -0.629639 1441495121 0.684204 -0.215515 -0.298401 -0.629639 1441495121 0.682068 -0.209534 -0.290100 -0.637756 1441495121 0.682068 -0.209534 -0.290100 -0.637756 1441495121 0.682068 -0.209534 -0.290100 -0.637756 1441495121 0.682068 -0.209534 -0.290100 -0.637756 1441495121 0.682068 -0.209534 -0.290100 -0.637756 1441495121 0.682068 -0.209534 -0.290100 -0.637756 1441495121 0.693542 -0.188843 -0.272949 -0.639404 1441495121 0.693542 -0.188843 -0.272949 -0.639404 1441495121 0.693542 -0.188843 -0.272949 -0.639404 1441495121 0.693542 -0.188843 -0.272949 -0.639404 1441495121 0.693542 -0.188843 -0.272949 -0.639404 1441495121 0.693542 -0.188843 -0.272949 -0.639404 1441495121 0.693542 -0.188843 -0.272949 -0.639404 1441495121 0.717773 -0.163818 -0.239563 -0.632935 1441495121 0.717773 -0.163818 -0.239563 -0.632935 1441495121 0.717773 -0.163818 -0.239563 -0.632935 1441495121 0.717773 -0.163818 -0.239563 -0.632935 1441495121 0.717773 -0.163818 -0.239563 -0.632935 1441495121 0.717773 -0.163818 -0.239563 -0.632935 1441495121 0.754028 -0.114197 -0.207703 -0.612549 1441495121 0.754028 -0.114197 -0.207703 -0.612549 1441495121 0.754028 -0.114197 -0.207703 -0.612549 1441495121 0.754028 -0.114197 -0.207703 -0.612549 1441495121 0.754028 -0.114197 -0.207703 -0.612549 1441495121 0.754028 -0.114197 -0.207703 -0.612549 1441495121 0.794128 -0.061707 -0.172546 -0.579468 1441495121 0.794128 -0.061707 -0.172546 -0.579468 1441495121 0.794128 -0.061707 -0.172546 -0.579468 1441495121 0.794128 -0.061707 -0.172546 -0.579468 1441495121 0.794128 -0.061707 -0.172546 -0.579468 1441495121 0.794128 -0.061707 -0.172546 -0.579468 1441495121 0.794128 -0.061707 -0.172546 -0.579468 1441495122 0.828979 -0.024231 -0.126526 -0.544250 1441495122 0.828979 -0.024231 -0.126526 -0.544250 1441495122 0.828979 -0.024231 -0.126526 -0.544250 1441495122 0.828979 -0.024231 -0.126526 -0.544250 1441495122 0.828979 -0.024231 -0.126526 -0.544250 1441495122 0.848694 -0.004395 -0.086914 -0.521667 1441495122 0.848694 -0.004395 -0.086914 -0.521667 1441495122 0.848694 -0.004395 -0.086914 -0.521667 1441495122 0.848694 -0.004395 -0.086914 -0.521667 1441495122 0.848694 -0.004395 -0.086914 -0.521667 1441495122 0.848694 -0.004395 -0.086914 -0.521667 1441495122 0.851868 0.003601 -0.072876 -0.518616 1441495122 0.851868 0.003601 -0.072876 -0.518616 1441495122 0.851868 0.003601 -0.072876 -0.518616 1441495122 0.851868 0.003601 -0.072876 -0.518616 1441495122 0.851868 0.003601 -0.072876 -0.518616 1441495122 0.851868 0.003601 -0.072876 -0.518616 1441495122 0.839111 -0.008972 -0.081177 -0.537842 1441495122 0.839111 -0.008972 -0.081177 -0.537842 1441495122 0.839111 -0.008972 -0.081177 -0.537842 1441495122 0.839111 -0.008972 -0.081177 -0.537842 1441495122 0.839111 -0.008972 -0.081177 -0.537842 1441495122 0.839111 -0.008972 -0.081177 -0.537842 1441495122 0.839111 -0.008972 -0.081177 -0.537842 1441495122 0.814514 -0.027466 -0.104980 -0.569885 1441495122 0.814514 -0.027466 -0.104980 -0.569885 1441495122 0.814514 -0.027466 -0.104980 -0.569885 1441495122 0.814514 -0.027466 -0.104980 -0.569885 1441495122 0.814514 -0.027466 -0.104980 -0.569885 1441495122 0.814514 -0.027466 -0.104980 -0.569885 1441495122 0.783325 -0.058472 -0.131409 -0.604736 1441495122 0.783325 -0.058472 -0.131409 -0.604736 1441495122 0.783325 -0.058472 -0.131409 -0.604736 1441495122 0.783325 -0.058472 -0.131409 -0.604736 1441495122 0.783325 -0.058472 -0.131409 -0.604736 1441495122 0.751526 -0.088318 -0.155334 -0.635010 1441495122 0.751526 -0.088318 -0.155334 -0.635010 1441495122 0.751526 -0.088318 -0.155334 -0.635010 1441495122 0.751526 -0.088318 -0.155334 -0.635010 1441495122 0.751526 -0.088318 -0.155334 -0.635010 1441495122 0.751526 -0.088318 -0.155334 -0.635010 1441495122 0.723633 -0.115723 -0.174866 -0.657532 1441495122 0.723633 -0.115723 -0.174866 -0.657532 1441495122 0.723633 -0.115723 -0.174866 -0.657532 1441495122 0.723633 -0.115723 -0.174866 -0.657532 1441495122 0.723633 -0.115723 -0.174866 -0.657532 1441495122 0.723633 -0.115723 -0.174866 -0.657532 1441495122 0.723633 -0.115723 -0.174866 -0.657532 1441495122 0.704041 -0.139038 -0.187622 -0.670654 1441495122 0.704041 -0.139038 -0.187622 -0.670654 1441495122 0.704041 -0.139038 -0.187622 -0.670654 1441495122 0.704041 -0.139038 -0.187622 -0.670654 1441495122 0.704041 -0.139038 -0.187622 -0.670654 1441495122 0.704041 -0.139038 -0.187622 -0.670654 1441495122 0.696045 -0.163879 -0.192078 -0.672119 1441495122 0.696045 -0.163879 -0.192078 -0.672119 1441495122 0.696045 -0.163879 -0.192078 -0.672119 1441495122 0.696045 -0.163879 -0.192078 -0.672119 1441495122 0.696045 -0.163879 -0.192078 -0.672119 1441495122 0.696045 -0.163879 -0.192078 -0.672119 1441495122 0.696045 -0.163879 -0.192078 -0.672119 1441495122 0.701782 -0.179810 -0.196167 -0.660889 1441495122 0.701782 -0.179810 -0.196167 -0.660889 1441495122 0.701782 -0.179810 -0.196167 -0.660889 1441495122 0.701782 -0.179810 -0.196167 -0.660889 1441495122 0.701782 -0.179810 -0.196167 -0.660889 1441495122 0.701782 -0.179810 -0.196167 -0.660889 1441495122 0.715027 -0.198059 -0.195190 -0.641418 1441495122 0.715027 -0.198059 -0.195190 -0.641418 1441495122 0.715027 -0.198059 -0.195190 -0.641418 1441495122 0.715027 -0.198059 -0.195190 -0.641418 1441495122 0.715027 -0.198059 -0.195190 -0.641418 1441495122 0.715027 -0.198059 -0.195190 -0.641418 1441495122 0.727112 -0.213867 -0.205933 -0.619019 1441495122 0.727112 -0.213867 -0.205933 -0.619019 1441495122 0.727112 -0.213867 -0.205933 -0.619019 1441495122 0.727112 -0.213867 -0.205933 -0.619019 1441495122 0.727112 -0.213867 -0.205933 -0.619019 1441495122 0.727112 -0.213867 -0.205933 -0.619019 1441495122 0.726685 -0.235291 -0.230591 -0.602844 1441495122 0.726685 -0.235291 -0.230591 -0.602844 1441495122 0.726685 -0.235291 -0.230591 -0.602844 1441495122 0.726685 -0.235291 -0.230591 -0.602844 1441495122 0.726685 -0.235291 -0.230591 -0.602844 1441495122 0.726685 -0.235291 -0.230591 -0.602844 1441495122 0.726685 -0.235291 -0.230591 -0.602844 1441495122 0.721497 -0.226868 -0.262329 -0.599304 1441495122 0.721497 -0.226868 -0.262329 -0.599304 1441495122 0.721497 -0.226868 -0.262329 -0.599304 1441495122 0.721497 -0.226868 -0.262329 -0.599304 1441495122 0.721497 -0.226868 -0.262329 -0.599304 1441495122 0.721497 -0.226868 -0.262329 -0.599304 1441495122 0.710022 -0.225403 -0.275085 -0.607788 1441495122 0.710022 -0.225403 -0.275085 -0.607788 1441495122 0.710022 -0.225403 -0.275085 -0.607788 1441495122 0.710022 -0.225403 -0.275085 -0.607788 1441495122 0.710022 -0.225403 -0.275085 -0.607788 1441495122 0.710022 -0.225403 -0.275085 -0.607788 1441495122 0.700378 -0.223267 -0.278687 -0.618042 1441495122 0.700378 -0.223267 -0.278687 -0.618042 1441495122 0.700378 -0.223267 -0.278687 -0.618042 1441495122 0.700378 -0.223267 -0.278687 -0.618042 1441495122 0.700378 -0.223267 -0.278687 -0.618042 1441495122 0.700378 -0.223267 -0.278687 -0.618042 1441495122 0.700378 -0.223267 -0.278687 -0.618042 1441495122 0.695801 -0.225586 -0.271362 -0.625549 1441495122 0.695801 -0.225586 -0.271362 -0.625549 1441495122 0.695801 -0.225586 -0.271362 -0.625549 1441495122 0.695801 -0.225586 -0.271362 -0.625549 1441495122 0.695801 -0.225586 -0.271362 -0.625549 1441495122 0.695801 -0.225586 -0.271362 -0.625549 1441495122 0.698975 -0.218140 -0.261902 -0.628723 1441495122 0.698975 -0.218140 -0.261902 -0.628723 1441495122 0.698975 -0.218140 -0.261902 -0.628723 1441495123 0.698975 -0.218140 -0.261902 -0.628723 1441495123 0.698975 -0.218140 -0.261902 -0.628723 1441495123 0.698975 -0.218140 -0.261902 -0.628723 1441495123 0.708679 -0.203308 -0.243591 -0.630188 1441495123 0.708679 -0.203308 -0.243591 -0.630188 1441495123 0.708679 -0.203308 -0.243591 -0.630188 1441495123 0.708679 -0.203308 -0.243591 -0.630188 1441495123 0.708679 -0.203308 -0.243591 -0.630188 1441495123 0.708679 -0.203308 -0.243591 -0.630188 1441495123 0.708679 -0.203308 -0.243591 -0.630188 1441495123 0.730347 -0.167786 -0.227661 -0.621826 1441495123 0.730347 -0.167786 -0.227661 -0.621826 1441495123 0.730347 -0.167786 -0.227661 -0.621826 1441495123 0.730347 -0.167786 -0.227661 -0.621826 1441495123 0.730347 -0.167786 -0.227661 -0.621826 1441495123 0.730347 -0.167786 -0.227661 -0.621826 1441495123 0.764709 -0.125854 -0.201355 -0.599060 1441495123 0.764709 -0.125854 -0.201355 -0.599060 1441495123 0.764709 -0.125854 -0.201355 -0.599060 1441495123 0.764709 -0.125854 -0.201355 -0.599060 1441495123 0.764709 -0.125854 -0.201355 -0.599060 1441495123 0.764709 -0.125854 -0.201355 -0.599060 1441495123 0.798279 -0.089600 -0.169189 -0.571106 1441495123 0.798279 -0.089600 -0.169189 -0.571106 1441495123 0.798279 -0.089600 -0.169189 -0.571106 1441495123 0.798279 -0.089600 -0.169189 -0.571106 1441495123 0.798279 -0.089600 -0.169189 -0.571106 1441495123 0.798279 -0.089600 -0.169189 -0.571106 1441495123 0.828003 -0.049438 -0.141479 -0.540283 1441495123 0.828003 -0.049438 -0.141479 -0.540283 1441495123 0.828003 -0.049438 -0.141479 -0.540283 1441495123 0.828003 -0.049438 -0.141479 -0.540283 1441495123 0.828003 -0.049438 -0.141479 -0.540283 1441495123 0.828003 -0.049438 -0.141479 -0.540283 1441495123 0.847229 -0.029724 -0.107971 -0.519226 1441495123 0.847229 -0.029724 -0.107971 -0.519226 1441495123 0.847229 -0.029724 -0.107971 -0.519226 1441495123 0.847229 -0.029724 -0.107971 -0.519226 1441495123 0.847229 -0.029724 -0.107971 -0.519226 1441495123 0.847229 -0.029724 -0.107971 -0.519226 1441495123 0.854431 -0.042358 -0.080811 -0.511475 1441495123 0.854431 -0.042358 -0.080811 -0.511475 1441495123 0.854431 -0.042358 -0.080811 -0.511475 1441495123 0.854431 -0.042358 -0.080811 -0.511475 1441495123 0.854431 -0.042358 -0.080811 -0.511475 1441495123 0.854431 -0.042358 -0.080811 -0.511475 1441495123 0.849121 -0.047485 -0.075623 -0.520569 1441495123 0.849121 -0.047485 -0.075623 -0.520569 1441495123 0.849121 -0.047485 -0.075623 -0.520569 1441495123 0.849121 -0.047485 -0.075623 -0.520569 1441495123 0.849121 -0.047485 -0.075623 -0.520569 1441495123 0.849121 -0.047485 -0.075623 -0.520569 1441495123 0.832397 -0.042419 -0.092163 -0.544800 1441495123 0.832397 -0.042419 -0.092163 -0.544800 1441495123 0.832397 -0.042419 -0.092163 -0.544800 1441495123 0.832397 -0.042419 -0.092163 -0.544800 1441495123 0.832397 -0.042419 -0.092163 -0.544800 1441495123 0.832397 -0.042419 -0.092163 -0.544800 1441495123 0.807678 -0.060364 -0.115295 -0.575012 1441495123 0.807678 -0.060364 -0.115295 -0.575012 1441495123 0.807678 -0.060364 -0.115295 -0.575012 1441495123 0.807678 -0.060364 -0.115295 -0.575012 1441495123 0.807678 -0.060364 -0.115295 -0.575012 1441495123 0.807678 -0.060364 -0.115295 -0.575012 1441495123 0.807678 -0.060364 -0.115295 -0.575012 1441495123 0.778137 -0.109680 -0.143738 -0.601501 1441495123 0.778137 -0.109680 -0.143738 -0.601501 1441495123 0.778137 -0.109680 -0.143738 -0.601501 1441495123 0.778137 -0.109680 -0.143738 -0.601501 1441495123 0.778137 -0.109680 -0.143738 -0.601501 1441495123 0.778137 -0.109680 -0.143738 -0.601501 1441495123 0.748718 -0.162781 -0.175598 -0.618164 1441495123 0.748718 -0.162781 -0.175598 -0.618164 1441495123 0.748718 -0.162781 -0.175598 -0.618164 1441495123 0.748718 -0.162781 -0.175598 -0.618164 1441495123 0.748718 -0.162781 -0.175598 -0.618164 1441495123 0.748718 -0.162781 -0.175598 -0.618164 1441495123 0.725952 -0.189453 -0.206970 -0.627930 1441495123 0.725952 -0.189453 -0.206970 -0.627930 1441495123 0.725952 -0.189453 -0.206970 -0.627930 1441495123 0.725952 -0.189453 -0.206970 -0.627930 1441495123 0.725952 -0.189453 -0.206970 -0.627930 1441495123 0.725952 -0.189453 -0.206970 -0.627930 1441495123 0.712280 -0.206970 -0.224304 -0.632141 1441495123 0.712280 -0.206970 -0.224304 -0.632141 1441495123 0.712280 -0.206970 -0.224304 -0.632141 1441495123 0.712280 -0.206970 -0.224304 -0.632141 1441495123 0.712280 -0.206970 -0.224304 -0.632141 1441495123 0.712280 -0.206970 -0.224304 -0.632141 1441495123 0.708862 -0.216858 -0.227173 -0.631592 1441495123 0.708862 -0.216858 -0.227173 -0.631592 1441495123 0.708862 -0.216858 -0.227173 -0.631592 1441495123 0.708862 -0.216858 -0.227173 -0.631592 1441495123 0.708862 -0.216858 -0.227173 -0.631592 1441495123 0.708862 -0.216858 -0.227173 -0.631592 1441495123 0.708862 -0.216858 -0.227173 -0.631592 1441495123 0.718384 -0.213989 -0.217712 -0.625122 1441495123 0.718384 -0.213989 -0.217712 -0.625122 1441495123 0.718384 -0.213989 -0.217712 -0.625122 1441495123 0.718384 -0.213989 -0.217712 -0.625122 1441495123 0.718384 -0.213989 -0.217712 -0.625122 1441495123 0.718384 -0.213989 -0.217712 -0.625122 1441495123 0.733154 -0.213806 -0.196045 -0.615112 1441495123 0.733154 -0.213806 -0.196045 -0.615112 1441495123 0.733154 -0.213806 -0.196045 -0.615112 1441495123 0.733154 -0.213806 -0.196045 -0.615112 1441495123 0.733154 -0.213806 -0.196045 -0.615112 1441495123 0.733154 -0.213806 -0.196045 -0.615112 1441495123 0.747375 -0.216187 -0.178223 -0.602478 1441495123 0.747375 -0.216187 -0.178223 -0.602478 1441495123 0.747375 -0.216187 -0.178223 -0.602478 1441495123 0.747375 -0.216187 -0.178223 -0.602478 1441495124 0.747375 -0.216187 -0.178223 -0.602478 1441495124 0.747375 -0.216187 -0.178223 -0.602478 1441495124 0.747375 -0.216187 -0.178223 -0.602478 1441495124 0.752502 -0.214478 -0.187134 -0.593933 1441495124 0.752502 -0.214478 -0.187134 -0.593933 1441495124 0.752502 -0.214478 -0.187134 -0.593933 1441495124 0.752502 -0.214478 -0.187134 -0.593933 1441495124 0.752502 -0.214478 -0.187134 -0.593933 1441495124 0.752502 -0.214478 -0.187134 -0.593933 1441495124 0.745056 -0.213867 -0.209900 -0.595886 1441495124 0.745056 -0.213867 -0.209900 -0.595886 1441495124 0.745056 -0.213867 -0.209900 -0.595886 1441495124 0.745056 -0.213867 -0.209900 -0.595886 1441495124 0.745056 -0.213867 -0.209900 -0.595886 1441495124 0.745056 -0.213867 -0.209900 -0.595886 1441495124 0.730835 -0.212463 -0.232910 -0.605408 1441495124 0.730835 -0.212463 -0.232910 -0.605408 1441495124 0.730835 -0.212463 -0.232910 -0.605408 1441495124 0.730835 -0.212463 -0.232910 -0.605408 1441495124 0.730835 -0.212463 -0.232910 -0.605408 1441495124 0.730835 -0.212463 -0.232910 -0.605408 1441495124 0.715759 -0.211060 -0.247742 -0.617920 1441495124 0.715759 -0.211060 -0.247742 -0.617920 1441495124 0.715759 -0.211060 -0.247742 -0.617920 1441495124 0.715759 -0.211060 -0.247742 -0.617920 1441495124 0.715759 -0.211060 -0.247742 -0.617920 1441495124 0.715759 -0.211060 -0.247742 -0.617920 1441495124 0.700378 -0.226685 -0.237976 -0.633606 1441495124 0.700378 -0.226685 -0.237976 -0.633606 1441495124 0.700378 -0.226685 -0.237976 -0.633606 1441495124 0.700378 -0.226685 -0.237976 -0.633606 1441495124 0.700378 -0.226685 -0.237976 -0.633606 1441495124 0.700378 -0.226685 -0.237976 -0.633606 1441495124 0.700378 -0.226685 -0.237976 -0.633606 1441495124 0.686462 -0.243591 -0.214722 -0.650635 1441495124 0.686462 -0.243591 -0.214722 -0.650635 1441495124 0.686462 -0.243591 -0.214722 -0.650635 1441495124 0.686462 -0.243591 -0.214722 -0.650635 1441495124 0.686462 -0.243591 -0.214722 -0.650635 1441495124 0.686462 -0.243591 -0.214722 -0.650635 1441495124 0.686401 -0.227661 -0.203491 -0.660034 1441495124 0.686401 -0.227661 -0.203491 -0.660034 1441495124 0.686401 -0.227661 -0.203491 -0.660034 1441495124 0.686401 -0.227661 -0.203491 -0.660034 1441495124 0.686401 -0.227661 -0.203491 -0.660034 1441495124 0.686401 -0.227661 -0.203491 -0.660034 1441495124 0.695801 -0.201294 -0.190796 -0.662537 1441495124 0.695801 -0.201294 -0.190796 -0.662537 1441495124 0.695801 -0.201294 -0.190796 -0.662537 1441495124 0.695801 -0.201294 -0.190796 -0.662537 1441495124 0.695801 -0.201294 -0.190796 -0.662537 1441495124 0.695801 -0.201294 -0.190796 -0.662537 1441495124 0.695801 -0.201294 -0.190796 -0.662537 1441495124 0.719788 -0.169373 -0.174866 -0.650085 1441495124 0.719788 -0.169373 -0.174866 -0.650085 1441495124 0.719788 -0.169373 -0.174866 -0.650085 1441495124 0.719788 -0.169373 -0.174866 -0.650085 1441495124 0.719788 -0.169373 -0.174866 -0.650085 1441495124 0.719788 -0.169373 -0.174866 -0.650085 1441495124 0.754211 -0.123413 -0.164307 -0.623657 1441495124 0.754211 -0.123413 -0.164307 -0.623657 1441495124 0.754211 -0.123413 -0.164307 -0.623657 1441495124 0.754211 -0.123413 -0.164307 -0.623657 1441495124 0.754211 -0.123413 -0.164307 -0.623657 1441495124 0.754211 -0.123413 -0.164307 -0.623657 1441495124 0.789673 -0.084778 -0.149292 -0.589050 1441495124 0.789673 -0.084778 -0.149292 -0.589050 1441495124 0.789673 -0.084778 -0.149292 -0.589050 1441495124 0.789673 -0.084778 -0.149292 -0.589050 1441495124 0.789673 -0.084778 -0.149292 -0.589050 1441495124 0.789673 -0.084778 -0.149292 -0.589050 1441495124 0.789673 -0.084778 -0.149292 -0.589050 1441495124 0.820313 -0.057312 -0.121765 -0.555847 1441495124 0.820313 -0.057312 -0.121765 -0.555847 1441495124 0.820313 -0.057312 -0.121765 -0.555847 1441495124 0.820313 -0.057312 -0.121765 -0.555847 1441495124 0.820313 -0.057312 -0.121765 -0.555847 1441495124 0.820313 -0.057312 -0.121765 -0.555847 1441495124 0.842468 -0.037903 -0.088318 -0.530029 1441495124 0.842468 -0.037903 -0.088318 -0.530029 1441495124 0.842468 -0.037903 -0.088318 -0.530029 1441495124 0.842468 -0.037903 -0.088318 -0.530029 1441495124 0.842468 -0.037903 -0.088318 -0.530029 1441495124 0.842468 -0.037903 -0.088318 -0.530029 1441495124 0.854980 -0.018555 -0.066711 -0.513977 1441495124 0.854980 -0.018555 -0.066711 -0.513977 1441495124 0.854980 -0.018555 -0.066711 -0.513977 1441495124 0.854980 -0.018555 -0.066711 -0.513977 1441495124 0.854980 -0.018555 -0.066711 -0.513977 1441495124 0.854980 -0.018555 -0.066711 -0.513977 1441495124 0.852661 -0.023499 -0.059692 -0.518494 1441495124 0.852661 -0.023499 -0.059692 -0.518494 1441495124 0.852661 -0.023499 -0.059692 -0.518494 1441495124 0.852661 -0.023499 -0.059692 -0.518494 1441495124 0.852661 -0.023499 -0.059692 -0.518494 1441495124 0.852661 -0.023499 -0.059692 -0.518494 1441495124 0.837585 -0.029968 -0.073425 -0.540527 1441495124 0.837585 -0.029968 -0.073425 -0.540527 1441495124 0.837585 -0.029968 -0.073425 -0.540527 1441495124 0.837585 -0.029968 -0.073425 -0.540527 1441495124 0.837585 -0.029968 -0.073425 -0.540527 1441495124 0.837585 -0.029968 -0.073425 -0.540527 1441495124 0.837585 -0.029968 -0.073425 -0.540527 1441495124 0.807312 -0.067932 -0.094727 -0.578552 1441495124 0.807312 -0.067932 -0.094727 -0.578552 1441495124 0.807312 -0.067932 -0.094727 -0.578552 1441495124 0.807312 -0.067932 -0.094727 -0.578552 1441495124 0.807312 -0.067932 -0.094727 -0.578552 1441495124 0.768066 -0.098816 -0.132202 -0.618774 1441495124 0.768066 -0.098816 -0.132202 -0.618774 1441495124 0.768066 -0.098816 -0.132202 -0.618774 1441495124 0.768066 -0.098816 -0.132202 -0.618774 1441495125 0.768066 -0.098816 -0.132202 -0.618774 1441495125 0.768066 -0.098816 -0.132202 -0.618774 1441495125 0.768066 -0.098816 -0.132202 -0.618774 1441495125 0.727905 -0.153259 -0.163330 -0.648071 1441495125 0.727905 -0.153259 -0.163330 -0.648071 1441495125 0.727905 -0.153259 -0.163330 -0.648071 1441495125 0.727905 -0.153259 -0.163330 -0.648071 1441495125 0.727905 -0.153259 -0.163330 -0.648071 1441495125 0.727905 -0.153259 -0.163330 -0.648071 1441495125 0.703491 -0.169373 -0.199829 -0.660706 1441495125 0.703491 -0.169373 -0.199829 -0.660706 1441495125 0.703491 -0.169373 -0.199829 -0.660706 1441495125 0.703491 -0.169373 -0.199829 -0.660706 1441495125 0.703491 -0.169373 -0.199829 -0.660706 1441495125 0.703491 -0.169373 -0.199829 -0.660706 1441495125 0.682190 -0.200195 -0.218506 -0.668457 1441495125 0.682190 -0.200195 -0.218506 -0.668457 1441495125 0.682190 -0.200195 -0.218506 -0.668457 1441495125 0.682190 -0.200195 -0.218506 -0.668457 1441495125 0.682190 -0.200195 -0.218506 -0.668457 1441495125 0.682190 -0.200195 -0.218506 -0.668457 1441495125 0.678284 -0.199646 -0.233948 -0.667358 1441495125 0.678284 -0.199646 -0.233948 -0.667358 1441495125 0.678284 -0.199646 -0.233948 -0.667358 1441495125 0.678284 -0.199646 -0.233948 -0.667358 1441495125 0.678284 -0.199646 -0.233948 -0.667358 1441495125 0.678284 -0.199646 -0.233948 -0.667358 1441495125 0.678284 -0.199646 -0.233948 -0.667358 1441495125 0.686707 -0.207947 -0.230469 -0.657410 1441495125 0.686707 -0.207947 -0.230469 -0.657410 1441495125 0.686707 -0.207947 -0.230469 -0.657410 1441495125 0.686707 -0.207947 -0.230469 -0.657410 1441495125 0.686707 -0.207947 -0.230469 -0.657410 1441495125 0.705811 -0.216064 -0.204163 -0.643005 1441495125 0.705811 -0.216064 -0.204163 -0.643005 1441495125 0.705811 -0.216064 -0.204163 -0.643005 1441495125 0.705811 -0.216064 -0.204163 -0.643005 1441495125 0.705811 -0.216064 -0.204163 -0.643005 1441495125 0.705811 -0.216064 -0.204163 -0.643005 1441495125 0.705811 -0.216064 -0.204163 -0.643005 1441495125 0.719543 -0.234802 -0.178589 -0.628662 1441495125 0.719543 -0.234802 -0.178589 -0.628662 1441495125 0.719543 -0.234802 -0.178589 -0.628662 1441495125 0.719543 -0.234802 -0.178589 -0.628662 1441495125 0.719543 -0.234802 -0.178589 -0.628662 1441495125 0.728149 -0.240417 -0.174133 -0.617798 1441495125 0.728149 -0.240417 -0.174133 -0.617798 1441495125 0.728149 -0.240417 -0.174133 -0.617798 1441495125 0.728149 -0.240417 -0.174133 -0.617798 1441495125 0.728149 -0.240417 -0.174133 -0.617798 1441495125 0.728149 -0.240417 -0.174133 -0.617798 1441495125 0.726868 -0.242615 -0.188843 -0.614136 1441495125 0.726868 -0.242615 -0.188843 -0.614136 1441495125 0.726868 -0.242615 -0.188843 -0.614136 1441495125 0.726868 -0.242615 -0.188843 -0.614136 1441495125 0.726868 -0.242615 -0.188843 -0.614136 1441495125 0.726868 -0.242615 -0.188843 -0.614136 1441495125 0.726868 -0.242615 -0.188843 -0.614136 1441495125 0.717529 -0.236877 -0.209900 -0.620483 1441495125 0.717529 -0.236877 -0.209900 -0.620483 1441495125 0.717529 -0.236877 -0.209900 -0.620483 1441495125 0.717529 -0.236877 -0.209900 -0.620483 1441495125 0.717529 -0.236877 -0.209900 -0.620483 1441495125 0.717529 -0.236877 -0.209900 -0.620483 1441495125 0.703064 -0.230103 -0.226501 -0.633667 1441495125 
0.764954 0.023926 0.546204 -0.340454 1441495128 0.764954 0.023926 0.546204 -0.340454 1441495128 0.764954 0.023926 0.546204 -0.340454 1441495128 0.764954 0.023926 0.546204 -0.340454 1441495128 0.764954 0.023926 0.546204 -0.340454 1441495128 0.758362 0.036682 0.545532 -0.354797 1441495128 0.758362 0.036682 0.545532 -0.354797 1441495128 0.758362 0.036682 0.545532 -0.354797 1441495128 0.758362 0.036682 0.545532 -0.354797 1441495128 0.758362 0.036682 0.545532 -0.354797 1441495128 0.758362 0.036682 0.545532 -0.354797 1441495128 0.750916 0.050903 0.545227 -0.369080 1441495128 0.750916 0.050903 0.545227 -0.369080 1441495128 0.750916 0.050903 0.545227 -0.369080 1441495128 0.750916 0.050903 0.545227 -0.369080 1441495128 0.750916 0.050903 0.545227 -0.369080 1441495128 0.750916 0.050903 0.545227 -0.369080 1441495128 0.743286 0.064941 0.545410 -0.381775 1441495128 0.743286 0.064941 0.545410 -0.381775 1441495128 0.743286 0.064941 0.545410 -0.381775 1441495128 0.743286 0.064941 0.545410 -0.381775 1441495128 0.743286 0.064941 0.545410 -0.381775 1441495128 0.743286 0.064941 0.545410 -0.381775 1441495128 0.743286 0.064941 0.545410 -0.381775 1441495128 0.736633 0.076904 0.544739 -0.393188 1441495128 0.736633 0.076904 0.544739 -0.393188 1441495128 0.736633 0.076904 0.544739 -0.393188 1441495128 0.736633 0.076904 0.544739 -0.393188 1441495128 0.736633 0.076904 0.544739 -0.393188 1441495128 0.736633 0.076904 0.544739 -0.393188 1441495128 0.731384 0.084412 0.544739 -0.401367 1441495128 0.731384 0.084412 0.544739 -0.401367 1441495128 0.731384 0.084412 0.544739 -0.401367 1441495128 0.731384 0.084412 0.544739 -0.401367 1441495128 0.731384 0.084412 0.544739 -0.401367 1441495128 0.731384 0.084412 0.544739 -0.401367 1441495128 0.731384 0.084412 0.544739 -0.401367 1441495128 0.726196 0.087158 0.547302 -0.406799 1441495128 0.726196 0.087158 0.547302 -0.406799 1441495128 0.726196 0.087158 0.547302 -0.406799 1441495128 0.726196 0.087158 0.547302 -0.406799 1441495128 0.726196 0.087158 0.547302 -0.406799 1441495128 0.726196 0.087158 0.547302 -0.406799 1441495128 0.721680 0.088074 0.550964 -0.409668 1441495128 0.721680 0.088074 0.550964 -0.409668 1441495128 0.721680 0.088074 0.550964 -0.409668 1441495128 0.721680 0.088074 0.550964 -0.409668 1441495128 0.721680 0.088074 0.550964 -0.409668 1441495128 0.721680 0.088074 0.550964 -0.409668 1441495128 0.718628 0.089294 0.553833 -0.410950 1441495128 0.718628 0.089294 0.553833 -0.410950 1441495128 0.718628 0.089294 0.553833 -0.410950 1441495128 0.718628 0.089294 0.553833 -0.410950 1441495128 0.718628 0.089294 0.553833 -0.410950 1441495128 0.718628 0.089294 0.553833 -0.410950 1441495128 0.721069 0.086182 0.554932 -0.405823 1441495128 0.721069 0.086182 0.554932 -0.405823 1441495128 0.721069 0.086182 0.554932 -0.405823 1441495128 0.721069 0.086182 0.554932 -0.405823 1441495128 0.721069 0.086182 0.554932 -0.405823 1441495128 0.726257 0.074097 0.554993 -0.398743 1441495128 0.726257 0.074097 0.554993 -0.398743 1441495128 0.726257 0.074097 0.554993 -0.398743 1441495128 0.726257 0.074097 0.554993 -0.398743 1441495128 0.726257 0.074097 0.554993 -0.398743 1441495128 0.726257 0.074097 0.554993 -0.398743 1441495128 0.726257 0.074097 0.554993 -0.398743 1441495128 0.730591 0.064880 0.554077 -0.393616 1441495128 0.730591 0.064880 0.554077 -0.393616 1441495128 0.730591 0.064880 0.554077 -0.393616 1441495128 0.730591 0.064880 0.554077 -0.393616 1441495128 0.730591 0.064880 0.554077 -0.393616 1441495128 0.730591 0.064880 0.554077 -0.393616 1441495128 0.736633 0.054016 0.553284 -0.385132 1441495128 0.736633 0.054016 0.553284 -0.385132 1441495128 0.736633 0.054016 0.553284 -0.385132 1441495128 0.736633 0.054016 0.553284 -0.385132 1441495128 0.736633 0.054016 0.553284 -0.385132 1441495128 0.736633 0.054016 0.553284 -0.385132 1441495128 0.744507 0.038025 0.552917 -0.372192 1441495128 0.744507 0.038025 0.552917 -0.372192 1441495128 0.744507 0.038025 0.552917 -0.372192 1441495128 0.744507 0.038025 0.552917 -0.372192 1441495128 0.744507 0.038025 0.552917 -0.372192 1441495128 0.753662 0.019165 0.551819 -0.356384 1441495128 0.753662 0.019165 0.551819 -0.356384 1441495128 0.753662 0.019165 0.551819 -0.356384 1441495128 0.753662 0.019165 0.551819 -0.356384 1441495128 0.753662 0.019165 0.551819 -0.356384 1441495128 0.753662 0.019165 0.551819 -0.356384 1441495128 0.753662 0.019165 0.551819 -0.356384 1441495128 0.763611 -0.000427 0.548706 -0.340271 1441495128 0.763611 -0.000427 0.548706 -0.340271 1441495128 0.763611 -0.000427 0.548706 -0.340271 1441495128 0.763611 -0.000427 0.548706 -0.340271 1441495128 0.763611 -0.000427 0.548706 -0.340271 1441495128 0.772400 -0.019653 0.544922 -0.325500 1441495129 0.772400 -0.019653 0.544922 -0.325500 1441495129 0.772400 -0.019653 0.544922 -0.325500 1441495129 0.772400 -0.019653 0.544922 -0.325500 1441495129 0.772400 -0.019653 0.544922 -0.325500 1441495129 0.772400 -0.019653 0.544922 -0.325500 1441495129 0.779602 -0.035583 0.542297 -0.311157 1441495129 0.779602 -0.035583 0.542297 -0.311157 1441495129 0.779602 -0.035583 0.542297 -0.311157 1441495129 0.779602 -0.035583 0.542297 -0.311157 1441495129 0.779602 -0.035583 0.542297 -0.311157 1441495129 0.779602 -0.035583 0.542297 -0.311157 1441495129 0.785339 -0.050476 0.541077 -0.296448 1441495129 0.785339 -0.050476 0.541077 -0.296448 1441495129 0.785339 -0.050476 0.541077 -0.296448 1441495129 0.785339 -0.050476 0.541077 -0.296448 1441495129 0.785339 -0.050476 0.541077 -0.296448 1441495129 0.785339 -0.050476 0.541077 -0.296448 1441495129 0.790039 -0.064209 0.539429 -0.283997 1441495129 0.790039 -0.064209 0.539429 -0.283997 1441495129 0.790039 -0.064209 0.539429 -0.283997 1441495129 0.790039 -0.064209 0.539429 -0.283997 1441495129 0.790039 -0.064209 0.539429 -0.283997 1441495129 0.790039 -0.064209 0.539429 -0.283997 1441495129 0.793579 -0.074524 0.536987 -0.276184 1441495129 0.793579 -0.074524 0.536987 -0.276184 1441495129 0.793579 -0.074524 0.536987 -0.276184 1441495129 0.793579 -0.074524 0.536987 -0.276184 1441495129 0.793579 -0.074524 0.536987 -0.276184 1441495129 0.793579 -0.074524 0.536987 -0.276184 1441495129 0.793579 -0.074524 0.536987 -0.276184 1441495129 0.796753 -0.081482 0.535583 -0.267639 1441495129 0.796753 -0.081482 0.535583 -0.267639 1441495129 0.796753 -0.081482 0.535583 -0.267639 1441495129 0.796753 -0.081482 0.535583 -0.267639 1441495129 0.796753 -0.081482 0.535583 -0.267639 1441495129 0.796753 -0.081482 0.535583 -0.267639 1441495129 0.798950 -0.092468 0.534912 -0.258606 1441495129 0.798950 -0.092468 0.534912 -0.258606 1441495129 0.798950 -0.092468 0.534912 -0.258606 1441495129 0.798950 -0.092468 0.534912 -0.258606 1441495129 0.798950 -0.092468 0.534912 -0.258606 1441495129 0.798950 -0.092468 0.534912 -0.258606 1441495129 0.798401 -0.095581 0.535583 -0.257874 1441495129 0.798401 -0.095581 0.535583 -0.257874 1441495129 0.798401 -0.095581 0.535583 -0.257874 1441495129 0.798401 -0.095581 0.535583 -0.257874 1441495129 0.798401 -0.095581 0.535583 -0.257874 1441495129 0.798401 -0.095581 0.535583 -0.257874 1441495129 0.795715 -0.087646 0.536682 -0.266541 1441495129 0.795715 -0.087646 0.536682 -0.266541 1441495129 0.795715 -0.087646 0.536682 -0.266541 1441495129 0.795715 -0.087646 0.536682 -0.266541 1441495129 0.795715 -0.087646 0.536682 -0.266541 1441495129 0.795715 -0.087646 0.536682 -0.266541 1441495129 0.791382 -0.073303 0.538513 -0.279785 1441495129 0.791382 -0.073303 0.538513 -0.279785 1441495129 0.791382 -0.073303 0.538513 -0.279785 1441495129 0.791382 -0.073303 0.538513 -0.279785 1441495129 0.791382 -0.073303 0.538513 -0.279785 1441495129 0.791382 -0.073303 0.538513 -0.279785 1441495129 0.786011 -0.057495 0.541199 -0.293213 1441495129 0.786011 -0.057495 0.541199 -0.293213 1441495129 0.786011 -0.057495 0.541199 -0.293213 1441495129 0.786011 -0.057495 0.541199 -0.293213 1441495129 0.786011 -0.057495 0.541199 -0.293213 1441495129 0.786011 -0.057495 0.541199 -0.293213 1441495129 0.779175 -0.038330 0.544312 -0.308411 1441495129 0.779175 -0.038330 0.544312 -0.308411 1441495129 0.779175 -0.038330 0.544312 -0.308411 1441495129 0.779175 -0.038330 0.544312 -0.308411 1441495129 0.779175 -0.038330 0.544312 -0.308411 1441495129 0.771973 -0.015930 0.545837 -0.325195 1441495129 0.771973 -0.015930 0.545837 -0.325195 1441495129 0.771973 -0.015930 0.545837 -0.325195 1441495129 0.771973 -0.015930 0.545837 -0.325195 1441495129 0.771973 -0.015930 0.545837 -0.325195 1441495129 0.771973 -0.015930 0.545837 -0.325195 1441495129 0.771973 -0.015930 0.545837 -0.325195 1441495129 0.764709 0.007385 0.546326 -0.341492 1441495129 0.764709 0.007385 0.546326 -0.341492 1441495129 0.764709 0.007385 0.546326 -0.341492 1441495129 0.764709 0.007385 0.546326 -0.341492 1441495129 0.764709 0.007385 0.546326 -0.341492 1441495129 0.764709 0.007385 0.546326 -0.341492 1441495129 0.758362 0.025452 0.547913 -0.352112 1441495129 0.758362 0.025452 0.547913 -0.352112 1441495129 0.758362 0.025452 0.547913 -0.352112 1441495129 0.758362 0.025452 0.547913 -0.352112 1441495129 0.758362 0.025452 0.547913 -0.352112 1441495129 0.758362 0.025452 0.547913 -0.352112 1441495129 0.753235 0.035400 0.550354 -0.358398 1441495129 0.753235 0.035400 0.550354 -0.358398 1441495129 0.753235 0.035400 0.550354 -0.358398 1441495129 0.753235 0.035400 0.550354 -0.358398 1441495129 0.753235 0.035400 0.550354 -0.358398 1441495129 0.753235 0.035400 0.550354 -0.358398 1441495129 0.753235 0.035400 0.550354 -0.358398 1441495129 0.748901 0.041321 0.552246 -0.363892 1441495129 0.748901 0.041321 0.552246 -0.363892 1441495129 0.748901 0.041321 0.552246 -0.363892 1441495129 0.748901 0.041321 0.552246 -0.363892 1441495129 0.748901 0.041321 0.552246 -0.363892 1441495129 0.748901 0.041321 0.552246 -0.363892 1441495129 0.747742 0.044250 0.552551 -0.365417 1441495129 0.747742 0.044250 0.552551 -0.365417 1441495129 0.747742 0.044250 0.552551 -0.365417 1441495129 0.747742 0.044250 0.552551 -0.365417 1441495129 0.747742 0.044250 0.552551 -0.365417 1441495129 0.747742 0.044250 0.552551 -0.365417 1441495129 0.749573 0.041992 0.551758 -0.363281 1441495129 0.749573 0.041992 0.551758 -0.363281 1441495129 0.749573 0.041992 0.551758 -0.363281 1441495129 0.749573 0.041992 0.551758 -0.363281 1441495130 0.749573 0.041992 0.551758 -0.363281 1441495130 0.749573 0.041992 0.551758 -0.363281 1441495130 0.749573 0.041992 0.551758 -0.363281 1441495130 0.752014 0.036926 0.550049 -0.361267 1441495130 0.752014 0.036926 0.550049 -0.361267 1441495130 0.752014 0.036926 0.550049 -0.361267 1441495130 0.752014 0.036926 0.550049 -0.361267 1441495130 0.756226 0.024292 0.549744 -0.353821 1441495130 0.756226 0.024292 0.549744 -0.353821 1441495130 0.756226 0.024292 0.549744 -0.353821 1441495130 0.756226 0.024292 0.549744 -0.353821 1441495130 0.756226 0.024292 0.549744 -0.353821 1441495130 0.761230 0.008301 0.550598 -0.342407 1441495130 0.761230 0.008301 0.550598 -0.342407 1441495130 0.761230 0.008301 0.550598 -0.342407 1441495130 0.761230 0.008301 0.550598 -0.342407 1441495130 0.761230 0.008301 0.550598 -0.342407 1441495130 0.761230 0.008301 0.550598 -0.342407 1441495130 0.761230 0.008301 0.550598 -0.342407 1441495130 0.767578 -0.012085 0.551575 -0.326172 1441495130 0.767578 -0.012085 0.551575 -0.326172 1441495130 0.767578 -0.012085 0.551575 -0.326172 1441495130 0.767578 -0.012085 0.551575 -0.326172 1441495130 0.767578 -0.012085 0.551575 -0.326172 1441495130 0.767578 -0.012085 0.551575 -0.326172 1441495130 0.774292 -0.034607 0.550903 -0.309326 1441495130 0.774292 -0.034607 0.550903 -0.309326 1441495130 0.774292 -0.034607 0.550903 -0.309326 1441495130 0.774292 -0.034607 0.550903 -0.309326 1441495130 0.774292 -0.034607 0.550903 -0.309326 1441495130 0.774292 -0.034607 0.550903 -0.309326 1441495130 0.779968 -0.053345 0.549377 -0.294861 1441495130 0.779968 -0.053345 0.549377 -0.294861 1441495130 0.779968 -0.053345 0.549377 -0.294861 1441495130 0.779968 -0.053345 0.549377 -0.294861 1441495130 0.779968 -0.053345 0.549377 -0.294861 1441495130 0.779968 -0.053345 0.549377 -0.294861 1441495130 0.784607 -0.067749 0.546936 -0.283875 1441495130 0.784607 -0.067749 0.546936 -0.283875 1441495130 0.784607 -0.067749 0.546936 -0.283875 1441495130 0.784607 -0.067749 0.546936 -0.283875 1441495130 0.784607 -0.067749 0.546936 -0.283875 1441495130 0.784607 -0.067749 0.546936 -0.283875 1441495130 0.784607 -0.067749 0.546936 -0.283875 1441495130 0.788635 -0.077759 0.543640 -0.276550 1441495130 0.788635 -0.077759 0.543640 -0.276550 1441495130 0.788635 -0.077759 0.543640 -0.276550 1441495130 0.788635 -0.077759 0.543640 -0.276550 1441495130 0.788635 -0.077759 0.543640 -0.276550 1441495130 0.788635 -0.077759 0.543640 -0.276550 1441495130 0.792114 -0.086731 0.540588 -0.269653 1441495130 0.792114 -0.086731 0.540588 -0.269653 1441495130 0.792114 -0.086731 0.540588 -0.269653 1441495130 0.792114 -0.086731 0.540588 -0.269653 1441495130 0.792114 -0.086731 0.540588 -0.269653 1441495130 0.792114 -0.086731 0.540588 -0.269653 1441495130 0.794800 -0.096619 0.539063 -0.261292 1441495130 0.794800 -0.096619 0.539063 -0.261292 1441495130 0.794800 -0.096619 0.539063 -0.261292 1441495130 0.794800 -0.096619 0.539063 -0.261292 1441495130 0.794800 -0.096619 0.539063 -0.261292 1441495130 0.794800 -0.096619 0.539063 -0.261292 1441495130 0.797119 -0.107910 0.537720 -0.252441 1441495130 0.797119 -0.107910 0.537720 -0.252441 1441495130 0.797119 -0.107910 0.537720 -0.252441 1441495130 0.797119 -0.107910 0.537720 -0.252441 1441495130 0.797119 -0.107910 0.537720 -0.252441 1441495130 0.797119 -0.107910 0.537720 -0.252441 1441495130 0.796570 -0.107666 0.536804 -0.256165 1441495130 0.796570 -0.107666 0.536804 -0.256165 1441495130 0.796570 -0.107666 0.536804 -0.256165 1441495130 0.796570 -0.107666 0.536804 -0.256165 1441495130 0.796570 -0.107666 0.536804 -0.256165 1441495130 0.796570 -0.107666 0.536804 -0.256165 1441495130 0.794739 -0.098816 0.536621 -0.265747 1441495130 0.794739 -0.098816 0.536621 -0.265747 1441495130 0.794739 -0.098816 0.536621 -0.265747 1441495130 0.794739 -0.098816 0.536621 -0.265747 1441495130 0.794739 -0.098816 0.536621 -0.265747 1441495130 0.794739 -0.098816 0.536621 -0.265747 1441495130 0.794739 -0.098816 0.536621 -0.265747 1441495130 0.791870 -0.085510 0.537048 -0.277710 1441495130 0.791870 -0.085510 0.537048 -0.277710 1441495130 0.791870 -0.085510 0.537048 -0.277710 1441495130 0.791870 -0.085510 0.537048 -0.277710 1441495130 0.791870 -0.085510 0.537048 -0.277710 1441495130 0.791870 -0.085510 0.537048 -0.277710 1441495130 0.788940 -0.074463 0.538879 -0.285645 1441495130 0.788940 -0.074463 0.538879 -0.285645 1441495130 0.788940 -0.074463 0.538879 -0.285645 1441495130 0.788940 -0.074463 0.538879 -0.285645 1441495130 0.788940 -0.074463 0.538879 -0.285645 1441495130 0.788940 -0.074463 0.538879 -0.285645 1441495130 0.784058 -0.060913 0.543518 -0.293457 1441495130 0.784058 -0.060913 0.543518 -0.293457 1441495130 0.784058 -0.060913 0.543518 -0.293457 1441495130 0.784058 -0.060913 0.543518 -0.293457 1441495130 0.784058 -0.060913 0.543518 -0.293457 1441495130 0.784058 -0.060913 0.543518 -0.293457 1441495130 0.784058 -0.060913 0.543518 -0.293457 1441495130 0.778687 -0.049072 0.547607 -0.302246 1441495130 0.778687 -0.049072 0.547607 -0.302246 1441495130 0.778687 -0.049072 0.547607 -0.302246 1441495130 0.778687 -0.049072 0.547607 -0.302246 1441495130 0.778687 -0.049072 0.547607 -0.302246 1441495130 0.778687 -0.049072 0.547607 -0.302246 1441495130 0.773010 -0.033203 0.549927 -0.314514 1441495130 0.773010 -0.033203 0.549927 -0.314514 1441495130 0.773010 -0.033203 0.549927 -0.314514 1441495130 0.773010 -0.033203 0.549927 -0.314514 1441495131 0.773010 -0.033203 0.549927 -0.314514 1441495131 0.773010 -0.033203 0.549927 -0.314514 1441495131 0.773010 -0.033203 0.549927 -0.314514 1441495131 0.766968 -0.015930 0.550781 -0.328735 1441495131 0.766968 -0.015930 0.550781 -0.328735 1441495131 0.766968 -0.015930 0.550781 -0.328735 1441495131 0.766968 -0.015930 0.550781 -0.328735 1441495131 0.766968 -0.015930 0.550781 -0.328735 1441495131 0.766968 -0.015930 0.550781 -0.328735 1441495131 0.760193 0.006531 0.550415 -0.345032 1441495131 0.760193 0.006531 0.550415 -0.345032 1441495131 0.760193 0.006531 0.550415 -0.345032 1441495131 0.760193 0.006531 0.550415 -0.345032 1441495131 0.760193 0.006531 0.550415 -0.345032 1441495131 0.760193 0.006531 0.550415 -0.345032 1441495131 0.754517 0.025513 0.549622 -0.357727 1441495131 0.754517 0.025513 0.549622 -0.357727 1441495131 0.754517 0.025513 0.549622 -0.357727 1441495131 0.754517 0.025513 0.549622 -0.357727 1441495131 0.754517 0.025513 0.549622 -0.357727 1441495131 0.754517 0.025513 0.549622 -0.357727 1441495131 0.750183 0.038269 0.549133 -0.366211 1441495131 0.750183 0.038269 0.549133 -0.366211 1441495131 0.750183 0.038269 0.549133 -0.366211 1441495131 0.750183 0.038269 0.549133 -0.366211 1441495131 0.750183 0.038269 0.549133 -0.366211 1441495131 0.750183 0.038269 0.549133 -0.366211 1441495131 0.748169 0.043762 0.550659 -0.367432 1441495131 0.748169 0.043762 0.550659 -0.367432 1441495131 0.748169 0.043762 0.550659 -0.367432 1441495131 0.748169 0.043762 0.550659 -0.367432 1441495131 0.748169 0.043762 0.550659 -0.367432 1441495131 0.748169 0.043762 0.550659 -0.367432 1441495131 0.748169 0.043762 0.550659 -0.367432 1441495131 0.747070 0.046692 0.552551 -0.366516 1441495131 0.747070 0.046692 0.552551 -0.366516 1441495131 0.747070 0.046692 0.552551 -0.366516 1441495131 0.747070 0.046692 0.552551 -0.366516 1441495131 0.747070 0.046692 0.552551 -0.366516 1441495131 0.747070 0.046692 0.552551 -0.366516 1441495131 0.747437 0.046631 0.552490 -0.365845 1441495131 0.747437 0.046631 0.552490 -0.365845 1441495131 0.747437 0.046631 0.552490 -0.365845 1441495131 0.747437 0.046631 0.552490 -0.365845 1441495131 0.747437 0.046631 0.552490 -0.365845 1441495131 0.747437 0.046631 0.552490 -0.365845 1441495131 0.747742 0.046692 0.550232 -0.368713 1441495131 0.747742 0.046692 0.550232 -0.368713 1441495131 0.747742 0.046692 0.550232 -0.368713 1441495131 0.747742 0.046692 0.550232 -0.368713 1441495131 0.747742 0.046692 0.550232 -0.368713 1441495131 0.747742 0.046692 0.550232 -0.368713 1441495131 0.747742 0.046692 0.550232 -0.368713 1441495131 0.749390 0.044739 0.547607 -0.369507 1441495131 0.749390 0.044739 0.547607 -0.369507 1441495131 0.749390 0.044739 0.547607 -0.369507 1441495131 0.749390 0.044739 0.547607 -0.369507 1441495131 0.749390 0.044739 0.547607 -0.369507 1441495131 0.749390 0.044739 0.547607 -0.369507 1441495131 0.753906 0.035461 0.546936 -0.362244 1441495131 0.753906 0.035461 0.546936 -0.362244 1441495131 0.753906 0.035461 0.546936 -0.362244 1441495131 0.753906 0.035461 0.546936 -0.362244 1441495131 0.753906 0.035461 0.546936 -0.362244 1441495131 0.753906 0.035461 0.546936 -0.362244 1441495131 0.759644 0.020996 0.547668 -0.350098 1441495131 0.759644 0.020996 0.547668 -0.350098 1441495131 0.759644 0.020996 0.547668 -0.350098 1441495131 0.759644 0.020996 0.547668 -0.350098 1441495131 0.759644 0.020996 0.547668 -0.350098 1441495131 0.759644 0.020996 0.547668 -0.350098 1441495131 0.765747 0.002808 0.547913 -0.336670 1441495131 0.765747 0.002808 0.547913 -0.336670 1441495131 0.765747 0.002808 0.547913 -0.336670 1441495131 0.765747 0.002808 0.547913 -0.336670 1441495131 0.765747 0.002808 0.547913 -0.336670 1441495131 0.765747 0.002808 0.547913 -0.336670 1441495131 0.765747 0.002808 0.547913 -0.336670 1441495131 0.771362 -0.015503 0.547974 -0.323120 1441495131 0.771362 -0.015503 0.547974 -0.323120 1441495131 0.771362 -0.015503 0.547974 -0.323120 1441495131 0.771362 -0.015503 0.547974 -0.323120 1441495131 0.771362 -0.015503 0.547974 -0.323120 1441495131 0.771362 -0.015503 0.547974 -0.323120 1441495131 0.776184 -0.032715 0.547241 -0.311401 1441495131 0.776184 -0.032715 0.547241 -0.311401 1441495131 0.776184 -0.032715 0.547241 -0.311401 1441495131 0.776184 -0.032715 0.547241 -0.311401 1441495131 0.776184 -0.032715 0.547241 -0.311401 1441495131 0.779907 -0.043457 0.544678 -0.305176 1441495131 0.779907 -0.043457 0.544678 -0.305176 1441495131 0.779907 -0.043457 0.544678 -0.305176 1441495131 0.779907 -0.043457 0.544678 -0.305176 1441495131 0.779907 -0.043457 0.544678 -0.305176 1441495131 0.779907 -0.043457 0.544678 -0.305176 1441495131 0.779907 -0.043457 0.544678 -0.305176 1441495131 0.782654 -0.047729 0.542175 -0.301941 1441495131 0.782654 -0.047729 0.542175 -0.301941 1441495131 0.782654 -0.047729 0.542175 -0.301941 1441495131 0.782654 -0.047729 0.542175 -0.301941 1441495131 0.782654 -0.047729 0.542175 -0.301941 1441495131 0.782654 -0.047729 0.542175 -0.301941 1441495131 0.785400 -0.055298 0.540955 -0.295532 1441495131 0.785400 -0.055298 0.540955 -0.295532 1441495131 0.785400 -0.055298 0.540955 -0.295532 1441495131 0.785400 -0.055298 0.540955 -0.295532 1441495131 0.785400 -0.055298 0.540955 -0.295532 1441495131 0.785400 -0.055298 0.540955 -0.295532 1441495131 0.788086 -0.066406 0.540466 -0.287109 1441495131 0.788086 -0.066406 0.540466 -0.287109 1441495131 0.788086 -0.066406 0.540466 -0.287109 1441495131 0.788086 -0.066406 0.540466 -0.287109 1441495131 0.788086 -0.066406 0.540466 -0.287109 1441495132 0.788086 -0.066406 0.540466 -0.287109 1441495132 0.788086 -0.066406 0.540466 -0.287109 1441495132 0.789917 -0.079041 0.540039 -0.279297 1441495132 0.789917 -0.079041 0.540039 -0.279297 1441495132 0.789917 -0.079041 0.540039 -0.279297 1441495132 0.789917 -0.079041 0.540039 -0.279297 1441495132 0.789917 -0.079041 0.540039 -0.279297 1441495132 0.789429 -0.081238 0.539673 -0.280945 1441495132 0.789429 -0.081238 0.539673 -0.280945 1441495132 0.789429 -0.081238 0.539673 -0.280945 1441495132 0.789429 -0.081238 0.539673 -0.280945 1441495132 0.789429 -0.081238 0.539673 -0.280945 1441495132 0.789429 -0.081238 0.539673 -0.280945 1441495132 0.786255 -0.069092 0.538940 -0.294067 1441495132 0.786255 -0.069092 0.538940 -0.294067 1441495132 0.786255 -0.069092 0.538940 -0.294067 1441495132 0.786255 -0.069092 0.538940 -0.294067 1441495132 0.786255 -0.069092 0.538940 -0.294067 1441495132 0.786255 -0.069092 0.538940 -0.294067 1441495132 0.782227 -0.052124 0.539063 -0.307922 1441495132 0.782227 -0.052124 0.539063 -0.307922 1441495132 0.782227 -0.052124 0.539063 -0.307922 1441495132 0.782227 -0.052124 0.539063 -0.307922 1441495132 0.782227 -0.052124 0.539063 -0.307922 1441495132 0.782227 -0.052124 0.539063 -0.307922 1441495132 0.777832 -0.038574 0.541077 -0.317261 1441495132 0.777832 -0.038574 0.541077 -0.317261 1441495132 0.777832 -0.038574 0.541077 -0.317261 1441495132 0.777832 -0.038574 0.541077 -0.317261 1441495132 0.777832 -0.038574 0.541077 -0.317261 1441495132 0.777832 -0.038574 0.541077 -0.317261 1441495132 0.777832 -0.038574 0.541077 -0.317261 1441495132 0.773438 -0.026978 0.544434 -0.323425 1441495132 0.773438 -0.026978 0.544434 -0.323425 1441495132 0.773438 -0.026978 0.544434 -0.323425 1441495132 0.773438 -0.026978 0.544434 -0.323425 1441495132 0.773438 -0.026978 0.544434 -0.323425 1441495132 0.773438 -0.026978 0.544434 -0.323425 1441495132 0.768738 -0.015747 0.547729 -0.329712 1441495132 0.768738 -0.015747 0.547729 -0.329712 1441495132 0.768738 -0.015747 0.547729 -0.329712 1441495132 0.768738 -0.015747 0.547729 -0.329712 1441495132 0.768738 -0.015747 0.547729 -0.329712 1441495132 0.768738 -0.015747 0.547729 -0.329712 1441495132 0.763367 0.000061 0.550354 -0.338135 1441495132 0.763367 0.000061 0.550354 -0.338135 1441495132 0.763367 0.000061 0.550354 -0.338135 1441495132 0.763367 0.000061 0.550354 -0.338135 1441495132 0.763367 0.000061 0.550354 -0.338135 1441495132 0.763367 0.000061 0.550354 -0.338135 1441495132 0.757813 0.012573 0.554810 -0.343140 1441495132 0.757813 0.012573 0.554810 -0.343140 1441495132 0.757813 0.012573 0.554810 -0.343140 1441495132 0.757813 0.012573 0.554810 -0.343140 1441495132 0.757813 0.012573 0.554810 -0.343140 1441495132 0.757813 0.012573 0.554810 -0.343140 1441495132 0.752380 0.022339 0.559753 -0.346436 1441495132 0.752380 0.022339 0.559753 -0.346436 1441495132 0.752380 0.022339 0.559753 -0.346436 1441495132 0.752380 0.022339 0.559753 -0.346436 1441495132 0.752380 0.022339 0.559753 -0.346436 1441495132 0.752380 0.022339 0.559753 -0.346436 1441495132 0.747009 0.028809 0.563477 -0.351563 1441495132 0.747009 0.028809 0.563477 -0.351563 1441495132 0.747009 0.028809 0.563477 -0.351563 1441495132 0.747009 0.028809 0.563477 -0.351563 1441495132 0.747009 0.028809 0.563477 -0.351563 1441495132 0.747009 0.028809 0.563477 -0.351563 1441495132 0.742554 0.033020 0.566101 -0.356323 1441495132 0.742554 0.033020 0.566101 -0.356323 1441495132 0.742554 0.033020 0.566101 -0.356323 1441495132 0.742554 0.033020 0.566101 -0.356323 1441495132 0.742554 0.033020 0.566101 -0.356323 1441495132 0.742554 0.033020 0.566101 -0.356323 1441495132 0.742554 0.033020 0.566101 -0.356323 1441495132 0.739014 0.034790 0.568726 -0.359314 1441495132 0.739014 0.034790 0.568726 -0.359314 1441495132 0.739014 0.034790 0.568726 -0.359314 1441495132 0.739014 0.034790 0.568726 -0.359314 1441495132 0.739014 0.034790 0.568726 -0.359314 1441495132 0.739014 0.034790 0.568726 -0.359314 1441495132 0.736572 0.032227 0.572571 -0.358521 1441495132 0.736572 0.032227 0.572571 -0.358521 1441495132 0.736572 0.032227 0.572571 -0.358521 1441495132 0.736572 0.032227 0.572571 -0.358521 1441495132 0.736572 0.032227 0.572571 -0.358521 1441495132 0.736572 0.032227 0.572571 -0.358521 1441495132 0.736633 0.028931 0.574402 -0.355652 1441495132 0.736633 0.028931 0.574402 -0.355652 1441495132 0.736633 0.028931 0.574402 -0.355652 1441495132 0.736633 0.028931 0.574402 -0.355652 1441495132 0.736633 0.028931 0.574402 -0.355652 1441495132 0.736633 0.028931 0.574402 -0.355652 1441495132 0.740112 0.019348 0.575378 -0.347473 1441495132 0.740112 0.019348 0.575378 -0.347473 1441495132 0.740112 0.019348 0.575378 -0.347473 1441495132 0.740112 0.019348 0.575378 -0.347473 1441495132 0.740112 0.019348 0.575378 -0.347473 1441495132 0.740112 0.019348 0.575378 -0.347473 1441495132 0.744019 0.008179 0.574646 -0.340759 1441495132 0.744019 0.008179 0.574646 -0.340759 1441495132 0.744019 0.008179 0.574646 -0.340759 1441495132 0.744019 0.008179 0.574646 -0.340759 1441495132 0.744019 0.008179 0.574646 -0.340759 1441495132 0.744019 0.008179 0.574646 -0.340759 1441495132 0.747437 -0.001465 0.572937 -0.336182 1441495132 0.747437 -0.001465 0.572937 -0.336182 1441495132 0.747437 -0.001465 0.572937 -0.336182 1441495132 0.747437 -0.001465 0.572937 -0.336182 1441495132 0.747437 -0.001465 0.572937 -0.336182 1441495132 0.747437 -0.001465 0.572937 -0.336182 1441495133 0.751282 -0.008728 0.570068 -0.332336 1441495133 0.751282 -0.008728 0.570068 -0.332336 1441495133 0.751282 -0.008728 0.570068 -0.332336 1441495133 0.751282 -0.008728 0.570068 -0.332336 1441495133 0.751282 -0.008728 0.570068 -0.332336 1441495133 0.751282 -0.008728 0.570068 -0.332336 1441495133 0.756348 -0.015442 0.565735 -0.328064 1441495133 0.756348 -0.015442 0.565735 -0.328064 1441495133 0.756348 -0.015442 0.565735 -0.328064 1441495133 0.756348 -0.015442 0.565735 -0.328064 1441495133 0.756348 -0.015442 0.565735 -0.328064 1441495133 0.756348 -0.015442 0.565735 -0.328064 1441495133 0.761719 -0.024292 0.563354 -0.319031 1441495133 0.761719 -0.024292 0.563354 -0.319031 1441495133 0.761719 -0.024292 0.563354 -0.319031 1441495133 0.761719 -0.024292 0.563354 -0.319031 1441495133 0.761719 -0.024292 0.563354 -0.319031 1441495133 0.761719 -0.024292 0.563354 -0.319031 1441495133 0.767273 -0.040161 0.562256 -0.305786 1441495133 0.767273 -0.040161 0.562256 -0.305786 1441495133 0.767273 -0.040161 0.562256 -0.305786 1441495133 0.767273 -0.040161 0.562256 -0.305786 1441495133 0.767273 -0.040161 0.562256 -0.305786 1441495133 0.767273 -0.040161 0.562256 -0.305786 1441495133 0.772095 -0.055664 0.559448 -0.296082 1441495133 0.772095 -0.055664 0.559448 -0.296082 1441495133 0.772095 -0.055664 0.559448 -0.296082 1441495133 0.772095 -0.055664 0.559448 -0.296082 1441495133 0.772095 -0.055664 0.559448 -0.296082 1441495133 0.772095 -0.055664 0.559448 -0.296082 1441495133 0.776794 -0.069092 0.555603 -0.288208 1441495133 0.776794 -0.069092 0.555603 -0.288208 1441495133 0.776794 -0.069092 0.555603 -0.288208 1441495133 0.776794 -0.069092 0.555603 -0.288208 1441495133 0.776794 -0.069092 0.555603 -0.288208 1441495133 0.776794 -0.069092 0.555603 -0.288208 1441495133 0.776794 -0.069092 0.555603 -0.288208 1441495133 0.780701 -0.079712 0.552185 -0.281372 1441495133 0.780701 -0.079712 0.552185 -0.281372 1441495133 0.780701 -0.079712 0.552185 -0.281372 1441495133 0.780701 -0.079712 0.552185 -0.281372 1441495133 0.780701 -0.079712 0.552185 -0.281372 1441495133 0.780701 -0.079712 0.552185 -0.281372 1441495133 0.783813 -0.092102 0.550659 -0.271912 1441495133 0.783813 -0.092102 0.550659 -0.271912 1441495133 0.783813 -0.092102 0.550659 -0.271912 1441495133 0.783813 -0.092102 0.550659 -0.271912 1441495133 0.783813 -0.092102 0.550659 -0.271912 1441495133 0.783813 -0.092102 0.550659 -0.271912 1441495133 0.785400 -0.103882 0.550232 -0.263672 1441495133 0.785400 -0.103882 0.550232 -0.263672 1441495133 0.785400 -0.103882 0.550232 -0.263672 1441495133 0.785400 -0.103882 0.550232 -0.263672 1441495133 0.785400 -0.103882 0.550232 -0.263672 1441495133 0.785400 -0.103882 0.550232 -0.263672 1441495133 0.785278 -0.108398 0.550049 -0.262573 1441495133 0.785278 -0.108398 0.550049 -0.262573 1441495133 0.785278 -0.108398 0.550049 -0.262573 1441495133 0.785278 -0.108398 0.550049 -0.262573 1441495133 0.785278 -0.108398 0.550049 -0.262573 1441495133 0.785278 -0.108398 0.550049 -0.262573 1441495133 0.783936 -0.102966 0.550720 -0.267517 1441495133 0.783936 -0.102966 0.550720 -0.267517 1441495133 0.783936 -0.102966 0.550720 -0.267517 1441495133 0.783936 -0.102966 0.550720 -0.267517 1441495133 0.783936 -0.102966 0.550720 -0.267517 1441495133 0.783936 -0.102966 0.550720 -0.267517 1441495133 0.783936 -0.102966 0.550720 -0.267517 1441495133 0.781494 -0.090637 0.552368 -0.275452 1441495133 0.781494 -0.090637 0.552368 -0.275452 1441495133 0.781494 -0.090637 0.552368 -0.275452 1441495133 0.781494 -0.090637 0.552368 -0.275452 1441495133 0.781494 -0.090637 0.552368 -0.275452 1441495133 0.781494 -0.090637 0.552368 -0.275452 1441495133 0.778198 -0.079285 0.555420 -0.282043 1441495133 0.778198 -0.079285 0.555420 -0.282043 1441495133 0.778198 -0.079285 0.555420 -0.282043 1441495133 0.778198 -0.079285 0.555420 -0.282043 1441495133 0.778198 -0.079285 0.555420 -0.282043 1441495133 0.778198 -0.079285 0.555420 -0.282043 1441495133 0.778198 -0.079285 0.555420 -0.282043 1441495133 0.773804 -0.066772 0.559448 -0.289490 1441495133 0.773804 -0.066772 0.559448 -0.289490 1441495133 0.773804 -0.066772 0.559448 -0.289490 1441495133 0.773804 -0.066772 0.559448 -0.289490 1441495133 0.773804 -0.066772 0.559448 -0.289490 1441495133 0.773804 -0.066772 0.559448 -0.289490 1441495133 0.768860 -0.051941 0.562195 -0.300110 1441495133 0.768860 -0.051941 0.562195 -0.300110 1441495133 0.768860 -0.051941 0.562195 -0.300110 1441495133 0.768860 -0.051941 0.562195 -0.300110 1441495133 0.768860 -0.051941 0.562195 -0.300110 1441495133 0.768860 -0.051941 0.562195 -0.300110 1441495133 0.763489 -0.034912 0.564636 -0.311462 1441495133 0.763489 -0.034912 0.564636 -0.311462 1441495133 0.763489 -0.034912 0.564636 -0.311462 1441495133 0.763489 -0.034912 0.564636 -0.311462 1441495133 0.763489 -0.034912 0.564636 -0.311462 1441495133 0.763489 -0.034912 0.564636 -0.311462 1441495133 0.758545 -0.019409 0.566223 -0.321838 1441495133 0.758545 -0.019409 0.566223 -0.321838 1441495133 0.758545 -0.019409 0.566223 -0.321838 1441495133 0.758545 -0.019409 0.566223 -0.321838 1441495133 0.758545 -0.019409 0.566223 -0.321838 1441495133 0.758545 -0.019409 0.566223 -0.321838 1441495133 0.758545 -0.019409 0.566223 -0.321838 1441495133 0.754517 -0.007080 0.568054 -0.328552 1441495133 0.754517 -0.007080 0.568054 -0.328552 1441495133 0.754517 -0.007080 0.568054 -0.328552 1441495133 0.754517 -0.007080 0.568054 -0.328552 1441495133 0.754517 -0.007080 0.568054 -0.328552 1441495133 0.754517 -0.007080 0.568054 -0.328552 1441495133 0.751892 0.000244 0.570679 -0.330078 1441495134 0.751892 0.000244 0.570679 -0.330078 1441495134 0.751892 0.000244 0.570679 -0.330078 1441495134 
0.822083 -0.225830 0.345215 -0.392456 1441495137 0.822083 -0.225830 0.345215 -0.392456 1441495137 0.829773 -0.268188 0.246643 -0.422729 1441495137 0.829773 -0.268188 0.246643 -0.422729 1441495137 0.829773 -0.268188 0.246643 -0.422729 1441495137 0.829773 -0.268188 0.246643 -0.422729 1441495137 0.829773 -0.268188 0.246643 -0.422729 1441495137 0.829773 -0.268188 0.246643 -0.422729 1441495137 0.829773 -0.317017 0.170227 -0.426636 1441495137 0.829773 -0.317017 0.170227 -0.426636 1441495137 0.829773 -0.317017 0.170227 -0.426636 1441495137 0.829773 -0.317017 0.170227 -0.426636 1441495137 0.829773 -0.317017 0.170227 -0.426636 1441495137 0.829773 -0.317017 0.170227 -0.426636 1441495137 0.825745 -0.358093 0.110901 -0.421448 1441495137 0.825745 -0.358093 0.110901 -0.421448 1441495137 0.825745 -0.358093 0.110901 -0.421448 1441495137 0.825745 -0.358093 0.110901 -0.421448 1441495137 0.825745 -0.358093 0.110901 -0.421448 1441495137 0.825745 -0.358093 0.110901 -0.421448 1441495137 0.825745 -0.358093 0.110901 -0.421448 1441495137 0.820679 -0.377502 0.062256 -0.424316 1441495137 0.820679 -0.377502 0.062256 -0.424316 1441495137 0.820679 -0.377502 0.062256 -0.424316 1441495137 0.820679 -0.377502 0.062256 -0.424316 1441495137 0.820679 -0.377502 0.062256 -0.424316 1441495137 0.820679 -0.377502 0.062256 -0.424316 1441495137 0.813538 -0.382935 0.023865 -0.437012 1441495137 0.813538 -0.382935 0.023865 -0.437012 1441495137 0.813538 -0.382935 0.023865 -0.437012 1441495137 0.813538 -0.382935 0.023865 -0.437012 1441495137 0.813538 -0.382935 0.023865 -0.437012 1441495137 0.813538 -0.382935 0.023865 -0.437012 1441495137 0.800476 -0.382629 -0.010620 -0.461182 1441495137 0.800476 -0.382629 -0.010620 -0.461182 1441495137 0.800476 -0.382629 -0.010620 -0.461182 1441495137 0.800476 -0.382629 -0.010620 -0.461182 1441495137 0.800476 -0.382629 -0.010620 -0.461182 1441495137 0.800476 -0.382629 -0.010620 -0.461182 1441495137 0.777588 -0.377808 -0.050354 -0.500122 1441495137 0.777588 -0.377808 -0.050354 -0.500122 1441495137 0.777588 -0.377808 -0.050354 -0.500122 1441495137 0.777588 -0.377808 -0.050354 -0.500122 1441495137 0.777588 -0.377808 -0.050354 -0.500122 1441495137 0.777588 -0.377808 -0.050354 -0.500122 1441495137 0.742188 -0.372864 -0.088928 -0.549805 1441495137 0.742188 -0.372864 -0.088928 -0.549805 1441495137 0.742188 -0.372864 -0.088928 -0.549805 1441495137 0.742188 -0.372864 -0.088928 -0.549805 1441495137 0.742188 -0.372864 -0.088928 -0.549805 1441495137 0.742188 -0.372864 -0.088928 -0.549805 1441495137 0.705933 -0.358276 -0.120850 -0.598938 1441495137 0.705933 -0.358276 -0.120850 -0.598938 1441495137 0.705933 -0.358276 -0.120850 -0.598938 1441495137 0.705933 -0.358276 -0.120850 -0.598938 1441495137 0.705933 -0.358276 -0.120850 -0.598938 1441495137 0.705933 -0.358276 -0.120850 -0.598938 1441495137 0.679871 -0.336731 -0.142151 -0.635742 1441495137 0.679871 -0.336731 -0.142151 -0.635742 1441495137 0.679871 -0.336731 -0.142151 -0.635742 1441495138 0.679871 -0.336731 -0.142151 -0.635742 1441495138 0.679871 -0.336731 -0.142151 -0.635742 1441495138 0.679871 -0.336731 -0.142151 -0.635742 1441495138 0.668396 -0.302734 -0.155334 -0.661438 1441495138 0.668396 -0.302734 -0.155334 -0.661438 1441495138 0.668396 -0.302734 -0.155334 -0.661438 1441495138 0.668396 -0.302734 -0.155334 -0.661438 1441495138 0.668396 -0.302734 -0.155334 -0.661438 1441495138 0.668396 -0.302734 -0.155334 -0.661438 1441495138 0.671570 -0.261414 -0.157837 -0.675049 1441495138 0.671570 -0.261414 -0.157837 -0.675049 1441495138 0.671570 -0.261414 -0.157837 -0.675049 1441495138 0.671570 -0.261414 -0.157837 -0.675049 1441495138 0.671570 -0.261414 -0.157837 -0.675049 1441495138 0.671570 -0.261414 -0.157837 -0.675049 1441495138 0.681946 -0.224426 -0.146851 -0.680481 1441495138 0.681946 -0.224426 -0.146851 -0.680481 1441495138 0.681946 -0.224426 -0.146851 -0.680481 1441495138 0.681946 -0.224426 -0.146851 -0.680481 1441495138 0.681946 -0.224426 -0.146851 -0.680481 1441495138 0.681946 -0.224426 -0.146851 -0.680481 1441495138 0.681946 -0.224426 -0.146851 -0.680481 1441495138 0.708984 -0.171265 -0.139038 -0.669861 1441495138 0.708984 -0.171265 -0.139038 -0.669861 1441495138 0.708984 -0.171265 -0.139038 -0.669861 1441495138 0.708984 -0.171265 -0.139038 -0.669861 1441495138 0.708984 -0.171265 -0.139038 -0.669861 1441495138 0.708984 -0.171265 -0.139038 -0.669861 1441495138 0.744690 -0.119385 -0.130188 -0.643616 1441495138 0.744690 -0.119385 -0.130188 -0.643616 1441495138 0.744690 -0.119385 -0.130188 -0.643616 1441495138 0.744690 -0.119385 -0.130188 -0.643616 1441495138 0.744690 -0.119385 -0.130188 -0.643616 1441495138 0.774109 -0.074890 -0.115051 -0.617981 1441495138 0.774109 -0.074890 -0.115051 -0.617981 1441495138 0.774109 -0.074890 -0.115051 -0.617981 1441495138 0.774109 -0.074890 -0.115051 -0.617981 1441495138 0.774109 -0.074890 -0.115051 -0.617981 1441495138 0.774109 -0.074890 -0.115051 -0.617981 1441495138 0.793335 -0.045410 -0.099548 -0.598877 1441495138 0.793335 -0.045410 -0.099548 -0.598877 1441495138 0.793335 -0.045410 -0.099548 -0.598877 1441495138 0.793335 -0.045410 -0.099548 -0.598877 1441495138 0.793335 -0.045410 -0.099548 -0.598877 1441495138 0.793335 -0.045410 -0.099548 -0.598877 1441495138 0.793335 -0.045410 -0.099548 -0.598877 1441495138 0.806458 -0.035828 -0.084351 -0.584167 1441495138 0.806458 -0.035828 -0.084351 -0.584167 1441495138 0.806458 -0.035828 -0.084351 -0.584167 1441495138 0.806458 -0.035828 -0.084351 -0.584167 1441495138 0.806458 -0.035828 -0.084351 -0.584167 1441495138 0.806458 -0.035828 -0.084351 -0.584167 1441495138 0.811890 -0.038635 -0.068970 -0.578491 1441495138 0.811890 -0.038635 -0.068970 -0.578491 1441495138 0.811890 -0.038635 -0.068970 -0.578491 1441495138 0.811890 -0.038635 -0.068970 -0.578491 1441495138 0.811890 -0.038635 -0.068970 -0.578491 1441495138 0.811890 -0.038635 -0.068970 -0.578491 1441495138 0.804871 -0.047119 -0.065186 -0.587952 1441495138 0.804871 -0.047119 -0.065186 -0.587952 1441495138 0.804871 -0.047119 -0.065186 -0.587952 1441495138 0.804871 -0.047119 -0.065186 -0.587952 1441495138 0.804871 -0.047119 -0.065186 -0.587952 1441495138 0.804871 -0.047119 -0.065186 -0.587952 1441495138 0.804871 -0.047119 -0.065186 -0.587952 1441495138 0.785828 -0.054321 -0.079895 -0.610840 1441495138 0.785828 -0.054321 -0.079895 -0.610840 1441495138 0.785828 -0.054321 -0.079895 -0.610840 1441495138 0.785828 -0.054321 -0.079895 -0.610840 1441495138 0.785828 -0.054321 -0.079895 -0.610840 1441495138 0.751343 -0.080322 -0.107605 -0.646118 1441495138 0.751343 -0.080322 -0.107605 -0.646118 1441495138 0.751343 -0.080322 -0.107605 -0.646118 1441495138 0.751343 -0.080322 -0.107605 -0.646118 1441495138 0.751343 -0.080322 -0.107605 -0.646118 1441495138 0.751343 -0.080322 -0.107605 -0.646118 1441495138 0.714111 -0.125854 -0.136536 -0.674988 1441495138 0.714111 -0.125854 -0.136536 -0.674988 1441495138 0.714111 -0.125854 -0.136536 -0.674988 1441495138 0.714111 -0.125854 -0.136536 -0.674988 1441495138 0.714111 -0.125854 -0.136536 -0.674988 1441495138 0.714111 -0.125854 -0.136536 -0.674988 1441495138 0.689453 -0.165710 -0.160645 -0.686646 1441495138 0.689453 -0.165710 -0.160645 -0.686646 1441495138 0.689453 -0.165710 -0.160645 -0.686646 1441495138 0.689453 -0.165710 -0.160645 -0.686646 1441495138 0.689453 -0.165710 -0.160645 -0.686646 1441495138 0.689453 -0.165710 -0.160645 -0.686646 1441495138 0.677185 -0.192078 -0.180054 -0.687073 1441495138 0.677185 -0.192078 -0.180054 -0.687073 1441495138 0.677185 -0.192078 -0.180054 -0.687073 1441495138 0.677185 -0.192078 -0.180054 -0.687073 1441495138 0.677185 -0.192078 -0.180054 -0.687073 1441495138 0.677185 -0.192078 -0.180054 -0.687073 1441495138 0.677185 -0.192078 -0.180054 -0.687073 1441495138 0.680542 -0.215637 -0.187683 -0.674683 1441495138 0.680542 -0.215637 -0.187683 -0.674683 1441495138 0.680542 -0.215637 -0.187683 -0.674683 1441495138 0.680542 -0.215637 -0.187683 -0.674683 1441495138 0.680542 -0.215637 -0.187683 -0.674683 1441495138 0.692139 -0.238403 -0.197937 -0.651917 1441495138 0.692139 -0.238403 -0.197937 -0.651917 1441495138 0.692139 -0.238403 -0.197937 -0.651917 1441495138 0.692139 -0.238403 -0.197937 -0.651917 1441495138 0.692139 -0.238403 -0.197937 -0.651917 1441495138 0.692139 -0.238403 -0.197937 -0.651917 1441495138 0.692139 -0.238403 -0.197937 -0.651917 1441495138 0.703430 -0.256470 -0.197876 -0.632690 1441495138 0.703430 -0.256470 -0.197876 -0.632690 1441495138 0.703430 -0.256470 -0.197876 -0.632690 1441495138 0.703430 -0.256470 -0.197876 -0.632690 1441495138 0.703430 -0.256470 -0.197876 -0.632690 1441495139 0.703430 -0.256470 -0.197876 -0.632690 1441495139 0.711182 -0.263916 -0.191223 -0.622925 1441495139 0.711182 -0.263916 -0.191223 -0.622925 1441495139 0.711182 -0.263916 -0.191223 -0.622925 1441495139 0.711182 -0.263916 -0.191223 -0.622925 1441495139 0.711182 -0.263916 -0.191223 -0.622925 1441495139 0.711182 -0.263916 -0.191223 -0.622925 1441495139 0.711182 -0.263916 -0.191223 -0.622925 1441495139 0.714294 -0.264465 -0.185547 -0.620850 1441495139 0.714294 -0.264465 -0.185547 -0.620850 1441495139 0.714294 -0.264465 -0.185547 -0.620850 1441495139 0.714294 -0.264465 -0.185547 -0.620850 1441495139 0.714294 -0.264465 -0.185547 -0.620850 1441495139 0.714294 -0.264465 -0.185547 -0.620850 1441495139 0.711548 -0.262024 -0.196411 -0.621704 1441495139 0.711548 -0.262024 -0.196411 -0.621704 1441495139 0.711548 -0.262024 -0.196411 -0.621704 1441495139 0.711548 -0.262024 -0.196411 -0.621704 1441495139 0.711548 -0.262024 -0.196411 -0.621704 1441495139 0.711548 -0.262024 -0.196411 -0.621704 1441495139 0.701904 -0.255249 -0.218140 -0.628174 1441495139 0.701904 -0.255249 -0.218140 -0.628174 1441495139 0.701904 -0.255249 -0.218140 -0.628174 1441495139 0.701904 -0.255249 -0.218140 -0.628174 1441495139 0.701904 -0.255249 -0.218140 -0.628174 1441495139 0.701904 -0.255249 -0.218140 -0.628174 1441495139 0.688721 -0.249023 -0.231384 -0.640442 1441495139 0.688721 -0.249023 -0.231384 -0.640442 1441495139 0.688721 -0.249023 -0.231384 -0.640442 1441495139 0.688721 -0.249023 -0.231384 -0.640442 1441495139 0.688721 -0.249023 -0.231384 -0.640442 1441495139 0.688721 -0.249023 -0.231384 -0.640442 1441495139 0.681763 -0.232727 -0.236938 -0.651855 1441495139 0.681763 -0.232727 -0.236938 -0.651855 1441495139 0.681763 -0.232727 -0.236938 -0.651855 1441495139 0.681763 -0.232727 -0.236938 -0.651855 1441495139 0.681763 -0.232727 -0.236938 -0.651855 1441495139 0.681763 -0.232727 -0.236938 -0.651855 1441495139 0.681763 -0.232727 -0.236938 -0.651855 1441495139 0.687317 -0.206848 -0.242981 -0.652466 1441495139 0.687317 -0.206848 -0.242981 -0.652466 1441495139 0.687317 -0.206848 -0.242981 -0.652466 1441495139 0.687317 -0.206848 -0.242981 -0.652466 1441495139 0.687317 -0.206848 -0.242981 -0.652466 1441495139 0.687317 -0.206848 -0.242981 -0.652466 1441495139 0.704712 -0.190796 -0.230835 -0.643188 1441495139 0.704712 -0.190796 -0.230835 -0.643188 1441495139 0.704712 -0.190796 -0.230835 -0.643188 1441495139 0.704712 -0.190796 -0.230835 -0.643188 1441495139 0.704712 -0.190796 -0.230835 -0.643188 1441495139 0.704712 -0.190796 -0.230835 -0.643188 1441495139 0.704712 -0.190796 -0.230835 -0.643188 1441495139 0.736633 -0.150146 -0.215576 -0.623230 1441495139 0.736633 -0.150146 -0.215576 -0.623230 1441495139 0.736633 -0.150146 -0.215576 -0.623230 1441495139 0.736633 -0.150146 -0.215576 -0.623230 1441495139 0.736633 -0.150146 -0.215576 -0.623230 1441495139 0.736633 -0.150146 -0.215576 -0.623230 1441495139 0.771423 -0.102051 -0.194214 -0.597290 1441495139 0.771423 -0.102051 -0.194214 -0.597290 1441495139 0.771423 -0.102051 -0.194214 -0.597290 1441495139 0.771423 -0.102051 -0.194214 -0.597290 1441495139 0.771423 -0.102051 -0.194214 -0.597290 1441495139 0.771423 -0.102051 -0.194214 -0.597290 1441495139 0.806335 -0.001587 -0.180908 -0.563110 1441495139 0.806335 -0.001587 -0.180908 -0.563110 1441495139 0.806335 -0.001587 -0.180908 -0.563110 1441495139 0.806335 -0.001587 -0.180908 -0.563110 1441495139 0.806335 -0.001587 -0.180908 -0.563110 1441495139 0.806335 -0.001587 -0.180908 -0.563110 1441495139 0.831665 0.026245 -0.135498 -0.537842 1441495139 0.831665 0.026245 -0.135498 -0.537842 1441495139 0.831665 0.026245 -0.135498 -0.537842 1441495139 0.831665 0.026245 -0.135498 -0.537842 1441495139 0.831665 0.026245 -0.135498 -0.537842 1441495139 0.831665 0.026245 -0.135498 -0.537842 1441495139 0.847534 0.045227 -0.096008 -0.519958 1441495139 0.847534 0.045227 -0.096008 -0.519958 1441495139 0.847534 0.045227 -0.096008 -0.519958 1441495139 0.847534 0.045227 -0.096008 -0.519958 1441495139 0.847534 0.045227 -0.096008 -0.519958 1441495139 0.847534 0.045227 -0.096008 -0.519958 1441495139 0.852844 0.051270 -0.070251 -0.514832 1441495139 0.852844 0.051270 -0.070251 -0.514832 1441495139 0.852844 0.051270 -0.070251 -0.514832 1441495139 0.852844 0.051270 -0.070251 -0.514832 1441495139 0.852844 0.051270 -0.070251 -0.514832 1441495139 0.852844 0.051270 -0.070251 -0.514832 1441495139 0.852844 0.051270 -0.070251 -0.514832 1441495139 0.853455 0.054565 -0.059082 -0.514954 1441495139 0.853455 0.054565 -0.059082 -0.514954 1441495139 0.853455 0.054565 -0.059082 -0.514954 1441495139 0.853455 0.054565 -0.059082 -0.514954 1441495139 0.853455 0.054565 -0.059082 -0.514954 1441495139 0.853455 0.054565 -0.059082 -0.514954 1441495139 0.848145 0.039795 -0.056030 -0.525269 1441495139 0.848145 0.039795 -0.056030 -0.525269 1441495139 0.848145 0.039795 -0.056030 -0.525269 1441495139 0.848145 0.039795 -0.056030 -0.525269 1441495139 0.848145 0.039795 -0.056030 -0.525269 1441495139 0.848145 0.039795 -0.056030 -0.525269 1441495139 0.848145 0.039795 -0.056030 -0.525269 1441495139 0.833252 -0.002075 -0.064880 -0.549011 1441495139 0.833252 -0.002075 -0.064880 -0.549011 1441495139 0.833252 -0.002075 -0.064880 -0.549011 1441495139 0.833252 -0.002075 -0.064880 -0.549011 1441495139 0.833252 -0.002075 -0.064880 -0.549011 1441495139 0.833252 -0.002075 -0.064880 -0.549011 1441495139 0.811279 -0.040588 -0.091553 -0.575989 1441495139 0.811279 -0.040588 -0.091553 -0.575989 1441495139 0.811279 -0.040588 -0.091553 -0.575989 1441495139 0.811279 -0.040588 -0.091553 -0.575989 1441495139 0.811279 -0.040588 -0.091553 -0.575989 1441495139 0.811279 -0.040588 -0.091553 -0.575989 1441495140 0.785583 -0.076782 -0.122253 -0.601685 1441495140 0.785583 -0.076782 -0.122253 -0.601685 1441495140 0.785583 -0.076782 -0.122253 -0.601685 1441495140 0.785583 -0.076782 -0.122253 -0.601685 1441495140 0.785583 -0.076782 -0.122253 -0.601685 1441495140 0.785583 -0.076782 -0.122253 -0.601685 1441495140 0.785583 -0.076782 -0.122253 -0.601685 1441495140 0.760254 -0.105652 -0.154724 -0.622070 1441495140 0.760254 -0.105652 -0.154724 -0.622070 1441495140 0.760254 -0.105652 -0.154724 -0.622070 1441495140 0.760254 -0.105652 -0.154724 -0.622070 1441495140 0.760254 -0.105652 -0.154724 -0.622070 1441495140 0.760254 -0.105652 -0.154724 -0.622070 1441495140 0.739258 -0.133972 -0.184082 -0.633789 1441495140 0.739258 -0.133972 -0.184082 -0.633789 1441495140 0.739258 -0.133972 -0.184082 -0.633789 1441495140 0.739258 -0.133972 -0.184082 -0.633789 1441495140 0.739258 -0.133972 -0.184082 -0.633789 1441495140 0.739258 -0.133972 -0.184082 -0.633789 1441495140 0.729004 -0.161377 -0.200684 -0.634216 1441495140 0.729004 -0.161377 -0.200684 -0.634216 1441495140 0.729004 -0.161377 -0.200684 -0.634216 1441495140 0.729004 -0.161377 -0.200684 -0.634216 1441495140 0.729004 -0.161377 -0.200684 -0.634216 1441495140 0.729004 -0.161377 -0.200684 -0.634216 1441495140 0.729004 -0.161377 -0.200684 -0.634216 1441495140 0.729980 -0.177429 -0.208069 -0.626404 1441495140 0.729980 -0.177429 -0.208069 -0.626404 1441495140 0.729980 -0.177429 -0.208069 -0.626404 1441495140 0.729980 -0.177429 -0.208069 -0.626404 1441495140 0.729980 -0.177429 -0.208069 -0.626404 1441495140 0.729980 -0.177429 -0.208069 -0.626404 1441495140 0.736267 -0.194641 -0.201721 -0.615906 1441495140 0.736267 -0.194641 -0.201721 -0.615906 1441495140 0.736267 -0.194641 -0.201721 -0.615906 1441495140 0.736267 -0.194641 -0.201721 -0.615906 1441495140 0.736267 -0.194641 -0.201721 -0.615906 1441495140 0.736267 -0.194641 -0.201721 -0.615906 1441495140 0.736267 -0.194641 -0.201721 -0.615906 1441495140 0.744263 -0.202393 -0.189514 -0.607605 1441495140 0.744263 -0.202393 -0.189514 -0.607605 1441495140 0.744263 -0.202393 -0.189514 -0.607605 1441495140 0.744263 -0.202393 -0.189514 -0.607605 1441495140 0.744263 -0.202393 -0.189514 -0.607605 1441495140 0.744263 -0.202393 -0.189514 -0.607605 1441495140 0.748535 -0.194702 -0.189697 -0.604797 1441495140 0.748535 -0.194702 -0.189697 -0.604797 1441495140 0.748535 -0.194702 -0.189697 -0.604797 1441495140 0.748535 -0.194702 -0.189697 -0.604797 1441495140 0.748535 -0.194702 -0.189697 -0.604797 1441495140 0.748535 -0.194702 -0.189697 -0.604797 1441495140 0.745117 -0.183960 -0.208496 -0.606201 1441495140 0.745117 -0.183960 -0.208496 -0.606201 1441495140 0.745117 -0.183960 -0.208496 -0.606201 1441495140 0.745117 -0.183960 -0.208496 -0.606201 1441495140 0.745117 -0.183960 -0.208496 -0.606201 1441495140 0.745117 -0.183960 -0.208496 -0.606201 1441495140 0.745117 -0.183960 -0.208496 -0.606201 1441495140 0.736145 -0.172668 -0.234863 -0.610901 1441495140 0.736145 -0.172668 -0.234863 -0.610901 1441495140 0.736145 -0.172668 -0.234863 -0.610901 1441495140 0.736145 -0.172668 -0.234863 -0.610901 1441495140 0.736145 -0.172668 -0.234863 -0.610901 1441495140 0.736145 -0.172668 -0.234863 -0.610901 1441495140 0.723877 -0.163757 -0.254150 -0.620178 1441495140 0.723877 -0.163757 -0.254150 -0.620178 1441495140 0.723877 -0.163757 -0.254150 -0.620178 1441495140 0.723877 -0.163757 -0.254150 -0.620178 1441495140 0.723877 -0.163757 -0.254150 -0.620178 1441495140 0.723877 -0.163757 -0.254150 -0.620178 1441495140 0.723877 -0.163757 -0.254150 -0.620178 1441495140 0.711243 -0.161560 -0.257385 -0.633850 1441495140 0.711243 -0.161560 -0.257385 -0.633850 1441495140 0.711243 -0.161560 -0.257385 -0.633850 1441495140 0.711243 -0.161560 -0.257385 -0.633850 1441495140 0.711243 -0.161560 -0.257385 -0.633850 1441495140 0.711243 -0.161560 -0.257385 -0.633850 1441495140 0.700378 -0.155701 -0.251892 -0.649475 1441495140 0.700378 -0.155701 -0.251892 -0.649475 1441495140 0.700378 -0.155701 -0.251892 -0.649475 1441495140 0.700378 -0.155701 -0.251892 -0.649475 1441495140 0.700378 -0.155701 -0.251892 -0.649475 1441495140 0.700378 -0.155701 -0.251892 -0.649475 1441495140 0.695679 -0.142639 -0.241150 -0.661438 1441495140 0.695679 -0.142639 -0.241150 -0.661438 1441495140 0.695679 -0.142639 -0.241150 -0.661438 1441495140 0.695679 -0.142639 -0.241150 -0.661438 1441495140 0.695679 -0.142639 -0.241150 -0.661438 1441495140 0.695679 -0.142639 -0.241150 -0.661438 1441495140 0.695679 -0.142639 -0.241150 -0.661438 1441495140 0.702332 -0.121155 -0.224915 -0.664490 1441495140 0.702332 -0.121155 -0.224915 -0.664490 1441495140 0.702332 -0.121155 -0.224915 -0.664490 1441495140 0.702332 -0.121155 -0.224915 -0.664490 1441495140 0.702332 -0.121155 -0.224915 -0.664490 1441495140 0.702332 -0.121155 -0.224915 -0.664490 1441495140 0.722290 -0.088196 -0.204163 -0.654907 1441495140 0.722290 -0.088196 -0.204163 -0.654907 1441495140 0.722290 -0.088196 -0.204163 -0.654907 1441495140 0.722290 -0.088196 -0.204163 -0.654907 1441495140 0.722290 -0.088196 -0.204163 -0.654907 1441495140 0.722290 -0.088196 -0.204163 -0.654907 1441495140 0.750793 -0.046082 -0.184021 -0.632751 1441495140 0.750793 -0.046082 -0.184021 -0.632751 1441495140 0.750793 -0.046082 -0.184021 -0.632751 1441495140 0.750793 -0.046082 -0.184021 -0.632751 1441495140 0.750793 -0.046082 -0.184021 -0.632751 1441495140 0.779907 0.000610 -0.168152 -0.602905 1441495140 0.779907 0.000610 -0.168152 -0.602905 1441495140 0.779907 0.000610 -0.168152 -0.602905 1441495140 0.779907 0.000610 -0.168152 -0.602905 1441495140 0.779907 0.000610 -0.168152 -0.602905 1441495140 0.779907 0.000610 -0.168152 -0.602905 1441495140 0.809753 0.015625 -0.140259 -0.569519 1441495140 0.809753 0.015625 -0.140259 -0.569519 1441495141 0.809753 0.015625 -0.140259 -0.569519 1441495141 0.809753 0.015625 -0.140259 -0.569519 1441495141 0.809753 0.015625 -0.140259 -0.569519 1441495141 0.809753 0.015625 -0.140259 -0.569519 1441495141 0.829529 0.010498 -0.103821 -0.548645 1441495141 0.829529 0.010498 -0.103821 -0.548645 1441495141 0.829529 0.010498 -0.103821 -0.548645 1441495141 0.829529 0.010498 -0.103821 -0.548645 1441495141 0.829529 0.010498 -0.103821 -0.548645 1441495141 0.829529 0.010498 -0.103821 -0.548645 1441495141 0.835876 0.019836 -0.084900 -0.541931 1441495141 0.835876 0.019836 -0.084900 -0.541931 1441495141 0.835876 0.019836 -0.084900 -0.541931 1441495141 0.835876 0.019836 -0.084900 -0.541931 1441495141 0.835876 0.019836 -0.084900 -0.541931 1441495141 0.835876 0.019836 -0.084900 -0.541931 1441495141 0.834534 0.028931 -0.079407 -0.544434 1441495141 0.834534 0.028931 -0.079407 -0.544434 1441495141 0.834534 0.028931 -0.079407 -0.544434 1441495141 0.834534 0.028931 -0.079407 -0.544434 1441495141 0.834534 0.028931 -0.079407 -0.544434 1441495141 0.834534 0.028931 -0.079407 -0.544434 1441495141 0.827698 0.025269 -0.080261 -0.554810 1441495141 0.827698 0.025269 -0.080261 -0.554810 1441495141 0.827698 0.025269 -0.080261 -0.554810 1441495141 0.827698 0.025269 -0.080261 -0.554810 1441495141 0.827698 0.025269 -0.080261 -0.554810 1441495141 0.827698 0.025269 -0.080261 -0.554810 1441495141 0.814575 0.014038 -0.088562 -0.573059 1441495141 0.814575 0.014038 -0.088562 -0.573059 1441495141 0.814575 0.014038 -0.088562 -0.573059 1441495141 0.814575 0.014038 -0.088562 -0.573059 1441495141 0.814575 0.014038 -0.088562 -0.573059 1441495141 0.814575 0.014038 -0.088562 -0.573059 1441495141 0.790466 -0.011047 -0.104553 -0.603394 1441495141 0.790466 -0.011047 -0.104553 -0.603394 1441495141 0.790466 -0.011047 -0.104553 -0.603394 1441495141 0.790466 -0.011047 -0.104553 -0.603394 1441495141 0.790466 -0.011047 -0.104553 -0.603394 1441495141 0.790466 -0.011047 -0.104553 -0.603394 1441495141 0.757568 -0.044922 -0.128662 -0.638428 1441495141 0.757568 -0.044922 -0.128662 -0.638428 1441495141 0.757568 -0.044922 -0.128662 -0.638428 1441495141 0.757568 -0.044922 -0.128662 -0.638428 1441495141 0.757568 -0.044922 -0.128662 -0.638428 1441495141 0.757568 -0.044922 -0.128662 -0.638428 1441495141 0.757568 -0.044922 -0.128662 -0.638428 1441495141 0.722168 -0.081421 -0.152344 -0.669800 1441495141 0.722168 -0.081421 -0.152344 -0.669800 1441495141 0.722168 -0.081421 -0.152344 -0.669800 1441495141 0.722168 -0.081421 -0.152344 -0.669800 1441495141 0.722168 -0.081421 -0.152344 -0.669800 1441495141 0.722168 -0.081421 -0.152344 -0.669800 1441495141 0.695801 -0.109314 -0.176331 -0.687622 1441495141 0.695801 -0.109314 -0.176331 -0.687622 1441495141 0.695801 -0.109314 -0.176331 -0.687622 1441495141 0.695801 -0.109314 -0.176331 -0.687622 1441495141 0.695801 -0.109314 -0.176331 -0.687622 1441495141 0.695801 -0.109314 -0.176331 -0.687622 1441495141 0.678345 -0.139282 -0.188965 -0.696228 1441495141 0.678345 -0.139282 -0.188965 -0.696228 1441495141 0.678345 -0.139282 -0.188965 -0.696228 1441495141 0.678345 -0.139282 -0.188965 -0.696228 1441495141 0.678345 -0.139282 -0.188965 -0.696228 1441495141 0.678345 -0.139282 -0.188965 -0.696228 1441495141 0.671204 -0.154907 -0.197144 -0.697571 1441495141 0.671204 -0.154907 -0.197144 -0.697571 1441495141 0.671204 -0.154907 -0.197144 -0.697571 1441495141 0.671204 -0.154907 -0.197144 -0.697571 1441495141 0.671204 -0.154907 -0.197144 -0.697571 1441495141 0.671204 -0.154907 -0.197144 -0.697571 1441495141 0.672729 -0.167542 -0.195190 -0.693787 1441495141 0.672729 -0.167542 -0.195190 -0.693787 1441495141 0.672729 -0.167542 -0.195190 -0.693787 1441495141 0.672729 -0.167542 -0.195190 -0.693787 1441495141 0.672729 -0.167542 -0.195190 -0.693787 1441495141 0.672729 -0.167542 -0.195190 -0.693787 1441495141 0.672729 -0.167542 -0.195190 -0.693787 1441495141 0.680176 -0.174805 -0.190979 -0.685791 1441495141 0.680176 -0.174805 -0.190979 -0.685791 1441495141 0.680176 -0.174805 -0.190979 -0.685791 1441495141 0.680176 -0.174805 -0.190979 -0.685791 1441495141 0.680176 -0.174805 -0.190979 -0.685791 1441495141 0.680176 -0.174805 -0.190979 -0.685791 1441495141 0.688049 -0.181824 -0.189514 -0.676514 1441495141 0.688049 -0.181824 -0.189514 -0.676514 1441495141 0.688049 -0.181824 -0.189514 -0.676514 1441495141 0.688049 -0.181824 -0.189514 -0.676514 1441495141 0.688049 -0.181824 -0.189514 -0.676514 1441495141 0.688049 -0.181824 -0.189514 -0.676514 1441495141 0.688049 -0.181824 -0.189514 -0.676514 1441495141 0.688904 -0.183411 -0.203613 -0.671082 1441495141 0.688904 -0.183411 -0.203613 -0.671082 1441495141 0.688904 -0.183411 -0.203613 -0.671082 1441495141 0.688904 -0.183411 -0.203613 -0.671082 1441495141 0.688904 -0.183411 -0.203613 -0.671082 1441495141 0.688904 -0.183411 -0.203613 -0.671082 1441495141 0.680786 -0.186646 -0.227295 -0.670837 1441495141 0.680786 -0.186646 -0.227295 -0.670837 1441495141 0.680786 -0.186646 -0.227295 -0.670837 1441495141 0.680786 -0.186646 -0.227295 -0.670837 1441495141 0.680786 -0.186646 -0.227295 -0.670837 1441495141 0.680786 -0.186646 -0.227295 -0.670837 1441495141 0.680786 -0.186646 -0.227295 -0.670837 1441495141 0.670959 -0.191223 -0.246277 -0.672791 1441495141 0.670959 -0.191223 -0.246277 -0.672791 1441495141 0.670959 -0.191223 -0.246277 -0.672791 1441495141 0.670959 -0.191223 -0.246277 -0.672791 1441495141 0.670959 -0.191223 -0.246277 -0.672791 1441495141 0.670959 -0.191223 -0.246277 -0.672791 1441495141 0.665833 -0.188110 -0.254333 -0.675781 1441495141 0.665833 -0.188110 -0.254333 -0.675781 1441495142 0.665833 -0.188110 -0.254333 -0.675781 1441495142 0.665833 -0.188110 -0.254333 -0.675781 1441495142 0.665833 -0.188110 -0.254333 -0.675781 1441495142 0.665833 -0.188110 -0.254333 -0.675781 1441495142 0.664063 -0.183411 -0.246094 -0.681763 1441495142 0.664063 -0.183411 -0.246094 -0.681763 1441495142 0.664063 -0.183411 -0.246094 -0.681763 1441495142 0.664063 -0.183411 -0.246094 -0.681763 1441495142 0.664063 -0.183411 -0.246094 -0.681763 1441495142 0.664063 -0.183411 -0.246094 -0.681763 1441495142 0.664063 -0.183411 -0.246094 -0.681763 1441495142 0.667358 -0.170959 -0.229919 -0.687439 1441495142 0.667358 -0.170959 -0.229919 -0.687439 1441495142 0.667358 -0.170959 -0.229919 -0.687439 1441495142 0.667358 -0.170959 -0.229919 -0.687439 1441495142 0.667358 -0.170959 -0.229919 -0.687439 1441495142 0.667358 -0.170959 -0.229919 -0.687439 1441495142 0.673584 -0.155579 -0.209595 -0.691467 1441495142 0.673584 -0.155579 -0.209595 -0.691467 1441495142 0.673584 -0.155579 -0.209595 -0.691467 1441495142 0.673584 -0.155579 -0.209595 -0.691467 1441495142 0.673584 -0.155579 -0.209595 -0.691467 1441495142 0.673584 -0.155579 -0.209595 -0.691467 1441495142 0.690491 -0.122192 -0.200806 -0.684143 1441495142 0.690491 -0.122192 -0.200806 -0.684143 1441495142 0.690491 -0.122192 -0.200806 -0.684143 1441495142 0.690491 -0.122192 -0.200806 -0.684143 1441495142 0.690491 -0.122192 -0.200806 -0.684143 1441495142 0.690491 -0.122192 -0.200806 -0.684143 1441495142 0.690491 -0.122192 -0.200806 -0.684143 1441495142 0.721008 -0.075928 -0.184692 -0.663513 1441495142 0.721008 -0.075928 -0.184692 -0.663513 1441495142 0.721008 -0.075928 -0.184692 -0.663513 1441495142 0.721008 -0.075928 -0.184692 -0.663513 1441495142 0.721008 -0.075928 -0.184692 -0.663513 1441495142 0.721008 -0.075928 -0.184692 -0.663513 1441495142 0.721008 -0.075928 -0.184692 -0.663513 1441495142 0.757751 -0.016052 -0.167725 -0.630432 1441495142 0.757751 -0.016052 -0.167725 -0.630432 1441495142 0.757751 -0.016052 -0.167725 -0.630432 1441495142 0.757751 -0.016052 -0.167725 -0.630432 1441495142 0.757751 -0.016052 -0.167725 -0.630432 1441495142 0.757751 -0.016052 -0.167725 -0.630432 1441495142 0.791992 0.020508 -0.135803 -0.594910 1441495142 0.791992 0.020508 -0.135803 -0.594910 1441495142 0.791992 0.020508 -0.135803 -0.594910 1441495142 0.791992 0.020508 -0.135803 -0.594910 1441495142 0.791992 0.020508 -0.135803 -0.594910 1441495142 0.791992 0.020508 -0.135803 -0.594910 1441495142 0.818359 0.028625 -0.096191 -0.565857 1441495142 0.818359 0.028625 -0.096191 -0.565857 1441495142 0.818359 0.028625 -0.096191 -0.565857 1441495142 0.818359 0.028625 -0.096191 -0.565857 1441495142 0.818359 0.028625 -0.096191 -0.565857 1441495142 0.818359 0.028625 -0.096191 -0.565857 1441495142 0.832458 0.029419 -0.067688 -0.549133 1441495142 0.832458 0.029419 -0.067688 -0.549133 1441495142 0.832458 0.029419 -0.067688 -0.549133 1441495142 0.832458 0.029419 -0.067688 -0.549133 1441495142 0.832458 0.029419 -0.067688 -0.549133 1441495142 0.832458 0.029419 -0.067688 -0.549133 1441495142 0.833069 0.031128 -0.057556 -0.549255 1441495142 0.833069 0.031128 -0.057556 -0.549255 1441495142 0.833069 0.031128 -0.057556 -0.549255 1441495142 0.833069 0.031128 -0.057556 -0.549255 1441495142 0.833069 0.031128 -0.057556 -0.549255 1441495142 0.833069 0.031128 -0.057556 -0.549255 1441495142 0.822571 0.032471 -0.061646 -0.564331 1441495142 0.822571 0.032471 -0.061646 -0.564331 1441495142 0.822571 0.032471 -0.061646 -0.564331 1441495142 0.822571 0.032471 -0.061646 -0.564331 1441495142 0.822571 0.032471 -0.061646 -0.564331 1441495142 0.822571 0.032471 -0.061646 -0.564331 1441495142 0.804138 0.016968 -0.067261 -0.590393 1441495142 0.804138 0.016968 -0.067261 -0.590393 1441495142 0.804138 0.016968 -0.067261 -0.590393 1441495142 0.804138 0.016968 -0.067261 -0.590393 1441495142 0.773560 -0.021851 -0.067932 -0.629700 1441495142 0.773560 -0.021851 -0.067932 -0.629700 1441495142 0.773560 -0.021851 -0.067932 -0.629700 1441495142 0.773560 -0.021851 -0.067932 -0.629700 1441495142 0.773560 -0.021851 -0.067932 -0.629700 1441495142 0.773560 -0.021851 -0.067932 -0.629700 1441495142 0.734863 -0.049744 -0.077148 -0.671997 1441495142 0.734863 -0.049744 -0.077148 -0.671997 1441495142 0.734863 -0.049744 -0.077148 -0.671997 1441495142 0.734863 -0.049744 -0.077148 -0.671997 1441495142 0.734863 -0.049744 -0.077148 -0.671997 1441495142 0.734863 -0.049744 -0.077148 -0.671997 1441495142 0.734863 -0.049744 -0.077148 -0.671997 1441495142 0.690735 -0.096436 -0.074036 -0.712769 1441495142 0.690735 -0.096436 -0.074036 -0.712769 1441495142 0.690735 -0.096436 -0.074036 -0.712769 1441495142 0.690735 -0.096436 -0.074036 -0.712769 1441495142 0.690735 -0.096436 -0.074036 -0.712769 1441495142 0.690735 -0.096436 -0.074036 -0.712769 1441495142 0.654541 -0.116150 -0.086304 -0.742065 1441495142 0.654541 -0.116150 -0.086304 -0.742065 1441495142 0.654541 -0.116150 -0.086304 -0.742065 1441495142 0.654541 -0.116150 -0.086304 -0.742065 1441495142 0.654541 -0.116150 -0.086304 -0.742065 1441495142 0.654541 -0.116150 -0.086304 -0.742065 1441495142 0.654541 -0.116150 -0.086304 -0.742065 1441495142 0.624878 -0.146790 -0.090271 -0.761475 1441495142 0.624878 -0.146790 -0.090271 -0.761475 1441495142 0.624878 -0.146790 -0.090271 -0.761475 1441495142 0.624878 -0.146790 -0.090271 -0.761475 1441495142 0.624878 -0.146790 -0.090271 -0.761475 1441495142 0.624878 -0.146790 -0.090271 -0.761475 1441495142 0.607178 -0.164429 -0.102051 -0.770691 1441495142 0.607178 -0.164429 -0.102051 -0.770691 1441495142 0.607178 -0.164429 -0.102051 -0.770691 1441495143 0.607178 -0.164429 -0.102051 -0.770691 1441495143 0.607178 -0.164429 -0.102051 -0.770691 1441495143 0.607178 -0.164429 -0.102051 -0.770691 1441495143 0.598267 -0.184204 -0.101807 -0.773193 1441495143 0.598267 -0.184204 -0.101807 -0.773193 1441495143 0.598267 -0.184204 -0.101807 -0.773193 1441495143 0.598267 -0.184204 -0.101807 -0.773193 1441495143 0.598267 -0.184204 -0.101807 -0.773193 1441495143 0.598267 -0.184204 -0.101807 -0.773193 1441495143 0.598267 -0.184204 -0.101807 -0.773193 1441495143 0.600403 -0.202271 -0.097107 -0.767578 1441495143 0.600403 -0.202271 -0.097107 -0.767578 1441495143 0.600403 -0.202271 -0.097107 -0.767578 1441495143 0.600403 -0.202271 -0.097107 -0.767578 1441495143 0.600403 -0.202271 -0.097107 -0.767578 1441495143 0.610840 -0.219360 -0.088867 -0.755554 1441495143 0.610840 -0.219360 -0.088867 -0.755554 1441495143 
0.764526 0.033813 0.553650 -0.328308 1441495145 0.764526 0.033813 0.553650 -0.328308 1441495145 0.761353 0.042664 0.554504 -0.333191 1441495145 0.761353 0.042664 0.554504 -0.333191 1441495145 0.761353 0.042664 0.554504 -0.333191 1441495145 0.761353 0.042664 0.554504 -0.333191 1441495145 0.761353 0.042664 0.554504 -0.333191 1441495146 0.758301 0.048889 0.554993 -0.338379 1441495146 0.758301 0.048889 0.554993 -0.338379 1441495146 0.758301 0.048889 0.554993 -0.338379 1441495146 0.758301 0.048889 0.554993 -0.338379 1441495146 0.758301 0.048889 0.554993 -0.338379 1441495146 0.758301 0.048889 0.554993 -0.338379 1441495146 0.754028 0.056824 0.555481 -0.345764 1441495146 0.754028 0.056824 0.555481 -0.345764 1441495146 0.754028 0.056824 0.555481 -0.345764 1441495146 0.754028 0.056824 0.555481 -0.345764 1441495146 0.754028 0.056824 0.555481 -0.345764 1441495146 0.754028 0.056824 0.555481 -0.345764 1441495146 0.754028 0.056824 0.555481 -0.345764 1441495146 0.749451 0.065186 0.556702 -0.352234 1441495146 0.749451 0.065186 0.556702 -0.352234 1441495146 0.749451 0.065186 0.556702 -0.352234 1441495146 0.749451 0.065186 0.556702 -0.352234 1441495146 0.749451 0.065186 0.556702 -0.352234 1441495146 0.749451 0.065186 0.556702 -0.352234 1441495146 0.749451 0.065186 0.556702 -0.352234 1441495146 0.744263 0.072937 0.557556 -0.360229 1441495146 0.744263 0.072937 0.557556 -0.360229 1441495146 0.744263 0.072937 0.557556 -0.360229 1441495146 0.744263 0.072937 0.557556 -0.360229 1441495146 0.744263 0.072937 0.557556 -0.360229 1441495146 0.738342 0.080444 0.558105 -0.369995 1441495146 0.738342 0.080444 0.558105 -0.369995 1441495146 0.738342 0.080444 0.558105 -0.369995 1441495146 0.738342 0.080444 0.558105 -0.369995 1441495146 0.738342 0.080444 0.558105 -0.369995 1441495146 0.738342 0.080444 0.558105 -0.369995 1441495146 0.733704 0.085022 0.559692 -0.375671 1441495146 0.733704 0.085022 0.559692 -0.375671 1441495146 0.733704 0.085022 0.559692 -0.375671 1441495146 0.733704 0.085022 0.559692 -0.375671 1441495146 0.733704 0.085022 0.559692 -0.375671 1441495146 0.733704 0.085022 0.559692 -0.375671 1441495146 0.730835 0.086243 0.562561 -0.376648 1441495146 0.730835 0.086243 0.562561 -0.376648 1441495146 0.730835 0.086243 0.562561 -0.376648 1441495146 0.730835 0.086243 0.562561 -0.376648 1441495146 0.730835 0.086243 0.562561 -0.376648 1441495146 0.730835 0.086243 0.562561 -0.376648 1441495146 0.729736 0.084839 0.564758 -0.375854 1441495146 0.729736 0.084839 0.564758 -0.375854 1441495146 0.729736 0.084839 0.564758 -0.375854 1441495146 0.729736 0.084839 0.564758 -0.375854 1441495146 0.729736 0.084839 0.564758 -0.375854 1441495146 0.729736 0.084839 0.564758 -0.375854 1441495146 0.730652 0.080017 0.565308 -0.374329 1441495146 0.730652 0.080017 0.565308 -0.374329 1441495146 0.730652 0.080017 0.565308 -0.374329 1441495146 0.730652 0.080017 0.565308 -0.374329 1441495146 0.730652 0.080017 0.565308 -0.374329 1441495146 0.730652 0.080017 0.565308 -0.374329 1441495146 0.733154 0.072815 0.564453 -0.372192 1441495146 0.733154 0.072815 0.564453 -0.372192 1441495146 0.733154 0.072815 0.564453 -0.372192 1441495146 0.733154 0.072815 0.564453 -0.372192 1441495146 0.733154 0.072815 0.564453 -0.372192 1441495146 0.733154 0.072815 0.564453 -0.372192 1441495146 0.737732 0.060730 0.563477 -0.366821 1441495146 0.737732 0.060730 0.563477 -0.366821 1441495146 0.737732 0.060730 0.563477 -0.366821 1441495146 0.737732 0.060730 0.563477 -0.366821 1441495146 0.737732 0.060730 0.563477 -0.366821 1441495146 0.737732 0.060730 0.563477 -0.366821 1441495146 0.744202 0.044250 0.562378 -0.357605 1441495146 0.744202 0.044250 0.562378 -0.357605 1441495146 0.744202 0.044250 0.562378 -0.357605 1441495146 0.744202 0.044250 0.562378 -0.357605 1441495146 0.744202 0.044250 0.562378 -0.357605 1441495146 0.744202 0.044250 0.562378 -0.357605 1441495146 0.744202 0.044250 0.562378 -0.357605 1441495146 0.752808 0.022766 0.560730 -0.343872 1441495146 0.752808 0.022766 0.560730 -0.343872 1441495146 0.752808 0.022766 0.560730 -0.343872 1441495146 0.752808 0.022766 0.560730 -0.343872 1441495146 0.752808 0.022766 0.560730 -0.343872 1441495146 0.752808 0.022766 0.560730 -0.343872 1441495146 0.761292 0.001831 0.557861 -0.330383 1441495146 0.761292 0.001831 0.557861 -0.330383 1441495146 0.761292 0.001831 0.557861 -0.330383 1441495146 0.761292 0.001831 0.557861 -0.330383 1441495146 0.761292 0.001831 0.557861 -0.330383 1441495146 0.761292 0.001831 0.557861 -0.330383 1441495146 0.761292 0.001831 0.557861 -0.330383 1441495146 0.767883 -0.012451 0.554871 -0.319702 1441495146 0.767883 -0.012451 0.554871 -0.319702 1441495146 0.767883 -0.012451 0.554871 -0.319702 1441495146 0.767883 -0.012451 0.554871 -0.319702 1441495146 0.767883 -0.012451 0.554871 -0.319702 1441495146 0.767883 -0.012451 0.554871 -0.319702 1441495146 0.773621 -0.028687 0.553467 -0.307129 1441495146 0.773621 -0.028687 0.553467 -0.307129 1441495146 0.773621 -0.028687 0.553467 -0.307129 1441495146 0.773621 -0.028687 0.553467 -0.307129 1441495146 0.773621 -0.028687 0.553467 -0.307129 1441495146 0.778198 -0.044067 0.551941 -0.296326 1441495146 0.778198 -0.044067 0.551941 -0.296326 1441495146 0.778198 -0.044067 0.551941 -0.296326 1441495146 0.778198 -0.044067 0.551941 -0.296326 1441495146 0.778198 -0.044067 0.551941 -0.296326 1441495146 0.778198 -0.044067 0.551941 -0.296326 1441495146 0.778198 -0.044067 0.551941 -0.296326 1441495146 0.781433 -0.053650 0.549194 -0.291138 1441495146 0.781433 -0.053650 0.549194 -0.291138 1441495146 0.781433 -0.053650 0.549194 -0.291138 1441495146 0.781433 -0.053650 0.549194 -0.291138 1441495146 0.781433 -0.053650 0.549194 -0.291138 1441495146 0.781433 -0.053650 0.549194 -0.291138 1441495146 0.783508 -0.057068 0.546753 -0.289673 1441495146 0.783508 -0.057068 0.546753 -0.289673 1441495147 0.783508 -0.057068 0.546753 -0.289673 1441495147 0.783508 -0.057068 0.546753 -0.289673 1441495147 0.783508 -0.057068 0.546753 -0.289673 1441495147 0.783508 -0.057068 0.546753 -0.289673 1441495147 0.783508 -0.057068 0.546753 -0.289673 1441495147 0.785400 -0.062134 0.545593 -0.285522 1441495147 0.785400 -0.062134 0.545593 -0.285522 1441495147 0.785400 -0.062134 0.545593 -0.285522 1441495147 0.785400 -0.062134 0.545593 -0.285522 1441495147 0.785400 -0.062134 0.545593 -0.285522 1441495147 0.785400 -0.062134 0.545593 -0.285522 1441495147 0.787964 -0.075745 0.545349 -0.275452 1441495147 0.787964 -0.075745 0.545349 -0.275452 1441495147 0.787964 -0.075745 0.545349 -0.275452 1441495147 0.787964 -0.075745 0.545349 -0.275452 1441495147 0.787964 -0.075745 0.545349 -0.275452 1441495147 0.787964 -0.075745 0.545349 -0.275452 1441495147 0.787964 -0.075745 0.545349 -0.275452 1441495147 0.789063 -0.089172 0.546143 -0.266724 1441495147 0.789063 -0.089172 0.546143 -0.266724 1441495147 0.789063 -0.089172 0.546143 -0.266724 1441495147 0.789063 -0.089172 0.546143 -0.266724 1441495147 0.789063 -0.089172 0.546143 -0.266724 1441495147 0.789063 -0.089172 0.546143 -0.266724 1441495147 0.788147 -0.091125 0.546753 -0.267456 1441495147 0.788147 -0.091125 0.546753 -0.267456 1441495147 0.788147 -0.091125 0.546753 -0.267456 1441495147 0.788147 -0.091125 0.546753 -0.267456 1441495147 0.788147 -0.091125 0.546753 -0.267456 1441495147 0.788147 -0.091125 0.546753 -0.267456 1441495147 0.785217 -0.083313 0.547363 -0.277222 1441495147 0.785217 -0.083313 0.547363 -0.277222 1441495147 0.785217 -0.083313 0.547363 -0.277222 1441495147 0.785217 -0.083313 0.547363 -0.277222 1441495147 0.785217 -0.083313 0.547363 -0.277222 1441495147 0.785217 -0.083313 0.547363 -0.277222 1441495147 0.780701 -0.069153 0.548523 -0.291138 1441495147 0.780701 -0.069153 0.548523 -0.291138 1441495147 0.780701 -0.069153 0.548523 -0.291138 1441495147 0.780701 -0.069153 0.548523 -0.291138 1441495147 0.780701 -0.069153 0.548523 -0.291138 1441495147 0.774841 -0.050720 0.550781 -0.305908 1441495147 0.774841 -0.050720 0.550781 -0.305908 1441495147 0.774841 -0.050720 0.550781 -0.305908 1441495147 0.774841 -0.050720 0.550781 -0.305908 1441495147 0.774841 -0.050720 0.550781 -0.305908 1441495147 0.774841 -0.050720 0.550781 -0.305908 1441495147 0.768433 -0.030823 0.553284 -0.319946 1441495147 0.768433 -0.030823 0.553284 -0.319946 1441495147 0.768433 -0.030823 0.553284 -0.319946 1441495147 0.768433 -0.030823 0.553284 -0.319946 1441495147 0.768433 -0.030823 0.553284 -0.319946 1441495147 0.768433 -0.030823 0.553284 -0.319946 1441495147 0.762329 -0.010864 0.555420 -0.331970 1441495147 0.762329 -0.010864 0.555420 -0.331970 1441495147 0.762329 -0.010864 0.555420 -0.331970 1441495147 0.762329 -0.010864 0.555420 -0.331970 1441495147 0.762329 -0.010864 0.555420 -0.331970 1441495147 0.762329 -0.010864 0.555420 -0.331970 1441495147 0.756592 0.008118 0.557068 -0.342285 1441495147 0.756592 0.008118 0.557068 -0.342285 1441495147 0.756592 0.008118 0.557068 -0.342285 1441495147 0.756592 0.008118 0.557068 -0.342285 1441495147 0.756592 0.008118 0.557068 -0.342285 1441495147 0.751038 0.024841 0.558411 -0.351379 1441495147 0.751038 0.024841 0.558411 -0.351379 1441495147 0.751038 0.024841 0.558411 -0.351379 1441495147 0.751038 0.024841 0.558411 -0.351379 1441495147 0.751038 0.024841 0.558411 -0.351379 1441495147 0.751038 0.024841 0.558411 -0.351379 1441495147 0.745911 0.037964 0.559692 -0.358948 1441495147 0.745911 0.037964 0.559692 -0.358948 1441495147 0.745911 0.037964 0.559692 -0.358948 1441495147 0.745911 0.037964 0.559692 -0.358948 1441495147 0.745911 0.037964 0.559692 -0.358948 1441495147 0.745911 0.037964 0.559692 -0.358948 1441495147 0.741516 0.048950 0.560730 -0.365051 1441495147 0.741516 0.048950 0.560730 -0.365051 1441495147 0.741516 0.048950 0.560730 -0.365051 1441495147 0.741516 0.048950 0.560730 -0.365051 1441495147 0.741516 0.048950 0.560730 -0.365051 1441495147 0.741516 0.048950 0.560730 -0.365051 1441495147 0.738464 0.055298 0.561523 -0.369080 1441495147 0.738464 0.055298 0.561523 -0.369080 1441495147 0.738464 0.055298 0.561523 -0.369080 1441495147 0.738464 0.055298 0.561523 -0.369080 1441495147 0.738464 0.055298 0.561523 -0.369080 1441495147 0.738464 0.055298 0.561523 -0.369080 1441495147 0.737061 0.057373 0.561768 -0.371216 1441495147 0.737061 0.057373 0.561768 -0.371216 1441495147 0.737061 0.057373 0.561768 -0.371216 1441495147 0.737061 0.057373 0.561768 -0.371216 1441495147 0.737061 0.057373 0.561768 -0.371216 1441495147 0.737061 0.057373 0.561768 -0.371216 1441495147 0.738831 0.051086 0.562561 -0.367310 1441495147 0.738831 0.051086 0.562561 -0.367310 1441495147 0.738831 0.051086 0.562561 -0.367310 1441495147 0.738831 0.051086 0.562561 -0.367310 1441495147 0.738831 0.051086 0.562561 -0.367310 1441495147 0.738831 0.051086 0.562561 -0.367310 1441495147 0.738831 0.051086 0.562561 -0.367310 1441495147 0.742920 0.037964 0.564087 -0.358276 1441495147 0.742920 0.037964 0.564087 -0.358276 1441495147 0.742920 0.037964 0.564087 -0.358276 1441495147 0.742920 0.037964 0.564087 -0.358276 1441495147 0.742920 0.037964 0.564087 -0.358276 1441495147 0.742920 0.037964 0.564087 -0.358276 1441495147 0.749146 0.019470 0.565552 -0.344238 1441495147 0.749146 0.019470 0.565552 -0.344238 1441495148 0.749146 0.019470 0.565552 -0.344238 1441495148 0.749146 0.019470 0.565552 -0.344238 1441495148 0.749146 0.019470 0.565552 -0.344238 1441495148 0.749146 0.019470 0.565552 -0.344238 1441495148 0.757385 -0.002808 0.564636 -0.327759 1441495148 0.757385 -0.002808 0.564636 -0.327759 1441495148 0.757385 -0.002808 0.564636 -0.327759 1441495148 0.757385 -0.002808 0.564636 -0.327759 1441495148 0.757385 -0.002808 0.564636 -0.327759 1441495148 0.757385 -0.002808 0.564636 -0.327759 1441495148 0.757385 -0.002808 0.564636 -0.327759 1441495148 0.765076 -0.022827 0.562012 -0.313354 1441495148 0.765076 -0.022827 0.562012 -0.313354 1441495148 0.765076 -0.022827 0.562012 -0.313354 1441495148 0.765076 -0.022827 0.562012 -0.313354 1441495148 0.765076 -0.022827 0.562012 -0.313354 1441495148 0.765076 -0.022827 0.562012 -0.313354 1441495148 0.771545 -0.041870 0.559265 -0.300232 1441495148 0.771545 -0.041870 0.559265 -0.300232 1441495148 0.771545 -0.041870 0.559265 -0.300232 1441495148 0.771545 -0.041870 0.559265 -0.300232 1441495148 0.771545 -0.041870 0.559265 -0.300232 1441495148 0.771545 -0.041870 0.559265 -0.300232 1441495148 0.776672 -0.056946 0.555603 -0.291199 1441495148 0.776672 -0.056946 0.555603 -0.291199 1441495148 0.776672 -0.056946 0.555603 -0.291199 1441495148 0.776672 -0.056946 0.555603 -0.291199 1441495148 0.776672 -0.056946 0.555603 -0.291199 1441495148 0.776672 -0.056946 0.555603 -0.291199 1441495148 0.779968 -0.059937 0.549927 -0.292542 1441495148 0.779968 -0.059937 0.549927 -0.292542 1441495148 0.779968 -0.059937 0.549927 -0.292542 1441495148 0.779968 -0.059937 0.549927 -0.292542 1441495148 0.779968 -0.059937 0.549927 -0.292542 1441495148 0.779968 -0.059937 0.549927 -0.292542 1441495148 0.779968 -0.059937 0.549927 -0.292542 1441495148 0.782593 -0.057556 0.544067 -0.296875 1441495148 0.782593 -0.057556 0.544067 -0.296875 1441495148 0.782593 -0.057556 0.544067 -0.296875 1441495148 0.782593 -0.057556 0.544067 -0.296875 1441495148 0.782593 -0.057556 0.544067 -0.296875 1441495148 0.782593 -0.057556 0.544067 -0.296875 1441495148 0.784668 -0.058838 0.540649 -0.297546 1441495148 0.784668 -0.058838 0.540649 -0.297546 1441495148 0.784668 -0.058838 0.540649 -0.297546 1441495148 0.784668 -0.058838 0.540649 -0.297546 1441495148 0.784668 -0.058838 0.540649 -0.297546 1441495148 0.787292 -0.067078 0.540039 -0.289856 1441495148 0.787292 -0.067078 0.540039 -0.289856 1441495148 0.787292 -0.067078 0.540039 -0.289856 1441495148 0.787292 -0.067078 0.540039 -0.289856 1441495148 0.787292 -0.067078 0.540039 -0.289856 1441495148 0.787292 -0.067078 0.540039 -0.289856 1441495148 0.789795 -0.080261 0.540588 -0.278381 1441495148 0.789795 -0.080261 0.540588 -0.278381 1441495148 0.789795 -0.080261 0.540588 -0.278381 1441495148 0.789795 -0.080261 0.540588 -0.278381 1441495148 0.789795 -0.080261 0.540588 -0.278381 1441495148 0.789795 -0.080261 0.540588 -0.278381 1441495148 0.790344 -0.090454 0.542114 -0.270508 1441495148 0.790344 -0.090454 0.542114 -0.270508 1441495148 0.790344 -0.090454 0.542114 -0.270508 1441495148 0.790344 -0.090454 0.542114 -0.270508 1441495148 0.790344 -0.090454 0.542114 -0.270508 1441495148 0.790344 -0.090454 0.542114 -0.270508 1441495148 0.790344 -0.090454 0.542114 -0.270508 1441495148 0.788696 -0.087524 0.543579 -0.273499 1441495148 0.788696 -0.087524 0.543579 -0.273499 1441495148 0.788696 -0.087524 0.543579 -0.273499 1441495148 0.788696 -0.087524 0.543579 -0.273499 1441495148 0.788696 -0.087524 0.543579 -0.273499 1441495148 0.788696 -0.087524 0.543579 -0.273499 1441495148 0.785645 -0.077209 0.544922 -0.282471 1441495148 0.785645 -0.077209 0.544922 -0.282471 1441495148 0.785645 -0.077209 0.544922 -0.282471 1441495148 0.785645 -0.077209 0.544922 -0.282471 1441495148 0.785645 -0.077209 0.544922 -0.282471 1441495148 0.785645 -0.077209 0.544922 -0.282471 1441495148 0.782043 -0.066833 0.547668 -0.289856 1441495148 0.782043 -0.066833 0.547668 -0.289856 1441495148 0.782043 -0.066833 0.547668 -0.289856 1441495148 0.782043 -0.066833 0.547668 -0.289856 1441495148 0.782043 -0.066833 0.547668 -0.289856 1441495148 0.782043 -0.066833 0.547668 -0.289856 1441495148 0.782043 -0.066833 0.547668 -0.289856 1441495148 0.777771 -0.059021 0.551697 -0.295166 1441495148 0.777771 -0.059021 0.551697 -0.295166 1441495148 0.777771 -0.059021 0.551697 -0.295166 1441495148 0.777771 -0.059021 0.551697 -0.295166 1441495148 0.777771 -0.059021 0.551697 -0.295166 1441495148 0.777771 -0.059021 0.551697 -0.295166 1441495148 0.773010 -0.047974 0.555542 -0.302490 1441495148 0.773010 -0.047974 0.555542 -0.302490 1441495148 0.773010 -0.047974 0.555542 -0.302490 1441495148 0.773010 -0.047974 0.555542 -0.302490 1441495148 0.773010 -0.047974 0.555542 -0.302490 1441495148 0.773010 -0.047974 0.555542 -0.302490 1441495148 0.773010 -0.047974 0.555542 -0.302490 1441495148 0.768005 -0.032104 0.557800 -0.312927 1441495148 0.768005 -0.032104 0.557800 -0.312927 1441495148 0.768005 -0.032104 0.557800 -0.312927 1441495148 0.768005 -0.032104 0.557800 -0.312927 1441495148 0.768005 -0.032104 0.557800 -0.312927 1441495148 0.768005 -0.032104 0.557800 -0.312927 1441495148 0.762024 -0.012695 0.559204 -0.326111 1441495148 0.762024 -0.012695 0.559204 -0.326111 1441495148 0.762024 -0.012695 0.559204 -0.326111 1441495148 0.762024 -0.012695 0.559204 -0.326111 1441495148 0.762024 -0.012695 0.559204 -0.326111 1441495148 0.762024 -0.012695 0.559204 -0.326111 1441495148 0.762024 -0.012695 0.559204 -0.326111 1441495148 0.755615 0.007080 0.560852 -0.338196 1441495148 0.755615 0.007080 0.560852 -0.338196 1441495149 0.755615 0.007080 0.560852 -0.338196 1441495149 0.755615 0.007080 0.560852 -0.338196 1441495149 0.755615 0.007080 0.560852 -0.338196 1441495149 0.755615 0.007080 0.560852 -0.338196 1441495149 0.750305 0.021851 0.562805 -0.346069 1441495149 0.750305 0.021851 0.562805 -0.346069 1441495149 0.750305 0.021851 0.562805 -0.346069 1441495149 0.750305 0.021851 0.562805 -0.346069 1441495149 0.750305 0.021851 0.562805 -0.346069 1441495149 0.750305 0.021851 0.562805 -0.346069 1441495149 0.745789 0.032471 0.564331 -0.352478 1441495149 0.745789 0.032471 0.564331 -0.352478 1441495149 0.745789 0.032471 0.564331 -0.352478 1441495149 0.745789 0.032471 0.564331 -0.352478 1441495149 0.745789 0.032471 0.564331 -0.352478 1441495149 0.745789 0.032471 0.564331 -0.352478 1441495149 0.741760 0.041565 0.565735 -0.357727 1441495149 0.741760 0.041565 0.565735 -0.357727 1441495149 0.741760 0.041565 0.565735 -0.357727 1441495149 0.741760 0.041565 0.565735 -0.357727 1441495149 0.741760 0.041565 0.565735 -0.357727 1441495149 0.741760 0.041565 0.565735 -0.357727 1441495149 0.738342 0.048889 0.567566 -0.360962 1441495149 0.738342 0.048889 0.567566 -0.360962 1441495149 0.738342 0.048889 0.567566 -0.360962 1441495149 0.738342 0.048889 0.567566 -0.360962 1441495149 0.738342 0.048889 0.567566 -0.360962 1441495149 0.735291 0.055664 0.567749 -0.365845 1441495149 0.735291 0.055664 0.567749 -0.365845 1441495149 0.735291 0.055664 0.567749 -0.365845 1441495149 0.735291 0.055664 0.567749 -0.365845 1441495149 0.735291 0.055664 0.567749 -0.365845 1441495149 0.735291 0.055664 0.567749 -0.365845 1441495149 0.735291 0.055664 0.567749 -0.365845 1441495149 0.734070 0.057068 0.566833 -0.369568 1441495149 0.734070 0.057068 0.566833 -0.369568 1441495149 0.734070 0.057068 0.566833 -0.369568 1441495149 0.734070 0.057068 0.566833 -0.369568 1441495149 0.734070 0.057068 0.566833 -0.369568 1441495149 0.734070 0.057068 0.566833 -0.369568 1441495149 0.735535 0.050964 0.565735 -0.369202 1441495149 0.735535 0.050964 0.565735 -0.369202 1441495149 0.735535 0.050964 0.565735 -0.369202 1441495149 0.735535 0.050964 0.565735 -0.369202 1441495149 0.735535 0.050964 0.565735 -0.369202 1441495149 0.735535 0.050964 0.565735 -0.369202 1441495149 0.739075 0.038208 0.566895 -0.361816 1441495149 0.739075 0.038208 0.566895 -0.361816 1441495149 0.739075 0.038208 0.566895 -0.361816 1441495149 0.739075 0.038208 0.566895 -0.361816 1441495149 0.739075 0.038208 0.566895 -0.361816 1441495149 0.739075 0.038208 0.566895 -0.361816 1441495149 0.739075 0.038208 0.566895 -0.361816 1441495149 0.744507 0.019287 0.569336 -0.348083 1441495149 0.744507 0.019287 0.569336 -0.348083 1441495149 0.744507 0.019287 0.569336 -0.348083 1441495149 0.744507 0.019287 0.569336 -0.348083 1441495149 0.744507 0.019287 0.569336 -0.348083 1441495149 0.744507 0.019287 0.569336 -0.348083 1441495149 0.751343 -0.001160 0.569275 -0.333618 1441495149 0.751343 -0.001160 0.569275 -0.333618 1441495149 0.751343 -0.001160 0.569275 -0.333618 1441495149 0.751343 -0.001160 0.569275 -0.333618 1441495149 0.751343 -0.001160 0.569275 -0.333618 1441495149 0.751343 -0.001160 0.569275 -0.333618 1441495149 0.757507 -0.017151 0.567017 -0.322937 1441495149 0.757507 -0.017151 0.567017 -0.322937 1441495149 0.757507 -0.017151 0.567017 -0.322937 1441495149 0.757507 -0.017151 0.567017 -0.322937 1441495149 0.757507 -0.017151 0.567017 -0.322937 1441495149 0.757507 -0.017151 0.567017 -0.322937 1441495149 0.763184 -0.035767 0.565430 -0.310608 1441495149 0.763184 -0.035767 0.565430 -0.310608 1441495149 0.763184 -0.035767 0.565430 -0.310608 1441495149 0.763184 -0.035767 0.565430 -0.310608 1441495149 0.763184 -0.035767 0.565430 -0.310608 1441495149 0.763184 -0.035767 0.565430 -0.310608 1441495149 0.763184 -0.035767 0.565430 -0.310608 1441495149 0.767883 -0.049866 0.563049 -0.301208 1441495149 0.767883 -0.049866 0.563049 -0.301208 1441495149 0.767883 -0.049866 0.563049 -0.301208 1441495149 0.767883 -0.049866 0.563049 -0.301208 1441495149 0.767883 -0.049866 0.563049 -0.301208 1441495149 0.772095 -0.058411 0.559753 -0.295044 1441495149 0.772095 -0.058411 0.559753 -0.295044 1441495149 0.772095 -0.058411 0.559753 -0.295044 1441495149 0.772095 -0.058411 0.559753 -0.295044 1441495149 0.772095 -0.058411 0.559753 -0.295044 1441495149 0.772095 -0.058411 0.559753 -0.295044 1441495149 0.775513 -0.064514 0.556763 -0.290405 1441495149 0.775513 -0.064514 0.556763 -0.290405 1441495149 0.775513 -0.064514 0.556763 -0.290405 1441495149 0.775513 -0.064514 0.556763 -0.290405 1441495149 0.775513 -0.064514 0.556763 -0.290405 1441495149 0.775513 -0.064514 0.556763 -0.290405 1441495149 0.775513 -0.064514 0.556763 -0.290405 1441495149 0.778198 -0.066833 0.554504 -0.287048 1441495149 0.778198 -0.066833 0.554504 -0.287048 1441495149 0.778198 -0.066833 0.554504 -0.287048 1441495149 0.778198 -0.066833 0.554504 -0.287048 1441495149 0.778198 -0.066833 0.554504 -0.287048 1441495149 0.778198 -0.066833 0.554504 -0.287048 1441495149 0.780640 -0.070129 0.553650 -0.281189 1441495149 0.780640 -0.070129 0.553650 -0.281189 1441495149 0.780640 -0.070129 0.553650 -0.281189 1441495149 0.780640 -0.070129 0.553650 -0.281189 1441495149 0.780640 -0.070129 0.553650 -0.281189 1441495149 0.780640 -0.070129 0.553650 -0.281189 1441495149 0.784241 -0.084595 0.553345 -0.267517 1441495149 0.784241 -0.084595 0.553345 -0.267517 1441495149 0.784241 -0.084595 0.553345 -0.267517 1441495149 0.784241 -0.084595 0.553345 -0.267517 1441495149 0.784241 -0.084595 0.553345 -0.267517 1441495150 0.784241 -0.084595 0.553345 -0.267517 1441495150 0.786804 -0.103882 0.553406 -0.252686 1441495150 0.786804 -0.103882 0.553406 -0.252686 1441495150 0.786804 -0.103882 0.553406 -0.252686 1441495150 0.786804 -0.103882 0.553406 -0.252686 1441495150 0.786804 -0.103882 0.553406 -0.252686 1441495150 0.786804 -0.103882 0.553406 -0.252686 1441495150 0.786804 -0.103882 0.553406 -0.252686 1441495150 0.786804 -0.108643 0.553284 -0.250977 1441495150 0.786804 -0.108643 0.553284 -0.250977 1441495150 0.786804 -0.108643 0.553284 -0.250977 1441495150 0.786804 -0.108643 0.553284 -0.250977 1441495150 0.786804 -0.108643 0.553284 -0.250977 1441495150 0.786804 -0.108643 0.553284 -0.250977 1441495150 0.784607 -0.098083 0.553223 -0.262024 1441495150 0.784607 -0.098083 0.553223 -0.262024 1441495150 0.784607 -0.098083 0.553223 -0.262024 1441495150 0.784607 -0.098083 0.553223 -0.262024 1441495150 0.784607 -0.098083 0.553223 -0.262024 1441495150 0.784607 -0.098083 0.553223 -0.262024 1441495150 0.780945 -0.081238 0.554932 -0.274719 1441495150 0.780945 -0.081238 0.554932 -0.274719 1441495150 0.780945 -0.081238 0.554932 -0.274719 1441495150 0.780945 -0.081238 0.554932 -0.274719 1441495150 0.780945 -0.081238 0.554932 -0.274719 1441495150 0.776550 -0.067993 0.558289 -0.283875 1441495150 0.776550 -0.067993 0.558289 -0.283875 1441495150 0.776550 -0.067993 0.558289 -0.283875 1441495150 0.776550 -0.067993 0.558289 -0.283875 1441495150 0.776550 -0.067993 0.558289 -0.283875 1441495150 0.776550 -0.067993 0.558289 -0.283875 1441495150 0.776550 -0.067993 0.558289 -0.283875 1441495150 0.772522 -0.055847 0.561340 -0.291504 1441495150 0.772522 -0.055847 0.561340 -0.291504 1441495150 0.772522 -0.055847 0.561340 -0.291504 1441495150 0.772522 -0.055847 0.561340 -0.291504 1441495150 0.772522 -0.055847 0.561340 -0.291504 1441495150 0.767212 -0.038757 0.564148 -0.302551 1441495150 0.767212 -0.038757 0.564148 -0.302551 1441495150 0.767212 -0.038757 0.564148 -0.302551 1441495150 0.767212 -0.038757 0.564148 -0.302551 1441495150 0.767212 -0.038757 0.564148 -0.302551 1441495150 0.767212 -0.038757 0.564148 -0.302551 1441495150 0.767212 -0.038757 0.564148 -0.302551 1441495150 0.761780 -0.021484 0.567139 -0.312378 1441495150 0.761780 -0.021484 0.567139 -0.312378 1441495150 0.761780 -0.021484 0.567139 -0.312378 1441495150 0.761780 -0.021484 0.567139 -0.312378 1441495150 0.761780 -0.021484 0.567139 -0.312378 1441495150 0.756897 -0.008179 0.570251 -0.319092 1441495150 0.756897 -0.008179 0.570251 -0.319092 1441495150 0.756897 -0.008179 0.570251 -0.319092 1441495150 0.756897 -0.008179 0.570251 -0.319092 1441495150 0.756897 -0.008179 0.570251 -0.319092 1441495150 0.756897 -0.008179 0.570251 -0.319092 1441495150 0.752319 0.002136 0.574402 -0.322571 1441495150 0.752319 0.002136 0.574402 -0.322571 1441495150 0.752319 0.002136 0.574402 -0.322571 1441495150 0.752319 0.002136 0.574402 -0.322571 1441495150 0.752319 0.002136 0.574402 -0.322571 1441495150 0.752319 0.002136 0.574402 -0.322571 1441495150 0.748291 0.010376 0.578064 -0.325134 1441495150 0.748291 0.010376 0.578064 -0.325134 1441495150 0.748291 0.010376 0.578064 -0.325134 1441495150 0.748291 0.010376 0.578064 -0.325134 1441495150 0.748291 0.010376 0.578064 -0.325134 1441495150 0.748291 0.010376 0.578064 -0.325134 1441495150 0.744385 0.020874 0.579285 -0.331421 1441495150 0.744385 0.020874 0.579285 -0.331421 1441495150 0.744385 0.020874 0.579285 -0.331421 1441495150 0.744385 0.020874 0.579285 -0.331421 1441495150 0.744385 0.020874 0.579285 -0.331421 1441495150 0.744385 0.020874 0.579285 -0.331421 1441495150 0.741333 0.027405 0.579102 -0.337952 1441495150 0.741333 0.027405 0.579102 -0.337952 1441495150 0.741333 0.027405 0.579102 -0.337952 1441495150 0.741333 0.027405 0.579102 -0.337952 1441495150 0.741333 0.027405 0.579102 -0.337952 1441495150 0.741333 0.027405 0.579102 -0.337952 1441495150 0.741333 0.027405 0.579102 -0.337952 1441495150 0.738831 0.029114 0.579224 -0.343140 1441495150 0.738831 0.029114 0.579224 -0.343140 1441495150 0.738831 0.029114 0.579224 -0.343140 1441495150 0.738831 0.029114 0.579224 -0.343140 1441495150 0.738831 0.029114 0.579224 -0.343140 1441495150 0.738831 0.029114 0.579224 -0.343140 1441495150 0.737976 0.026184 0.579407 -0.344910 1441495150 0.737976 0.026184 0.579407 -0.344910 1441495150 0.737976 0.026184 0.579407 -0.344910 1441495150 0.737976 0.026184 0.579407 -0.344910 1441495150 0.737976 0.026184 0.579407 -0.344910 1441495150 0.737976 0.026184 0.579407 -0.344910 1441495150 0.739746 0.017151 0.580383 -0.339905 1441495150 0.739746 0.017151 0.580383 -0.339905 1441495150 0.739746 0.017151 0.580383 -0.339905 1441495150 0.739746 0.017151 0.580383 -0.339905 1441495150 0.739746 0.017151 0.580383 -0.339905 1441495150 0.743286 0.001709 0.581543 -0.330566 1441495150 0.743286 0.001709 0.581543 -0.330566 1441495150 0.743286 0.001709 0.581543 -0.330566 1441495150 0.743286 0.001709 0.581543 -0.330566 1441495150 0.743286 0.001709 0.581543 -0.330566 1441495150 0.743286 0.001709 0.581543 -0.330566 1441495150 0.743286 0.001709 0.581543 -0.330566 1441495150 0.748413 -0.017883 0.581238 -0.318848 1441495150 0.748413 -0.017883 0.581238 -0.318848 1441495150 0.748413 -0.017883 0.581238 -0.318848 1441495150 0.748413 -0.017883 0.581238 -0.318848 1441495150 0.748413 -0.017883 0.581238 -0.318848 1441495151 0.754761 -0.041199 0.579834 -0.303894 1441495151 0.754761 -0.041199 0.579834 -0.303894 1441495151 0.754761 -0.041199 0.579834 -0.303894 1441495151 0.754761 -0.041199 0.579834 -0.303894 1441495151 0.754761 -0.041199 0.579834 -0.303894 1441495151 0.754761 -0.041199 0.579834 -0.303894 1441495151 0.754761 -0.041199 0.579834 -0.303894 1441495151 0.760559 -0.063293 0.578552 -0.287720 1441495151 0.760559 -0.063293 0.578552 -0.287720 1441495151 0.760559 -0.063293 0.578552 -0.287720 1441495151 0.760559 -0.063293 0.578552 -0.287720 1441495151 0.760559 -0.063293 0.578552 -0.287720 1441495151 0.760559 -0.063293 0.578552 -0.287720 1441495151 0.765381 -0.082886 0.576355 -0.273987 1441495151 0.765381 -0.082886 0.576355 -0.273987 1441495151 0.765381 -0.082886 0.576355 -0.273987 1441495151 0.765381 -0.082886 0.576355 -0.273987 1441495151 0.765381 -0.082886 0.576355 -0.273987 1441495151 0.769226 -0.096924 0.573181 -0.265137 1441495151 0.769226 -0.096924 0.573181 -0.265137 1441495151 0.769226 -0.096924 0.573181 -0.265137 1441495151 0.769226 -0.096924 0.573181 -0.265137 1441495151 0.769226 -0.096924 0.573181 -0.265137 1441495151 0.769226 -0.096924 0.573181 -0.265137 1441495151 0.769226 -0.096924 0.573181 -0.265137 1441495151 0.772400 -0.106628 0.569763 -0.259521 1441495151 0.772400 -0.106628 0.569763 -0.259521 1441495151 0.772400 -0.106628 0.569763 -0.259521 1441495151 0.772400 -0.106628 0.569763 -0.259521 1441495151 0.772400 -0.106628 0.569763 -0.259521 1441495151 0.772400 -0.106628 0.569763 -0.259521 1441495151 0.775208 -0.112671 0.567078 -0.254333 1441495151 0.775208 -0.112671 0.567078 -0.254333 1441495151 0.775208 -0.112671 0.567078 -0.254333 1441495151 0.775208 -0.112671 0.567078 -0.254333 1441495151 0.775208 -0.112671 0.567078 -0.254333 1441495151 0.775208 -0.112671 0.567078 -0.254333 1441495151 0.777588 -0.120300 0.565430 -0.247253 1441495151 0.777588 -0.120300 0.565430 -0.247253 1441495151 0.777588 -0.120300 0.565430 -0.247253 1441495151 0.777588 -0.120300 0.565430 -0.247253 1441495151 0.777588 -0.120300 0.565430 -0.247253 1441495151 0.777588 -0.120300 0.565430 -0.247253 1441495151 0.777588 -0.120300 0.565430 -0.247253 1441495151 0.779236 -0.131042 0.564209 -0.239136 1441495151 0.779236 -0.131042 0.564209 -0.239136 1441495151 0.779236 -0.131042 0.564209 -0.239136 1441495151 0.779236 -0.131042 0.564209 -0.239136 1441495151 0.779236 -0.131042 0.564209 -0.239136 1441495151 0.779236 -0.131042 0.564209 -0.239136 1441495151 0.779053 -0.138000 0.563965 -0.236389 1441495151 0.779053 -0.138000 0.563965 -0.236389 1441495151 0.779053 -0.138000 0.563965 -0.236389 1441495151 0.779053 -0.138000 0.563965 -0.236389 1441495151 0.779053 -0.138000 0.563965 -0.236389 1441495151 0.779053 -0.138000 0.563965 -0.236389 1441495151 0.777405 -0.135925 0.564392 -0.242065 1441495151 0.777405 -0.135925 0.564392 -0.242065 1441495151 0.777405 -0.135925 0.564392 -0.242065 1441495151 0.777405 -0.135925 0.564392 -0.242065 1441495151 0.777405 -0.135925 0.564392 -0.242065 1441495151 0.777405 -0.135925 0.564392 -0.242065 1441495151 0.774536 -0.122437 0.565186 -0.256165 1441495151 0.774536 -0.122437 0.565186 -0.256165 1441495151 0.774536 -0.122437 0.565186 -0.256165 1441495151 0.774536 -0.122437 0.565186 -0.256165 1441495151 0.774536 -0.122437 0.565186 -0.256165 1441495151 0.774536 -0.122437 0.565186 -0.256165 1441495151 0.771057 -0.108093 0.567261 -0.268188 1441495151 0.771057 -0.108093 0.567261 -0.268188 1441495151 0.771057 -0.108093 0.567261 -0.268188 1441495151 0.771057 -0.108093 0.567261 -0.268188 1441495151 0.771057 -0.108093 0.567261 -0.268188 1441495151 0.771057 -0.108093 0.567261 -0.268188 1441495151 0.767090 -0.093933 0.570313 -0.278381 1441495151 0.767090 -0.093933 0.570313 -0.278381 1441495151 0.767090 -0.093933 0.570313 -0.278381 1441495151 0.767090 -0.093933 0.570313 -0.278381 1441495151 0.767090 -0.093933 0.570313 -0.278381 1441495151 0.767090 -0.093933 0.570313 -0.278381 1441495151 0.767090 -0.093933 0.570313 -0.278381 1441495151 
0.798767 -0.159424 0.453735 -0.361511 1441495154 0.798767 -0.159424 0.453735 -0.361511 1441495154 0.804810 -0.200134 0.363037 -0.424805 1441495154 0.804810 -0.200134 0.363037 -0.424805 1441495154 0.804810 -0.200134 0.363037 -0.424805 1441495154 0.804810 -0.200134 0.363037 -0.424805 1441495154 0.804810 -0.200134 0.363037 -0.424805 1441495154 0.804810 -0.200134 0.363037 -0.424805 1441495154 0.802551 -0.230408 0.250061 -0.490112 1441495154 0.802551 -0.230408 0.250061 -0.490112 1441495154 0.802551 -0.230408 0.250061 -0.490112 1441495154 0.802551 -0.230408 0.250061 -0.490112 1441495154 0.802551 -0.230408 0.250061 -0.490112 1441495154 0.802551 -0.230408 0.250061 -0.490112 1441495154 0.802551 -0.230408 0.250061 -0.490112 1441495154 0.790100 -0.260254 0.129150 -0.539734 1441495154 0.790100 -0.260254 0.129150 -0.539734 1441495154 0.790100 -0.260254 0.129150 -0.539734 1441495154 0.790100 -0.260254 0.129150 -0.539734 1441495154 0.790100 -0.260254 0.129150 -0.539734 1441495154 0.790100 -0.260254 0.129150 -0.539734 1441495154 0.765686 -0.291443 0.016968 -0.573181 1441495154 0.765686 -0.291443 0.016968 -0.573181 1441495154 0.765686 -0.291443 0.016968 -0.573181 1441495155 0.765686 -0.291443 0.016968 -0.573181 1441495155 0.765686 -0.291443 0.016968 -0.573181 1441495155 0.765686 -0.291443 0.016968 -0.573181 1441495155 0.736389 -0.319153 -0.073669 -0.592041 1441495155 0.736389 -0.319153 -0.073669 -0.592041 1441495155 0.736389 -0.319153 -0.073669 -0.592041 1441495155 0.736389 -0.319153 -0.073669 -0.592041 1441495155 0.736389 -0.319153 -0.073669 -0.592041 1441495155 0.736389 -0.319153 -0.073669 -0.592041 1441495155 0.712341 -0.338074 -0.134644 -0.600159 1441495155 0.712341 -0.338074 -0.134644 -0.600159 1441495155 0.712341 -0.338074 -0.134644 -0.600159 1441495155 0.712341 -0.338074 -0.134644 -0.600159 1441495155 0.712341 -0.338074 -0.134644 -0.600159 1441495155 0.712341 -0.338074 -0.134644 -0.600159 1441495155 0.705322 -0.341064 -0.173462 -0.596741 1441495155 0.705322 -0.341064 -0.173462 -0.596741 1441495155 0.705322 -0.341064 -0.173462 -0.596741 1441495155 0.705322 -0.341064 -0.173462 -0.596741 1441495155 0.705322 -0.341064 -0.173462 -0.596741 1441495155 0.705322 -0.341064 -0.173462 -0.596741 1441495155 0.705322 -0.341064 -0.173462 -0.596741 1441495155 0.708923 -0.347046 -0.188782 -0.584229 1441495155 0.708923 -0.347046 -0.188782 -0.584229 1441495155 0.708923 -0.347046 -0.188782 -0.584229 1441495155 0.708923 -0.347046 -0.188782 -0.584229 1441495155 0.708923 -0.347046 -0.188782 -0.584229 1441495155 0.708923 -0.347046 -0.188782 -0.584229 1441495155 0.711365 -0.350159 -0.199341 -0.575867 1441495155 0.711365 -0.350159 -0.199341 -0.575867 1441495155 0.711365 -0.350159 -0.199341 -0.575867 1441495155 0.711365 -0.350159 -0.199341 -0.575867 1441495155 0.711365 -0.350159 -0.199341 -0.575867 1441495155 0.711365 -0.350159 -0.199341 -0.575867 1441495155 0.711365 -0.350159 -0.199341 -0.575867 1441495155 0.703247 -0.348633 -0.215271 -0.581055 1441495155 0.703247 -0.348633 -0.215271 -0.581055 1441495155 0.703247 -0.348633 -0.215271 -0.581055 1441495155 0.703247 -0.348633 -0.215271 -0.581055 1441495155 0.703247 -0.348633 -0.215271 -0.581055 1441495155 0.703247 -0.348633 -0.215271 -0.581055 1441495155 0.687012 -0.340637 -0.233398 -0.597961 1441495155 0.687012 -0.340637 -0.233398 -0.597961 1441495155 0.687012 -0.340637 -0.233398 -0.597961 1441495155 0.687012 -0.340637 -0.233398 -0.597961 1441495155 0.687012 -0.340637 -0.233398 -0.597961 1441495155 0.687012 -0.340637 -0.233398 -0.597961 1441495155 0.671387 -0.328735 -0.247375 -0.616455 1441495155 0.671387 -0.328735 -0.247375 -0.616455 1441495155 0.671387 -0.328735 -0.247375 -0.616455 1441495155 0.671387 -0.328735 -0.247375 -0.616455 1441495155 0.671387 -0.328735 -0.247375 -0.616455 1441495155 0.671387 -0.328735 -0.247375 -0.616455 1441495155 0.667480 -0.305176 -0.255310 -0.629456 1441495155 0.667480 -0.305176 -0.255310 -0.629456 1441495155 0.667480 -0.305176 -0.255310 -0.629456 1441495155 0.667480 -0.305176 -0.255310 -0.629456 1441495155 0.667480 -0.305176 -0.255310 -0.629456 1441495155 0.667480 -0.305176 -0.255310 -0.629456 1441495155 0.672546 -0.283691 -0.261108 -0.631714 1441495155 0.672546 -0.283691 -0.261108 -0.631714 1441495155 0.672546 -0.283691 -0.261108 -0.631714 1441495155 0.672546 -0.283691 -0.261108 -0.631714 1441495155 0.672546 -0.283691 -0.261108 -0.631714 1441495155 0.672546 -0.283691 -0.261108 -0.631714 1441495155 0.685486 -0.268555 -0.251404 -0.628357 1441495155 0.685486 -0.268555 -0.251404 -0.628357 1441495155 0.685486 -0.268555 -0.251404 -0.628357 1441495155 0.685486 -0.268555 -0.251404 -0.628357 1441495155 0.685486 -0.268555 -0.251404 -0.628357 1441495155 0.685486 -0.268555 -0.251404 -0.628357 1441495155 0.685486 -0.268555 -0.251404 -0.628357 1441495155 0.716003 -0.238464 -0.232361 -0.613586 1441495155 0.716003 -0.238464 -0.232361 -0.613586 1441495155 0.716003 -0.238464 -0.232361 -0.613586 1441495155 0.716003 -0.238464 -0.232361 -0.613586 1441495155 0.716003 -0.238464 -0.232361 -0.613586 1441495155 0.716003 -0.238464 -0.232361 -0.613586 1441495155 0.752563 -0.209534 -0.193054 -0.593689 1441495155 0.752563 -0.209534 -0.193054 -0.593689 1441495155 0.752563 -0.209534 -0.193054 -0.593689 1441495155 0.752563 -0.209534 -0.193054 -0.593689 1441495155 0.752563 -0.209534 -0.193054 -0.593689 1441495155 0.752563 -0.209534 -0.193054 -0.593689 1441495155 0.790588 -0.170837 -0.148071 -0.569153 1441495155 0.790588 -0.170837 -0.148071 -0.569153 1441495155 0.790588 -0.170837 -0.148071 -0.569153 1441495155 0.790588 -0.170837 -0.148071 -0.569153 1441495155 0.790588 -0.170837 -0.148071 -0.569153 1441495155 0.790588 -0.170837 -0.148071 -0.569153 1441495155 0.821411 -0.154053 -0.102539 -0.539490 1441495155 0.821411 -0.154053 -0.102539 -0.539490 1441495155 0.821411 -0.154053 -0.102539 -0.539490 1441495155 0.821411 -0.154053 -0.102539 -0.539490 1441495155 0.821411 -0.154053 -0.102539 -0.539490 1441495155 0.821411 -0.154053 -0.102539 -0.539490 1441495155 0.835815 -0.164917 -0.064453 -0.519653 1441495155 0.835815 -0.164917 -0.064453 -0.519653 1441495155 0.835815 -0.164917 -0.064453 -0.519653 1441495155 0.835815 -0.164917 -0.064453 -0.519653 1441495155 0.835815 -0.164917 -0.064453 -0.519653 1441495155 0.835815 -0.164917 -0.064453 -0.519653 1441495155 0.841736 -0.164185 -0.048828 -0.512024 1441495155 0.841736 -0.164185 -0.048828 -0.512024 1441495155 0.841736 -0.164185 -0.048828 -0.512024 1441495155 0.841736 -0.164185 -0.048828 -0.512024 1441495155 0.841736 -0.164185 -0.048828 -0.512024 1441495155 0.841736 -0.164185 -0.048828 -0.512024 1441495155 0.841797 -0.162231 -0.049011 -0.512512 1441495155 0.841797 -0.162231 -0.049011 -0.512512 1441495155 0.841797 -0.162231 -0.049011 -0.512512 1441495155 0.841797 -0.162231 -0.049011 -0.512512 1441495156 0.841797 -0.162231 -0.049011 -0.512512 1441495156 0.841797 -0.162231 -0.049011 -0.512512 1441495156 0.841797 -0.162231 -0.049011 -0.512512 1441495156 0.833435 -0.156738 -0.067017 -0.525635 1441495156 0.833435 -0.156738 -0.067017 -0.525635 1441495156 0.833435 -0.156738 -0.067017 -0.525635 1441495156 0.833435 -0.156738 -0.067017 -0.525635 1441495156 0.833435 -0.156738 -0.067017 -0.525635 1441495156 0.833435 -0.156738 -0.067017 -0.525635 1441495156 0.814575 -0.170776 -0.095093 -0.546082 1441495156 0.814575 -0.170776 -0.095093 -0.546082 1441495156 0.814575 -0.170776 -0.095093 -0.546082 1441495156 0.814575 -0.170776 -0.095093 -0.546082 1441495156 0.814575 -0.170776 -0.095093 -0.546082 1441495156 0.814575 -0.170776 -0.095093 -0.546082 1441495156 0.790100 -0.180176 -0.130066 -0.571289 1441495156 0.790100 -0.180176 -0.130066 -0.571289 1441495156 0.790100 -0.180176 -0.130066 -0.571289 1441495156 0.790100 -0.180176 -0.130066 -0.571289 1441495156 0.790100 -0.180176 -0.130066 -0.571289 1441495156 0.790100 -0.180176 -0.130066 -0.571289 1441495156 0.759644 -0.200378 -0.160339 -0.597595 1441495156 0.759644 -0.200378 -0.160339 -0.597595 1441495156 0.759644 -0.200378 -0.160339 -0.597595 1441495156 0.759644 -0.200378 -0.160339 -0.597595 1441495156 0.759644 -0.200378 -0.160339 -0.597595 1441495156 0.759644 -0.200378 -0.160339 -0.597595 1441495156 0.759644 -0.200378 -0.160339 -0.597595 1441495156 0.733643 -0.216614 -0.184692 -0.617065 1441495156 0.733643 -0.216614 -0.184692 -0.617065 1441495156 0.733643 -0.216614 -0.184692 -0.617065 1441495156 0.733643 -0.216614 -0.184692 -0.617065 1441495156 0.733643 -0.216614 -0.184692 -0.617065 1441495156 0.733643 -0.216614 -0.184692 -0.617065 1441495156 0.713684 -0.238281 -0.197754 -0.628296 1441495156 0.713684 -0.238281 -0.197754 -0.628296 1441495156 0.713684 -0.238281 -0.197754 -0.628296 1441495156 0.713684 -0.238281 -0.197754 -0.628296 1441495156 0.713684 -0.238281 -0.197754 -0.628296 1441495156 0.713684 -0.238281 -0.197754 -0.628296 1441495156 0.713684 -0.238281 -0.197754 -0.628296 1441495156 0.704285 -0.252625 -0.205078 -0.631042 1441495156 0.704285 -0.252625 -0.205078 -0.631042 1441495156 0.704285 -0.252625 -0.205078 -0.631042 1441495156 0.704285 -0.252625 -0.205078 -0.631042 1441495156 0.704285 -0.252625 -0.205078 -0.631042 1441495156 0.704651 -0.263123 -0.200623 -0.627747 1441495156 0.704651 -0.263123 -0.200623 -0.627747 1441495156 0.704651 -0.263123 -0.200623 -0.627747 1441495156 0.704651 -0.263123 -0.200623 -0.627747 1441495156 0.704651 -0.263123 -0.200623 -0.627747 1441495156 0.704651 -0.263123 -0.200623 -0.627747 1441495156 0.704651 -0.263123 -0.200623 -0.627747 1441495156 0.710266 -0.278198 -0.186829 -0.619080 1441495156 0.710266 -0.278198 -0.186829 -0.619080 1441495156 0.710266 -0.278198 -0.186829 -0.619080 1441495156 0.710266 -0.278198 -0.186829 -0.619080 1441495156 0.710266 -0.278198 -0.186829 -0.619080 1441495156 0.720398 -0.288208 -0.175232 -0.606018 1441495156 0.720398 -0.288208 -0.175232 -0.606018 1441495156 0.720398 -0.288208 -0.175232 -0.606018 1441495156 0.720398 -0.288208 -0.175232 -0.606018 1441495156 0.720398 -0.288208 -0.175232 -0.606018 1441495156 0.720398 -0.288208 -0.175232 -0.606018 1441495156 0.720398 -0.288208 -0.175232 -0.606018 1441495156 0.724731 -0.288513 -0.179382 -0.599426 1441495156 0.724731 -0.288513 -0.179382 -0.599426 1441495156 0.724731 -0.288513 -0.179382 -0.599426 1441495156 0.724731 -0.288513 -0.179382 -0.599426 1441495156 0.724731 -0.288513 -0.179382 -0.599426 1441495156 0.724731 -0.288513 -0.179382 -0.599426 1441495156 0.719421 -0.284363 -0.195435 -0.602844 1441495156 0.719421 -0.284363 -0.195435 -0.602844 1441495156 0.719421 -0.284363 -0.195435 -0.602844 1441495156 0.719421 -0.284363 -0.195435 -0.602844 1441495156 0.719421 -0.284363 -0.195435 -0.602844 1441495156 0.719421 -0.284363 -0.195435 -0.602844 1441495156 0.719421 -0.284363 -0.195435 -0.602844 1441495156 0.707886 -0.276672 -0.214478 -0.613525 1441495156 0.707886 -0.276672 -0.214478 -0.613525 1441495156 0.707886 -0.276672 -0.214478 -0.613525 1441495156 0.707886 -0.276672 -0.214478 -0.613525 1441495156 0.707886 -0.276672 -0.214478 -0.613525 1441495156 0.707886 -0.276672 -0.214478 -0.613525 1441495156 0.694458 -0.270386 -0.225952 -0.627380 1441495156 0.694458 -0.270386 -0.225952 -0.627380 1441495156 0.694458 -0.270386 -0.225952 -0.627380 1441495156 0.694458 -0.270386 -0.225952 -0.627380 1441495156 0.694458 -0.270386 -0.225952 -0.627380 1441495156 0.694458 -0.270386 -0.225952 -0.627380 1441495156 0.684387 -0.259338 -0.229431 -0.641663 1441495156 0.684387 -0.259338 -0.229431 -0.641663 1441495156 0.684387 -0.259338 -0.229431 -0.641663 1441495156 0.684387 -0.259338 -0.229431 -0.641663 1441495156 0.684387 -0.259338 -0.229431 -0.641663 1441495156 0.684387 -0.259338 -0.229431 -0.641663 1441495156 0.681763 -0.237610 -0.229004 -0.652893 1441495156 0.681763 -0.237610 -0.229004 -0.652893 1441495156 0.681763 -0.237610 -0.229004 -0.652893 1441495156 0.681763 -0.237610 -0.229004 -0.652893 1441495156 0.681763 -0.237610 -0.229004 -0.652893 1441495156 0.681763 -0.237610 -0.229004 -0.652893 1441495156 0.681763 -0.237610 -0.229004 -0.652893 1441495156 0.690247 -0.214172 -0.218262 -0.655823 1441495156 0.690247 -0.214172 -0.218262 -0.655823 1441495156 0.690247 -0.214172 -0.218262 -0.655823 1441495156 0.690247 -0.214172 -0.218262 -0.655823 1441495156 0.690247 -0.214172 -0.218262 -0.655823 1441495156 0.690247 -0.214172 -0.218262 -0.655823 1441495156 0.713928 -0.175598 -0.203430 -0.646606 1441495156 0.713928 -0.175598 -0.203430 -0.646606 1441495156 0.713928 -0.175598 -0.203430 -0.646606 1441495156 0.713928 -0.175598 -0.203430 -0.646606 1441495156 0.713928 -0.175598 -0.203430 -0.646606 1441495157 0.713928 -0.175598 -0.203430 -0.646606 1441495157 0.744934 -0.139709 -0.175964 -0.628174 1441495157 0.744934 -0.139709 -0.175964 -0.628174 1441495157 0.744934 -0.139709 -0.175964 -0.628174 1441495157 0.744934 -0.139709 -0.175964 -0.628174 1441495157 0.744934 -0.139709 -0.175964 -0.628174 1441495157 0.744934 -0.139709 -0.175964 -0.628174 1441495157 0.744934 -0.139709 -0.175964 -0.628174 1441495157 0.775269 -0.097412 -0.156128 -0.604248 1441495157 0.775269 -0.097412 -0.156128 -0.604248 1441495157 0.775269 -0.097412 -0.156128 -0.604248 1441495157 0.775269 -0.097412 -0.156128 -0.604248 1441495157 0.775269 -0.097412 -0.156128 -0.604248 1441495157 0.775269 -0.097412 -0.156128 -0.604248 1441495157 0.806458 -0.049927 -0.140442 -0.572144 1441495157 0.806458 -0.049927 -0.140442 -0.572144 1441495157 0.806458 -0.049927 -0.140442 -0.572144 1441495157 0.806458 -0.049927 -0.140442 -0.572144 1441495157 0.806458 -0.049927 -0.140442 -0.572144 1441495157 0.806458 -0.049927 -0.140442 -0.572144 1441495157 0.806458 -0.049927 -0.140442 -0.572144 1441495157 0.837769 -0.021179 -0.111511 -0.534119 1441495157 0.837769 -0.021179 -0.111511 -0.534119 1441495157 0.837769 -0.021179 -0.111511 -0.534119 1441495157 0.837769 -0.021179 -0.111511 -0.534119 1441495157 0.837769 -0.021179 -0.111511 -0.534119 1441495157 0.837769 -0.021179 -0.111511 -0.534119 1441495157 0.863342 -0.010803 -0.072266 -0.499329 1441495157 0.863342 -0.010803 -0.072266 -0.499329 1441495157 0.863342 -0.010803 -0.072266 -0.499329 1441495157 0.863342 -0.010803 -0.072266 -0.499329 1441495157 0.863342 -0.010803 -0.072266 -0.499329 1441495157 0.863342 -0.010803 -0.072266 -0.499329 1441495157 0.872253 -0.006104 -0.052490 -0.486145 1441495157 0.872253 -0.006104 -0.052490 -0.486145 1441495157 0.872253 -0.006104 -0.052490 -0.486145 1441495157 0.872253 -0.006104 -0.052490 -0.486145 1441495157 0.872253 -0.006104 -0.052490 -0.486145 1441495157 0.864441 -0.011597 -0.056396 -0.499451 1441495157 0.864441 -0.011597 -0.056396 -0.499451 1441495157 0.864441 -0.011597 -0.056396 -0.499451 1441495157 0.864441 -0.011597 -0.056396 -0.499451 1441495157 0.864441 -0.011597 -0.056396 -0.499451 1441495157 0.864441 -0.011597 -0.056396 -0.499451 1441495157 0.864441 -0.011597 -0.056396 -0.499451 1441495157 0.847534 -0.028992 -0.069092 -0.525391 1441495157 0.847534 -0.028992 -0.069092 -0.525391 1441495157 0.847534 -0.028992 -0.069092 -0.525391 1441495157 0.847534 -0.028992 -0.069092 -0.525391 1441495157 0.847534 -0.028992 -0.069092 -0.525391 1441495157 0.847534 -0.028992 -0.069092 -0.525391 1441495157 0.820618 -0.065979 -0.087769 -0.560852 1441495157 0.820618 -0.065979 -0.087769 -0.560852 1441495157 0.820618 -0.065979 -0.087769 -0.560852 1441495157 0.820618 -0.065979 -0.087769 -0.560852 1441495157 0.820618 -0.065979 -0.087769 -0.560852 1441495157 0.820618 -0.065979 -0.087769 -0.560852 1441495157 0.786743 -0.105957 -0.115051 -0.597107 1441495157 0.786743 -0.105957 -0.115051 -0.597107 1441495157 0.786743 -0.105957 -0.115051 -0.597107 1441495157 0.786743 -0.105957 -0.115051 -0.597107 1441495157 0.786743 -0.105957 -0.115051 -0.597107 1441495157 0.786743 -0.105957 -0.115051 -0.597107 1441495157 0.750122 -0.150085 -0.142151 -0.628174 1441495157 0.750122 -0.150085 -0.142151 -0.628174 1441495157 0.750122 -0.150085 -0.142151 -0.628174 1441495157 0.750122 -0.150085 -0.142151 -0.628174 1441495157 0.750122 -0.150085 -0.142151 -0.628174 1441495157 0.750122 -0.150085 -0.142151 -0.628174 1441495157 0.750122 -0.150085 -0.142151 -0.628174 1441495157 0.722778 -0.194275 -0.164978 -0.642395 1441495157 0.722778 -0.194275 -0.164978 -0.642395 1441495157 0.722778 -0.194275 -0.164978 -0.642395 1441495157 0.722778 -0.194275 -0.164978 -0.642395 1441495157 0.722778 -0.194275 -0.164978 -0.642395 1441495157 0.722778 -0.194275 -0.164978 -0.642395 1441495157 0.705627 -0.221252 -0.186890 -0.646667 1441495157 0.705627 -0.221252 -0.186890 -0.646667 1441495157 0.705627 -0.221252 -0.186890 -0.646667 1441495157 0.705627 -0.221252 -0.186890 -0.646667 1441495157 0.705627 -0.221252 -0.186890 -0.646667 1441495157 0.705627 -0.221252 -0.186890 -0.646667 1441495157 0.705627 -0.221252 -0.186890 -0.646667 1441495157 0.694580 -0.243958 -0.198914 -0.646851 1441495157 0.694580 -0.243958 -0.198914 -0.646851 1441495157 0.694580 -0.243958 -0.198914 -0.646851 1441495157 0.694580 -0.243958 -0.198914 -0.646851 1441495157 0.694580 -0.243958 -0.198914 -0.646851 1441495157 0.696289 -0.255249 -0.204102 -0.639038 1441495157 0.696289 -0.255249 -0.204102 -0.639038 1441495157 0.696289 -0.255249 -0.204102 -0.639038 1441495157 0.696289 -0.255249 -0.204102 -0.639038 1441495157 0.696289 -0.255249 -0.204102 -0.639038 1441495157 0.696289 -0.255249 -0.204102 -0.639038 1441495157 0.696289 -0.255249 -0.204102 -0.639038 1441495157 0.701782 -0.270447 -0.203064 -0.627014 1441495157 0.701782 -0.270447 -0.203064 -0.627014 1441495157 0.701782 -0.270447 -0.203064 -0.627014 1441495157 0.701782 -0.270447 -0.203064 -0.627014 1441495157 0.701782 -0.270447 -0.203064 -0.627014 1441495157 0.701782 -0.270447 -0.203064 -0.627014 1441495157 0.702087 -0.281799 -0.207397 -0.620239 1441495157 0.702087 -0.281799 -0.207397 -0.620239 1441495157 0.702087 -0.281799 -0.207397 -0.620239 1441495157 0.702087 -0.281799 -0.207397 -0.620239 1441495157 0.702087 -0.281799 -0.207397 -0.620239 1441495157 0.702087 -0.281799 -0.207397 -0.620239 1441495157 0.700134 -0.283997 -0.228271 -0.614075 1441495157 0.700134 -0.283997 -0.228271 -0.614075 1441495157 0.700134 -0.283997 -0.228271 -0.614075 1441495157 0.700134 -0.283997 -0.228271 -0.614075 1441495157 0.700134 -0.283997 -0.228271 -0.614075 1441495157 0.700134 -0.283997 -0.228271 -0.614075 1441495157 0.700134 -0.283997 -0.228271 -0.614075 1441495158 0.698425 -0.277466 -0.249023 -0.610901 1441495158 0.698425 -0.277466 -0.249023 -0.610901 1441495158 0.698425 -0.277466 -0.249023 -0.610901 1441495158 0.698425 -0.277466 -0.249023 -0.610901 1441495158 0.698425 -0.277466 -0.249023 -0.610901 1441495158 0.698425 -0.277466 -0.249023 -0.610901 1441495158 0.696594 -0.269714 -0.257446 -0.613037 1441495158 0.696594 -0.269714 -0.257446 -0.613037 1441495158 0.696594 -0.269714 -0.257446 -0.613037 1441495158 0.696594 -0.269714 -0.257446 -0.613037 1441495158 0.696594 -0.269714 -0.257446 -0.613037 1441495158 0.696594 -0.269714 -0.257446 -0.613037 1441495158 0.696594 -0.269714 -0.257446 -0.613037 1441495158 0.693359 -0.258301 -0.257385 -0.621582 1441495158 0.693359 -0.258301 -0.257385 -0.621582 1441495158 0.693359 -0.258301 -0.257385 -0.621582 1441495158 0.693359 -0.258301 -0.257385 -0.621582 1441495158 0.693359 -0.258301 -0.257385 -0.621582 1441495158 0.693359 -0.258301 -0.257385 -0.621582 1441495158 0.691223 -0.239807 -0.251892 -0.633484 1441495158 0.691223 -0.239807 -0.251892 -0.633484 1441495158 0.691223 -0.239807 -0.251892 -0.633484 1441495158 0.691223 -0.239807 -0.251892 -0.633484 1441495158 0.691223 -0.239807 -0.251892 -0.633484 1441495158 0.691223 -0.239807 -0.251892 -0.633484 1441495158 0.691223 -0.239807 -0.251892 -0.633484 1441495158 0.694092 -0.215210 -0.246643 -0.641174 1441495158 0.694092 -0.215210 -0.246643 -0.641174 1441495158 0.694092 -0.215210 -0.246643 -0.641174 1441495158 0.694092 -0.215210 -0.246643 -0.641174 1441495158 0.694092 -0.215210 -0.246643 -0.641174 1441495158 0.694092 -0.215210 -0.246643 -0.641174 1441495158 0.703674 -0.189758 -0.232117 -0.644226 1441495158 0.703674 -0.189758 -0.232117 -0.644226 1441495158 0.703674 -0.189758 -0.232117 -0.644226 1441495158 0.703674 -0.189758 -0.232117 -0.644226 1441495158 0.703674 -0.189758 -0.232117 -0.644226 1441495158 0.703674 -0.189758 -0.232117 -0.644226 1441495158 0.703674 -0.189758 -0.232117 -0.644226 1441495158 0.724182 -0.151917 -0.215149 -0.637390 1441495158 0.724182 -0.151917 -0.215149 -0.637390 1441495158 0.724182 -0.151917 -0.215149 -0.637390 1441495158 0.724182 -0.151917 -0.215149 -0.637390 1441495158 0.724182 -0.151917 -0.215149 -0.637390 1441495158 0.753967 -0.099121 -0.193054 -0.619995 1441495158 0.753967 -0.099121 -0.193054 -0.619995 1441495158 0.753967 -0.099121 -0.193054 -0.619995 1441495158 0.753967 -0.099121 -0.193054 -0.619995 1441495158 0.753967 -0.099121 -0.193054 -0.619995 1441495158 0.753967 -0.099121 -0.193054 -0.619995 1441495158 0.783447 -0.042725 -0.168518 -0.596619 1441495158 0.783447 -0.042725 -0.168518 -0.596619 1441495158 0.783447 -0.042725 -0.168518 -0.596619 1441495158 0.783447 -0.042725 -0.168518 -0.596619 1441495158 0.783447 -0.042725 -0.168518 -0.596619 1441495158 0.783447 -0.042725 -0.168518 -0.596619 1441495158 0.809326 0.002075 -0.142212 -0.569824 1441495158 0.809326 0.002075 -0.142212 -0.569824 1441495158 0.809326 0.002075 -0.142212 -0.569824 1441495158 0.809326 0.002075 -0.142212 -0.569824 1441495158 0.809326 0.002075 -0.142212 -0.569824 1441495158 0.809326 0.002075 -0.142212 -0.569824 1441495158 0.828552 0.012817 -0.115845 -0.547668 1441495158 0.828552 0.012817 -0.115845 -0.547668 1441495158 0.828552 0.012817 -0.115845 -0.547668 1441495158 0.828552 0.012817 -0.115845 -0.547668 1441495158 0.828552 0.012817 -0.115845 -0.547668 1441495158 0.840393 0.006897 -0.090942 -0.534180 1441495158 0.840393 0.006897 -0.090942 -0.534180 1441495158 0.840393 0.006897 -0.090942 -0.534180 1441495158 0.840393 0.006897 -0.090942 -0.534180 1441495158 0.840393 0.006897 -0.090942 -0.534180 1441495158 0.840393 0.006897 -0.090942 -0.534180 1441495158 0.850159 0.007813 -0.072327 -0.521423 1441495158 0.850159 0.007813 -0.072327 -0.521423 1441495158 0.850159 0.007813 -0.072327 -0.521423 1441495158 0.850159 0.007813 -0.072327 -0.521423 1441495158 0.850159 0.007813 -0.072327 -0.521423 1441495158 0.850159 0.007813 -0.072327 -0.521423 1441495158 0.850159 0.007813 -0.072327 -0.521423 1441495158 0.851379 0.015625 -0.065125 -0.520203 1441495158 0.851379 0.015625 -0.065125 -0.520203 1441495158 0.851379 0.015625 -0.065125 -0.520203 1441495158 0.851379 0.015625 -0.065125 -0.520203 1441495158 0.851379 0.015625 -0.065125 -0.520203 1441495158 0.838623 -0.000122 -0.067810 -0.540466 1441495158 0.838623 -0.000122 -0.067810 -0.540466 1441495158 0.838623 -0.000122 -0.067810 -0.540466 1441495158 0.838623 -0.000122 -0.067810 -0.540466 1441495158 0.838623 -0.000122 -0.067810 -0.540466 1441495158 0.838623 -0.000122 -0.067810 -0.540466 1441495158 0.814514 -0.028381 -0.078674 -0.574097 1441495158 0.814514 -0.028381 -0.078674 -0.574097 1441495158 0.814514 -0.028381 -0.078674 -0.574097 1441495158 0.814514 -0.028381 -0.078674 -0.574097 1441495158 0.814514 -0.028381 -0.078674 -0.574097 1441495158 0.814514 -0.028381 -0.078674 -0.574097 1441495158 0.783691 -0.063782 -0.096130 -0.610352 1441495158 0.783691 -0.063782 -0.096130 -0.610352 1441495158 0.783691 -0.063782 -0.096130 -0.610352 1441495158 0.783691 -0.063782 -0.096130 -0.610352 1441495158 0.783691 -0.063782 -0.096130 -0.610352 1441495158 0.783691 -0.063782 -0.096130 -0.610352 1441495158 0.783691 -0.063782 -0.096130 -0.610352 1441495158 0.750061 -0.093445 -0.117920 -0.644043 1441495158 0.750061 -0.093445 -0.117920 -0.644043 1441495158 0.750061 -0.093445 -0.117920 -0.644043 1441495158 0.750061 -0.093445 -0.117920 -0.644043 1441495158 0.717041 -0.117188 -0.134094 -0.673889 1441495159 0.717041 -0.117188 -0.134094 -0.673889 1441495159 0.717041 -0.117188 -0.134094 -0.673889 1441495159 0.717041 -0.117188 -0.134094 -0.673889 1441495159 0.717041 -0.117188 -0.134094 -0.673889 1441495159 0.717041 -0.117188 -0.134094 -0.673889 1441495159 0.687256 -0.151428 -0.138428 -0.696838 1441495159 0.687256 -0.151428 -0.138428 -0.696838 1441495159 0.687256 -0.151428 -0.138428 -0.696838 1441495159 0.687256 -0.151428 -0.138428 -0.696838 1441495159 0.687256 -0.151428 -0.138428 -0.696838 1441495159 0.687256 -0.151428 -0.138428 -0.696838 1441495159 0.670105 -0.173889 -0.142212 -0.707520 1441495159 0.670105 -0.173889 -0.142212 -0.707520 1441495159 0.670105 -0.173889 -0.142212 -0.707520 1441495159 0.670105 -0.173889 -0.142212 -0.707520 1441495159 0.670105 -0.173889 -0.142212 -0.707520 1441495159 0.670105 -0.173889 -0.142212 -0.707520 1441495159 0.662903 -0.204773 -0.139343 -0.706543 1441495159 0.662903 -0.204773 -0.139343 -0.706543 1441495159 0.662903 -0.204773 -0.139343 -0.706543 1441495159 0.662903 -0.204773 -0.139343 -0.706543 1441495159 0.662903 -0.204773 -0.139343 -0.706543 1441495159 0.662903 -0.204773 -0.139343 -0.706543 1441495159 0.662903 -0.204773 -0.139343 -0.706543 1441495159 0.664856 -0.235657 -0.129333 -0.696899 1441495159 0.664856 -0.235657 -0.129333 -0.696899 1441495159 0.664856 -0.235657 -0.129333 -0.696899 1441495159 0.664856 -0.235657 -0.129333 -0.696899 1441495159 0.664856 -0.235657 -0.129333 -0.696899 1441495159 0.664856 -0.235657 -0.129333 -0.696899 1441495159 0.670776 -0.257874 -0.121155 -0.684753 1441495159 0.670776 -0.257874 -0.121155 -0.684753 1441495159 0.670776 -0.257874 -0.121155 -0.684753 1441495159 0.670776 -0.257874 -0.121155 -0.684753 1441495159 0.670776 -0.257874 -0.121155 -0.684753 1441495159 0.670776 -0.257874 -0.121155 -0.684753 1441495159 0.674072 -0.275208 -0.113525 -0.676025 1441495159 0.674072 -0.275208 -0.113525 -0.676025 1441495159 0.674072 -0.275208 -0.113525 -0.676025 1441495159 0.674072 -0.275208 -0.113525 -0.676025 1441495159 0.674072 -0.275208 -0.113525 -0.676025 1441495159 0.674072 -0.275208 -0.113525 -0.676025 1441495159 0.677185 -0.269287 -0.124329 -0.673401 1441495159 0.677185 -0.269287 -0.124329 -0.673401 1441495159 0.677185 -0.269287 -0.124329 -0.673401 1441495159 0.677185 -0.269287 -0.124329 -0.673401 1441495159 0.677185 -0.269287 -0.124329 -0.673401 1441495159 0.677185 -0.269287 -0.124329 -0.673401 1441495159 0.678772 -0.259399 -0.140564 -0.672485 1441495159 0.678772 -0.259399 -0.140564 -0.672485 1441495159 0.678772 -0.259399 -0.140564 -0.672485 1441495159 0.678772 -0.259399 -0.140564 -0.672485 1441495159 0.678772 -0.259399 -0.140564 -0.672485 1441495159 0.678772 -0.259399 -0.140564 -0.672485 1441495159 0.678772 -0.259399 -0.140564 -0.672485 1441495159 0.679077 -0.243958 -0.157349 -0.674255 1441495159 0.679077 -0.243958 -0.157349 -0.674255 1441495159 0.679077 -0.243958 -0.157349 -0.674255 1441495159 0.679077 -0.243958 -0.157349 -0.674255 1441495159 0.679077 -0.243958 -0.157349 -0.674255 1441495159 0.679077 -0.243958 -0.157349 -0.674255 1441495159 0.679993 -0.227478 -0.167664 -0.676575 1441495159 0.679993 -0.227478 -0.167664 -0.676575 1441495159 0.679993 -0.227478 -0.167664 -0.676575 1441495159 0.679993 -0.227478 -0.167664 -0.676575 1441495159 0.679993 -0.227478 -0.167664 -0.676575 1441495159 0.679993 -0.227478 -0.167664 -0.676575 1441495159 0.682556 -0.207275 -0.172546 -0.679260 1441495159 0.682556 -0.207275 -0.172546 -0.679260 1441495159 0.682556 -0.207275 -0.172546 -0.679260 1441495159 0.682556 -0.207275 -0.172546 -0.679260 1441495159 0.682556 -0.207275 -0.172546 -0.679260 1441495159 0.682556 -0.207275 -0.172546 -0.679260 1441495159 0.686401 -0.188477 -0.169128 -0.681702 1441495159 0.686401 -0.188477 -0.169128 -0.681702 1441495159 0.686401 -0.188477 -0.169128 -0.681702 1441495159 0.686401 -0.188477 -0.169128 -0.681702 1441495159 0.686401 -0.188477 -0.169128 -0.681702 1441495159 0.686401 -0.188477 -0.169128 -0.681702 1441495159 0.696472 -0.161072 -0.167786 -0.678833 1441495159 0.696472 -0.161072 -0.167786 -0.678833 1441495159 0.696472 -0.161072 -0.167786 -0.678833 1441495159 0.696472 -0.161072 -0.167786 -0.678833 1441495159 0.696472 -0.161072 -0.167786 -0.678833 1441495159 0.696472 -0.161072 -0.167786 -0.678833 1441495159 0.714355 -0.133545 -0.160400 -0.667969 1441495159 0.714355 -0.133545 -0.160400 -0.667969 1441495159 0.714355 -0.133545 -0.160400 -0.667969 1441495159 0.714355 -0.133545 -0.160400 -0.667969 1441495159 0.714355 -0.133545 -0.160400 -0.667969 1441495159 0.714355 -0.133545 -0.160400 -0.667969 1441495159 0.736694 -0.119995 -0.146057 -0.649292 1441495159 0.736694 -0.119995 -0.146057 -0.649292 1441495159 0.736694 -0.119995 -0.146057 -0.649292 1441495159 0.736694 -0.119995 -0.146057 -0.649292 1441495159 0.736694 -0.119995 -0.146057 -0.649292 1441495159 0.736694 -0.119995 -0.146057 -0.649292 1441495159 0.766418 -0.087036 -0.126282 -0.623779 1441495159 0.766418 -0.087036 -0.126282 -0.623779 1441495159 0.766418 -0.087036 -0.126282 -0.623779 1441495159 0.766418 -0.087036 -0.126282 -0.623779 1441495159 0.766418 -0.087036 -0.126282 -0.623779 1441495159 0.766418 -0.087036 -0.126282 -0.623779 1441495159 0.766418 -0.087036 -0.126282 -0.623779 1441495159 0.793884 -0.050964 -0.102722 -0.597168 1441495159 0.793884 -0.050964 -0.102722 -0.597168 1441495159 0.793884 -0.050964 -0.102722 -0.597168 1441495159 0.793884 -0.050964 -0.102722 -0.597168 1441495159 0.793884 -0.050964 -0.102722 -0.597168 1441495159 0.793884 -0.050964 -0.102722 -0.597168 1441495159 0.817261 -0.006348 -0.082031 -0.570374 1441495160 0.817261 -0.006348 -0.082031 -0.570374 1441495160 0.817261 -0.006348 -0.082031 -0.570374 1441495160 0.817261 -0.006348 -0.082031 -0.570374 1441495160 0.817261 -0.006348 -0.082031 -0.570374 1441495160 0.817261 -0.006348 -0.082031 -0.570374 1441495160 0.831665 0.009216 -0.059204 -0.552063 1441495160 0.831665 0.009216 -0.059204 -0.552063 1441495160 0.831665 0.009216 -0.059204 -0.552063 1441495160 0.831665 0.009216 -0.059204 -0.552063 1441495160 0.831665 0.009216 -0.059204 -0.552063 1441495160 0.836792 0.015930 -0.046875 -0.545288 1441495160 0.836792 0.015930 -0.046875 -0.545288 1441495160 0.836792 0.015930 -0.046875 -0.545288 1441495160 0.836792 0.015930 -0.046875 -0.545288 1441495160 0.836792 0.015930 -0.046875 -0.545288 1441495160 0.836792 0.015930 -0.046875 -0.545288 1441495160 0.833984 0.011047 -0.042053 -0.550110 1441495160 0.833984 0.011047 -0.042053 -0.550110 1441495160 0.833984 0.011047 -0.042053 -0.550110 1441495160 0.833984 0.011047 -0.042053 -0.550110 1441495160 0.833984 0.011047 -0.042053 -0.550110 1441495160 0.833984 0.011047 -0.042053 -0.550110 1441495160 0.823425 0.008179 -0.049316 -0.565247 1441495160 0.823425 0.008179 -0.049316 -0.565247 1441495160 0.823425 0.008179 -0.049316 -0.565247 1441495160 0.823425 0.008179 -0.049316 -0.565247 1441495160 0.823425 0.008179 -0.049316 -0.565247 1441495160 0.823425 0.008179 -0.049316 -0.565247 1441495160 0.806519 -0.011475 -0.061890 -0.587830 1441495160 0.806519 -0.011475 -0.061890 -0.587830 1441495160 0.806519 -0.011475 -0.061890 -0.587830 1441495160 0.806519 -0.011475 -0.061890 -0.587830 1441495160 0.806519 -0.011475 -0.061890 -0.587830 1441495160 0.806519 -0.011475 -0.061890 -0.587830 1441495160 0.806519 -0.011475 -0.061890 -0.587830 1441495160 0.779724 -0.042236 -0.082520 -0.619202 1441495160 0.779724 -0.042236 -0.082520 -0.619202 1441495160 0.779724 -0.042236 -0.082520 -0.619202 1441495160 0.779724 -0.042236 -0.082520 -0.619202 1441495160 0.779724 -0.042236 -0.082520 -0.619202 1441495160 
0.751953 0.040466 0.571106 -0.326721 1441495162 0.751953 0.040466 0.571106 -0.326721 1441495162 0.751953 0.040466 0.571106 -0.326721 1441495162 0.751953 0.040466 0.571106 -0.326721 1441495162 0.751953 0.040466 0.571106 -0.326721 1441495162 0.751953 0.040466 0.571106 -0.326721 1441495162 0.748535 0.044922 0.572998 -0.330566 1441495162 0.748535 0.044922 0.572998 -0.330566 1441495162 0.748535 0.044922 0.572998 -0.330566 1441495162 0.748535 0.044922 0.572998 -0.330566 1441495162 0.748535 0.044922 0.572998 -0.330566 1441495162 0.748535 0.044922 0.572998 -0.330566 1441495162 0.745422 0.048706 0.574707 -0.334106 1441495162 0.745422 0.048706 0.574707 -0.334106 1441495162 0.745422 0.048706 0.574707 -0.334106 1441495162 0.745422 0.048706 0.574707 -0.334106 1441495162 0.745422 0.048706 0.574707 -0.334106 1441495163 0.745422 0.048706 0.574707 -0.334106 1441495163 0.745422 0.048706 0.574707 -0.334106 1441495163 0.745300 0.047607 0.575378 -0.333252 1441495163 0.745300 0.047607 0.575378 -0.333252 1441495163 0.745300 0.047607 0.575378 -0.333252 1441495163 0.745300 0.047607 0.575378 -0.333252 1441495163 0.745300 0.047607 0.575378 -0.333252 1441495163 0.745300 0.047607 0.575378 -0.333252 1441495163 0.747375 0.041016 0.575256 -0.329712 1441495163 0.747375 0.041016 0.575256 -0.329712 1441495163 0.747375 0.041016 0.575256 -0.329712 1441495163 0.747375 0.041016 0.575256 -0.329712 1441495163 0.747375 0.041016 0.575256 -0.329712 1441495163 0.747375 0.041016 0.575256 -0.329712 1441495163 0.749878 0.032104 0.574402 -0.326599 1441495163 0.749878 0.032104 0.574402 -0.326599 1441495163 0.749878 0.032104 0.574402 -0.326599 1441495163 0.749878 0.032104 0.574402 -0.326599 1441495163 0.749878 0.032104 0.574402 -0.326599 1441495163 0.749878 0.032104 0.574402 -0.326599 1441495163 0.749878 0.032104 0.574402 -0.326599 1441495163 0.753540 0.019409 0.572998 -0.321594 1441495163 0.753540 0.019409 0.572998 -0.321594 1441495163 0.753540 0.019409 0.572998 -0.321594 1441495163 0.753540 0.019409 0.572998 -0.321594 1441495163 0.753540 0.019409 0.572998 -0.321594 1441495163 0.753540 0.019409 0.572998 -0.321594 1441495163 0.759277 0.002014 0.571228 -0.311707 1441495163 0.759277 0.002014 0.571228 -0.311707 1441495163 0.759277 0.002014 0.571228 -0.311707 1441495163 0.759277 0.002014 0.571228 -0.311707 1441495163 0.759277 0.002014 0.571228 -0.311707 1441495163 0.766296 -0.019592 0.568665 -0.298279 1441495163 0.766296 -0.019592 0.568665 -0.298279 1441495163 0.766296 -0.019592 0.568665 -0.298279 1441495163 0.766296 -0.019592 0.568665 -0.298279 1441495163 0.766296 -0.019592 0.568665 -0.298279 1441495163 0.766296 -0.019592 0.568665 -0.298279 1441495163 0.766296 -0.019592 0.568665 -0.298279 1441495163 0.771973 -0.034668 0.565918 -0.287292 1441495163 0.771973 -0.034668 0.565918 -0.287292 1441495163 0.771973 -0.034668 0.565918 -0.287292 1441495163 0.771973 -0.034668 0.565918 -0.287292 1441495163 0.771973 -0.034668 0.565918 -0.287292 1441495163 0.771973 -0.034668 0.565918 -0.287292 1441495163 0.777344 -0.047424 0.564148 -0.274109 1441495163 0.777344 -0.047424 0.564148 -0.274109 1441495163 0.777344 -0.047424 0.564148 -0.274109 1441495163 0.777344 -0.047424 0.564148 -0.274109 1441495163 0.777344 -0.047424 0.564148 -0.274109 1441495163 0.777344 -0.047424 0.564148 -0.274109 1441495163 0.777344 -0.047424 0.564148 -0.274109 1441495163 0.782410 -0.062073 0.563049 -0.258728 1441495163 0.782410 -0.062073 0.563049 -0.258728 1441495163 0.782410 -0.062073 0.563049 -0.258728 1441495163 0.782410 -0.062073 0.563049 -0.258728 1441495163 0.782410 -0.062073 0.563049 -0.258728 1441495163 0.782410 -0.062073 0.563049 -0.258728 1441495163 0.786743 -0.072815 0.561035 -0.246765 1441495163 0.786743 -0.072815 0.561035 -0.246765 1441495163 0.786743 -0.072815 0.561035 -0.246765 1441495163 0.786743 -0.072815 0.561035 -0.246765 1441495163 0.786743 -0.072815 0.561035 -0.246765 1441495163 0.786743 -0.072815 0.561035 -0.246765 1441495163 0.790527 -0.079773 0.558228 -0.238831 1441495163 0.790527 -0.079773 0.558228 -0.238831 1441495163 0.790527 -0.079773 0.558228 -0.238831 1441495163 0.790527 -0.079773 0.558228 -0.238831 1441495163 0.790527 -0.079773 0.558228 -0.238831 1441495163 0.790527 -0.079773 0.558228 -0.238831 1441495163 0.793640 -0.084778 0.555847 -0.232239 1441495163 0.793640 -0.084778 0.555847 -0.232239 1441495163 0.793640 -0.084778 0.555847 -0.232239 1441495163 0.793640 -0.084778 0.555847 -0.232239 1441495163 0.793640 -0.084778 0.555847 -0.232239 1441495163 0.793640 -0.084778 0.555847 -0.232239 1441495163 0.793640 -0.084778 0.555847 -0.232239 1441495163 0.795715 -0.092834 0.554321 -0.225464 1441495163 0.795715 -0.092834 0.554321 -0.225464 1441495163 0.795715 -0.092834 0.554321 -0.225464 1441495163 0.795715 -0.092834 0.554321 -0.225464 1441495163 0.795715 -0.092834 0.554321 -0.225464 1441495163 0.796631 -0.097900 0.553894 -0.221130 1441495163 0.796631 -0.097900 0.553894 -0.221130 1441495163 0.796631 -0.097900 0.553894 -0.221130 1441495163 0.796631 -0.097900 0.553894 -0.221130 1441495163 0.796631 -0.097900 0.553894 -0.221130 1441495163 0.796631 -0.097900 0.553894 -0.221130 1441495163 0.796936 -0.103516 0.554260 -0.216614 1441495163 0.796936 -0.103516 0.554260 -0.216614 1441495163 0.796936 -0.103516 0.554260 -0.216614 1441495163 0.796936 -0.103516 0.554260 -0.216614 1441495163 0.796936 -0.103516 0.554260 -0.216614 1441495163 0.796936 -0.103516 0.554260 -0.216614 1441495163 0.795166 -0.098145 0.555115 -0.223267 1441495163 0.795166 -0.098145 0.555115 -0.223267 1441495163 0.795166 -0.098145 0.555115 -0.223267 1441495163 0.795166 -0.098145 0.555115 -0.223267 1441495163 0.795166 -0.098145 0.555115 -0.223267 1441495163 0.795166 -0.098145 0.555115 -0.223267 1441495163 0.792053 -0.085083 0.557007 -0.234863 1441495163 0.792053 -0.085083 0.557007 -0.234863 1441495163 0.792053 -0.085083 0.557007 -0.234863 1441495163 0.792053 -0.085083 0.557007 -0.234863 1441495163 0.792053 -0.085083 0.557007 -0.234863 1441495163 0.792053 -0.085083 0.557007 -0.234863 1441495163 0.787964 -0.071777 0.559875 -0.245789 1441495163 0.787964 -0.071777 0.559875 -0.245789 1441495163 0.787964 -0.071777 0.559875 -0.245789 1441495163 0.787964 -0.071777 0.559875 -0.245789 1441495163 0.787964 -0.071777 0.559875 -0.245789 1441495163 0.787964 -0.071777 0.559875 -0.245789 1441495164 0.783325 -0.056213 0.562927 -0.257446 1441495164 0.783325 -0.056213 0.562927 -0.257446 1441495164 0.783325 -0.056213 0.562927 -0.257446 1441495164 0.783325 -0.056213 0.562927 -0.257446 1441495164 0.783325 -0.056213 0.562927 -0.257446 1441495164 0.783325 -0.056213 0.562927 -0.257446 1441495164 0.783325 -0.056213 0.562927 -0.257446 1441495164 0.778687 -0.041260 0.565918 -0.267639 1441495164 0.778687 -0.041260 0.565918 -0.267639 1441495164 0.778687 -0.041260 0.565918 -0.267639 1441495164 0.778687 -0.041260 0.565918 -0.267639 1441495164 0.778687 -0.041260 0.565918 -0.267639 1441495164 0.778687 -0.041260 0.565918 -0.267639 1441495164 0.773438 -0.026917 0.569397 -0.277039 1441495164 0.773438 -0.026917 0.569397 -0.277039 1441495164 0.773438 -0.026917 0.569397 -0.277039 1441495164 0.773438 -0.026917 0.569397 -0.277039 1441495164 0.773438 -0.026917 0.569397 -0.277039 1441495164 0.773438 -0.026917 0.569397 -0.277039 1441495164 0.768127 -0.013672 0.572632 -0.286133 1441495164 0.768127 -0.013672 0.572632 -0.286133 1441495164 0.768127 -0.013672 0.572632 -0.286133 1441495164 0.768127 -0.013672 0.572632 -0.286133 1441495164 0.768127 -0.013672 0.572632 -0.286133 1441495164 0.768127 -0.013672 0.572632 -0.286133 1441495164 0.768127 -0.013672 0.572632 -0.286133 1441495164 0.762512 -0.000732 0.576050 -0.294434 1441495164 0.762512 -0.000732 0.576050 -0.294434 1441495164 0.762512 -0.000732 0.576050 -0.294434 1441495164 0.762512 -0.000732 0.576050 -0.294434 1441495164 0.762512 -0.000732 0.576050 -0.294434 1441495164 0.762512 -0.000732 0.576050 -0.294434 1441495164 0.757568 0.009155 0.580200 -0.298889 1441495164 0.757568 0.009155 0.580200 -0.298889 1441495164 0.757568 0.009155 0.580200 -0.298889 1441495164 0.757568 0.009155 0.580200 -0.298889 1441495164 0.757568 0.009155 0.580200 -0.298889 1441495164 0.757568 0.009155 0.580200 -0.298889 1441495164 0.753418 0.015015 0.584351 -0.300964 1441495164 0.753418 0.015015 0.584351 -0.300964 1441495164 0.753418 0.015015 0.584351 -0.300964 1441495164 0.753418 0.015015 0.584351 -0.300964 1441495164 0.753418 0.015015 0.584351 -0.300964 1441495164 0.753418 0.015015 0.584351 -0.300964 1441495164 0.749817 0.019714 0.586426 -0.305664 1441495164 0.749817 0.019714 0.586426 -0.305664 1441495164 0.749817 0.019714 0.586426 -0.305664 1441495164 0.749817 0.019714 0.586426 -0.305664 1441495164 0.749817 0.019714 0.586426 -0.305664 1441495164 0.749817 0.019714 0.586426 -0.305664 1441495164 0.747253 0.022034 0.586243 -0.312134 1441495164 0.747253 0.022034 0.586243 -0.312134 1441495164 0.747253 0.022034 0.586243 -0.312134 1441495164 0.747253 0.022034 0.586243 -0.312134 1441495164 0.747253 0.022034 0.586243 -0.312134 1441495164 0.747253 0.022034 0.586243 -0.312134 1441495164 0.746155 0.018311 0.585083 -0.317078 1441495164 0.746155 0.018311 0.585083 -0.317078 1441495164 0.746155 0.018311 0.585083 -0.317078 1441495164 0.746155 0.018311 0.585083 -0.317078 1441495164 0.746155 0.018311 0.585083 -0.317078 1441495164 0.746155 0.018311 0.585083 -0.317078 1441495164 0.746155 0.018311 0.585083 -0.317078 1441495164 0.746887 0.007141 0.584229 -0.317383 1441495164 0.746887 0.007141 0.584229 -0.317383 1441495164 0.746887 0.007141 0.584229 -0.317383 1441495164 0.746887 0.007141 0.584229 -0.317383 1441495164 0.746887 0.007141 0.584229 -0.317383 1441495164 0.746887 0.007141 0.584229 -0.317383 1441495164 0.748596 -0.006775 0.584106 -0.313477 1441495164 0.748596 -0.006775 0.584106 -0.313477 1441495164 0.748596 -0.006775 0.584106 -0.313477 1441495164 0.748596 -0.006775 0.584106 -0.313477 1441495164 0.748596 -0.006775 0.584106 -0.313477 1441495164 0.748596 -0.006775 0.584106 -0.313477 1441495164 0.751221 -0.020142 0.583679 -0.307434 1441495164 0.751221 -0.020142 0.583679 -0.307434 1441495164 0.751221 -0.020142 0.583679 -0.307434 1441495164 0.751221 -0.020142 0.583679 -0.307434 1441495164 0.751221 -0.020142 0.583679 -0.307434 1441495164 0.751221 -0.020142 0.583679 -0.307434 1441495164 0.757202 -0.039246 0.582153 -0.293518 1441495164 0.757202 -0.039246 0.582153 -0.293518 1441495164 0.757202 -0.039246 0.582153 -0.293518 1441495164 0.757202 -0.039246 0.582153 -0.293518 1441495164 0.757202 -0.039246 0.582153 -0.293518 1441495164 0.757202 -0.039246 0.582153 -0.293518 1441495164 0.757202 -0.039246 0.582153 -0.293518 1441495164 0.764038 -0.061462 0.579529 -0.276672 1441495164 0.764038 -0.061462 0.579529 -0.276672 1441495164 0.764038 -0.061462 0.579529 -0.276672 1441495164 0.764038 -0.061462 0.579529 -0.276672 1441495164 0.764038 -0.061462 0.579529 -0.276672 1441495164 0.764038 -0.061462 0.579529 -0.276672 1441495164 0.769653 -0.078125 0.577759 -0.260132 1441495164 0.769653 -0.078125 0.577759 -0.260132 1441495164 0.769653 -0.078125 0.577759 -0.260132 1441495164 0.769653 -0.078125 0.577759 -0.260132 1441495164 0.769653 -0.078125 0.577759 -0.260132 1441495164 0.769653 -0.078125 0.577759 -0.260132 1441495164 0.774292 -0.100586 0.576416 -0.240906 1441495164 0.774292 -0.100586 0.576416 -0.240906 1441495164 0.774292 -0.100586 0.576416 -0.240906 1441495164 0.774292 -0.100586 0.576416 -0.240906 1441495164 0.774292 -0.100586 0.576416 -0.240906 1441495164 0.774292 -0.100586 0.576416 -0.240906 1441495164 0.778259 -0.114624 0.571960 -0.232422 1441495164 0.778259 -0.114624 0.571960 -0.232422 1441495164 0.778259 -0.114624 0.571960 -0.232422 1441495164 0.778259 -0.114624 0.571960 -0.232422 1441495164 0.778259 -0.114624 0.571960 -0.232422 1441495164 0.782349 -0.120483 0.566345 -0.229309 1441495165 0.782349 -0.120483 0.566345 -0.229309 1441495165 0.782349 -0.120483 0.566345 -0.229309 1441495165 0.782349 -0.120483 0.566345 -0.229309 1441495165 0.782349 -0.120483 0.566345 -0.229309 1441495165 0.782349 -0.120483 0.566345 -0.229309 1441495165 0.785339 -0.120605 0.562439 -0.228821 1441495165 0.785339 -0.120605 0.562439 -0.228821 1441495165 0.785339 -0.120605 0.562439 -0.228821 1441495165 0.785339 -0.120605 0.562439 -0.228821 1441495165 0.785339 -0.120605 0.562439 -0.228821 1441495165 0.785339 -0.120605 0.562439 -0.228821 1441495165 0.785339 -0.120605 0.562439 -0.228821 1441495165 0.787537 -0.127136 0.560730 -0.221558 1441495165 0.787537 -0.127136 0.560730 -0.221558 1441495165 0.787537 -0.127136 0.560730 -0.221558 1441495165 0.787537 -0.127136 0.560730 -0.221558 1441495165 0.787537 -0.127136 0.560730 -0.221558 1441495165 0.787537 -0.127136 0.560730 -0.221558 1441495165 0.789063 -0.144409 0.559937 -0.207336 1441495165 0.789063 -0.144409 0.559937 -0.207336 1441495165 0.789063 -0.144409 0.559937 -0.207336 1441495165 0.789063 -0.144409 0.559937 -0.207336 1441495165 0.789063 -0.144409 0.559937 -0.207336 1441495165 0.789124 -0.151611 0.559448 -0.203003 1441495165 0.789124 -0.151611 0.559448 -0.203003 1441495165 0.789124 -0.151611 0.559448 -0.203003 1441495165 0.789124 -0.151611 0.559448 -0.203003 1441495165 0.789124 -0.151611 0.559448 -0.203003 1441495165 0.789124 -0.151611 0.559448 -0.203003 1441495165 0.788635 -0.141663 0.560242 -0.210083 1441495165 0.788635 -0.141663 0.560242 -0.210083 1441495165 0.788635 -0.141663 0.560242 -0.210083 1441495165 0.788635 -0.141663 0.560242 -0.210083 1441495165 0.788635 -0.141663 0.560242 -0.210083 1441495165 0.788635 -0.141663 0.560242 -0.210083 1441495165 0.786438 -0.127014 0.562988 -0.219971 1441495165 0.786438 -0.127014 0.562988 -0.219971 1441495165 0.786438 -0.127014 0.562988 -0.219971 1441495165 0.786438 -0.127014 0.562988 -0.219971 1441495165 0.786438 -0.127014 0.562988 -0.219971 1441495165 0.786438 -0.127014 0.562988 -0.219971 1441495165 0.782715 -0.109741 0.567627 -0.230286 1441495165 0.782715 -0.109741 0.567627 -0.230286 1441495165 0.782715 -0.109741 0.567627 -0.230286 1441495165 0.782715 -0.109741 0.567627 -0.230286 1441495165 0.782715 -0.109741 0.567627 -0.230286 1441495165 0.782715 -0.109741 0.567627 -0.230286 1441495165 0.782715 -0.109741 0.567627 -0.230286 1441495165 0.778442 -0.093750 0.573425 -0.237488 1441495165 0.778442 -0.093750 0.573425 -0.237488 1441495165 0.778442 -0.093750 0.573425 -0.237488 1441495165 0.778442 -0.093750 0.573425 -0.237488 1441495165 0.778442 -0.093750 0.573425 -0.237488 1441495165 0.778442 -0.093750 0.573425 -0.237488 1441495165 0.773682 -0.080750 0.579407 -0.243225 1441495165 0.773682 -0.080750 0.579407 -0.243225 1441495165 0.773682 -0.080750 0.579407 -0.243225 1441495165 0.773682 -0.080750 0.579407 -0.243225 1441495165 0.773682 -0.080750 0.579407 -0.243225 1441495165 0.773682 -0.080750 0.579407 -0.243225 1441495165 0.769287 -0.065613 0.582886 -0.253174 1441495165 0.769287 -0.065613 0.582886 -0.253174 1441495165 0.769287 -0.065613 0.582886 -0.253174 1441495165 0.769287 -0.065613 0.582886 -0.253174 1441495165 0.769287 -0.065613 0.582886 -0.253174 1441495165 0.765625 -0.050659 0.585632 -0.261169 1441495165 0.765625 -0.050659 0.585632 -0.261169 1441495165 0.765625 -0.050659 0.585632 -0.261169 1441495165 0.765625 -0.050659 0.585632 -0.261169 1441495165 0.765625 -0.050659 0.585632 -0.261169 1441495165 0.765625 -0.050659 0.585632 -0.261169 1441495165 0.762451 -0.042725 0.590393 -0.261108 1441495165 0.762451 -0.042725 0.590393 -0.261108 1441495165 0.762451 -0.042725 0.590393 -0.261108 1441495165 0.762451 -0.042725 0.590393 -0.261108 1441495165 0.762451 -0.042725 0.590393 -0.261108 1441495165 0.762451 -0.042725 0.590393 -0.261108 1441495165 0.759277 -0.036316 0.595764 -0.259155 1441495165 0.759277 -0.036316 0.595764 -0.259155 1441495165 0.759277 -0.036316 0.595764 -0.259155 1441495165 0.759277 -0.036316 0.595764 -0.259155 1441495165 0.759277 -0.036316 0.595764 -0.259155 1441495165 0.759277 -0.036316 0.595764 -0.259155 1441495165 0.759277 -0.036316 0.595764 -0.259155 1441495165 0.758667 -0.040161 0.599121 -0.252625 1441495165 0.758667 -0.040161 0.599121 -0.252625 1441495165 0.758667 -0.040161 0.599121 -0.252625 1441495165 0.758667 -0.040161 0.599121 -0.252625 1441495165 0.758667 -0.040161 0.599121 -0.252625 1441495165 0.758667 -0.040161 0.599121 -0.252625 1441495165 0.757690 -0.044434 0.600342 -0.251892 1441495165 0.757690 -0.044434 0.600342 -0.251892 1441495165 0.757690 -0.044434 0.600342 -0.251892 1441495165 0.757690 -0.044434 0.600342 -0.251892 1441495165 0.757690 -0.044434 0.600342 -0.251892 1441495165 0.757690 -0.044434 0.600342 -0.251892 1441495165 0.757263 -0.046570 0.599426 -0.254944 1441495165 0.757263 -0.046570 0.599426 -0.254944 1441495165 0.757263 -0.046570 0.599426 -0.254944 1441495165 0.757263 -0.046570 0.599426 -0.254944 1441495165 0.757263 -0.046570 0.599426 -0.254944 1441495165 0.757263 -0.046570 0.599426 -0.254944 1441495165 0.757263 -0.046570 0.599426 -0.254944 1441495165 0.757690 -0.050232 0.598450 -0.255310 1441495165 0.757690 -0.050232 0.598450 -0.255310 1441495165 0.757690 -0.050232 0.598450 -0.255310 1441495165 0.757690 -0.050232 0.598450 -0.255310 1441495165 0.757690 -0.050232 0.598450 -0.255310 1441495165 0.757690 -0.050232 0.598450 -0.255310 1441495165 0.758850 -0.060730 0.597900 -0.250793 1441495166 0.758850 -0.060730 0.597900 -0.250793 1441495166 0.758850 -0.060730 0.597900 -0.250793 1441495166 0.758850 -0.060730 0.597900 -0.250793 1441495166 0.758850 -0.060730 0.597900 -0.250793 1441495166 0.758850 -0.060730 0.597900 -0.250793 1441495166 0.760864 -0.068481 0.595093 -0.249268 1441495166 0.760864 -0.068481 0.595093 -0.249268 1441495166 0.760864 -0.068481 0.595093 -0.249268 1441495166 0.760864 -0.068481 0.595093 -0.249268 1441495166 0.760864 -0.068481 0.595093 -0.249268 1441495166 0.764221 -0.083069 0.592346 -0.241150 1441495166 0.764221 -0.083069 0.592346 -0.241150 1441495166 0.764221 -0.083069 0.592346 -0.241150 1441495166 0.764221 -0.083069 0.592346 -0.241150 1441495166 0.764221 -0.083069 0.592346 -0.241150 1441495166 0.764221 -0.083069 0.592346 -0.241150 1441495166 0.764221 -0.083069 0.592346 -0.241150 1441495166 0.768005 -0.101379 0.588867 -0.230286 1441495166 0.768005 -0.101379 0.588867 -0.230286 1441495166 0.768005 -0.101379 0.588867 -0.230286 1441495166 0.768005 -0.101379 0.588867 -0.230286 1441495166 0.768005 -0.101379 0.588867 -0.230286 1441495166 0.768005 -0.101379 0.588867 -0.230286 1441495166 0.770691 -0.114380 0.586426 -0.221313 1441495166 0.770691 -0.114380 0.586426 -0.221313 1441495166 0.770691 -0.114380 0.586426 -0.221313 1441495166 0.770691 -0.114380 0.586426 -0.221313 1441495166 0.770691 -0.114380 0.586426 -0.221313 1441495166 0.770691 -0.114380 0.586426 -0.221313 1441495166 0.772766 -0.126160 0.584717 -0.212097 1441495166 0.772766 -0.126160 0.584717 -0.212097 1441495166 0.772766 -0.126160 0.584717 -0.212097 1441495166 0.772766 -0.126160 0.584717 -0.212097 1441495166 0.772766 -0.126160 0.584717 -0.212097 1441495166 0.772766 -0.126160 0.584717 -0.212097 1441495166 0.772766 -0.126160 0.584717 -0.212097 1441495166 0.774902 -0.134827 0.582092 -0.206177 1441495166 0.774902 -0.134827 0.582092 -0.206177 1441495166 0.774902 -0.134827 0.582092 -0.206177 1441495166 0.774902 -0.134827 0.582092 -0.206177 1441495166 0.774902 -0.134827 0.582092 -0.206177 1441495166 0.777344 -0.140259 0.579041 -0.201721 1441495166 0.777344 -0.140259 0.579041 -0.201721 1441495166 0.777344 -0.140259 0.579041 -0.201721 1441495166 0.777344 -0.140259 0.579041 -0.201721 1441495166 0.777344 -0.140259 0.579041 -0.201721 1441495166 0.777344 -0.140259 0.579041 -0.201721 1441495166 0.777344 -0.140259 0.579041 -0.201721 1441495166 0.779419 -0.146912 0.576599 -0.195923 1441495166 0.779419 -0.146912 0.576599 -0.195923 1441495166 0.779419 -0.146912 0.576599 -0.195923 1441495166 0.779419 -0.146912 0.576599 -0.195923 1441495166 0.779419 -0.146912 0.576599 -0.195923 1441495166 0.779419 -0.146912 0.576599 -0.195923 1441495166 0.780579 -0.156616 0.575134 -0.188049 1441495166 0.780579 -0.156616 0.575134 -0.188049 1441495166 0.780579 -0.156616 0.575134 -0.188049 1441495166 0.780579 -0.156616 0.575134 -0.188049 1441495166 0.780579 -0.156616 0.575134 -0.188049 1441495166 0.780579 -0.156616 0.575134 -0.188049 1441495166 0.781311 -0.164978 0.573914 -0.181458 1441495166 0.781311 -0.164978 0.573914 -0.181458 1441495166 0.781311 -0.164978 0.573914 -0.181458 1441495166 0.781311 -0.164978 0.573914 -0.181458 1441495166 0.781311 -0.164978 0.573914 -0.181458 1441495166 0.781311 -0.164978 0.573914 -0.181458 1441495166 0.781189 -0.165222 0.573730 -0.182251 1441495166 0.781189 -0.165222 0.573730 -0.182251 1441495166 0.781189 -0.165222 0.573730 -0.182251 1441495166 0.781189 -0.165222 0.573730 -0.182251 1441495166 0.781189 -0.165222 0.573730 -0.182251 1441495166 0.781189 -0.165222 0.573730 -0.182251 1441495166 0.780334 -0.160522 0.574829 -0.186584 1441495166 0.780334 -0.160522 0.574829 -0.186584 1441495166 0.780334 -0.160522 0.574829 -0.186584 1441495166 0.780334 -0.160522 0.574829 -0.186584 1441495166 0.780334 -0.160522 0.574829 -0.186584 1441495166 0.780334 -0.160522 0.574829 -0.186584 1441495166 0.780334 -0.160522 0.574829 -0.186584 1441495166 0.779114 -0.153870 0.576538 -0.191895 1441495166 0.779114 -0.153870 0.576538 -0.191895 1441495166 0.779114 -0.153870 0.576538 -0.191895 1441495166 0.779114 -0.153870 0.576538 -0.191895 1441495166 0.779114 -0.153870 0.576538 -0.191895 1441495166 0.779114 -0.153870 0.576538 -0.191895 1441495166 0.777466 -0.146912 0.578613 -0.197815 1441495166 0.777466 -0.146912 0.578613 -0.197815 1441495166 0.777466 -0.146912 0.578613 -0.197815 1441495166 0.777466 -0.146912 0.578613 -0.197815 1441495166 0.777466 -0.146912 0.578613 -0.197815 1441495166 0.777466 -0.146912 0.578613 -0.197815 1441495166 0.777466 -0.146912 0.578613 -0.197815 1441495166 0.775208 -0.136963 0.581360 -0.205383 1441495166 0.775208 -0.136963 0.581360 -0.205383 1441495166 0.775208 -0.136963 0.581360 -0.205383 1441495166 0.775208 -0.136963 0.581360 -0.205383 1441495166 0.775208 -0.136963 0.581360 -0.205383 1441495166 0.775208 -0.136963 0.581360 -0.205383 1441495166 0.772583 -0.120728 0.584839 -0.215515 1441495166 0.772583 -0.120728 0.584839 -0.215515 1441495166 0.772583 -0.120728 0.584839 -0.215515 1441495166 0.772583 -0.120728 0.584839 -0.215515 1441495166 0.772583 -0.120728 0.584839 -0.215515 1441495166 0.772583 -0.120728 0.584839 -0.215515 1441495166 0.770203 -0.103333 0.587402 -0.226013 1441495166 0.770203 -0.103333 0.587402 -0.226013 1441495166 0.770203 -0.103333 0.587402 -0.226013 1441495166 0.770203 -0.103333 0.587402 -0.226013 1441495166 0.770203 -0.103333 0.587402 -0.226013 1441495166 0.770203 -0.103333 0.587402 -0.226013 1441495166 0.766846 -0.086060 0.590942 -0.235046 1441495166 0.766846 -0.086060 0.590942 -0.235046 1441495167 0.766846 -0.086060 0.590942 -0.235046 1441495167 0.766846 -0.086060 0.590942 -0.235046 1441495167 0.766846 -0.086060 0.590942 -0.235046 1441495167 0.766846 -0.086060 0.590942 -0.235046 1441495167 0.762939 -0.068726 0.594543 -0.244202 1441495167 0.762939 -0.068726 0.594543 -0.244202 1441495167 0.762939 -0.068726 0.594543 -0.244202 1441495167 0.762939 -0.068726 0.594543 -0.244202 1441495167 0.762939 -0.068726 0.594543 -0.244202 1441495167 0.762939 -0.068726 0.594543 -0.244202 1441495167 0.759277 -0.050171 0.596802 -0.254456 1441495167 0.759277 -0.050171 0.596802 -0.254456 1441495167 0.759277 -0.050171 0.596802 -0.254456 1441495167 0.759277 -0.050171 0.596802 -0.254456 1441495167 0.759277 -0.050171 0.596802 -0.254456 1441495167 0.759277 -0.050171 0.596802 -0.254456 1441495167 0.755798 -0.033081 0.597839 -0.265015 1441495167 0.755798 -0.033081 0.597839 -0.265015 1441495167 0.755798 -0.033081 0.597839 -0.265015 1441495167 0.755798 -0.033081 0.597839 -0.265015 1441495167 0.755798 -0.033081 0.597839 -0.265015 1441495167 0.755798 -0.033081 0.597839 -0.265015 1441495167 0.752319 -0.017517 0.597778 -0.276245 1441495167 0.752319 -0.017517 0.597778 -0.276245 1441495167 0.752319 -0.017517 0.597778 -0.276245 1441495167 0.752319 -0.017517 0.597778 -0.276245 1441495167 0.752319 -0.017517 0.597778 -0.276245 1441495167 0.752319 -0.017517 0.597778 -0.276245 1441495167 0.749329 -0.007446 0.597900 -0.284546 1441495167 0.749329 -0.007446 0.597900 -0.284546 1441495167 0.749329 -0.007446 0.597900 -0.284546 1441495167 0.749329 -0.007446 0.597900 -0.284546 1441495167 0.749329 -0.007446 0.597900 -0.284546 1441495167 0.749329 -0.007446 0.597900 -0.284546 1441495167 0.746948 -0.009033 0.599548 -0.287170 1441495167 0.746948 -0.009033 0.599548 -0.287170 1441495167 0.746948 -0.009033 0.599548 -0.287170 1441495167 0.746948 -0.009033 0.599548 -0.287170 1441495167 0.746948 -0.009033 0.599548 -0.287170 1441495167 0.746948 -0.009033 0.599548 -0.287170 1441495167 0.745422 -0.020142 0.602417 -0.284485 1441495167 0.745422 -0.020142 0.602417 -0.284485 1441495167 0.745422 -0.020142 0.602417 -0.284485 1441495167 0.745422 -0.020142 0.602417 -0.284485 1441495167 0.745422 -0.020142 0.602417 -0.284485 1441495167 0.745422 -0.020142 0.602417 -0.284485 1441495167 0.745422 -0.020142 0.602417 -0.284485 1441495167 0.745300 -0.032898 0.604248 -0.279724 1441495167 0.745300 -0.032898 0.604248 -0.279724 1441495167 0.745300 -0.032898 0.604248 -0.279724 1441495167 0.745300 -0.032898 0.604248 -0.279724 1441495167 0.745300 -0.032898 0.604248 -0.279724 1441495167 0.745300 -0.032898 0.604248 -0.279724 1441495167 0.747192 -0.048218 0.605713 -0.269104 1441495167 0.747192 -0.048218 0.605713 -0.269104 1441495167 0.747192 -0.048218 0.605713 -0.269104 1441495167 0.747192 -0.048218 0.605713 -0.269104 1441495167 0.747192 -0.048218 0.605713 -0.269104 1441495167 0.747192 -0.048218 0.605713 -0.269104 1441495167 0.750610 -0.064331 0.605713 -0.255859 1441495167 0.750610 -0.064331 0.605713 -0.255859 1441495167 0.750610 -0.064331 0.605713 -0.255859 1441495167 0.750610 -0.064331 0.605713 -0.255859 1441495167 0.750610 -0.064331 0.605713 -0.255859 1441495167 0.750610 -0.064331 0.605713 -0.255859 1441495167 0.754944 -0.078674 0.603088 -0.245117 1441495167 0.754944 -0.078674 0.603088 -0.245117 1441495167 0.754944 -0.078674 0.603088 -0.245117 1441495167 0.754944 -0.078674 0.603088 -0.245117 1441495167 0.754944 -0.078674 0.603088 -0.245117 1441495167 0.754944 -0.078674 0.603088 -0.245117 1441495167 0.759705 -0.086853 0.597839 -0.240662 1441495167 0.759705 -0.086853 0.597839 -0.240662 1441495167 0.759705 -0.086853 0.597839 -0.240662 1441495167 0.759705 -0.086853 0.597839 -0.240662 1441495167 0.759705 -0.086853 0.597839 -0.240662 1441495167 0.763672 -0.096497 0.594543 -0.232361 1441495167 0.763672 -0.096497 0.594543 -0.232361 1441495167 0.763672 -0.096497 0.594543 -0.232361 1441495167 0.763672 -0.096497 0.594543 -0.232361 1441495167 0.763672 -0.096497 0.594543 -0.232361 1441495167 0.763672 -0.096497 0.594543 -0.232361 1441495167 0.763672 -0.096497 0.594543 -0.232361 1441495167 0.766724 -0.109131 0.592712 -0.221008 1441495167 0.766724 -0.109131 0.592712 -0.221008 1441495167 0.766724 -0.109131 0.592712 -0.221008 1441495167 0.766724 -0.109131 0.592712 -0.221008 1441495167 0.766724 -0.109131 0.592712 -0.221008 1441495167 0.769226 -0.122375 0.590576 -0.210938 1441495167 0.769226 -0.122375 0.590576 -0.210938 1441495167 0.769226 -0.122375 0.590576 -0.210938 1441495167 0.769226 -0.122375 0.590576 -0.210938 1441495167 0.769226 -0.122375 0.590576 -0.210938 1441495167 0.769226 -0.122375 0.590576 -0.210938 1441495167 0.769226 -0.122375 0.590576 -0.210938 1441495167 0.771851 -0.133606 0.587341 -0.203491 1441495167 0.771851 -0.133606 0.587341 -0.203491 1441495167 0.771851 -0.133606 0.587341 -0.203491 1441495167 0.771851 -0.133606 0.587341 -0.203491 1441495167 0.771851 -0.133606 0.587341 -0.203491 1441495167 0.771851 -0.133606 0.587341 -0.203491 1441495167 0.774292 -0.144165 0.584290 -0.195679 1441495167 0.774292 -0.144165 0.584290 -0.195679 1441495167 0.774292 -0.144165 0.584290 -0.195679 1441495167 0.774292 -0.144165 0.584290 -0.195679 1441495167 0.774292 -0.144165 0.584290 -0.195679 1441495167 0.774292 -0.144165 0.584290 -0.195679 1441495167 0.776001 -0.154663 0.582031 -0.187317 1441495167 0.776001 -0.154663 0.582031 -0.187317 1441495167 0.776001 -0.154663 0.582031 -0.187317 1441495167 0.776001 -0.154663 0.582031 -0.187317 1441495168 0.776001 -0.154663 0.582031 -0.187317 1441495168 0.776001 -0.154663 0.582031 -0.187317 1441495168 0.776001 -0.154663 0.582031 -0.187317 1441495168 0.777039 -0.166870 0.580261 -0.177917 1441495168 0.777039 -0.166870 0.580261 -0.177917 1441495168 0.777039 -0.166870 0.580261 -0.177917 1441495168 0.777039 -0.166870 0.580261 -0.177917 1441495168 0.777039 -0.166870 0.580261 -0.177917 1441495168 0.777405 -0.175659 0.578918 -0.172058 1441495168 0.777405 -0.175659 0.578918 -0.172058 1441495168 0.777405 -0.175659 0.578918 -0.172058 1441495168 0.777405 -0.175659 0.578918 -0.172058 1441495168 0.777405 -0.175659 0.578918 -0.172058 1441495168 0.777405 -0.175659 0.578918 -0.172058 1441495168 0.777405 -0.175659 0.578918 -0.172058 1441495168 0.777344 -0.173645 0.578857 -0.174622 1441495168 0.777344 -0.173645 0.578857 -0.174622 1441495168 0.777344 -0.173645 0.578857 -0.174622 1441495168 0.777344 -0.173645 0.578857 -0.174622 1441495168 0.777344 -0.173645 0.578857 -0.174622 1441495168 0.777344 -0.173645 0.578857 -0.174622 1441495168 0.776917 -0.160767 0.580017 -0.184509 1441495168 0.776917 -0.160767 0.580017 -0.184509 1441495168 0.776917 -0.160767 0.580017 -0.184509 1441495168 0.776917 -0.160767 0.580017 -0.184509 1441495168 0.776917 -0.160767 0.580017 -0.184509 1441495168 0.775391 -0.145325 0.582458 -0.195740 1441495168 0.775391 -0.145325 0.582458 -0.195740 1441495168 0.775391 -0.145325 0.582458 -0.195740 1441495168 0.775391 -0.145325 0.582458 -0.195740 1441495168 0.775391 -0.145325 0.582458 -0.195740 1441495168 0.775391 -0.145325 0.582458 -0.195740 1441495168 0.775391 -0.145325 0.582458 -0.195740 1441495168 0.772766 -0.129272 0.586182 -0.206055 1441495168 0.772766 -0.129272 0.586182 -0.206055 1441495168 0.772766 -0.129272 0.586182 -0.206055 1441495168 0.772766 -0.129272 0.586182 -0.206055 1441495168 0.772766 -0.129272 0.586182 -0.206055 1441495168 0.772766 -0.129272 0.586182 -0.206055 1441495168 0.769897 -0.114502 0.590027 -0.214294 1441495168 0.769897 -0.114502 0.590027 -0.214294 1441495168 0.769897 -0.114502 0.590027 -0.214294 1441495168 0.769897 -0.114502 0.590027 -0.214294 1441495168 0.769897 -0.114502 0.590027 -0.214294 1441495168 0.769897 -0.114502 0.590027 -0.214294 1441495168 0.766785 -0.100952 0.594116 -0.220886 1441495168 0.766785 -0.100952 0.594116 -0.220886 1441495168 0.766785 -0.100952 0.594116 -0.220886 1441495168 0.766785 -0.100952 0.594116 -0.220886 1441495168 0.766785 -0.100952 0.594116 -0.220886 1441495168 0.766785 -0.100952 0.594116 -0.220886 1441495168 0.763611 -0.087585 0.598633 -0.225464 1441495168 
0.814819 -0.184937 0.324768 -0.443054 1441495171 0.814819 -0.184937 0.324768 -0.443054 1441495171 0.814819 -0.184937 0.324768 -0.443054 1441495171 0.814819 -0.184937 0.324768 -0.443054 1441495171 0.808960 -0.224243 0.211792 -0.500427 1441495171 0.808960 -0.224243 0.211792 -0.500427 1441495171 0.808960 -0.224243 0.211792 -0.500427 1441495171 0.808960 -0.224243 0.211792 -0.500427 1441495171 0.808960 -0.224243 0.211792 -0.500427 1441495171 0.808960 -0.224243 0.211792 -0.500427 1441495171 0.791138 -0.267883 0.108582 -0.539001 1441495171 0.791138 -0.267883 0.108582 -0.539001 1441495171 0.791138 -0.267883 0.108582 -0.539001 1441495171 0.791138 -0.267883 0.108582 -0.539001 1441495171 0.791138 -0.267883 0.108582 -0.539001 1441495171 0.765259 -0.307068 0.021301 -0.565308 1441495171 0.765259 -0.307068 0.021301 -0.565308 1441495171 0.765259 -0.307068 0.021301 -0.565308 1441495171 0.765259 -0.307068 0.021301 -0.565308 1441495171 0.765259 -0.307068 0.021301 -0.565308 1441495171 0.765259 -0.307068 0.021301 -0.565308 1441495171 0.738953 -0.340210 -0.045593 -0.579712 1441495171 0.738953 -0.340210 -0.045593 -0.579712 1441495171 0.738953 -0.340210 -0.045593 -0.579712 1441495171 0.738953 -0.340210 -0.045593 -0.579712 1441495171 0.738953 -0.340210 -0.045593 -0.579712 1441495171 0.738953 -0.340210 -0.045593 -0.579712 1441495171 0.722961 -0.359680 -0.091064 -0.582825 1441495171 0.722961 -0.359680 -0.091064 -0.582825 1441495171 0.722961 -0.359680 -0.091064 -0.582825 1441495171 0.722961 -0.359680 -0.091064 -0.582825 1441495171 0.722961 -0.359680 -0.091064 -0.582825 1441495171 0.722961 -0.359680 -0.091064 -0.582825 1441495171 0.724487 -0.362854 -0.114197 -0.574829 1441495171 0.724487 -0.362854 -0.114197 -0.574829 1441495171 0.724487 -0.362854 -0.114197 -0.574829 1441495171 0.724487 -0.362854 -0.114197 -0.574829 1441495171 0.724487 -0.362854 -0.114197 -0.574829 1441495171 0.724487 -0.362854 -0.114197 -0.574829 1441495171 0.732666 -0.371704 -0.117676 -0.557861 1441495171 0.732666 -0.371704 -0.117676 -0.557861 1441495171 0.732666 -0.371704 -0.117676 -0.557861 1441495171 0.732666 -0.371704 -0.117676 -0.557861 1441495171 0.732666 -0.371704 -0.117676 -0.557861 1441495171 0.732666 -0.371704 -0.117676 -0.557861 1441495171 0.738647 -0.373840 -0.123840 -0.547058 1441495172 0.738647 -0.373840 -0.123840 -0.547058 1441495172 0.738647 -0.373840 -0.123840 -0.547058 1441495172 0.738647 -0.373840 -0.123840 -0.547058 1441495172 0.738647 -0.373840 -0.123840 -0.547058 1441495172 0.738647 -0.373840 -0.123840 -0.547058 1441495172 0.738647 -0.373840 -0.123840 -0.547058 1441495172 0.729431 -0.375854 -0.139893 -0.554199 1441495172 0.729431 -0.375854 -0.139893 -0.554199 1441495172 0.729431 -0.375854 -0.139893 -0.554199 1441495172 0.729431 -0.375854 -0.139893 -0.554199 1441495172 0.729431 -0.375854 -0.139893 -0.554199 1441495172 0.729431 -0.375854 -0.139893 -0.554199 1441495172 0.703857 -0.377258 -0.164612 -0.578918 1441495172 0.703857 -0.377258 -0.164612 -0.578918 1441495172 0.703857 -0.377258 -0.164612 -0.578918 1441495172 0.703857 -0.377258 -0.164612 -0.578918 1441495172 0.703857 -0.377258 -0.164612 -0.578918 1441495172 0.703857 -0.377258 -0.164612 -0.578918 1441495172 0.671936 -0.371094 -0.192749 -0.611328 1441495172 0.671936 -0.371094 -0.192749 -0.611328 1441495172 0.671936 -0.371094 -0.192749 -0.611328 1441495172 0.671936 -0.371094 -0.192749 -0.611328 1441495172 0.671936 -0.371094 -0.192749 -0.611328 1441495172 0.671936 -0.371094 -0.192749 -0.611328 1441495172 0.671936 -0.371094 -0.192749 -0.611328 1441495172 0.646606 -0.356934 -0.212769 -0.639771 1441495172 0.646606 -0.356934 -0.212769 -0.639771 1441495172 0.646606 -0.356934 -0.212769 -0.639771 1441495172 0.646606 -0.356934 -0.212769 -0.639771 1441495172 0.646606 -0.356934 -0.212769 -0.639771 1441495172 0.646606 -0.356934 -0.212769 -0.639771 1441495172 0.634949 -0.335449 -0.215820 -0.661682 1441495172 0.634949 -0.335449 -0.215820 -0.661682 1441495172 0.634949 -0.335449 -0.215820 -0.661682 1441495172 0.634949 -0.335449 -0.215820 -0.661682 1441495172 0.634949 -0.335449 -0.215820 -0.661682 1441495172 0.634949 -0.335449 -0.215820 -0.661682 1441495172 0.639832 -0.302979 -0.210144 -0.674316 1441495172 0.639832 -0.302979 -0.210144 -0.674316 1441495172 0.639832 -0.302979 -0.210144 -0.674316 1441495172 0.639832 -0.302979 -0.210144 -0.674316 1441495172 0.639832 -0.302979 -0.210144 -0.674316 1441495172 0.639832 -0.302979 -0.210144 -0.674316 1441495172 0.661743 -0.262695 -0.194641 -0.674683 1441495172 0.661743 -0.262695 -0.194641 -0.674683 1441495172 0.661743 -0.262695 -0.194641 -0.674683 1441495172 0.661743 -0.262695 -0.194641 -0.674683 1441495172 0.661743 -0.262695 -0.194641 -0.674683 1441495172 0.661743 -0.262695 -0.194641 -0.674683 1441495172 0.699158 -0.209045 -0.173584 -0.661377 1441495172 0.699158 -0.209045 -0.173584 -0.661377 1441495172 0.699158 -0.209045 -0.173584 -0.661377 1441495172 0.699158 -0.209045 -0.173584 -0.661377 1441495172 0.699158 -0.209045 -0.173584 -0.661377 1441495172 0.699158 -0.209045 -0.173584 -0.661377 1441495172 0.745117 -0.153076 -0.139893 -0.633850 1441495172 0.745117 -0.153076 -0.139893 -0.633850 1441495172 0.745117 -0.153076 -0.139893 -0.633850 1441495172 0.745117 -0.153076 -0.139893 -0.633850 1441495172 0.745117 -0.153076 -0.139893 -0.633850 1441495172 0.745117 -0.153076 -0.139893 -0.633850 1441495172 0.788086 -0.096924 -0.098022 -0.599915 1441495172 0.788086 -0.096924 -0.098022 -0.599915 1441495172 0.788086 -0.096924 -0.098022 -0.599915 1441495172 0.788086 -0.096924 -0.098022 -0.599915 1441495172 0.788086 -0.096924 -0.098022 -0.599915 1441495172 0.788086 -0.096924 -0.098022 -0.599915 1441495172 0.821655 -0.061584 -0.044983 -0.564819 1441495172 0.821655 -0.061584 -0.044983 -0.564819 1441495172 0.821655 -0.061584 -0.044983 -0.564819 1441495172 0.821655 -0.061584 -0.044983 -0.564819 1441495172 0.821655 -0.061584 -0.044983 -0.564819 1441495172 0.821655 -0.061584 -0.044983 -0.564819 1441495172 0.821655 -0.061584 -0.044983 -0.564819 1441495172 0.842834 -0.031799 -0.006104 -0.537170 1441495172 0.842834 -0.031799 -0.006104 -0.537170 1441495172 0.842834 -0.031799 -0.006104 -0.537170 1441495172 0.842834 -0.031799 -0.006104 -0.537170 1441495172 0.842834 -0.031799 -0.006104 -0.537170 1441495172 0.842834 -0.031799 -0.006104 -0.537170 1441495172 0.843384 -0.026672 0.005188 -0.536621 1441495172 0.843384 -0.026672 0.005188 -0.536621 1441495172 0.843384 -0.026672 0.005188 -0.536621 1441495172 0.843384 -0.026672 0.005188 -0.536621 1441495172 0.843384 -0.026672 0.005188 -0.536621 1441495172 0.828064 -0.044312 -0.004883 -0.558838 1441495172 0.828064 -0.044312 -0.004883 -0.558838 1441495172 0.828064 -0.044312 -0.004883 -0.558838 1441495172 0.828064 -0.044312 -0.004883 -0.558838 1441495172 0.828064 -0.044312 -0.004883 -0.558838 1441495172 0.828064 -0.044312 -0.004883 -0.558838 1441495172 0.828064 -0.044312 -0.004883 -0.558838 1441495172 0.802490 -0.082214 -0.026306 -0.590393 1441495172 0.802490 -0.082214 -0.026306 -0.590393 1441495172 0.802490 -0.082214 -0.026306 -0.590393 1441495172 0.802490 -0.082214 -0.026306 -0.590393 1441495172 0.802490 -0.082214 -0.026306 -0.590393 1441495172 0.802490 -0.082214 -0.026306 -0.590393 1441495172 0.769470 -0.120728 -0.059509 -0.624390 1441495172 0.769470 -0.120728 -0.059509 -0.624390 1441495172 0.769470 -0.120728 -0.059509 -0.624390 1441495172 0.769470 -0.120728 -0.059509 -0.624390 1441495172 0.769470 -0.120728 -0.059509 -0.624390 1441495172 0.769470 -0.120728 -0.059509 -0.624390 1441495172 0.734009 -0.160583 -0.098083 -0.652588 1441495172 0.734009 -0.160583 -0.098083 -0.652588 1441495172 0.734009 -0.160583 -0.098083 -0.652588 1441495172 0.734009 -0.160583 -0.098083 -0.652588 1441495172 0.734009 -0.160583 -0.098083 -0.652588 1441495172 0.702759 -0.188538 -0.137207 -0.672119 1441495172 0.702759 -0.188538 -0.137207 -0.672119 1441495173 0.702759 -0.188538 -0.137207 -0.672119 1441495173 0.702759 -0.188538 -0.137207 -0.672119 1441495173 0.702759 -0.188538 -0.137207 -0.672119 1441495173 0.702759 -0.188538 -0.137207 -0.672119 1441495173 0.702759 -0.188538 -0.137207 -0.672119 1441495173 0.680786 -0.219177 -0.170959 -0.677734 1441495173 0.680786 -0.219177 -0.170959 -0.677734 1441495173 0.680786 -0.219177 -0.170959 -0.677734 1441495173 0.680786 -0.219177 -0.170959 -0.677734 1441495173 0.680786 -0.219177 -0.170959 -0.677734 1441495173 0.676697 -0.239197 -0.196411 -0.668091 1441495173 0.676697 -0.239197 -0.196411 -0.668091 1441495173 0.676697 -0.239197 -0.196411 -0.668091 1441495173 0.676697 -0.239197 -0.196411 -0.668091 1441495173 0.676697 -0.239197 -0.196411 -0.668091 1441495173 0.676697 -0.239197 -0.196411 -0.668091 1441495173 0.676697 -0.239197 -0.196411 -0.668091 1441495173 0.678467 -0.262024 -0.212769 -0.652527 1441495173 0.678467 -0.262024 -0.212769 -0.652527 1441495173 0.678467 -0.262024 -0.212769 -0.652527 1441495173 0.678467 -0.262024 -0.212769 -0.652527 1441495173 0.678467 -0.262024 -0.212769 -0.652527 1441495173 0.678467 -0.262024 -0.212769 -0.652527 1441495173 0.685974 -0.277161 -0.216919 -0.636841 1441495173 0.685974 -0.277161 -0.216919 -0.636841 1441495173 0.685974 -0.277161 -0.216919 -0.636841 1441495173 0.685974 -0.277161 -0.216919 -0.636841 1441495173 0.685974 -0.277161 -0.216919 -0.636841 1441495173 0.685974 -0.277161 -0.216919 -0.636841 1441495173 0.693176 -0.292664 -0.215393 -0.622498 1441495173 0.693176 -0.292664 -0.215393 -0.622498 1441495173 0.693176 -0.292664 -0.215393 -0.622498 1441495173 0.693176 -0.292664 -0.215393 -0.622498 1441495173 0.693176 -0.292664 -0.215393 -0.622498 1441495173 0.693176 -0.292664 -0.215393 -0.622498 1441495173 0.703735 -0.279297 -0.226868 -0.612610 1441495173 0.703735 -0.279297 -0.226868 -0.612610 1441495173 0.703735 -0.279297 -0.226868 -0.612610 1441495173 0.703735 -0.279297 -0.226868 -0.612610 1441495173 0.703735 -0.279297 -0.226868 -0.612610 1441495173 0.703735 -0.279297 -0.226868 -0.612610 1441495173 0.707581 -0.263733 -0.245911 -0.607727 1441495173 0.707581 -0.263733 -0.245911 -0.607727 1441495173 0.707581 -0.263733 -0.245911 -0.607727 1441495173 0.707581 -0.263733 -0.245911 -0.607727 1441495173 0.707581 -0.263733 -0.245911 -0.607727 1441495173 0.707581 -0.263733 -0.245911 -0.607727 1441495173 0.705872 -0.249817 -0.262695 -0.608582 1441495173 0.705872 -0.249817 -0.262695 -0.608582 1441495173 0.705872 -0.249817 -0.262695 -0.608582 1441495173 0.705872 -0.249817 -0.262695 -0.608582 1441495173 0.705872 -0.249817 -0.262695 -0.608582 1441495173 0.705872 -0.249817 -0.262695 -0.608582 1441495173 0.696106 -0.243469 -0.272400 -0.618042 1441495173 0.696106 -0.243469 -0.272400 -0.618042 1441495173 0.696106 -0.243469 -0.272400 -0.618042 1441495173 0.696106 -0.243469 -0.272400 -0.618042 1441495173 0.696106 -0.243469 -0.272400 -0.618042 1441495173 0.696106 -0.243469 -0.272400 -0.618042 1441495173 0.684875 -0.233765 -0.276428 -0.632385 1441495173 0.684875 -0.233765 -0.276428 -0.632385 1441495173 0.684875 -0.233765 -0.276428 -0.632385 1441495173 0.684875 -0.233765 -0.276428 -0.632385 1441495173 0.684875 -0.233765 -0.276428 -0.632385 1441495173 0.684875 -0.233765 -0.276428 -0.632385 1441495173 0.675842 -0.221008 -0.275696 -0.646851 1441495173 0.675842 -0.221008 -0.275696 -0.646851 1441495173 0.675842 -0.221008 -0.275696 -0.646851 1441495173 0.675842 -0.221008 -0.275696 -0.646851 1441495173 0.675842 -0.221008 -0.275696 -0.646851 1441495173 0.675842 -0.221008 -0.275696 -0.646851 1441495173 0.675842 -0.221008 -0.275696 -0.646851 1441495173 0.679016 -0.199768 -0.270142 -0.652771 1441495173 0.679016 -0.199768 -0.270142 -0.652771 1441495173 0.679016 -0.199768 -0.270142 -0.652771 1441495173 0.679016 -0.199768 -0.270142 -0.652771 1441495173 0.679016 -0.199768 -0.270142 -0.652771 1441495173 0.679016 -0.199768 -0.270142 -0.652771 1441495173 0.698975 -0.171082 -0.256104 -0.645447 1441495173 0.698975 -0.171082 -0.256104 -0.645447 1441495173 0.698975 -0.171082 -0.256104 -0.645447 1441495173 0.698975 -0.171082 -0.256104 -0.645447 1441495173 0.698975 -0.171082 -0.256104 -0.645447 1441495173 0.698975 -0.171082 -0.256104 -0.645447 1441495173 0.698975 -0.171082 -0.256104 -0.645447 1441495173 0.728333 -0.139832 -0.227661 -0.630981 1441495173 0.728333 -0.139832 -0.227661 -0.630981 1441495173 0.728333 -0.139832 -0.227661 -0.630981 1441495173 0.728333 -0.139832 -0.227661 -0.630981 1441495173 0.728333 -0.139832 -0.227661 -0.630981 1441495173 0.728333 -0.139832 -0.227661 -0.630981 1441495173 0.767822 -0.087585 -0.197754 -0.603027 1441495173 0.767822 -0.087585 -0.197754 -0.603027 1441495173 0.767822 -0.087585 -0.197754 -0.603027 1441495173 0.767822 -0.087585 -0.197754 -0.603027 1441495173 0.767822 -0.087585 -0.197754 -0.603027 1441495173 0.767822 -0.087585 -0.197754 -0.603027 1441495173 0.807068 -0.043213 -0.155518 -0.567932 1441495173 0.807068 -0.043213 -0.155518 -0.567932 1441495173 0.807068 -0.043213 -0.155518 -0.567932 1441495173 0.807068 -0.043213 -0.155518 -0.567932 1441495173 0.807068 -0.043213 -0.155518 -0.567932 1441495173 0.807068 -0.043213 -0.155518 -0.567932 1441495173 0.834290 -0.017700 -0.111511 -0.539612 1441495173 0.834290 -0.017700 -0.111511 -0.539612 1441495173 0.834290 -0.017700 -0.111511 -0.539612 1441495173 0.834290 -0.017700 -0.111511 -0.539612 1441495173 0.834290 -0.017700 -0.111511 -0.539612 1441495173 0.834290 -0.017700 -0.111511 -0.539612 1441495173 0.834290 -0.017700 -0.111511 -0.539612 1441495173 0.841797 -0.010193 -0.086548 -0.532715 1441495173 0.841797 -0.010193 -0.086548 -0.532715 1441495174 0.841797 -0.010193 -0.086548 -0.532715 1441495174 0.841797 -0.010193 -0.086548 -0.532715 1441495174 0.841797 -0.010193 -0.086548 -0.532715 1441495174 0.841797 -0.010193 -0.086548 -0.532715 1441495174 0.846985 -0.007874 -0.071106 -0.526733 1441495174 0.846985 -0.007874 -0.071106 -0.526733 1441495174 0.846985 -0.007874 -0.071106 -0.526733 1441495174 0.846985 -0.007874 -0.071106 -0.526733 1441495174 0.846985 -0.007874 -0.071106 -0.526733 1441495174 0.846985 -0.007874 -0.071106 -0.526733 1441495174 0.847656 -0.013794 -0.061340 -0.526733 1441495174 0.847656 -0.013794 -0.061340 -0.526733 1441495174 0.847656 -0.013794 -0.061340 -0.526733 1441495174 0.847656 -0.013794 -0.061340 -0.526733 1441495174 0.847656 -0.013794 -0.061340 -0.526733 1441495174 0.847656 -0.013794 -0.061340 -0.526733 1441495174 0.847656 -0.013794 -0.061340 -0.526733 1441495174 0.833801 -0.026733 -0.070190 -0.546936 1441495174 0.833801 -0.026733 -0.070190 -0.546936 1441495174 0.833801 -0.026733 -0.070190 -0.546936 1441495174 0.833801 -0.026733 -0.070190 -0.546936 1441495174 0.833801 -0.026733 -0.070190 -0.546936 1441495174 0.833801 -0.026733 -0.070190 -0.546936 1441495174 0.809570 -0.055054 -0.093018 -0.576965 1441495174 0.809570 -0.055054 -0.093018 -0.576965 1441495174 0.809570 -0.055054 -0.093018 -0.576965 1441495174 0.809570 -0.055054 -0.093018 -0.576965 1441495174 0.809570 -0.055054 -0.093018 -0.576965 1441495174 0.809570 -0.055054 -0.093018 -0.576965 1441495174 0.782593 -0.106689 -0.123535 -0.600708 1441495174 0.782593 -0.106689 -0.123535 -0.600708 1441495174 0.782593 -0.106689 -0.123535 -0.600708 1441495174 0.782593 -0.106689 -0.123535 -0.600708 1441495174 0.782593 -0.106689 -0.123535 -0.600708 1441495174 0.782593 -0.106689 -0.123535 -0.600708 1441495174 0.754578 -0.132080 -0.159485 -0.622681 1441495174 0.754578 -0.132080 -0.159485 -0.622681 1441495174 0.754578 -0.132080 -0.159485 -0.622681 1441495174 0.754578 -0.132080 -0.159485 -0.622681 1441495174 0.754578 -0.132080 -0.159485 -0.622681 1441495174 0.754578 -0.132080 -0.159485 -0.622681 1441495174 0.726379 -0.166626 -0.184448 -0.640808 1441495174 0.726379 -0.166626 -0.184448 -0.640808 1441495174 0.726379 -0.166626 -0.184448 -0.640808 1441495174 0.726379 -0.166626 -0.184448 -0.640808 1441495174 0.726379 -0.166626 -0.184448 -0.640808 1441495174 0.726379 -0.166626 -0.184448 -0.640808 1441495174 0.706726 -0.182495 -0.203186 -0.652710 1441495174 0.706726 -0.182495 -0.203186 -0.652710 1441495174 0.706726 -0.182495 -0.203186 -0.652710 1441495174 0.706726 -0.182495 -0.203186 -0.652710 1441495174 0.706726 -0.182495 -0.203186 -0.652710 1441495174 0.706726 -0.182495 -0.203186 -0.652710 1441495174 0.706726 -0.182495 -0.203186 -0.652710 1441495174 0.692261 -0.207336 -0.208435 -0.659058 1441495174 0.692261 -0.207336 -0.208435 -0.659058 1441495174 0.692261 -0.207336 -0.208435 -0.659058 1441495174 0.692261 -0.207336 -0.208435 -0.659058 1441495174 0.692261 -0.207336 -0.208435 -0.659058 1441495174 0.692261 -0.207336 -0.208435 -0.659058 1441495174 0.691101 -0.211609 -0.217407 -0.656067 1441495174 0.691101 -0.211609 -0.217407 -0.656067 1441495174 0.691101 -0.211609 -0.217407 -0.656067 1441495174 0.691101 -0.211609 -0.217407 -0.656067 1441495174 0.691101 -0.211609 -0.217407 -0.656067 1441495174 0.691101 -0.211609 -0.217407 -0.656067 1441495174 0.692322 -0.228760 -0.219238 -0.648315 1441495174 0.692322 -0.228760 -0.219238 -0.648315 1441495174 0.692322 -0.228760 -0.219238 -0.648315 1441495174 0.692322 -0.228760 -0.219238 -0.648315 1441495174 0.692322 -0.228760 -0.219238 -0.648315 1441495174 0.692322 -0.228760 -0.219238 -0.648315 1441495174 0.692322 -0.228760 -0.219238 -0.648315 1441495174 0.697083 -0.235718 -0.226746 -0.638062 1441495174 0.697083 -0.235718 -0.226746 -0.638062 1441495174 0.697083 -0.235718 -0.226746 -0.638062 1441495174 0.697083 -0.235718 -0.226746 -0.638062 1441495174 0.697083 -0.235718 -0.226746 -0.638062 1441495174 0.697083 -0.235718 -0.226746 -0.638062 1441495174 0.697510 -0.238403 -0.239380 -0.631958 1441495174 0.697510 -0.238403 -0.239380 -0.631958 1441495174 0.697510 -0.238403 -0.239380 -0.631958 1441495174 0.697510 -0.238403 -0.239380 -0.631958 1441495174 0.697510 -0.238403 -0.239380 -0.631958 1441495174 0.694824 -0.234680 -0.254028 -0.630554 1441495174 0.694824 -0.234680 -0.254028 -0.630554 1441495174 0.694824 -0.234680 -0.254028 -0.630554 1441495174 0.694824 -0.234680 -0.254028 -0.630554 1441495174 0.694824 -0.234680 -0.254028 -0.630554 1441495174 0.694824 -0.234680 -0.254028 -0.630554 1441495174 0.694824 -0.234680 -0.254028 -0.630554 1441495174 0.689392 -0.232178 -0.260803 -0.634705 1441495174 0.689392 -0.232178 -0.260803 -0.634705 1441495174 0.689392 -0.232178 -0.260803 -0.634705 1441495174 0.689392 -0.232178 -0.260803 -0.634705 1441495174 0.689392 -0.232178 -0.260803 -0.634705 1441495174 0.683777 -0.229065 -0.259705 -0.642273 1441495174 0.683777 -0.229065 -0.259705 -0.642273 1441495174 0.683777 -0.229065 -0.259705 -0.642273 1441495174 0.683777 -0.229065 -0.259705 -0.642273 1441495174 0.683777 -0.229065 -0.259705 -0.642273 1441495174 0.683777 -0.229065 -0.259705 -0.642273 1441495174 0.683777 -0.229065 -0.259705 -0.642273 1441495174 0.680847 -0.217529 -0.256042 -0.650818 1441495174 0.680847 -0.217529 -0.256042 -0.650818 1441495174 0.680847 -0.217529 -0.256042 -0.650818 1441495174 0.680847 -0.217529 -0.256042 -0.650818 1441495174 0.680847 -0.217529 -0.256042 -0.650818 1441495174 0.680847 -0.217529 -0.256042 -0.650818 1441495174 0.686829 -0.200012 -0.246155 -0.653992 1441495174 0.686829 -0.200012 -0.246155 -0.653992 1441495174 0.686829 -0.200012 -0.246155 -0.653992 1441495174 0.686829 -0.200012 -0.246155 -0.653992 1441495175 0.686829 -0.200012 -0.246155 -0.653992 1441495175 0.686829 -0.200012 -0.246155 -0.653992 1441495175 0.704956 -0.171753 -0.229309 -0.648804 1441495175 0.704956 -0.171753 -0.229309 -0.648804 1441495175 0.704956 -0.171753 -0.229309 -0.648804 1441495175 0.704956 -0.171753 -0.229309 -0.648804 1441495175 0.704956 -0.171753 -0.229309 -0.648804 1441495175 0.704956 -0.171753 -0.229309 -0.648804 1441495175 0.734863 -0.132935 -0.206238 -0.632324 1441495175 0.734863 -0.132935 -0.206238 -0.632324 1441495175 0.734863 -0.132935 -0.206238 -0.632324 1441495175 0.734863 -0.132935 -0.206238 -0.632324 1441495175 0.734863 -0.132935 -0.206238 -0.632324 1441495175 0.734863 -0.132935 -0.206238 -0.632324 1441495175 0.734863 -0.132935 -0.206238 -0.632324 1441495175 0.773865 -0.084839 -0.178345 -0.601807 1441495175 0.773865 -0.084839 -0.178345 -0.601807 1441495175 0.773865 -0.084839 -0.178345 -0.601807 1441495175 0.773865 -0.084839 -0.178345 -0.601807 1441495175 0.773865 -0.084839 -0.178345 -0.601807 1441495175 0.773865 -0.084839 -0.178345 -0.601807 1441495175 0.813110 -0.046082 -0.130676 -0.565369 1441495175 0.813110 -0.046082 -0.130676 -0.565369 1441495175 0.813110 -0.046082 -0.130676 -0.565369 1441495175 0.813110 -0.046082 -0.130676 -0.565369 1441495175 0.813110 -0.046082 -0.130676 -0.565369 1441495175 0.813110 -0.046082 -0.130676 -0.565369 1441495175 0.837524 -0.021729 -0.089844 -0.538513 1441495175 0.837524 -0.021729 -0.089844 -0.538513 1441495175 0.837524 -0.021729 -0.089844 -0.538513 1441495175 0.837524 -0.021729 -0.089844 -0.538513 1441495175 0.837524 -0.021729 -0.089844 -0.538513 1441495175 0.837524 -0.021729 -0.089844 -0.538513 1441495175 0.849365 -0.003052 -0.064148 -0.523865 1441495175 0.849365 -0.003052 -0.064148 -0.523865 1441495175 0.849365 -0.003052 -0.064148 -0.523865 1441495175 0.849365 -0.003052 -0.064148 -0.523865 1441495175 0.849365 -0.003052 -0.064148 -0.523865 1441495175 0.849365 -0.003052 -0.064148 -0.523865 1441495175 0.852112 -0.016846 -0.036316 -0.521851 1441495175 0.852112 -0.016846 -0.036316 -0.521851 1441495175 0.852112 -0.016846 -0.036316 -0.521851 1441495175 0.852112 -0.016846 -0.036316 -0.521851 1441495175 0.852112 -0.016846 -0.036316 -0.521851 1441495175 0.852112 -0.016846 -0.036316 -0.521851 1441495175 0.852112 -0.016846 -0.036316 -0.521851 1441495175 0.849121 -0.012756 -0.025391 -0.527405 1441495175 0.849121 -0.012756 -0.025391 -0.527405 1441495175 0.849121 -0.012756 -0.025391 -0.527405 1441495175 0.849121 -0.012756 -0.025391 -0.527405 1441495175 0.849121 -0.012756 -0.025391 -0.527405 1441495175 0.849121 -0.012756 -0.025391 -0.527405 1441495175 0.839661 -0.009705 -0.028198 -0.542297 1441495175 0.839661 -0.009705 -0.028198 -0.542297 1441495175 0.839661 -0.009705 -0.028198 -0.542297 1441495175 0.839661 -0.009705 -0.028198 -0.542297 1441495175 0.839661 -0.009705 -0.028198 -0.542297 1441495175 0.839661 -0.009705 -0.028198 -0.542297 1441495175 0.820313 -0.022400 -0.041870 -0.569946 1441495175 0.820313 -0.022400 -0.041870 -0.569946 1441495175 0.820313 -0.022400 -0.041870 -0.569946 1441495175 0.820313 -0.022400 -0.041870 -0.569946 1441495175 0.820313 -0.022400 -0.041870 -0.569946 1441495175 0.820313 -0.022400 -0.041870 -0.569946 1441495175 0.788208 -0.043945 -0.064514 -0.610413 1441495175 0.788208 -0.043945 -0.064514 -0.610413 1441495175 0.788208 -0.043945 -0.064514 -0.610413 1441495175 0.788208 -0.043945 -0.064514 -0.610413 1441495175 0.788208 -0.043945 -0.064514 -0.610413 1441495175 0.788208 -0.043945 -0.064514 -0.610413 1441495175 0.741394 -0.057434 -0.085205 -0.663208 1441495175 0.741394 -0.057434 -0.085205 -0.663208 1441495175 0.741394 -0.057434 -0.085205 -0.663208 1441495175 0.741394 -0.057434 -0.085205 -0.663208 1441495175 0.741394 -0.057434 -0.085205 -0.663208 1441495175 0.741394 -0.057434 -0.085205 -0.663208 1441495175 0.741394 -0.057434 -0.085205 -0.663208 1441495175 0.692017 -0.089417 -0.095886 -0.709900 1441495175 0.692017 -0.089417 -0.095886 -0.709900 1441495175 0.692017 -0.089417 -0.095886 -0.709900 1441495175 0.692017 -0.089417 -0.095886 -0.709900 1441495175 0.692017 -0.089417 -0.095886 -0.709900 1441495175 0.692017 -0.089417 -0.095886 -0.709900 1441495175 0.653870 -0.119934 -0.107544 -0.739319 1441495175 0.653870 -0.119934 -0.107544 -0.739319 1441495175 0.653870 -0.119934 -0.107544 -0.739319 1441495175 0.653870 -0.119934 -0.107544 -0.739319 1441495175 0.653870 -0.119934 -0.107544 -0.739319 1441495175 0.653870 -0.119934 -0.107544 -0.739319 1441495175 0.627380 -0.159241 -0.119934 -0.752808 1441495175 0.627380 -0.159241 -0.119934 -0.752808 1441495175 0.627380 -0.159241 -0.119934 -0.752808 1441495175 0.627380 -0.159241 -0.119934 -0.752808 1441495175 0.627380 -0.159241 -0.119934 -0.752808 1441495175 0.627380 -0.159241 -0.119934 -0.752808 1441495175 0.627380 -0.159241 -0.119934 -0.752808 1441495175 0.615112 -0.192871 -0.131714 -0.753113 1441495175 0.615112 -0.192871 -0.131714 -0.753113 1441495175 0.615112 -0.192871 -0.131714 -0.753113 1441495175 0.615112 -0.192871 -0.131714 -0.753113 1441495175 0.615112 -0.192871 -0.131714 -0.753113 1441495175 0.615112 -0.192871 -0.131714 -0.753113 1441495175 0.610291 -0.225464 -0.138245 -0.746765 1441495175 0.610291 -0.225464 -0.138245 -0.746765 1441495175 0.610291 -0.225464 -0.138245 -0.746765 1441495175 0.610291 -0.225464 -0.138245 -0.746765 1441495175 0.610291 -0.225464 -0.138245 -0.746765 1441495175 0.610291 -0.225464 -0.138245 -0.746765 1441495175 0.608887 -0.251221 -0.137878 -0.739685 1441495175 0.608887 -0.251221 -0.137878 -0.739685 1441495175 0.608887 -0.251221 -0.137878 -0.739685 1441495175 0.608887 -0.251221 -0.137878 -0.739685 1441495175 0.608887 -0.251221 -0.137878 -0.739685 1441495176 0.608887 -0.251221 -0.137878 -0.739685 1441495176 0.616943 -0.253723 -0.152649 -0.729187 1441495176 0.616943 -0.253723 -0.152649 -0.729187 1441495176 0.616943 -0.253723 -0.152649 -0.729187 1441495176 0.616943 -0.253723 -0.152649 -0.729187 1441495176 0.616943 -0.253723 -0.152649 -0.729187 1441495176 0.616943 -0.253723 -0.152649 -0.729187 1441495176 0.616943 -0.253723 -0.152649 -0.729187 1441495176 0.627869 -0.255005 -0.169312 -0.715576 1441495176 0.627869 -0.255005 -0.169312 -0.715576 1441495176 0.627869 -0.255005 -0.169312 -0.715576 1441495176 0.627869 -0.255005 -0.169312 -0.715576 1441495176 0.627869 -0.255005 -0.169312 -0.715576 1441495176 0.627869 -0.255005 -0.169312 -0.715576 1441495176 0.638672 -0.249695 -0.181641 -0.704895 1441495176 0.638672 -0.249695 -0.181641 -0.704895 1441495176 0.638672 -0.249695 -0.181641 -0.704895 1441495176 0.638672 -0.249695 -0.181641 -0.704895 1441495176 0.638672 -0.249695 -0.181641 -0.704895 1441495176 0.638672 -0.249695 -0.181641 -0.704895 1441495176 0.638672 -0.249695 -0.181641 -0.704895 1441495176 0.646423 -0.245056 -0.184570 -0.698608 1441495176 0.646423 -0.245056 -0.184570 -0.698608 1441495176 0.646423 -0.245056 -0.184570 -0.698608 1441495176 0.646423 -0.245056 -0.184570 -0.698608 1441495176 0.646423 -0.245056 -0.184570 -0.698608 1441495176 0.646423 -0.245056 -0.184570 -0.698608 1441495176 0.652405 -0.238892 -0.184326 -0.695251 1441495176 0.652405 -0.238892 -0.184326 -0.695251 1441495176 0.652405 -0.238892 -0.184326 -0.695251 1441495176 0.652405 -0.238892 -0.184326 -0.695251 1441495176 0.652405 -0.238892 -0.184326 -0.695251 1441495176 0.652405 -0.238892 -0.184326 -0.695251 1441495176 0.659058 -0.229980 -0.182861 -0.692383 1441495176 0.659058 -0.229980 -0.182861 -0.692383 1441495176 0.659058 -0.229980 -0.182861 -0.692383 1441495176 0.659058 -0.229980 -0.182861 -0.692383 1441495176 0.659058 -0.229980 -0.182861 -0.692383 1441495176 0.659058 -0.229980 -0.182861 -0.692383 1441495176 0.669617 -0.212280 -0.179443 -0.688721 1441495176 0.669617 -0.212280 -0.179443 -0.688721 1441495176 0.669617 -0.212280 -0.179443 -0.688721 1441495176 0.669617 -0.212280 -0.179443 -0.688721 1441495176 0.669617 -0.212280 -0.179443 -0.688721 1441495176 0.669617 -0.212280 -0.179443 -0.688721 1441495176 0.680115 -0.193909 -0.169800 -0.686279 1441495176 0.680115 -0.193909 -0.169800 -0.686279 1441495176 0.680115 -0.193909 -0.169800 -0.686279 1441495176 0.680115 -0.193909 -0.169800 -0.686279 1441495176 0.680115 -0.193909 -0.169800 -0.686279 1441495176 0.680115 -0.193909 -0.169800 -0.686279 1441495176 0.680115 -0.193909 -0.169800 -0.686279 1441495176 0.698792 -0.155151 -0.167847 -0.677856 1441495176 0.698792 -0.155151 -0.167847 -0.677856 1441495176 0.698792 -0.155151 -0.167847 -0.677856 1441495176 0.698792 -0.155151 -0.167847 -0.677856 1441495176 0.698792 -0.155151 -0.167847 -0.677856 1441495176 0.698792 -0.155151 -0.167847 -0.677856 1441495176 0.722229 -0.108337 -0.166199 -0.662598 1441495176 0.722229 -0.108337 -0.166199 -0.662598 1441495176 0.722229 -0.108337 -0.166199 -0.662598 1441495176 0.722229 -0.108337 -0.166199 -0.662598 1441495176 0.722229 -0.108337 -0.166199 -0.662598 1441495176 0.722229 -0.108337 -0.166199 -0.662598 1441495176 0.751160 -0.044067 -0.168274 -0.636780 1441495176 0.751160 -0.044067 -0.168274 -0.636780 1441495176 0.751160 -0.044067 -0.168274 -0.636780 1441495176 0.751160 -0.044067 -0.168274 -0.636780 1441495176 0.751160 -0.044067 -0.168274 -0.636780 1441495176 0.751160 -0.044067 -0.168274 -0.636780 1441495176 0.783569 0.005310 -0.152832 -0.602173 1441495176 0.783569 0.005310 -0.152832 -0.602173 1441495176 0.783569 0.005310 -0.152832 -0.602173 1441495176 0.783569 0.005310 -0.152832 -0.602173 1441495176 0.783569 0.005310 -0.152832 -0.602173 1441495176 0.783569 0.005310 -0.152832 -0.602173 1441495176 0.815674 0.034485 -0.121582 -0.564514 1441495176 0.815674 0.034485 -0.121582 -0.564514 1441495176 0.815674 0.034485 -0.121582 -0.564514 1441495176 0.815674 0.034485 -0.121582 -0.564514 1441495176 0.815674 0.034485 -0.121582 -0.564514 1441495176 0.815674 0.034485 -0.121582 -0.564514 1441495176 0.815674 0.034485 -0.121582 -0.564514 1441495176 0.838501 0.037354 -0.084534 -0.536987 1441495176 0.838501 0.037354 -0.084534 -0.536987 1441495176 0.838501 0.037354 -0.084534 -0.536987 1441495176 0.838501 0.037354 -0.084534 -0.536987 1441495176 0.838501 0.037354 -0.084534 -0.536987 1441495176 0.838501 0.037354 -0.084534 -0.536987 1441495176 0.847351 0.044373 -0.065552 -0.525024 1441495176 0.847351 0.044373 -0.065552 -0.525024 1441495176 0.847351 0.044373 -0.065552 -0.525024 1441495176 0.847351 0.044373 -0.065552 -0.525024 1441495176 0.847351 0.044373 -0.065552 -0.525024 1441495176 0.847351 0.044373 -0.065552 -0.525024 1441495176 0.847351 0.044373 -0.065552 -0.525024 1441495176 0.846069 0.046143 -0.059998 -0.527649 1441495176 0.846069 0.046143 -0.059998 -0.527649 1441495176 0.846069 0.046143 -0.059998 -0.527649 1441495176 0.846069 0.046143 -0.059998 -0.527649 1441495176 0.846069 0.046143 -0.059998 -0.527649 1441495176 0.846069 0.046143 -0.059998 -0.527649 1441495176 0.838318 0.033569 -0.059814 -0.540833 1441495176 0.838318 0.033569 -0.059814 -0.540833 1441495176 0.838318 0.033569 -0.059814 -0.540833 1441495176 0.838318 0.033569 -0.059814 -0.540833 1441495176 0.838318 0.033569 -0.059814 -0.540833 1441495176 0.838318 0.033569 -0.059814 -0.540833 1441495176 0.822754 0.007385 -0.066345 -0.564514 1441495176 0.822754 0.007385 -0.066345 -0.564514 1441495176 0.822754 0.007385 -0.066345 -0.564514 1441495176 0.822754 0.007385 -0.066345 -0.564514 1441495176 0.822754 0.007385 -0.066345 -0.564514 1441495176 0.822754 0.007385 -0.066345 -0.564514 1441495176 0.801025 -0.039612 -0.078552 -0.592163 1441495177 0.801025 -0.039612 -0.078552 -0.592163 1441495177 0.801025 -0.039612 -0.078552 -0.592163 1441495177 0.801025 -0.039612 -0.078552 -0.592163 1441495177 0.801025 -0.039612 -0.078552 -0.592163 1441495177 0.801025 -0.039612 -0.078552 -0.592163 1441495177 0.801025 -0.039612 -0.078552 -0.592163 1441495177 0.772278 -0.098083 -0.102600 -0.619202 1441495177 0.772278 -0.098083 -0.102600 -0.619202 1441495177 0.772278 -0.098083 -0.102600 -0.619202 1441495177 0.772278 -0.098083 -0.102600 -0.619202 1441495177 0.772278 -0.098083 -0.102600 -0.619202 1441495177 0.772278 -0.098083 -0.102600 -0.619202 1441495177 0.742493 -0.133667 -0.132874 -0.642761 1441495177 0.742493 -0.133667 -0.132874 -0.642761 1441495177 0.742493 -0.133667 -0.132874 -0.642761 1441495177 0.742493 -0.133667 -0.132874 -0.642761 1441495177 0.742493 -0.133667 -0.132874 -0.642761 1441495177 0.742493 -0.133667 -0.132874 -0.642761 1441495177 0.742493 -0.133667 -0.132874 -0.642761 1441495177 0.716675 -0.171936 -0.155762 -0.657715 1441495177 0.716675 -0.171936 -0.155762 -0.657715 1441495177 0.716675 -0.171936 -0.155762 -0.657715 1441495177 0.716675 -0.171936 -0.155762 -0.657715 1441495177 0.716675 -0.171936 -0.155762 -0.657715 1441495177 0.716675 -0.171936 -0.155762 -0.657715 1441495177 0.706238 -0.191650 -0.171631 -0.659607 1441495177 0.706238 -0.191650 -0.171631 -0.659607 1441495177 0.706238 -0.191650 -0.171631 -0.659607 1441495177 0.706238 -0.191650 -0.171631 -0.659607 1441495177 0.706238 -0.191650 -0.171631 -0.659607 1441495177 0.706238 -0.191650 -0.171631 -0.659607 1441495177 0.706238 -0.191650 -0.171631 -0.659607 1441495177
[truncated: 264,915 more chars]
