# Supplementary material for: Quaternion-Based Gesture Recognition Using Wireless Wearable Motion Capture Sensors
Source: Sensors (Basel). 2016 Apr 28;16(5):605. doi: 10.3390/s16050605 (PMC4883296; doi:10.3390/s16050605)
Supplement: Supplementary file 1 [file sensors-16-00605-s001.zip › MultiSensorGestureData/P1/1. Jab/Training19.txt]

0.514160 0.468384 -0.443787 0.565002 1441495069 0.514160 0.468384 -0.443787 0.565002 1441495069 0.514160 0.468384 -0.443787 0.565002 1441495069 0.528687 0.457947 -0.451172 0.554138 1441495069 0.528687 0.457947 -0.451172 0.554138 1441495069 0.528687 0.457947 -0.451172 0.554138 1441495069 0.528687 0.457947 -0.451172 0.554138 1441495069 0.528687 0.457947 -0.451172 0.554138 1441495069 0.528687 0.457947 -0.451172 0.554138 1441495069 0.543030 0.446533 -0.459961 0.542297 1441495069 0.543030 0.446533 -0.459961 0.542297 1441495069 0.543030 0.446533 -0.459961 0.542297 1441495069 0.543030 0.446533 -0.459961 0.542297 1441495069 0.543030 0.446533 -0.459961 0.542297 1441495069 0.543030 0.446533 -0.459961 0.542297 1441495069 0.555359 0.435181 -0.468506 0.531616 1441495069 0.555359 0.435181 -0.468506 0.531616 1441495069 0.555359 0.435181 -0.468506 0.531616 1441495069 0.555359 0.435181 -0.468506 0.531616 1441495069 0.555359 0.435181 -0.468506 0.531616 1441495069 0.555359 0.435181 -0.468506 0.531616 1441495069 0.563599 0.426514 -0.476074 0.523193 1441495069 0.563599 0.426514 -0.476074 0.523193 1441495069 0.563599 0.426514 -0.476074 0.523193 1441495069 0.563599 0.426514 -0.476074 0.523193 1441495069 0.563599 0.426514 -0.476074 0.523193 1441495069 0.563599 0.426514 -0.476074 0.523193 1441495069 0.567444 0.423096 -0.480286 0.517944 1441495069 0.567444 0.423096 -0.480286 0.517944 1441495069 0.567444 0.423096 -0.480286 0.517944 1441495070 0.567444 0.423096 -0.480286 0.517944 1441495070 0.567444 0.423096 -0.480286 0.517944 1441495070 0.567444 0.423096 -0.480286 0.517944 1441495070 0.569458 0.422485 -0.476196 0.520020 1441495070 0.569458 0.422485 -0.476196 0.520020 1441495070 0.569458 0.422485 -0.476196 0.520020 1441495070 0.569458 0.422485 -0.476196 0.520020 1441495070 0.569458 0.422485 -0.476196 0.520020 1441495070 0.569458 0.422485 -0.476196 0.520020 1441495070 0.570862 0.423950 -0.469055 0.523804 1441495070 0.570862 0.423950 -0.469055 0.523804 1441495070 0.570862 0.423950 -0.469055 0.523804 1441495070 0.570862 0.423950 -0.469055 0.523804 1441495070 0.570862 0.423950 -0.469055 0.523804 1441495070 0.570862 0.423950 -0.469055 0.523804 1441495070 0.571594 0.424988 -0.467590 0.523438 1441495070 0.571594 0.424988 -0.467590 0.523438 1441495070 0.571594 0.424988 -0.467590 0.523438 1441495070 0.571594 0.424988 -0.467590 0.523438 1441495070 0.571594 0.424988 -0.467590 0.523438 1441495070 0.571594 0.424988 -0.467590 0.523438 1441495070 0.568359 0.429932 -0.463928 0.526184 1441495070 0.568359 0.429932 -0.463928 0.526184 1441495070 0.568359 0.429932 -0.463928 0.526184 1441495070 0.568359 0.429932 -0.463928 0.526184 1441495070 0.568359 0.429932 -0.463928 0.526184 1441495070 0.568359 0.429932 -0.463928 0.526184 1441495070 0.568359 0.429932 -0.463928 0.526184 1441495070 0.568359 0.429932 -0.463928 0.526184 1441495070 0.563477 0.435913 -0.460022 0.529907 1441495070 0.563477 0.435913 -0.460022 0.529907 1441495070 0.563477 0.435913 -0.460022 0.529907 1441495070 0.563477 0.435913 -0.460022 0.529907 1441495070 0.563477 0.435913 -0.460022 0.529907 1441495070 0.563477 0.435913 -0.460022 0.529907 1441495070 0.557556 0.442932 -0.454773 0.534851 1441495070 0.557556 0.442932 -0.454773 0.534851 1441495070 0.557556 0.442932 -0.454773 0.534851 1441495070 0.557556 0.442932 -0.454773 0.534851 1441495070 0.557556 0.442932 -0.454773 0.534851 1441495070 0.557556 0.442932 -0.454773 0.534851 1441495070 0.552124 0.449402 -0.449341 0.539673 1441495070 0.552124 0.449402 -0.449341 0.539673 1441495070 0.552124 0.449402 -0.449341 0.539673 1441495070 0.552124 0.449402 -0.449341 0.539673 1441495070 0.552124 0.449402 -0.449341 0.539673 1441495070 0.552124 0.449402 -0.449341 0.539673 1441495070 0.547058 0.455383 -0.443542 0.544556 1441495070 0.547058 0.455383 -0.443542 0.544556 1441495070 0.547058 0.455383 -0.443542 0.544556 1441495070 0.547058 0.455383 -0.443542 0.544556 1441495070 0.547058 0.455383 -0.443542 0.544556 1441495070 0.547058 0.455383 -0.443542 0.544556 1441495070 0.543335 0.460083 -0.437622 0.549072 1441495070 0.543335 0.460083 -0.437622 0.549072 1441495070 0.543335 0.460083 -0.437622 0.549072 1441495070 0.543335 0.460083 -0.437622 0.549072 1441495070 0.543335 0.460083 -0.437622 0.549072 1441495070 0.543335 0.460083 -0.437622 0.549072 1441495070 0.537537 0.466492 -0.433533 0.552612 1441495070 0.537537 0.466492 -0.433533 0.552612 1441495070 0.537537 0.466492 -0.433533 0.552612 1441495070 0.537537 0.466492 -0.433533 0.552612 1441495070 0.537537 0.466492 -0.433533 0.552612 1441495070 0.537537 0.466492 -0.433533 0.552612 1441495070 0.531311 0.474243 -0.429321 0.555420 1441495070 0.531311 0.474243 -0.429321 0.555420 1441495070 0.531311 0.474243 -0.429321 0.555420 1441495070 0.531311 0.474243 -0.429321 0.555420 1441495070 0.531311 0.474243 -0.429321 0.555420 1441495070 0.531311 0.474243 -0.429321 0.555420 1441495070 0.525146 0.480957 -0.424683 0.558960 1441495070 0.525146 0.480957 -0.424683 0.558960 1441495070 0.525146 0.480957 -0.424683 0.558960 1441495070 0.525146 0.480957 -0.424683 0.558960 1441495070 0.525146 0.480957 -0.424683 0.558960 1441495070 0.525146 0.480957 -0.424683 0.558960 1441495070 0.520142 0.487061 -0.419983 0.561890 1441495070 0.520142 0.487061 -0.419983 0.561890 1441495070 0.520142 0.487061 -0.419983 0.561890 1441495070 0.520142 0.487061 -0.419983 0.561890 1441495070 0.520142 0.487061 -0.419983 0.561890 1441495070 0.520142 0.487061 -0.419983 0.561890 1441495070 0.515686 0.491638 -0.414612 0.566040 1441495070 0.515686 0.491638 -0.414612 0.566040 1441495070 0.515686 0.491638 -0.414612 0.566040 1441495070 0.515686 0.491638 -0.414612 0.566040 1441495070 0.515686 0.491638 -0.414612 0.566040 1441495070 0.515686 0.491638 -0.414612 0.566040 1441495070 0.512329 0.494873 -0.410583 0.569153 1441495070 0.512329 0.494873 -0.410583 0.569153 1441495070 0.512329 0.494873 -0.410583 0.569153 1441495070 0.512329 0.494873 -0.410583 0.569153 1441495070 0.512329 0.494873 -0.410583 0.569153 1441495070 0.512329 0.494873 -0.410583 0.569153 1441495070 0.510193 0.496643 -0.409302 0.570496 1441495070 0.510193 0.496643 -0.409302 0.570496 1441495070 0.510193 0.496643 -0.409302 0.570496 1441495070 0.510193 0.496643 -0.409302 0.570496 1441495070 0.510193 0.496643 -0.409302 0.570496 1441495070 0.510193 0.496643 -0.409302 0.570496 1441495070 0.512329 0.494812 -0.410706 0.569214 1441495070 0.512329 0.494812 -0.410706 0.569214 1441495070 0.512329 0.494812 -0.410706 0.569214 1441495070 0.512329 0.494812 -0.410706 0.569214 1441495070 0.512329 0.494812 -0.410706 0.569214 1441495070 0.512329 0.494812 -0.410706 0.569214 1441495070 0.517090 0.490234 -0.414063 0.566345 1441495070 0.517090 0.490234 -0.414063 0.566345 1441495070 0.517090 0.490234 -0.414063 0.566345 1441495070 0.517090 0.490234 -0.414063 0.566345 1441495070 0.517090 0.490234 -0.414063 0.566345 1441495071 0.517090 0.490234 -0.414063 0.566345 1441495071 0.523682 0.484619 -0.420532 0.560364 1441495071 0.523682 0.484619 -0.420532 0.560364 1441495071 0.523682 0.484619 -0.420532 0.560364 1441495071 0.523682 0.484619 -0.420532 0.560364 1441495071 0.523682 0.484619 -0.420532 0.560364 1441495071 0.523682 0.484619 -0.420532 0.560364 1441495071 0.530273 0.479004 -0.427856 0.553406 1441495071 0.530273 0.479004 -0.427856 0.553406 1441495071 0.530273 0.479004 -0.427856 0.553406 1441495071 0.530273 0.479004 -0.427856 0.553406 1441495071 0.530273 0.479004 -0.427856 0.553406 1441495071 0.530273 0.479004 -0.427856 0.553406 1441495071 0.530273 0.479004 -0.427856 0.553406 1441495071 0.530273 0.479004 -0.427856 0.553406 1441495071 0.535583 0.473572 -0.436157 0.546448 1441495071 0.535583 0.473572 -0.436157 0.546448 1441495071 0.535583 0.473572 -0.436157 0.546448 1441495071 0.535583 0.473572 -0.436157 0.546448 1441495071 0.535583 0.473572 -0.436157 0.546448 1441495071 0.535583 0.473572 -0.436157 0.546448 1441495071 0.538513 0.469299 -0.445251 0.539856 1441495071 0.538513 0.469299 -0.445251 0.539856 1441495071 0.538513 0.469299 -0.445251 0.539856 1441495071 0.538513 0.469299 -0.445251 0.539856 1441495071 0.538513 0.469299 -0.445251 0.539856 1441495071 0.538513 0.469299 -0.445251 0.539856 1441495071 0.540466 0.464966 -0.453308 0.534912 1441495071 0.540466 0.464966 -0.453308 0.534912 1441495071 0.540466 0.464966 -0.453308 0.534912 1441495071 0.540466 0.464966 -0.453308 0.534912 1441495071 0.540466 0.464966 -0.453308 0.534912 1441495071 0.540466 0.464966 -0.453308 0.534912 1441495071 0.541199 0.461182 -0.458679 0.532898 1441495071 0.541199 0.461182 -0.458679 0.532898 1441495071 0.541199 0.461182 -0.458679 0.532898 1441495071 0.541199 0.461182 -0.458679 0.532898 1441495071 0.541199 0.461182 -0.458679 0.532898 1441495071 0.541199 0.461182 -0.458679 0.532898 1441495071 0.542053 0.457031 -0.462402 0.532410 1441495071 0.542053 0.457031 -0.462402 0.532410 1441495071 0.542053 0.457031 -0.462402 0.532410 1441495071 0.542053 0.457031 -0.462402 0.532410 1441495071 0.542053 0.457031 -0.462402 0.532410 1441495071 0.542053 0.457031 -0.462402 0.532410 1441495071 0.542114 0.455017 -0.463745 0.532837 1441495071 0.542114 0.455017 -0.463745 0.532837 1441495071 0.542114 0.455017 -0.463745 0.532837 1441495071 0.542114 0.455017 -0.463745 0.532837 1441495071 0.542114 0.455017 -0.463745 0.532837 1441495071 0.542114 0.455017 -0.463745 0.532837 1441495071 0.540894 0.454102 -0.463135 0.535400 1441495071 0.540894 0.454102 -0.463135 0.535400 1441495071 0.540894 0.454102 -0.463135 0.535400 1441495071 0.540894 0.454102 -0.463135 0.535400 1441495071 0.540894 0.454102 -0.463135 0.535400 1441495071 0.540894 0.454102 -0.463135 0.535400 1441495071 0.538269 0.455444 -0.460999 0.538757 1441495071 0.538269 0.455444 -0.460999 0.538757 1441495071 0.538269 0.455444 -0.460999 0.538757 1441495071 0.538269 0.455444 -0.460999 0.538757 1441495071 0.538269 0.455444 -0.460999 0.538757 1441495071 0.538269 0.455444 -0.460999 0.538757 1441495071 0.533691 0.458801 -0.458618 0.542480 1441495071 0.533691 0.458801 -0.458618 0.542480 1441495071 0.533691 0.458801 -0.458618 0.542480 1441495071 0.533691 0.458801 -0.458618 0.542480 1441495071 0.533691 0.458801 -0.458618 0.542480 1441495071 0.533691 0.458801 -0.458618 0.542480 1441495071 0.528687 0.463867 -0.455017 0.546143 1441495071 0.528687 0.463867 -0.455017 0.546143 1441495071 0.528687 0.463867 -0.455017 0.546143 1441495071 0.528687 0.463867 -0.455017 0.546143 1441495071 0.528687 0.463867 -0.455017 0.546143 1441495071 0.528687 0.463867 -0.455017 0.546143 1441495071 0.524353 0.469116 -0.450623 0.549438 1441495071 0.524353 0.469116 -0.450623 0.549438 1441495071 0.524353 0.469116 -0.450623 0.549438 1441495071 0.524353 0.469116 -0.450623 0.549438 1441495071 0.524353 0.469116 -0.450623 0.549438 1441495071 0.524353 0.469116 -0.450623 0.549438 1441495071 0.522705 0.472412 -0.445862 0.552063 1441495071 0.522705 0.472412 -0.445862 0.552063 1441495071 0.522705 0.472412 -0.445862 0.552063 1441495071 0.522705 0.472412 -0.445862 0.552063 1441495071 0.522705 0.472412 -0.445862 0.552063 1441495071 0.522705 0.472412 -0.445862 0.552063 1441495071 0.522705 0.472412 -0.445862 0.552063 1441495071 0.522705 0.472412 -0.445862 0.552063 1441495071 0.523560 0.473206 -0.441589 0.553955 1441495071 0.523560 0.473206 -0.441589 0.553955 1441495071 0.523560 0.473206 -0.441589 0.553955 1441495071 0.523560 0.473206 -0.441589 0.553955 1441495071 0.523560 0.473206 -0.441589 0.553955 1441495071 0.523560 0.473206 -0.441589 0.553955 1441495071 0.523926 0.474304 -0.437256 0.556152 1441495071 0.523926 0.474304 -0.437256 0.556152 1441495071 0.523926 0.474304 -0.437256 0.556152 1441495071 0.523926 0.474304 -0.437256 0.556152 1441495071 0.523926 0.474304 -0.437256 0.556152 1441495071 0.523926 0.474304 -0.437256 0.556152 1441495071 0.522339 0.475769 -0.432373 0.560242 1441495071 0.522339 0.475769 -0.432373 0.560242 1441495071 0.522339 0.475769 -0.432373 0.560242 1441495071 0.522339 0.475769 -0.432373 0.560242 1441495071 0.522339 0.475769 -0.432373 0.560242 1441495071 0.522339 0.475769 -0.432373 0.560242 1441495071 0.517456 0.480103 -0.425476 0.566284 1441495071 0.517456 0.480103 -0.425476 0.566284 1441495071 0.517456 0.480103 -0.425476 0.566284 1441495071 0.517456 0.480103 -0.425476 0.566284 1441495071 0.517456 0.480103 -0.425476 0.566284 1441495072 0.517456 0.480103 -0.425476 0.566284 1441495072 0.516052 0.482178 -0.421082 0.569031 1441495072 0.516052 0.482178 -0.421082 0.569031 1441495072 0.516052 0.482178 -0.421082 0.569031 1441495072 0.516052 0.482178 -0.421082 0.569031 1441495072 0.516052 0.482178 -0.421082 0.569031 1441495072 0.516052 0.482178 -0.421082 0.569031 1441495072 0.516052 0.482178 -0.421082 0.569031 1441495072 0.516052 0.482178 -0.421082 0.569031 1441495072 0.512939 0.485168 -0.416992 0.572327 1441495072 0.512939 0.485168 -0.416992 0.572327 1441495072 0.512939 0.485168 -0.416992 0.572327 1441495072 0.512939 0.485168 -0.416992 0.572327 1441495072 0.512939 0.485168 -0.416992 0.572327 1441495072 0.512939 0.485168 -0.416992 0.572327 1441495072 0.507019 0.491028 -0.410828 0.577026 1441495072 0.507019 0.491028 -0.410828 0.577026 1441495072 0.507019 0.491028 -0.410828 0.577026 1441495072 0.507019 0.491028 -0.410828 0.577026 1441495072 0.507019 0.491028 -0.410828 0.577026 1441495072 0.507019 0.491028 -0.410828 0.577026 1441495072 0.500732 0.496521 -0.404846 0.582031 1441495072 0.500732 0.496521 -0.404846 0.582031 1441495072 0.500732 0.496521 -0.404846 0.582031 1441495072 0.500732 0.496521 -0.404846 0.582031 1441495072 0.500732 0.496521 -0.404846 0.582031 1441495072 0.500732 0.496521 -0.404846 0.582031 1441495072 0.498169 0.498840 -0.400818 0.585083 1441495072 0.498169 0.498840 -0.400818 0.585083 1441495072 0.498169 0.498840 -0.400818 0.585083 1441495072 0.498169 0.498840 -0.400818 0.585083 1441495072 0.498169 0.498840 -0.400818 0.585083 1441495072 0.498169 0.498840 -0.400818 0.585083 1441495072 0.498840 0.497681 -0.400146 0.585938 1441495072 0.498840 0.497681 -0.400146 0.585938 1441495072 0.498840 0.497681 -0.400146 0.585938 1441495072 0.498840 0.497681 -0.400146 0.585938 1441495072 0.498840 0.497681 -0.400146 0.585938 1441495072 0.498840 0.497681 -0.400146 0.585938 1441495072 0.503235 0.493958 -0.403076 0.583313 1441495072 0.503235 0.493958 -0.403076 0.583313 1441495072 0.503235 0.493958 -0.403076 0.583313 1441495072 0.503235 0.493958 -0.403076 0.583313 1441495072 0.503235 0.493958 -0.403076 0.583313 1441495072 0.503235 0.493958 -0.403076 0.583313 1441495072 0.509583 0.488403 -0.408508 0.578613 1441495072 0.509583 0.488403 -0.408508 0.578613 1441495072 0.509583 0.488403 -0.408508 0.578613 1441495072 0.509583 0.488403 -0.408508 0.578613 1441495072 0.509583 0.488403 -0.408508 0.578613 1441495072 0.509583 0.488403 -0.408508 0.578613 1441495072 0.509583 0.488403 -0.408508 0.578613 1441495072 0.509583 0.488403 -0.408508 0.578613 1441495072 0.515991 0.482300 -0.414307 0.573914 1441495072 0.515991 0.482300 -0.414307 0.573914 1441495072 0.515991 0.482300 -0.414307 0.573914 1441495072 0.515991 0.482300 -0.414307 0.573914 1441495072 0.515991 0.482300 -0.414307 0.573914 1441495072 0.515991 0.482300 -0.414307 0.573914 1441495072 0.521790 0.477112 -0.421570 0.567688 1441495072 0.521790 0.477112 -0.421570 0.567688 1441495072 0.521790 0.477112 -0.421570 0.567688 1441495072 0.521790 0.477112 -0.421570 0.567688 1441495072 0.521790 0.477112 -0.421570 0.567688 1441495072 0.521790 0.477112 -0.421570 0.567688 1441495072 0.524902 0.473633 -0.429199 0.562073 1441495072 0.524902 0.473633 -0.429199 0.562073 1441495072 0.524902 0.473633 -0.429199 0.562073 1441495072 0.524902 0.473633 -0.429199 0.562073 1441495072 0.524902 0.473633 -0.429199 0.562073 1441495072 0.524902 0.473633 -0.429199 0.562073 1441495072 0.530334 0.469299 -0.437195 0.554321 1441495072 0.530334 0.469299 -0.437195 0.554321 1441495072 0.530334 0.469299 -0.437195 0.554321 1441495072 0.530334 0.469299 -0.437195 0.554321 1441495072 0.530334 0.469299 -0.437195 0.554321 1441495072 0.530334 0.469299 -0.437195 0.554321 1441495072 0.533081 0.465759 -0.445557 0.547974 1441495072 0.533081 0.465759 -0.445557 0.547974 1441495072 0.533081 0.465759 -0.445557 0.547974 1441495072 0.533081 0.465759 -0.445557 0.547974 1441495072 0.533081 0.465759 -0.445557 0.547974 1441495072 0.533081 0.465759 -0.445557 0.547974 1441495072 0.534851 0.462585 -0.451355 0.544128 1441495072 0.534851 0.462585 -0.451355 0.544128 1441495072 0.534851 0.462585 -0.451355 0.544128 1441495072 0.534851 0.462585 -0.451355 0.544128 1441495072 0.534851 0.462585 -0.451355 0.544128 1441495072 0.534851 0.462585 -0.451355 0.544128 1441495072 0.534851 0.462585 -0.451355 0.544128 1441495072 0.534851 0.462585 -0.451355 0.544128 1441495072 0.541077 0.456726 -0.457764 0.537598 1441495072 0.541077 0.456726 -0.457764 0.537598 1441495072 0.541077 0.456726 -0.457764 0.537598 1441495072 0.541077 0.456726 -0.457764 0.537598 1441495072 0.541077 0.456726 -0.457764 0.537598 1441495072 0.541077 0.456726 -0.457764 0.537598 1441495072 0.542053 0.453064 -0.462341 0.535828 1441495072 0.542053 0.453064 -0.462341 0.535828 1441495072 0.542053 0.453064 -0.462341 0.535828 1441495072 0.542053 0.453064 -0.462341 0.535828 1441495072 0.542053 0.453064 -0.462341 0.535828 1441495072 0.542053 0.453064 -0.462341 0.535828 1441495072 0.541199 0.450317 -0.462402 0.538940 1441495072 0.541199 0.450317 -0.462402 0.538940 1441495072 0.541199 0.450317 -0.462402 0.538940 1441495072 0.541199 0.450317 -0.462402 0.538940 1441495072 0.541199 0.450317 -0.462402 0.538940 1441495072 0.541199 0.450317 -0.462402 0.538940 1441495072 0.540894 0.449219 -0.463684 0.539063 1441495072 0.540894 0.449219 -0.463684 0.539063 1441495072 0.540894 0.449219 -0.463684 0.539063 1441495072 0.540894 0.449219 -0.463684 0.539063 1441495072 0.540894 0.449219 -0.463684 0.539063 1441495073 0.540894 0.449219 -0.463684 0.539063 1441495073 0.538025 0.451843 -0.464539 0.539001 1441495073 0.538025 0.451843 -0.464539 0.539001 1441495073 0.538025 0.451843 -0.464539 0.539001 1441495073 0.538025 0.451843 -0.464539 0.539001 1441495073 0.538025 0.451843 -0.464539 0.539001 1441495073 0.538025 0.451843 -0.464539 0.539001 1441495073 0.533569 0.456726 -0.462585 0.541016 1441495073 0.533569 0.456726 -0.462585 0.541016 1441495073 0.533569 0.456726 -0.462585 0.541016 1441495073 0.533569 0.456726 -0.462585 0.541016 1441495073 0.533569 0.456726 -0.462585 0.541016 1441495073 0.533569 0.456726 -0.462585 0.541016 1441495073 0.529785 0.461914 -0.458130 0.544067 1441495073 0.529785 0.461914 -0.458130 0.544067 1441495073 0.529785 0.461914 -0.458130 0.544067 1441495073 0.529785 0.461914 -0.458130 0.544067 1441495073 0.529785 0.461914 -0.458130 0.544067 1441495073 0.529785 0.461914 -0.458130 0.544067 1441495073 0.529785 0.461914 -0.458130 0.544067 1441495073 0.529785 0.461914 -0.458130 0.544067 1441495073 0.527161 0.466431 -0.452087 0.547791 1441495073 0.527161 0.466431 -0.452087 0.547791 1441495073 0.527161 0.466431 -0.452087 0.547791 1441495073 0.527161 0.466431 -0.452087 0.547791 1441495073 0.527161 0.466431 -0.452087 0.547791 1441495073 0.527161 0.466431 -0.452087 0.547791 1441495073 0.526489 0.469238 -0.446045 0.550964 1441495073 0.526489 0.469238 -0.446045 0.550964 1441495073 0.526489 0.469238 -0.446045 0.550964 1441495073 0.526489 0.469238 -0.446045 0.550964 1441495073 0.526489 0.469238 -0.446045 0.550964 1441495073 0.526489 0.469238 -0.446045 0.550964 1441495073 0.526306 0.471191 -0.441040 0.553589 1441495073 0.526306 0.471191 -0.441040 0.553589 1441495073 0.526306 0.471191 -0.441040 0.553589 1441495073 0.526306 0.471191 -0.441040 0.553589 1441495073 0.526306 0.471191 -0.441040 0.553589 1441495073 0.526306 0.471191 -0.441040 0.553589 1441495073 0.523987 0.474548 -0.435547 0.557190 1441495073 0.523987 0.474548 -0.435547 0.557190 1441495073 0.523987 0.474548 -0.435547 0.557190 1441495073 0.523987 0.474548 -0.435547 0.557190 1441495073 0.523987 0.474548 -0.435547 0.557190 1441495073 0.523987 0.474548 -0.435547 0.557190 1441495073 0.523987 0.475769 -0.432556 0.558472 1441495073 0.523987 0.475769 -0.432556 0.558472 1441495073 0.523987 0.475769 -0.432556 0.558472 1441495073 0.523987 0.475769 -0.432556 0.558472 1441495073 0.523987 0.475769 -0.432556 0.558472 1441495073 0.523987 0.475769 -0.432556 0.558472 1441495073 0.521301 0.478333 -0.428284 0.562073 1441495073 0.521301 0.478333 -0.428284 0.562073 1441495073 0.521301 0.478333 -0.428284 0.562073 1441495073 0.521301 0.478333 -0.428284 0.562073 1441495073 0.521301 0.478333 -0.428284 0.562073 1441495073 0.521301 0.478333 -0.428284 0.562073 1441495073 0.518738 0.481201 -0.423828 0.565369 1441495073 0.518738 0.481201 -0.423828 0.565369 1441495073 0.518738 0.481201 -0.423828 0.565369 1441495073 0.518738 0.481201 -0.423828 0.565369 1441495073 0.518738 0.481201 -0.423828 0.565369 1441495073 0.518738 0.481201 -0.423828 0.565369 1441495073 0.513306 0.487305 -0.418335 0.569214 1441495073 0.513306 0.487305 -0.418335 0.569214 1441495073 0.513306 0.487305 -0.418335 0.569214 1441495073 0.513306 0.487305 -0.418335 0.569214 1441495073 0.513306 0.487305 -0.418335 0.569214 1441495073 0.513306 0.487305 -0.418335 0.569214 1441495073 0.507751 0.493347 -0.413086 0.572815 1441495073 0.507751 0.493347 -0.413086 0.572815 1441495073 0.507751 0.493347 -0.413086 0.572815 1441495073 0.507751 0.493347 -0.413086 0.572815 1441495073 0.507751 0.493347 -0.413086 0.572815 1441495073 0.507751 0.493347 -0.413086 0.572815 1441495073 0.507751 0.493347 -0.413086 0.572815 1441495073 0.507751 0.493347 -0.413086 0.572815 1441495073 0.504883 0.496582 -0.409790 0.574890 1441495073 0.504883 0.496582 -0.409790 0.574890 1441495073 0.504883 0.496582 -0.409790 0.574890 1441495073 0.504883 0.496582 -0.409790 0.574890 1441495073 0.504883 0.496582 -0.409790 0.574890 1441495073 0.504883 0.496582 -0.409790 0.574890 1441495073 0.505188 0.497131 -0.409546 0.574341 1441495073 0.505188 0.497131 -0.409546 0.574341 1441495073 0.505188 0.497131 -0.409546 0.574341 1441495073 0.505188 0.497131 -0.409546 0.574341 1441495073 0.505188 0.497131 -0.409546 0.574341 1441495073 0.505188 0.497131 -0.409546 0.574341 1441495073 0.508118 0.495056 -0.411804 0.571899 1441495073 0.508118 0.495056 -0.411804 0.571899 1441495073 0.508118 0.495056 -0.411804 0.571899 1441495073 0.508118 0.495056 -0.411804 0.571899 1441495073 0.508118 0.495056 -0.411804 0.571899 1441495073 0.508118 0.495056 -0.411804 0.571899 1441495073 0.513000 0.491272 -0.416809 0.567200 1441495073 0.513000 0.491272 -0.416809 0.567200 1441495073 0.513000 0.491272 -0.416809 0.567200 1441495073 0.513000 0.491272 -0.416809 0.567200 1441495073 0.513000 0.491272 -0.416809 0.567200 1441495073 0.513000 0.491272 -0.416809 0.567200 1441495073 0.517273 0.487488 -0.422791 0.562073 1441495073 0.517273 0.487488 -0.422791 0.562073 1441495073 0.517273 0.487488 -0.422791 0.562073 1441495073 0.517273 0.487488 -0.422791 0.562073 1441495073 0.517273 0.487488 -0.422791 0.562073 1441495073 0.517273 0.487488 -0.422791 0.562073 1441495073 0.521118 0.483704 -0.429626 0.556580 1441495073 0.521118 0.483704 -0.429626 0.556580 1441495073 0.521118 0.483704 -0.429626 0.556580 1441495073 0.521118 0.483704 -0.429626 0.556580 1441495073 0.521118 0.483704 -0.429626 0.556580 1441495073 0.521118 0.483704 -0.429626 0.556580 1441495073 0.524414 0.479797 -0.435486 0.552368 1441495073 0.524414 0.479797 -0.435486 0.552368 1441495073 0.524414 0.479797 -0.435486 0.552368 1441495074 0.524414 0.479797 -0.435486 0.552368 1441495074 0.524414 0.479797 -0.435486 0.552368 1441495074 0.524414 0.479797 -0.435486 0.552368 1441495074 0.524414 0.479797 -0.435486 0.552368 1441495074 0.524414 0.479797 -0.435486 0.552368 1441495074 0.527466 0.476563 -0.441589 0.547363 1441495074 0.527466 0.476563 -0.441589 0.547363 1441495074 0.527466 0.476563 -0.441589 0.547363 1441495074 0.527466 0.476563 -0.441589 0.547363 1441495074 0.527466 0.476563 -0.441589 0.547363 1441495074 0.527466 0.476563 -0.441589 0.547363 1441495074 0.530945 0.472046 -0.447632 0.542969 1441495074 0.530945 0.472046 -0.447632 0.542969 1441495074 0.530945 0.472046 -0.447632 0.542969 1441495074 0.530945 0.472046 -0.447632 0.542969 1441495074 0.530945 0.472046 -0.447632 0.542969 1441495074 0.530945 0.472046 -0.447632 0.542969 1441495074 0.533508 0.468750 -0.452698 0.539063 1441495074 0.533508 0.468750 -0.452698 0.539063 1441495074 0.533508 0.468750 -0.452698 0.539063 1441495074 0.533508 0.468750 -0.452698 0.539063 1441495074 0.533508 0.468750 -0.452698 0.539063 1441495074 0.533508 0.468750 -0.452698 0.539063 1441495074 0.536621 0.464905 -0.458252 0.534668 1441495074 0.536621 0.464905 -0.458252 0.534668 1441495074 0.536621 0.464905 -0.458252 0.534668 1441495074 0.536621 0.464905 -0.458252 0.534668 1441495074 0.536621 0.464905 -0.458252 0.534668 1441495074 0.536621 0.464905 -0.458252 0.534668 1441495074 0.537964 0.463623 -0.462280 0.530884 1441495074 0.537964 0.463623 -0.462280 0.530884 1441495074 0.537964 0.463623 -0.462280 0.530884 1441495074 0.537964 0.463623 -0.462280 0.530884 1441495074 0.537964 0.463623 -0.462280 0.530884 1441495074 0.537964 0.463623 -0.462280 0.530884 1441495074 0.539185 0.461426 -0.465942 0.528320 1441495074 0.539185 0.461426 -0.465942 0.528320 1441495074 0.539185 0.461426 -0.465942 0.528320 1441495074 0.539185 0.461426 -0.465942 0.528320 1441495074 0.539185 0.461426 -0.465942 0.528320 1441495074 0.539185 0.461426 -0.465942 0.528320 1441495074 0.539978 0.458984 -0.467285 0.528564 1441495074 0.539978 0.458984 -0.467285 0.528564 1441495074 0.539978 0.458984 -0.467285 0.528564 1441495074 0.539978 0.458984 -0.467285 0.528564 1441495074 0.539978 0.458984 -0.467285 0.528564 1441495074 0.539978 0.458984 -0.467285 0.528564 1441495074 0.539978 0.458984 -0.467285 0.528564 1441495074 0.539978 0.458984 -0.467285 0.528564 1441495074 0.541504 0.456177 -0.468201 0.528625 1441495074 0.541504 0.456177 -0.468201 0.528625 1441495074 0.541504 0.456177 -0.468201 0.528625 1441495074 0.541504 0.456177 -0.468201 0.528625 1441495074 0.541504 0.456177 -0.468201 0.528625 1441495074 0.541504 0.456177 -0.468201 0.528625 1441495074 0.540771 0.456116 -0.467285 0.530212 1441495074 0.540771 0.456116 -0.467285 0.530212 1441495074 0.540771 0.456116 -0.467285 0.530212 1441495074 0.540771 0.456116 -0.467285 0.530212 1441495074 0.540771 0.456116 -0.467285 0.530212 1441495074 0.540771 0.456116 -0.467285 0.530212 1441495074 0.539001 0.458191 -0.464172 0.532959 1441495074 0.539001 0.458191 -0.464172 0.532959 1441495074 0.539001 0.458191 -0.464172 0.532959 1441495074 0.539001 0.458191 -0.464172 0.532959 1441495074 0.539001 0.458191 -0.464172 0.532959 1441495074 0.539001 0.458191 -0.464172 0.532959 1441495074 0.535767 0.462036 -0.459167 0.537170 1441495074 0.535767 0.462036 -0.459167 0.537170 1441495074 0.535767 0.462036 -0.459167 0.537170 1441495074 0.535767 0.462036 -0.459167 0.537170 1441495074 0.535767 0.462036 -0.459167 0.537170 1441495074 0.535767 0.462036 -0.459167 0.537170 1441495074 0.533264 0.465820 -0.453918 0.540894 1441495074 0.533264 0.465820 -0.453918 0.540894 1441495074 0.533264 0.465820 -0.453918 0.540894 1441495074 0.533264 0.465820 -0.453918 0.540894 1441495074 0.533264 0.465820 -0.453918 0.540894 1441495074 0.533264 0.465820 -0.453918 0.540894 1441495074 0.531677 0.468018 -0.447998 0.545410 1441495074 0.531677 0.468018 -0.447998 0.545410 1441495074 0.531677 0.468018 -0.447998 0.545410 1441495074 0.531677 0.468018 -0.447998 0.545410 1441495074 0.531677 0.468018 -0.447998 0.545410 1441495074 0.531677 0.468018 -0.447998 0.545410 1441495074 0.529724 0.470337 -0.441589 0.550476 1441495074 0.529724 0.470337 -0.441589 0.550476 1441495074 0.529724 0.470337 -0.441589 0.550476 1441495074 0.529724 0.470337 -0.441589 0.550476 1441495074 0.529724 0.470337 -0.441589 0.550476 1441495074 0.529724 0.470337 -0.441589 0.550476 1441495074 0.528870 0.472168 -0.436768 0.553650 1441495074 0.528870 0.472168 -0.436768 0.553650 1441495074 0.528870 0.472168 -0.436768 0.553650 1441495074 0.528870 0.472168 -0.436768 0.553650 1441495074 0.528870 0.472168 -0.436768 0.553650 1441495074 0.528870 0.472168 -0.436768 0.553650 1441495074 0.528870 0.472168 -0.436768 0.553650 1441495074 0.528870 0.472168 -0.436768 0.553650 1441495074 0.527893 0.473877 -0.432190 0.556702 1441495074 0.527893 0.473877 -0.432190 0.556702 1441495074 0.527893 0.473877 -0.432190 0.556702 1441495074 0.527893 0.473877 -0.432190 0.556702 1441495074 0.527893 0.473877 -0.432190 0.556702 1441495074 0.527893 0.473877 -0.432190 0.556702 1441495074 0.527222 0.475830 -0.427429 0.559326 1441495074 0.527222 0.475830 -0.427429 0.559326 1441495074 0.527222 0.475830 -0.427429 0.559326 1441495074 0.527222 0.475830 -0.427429 0.559326 1441495074 0.527222 0.475830 -0.427429 0.559326 1441495074 0.527222 0.475830 -0.427429 0.559326 1441495074 0.527161 0.476440 -0.421143 0.563660 1441495074 0.527161 0.476440 -0.421143 0.563660 1441495074 0.527161 0.476440 -0.421143 0.563660 1441495075 0.527161 0.476440 -0.421143 0.563660 1441495075 0.527161 0.476440 -0.421143 0.563660 1441495075 0.527161 0.476440 -0.421143 0.563660 1441495075 0.525208 0.477783 -0.414246 0.569458 1441495075 0.525208 0.477783 -0.414246 0.569458 1441495075 0.525208 0.477783 -0.414246 0.569458 1441495075 0.525208 0.477783 -0.414246 0.569458 1441495075 0.525208 0.477783 -0.414246 0.569458 1441495075 0.525208 0.477783 -0.414246 0.569458 1441495075 0.519836 0.483276 -0.408691 0.573669 1441495075 0.519836 0.483276 -0.408691 0.573669 1441495075 0.519836 0.483276 -0.408691 0.573669 1441495075 0.519836 0.483276 -0.408691 0.573669 1441495075 0.519836 0.483276 -0.408691 0.573669 1441495075 0.519836 0.483276 -0.408691 0.573669 1441495075 0.515930 0.486877 -0.403748 0.577637 1441495075 0.515930 0.486877 -0.403748 0.577637 1441495075 0.515930 0.486877 -0.403748 0.577637 1441495075 0.515930 0.486877 -0.403748 0.577637 1441495075 0.515930 0.486877 -0.403748 0.577637 1441495075 0.515930 0.486877 -0.403748 0.577637 1441495075 0.514282 0.487732 -0.402283 0.579407 1441495075 0.514282 0.487732 -0.402283 0.579407 1441495075 0.514282 0.487732 -0.402283 0.579407 1441495075 0.514282 0.487732 -0.402283 0.579407 1441495075 0.514282 0.487732 -0.402283 0.579407 1441495075 0.514282 0.487732 -0.402283 0.579407 1441495075 0.517456 0.484192 -0.404175 0.578247 1441495075 0.517456 0.484192 -0.404175 0.578247 1441495075 0.517456 0.484192 -0.404175 0.578247 1441495075 0.517456 0.484192 -0.404175 0.578247 1441495075 0.517456 0.484192 -0.404175 0.578247 1441495075 0.517456 0.484192 -0.404175 0.578247 1441495075 0.522705 0.478638 -0.407898 0.575500 1441495075 0.522705 0.478638 -0.407898 0.575500 1441495075 0.522705 0.478638 -0.407898 0.575500 1441495075 0.522705 0.478638 -0.407898 0.575500 1441495075 0.522705 0.478638 -0.407898 0.575500 1441495075 0.522705 0.478638 -0.407898 0.575500 1441495075 0.522705 0.478638 -0.407898 0.575500 1441495075 0.522705 0.478638 -0.407898 0.575500 1441495075 0.526001 0.473572 -0.413879 0.572449 1441495075 0.526001 0.473572 -0.413879 0.572449 1441495075 0.526001 0.473572 -0.413879 0.572449 1441495075 0.526001 0.473572 -0.413879 0.572449 1441495075 0.526001 0.473572 -0.413879 0.572449 1441495075 0.526001 0.473572 -0.413879 0.572449 1441495075 0.528015 0.469360 -0.418274 0.570801 1441495075 
0.507568 0.477905 -0.437439 0.567993 1441495079 0.507568 0.477905 -0.437439 0.567993 1441495079 0.507568 0.477905 -0.437439 0.567993 1441495079 0.503662 0.481140 -0.433594 0.571655 1441495079 0.503662 0.481140 -0.433594 0.571655 1441495079 0.503662 0.481140 -0.433594 0.571655 1441495079 0.503662 0.481140 -0.433594 0.571655 1441495079 0.503662 0.481140 -0.433594 0.571655 1441495079 0.503662 0.481140 -0.433594 0.571655 1441495079 0.500183 0.483826 -0.429321 0.575623 1441495080 0.500183 0.483826 -0.429321 0.575623 1441495080 0.500183 0.483826 -0.429321 0.575623 1441495080 0.500183 0.483826 -0.429321 0.575623 1441495080 0.500183 0.483826 -0.429321 0.575623 1441495080 0.500183 0.483826 -0.429321 0.575623 1441495080 0.497192 0.485962 -0.426575 0.578491 1441495080 0.497192 0.485962 -0.426575 0.578491 1441495080 0.497192 0.485962 -0.426575 0.578491 1441495080 0.497192 0.485962 -0.426575 0.578491 1441495080 0.497192 0.485962 -0.426575 0.578491 1441495080 0.497192 0.485962 -0.426575 0.578491 1441495080 0.494690 0.487366 -0.425293 0.580322 1441495080 0.494690 0.487366 -0.425293 0.580322 1441495080 0.494690 0.487366 -0.425293 0.580322 1441495080 0.494690 0.487366 -0.425293 0.580322 1441495080 0.494690 0.487366 -0.425293 0.580322 1441495080 0.494690 0.487366 -0.425293 0.580322 1441495080 0.493225 0.487610 -0.424927 0.581665 1441495080 0.493225 0.487610 -0.424927 0.581665 1441495080 0.493225 0.487610 -0.424927 0.581665 1441495080 0.493225 0.487610 -0.424927 0.581665 1441495080 0.493225 0.487610 -0.424927 0.581665 1441495080 0.493225 0.487610 -0.424927 0.581665 1441495080 0.493225 0.487183 -0.425842 0.581360 1441495080 0.493225 0.487183 -0.425842 0.581360 1441495080 0.493225 0.487183 -0.425842 0.581360 1441495080 0.493225 0.487183 -0.425842 0.581360 1441495080 0.493225 0.487183 -0.425842 0.581360 1441495080 0.493225 0.487183 -0.425842 0.581360 1441495080 0.493225 0.487183 -0.425842 0.581360 1441495080 0.493225 0.487183 -0.425842 0.581360 1441495080 0.495300 0.485657 -0.429199 0.578369 1441495080 0.495300 0.485657 -0.429199 0.578369 1441495080 0.495300 0.485657 -0.429199 0.578369 1441495080 0.495300 0.485657 -0.429199 0.578369 1441495080 0.495300 0.485657 -0.429199 0.578369 1441495080 0.495300 0.485657 -0.429199 0.578369 1441495080 0.497070 0.483887 -0.433228 0.575317 1441495080 0.497070 0.483887 -0.433228 0.575317 1441495080 0.497070 0.483887 -0.433228 0.575317 1441495080 0.497070 0.483887 -0.433228 0.575317 1441495080 0.497070 0.483887 -0.433228 0.575317 1441495080 0.497070 0.483887 -0.433228 0.575317 1441495080 0.498169 0.481018 -0.434265 0.576050 1441495080 0.498169 0.481018 -0.434265 0.576050 1441495080 0.498169 0.481018 -0.434265 0.576050 1441495080 0.498169 0.481018 -0.434265 0.576050 1441495080 0.498169 0.481018 -0.434265 0.576050 1441495080 0.498169 0.481018 -0.434265 0.576050 1441495080 0.496033 0.480896 -0.431702 0.579834 1441495080 0.496033 0.480896 -0.431702 0.579834 1441495080 0.496033 0.480896 -0.431702 0.579834 1441495080 0.496033 0.480896 -0.431702 0.579834 1441495080 0.496033 0.480896 -0.431702 0.579834 1441495080 0.496033 0.480896 -0.431702 0.579834 1441495080 0.495728 0.479919 -0.429321 0.582703 1441495080 0.495728 0.479919 -0.429321 0.582703 1441495080 0.495728 0.479919 -0.429321 0.582703 1441495080 0.495728 0.479919 -0.429321 0.582703 1441495080 0.495728 0.479919 -0.429321 0.582703 1441495080 0.495728 0.479919 -0.429321 0.582703 1441495080 0.497253 0.477966 -0.427673 0.584229 1441495080 0.497253 0.477966 -0.427673 0.584229 1441495080 0.497253 0.477966 -0.427673 0.584229 1441495080 0.497253 0.477966 -0.427673 0.584229 1441495080 0.497253 0.477966 -0.427673 0.584229 1441495080 0.497253 0.477966 -0.427673 0.584229 1441495080 0.500977 0.473938 -0.427368 0.584534 1441495080 0.500977 0.473938 -0.427368 0.584534 1441495080 0.500977 0.473938 -0.427368 0.584534 1441495080 0.500977 0.473938 -0.427368 0.584534 1441495080 0.500977 0.473938 -0.427368 0.584534 1441495080 0.500977 0.473938 -0.427368 0.584534 1441495080 0.505920 0.468445 -0.427490 0.584656 1441495080 0.505920 0.468445 -0.427490 0.584656 1441495080 0.505920 0.468445 -0.427490 0.584656 1441495080 0.505920 0.468445 -0.427490 0.584656 1441495080 0.505920 0.468445 -0.427490 0.584656 1441495080 0.505920 0.468445 -0.427490 0.584656 1441495080 0.505920 0.468445 -0.427490 0.584656 1441495080 0.505920 0.468445 -0.427490 0.584656 1441495080 0.516113 0.455933 -0.426941 0.585999 1441495080 0.516113 0.455933 -0.426941 0.585999 1441495080 0.516113 0.455933 -0.426941 0.585999 1441495080 0.516113 0.455933 -0.426941 0.585999 1441495080 0.516113 0.455933 -0.426941 0.585999 1441495080 0.516113 0.455933 -0.426941 0.585999 1441495080 0.525757 0.444458 -0.428955 0.584778 1441495080 0.525757 0.444458 -0.428955 0.584778 1441495080 0.525757 0.444458 -0.428955 0.584778 1441495080 0.525757 0.444458 -0.428955 0.584778 1441495080 0.525757 0.444458 -0.428955 0.584778 1441495080 0.525757 0.444458 -0.428955 0.584778 1441495080 0.533630 0.434875 -0.432068 0.582581 1441495080 0.533630 0.434875 -0.432068 0.582581 1441495080 0.533630 0.434875 -0.432068 0.582581 1441495080 0.533630 0.434875 -0.432068 0.582581 1441495080 0.533630 0.434875 -0.432068 0.582581 1441495080 0.538818 0.427368 -0.434814 0.581238 1441495080 0.538818 0.427368 -0.434814 0.581238 1441495080 0.538818 0.427368 -0.434814 0.581238 1441495080 0.538818 0.427368 -0.434814 0.581238 1441495080 0.538818 0.427368 -0.434814 0.581238 1441495080 0.538818 0.427368 -0.434814 0.581238 1441495080 0.543579 0.421082 -0.435486 0.580933 1441495080 0.543579 0.421082 -0.435486 0.580933 1441495080 0.543579 0.421082 -0.435486 0.580933 1441495080 0.543579 0.421082 -0.435486 0.580933 1441495080 0.543579 0.421082 -0.435486 0.580933 1441495080 0.543579 0.421082 -0.435486 0.580933 1441495080 0.548645 0.414490 -0.437866 0.579102 1441495080 0.548645 0.414490 -0.437866 0.579102 1441495080 0.548645 0.414490 -0.437866 0.579102 1441495080 0.548645 0.414490 -0.437866 0.579102 1441495081 0.548645 0.414490 -0.437866 0.579102 1441495081 0.548645 0.414490 -0.437866 0.579102 1441495081 0.554077 0.409119 -0.441101 0.575317 1441495081 0.554077 0.409119 -0.441101 0.575317 1441495081 0.554077 0.409119 -0.441101 0.575317 1441495081 0.554077 0.409119 -0.441101 0.575317 1441495081 0.554077 0.409119 -0.441101 0.575317 1441495081 0.554077 0.409119 -0.441101 0.575317 1441495081 0.555664 0.407532 -0.442261 0.573975 1441495081 0.555664 0.407532 -0.442261 0.573975 1441495081 0.555664 0.407532 -0.442261 0.573975 1441495081 0.555664 0.407532 -0.442261 0.573975 1441495081 0.555664 0.407532 -0.442261 0.573975 1441495081 0.555664 0.407532 -0.442261 0.573975 1441495081 0.552917 0.410339 -0.440369 0.576172 1441495081 0.552917 0.410339 -0.440369 0.576172 1441495081 0.552917 0.410339 -0.440369 0.576172 1441495081 0.552917 0.410339 -0.440369 0.576172 1441495081 0.552917 0.410339 -0.440369 0.576172 1441495081 0.552917 0.410339 -0.440369 0.576172 1441495081 0.547302 0.416138 -0.437012 0.579895 1441495081 0.547302 0.416138 -0.437012 0.579895 1441495081 0.547302 0.416138 -0.437012 0.579895 1441495081 0.547302 0.416138 -0.437012 0.579895 1441495081 0.547302 0.416138 -0.437012 0.579895 1441495081 0.547302 0.416138 -0.437012 0.579895 1441495081 0.547302 0.416138 -0.437012 0.579895 1441495081 0.540710 0.423523 -0.434265 0.582764 1441495081 0.540710 0.423523 -0.434265 0.582764 1441495081 0.540710 0.423523 -0.434265 0.582764 1441495081 0.540710 0.423523 -0.434265 0.582764 1441495081 0.540710 0.423523 -0.434265 0.582764 1441495081 0.540710 0.423523 -0.434265 0.582764 1441495081 0.532593 0.431702 -0.433655 0.584656 1441495081 0.532593 0.431702 -0.433655 0.584656 1441495081 0.532593 0.431702 -0.433655 0.584656 1441495081 0.532593 0.431702 -0.433655 0.584656 1441495081 0.532593 0.431702 -0.433655 0.584656 1441495081 0.532593 0.431702 -0.433655 0.584656 1441495081 0.521057 0.440674 -0.429077 0.591736 1441495081 0.521057 0.440674 -0.429077 0.591736 1441495081 0.521057 0.440674 -0.429077 0.591736 1441495081 0.521057 0.440674 -0.429077 0.591736 1441495081 0.521057 0.440674 -0.429077 0.591736 1441495081 0.521057 0.440674 -0.429077 0.591736 1441495081 0.509766 0.450500 -0.424622 0.597412 1441495081 0.509766 0.450500 -0.424622 0.597412 1441495081 0.509766 0.450500 -0.424622 0.597412 1441495081 0.509766 0.450500 -0.424622 0.597412 1441495081 0.509766 0.450500 -0.424622 0.597412 1441495081 0.509766 0.450500 -0.424622 0.597412 1441495081 0.499634 0.459412 -0.421204 0.601501 1441495081 0.499634 0.459412 -0.421204 0.601501 1441495081 0.499634 0.459412 -0.421204 0.601501 1441495081 0.499634 0.459412 -0.421204 0.601501 1441495081 0.499634 0.459412 -0.421204 0.601501 1441495081 0.499634 0.459412 -0.421204 0.601501 1441495081 0.492493 0.467468 -0.420166 0.601929 1441495081 0.492493 0.467468 -0.420166 0.601929 1441495081 0.492493 0.467468 -0.420166 0.601929 1441495081 0.492493 0.467468 -0.420166 0.601929 1441495081 0.492493 0.467468 -0.420166 0.601929 1441495081 0.492493 0.467468 -0.420166 0.601929 1441495081 0.492493 0.467468 -0.420166 0.601929 1441495081 0.486389 0.474365 -0.419739 0.601807 1441495081 0.486389 0.474365 -0.419739 0.601807 1441495081 0.486389 0.474365 -0.419739 0.601807 1441495081 0.486389 0.474365 -0.419739 0.601807 1441495081 0.486389 0.474365 -0.419739 0.601807 1441495081 0.486389 0.474365 -0.419739 0.601807 1441495081 0.482849 0.479553 -0.420105 0.600281 1441495081 0.482849 0.479553 -0.420105 0.600281 1441495081 0.482849 0.479553 -0.420105 0.600281 1441495081 0.482849 0.479553 -0.420105 0.600281 1441495081 0.482849 0.479553 -0.420105 0.600281 1441495081 0.482849 0.479553 -0.420105 0.600281 1441495081 0.480652 0.483032 -0.419678 0.599487 1441495081 0.480652 0.483032 -0.419678 0.599487 1441495081 0.480652 0.483032 -0.419678 0.599487 1441495081 0.480652 0.483032 -0.419678 0.599487 1441495081 0.480652 0.483032 -0.419678 0.599487 1441495081 0.480652 0.483032 -0.419678 0.599487 1441495081 0.480652 0.483032 -0.419678 0.599487 1441495081 0.480469 0.484863 -0.419983 0.597961 1441495081 0.480469 0.484863 -0.419983 0.597961 1441495081 0.480469 0.484863 -0.419983 0.597961 1441495081 0.480469 0.484863 -0.419983 0.597961 1441495081 0.480469 0.484863 -0.419983 0.597961 1441495081 0.480469 0.484863 -0.419983 0.597961 1441495081 0.482910 0.484375 -0.421143 0.595581 1441495081 0.482910 0.484375 -0.421143 0.595581 1441495081 0.482910 0.484375 -0.421143 0.595581 1441495081 0.482910 0.484375 -0.421143 0.595581 1441495081 0.482910 0.484375 -0.421143 0.595581 1441495081 0.482910 0.484375 -0.421143 0.595581 1441495081 0.482910 0.484375 -0.421143 0.595581 1441495081 0.487061 0.481995 -0.423584 0.592407 1441495081 0.487061 0.481995 -0.423584 0.592407 1441495081 0.487061 0.481995 -0.423584 0.592407 1441495081 0.487061 0.481995 -0.423584 0.592407 1441495081 0.487061 0.481995 -0.423584 0.592407 1441495081 0.491821 0.478210 -0.426392 0.589539 1441495081 0.491821 0.478210 -0.426392 0.589539 1441495081 0.491821 0.478210 -0.426392 0.589539 1441495081 0.491821 0.478210 -0.426392 0.589539 1441495081 0.491821 0.478210 -0.426392 0.589539 1441495081 0.491821 0.478210 -0.426392 0.589539 1441495081 0.491821 0.478210 -0.426392 0.589539 1441495081 0.496338 0.473572 -0.428894 0.587708 1441495081 0.496338 0.473572 -0.428894 0.587708 1441495081 0.496338 0.473572 -0.428894 0.587708 1441495082 0.496338 0.473572 -0.428894 0.587708 1441495082 0.496338 0.473572 -0.428894 0.587708 1441495082 0.496338 0.473572 -0.428894 0.587708 1441495082 0.501465 0.468750 -0.432007 0.584839 1441495082 0.501465 0.468750 -0.432007 0.584839 1441495082 0.501465 0.468750 -0.432007 0.584839 1441495082 0.501465 0.468750 -0.432007 0.584839 1441495082 0.501465 0.468750 -0.432007 0.584839 1441495082 0.501465 0.468750 -0.432007 0.584839 1441495082 0.505859 0.464478 -0.435791 0.581787 1441495082 0.505859 0.464478 -0.435791 0.581787 1441495082 0.505859 0.464478 -0.435791 0.581787 1441495082 0.505859 0.464478 -0.435791 0.581787 1441495082 0.505859 0.464478 -0.435791 0.581787 1441495082 0.505859 0.464478 -0.435791 0.581787 1441495082 0.510620 0.459167 -0.437988 0.580139 1441495082 0.510620 0.459167 -0.437988 0.580139 1441495082 0.510620 0.459167 -0.437988 0.580139 1441495082 0.510620 0.459167 -0.437988 0.580139 1441495082 0.510620 0.459167 -0.437988 0.580139 1441495082 0.510620 0.459167 -0.437988 0.580139 1441495082 0.510620 0.459167 -0.437988 0.580139 1441495082 0.515564 0.453613 -0.442505 0.576660 1441495082 0.515564 0.453613 -0.442505 0.576660 1441495082 0.515564 0.453613 -0.442505 0.576660 1441495082 0.515564 0.453613 -0.442505 0.576660 1441495082 0.515564 0.453613 -0.442505 0.576660 1441495082 0.515564 0.453613 -0.442505 0.576660 1441495082 0.518494 0.449951 -0.446228 0.574097 1441495082 0.518494 0.449951 -0.446228 0.574097 1441495082 0.518494 0.449951 -0.446228 0.574097 1441495082 0.518494 0.449951 -0.446228 0.574097 1441495082 0.518494 0.449951 -0.446228 0.574097 1441495082 0.518494 0.449951 -0.446228 0.574097 1441495082 0.523315 0.444458 -0.449768 0.571167 1441495082 0.523315 0.444458 -0.449768 0.571167 1441495082 0.523315 0.444458 -0.449768 0.571167 1441495082 0.523315 0.444458 -0.449768 0.571167 1441495082 0.523315 0.444458 -0.449768 0.571167 1441495082 0.523315 0.444458 -0.449768 0.571167 1441495082 0.523315 0.444458 -0.449768 0.571167 1441495082 0.529297 0.439453 -0.453796 0.566345 1441495082 0.529297 0.439453 -0.453796 0.566345 1441495082 0.529297 0.439453 -0.453796 0.566345 1441495082 0.529297 0.439453 -0.453796 0.566345 1441495082 0.529297 0.439453 -0.453796 0.566345 1441495082 0.529297 0.439453 -0.453796 0.566345 1441495082 0.533142 0.437256 -0.456238 0.562500 1441495082 0.533142 0.437256 -0.456238 0.562500 1441495082 0.533142 0.437256 -0.456238 0.562500 1441495082 0.533142 0.437256 -0.456238 0.562500 1441495082 0.533142 0.437256 -0.456238 0.562500 1441495082 0.533142 0.437256 -0.456238 0.562500 1441495082 0.533325 0.438477 -0.455383 0.562012 1441495082 0.533325 0.438477 -0.455383 0.562012 1441495082 0.533325 0.438477 -0.455383 0.562012 1441495082 0.533325 0.438477 -0.455383 0.562012 1441495082 0.533325 0.438477 -0.455383 0.562012 1441495082 0.533325 0.438477 -0.455383 0.562012 1441495082 0.533325 0.438477 -0.455383 0.562012 1441495082 0.530823 0.442261 -0.453430 0.562988 1441495082 0.530823 0.442261 -0.453430 0.562988 1441495082 0.530823 0.442261 -0.453430 0.562988 1441495082 0.530823 0.442261 -0.453430 0.562988 1441495082 0.530823 0.442261 -0.453430 0.562988 1441495082 0.525879 0.447876 -0.449524 0.566345 1441495082 0.525879 0.447876 -0.449524 0.566345 1441495082 0.525879 0.447876 -0.449524 0.566345 1441495082 0.525879 0.447876 -0.449524 0.566345 1441495082 0.525879 0.447876 -0.449524 0.566345 1441495082 0.525879 0.447876 -0.449524 0.566345 1441495082 0.521606 0.452637 -0.446228 0.569092 1441495082 0.521606 0.452637 -0.446228 0.569092 1441495082 0.521606 0.452637 -0.446228 0.569092 1441495082 0.521606 0.452637 -0.446228 0.569092 1441495082 0.521606 0.452637 -0.446228 0.569092 1441495082 0.521606 0.452637 -0.446228 0.569092 1441495082 0.521606 0.452637 -0.446228 0.569092 1441495082 0.514587 0.459106 -0.443481 0.572449 1441495082 0.514587 0.459106 -0.443481 0.572449 1441495082 0.514587 0.459106 -0.443481 0.572449 1441495082 0.514587 0.459106 -0.443481 0.572449 1441495082 0.514587 0.459106 -0.443481 0.572449 1441495082 0.514587 0.459106 -0.443481 0.572449 1441495082 0.507874 0.466064 -0.441772 0.574097 1441495082 0.507874 0.466064 -0.441772 0.574097 1441495082 0.507874 0.466064 -0.441772 0.574097 1441495082 0.507874 0.466064 -0.441772 0.574097 1441495082 0.507874 0.466064 -0.441772 0.574097 1441495082 0.507874 0.466064 -0.441772 0.574097 1441495082 0.500427 0.473328 -0.438538 0.577209 1441495082 0.500427 0.473328 -0.438538 0.577209 1441495082 0.500427 0.473328 -0.438538 0.577209 1441495082 0.500427 0.473328 -0.438538 0.577209 1441495082 0.500427 0.473328 -0.438538 0.577209 1441495082 0.500427 0.473328 -0.438538 0.577209 1441495082 0.493164 0.480774 -0.434387 0.580383 1441495082 0.493164 0.480774 -0.434387 0.580383 1441495082 0.493164 0.480774 -0.434387 0.580383 1441495082 0.493164 0.480774 -0.434387 0.580383 1441495082 0.493164 0.480774 -0.434387 0.580383 1441495082 0.493164 0.480774 -0.434387 0.580383 1441495082 0.486816 0.486572 -0.430908 0.583557 1441495082 0.486816 0.486572 -0.430908 0.583557 1441495082 0.486816 0.486572 -0.430908 0.583557 1441495082 0.486816 0.486572 -0.430908 0.583557 1441495082 0.486816 0.486572 -0.430908 0.583557 1441495082 0.486816 0.486572 -0.430908 0.583557 1441495082 0.486816 0.486572 -0.430908 0.583557 1441495082 0.480896 0.491882 -0.428589 0.585693 1441495082 0.480896 0.491882 -0.428589 0.585693 1441495082 0.480896 0.491882 -0.428589 0.585693 1441495082 0.480896 0.491882 -0.428589 0.585693 1441495083 0.480896 0.491882 -0.428589 0.585693 1441495083 0.480896 0.491882 -0.428589 0.585693 1441495083 0.478699 0.493896 -0.427490 0.586548 1441495083 0.478699 0.493896 -0.427490 0.586548 1441495083 0.478699 0.493896 -0.427490 0.586548 1441495083 0.478699 0.493896 -0.427490 0.586548 1441495083 0.478699 0.493896 -0.427490 0.586548 1441495083 0.478699 0.493896 -0.427490 0.586548 1441495083 0.478027 0.494263 -0.427246 0.587036 1441495083 0.478027 0.494263 -0.427246 0.587036 1441495083 0.478027 0.494263 -0.427246 0.587036 1441495083 0.478027 0.494263 -0.427246 0.587036 1441495083 0.478027 0.494263 -0.427246 0.587036 1441495083 0.478027 0.494263 -0.427246 0.587036 1441495083 0.478027 0.494263 -0.427246 0.587036 1441495083 0.479248 0.492737 -0.427246 0.587280 1441495083 0.479248 0.492737 -0.427246 0.587280 1441495083 0.479248 0.492737 -0.427246 0.587280 1441495083 0.479248 0.492737 -0.427246 0.587280 1441495083 0.479248 0.492737 -0.427246 0.587280 1441495083 0.479248 0.492737 -0.427246 0.587280 1441495083 0.482056 0.489624 -0.427673 0.587280 1441495083 0.482056 0.489624 -0.427673 0.587280 1441495083 0.482056 0.489624 -0.427673 0.587280 1441495083 0.482056 0.489624 -0.427673 0.587280 1441495083 0.482056 0.489624 -0.427673 0.587280 1441495083 0.482056 0.489624 -0.427673 0.587280 1441495083 0.482056 0.489624 -0.427673 0.587280 1441495083 0.485535 0.485474 -0.427734 0.587830 1441495083 0.485535 0.485474 -0.427734 0.587830 1441495083 0.485535 0.485474 -0.427734 0.587830 1441495083 0.485535 0.485474 -0.427734 0.587830 1441495083 0.485535 0.485474 -0.427734 0.587830 1441495083 0.485535 0.485474 -0.427734 0.587830 1441495083 0.490112 0.480408 -0.428528 0.587585 1441495083 0.490112 0.480408 -0.428528 0.587585 1441495083 0.490112 0.480408 -0.428528 0.587585 1441495083 0.490112 0.480408 -0.428528 0.587585 1441495083 0.490112 0.480408 -0.428528 0.587585 1441495083 0.490112 0.480408 -0.428528 0.587585 1441495083 0.495056 0.475464 -0.428650 0.587341 1441495083 0.495056 0.475464 -0.428650 0.587341 1441495083 0.495056 0.475464 -0.428650 0.587341 1441495083 0.495056 0.475464 -0.428650 0.587341 1441495083 0.495056 0.475464 -0.428650 0.587341 1441495083 0.495056 0.475464 -0.428650 0.587341 1441495083 0.502319 0.468750 -0.430603 0.585205 1441495083 0.502319 0.468750 -0.430603 0.585205 1441495083 0.502319 0.468750 -0.430603 0.585205 1441495083 0.502319 0.468750 -0.430603 0.585205 1441495083 0.502319 0.468750 -0.430603 0.585205 1441495083 0.502319 0.468750 -0.430603 0.585205 1441495083 0.508057 0.462769 -0.430969 0.584778 1441495083 0.508057 0.462769 -0.430969 0.584778 1441495083 0.508057 0.462769 -0.430969 0.584778 1441495083 0.508057 0.462769 -0.430969 0.584778 1441495083 0.508057 0.462769 -0.430969 0.584778 1441495083 0.508057 0.462769 -0.430969 0.584778 1441495083 0.513184 0.457153 -0.431458 0.584351 1441495083 0.513184 0.457153 -0.431458 0.584351 1441495083 0.513184 0.457153 -0.431458 0.584351 1441495083 0.513184 0.457153 -0.431458 0.584351 1441495083 0.513184 0.457153 -0.431458 0.584351 1441495083 0.513184 0.457153 -0.431458 0.584351 1441495083 0.518860 0.450867 -0.431946 0.583801 1441495083 0.518860 0.450867 -0.431946 0.583801 1441495083 0.518860 0.450867 -0.431946 0.583801 1441495083 0.518860 0.450867 -0.431946 0.583801 1441495083 0.518860 0.450867 -0.431946 0.583801 1441495083 0.518860 0.450867 -0.431946 0.583801 1441495083 0.518860 0.450867 -0.431946 0.583801 1441495083 0.524902 0.444702 -0.434143 0.581543 1441495083 0.524902 0.444702 -0.434143 0.581543 1441495083 0.524902 0.444702 -0.434143 0.581543 1441495083 0.524902 0.444702 -0.434143 0.581543 1441495083 0.524902 0.444702 -0.434143 0.581543 1441495083 0.524902 0.444702 -0.434143 0.581543 1441495083 0.530823 0.439209 -0.436218 0.578796 1441495083 0.530823 0.439209 -0.436218 0.578796 1441495083 0.530823 0.439209 -0.436218 0.578796 1441495083 0.530823 0.439209 -0.436218 0.578796 1441495083 0.530823 0.439209 -0.436218 0.578796 1441495083 0.530823 0.439209 -0.436218 0.578796 1441495083 0.535461 0.434509 -0.437866 0.576782 1441495083 0.535461 0.434509 -0.437866 0.576782 1441495083 0.535461 0.434509 -0.437866 0.576782 1441495083 0.535461 0.434509 -0.437866 0.576782 1441495083 0.535461 0.434509 -0.437866 0.576782 1441495083 0.535461 0.434509 -0.437866 0.576782 1441495083 0.537720 0.431702 -0.438599 0.576233 1441495083 0.537720 0.431702 -0.438599 0.576233 1441495083 0.537720 0.431702 -0.438599 0.576233 1441495083 0.537720 0.431702 -0.438599 0.576233 1441495083 0.537720 0.431702 -0.438599 0.576233 1441495083 0.537720 0.431702 -0.438599 0.576233 1441495083 0.537415 0.431458 -0.437744 0.577393 1441495083 0.537415 0.431458 -0.437744 0.577393 1441495083 0.537415 0.431458 -0.437744 0.577393 1441495083 0.537415 0.431458 -0.437744 0.577393 1441495083 0.537415 0.431458 -0.437744 0.577393 1441495083 0.537415 0.431458 -0.437744 0.577393 1441495083 0.537415 0.431458 -0.437744 0.577393 1441495083 0.536377 0.432312 -0.436218 0.578857 1441495083 0.536377 0.432312 -0.436218 0.578857 1441495083 0.536377 0.432312 -0.436218 0.578857 1441495083 0.536377 0.432312 -0.436218 0.578857 1441495083 0.536377 0.432312 -0.436218 0.578857 1441495083 0.536377 0.432312 -0.436218 0.578857 1441495083 0.532410 0.435913 -0.435364 0.580444 1441495083 0.532410 0.435913 -0.435364 0.580444 1441495083 0.532410 0.435913 -0.435364 0.580444 1441495083 0.532410 0.435913 -0.435364 0.580444 1441495083 0.532410 0.435913 -0.435364 0.580444 1441495083 0.532410 0.435913 -0.435364 0.580444 1441495083 0.527710 0.440369 -0.433777 0.582581 1441495084 0.527710 0.440369 -0.433777 0.582581 1441495084 0.527710 0.440369 -0.433777 0.582581 1441495084 0.527710 0.440369 -0.433777 0.582581 1441495084 0.527710 0.440369 -0.433777 0.582581 1441495084 0.527710 0.440369 -0.433777 0.582581 1441495084 0.520508 0.446350 -0.431152 0.586365 1441495084 0.520508 0.446350 -0.431152 0.586365 1441495084 0.520508 0.446350 -0.431152 0.586365 1441495084 0.520508 0.446350 -0.431152 0.586365 1441495084 0.520508 0.446350 -0.431152 0.586365 1441495084 0.520508 0.446350 -0.431152 0.586365 1441495084 0.514221 0.453308 -0.430237 0.587280 1441495084 0.514221 0.453308 -0.430237 0.587280 1441495084 0.514221 0.453308 -0.430237 0.587280 1441495084 0.514221 0.453308 -0.430237 0.587280 1441495084 0.514221 0.453308 -0.430237 0.587280 1441495084 0.514221 0.453308 -0.430237 0.587280 1441495084 0.506714 0.460205 -0.428650 0.589600 1441495084 0.506714 0.460205 -0.428650 0.589600 1441495084 0.506714 0.460205 -0.428650 0.589600 1441495084 0.506714 0.460205 -0.428650 0.589600 1441495084 0.506714 0.460205 -0.428650 0.589600 1441495084 0.506714 0.460205 -0.428650 0.589600 1441495084 0.501404 0.465149 -0.429810 0.589417 1441495084 0.501404 0.465149 -0.429810 0.589417 1441495084 0.501404 0.465149 -0.429810 0.589417 1441495084 0.501404 0.465149 -0.429810 0.589417 1441495084 0.501404 0.465149 -0.429810 0.589417 1441495084 0.501404 0.465149 -0.429810 0.589417 1441495084 0.501404 0.465149 -0.429810 0.589417 1441495084 0.496094 0.469604 -0.432312 0.588562 1441495084 0.496094 0.469604 -0.432312 0.588562 1441495084 0.496094 0.469604 -0.432312 0.588562 1441495084 0.496094 0.469604 -0.432312 0.588562 1441495084 0.496094 0.469604 -0.432312 0.588562 1441495084 0.496094 0.469604 -0.432312 0.588562 1441495084 0.492004 0.472778 -0.433350 0.588684 1441495084 0.492004 0.472778 -0.433350 0.588684 1441495084 0.492004 0.472778 -0.433350 0.588684 1441495084 0.492004 0.472778 -0.433350 0.588684 1441495084 0.492004 0.472778 -0.433350 0.588684 1441495084 0.492004 0.472778 -0.433350 0.588684 1441495084 0.492004 0.472778 -0.433350 0.588684 1441495084 0.488037 0.476563 -0.434326 0.588257 1441495084 0.488037 0.476563 -0.434326 0.588257 1441495084 0.488037 0.476563 -0.434326 0.588257 1441495084 0.488037 0.476563 -0.434326 0.588257 1441495084 0.488037 0.476563 -0.434326 0.588257 1441495084 0.488037 0.476563 -0.434326 0.588257 1441495084 0.485596 0.479065 -0.434692 0.587891 1441495084 0.485596 0.479065 -0.434692 0.587891 1441495084 0.485596 0.479065 -0.434692 0.587891 1441495084 0.485596 0.479065 -0.434692 0.587891 1441495084 0.485596 0.479065 -0.434692 0.587891 1441495084 0.485596 0.479065 -0.434692 0.587891 1441495084 0.483276 0.481750 -0.433899 0.588196 1441495084 0.483276 0.481750 -0.433899 0.588196 1441495084 0.483276 0.481750 -0.433899 0.588196 1441495084 0.483276 0.481750 -0.433899 0.588196 1441495084 0.483276 0.481750 -0.433899 0.588196 1441495084 0.483276 0.481750 -0.433899 0.588196 1441495084 0.482178 0.483398 -0.431824 0.589294 1441495084 0.482178 0.483398 -0.431824 0.589294 1441495084 0.482178 0.483398 -0.431824 0.589294 1441495084 0.482178 0.483398 -0.431824 0.589294 1441495084 0.482178 0.483398 -0.431824 0.589294 1441495084 0.482178 0.483398 -0.431824 0.589294 1441495084 0.482178 0.483398 -0.431824 0.589294 1441495084 0.482544 0.483521 -0.431030 0.589417 1441495084 0.482544 0.483521 -0.431030 0.589417 1441495084 0.482544 0.483521 -0.431030 0.589417 1441495084 0.482544 0.483521 -0.431030 0.589417 1441495084 0.482544 0.483521 -0.431030 0.589417 1441495084 0.482544 0.483521 -0.431030 0.589417 1441495084 0.484985 0.482361 -0.432129 0.587646 1441495084 0.484985 0.482361 -0.432129 0.587646 1441495084 0.484985 0.482361 -0.432129 0.587646 1441495084 0.484985 0.482361 -0.432129 0.587646 1441495084 0.484985 0.482361 -0.432129 0.587646 1441495084 0.484985 0.482361 -0.432129 0.587646 1441495084 0.486633 0.480469 -0.433655 0.586670 1441495084 0.486633 0.480469 -0.433655 0.586670 1441495084 0.486633 0.480469 -0.433655 0.586670 1441495084 0.486633 0.480469 -0.433655 0.586670 1441495084 0.486633 0.480469 -0.433655 0.586670 1441495084 0.486633 0.480469 -0.433655 0.586670 1441495084 0.488342 0.478516 -0.435303 0.585632 1441495084 0.488342 0.478516 -0.435303 0.585632 1441495084 0.488342 0.478516 -0.435303 0.585632 1441495084 0.488342 0.478516 -0.435303 0.585632 1441495084 0.488342 0.478516 -0.435303 0.585632 1441495084 0.488342 0.478516 -0.435303 0.585632 1441495084 0.488342 0.478516 -0.435303 0.585632 1441495084 0.491394 0.475281 -0.436768 0.584656 1441495084 0.491394 0.475281 -0.436768 0.584656 1441495084 0.491394 0.475281 -0.436768 0.584656 1441495084 0.491394 0.475281 -0.436768 0.584656 1441495084 0.491394 0.475281 -0.436768 0.584656 1441495084 0.491394 0.475281 -0.436768 0.584656 1441495084 0.491394 0.475281 -0.436768 0.584656 1441495084 0.497498 0.469421 -0.438782 0.582703 1441495084 0.497498 0.469421 -0.438782 0.582703 1441495084 0.497498 0.469421 -0.438782 0.582703 1441495084 0.497498 0.469421 -0.438782 0.582703 1441495084 0.497498 0.469421 -0.438782 0.582703 1441495084 0.497498 0.469421 -0.438782 0.582703 1441495084 0.502136 0.464600 -0.441345 0.580627 1441495084 0.502136 0.464600 -0.441345 0.580627 1441495084 0.502136 0.464600 -0.441345 0.580627 1441495084 0.502136 0.464600 -0.441345 0.580627 1441495084 0.502136 0.464600 -0.441345 0.580627 1441495084 0.502136 0.464600 -0.441345 0.580627 1441495084 0.502136 0.464600 -0.441345 0.580627 1441495084 0.507813 0.458435 -0.447083 0.576172 1441495085 0.507813 0.458435 -0.447083 0.576172 1441495085 0.507813 0.458435 -0.447083 0.576172 1441495085 0.507813 0.458435 -0.447083 0.576172 1441495085 0.507813 0.458435 -0.447083 0.576172 1441495085 0.507813 0.458435 -0.447083 0.576172 1441495085 0.514282 0.451538 -0.452698 0.571533 1441495085 0.514282 0.451538 -0.452698 0.571533 1441495085 0.514282 0.451538 -0.452698 0.571533 1441495085 0.514282 0.451538 -0.452698 0.571533 1441495085 0.514282 0.451538 -0.452698 0.571533 1441495085 0.514282 0.451538 -0.452698 0.571533 1441495085 0.514282 0.451538 -0.452698 0.571533 1441495085 0.518982 0.445923 -0.457520 0.567810 1441495085 0.518982 0.445923 -0.457520 0.567810 1441495085 0.518982 0.445923 -0.457520 0.567810 1441495085 0.518982 0.445923 -0.457520 0.567810 1441495085 0.518982 0.445923 -0.457520 0.567810 1441495085 0.518982 0.445923 -0.457520 0.567810 1441495085 0.522827 0.442749 -0.458557 0.565918 1441495085 0.522827 0.442749 -0.458557 0.565918 1441495085 0.522827 0.442749 -0.458557 0.565918 1441495085 0.522827 0.442749 -0.458557 0.565918 1441495085 0.522827 0.442749 -0.458557 0.565918 1441495085 0.522827 0.442749 -0.458557 0.565918 1441495085 0.523071 0.442871 -0.458008 0.566101 1441495085 0.523071 0.442871 -0.458008 0.566101 1441495085 0.523071 0.442871 -0.458008 0.566101 1441495085 0.523071 0.442871 -0.458008 0.566101 1441495085 0.523071 0.442871 -0.458008 0.566101 1441495085 0.523071 0.442871 -0.458008 0.566101 1441495085 0.520386 0.445862 -0.455505 0.568176 1441495085 0.520386 0.445862 -0.455505 0.568176 1441495085 0.520386 0.445862 -0.455505 0.568176 1441495085 0.520386 0.445862 -0.455505 0.568176 1441495085 0.520386 0.445862 -0.455505 0.568176 1441495085 0.520386 0.445862 -0.455505 0.568176 1441495085 0.516235 0.449951 -0.451782 0.571716 1441495085 0.516235 0.449951 -0.451782 0.571716 1441495085 0.516235 0.449951 -0.451782 0.571716 1441495085 0.516235 0.449951 -0.451782 0.571716 1441495085 0.516235 0.449951 -0.451782 0.571716 1441495085 0.516235 0.449951 -0.451782 0.571716 1441495085 0.510071 0.455750 -0.448547 0.575195 1441495085 0.510071 0.455750 -0.448547 0.575195 1441495085 0.510071 0.455750 -0.448547 0.575195 1441495085 0.510071 0.455750 -0.448547 0.575195 1441495085 0.510071 0.455750 -0.448547 0.575195 1441495085 0.510071 0.455750 -0.448547 0.575195 1441495085 0.510071 0.455750 -0.448547 0.575195 1441495085 0.503540 0.462280 -0.443176 0.579895 1441495085 0.503540 0.462280 -0.443176 0.579895 1441495085 0.503540 0.462280 -0.443176 0.579895 1441495085 0.503540 0.462280 -0.443176 0.579895 1441495085 0.503540 0.462280 -0.443176 0.579895 1441495085 0.503540 0.462280 -0.443176 0.579895 1441495085 0.496033 0.469543 -0.438171 0.584290 1441495085 0.496033 0.469543 -0.438171 0.584290 1441495085 0.496033 0.469543 -0.438171 0.584290 1441495085 0.496033 0.469543 -0.438171 0.584290 1441495085 0.496033 0.469543 -0.438171 0.584290 1441495085 0.496033 0.469543 -0.438171 0.584290 1441495085 0.489563 0.476440 -0.433533 0.587646 1441495085 0.489563 0.476440 -0.433533 0.587646 1441495085 0.489563 0.476440 -0.433533 0.587646 1441495085 0.489563 0.476440 -0.433533 0.587646 1441495085 0.489563 0.476440 -0.433533 0.587646 1441495085 0.489563 0.476440 -0.433533 0.587646 1441495085 0.485901 0.481201 -0.429993 0.589417 1441495085 0.485901 0.481201 -0.429993 0.589417 1441495085 0.485901 0.481201 -0.429993 0.589417 1441495085 0.485901 0.481201 -0.429993 0.589417 1441495085 0.485901 0.481201 -0.429993 0.589417 1441495085 0.485901 0.481201 -0.429993 0.589417 1441495085 0.485901 0.481201 -0.429993 0.589417 1441495085 0.482849 0.485168 -0.428406 0.589783 1441495085 0.482849 0.485168 -0.428406 0.589783 1441495085 0.482849 0.485168 -0.428406 0.589783 1441495085 0.482849 0.485168 -0.428406 0.589783 1441495085 0.482849 0.485168 -0.428406 0.589783 1441495085 0.482849 0.485168 -0.428406 0.589783 1441495085 0.480225 0.488037 -0.428162 0.589722 1441495085 0.480225 0.488037 -0.428162 0.589722 1441495085 0.480225 0.488037 -0.428162 0.589722 1441495085 0.480225 0.488037 -0.428162 0.589722 1441495085 0.480225 0.488037 -0.428162 0.589722 1441495085 0.480225 0.488037 -0.428162 0.589722 1441495085 0.477661 0.489807 -0.427429 0.590942 1441495085 0.477661 0.489807 -0.427429 0.590942 1441495085 0.477661 0.489807 -0.427429 0.590942 1441495085 0.477661 0.489807 -0.427429 0.590942 1441495085 0.477661 0.489807 -0.427429 0.590942 1441495085 0.477661 0.489807 -0.427429 0.590942 1441495085 0.475403 0.491272 -0.425354 0.593018 1441495085 0.475403 0.491272 -0.425354 0.593018 1441495085 0.475403 0.491272 -0.425354 0.593018 1441495085 0.475403 0.491272 -0.425354 0.593018 1441495085 0.475403 0.491272 -0.425354 0.593018 1441495085 0.475403 0.491272 -0.425354 0.593018 1441495085 0.475403 0.491272 -0.425354 0.593018 1441495085 0.475159 0.491394 -0.421997 0.595459 1441495085 0.475159 0.491394 -0.421997 0.595459 1441495085 0.475159 0.491394 -0.421997 0.595459 1441495085 0.475159 0.491394 -0.421997 0.595459 1441495085 0.475159 0.491394 -0.421997 0.595459 1441495085 0.475159 0.491394 -0.421997 0.595459 1441495085 0.475830 0.491150 -0.420166 0.596436 1441495085 0.475830 0.491150 -0.420166 0.596436 1441495085 0.475830 0.491150 -0.420166 0.596436 1441495085 0.475830 0.491150 -0.420166 0.596436 1441495085 0.475830 0.491150 -0.420166 0.596436 1441495085 0.475830 0.491150 -0.420166 0.596436 1441495085 0.475830 0.491150 -0.420166 0.596436 1441495085 0.477905 0.489258 -0.420776 0.595947 1441495085 0.477905 0.489258 -0.420776 0.595947 1441495086 0.477905 0.489258 -0.420776 0.595947 1441495086 0.477905 0.489258 -0.420776 0.595947 1441495086 0.477905 0.489258 -0.420776 0.595947 1441495086 0.477905 0.489258 -0.420776 0.595947 1441495086 0.482178 0.485657 -0.423401 0.593506 1441495086 0.482178 0.485657 -0.423401 0.593506 1441495086 0.482178 0.485657 -0.423401 0.593506 1441495086 0.482178 0.485657 -0.423401 0.593506 1441495086 0.482178 0.485657 -0.423401 0.593506 1441495086 0.482178 0.485657 -0.423401 0.593506 1441495086 0.482178 0.485657 -0.423401 0.593506 1441495086 0.486450 0.481323 -0.425537 0.592041 1441495086 0.486450 0.481323 -0.425537 0.592041 1441495086 0.486450 0.481323 -0.425537 0.592041 1441495086 0.486450 0.481323 -0.425537 0.592041 1441495086 0.486450 0.481323 -0.425537 0.592041 1441495086 0.486450 0.481323 -0.425537 0.592041 1441495086 0.489990 0.476746 -0.427979 0.591064 1441495086 0.489990 0.476746 -0.427979 0.591064 1441495086 0.489990 0.476746 -0.427979 0.591064 1441495086 0.489990 0.476746 -0.427979 0.591064 1441495086 0.489990 0.476746 -0.427979 0.591064 1441495086 0.489990 0.476746 -0.427979 0.591064 1441495086 0.489990 0.476746 -0.427979 0.591064 1441495086 0.493103 0.472473 -0.431458 0.589417 1441495086 0.493103 0.472473 -0.431458 0.589417 1441495086 0.493103 0.472473 -0.431458 0.589417 1441495086 0.493103 0.472473 -0.431458 0.589417 1441495086 0.493103 0.472473 -0.431458 0.589417 1441495086 0.493103 0.472473 -0.431458 0.589417 1441495086 0.493652 0.468689 -0.432129 0.591492 1441495086 0.493652 0.468689 -0.432129 0.591492 1441495086 0.493652 0.468689 -0.432129 0.591492 1441495086 0.493652 0.468689 -0.432129 0.591492 1441495086 0.493652 0.468689 -0.432129 0.591492 1441495086 0.493652 0.468689 -0.432129 0.591492 1441495086 0.497559 0.464355 -0.435730 0.588989 1441495086 0.497559 0.464355 -0.435730 0.588989 1441495086 0.497559 0.464355 -0.435730 0.588989 1441495086 0.497559 0.464355 -0.435730 0.588989 1441495086 0.497559 0.464355 -0.435730 0.588989 1441495086 0.497559 0.464355 -0.435730 0.588989 1441495086 0.497559 0.464355 -0.435730 0.588989 1441495086 0.505127 0.457947 -0.440613 0.583862 1441495086 0.505127 0.457947 -0.440613 0.583862 1441495086 0.505127 0.457947 -0.440613 0.583862 1441495086 0.505127 0.457947 -0.440613 0.583862 1441495086 0.505127 0.457947 -0.440613 0.583862 1441495086 0.505127 0.457947 -0.440613 0.583862 1441495086 0.515259 0.448792 -0.445557 0.578308 1441495086 0.515259 0.448792 -0.445557 0.578308 1441495086 0.515259 0.448792 -0.445557 0.578308 1441495086 0.515259 0.448792 -0.445557 0.578308 1441495086 0.515259 0.448792 -0.445557 0.578308 1441495086 0.515259 0.448792 -0.445557 0.578308 1441495086 0.524475 0.439209 -0.452087 0.572388 1441495086 0.524475 0.439209 -0.452087 0.572388 1441495086 0.524475 0.439209 -0.452087 0.572388 1441495086 0.524475 0.439209 -0.452087 0.572388 1441495086 0.524475 0.439209 -0.452087 0.572388 1441495086 0.524475 0.439209 -0.452087 0.572388 1441495086 0.532349 0.431763 -0.456726 0.567017 1441495086 0.532349 0.431763 -0.456726 0.567017 1441495086 0.532349 0.431763 -0.456726 0.567017 1441495086 0.532349 0.431763 -0.456726 0.567017 1441495086 0.532349 0.431763 -0.456726 0.567017 1441495086 0.532349 0.431763 -0.456726 0.567017 1441495086 0.532349 0.431763 -0.456726 0.567017 1441495086 0.535583 0.428406 -0.458557 0.565063 1441495086 0.535583 0.428406 -0.458557 0.565063 1441495086 0.535583 0.428406 -0.458557 0.565063 1441495086 0.535583 0.428406 -0.458557 0.565063 1441495086 0.535583 0.428406 -0.458557 0.565063 1441495086 0.535583 0.428406 -0.458557 0.565063 1441495086 0.536377 0.427979 -0.458252 0.564880 1441495086 0.536377 0.427979 -0.458252 0.564880 1441495086 0.536377 0.427979 -0.458252 0.564880 1441495086 0.536377 0.427979 -0.458252 0.564880 1441495086 0.536377 0.427979 -0.458252 0.564880 1441495086 0.536377 0.427979 -0.458252 0.564880 1441495086 0.536377 0.427979 -0.458252 0.564880 1441495086 0.535217 0.429932 -0.456055 0.566284 1441495086 0.535217 0.429932 -0.456055 0.566284 1441495086 0.535217 0.429932 -0.456055 0.566284 1441495086 0.535217 0.429932 -0.456055 0.566284 1441495086 0.535217 0.429932 -0.456055 0.566284 1441495086 0.535217 0.429932 -0.456055 0.566284 1441495086 0.534058 0.432312 -0.453491 0.567566 1441495086 0.534058 0.432312 -0.453491 0.567566 1441495086 0.534058 0.432312 -0.453491 0.567566 1441495086 0.534058 0.432312 -0.453491 0.567566 1441495086 0.534058 0.432312 -0.453491 0.567566 1441495086 0.534058 0.432312 -0.453491 0.567566 1441495086 0.534058 0.432312 -0.453491 0.567566 1441495086 0.531738 0.435364 -0.451416 0.569092 1441495086 0.531738 0.435364 -0.451416 0.569092 1441495086 0.531738 0.435364 -0.451416 0.569092 1441495086 0.531738 0.435364 -0.451416 0.569092 1441495086 0.531738 0.435364 -0.451416 0.569092 1441495086 0.531738 0.435364 -0.451416 0.569092 1441495086 0.527100 0.439331 -0.448608 0.572571 1441495086 0.527100 0.439331 -0.448608 0.572571 1441495086 0.527100 0.439331 -0.448608 0.572571 1441495086 0.527100 0.439331 -0.448608 0.572571 1441495086 0.527100 0.439331 -0.448608 0.572571 1441495086 0.527100 0.439331 -0.448608 0.572571 1441495086 0.520996 0.445007 -0.445435 0.576233 1441495086 0.520996 0.445007 -0.445435 0.576233 1441495086 0.520996 0.445007 -0.445435 0.576233 1441495086 0.520996 0.445007 -0.445435 0.576233 1441495086 0.520996 0.445007 -0.445435 0.576233 1441495086 0.520996 0.445007 -0.445435 0.576233 1441495086 0.520996 0.445007 -0.445435 0.576233 1441495086 0.515381 0.450562 -0.444214 0.577881 1441495086 0.515381 0.450562 -0.444214 0.577881 1441495087 0.515381 0.450562 -0.444214 0.577881 1441495087 0.515381 0.450562 -0.444214 0.577881 1441495087 0.515381 0.450562 -0.444214 0.577881 1441495087 0.515381 0.450562 -0.444214 0.577881 1441495087 0.511414 0.455017 -0.444031 0.578125 1441495087 0.511414 0.455017 -0.444031 0.578125 1441495087 0.511414 0.455017 -0.444031 0.578125 1441495087 0.511414 0.455017 -0.444031 0.578125 1441495087 0.511414 0.455017 -0.444031 0.578125 1441495087 0.511414 0.455017 -0.444031 0.578125 1441495087 0.507507 0.458740 -0.445068 0.577820 1441495087 0.507507 0.458740 -0.445068 0.577820 1441495087 0.507507 0.458740 -0.445068 0.577820 1441495087 0.507507 0.458740 -0.445068 0.577820 1441495087 0.507507 0.458740 -0.445068 0.577820 1441495087 0.507507 0.458740 -0.445068 0.577820 1441495087 0.507507 0.458740 -0.445068 0.577820 1441495087 0.503967 0.461853 -0.446106 0.577576 1441495087 0.503967 0.461853 -0.446106 0.577576 1441495087 0.503967 0.461853 -0.446106 0.577576 1441495087 0.503967 0.461853 -0.446106 0.577576 1441495087 0.503967 0.461853 -0.446106 0.577576 1441495087 0.503967 0.461853 -0.446106 0.577576 1441495087 0.499817 0.465393 -0.447083 0.577637 1441495087 0.499817 0.465393 -0.447083 0.577637 1441495087 0.499817 0.465393 -0.447083 0.577637 1441495087 0.499817 0.465393 -0.447083 0.577637 1441495087 0.499817 0.465393 -0.447083 0.577637 1441495087 0.499817 0.465393 -0.447083 0.577637 1441495087 0.496521 0.467957 -0.447510 0.578064 1441495087 0.496521 0.467957 -0.447510 0.578064 1441495087 0.496521 0.467957 -0.447510 0.578064 1441495087 0.496521 0.467957 -0.447510 0.578064 1441495087 0.496521 0.467957 -0.447510 0.578064 1441495087 0.496521 0.467957 -0.447510 0.578064 1441495087 0.496521 0.467957 -0.447510 0.578064 1441495087 0.493469 0.470276 -0.445190 0.580566 1441495087 0.493469 0.470276 -0.445190 0.580566 1441495087 0.493469 0.470276 -0.445190 0.580566 1441495087 0.493469 0.470276 -0.445190 0.580566 1441495087 0.493469 0.470276 -0.445190 0.580566 1441495087 0.493469 0.470276 -0.445190 0.580566 1441495087 0.491882 0.471924 -0.442566 0.582581 1441495087 0.491882 0.471924 -0.442566 0.582581 1441495087 0.491882 0.471924 -0.442566 0.582581 1441495087 0.491882 0.471924 -0.442566 0.582581 1441495087 0.491882 0.471924 -0.442566 0.582581 1441495087 0.491882 0.471924 -0.442566 0.582581 1441495087 0.490967 0.472961 -0.440552 0.584106 1441495087 0.490967 0.472961 -0.440552 0.584106 1441495087 0.490967 0.472961 -0.440552 0.584106 1441495087 0.490967 0.472961 -0.440552 0.584106 1441495087 0.490967 0.472961 -0.440552 0.584106 1441495087 0.490967 0.472961 -0.440552 0.584106 1441495087 0.490967 0.472961 -0.440552 0.584106 1441495087 0.492249 0.472534 -0.440857 0.583069 1441495087 0.492249 0.472534 -0.440857 0.583069 1441495087 0.492249 0.472534 -0.440857 0.583069 1441495087 0.492249 0.472534 -0.440857 0.583069 1441495087 0.492249 0.472534 -0.440857 0.583069 1441495087 0.494629 0.470825 -0.442505 0.581177 1441495087 0.494629 0.470825 -0.442505 0.581177 1441495087 0.494629 0.470825 -0.442505 0.581177 1441495087 0.494629 0.470825 -0.442505 0.581177 1441495087 0.494629 0.470825 -0.442505 0.581177 1441495087 0.494629 0.470825 -0.442505 0.581177 1441495087 0.494629 0.470825 -0.442505 0.581177 1441495087 0.496460 0.468567 -0.444458 0.580017 1441495087 0.496460 0.468567 -0.444458 0.580017 1441495087 0.496460 0.468567 -0.444458 0.580017 1441495087 0.496460 0.468567 -0.444458 0.580017 1441495087 0.496460 0.468567 -0.444458 0.580017 1441495087 0.496460 0.468567 -0.444458 0.580017 1441495087 0.496033 0.467590 -0.445007 0.580750 1441495087 0.496033 0.467590 -0.445007 0.580750 1441495087 0.496033 0.467590 -0.445007 0.580750 1441495087 0.496033 0.467590 -0.445007 0.580750 1441495087 0.496033 0.467590 -0.445007 0.580750 1441495087 0.496033 0.467590 -0.445007 0.580750 1441495087 0.496033 0.467590 -0.445007 0.580750 1441495087 0.495850 0.466919 -0.445007 0.581360 1441495087 0.495850 0.466919 -0.445007 0.581360 1441495087 0.495850 0.466919 -0.445007 0.581360 1441495087 0.495850 0.466919 -0.445007 0.581360 1441495087 0.495850 0.466919 -0.445007 0.581360 1441495087 0.495850 0.466919 -0.445007 0.581360 1441495087 0.496643 0.466125 -0.444763 0.581543 1441495087 0.496643 0.466125 -0.444763 0.581543 1441495087 0.496643 0.466125 -0.444763 0.581543 1441495087 0.496643 0.466125 -0.444763 0.581543 1441495087 
0.523926 0.456238 -0.449524 0.561462 1441495090 0.523926 0.456238 -0.449524 0.561462 1441495090 0.523926 0.456238 -0.449524 0.561462 1441495090 0.519714 0.461304 -0.446655 0.563477 1441495090 0.519714 0.461304 -0.446655 0.563477 1441495090 0.519714 0.461304 -0.446655 0.563477 1441495090 0.519714 0.461304 -0.446655 0.563477 1441495090 0.519714 0.461304 -0.446655 0.563477 1441495090 0.519714 0.461304 -0.446655 0.563477 1441495090 0.517334 0.465027 -0.444458 0.564331 1441495090 0.517334 0.465027 -0.444458 0.564331 1441495090 0.517334 0.465027 -0.444458 0.564331 1441495090 0.517334 0.465027 -0.444458 0.564331 1441495090 0.517334 0.465027 -0.444458 0.564331 1441495090 0.517334 0.465027 -0.444458 0.564331 1441495090 0.515686 0.468506 -0.443298 0.563904 1441495090 0.515686 0.468506 -0.443298 0.563904 1441495090 0.515686 0.468506 -0.443298 0.563904 1441495090 0.515686 0.468506 -0.443298 0.563904 1441495090 0.515686 0.468506 -0.443298 0.563904 1441495090 0.515686 0.468506 -0.443298 0.563904 1441495090 0.515686 0.468506 -0.443298 0.563904 1441495090 0.512695 0.473511 -0.441956 0.563538 1441495090 0.512695 0.473511 -0.441956 0.563538 1441495090 0.512695 0.473511 -0.441956 0.563538 1441495090 0.512695 0.473511 -0.441956 0.563538 1441495090 0.512695 0.473511 -0.441956 0.563538 1441495090 0.512695 0.473511 -0.441956 0.563538 1441495090 0.509277 0.478516 -0.439148 0.564575 1441495090 0.509277 0.478516 -0.439148 0.564575 1441495090 0.509277 0.478516 -0.439148 0.564575 1441495090 0.509277 0.478516 -0.439148 0.564575 1441495090 0.509277 0.478516 -0.439148 0.564575 1441495090 0.509277 0.478516 -0.439148 0.564575 1441495090 0.509277 0.478516 -0.439148 0.564575 1441495090 0.504822 0.483887 -0.435181 0.567078 1441495090 0.504822 0.483887 -0.435181 0.567078 1441495090 0.504822 0.483887 -0.435181 0.567078 1441495090 0.504822 0.483887 -0.435181 0.567078 1441495090 0.504822 0.483887 -0.435181 0.567078 1441495090 0.504822 0.483887 -0.435181 0.567078 1441495090 0.501648 0.487793 -0.428528 0.571594 1441495090 0.501648 0.487793 -0.428528 0.571594 1441495090 0.501648 0.487793 -0.428528 0.571594 1441495090 0.501648 0.487793 -0.428528 0.571594 1441495090 0.501648 0.487793 -0.428528 0.571594 1441495090 0.501648 0.487793 -0.428528 0.571594 1441495090 0.498535 0.491699 -0.421692 0.575989 1441495090 0.498535 0.491699 -0.421692 0.575989 1441495090 0.498535 0.491699 -0.421692 0.575989 1441495091 0.498535 0.491699 -0.421692 0.575989 1441495091 0.498535 0.491699 -0.421692 0.575989 1441495091 0.498535 0.491699 -0.421692 0.575989 1441495091 0.498535 0.491699 -0.421692 0.575989 1441495091 0.496277 0.495178 -0.416260 0.578918 1441495091 0.496277 0.495178 -0.416260 0.578918 1441495091 0.496277 0.495178 -0.416260 0.578918 1441495091 0.496277 0.495178 -0.416260 0.578918 1441495091 0.496277 0.495178 -0.416260 0.578918 1441495091 0.496277 0.495178 -0.416260 0.578918 1441495091 0.493896 0.499207 -0.410767 0.581421 1441495091 0.493896 0.499207 -0.410767 0.581421 1441495091 0.493896 0.499207 -0.410767 0.581421 1441495091 0.493896 0.499207 -0.410767 0.581421 1441495091 0.493896 0.499207 -0.410767 0.581421 1441495091 0.493896 0.499207 -0.410767 0.581421 1441495091 0.492065 0.502563 -0.405334 0.583923 1441495091 0.492065 0.502563 -0.405334 0.583923 1441495091 0.492065 0.502563 -0.405334 0.583923 1441495091 0.492065 0.502563 -0.405334 0.583923 1441495091 0.492065 0.502563 -0.405334 0.583923 1441495091 0.492065 0.502563 -0.405334 0.583923 1441495091 0.490662 0.504272 -0.399841 0.587402 1441495091 0.490662 0.504272 -0.399841 0.587402 1441495091 0.490662 0.504272 -0.399841 0.587402 1441495091 0.490662 0.504272 -0.399841 0.587402 1441495091 0.490662 0.504272 -0.399841 0.587402 1441495091 0.490662 0.504272 -0.399841 0.587402 1441495091 0.490662 0.504272 -0.399841 0.587402 1441495091 0.486877 0.507324 -0.393799 0.591980 1441495091 0.486877 0.507324 -0.393799 0.591980 1441495091 0.486877 0.507324 -0.393799 0.591980 1441495091 0.486877 0.507324 -0.393799 0.591980 1441495091 0.486877 0.507324 -0.393799 0.591980 1441495091 0.486877 0.507324 -0.393799 0.591980 1441495091 0.481445 0.512329 -0.388611 0.595520 1441495091 0.481445 0.512329 -0.388611 0.595520 1441495091 0.481445 0.512329 -0.388611 0.595520 1441495091 0.481445 0.512329 -0.388611 0.595520 1441495091 0.481445 0.512329 -0.388611 0.595520 1441495091 0.481445 0.512329 -0.388611 0.595520 1441495091 0.477234 0.516357 -0.384827 0.597839 1441495091 0.477234 0.516357 -0.384827 0.597839 1441495091 0.477234 0.516357 -0.384827 0.597839 1441495091 0.477234 0.516357 -0.384827 0.597839 1441495091 0.477234 0.516357 -0.384827 0.597839 1441495091 0.477234 0.516357 -0.384827 0.597839 1441495091 0.477234 0.516357 -0.384827 0.597839 1441495091 0.475952 0.517700 -0.382996 0.598938 1441495091 0.475952 0.517700 -0.382996 0.598938 1441495091 0.475952 0.517700 -0.382996 0.598938 1441495091 0.475952 0.517700 -0.382996 0.598938 1441495091 0.475952 0.517700 -0.382996 0.598938 1441495091 0.475952 0.517700 -0.382996 0.598938 1441495091 0.479309 0.515259 -0.384583 0.597290 1441495091 0.479309 0.515259 -0.384583 0.597290 1441495091 0.479309 0.515259 -0.384583 0.597290 1441495091 0.479309 0.515259 -0.384583 0.597290 1441495091 0.479309 0.515259 -0.384583 0.597290 1441495091 0.479309 0.515259 -0.384583 0.597290 1441495091 0.485229 0.510803 -0.388855 0.593567 1441495091 0.485229 0.510803 -0.388855 0.593567 1441495091 0.485229 0.510803 -0.388855 0.593567 1441495091 0.485229 0.510803 -0.388855 0.593567 1441495091 0.485229 0.510803 -0.388855 0.593567 1441495091 0.485229 0.510803 -0.388855 0.593567 1441495091 0.485229 0.510803 -0.388855 0.593567 1441495091 0.489563 0.507324 -0.394226 0.589478 1441495091 0.489563 0.507324 -0.394226 0.589478 1441495091 0.489563 0.507324 -0.394226 0.589478 1441495091 0.489563 0.507324 -0.394226 0.589478 1441495091 0.489563 0.507324 -0.394226 0.589478 1441495091 0.489563 0.507324 -0.394226 0.589478 1441495091 0.494690 0.503784 -0.401733 0.583069 1441495091 0.494690 0.503784 -0.401733 0.583069 1441495091 0.494690 0.503784 -0.401733 0.583069 1441495091 0.494690 0.503784 -0.401733 0.583069 1441495091 0.494690 0.503784 -0.401733 0.583069 1441495091 0.501404 0.497681 -0.409058 0.577515 1441495091 0.501404 0.497681 -0.409058 0.577515 1441495091 0.501404 0.497681 -0.409058 0.577515 1441495091 0.501404 0.497681 -0.409058 0.577515 1441495091 0.501404 0.497681 -0.409058 0.577515 1441495091 0.501404 0.497681 -0.409058 0.577515 1441495091 0.508972 0.490112 -0.418518 0.570557 1441495091 0.508972 0.490112 -0.418518 0.570557 1441495091 0.508972 0.490112 -0.418518 0.570557 1441495091 0.508972 0.490112 -0.418518 0.570557 1441495091 0.508972 0.490112 -0.418518 0.570557 1441495091 0.508972 0.490112 -0.418518 0.570557 1441495091 0.508972 0.490112 -0.418518 0.570557 1441495091 0.515503 0.482666 -0.426208 0.565308 1441495091 0.515503 0.482666 -0.426208 0.565308 1441495091 0.515503 0.482666 -0.426208 0.565308 1441495091 0.515503 0.482666 -0.426208 0.565308 1441495091 0.515503 0.482666 -0.426208 0.565308 1441495091 0.515503 0.482666 -0.426208 0.565308 1441495091 0.519470 0.477173 -0.432068 0.561890 1441495091 0.519470 0.477173 -0.432068 0.561890 1441495091 0.519470 0.477173 -0.432068 0.561890 1441495091 0.519470 0.477173 -0.432068 0.561890 1441495091 0.519470 0.477173 -0.432068 0.561890 1441495091 0.519470 0.477173 -0.432068 0.561890 1441495091 0.522034 0.472473 -0.434875 0.561279 1441495091 0.522034 0.472473 -0.434875 0.561279 1441495091 0.522034 0.472473 -0.434875 0.561279 1441495091 0.522034 0.472473 -0.434875 0.561279 1441495091 0.522034 0.472473 -0.434875 0.561279 1441495091 0.522034 0.472473 -0.434875 0.561279 1441495091 0.525330 0.466675 -0.434753 0.563171 1441495091 0.525330 0.466675 -0.434753 0.563171 1441495091 0.525330 0.466675 -0.434753 0.563171 1441495092 0.525330 0.466675 -0.434753 0.563171 1441495092 0.525330 0.466675 -0.434753 0.563171 1441495092 0.525330 0.466675 -0.434753 0.563171 1441495092 0.527649 0.463440 -0.436279 0.562500 1441495092 0.527649 0.463440 -0.436279 0.562500 1441495092 0.527649 0.463440 -0.436279 0.562500 1441495092 0.527649 0.463440 -0.436279 0.562500 1441495092 0.527649 0.463440 -0.436279 0.562500 1441495092 0.527649 0.463440 -0.436279 0.562500 1441495092 0.527649 0.463440 -0.436279 0.562500 1441495092 0.526428 0.463379 -0.436523 0.563477 1441495092 0.526428 0.463379 -0.436523 0.563477 1441495092 0.526428 0.463379 -0.436523 0.563477 1441495092 0.526428 0.463379 -0.436523 0.563477 1441495092 0.526428 0.463379 -0.436523 0.563477 1441495092 0.526428 0.463379 -0.436523 0.563477 1441495092 0.525391 0.464233 -0.435669 0.564453 1441495092 0.525391 0.464233 -0.435669 0.564453 1441495092 0.525391 0.464233 -0.435669 0.564453 1441495092 0.525391 0.464233 -0.435669 0.564453 1441495092 0.525391 0.464233 -0.435669 0.564453 1441495092 0.525391 0.464233 -0.435669 0.564453 1441495092 0.524475 0.465637 -0.434082 0.565369 1441495092 0.524475 0.465637 -0.434082 0.565369 1441495092 0.524475 0.465637 -0.434082 0.565369 1441495092 0.524475 0.465637 -0.434082 0.565369 1441495092 0.524475 0.465637 -0.434082 0.565369 1441495092 0.524475 0.465637 -0.434082 0.565369 1441495092 0.522095 0.468201 -0.430664 0.568054 1441495092 0.522095 0.468201 -0.430664 0.568054 1441495092 0.522095 0.468201 -0.430664 0.568054 1441495092 0.522095 0.468201 -0.430664 0.568054 1441495092 0.522095 0.468201 -0.430664 0.568054 1441495092 0.522095 0.468201 -0.430664 0.568054 1441495092 0.522095 0.468201 -0.430664 0.568054 1441495092 0.519714 0.470337 -0.426208 0.571777 1441495092 0.519714 0.470337 -0.426208 0.571777 1441495092 0.519714 0.470337 -0.426208 0.571777 1441495092 0.519714 0.470337 -0.426208 0.571777 1441495092 0.519714 0.470337 -0.426208 0.571777 1441495092 0.519714 0.470337 -0.426208 0.571777 1441495092 0.519165 0.471252 -0.422913 0.573975 1441495092 0.519165 0.471252 -0.422913 0.573975 1441495092 0.519165 0.471252 -0.422913 0.573975 1441495092 0.519165 0.471252 -0.422913 0.573975 1441495092 0.519165 0.471252 -0.422913 0.573975 1441495092 0.519165 0.471252 -0.422913 0.573975 1441495092 0.520691 0.472595 -0.421997 0.572205 1441495092 0.520691 0.472595 -0.421997 0.572205 1441495092 0.520691 0.472595 -0.421997 0.572205 1441495092 0.520691 0.472595 -0.421997 0.572205 1441495092 0.520691 0.472595 -0.421997 0.572205 1441495092 0.520691 0.472595 -0.421997 0.572205 1441495092 0.522339 0.473450 -0.420471 0.571106 1441495092 0.522339 0.473450 -0.420471 0.571106 1441495092 0.522339 0.473450 -0.420471 0.571106 1441495092 0.522339 0.473450 -0.420471 0.571106 1441495092 0.522339 0.473450 -0.420471 0.571106 1441495092 0.522339 0.473450 -0.420471 0.571106 1441495092 0.520325 0.475891 -0.415710 0.574341 1441495092 0.520325 0.475891 -0.415710 0.574341 1441495092 0.520325 0.475891 -0.415710 0.574341 1441495092 0.520325 0.475891 -0.415710 0.574341 1441495092 0.520325 0.475891 -0.415710 0.574341 1441495092 0.520325 0.475891 -0.415710 0.574341 1441495092 0.520325 0.475891 -0.415710 0.574341 1441495092 0.517456 0.478088 -0.409241 0.579773 1441495092 0.517456 0.478088 -0.409241 0.579773 1441495092 0.517456 0.478088 -0.409241 0.579773 1441495092 0.517456 0.478088 -0.409241 0.579773 1441495092 0.517456 0.478088 -0.409241 0.579773 1441495092 0.517456 0.478088 -0.409241 0.579773 1441495092 0.514893 0.480225 -0.403137 0.584473 1441495092 0.514893 0.480225 -0.403137 0.584473 1441495092 0.514893 0.480225 -0.403137 0.584473 1441495092 0.514893 0.480225 -0.403137 0.584473 1441495092 0.514893 0.480225 -0.403137 0.584473 1441495092 0.514893 0.480225 -0.403137 0.584473 1441495092 0.510620 0.483704 -0.397217 0.589478 1441495092 0.510620 0.483704 -0.397217 0.589478 1441495092 0.510620 0.483704 -0.397217 0.589478 1441495092 0.510620 0.483704 -0.397217 0.589478 1441495092 0.510620 0.483704 -0.397217 0.589478 1441495092 0.510620 0.483704 -0.397217 0.589478 1441495092 0.510620 0.483704 -0.397217 0.589478 1441495092 0.505981 0.487000 -0.392456 0.593933 1441495092 0.505981 0.487000 -0.392456 0.593933 1441495092 0.505981 0.487000 -0.392456 0.593933 1441495092 0.505981 0.487000 -0.392456 0.593933 1441495092 0.505981 0.487000 -0.392456 0.593933 1441495092 0.505981 0.487000 -0.392456 0.593933 1441495092 0.502075 0.489258 -0.388306 0.598022 1441495092 0.502075 0.489258 -0.388306 0.598022 1441495092 0.502075 0.489258 -0.388306 0.598022 1441495092 0.502075 0.489258 -0.388306 0.598022 1441495092 0.502075 0.489258 -0.388306 0.598022 1441495092 0.502075 0.489258 -0.388306 0.598022 1441495092 0.502075 0.489258 -0.388306 0.598022 1441495092 0.500549 0.489868 -0.386292 0.600098 1441495092 0.500549 0.489868 -0.386292 0.600098 1441495092 0.500549 0.489868 -0.386292 0.600098 1441495092 0.500549 0.489868 -0.386292 0.600098 1441495092 0.500549 0.489868 -0.386292 0.600098 1441495092 0.500549 0.489868 -0.386292 0.600098 1441495092 0.502075 0.488403 -0.386658 0.599854 1441495092 0.502075 0.488403 -0.386658 0.599854 1441495092 0.502075 0.488403 -0.386658 0.599854 1441495092 0.502075 0.488403 -0.386658 0.599854 1441495092 0.502075 0.488403 -0.386658 0.599854 1441495092 0.502075 0.488403 -0.386658 0.599854 1441495092 0.504761 0.486206 -0.388977 0.597839 1441495092 0.504761 0.486206 -0.388977 0.597839 1441495092 0.504761 0.486206 -0.388977 0.597839 1441495092 0.504761 0.486206 -0.388977 0.597839 1441495092 0.504761 0.486206 -0.388977 0.597839 1441495093 0.504761 0.486206 -0.388977 0.597839 1441495093 0.509216 0.482910 -0.394104 0.593384 1441495093 0.509216 0.482910 -0.394104 0.593384 1441495093 0.509216 0.482910 -0.394104 0.593384 1441495093 0.509216 0.482910 -0.394104 0.593384 1441495093 0.509216 0.482910 -0.394104 0.593384 1441495093 0.509216 0.482910 -0.394104 0.593384 1441495093 0.513000 0.480652 -0.401550 0.586975 1441495093 0.513000 0.480652 -0.401550 0.586975 1441495093 0.513000 0.480652 -0.401550 0.586975 1441495093 0.513000 0.480652 -0.401550 0.586975 1441495093 0.513000 0.480652 -0.401550 0.586975 1441495093 0.513000 0.480652 -0.401550 0.586975 1441495093 0.512695 0.479797 -0.408203 0.583313 1441495093 0.512695 0.479797 -0.408203 0.583313 1441495093 0.512695 0.479797 -0.408203 0.583313 1441495093 0.512695 0.479797 -0.408203 0.583313 1441495093 0.512695 0.479797 -0.408203 0.583313 1441495093 0.512695 0.479797 -0.408203 0.583313 1441495093 0.511536 0.478455 -0.412598 0.582275 1441495093 0.511536 0.478455 -0.412598 0.582275 1441495093 0.511536 0.478455 -0.412598 0.582275 1441495093 0.511536 0.478455 -0.412598 0.582275 1441495093 0.511536 0.478455 -0.412598 0.582275 1441495093 0.511536 0.478455 -0.412598 0.582275 1441495093 0.511536 0.478455 -0.412598 0.582275 1441495093 0.511719 0.475281 -0.417847 0.581055 1441495093 0.511719 0.475281 -0.417847 0.581055 1441495093 0.511719 0.475281 -0.417847 0.581055 1441495093 0.511719 0.475281 -0.417847 0.581055 1441495093 0.511719 0.475281 -0.417847 0.581055 1441495093 0.511719 0.475281 -0.417847 0.581055 1441495093 0.510925 0.474243 -0.421753 0.579773 1441495093 0.510925 0.474243 -0.421753 0.579773 1441495093 0.510925 0.474243 -0.421753 0.579773 1441495093 0.510925 0.474243 -0.421753 0.579773 1441495093 0.510925 0.474243 -0.421753 0.579773 1441495093 0.510925 0.474243 -0.421753 0.579773 1441495093 0.510681 0.475159 -0.424316 0.577393 1441495093 0.510681 0.475159 -0.424316 0.577393 1441495093 0.510681 0.475159 -0.424316 0.577393 1441495093 0.510681 0.475159 -0.424316 0.577393 1441495093 0.510681 0.475159 -0.424316 0.577393 1441495093 0.510681 0.475159 -0.424316 0.577393 1441495093 0.511719 0.475647 -0.425842 0.574890 1441495093 0.511719 0.475647 -0.425842 0.574890 1441495093 0.511719 0.475647 -0.425842 0.574890 1441495093 0.511719 0.475647 -0.425842 0.574890 1441495093 0.511719 0.475647 -0.425842 0.574890 1441495093 0.511719 0.475647 -0.425842 0.574890 1441495093 0.511719 0.475647 -0.425842 0.574890 1441495093 0.514099 0.474915 -0.427551 0.572083 1441495093 0.514099 0.474915 -0.427551 0.572083 1441495093 0.514099 0.474915 -0.427551 0.572083 1441495093 0.514099 0.474915 -0.427551 0.572083 1441495093 0.514099 0.474915 -0.427551 0.572083 1441495093 0.514099 0.474915 -0.427551 0.572083 1441495093 0.514099 0.474915 -0.427551 0.572083 1441495093 0.516357 0.473328 -0.427124 0.571655 1441495093 0.516357 0.473328 -0.427124 0.571655 1441495093 0.516357 0.473328 -0.427124 0.571655 1441495093 0.516357 0.473328 -0.427124 0.571655 1441495093 0.516357 0.473328 -0.427124 0.571655 1441495093 0.519775 0.470215 -0.427734 0.570740 1441495093 0.519775 0.470215 -0.427734 0.570740 1441495093 0.519775 0.470215 -0.427734 0.570740 1441495093 0.519775 0.470215 -0.427734 0.570740 1441495093 0.519775 0.470215 -0.427734 0.570740 1441495093 0.519775 0.470215 -0.427734 0.570740 1441495093 0.519775 0.470215 -0.427734 0.570740 1441495093 0.520935 0.468811 -0.428467 0.570251 1441495093 0.520935 0.468811 -0.428467 0.570251 1441495093 0.520935 0.468811 -0.428467 0.570251 1441495093 0.520935 0.468811 -0.428467 0.570251 1441495093 0.520935 0.468811 -0.428467 0.570251 1441495093 0.520935 0.468811 -0.428467 0.570251 1441495093 0.519226 0.469727 -0.427490 0.571777 1441495093 0.519226 0.469727 -0.427490 0.571777 1441495093 0.519226 0.469727 -0.427490 0.571777 1441495093 0.519226 0.469727 -0.427490 0.571777 1441495093 0.519226 0.469727 -0.427490 0.571777 1441495093 0.519226 0.469727 -0.427490 0.571777 1441495093 0.516724 0.471802 -0.425049 0.574158 1441495093 0.516724 0.471802 -0.425049 0.574158 1441495093 0.516724 0.471802 -0.425049 0.574158 1441495093 0.516724 0.471802 -0.425049 0.574158 1441495093 0.516724 0.471802 -0.425049 0.574158 1441495093 0.516724 0.471802 -0.425049 0.574158 1441495093 0.514526 0.474121 -0.421814 0.576538 1441495093 0.514526 0.474121 -0.421814 0.576538 1441495093 0.514526 0.474121 -0.421814 0.576538 1441495093 0.514526 0.474121 -0.421814 0.576538 1441495093 0.514526 0.474121 -0.421814 0.576538 1441495093 0.514526 0.474121 -0.421814 0.576538 1441495093 0.514526 0.474121 -0.421814 0.576538 1441495093 0.513245 0.476257 -0.418518 0.578369 1441495093 0.513245 0.476257 -0.418518 0.578369 1441495093 0.513245 0.476257 -0.418518 0.578369 1441495093 0.513245 0.476257 -0.418518 0.578369 1441495093 0.513245 0.476257 -0.418518 0.578369 1441495093 0.513245 0.476257 -0.418518 0.578369 1441495093 0.511108 0.479431 -0.414307 0.580688 1441495093 0.511108 0.479431 -0.414307 0.580688 1441495093 0.511108 0.479431 -0.414307 0.580688 1441495093 0.511108 0.479431 -0.414307 0.580688 1441495093 0.511108 0.479431 -0.414307 0.580688 1441495093 0.511108 0.479431 -0.414307 0.580688 1441495093 0.509033 0.482483 -0.410400 0.582764 1441495093 0.509033 0.482483 -0.410400 0.582764 1441495093 0.509033 0.482483 -0.410400 0.582764 1441495093 0.509033 0.482483 -0.410400 0.582764 1441495093 0.509033 0.482483 -0.410400 0.582764 1441495093 0.509033 0.482483 -0.410400 0.582764 1441495093 0.509033 0.482483 -0.410400 0.582764 1441495094 0.505249 0.487244 -0.406250 0.585022 1441495094 0.505249 0.487244 -0.406250 0.585022 1441495094 0.505249 0.487244 -0.406250 0.585022 1441495094 0.505249 0.487244 -0.406250 0.585022 1441495094 0.505249 0.487244 -0.406250 0.585022 1441495094 0.505249 0.487244 -0.406250 0.585022 1441495094 0.500732 0.492004 -0.401611 0.588074 1441495094 0.500732 0.492004 -0.401611 0.588074 1441495094 0.500732 0.492004 -0.401611 0.588074 1441495094 0.500732 0.492004 -0.401611 0.588074 1441495094 0.500732 0.492004 -0.401611 0.588074 1441495094 0.500732 0.492004 -0.401611 0.588074 1441495094 0.500732 0.492004 -0.401611 0.588074 1441495094 0.495789 0.496216 -0.396729 0.592041 1441495094 0.495789 0.496216 -0.396729 0.592041 1441495094 0.495789 0.496216 -0.396729 0.592041 1441495094 0.495789 0.496216 -0.396729 0.592041 1441495094 0.495789 0.496216 -0.396729 0.592041 1441495094 0.495789 0.496216 -0.396729 0.592041 1441495094 0.491150 0.500366 -0.391479 0.595886 1441495094 0.491150 0.500366 -0.391479 0.595886 1441495094 0.491150 0.500366 -0.391479 0.595886 1441495094 0.491150 0.500366 -0.391479 0.595886 1441495094 0.491150 0.500366 -0.391479 0.595886 1441495094 0.491150 0.500366 -0.391479 0.595886 1441495094 0.491150 0.500366 -0.391479 0.595886 1441495094 0.487000 0.504211 -0.387390 0.598694 1441495094 0.487000 0.504211 -0.387390 0.598694 1441495094 0.487000 0.504211 -0.387390 0.598694 1441495094 0.487000 0.504211 -0.387390 0.598694 1441495094 0.487000 0.504211 -0.387390 0.598694 1441495094 0.487000 0.504211 -0.387390 0.598694 1441495094 0.484070 0.507324 -0.386230 0.599243 1441495094 0.484070 0.507324 -0.386230 0.599243 1441495094 0.484070 0.507324 -0.386230 0.599243 1441495094 0.484070 0.507324 -0.386230 0.599243 1441495094 0.484070 0.507324 -0.386230 0.599243 1441495094 0.484070 0.507324 -0.386230 0.599243 1441495094 0.484802 0.507324 -0.387207 0.597961 1441495094 0.484802 0.507324 -0.387207 0.597961 1441495094 0.484802 0.507324 -0.387207 0.597961 1441495094 0.484802 0.507324 -0.387207 0.597961 1441495094 0.484802 0.507324 -0.387207 0.597961 1441495094 0.484802 0.507324 -0.387207 0.597961 1441495094 0.484802 0.507324 -0.387207 0.597961 1441495094 0.488770 0.505005 -0.391113 0.594177 1441495094 0.488770 0.505005 -0.391113 0.594177 1441495094 0.488770 0.505005 -0.391113 0.594177 1441495094 0.488770 0.505005 -0.391113 0.594177 1441495094 0.488770 0.505005 -0.391113 0.594177 1441495094 0.488770 0.505005 -0.391113 0.594177 1441495094 0.495361 0.500732 -0.397461 0.588074 1441495094 0.495361 0.500732 -0.397461 0.588074 1441495094 0.495361 0.500732 -0.397461 0.588074 1441495094 0.495361 0.500732 -0.397461 0.588074 1441495094 0.495361 0.500732 -0.397461 0.588074 1441495094 0.495361 0.500732 -0.397461 0.588074 1441495094 0.495361 0.500732 -0.397461 0.588074 1441495094 0.502075 0.496399 -0.405579 0.580444 1441495094 0.502075 0.496399 -0.405579 0.580444 1441495094 0.502075 0.496399 -0.405579 0.580444 1441495094 0.502075 0.496399 -0.405579 0.580444 1441495094 0.502075 0.496399 -0.405579 0.580444 1441495094 0.502075 0.496399 -0.405579 0.580444 1441495094 0.505554 0.493408 -0.413940 0.574036 1441495094 0.505554 0.493408 -0.413940 0.574036 1441495094 0.505554 0.493408 -0.413940 0.574036 1441495094 0.505554 0.493408 -0.413940 0.574036 1441495094 0.505554 0.493408 -0.413940 0.574036 1441495094 0.505554 0.493408 -0.413940 0.574036 1441495094 0.505554 0.493408 -0.413940 0.574036 1441495094 0.506470 0.493103 -0.421875 0.567688 1441495094 0.506470 0.493103 -0.421875 0.567688 1441495094 0.506470 0.493103 -0.421875 0.567688 1441495094 0.506470 0.493103 -0.421875 0.567688 1441495094 0.506470 0.493103 -0.421875 0.567688 1441495094 0.506470 0.493103 -0.421875 0.567688 1441495094 0.507324 0.492249 -0.429321 0.562073 1441495094 0.507324 0.492249 -0.429321 0.562073 1441495094 0.507324 0.492249 -0.429321 0.562073 1441495094 0.507324 0.492249 -0.429321 0.562073 1441495094 0.507324 0.492249 -0.429321 0.562073 1441495094 0.507324 0.492249 -0.429321 0.562073 1441495094 0.507324 0.492249 -0.429321 0.562073 1441495094 0.508301 0.491516 -0.434753 0.557617 1441495094 0.508301 0.491516 -0.434753 0.557617 1441495094 0.508301 0.491516 -0.434753 0.557617 1441495094 0.508301 0.491516 -0.434753 0.557617 1441495094 0.508301 0.491516 -0.434753 0.557617 1441495094 0.508301 0.491516 -0.434753 0.557617 1441495094 0.509888 0.489990 -0.437622 0.555298 1441495094 0.509888 0.489990 -0.437622 0.555298 1441495094 0.509888 0.489990 -0.437622 0.555298 1441495094 0.509888 0.489990 -0.437622 0.555298 1441495094 0.509888 0.489990 -0.437622 0.555298 1441495094 0.509888 0.489990 -0.437622 0.555298 1441495094 0.511414 0.488464 -0.440063 0.553345 1441495094 0.511414 0.488464 -0.440063 0.553345 1441495094 0.511414 0.488464 -0.440063 0.553345 1441495094 0.511414 0.488464 -0.440063 0.553345 1441495094 0.511414 0.488464 -0.440063 0.553345 1441495094 0.511414 0.488464 -0.440063 0.553345 1441495094 0.511963 0.487122 -0.441772 0.552612 1441495094 0.511963 0.487122 -0.441772 0.552612 1441495094 0.511963 0.487122 -0.441772 0.552612 1441495094 0.511963 0.487122 -0.441772 0.552612 1441495094 0.511963 0.487122 -0.441772 0.552612 1441495094 0.511963 0.487122 -0.441772 0.552612 1441495094 0.507019 0.489197 -0.440918 0.556030 1441495094 0.507019 0.489197 -0.440918 0.556030 1441495094 0.507019 0.489197 -0.440918 0.556030 1441495094 0.507019 0.489197 -0.440918 0.556030 1441495094 0.507019 0.489197 -0.440918 0.556030 1441495094 0.507019 0.489197 -0.440918 0.556030 1441495094 0.502197 0.490662 -0.438416 0.561035 1441495095 0.502197 0.490662 -0.438416 0.561035 1441495095 0.502197 0.490662 -0.438416 0.561035 1441495095 0.502197 0.490662 -0.438416 0.561035 1441495095 0.502197 0.490662 -0.438416 0.561035 1441495095 0.502197 0.490662 -0.438416 0.561035 1441495095 0.500610 0.491089 -0.436401 0.563660 1441495095 0.500610 0.491089 -0.436401 0.563660 1441495095 0.500610 0.491089 -0.436401 0.563660 1441495095 0.500610 0.491089 -0.436401 0.563660 1441495095 0.500610 0.491089 -0.436401 0.563660 1441495095 0.500610 0.491089 -0.436401 0.563660 1441495095 0.500122 0.491699 -0.433716 0.565613 1441495095 0.500122 0.491699 -0.433716 0.565613 1441495095 0.500122 0.491699 -0.433716 0.565613 1441495095 0.500122 0.491699 -0.433716 0.565613 1441495095 0.500122 0.491699 -0.433716 0.565613 1441495095 0.500122 0.491699 -0.433716 0.565613 1441495095 0.500122 0.491699 -0.433716 0.565613 1441495095 0.500000 0.492371 -0.430603 0.567505 1441495095 0.500000 0.492371 -0.430603 0.567505 1441495095 0.500000 0.492371 -0.430603 0.567505 1441495095 0.500000 0.492371 -0.430603 0.567505 1441495095 0.500000 0.492371 -0.430603 0.567505 1441495095 0.500000 0.492371 -0.430603 0.567505 1441495095 0.501953 0.491516 -0.426208 0.569824 1441495095 0.501953 0.491516 -0.426208 0.569824 1441495095 0.501953 0.491516 -0.426208 0.569824 1441495095 0.501953 0.491516 -0.426208 0.569824 1441495095 0.501953 0.491516 -0.426208 0.569824 1441495095 0.501953 0.491516 -0.426208 0.569824 1441495095 0.504517 0.490540 -0.422607 0.571167 1441495095 0.504517 0.490540 -0.422607 0.571167 1441495095 0.504517 0.490540 -0.422607 0.571167 1441495095 0.504517 0.490540 -0.422607 0.571167 1441495095 0.504517 0.490540 -0.422607 0.571167 1441495095 0.504517 0.490540 -0.422607 0.571167 1441495095 0.506348 0.489929 -0.419250 0.572510 1441495095 0.506348 0.489929 -0.419250 0.572510 1441495095 0.506348 0.489929 -0.419250 0.572510 1441495095 0.506348 0.489929 -0.419250 0.572510 1441495095 0.506348 0.489929 -0.419250 0.572510 1441495095 0.506348 0.489929 -0.419250 0.572510 1441495095 0.507446 0.489319 -0.415833 0.574463 1441495095 0.507446 0.489319 -0.415833 0.574463 1441495095 0.507446 0.489319 -0.415833 0.574463 1441495095 0.507446 0.489319 -0.415833 0.574463 1441495095 0.507446 0.489319 -0.415833 0.574463 1441495095 0.507446 0.489319 -0.415833 0.574463 1441495095 0.506836 0.489807 -0.411987 0.577393 1441495095 0.506836 0.489807 -0.411987 0.577393 1441495095 0.506836 0.489807 -0.411987 0.577393 1441495095 0.506836 0.489807 -0.411987 0.577393 1441495095 0.506836 0.489807 -0.411987 0.577393 1441495095 0.506836 0.489807 -0.411987 0.577393 1441495095 0.506836 0.489807 -0.411987 0.577393 1441495095 0.505981 0.491699 -0.407959 0.579346 1441495095 0.505981 0.491699 -0.407959 0.579346 1441495095 0.505981 0.491699 -0.407959 0.579346 1441495095 0.505981 0.491699 -0.407959 0.579346 1441495095 0.505981 0.491699 -0.407959 0.579346 1441495095 0.505981 0.491699 -0.407959 0.579346 1441495095 0.505127 0.493225 -0.406555 0.579895 1441495095 0.505127 0.493225 -0.406555 0.579895 1441495095 0.505127 0.493225 -0.406555 0.579895 1441495095 0.505127 0.493225 -0.406555 0.579895 1441495095 0.505127 0.493225 -0.406555 0.579895 1441495095 0.505127 0.493225 -0.406555 0.579895 1441495095 0.502991 0.494629 -0.404236 0.582092 1441495095 0.502991 0.494629 -0.404236 0.582092 1441495095 0.502991 0.494629 -0.404236 0.582092 1441495095 0.502991 0.494629 -0.404236 0.582092 1441495095 0.502991 0.494629 -0.404236 0.582092 1441495095 0.502991 0.494629 -0.404236 0.582092 1441495095 0.497742 0.497681 -0.399231 0.587463 1441495095 0.497742 0.497681 -0.399231 0.587463 1441495095 0.497742 0.497681 -0.399231 0.587463 1441495095 0.497742 0.497681 -0.399231 0.587463 1441495095 0.497742 0.497681 -0.399231 0.587463 1441495095 0.497742 0.497681 -0.399231 0.587463 1441495095 0.491577 0.501587 -0.394592 0.592468 1441495095 0.491577 0.501587 -0.394592 0.592468 1441495095 0.491577 0.501587 -0.394592 0.592468 1441495095 0.491577 0.501587 -0.394592 0.592468 1441495095 0.491577 0.501587 -0.394592 0.592468 1441495095 0.491577 0.501587 -0.394592 0.592468 1441495095 0.491577 0.501587 -0.394592 0.592468 1441495095 0.487976 0.503540 -0.391113 0.596069 1441495095 0.487976 0.503540 -0.391113 0.596069 1441495095 0.487976 0.503540 -0.391113 0.596069 1441495095 0.487976 0.503540 -0.391113 0.596069 1441495095 0.487976 0.503540 -0.391113 0.596069 1441495095 0.487976 0.503540 -0.391113 0.596069 1441495095 0.487854 0.502930 -0.390808 0.596924 1441495095 0.487854 0.502930 -0.390808 0.596924 1441495095 0.487854 0.502930 -0.390808 0.596924 1441495095 0.487854 0.502930 -0.390808 0.596924 1441495095 0.487854 0.502930 -0.390808 0.596924 1441495095 0.487854 0.502930 -0.390808 0.596924 1441495095 0.487854 0.502930 -0.390808 0.596924 1441495095 0.490479 0.499939 -0.393005 0.595764 1441495095 0.490479 0.499939 -0.393005 0.595764 1441495095 0.490479 0.499939 -0.393005 0.595764 1441495095 0.490479 0.499939 -0.393005 0.595764 1441495095 0.490479 0.499939 -0.393005 0.595764 1441495095 0.490479 0.499939 -0.393005 0.595764 1441495095 0.495728 0.495789 -0.398376 0.591370 1441495095 0.495728 0.495789 -0.398376 0.591370 1441495095 0.495728 0.495789 -0.398376 0.591370 1441495095 0.495728 0.495789 -0.398376 0.591370 1441495095 0.495728 0.495789 -0.398376 0.591370 1441495095 0.495728 0.495789 -0.398376 0.591370 1441495095 0.501343 0.491211 -0.403931 0.586670 1441495096 0.501343 0.491211 -0.403931 0.586670 1441495096 0.501343 0.491211 -0.403931 0.586670 1441495096 0.501343 0.491211 -0.403931 0.586670 1441495096 0.501343 0.491211 -0.403931 0.586670 1441495096 0.501343 0.491211 -0.403931 0.586670 1441495096 0.507690 0.485474 -0.410339 0.581482 1441495096 0.507690 0.485474 -0.410339 0.581482 1441495096 0.507690 0.485474 -0.410339 0.581482 1441495096 0.507690 0.485474 -0.410339 0.581482 1441495096 0.507690 0.485474 -0.410339 0.581482 1441495096 0.507690 0.485474 -0.410339 0.581482 1441495096 0.507690 0.485474 -0.410339 0.581482 1441495096 0.513733 0.480652 -0.416321 0.575867 1441495096 0.513733 0.480652 -0.416321 0.575867 1441495096 0.513733 0.480652 -0.416321 0.575867 1441495096 0.513733 0.480652 -0.416321 0.575867 1441495096 0.513733 0.480652 -0.416321 0.575867 1441495096 0.513733 0.480652 -0.416321 0.575867 1441495096 0.519287 0.475403 -0.421631 0.571411 1441495096 0.519287 0.475403 -0.421631 0.571411 1441495096 0.519287 0.475403 -0.421631 0.571411 1441495096 0.519287 0.475403 -0.421631 0.571411 1441495096 0.519287 0.475403 -0.421631 0.571411 1441495096 0.523743 0.471924 -0.426453 0.566589 1441495096 0.523743 0.471924 -0.426453 0.566589 1441495096 0.523743 0.471924 -0.426453 0.566589 1441495096 0.523743 0.471924 -0.426453 0.566589 1441495096 0.523743 0.471924 -0.426453 0.566589 1441495096 0.523743 0.471924 -0.426453 0.566589 1441495096 0.523743 0.471924 -0.426453 0.566589 1441495096 0.527039 0.469482 -0.429810 0.562988 1441495096 0.527039 0.469482 -0.429810 0.562988 1441495096 0.527039 0.469482 -0.429810 0.562988 1441495096 0.527039 0.469482 -0.429810 0.562988 1441495096 0.527039 0.469482 -0.429810 0.562988 1441495096 0.527039 0.469482 -0.429810 0.562988 1441495096 0.528015 0.470032 -0.432373 0.559692 1441495096 0.528015 0.470032 -0.432373 0.559692 1441495096 0.528015 0.470032 -0.432373 0.559692 1441495096 0.528015 0.470032 -0.432373 0.559692 1441495096 0.528015 0.470032 -0.432373 0.559692 1441495096 0.528015 0.470032 -0.432373 0.559692 1441495096 0.528015 0.470032 -0.432373 0.559692 1441495096 0.529724 0.470459 -0.431885 0.558105 1441495096 0.529724 0.470459 -0.431885 0.558105 1441495096 0.529724 0.470459 -0.431885 0.558105 1441495096 0.529724 0.470459 -0.431885 0.558105 1441495096 0.529724 0.470459 -0.431885 0.558105 1441495096 0.529724 0.470459 -0.431885 0.558105 1441495096 0.534241 0.466858 -0.433777 0.555359 1441495096 0.534241 0.466858 -0.433777 0.555359 1441495096 0.534241 0.466858 -0.433777 0.555359 1441495096 0.534241 0.466858 -0.433777 0.555359 1441495096 0.534241 0.466858 -0.433777 0.555359 1441495096 0.536743 0.463623 -0.435059 0.554626 1441495096 0.536743 0.463623 -0.435059 0.554626 1441495096 0.536743 0.463623 -0.435059 0.554626 1441495096 0.536743 0.463623 -0.435059 0.554626 1441495096 0.536743 0.463623 -0.435059 0.554626 1441495096 0.536743 0.463623 -0.435059 0.554626 1441495096 0.536316 0.462646 -0.434937 0.555969 1441495096 0.536316 0.462646 -0.434937 0.555969 1441495096 0.536316 0.462646 -0.434937 0.555969 1441495096 0.536316 0.462646 -0.434937 0.555969 1441495096 0.536316 0.462646 -0.434937 0.555969 1441495096 0.536316 0.462646 -0.434937 0.555969 1441495096 0.534302 0.464722 -0.433289 0.557495 1441495096 0.534302 0.464722 -0.433289 0.557495 1441495096 0.534302 0.464722 -0.433289 0.557495 1441495096 0.534302 0.464722 -0.433289 0.557495 1441495096 0.534302 0.464722 -0.433289 0.557495 1441495096 0.534302 0.464722 -0.433289 0.557495 1441495096 0.531555 0.467834 -0.430481 0.559631 1441495096 0.531555 0.467834 -0.430481 0.559631 1441495096 0.531555 0.467834 -0.430481 0.559631 1441495096 0.531555 0.467834 -0.430481 0.559631 1441495096 0.531555 0.467834 -0.430481 0.559631 1441495096 0.531555 0.467834 -0.430481 0.559631 1441495096 0.531555 0.467834 -0.430481 0.559631 1441495096 0.528748 0.471191 -0.426636 0.562439 1441495096 0.528748 0.471191 -0.426636 0.562439 1441495096 0.528748 0.471191 -0.426636 0.562439 1441495096 0.528748 0.471191 -0.426636 0.562439 1441495096 0.528748 0.471191 -0.426636 0.562439 1441495096 0.528748 0.471191 -0.426636 0.562439 1441495096 0.527039 0.473755 -0.422913 0.564636 1441495096 0.527039 0.473755 -0.422913 0.564636 1441495096 0.527039 0.473755 -0.422913 0.564636 1441495096 0.527039 0.473755 -0.422913 0.564636 1441495096 0.527039 0.473755 -0.422913 0.564636 1441495096 0.527039 0.473755 -0.422913 0.564636 1441495096 0.527039 0.473755 -0.422913 0.564636 1441495096 0.524658 0.476440 -0.419067 0.567444 1441495096 
0.478821 0.490173 -0.411499 0.600952 1441495101 0.478821 0.490173 -0.411499 0.600952 1441495101 0.478821 0.490173 -0.411499 0.600952 1441495101 0.478821 0.490173 -0.411499 0.600952 1441495101 0.478821 0.490173 -0.411499 0.600952 1441495101 0.478821 0.490173 -0.411499 0.600952 1441495101 0.467529 0.498840 -0.403809 0.607788 1441495101 0.467529 0.498840 -0.403809 0.607788 1441495101 0.467529 0.498840 -0.403809 0.607788 1441495101 0.467529 0.498840 -0.403809 0.607788 1441495101 0.467529 0.498840 -0.403809 0.607788 1441495101 0.467529 0.498840 -0.403809 0.607788 1441495101 0.467529 0.498840 -0.403809 0.607788 1441495101 0.456787 0.506836 -0.397827 0.613281 1441495101 0.456787 0.506836 -0.397827 0.613281 1441495101 0.456787 0.506836 -0.397827 0.613281 1441495101 0.456787 0.506836 -0.397827 0.613281 1441495101 0.456787 0.506836 -0.397827 0.613281 1441495101 0.456787 0.506836 -0.397827 0.613281 1441495101 0.448730 0.512573 -0.392517 0.617859 1441495101 0.448730 0.512573 -0.392517 0.617859 1441495101 0.448730 0.512573 -0.392517 0.617859 1441495101 0.448730 0.512573 -0.392517 0.617859 1441495101 0.448730 0.512573 -0.392517 0.617859 1441495101 0.448730 0.512573 -0.392517 0.617859 1441495101 0.441956 0.516785 -0.389771 0.621033 1441495101 0.441956 0.516785 -0.389771 0.621033 1441495101 0.441956 0.516785 -0.389771 0.621033 1441495101 0.441956 0.516785 -0.389771 0.621033 1441495101 0.441956 0.516785 -0.389771 0.621033 1441495101 0.441956 0.516785 -0.389771 0.621033 1441495101 0.441956 0.516785 -0.389771 0.621033 1441495101 0.436279 0.520203 -0.388977 0.622681 1441495101 0.436279 0.520203 -0.388977 0.622681 1441495101 0.436279 0.520203 -0.388977 0.622681 1441495101 0.436279 0.520203 -0.388977 0.622681 1441495101 0.436279 0.520203 -0.388977 0.622681 1441495101 0.436279 0.520203 -0.388977 0.622681 1441495101 0.431702 0.524414 -0.390015 0.621643 1441495101 0.431702 0.524414 -0.390015 0.621643 1441495101 0.431702 0.524414 -0.390015 0.621643 1441495101 0.431702 0.524414 -0.390015 0.621643 1441495101 0.431702 0.524414 -0.390015 0.621643 1441495101 0.431702 0.524414 -0.390015 0.621643 1441495101 0.430603 0.526978 -0.395325 0.616882 1441495101 0.430603 0.526978 -0.395325 0.616882 1441495101 0.430603 0.526978 -0.395325 0.616882 1441495101 0.430603 0.526978 -0.395325 0.616882 1441495101 0.430603 0.526978 -0.395325 0.616882 1441495101 0.430603 0.526978 -0.395325 0.616882 1441495101 0.428467 0.528503 -0.398315 0.615112 1441495101 0.428467 0.528503 -0.398315 0.615112 1441495101 0.428467 0.528503 -0.398315 0.615112 1441495101 0.428467 0.528503 -0.398315 0.615112 1441495101 0.428467 0.528503 -0.398315 0.615112 1441495101 0.428467 0.528503 -0.398315 0.615112 1441495101 0.421997 0.531189 -0.395996 0.618774 1441495101 0.421997 0.531189 -0.395996 0.618774 1441495101 0.421997 0.531189 -0.395996 0.618774 1441495101 0.421997 0.531189 -0.395996 0.618774 1441495101 0.421997 0.531189 -0.395996 0.618774 1441495101 0.421997 0.531189 -0.395996 0.618774 1441495101 0.421997 0.531189 -0.395996 0.618774 1441495101 0.417847 0.532104 -0.393005 0.622681 1441495101 0.417847 0.532104 -0.393005 0.622681 1441495101 0.417847 0.532104 -0.393005 0.622681 1441495101 0.417847 0.532104 -0.393005 0.622681 1441495101 0.417847 0.532104 -0.393005 0.622681 1441495101 0.417847 0.532104 -0.393005 0.622681 1441495101 0.417908 0.530518 -0.391907 0.624695 1441495101 0.417908 0.530518 -0.391907 0.624695 1441495101 0.417908 0.530518 -0.391907 0.624695 1441495101 0.417908 0.530518 -0.391907 0.624695 1441495101 0.417908 0.530518 -0.391907 0.624695 1441495101 0.417908 0.530518 -0.391907 0.624695 1441495101 0.417908 0.530518 -0.391907 0.624695 1441495101 0.421509 0.526550 -0.391968 0.625610 1441495101 0.421509 0.526550 -0.391968 0.625610 1441495101 0.421509 0.526550 -0.391968 0.625610 1441495101 0.421509 0.526550 -0.391968 0.625610 1441495101 0.421509 0.526550 -0.391968 0.625610 1441495101 0.421509 0.526550 -0.391968 0.625610 1441495101 0.426636 0.520081 -0.393188 0.626770 1441495101 0.426636 0.520081 -0.393188 0.626770 1441495101 0.426636 0.520081 -0.393188 0.626770 1441495101 0.426636 0.520081 -0.393188 0.626770 1441495101 0.426636 0.520081 -0.393188 0.626770 1441495101 0.426636 0.520081 -0.393188 0.626770 1441495101 0.426636 0.520081 -0.393188 0.626770 1441495101 0.435303 0.509033 -0.393066 0.629944 1441495101 0.435303 0.509033 -0.393066 0.629944 1441495101 0.435303 0.509033 -0.393066 0.629944 1441495101 0.435303 0.509033 -0.393066 0.629944 1441495101 0.435303 0.509033 -0.393066 0.629944 1441495101 0.435303 0.509033 -0.393066 0.629944 1441495101 0.447388 0.499268 -0.400513 0.624573 1441495101 0.447388 0.499268 -0.400513 0.624573 1441495101 0.447388 0.499268 -0.400513 0.624573 1441495101 0.447388 0.499268 -0.400513 0.624573 1441495101 0.447388 0.499268 -0.400513 0.624573 1441495101 0.447388 0.499268 -0.400513 0.624573 1441495101 0.447388 0.499268 -0.400513 0.624573 1441495101 0.461304 0.489075 -0.408081 0.617615 1441495101 0.461304 0.489075 -0.408081 0.617615 1441495101 0.461304 0.489075 -0.408081 0.617615 1441495101 0.461304 0.489075 -0.408081 0.617615 1441495101 0.461304 0.489075 -0.408081 0.617615 1441495101 0.461304 0.489075 -0.408081 0.617615 1441495101 0.473206 0.478455 -0.414124 0.612854 1441495101 0.473206 0.478455 -0.414124 0.612854 1441495101 0.473206 0.478455 -0.414124 0.612854 1441495101 0.473206 0.478455 -0.414124 0.612854 1441495101 0.473206 0.478455 -0.414124 0.612854 1441495101 0.473206 0.478455 -0.414124 0.612854 1441495101 0.483948 0.466431 -0.417053 0.611694 1441495101 0.483948 0.466431 -0.417053 0.611694 1441495102 0.483948 0.466431 -0.417053 0.611694 1441495102 0.483948 0.466431 -0.417053 0.611694 1441495102 0.483948 0.466431 -0.417053 0.611694 1441495102 0.483948 0.466431 -0.417053 0.611694 1441495102 0.494629 0.454956 -0.420166 0.609680 1441495102 0.494629 0.454956 -0.420166 0.609680 1441495102 0.494629 0.454956 -0.420166 0.609680 1441495102 0.494629 0.454956 -0.420166 0.609680 1441495102 0.494629 0.454956 -0.420166 0.609680 1441495102 0.494629 0.454956 -0.420166 0.609680 1441495102 0.505859 0.445557 -0.424438 0.604431 1441495102 0.505859 0.445557 -0.424438 0.604431 1441495102 0.505859 0.445557 -0.424438 0.604431 1441495102 0.505859 0.445557 -0.424438 0.604431 1441495102 0.505859 0.445557 -0.424438 0.604431 1441495102 0.505859 0.445557 -0.424438 0.604431 1441495102 0.512390 0.440491 -0.428833 0.599548 1441495102 0.512390 0.440491 -0.428833 0.599548 1441495102 0.512390 0.440491 -0.428833 0.599548 1441495102 0.512390 0.440491 -0.428833 0.599548 1441495102 0.512390 0.440491 -0.428833 0.599548 1441495102 0.512390 0.440491 -0.428833 0.599548 1441495102 0.512390 0.440491 -0.428833 0.599548 1441495102 0.512939 0.440247 -0.428345 0.599609 1441495102 0.512939 0.440247 -0.428345 0.599609 1441495102 0.512939 0.440247 -0.428345 0.599609 1441495102 0.512939 0.440247 -0.428345 0.599609 1441495102 0.512939 0.440247 -0.428345 0.599609 1441495102 0.509644 0.442993 -0.424438 0.603210 1441495102 0.509644 0.442993 -0.424438 0.603210 1441495102 0.509644 0.442993 -0.424438 0.603210 1441495102 0.509644 0.442993 -0.424438 0.603210 1441495102 0.509644 0.442993 -0.424438 0.603210 1441495102 0.509644 0.442993 -0.424438 0.603210 1441495102 0.505493 0.447266 -0.422852 0.604614 1441495102 0.505493 0.447266 -0.422852 0.604614 1441495102 0.505493 0.447266 -0.422852 0.604614 1441495102 0.505493 0.447266 -0.422852 0.604614 1441495102 0.505493 0.447266 -0.422852 0.604614 1441495102 0.505493 0.447266 -0.422852 0.604614 1441495102 0.505493 0.447266 -0.422852 0.604614 1441495102 0.500122 0.454224 -0.425598 0.601929 1441495102 0.500122 0.454224 -0.425598 0.601929 1441495102 0.500122 0.454224 -0.425598 0.601929 1441495102 0.500122 0.454224 -0.425598 0.601929 1441495102 0.500122 0.454224 -0.425598 0.601929 1441495102 0.500122 0.454224 -0.425598 0.601929 1441495102 0.495605 0.460938 -0.428772 0.598328 1441495102 0.495605 0.460938 -0.428772 0.598328 1441495102 0.495605 0.460938 -0.428772 0.598328 1441495102 0.495605 0.460938 -0.428772 0.598328 1441495102 0.495605 0.460938 -0.428772 0.598328 1441495102 0.495605 0.460938 -0.428772 0.598328 1441495102 0.489258 0.467957 -0.427551 0.598999 1441495102 0.489258 0.467957 -0.427551 0.598999 1441495102 0.489258 0.467957 -0.427551 0.598999 1441495102 0.489258 0.467957 -0.427551 0.598999 1441495102 0.489258 0.467957 -0.427551 0.598999 1441495102 0.489258 0.467957 -0.427551 0.598999 1441495102 0.483765 0.474731 -0.424988 0.599915 1441495102 0.483765 0.474731 -0.424988 0.599915 1441495102 0.483765 0.474731 -0.424988 0.599915 1441495102 0.483765 0.474731 -0.424988 0.599915 1441495102 0.483765 0.474731 -0.424988 0.599915 1441495102 0.483765 0.474731 -0.424988 0.599915 1441495102 0.480042 0.479675 -0.424072 0.599609 1441495102 0.480042 0.479675 -0.424072 0.599609 1441495102 0.480042 0.479675 -0.424072 0.599609 1441495102 0.480042 0.479675 -0.424072 0.599609 1441495102 0.480042 0.479675 -0.424072 0.599609 1441495102 0.480042 0.479675 -0.424072 0.599609 1441495102 0.478271 0.483826 -0.423889 0.597839 1441495102 0.478271 0.483826 -0.423889 0.597839 1441495102 0.478271 0.483826 -0.423889 0.597839 1441495102 0.478271 0.483826 -0.423889 0.597839 1441495102 0.478271 0.483826 -0.423889 0.597839 1441495102 0.478271 0.483826 -0.423889 0.597839 1441495102 0.474304 0.487488 -0.423950 0.597961 1441495102 0.474304 0.487488 -0.423950 0.597961 1441495102 0.474304 0.487488 -0.423950 0.597961 1441495102 0.474304 0.487488 -0.423950 0.597961 1441495102 0.474304 0.487488 -0.423950 0.597961 1441495102 0.474304 0.487488 -0.423950 0.597961 1441495102 0.468201 0.491577 -0.418884 0.603027 1441495102 0.468201 0.491577 -0.418884 0.603027 1441495102 0.468201 0.491577 -0.418884 0.603027 1441495102 0.468201 0.491577 -0.418884 0.603027 1441495102 0.468201 0.491577 -0.418884 0.603027 1441495102 0.468201 0.491577 -0.418884 0.603027 1441495102 0.464478 0.494141 -0.415833 0.605896 1441495102 0.464478 0.494141 -0.415833 0.605896 1441495102 0.464478 0.494141 -0.415833 0.605896 1441495102 0.464478 0.494141 -0.415833 0.605896 1441495102 0.464478 0.494141 -0.415833 0.605896 1441495102 0.464478 0.494141 -0.415833 0.605896 1441495102 0.466736 0.492737 -0.415039 0.605835 1441495102 0.466736 0.492737 -0.415039 0.605835 1441495102 0.466736 0.492737 -0.415039 0.605835 1441495102 0.466736 0.492737 -0.415039 0.605835 1441495102 0.466736 0.492737 -0.415039 0.605835 1441495102 0.466736 0.492737 -0.415039 0.605835 1441495102 0.473022 0.487915 -0.417236 0.603333 1441495102 0.473022 0.487915 -0.417236 0.603333 1441495102 0.473022 0.487915 -0.417236 0.603333 1441495102 0.473022 0.487915 -0.417236 0.603333 1441495102 0.473022 0.487915 -0.417236 0.603333 1441495102 0.473022 0.487915 -0.417236 0.603333 1441495102 0.473022 0.487915 -0.417236 0.603333 1441495102 0.480469 0.480896 -0.419678 0.601379 1441495102 0.480469 0.480896 -0.419678 0.601379 1441495102 0.480469 0.480896 -0.419678 0.601379 1441495103 0.480469 0.480896 -0.419678 0.601379 1441495103 0.480469 0.480896 -0.419678 0.601379 1441495103 0.480469 0.480896 -0.419678 0.601379 1441495103 0.488770 0.472778 -0.422302 0.599304 1441495103 0.488770 0.472778 -0.422302 0.599304 1441495103 0.488770 0.472778 -0.422302 0.599304 1441495103 0.488770 0.472778 -0.422302 0.599304 1441495103 0.488770 0.472778 -0.422302 0.599304 1441495103 0.488770 0.472778 -0.422302 0.599304 1441495103 0.496338 0.463501 -0.422302 0.600342 1441495103 0.496338 0.463501 -0.422302 0.600342 1441495103 0.496338 0.463501 -0.422302 0.600342 1441495103 0.496338 0.463501 -0.422302 0.600342 1441495103 0.504211 0.456238 -0.423096 0.598816 1441495103 0.504211 0.456238 -0.423096 0.598816 1441495103 0.504211 0.456238 -0.423096 0.598816 1441495103 0.504211 0.456238 -0.423096 0.598816 1441495103 0.504211 0.456238 -0.423096 0.598816 1441495103 0.504211 0.456238 -0.423096 0.598816 1441495103 0.513000 0.448669 -0.425903 0.595032 1441495103 0.513000 0.448669 -0.425903 0.595032 1441495103 0.513000 0.448669 -0.425903 0.595032 1441495103 0.513000 0.448669 -0.425903 0.595032 1441495103 0.513000 0.448669 -0.425903 0.595032 1441495103 0.513000 0.448669 -0.425903 0.595032 1441495103 0.522217 0.440369 -0.431641 0.589050 1441495103 0.522217 0.440369 -0.431641 0.589050 1441495103 0.522217 0.440369 -0.431641 0.589050 1441495103 0.522217 0.440369 -0.431641 0.589050 1441495103 0.522217 0.440369 -0.431641 0.589050 1441495103 0.522217 0.440369 -0.431641 0.589050 1441495103 0.522217 0.440369 -0.431641 0.589050 1441495103 0.531921 0.430725 -0.437927 0.582825 1441495103 0.531921 0.430725 -0.437927 0.582825 1441495103 0.531921 0.430725 -0.437927 0.582825 1441495103 0.531921 0.430725 -0.437927 0.582825 1441495103 0.531921 0.430725 -0.437927 0.582825 1441495103 0.531921 0.430725 -0.437927 0.582825 1441495103 0.540894 0.421265 -0.445068 0.576050 1441495103 0.540894 0.421265 -0.445068 0.576050 1441495103 0.540894 0.421265 -0.445068 0.576050 1441495103 0.540894 0.421265 -0.445068 0.576050 1441495103 0.540894 0.421265 -0.445068 0.576050 1441495103 0.540894 0.421265 -0.445068 0.576050 1441495103 0.547302 0.414063 -0.450562 0.570984 1441495103 0.547302 0.414063 -0.450562 0.570984 1441495103 0.547302 0.414063 -0.450562 0.570984 1441495103 0.547302 0.414063 -0.450562 0.570984 1441495103 0.547302 0.414063 -0.450562 0.570984 1441495103 0.547302 0.414063 -0.450562 0.570984 1441495103 0.547302 0.414063 -0.450562 0.570984 1441495103 0.547241 0.413818 -0.454773 0.567810 1441495103 0.547241 0.413818 -0.454773 0.567810 1441495103 0.547241 0.413818 -0.454773 0.567810 1441495103 0.547241 0.413818 -0.454773 0.567810 1441495103 0.547241 0.413818 -0.454773 0.567810 1441495103 0.547241 0.413818 -0.454773 0.567810 1441495103 0.542847 0.418579 -0.453979 0.569153 1441495103 0.542847 0.418579 -0.453979 0.569153 1441495103 0.542847 0.418579 -0.453979 0.569153 1441495103 0.542847 0.418579 -0.453979 0.569153 1441495103 0.542847 0.418579 -0.453979 0.569153 1441495103 0.542847 0.418579 -0.453979 0.569153 1441495103 0.535889 0.426392 -0.451538 0.571899 1441495103 0.535889 0.426392 -0.451538 0.571899 1441495103 0.535889 0.426392 -0.451538 0.571899 1441495103 0.535889 0.426392 -0.451538 0.571899 1441495103 0.535889 0.426392 -0.451538 0.571899 1441495103 0.535889 0.426392 -0.451538 0.571899 1441495103 0.527527 0.435181 -0.449463 0.574707 1441495103 0.527527 0.435181 -0.449463 0.574707 1441495103 0.527527 0.435181 -0.449463 0.574707 1441495103 0.527527 0.435181 -0.449463 0.574707 1441495103 0.527527 0.435181 -0.449463 0.574707 1441495103 0.527527 0.435181 -0.449463 0.574707 1441495103 0.527527 0.435181 -0.449463 0.574707 1441495103 0.517700 0.444824 -0.447571 0.577637 1441495103 0.517700 0.444824 -0.447571 0.577637 1441495103 0.517700 0.444824 -0.447571 0.577637 1441495103 0.517700 0.444824 -0.447571 0.577637 1441495103 0.517700 0.444824 -0.447571 0.577637 1441495103 0.517700 0.444824 -0.447571 0.577637 1441495103 0.508911 0.455933 -0.448547 0.576111 1441495103 0.508911 0.455933 -0.448547 0.576111 1441495103 0.508911 0.455933 -0.448547 0.576111 1441495103 0.508911 0.455933 -0.448547 0.576111 1441495103 0.508911 0.455933 -0.448547 0.576111 1441495103 0.508911 0.455933 -0.448547 0.576111 1441495103 0.499817 0.466980 -0.448486 0.575256 1441495103 0.499817 0.466980 -0.448486 0.575256 1441495103 0.499817 0.466980 -0.448486 0.575256 1441495103 0.499817 0.466980 -0.448486 0.575256 1441495103 0.499817 0.466980 -0.448486 0.575256 1441495103 0.499817 0.466980 -0.448486 0.575256 1441495103 0.499817 0.466980 -0.448486 0.575256 1441495103 0.491882 0.476868 -0.447266 0.574890 1441495103 0.491882 0.476868 -0.447266 0.574890 1441495103 0.491882 0.476868 -0.447266 0.574890 1441495103 0.491882 0.476868 -0.447266 0.574890 1441495103 0.491882 0.476868 -0.447266 0.574890 1441495103 0.491882 0.476868 -0.447266 0.574890 1441495103 0.486145 0.484253 -0.444214 0.575989 1441495103 0.486145 0.484253 -0.444214 0.575989 1441495103 0.486145 0.484253 -0.444214 0.575989 1441495103 0.486145 0.484253 -0.444214 0.575989 1441495103 0.486145 0.484253 -0.444214 0.575989 1441495103 0.486145 0.484253 -0.444214 0.575989 1441495103 0.486145 0.484253 -0.444214 0.575989 1441495103 0.480286 0.490295 -0.440979 0.578247 1441495103 0.480286 0.490295 -0.440979 0.578247 1441495103 0.480286 0.490295 -0.440979 0.578247 1441495104 0.480286 0.490295 -0.440979 0.578247 1441495104 0.480286 0.490295 -0.440979 0.578247 1441495104 0.480286 0.490295 -0.440979 0.578247 1441495104 0.475769 0.494934 -0.435852 0.581970 1441495104 0.475769 0.494934 -0.435852 0.581970 1441495104 0.475769 0.494934 -0.435852 0.581970 1441495104 0.475769 0.494934 -0.435852 0.581970 1441495104 0.475769 0.494934 -0.435852 0.581970 1441495104 0.471802 0.498230 -0.431213 0.585815 1441495104 0.471802 0.498230 -0.431213 0.585815 1441495104 0.471802 0.498230 -0.431213 0.585815 1441495104 0.471802 0.498230 -0.431213 0.585815 1441495104 0.471802 0.498230 -0.431213 0.585815 1441495104 0.471802 0.498230 -0.431213 0.585815 1441495104 0.471802 0.498230 -0.431213 0.585815 1441495104 0.469360 0.500366 -0.426819 0.589111 1441495104 0.469360 0.500366 -0.426819 0.589111 1441495104 0.469360 0.500366 -0.426819 0.589111 1441495104 0.469360 0.500366 -0.426819 0.589111 1441495104 0.469360 0.500366 -0.426819 0.589111 1441495104 0.469360 0.500366 -0.426819 0.589111 1441495104 0.468262 0.501038 -0.424622 0.591003 1441495104 0.468262 0.501038 -0.424622 0.591003 1441495104 0.468262 0.501038 -0.424622 0.591003 1441495104 0.468262 0.501038 -0.424622 0.591003 1441495104 0.468262 0.501038 -0.424622 0.591003 1441495104 0.468262 0.501038 -0.424622 0.591003 1441495104 0.471558 0.498718 -0.425842 0.589539 1441495104 0.471558 0.498718 -0.425842 0.589539 1441495104 0.471558 0.498718 -0.425842 0.589539 1441495104 0.471558 0.498718 -0.425842 0.589539 1441495104 0.471558 0.498718 -0.425842 0.589539 1441495104 0.471558 0.498718 -0.425842 0.589539 1441495104 0.476563 0.494263 -0.429382 0.586609 1441495104 0.476563 0.494263 -0.429382 0.586609 1441495104 0.476563 0.494263 -0.429382 0.586609 1441495104 0.476563 0.494263 -0.429382 0.586609 1441495104 0.476563 0.494263 -0.429382 0.586609 1441495104 0.476563 0.494263 -0.429382 0.586609 1441495104 0.482300 0.488586 -0.432129 0.584717 1441495104 0.482300 0.488586 -0.432129 0.584717 1441495104 0.482300 0.488586 -0.432129 0.584717 1441495104 0.482300 0.488586 -0.432129 0.584717 1441495104 0.482300 0.488586 -0.432129 0.584717 1441495104 0.482300 0.488586 -0.432129 0.584717 1441495104 0.487610 0.482910 -0.436096 0.582031 1441495104 0.487610 0.482910 -0.436096 0.582031 1441495104 0.487610 0.482910 -0.436096 0.582031 1441495104 0.487610 0.482910 -0.436096 0.582031 1441495104 0.487610 0.482910 -0.436096 0.582031 1441495104 0.487610 0.482910 -0.436096 0.582031 1441495104 0.487610 0.482910 -0.436096 0.582031 1441495104 0.492798 0.477295 -0.438477 0.580505 1441495104 0.492798 0.477295 -0.438477 0.580505 1441495104 0.492798 0.477295 -0.438477 0.580505 1441495104 0.492798 0.477295 -0.438477 0.580505 1441495104 0.492798 0.477295 -0.438477 0.580505 1441495104 0.492798 0.477295 -0.438477 0.580505 1441495104 0.500549 0.469055 -0.442383 0.577637 1441495104 0.500549 0.469055 -0.442383 0.577637 1441495104 0.500549 0.469055 -0.442383 0.577637 1441495104 0.500549 0.469055 -0.442383 0.577637 1441495104 0.500549 0.469055 -0.442383 0.577637 1441495104 0.500549 0.469055 -0.442383 0.577637 1441495104 0.506897 0.461670 -0.442139 0.578247 1441495104 0.506897 0.461670 -0.442139 0.578247 1441495104 0.506897 0.461670 -0.442139 0.578247 1441495104 0.506897 0.461670 -0.442139 0.578247 1441495104 0.506897 0.461670 -0.442139 0.578247 1441495104 0.506897 0.461670 -0.442139 0.578247 1441495104 0.516479 0.451599 -0.445557 0.575073 1441495104 0.516479 0.451599 -0.445557 0.575073 1441495104 0.516479 0.451599 -0.445557 0.575073 1441495104 0.516479 0.451599 -0.445557 0.575073 1441495104 0.516479 0.451599 -0.445557 0.575073 1441495104 0.516479 0.451599 -0.445557 0.575073 1441495104 0.526306 0.441956 -0.453247 0.567566 1441495104 0.526306 0.441956 -0.453247 0.567566 1441495104 0.526306 0.441956 -0.453247 0.567566 1441495104 0.526306 0.441956 -0.453247 0.567566 1441495104 0.526306 0.441956 -0.453247 0.567566 1441495104 0.526306 0.441956 -0.453247 0.567566 1441495104 0.526306 0.441956 -0.453247 0.567566 1441495104 0.533997 0.433167 -0.459778 0.561890 1441495104 0.533997 0.433167 -0.459778 0.561890 1441495104 0.533997 0.433167 -0.459778 0.561890 1441495104 0.533997 0.433167 -0.459778 0.561890 1441495104 0.533997 0.433167 -0.459778 0.561890 1441495104 0.533997 0.433167 -0.459778 0.561890 1441495104 0.538879 0.426758 -0.462891 0.559570 1441495104 0.538879 0.426758 -0.462891 0.559570 1441495104 0.538879 0.426758 -0.462891 0.559570 1441495104 0.538879 0.426758 -0.462891 0.559570 1441495104 0.538879 0.426758 -0.462891 0.559570 1441495104 0.538879 0.426758 -0.462891 0.559570 1441495104 0.538879 0.426758 -0.462891 0.559570 1441495104 0.538513 0.425293 -0.462646 0.561279 1441495104 0.538513 0.425293 -0.462646 0.561279 1441495104 0.538513 0.425293 -0.462646 0.561279 1441495104 0.538513 0.425293 -0.462646 0.561279 1441495104 0.538513 0.425293 -0.462646 0.561279 1441495104 0.538513 0.425293 -0.462646 0.561279 1441495104 0.534790 0.427673 -0.458618 0.566284 1441495104 0.534790 0.427673 -0.458618 0.566284 1441495104 0.534790 0.427673 -0.458618 0.566284 1441495104 0.534790 0.427673 -0.458618 0.566284 1441495104 0.534790 0.427673 -0.458618 0.566284 1441495104 0.534790 0.427673 -0.458618 0.566284 1441495104 0.529297 0.432983 -0.454468 0.570740 1441495104 0.529297 0.432983 -0.454468 0.570740 1441495104 0.529297 0.432983 -0.454468 0.570740 1441495104 0.529297 0.432983 -0.454468 0.570740 1441495105 0.529297 0.432983 -0.454468 0.570740 1441495105 0.529297 0.432983 -0.454468 0.570740 1441495105 0.529297 0.432983 -0.454468 0.570740 1441495105 0.523071 0.438721 -0.449036 0.576416 1441495105 0.523071 0.438721 -0.449036 0.576416 1441495105 0.523071 0.438721 -0.449036 0.576416 1441495105 0.523071 0.438721 -0.449036 0.576416 1441495105 0.523071 0.438721 -0.449036 0.576416 1441495105 0.523071 0.438721 -0.449036 0.576416 1441495105 0.515503 0.445007 -0.445313 0.581238 1441495105 0.515503 0.445007 -0.445313 0.581238 1441495105 0.515503 0.445007 -0.445313 0.581238 1441495105 0.515503 0.445007 -0.445313 0.581238 1441495105 0.515503 0.445007 -0.445313 0.581238 1441495105 0.515503 0.445007 -0.445313 0.581238 1441495105 0.507507 0.451721 -0.439453 0.587524 1441495105 0.507507 0.451721 -0.439453 0.587524 1441495105 0.507507 0.451721 -0.439453 0.587524 1441495105 0.507507 0.451721 -0.439453 0.587524 1441495105 0.507507 0.451721 -0.439453 0.587524 1441495105 0.507507 0.451721 -0.439453 0.587524 1441495105 0.507507 0.451721 -0.439453 0.587524 1441495105 0.499084 0.459229 -0.434998 0.592224 1441495105 0.499084 0.459229 -0.434998 0.592224 1441495105 0.499084 0.459229 -0.434998 0.592224 1441495105 0.499084 0.459229 -0.434998 0.592224 1441495105 0.499084 0.459229 -0.434998 0.592224 1441495105 0.499084 0.459229 -0.434998 0.592224 1441495105 0.491821 0.466797 -0.433350 0.593628 1441495105 0.491821 0.466797 -0.433350 0.593628 1441495105 0.491821 0.466797 -0.433350 0.593628 1441495105 0.491821 0.466797 -0.433350 0.593628 1441495105 0.491821 0.466797 -0.433350 0.593628 1441495105 0.491821 0.466797 -0.433350 0.593628 1441495105 0.491821 0.466797 -0.433350 0.593628 1441495105 0.486511 0.472900 -0.432617 0.593628 1441495105 0.486511 0.472900 -0.432617 0.593628 1441495105 0.486511 0.472900 -0.432617 0.593628 1441495105 0.486511 0.472900 -0.432617 0.593628 1441495105 0.486511 0.472900 -0.432617 0.593628 1441495105 0.486511 0.472900 -0.432617 0.593628 1441495105 0.481506 0.478210 -0.432434 0.593567 1441495105 0.481506 0.478210 -0.432434 0.593567 1441495105 0.481506 0.478210 -0.432434 0.593567 1441495105 0.481506 0.478210 -0.432434 0.593567 1441495105 0.481506 0.478210 -0.432434 0.593567 1441495105 0.481506 0.478210 -0.432434 0.593567 1441495105 0.476074 0.484070 -0.429626 0.595276 1441495105 0.476074 0.484070 -0.429626 0.595276 1441495105 0.476074 0.484070 -0.429626 0.595276 1441495105 0.476074 0.484070 -0.429626 0.595276 1441495105 0.476074 0.484070 -0.429626 0.595276 1441495105 0.476074 0.484070 -0.429626 0.595276 1441495105 0.471313 0.488220 -0.426819 0.597717 1441495105 0.471313 0.488220 -0.426819 0.597717 1441495105 0.471313 0.488220 -0.426819 0.597717 1441495105 0.471313 0.488220 -0.426819 0.597717 1441495105 0.471313 0.488220 -0.426819 0.597717 1441495105 0.471313 0.488220 -0.426819 0.597717 1441495105 0.471313 0.488220 -0.426819 0.597717 1441495105 0.467102 0.491333 -0.421448 0.602234 1441495105 0.467102 0.491333 -0.421448 0.602234 1441495105 0.467102 0.491333 -0.421448 0.602234 1441495105 0.467102 0.491333 -0.421448 0.602234 1441495105 0.467102 0.491333 -0.421448 0.602234 1441495105 0.467102 0.491333 -0.421448 0.602234 1441495105 0.466370 0.492371 -0.416138 0.605652 1441495105 0.466370 0.492371 -0.416138 0.605652 1441495105 0.466370 0.492371 -0.416138 0.605652 1441495105 0.466370 0.492371 -0.416138 0.605652 1441495105 0.466370 0.492371 -0.416138 0.605652 1441495105 0.466370 0.492371 -0.416138 0.605652 1441495105 0.469849 0.490112 -0.415405 0.605286 1441495105 0.469849 0.490112 -0.415405 0.605286 1441495105 0.469849 0.490112 -0.415405 0.605286 1441495105 0.469849 0.490112 -0.415405 0.605286 1441495105 0.469849 0.490112 -0.415405 0.605286 1441495105 0.469849 0.490112 -0.415405 0.605286 1441495105 0.469849 0.490112 -0.415405 0.605286 1441495105 0.475586 0.485779 -0.415344 0.604370 1441495105 0.475586 0.485779 -0.415344 0.604370 1441495105 0.475586 0.485779 -0.415344 0.604370 1441495105 0.475586 0.485779 -0.415344 0.604370 1441495105 0.475586 0.485779 -0.415344 0.604370 1441495105 0.475586 0.485779 -0.415344 0.604370 1441495105 0.483398 0.479065 -0.417053 0.602356 1441495105 0.483398 0.479065 -0.417053 0.602356 1441495105 0.483398 0.479065 -0.417053 0.602356 1441495105 0.483398 0.479065 -0.417053 0.602356 1441495105 0.483398 0.479065 -0.417053 0.602356 1441495105 0.483398 0.479065 -0.417053 0.602356 1441495105 0.492188 0.470825 -0.419312 0.600159 1441495105 0.492188 0.470825 -0.419312 0.600159 1441495105 0.492188 0.470825 -0.419312 0.600159 1441495105 0.492188 0.470825 -0.419312 0.600159 1441495105 0.492188 0.470825 -0.419312 0.600159 1441495105 0.492188 0.470825 -0.419312 0.600159 1441495105 0.492188 0.470825 -0.419312 0.600159 1441495105 0.500977 0.463013 -0.421265 0.597534 1441495105 0.500977 0.463013 -0.421265 0.597534 1441495105 0.500977 0.463013 -0.421265 0.597534 1441495105 0.500977 0.463013 -0.421265 0.597534 1441495105 0.500977 0.463013 -0.421265 0.597534 1441495105 0.500977 0.463013 -0.421265 0.597534 1441495105 0.509277 0.455750 -0.423523 0.594482 1441495105 0.509277 0.455750 -0.423523 0.594482 1441495105 0.509277 0.455750 -0.423523 0.594482 1441495105 0.509277 0.455750 -0.423523 0.594482 1441495105 0.509277 0.455750 -0.423523 0.594482 1441495105 0.509277 0.455750 -0.423523 0.594482 1441495105 0.517395 0.448120 -0.427185 0.590698 1441495105 0.517395 0.448120 -0.427185 0.590698 1441495105 0.517395 0.448120 -0.427185 0.590698 1441495105 0.517395 0.448120 -0.427185 0.590698 1441495105 0.517395 0.448120 -0.427185 0.590698 1441495105 0.517395 0.448120 -0.427185 0.590698 1441495105 0.517395 0.448120 -0.427185 0.590698 1441495106 0.526978 0.439453 -0.430054 0.586670 1441495106 0.526978 0.439453 -0.430054 0.586670 1441495106 0.526978 0.439453 -0.430054 0.586670 1441495106 0.526978 0.439453 -0.430054 0.586670 1441495106 0.526978 0.439453 -0.430054 0.586670 1441495106 0.526978 0.439453 -0.430054 0.586670 1441495106 0.537354 0.429443 -0.435242 0.580811 1441495106 0.537354 0.429443 -0.435242 0.580811 1441495106 0.537354 0.429443 -0.435242 0.580811 1441495106 0.537354 0.429443 -0.435242 0.580811 1441495106 0.537354 0.429443 -0.435242 0.580811 1441495106 0.537354 0.429443 -0.435242 0.580811 1441495106 0.546753 0.419495 -0.442932 0.573425 1441495106 0.546753 0.419495 -0.442932 0.573425 1441495106 0.546753 0.419495 -0.442932 0.573425 1441495106 0.546753 0.419495 -0.442932 0.573425 1441495106 0.546753 0.419495 -0.442932 0.573425 1441495106 0.546753 0.419495 -0.442932 0.573425 1441495106 0.552551 0.413696 -0.447021 0.568848 1441495106 0.552551 0.413696 -0.447021 0.568848 1441495106 0.552551 0.413696 -0.447021 0.568848 1441495106 0.552551 0.413696 -0.447021 0.568848 1441495106 0.552551 0.413696 -0.447021 0.568848 1441495106 0.552551 0.413696 -0.447021 0.568848 1441495106 0.552490 0.413879 -0.448120 0.567932 1441495106 0.552490 0.413879 -0.448120 0.567932 1441495106 0.552490 0.413879 -0.448120 0.567932 1441495106 0.552490 0.413879 -0.448120 0.567932 1441495106 0.552490 0.413879 -0.448120 0.567932 1441495106 0.552490 0.413879 -0.448120 0.567932 1441495106 0.549561 0.417358 -0.446594 0.569458 1441495106 0.549561 0.417358 -0.446594 0.569458 1441495106 0.549561 0.417358 -0.446594 0.569458 1441495106 0.549561 0.417358 -0.446594 0.569458 1441495106 0.549561 0.417358 -0.446594 0.569458 1441495106 0.549561 0.417358 -0.446594 0.569458 1441495106 0.543152 0.423706 -0.443848 0.573059 1441495106 0.543152 0.423706 -0.443848 0.573059 1441495106 0.543152 0.423706 -0.443848 0.573059 1441495106 0.543152 0.423706 -0.443848 0.573059 1441495106 0.543152 0.423706 -0.443848 0.573059 1441495106 0.543152 0.423706 -0.443848 0.573059 1441495106 0.543152 0.423706 -0.443848 0.573059 1441495106 0.534729 0.432007 -0.441956 0.576233 1441495106 0.534729 0.432007 -0.441956 0.576233 1441495106 0.534729 0.432007 -0.441956 0.576233 1441495106 0.534729 0.432007 -0.441956 0.576233 1441495106 0.534729 0.432007 -0.441956 0.576233 1441495106 0.534729 0.432007 -0.441956 0.576233 1441495106 0.525452 0.441650 -0.440491 0.578613 1441495106 0.525452 0.441650 -0.440491 0.578613 1441495106 0.525452 0.441650 -0.440491 0.578613 1441495106 0.525452 0.441650 -0.440491 0.578613 1441495106 0.525452 0.441650 -0.440491 0.578613 1441495106 0.525452 0.441650 -0.440491 0.578613 1441495106 0.515625 0.451904 -0.439331 0.580322 1441495106 0.515625 0.451904 -0.439331 0.580322 1441495106 0.515625 0.451904 -0.439331 0.580322 1441495106 0.515625 0.451904 -0.439331 0.580322 1441495106 0.515625 0.451904 -0.439331 0.580322 1441495106 0.515625 0.451904 -0.439331 0.580322 1441495106 0.506348 0.461792 -0.438110 0.581726 1441495106 0.506348 0.461792 -0.438110 0.581726 1441495106 0.506348 0.461792 -0.438110 0.581726 1441495106 0.506348 0.461792 -0.438110 0.581726 1441495106 0.506348 0.461792 -0.438110 0.581726 1441495106 0.506348 0.461792 -0.438110 0.581726 1441495106 0.506348 0.461792 -0.438110 0.581726 1441495106 0.497559 0.471313 -0.436829 0.582642 1441495106 0.497559 0.471313 -0.436829 0.582642 1441495106 0.497559 0.471313 -0.436829 0.582642 1441495106 0.497559 0.471313 -0.436829 0.582642 1441495106 0.497559 0.471313 -0.436829 0.582642 1441495106 0.497559 0.471313 -0.436829 0.582642 1441495106 0.488647 0.480591 -0.435791 0.583313 1441495106 0.488647 0.480591 -0.435791 0.583313 1441495106 0.488647 0.480591 -0.435791 0.583313 1441495106 0.488647 0.480591 -0.435791 0.583313 1441495106 0.488647 0.480591 -0.435791 0.583313 1441495106 0.488647 0.480591 -0.435791 0.583313 1441495106 0.488647 0.480591 -0.435791 0.583313 1441495106 0.480896 0.487610 -0.433411 0.585693 1441495106 0.480896 0.487610 -0.433411 0.585693 1441495106 0.480896 0.487610 -0.433411 0.585693 1441495106 0.480896 0.487610 -0.433411 0.585693 1441495106 0.480896 0.487610 -0.433411 0.585693 1441495106 0.480896 0.487610 -0.433411 0.585693 1441495106 0.474548 0.493225 -0.430542 0.588257 1441495106 0.474548 0.493225 -0.430542 0.588257 1441495106 0.474548 0.493225 -0.430542 0.588257 1441495106 0.474548 0.493225 -0.430542 0.588257 1441495106 0.474548 0.493225 -0.430542 0.588257 1441495106 0.474548 0.493225 -0.430542 0.588257 1441495106 0.474548 0.493225 -0.430542 0.588257 1441495106 0.469116 0.498657 -0.428467 0.589600 1441495106 0.469116 0.498657 -0.428467 0.589600 1441495106 0.469116 0.498657 -0.428467 0.589600 1441495106 0.469116 0.498657 -0.428467 0.589600 1441495106 0.469116 0.498657 -0.428467 0.589600 1441495106 0.469116 0.498657 -0.428467 0.589600 1441495106 0.466309 0.501770 -0.427795 0.589600 1441495106 0.466309 0.501770 -0.427795 0.589600 1441495106 0.466309 0.501770 -0.427795 0.589600 1441495106 0.466309 0.501770 -0.427795 0.589600 1441495106 0.466309 0.501770 -0.427795 0.589600 1441495106 
0.506348 0.470398 -0.442932 0.571045 1441495111 0.506348 0.470398 -0.442932 0.571045 1441495111 0.506348 0.470398 -0.442932 0.571045 1441495111 0.506348 0.470398 -0.442932 0.571045 1441495111 0.514709 0.464111 -0.447571 0.565002 1441495111 0.514709 0.464111 -0.447571 0.565002 1441495111 0.514709 0.464111 -0.447571 0.565002 1441495111 0.514709 0.464111 -0.447571 0.565002 1441495111 0.514709 0.464111 -0.447571 0.565002 1441495111 0.514709 0.464111 -0.447571 0.565002 1441495111 0.522278 0.458435 -0.452759 0.558594 1441495111 0.522278 0.458435 -0.452759 0.558594 1441495111 0.522278 0.458435 -0.452759 0.558594 1441495111 0.522278 0.458435 -0.452759 0.558594 1441495111 0.522278 0.458435 -0.452759 0.558594 1441495111 0.522278 0.458435 -0.452759 0.558594 1441495111 0.530090 0.452576 -0.457886 0.551758 1441495111 0.530090 0.452576 -0.457886 0.551758 1441495111 0.530090 0.452576 -0.457886 0.551758 1441495111 0.530090 0.452576 -0.457886 0.551758 1441495111 0.530090 0.452576 -0.457886 0.551758 1441495111 0.530090 0.452576 -0.457886 0.551758 1441495111 0.537598 0.446838 -0.463074 0.544861 1441495111 0.537598 0.446838 -0.463074 0.544861 1441495111 0.537598 0.446838 -0.463074 0.544861 1441495111 0.537598 0.446838 -0.463074 0.544861 1441495111 0.537598 0.446838 -0.463074 0.544861 1441495111 0.537598 0.446838 -0.463074 0.544861 1441495111 0.544739 0.441528 -0.467712 0.538086 1441495111 0.544739 0.441528 -0.467712 0.538086 1441495111 0.544739 0.441528 -0.467712 0.538086 1441495111 0.544739 0.441528 -0.467712 0.538086 1441495111 0.544739 0.441528 -0.467712 0.538086 1441495111 0.544739 0.441528 -0.467712 0.538086 1441495111 0.549133 0.438110 -0.471252 0.533264 1441495111 0.549133 0.438110 -0.471252 0.533264 1441495111 0.549133 0.438110 -0.471252 0.533264 1441495111 0.549133 0.438110 -0.471252 0.533264 1441495111 0.549133 0.438110 -0.471252 0.533264 1441495111 0.549133 0.438110 -0.471252 0.533264 1441495111 0.551270 0.436096 -0.472717 0.531372 1441495111 0.551270 0.436096 -0.472717 0.531372 1441495111 0.551270 0.436096 -0.472717 0.531372 1441495111 0.551270 0.436096 -0.472717 0.531372 1441495111 0.551270 0.436096 -0.472717 0.531372 1441495111 0.551270 0.436096 -0.472717 0.531372 1441495111 0.551270 0.435425 -0.470276 0.534058 1441495111 0.551270 0.435425 -0.470276 0.534058 1441495111 0.551270 0.435425 -0.470276 0.534058 1441495111 0.551270 0.435425 -0.470276 0.534058 1441495111 0.551270 0.435425 -0.470276 0.534058 1441495111 0.551514 0.435242 -0.467529 0.536438 1441495111 0.551514 0.435242 -0.467529 0.536438 1441495111 0.551514 0.435242 -0.467529 0.536438 1441495111 0.551514 0.435242 -0.467529 0.536438 1441495111 0.550293 0.436401 -0.464905 0.539001 1441495111 0.550293 0.436401 -0.464905 0.539001 1441495111 0.550293 0.436401 -0.464905 0.539001 1441495111 0.550293 0.436401 -0.464905 0.539001 1441495111 0.550293 0.436401 -0.464905 0.539001 1441495111 0.550293 0.436401 -0.464905 0.539001 1441495111 0.548157 0.439331 -0.461670 0.541565 1441495111 0.548157 0.439331 -0.461670 0.541565 1441495111 0.548157 0.439331 -0.461670 0.541565 1441495111 0.548157 0.439331 -0.461670 0.541565 1441495111 0.548157 0.439331 -0.461670 0.541565 1441495111 0.548157 0.439331 -0.461670 0.541565 1441495111 0.543396 0.444702 -0.457336 0.545715 1441495111 0.543396 0.444702 -0.457336 0.545715 1441495111 0.543396 0.444702 -0.457336 0.545715 1441495111 0.543396 0.444702 -0.457336 0.545715 1441495111 0.543396 0.444702 -0.457336 0.545715 1441495111 0.543396 0.444702 -0.457336 0.545715 1441495111 0.536926 0.451965 -0.451050 0.551270 1441495111 0.536926 0.451965 -0.451050 0.551270 1441495111 0.536926 0.451965 -0.451050 0.551270 1441495111 0.536926 0.451965 -0.451050 0.551270 1441495111 0.536926 0.451965 -0.451050 0.551270 1441495111 0.536926 0.451965 -0.451050 0.551270 1441495111 0.536926 0.451965 -0.451050 0.551270 1441495111 0.530090 0.460632 -0.444214 0.556274 1441495111 0.530090 0.460632 -0.444214 0.556274 1441495111 0.530090 0.460632 -0.444214 0.556274 1441495111 0.530090 0.460632 -0.444214 0.556274 1441495111 0.530090 0.460632 -0.444214 0.556274 1441495111 0.530090 0.460632 -0.444214 0.556274 1441495112 0.522705 0.469910 -0.437256 0.560913 1441495112 0.522705 0.469910 -0.437256 0.560913 1441495112 0.522705 0.469910 -0.437256 0.560913 1441495112 0.522705 0.469910 -0.437256 0.560913 1441495112 0.522705 0.469910 -0.437256 0.560913 1441495112 0.522705 0.469910 -0.437256 0.560913 1441495112 0.522705 0.469910 -0.437256 0.560913 1441495112 0.514404 0.479919 -0.429199 0.566345 1441495112 0.514404 0.479919 -0.429199 0.566345 1441495112 0.514404 0.479919 -0.429199 0.566345 1441495112 0.514404 0.479919 -0.429199 0.566345 1441495112 0.514404 0.479919 -0.429199 0.566345 1441495112 0.514404 0.479919 -0.429199 0.566345 1441495112 0.507019 0.488770 -0.421509 0.571228 1441495112 0.507019 0.488770 -0.421509 0.571228 1441495112 0.507019 0.488770 -0.421509 0.571228 1441495112 0.507019 0.488770 -0.421509 0.571228 1441495112 0.507019 0.488770 -0.421509 0.571228 1441495112 0.507019 0.488770 -0.421509 0.571228 1441495112 0.498596 0.497681 -0.413696 0.576599 1441495112 0.498596 0.497681 -0.413696 0.576599 1441495112 0.498596 0.497681 -0.413696 0.576599 1441495112 0.498596 0.497681 -0.413696 0.576599 1441495112 0.498596 0.497681 -0.413696 0.576599 1441495112 0.498596 0.497681 -0.413696 0.576599 1441495112 0.491272 0.504456 -0.406311 0.582275 1441495112 0.491272 0.504456 -0.406311 0.582275 1441495112 0.491272 0.504456 -0.406311 0.582275 1441495112 0.491272 0.504456 -0.406311 0.582275 1441495112 0.491272 0.504456 -0.406311 0.582275 1441495112 0.491272 0.504456 -0.406311 0.582275 1441495112 0.491272 0.504456 -0.406311 0.582275 1441495112 0.484680 0.509705 -0.399475 0.587952 1441495112 0.484680 0.509705 -0.399475 0.587952 1441495112 0.484680 0.509705 -0.399475 0.587952 1441495112 0.484680 0.509705 -0.399475 0.587952 1441495112 0.484680 0.509705 -0.399475 0.587952 1441495112 0.484680 0.509705 -0.399475 0.587952 1441495112 0.478516 0.514221 -0.393066 0.593323 1441495112 0.478516 0.514221 -0.393066 0.593323 1441495112 0.478516 0.514221 -0.393066 0.593323 1441495112 0.478516 0.514221 -0.393066 0.593323 1441495112 0.478516 0.514221 -0.393066 0.593323 1441495112 0.478516 0.514221 -0.393066 0.593323 1441495112 0.474609 0.516968 -0.388428 0.597107 1441495112 0.474609 0.516968 -0.388428 0.597107 1441495112 0.474609 0.516968 -0.388428 0.597107 1441495112 0.474609 0.516968 -0.388428 0.597107 1441495112 0.474609 0.516968 -0.388428 0.597107 1441495112 0.474609 0.516968 -0.388428 0.597107 1441495112 0.474609 0.516968 -0.388428 0.597107 1441495112 0.474426 0.517395 -0.387939 0.597229 1441495112 0.474426 0.517395 -0.387939 0.597229 1441495112 0.474426 0.517395 -0.387939 0.597229 1441495112 0.474426 0.517395 -0.387939 0.597229 1441495112 0.474426 0.517395 -0.387939 0.597229 1441495112 0.474426 0.517395 -0.387939 0.597229 1441495112 0.478455 0.514343 -0.391418 0.594360 1441495112 0.478455 0.514343 -0.391418 0.594360 1441495112 0.478455 0.514343 -0.391418 0.594360 1441495112 0.478455 0.514343 -0.391418 0.594360 1441495112 0.478455 0.514343 -0.391418 0.594360 1441495112 0.478455 0.514343 -0.391418 0.594360 1441495112 0.478455 0.514343 -0.391418 0.594360 1441495112 0.487427 0.507568 -0.398743 0.588013 1441495112 0.487427 0.507568 -0.398743 0.588013 1441495112 0.487427 0.507568 -0.398743 0.588013 1441495112 0.487427 0.507568 -0.398743 0.588013 1441495112 0.487427 0.507568 -0.398743 0.588013 1441495112 0.487427 0.507568 -0.398743 0.588013 1441495112 0.498535 0.499146 -0.409424 0.578430 1441495112 0.498535 0.499146 -0.409424 0.578430 1441495112 0.498535 0.499146 -0.409424 0.578430 1441495112 0.498535 0.499146 -0.409424 0.578430 1441495112 0.498535 0.499146 -0.409424 0.578430 1441495112 0.498535 0.499146 -0.409424 0.578430 1441495112 0.510132 0.489990 -0.421082 0.567749 1441495112 0.510132 0.489990 -0.421082 0.567749 1441495112 0.510132 0.489990 -0.421082 0.567749 1441495112 0.510132 0.489990 -0.421082 0.567749 1441495112 0.510132 0.489990 -0.421082 0.567749 1441495112 0.510132 0.489990 -0.421082 0.567749 1441495112 0.518738 0.482361 -0.432495 0.557800 1441495112 0.518738 0.482361 -0.432495 0.557800 1441495112 0.518738 0.482361 -0.432495 0.557800 1441495112 0.518738 0.482361 -0.432495 0.557800 1441495112 0.518738 0.482361 -0.432495 0.557800 1441495112 0.518738 0.482361 -0.432495 0.557800 1441495112 0.525940 0.475159 -0.440674 0.550781 1441495112 0.525940 0.475159 -0.440674 0.550781 1441495112 0.525940 0.475159 -0.440674 0.550781 1441495112 0.525940 0.475159 -0.440674 0.550781 1441495112 0.525940 0.475159 -0.440674 0.550781 1441495112 0.525940 0.475159 -0.440674 0.550781 1441495112 0.528809 0.470398 -0.446228 0.547668 1441495112 0.528809 0.470398 -0.446228 0.547668 1441495112 0.528809 0.470398 -0.446228 0.547668 1441495112 0.528809 0.470398 -0.446228 0.547668 1441495112 0.528809 0.470398 -0.446228 0.547668 1441495112 0.528809 0.470398 -0.446228 0.547668 1441495112 0.529541 0.467163 -0.448914 0.547485 1441495112 0.529541 0.467163 -0.448914 0.547485 1441495112 0.529541 0.467163 -0.448914 0.547485 1441495112 0.529541 0.467163 -0.448914 0.547485 1441495112 0.529541 0.467163 -0.448914 0.547485 1441495112 0.529541 0.467163 -0.448914 0.547485 1441495112 0.527771 0.466736 -0.448792 0.549622 1441495112 0.527771 0.466736 -0.448792 0.549622 1441495112 0.527771 0.466736 -0.448792 0.549622 1441495112 0.527771 0.466736 -0.448792 0.549622 1441495112 0.527771 0.466736 -0.448792 0.549622 1441495112 0.527771 0.466736 -0.448792 0.549622 1441495112 0.527344 0.466064 -0.447632 0.551575 1441495112 0.527344 0.466064 -0.447632 0.551575 1441495113 0.527344 0.466064 -0.447632 0.551575 1441495113 0.527344 0.466064 -0.447632 0.551575 1441495113 0.527344 0.466064 -0.447632 0.551575 1441495113 0.527344 0.466064 -0.447632 0.551575 1441495113 0.527344 0.466064 -0.447632 0.551575 1441495113 0.527344 0.465759 -0.445801 0.553345 1441495113 0.527344 0.465759 -0.445801 0.553345 1441495113 0.527344 0.465759 -0.445801 0.553345 1441495113 0.527344 0.465759 -0.445801 0.553345 1441495113 0.527344 0.465759 -0.445801 0.553345 1441495113 0.527344 0.465759 -0.445801 0.553345 1441495113 0.526001 0.467224 -0.443237 0.555359 1441495113 0.526001 0.467224 -0.443237 0.555359 1441495113 0.526001 0.467224 -0.443237 0.555359 1441495113 0.526001 0.467224 -0.443237 0.555359 1441495113 0.526001 0.467224 -0.443237 0.555359 1441495113 0.526001 0.467224 -0.443237 0.555359 1441495113 0.522339 0.470764 -0.438416 0.559692 1441495113 0.522339 0.470764 -0.438416 0.559692 1441495113 0.522339 0.470764 -0.438416 0.559692 1441495113 0.522339 0.470764 -0.438416 0.559692 1441495113 0.522339 0.470764 -0.438416 0.559692 1441495113 0.522339 0.470764 -0.438416 0.559692 1441495113 0.522339 0.470764 -0.438416 0.559692 1441495113 0.517273 0.475830 -0.432129 0.564941 1441495113 0.517273 0.475830 -0.432129 0.564941 1441495113 0.517273 0.475830 -0.432129 0.564941 1441495113 0.517273 0.475830 -0.432129 0.564941 1441495113 0.517273 0.475830 -0.432129 0.564941 1441495113 0.517273 0.475830 -0.432129 0.564941 1441495113 0.512817 0.480530 -0.426025 0.569702 1441495113 0.512817 0.480530 -0.426025 0.569702 1441495113 0.512817 0.480530 -0.426025 0.569702 1441495113 0.512817 0.480530 -0.426025 0.569702 1441495113 0.512817 0.480530 -0.426025 0.569702 1441495113 0.512817 0.480530 -0.426025 0.569702 1441495113 0.507507 0.485718 -0.419373 0.574951 1441495113 0.507507 0.485718 -0.419373 0.574951 1441495113 0.507507 0.485718 -0.419373 0.574951 1441495113 0.507507 0.485718 -0.419373 0.574951 1441495113 0.507507 0.485718 -0.419373 0.574951 1441495113 0.507507 0.485718 -0.419373 0.574951 1441495113 0.500610 0.491455 -0.411804 0.581543 1441495113 0.500610 0.491455 -0.411804 0.581543 1441495113 0.500610 0.491455 -0.411804 0.581543 1441495113 0.500610 0.491455 -0.411804 0.581543 1441495113 0.500610 0.491455 -0.411804 0.581543 1441495113 0.500610 0.491455 -0.411804 0.581543 1441495113 0.500610 0.491455 -0.411804 0.581543 1441495113 0.492615 0.497498 -0.403625 0.588867 1441495113 0.492615 0.497498 -0.403625 0.588867 1441495113 0.492615 0.497498 -0.403625 0.588867 1441495113 0.492615 0.497498 -0.403625 0.588867 1441495113 0.492615 0.497498 -0.403625 0.588867 1441495113 0.492615 0.497498 -0.403625 0.588867 1441495113 0.492615 0.497498 -0.403625 0.588867 1441495113 0.485962 0.502197 -0.394104 0.596863 1441495113 0.485962 0.502197 -0.394104 0.596863 1441495113 0.485962 0.502197 -0.394104 0.596863 1441495113 0.485962 0.502197 -0.394104 0.596863 1441495113 0.485962 0.502197 -0.394104 0.596863 1441495113 0.478271 0.507263 -0.384949 0.604736 1441495113 0.478271 0.507263 -0.384949 0.604736 1441495113 0.478271 0.507263 -0.384949 0.604736 1441495113 0.478271 0.507263 -0.384949 0.604736 1441495113 0.478271 0.507263 -0.384949 0.604736 1441495113 0.478271 0.507263 -0.384949 0.604736 1441495113 0.478271 0.507263 -0.384949 0.604736 1441495113 0.470886 0.511292 -0.376770 0.612244 1441495113 0.470886 0.511292 -0.376770 0.612244 1441495113 0.470886 0.511292 -0.376770 0.612244 1441495113 0.470886 0.511292 -0.376770 0.612244 1441495113 0.470886 0.511292 -0.376770 0.612244 1441495113 0.470886 0.511292 -0.376770 0.612244 1441495113 0.464111 0.515198 -0.369934 0.618225 1441495113 0.464111 0.515198 -0.369934 0.618225 1441495113 0.464111 0.515198 -0.369934 0.618225 1441495113 0.464111 0.515198 -0.369934 0.618225 1441495113 0.464111 0.515198 -0.369934 0.618225 1441495113 0.464111 0.515198 -0.369934 0.618225 1441495113 0.464111 0.515198 -0.369934 0.618225 1441495113 0.461121 0.516724 -0.366516 0.621216 1441495113 0.461121 0.516724 -0.366516 0.621216 1441495113 0.461121 0.516724 -0.366516 0.621216 1441495113 0.461121 0.516724 -0.366516 0.621216 1441495113 0.461121 0.516724 -0.366516 0.621216 1441495113 0.463257 0.514954 -0.367554 0.620544 1441495113 0.463257 0.514954 -0.367554 0.620544 1441495113 0.463257 0.514954 -0.367554 0.620544 1441495113 0.463257 0.514954 -0.367554 0.620544 1441495113 0.463257 0.514954 -0.367554 0.620544 1441495113 0.463257 0.514954 -0.367554 0.620544 1441495113 0.463257 0.514954 -0.367554 0.620544 1441495113 0.470581 0.509216 -0.372192 0.616943 1441495113 0.470581 0.509216 -0.372192 0.616943 1441495113 0.470581 0.509216 -0.372192 0.616943 1441495113 0.470581 0.509216 -0.372192 0.616943 1441495113 0.470581 0.509216 -0.372192 0.616943 1441495113 0.470581 0.509216 -0.372192 0.616943 1441495113 0.480774 0.501404 -0.380249 0.610535 1441495113 0.480774 0.501404 -0.380249 0.610535 1441495113 0.480774 0.501404 -0.380249 0.610535 1441495113 0.480774 0.501404 -0.380249 0.610535 1441495113 0.480774 0.501404 -0.380249 0.610535 1441495113 0.480774 0.501404 -0.380249 0.610535 1441495113 0.491150 0.493347 -0.389099 0.603210 1441495113 0.491150 0.493347 -0.389099 0.603210 1441495113 0.491150 0.493347 -0.389099 0.603210 1441495113 0.491150 0.493347 -0.389099 0.603210 1441495113 0.491150 0.493347 -0.389099 0.603210 1441495113 0.491150 0.493347 -0.389099 0.603210 1441495113 0.491150 0.493347 -0.389099 0.603210 1441495113 0.499878 0.485596 -0.396973 0.597229 1441495113 0.499878 0.485596 -0.396973 0.597229 1441495114 0.499878 0.485596 -0.396973 0.597229 1441495114 0.499878 0.485596 -0.396973 0.597229 1441495114 0.499878 0.485596 -0.396973 0.597229 1441495114 0.499878 0.485596 -0.396973 0.597229 1441495114 0.507568 0.479126 -0.405090 0.590393 1441495114 0.507568 0.479126 -0.405090 0.590393 1441495114 0.507568 0.479126 -0.405090 0.590393 1441495114 0.507568 0.479126 -0.405090 0.590393 1441495114 0.507568 0.479126 -0.405090 0.590393 1441495114 0.507568 0.479126 -0.405090 0.590393 1441495114 0.512451 0.475525 -0.411560 0.584595 1441495114 0.512451 0.475525 -0.411560 0.584595 1441495114 0.512451 0.475525 -0.411560 0.584595 1441495114 0.512451 0.475525 -0.411560 0.584595 1441495114 0.512451 0.475525 -0.411560 0.584595 1441495114 0.512451 0.475525 -0.411560 0.584595 1441495114 0.515930 0.472351 -0.416870 0.580322 1441495114 0.515930 0.472351 -0.416870 0.580322 1441495114 0.515930 0.472351 -0.416870 0.580322 1441495114 0.515930 0.472351 -0.416870 0.580322 1441495114 0.515930 0.472351 -0.416870 0.580322 1441495114 0.515930 0.472351 -0.416870 0.580322 1441495114 0.515442 0.472656 -0.420166 0.578247 1441495114 0.515442 0.472656 -0.420166 0.578247 1441495114 0.515442 0.472656 -0.420166 0.578247 1441495114 0.515442 0.472656 -0.420166 0.578247 1441495114 0.515442 0.472656 -0.420166 0.578247 1441495114 0.515442 0.472656 -0.420166 0.578247 1441495114 0.517212 0.472046 -0.423035 0.574951 1441495114 0.517212 0.472046 -0.423035 0.574951 1441495114 0.517212 0.472046 -0.423035 0.574951 1441495114 0.517212 0.472046 -0.423035 0.574951 1441495114 0.517212 0.472046 -0.423035 0.574951 1441495114 0.517212 0.472046 -0.423035 0.574951 1441495114 0.517212 0.472046 -0.423035 0.574951 1441495114 0.522461 0.467896 -0.424927 0.572266 1441495114 0.522461 0.467896 -0.424927 0.572266 1441495114 0.522461 0.467896 -0.424927 0.572266 1441495114 0.522461 0.467896 -0.424927 0.572266 1441495114 0.522461 0.467896 -0.424927 0.572266 1441495114 0.522461 0.467896 -0.424927 0.572266 1441495114 0.524292 0.466064 -0.427917 0.569824 1441495114 0.524292 0.466064 -0.427917 0.569824 1441495114 0.524292 0.466064 -0.427917 0.569824 1441495114 0.524292 0.466064 -0.427917 0.569824 1441495114 0.524292 0.466064 -0.427917 0.569824 1441495114 0.524292 0.466064 -0.427917 0.569824 1441495114 0.524292 0.466064 -0.427917 0.569824 1441495114 0.520569 0.469604 -0.428284 0.570068 1441495114 0.520569 0.469604 -0.428284 0.570068 1441495114 0.520569 0.469604 -0.428284 0.570068 1441495114 0.520569 0.469604 -0.428284 0.570068 1441495114 0.520569 0.469604 -0.428284 0.570068 1441495114 0.520569 0.469604 -0.428284 0.570068 1441495114 0.513123 0.476440 -0.424866 0.573730 1441495114 0.513123 0.476440 -0.424866 0.573730 1441495114 0.513123 0.476440 -0.424866 0.573730 1441495114 0.513123 0.476440 -0.424866 0.573730 1441495114 0.513123 0.476440 -0.424866 0.573730 1441495114 0.513123 0.476440 -0.424866 0.573730 1441495114 0.513123 0.476440 -0.424866 0.573730 1441495114 0.505737 0.483582 -0.419617 0.578125 1441495114 0.505737 0.483582 -0.419617 0.578125 1441495114 0.505737 0.483582 -0.419617 0.578125 1441495114 0.505737 0.483582 -0.419617 0.578125 1441495114 0.505737 0.483582 -0.419617 0.578125 1441495114 0.505737 0.483582 -0.419617 0.578125 1441495114 0.499878 0.489502 -0.414917 0.581604 1441495114 0.499878 0.489502 -0.414917 0.581604 1441495114 0.499878 0.489502 -0.414917 0.581604 1441495114 0.499878 0.489502 -0.414917 0.581604 1441495114 0.499878 0.489502 -0.414917 0.581604 1441495114 0.499878 0.489502 -0.414917 0.581604 1441495114 0.494629 0.495117 -0.410278 0.584656 1441495114 0.494629 0.495117 -0.410278 0.584656 1441495114 0.494629 0.495117 -0.410278 0.584656 1441495114 0.494629 0.495117 -0.410278 0.584656 1441495114 0.494629 0.495117 -0.410278 0.584656 1441495114 0.494629 0.495117 -0.410278 0.584656 1441495114 0.494629 0.495117 -0.410278 0.584656 1441495114 0.490234 0.499390 -0.405212 0.588196 1441495114 0.490234 0.499390 -0.405212 0.588196 1441495114 0.490234 0.499390 -0.405212 0.588196 1441495114 0.490234 0.499390 -0.405212 0.588196 1441495114 0.490234 0.499390 -0.405212 0.588196 1441495114 0.490234 0.499390 -0.405212 0.588196 1441495114 0.485779 0.503113 -0.399109 0.592896 1441495114 0.485779 0.503113 -0.399109 0.592896 1441495114 0.485779 0.503113 -0.399109 0.592896 1441495114 0.485779 0.503113 -0.399109 0.592896 1441495114 0.485779 0.503113 -0.399109 0.592896 1441495114 0.485779 0.503113 -0.399109 0.592896 1441495114 0.481018 0.507629 -0.393494 0.596619 1441495114 0.481018 0.507629 -0.393494 0.596619 1441495114 0.481018 0.507629 -0.393494 0.596619 1441495114 0.481018 0.507629 -0.393494 0.596619 1441495114 0.481018 0.507629 -0.393494 0.596619 1441495114 0.481018 0.507629 -0.393494 0.596619 1441495114 0.476257 0.511780 -0.388550 0.600159 1441495114 0.476257 0.511780 -0.388550 0.600159 1441495114 0.476257 0.511780 -0.388550 0.600159 1441495114 0.476257 0.511780 -0.388550 0.600159 1441495114 0.476257 0.511780 -0.388550 0.600159 1441495114 0.476257 0.511780 -0.388550 0.600159 1441495114 0.476257 0.511780 -0.388550 0.600159 1441495114 0.471436 0.515198 -0.383240 0.604431 1441495114 0.471436 0.515198 -0.383240 0.604431 1441495114 0.471436 0.515198 -0.383240 0.604431 1441495114 0.471436 0.515198 -0.383240 0.604431 1441495114 0.471436 0.515198 -0.383240 0.604431 1441495114 0.471436 0.515198 -0.383240 0.604431 1441495114 0.464172 0.520935 -0.378052 0.608398 1441495114 0.464172 0.520935 -0.378052 0.608398 1441495114 0.464172 0.520935 -0.378052 0.608398 1441495114 0.464172 0.520935 -0.378052 0.608398 1441495115 0.464172 0.520935 -0.378052 0.608398 1441495115 0.464172 0.520935 -0.378052 0.608398 1441495115 0.464172 0.520935 -0.378052 0.608398 1441495115 0.459534 0.525574 -0.374146 0.610291 1441495115 0.459534 0.525574 -0.374146 0.610291 1441495115 0.459534 0.525574 -0.374146 0.610291 1441495115 0.459534 0.525574 -0.374146 0.610291 1441495115 0.459534 0.525574 -0.374146 0.610291 1441495115 0.459656 0.526611 -0.374573 0.609131 1441495115 0.459656 0.526611 -0.374573 0.609131 1441495115 0.459656 0.526611 -0.374573 0.609131 1441495115 0.459656 0.526611 -0.374573 0.609131 1441495115 0.459656 0.526611 -0.374573 0.609131 1441495115 0.459656 0.526611 -0.374573 0.609131 1441495115 0.464905 0.523132 -0.378967 0.605408 1441495115 0.464905 0.523132 -0.378967 0.605408 1441495115 0.464905 0.523132 -0.378967 0.605408 1441495115 0.464905 0.523132 -0.378967 0.605408 1441495115 0.464905 0.523132 -0.378967 0.605408 1441495115 0.464905 0.523132 -0.378967 0.605408 1441495115 0.473083 0.517456 -0.387024 0.598816 1441495115 0.473083 0.517456 -0.387024 0.598816 1441495115 0.473083 0.517456 -0.387024 0.598816 1441495115 0.473083 0.517456 -0.387024 0.598816 1441495115 0.473083 0.517456 -0.387024 0.598816 1441495115 0.473083 0.517456 -0.387024 0.598816 1441495115 0.479248 0.513428 -0.397949 0.590149 1441495115 0.479248 0.513428 -0.397949 0.590149 1441495115 0.479248 0.513428 -0.397949 0.590149 1441495115 0.479248 0.513428 -0.397949 0.590149 1441495115 0.479248 0.513428 -0.397949 0.590149 1441495115 0.479248 0.513428 -0.397949 0.590149 1441495115 0.484741 0.509644 -0.408325 0.581787 1441495115 0.484741 0.509644 -0.408325 0.581787 1441495115 0.484741 0.509644 -0.408325 0.581787 1441495115 0.484741 0.509644 -0.408325 0.581787 1441495115 0.484741 0.509644 -0.408325 0.581787 1441495115 0.484741 0.509644 -0.408325 0.581787 1441495115 0.490662 0.504333 -0.418457 0.574219 1441495115 0.490662 0.504333 -0.418457 0.574219 1441495115 0.490662 0.504333 -0.418457 0.574219 1441495115 0.490662 0.504333 -0.418457 0.574219 1441495115 0.490662 0.504333 -0.418457 0.574219 1441495115 0.490662 0.504333 -0.418457 0.574219 1441495115 0.494690 0.498413 -0.424683 0.571289 1441495115 0.494690 0.498413 -0.424683 0.571289 1441495115 0.494690 0.498413 -0.424683 0.571289 1441495115 0.494690 0.498413 -0.424683 0.571289 1441495115 0.494690 0.498413 -0.424683 0.571289 1441495115 0.494690 0.498413 -0.424683 0.571289 1441495115 0.500183 0.492004 -0.427002 0.570374 1441495115 0.500183 0.492004 -0.427002 0.570374 1441495115 0.500183 0.492004 -0.427002 0.570374 1441495115 0.500183 0.492004 -0.427002 0.570374 1441495115 0.500183 0.492004 -0.427002 0.570374 1441495115 0.500183 0.492004 -0.427002 0.570374 1441495115 0.505249 0.486816 -0.431091 0.567261 1441495115 0.505249 0.486816 -0.431091 0.567261 1441495115 0.505249 0.486816 -0.431091 0.567261 1441495115 0.505249 0.486816 -0.431091 0.567261 1441495115 0.505249 0.486816 -0.431091 0.567261 1441495115 0.505249 0.486816 -0.431091 0.567261 1441495115 0.506287 0.484375 -0.433960 0.566284 1441495115 0.506287 0.484375 -0.433960 0.566284 1441495115 0.506287 0.484375 -0.433960 0.566284 1441495115 0.506287 0.484375 -0.433960 0.566284 1441495115 0.506287 0.484375 -0.433960 0.566284 1441495115 0.506287 0.484375 -0.433960 0.566284 1441495115 0.506287 0.484375 -0.433960 0.566284 1441495115 0.506592 0.482727 -0.434937 0.566589 1441495115 0.506592 0.482727 -0.434937 0.566589 1441495115 0.506592 0.482727 -0.434937 0.566589 1441495115 0.506592 0.482727 -0.434937 0.566589 1441495115 0.506592 0.482727 -0.434937 0.566589 1441495115 0.506592 0.482727 -0.434937 0.566589 1441495115 0.507813 0.481750 -0.435303 0.566162 1441495115 0.507813 0.481750 -0.435303 0.566162 1441495115 0.507813 0.481750 -0.435303 0.566162 1441495115 0.507813 0.481750 -0.435303 0.566162 1441495115 0.507813 0.481750 -0.435303 0.566162 1441495115 0.507813 0.481750 -0.435303 0.566162 1441495115 0.507813 0.481750 -0.435303 0.566162 1441495115 0.510071 0.480713 -0.435669 0.564697 1441495115 0.510071 0.480713 -0.435669 0.564697 1441495115 0.510071 0.480713 -0.435669 0.564697 1441495115 0.510071 0.480713 -0.435669 0.564697 1441495115 0.510071 0.480713 -0.435669 0.564697 1441495115 0.511292 0.480225 -0.434875 0.564636 1441495115 0.511292 0.480225 -0.434875 0.564636 1441495115 0.511292 0.480225 -0.434875 0.564636 1441495115 0.511292 0.480225 -0.434875 0.564636 1441495115 0.511292 0.480225 -0.434875 0.564636 1441495115 0.511292 0.480225 -0.434875 0.564636 1441495115 0.511292 0.480225 -0.434875 0.564636 1441495115 0.510315 0.481445 -0.432312 0.566406 1441495115 0.510315 0.481445 -0.432312 0.566406 1441495115 0.510315 0.481445 -0.432312 0.566406 1441495115 0.510315 0.481445 -0.432312 0.566406 1441495115 0.510315 0.481445 -0.432312 0.566406 1441495115 0.510315 0.481445 -0.432312 0.566406 1441495115 0.508850 0.483826 -0.429443 0.567871 1441495115 0.508850 0.483826 -0.429443 0.567871 1441495115 0.508850 0.483826 -0.429443 0.567871 1441495115 0.508850 0.483826 -0.429443 0.567871 1441495115 0.508850 0.483826 -0.429443 0.567871 1441495115 0.508850 0.483826 -0.429443 0.567871 1441495115 0.505981 0.486816 -0.424683 0.571411 1441495115 0.505981 0.486816 -0.424683 0.571411 1441495115 0.505981 0.486816 -0.424683 0.571411 1441495115 0.505981 0.486816 -0.424683 0.571411 1441495116 0.505981 0.486816 -0.424683 0.571411 1441495116 0.505981 0.486816 -0.424683 0.571411 1441495116 0.505981 0.486816 -0.424683 0.571411 1441495116 0.502197 0.490234 -0.418457 0.576477 1441495116 0.502197 0.490234 -0.418457 0.576477 1441495116 0.502197 0.490234 -0.418457 0.576477 1441495116 0.502197 0.490234 -0.418457 0.576477 1441495116 0.502197 0.490234 -0.418457 0.576477 1441495116 0.502197 0.490234 -0.418457 0.576477 1441495116 0.498291 0.493408 -0.411621 0.582031 1441495116 0.498291 0.493408 -0.411621 0.582031 1441495116 0.498291 0.493408 -0.411621 0.582031 1441495116 0.498291 0.493408 -0.411621 0.582031 1441495116 0.498291 0.493408 -0.411621 0.582031 1441495116 0.498291 0.493408 -0.411621 0.582031 1441495116 0.498291 0.493408 -0.411621 0.582031 1441495116 0.494324 0.496460 -0.404846 0.587524 1441495116 0.494324 0.496460 -0.404846 0.587524 1441495116 0.494324 0.496460 -0.404846 0.587524 1441495116 0.494324 0.496460 -0.404846 0.587524 1441495116 0.494324 0.496460 -0.404846 0.587524 1441495116 0.494324 0.496460 -0.404846 0.587524 1441495116 0.491760 0.498962 -0.397888 0.592285 1441495116 0.491760 0.498962 -0.397888 0.592285 1441495116 0.491760 0.498962 -0.397888 0.592285 1441495116 0.491760 0.498962 -0.397888 0.592285 1441495116 0.491760 0.498962 -0.397888 0.592285 1441495116 0.491760 0.498962 -0.397888 0.592285 1441495116 0.490112 0.498962 -0.391235 0.598145 1441495116 0.490112 0.498962 -0.391235 0.598145 1441495116 0.490112 0.498962 -0.391235 0.598145 1441495116 0.490112 0.498962 -0.391235 0.598145 1441495116 0.490112 0.498962 -0.391235 0.598145 1441495116 0.490112 0.498962 -0.391235 0.598145 1441495116 0.490112 0.498962 -0.391235 0.598145 1441495116 0.482910 0.503052 -0.383545 0.605469 1441495116 0.482910 0.503052 -0.383545 0.605469 1441495116 0.482910 0.503052 -0.383545 0.605469 1441495116 0.482910 0.503052 -0.383545 0.605469 1441495116 0.482910 0.503052 -0.383545 0.605469 1441495116 0.482910 0.503052 -0.383545 0.605469 1441495116 0.476379 0.507385 -0.376587 0.611328 1441495116 0.476379 0.507385 -0.376587 0.611328 1441495116 0.476379 0.507385 -0.376587 0.611328 1441495116 0.476379 0.507385 -0.376587 0.611328 1441495116 0.476379 0.507385 -0.376587 0.611328 1441495116 0.476379 0.507385 -0.376587 0.611328 1441495116 0.471741 0.509827 -0.372131 0.615601 1441495116 0.471741 0.509827 -0.372131 0.615601 1441495116 0.471741 0.509827 -0.372131 0.615601 1441495116 0.471741 0.509827 -0.372131 0.615601 1441495116 0.471741 0.509827 -0.372131 0.615601 1441495116 0.471741 0.509827 -0.372131 0.615601 1441495116 0.472534 0.508667 -0.371399 0.616394 1441495116 0.472534 0.508667 -0.371399 0.616394 1441495116 0.472534 0.508667 -0.371399 0.616394 1441495116 0.472534 0.508667 -0.371399 0.616394 1441495116 0.472534 0.508667 -0.371399 0.616394 1441495116 0.472534 0.508667 -0.371399 0.616394 1441495116 0.476257 0.505371 -0.373230 0.615112 1441495116 0.476257 0.505371 -0.373230 0.615112 1441495116 0.476257 0.505371 -0.373230 0.615112 1441495116 0.476257 0.505371 -0.373230 0.615112 1441495116 0.476257 0.505371 -0.373230 0.615112 1441495116 0.476257 0.505371 -0.373230 0.615112 1441495116 0.482544 0.500793 -0.378052 0.611023 1441495116 0.482544 0.500793 -0.378052 0.611023 1441495116 0.482544 0.500793 -0.378052 0.611023 1441495116 0.482544 0.500793 -0.378052 0.611023 1441495116 0.482544 0.500793 -0.378052 0.611023 1441495116 0.482544 0.500793 -0.378052 0.611023 1441495116 0.482544 0.500793 -0.378052 0.611023 1441495116 0.487671 0.497620 -0.384399 0.605591 1441495116 
0.475098 0.498718 -0.402100 0.603149 1441495119 0.475098 0.498718 -0.402100 0.603149 1441495119 0.475098 0.498718 -0.402100 0.603149 1441495119 0.470703 0.500305 -0.397278 0.608459 1441495119 0.470703 0.500305 -0.397278 0.608459 1441495119 0.470703 0.500305 -0.397278 0.608459 1441495119 0.470703 0.500305 -0.397278 0.608459 1441495119 0.470703 0.500305 -0.397278 0.608459 1441495119 0.470703 0.500305 -0.397278 0.608459 1441495119 0.470703 0.500305 -0.397278 0.608459 1441495119 0.466675 0.501526 -0.394348 0.612488 1441495119 0.466675 0.501526 -0.394348 0.612488 1441495119 0.466675 0.501526 -0.394348 0.612488 1441495119 0.466675 0.501526 -0.394348 0.612488 1441495119 0.466675 0.501526 -0.394348 0.612488 1441495119 0.466675 0.501526 -0.394348 0.612488 1441495119 0.463135 0.502075 -0.392639 0.615784 1441495119 0.463135 0.502075 -0.392639 0.615784 1441495119 0.463135 0.502075 -0.392639 0.615784 1441495119 0.463135 0.502075 -0.392639 0.615784 1441495120 0.463135 0.502075 -0.392639 0.615784 1441495120 0.463135 0.502075 -0.392639 0.615784 1441495120 0.458923 0.504028 -0.392212 0.617615 1441495120 0.458923 0.504028 -0.392212 0.617615 1441495120 0.458923 0.504028 -0.392212 0.617615 1441495120 0.458923 0.504028 -0.392212 0.617615 1441495120 0.458923 0.504028 -0.392212 0.617615 1441495120 0.458923 0.504028 -0.392212 0.617615 1441495120 0.458923 0.504028 -0.392212 0.617615 1441495120 0.456360 0.506104 -0.394226 0.616516 1441495120 0.456360 0.506104 -0.394226 0.616516 1441495120 0.456360 0.506104 -0.394226 0.616516 1441495120 0.456360 0.506104 -0.394226 0.616516 1441495120 0.456360 0.506104 -0.394226 0.616516 1441495120 0.456360 0.506104 -0.394226 0.616516 1441495120 0.454407 0.507568 -0.396545 0.615295 1441495120 0.454407 0.507568 -0.396545 0.615295 1441495120 0.454407 0.507568 -0.396545 0.615295 1441495120 0.454407 0.507568 -0.396545 0.615295 1441495120 0.454407 0.507568 -0.396545 0.615295 1441495120 0.454407 0.507568 -0.396545 0.615295 1441495120 0.454407 0.507568 -0.396545 0.615295 1441495120 0.450439 0.509216 -0.394653 0.618042 1441495120 0.450439 0.509216 -0.394653 0.618042 1441495120 0.450439 0.509216 -0.394653 0.618042 1441495120 0.450439 0.509216 -0.394653 0.618042 1441495120 0.450439 0.509216 -0.394653 0.618042 1441495120 0.450439 0.509216 -0.394653 0.618042 1441495120 0.445801 0.511658 -0.390442 0.622009 1441495120 0.445801 0.511658 -0.390442 0.622009 1441495120 0.445801 0.511658 -0.390442 0.622009 1441495120 0.445801 0.511658 -0.390442 0.622009 1441495120 0.445801 0.511658 -0.390442 0.622009 1441495120 0.445801 0.511658 -0.390442 0.622009 1441495120 0.444458 0.512573 -0.388367 0.623596 1441495120 0.444458 0.512573 -0.388367 0.623596 1441495120 0.444458 0.512573 -0.388367 0.623596 1441495120 0.444458 0.512573 -0.388367 0.623596 1441495120 0.444458 0.512573 -0.388367 0.623596 1441495120 0.444458 0.512573 -0.388367 0.623596 1441495120 0.444458 0.512573 -0.388367 0.623596 1441495120 0.447083 0.511230 -0.389648 0.621948 1441495120 0.447083 0.511230 -0.389648 0.621948 1441495120 0.447083 0.511230 -0.389648 0.621948 1441495120 0.447083 0.511230 -0.389648 0.621948 1441495120 0.447083 0.511230 -0.389648 0.621948 1441495120 0.447083 0.511230 -0.389648 0.621948 1441495120 0.453247 0.507629 -0.394348 0.617493 1441495120 0.453247 0.507629 -0.394348 0.617493 1441495120 0.453247 0.507629 -0.394348 0.617493 1441495120 0.453247 0.507629 -0.394348 0.617493 1441495120 0.453247 0.507629 -0.394348 0.617493 1441495120 0.453247 0.507629 -0.394348 0.617493 1441495120 0.453247 0.507629 -0.394348 0.617493 1441495120 0.460938 0.501953 -0.401123 0.612061 1441495120 0.460938 0.501953 -0.401123 0.612061 1441495120 0.460938 0.501953 -0.401123 0.612061 1441495120 0.460938 0.501953 -0.401123 0.612061 1441495120 0.460938 0.501953 -0.401123 0.612061 1441495120 0.460938 0.501953 -0.401123 0.612061 1441495120 0.468750 0.495728 -0.409485 0.605652 1441495120 0.468750 0.495728 -0.409485 0.605652 1441495120 0.468750 0.495728 -0.409485 0.605652 1441495120 0.468750 0.495728 -0.409485 0.605652 1441495120 0.468750 0.495728 -0.409485 0.605652 1441495120 0.468750 0.495728 -0.409485 0.605652 1441495120 0.476379 0.489075 -0.417175 0.599792 1441495120 0.476379 0.489075 -0.417175 0.599792 1441495120 0.476379 0.489075 -0.417175 0.599792 1441495120 0.476379 0.489075 -0.417175 0.599792 1441495120 0.476379 0.489075 -0.417175 0.599792 1441495120 0.476379 0.489075 -0.417175 0.599792 1441495120 0.484436 0.482117 -0.424683 0.593689 1441495120 0.484436 0.482117 -0.424683 0.593689 1441495120 0.484436 0.482117 -0.424683 0.593689 1441495120 0.484436 0.482117 -0.424683 0.593689 1441495120 0.484436 0.482117 -0.424683 0.593689 1441495120 0.484436 0.482117 -0.424683 0.593689 1441495120 0.484436 0.482117 -0.424683 0.593689 1441495120 0.491028 0.475525 -0.430725 0.589233 1441495120 0.491028 0.475525 -0.430725 0.589233 1441495120 0.491028 0.475525 -0.430725 0.589233 1441495120 0.491028 0.475525 -0.430725 0.589233 1441495120 0.491028 0.475525 -0.430725 0.589233 1441495120 0.496887 0.470398 -0.438049 0.583008 1441495120 0.496887 0.470398 -0.438049 0.583008 1441495120 0.496887 0.470398 -0.438049 0.583008 1441495120 0.496887 0.470398 -0.438049 0.583008 1441495120 0.496887 0.470398 -0.438049 0.583008 1441495120 0.496887 0.470398 -0.438049 0.583008 1441495120 0.503174 0.462585 -0.442383 0.580566 1441495120 0.503174 0.462585 -0.442383 0.580566 1441495120 0.503174 0.462585 -0.442383 0.580566 1441495120 0.503174 0.462585 -0.442383 0.580566 1441495120 0.503174 0.462585 -0.442383 0.580566 1441495120 0.503174 0.462585 -0.442383 0.580566 1441495120 0.503174 0.462585 -0.442383 0.580566 1441495120 0.507996 0.457397 -0.447510 0.576538 1441495120 0.507996 0.457397 -0.447510 0.576538 1441495120 0.507996 0.457397 -0.447510 0.576538 1441495120 0.507996 0.457397 -0.447510 0.576538 1441495120 0.507996 0.457397 -0.447510 0.576538 1441495120 0.507996 0.457397 -0.447510 0.576538 1441495120 0.508789 0.456421 -0.450012 0.574646 1441495120 0.508789 0.456421 -0.450012 0.574646 1441495120 0.508789 0.456421 -0.450012 0.574646 1441495120 0.508789 0.456421 -0.450012 0.574646 1441495120 0.508789 0.456421 -0.450012 0.574646 1441495120 0.508789 0.456421 -0.450012 0.574646 1441495120 0.504333 0.459900 -0.447876 0.577454 1441495120 0.504333 0.459900 -0.447876 0.577454 1441495120 0.504333 0.459900 -0.447876 0.577454 1441495120 0.504333 0.459900 -0.447876 0.577454 1441495120 0.504333 0.459900 -0.447876 0.577454 1441495121 0.504333 0.459900 -0.447876 0.577454 1441495121 0.504333 0.459900 -0.447876 0.577454 1441495121 0.498108 0.465210 -0.443359 0.582153 1441495121 0.498108 0.465210 -0.443359 0.582153 1441495121 0.498108 0.465210 -0.443359 0.582153 1441495121 0.498108 0.465210 -0.443359 0.582153 1441495121 0.498108 0.465210 -0.443359 0.582153 1441495121 0.498108 0.465210 -0.443359 0.582153 1441495121 0.490051 0.472412 -0.439331 0.586182 1441495121 0.490051 0.472412 -0.439331 0.586182 1441495121 0.490051 0.472412 -0.439331 0.586182 1441495121 0.490051 0.472412 -0.439331 0.586182 1441495121 0.490051 0.472412 -0.439331 0.586182 1441495121 0.490051 0.472412 -0.439331 0.586182 1441495121 0.481995 0.481018 -0.435974 0.588379 1441495121 0.481995 0.481018 -0.435974 0.588379 1441495121 0.481995 0.481018 -0.435974 0.588379 1441495121 0.481995 0.481018 -0.435974 0.588379 1441495121 0.481995 0.481018 -0.435974 0.588379 1441495121 0.481995 0.481018 -0.435974 0.588379 1441495121 0.481995 0.481018 -0.435974 0.588379 1441495121 0.473816 0.490417 -0.433472 0.589111 1441495121 0.473816 0.490417 -0.433472 0.589111 1441495121 0.473816 0.490417 -0.433472 0.589111 1441495121 0.473816 0.490417 -0.433472 0.589111 1441495121 0.473816 0.490417 -0.433472 0.589111 1441495121 0.473816 0.490417 -0.433472 0.589111 1441495121 0.467224 0.498413 -0.430969 0.589478 1441495121 0.467224 0.498413 -0.430969 0.589478 1441495121 0.467224 0.498413 -0.430969 0.589478 1441495121 0.467224 0.498413 -0.430969 0.589478 1441495121 0.467224 0.498413 -0.430969 0.589478 1441495121 0.467224 0.498413 -0.430969 0.589478 1441495121 0.461609 0.504517 -0.428406 0.590576 1441495121 0.461609 0.504517 -0.428406 0.590576 1441495121 0.461609 0.504517 -0.428406 0.590576 1441495121 0.461609 0.504517 -0.428406 0.590576 1441495121 0.461609 0.504517 -0.428406 0.590576 1441495121 0.461609 0.504517 -0.428406 0.590576 1441495121 0.461609 0.504517 -0.428406 0.590576 1441495121 0.457275 0.508850 -0.426086 0.591919 1441495121 0.457275 0.508850 -0.426086 0.591919 1441495121 0.457275 0.508850 -0.426086 0.591919 1441495121 0.457275 0.508850 -0.426086 0.591919 1441495121 0.457275 0.508850 -0.426086 0.591919 1441495121 0.457275 0.508850 -0.426086 0.591919 1441495121 0.454285 0.510742 -0.424194 0.593872 1441495121 0.454285 0.510742 -0.424194 0.593872 1441495121 0.454285 0.510742 -0.424194 0.593872 1441495121 0.454285 0.510742 -0.424194 0.593872 1441495121 0.454285 0.510742 -0.424194 0.593872 1441495121 0.454285 0.510742 -0.424194 0.593872 1441495121 0.450439 0.511292 -0.421021 0.598633 1441495121 0.450439 0.511292 -0.421021 0.598633 1441495121 0.450439 0.511292 -0.421021 0.598633 1441495121 0.450439 0.511292 -0.421021 0.598633 1441495121 0.450439 0.511292 -0.421021 0.598633 1441495121 0.450439 0.511292 -0.421021 0.598633 1441495121 0.446655 0.512329 -0.416260 0.603882 1441495121 0.446655 0.512329 -0.416260 0.603882 1441495121 0.446655 0.512329 -0.416260 0.603882 1441495121 0.446655 0.512329 -0.416260 0.603882 1441495121 0.446655 0.512329 -0.416260 0.603882 1441495121 0.446655 0.512329 -0.416260 0.603882 1441495121 0.446655 0.512329 -0.416260 0.603882 1441495121 0.446472 0.510742 -0.413940 0.606934 1441495121 0.446472 0.510742 -0.413940 0.606934 1441495121 0.446472 0.510742 -0.413940 0.606934 1441495121 0.446472 0.510742 -0.413940 0.606934 1441495121 0.446472 0.510742 -0.413940 0.606934 1441495121 0.446472 0.510742 -0.413940 0.606934 1441495121 0.450623 0.506958 -0.414673 0.606567 1441495121 0.450623 0.506958 -0.414673 0.606567 1441495121 0.450623 0.506958 -0.414673 0.606567 1441495121 0.450623 0.506958 -0.414673 0.606567 1441495121 0.450623 0.506958 -0.414673 0.606567 1441495121 0.450623 0.506958 -0.414673 0.606567 1441495121 0.457703 0.500854 -0.418457 0.603699 1441495121 0.457703 0.500854 -0.418457 0.603699 1441495121 0.457703 0.500854 -0.418457 0.603699 1441495121 0.457703 0.500854 -0.418457 0.603699 1441495121 0.457703 0.500854 -0.418457 0.603699 1441495121 0.457703 0.500854 -0.418457 0.603699 1441495121 0.457703 0.500854 -0.418457 0.603699 1441495121 0.465576 0.493530 -0.423340 0.600342 1441495121 0.465576 0.493530 -0.423340 0.600342 1441495121 0.465576 0.493530 -0.423340 0.600342 1441495121 0.465576 0.493530 -0.423340 0.600342 1441495121 0.465576 0.493530 -0.423340 0.600342 1441495121 0.465576 0.493530 -0.423340 0.600342 1441495121 0.474060 0.484924 -0.428040 0.597351 1441495121 0.474060 0.484924 -0.428040 0.597351 1441495121 0.474060 0.484924 -0.428040 0.597351 1441495121 0.474060 0.484924 -0.428040 0.597351 1441495121 0.474060 0.484924 -0.428040 0.597351 1441495121 0.474060 0.484924 -0.428040 0.597351 1441495121 0.483521 0.475891 -0.431885 0.594238 1441495121 0.483521 0.475891 -0.431885 0.594238 1441495121 0.483521 0.475891 -0.431885 0.594238 1441495121 0.483521 0.475891 -0.431885 0.594238 1441495121 0.483521 0.475891 -0.431885 0.594238 1441495121 0.483521 0.475891 -0.431885 0.594238 1441495121 0.492676 0.467529 -0.435974 0.590332 1441495121 0.492676 0.467529 -0.435974 0.590332 1441495121 0.492676 0.467529 -0.435974 0.590332 1441495121 0.492676 0.467529 -0.435974 0.590332 1441495121 0.492676 0.467529 -0.435974 0.590332 1441495121 0.492676 0.467529 -0.435974 0.590332 1441495121 0.500671 0.459717 -0.438721 0.587769 1441495121 0.500671 0.459717 -0.438721 0.587769 1441495121 0.500671 0.459717 -0.438721 0.587769 1441495121 0.500671 0.459717 -0.438721 0.587769 1441495121 0.500671 0.459717 -0.438721 0.587769 1441495122 0.500671 0.459717 -0.438721 0.587769 1441495122 0.507080 0.451782 -0.440186 0.587280 1441495122 0.507080 0.451782 -0.440186 0.587280 1441495122 0.507080 0.451782 -0.440186 0.587280 1441495122 0.507080 0.451782 -0.440186 0.587280 1441495122 0.507080 0.451782 -0.440186 0.587280 1441495122 0.507080 0.451782 -0.440186 0.587280 1441495122 0.507080 0.451782 -0.440186 0.587280 1441495122 0.514343 0.443787 -0.442139 0.585632 1441495122 0.514343 0.443787 -0.442139 0.585632 1441495122 0.514343 0.443787 -0.442139 0.585632 1441495122 0.514343 0.443787 -0.442139 0.585632 1441495122 0.514343 0.443787 -0.442139 0.585632 1441495122 0.514343 0.443787 -0.442139 0.585632 1441495122 0.520020 0.438049 -0.445374 0.582458 1441495122 0.520020 0.438049 -0.445374 0.582458 1441495122 0.520020 0.438049 -0.445374 0.582458 1441495122 0.520020 0.438049 -0.445374 0.582458 1441495122 0.520020 0.438049 -0.445374 0.582458 1441495122 0.520020 0.438049 -0.445374 0.582458 1441495122 0.522766 0.435181 -0.446594 0.581238 1441495122 0.522766 0.435181 -0.446594 0.581238 1441495122 0.522766 0.435181 -0.446594 0.581238 1441495122 0.522766 0.435181 -0.446594 0.581238 1441495122 0.522766 0.435181 -0.446594 0.581238 1441495122 0.522766 0.435181 -0.446594 0.581238 1441495122 0.521484 0.436584 -0.446106 0.581665 1441495122 0.521484 0.436584 -0.446106 0.581665 1441495122 0.521484 0.436584 -0.446106 0.581665 1441495122 0.521484 0.436584 -0.446106 0.581665 1441495122 0.521484 0.436584 -0.446106 0.581665 1441495122 0.521484 0.436584 -0.446106 0.581665 1441495122 0.517517 0.441406 -0.445068 0.582336 1441495122 0.517517 0.441406 -0.445068 0.582336 1441495122 0.517517 0.441406 -0.445068 0.582336 1441495122 0.517517 0.441406 -0.445068 0.582336 1441495122 0.517517 0.441406 -0.445068 0.582336 1441495122 0.517517 0.441406 -0.445068 0.582336 1441495122 0.512634 0.448181 -0.442444 0.583557 1441495122 0.512634 0.448181 -0.442444 0.583557 1441495122 0.512634 0.448181 -0.442444 0.583557 1441495122 0.512634 0.448181 -0.442444 0.583557 1441495122 0.512634 0.448181 -0.442444 0.583557 1441495122 0.512634 0.448181 -0.442444 0.583557 1441495122 0.512634 0.448181 -0.442444 0.583557 1441495122 0.506897 0.454895 -0.440491 0.584839 1441495122 0.506897 0.454895 -0.440491 0.584839 1441495122 0.506897 0.454895 -0.440491 0.584839 1441495122 0.506897 0.454895 -0.440491 0.584839 1441495122 0.506897 0.454895 -0.440491 0.584839 1441495122 0.506897 0.454895 -0.440491 0.584839 1441495122 0.500366 0.462830 -0.437500 0.586426 1441495122 0.500366 0.462830 -0.437500 0.586426 1441495122 0.500366 0.462830 -0.437500 0.586426 1441495122 0.500366 0.462830 -0.437500 0.586426 1441495122 0.500366 0.462830 -0.437500 0.586426 1441495122 0.500366 0.462830 -0.437500 0.586426 1441495122 0.500366 0.462830 -0.437500 0.586426 1441495122 0.493530 0.469788 -0.435547 0.588196 1441495122 0.493530 0.469788 -0.435547 0.588196 1441495122 0.493530 0.469788 -0.435547 0.588196 1441495122 0.493530 0.469788 -0.435547 0.588196 1441495122 0.493530 0.469788 -0.435547 0.588196 1441495122 0.493530 0.469788 -0.435547 0.588196 1441495122 0.487854 0.475464 -0.433105 0.590149 1441495122 0.487854 0.475464 -0.433105 0.590149 1441495122 0.487854 0.475464 -0.433105 0.590149 1441495122 0.487854 0.475464 -0.433105 0.590149 1441495122 0.487854 0.475464 -0.433105 0.590149 1441495122 0.487854 0.475464 -0.433105 0.590149 1441495122 0.487854 0.475464 -0.433105 0.590149 1441495122 0.483582 0.479736 -0.430908 0.591858 1441495122 0.483582 0.479736 -0.430908 0.591858 1441495122 0.483582 0.479736 -0.430908 0.591858 1441495122 0.483582 0.479736 -0.430908 0.591858 1441495122 0.483582 0.479736 -0.430908 0.591858 1441495122 0.483582 0.479736 -0.430908 0.591858 1441495122 0.479675 0.482361 -0.428040 0.594971 1441495122 0.479675 0.482361 -0.428040 0.594971 1441495122 0.479675 0.482361 -0.428040 0.594971 1441495122 0.479675 0.482361 -0.428040 0.594971 1441495122 0.479675 0.482361 -0.428040 0.594971 1441495122 0.479675 0.482361 -0.428040 0.594971 1441495122 0.475159 0.486023 -0.422546 0.599487 1441495122 0.475159 0.486023 -0.422546 0.599487 1441495122 0.475159 0.486023 -0.422546 0.599487 1441495122 0.475159 0.486023 -0.422546 0.599487 1441495122 0.475159 0.486023 -0.422546 0.599487 1441495122 0.475159 0.486023 -0.422546 0.599487 1441495122 0.472717 0.487854 -0.417908 0.603149 1441495122 0.472717 0.487854 -0.417908 0.603149 1441495122 0.472717 0.487854 -0.417908 0.603149 1441495122 0.472717 0.487854 -0.417908 0.603149 1441495122 0.472717 0.487854 -0.417908 0.603149 1441495122 0.472717 0.487854 -0.417908 0.603149 1441495122 0.472717 0.487854 -0.417908 0.603149 1441495122 0.473083 0.487793 -0.415588 0.604553 1441495122 0.473083 0.487793 -0.415588 0.604553 1441495122 0.473083 0.487793 -0.415588 0.604553 1441495122 0.473083 0.487793 -0.415588 0.604553 1441495122 0.473083 0.487793 -0.415588 0.604553 1441495122 0.473083 0.487793 -0.415588 0.604553 1441495122 0.476074 0.485107 -0.414368 0.605225 1441495122 0.476074 0.485107 -0.414368 0.605225 1441495122 0.476074 0.485107 -0.414368 0.605225 1441495122 0.476074 0.485107 -0.414368 0.605225 1441495122 0.476074 0.485107 -0.414368 0.605225 1441495122 0.476074 0.485107 -0.414368 0.605225 1441495122 0.481628 0.479431 -0.411804 0.606995 1441495122 0.481628 0.479431 -0.411804 0.606995 1441495122 0.481628 0.479431 -0.411804 0.606995 1441495122 0.481628 0.479431 -0.411804 0.606995 1441495122 0.481628 0.479431 -0.411804 0.606995 1441495122 0.481628 0.479431 -0.411804 0.606995 1441495122 0.488892 0.473022 -0.412476 0.605774 1441495123 0.488892 0.473022 -0.412476 0.605774 1441495123 0.488892 0.473022 -0.412476 0.605774 1441495123 0.488892 0.473022 -0.412476 0.605774 1441495123 0.488892 0.473022 -0.412476 0.605774 1441495123 0.488892 0.473022 -0.412476 0.605774 1441495123 0.488892 0.473022 -0.412476 0.605774 1441495123 0.495117 0.467285 -0.413391 0.604614 1441495123 0.495117 0.467285 -0.413391 0.604614 1441495123 0.495117 0.467285 -0.413391 0.604614 1441495123 0.495117 0.467285 -0.413391 0.604614 1441495123 0.495117 0.467285 -0.413391 0.604614 1441495123 0.495117 0.467285 -0.413391 0.604614 1441495123 0.500854 0.461670 -0.415039 0.603027 1441495123 0.500854 0.461670 -0.415039 0.603027 1441495123 0.500854 0.461670 -0.415039 0.603027 1441495123 0.500854 0.461670 -0.415039 0.603027 1441495123 0.500854 0.461670 -0.415039 0.603027 1441495123 0.500854 0.461670 -0.415039 0.603027 1441495123 0.505554 0.456360 -0.417114 0.601746 1441495123 0.505554 0.456360 -0.417114 0.601746 1441495123 0.505554 0.456360 -0.417114 0.601746 1441495123 0.505554 0.456360 -0.417114 0.601746 1441495123 0.505554 0.456360 -0.417114 0.601746 1441495123 0.505554 0.456360 -0.417114 0.601746 1441495123 0.510254 0.450867 -0.421265 0.598999 1441495123 0.510254 0.450867 -0.421265 0.598999 1441495123 0.510254 0.450867 -0.421265 0.598999 1441495123 0.510254 0.450867 -0.421265 0.598999 1441495123 0.510254 0.450867 -0.421265 0.598999 1441495123 0.510254 0.450867 -0.421265 0.598999 1441495123 0.514893 0.444946 -0.424255 0.597351 1441495123 0.514893 0.444946 -0.424255 0.597351 1441495123 0.514893 0.444946 -0.424255 0.597351 1441495123 0.514893 0.444946 -0.424255 0.597351 1441495123 0.514893 0.444946 -0.424255 0.597351 1441495123 0.514893 0.444946 -0.424255 0.597351 1441495123 0.514893 0.444946 -0.424255 0.597351 1441495123 0.520386 0.438782 -0.427429 0.594910 1441495123 0.520386 0.438782 -0.427429 0.594910 1441495123 0.520386 0.438782 -0.427429 0.594910 1441495123 0.520386 0.438782 -0.427429 0.594910 1441495123 0.520386 0.438782 -0.427429 0.594910 1441495123 0.520386 0.438782 -0.427429 0.594910 1441495123 0.524780 0.435425 -0.430420 0.591309 1441495123 0.524780 0.435425 -0.430420 0.591309 1441495123 0.524780 0.435425 -0.430420 0.591309 1441495123 0.524780 0.435425 -0.430420 0.591309 1441495123 0.524780 0.435425 -0.430420 0.591309 1441495123 0.524780 0.435425 -0.430420 0.591309 1441495123 0.527771 0.434387 -0.430908 0.589050 1441495123 0.527771 0.434387 -0.430908 0.589050 1441495123 0.527771 0.434387 -0.430908 0.589050 1441495123 0.527771 0.434387 -0.430908 0.589050 1441495123 0.527771 0.434387 -0.430908 0.589050 1441495123 0.527771 0.434387 -0.430908 0.589050 1441495123 0.527527 0.436462 -0.430969 0.587769 1441495123 0.527527 0.436462 -0.430969 0.587769 1441495123 0.527527 0.436462 -0.430969 0.587769 1441495123 0.527527 0.436462 -0.430969 0.587769 1441495123 0.527527 0.436462 -0.430969 0.587769 1441495123 0.527527 0.436462 -0.430969 0.587769 1441495123 0.527527 0.436462 -0.430969 0.587769 1441495123 0.523987 0.442017 -0.431702 0.586182 1441495123 0.523987 0.442017 -0.431702 0.586182 1441495123 0.523987 0.442017 -0.431702 0.586182 1441495123 0.523987 0.442017 -0.431702 0.586182 1441495123 0.523987 0.442017 -0.431702 0.586182 1441495123 0.523987 0.442017 -0.431702 0.586182 1441495123 0.517700 0.449646 -0.430847 0.586548 1441495123 0.517700 0.449646 -0.430847 0.586548 1441495123 0.517700 0.449646 -0.430847 0.586548 1441495123 0.517700 0.449646 -0.430847 0.586548 1441495123 0.517700 0.449646 -0.430847 0.586548 1441495123 0.517700 0.449646 -0.430847 0.586548 1441495123 0.509888 0.458496 -0.430725 0.586670 1441495123 0.509888 0.458496 -0.430725 0.586670 1441495123 0.509888 0.458496 -0.430725 0.586670 1441495123 0.509888 0.458496 -0.430725 0.586670 1441495123 0.509888 0.458496 -0.430725 0.586670 1441495123 0.509888 0.458496 -0.430725 0.586670 1441495123 0.509888 0.458496 -0.430725 0.586670 1441495123 0.501099 0.468445 -0.431152 0.586121 1441495123 0.501099 0.468445 -0.431152 0.586121 1441495123 0.501099 0.468445 -0.431152 0.586121 1441495123 0.501099 0.468445 -0.431152 0.586121 1441495123 0.501099 0.468445 -0.431152 0.586121 1441495123 0.501099 0.468445 -0.431152 0.586121 1441495123 0.492920 0.477844 -0.431335 0.585327 1441495123 0.492920 0.477844 -0.431335 0.585327 1441495123 0.492920 0.477844 -0.431335 0.585327 1441495123 0.492920 0.477844 -0.431335 0.585327 1441495123 0.492920 0.477844 -0.431335 0.585327 1441495123 0.492920 0.477844 -0.431335 0.585327 1441495123 0.485962 0.486023 -0.430969 0.584656 1441495123 0.485962 0.486023 -0.430969 0.584656 1441495123 0.485962 0.486023 -0.430969 0.584656 1441495123 0.485962 0.486023 -0.430969 0.584656 1441495123 0.485962 0.486023 -0.430969 0.584656 1441495123 0.485962 0.486023 -0.430969 0.584656 1441495123 0.485962 0.486023 -0.430969 0.584656 1441495123 0.479370 0.493103 -0.430237 0.584717 1441495123 0.479370 0.493103 -0.430237 0.584717 1441495123 0.479370 0.493103 -0.430237 0.584717 1441495123 0.479370 0.493103 -0.430237 0.584717 1441495123 0.479370 0.493103 -0.430237 0.584717 1441495123 0.479370 0.493103 -0.430237 0.584717 1441495123 0.474915 0.497437 -0.430054 0.584778 1441495123 0.474915 0.497437 -0.430054 0.584778 1441495123 0.474915 0.497437 -0.430054 0.584778 1441495123 0.474915 0.497437 -0.430054 0.584778 1441495123 0.474915 0.497437 -0.430054 0.584778 1441495123 0.474915 0.497437 -0.430054 0.584778 1441495123 0.470642 0.500916 -0.430359 0.585083 1441495123 0.470642 0.500916 -0.430359 0.585083 1441495124 0.470642 0.500916 -0.430359 0.585083 1441495124 0.470642 0.500916 -0.430359 0.585083 1441495124 0.470642 0.500916 -0.430359 0.585083 1441495124 0.470642 0.500916 -0.430359 0.585083 1441495124 0.470642 0.500916 -0.430359 0.585083 1441495124 0.465576 0.503662 -0.426636 0.589417 1441495124 0.465576 0.503662 -0.426636 0.589417 1441495124 0.465576 0.503662 -0.426636 0.589417 1441495124 0.465576 0.503662 -0.426636 0.589417 1441495124 0.465576 0.503662 -0.426636 0.589417 1441495124 0.465576 0.503662 -0.426636 0.589417 1441495124 0.465576 0.503662 -0.426636 0.589417 1441495124 0.460144 0.507080 -0.421387 0.594604 1441495124 0.460144 0.507080 -0.421387 0.594604 1441495124 0.460144 0.507080 -0.421387 0.594604 1441495124 0.460144 0.507080 -0.421387 0.594604 1441495124 0.460144 0.507080 -0.421387 0.594604 1441495124 0.458435 0.507813 -0.418579 0.597229 1441495124 0.458435 0.507813 -0.418579 0.597229 1441495124 0.458435 0.507813 -0.418579 0.597229 1441495124 0.458435 0.507813 -0.418579 0.597229 1441495124 0.458435 0.507813 -0.418579 0.597229 1441495124 0.458435 0.507813 -0.418579 0.597229 1441495124 0.460449 0.506104 -0.418823 0.596985 1441495124 0.460449 0.506104 -0.418823 0.596985 1441495124 0.460449 0.506104 -0.418823 0.596985 1441495124 0.460449 0.506104 -0.418823 0.596985 1441495124 0.460449 0.506104 -0.418823 0.596985 1441495124 0.460449 0.506104 -0.418823 0.596985 1441495124 0.460449 0.506104 -0.418823 0.596985 1441495124 0.464355 0.502197 -0.420288 0.596191 1441495124 0.464355 0.502197 -0.420288 0.596191 1441495124 0.464355 0.502197 -0.420288 0.596191 1441495124 0.464355 0.502197 -0.420288 0.596191 1441495124 0.464355 0.502197 -0.420288 0.596191 1441495124 0.464355 0.502197 -0.420288 0.596191 1441495124 0.469238 0.496765 -0.421082 0.596375 1441495124 0.469238 0.496765 -0.421082 0.596375 1441495124 0.469238 0.496765 -0.421082 0.596375 1441495124 0.469238 0.496765 -0.421082 0.596375 1441495124 0.469238 0.496765 -0.421082 0.596375 1441495124 0.469238 0.496765 -0.421082 0.596375 1441495124 0.474365 0.491150 -0.422363 0.596069 1441495124 0.474365 0.491150 -0.422363 0.596069 1441495124 0.474365 0.491150 -0.422363 0.596069 1441495124 0.474365 0.491150 -0.422363 0.596069 1441495124 0.474365 0.491150 -0.422363 0.596069 1441495124 0.474365 0.491150 -0.422363 0.596069 1441495124 0.478760 0.488037 -0.426270 0.592285 1441495124 0.478760 0.488037 -0.426270 0.592285 1441495124 0.478760 0.488037 -0.426270 0.592285 1441495124 0.478760 0.488037 -0.426270 0.592285 1441495124 0.478760 0.488037 -0.426270 0.592285 1441495124 0.478760 0.488037 -0.426270 0.592285 1441495124 0.483643 0.483765 -0.429504 0.589478 1441495124 0.483643 0.483765 -0.429504 0.589478 1441495124 0.483643 0.483765 -0.429504 0.589478 1441495124 0.483643 0.483765 -0.429504 0.589478 1441495124 0.483643 0.483765 -0.429504 0.589478 1441495124 0.483643 0.483765 -0.429504 0.589478 1441495124 0.490173 0.477722 -0.435364 0.584717 1441495124 0.490173 0.477722 -0.435364 0.584717 1441495124 0.490173 0.477722 -0.435364 0.584717 1441495124 0.490173 0.477722 -0.435364 0.584717 1441495124 0.490173 0.477722 -0.435364 0.584717 1441495124 0.490173 0.477722 -0.435364 0.584717 1441495124 0.490173 0.477722 -0.435364 0.584717 1441495124 0.497375 0.470459 -0.441956 0.579590 1441495124 0.497375 0.470459 -0.441956 0.579590 1441495124 0.497375 0.470459 -0.441956 0.579590 1441495124 0.497375 0.470459 -0.441956 0.579590 1441495124 0.497375 0.470459 -0.441956 0.579590 1441495124 0.497375 0.470459 -0.441956 0.579590 1441495124 0.502502 0.462891 -0.446228 0.577942 1441495124 0.502502 0.462891 -0.446228 0.577942 1441495124 0.502502 0.462891 -0.446228 0.577942 1441495124 0.502502 0.462891 -0.446228 0.577942 1441495124 0.502502 0.462891 -0.446228 0.577942 1441495124 0.502502 0.462891 -0.446228 0.577942 1441495124 0.508057 0.455688 -0.449585 0.576233 1441495124 0.508057 0.455688 -0.449585 0.576233 1441495124 0.508057 0.455688 -0.449585 0.576233 1441495124 0.508057 0.455688 -0.449585 0.576233 1441495124 0.508057 0.455688 -0.449585 0.576233 1441495124 0.508057 0.455688 -0.449585 0.576233 1441495124 0.512512 0.450195 -0.452576 0.574280 1441495124 0.512512 0.450195 -0.452576 0.574280 1441495124 0.512512 0.450195 -0.452576 0.574280 1441495124 0.512512 0.450195 -0.452576 0.574280 1441495124 0.512512 0.450195 -0.452576 0.574280 1441495124 0.512512 0.450195 -0.452576 0.574280 1441495124 0.512512 0.450195 -0.452576 0.574280 1441495124 0.517395 0.446411 -0.455017 0.570923 1441495124 0.517395 0.446411 -0.455017 0.570923 1441495124 0.517395 0.446411 -0.455017 0.570923 1441495124 0.517395 0.446411 -0.455017 0.570923 1441495124 0.517395 0.446411 -0.455017 0.570923 1441495124 0.517395 0.446411 -0.455017 0.570923 1441495124 0.518921 0.445984 -0.456787 0.568481 1441495124 0.518921 0.445984 -0.456787 0.568481 1441495124 0.518921 0.445984 -0.456787 0.568481 1441495124 0.518921 0.445984 -0.456787 0.568481 1441495124 0.518921 0.445984 -0.456787 0.568481 1441495124 0.518921 0.445984 -0.456787 0.568481 1441495124 0.517883 0.447632 -0.456177 0.568542 1441495124 0.517883 0.447632 -0.456177 0.568542 1441495124 0.517883 0.447632 -0.456177 0.568542 1441495124 0.517883 0.447632 -0.456177 0.568542 1441495124 0.517883 0.447632 -0.456177 0.568542 1441495124 0.517883 0.447632 -0.456177 0.568542 1441495124 0.515015 0.450806 -0.454102 0.570251 1441495125 0.515015 0.450806 -0.454102 0.570251 1441495125 0.515015 0.450806 -0.454102 0.570251 1441495125 0.515015 0.450806 -0.454102 0.570251 1441495125 0.515015 0.450806 -0.454102 0.570251 1441495125 0.515015 0.450806 -0.454102 0.570251 1441495125 0.513123 0.455017 -0.453857 0.568848 1441495125 0.513123 0.455017 -0.453857 0.568848 1441495125 0.513123 0.455017 -0.453857 0.568848 1441495125 0.513123 0.455017 -0.453857 0.568848 1441495125 0.513123 0.455017 -0.453857 0.568848 1441495125 0.513123 0.455017 -0.453857 0.568848 1441495125 0.509583 0.460815 -0.451782 0.568970 1441495125 0.509583 0.460815 -0.451782 0.568970 1441495125 0.509583 0.460815 -0.451782 0.568970 1441495125 0.509583 0.460815 -0.451782 0.568970 1441495125 0.509583 0.460815 -0.451782 0.568970 1441495125 0.509583 0.460815 -0.451782 0.568970 1441495125 0.506653 0.466553 -0.449158 0.569031 1441495125 0.506653 0.466553 -0.449158 0.569031 1441495125 0.506653 0.466553 -0.449158 0.569031 1441495125 0.506653 0.466553 -0.449158 0.569031 1441495125 0.506653 0.466553 -0.449158 0.569031 1441495125 0.506653 0.466553 -0.449158 0.569031 1441495125 0.506653 0.466553 -0.449158 0.569031 1441495125 0.501282 0.473755 -0.444702 0.571350 1441495125 0.501282 0.473755 -0.444702 0.571350 1441495125 0.501282 0.473755 -0.444702 0.571350 1441495125 0.501282 0.473755 -0.444702 0.571350 1441495125 0.501282 0.473755 -0.444702 0.571350 1441495125 0.501282 0.473755 -0.444702 0.571350 1441495125 0.498596 0.478516 -0.441833 0.571960 1441495125 0.498596 0.478516 -0.441833 0.571960 1441495125 0.498596 0.478516 -0.441833 0.571960 1441495125 0.498596 0.478516 -0.441833 0.571960 1441495125 0.498596 0.478516 -0.441833 0.571960 1441495125 0.498596 0.478516 -0.441833 0.571960 1441495125 0.498596 0.478516 -0.441833 0.571960 1441495125 0.495789 0.481689 -0.437805 0.574890 1441495125 0.495789 0.481689 -0.437805 0.574890 1441495125 0.495789 0.481689 -0.437805 0.574890 1441495125 0.495789 0.481689 -0.437805 0.574890 1441495125 0.495789 0.481689 -0.437805 0.574890 1441495125 0.493591 0.482666 -0.433960 0.578857 1441495125 0.493591 0.482666 -0.433960 0.578857 1441495125 0.493591 0.482666 -0.433960 0.578857 1441495125 0.493591 0.482666 -0.433960 0.578857 1441495125 0.493591 0.482666 -0.433960 0.578857 1441495125 0.493591 0.482666 -0.433960 0.578857 1441495125 0.493591 0.482666 -0.433960 0.578857 1441495125 0.489136 0.484619 -0.429626 0.584106 1441495125 0.489136 0.484619 -0.429626 0.584106 1441495125 0.489136 0.484619 -0.429626 0.584106 1441495125 0.489136 0.484619 -0.429626 0.584106 1441495125 0.489136 0.484619 -0.429626 0.584106 1441495125 0.489136 0.484619 -0.429626 0.584106 1441495125 0.484009 0.488098 -0.425232 0.588745 1441495125 0.484009 0.488098 -0.425232 0.588745 1441495125 0.484009 0.488098 -0.425232 0.588745 1441495125 0.484009 0.488098 -0.425232 0.588745 1441495125 0.484009 0.488098 -0.425232 0.588745 1441495125 0.484009 0.488098 -0.425232 0.588745 1441495125 0.480774 0.490662 -0.423157 0.590698 1441495125 0.480774 0.490662 -0.423157 0.590698 1441495125 0.480774 0.490662 -0.423157 0.590698 1441495125 0.480774 0.490662 -0.423157 0.590698 1441495125 0.480774 0.490662 -0.423157 0.590698 1441495125 
0.497803 0.481262 -0.436340 0.574585 1441495128 0.508728 0.472168 -0.442932 0.567383 1441495128 0.508728 0.472168 -0.442932 0.567383 1441495128 0.508728 0.472168 -0.442932 0.567383 1441495128 0.508728 0.472168 -0.442932 0.567383 1441495128 0.508728 0.472168 -0.442932 0.567383 1441495128 0.518799 0.463989 -0.448853 0.560425 1441495128 0.518799 0.463989 -0.448853 0.560425 1441495128 0.518799 0.463989 -0.448853 0.560425 1441495128 0.518799 0.463989 -0.448853 0.560425 1441495128 0.518799 0.463989 -0.448853 0.560425 1441495128 0.518799 0.463989 -0.448853 0.560425 1441495128 0.527954 0.456543 -0.454773 0.553101 1441495128 0.527954 0.456543 -0.454773 0.553101 1441495128 0.527954 0.456543 -0.454773 0.553101 1441495128 0.527954 0.456543 -0.454773 0.553101 1441495128 0.527954 0.456543 -0.454773 0.553101 1441495128 0.527954 0.456543 -0.454773 0.553101 1441495128 0.527954 0.456543 -0.454773 0.553101 1441495128 0.535706 0.450867 -0.458801 0.546997 1441495128 0.535706 0.450867 -0.458801 0.546997 1441495128 0.535706 0.450867 -0.458801 0.546997 1441495128 0.535706 0.450867 -0.458801 0.546997 1441495128 0.535706 0.450867 -0.458801 0.546997 1441495128 0.535706 0.450867 -0.458801 0.546997 1441495128 0.541321 0.446777 -0.462097 0.541992 1441495128 0.541321 0.446777 -0.462097 0.541992 1441495128 0.541321 0.446777 -0.462097 0.541992 1441495128 0.541321 0.446777 -0.462097 0.541992 1441495128 0.541321 0.446777 -0.462097 0.541992 1441495128 0.541321 0.446777 -0.462097 0.541992 1441495128 0.541992 0.447021 -0.463989 0.539551 1441495128 0.541992 0.447021 -0.463989 0.539551 1441495128 0.541992 0.447021 -0.463989 0.539551 1441495128 0.541992 0.447021 -0.463989 0.539551 1441495128 0.541992 0.447021 -0.463989 0.539551 1441495128 0.541992 0.447021 -0.463989 0.539551 1441495128 0.541992 0.447021 -0.463989 0.539551 1441495128 0.540222 0.449341 -0.463989 0.539368 1441495128 0.540222 0.449341 -0.463989 0.539368 1441495128 0.540222 0.449341 -0.463989 0.539368 1441495128 0.540222 0.449341 -0.463989 0.539368 1441495128 0.540222 0.449341 -0.463989 0.539368 1441495128 0.536499 0.453552 -0.461121 0.541931 1441495128 0.536499 0.453552 -0.461121 0.541931 1441495128 0.536499 0.453552 -0.461121 0.541931 1441495128 0.536499 0.453552 -0.461121 0.541931 1441495128 0.536499 0.453552 -0.461121 0.541931 1441495128 0.533081 0.456909 -0.455383 0.547424 1441495128 0.533081 0.456909 -0.455383 0.547424 1441495128 0.533081 0.456909 -0.455383 0.547424 1441495128 0.533081 0.456909 -0.455383 0.547424 1441495128 0.533081 0.456909 -0.455383 0.547424 1441495128 0.533081 0.456909 -0.455383 0.547424 1441495128 0.533081 0.456909 -0.455383 0.547424 1441495128 0.531372 0.458252 -0.452393 0.550354 1441495128 0.531372 0.458252 -0.452393 0.550354 1441495128 0.531372 0.458252 -0.452393 0.550354 1441495128 0.531372 0.458252 -0.452393 0.550354 1441495128 0.531372 0.458252 -0.452393 0.550354 1441495128 0.531372 0.458252 -0.452393 0.550354 1441495128 0.528992 0.460144 -0.449890 0.553101 1441495128 0.528992 0.460144 -0.449890 0.553101 1441495128 0.528992 0.460144 -0.449890 0.553101 1441495128 0.528992 0.460144 -0.449890 0.553101 1441495128 0.528992 0.460144 -0.449890 0.553101 1441495128 0.528992 0.460144 -0.449890 0.553101 1441495128 0.524292 0.464233 -0.445435 0.557739 1441495128 0.524292 0.464233 -0.445435 0.557739 1441495128 0.524292 0.464233 -0.445435 0.557739 1441495128 0.524292 0.464233 -0.445435 0.557739 1441495128 0.524292 0.464233 -0.445435 0.557739 1441495128 0.524292 0.464233 -0.445435 0.557739 1441495128 0.519531 0.468994 -0.441284 0.561523 1441495128 0.519531 0.468994 -0.441284 0.561523 1441495128 0.519531 0.468994 -0.441284 0.561523 1441495128 0.519531 0.468994 -0.441284 0.561523 1441495128 0.519531 0.468994 -0.441284 0.561523 1441495128 0.519531 0.468994 -0.441284 0.561523 1441495128 0.515076 0.473816 -0.436096 0.565613 1441495128 0.515076 0.473816 -0.436096 0.565613 1441495128 0.515076 0.473816 -0.436096 0.565613 1441495128 0.515076 0.473816 -0.436096 0.565613 1441495128 0.515076 0.473816 -0.436096 0.565613 1441495128 0.512451 0.478027 -0.430359 0.568848 1441495128 0.512451 0.478027 -0.430359 0.568848 1441495128 0.512451 0.478027 -0.430359 0.568848 1441495128 0.512451 0.478027 -0.430359 0.568848 1441495128 0.512451 0.478027 -0.430359 0.568848 1441495128 0.512451 0.478027 -0.430359 0.568848 1441495128 0.512451 0.478027 -0.430359 0.568848 1441495128 0.510437 0.481873 -0.423584 0.572510 1441495128 0.510437 0.481873 -0.423584 0.572510 1441495128 0.510437 0.481873 -0.423584 0.572510 1441495128 0.510437 0.481873 -0.423584 0.572510 1441495128 0.510437 0.481873 -0.423584 0.572510 1441495128 0.510437 0.481873 -0.423584 0.572510 1441495129 0.506836 0.486328 -0.416992 0.576782 1441495129 0.506836 0.486328 -0.416992 0.576782 1441495129 0.506836 0.486328 -0.416992 0.576782 1441495129 0.506836 0.486328 -0.416992 0.576782 1441495129 0.506836 0.486328 -0.416992 0.576782 1441495129 0.506836 0.486328 -0.416992 0.576782 1441495129 0.501038 0.492310 -0.409851 0.581848 1441495129 0.501038 0.492310 -0.409851 0.581848 1441495129 0.501038 0.492310 -0.409851 0.581848 1441495129 0.501038 0.492310 -0.409851 0.581848 1441495129 0.501038 0.492310 -0.409851 0.581848 1441495129 0.501038 0.492310 -0.409851 0.581848 1441495129 0.495361 0.497375 -0.403015 0.587158 1441495129 0.495361 0.497375 -0.403015 0.587158 1441495129 0.495361 0.497375 -0.403015 0.587158 1441495129 0.495361 0.497375 -0.403015 0.587158 1441495129 0.495361 0.497375 -0.403015 0.587158 1441495129 0.495361 0.497375 -0.403015 0.587158 1441495129 0.495361 0.497375 -0.403015 0.587158 1441495129 0.488831 0.503235 -0.396606 0.591980 1441495129 0.488831 0.503235 -0.396606 0.591980 1441495129 0.488831 0.503235 -0.396606 0.591980 1441495129 0.488831 0.503235 -0.396606 0.591980 1441495129 0.488831 0.503235 -0.396606 0.591980 1441495129 0.488831 0.503235 -0.396606 0.591980 1441495129 0.482910 0.508789 -0.390442 0.596191 1441495129 0.482910 0.508789 -0.390442 0.596191 1441495129 0.482910 0.508789 -0.390442 0.596191 1441495129 0.482910 0.508789 -0.390442 0.596191 1441495129 0.482910 0.508789 -0.390442 0.596191 1441495129 0.482910 0.508789 -0.390442 0.596191 1441495129 0.478333 0.513062 -0.386841 0.598572 1441495129 0.478333 0.513062 -0.386841 0.598572 1441495129 0.478333 0.513062 -0.386841 0.598572 1441495129 0.478333 0.513062 -0.386841 0.598572 1441495129 0.478333 0.513062 -0.386841 0.598572 1441495129 0.475891 0.515137 -0.386108 0.599182 1441495129 0.475891 0.515137 -0.386108 0.599182 1441495129 0.475891 0.515137 -0.386108 0.599182 1441495129 0.475891 0.515137 -0.386108 0.599182 1441495129 0.475891 0.515137 -0.386108 0.599182 1441495129 0.475891 0.515137 -0.386108 0.599182 1441495129 0.476868 0.514832 -0.388916 0.596802 1441495129 0.476868 0.514832 -0.388916 0.596802 1441495129 0.476868 0.514832 -0.388916 0.596802 1441495129 0.476868 0.514832 -0.388916 0.596802 1441495129 0.476868 0.514832 -0.388916 0.596802 1441495129 0.476868 0.514832 -0.388916 0.596802 1441495129 0.479553 0.513245 -0.393860 0.592773 1441495129 0.479553 0.513245 -0.393860 0.592773 1441495129 0.479553 0.513245 -0.393860 0.592773 1441495129 0.479553 0.513245 -0.393860 0.592773 1441495129 0.479553 0.513245 -0.393860 0.592773 1441495129 0.479553 0.513245 -0.393860 0.592773 1441495129 0.483887 0.510498 -0.400696 0.587036 1441495129 0.483887 0.510498 -0.400696 0.587036 1441495129 0.483887 0.510498 -0.400696 0.587036 1441495129 0.483887 0.510498 -0.400696 0.587036 1441495129 0.483887 0.510498 -0.400696 0.587036 1441495129 0.483887 0.510498 -0.400696 0.587036 1441495129 0.489014 0.506958 -0.409058 0.580078 1441495129 0.489014 0.506958 -0.409058 0.580078 1441495129 0.489014 0.506958 -0.409058 0.580078 1441495129 0.489014 0.506958 -0.409058 0.580078 1441495129 0.489014 0.506958 -0.409058 0.580078 1441495129 0.489014 0.506958 -0.409058 0.580078 1441495129 0.494019 0.503418 -0.418396 0.572144 1441495129 0.494019 0.503418 -0.418396 0.572144 1441495129 0.494019 0.503418 -0.418396 0.572144 1441495129 0.494019 0.503418 -0.418396 0.572144 1441495129 0.494019 0.503418 -0.418396 0.572144 1441495129 0.494019 0.503418 -0.418396 0.572144 1441495129 0.497864 0.499084 -0.427063 0.566162 1441495129 0.497864 0.499084 -0.427063 0.566162 1441495129 0.497864 0.499084 -0.427063 0.566162 1441495129 0.497864 0.499084 -0.427063 0.566162 1441495129 0.497864 0.499084 -0.427063 0.566162 1441495129 0.497864 0.499084 -0.427063 0.566162 1441495129 0.497803 0.497803 -0.431824 0.563782 1441495129 0.497803 0.497803 -0.431824 0.563782 1441495129 0.497803 0.497803 -0.431824 0.563782 1441495129 0.497803 0.497803 -0.431824 0.563782 1441495129 0.497803 0.497803 -0.431824 0.563782 1441495129 0.497803 0.497803 -0.431824 0.563782 1441495129 0.497803 0.497803 -0.431824 0.563782 1441495129 0.496948 0.497131 -0.433838 0.563538 1441495129 0.496948 0.497131 -0.433838 0.563538 1441495129 0.496948 0.497131 -0.433838 0.563538 1441495129 0.496948 0.497131 -0.433838 0.563538 1441495129 0.496948 0.497131 -0.433838 0.563538 1441495129 0.496948 0.497131 -0.433838 0.563538 1441495129 0.496216 0.496155 -0.433533 0.565308 1441495129 0.496216 0.496155 -0.433533 0.565308 1441495129 0.496216 0.496155 -0.433533 0.565308 1441495129 0.496216 0.496155 -0.433533 0.565308 1441495129 0.496216 0.496155 -0.433533 0.565308 1441495129 0.496216 0.496155 -0.433533 0.565308 1441495129 0.497620 0.493530 -0.433167 0.566650 1441495129 0.497620 0.493530 -0.433167 0.566650 1441495129 0.497620 0.493530 -0.433167 0.566650 1441495129 0.497620 0.493530 -0.433167 0.566650 1441495129 0.497620 0.493530 -0.433167 0.566650 1441495129 0.497620 0.493530 -0.433167 0.566650 1441495129 0.499390 0.490479 -0.432495 0.568298 1441495129 0.499390 0.490479 -0.432495 0.568298 1441495129 0.499390 0.490479 -0.432495 0.568298 1441495129 0.499390 0.490479 -0.432495 0.568298 1441495129 0.499390 0.490479 -0.432495 0.568298 1441495129 0.499390 0.490479 -0.432495 0.568298 1441495129 0.500183 0.488525 -0.430847 0.570496 1441495129 0.500183 0.488525 -0.430847 0.570496 1441495130 0.500183 0.488525 -0.430847 0.570496 1441495130 0.500183 0.488525 -0.430847 0.570496 1441495130 0.500183 0.488525 -0.430847 0.570496 1441495130 0.500183 0.488525 -0.430847 0.570496 1441495130 0.500183 0.488525 -0.430847 0.570496 1441495130 0.498962 0.489563 -0.427307 0.573364 1441495130 0.498962 0.489563 -0.427307 0.573364 1441495130 0.498962 0.489563 -0.427307 0.573364 1441495130 0.498962 0.489563 -0.427307 0.573364 1441495130 0.498962 0.489563 -0.427307 0.573364 1441495130 0.498962 0.489563 -0.427307 0.573364 1441495130 0.496887 0.492188 -0.422546 0.576355 1441495130 0.496887 0.492188 -0.422546 0.576355 1441495130 0.496887 0.492188 -0.422546 0.576355 1441495130 0.496887 0.492188 -0.422546 0.576355 1441495130 0.496887 0.492188 -0.422546 0.576355 1441495130 0.496887 0.492188 -0.422546 0.576355 1441495130 0.496216 0.493958 -0.418335 0.578552 1441495130 0.496216 0.493958 -0.418335 0.578552 1441495130 0.496216 0.493958 -0.418335 0.578552 1441495130 0.496216 0.493958 -0.418335 0.578552 1441495130 0.496216 0.493958 -0.418335 0.578552 1441495130 0.496216 0.493958 -0.418335 0.578552 1441495130 0.495850 0.495728 -0.414856 0.579834 1441495130 0.495850 0.495728 -0.414856 0.579834 1441495130 0.495850 0.495728 -0.414856 0.579834 1441495130 0.495850 0.495728 -0.414856 0.579834 1441495130 0.495850 0.495728 -0.414856 0.579834 1441495130 0.495850 0.495728 -0.414856 0.579834 1441495130 0.495850 0.495728 -0.414856 0.579834 1441495130 0.494446 0.496887 -0.409790 0.583618 1441495130 0.494446 0.496887 -0.409790 0.583618 1441495130 0.494446 0.496887 -0.409790 0.583618 1441495130 0.494446 0.496887 -0.409790 0.583618 1441495130 0.494446 0.496887 -0.409790 0.583618 1441495130 0.494446 0.496887 -0.409790 0.583618 1441495130 0.491272 0.499146 -0.403687 0.588623 1441495130 0.491272 0.499146 -0.403687 0.588623 1441495130 0.491272 0.499146 -0.403687 0.588623 1441495130 0.491272 0.499146 -0.403687 0.588623 1441495130 0.491272 0.499146 -0.403687 0.588623 1441495130 0.491272 0.499146 -0.403687 0.588623 1441495130 0.491272 0.499146 -0.403687 0.588623 1441495130 0.487732 0.501404 -0.397278 0.593933 1441495130 0.487732 0.501404 -0.397278 0.593933 1441495130 0.487732 0.501404 -0.397278 0.593933 1441495130 0.483765 0.504089 -0.390198 0.599609 1441495130 0.483765 0.504089 -0.390198 0.599609 1441495130 0.483765 0.504089 -0.390198 0.599609 1441495130 0.483765 0.504089 -0.390198 0.599609 1441495130 0.483765 0.504089 -0.390198 0.599609 1441495130 0.483765 0.504089 -0.390198 0.599609 1441495130 0.480591 0.506226 -0.383301 0.604797 1441495130 0.480591 0.506226 -0.383301 0.604797 1441495130 0.480591 0.506226 -0.383301 0.604797 1441495130 0.480591 0.506226 -0.383301 0.604797 1441495130 0.480591 0.506226 -0.383301 0.604797 1441495130 0.480591 0.506226 -0.383301 0.604797 1441495130 0.478333 0.507874 -0.378662 0.608093 1441495130 0.478333 0.507874 -0.378662 0.608093 1441495130 0.478333 0.507874 -0.378662 0.608093 1441495130 0.478333 0.507874 -0.378662 0.608093 1441495130 0.478333 0.507874 -0.378662 0.608093 1441495130 0.478333 0.507874 -0.378662 0.608093 1441495130 0.478333 0.507874 -0.378662 0.608093 1441495130 0.477661 0.507996 -0.376648 0.609741 1441495130 0.477661 0.507996 -0.376648 0.609741 1441495130 0.477661 0.507996 -0.376648 0.609741 1441495130 0.477661 0.507996 -0.376648 0.609741 1441495130 0.477661 0.507996 -0.376648 0.609741 1441495130 0.477661 0.507996 -0.376648 0.609741 1441495130 0.479065 0.506653 -0.376892 0.609680 1441495130 0.479065 0.506653 -0.376892 0.609680 1441495130 0.479065 0.506653 -0.376892 0.609680 1441495130 0.479065 0.506653 -0.376892 0.609680 1441495130 0.479065 0.506653 -0.376892 0.609680 1441495130 0.479065 0.506653 -0.376892 0.609680 1441495130 0.484131 0.502014 -0.379761 0.607727 1441495130 0.484131 0.502014 -0.379761 0.607727 1441495130 0.484131 0.502014 -0.379761 0.607727 1441495130 0.484131 0.502014 -0.379761 0.607727 1441495130 0.484131 0.502014 -0.379761 0.607727 1441495130 0.484131 0.502014 -0.379761 0.607727 1441495130 0.489746 0.497314 -0.384460 0.604126 1441495130 0.489746 0.497314 -0.384460 0.604126 1441495130 0.489746 0.497314 -0.384460 0.604126 1441495130 0.489746 0.497314 -0.384460 0.604126 1441495130 0.489746 0.497314 -0.384460 0.604126 1441495130 0.489746 0.497314 -0.384460 0.604126 1441495130 0.489746 0.497314 -0.384460 0.604126 1441495130 0.491699 0.495605 -0.388062 0.601624 1441495130 0.491699 0.495605 -0.388062 0.601624 1441495130 0.491699 0.495605 -0.388062 0.601624 1441495130 0.491699 0.495605 -0.388062 0.601624 1441495130 0.491699 0.495605 -0.388062 0.601624 1441495130 0.491699 0.495605 -0.388062 0.601624 1441495130 0.493774 0.493835 -0.390930 0.599548 1441495130 0.493774 0.493835 -0.390930 0.599548 1441495130 0.493774 0.493835 -0.390930 0.599548 1441495130 0.493774 0.493835 -0.390930 0.599548 1441495130 0.493774 0.493835 -0.390930 0.599548 1441495130 0.493774 0.493835 -0.390930 0.599548 1441495130 0.498840 0.489319 -0.397217 0.594910 1441495130 0.498840 0.489319 -0.397217 0.594910 1441495130 0.498840 0.489319 -0.397217 0.594910 1441495130 0.498840 0.489319 -0.397217 0.594910 1441495130 0.498840 0.489319 -0.397217 0.594910 1441495130 0.498840 0.489319 -0.397217 0.594910 1441495130 0.498840 0.489319 -0.397217 0.594910 1441495130 0.506165 0.483643 -0.405884 0.587402 1441495130 0.506165 0.483643 -0.405884 0.587402 1441495130 0.506165 0.483643 -0.405884 0.587402 1441495131 0.506165 0.483643 -0.405884 0.587402 1441495131 0.506165 0.483643 -0.405884 0.587402 1441495131 0.506165 0.483643 -0.405884 0.587402 1441495131 0.506165 0.483643 -0.405884 0.587402 1441495131 0.509460 0.480530 -0.411438 0.583313 1441495131 0.509460 0.480530 -0.411438 0.583313 1441495131 0.509460 0.480530 -0.411438 0.583313 1441495131 0.509460 0.480530 -0.411438 0.583313 1441495131 0.509460 0.480530 -0.411438 0.583313 1441495131 0.509460 0.480530 -0.411438 0.583313 1441495131 0.510925 0.478333 -0.414856 0.581360 1441495131 0.510925 0.478333 -0.414856 0.581360 1441495131 0.510925 0.478333 -0.414856 0.581360 1441495131 0.510925 0.478333 -0.414856 0.581360 1441495131 0.510925 0.478333 -0.414856 0.581360 1441495131 0.510925 0.478333 -0.414856 0.581360 1441495131 0.511841 0.477417 -0.417480 0.579407 1441495131 0.511841 0.477417 -0.417480 0.579407 1441495131 0.511841 0.477417 -0.417480 0.579407 1441495131 0.511841 0.477417 -0.417480 0.579407 1441495131 0.511841 0.477417 -0.417480 0.579407 1441495131 0.511841 0.477417 -0.417480 0.579407 1441495131 0.511841 0.477417 -0.417480 0.579407 1441495131 0.511902 0.477417 -0.419128 0.578186 1441495131 0.511902 0.477417 -0.419128 0.578186 1441495131 0.511902 0.477417 -0.419128 0.578186 1441495131 0.511902 0.477417 -0.419128 0.578186 1441495131 0.511902 0.477417 -0.419128 0.578186 1441495131 0.511902 0.477417 -0.419128 0.578186 1441495131 0.511230 0.477173 -0.419861 0.578430 1441495131 0.511230 0.477173 -0.419861 0.578430 1441495131 0.511230 0.477173 -0.419861 0.578430 1441495131 0.511230 0.477173 -0.419861 0.578430 1441495131 0.511230 0.477173 -0.419861 0.578430 1441495131 0.511230 0.477173 -0.419861 0.578430 1441495131 0.511230 0.477173 -0.419861 0.578430 1441495131 0.511108 0.476318 -0.420410 0.578796 1441495131 0.511108 0.476318 -0.420410 0.578796 1441495131 0.511108 0.476318 -0.420410 0.578796 1441495131 0.511108 0.476318 -0.420410 0.578796 1441495131 0.511108 0.476318 -0.420410 0.578796 1441495131 0.511108 0.476318 -0.420410 0.578796 1441495131 0.510376 0.476624 -0.420105 0.579468 1441495131 0.510376 0.476624 -0.420105 0.579468 1441495131 0.510376 0.476624 -0.420105 0.579468 1441495131 0.510376 0.476624 -0.420105 0.579468 1441495131 0.510376 0.476624 -0.420105 0.579468 1441495131 0.510376 0.476624 -0.420105 0.579468 1441495131 0.507629 0.478455 -0.417542 0.582214 1441495131 0.507629 0.478455 -0.417542 0.582214 1441495131 0.507629 0.478455 -0.417542 0.582214 1441495131 0.507629 0.478455 -0.417542 0.582214 1441495131 0.507629 0.478455 -0.417542 0.582214 1441495131 0.507629 0.478455 -0.417542 0.582214 1441495131 0.503967 0.482239 -0.414246 0.584595 1441495131 0.503967 0.482239 -0.414246 0.584595 1441495131 0.503967 0.482239 -0.414246 0.584595 1441495131 0.503967 0.482239 -0.414246 0.584595 1441495131 0.503967 0.482239 -0.414246 0.584595 1441495131 0.503967 0.482239 -0.414246 0.584595 1441495131 0.499817 0.487366 -0.410706 0.586426 1441495131 0.499817 0.487366 -0.410706 0.586426 1441495131 0.499817 0.487366 -0.410706 0.586426 1441495131 0.499817 0.487366 -0.410706 0.586426 1441495131 0.499817 0.487366 -0.410706 0.586426 1441495131 0.499817 0.487366 -0.410706 0.586426 1441495131 0.499817 0.487366 -0.410706 0.586426 1441495131 0.497192 0.491577 -0.407959 0.587097 1441495131 0.497192 0.491577 -0.407959 0.587097 1441495131 0.497192 0.491577 -0.407959 0.587097 1441495131 0.497192 0.491577 -0.407959 0.587097 1441495131 0.497192 0.491577 -0.407959 0.587097 1441495131 0.497192 0.491577 -0.407959 0.587097 1441495131 0.494202 0.495728 -0.404907 0.588196 1441495131 0.494202 0.495728 -0.404907 0.588196 1441495131 0.494202 0.495728 -0.404907 0.588196 1441495131 0.494202 0.495728 -0.404907 0.588196 1441495131 0.494202 0.495728 -0.404907 0.588196 1441495131 0.494202 0.495728 -0.404907 0.588196 1441495131 0.491394 0.499207 -0.402893 0.589050 1441495131 0.491394 0.499207 -0.402893 0.589050 1441495131 0.491394 0.499207 -0.402893 0.589050 1441495131 0.491394 0.499207 -0.402893 0.589050 1441495131 0.491394 0.499207 -0.402893 0.589050 1441495131 0.491394 0.499207 -0.402893 0.589050 1441495131 0.491394 0.499207 -0.402893 0.589050 1441495131 0.489624 0.502441 -0.401367 0.588745 1441495131 0.489624 0.502441 -0.401367 0.588745 1441495131 0.489624 0.502441 -0.401367 0.588745 1441495131 0.489624 0.502441 -0.401367 0.588745 1441495131 0.489624 0.502441 -0.401367 0.588745 1441495131 0.489624 0.502441 -0.401367 0.588745 1441495131 0.487122 0.506042 -0.399597 0.588928 1441495131 0.487122 0.506042 -0.399597 0.588928 1441495131 0.487122 0.506042 -0.399597 0.588928 1441495131 0.487122 0.506042 -0.399597 0.588928 1441495131 0.487122 0.506042 -0.399597 0.588928 1441495131 0.487122 0.506042 -0.399597 0.588928 1441495131 0.483276 0.510071 -0.395630 0.591370 1441495131 0.483276 0.510071 -0.395630 0.591370 1441495131 0.483276 0.510071 -0.395630 0.591370 1441495131 0.483276 0.510071 -0.395630 0.591370 1441495131 0.483276 0.510071 -0.395630 0.591370 1441495131 0.483276 0.510071 -0.395630 0.591370 1441495131 0.480103 0.513184 -0.390564 0.594543 1441495131 0.480103 0.513184 -0.390564 0.594543 1441495131 0.480103 0.513184 -0.390564 0.594543 1441495131 0.480103 0.513184 -0.390564 0.594543 1441495131 0.480103 0.513184 -0.390564 0.594543 1441495131 0.480103 0.513184 -0.390564 0.594543 1441495131 0.478333 0.514893 -0.386597 0.597107 1441495131 0.478333 0.514893 -0.386597 0.597107 1441495131 0.478333 0.514893 -0.386597 0.597107 1441495131 0.478333 0.514893 -0.386597 0.597107 1441495132 0.478333 0.514893 -0.386597 0.597107 1441495132 0.478333 0.514893 -0.386597 0.597107 1441495132 0.478333 0.514893 -0.386597 0.597107 1441495132 0.477722 0.515808 -0.386414 0.596924 1441495132 0.477722 0.515808 -0.386414 0.596924 1441495132 0.477722 0.515808 -0.386414 0.596924 1441495132 0.477722 0.515808 -0.386414 0.596924 1441495132 0.477722 0.515808 -0.386414 0.596924 1441495132 0.477722 0.515808 -0.386414 0.596924 1441495132 0.479431 0.514404 -0.389526 0.594788 1441495132 0.479431 0.514404 -0.389526 0.594788 1441495132 0.479431 0.514404 -0.389526 0.594788 1441495132 0.479431 0.514404 -0.389526 0.594788 1441495132 0.479431 0.514404 -0.389526 0.594788 1441495132 0.479431 0.514404 -0.389526 0.594788 1441495132 0.483887 0.510620 -0.393738 0.591614 1441495132 0.483887 0.510620 -0.393738 0.591614 1441495132 0.483887 0.510620 -0.393738 0.591614 1441495132 0.483887 0.510620 -0.393738 0.591614 1441495132 0.483887 0.510620 -0.393738 0.591614 1441495132 0.483887 0.510620 -0.393738 0.591614 1441495132 0.483887 0.510620 -0.393738 0.591614 1441495132 0.489624 0.506348 -0.400269 0.586121 1441495132 0.489624 0.506348 -0.400269 0.586121 1441495132 0.489624 0.506348 -0.400269 0.586121 1441495132 0.489624 0.506348 -0.400269 0.586121 1441495132 0.489624 0.506348 -0.400269 0.586121 1441495132 0.489624 0.506348 -0.400269 0.586121 1441495132 0.491638 0.503906 -0.406433 0.582336 1441495132 0.491638 0.503906 -0.406433 0.582336 1441495132 0.491638 0.503906 -0.406433 0.582336 1441495132 0.491638 0.503906 -0.406433 0.582336 1441495132 0.491638 0.503906 -0.406433 0.582336 1441495132 0.491638 0.503906 -0.406433 0.582336 1441495132 0.491638 0.503906 -0.406433 0.582336 1441495132 0.493713 0.501160 -0.412659 0.578552 1441495132 0.493713 0.501160 -0.412659 0.578552 1441495132 0.493713 0.501160 -0.412659 0.578552 1441495132 0.493713 0.501160 -0.412659 0.578552 1441495132 0.493713 0.501160 -0.412659 0.578552 1441495132 0.493713 0.501160 -0.412659 0.578552 1441495132 0.493896 0.499878 -0.416260 0.576904 1441495132 0.493896 0.499878 -0.416260 0.576904 1441495132 0.493896 0.499878 -0.416260 0.576904 1441495132 0.493896 0.499878 -0.416260 0.576904 1441495132 0.493896 0.499878 -0.416260 0.576904 1441495132 0.493896 0.499878 -0.416260 0.576904 1441495132 0.493164 0.499634 -0.419800 0.575134 1441495132 0.493164 0.499634 -0.419800 0.575134 1441495132 0.493164 0.499634 -0.419800 0.575134 1441495132 0.493164 0.499634 -0.419800 0.575134 1441495132 0.493164 0.499634 -0.419800 0.575134 1441495132 0.493164 0.499634 -0.419800 0.575134 1441495132 0.492371 0.500305 -0.421326 0.574219 1441495132 0.492371 0.500305 -0.421326 0.574219 1441495132 0.492371 0.500305 -0.421326 0.574219 1441495132 0.492371 0.500305 -0.421326 0.574219 1441495132 0.492371 0.500305 -0.421326 0.574219 1441495132 0.492371 0.500305 -0.421326 0.574219 1441495132 0.494690 0.498718 -0.423279 0.572083 1441495132 0.494690 0.498718 -0.423279 0.572083 1441495132 0.494690 0.498718 -0.423279 0.572083 1441495132 0.494690 0.498718 -0.423279 0.572083 1441495132 0.494690 0.498718 -0.423279 0.572083 1441495132 0.494690 0.498718 -0.423279 0.572083 1441495132 0.499756 0.495850 -0.426880 0.567566 1441495132 0.499756 0.495850 -0.426880 0.567566 1441495132 0.499756 0.495850 -0.426880 0.567566 1441495132 0.499756 0.495850 -0.426880 0.567566 1441495132 0.499756 0.495850 -0.426880 0.567566 1441495132 0.499756 0.495850 -0.426880 0.567566 1441495132 0.505005 0.491699 -0.430908 0.563477 1441495132 0.505005 0.491699 -0.430908 0.563477 1441495132 0.505005 0.491699 -0.430908 0.563477 1441495132 0.505005 0.491699 -0.430908 0.563477 1441495132 0.505005 0.491699 -0.430908 0.563477 1441495132 0.507935 0.489380 -0.433167 0.561035 1441495132 0.507935 0.489380 -0.433167 0.561035 1441495132 0.507935 0.489380 -0.433167 0.561035 1441495132 0.507935 0.489380 -0.433167 0.561035 1441495132 0.507935 0.489380 -0.433167 0.561035 1441495132 0.507935 0.489380 -0.433167 0.561035 1441495132 0.507935 0.489380 -0.433167 0.561035 1441495132 0.508118 0.489136 -0.433167 0.561157 1441495132 0.508118 0.489136 -0.433167 0.561157 1441495132 0.508118 0.489136 -0.433167 0.561157 1441495132 0.508118 0.489136 -0.433167 0.561157 1441495132 0.508118 0.489136 -0.433167 0.561157 1441495132 0.508118 0.489136 -0.433167 0.561157 1441495132 0.508362 0.489258 -0.432495 0.561340 1441495132 0.508362 0.489258 -0.432495 0.561340 1441495132 0.508362 0.489258 -0.432495 0.561340 1441495132 0.508362 0.489258 -0.432495 0.561340 1441495132 0.508362 0.489258 -0.432495 0.561340 1441495132 0.507751 0.489441 -0.430420 0.563293 1441495132 0.507751 0.489441 -0.430420 0.563293 1441495132 0.507751 0.489441 -0.430420 0.563293 1441495132 0.507751 0.489441 -0.430420 0.563293 1441495132 0.507751 0.489441 -0.430420 0.563293 1441495132 0.507751 0.489441 -0.430420 0.563293 1441495132 0.507751 0.489441 -0.430420 0.563293 1441495132 0.507751 0.489502 -0.427673 0.565308 1441495132 0.507751 0.489502 -0.427673 0.565308 1441495132 0.507751 0.489502 -0.427673 0.565308 1441495132 0.507751 0.489502 -0.427673 0.565308 1441495132 0.507751 0.489502 -0.427673 0.565308 1441495132 0.507751 0.489502 -0.427673 0.565308 1441495132 0.508972 0.488098 -0.425110 0.567383 1441495132 0.508972 0.488098 -0.425110 0.567383 1441495132 0.508972 0.488098 -0.425110 0.567383 1441495132 0.508972 0.488098 -0.425110 0.567383 1441495132 0.508972 0.488098 -0.425110 0.567383 1441495133 0.508972 0.488098 -0.425110 0.567383 1441495133 0.510193 0.487732 -0.424133 0.567322 1441495133 0.510193 0.487732 -0.424133 0.567322 1441495133 0.510193 0.487732 -0.424133 0.567322 1441495133 0.510193 0.487732 -0.424133 0.567322 1441495133 0.510193 0.487732 -0.424133 0.567322 1441495133 0.510193 0.487732 -0.424133 0.567322 1441495133 0.510193 0.487732 -0.424133 0.567322 1441495133 0.507446 0.489014 -0.420715 0.571228 1441495133 0.507446 0.489014 -0.420715 0.571228 1441495133 0.507446 0.489014 -0.420715 0.571228 1441495133 0.507446 0.489014 -0.420715 0.571228 1441495133 0.507446 0.489014 -0.420715 0.571228 1441495133 0.507446 0.489014 -0.420715 0.571228 1441495133 0.501160 0.493164 -0.414124 0.578003 1441495133 0.501160 0.493164 -0.414124 0.578003 1441495133 0.501160 0.493164 -0.414124 0.578003 1441495133 0.501160 0.493164 -0.414124 0.578003 1441495133 0.501160 0.493164 -0.414124 0.578003 1441495133 0.501160 0.493164 -0.414124 0.578003 1441495133 0.497620 0.496033 -0.406311 0.584106 1441495133 0.497620 0.496033 -0.406311 0.584106 1441495133 0.497620 0.496033 -0.406311 0.584106 1441495133 0.497620 0.496033 -0.406311 0.584106 1441495133 0.497620 0.496033 -0.406311 0.584106 1441495133 0.497620 0.496033 -0.406311 0.584106 1441495133 0.495422 0.497375 -0.398315 0.590271 1441495133 0.495422 0.497375 -0.398315 0.590271 1441495133 0.495422 0.497375 -0.398315 0.590271 1441495133 0.495422 0.497375 -0.398315 0.590271 1441495133 0.495422 0.497375 -0.398315 0.590271 1441495133 0.495422 0.497375 -0.398315 0.590271 1441495133 0.493347 0.498718 -0.389771 0.596558 1441495133 0.493347 0.498718 -0.389771 0.596558 1441495133 0.493347 0.498718 -0.389771 0.596558 1441495133 0.493347 0.498718 -0.389771 0.596558 1441495133 0.493347 0.498718 -0.389771 0.596558 1441495133 0.493347 0.498718 -0.389771 0.596558 1441495133 0.489929 0.500732 -0.382446 0.602417 1441495133 0.489929 0.500732 -0.382446 0.602417 1441495133 0.489929 0.500732 -0.382446 0.602417 1441495133 0.489929 0.500732 -0.382446 0.602417 1441495133 0.489929 0.500732 -0.382446 0.602417 1441495133 0.489929 0.500732 -0.382446 0.602417 1441495133 0.489929 0.500732 -0.382446 0.602417 1441495133 0.485901 0.503967 -0.377563 0.606079 1441495133 0.485901 0.503967 -0.377563 0.606079 1441495133 0.485901 0.503967 -0.377563 0.606079 1441495133 0.485901 0.503967 -0.377563 0.606079 1441495133 0.485901 0.503967 -0.377563 0.606079 1441495133 0.485901 0.503967 -0.377563 0.606079 1441495133 0.484558 0.504578 -0.375183 0.608093 1441495133 0.484558 0.504578 -0.375183 0.608093 1441495133 0.484558 0.504578 -0.375183 0.608093 1441495133 0.484558 0.504578 -0.375183 0.608093 1441495133 0.484558 0.504578 -0.375183 0.608093 1441495133 0.484558 0.504578 -0.375183 0.608093 1441495133 0.485107 0.503906 -0.376099 0.607605 1441495133 0.485107 0.503906 -0.376099 0.607605 1441495133 0.485107 0.503906 -0.376099 0.607605 1441495133 0.485107 0.503906 -0.376099 0.607605 1441495133 0.485107 0.503906 -0.376099 0.607605 1441495133 0.485107 0.503906 -0.376099 0.607605 1441495133 0.485107 0.503906 -0.376099 0.607605 1441495133 0.487122 0.501770 -0.379700 0.605591 1441495133 0.487122 0.501770 -0.379700 0.605591 1441495133 0.487122 0.501770 -0.379700 0.605591 1441495133 0.487122 0.501770 -0.379700 0.605591 1441495133 0.487122 0.501770 -0.379700 0.605591 1441495133 0.487122 0.501770 -0.379700 0.605591 1441495133 0.489136 0.500000 -0.384155 0.602600 1441495133 0.489136 0.500000 -0.384155 0.602600 1441495133 0.489136 0.500000 -0.384155 0.602600 1441495133 0.489136 0.500000 -0.384155 0.602600 1441495133 0.489136 0.500000 -0.384155 0.602600 1441495133 0.489136 0.500000 -0.384155 0.602600 1441495133 0.491150 0.496948 -0.388550 0.600647 1441495133 0.491150 0.496948 -0.388550 0.600647 1441495133 0.491150 0.496948 -0.388550 0.600647 1441495133 0.491150 0.496948 -0.388550 0.600647 1441495133 0.491150 0.496948 -0.388550 0.600647 1441495133 0.491150 0.496948 -0.388550 0.600647 1441495133 0.491150 0.496948 -0.388550 0.600647 1441495133 0.495300 0.493225 -0.394470 0.596436 1441495133 0.495300 0.493225 -0.394470 0.596436 1441495133 0.495300 0.493225 -0.394470 0.596436 1441495133 0.495300 0.493225 -0.394470 0.596436 1441495133 0.495300 0.493225 -0.394470 0.596436 1441495133 0.495300 0.493225 -0.394470 0.596436 1441495133 0.499084 0.488831 -0.400574 0.592773 1441495133 0.499084 0.488831 -0.400574 0.592773 1441495133 0.499084 0.488831 -0.400574 0.592773 1441495133 0.499084 0.488831 -0.400574 0.592773 1441495133 0.499084 0.488831 -0.400574 0.592773 1441495133 0.503967 0.484497 -0.405334 0.588928 1441495133 0.503967 0.484497 -0.405334 0.588928 1441495133 0.503967 0.484497 -0.405334 0.588928 1441495133 0.503967 0.484497 -0.405334 0.588928 1441495133 0.503967 0.484497 -0.405334 0.588928 1441495133 0.503967 0.484497 -0.405334 0.588928 1441495133 0.503967 0.484497 -0.405334 0.588928 1441495133 0.508118 0.480713 -0.409119 0.585876 1441495133 0.508118 0.480713 -0.409119 0.585876 1441495133 0.508118 0.480713 -0.409119 0.585876 1441495133 0.508118 0.480713 -0.409119 0.585876 1441495133 0.508118 0.480713 -0.409119 0.585876 1441495133 0.508118 0.480713 -0.409119 0.585876 1441495133 0.510681 0.478027 -0.411255 0.584351 1441495133 0.510681 0.478027 -0.411255 0.584351 1441495133 0.510681 0.478027 -0.411255 0.584351 1441495133 0.510681 0.478027 -0.411255 0.584351 1441495133 0.510681 0.478027 -0.411255 0.584351 1441495133 0.510681 0.478027 -0.411255 0.584351 1441495134 0.510864 0.477539 -0.412476 0.583679 1441495134 0.510864 0.477539 -0.412476 0.583679 1441495134 0.510864 0.477539 -0.412476 0.583679 1441495134 
0.473633 0.505859 -0.403259 0.597534 1441495137 0.473633 0.505859 -0.403259 0.597534 1441495137 0.469543 0.510071 -0.402344 0.597778 1441495137 0.469543 0.510071 -0.402344 0.597778 1441495137 0.469543 0.510071 -0.402344 0.597778 1441495137 0.469543 0.510071 -0.402344 0.597778 1441495137 0.469543 0.510071 -0.402344 0.597778 1441495137 0.469543 0.510071 -0.402344 0.597778 1441495137 0.469543 0.510071 -0.402344 0.597778 1441495137 0.465698 0.513306 -0.401367 0.598755 1441495137 0.465698 0.513306 -0.401367 0.598755 1441495137 0.465698 0.513306 -0.401367 0.598755 1441495137 0.465698 0.513306 -0.401367 0.598755 1441495137 0.465698 0.513306 -0.401367 0.598755 1441495137 0.465698 0.513306 -0.401367 0.598755 1441495137 0.463501 0.514893 -0.403320 0.597778 1441495137 0.463501 0.514893 -0.403320 0.597778 1441495137 0.463501 0.514893 -0.403320 0.597778 1441495137 0.463501 0.514893 -0.403320 0.597778 1441495137 0.463501 0.514893 -0.403320 0.597778 1441495137 0.463501 0.514893 -0.403320 0.597778 1441495137 0.462402 0.515564 -0.407471 0.595215 1441495137 0.462402 0.515564 -0.407471 0.595215 1441495137 0.462402 0.515564 -0.407471 0.595215 1441495137 0.462402 0.515564 -0.407471 0.595215 1441495137 0.462402 0.515564 -0.407471 0.595215 1441495137 0.462402 0.515564 -0.407471 0.595215 1441495137 0.462402 0.515564 -0.407471 0.595215 1441495137 0.461853 0.515442 -0.410583 0.593628 1441495137 0.461853 0.515442 -0.410583 0.593628 1441495137 0.461853 0.515442 -0.410583 0.593628 1441495137 0.461853 0.515442 -0.410583 0.593628 1441495137 0.461853 0.515442 -0.410583 0.593628 1441495137 0.461853 0.515442 -0.410583 0.593628 1441495137 0.462891 0.514343 -0.413391 0.591797 1441495137 0.462891 0.514343 -0.413391 0.591797 1441495137 0.462891 0.514343 -0.413391 0.591797 1441495137 0.462891 0.514343 -0.413391 0.591797 1441495137 0.462891 0.514343 -0.413391 0.591797 1441495137 0.462891 0.514343 -0.413391 0.591797 1441495137 0.462891 0.514343 -0.413391 0.591797 1441495137 0.463989 0.512817 -0.415222 0.590942 1441495137 0.463989 0.512817 -0.415222 0.590942 1441495137 0.463989 0.512817 -0.415222 0.590942 1441495137 0.463989 0.512817 -0.415222 0.590942 1441495137 0.463989 0.512817 -0.415222 0.590942 1441495137 0.463989 0.512817 -0.415222 0.590942 1441495137 0.464722 0.511414 -0.415466 0.591431 1441495137 0.464722 0.511414 -0.415466 0.591431 1441495137 0.464722 0.511414 -0.415466 0.591431 1441495137 0.464722 0.511414 -0.415466 0.591431 1441495137 0.464722 0.511414 -0.415466 0.591431 1441495137 0.464722 0.511414 -0.415466 0.591431 1441495137 0.465576 0.510132 -0.415405 0.591919 1441495137 0.465576 0.510132 -0.415405 0.591919 1441495137 0.465576 0.510132 -0.415405 0.591919 1441495137 0.465576 0.510132 -0.415405 0.591919 1441495137 0.465576 0.510132 -0.415405 0.591919 1441495137 0.465576 0.510132 -0.415405 0.591919 1441495137 0.465576 0.510132 -0.415405 0.591919 1441495137 0.468567 0.506775 -0.414185 0.593323 1441495137 0.468567 0.506775 -0.414185 0.593323 1441495137 0.468567 0.506775 -0.414185 0.593323 1441495138 0.468567 0.506775 -0.414185 0.593323 1441495138 0.468567 0.506775 -0.414185 0.593323 1441495138 0.468567 0.506775 -0.414185 0.593323 1441495138 0.471375 0.503296 -0.414429 0.593872 1441495138 0.471375 0.503296 -0.414429 0.593872 1441495138 0.471375 0.503296 -0.414429 0.593872 1441495138 0.471375 0.503296 -0.414429 0.593872 1441495138 0.471375 0.503296 -0.414429 0.593872 1441495138 0.471375 0.503296 -0.414429 0.593872 1441495138 0.471375 0.503296 -0.414429 0.593872 1441495138 0.476196 0.499023 -0.416626 0.592041 1441495138 0.476196 0.499023 -0.416626 0.592041 1441495138 0.476196 0.499023 -0.416626 0.592041 1441495138 0.476196 0.499023 -0.416626 0.592041 1441495138 0.476196 0.499023 -0.416626 0.592041 1441495138 0.476196 0.499023 -0.416626 0.592041 1441495138 0.479797 0.493347 -0.419800 0.591736 1441495138 0.479797 0.493347 -0.419800 0.591736 1441495138 0.479797 0.493347 -0.419800 0.591736 1441495138 0.479797 0.493347 -0.419800 0.591736 1441495138 0.479797 0.493347 -0.419800 0.591736 1441495138 0.479797 0.493347 -0.419800 0.591736 1441495138 0.479797 0.493347 -0.419800 0.591736 1441495138 0.482727 0.488220 -0.420349 0.593201 1441495138 0.482727 0.488220 -0.420349 0.593201 1441495138 0.482727 0.488220 -0.420349 0.593201 1441495138 0.482727 0.488220 -0.420349 0.593201 1441495138 0.482727 0.488220 -0.420349 0.593201 1441495138 0.482727 0.488220 -0.420349 0.593201 1441495138 0.487854 0.481689 -0.423523 0.592041 1441495138 0.487854 0.481689 -0.423523 0.592041 1441495138 0.487854 0.481689 -0.423523 0.592041 1441495138 0.487854 0.481689 -0.423523 0.592041 1441495138 0.487854 0.481689 -0.423523 0.592041 1441495138 0.487854 0.481689 -0.423523 0.592041 1441495138 0.492737 0.476013 -0.426331 0.590576 1441495138 0.492737 0.476013 -0.426331 0.590576 1441495138 0.492737 0.476013 -0.426331 0.590576 1441495138 0.492737 0.476013 -0.426331 0.590576 1441495138 0.492737 0.476013 -0.426331 0.590576 1441495138 0.492737 0.476013 -0.426331 0.590576 1441495138 0.492737 0.476013 -0.426331 0.590576 1441495138 0.495544 0.471252 -0.431213 0.588501 1441495138 0.495544 0.471252 -0.431213 0.588501 1441495138 0.495544 0.471252 -0.431213 0.588501 1441495138 0.495544 0.471252 -0.431213 0.588501 1441495138 0.495544 0.471252 -0.431213 0.588501 1441495138 0.495544 0.471252 -0.431213 0.588501 1441495138 0.499146 0.465759 -0.433533 0.588135 1441495138 0.499146 0.465759 -0.433533 0.588135 1441495138 0.499146 0.465759 -0.433533 0.588135 1441495138 0.499146 0.465759 -0.433533 0.588135 1441495138 0.499146 0.465759 -0.433533 0.588135 1441495138 0.499146 0.465759 -0.433533 0.588135 1441495138 0.501831 0.462036 -0.434692 0.587952 1441495138 0.501831 0.462036 -0.434692 0.587952 1441495138 0.501831 0.462036 -0.434692 0.587952 1441495138 0.501831 0.462036 -0.434692 0.587952 1441495138 0.501831 0.462036 -0.434692 0.587952 1441495138 0.501831 0.462036 -0.434692 0.587952 1441495138 0.503540 0.460144 -0.435242 0.587524 1441495138 0.503540 0.460144 -0.435242 0.587524 1441495138 0.503540 0.460144 -0.435242 0.587524 1441495138 0.503540 0.460144 -0.435242 0.587524 1441495138 0.503540 0.460144 -0.435242 0.587524 1441495138 0.503540 0.460144 -0.435242 0.587524 1441495138 0.504456 0.459839 -0.434143 0.587769 1441495138 0.504456 0.459839 -0.434143 0.587769 1441495138 0.504456 0.459839 -0.434143 0.587769 1441495138 0.504456 0.459839 -0.434143 0.587769 1441495138 0.504456 0.459839 -0.434143 0.587769 1441495138 0.504456 0.459839 -0.434143 0.587769 1441495138 0.504456 0.459839 -0.434143 0.587769 1441495138 0.504211 0.461365 -0.434265 0.586731 1441495138 0.504211 0.461365 -0.434265 0.586731 1441495138 0.504211 0.461365 -0.434265 0.586731 1441495138 0.504211 0.461365 -0.434265 0.586731 1441495138 0.504211 0.461365 -0.434265 0.586731 1441495138 0.504211 0.461365 -0.434265 0.586731 1441495138 0.501770 0.464417 -0.435364 0.585571 1441495138 0.501770 0.464417 -0.435364 0.585571 1441495138 0.501770 0.464417 -0.435364 0.585571 1441495138 0.501770 0.464417 -0.435364 0.585571 1441495138 0.501770 0.464417 -0.435364 0.585571 1441495138 0.501770 0.464417 -0.435364 0.585571 1441495138 0.497375 0.469421 -0.436401 0.584595 1441495138 0.497375 0.469421 -0.436401 0.584595 1441495138 0.497375 0.469421 -0.436401 0.584595 1441495138 0.497375 0.469421 -0.436401 0.584595 1441495138 0.497375 0.469421 -0.436401 0.584595 1441495138 0.497375 0.469421 -0.436401 0.584595 1441495138 0.490234 0.476624 -0.436340 0.584778 1441495138 0.490234 0.476624 -0.436340 0.584778 1441495138 0.490234 0.476624 -0.436340 0.584778 1441495138 0.490234 0.476624 -0.436340 0.584778 1441495138 0.490234 0.476624 -0.436340 0.584778 1441495138 0.490234 0.476624 -0.436340 0.584778 1441495138 0.484314 0.483093 -0.434998 0.585449 1441495138 0.484314 0.483093 -0.434998 0.585449 1441495138 0.484314 0.483093 -0.434998 0.585449 1441495138 0.484314 0.483093 -0.434998 0.585449 1441495138 0.484314 0.483093 -0.434998 0.585449 1441495138 0.484314 0.483093 -0.434998 0.585449 1441495138 0.484314 0.483093 -0.434998 0.585449 1441495138 0.477844 0.489014 -0.433228 0.587219 1441495138 0.477844 0.489014 -0.433228 0.587219 1441495138 0.477844 0.489014 -0.433228 0.587219 1441495138 0.477844 0.489014 -0.433228 0.587219 1441495138 0.477844 0.489014 -0.433228 0.587219 1441495138 0.477844 0.489014 -0.433228 0.587219 1441495138 0.471558 0.493958 -0.429932 0.590576 1441495138 0.471558 0.493958 -0.429932 0.590576 1441495138 0.471558 0.493958 -0.429932 0.590576 1441495138 0.471558 0.493958 -0.429932 0.590576 1441495138 0.471558 0.493958 -0.429932 0.590576 1441495139 0.471558 0.493958 -0.429932 0.590576 1441495139 0.465515 0.498413 -0.426453 0.594116 1441495139 0.465515 0.498413 -0.426453 0.594116 1441495139 0.465515 0.498413 -0.426453 0.594116 1441495139 0.465515 0.498413 -0.426453 0.594116 1441495139 0.465515 0.498413 -0.426453 0.594116 1441495139 0.465515 0.498413 -0.426453 0.594116 1441495139 0.465515 0.498413 -0.426453 0.594116 1441495139 0.459656 0.502808 -0.423035 0.597412 1441495139 0.459656 0.502808 -0.423035 0.597412 1441495139 0.459656 0.502808 -0.423035 0.597412 1441495139 0.459656 0.502808 -0.423035 0.597412 1441495139 0.459656 0.502808 -0.423035 0.597412 1441495139 0.459656 0.502808 -0.423035 0.597412 1441495139 0.454163 0.506348 -0.418457 0.601807 1441495139 0.454163 0.506348 -0.418457 0.601807 1441495139 0.454163 0.506348 -0.418457 0.601807 1441495139 0.454163 0.506348 -0.418457 0.601807 1441495139 0.454163 0.506348 -0.418457 0.601807 1441495139 0.454163 0.506348 -0.418457 0.601807 1441495139 0.454163 0.506348 -0.418457 0.601807 1441495139 0.450378 0.508362 -0.414063 0.606018 1441495139 0.450378 0.508362 -0.414063 0.606018 1441495139 0.450378 0.508362 -0.414063 0.606018 1441495139 0.450378 0.508362 -0.414063 0.606018 1441495139 0.450378 0.508362 -0.414063 0.606018 1441495139 0.450378 0.508362 -0.414063 0.606018 1441495139 0.450867 0.507446 -0.411438 0.608154 1441495139 0.450867 0.507446 -0.411438 0.608154 1441495139 0.450867 0.507446 -0.411438 0.608154 1441495139 0.450867 0.507446 -0.411438 0.608154 1441495139 0.450867 0.507446 -0.411438 0.608154 1441495139 0.450867 0.507446 -0.411438 0.608154 1441495139 0.454651 0.503784 -0.409851 0.609497 1441495139 0.454651 0.503784 -0.409851 0.609497 1441495139 0.454651 0.503784 -0.409851 0.609497 1441495139 0.454651 0.503784 -0.409851 0.609497 1441495139 0.454651 0.503784 -0.409851 0.609497 1441495139 0.454651 0.503784 -0.409851 0.609497 1441495139 0.454651 0.503784 -0.409851 0.609497 1441495139 0.461121 0.498413 -0.411499 0.607910 1441495139 0.461121 0.498413 -0.411499 0.607910 1441495139 0.461121 0.498413 -0.411499 0.607910 1441495139 0.461121 0.498413 -0.411499 0.607910 1441495139 0.461121 0.498413 -0.411499 0.607910 1441495139 0.461121 0.498413 -0.411499 0.607910 1441495139 0.469971 0.489990 -0.414978 0.605591 1441495139 0.469971 0.489990 -0.414978 0.605591 1441495139 0.469971 0.489990 -0.414978 0.605591 1441495139 0.469971 0.489990 -0.414978 0.605591 1441495139 0.469971 0.489990 -0.414978 0.605591 1441495139 0.469971 0.489990 -0.414978 0.605591 1441495139 0.478455 0.481689 -0.418335 0.603333 1441495139 0.478455 0.481689 -0.418335 0.603333 1441495139 0.478455 0.481689 -0.418335 0.603333 1441495139 0.478455 0.481689 -0.418335 0.603333 1441495139 0.478455 0.481689 -0.418335 0.603333 1441495139 0.478455 0.481689 -0.418335 0.603333 1441495139 0.485413 0.474609 -0.421082 0.601440 1441495139 0.485413 0.474609 -0.421082 0.601440 1441495139 0.485413 0.474609 -0.421082 0.601440 1441495139 0.485413 0.474609 -0.421082 0.601440 1441495139 0.485413 0.474609 -0.421082 0.601440 1441495139 0.485413 0.474609 -0.421082 0.601440 1441495139 0.491638 0.468140 -0.423828 0.599548 1441495139 0.491638 0.468140 -0.423828 0.599548 1441495139 0.491638 0.468140 -0.423828 0.599548 1441495139 0.491638 0.468140 -0.423828 0.599548 1441495139 0.491638 0.468140 -0.423828 0.599548 1441495139 0.491638 0.468140 -0.423828 0.599548 1441495139 0.498169 0.460449 -0.423462 0.600403 1441495139 0.498169 0.460449 -0.423462 0.600403 1441495139 0.498169 0.460449 -0.423462 0.600403 1441495139 0.498169 0.460449 -0.423462 0.600403 1441495139 0.498169 0.460449 -0.423462 0.600403 1441495139 0.498169 0.460449 -0.423462 0.600403 1441495139 0.498169 0.460449 -0.423462 0.600403 1441495139 0.503967 0.453491 -0.424866 0.599792 1441495139 0.503967 0.453491 -0.424866 0.599792 1441495139 0.503967 0.453491 -0.424866 0.599792 1441495139 0.503967 0.453491 -0.424866 0.599792 1441495139 0.503967 0.453491 -0.424866 0.599792 1441495139 0.503967 0.453491 -0.424866 0.599792 1441495139 0.511292 0.446411 -0.428162 0.596619 1441495139 0.511292 0.446411 -0.428162 0.596619 1441495139 0.511292 0.446411 -0.428162 0.596619 1441495139 0.511292 0.446411 -0.428162 0.596619 1441495139 0.511292 0.446411 -0.428162 0.596619 1441495139 0.511292 0.446411 -0.428162 0.596619 1441495139 0.515686 0.442871 -0.433350 0.591675 1441495139 0.515686 0.442871 -0.433350 0.591675 1441495139 0.515686 0.442871 -0.433350 0.591675 1441495139 0.515686 0.442871 -0.433350 0.591675 1441495139 0.515686 0.442871 -0.433350 0.591675 1441495139 0.515686 0.442871 -0.433350 0.591675 1441495139 0.515686 0.442871 -0.433350 0.591675 1441495139 0.517456 0.441956 -0.435303 0.589355 1441495139 0.517456 0.441956 -0.435303 0.589355 1441495139 0.517456 0.441956 -0.435303 0.589355 1441495139 0.517456 0.441956 -0.435303 0.589355 1441495139 0.517456 0.441956 -0.435303 0.589355 1441495139 0.517456 0.441956 -0.435303 0.589355 1441495139 0.515503 0.444397 -0.435120 0.589355 1441495139 0.515503 0.444397 -0.435120 0.589355 1441495139 0.515503 0.444397 -0.435120 0.589355 1441495139 0.515503 0.444397 -0.435120 0.589355 1441495139 0.515503 0.444397 -0.435120 0.589355 1441495139 0.515503 0.444397 -0.435120 0.589355 1441495139 0.515503 0.444397 -0.435120 0.589355 1441495139 0.510559 0.449707 -0.432678 0.591492 1441495139 0.510559 0.449707 -0.432678 0.591492 1441495139 0.510559 0.449707 -0.432678 0.591492 1441495139 0.510559 0.449707 -0.432678 0.591492 1441495139 0.510559 0.449707 -0.432678 0.591492 1441495139 0.510559 0.449707 -0.432678 0.591492 1441495140 0.503052 0.458191 -0.430908 0.592651 1441495140 0.503052 0.458191 -0.430908 0.592651 1441495140 0.503052 0.458191 -0.430908 0.592651 1441495140 0.503052 0.458191 -0.430908 0.592651 1441495140 0.503052 0.458191 -0.430908 0.592651 1441495140 0.503052 0.458191 -0.430908 0.592651 1441495140 0.503052 0.458191 -0.430908 0.592651 1441495140 0.493774 0.468567 -0.429321 0.593567 1441495140 0.493774 0.468567 -0.429321 0.593567 1441495140 0.493774 0.468567 -0.429321 0.593567 1441495140 0.493774 0.468567 -0.429321 0.593567 1441495140 0.493774 0.468567 -0.429321 0.593567 1441495140 0.493774 0.468567 -0.429321 0.593567 1441495140 0.483643 0.479553 -0.428223 0.593872 1441495140 0.483643 0.479553 -0.428223 0.593872 1441495140 0.483643 0.479553 -0.428223 0.593872 1441495140 0.483643 0.479553 -0.428223 0.593872 1441495140 0.483643 0.479553 -0.428223 0.593872 1441495140 0.483643 0.479553 -0.428223 0.593872 1441495140 0.473511 0.490051 -0.425354 0.595459 1441495140 0.473511 0.490051 -0.425354 0.595459 1441495140 0.473511 0.490051 -0.425354 0.595459 1441495140 0.473511 0.490051 -0.425354 0.595459 1441495140 0.473511 0.490051 -0.425354 0.595459 1441495140 0.473511 0.490051 -0.425354 0.595459 1441495140 0.464844 0.499268 -0.423523 0.596008 1441495140 0.464844 0.499268 -0.423523 0.596008 1441495140 0.464844 0.499268 -0.423523 0.596008 1441495140 0.464844 0.499268 -0.423523 0.596008 1441495140 0.464844 0.499268 -0.423523 0.596008 1441495140 0.464844 0.499268 -0.423523 0.596008 1441495140 0.458435 0.506409 -0.421448 0.596436 1441495140 0.458435 0.506409 -0.421448 0.596436 1441495140 0.458435 0.506409 -0.421448 0.596436 1441495140 0.458435 0.506409 -0.421448 0.596436 1441495140 0.458435 0.506409 -0.421448 0.596436 1441495140 0.458435 0.506409 -0.421448 0.596436 1441495140 0.453369 0.511963 -0.420410 0.596313 1441495140 0.453369 0.511963 -0.420410 0.596313 1441495140 0.453369 0.511963 -0.420410 0.596313 1441495140 0.453369 0.511963 -0.420410 0.596313 1441495140 0.453369 0.511963 -0.420410 0.596313 1441495140 0.453369 0.511963 -0.420410 0.596313 1441495140 0.453369 0.511963 -0.420410 0.596313 1441495140 0.449341 0.515137 -0.417786 0.598389 1441495140 0.449341 0.515137 -0.417786 0.598389 1441495140 0.449341 0.515137 -0.417786 0.598389 1441495140 0.449341 0.515137 -0.417786 0.598389 1441495140 0.449341 0.515137 -0.417786 0.598389 1441495140 0.449341 0.515137 -0.417786 0.598389 1441495140 0.445496 0.518799 -0.414978 0.600098 1441495140 0.445496 0.518799 -0.414978 0.600098 1441495140 0.445496 0.518799 -0.414978 0.600098 1441495140 0.445496 0.518799 -0.414978 0.600098 1441495140 0.445496 0.518799 -0.414978 0.600098 1441495140 0.445496 0.518799 -0.414978 0.600098 1441495140 0.443970 0.520569 -0.412720 0.601257 1441495140 0.443970 0.520569 -0.412720 0.601257 1441495140 0.443970 0.520569 -0.412720 0.601257 1441495140 0.443970 0.520569 -0.412720 0.601257 1441495140 0.443970 0.520569 -0.412720 0.601257 1441495140 0.443970 0.520569 -0.412720 0.601257 1441495140 0.445374 0.520630 -0.412842 0.600037 1441495140 0.445374 0.520630 -0.412842 0.600037 1441495140 0.445374 0.520630 -0.412842 0.600037 1441495140 0.445374 0.520630 -0.412842 0.600037 1441495140 0.445374 0.520630 -0.412842 0.600037 1441495140 0.445374 0.520630 -0.412842 0.600037 1441495140 0.445374 0.520630 -0.412842 0.600037 1441495140 0.449158 0.518311 -0.414978 0.597717 1441495140 0.449158 0.518311 -0.414978 0.597717 1441495140 0.449158 0.518311 -0.414978 0.597717 1441495140 0.449158 0.518311 -0.414978 0.597717 1441495140 0.449158 0.518311 -0.414978 0.597717 1441495140 0.449158 0.518311 -0.414978 0.597717 1441495140 0.454651 0.513977 -0.417664 0.595459 1441495140 0.454651 0.513977 -0.417664 0.595459 1441495140 0.454651 0.513977 -0.417664 0.595459 1441495140 0.454651 0.513977 -0.417664 0.595459 1441495140 0.454651 0.513977 -0.417664 0.595459 1441495140 0.454651 0.513977 -0.417664 0.595459 1441495140 0.454651 0.513977 -0.417664 0.595459 1441495140 0.459778 0.509644 -0.420532 0.593262 1441495140 0.459778 0.509644 -0.420532 0.593262 1441495140 0.459778 0.509644 -0.420532 0.593262 1441495140 0.459778 0.509644 -0.420532 0.593262 1441495140 0.459778 0.509644 -0.420532 0.593262 1441495140 0.465637 0.504700 -0.424072 0.590393 1441495140 0.465637 0.504700 -0.424072 0.590393 1441495140 0.465637 0.504700 -0.424072 0.590393 1441495140 0.465637 0.504700 -0.424072 0.590393 1441495140 0.465637 0.504700 -0.424072 0.590393 1441495140 0.465637 0.504700 -0.424072 0.590393 1441495140 0.465637 0.504700 -0.424072 0.590393 1441495140 0.472473 0.498657 -0.428284 0.587036 1441495140 0.472473 0.498657 -0.428284 0.587036 1441495140 0.472473 0.498657 -0.428284 0.587036 1441495140 0.472473 0.498657 -0.428284 0.587036 1441495140 0.472473 0.498657 -0.428284 0.587036 1441495140 0.472473 0.498657 -0.428284 0.587036 1441495140 0.480652 0.491089 -0.434021 0.582581 1441495140 0.480652 0.491089 -0.434021 0.582581 1441495140 0.480652 0.491089 -0.434021 0.582581 1441495140 0.480652 0.491089 -0.434021 0.582581 1441495140 0.480652 0.491089 -0.434021 0.582581 1441495140 0.480652 0.491089 -0.434021 0.582581 1441495140 0.480652 0.491089 -0.434021 0.582581 1441495140 0.487305 0.483459 -0.439758 0.579102 1441495140 0.487305 0.483459 -0.439758 0.579102 1441495140 0.487305 0.483459 -0.439758 0.579102 1441495140 0.487305 0.483459 -0.439758 0.579102 1441495140 0.487305 0.483459 -0.439758 0.579102 1441495140 0.487305 0.483459 -0.439758 0.579102 1441495140 0.494690 0.475830 -0.444702 0.575378 1441495140 0.494690 0.475830 -0.444702 0.575378 1441495141 0.494690 0.475830 -0.444702 0.575378 1441495141 0.494690 0.475830 -0.444702 0.575378 1441495141 0.494690 0.475830 -0.444702 0.575378 1441495141 0.494690 0.475830 -0.444702 0.575378 1441495141 0.500244 0.469360 -0.452026 0.570190 1441495141 0.500244 0.469360 -0.452026 0.570190 1441495141 0.500244 0.469360 -0.452026 0.570190 1441495141 0.500244 0.469360 -0.452026 0.570190 1441495141 0.500244 0.469360 -0.452026 0.570190 1441495141 0.500244 0.469360 -0.452026 0.570190 1441495141 0.500244 0.469360 -0.452026 0.570190 1441495141 0.505676 0.463196 -0.457336 0.566162 1441495141 0.505676 0.463196 -0.457336 0.566162 1441495141 0.505676 0.463196 -0.457336 0.566162 1441495141 0.505676 0.463196 -0.457336 0.566162 1441495141 0.505676 0.463196 -0.457336 0.566162 1441495141 0.505676 0.463196 -0.457336 0.566162 1441495141 0.509277 0.458435 -0.459656 0.564880 1441495141 0.509277 0.458435 -0.459656 0.564880 1441495141 0.509277 0.458435 -0.459656 0.564880 1441495141 0.509277 0.458435 -0.459656 0.564880 1441495141 0.509277 0.458435 -0.459656 0.564880 1441495141 0.509277 0.458435 -0.459656 0.564880 1441495141 0.509277 0.458435 -0.459656 0.564880 1441495141 0.509521 0.456787 -0.459106 0.566528 1441495141 0.509521 0.456787 -0.459106 0.566528 1441495141 0.509521 0.456787 -0.459106 0.566528 1441495141 0.509521 0.456787 -0.459106 0.566528 1441495141 0.509521 0.456787 -0.459106 0.566528 1441495141 0.509521 0.456787 -0.459106 0.566528 1441495141 0.507019 0.459167 -0.454834 0.570190 1441495141 0.507019 0.459167 -0.454834 0.570190 1441495141 0.507019 0.459167 -0.454834 0.570190 1441495141 0.507019 0.459167 -0.454834 0.570190 1441495141 0.507019 0.459167 -0.454834 0.570190 1441495141 0.507019 0.459167 -0.454834 0.570190 1441495141 0.507019 0.459167 -0.454834 0.570190 1441495141 0.502563 0.463623 -0.450012 0.574402 1441495141 0.502563 0.463623 -0.450012 0.574402 1441495141 0.502563 0.463623 -0.450012 0.574402 1441495141 0.502563 0.463623 -0.450012 0.574402 1441495141 0.502563 0.463623 -0.450012 0.574402 1441495141 0.502563 0.463623 -0.450012 0.574402 1441495141 0.498047 0.468750 -0.444580 0.578369 1441495141 0.498047 0.468750 -0.444580 0.578369 1441495141 0.498047 0.468750 -0.444580 0.578369 1441495141 0.498047 0.468750 -0.444580 0.578369 1441495141 0.498047 0.468750 -0.444580 0.578369 1441495141 0.498047 0.468750 -0.444580 0.578369 1441495141 0.492188 0.474243 -0.440918 0.581726 1441495141 0.492188 0.474243 -0.440918 0.581726 1441495141 0.492188 0.474243 -0.440918 0.581726 1441495141 0.492188 0.474243 -0.440918 0.581726 1441495141 0.492188 0.474243 -0.440918 0.581726 1441495141 0.492188 0.474243 -0.440918 0.581726 1441495141 0.492188 0.474243 -0.440918 0.581726 1441495141 0.486572 0.480103 -0.437683 0.584045 1441495141 0.486572 0.480103 -0.437683 0.584045 1441495141 0.486572 0.480103 -0.437683 0.584045 1441495141 0.480347 0.485779 -0.435181 0.586365 1441495141 0.480347 0.485779 -0.435181 0.586365 1441495141 0.480347 0.485779 -0.435181 0.586365 1441495141 0.480347 0.485779 -0.435181 0.586365 1441495141 0.480347 0.485779 -0.435181 0.586365 1441495141 0.480347 0.485779 -0.435181 0.586365 1441495141 0.473999 0.491821 -0.432007 0.588867 1441495141 0.473999 0.491821 -0.432007 0.588867 1441495141 0.473999 0.491821 -0.432007 0.588867 1441495141 0.473999 0.491821 -0.432007 0.588867 1441495141 0.473999 0.491821 -0.432007 0.588867 1441495141 0.473999 0.491821 -0.432007 0.588867 1441495141 0.467957 0.497803 -0.428833 0.590942 1441495141 0.467957 0.497803 -0.428833 0.590942 1441495141 0.467957 0.497803 -0.428833 0.590942 1441495141 0.467957 0.497803 -0.428833 0.590942 1441495141 0.467957 0.497803 -0.428833 0.590942 1441495141 0.467957 0.497803 -0.428833 0.590942 1441495141 0.463684 0.502747 -0.426208 0.592041 1441495141 0.463684 0.502747 -0.426208 0.592041 1441495141 0.463684 0.502747 -0.426208 0.592041 1441495141 0.463684 0.502747 -0.426208 0.592041 1441495141 0.463684 0.502747 -0.426208 0.592041 1441495141 0.463684 0.502747 -0.426208 0.592041 1441495141 0.463684 0.502747 -0.426208 0.592041 1441495141 0.461731 0.505554 -0.424683 0.592285 1441495141 0.461731 0.505554 -0.424683 0.592285 1441495141 0.461731 0.505554 -0.424683 0.592285 1441495141 0.461731 0.505554 -0.424683 0.592285 1441495141 0.461731 0.505554 -0.424683 0.592285 1441495141 0.461731 0.505554 -0.424683 0.592285 1441495141 0.458801 0.507813 -0.421936 0.594543 1441495141 0.458801 0.507813 -0.421936 0.594543 1441495141 0.458801 0.507813 -0.421936 0.594543 1441495141 0.458801 0.507813 -0.421936 0.594543 1441495141 0.458801 0.507813 -0.421936 0.594543 1441495141 0.458801 0.507813 -0.421936 0.594543 1441495141 0.458801 0.507813 -0.421936 0.594543 1441495141 0.457214 0.509460 -0.418152 0.597046 1441495141 0.457214 0.509460 -0.418152 0.597046 1441495141 0.457214 0.509460 -0.418152 0.597046 1441495141 0.457214 0.509460 -0.418152 0.597046 1441495141 0.457214 0.509460 -0.418152 0.597046 1441495141 0.457214 0.509460 -0.418152 0.597046 1441495141 0.455872 0.510315 -0.414978 0.599548 1441495141 0.455872 0.510315 -0.414978 0.599548 1441495141 0.455872 0.510315 -0.414978 0.599548 1441495141 0.455872 0.510315 -0.414978 0.599548 1441495141 0.455872 0.510315 -0.414978 0.599548 1441495141 0.455872 0.510315 -0.414978 0.599548 1441495141 0.457642 0.508606 -0.412781 0.601196 1441495141 0.457642 0.508606 -0.412781 0.601196 1441495142 0.457642 0.508606 -0.412781 0.601196 1441495142 0.457642 0.508606 -0.412781 0.601196 1441495142 0.457642 0.508606 -0.412781 0.601196 1441495142 0.457642 0.508606 -0.412781 0.601196 1441495142 0.461060 0.505371 -0.412109 0.601746 1441495142 0.461060 0.505371 -0.412109 0.601746 1441495142 0.461060 0.505371 -0.412109 0.601746 1441495142 0.461060 0.505371 -0.412109 0.601746 1441495142 0.461060 0.505371 -0.412109 0.601746 1441495142 0.461060 0.505371 -0.412109 0.601746 1441495142 0.466736 0.500427 -0.412903 0.600952 1441495142 0.466736 0.500427 -0.412903 0.600952 1441495142 0.466736 0.500427 -0.412903 0.600952 1441495142 0.466736 0.500427 -0.412903 0.600952 1441495142 0.466736 0.500427 -0.412903 0.600952 1441495142 0.466736 0.500427 -0.412903 0.600952 1441495142 0.473022 0.494507 -0.415466 0.599182 1441495142 0.473022 0.494507 -0.415466 0.599182 1441495142 0.473022 0.494507 -0.415466 0.599182 1441495142 0.473022 0.494507 -0.415466 0.599182 1441495142 0.473022 0.494507 -0.415466 0.599182 1441495142 0.473022 0.494507 -0.415466 0.599182 1441495142 0.473022 0.494507 -0.415466 0.599182 1441495142 0.478821 0.488770 -0.419250 0.596680 1441495142 0.478821 0.488770 -0.419250 0.596680 1441495142 0.478821 0.488770 -0.419250 0.596680 1441495142 0.478821 0.488770 -0.419250 0.596680 1441495142 0.478821 0.488770 -0.419250 0.596680 1441495142 0.478821 0.488770 -0.419250 0.596680 1441495142 0.483154 0.483459 -0.420715 0.596436 1441495142 0.483154 0.483459 -0.420715 0.596436 1441495142 0.483154 0.483459 -0.420715 0.596436 1441495142 0.483154 0.483459 -0.420715 0.596436 1441495142 0.483154 0.483459 -0.420715 0.596436 1441495142 0.483154 0.483459 -0.420715 0.596436 1441495142 0.487854 0.477417 -0.419617 0.598267 1441495142 0.487854 0.477417 -0.419617 0.598267 1441495142 0.487854 0.477417 -0.419617 0.598267 1441495142 0.487854 0.477417 -0.419617 0.598267 1441495142 0.487854 0.477417 -0.419617 0.598267 1441495142 0.487854 0.477417 -0.419617 0.598267 1441495142 0.494812 0.470398 -0.422363 0.596191 1441495142 0.494812 0.470398 -0.422363 0.596191 1441495142 0.494812 0.470398 -0.422363 0.596191 1441495142 0.494812 0.470398 -0.422363 0.596191 1441495142 0.494812 0.470398 -0.422363 0.596191 1441495142 0.494812 0.470398 -0.422363 0.596191 1441495142 0.503235 0.462646 -0.426636 0.592102 1441495142 0.503235 0.462646 -0.426636 0.592102 1441495142 0.503235 0.462646 -0.426636 0.592102 1441495142 0.503235 0.462646 -0.426636 0.592102 1441495142 0.503235 0.462646 -0.426636 0.592102 1441495142 0.503235 0.462646 -0.426636 0.592102 1441495142 0.503235 0.462646 -0.426636 0.592102 1441495142 0.510803 0.455688 -0.433105 0.586304 1441495142 0.510803 0.455688 -0.433105 0.586304 1441495142 0.510803 0.455688 -0.433105 0.586304 1441495142 0.510803 0.455688 -0.433105 0.586304 1441495142 0.510803 0.455688 -0.433105 0.586304 1441495142 0.510803 0.455688 -0.433105 0.586304 1441495142 0.516907 0.449585 -0.437744 0.582214 1441495142 0.516907 0.449585 -0.437744 0.582214 1441495142 0.516907 0.449585 -0.437744 0.582214 1441495142 0.516907 0.449585 -0.437744 0.582214 1441495142 0.516907 0.449585 -0.437744 0.582214 1441495142 0.516907 0.449585 -0.437744 0.582214 1441495142 0.519409 0.446472 -0.440002 0.580627 1441495142 0.519409 0.446472 -0.440002 0.580627 1441495142 0.519409 0.446472 -0.440002 0.580627 1441495142 0.519409 0.446472 -0.440002 0.580627 1441495142 0.519409 0.446472 -0.440002 0.580627 1441495142 0.518005 0.447571 -0.439026 0.581848 1441495142 0.518005 0.447571 -0.439026 0.581848 1441495142 0.518005 0.447571 -0.439026 0.581848 1441495142 0.518005 0.447571 -0.439026 0.581848 1441495142 0.518005 0.447571 -0.439026 0.581848 1441495142 0.518005 0.447571 -0.439026 0.581848 1441495142 0.518005 0.447571 -0.439026 0.581848 1441495142 0.515076 0.450623 -0.437134 0.583496 1441495142 0.515076 0.450623 -0.437134 0.583496 1441495142 0.515076 0.450623 -0.437134 0.583496 1441495142 0.515076 0.450623 -0.437134 0.583496 1441495142 0.515076 0.450623 -0.437134 0.583496 1441495142 0.515076 0.450623 -0.437134 0.583496 1441495142 0.509338 0.455017 -0.432678 0.588440 1441495142 0.509338 0.455017 -0.432678 0.588440 1441495142 0.509338 0.455017 -0.432678 0.588440 1441495142 0.509338 0.455017 -0.432678 0.588440 1441495142 0.509338 0.455017 -0.432678 0.588440 1441495142 0.509338 0.455017 -0.432678 0.588440 1441495142 0.509338 0.455017 -0.432678 0.588440 1441495142 0.504028 0.459106 -0.430115 0.591675 1441495142 0.504028 0.459106 -0.430115 0.591675 1441495142 0.504028 0.459106 -0.430115 0.591675 1441495142 0.504028 0.459106 -0.430115 0.591675 1441495142 0.504028 0.459106 -0.430115 0.591675 1441495142 0.504028 0.459106 -0.430115 0.591675 1441495142 0.497009 0.465088 -0.426514 0.595520 1441495142 0.497009 0.465088 -0.426514 0.595520 1441495142 0.497009 0.465088 -0.426514 0.595520 1441495142 0.497009 0.465088 -0.426514 0.595520 1441495142 0.497009 0.465088 -0.426514 0.595520 1441495142 0.497009 0.465088 -0.426514 0.595520 1441495142 0.497009 0.465088 -0.426514 0.595520 1441495142 0.490234 0.471130 -0.424805 0.597595 1441495142 0.490234 0.471130 -0.424805 0.597595 1441495142 0.490234 0.471130 -0.424805 0.597595 1441495142 0.490234 0.471130 -0.424805 0.597595 1441495142 0.490234 0.471130 -0.424805 0.597595 1441495142 0.490234 0.471130 -0.424805 0.597595 1441495142 0.481934 0.478638 -0.422852 0.599854 1441495142 0.481934 0.478638 -0.422852 0.599854 1441495142 0.481934 0.478638 -0.422852 0.599854 1441495143 0.481934 0.478638 -0.422852 0.599854 1441495143 0.481934 0.478638 -0.422852 0.599854 1441495143 0.481934 0.478638 -0.422852 0.599854 1441495143 0.475159 0.485657 -0.422668 0.599670 1441495143 0.475159 0.485657 -0.422668 0.599670 1441495143 0.475159 0.485657 -0.422668 0.599670 1441495143 0.475159 0.485657 -0.422668 0.599670 1441495143 0.475159 0.485657 -0.422668 0.599670 1441495143 0.475159 0.485657 -0.422668 0.599670 1441495143 0.470398 0.491455 -0.422974 0.598572 1441495143 0.470398 0.491455 -0.422974 0.598572 1441495143 0.470398 0.491455 -0.422974 0.598572 1441495143 0.470398 0.491455 -0.422974 0.598572 1441495143 0.470398 0.491455 -0.422974 0.598572 1441495143 0.470398 0.491455 -0.422974 0.598572 1441495143 0.470398 0.491455 -0.422974 0.598572 1441495143 0.465698 0.496765 -0.422974 0.597839 1441495143 0.465698 0.496765 -0.422974 0.597839 1441495143 0.465698 0.496765 -0.422974 0.597839 1441495143 
0.490723 0.481079 -0.433899 0.582642 1441495145 0.490723 0.481079 -0.433899 0.582642 1441495145 0.490723 0.481079 -0.433899 0.582642 1441495145 0.490723 0.481079 -0.433899 0.582642 1441495145 0.490723 0.481079 -0.433899 0.582642 1441495145 0.490723 0.481079 -0.433899 0.582642 1441495145 0.490723 0.481079 -0.433899 0.582642 1441495146 0.494629 0.479431 -0.440552 0.575623 1441495146 0.494629 0.479431 -0.440552 0.575623 1441495146 0.494629 0.479431 -0.440552 0.575623 1441495146 0.494629 0.479431 -0.440552 0.575623 1441495146 0.494629 0.479431 -0.440552 0.575623 1441495146 0.494629 0.479431 -0.440552 0.575623 1441495146 0.494629 0.479431 -0.440552 0.575623 1441495146 0.498108 0.477905 -0.446167 0.569580 1441495146 0.498108 0.477905 -0.446167 0.569580 1441495146 0.498108 0.477905 -0.446167 0.569580 1441495146 0.498108 0.477905 -0.446167 0.569580 1441495146 0.498108 0.477905 -0.446167 0.569580 1441495146 0.498108 0.477905 -0.446167 0.569580 1441495146 0.501648 0.476379 -0.450867 0.563965 1441495146 0.501648 0.476379 -0.450867 0.563965 1441495146 0.501648 0.476379 -0.450867 0.563965 1441495146 0.501648 0.476379 -0.450867 0.563965 1441495146 0.501648 0.476379 -0.450867 0.563965 1441495146 0.501648 0.476379 -0.450867 0.563965 1441495146 0.503357 0.477478 -0.454041 0.558899 1441495146 0.503357 0.477478 -0.454041 0.558899 1441495146 0.503357 0.477478 -0.454041 0.558899 1441495146 0.503357 0.477478 -0.454041 0.558899 1441495146 0.503357 0.477478 -0.454041 0.558899 1441495146 0.503357 0.477478 -0.454041 0.558899 1441495146 0.500488 0.481689 -0.455750 0.556580 1441495146 0.500488 0.481689 -0.455750 0.556580 1441495146 0.500488 0.481689 -0.455750 0.556580 1441495146 0.500488 0.481689 -0.455750 0.556580 1441495146 0.500488 0.481689 -0.455750 0.556580 1441495146 0.500488 0.481689 -0.455750 0.556580 1441495146 0.495972 0.485901 -0.452942 0.559143 1441495146 0.495972 0.485901 -0.452942 0.559143 1441495146 0.495972 0.485901 -0.452942 0.559143 1441495146 0.495972 0.485901 -0.452942 0.559143 1441495146 0.495972 0.485901 -0.452942 0.559143 1441495146 0.495972 0.485901 -0.452942 0.559143 1441495146 0.494507 0.486816 -0.449707 0.562256 1441495146 0.494507 0.486816 -0.449707 0.562256 1441495146 0.494507 0.486816 -0.449707 0.562256 1441495146 0.494507 0.486816 -0.449707 0.562256 1441495146 0.494507 0.486816 -0.449707 0.562256 1441495146 0.494507 0.486816 -0.449707 0.562256 1441495146 0.494507 0.486816 -0.449707 0.562256 1441495146 0.494019 0.486816 -0.446838 0.565002 1441495146 0.494019 0.486816 -0.446838 0.565002 1441495146 0.494019 0.486816 -0.446838 0.565002 1441495146 0.494019 0.486816 -0.446838 0.565002 1441495146 0.494019 0.486816 -0.446838 0.565002 1441495146 0.494019 0.486816 -0.446838 0.565002 1441495146 0.493774 0.487305 -0.444214 0.566895 1441495146 0.493774 0.487305 -0.444214 0.566895 1441495146 0.493774 0.487305 -0.444214 0.566895 1441495146 0.493774 0.487305 -0.444214 0.566895 1441495146 0.493774 0.487305 -0.444214 0.566895 1441495146 0.493774 0.487305 -0.444214 0.566895 1441495146 0.492554 0.489136 -0.440430 0.569275 1441495146 0.492554 0.489136 -0.440430 0.569275 1441495146 0.492554 0.489136 -0.440430 0.569275 1441495146 0.492554 0.489136 -0.440430 0.569275 1441495146 0.492554 0.489136 -0.440430 0.569275 1441495146 0.492554 0.489136 -0.440430 0.569275 1441495146 0.491333 0.491516 -0.436035 0.571655 1441495146 0.491333 0.491516 -0.436035 0.571655 1441495146 0.491333 0.491516 -0.436035 0.571655 1441495146 0.491333 0.491516 -0.436035 0.571655 1441495146 0.491333 0.491516 -0.436035 0.571655 1441495146 0.491333 0.491516 -0.436035 0.571655 1441495146 0.491333 0.491516 -0.436035 0.571655 1441495146 0.490417 0.493347 -0.431213 0.574524 1441495146 0.490417 0.493347 -0.431213 0.574524 1441495146 0.490417 0.493347 -0.431213 0.574524 1441495146 0.490417 0.493347 -0.431213 0.574524 1441495146 0.490417 0.493347 -0.431213 0.574524 1441495146 0.490417 0.493347 -0.431213 0.574524 1441495146 0.490234 0.494141 -0.426025 0.577881 1441495146 0.490234 0.494141 -0.426025 0.577881 1441495146 0.490234 0.494141 -0.426025 0.577881 1441495146 0.490234 0.494141 -0.426025 0.577881 1441495146 0.490234 0.494141 -0.426025 0.577881 1441495146 0.490234 0.494141 -0.426025 0.577881 1441495146 0.490234 0.494141 -0.426025 0.577881 1441495146 0.488770 0.495056 -0.420044 0.582642 1441495146 0.488770 0.495056 -0.420044 0.582642 1441495146 0.488770 0.495056 -0.420044 0.582642 1441495146 0.488770 0.495056 -0.420044 0.582642 1441495146 0.488770 0.495056 -0.420044 0.582642 1441495146 0.488770 0.495056 -0.420044 0.582642 1441495146 0.485901 0.497559 -0.414001 0.587219 1441495146 0.485901 0.497559 -0.414001 0.587219 1441495146 0.485901 0.497559 -0.414001 0.587219 1441495146 0.485901 0.497559 -0.414001 0.587219 1441495146 0.485901 0.497559 -0.414001 0.587219 1441495146 0.485901 0.497559 -0.414001 0.587219 1441495146 0.485901 0.497559 -0.414001 0.587219 1441495146 0.482178 0.500977 -0.406555 0.592590 1441495146 0.482178 0.500977 -0.406555 0.592590 1441495146 0.482178 0.500977 -0.406555 0.592590 1441495146 0.482178 0.500977 -0.406555 0.592590 1441495146 0.482178 0.500977 -0.406555 0.592590 1441495146 0.482178 0.500977 -0.406555 0.592590 1441495146 0.479614 0.503784 -0.400085 0.596741 1441495146 0.479614 0.503784 -0.400085 0.596741 1441495146 0.479614 0.503784 -0.400085 0.596741 1441495146 0.479614 0.503784 -0.400085 0.596741 1441495146 0.479614 0.503784 -0.400085 0.596741 1441495146 0.479614 0.503784 -0.400085 0.596741 1441495146 0.476624 0.506409 -0.393250 0.601379 1441495146 0.476624 0.506409 -0.393250 0.601379 1441495146 0.476624 0.506409 -0.393250 0.601379 1441495146 0.476624 0.506409 -0.393250 0.601379 1441495146 0.476624 0.506409 -0.393250 0.601379 1441495146 0.476624 0.506409 -0.393250 0.601379 1441495146 0.476624 0.506409 -0.393250 0.601379 1441495146 0.473083 0.509338 -0.387451 0.605469 1441495146 0.473083 0.509338 -0.387451 0.605469 1441495147 0.473083 0.509338 -0.387451 0.605469 1441495147 0.473083 0.509338 -0.387451 0.605469 1441495147 0.473083 0.509338 -0.387451 0.605469 1441495147 0.473083 0.509338 -0.387451 0.605469 1441495147 0.468994 0.512451 -0.382080 0.609375 1441495147 0.468994 0.512451 -0.382080 0.609375 1441495147 0.468994 0.512451 -0.382080 0.609375 1441495147 0.468994 0.512451 -0.382080 0.609375 1441495147 0.468994 0.512451 -0.382080 0.609375 1441495147 0.468994 0.512451 -0.382080 0.609375 1441495147 0.465759 0.514587 -0.378174 0.612488 1441495147 0.465759 0.514587 -0.378174 0.612488 1441495147 0.465759 0.514587 -0.378174 0.612488 1441495147 0.465759 0.514587 -0.378174 0.612488 1441495147 0.465759 0.514587 -0.378174 0.612488 1441495147 0.465759 0.514587 -0.378174 0.612488 1441495147 0.465759 0.514587 -0.378174 0.612488 1441495147 0.464783 0.515381 -0.377319 0.613159 1441495147 0.464783 0.515381 -0.377319 0.613159 1441495147 0.464783 0.515381 -0.377319 0.613159 1441495147 0.464783 0.515381 -0.377319 0.613159 1441495147 0.464783 0.515381 -0.377319 0.613159 1441495147 0.466858 0.513733 -0.378845 0.611938 1441495147 0.466858 0.513733 -0.378845 0.611938 1441495147 0.466858 0.513733 -0.378845 0.611938 1441495147 0.466858 0.513733 -0.378845 0.611938 1441495147 0.466858 0.513733 -0.378845 0.611938 1441495147 0.466858 0.513733 -0.378845 0.611938 1441495147 0.466858 0.513733 -0.378845 0.611938 1441495147 0.471313 0.510742 -0.382751 0.608643 1441495147 0.471313 0.510742 -0.382751 0.608643 1441495147 0.471313 0.510742 -0.382751 0.608643 1441495147 0.471313 0.510742 -0.382751 0.608643 1441495147 0.471313 0.510742 -0.382751 0.608643 1441495147 0.471313 0.510742 -0.382751 0.608643 1441495147 0.476318 0.506958 -0.388245 0.604370 1441495147 0.476318 0.506958 -0.388245 0.604370 1441495147 0.476318 0.506958 -0.388245 0.604370 1441495147 0.476318 0.506958 -0.388245 0.604370 1441495147 0.476318 0.506958 -0.388245 0.604370 1441495147 0.476318 0.506958 -0.388245 0.604370 1441495147 0.481262 0.502808 -0.393433 0.600586 1441495147 0.481262 0.502808 -0.393433 0.600586 1441495147 0.481262 0.502808 -0.393433 0.600586 1441495147 0.481262 0.502808 -0.393433 0.600586 1441495147 0.481262 0.502808 -0.393433 0.600586 1441495147 0.481262 0.502808 -0.393433 0.600586 1441495147 0.485901 0.498474 -0.398926 0.596863 1441495147 0.485901 0.498474 -0.398926 0.596863 1441495147 0.485901 0.498474 -0.398926 0.596863 1441495147 0.485901 0.498474 -0.398926 0.596863 1441495147 0.485901 0.498474 -0.398926 0.596863 1441495147 0.485901 0.498474 -0.398926 0.596863 1441495147 0.489502 0.495361 -0.403198 0.593628 1441495147 0.489502 0.495361 -0.403198 0.593628 1441495147 0.489502 0.495361 -0.403198 0.593628 1441495147 0.489502 0.495361 -0.403198 0.593628 1441495147 0.489502 0.495361 -0.403198 0.593628 1441495147 0.489502 0.495361 -0.403198 0.593628 1441495147 0.491516 0.492920 -0.406311 0.591797 1441495147 0.491516 0.492920 -0.406311 0.591797 1441495147 0.491516 0.492920 -0.406311 0.591797 1441495147 0.491516 0.492920 -0.406311 0.591797 1441495147 0.491516 0.492920 -0.406311 0.591797 1441495147 0.491516 0.492920 -0.406311 0.591797 1441495147 0.491516 0.492920 -0.406311 0.591797 1441495147 0.492188 0.493225 -0.408997 0.589111 1441495147 0.492188 0.493225 -0.408997 0.589111 1441495147 0.492188 0.493225 -0.408997 0.589111 1441495147 0.492188 0.493225 -0.408997 0.589111 1441495147 0.492188 0.493225 -0.408997 0.589111 1441495147 0.492188 0.493225 -0.408997 0.589111 1441495147 0.493225 0.492188 -0.411560 0.587402 1441495147 0.493225 0.492188 -0.411560 0.587402 1441495147 0.493225 0.492188 -0.411560 0.587402 1441495147 0.493225 0.492188 -0.411560 0.587402 1441495147 0.493225 0.492188 -0.411560 0.587402 1441495147 0.493225 0.492188 -0.411560 0.587402 1441495147 0.493347 0.491821 -0.413330 0.586304 1441495147 0.493347 0.491821 -0.413330 0.586304 1441495147 0.493347 0.491821 -0.413330 0.586304 1441495147 0.493347 0.491821 -0.413330 0.586304 1441495147 0.493347 0.491821 -0.413330 0.586304 1441495147 0.493347 0.491821 -0.413330 0.586304 1441495147 0.493774 0.490967 -0.414551 0.585876 1441495147 0.493774 0.490967 -0.414551 0.585876 1441495147 0.493774 0.490967 -0.414551 0.585876 1441495147 0.493774 0.490967 -0.414551 0.585876 1441495147 0.493774 0.490967 -0.414551 0.585876 1441495147 0.493774 0.490967 -0.414551 0.585876 1441495147 0.493835 0.490601 -0.415833 0.585144 1441495147 0.493835 0.490601 -0.415833 0.585144 1441495147 0.493835 0.490601 -0.415833 0.585144 1441495147 0.493835 0.490601 -0.415833 0.585144 1441495147 0.493835 0.490601 -0.415833 0.585144 1441495147 0.493835 0.490601 -0.415833 0.585144 1441495147 0.493835 0.490601 -0.415833 0.585144 1441495147 0.493042 0.491028 -0.416199 0.585205 1441495147 0.493042 0.491028 -0.416199 0.585205 1441495147 0.493042 0.491028 -0.416199 0.585205 1441495147 0.493042 0.491028 -0.416199 0.585205 1441495147 0.493042 0.491028 -0.416199 0.585205 1441495147 0.493042 0.491028 -0.416199 0.585205 1441495147 0.490417 0.492676 -0.414551 0.587219 1441495147 0.490417 0.492676 -0.414551 0.587219 1441495147 0.490417 0.492676 -0.414551 0.587219 1441495147 0.490417 0.492676 -0.414551 0.587219 1441495147 0.490417 0.492676 -0.414551 0.587219 1441495147 0.490417 0.492676 -0.414551 0.587219 1441495147 0.490417 0.492676 -0.414551 0.587219 1441495147 0.487488 0.495178 -0.411682 0.589600 1441495147 0.487488 0.495178 -0.411682 0.589600 1441495147 0.487488 0.495178 -0.411682 0.589600 1441495148 0.487488 0.495178 -0.411682 0.589600 1441495148 0.487488 0.495178 -0.411682 0.589600 1441495148 0.487488 0.495178 -0.411682 0.589600 1441495148 0.487488 0.495178 -0.411682 0.589600 1441495148 0.484802 0.497559 -0.408142 0.592224 1441495148 0.484802 0.497559 -0.408142 0.592224 1441495148 0.484802 0.497559 -0.408142 0.592224 1441495148 0.484802 0.497559 -0.408142 0.592224 1441495148 0.484802 0.497559 -0.408142 0.592224 1441495148 0.484802 0.497559 -0.408142 0.592224 1441495148 0.482605 0.499512 -0.403320 0.595703 1441495148 0.482605 0.499512 -0.403320 0.595703 1441495148 0.482605 0.499512 -0.403320 0.595703 1441495148 0.482605 0.499512 -0.403320 0.595703 1441495148 0.482605 0.499512 -0.403320 0.595703 1441495148 0.482605 0.499512 -0.403320 0.595703 1441495148 0.480408 0.501587 -0.397949 0.599304 1441495148 0.480408 0.501587 -0.397949 0.599304 1441495148 0.480408 0.501587 -0.397949 0.599304 1441495148 0.480408 0.501587 -0.397949 0.599304 1441495148 0.480408 0.501587 -0.397949 0.599304 1441495148 0.480408 0.501587 -0.397949 0.599304 1441495148 0.477539 0.504700 -0.392639 0.602478 1441495148 0.477539 0.504700 -0.392639 0.602478 1441495148 0.477539 0.504700 -0.392639 0.602478 1441495148 0.477539 0.504700 -0.392639 0.602478 1441495148 0.477539 0.504700 -0.392639 0.602478 1441495148 0.477539 0.504700 -0.392639 0.602478 1441495148 0.477539 0.504700 -0.392639 0.602478 1441495148 0.474304 0.508423 -0.387390 0.605286 1441495148 0.474304 0.508423 -0.387390 0.605286 1441495148 0.474304 0.508423 -0.387390 0.605286 1441495148 0.474304 0.508423 -0.387390 0.605286 1441495148 0.474304 0.508423 -0.387390 0.605286 1441495148 0.474304 0.508423 -0.387390 0.605286 1441495148 0.469543 0.512695 -0.381042 0.609436 1441495148 0.469543 0.512695 -0.381042 0.609436 1441495148 0.469543 0.512695 -0.381042 0.609436 1441495148 0.469543 0.512695 -0.381042 0.609436 1441495148 0.469543 0.512695 -0.381042 0.609436 1441495148 0.464478 0.516113 -0.374878 0.614197 1441495148 0.464478 0.516113 -0.374878 0.614197 1441495148 0.464478 0.516113 -0.374878 0.614197 1441495148 0.464478 0.516113 -0.374878 0.614197 1441495148 0.464478 0.516113 -0.374878 0.614197 1441495148 0.464478 0.516113 -0.374878 0.614197 1441495148 0.460205 0.518433 -0.368530 0.619324 1441495148 0.460205 0.518433 -0.368530 0.619324 1441495148 0.460205 0.518433 -0.368530 0.619324 1441495148 0.460205 0.518433 -0.368530 0.619324 1441495148 0.460205 0.518433 -0.368530 0.619324 1441495148 0.460205 0.518433 -0.368530 0.619324 1441495148 0.457458 0.520813 -0.365662 0.621094 1441495148 0.457458 0.520813 -0.365662 0.621094 1441495148 0.457458 0.520813 -0.365662 0.621094 1441495148 0.457458 0.520813 -0.365662 0.621094 1441495148 0.457458 0.520813 -0.365662 0.621094 1441495148 0.457458 0.520813 -0.365662 0.621094 1441495148 0.457458 0.520813 -0.365662 0.621094 1441495148 0.455017 0.523621 -0.366089 0.620239 1441495148 0.455017 0.523621 -0.366089 0.620239 1441495148 0.455017 0.523621 -0.366089 0.620239 1441495148 0.455017 0.523621 -0.366089 0.620239 1441495148 0.455017 0.523621 -0.366089 0.620239 1441495148 0.455017 0.523621 -0.366089 0.620239 1441495148 0.455505 0.524353 -0.368896 0.617554 1441495148 0.455505 0.524353 -0.368896 0.617554 1441495148 0.455505 0.524353 -0.368896 0.617554 1441495148 0.455505 0.524353 -0.368896 0.617554 1441495148 0.455505 0.524353 -0.368896 0.617554 1441495148 0.455505 0.524353 -0.368896 0.617554 1441495148 0.455505 0.524353 -0.368896 0.617554 1441495148 0.458496 0.523376 -0.373657 0.613342 1441495148 0.458496 0.523376 -0.373657 0.613342 1441495148 0.458496 0.523376 -0.373657 0.613342 1441495148 0.458496 0.523376 -0.373657 0.613342 1441495148 0.458496 0.523376 -0.373657 0.613342 1441495148 0.458496 0.523376 -0.373657 0.613342 1441495148 0.462280 0.521729 -0.379456 0.608337 1441495148 0.462280 0.521729 -0.379456 0.608337 1441495148 0.462280 0.521729 -0.379456 0.608337 1441495148 0.462280 0.521729 -0.379456 0.608337 1441495148 0.462280 0.521729 -0.379456 0.608337 1441495148 0.462280 0.521729 -0.379456 0.608337 1441495148 0.462280 0.521729 -0.379456 0.608337 1441495148 0.465149 0.520874 -0.386292 0.602478 1441495148 0.465149 0.520874 -0.386292 0.602478 1441495148 0.465149 0.520874 -0.386292 0.602478 1441495148 0.465149 0.520874 -0.386292 0.602478 1441495148 0.465149 0.520874 -0.386292 0.602478 1441495148 0.465149 0.520874 -0.386292 0.602478 1441495148 0.468506 0.519897 -0.393311 0.596191 1441495148 0.468506 0.519897 -0.393311 0.596191 1441495148 0.468506 0.519897 -0.393311 0.596191 1441495148 0.468506 0.519897 -0.393311 0.596191 1441495148 0.468506 0.519897 -0.393311 0.596191 1441495148 0.468506 0.519897 -0.393311 0.596191 1441495148 0.468506 0.519897 -0.393311 0.596191 1441495148 0.473938 0.516296 -0.400940 0.589905 1441495148 0.473938 0.516296 -0.400940 0.589905 1441495148 0.473938 0.516296 -0.400940 0.589905 1441495148 0.473938 0.516296 -0.400940 0.589905 1441495148 0.473938 0.516296 -0.400940 0.589905 1441495148 0.473938 0.516296 -0.400940 0.589905 1441495148 0.473938 0.516296 -0.400940 0.589905 1441495148 0.477173 0.514160 -0.408325 0.584106 1441495148 0.477173 0.514160 -0.408325 0.584106 1441495148 0.477173 0.514160 -0.408325 0.584106 1441495148 0.477173 0.514160 -0.408325 0.584106 1441495148 0.477173 0.514160 -0.408325 0.584106 1441495148 0.477173 0.514160 -0.408325 0.584106 1441495148 0.478882 0.512268 -0.413696 0.580505 1441495148 0.478882 0.512268 -0.413696 0.580505 1441495148 0.478882 0.512268 -0.413696 0.580505 1441495149 0.478882 0.512268 -0.413696 0.580505 1441495149 0.478882 0.512268 -0.413696 0.580505 1441495149 0.478882 0.512268 -0.413696 0.580505 1441495149 0.478882 0.512268 -0.413696 0.580505 1441495149 0.481323 0.510132 -0.416382 0.578491 1441495149 0.481323 0.510132 -0.416382 0.578491 1441495149 0.481323 0.510132 -0.416382 0.578491 1441495149 0.481323 0.510132 -0.416382 0.578491 1441495149 0.481323 0.510132 -0.416382 0.578491 1441495149 0.481323 0.510132 -0.416382 0.578491 1441495149 0.484436 0.507935 -0.418701 0.576172 1441495149 0.484436 0.507935 -0.418701 0.576172 1441495149 0.484436 0.507935 -0.418701 0.576172 1441495149 0.484436 0.507935 -0.418701 0.576172 1441495149 0.484436 0.507935 -0.418701 0.576172 1441495149 0.484436 0.507935 -0.418701 0.576172 1441495149 0.487427 0.504456 -0.420532 0.575378 1441495149 0.487427 0.504456 -0.420532 0.575378 1441495149 0.487427 0.504456 -0.420532 0.575378 1441495149 0.487427 0.504456 -0.420532 0.575378 1441495149 0.487427 0.504456 -0.420532 0.575378 1441495149 0.487427 0.504456 -0.420532 0.575378 1441495149 0.487427 0.504456 -0.420532 0.575378 1441495149 0.489990 0.500549 -0.421265 0.576050 1441495149 0.489990 0.500549 -0.421265 0.576050 1441495149 0.489990 0.500549 -0.421265 0.576050 1441495149 0.489990 0.500549 -0.421265 0.576050 1441495149 0.489990 0.500549 -0.421265 0.576050 1441495149 0.489990 0.500549 -0.421265 0.576050 1441495149 0.492371 0.497192 -0.421814 0.576538 1441495149 0.492371 0.497192 -0.421814 0.576538 1441495149 0.492371 0.497192 -0.421814 0.576538 1441495149 0.492371 0.497192 -0.421814 0.576538 1441495149 0.492371 0.497192 -0.421814 0.576538 1441495149 0.492371 0.497192 -0.421814 0.576538 1441495149 0.494690 0.495117 -0.421997 0.576233 1441495149 0.494690 0.495117 -0.421997 0.576233 1441495149 0.494690 0.495117 -0.421997 0.576233 1441495149 0.494690 0.495117 -0.421997 0.576233 1441495149 0.494690 0.495117 -0.421997 0.576233 1441495149 0.494690 0.495117 -0.421997 0.576233 1441495149 0.495117 0.494690 -0.421082 0.576843 1441495149 0.495117 0.494690 -0.421082 0.576843 1441495149 0.495117 0.494690 -0.421082 0.576843 1441495149 0.495117 0.494690 -0.421082 0.576843 1441495149 0.495117 0.494690 -0.421082 0.576843 1441495149 0.495117 0.494690 -0.421082 0.576843 1441495149 0.492065 0.497314 -0.417358 0.579895 1441495149 0.492065 0.497314 -0.417358 0.579895 1441495149 0.492065 0.497314 -0.417358 0.579895 1441495149 0.492065 0.497314 -0.417358 0.579895 1441495149 0.492065 0.497314 -0.417358 0.579895 1441495149 0.492065 0.497314 -0.417358 0.579895 1441495149 0.489990 0.500122 -0.413452 0.582031 1441495149 0.489990 0.500122 -0.413452 0.582031 1441495149 0.489990 0.500122 -0.413452 0.582031 1441495149 0.489990 0.500122 -0.413452 0.582031 1441495149 0.489990 0.500122 -0.413452 0.582031 1441495149 0.489990 0.500122 -0.413452 0.582031 1441495149 0.489014 0.502563 -0.410278 0.582947 1441495149 0.489014 0.502563 -0.410278 0.582947 1441495149 0.489014 0.502563 -0.410278 0.582947 1441495149 0.489014 0.502563 -0.410278 0.582947 1441495149 0.489014 0.502563 -0.410278 0.582947 1441495149 0.489014 0.502563 -0.410278 0.582947 1441495149 0.487671 0.503967 -0.406372 0.585693 1441495149 0.487671 0.503967 -0.406372 0.585693 1441495149 0.487671 0.503967 -0.406372 0.585693 1441495149 0.487671 0.503967 -0.406372 0.585693 1441495149 0.487671 0.503967 -0.406372 0.585693 1441495149 0.487671 0.503967 -0.406372 0.585693 1441495149 0.487671 0.503967 -0.406372 0.585693 1441495149 0.485352 0.505310 -0.400940 0.590149 1441495149 0.485352 0.505310 -0.400940 0.590149 1441495149 0.485352 0.505310 -0.400940 0.590149 1441495149 0.485352 0.505310 -0.400940 0.590149 1441495149 0.485352 0.505310 -0.400940 0.590149 1441495149 0.485352 0.505310 -0.400940 0.590149 1441495149 0.483154 0.506592 -0.395264 0.594666 1441495149 0.483154 0.506592 -0.395264 0.594666 1441495149 0.483154 0.506592 -0.395264 0.594666 1441495149 0.483154 0.506592 -0.395264 0.594666 1441495149 0.483154 0.506592 -0.395264 0.594666 1441495149 0.483154 0.506592 -0.395264 0.594666 1441495149 0.480774 0.508179 -0.389771 0.598877 1441495149 0.480774 0.508179 -0.389771 0.598877 1441495149 0.480774 0.508179 -0.389771 0.598877 1441495149 0.480774 0.508179 -0.389771 0.598877 1441495149 0.480774 0.508179 -0.389771 0.598877 1441495149 0.480774 0.508179 -0.389771 0.598877 1441495149 0.480774 0.508179 -0.389771 0.598877 1441495149 0.477905 0.510132 -0.384521 0.602844 1441495149 0.477905 0.510132 -0.384521 0.602844 1441495149 0.477905 0.510132 -0.384521 0.602844 1441495149 0.477905 0.510132 -0.384521 0.602844 1441495149 0.477905 0.510132 -0.384521 0.602844 1441495149 0.477905 0.510132 -0.384521 0.602844 1441495149 0.473633 0.512878 -0.379517 0.607056 1441495149 0.473633 0.512878 -0.379517 0.607056 1441495149 0.473633 0.512878 -0.379517 0.607056 1441495149 0.473633 0.512878 -0.379517 0.607056 1441495149 0.473633 0.512878 -0.379517 0.607056 1441495149 0.473633 0.512878 -0.379517 0.607056 1441495149 0.467957 0.516541 -0.373535 0.612000 1441495149 0.467957 0.516541 -0.373535 0.612000 1441495149 0.467957 0.516541 -0.373535 0.612000 1441495149 0.467957 0.516541 -0.373535 0.612000 1441495149 0.467957 0.516541 -0.373535 0.612000 1441495149 0.467957 0.516541 -0.373535 0.612000 1441495149 0.463257 0.519592 -0.368103 0.616272 1441495149 0.463257 0.519592 -0.368103 0.616272 1441495149 0.463257 0.519592 -0.368103 0.616272 1441495149 0.463257 0.519592 -0.368103 0.616272 1441495149 0.463257 0.519592 -0.368103 0.616272 1441495149 0.463257 0.519592 -0.368103 0.616272 1441495149 0.463257 0.519592 -0.368103 0.616272 1441495150 0.460388 0.521362 -0.366150 0.618164 1441495150 0.460388 0.521362 -0.366150 0.618164 1441495150 0.460388 0.521362 -0.366150 0.618164 1441495150 0.460388 0.521362 -0.366150 0.618164 1441495150 0.460388 0.521362 -0.366150 0.618164 1441495150 0.460388 0.521362 -0.366150 0.618164 1441495150 0.461792 0.519836 -0.367249 0.617737 1441495150 0.461792 0.519836 -0.367249 0.617737 1441495150 0.461792 0.519836 -0.367249 0.617737 1441495150 0.461792 0.519836 -0.367249 0.617737 1441495150 0.461792 0.519836 -0.367249 0.617737 1441495150 0.461792 0.519836 -0.367249 0.617737 1441495150 0.465820 0.516113 -0.370911 0.615601 1441495150 0.465820 0.516113 -0.370911 0.615601 1441495150 0.465820 0.516113 -0.370911 0.615601 1441495150 0.465820 0.516113 -0.370911 0.615601 1441495150 0.465820 0.516113 -0.370911 0.615601 1441495150 0.465820 0.516113 -0.370911 0.615601 1441495150 0.470520 0.512146 -0.375793 0.612366 1441495150 0.470520 0.512146 -0.375793 0.612366 1441495150 0.470520 0.512146 -0.375793 0.612366 1441495150 0.470520 0.512146 -0.375793 0.612366 1441495150 0.470520 0.512146 -0.375793 0.612366 1441495150 0.470520 0.512146 -0.375793 0.612366 1441495150 0.474060 0.508423 -0.380493 0.609863 1441495150 0.474060 0.508423 -0.380493 0.609863 1441495150 0.474060 0.508423 -0.380493 0.609863 1441495150 0.474060 0.508423 -0.380493 0.609863 1441495150 0.474060 0.508423 -0.380493 0.609863 1441495150 0.474060 0.508423 -0.380493 0.609863 1441495150 0.478943 0.503845 -0.385193 0.606873 1441495150 0.478943 0.503845 -0.385193 0.606873 1441495150 0.478943 0.503845 -0.385193 0.606873 1441495150 0.478943 0.503845 -0.385193 0.606873 1441495150 0.478943 0.503845 -0.385193 0.606873 1441495150 0.478943 0.503845 -0.385193 0.606873 1441495150 0.478943 0.503845 -0.385193 0.606873 1441495150 0.482910 0.499268 -0.390381 0.604187 1441495150 0.482910 0.499268 -0.390381 0.604187 1441495150 0.482910 0.499268 -0.390381 0.604187 1441495150 0.482910 0.499268 -0.390381 0.604187 1441495150 0.482910 0.499268 -0.390381 0.604187 1441495150 0.482910 0.499268 -0.390381 0.604187 1441495150 0.482910 0.499268 -0.390381 0.604187 1441495150 0.487793 0.495605 -0.395813 0.599731 1441495150 0.487793 0.495605 -0.395813 0.599731 1441495150 0.487793 0.495605 -0.395813 0.599731 1441495150 0.487793 0.495605 -0.395813 0.599731 1441495150 0.487793 0.495605 -0.395813 0.599731 1441495150 0.490356 0.493286 -0.399841 0.596863 1441495150 0.490356 0.493286 -0.399841 0.596863 1441495150 0.490356 0.493286 -0.399841 0.596863 1441495150 0.490356 0.493286 -0.399841 0.596863 1441495150 0.490356 0.493286 -0.399841 0.596863 1441495150 0.490356 0.493286 -0.399841 0.596863 1441495150 0.492554 0.491638 -0.402283 0.594849 1441495150 0.492554 0.491638 -0.402283 0.594849 1441495150 0.492554 0.491638 -0.402283 0.594849 1441495150 0.492554 0.491638 -0.402283 0.594849 1441495150 0.492554 0.491638 -0.402283 0.594849 1441495150 0.492554 0.491638 -0.402283 0.594849 1441495150 0.496155 0.488708 -0.405640 0.591858 1441495150 0.496155 0.488708 -0.405640 0.591858 1441495150 0.496155 0.488708 -0.405640 0.591858 1441495150 0.496155 0.488708 -0.405640 0.591858 1441495150 0.496155 0.488708 -0.405640 0.591858 1441495150 0.496155 0.488708 -0.405640 0.591858 1441495150 0.499512 0.485718 -0.408875 0.589294 1441495150 0.499512 0.485718 -0.408875 0.589294 1441495150 0.499512 0.485718 -0.408875 0.589294 1441495150 0.499512 0.485718 -0.408875 0.589294 1441495150 0.499512 0.485718 -0.408875 0.589294 1441495150 0.499512 0.485718 -0.408875 0.589294 1441495150 0.502441 0.483215 -0.411438 0.587097 1441495150 0.502441 0.483215 -0.411438 0.587097 1441495150 0.502441 0.483215 -0.411438 0.587097 1441495150 0.502441 0.483215 -0.411438 0.587097 1441495150 0.502441 0.483215 -0.411438 0.587097 1441495150 0.502441 0.483215 -0.411438 0.587097 1441495150 0.502441 0.483215 -0.411438 0.587097 1441495150 0.503967 0.482422 -0.412964 0.585327 1441495150 0.503967 0.482422 -0.412964 0.585327 1441495150 0.503967 0.482422 -0.412964 0.585327 1441495150 0.503967 0.482422 -0.412964 0.585327 1441495150 0.503967 0.482422 -0.412964 0.585327 1441495150 0.503967 0.482422 -0.412964 0.585327 1441495150 0.504944 0.482422 -0.412537 0.584900 1441495150 0.504944 0.482422 -0.412537 0.584900 1441495150 0.504944 0.482422 -0.412537 0.584900 1441495150 0.504944 0.482422 -0.412537 0.584900 1441495150 0.504944 0.482422 -0.412537 0.584900 1441495150 0.504944 0.482422 -0.412537 0.584900 1441495150 0.504028 0.484192 -0.411194 0.585083 1441495150 0.504028 0.484192 -0.411194 0.585083 1441495150 0.504028 0.484192 -0.411194 0.585083 1441495150 0.504028 0.484192 -0.411194 0.585083 1441495150 0.504028 0.484192 -0.411194 0.585083 1441495150 0.504028 0.484192 -0.411194 0.585083 1441495150 0.502075 0.488220 -0.410217 0.584167 1441495150 0.502075 0.488220 -0.410217 0.584167 1441495150 0.502075 0.488220 -0.410217 0.584167 1441495150 0.502075 0.488220 -0.410217 0.584167 1441495150 0.502075 0.488220 -0.410217 0.584167 1441495150 0.502075 0.488220 -0.410217 0.584167 1441495150 0.499390 0.493042 -0.408081 0.583862 1441495150 0.499390 0.493042 -0.408081 0.583862 1441495150 0.499390 0.493042 -0.408081 0.583862 1441495150 0.499390 0.493042 -0.408081 0.583862 1441495150 0.499390 0.493042 -0.408081 0.583862 1441495150 0.499390 0.493042 -0.408081 0.583862 1441495150 0.499390 0.493042 -0.408081 0.583862 1441495150 0.494751 0.498352 -0.403137 0.586792 1441495151 0.494751 0.498352 -0.403137 0.586792 1441495151 0.494751 0.498352 -0.403137 0.586792 1441495151 0.494751 0.498352 -0.403137 0.586792 1441495151 0.494751 0.498352 -0.403137 0.586792 1441495151 0.494751 0.498352 -0.403137 0.586792 1441495151 0.489441 0.503906 -0.397095 0.590576 1441495151 0.489441 0.503906 -0.397095 0.590576 1441495151 0.489441 0.503906 -0.397095 0.590576 1441495151 0.489441 0.503906 -0.397095 0.590576 1441495151 0.489441 0.503906 -0.397095 0.590576 1441495151 0.489441 0.503906 -0.397095 0.590576 1441495151 0.489441 0.503906 -0.397095 0.590576 1441495151 0.483948 0.509949 -0.391724 0.593445 1441495151 0.483948 0.509949 -0.391724 0.593445 1441495151 0.483948 0.509949 -0.391724 0.593445 1441495151 0.483948 0.509949 -0.391724 0.593445 1441495151 0.483948 0.509949 -0.391724 0.593445 1441495151 0.483948 0.509949 -0.391724 0.593445 1441495151 0.480286 0.514771 -0.386719 0.595581 1441495151 0.480286 0.514771 -0.386719 0.595581 1441495151 0.480286 0.514771 -0.386719 0.595581 1441495151 0.480286 0.514771 -0.386719 0.595581 1441495151 0.480286 0.514771 -0.386719 0.595581 1441495151 0.477234 0.518311 -0.382385 0.597778 1441495151 0.477234 0.518311 -0.382385 0.597778 1441495151 0.477234 0.518311 -0.382385 0.597778 1441495151 0.477234 0.518311 -0.382385 0.597778 1441495151 0.477234 0.518311 -0.382385 0.597778 1441495151 0.477234 0.518311 -0.382385 0.597778 1441495151 0.477234 0.518311 -0.382385 0.597778 1441495151 0.473389 0.521240 -0.378540 0.600708 1441495151 0.473389 0.521240 -0.378540 0.600708 1441495151 0.473389 0.521240 -0.378540 0.600708 1441495151 0.473389 0.521240 -0.378540 0.600708 1441495151 0.473389 0.521240 -0.378540 0.600708 1441495151 0.473389 0.521240 -0.378540 0.600708 1441495151 0.470154 0.524170 -0.374817 0.603027 1441495151 0.470154 0.524170 -0.374817 0.603027 1441495151 0.470154 0.524170 -0.374817 0.603027 1441495151 0.470154 0.524170 -0.374817 0.603027 1441495151 0.470154 0.524170 -0.374817 0.603027 1441495151 0.470154 0.524170 -0.374817 0.603027 1441495151 0.467346 0.526733 -0.371765 0.604858 1441495151 0.467346 0.526733 -0.371765 0.604858 1441495151 0.467346 0.526733 -0.371765 0.604858 1441495151 0.467346 0.526733 -0.371765 0.604858 1441495151 0.467346 0.526733 -0.371765 0.604858 1441495151 0.467346 0.526733 -0.371765 0.604858 1441495151 0.467346 0.526733 -0.371765 0.604858 1441495151 0.466675 0.527710 -0.371216 0.604858 1441495151 0.466675 0.527710 -0.371216 0.604858 1441495151 0.466675 0.527710 -0.371216 0.604858 1441495151 0.466675 0.527710 -0.371216 0.604858 1441495151 0.466675 0.527710 -0.371216 0.604858 1441495151 0.466675 0.527710 -0.371216 0.604858 1441495151 0.468994 0.526367 -0.372864 0.603210 1441495151 0.468994 0.526367 -0.372864 0.603210 1441495151 0.468994 0.526367 -0.372864 0.603210 1441495151 0.468994 0.526367 -0.372864 0.603210 1441495151 0.468994 0.526367 -0.372864 0.603210 1441495151 0.468994 0.526367 -0.372864 0.603210 1441495151 0.474121 0.522949 -0.376587 0.599915 1441495151 0.474121 0.522949 -0.376587 0.599915 1441495151 0.474121 0.522949 -0.376587 0.599915 1441495151 0.474121 0.522949 -0.376587 0.599915 1441495151 0.474121 0.522949 -0.376587 0.599915 1441495151 0.474121 0.522949 -0.376587 0.599915 1441495151 0.474121 0.522949 -0.376587 0.599915 1441495151 0.479309 0.519775 -0.382263 0.594910 1441495151 0.479309 0.519775 -0.382263 0.594910 1441495151 0.479309 0.519775 -0.382263 0.594910 1441495151 0.479309 0.519775 -0.382263 0.594910 1441495151 0.479309 0.519775 -0.382263 0.594910 1441495151 0.482422 0.517578 -0.388245 0.590393 1441495151 0.482422 0.517578 -0.388245 0.590393 1441495151 0.482422 0.517578 -0.388245 0.590393 1441495151 0.482422 0.517578 -0.388245 0.590393 1441495151 0.482422 0.517578 -0.388245 0.590393 1441495151 0.482422 0.517578 -0.388245 0.590393 1441495151 0.481873 0.517944 -0.393372 0.587097 1441495151 
0.463257 0.519836 -0.401123 0.595093 1441495154 0.463257 0.519836 -0.401123 0.595093 1441495154 0.463257 0.519836 -0.401123 0.595093 1441495154 0.463257 0.519836 -0.401123 0.595093 1441495154 0.463257 0.519836 -0.401123 0.595093 1441495154 0.463257 0.519836 -0.401123 0.595093 1441495154 0.460022 0.520569 -0.394714 0.601257 1441495154 0.460022 0.520569 -0.394714 0.601257 1441495154 0.460022 0.520569 -0.394714 0.601257 1441495154 0.460022 0.520569 -0.394714 0.601257 1441495154 0.460022 0.520569 -0.394714 0.601257 1441495154 0.460022 0.520569 -0.394714 0.601257 1441495154 0.460022 0.520569 -0.394714 0.601257 1441495154 0.457642 0.520996 -0.390442 0.605530 1441495154 0.457642 0.520996 -0.390442 0.605530 1441495154 0.457642 0.520996 -0.390442 0.605530 1441495154 0.457642 0.520996 -0.390442 0.605530 1441495154 0.457642 0.520996 -0.390442 0.605530 1441495154 0.457642 0.520996 -0.390442 0.605530 1441495154 0.455933 0.520813 -0.388672 0.608032 1441495154 0.455933 0.520813 -0.388672 0.608032 1441495154 0.455933 0.520813 -0.388672 0.608032 1441495154 0.455933 0.520813 -0.388672 0.608032 1441495154 0.455933 0.520813 -0.388672 0.608032 1441495155 0.455933 0.520813 -0.388672 0.608032 1441495155 0.454224 0.520752 -0.388550 0.609436 1441495155 0.454224 0.520752 -0.388550 0.609436 1441495155 0.454224 0.520752 -0.388550 0.609436 1441495155 0.454224 0.520752 -0.388550 0.609436 1441495155 0.454224 0.520752 -0.388550 0.609436 1441495155 0.454224 0.520752 -0.388550 0.609436 1441495155 0.454224 0.520752 -0.388550 0.609436 1441495155 0.452271 0.520386 -0.389587 0.610596 1441495155 0.452271 0.520386 -0.389587 0.610596 1441495155 0.452271 0.520386 -0.389587 0.610596 1441495155 0.452271 0.520386 -0.389587 0.610596 1441495155 0.452271 0.520386 -0.389587 0.610596 1441495155 0.452271 0.520386 -0.389587 0.610596 1441495155 0.449829 0.520996 -0.391663 0.610535 1441495155 0.449829 0.520996 -0.391663 0.610535 1441495155 0.449829 0.520996 -0.391663 0.610535 1441495155 0.449829 0.520996 -0.391663 0.610535 1441495155 0.449829 0.520996 -0.391663 0.610535 1441495155 0.449829 0.520996 -0.391663 0.610535 1441495155 0.448853 0.521240 -0.394287 0.609375 1441495155 0.448853 0.521240 -0.394287 0.609375 1441495155 0.448853 0.521240 -0.394287 0.609375 1441495155 0.448853 0.521240 -0.394287 0.609375 1441495155 0.448853 0.521240 -0.394287 0.609375 1441495155 0.448853 0.521240 -0.394287 0.609375 1441495155 0.446716 0.521545 -0.395874 0.609619 1441495155 0.446716 0.521545 -0.395874 0.609619 1441495155 0.446716 0.521545 -0.395874 0.609619 1441495155 0.446716 0.521545 -0.395874 0.609619 1441495155 0.446716 0.521545 -0.395874 0.609619 1441495155 0.446716 0.521545 -0.395874 0.609619 1441495155 0.442871 0.523499 -0.393860 0.612061 1441495155 0.442871 0.523499 -0.393860 0.612061 1441495155 0.442871 0.523499 -0.393860 0.612061 1441495155 0.442871 0.523499 -0.393860 0.612061 1441495155 0.442871 0.523499 -0.393860 0.612061 1441495155 0.442871 0.523499 -0.393860 0.612061 1441495155 0.442871 0.523499 -0.393860 0.612061 1441495155 0.439941 0.524902 -0.391296 0.614563 1441495155 0.439941 0.524902 -0.391296 0.614563 1441495155 0.439941 0.524902 -0.391296 0.614563 1441495155 0.439941 0.524902 -0.391296 0.614563 1441495155 0.439941 0.524902 -0.391296 0.614563 1441495155 0.440491 0.524536 -0.389282 0.615845 1441495155 0.440491 0.524536 -0.389282 0.615845 1441495155 0.440491 0.524536 -0.389282 0.615845 1441495155 0.440491 0.524536 -0.389282 0.615845 1441495155 0.440491 0.524536 -0.389282 0.615845 1441495155 0.440491 0.524536 -0.389282 0.615845 1441495155 0.444580 0.521240 -0.389038 0.615784 1441495155 0.444580 0.521240 -0.389038 0.615784 1441495155 0.444580 0.521240 -0.389038 0.615784 1441495155 0.444580 0.521240 -0.389038 0.615784 1441495155 0.444580 0.521240 -0.389038 0.615784 1441495155 0.444580 0.521240 -0.389038 0.615784 1441495155 0.444580 0.521240 -0.389038 0.615784 1441495155 0.450806 0.515381 -0.390442 0.615295 1441495155 0.450806 0.515381 -0.390442 0.615295 1441495155 0.450806 0.515381 -0.390442 0.615295 1441495155 0.450806 0.515381 -0.390442 0.615295 1441495155 0.450806 0.515381 -0.390442 0.615295 1441495155 0.450806 0.515381 -0.390442 0.615295 1441495155 0.458313 0.507874 -0.394348 0.613586 1441495155 0.458313 0.507874 -0.394348 0.613586 1441495155 0.458313 0.507874 -0.394348 0.613586 1441495155 0.458313 0.507874 -0.394348 0.613586 1441495155 0.458313 0.507874 -0.394348 0.613586 1441495155 0.458313 0.507874 -0.394348 0.613586 1441495155 0.466492 0.499878 -0.398560 0.611267 1441495155 0.466492 0.499878 -0.398560 0.611267 1441495155 0.466492 0.499878 -0.398560 0.611267 1441495155 0.466492 0.499878 -0.398560 0.611267 1441495155 0.466492 0.499878 -0.398560 0.611267 1441495155 0.466492 0.499878 -0.398560 0.611267 1441495155 0.466492 0.499878 -0.398560 0.611267 1441495155 0.473877 0.491699 -0.404175 0.608459 1441495155 0.473877 0.491699 -0.404175 0.608459 1441495155 0.473877 0.491699 -0.404175 0.608459 1441495155 0.473877 0.491699 -0.404175 0.608459 1441495155 0.473877 0.491699 -0.404175 0.608459 1441495155 0.473877 0.491699 -0.404175 0.608459 1441495155 0.478577 0.483398 -0.406616 0.609802 1441495155 0.478577 0.483398 -0.406616 0.609802 1441495155 0.478577 0.483398 -0.406616 0.609802 1441495155 0.478577 0.483398 -0.406616 0.609802 1441495155 0.478577 0.483398 -0.406616 0.609802 1441495155 0.478577 0.483398 -0.406616 0.609802 1441495155 0.478577 0.483398 -0.406616 0.609802 1441495155 0.484924 0.475891 -0.411865 0.607178 1441495155 0.484924 0.475891 -0.411865 0.607178 1441495155 0.484924 0.475891 -0.411865 0.607178 1441495155 0.484924 0.475891 -0.411865 0.607178 1441495155 0.484924 0.475891 -0.411865 0.607178 1441495155 0.490601 0.469604 -0.413086 0.606689 1441495155 0.490601 0.469604 -0.413086 0.606689 1441495155 0.490601 0.469604 -0.413086 0.606689 1441495155 0.490601 0.469604 -0.413086 0.606689 1441495155 0.490601 0.469604 -0.413086 0.606689 1441495155 0.490601 0.469604 -0.413086 0.606689 1441495155 0.495911 0.464172 -0.416870 0.604004 1441495155 0.495911 0.464172 -0.416870 0.604004 1441495155 0.495911 0.464172 -0.416870 0.604004 1441495155 0.495911 0.464172 -0.416870 0.604004 1441495155 0.495911 0.464172 -0.416870 0.604004 1441495155 0.495911 0.464172 -0.416870 0.604004 1441495155 0.495911 0.464172 -0.416870 0.604004 1441495155 0.499023 0.461426 -0.418701 0.602234 1441495155 0.499023 0.461426 -0.418701 0.602234 1441495155 0.499023 0.461426 -0.418701 0.602234 1441495155 0.499023 0.461426 -0.418701 0.602234 1441495155 0.499023 0.461426 -0.418701 0.602234 1441495156 0.499023 0.461426 -0.418701 0.602234 1441495156 0.500305 0.461853 -0.419922 0.599976 1441495156 0.500305 0.461853 -0.419922 0.599976 1441495156 0.500305 0.461853 -0.419922 0.599976 1441495156 0.500305 0.461853 -0.419922 0.599976 1441495156 0.500305 0.461853 -0.419922 0.599976 1441495156 0.500305 0.461853 -0.419922 0.599976 1441495156 0.499084 0.464844 -0.418823 0.599487 1441495156 0.499084 0.464844 -0.418823 0.599487 1441495156 0.499084 0.464844 -0.418823 0.599487 1441495156 0.499084 0.464844 -0.418823 0.599487 1441495156 0.499084 0.464844 -0.418823 0.599487 1441495156 0.499084 0.464844 -0.418823 0.599487 1441495156 0.499084 0.464844 -0.418823 0.599487 1441495156 0.494995 0.469055 -0.417236 0.600708 1441495156 0.494995 0.469055 -0.417236 0.600708 1441495156 0.494995 0.469055 -0.417236 0.600708 1441495156 0.494995 0.469055 -0.417236 0.600708 1441495156 0.494995 0.469055 -0.417236 0.600708 1441495156 0.494995 0.469055 -0.417236 0.600708 1441495156 0.490295 0.473206 -0.417236 0.601257 1441495156 0.490295 0.473206 -0.417236 0.601257 1441495156 0.490295 0.473206 -0.417236 0.601257 1441495156 0.490295 0.473206 -0.417236 0.601257 1441495156 0.490295 0.473206 -0.417236 0.601257 1441495156 0.490295 0.473206 -0.417236 0.601257 1441495156 0.484131 0.479065 -0.416809 0.601929 1441495156 0.484131 0.479065 -0.416809 0.601929 1441495156 0.484131 0.479065 -0.416809 0.601929 1441495156 0.484131 0.479065 -0.416809 0.601929 1441495156 0.484131 0.479065 -0.416809 0.601929 1441495156 0.484131 0.479065 -0.416809 0.601929 1441495156 0.484131 0.479065 -0.416809 0.601929 1441495156 0.479492 0.484131 -0.418091 0.600708 1441495156 0.479492 0.484131 -0.418091 0.600708 1441495156 0.479492 0.484131 -0.418091 0.600708 1441495156 0.479492 0.484131 -0.418091 0.600708 1441495156 0.479492 0.484131 -0.418091 0.600708 1441495156 0.479492 0.484131 -0.418091 0.600708 1441495156 0.474854 0.489685 -0.418518 0.599548 1441495156 0.474854 0.489685 -0.418518 0.599548 1441495156 0.474854 0.489685 -0.418518 0.599548 1441495156 0.474854 0.489685 -0.418518 0.599548 1441495156 0.474854 0.489685 -0.418518 0.599548 1441495156 0.474854 0.489685 -0.418518 0.599548 1441495156 0.470398 0.494812 -0.419678 0.598022 1441495156 0.470398 0.494812 -0.419678 0.598022 1441495156 0.470398 0.494812 -0.419678 0.598022 1441495156 0.470398 0.494812 -0.419678 0.598022 1441495156 0.470398 0.494812 -0.419678 0.598022 1441495156 0.470398 0.494812 -0.419678 0.598022 1441495156 0.466553 0.497559 -0.419189 0.599121 1441495156 0.466553 0.497559 -0.419189 0.599121 1441495156 0.466553 0.497559 -0.419189 0.599121 1441495156 0.466553 0.497559 -0.419189 0.599121 1441495156 0.466553 0.497559 -0.419189 0.599121 1441495156 0.466553 0.497559 -0.419189 0.599121 1441495156 0.460876 0.501770 -0.417236 0.601379 1441495156 0.460876 0.501770 -0.417236 0.601379 1441495156 0.460876 0.501770 -0.417236 0.601379 1441495156 0.460876 0.501770 -0.417236 0.601379 1441495156 0.460876 0.501770 -0.417236 0.601379 1441495156 0.460876 0.501770 -0.417236 0.601379 1441495156 0.455505 0.505127 -0.415405 0.603943 1441495156 0.455505 0.505127 -0.415405 0.603943 1441495156 0.455505 0.505127 -0.415405 0.603943 1441495156 0.455505 0.505127 -0.415405 0.603943 1441495156 0.455505 0.505127 -0.415405 0.603943 1441495156 0.455505 0.505127 -0.415405 0.603943 1441495156 0.455505 0.505127 -0.415405 0.603943 1441495156 0.449036 0.510010 -0.412720 0.606445 1441495156 0.449036 0.510010 -0.412720 0.606445 1441495156 0.449036 0.510010 -0.412720 0.606445 1441495156 0.449036 0.510010 -0.412720 0.606445 1441495156 0.449036 0.510010 -0.412720 0.606445 1441495156 0.449036 0.510010 -0.412720 0.606445 1441495156 0.445374 0.512512 -0.410278 0.608704 1441495156 0.445374 0.512512 -0.410278 0.608704 1441495156 0.445374 0.512512 -0.410278 0.608704 1441495156 0.445374 0.512512 -0.410278 0.608704 1441495156 0.445374 0.512512 -0.410278 0.608704 1441495156 0.445374 0.512512 -0.410278 0.608704 1441495156 0.443054 0.514587 -0.408936 0.609619 1441495156 0.443054 0.514587 -0.408936 0.609619 1441495156 0.443054 0.514587 -0.408936 0.609619 1441495156 0.443054 0.514587 -0.408936 0.609619 1441495156 0.443054 0.514587 -0.408936 0.609619 1441495156 0.443054 0.514587 -0.408936 0.609619 1441495156 0.443054 0.514587 -0.408936 0.609619 1441495156 0.443237 0.514587 -0.408813 0.609558 1441495156 0.443237 0.514587 -0.408813 0.609558 1441495156 0.443237 0.514587 -0.408813 0.609558 1441495156 0.443237 0.514587 -0.408813 0.609558 1441495156 0.443237 0.514587 -0.408813 0.609558 1441495156 0.443237 0.514587 -0.408813 0.609558 1441495156 0.445251 0.513000 -0.409180 0.609192 1441495156 0.445251 0.513000 -0.409180 0.609192 1441495156 0.445251 0.513000 -0.409180 0.609192 1441495156 0.445251 0.513000 -0.409180 0.609192 1441495156 0.445251 0.513000 -0.409180 0.609192 1441495156 0.445251 0.513000 -0.409180 0.609192 1441495156 0.448120 0.510193 -0.410583 0.608459 1441495156 0.448120 0.510193 -0.410583 0.608459 1441495156 0.448120 0.510193 -0.410583 0.608459 1441495156 0.448120 0.510193 -0.410583 0.608459 1441495156 0.448120 0.510193 -0.410583 0.608459 1441495156 0.448120 0.510193 -0.410583 0.608459 1441495156 0.453064 0.505615 -0.413757 0.606445 1441495156 0.453064 0.505615 -0.413757 0.606445 1441495156 0.453064 0.505615 -0.413757 0.606445 1441495156 0.453064 0.505615 -0.413757 0.606445 1441495156 0.453064 0.505615 -0.413757 0.606445 1441495156 0.453064 0.505615 -0.413757 0.606445 1441495157 0.460938 0.499756 -0.418640 0.601990 1441495157 0.460938 0.499756 -0.418640 0.601990 1441495157 0.460938 0.499756 -0.418640 0.601990 1441495157 0.460938 0.499756 -0.418640 0.601990 1441495157 0.460938 0.499756 -0.418640 0.601990 1441495157 0.470154 0.492615 -0.426392 0.595398 1441495157 0.470154 0.492615 -0.426392 0.595398 1441495157 0.470154 0.492615 -0.426392 0.595398 1441495157 0.470154 0.492615 -0.426392 0.595398 1441495157 0.470154 0.492615 -0.426392 0.595398 1441495157 0.470154 0.492615 -0.426392 0.595398 1441495157 0.477600 0.486023 -0.433960 0.589294 1441495157 0.477600 0.486023 -0.433960 0.589294 1441495157 0.477600 0.486023 -0.433960 0.589294 1441495157 0.477600 0.486023 -0.433960 0.589294 1441495157 0.477600 0.486023 -0.433960 0.589294 1441495157 0.477600 0.486023 -0.433960 0.589294 1441495157 0.477600 0.486023 -0.433960 0.589294 1441495157 0.483154 0.480591 -0.440430 0.584473 1441495157 0.483154 0.480591 -0.440430 0.584473 1441495157 0.483154 0.480591 -0.440430 0.584473 1441495157 0.483154 0.480591 -0.440430 0.584473 1441495157 0.483154 0.480591 -0.440430 0.584473 1441495157 0.483154 0.480591 -0.440430 0.584473 1441495157 0.486389 0.477234 -0.445801 0.580444 1441495157 0.486389 0.477234 -0.445801 0.580444 1441495157 0.486389 0.477234 -0.445801 0.580444 1441495157 0.486389 0.477234 -0.445801 0.580444 1441495157 0.486389 0.477234 -0.445801 0.580444 1441495157 0.486389 0.477234 -0.445801 0.580444 1441495157 0.488525 0.472961 -0.449036 0.579651 1441495157 0.488525 0.472961 -0.449036 0.579651 1441495157 0.488525 0.472961 -0.449036 0.579651 1441495157 0.488525 0.472961 -0.449036 0.579651 1441495157 0.488525 0.472961 -0.449036 0.579651 1441495157 0.488525 0.472961 -0.449036 0.579651 1441495157 0.492676 0.468079 -0.451721 0.577942 1441495157 0.492676 0.468079 -0.451721 0.577942 1441495157 0.492676 0.468079 -0.451721 0.577942 1441495157 0.492676 0.468079 -0.451721 0.577942 1441495157 0.492676 0.468079 -0.451721 0.577942 1441495157 0.492676 0.468079 -0.451721 0.577942 1441495157 0.494080 0.467041 -0.453369 0.576294 1441495157 0.494080 0.467041 -0.453369 0.576294 1441495157 0.494080 0.467041 -0.453369 0.576294 1441495157 0.494080 0.467041 -0.453369 0.576294 1441495157 0.494080 0.467041 -0.453369 0.576294 1441495157 0.494080 0.467041 -0.453369 0.576294 1441495157 0.494080 0.467041 -0.453369 0.576294 1441495157 0.493042 0.468750 -0.450745 0.577820 1441495157 0.493042 0.468750 -0.450745 0.577820 1441495157 0.493042 0.468750 -0.450745 0.577820 1441495157 0.493042 0.468750 -0.450745 0.577820 1441495157 0.493042 0.468750 -0.450745 0.577820 1441495157 0.493042 0.468750 -0.450745 0.577820 1441495157 0.490906 0.472290 -0.446960 0.579773 1441495157 0.490906 0.472290 -0.446960 0.579773 1441495157 0.490906 0.472290 -0.446960 0.579773 1441495157 0.490906 0.472290 -0.446960 0.579773 1441495157 0.490906 0.472290 -0.446960 0.579773 1441495157 0.490906 0.472290 -0.446960 0.579773 1441495157 0.490906 0.472290 -0.446960 0.579773 1441495157 0.488647 0.476013 -0.443665 0.581177 1441495157 0.488647 0.476013 -0.443665 0.581177 1441495157 0.488647 0.476013 -0.443665 0.581177 1441495157 0.488647 0.476013 -0.443665 0.581177 1441495157 0.488647 0.476013 -0.443665 0.581177 1441495157 0.488647 0.476013 -0.443665 0.581177 1441495157 0.489319 0.476929 -0.440369 0.582275 1441495157 0.489319 0.476929 -0.440369 0.582275 1441495157 0.489319 0.476929 -0.440369 0.582275 1441495157 0.489319 0.476929 -0.440369 0.582275 1441495157 0.489319 0.476929 -0.440369 0.582275 1441495157 0.489319 0.476929 -0.440369 0.582275 1441495157 0.490784 0.478088 -0.443604 0.577698 1441495157 0.490784 0.478088 -0.443604 0.577698 1441495157 0.490784 0.478088 -0.443604 0.577698 1441495157 0.490784 0.478088 -0.443604 0.577698 1441495157 0.490784 0.478088 -0.443604 0.577698 1441495157 0.490784 0.478088 -0.443604 0.577698 1441495157 0.490051 0.479431 -0.445740 0.575562 1441495157 0.490051 0.479431 -0.445740 0.575562 1441495157 0.490051 0.479431 -0.445740 0.575562 1441495157 0.490051 0.479431 -0.445740 0.575562 1441495157 0.490051 0.479431 -0.445740 0.575562 1441495157 0.490051 0.479431 -0.445740 0.575562 1441495157 0.490051 0.479431 -0.445740 0.575562 1441495157 0.488098 0.481384 -0.446533 0.575012 1441495157 0.488098 0.481384 -0.446533 0.575012 1441495157 0.488098 0.481384 -0.446533 0.575012 1441495157 0.488098 0.481384 -0.446533 0.575012 1441495157 0.488098 0.481384 -0.446533 0.575012 1441495157 0.488098 0.481384 -0.446533 0.575012 1441495157 0.484985 0.483765 -0.445801 0.576172 1441495157 0.484985 0.483765 -0.445801 0.576172 1441495157 0.484985 0.483765 -0.445801 0.576172 1441495157 0.484985 0.483765 -0.445801 0.576172 1441495157 0.484985 0.483765 -0.445801 0.576172 1441495157 0.484985 0.483765 -0.445801 0.576172 1441495157 0.481018 0.486145 -0.444763 0.578308 1441495157 0.481018 0.486145 -0.444763 0.578308 1441495157 0.481018 0.486145 -0.444763 0.578308 1441495157 0.481018 0.486145 -0.444763 0.578308 1441495157 0.481018 0.486145 -0.444763 0.578308 1441495157 0.481018 0.486145 -0.444763 0.578308 1441495157 0.481018 0.486145 -0.444763 0.578308 1441495157 0.474976 0.488586 -0.439575 0.585144 1441495157 0.474976 0.488586 -0.439575 0.585144 1441495157 0.474976 0.488586 -0.439575 0.585144 1441495157 0.474976 0.488586 -0.439575 0.585144 1441495157 0.474976 0.488586 -0.439575 0.585144 1441495157 0.474976 0.488586 -0.439575 0.585144 1441495157 0.469055 0.491455 -0.434204 0.591492 1441495157 0.469055 0.491455 -0.434204 0.591492 1441495158 0.469055 0.491455 -0.434204 0.591492 1441495158 0.469055 0.491455 -0.434204 0.591492 1441495158 0.469055 0.491455 -0.434204 0.591492 1441495158 0.469055 0.491455 -0.434204 0.591492 1441495158 0.464050 0.493774 -0.429565 0.596863 1441495158 0.464050 0.493774 -0.429565 0.596863 1441495158 0.464050 0.493774 -0.429565 0.596863 1441495158 0.464050 0.493774 -0.429565 0.596863 1441495158 0.464050 0.493774 -0.429565 0.596863 1441495158 0.464050 0.493774 -0.429565 0.596863 1441495158 0.460632 0.495483 -0.425781 0.600769 1441495158 0.460632 0.495483 -0.425781 0.600769 1441495158 0.460632 0.495483 -0.425781 0.600769 1441495158 0.460632 0.495483 -0.425781 0.600769 1441495158 0.460632 0.495483 -0.425781 0.600769 1441495158 0.460632 0.495483 -0.425781 0.600769 1441495158 0.460632 0.495483 -0.425781 0.600769 1441495158 0.458740 0.496643 -0.421753 0.604187 1441495158 0.458740 0.496643 -0.421753 0.604187 1441495158 0.458740 0.496643 -0.421753 0.604187 1441495158 0.458740 0.496643 -0.421753 0.604187 1441495158 0.458740 0.496643 -0.421753 0.604187 1441495158 0.458740 0.496643 -0.421753 0.604187 1441495158 0.460022 0.496094 -0.419739 0.605042 1441495158 0.460022 0.496094 -0.419739 0.605042 1441495158 0.460022 0.496094 -0.419739 0.605042 1441495158 0.460022 0.496094 -0.419739 0.605042 1441495158 0.460022 0.496094 -0.419739 0.605042 1441495158 0.460022 0.496094 -0.419739 0.605042 1441495158 0.464539 0.491821 -0.419861 0.604919 1441495158 0.464539 0.491821 -0.419861 0.604919 1441495158 0.464539 0.491821 -0.419861 0.604919 1441495158 0.464539 0.491821 -0.419861 0.604919 1441495158 0.464539 0.491821 -0.419861 0.604919 1441495158 0.464539 0.491821 -0.419861 0.604919 1441495158 0.464539 0.491821 -0.419861 0.604919 1441495158 0.469238 0.486450 -0.418945 0.606323 1441495158 0.469238 0.486450 -0.418945 0.606323 1441495158 0.469238 0.486450 -0.418945 0.606323 1441495158 0.469238 0.486450 -0.418945 0.606323 1441495158 0.469238 0.486450 -0.418945 0.606323 1441495158 0.469238 0.486450 -0.418945 0.606323 1441495158 0.475220 0.480774 -0.420105 0.605347 1441495158 0.475220 0.480774 -0.420105 0.605347 1441495158 0.475220 0.480774 -0.420105 0.605347 1441495158 0.475220 0.480774 -0.420105 0.605347 1441495158 0.475220 0.480774 -0.420105 0.605347 1441495158 0.475220 0.480774 -0.420105 0.605347 1441495158 0.475220 0.480774 -0.420105 0.605347 1441495158 0.481140 0.475220 -0.421448 0.604126 1441495158 0.481140 0.475220 -0.421448 0.604126 1441495158 0.481140 0.475220 -0.421448 0.604126 1441495158 0.481140 0.475220 -0.421448 0.604126 1441495158 0.481140 0.475220 -0.421448 0.604126 1441495158 0.481140 0.475220 -0.421448 0.604126 1441495158 0.487549 0.469055 -0.423035 0.602722 1441495158 0.487549 0.469055 -0.423035 0.602722 1441495158 0.487549 0.469055 -0.423035 0.602722 1441495158 0.487549 0.469055 -0.423035 0.602722 1441495158 0.487549 0.469055 -0.423035 0.602722 1441495158 0.487549 0.469055 -0.423035 0.602722 1441495158 0.494324 0.462708 -0.426880 0.599365 1441495158 0.494324 0.462708 -0.426880 0.599365 1441495158 0.494324 0.462708 -0.426880 0.599365 1441495158 0.494324 0.462708 -0.426880 0.599365 1441495158 0.494324 0.462708 -0.426880 0.599365 1441495158 0.500793 0.456299 -0.431091 0.595886 1441495158 0.500793 0.456299 -0.431091 0.595886 1441495158 0.500793 0.456299 -0.431091 0.595886 1441495158 0.500793 0.456299 -0.431091 0.595886 1441495158 0.500793 0.456299 -0.431091 0.595886 1441495158 0.505798 0.451355 -0.433838 0.593445 1441495158 0.505798 0.451355 -0.433838 0.593445 1441495158 0.505798 0.451355 -0.433838 0.593445 1441495158 0.505798 0.451355 -0.433838 0.593445 1441495158 0.505798 0.451355 -0.433838 0.593445 1441495158 0.505798 0.451355 -0.433838 0.593445 1441495158 0.508728 0.448303 -0.435425 0.592102 1441495158 0.508728 0.448303 -0.435425 0.592102 1441495158 0.508728 0.448303 -0.435425 0.592102 1441495158 0.508728 0.448303 -0.435425 0.592102 1441495158 0.508728 0.448303 -0.435425 0.592102 1441495158 0.508728 0.448303 -0.435425 0.592102 1441495158 0.509216 0.447571 -0.435913 0.591858 1441495158 0.509216 0.447571 -0.435913 0.591858 1441495158 0.509216 0.447571 -0.435913 0.591858 1441495158 0.509216 0.447571 -0.435913 0.591858 1441495158 0.509216 0.447571 -0.435913 0.591858 1441495158 0.509216 0.447571 -0.435913 0.591858 1441495158 0.509216 0.447571 -0.435913 0.591858 1441495158 0.507385 0.449280 -0.434143 0.593445 1441495158 0.507385 0.449280 -0.434143 0.593445 1441495158 0.507385 0.449280 -0.434143 0.593445 1441495158 0.507385 0.449280 -0.434143 0.593445 1441495158 0.507385 0.449280 -0.434143 0.593445 1441495158 0.507385 0.449280 -0.434143 0.593445 1441495158 0.504333 0.452087 -0.431702 0.595642 1441495158 0.504333 0.452087 -0.431702 0.595642 1441495158 0.504333 0.452087 -0.431702 0.595642 1441495158 0.504333 0.452087 -0.431702 0.595642 1441495158 0.504333 0.452087 -0.431702 0.595642 1441495158 0.499268 0.456421 -0.428467 0.598938 1441495158 0.499268 0.456421 -0.428467 0.598938 1441495158 0.499268 0.456421 -0.428467 0.598938 1441495158 0.499268 0.456421 -0.428467 0.598938 1441495158 0.499268 0.456421 -0.428467 0.598938 1441495158 0.499268 0.456421 -0.428467 0.598938 1441495158 0.493530 0.460938 -0.426147 0.601929 1441495158 0.493530 0.460938 -0.426147 0.601929 1441495158 0.493530 0.460938 -0.426147 0.601929 1441495159 0.493530 0.460938 -0.426147 0.601929 1441495159 0.493530 0.460938 -0.426147 0.601929 1441495159 0.493530 0.460938 -0.426147 0.601929 1441495159 0.487671 0.466003 -0.423950 0.604309 1441495159 0.487671 0.466003 -0.423950 0.604309 1441495159 0.487671 0.466003 -0.423950 0.604309 1441495159 0.487671 0.466003 -0.423950 0.604309 1441495159 0.487671 0.466003 -0.423950 0.604309 1441495159 0.487671 0.466003 -0.423950 0.604309 1441495159 0.487671 0.466003 -0.423950 0.604309 1441495159 0.482422 0.470764 -0.423828 0.604919 1441495159 0.482422 0.470764 -0.423828 0.604919 1441495159 0.482422 0.470764 -0.423828 0.604919 1441495159 0.482422 0.470764 -0.423828 0.604919 1441495159 0.482422 0.470764 -0.423828 0.604919 1441495159 0.482422 0.470764 -0.423828 0.604919 1441495159 0.477417 0.474548 -0.423706 0.606079 1441495159 0.477417 0.474548 -0.423706 0.606079 1441495159 0.477417 0.474548 -0.423706 0.606079 1441495159 0.477417 0.474548 -0.423706 0.606079 1441495159 0.477417 0.474548 -0.423706 0.606079 1441495159 0.477417 0.474548 -0.423706 0.606079 1441495159 0.472656 0.478455 -0.423645 0.606689 1441495159 0.472656 0.478455 -0.423645 0.606689 1441495159 0.472656 0.478455 -0.423645 0.606689 1441495159 0.472656 0.478455 -0.423645 0.606689 1441495159 0.472656 0.478455 -0.423645 0.606689 1441495159 0.472656 0.478455 -0.423645 0.606689 1441495159 0.469299 0.482544 -0.423462 0.606262 1441495159 0.469299 0.482544 -0.423462 0.606262 1441495159 0.469299 0.482544 -0.423462 0.606262 1441495159 0.469299 0.482544 -0.423462 0.606262 1441495159 0.469299 0.482544 -0.423462 0.606262 1441495159 0.469299 0.482544 -0.423462 0.606262 1441495159 0.466370 0.486267 -0.422546 0.606201 1441495159 0.466370 0.486267 -0.422546 0.606201 1441495159 0.466370 0.486267 -0.422546 0.606201 1441495159 0.466370 0.486267 -0.422546 0.606201 1441495159 0.466370 0.486267 -0.422546 0.606201 1441495159 0.466370 0.486267 -0.422546 0.606201 1441495159 0.463928 0.489075 -0.421875 0.606262 1441495159 0.463928 0.489075 -0.421875 0.606262 1441495159 0.463928 0.489075 -0.421875 0.606262 1441495159 0.463928 0.489075 -0.421875 0.606262 1441495159 0.463928 0.489075 -0.421875 0.606262 1441495159 0.463928 0.489075 -0.421875 0.606262 1441495159 0.463928 0.489075 -0.421875 0.606262 1441495159 0.461487 0.491394 -0.419434 0.607971 1441495159 0.461487 0.491394 -0.419434 0.607971 1441495159 0.461487 0.491394 -0.419434 0.607971 1441495159 0.461487 0.491394 -0.419434 0.607971 1441495159 0.461487 0.491394 -0.419434 0.607971 1441495159 0.461487 0.491394 -0.419434 0.607971 1441495159 0.460510 0.492859 -0.417786 0.608643 1441495159 0.460510 0.492859 -0.417786 0.608643 1441495159 0.460510 0.492859 -0.417786 0.608643 1441495159 0.460510 0.492859 -0.417786 0.608643 1441495159 0.460510 0.492859 -0.417786 0.608643 1441495159 0.460510 0.492859 -0.417786 0.608643 1441495159 0.460510 0.492859 -0.417786 0.608643 1441495159 0.460327 0.493958 -0.417542 0.608032 1441495159 0.460327 0.493958 -0.417542 0.608032 1441495159 0.460327 0.493958 -0.417542 0.608032 1441495159 0.460327 0.493958 -0.417542 0.608032 1441495159 0.460327 0.493958 -0.417542 0.608032 1441495159 0.460327 0.493958 -0.417542 0.608032 1441495159 0.461914 0.493591 -0.417969 0.606812 1441495159 0.461914 0.493591 -0.417969 0.606812 1441495159 0.461914 0.493591 -0.417969 0.606812 1441495159 0.461914 0.493591 -0.417969 0.606812 1441495159 0.461914 0.493591 -0.417969 0.606812 1441495159 0.461914 0.493591 -0.417969 0.606812 1441495159 0.461914 0.493591 -0.417969 0.606812 1441495159 0.464905 0.492432 -0.419800 0.604248 1441495159 0.464905 0.492432 -0.419800 0.604248 1441495159 0.464905 0.492432 -0.419800 0.604248 1441495159 0.464905 0.492432 -0.419800 0.604248 1441495159 0.464905 0.492432 -0.419800 0.604248 1441495159 0.464905 0.492432 -0.419800 0.604248 1441495159 0.468567 0.490112 -0.421753 0.601929 1441495159 0.468567 0.490112 -0.421753 0.601929 1441495159 0.468567 0.490112 -0.421753 0.601929 1441495159 0.468567 0.490112 -0.421753 0.601929 1441495159 0.468567 0.490112 -0.421753 0.601929 1441495159 0.468567 0.490112 -0.421753 0.601929 1441495159 0.472961 0.486633 -0.424988 0.598999 1441495159 0.472961 0.486633 -0.424988 0.598999 1441495159 0.472961 0.486633 -0.424988 0.598999 1441495159 0.472961 0.486633 -0.424988 0.598999 1441495159 0.472961 0.486633 -0.424988 0.598999 1441495159 0.477234 0.482544 -0.427551 0.597107 1441495159 0.477234 0.482544 -0.427551 0.597107 1441495159 0.477234 0.482544 -0.427551 0.597107 1441495159 0.477234 0.482544 -0.427551 0.597107 1441495159 0.477234 0.482544 -0.427551 0.597107 1441495159 0.477234 0.482544 -0.427551 0.597107 1441495159 0.477234 0.482544 -0.427551 0.597107 1441495159 0.482056 0.476318 -0.429504 0.596802 1441495159 0.482056 0.476318 -0.429504 0.596802 1441495159 0.482056 0.476318 -0.429504 0.596802 1441495159 0.482056 0.476318 -0.429504 0.596802 1441495159 0.482056 0.476318 -0.429504 0.596802 1441495159 0.482056 0.476318 -0.429504 0.596802 1441495159 0.486511 0.471252 -0.431274 0.595947 1441495159 0.486511 0.471252 -0.431274 0.595947 1441495159 0.486511 0.471252 -0.431274 0.595947 1441495159 0.486511 0.471252 -0.431274 0.595947 1441495159 0.486511 0.471252 -0.431274 0.595947 1441495159 0.486511 0.471252 -0.431274 0.595947 1441495159 0.486511 0.471252 -0.431274 0.595947 1441495159 0.490845 0.466553 -0.433655 0.594421 1441495159 0.490845 0.466553 -0.433655 0.594421 1441495159 0.490845 0.466553 -0.433655 0.594421 1441495160 0.490845 0.466553 -0.433655 0.594421 1441495160 0.490845 0.466553 -0.433655 0.594421 1441495160 0.490845 0.466553 -0.433655 0.594421 1441495160 0.494141 0.463806 -0.436890 0.591370 1441495160 0.494141 0.463806 -0.436890 0.591370 1441495160 0.494141 0.463806 -0.436890 0.591370 1441495160 0.494141 0.463806 -0.436890 0.591370 1441495160 0.494141 0.463806 -0.436890 0.591370 1441495160 0.494141 0.463806 -0.436890 0.591370 1441495160 0.497131 0.459961 -0.439575 0.589966 1441495160 0.497131 0.459961 -0.439575 0.589966 1441495160 0.497131 0.459961 -0.439575 0.589966 1441495160 0.497131 0.459961 -0.439575 0.589966 1441495160 0.497131 0.459961 -0.439575 0.589966 1441495160 0.497131 0.459961 -0.439575 0.589966 1441495160 0.498657 0.457520 -0.440979 0.589478 1441495160 0.498657 0.457520 -0.440979 0.589478 1441495160 0.498657 0.457520 -0.440979 0.589478 1441495160 0.498657 0.457520 -0.440979 0.589478 1441495160 0.498657 0.457520 -0.440979 0.589478 1441495160 0.498657 0.457520 -0.440979 0.589478 1441495160 0.498108 0.457336 -0.440979 0.590088 1441495160 0.498108 0.457336 -0.440979 0.590088 1441495160 0.498108 0.457336 -0.440979 0.590088 1441495160 0.498108 0.457336 -0.440979 0.590088 1441495160 0.498108 0.457336 -0.440979 0.590088 1441495160 0.498108 0.457336 -0.440979 0.590088 1441495160 0.496338 0.458862 -0.438599 0.592224 1441495160 0.496338 0.458862 -0.438599 0.592224 1441495160 0.496338 0.458862 -0.438599 0.592224 1441495160 0.496338 0.458862 -0.438599 0.592224 1441495160 0.496338 0.458862 -0.438599 0.592224 1441495160 0.496338 0.458862 -0.438599 0.592224 1441495160 0.493652 0.461792 -0.436768 0.593567 1441495160 0.493652 0.461792 -0.436768 0.593567 1441495160 0.493652 0.461792 -0.436768 0.593567 1441495160 0.493652 0.461792 -0.436768 0.593567 1441495160 0.493652 0.461792 -0.436768 0.593567 1441495160 0.493652 0.461792 -0.436768 0.593567 1441495160 0.489624 0.465576 -0.434998 0.595154 1441495160 
0.481140 0.491760 -0.435730 0.580261 1441495162 0.481140 0.491760 -0.435730 0.580261 1441495162 0.481140 0.491760 -0.435730 0.580261 1441495162 0.481140 0.491760 -0.435730 0.580261 1441495162 0.478394 0.493530 -0.434143 0.582214 1441495162 0.478394 0.493530 -0.434143 0.582214 1441495162 0.478394 0.493530 -0.434143 0.582214 1441495162 0.478394 0.493530 -0.434143 0.582214 1441495162 0.478394 0.493530 -0.434143 0.582214 1441495162 0.478394 0.493530 -0.434143 0.582214 1441495162 0.475037 0.495972 -0.431824 0.584656 1441495162 0.475037 0.495972 -0.431824 0.584656 1441495162 0.475037 0.495972 -0.431824 0.584656 1441495162 0.475037 0.495972 -0.431824 0.584656 1441495162 0.475037 0.495972 -0.431824 0.584656 1441495162 0.475037 0.495972 -0.431824 0.584656 1441495162 0.475037 0.495972 -0.431824 0.584656 1441495163 0.474243 0.497009 -0.429810 0.585938 1441495163 0.474243 0.497009 -0.429810 0.585938 1441495163 0.474243 0.497009 -0.429810 0.585938 1441495163 0.474243 0.497009 -0.429810 0.585938 1441495163 0.474243 0.497009 -0.429810 0.585938 1441495163 0.474243 0.497009 -0.429810 0.585938 1441495163 0.474792 0.497253 -0.428223 0.586365 1441495163 0.474792 0.497253 -0.428223 0.586365 1441495163 0.474792 0.497253 -0.428223 0.586365 1441495163 0.474792 0.497253 -0.428223 0.586365 1441495163 0.474792 0.497253 -0.428223 0.586365 1441495163 0.474792 0.497253 -0.428223 0.586365 1441495163 0.474915 0.498169 -0.425964 0.587158 1441495163 0.474915 0.498169 -0.425964 0.587158 1441495163 0.474915 0.498169 -0.425964 0.587158 1441495163 0.474915 0.498169 -0.425964 0.587158 1441495163 0.474915 0.498169 -0.425964 0.587158 1441495163 0.474915 0.498169 -0.425964 0.587158 1441495163 0.474915 0.498169 -0.425964 0.587158 1441495163 0.475342 0.499023 -0.422913 0.588379 1441495163 0.475342 0.499023 -0.422913 0.588379 1441495163 0.475342 0.499023 -0.422913 0.588379 1441495163 0.475342 0.499023 -0.422913 0.588379 1441495163 0.475342 0.499023 -0.422913 0.588379 1441495163 0.475342 0.499023 -0.422913 0.588379 1441495163 0.474060 0.500732 -0.419006 0.590637 1441495163 0.474060 0.500732 -0.419006 0.590637 1441495163 0.474060 0.500732 -0.419006 0.590637 1441495163 0.474060 0.500732 -0.419006 0.590637 1441495163 0.474060 0.500732 -0.419006 0.590637 1441495163 0.474060 0.500732 -0.419006 0.590637 1441495163 0.473206 0.501892 -0.414368 0.593628 1441495163 0.473206 0.501892 -0.414368 0.593628 1441495163 0.473206 0.501892 -0.414368 0.593628 1441495163 0.473206 0.501892 -0.414368 0.593628 1441495163 0.473206 0.501892 -0.414368 0.593628 1441495163 0.473206 0.501892 -0.414368 0.593628 1441495163 0.471497 0.504028 -0.409058 0.596863 1441495163 0.471497 0.504028 -0.409058 0.596863 1441495163 0.471497 0.504028 -0.409058 0.596863 1441495163 0.471497 0.504028 -0.409058 0.596863 1441495163 0.471497 0.504028 -0.409058 0.596863 1441495163 0.471497 0.504028 -0.409058 0.596863 1441495163 0.468872 0.506897 -0.402954 0.600647 1441495163 0.468872 0.506897 -0.402954 0.600647 1441495163 0.468872 0.506897 -0.402954 0.600647 1441495163 0.468872 0.506897 -0.402954 0.600647 1441495163 0.468872 0.506897 -0.402954 0.600647 1441495163 0.468872 0.506897 -0.402954 0.600647 1441495163 0.467407 0.509460 -0.396545 0.603882 1441495163 0.467407 0.509460 -0.396545 0.603882 1441495163 0.467407 0.509460 -0.396545 0.603882 1441495163 0.467407 0.509460 -0.396545 0.603882 1441495163 0.467407 0.509460 -0.396545 0.603882 1441495163 0.467407 0.509460 -0.396545 0.603882 1441495163 0.467407 0.509460 -0.396545 0.603882 1441495163 0.466064 0.511963 -0.390564 0.606628 1441495163 0.466064 0.511963 -0.390564 0.606628 1441495163 0.466064 0.511963 -0.390564 0.606628 1441495163 0.466064 0.511963 -0.390564 0.606628 1441495163 0.466064 0.511963 -0.390564 0.606628 1441495163 0.465698 0.512878 -0.385620 0.609314 1441495163 0.465698 0.512878 -0.385620 0.609314 1441495163 0.465698 0.512878 -0.385620 0.609314 1441495163 0.465698 0.512878 -0.385620 0.609314 1441495163 0.465698 0.512878 -0.385620 0.609314 1441495163 0.465698 0.512878 -0.385620 0.609314 1441495163 0.465698 0.512878 -0.385620 0.609314 1441495163 0.465210 0.512817 -0.382019 0.612000 1441495163 0.465210 0.512817 -0.382019 0.612000 1441495163 0.465210 0.512817 -0.382019 0.612000 1441495163 0.465210 0.512817 -0.382019 0.612000 1441495163 0.465210 0.512817 -0.382019 0.612000 1441495163 0.465210 0.512817 -0.382019 0.612000 1441495163 0.462646 0.513916 -0.378418 0.615295 1441495163 0.462646 0.513916 -0.378418 0.615295 1441495163 0.462646 0.513916 -0.378418 0.615295 1441495163 0.462646 0.513916 -0.378418 0.615295 1441495163 0.462646 0.513916 -0.378418 0.615295 1441495163 0.462646 0.513916 -0.378418 0.615295 1441495163 0.460205 0.515381 -0.374939 0.617981 1441495163 0.460205 0.515381 -0.374939 0.617981 1441495163 0.460205 0.515381 -0.374939 0.617981 1441495163 0.460205 0.515381 -0.374939 0.617981 1441495163 0.460205 0.515381 -0.374939 0.617981 1441495163 0.460205 0.515381 -0.374939 0.617981 1441495163 0.460205 0.515381 -0.374939 0.617981 1441495163 0.458557 0.516113 -0.373535 0.619446 1441495163 0.458557 0.516113 -0.373535 0.619446 1441495163 0.458557 0.516113 -0.373535 0.619446 1441495163 0.458557 0.516113 -0.373535 0.619446 1441495163 0.458557 0.516113 -0.373535 0.619446 1441495163 0.458557 0.516113 -0.373535 0.619446 1441495163 0.460571 0.514221 -0.375244 0.618530 1441495163 0.460571 0.514221 -0.375244 0.618530 1441495163 0.460571 0.514221 -0.375244 0.618530 1441495163 0.460571 0.514221 -0.375244 0.618530 1441495163 0.460571 0.514221 -0.375244 0.618530 1441495163 0.460571 0.514221 -0.375244 0.618530 1441495163 0.460571 0.514221 -0.375244 0.618530 1441495163 0.464417 0.511047 -0.379700 0.615540 1441495163 0.464417 0.511047 -0.379700 0.615540 1441495163 0.464417 0.511047 -0.379700 0.615540 1441495163 0.464417 0.511047 -0.379700 0.615540 1441495163 0.464417 0.511047 -0.379700 0.615540 1441495163 0.464417 0.511047 -0.379700 0.615540 1441495163 0.469482 0.507080 -0.386536 0.610718 1441495163 0.469482 0.507080 -0.386536 0.610718 1441495163 0.469482 0.507080 -0.386536 0.610718 1441495163 0.469482 0.507080 -0.386536 0.610718 1441495163 0.469482 0.507080 -0.386536 0.610718 1441495163 0.469482 0.507080 -0.386536 0.610718 1441495163 0.473389 0.503357 -0.393188 0.606506 1441495163 0.473389 0.503357 -0.393188 0.606506 1441495163 0.473389 0.503357 -0.393188 0.606506 1441495164 0.473389 0.503357 -0.393188 0.606506 1441495164 0.473389 0.503357 -0.393188 0.606506 1441495164 0.473389 0.503357 -0.393188 0.606506 1441495164 0.473389 0.503357 -0.393188 0.606506 1441495164 0.477600 0.499451 -0.400146 0.601868 1441495164 0.477600 0.499451 -0.400146 0.601868 1441495164 0.477600 0.499451 -0.400146 0.601868 1441495164 0.477600 0.499451 -0.400146 0.601868 1441495164 0.477600 0.499451 -0.400146 0.601868 1441495164 0.477600 0.499451 -0.400146 0.601868 1441495164 0.480652 0.496216 -0.405518 0.598511 1441495164 0.480652 0.496216 -0.405518 0.598511 1441495164 0.480652 0.496216 -0.405518 0.598511 1441495164 0.480652 0.496216 -0.405518 0.598511 1441495164 0.480652 0.496216 -0.405518 0.598511 1441495164 0.480652 0.496216 -0.405518 0.598511 1441495164 0.483276 0.494446 -0.410461 0.594482 1441495164 0.483276 0.494446 -0.410461 0.594482 1441495164 0.483276 0.494446 -0.410461 0.594482 1441495164 0.483276 0.494446 -0.410461 0.594482 1441495164 0.483276 0.494446 -0.410461 0.594482 1441495164 0.483276 0.494446 -0.410461 0.594482 1441495164 0.483276 0.494446 -0.410461 0.594482 1441495164 0.485718 0.493103 -0.414429 0.590881 1441495164 0.485718 0.493103 -0.414429 0.590881 1441495164 0.485718 0.493103 -0.414429 0.590881 1441495164 0.485718 0.493103 -0.414429 0.590881 1441495164 0.485718 0.493103 -0.414429 0.590881 1441495164 0.485718 0.493103 -0.414429 0.590881 1441495164 0.485718 0.493103 -0.414429 0.590881 1441495164 0.488464 0.491455 -0.416992 0.588135 1441495164 0.488464 0.491455 -0.416992 0.588135 1441495164 0.488464 0.491455 -0.416992 0.588135 1441495164 0.488464 0.491455 -0.416992 0.588135 1441495164 0.488464 0.491455 -0.416992 0.588135 1441495164 0.491333 0.489197 -0.419006 0.586243 1441495164 0.491333 0.489197 -0.419006 0.586243 1441495164 0.491333 0.489197 -0.419006 0.586243 1441495164 0.491333 0.489197 -0.419006 0.586243 1441495164 0.491333 0.489197 -0.419006 0.586243 1441495164 0.491333 0.489197 -0.419006 0.586243 1441495164 0.494202 0.486633 -0.420837 0.584595 1441495164 0.494202 0.486633 -0.420837 0.584595 1441495164 0.494202 0.486633 -0.420837 0.584595 1441495164 0.494202 0.486633 -0.420837 0.584595 1441495164 0.494202 0.486633 -0.420837 0.584595 1441495164 0.494202 0.486633 -0.420837 0.584595 1441495164 0.494202 0.486633 -0.420837 0.584595 1441495164 0.496887 0.484436 -0.421936 0.583374 1441495164 0.496887 0.484436 -0.421936 0.583374 1441495164 0.496887 0.484436 -0.421936 0.583374 1441495164 0.496887 0.484436 -0.421936 0.583374 1441495164 0.496887 0.484436 -0.421936 0.583374 1441495164 0.496887 0.484436 -0.421936 0.583374 1441495164 0.499329 0.482727 -0.423645 0.581482 1441495164 0.499329 0.482727 -0.423645 0.581482 1441495164 0.499329 0.482727 -0.423645 0.581482 1441495164 0.499329 0.482727 -0.423645 0.581482 1441495164 0.499329 0.482727 -0.423645 0.581482 1441495164 0.499329 0.482727 -0.423645 0.581482 1441495164 0.499939 0.482422 -0.422485 0.582031 1441495164 0.499939 0.482422 -0.422485 0.582031 1441495164 0.499939 0.482422 -0.422485 0.582031 1441495164 0.499939 0.482422 -0.422485 0.582031 1441495164 0.499939 0.482422 -0.422485 0.582031 1441495164 0.499939 0.482422 -0.422485 0.582031 1441495164 0.499329 0.483398 -0.419678 0.583740 1441495164 0.499329 0.483398 -0.419678 0.583740 1441495164 0.499329 0.483398 -0.419678 0.583740 1441495164 0.499329 0.483398 -0.419678 0.583740 1441495164 0.499329 0.483398 -0.419678 0.583740 1441495164 0.499329 0.483398 -0.419678 0.583740 1441495164 0.499329 0.483398 -0.419678 0.583740 1441495164 0.498779 0.485779 -0.417297 0.583984 1441495164 0.498779 0.485779 -0.417297 0.583984 1441495164 0.498779 0.485779 -0.417297 0.583984 1441495164 0.498779 0.485779 -0.417297 0.583984 1441495164 0.498779 0.485779 -0.417297 0.583984 1441495164 0.498779 0.485779 -0.417297 0.583984 1441495164 0.497314 0.488525 -0.413696 0.585449 1441495164 0.497314 0.488525 -0.413696 0.585449 1441495164 0.497314 0.488525 -0.413696 0.585449 1441495164 0.497314 0.488525 -0.413696 0.585449 1441495164 0.497314 0.488525 -0.413696 0.585449 1441495164 0.497314 0.488525 -0.413696 0.585449 1441495164 0.493286 0.491699 -0.407593 0.590515 1441495164 0.493286 0.491699 -0.407593 0.590515 1441495164 0.493286 0.491699 -0.407593 0.590515 1441495164 0.493286 0.491699 -0.407593 0.590515 1441495164 0.493286 0.491699 -0.407593 0.590515 1441495164 0.493286 0.491699 -0.407593 0.590515 1441495164 0.487976 0.495605 -0.400574 0.596436 1441495164 0.487976 0.495605 -0.400574 0.596436 1441495164 0.487976 0.495605 -0.400574 0.596436 1441495164 0.487976 0.495605 -0.400574 0.596436 1441495164 0.487976 0.495605 -0.400574 0.596436 1441495164 0.487976 0.495605 -0.400574 0.596436 1441495164 0.487976 0.495605 -0.400574 0.596436 1441495164 0.483154 0.499817 -0.393555 0.601501 1441495164 0.483154 0.499817 -0.393555 0.601501 1441495164 0.483154 0.499817 -0.393555 0.601501 1441495164 0.483154 0.499817 -0.393555 0.601501 1441495164 0.483154 0.499817 -0.393555 0.601501 1441495164 0.480469 0.502808 -0.388245 0.604553 1441495164 0.480469 0.502808 -0.388245 0.604553 1441495164 0.480469 0.502808 -0.388245 0.604553 1441495164 0.480469 0.502808 -0.388245 0.604553 1441495164 0.480469 0.502808 -0.388245 0.604553 1441495164 0.480469 0.502808 -0.388245 0.604553 1441495164 0.480469 0.502808 -0.388245 0.604553 1441495164 0.479126 0.503601 -0.384338 0.607483 1441495164 0.479126 0.503601 -0.384338 0.607483 1441495164 0.479126 0.503601 -0.384338 0.607483 1441495165 0.479126 0.503601 -0.384338 0.607483 1441495165 0.479126 0.503601 -0.384338 0.607483 1441495165 0.479126 0.503601 -0.384338 0.607483 1441495165 0.475281 0.505493 -0.380127 0.611511 1441495165 0.475281 0.505493 -0.380127 0.611511 1441495165 0.475281 0.505493 -0.380127 0.611511 1441495165 0.475281 0.505493 -0.380127 0.611511 1441495165 0.475281 0.505493 -0.380127 0.611511 1441495165 0.475281 0.505493 -0.380127 0.611511 1441495165 0.470520 0.509155 -0.374878 0.615479 1441495165 0.470520 0.509155 -0.374878 0.615479 1441495165 0.470520 0.509155 -0.374878 0.615479 1441495165 0.470520 0.509155 -0.374878 0.615479 1441495165 0.470520 0.509155 -0.374878 0.615479 1441495165 0.470520 0.509155 -0.374878 0.615479 1441495165 0.470520 0.509155 -0.374878 0.615479 1441495165 0.465637 0.512939 -0.370850 0.618469 1441495165 0.465637 0.512939 -0.370850 0.618469 1441495165 0.465637 0.512939 -0.370850 0.618469 1441495165 0.465637 0.512939 -0.370850 0.618469 1441495165 0.465637 0.512939 -0.370850 0.618469 1441495165 0.465637 0.512939 -0.370850 0.618469 1441495165 0.463562 0.514893 -0.369751 0.619080 1441495165 0.463562 0.514893 -0.369751 0.619080 1441495165 0.463562 0.514893 -0.369751 0.619080 1441495165 0.463562 0.514893 -0.369751 0.619080 1441495165 0.463562 0.514893 -0.369751 0.619080 1441495165 0.463562 0.514893 -0.369751 0.619080 1441495165 0.464844 0.514404 -0.372192 0.616943 1441495165 0.464844 0.514404 -0.372192 0.616943 1441495165 0.464844 0.514404 -0.372192 0.616943 1441495165 0.464844 0.514404 -0.372192 0.616943 1441495165 0.464844 0.514404 -0.372192 0.616943 1441495165 0.464844 0.514404 -0.372192 0.616943 1441495165 0.467712 0.512878 -0.377747 0.612671 1441495165 0.467712 0.512878 -0.377747 0.612671 1441495165 0.467712 0.512878 -0.377747 0.612671 1441495165 0.467712 0.512878 -0.377747 0.612671 1441495165 0.467712 0.512878 -0.377747 0.612671 1441495165 0.467712 0.512878 -0.377747 0.612671 1441495165 0.469666 0.511963 -0.385620 0.607056 1441495165 0.469666 0.511963 -0.385620 0.607056 1441495165 0.469666 0.511963 -0.385620 0.607056 1441495165 0.469666 0.511963 -0.385620 0.607056 1441495165 0.469666 0.511963 -0.385620 0.607056 1441495165 0.469666 0.511963 -0.385620 0.607056 1441495165 0.469666 0.511963 -0.385620 0.607056 1441495165 0.470032 0.512329 -0.394348 0.600830 1441495165 0.470032 0.512329 -0.394348 0.600830 1441495165 0.470032 0.512329 -0.394348 0.600830 1441495165 0.470032 0.512329 -0.394348 0.600830 1441495165 0.470032 0.512329 -0.394348 0.600830 1441495165 0.470032 0.512329 -0.394348 0.600830 1441495165 0.470886 0.512512 -0.402283 0.594727 1441495165 0.470886 0.512512 -0.402283 0.594727 1441495165 0.470886 0.512512 -0.402283 0.594727 1441495165 0.470886 0.512512 -0.402283 0.594727 1441495165 0.470886 0.512512 -0.402283 0.594727 1441495165 0.470886 0.512512 -0.402283 0.594727 1441495165 0.475159 0.508972 -0.408752 0.589966 1441495165 0.475159 0.508972 -0.408752 0.589966 1441495165 0.475159 0.508972 -0.408752 0.589966 1441495165 0.475159 0.508972 -0.408752 0.589966 1441495165 0.475159 0.508972 -0.408752 0.589966 1441495165 0.475159 0.508972 -0.408752 0.589966 1441495165 0.475159 0.508972 -0.408752 0.589966 1441495165 0.476685 0.506653 -0.413635 0.587280 1441495165 0.476685 0.506653 -0.413635 0.587280 1441495165 0.476685 0.506653 -0.413635 0.587280 1441495165 0.476685 0.506653 -0.413635 0.587280 1441495165 0.476685 0.506653 -0.413635 0.587280 1441495165 0.476685 0.506653 -0.413635 0.587280 1441495165 0.472534 0.508728 -0.414490 0.588196 1441495165 0.472534 0.508728 -0.414490 0.588196 1441495165 0.472534 0.508728 -0.414490 0.588196 1441495165 0.472534 0.508728 -0.414490 0.588196 1441495165 0.472534 0.508728 -0.414490 0.588196 1441495165 0.472534 0.508728 -0.414490 0.588196 1441495165 0.469055 0.510559 -0.413635 0.590027 1441495165 0.469055 0.510559 -0.413635 0.590027 1441495165 0.469055 0.510559 -0.413635 0.590027 1441495165 0.469055 0.510559 -0.413635 0.590027 1441495165 0.469055 0.510559 -0.413635 0.590027 1441495165 0.469055 0.510559 -0.413635 0.590027 1441495165 0.469543 0.510620 -0.413513 0.589722 1441495165 0.469543 0.510620 -0.413513 0.589722 1441495165 0.469543 0.510620 -0.413513 0.589722 1441495165 0.469543 0.510620 -0.413513 0.589722 1441495165 0.469543 0.510620 -0.413513 0.589722 1441495165 0.469543 0.510620 -0.413513 0.589722 1441495165 0.472595 0.509216 -0.414490 0.587769 1441495165 0.472595 0.509216 -0.414490 0.587769 1441495165 0.472595 0.509216 -0.414490 0.587769 1441495165 0.472595 0.509216 -0.414490 0.587769 1441495165 0.472595 0.509216 -0.414490 0.587769 1441495165 0.472595 0.509216 -0.414490 0.587769 1441495165 0.472595 0.509216 -0.414490 0.587769 1441495165 0.476257 0.506958 -0.415588 0.585999 1441495165 0.476257 0.506958 -0.415588 0.585999 1441495165 0.476257 0.506958 -0.415588 0.585999 1441495165 0.476257 0.506958 -0.415588 0.585999 1441495165 0.476257 0.506958 -0.415588 0.585999 1441495165 0.476257 0.506958 -0.415588 0.585999 1441495165 0.477600 0.505920 -0.414673 0.586426 1441495165 0.477600 0.505920 -0.414673 0.586426 1441495165 0.477600 0.505920 -0.414673 0.586426 1441495165 0.477600 0.505920 -0.414673 0.586426 1441495165 0.477600 0.505920 -0.414673 0.586426 1441495165 0.477600 0.505920 -0.414673 0.586426 1441495165 0.477356 0.506409 -0.411316 0.588562 1441495165 0.477356 0.506409 -0.411316 0.588562 1441495165 0.477356 0.506409 -0.411316 0.588562 1441495165 0.477356 0.506409 -0.411316 0.588562 1441495166 0.477356 0.506409 -0.411316 0.588562 1441495166 0.477356 0.506409 -0.411316 0.588562 1441495166 0.477356 0.506409 -0.411316 0.588562 1441495166 0.477051 0.507935 -0.407349 0.590271 1441495166 0.477051 0.507935 -0.407349 0.590271 1441495166 0.477051 0.507935 -0.407349 0.590271 1441495166 0.477051 0.507935 -0.407349 0.590271 1441495166 0.477051 0.507935 -0.407349 0.590271 1441495166 0.477051 0.507935 -0.407349 0.590271 1441495166 0.479309 0.508362 -0.404297 0.590210 1441495166 0.479309 0.508362 -0.404297 0.590210 1441495166 0.479309 0.508362 -0.404297 0.590210 1441495166 0.479309 0.508362 -0.404297 0.590210 1441495166 0.479309 0.508362 -0.404297 0.590210 1441495166 0.479309 0.508362 -0.404297 0.590210 1441495166 0.481323 0.508301 -0.402344 0.589905 1441495166 0.481323 0.508301 -0.402344 0.589905 1441495166 0.481323 0.508301 -0.402344 0.589905 1441495166 0.481323 0.508301 -0.402344 0.589905 1441495166 0.481323 0.508301 -0.402344 0.589905 1441495166 0.481323 0.508301 -0.402344 0.589905 1441495166 0.481323 0.508301 -0.402344 0.589905 1441495166 0.480164 0.509583 -0.398560 0.592346 1441495166 0.480164 0.509583 -0.398560 0.592346 1441495166 0.480164 0.509583 -0.398560 0.592346 1441495166 0.480164 0.509583 -0.398560 0.592346 1441495166 0.480164 0.509583 -0.398560 0.592346 1441495166 0.480164 0.509583 -0.398560 0.592346 1441495166 0.477844 0.511108 -0.394043 0.595886 1441495166 0.477844 0.511108 -0.394043 0.595886 1441495166 0.477844 0.511108 -0.394043 0.595886 1441495166 0.477844 0.511108 -0.394043 0.595886 1441495166 0.477844 0.511108 -0.394043 0.595886 1441495166 0.477844 0.511108 -0.394043 0.595886 1441495166 0.475281 0.513184 -0.389099 0.599365 1441495166 0.475281 0.513184 -0.389099 0.599365 1441495166 0.475281 0.513184 -0.389099 0.599365 1441495166 0.475281 0.513184 -0.389099 0.599365 1441495166 0.475281 0.513184 -0.389099 0.599365 1441495166 0.475281 0.513184 -0.389099 0.599365 1441495166 0.475281 0.513184 -0.389099 0.599365 1441495166 0.472839 0.515320 -0.383728 0.602966 1441495166 0.472839 0.515320 -0.383728 0.602966 1441495166 0.472839 0.515320 -0.383728 0.602966 1441495166 0.472839 0.515320 -0.383728 0.602966 1441495166 0.472839 0.515320 -0.383728 0.602966 1441495166 0.472839 0.515320 -0.383728 0.602966 1441495166 0.470398 0.516846 -0.378784 0.606689 1441495166 0.470398 0.516846 -0.378784 0.606689 1441495166 0.470398 0.516846 -0.378784 0.606689 1441495166 0.470398 0.516846 -0.378784 0.606689 1441495166 0.470398 0.516846 -0.378784 0.606689 1441495166 0.467712 0.518677 -0.374084 0.610046 1441495166 0.467712 0.518677 -0.374084 0.610046 1441495166 0.467712 0.518677 -0.374084 0.610046 1441495166 0.467712 0.518677 -0.374084 0.610046 1441495166 0.467712 0.518677 -0.374084 0.610046 1441495166 0.467712 0.518677 -0.374084 0.610046 1441495166 0.467712 0.518677 -0.374084 0.610046 1441495166 0.465820 0.519531 -0.371277 0.612488 1441495166 0.465820 0.519531 -0.371277 0.612488 1441495166 0.465820 0.519531 -0.371277 0.612488 1441495166 0.465820 0.519531 -0.371277 0.612488 1441495166 0.465820 0.519531 -0.371277 0.612488 1441495166 0.465820 0.519531 -0.371277 0.612488 1441495166 0.465393 0.519470 -0.370850 0.613159 1441495166 0.465393 0.519470 -0.370850 0.613159 1441495166 0.465393 0.519470 -0.370850 0.613159 1441495166 0.465393 0.519470 -0.370850 0.613159 1441495166 0.465393 0.519470 -0.370850 0.613159 1441495166 0.465393 0.519470 -0.370850 0.613159 1441495166 0.465393 0.519470 -0.370850 0.613159 1441495166 0.465515 0.518616 -0.371826 0.613159 1441495166 0.465515 0.518616 -0.371826 0.613159 1441495166 0.465515 0.518616 -0.371826 0.613159 1441495166 0.465515 0.518616 -0.371826 0.613159 1441495166 0.465515 0.518616 -0.371826 0.613159 1441495166 0.465515 0.518616 -0.371826 0.613159 1441495166 0.467773 0.515686 -0.374573 0.612244 1441495166 0.467773 0.515686 -0.374573 0.612244 1441495166 0.467773 0.515686 -0.374573 0.612244 1441495166 0.467773 0.515686 -0.374573 0.612244 1441495166 0.467773 0.515686 -0.374573 0.612244 1441495166 0.467773 0.515686 -0.374573 0.612244 1441495166 0.467773 0.515686 -0.374573 0.612244 1441495166 0.471069 0.512390 -0.378052 0.610352 1441495166 0.471069 0.512390 -0.378052 0.610352 1441495166 0.471069 0.512390 -0.378052 0.610352 1441495166 0.471069 0.512390 -0.378052 0.610352 1441495166 0.471069 0.512390 -0.378052 0.610352 1441495166 0.471069 0.512390 -0.378052 0.610352 1441495166 0.474365 0.508972 -0.382080 0.608154 1441495166 0.474365 0.508972 -0.382080 0.608154 1441495166 0.474365 0.508972 -0.382080 0.608154 1441495166 0.474365 0.508972 -0.382080 0.608154 1441495166 0.474365 0.508972 -0.382080 0.608154 1441495166 0.474365 0.508972 -0.382080 0.608154 1441495166 0.476807 0.505554 -0.385681 0.606812 1441495166 0.476807 0.505554 -0.385681 0.606812 1441495166 0.476807 0.505554 -0.385681 0.606812 1441495166 0.476807 0.505554 -0.385681 0.606812 1441495166 0.476807 0.505554 -0.385681 0.606812 1441495166 0.476807 0.505554 -0.385681 0.606812 1441495166 0.476807 0.505554 -0.385681 0.606812 1441495166 0.480347 0.502014 -0.390991 0.603577 1441495166 0.480347 0.502014 -0.390991 0.603577 1441495166 0.480347 0.502014 -0.390991 0.603577 1441495166 0.480347 0.502014 -0.390991 0.603577 1441495166 0.480347 0.502014 -0.390991 0.603577 1441495166 0.482239 0.499695 -0.395630 0.601013 1441495166 0.482239 0.499695 -0.395630 0.601013 1441495166 0.482239 0.499695 -0.395630 0.601013 1441495166 0.482239 0.499695 -0.395630 0.601013 1441495166 0.482239 0.499695 -0.395630 0.601013 1441495167 0.482239 0.499695 -0.395630 0.601013 1441495167 0.482239 0.499695 -0.395630 0.601013 1441495167 0.485901 0.496338 -0.400757 0.597351 1441495167 0.485901 0.496338 -0.400757 0.597351 1441495167 0.485901 0.496338 -0.400757 0.597351 1441495167 0.485901 0.496338 -0.400757 0.597351 1441495167 0.485901 0.496338 -0.400757 0.597351 1441495167 0.485901 0.496338 -0.400757 0.597351 1441495167 0.489929 0.493042 -0.407471 0.592285 1441495167 0.489929 0.493042 -0.407471 0.592285 1441495167 0.489929 0.493042 -0.407471 0.592285 1441495167 0.489929 0.493042 -0.407471 0.592285 1441495167 0.489929 0.493042 -0.407471 0.592285 1441495167 0.489929 0.493042 -0.407471 0.592285 1441495167 0.494507 0.488892 -0.413025 0.588013 1441495167 0.494507 0.488892 -0.413025 0.588013 1441495167 0.494507 0.488892 -0.413025 0.588013 1441495167 0.494507 0.488892 -0.413025 0.588013 1441495167 0.494507 0.488892 -0.413025 0.588013 1441495167 0.494507 0.488892 -0.413025 0.588013 1441495167 0.494507 0.488892 -0.413025 0.588013 1441495167 0.498718 0.484619 -0.417786 0.584595 1441495167 0.498718 0.484619 -0.417786 0.584595 1441495167 0.498718 0.484619 -0.417786 0.584595 1441495167 0.498718 0.484619 -0.417786 0.584595 1441495167 0.498718 0.484619 -0.417786 0.584595 1441495167 0.498718 0.484619 -0.417786 0.584595 1441495167 0.498718 0.484619 -0.417786 0.584595 1441495167 0.500183 0.483032 -0.422058 0.581604 1441495167 0.500183 0.483032 -0.422058 0.581604 1441495167 0.500183 0.483032 -0.422058 0.581604 1441495167 0.500183 0.483032 -0.422058 0.581604 1441495167 0.500183 0.483032 -0.422058 0.581604 1441495167 0.501038 0.483337 -0.425232 0.578308 1441495167 0.501038 0.483337 -0.425232 0.578308 1441495167 0.501038 0.483337 -0.425232 0.578308 1441495167 0.501038 0.483337 -0.425232 0.578308 1441495167 0.501038 0.483337 -0.425232 0.578308 1441495167 0.501038 0.483337 -0.425232 0.578308 1441495167 0.501953 0.484009 -0.426453 0.576050 1441495167 0.501953 0.484009 -0.426453 0.576050 1441495167 0.501953 0.484009 -0.426453 0.576050 1441495167 0.501953 0.484009 -0.426453 0.576050 1441495167 0.501953 0.484009 -0.426453 0.576050 1441495167 0.501953 0.484009 -0.426453 0.576050 1441495167 0.501953 0.484009 -0.426453 0.576050 1441495167 0.501892 0.485413 -0.425232 0.575806 1441495167 0.501892 0.485413 -0.425232 0.575806 1441495167 0.501892 0.485413 -0.425232 0.575806 1441495167 0.501892 0.485413 -0.425232 0.575806 1441495167 0.501892 0.485413 -0.425232 0.575806 1441495167 0.501892 0.485413 -0.425232 0.575806 1441495167 0.500793 0.487488 -0.422302 0.577209 1441495167 0.500793 0.487488 -0.422302 0.577209 1441495167 0.500793 0.487488 -0.422302 0.577209 1441495167 0.500793 0.487488 -0.422302 0.577209 1441495167 0.500793 0.487488 -0.422302 0.577209 1441495167 0.500793 0.487488 -0.422302 0.577209 1441495167 0.500793 0.487488 -0.422302 0.577209 1441495167 0.499512 0.489197 -0.418152 0.579834 1441495167 0.499512 0.489197 -0.418152 0.579834 1441495167 0.499512 0.489197 -0.418152 0.579834 1441495167 0.499512 0.489197 -0.418152 0.579834 1441495167 0.499512 0.489197 -0.418152 0.579834 1441495167 0.499512 0.489197 -0.418152 0.579834 1441495167 0.497559 0.490784 -0.412354 0.584351 1441495167 0.497559 0.490784 -0.412354 0.584351 1441495167 0.497559 0.490784 -0.412354 0.584351 1441495167 0.497559 0.490784 -0.412354 0.584351 1441495167 0.497559 0.490784 -0.412354 0.584351 1441495167 0.497559 0.490784 -0.412354 0.584351 1441495167 0.496765 0.491638 -0.407104 0.588013 1441495167 0.496765 0.491638 -0.407104 0.588013 1441495167 0.496765 0.491638 -0.407104 0.588013 1441495167 0.496765 0.491638 -0.407104 0.588013 1441495167 0.496765 0.491638 -0.407104 0.588013 1441495167 0.496765 0.491638 -0.407104 0.588013 1441495167 0.496765 0.491638 -0.407104 0.588013 1441495167 0.494690 0.492859 -0.401672 0.592407 1441495167 0.494690 0.492859 -0.401672 0.592407 1441495167 0.494690 0.492859 -0.401672 0.592407 1441495167 0.494690 0.492859 -0.401672 0.592407 1441495167 0.494690 0.492859 -0.401672 0.592407 1441495167 0.494690 0.492859 -0.401672 0.592407 1441495167 0.490601 0.495667 -0.395935 0.597290 1441495167 0.490601 0.495667 -0.395935 0.597290 1441495167 0.490601 0.495667 -0.395935 0.597290 1441495167 0.490601 0.495667 -0.395935 0.597290 1441495167 0.490601 0.495667 -0.395935 0.597290 1441495167 0.490601 0.495667 -0.395935 0.597290 1441495167 0.485718 0.500427 -0.391174 0.600464 1441495167 0.485718 0.500427 -0.391174 0.600464 1441495167 0.485718 0.500427 -0.391174 0.600464 1441495167 0.485718 0.500427 -0.391174 0.600464 1441495167 0.485718 0.500427 -0.391174 0.600464 1441495167 0.485718 0.500427 -0.391174 0.600464 1441495167 0.481506 0.505859 -0.386047 0.602600 1441495167 0.481506 0.505859 -0.386047 0.602600 1441495167 0.481506 0.505859 -0.386047 0.602600 1441495167 0.481506 0.505859 -0.386047 0.602600 1441495167 0.481506 0.505859 -0.386047 0.602600 1441495167 0.481506 0.505859 -0.386047 0.602600 1441495167 0.477539 0.510559 -0.382080 0.604309 1441495167 0.477539 0.510559 -0.382080 0.604309 1441495167 0.477539 0.510559 -0.382080 0.604309 1441495167 0.477539 0.510559 -0.382080 0.604309 1441495167 0.477539 0.510559 -0.382080 0.604309 1441495167 0.477539 0.510559 -0.382080 0.604309 1441495167 0.477539 0.510559 -0.382080 0.604309 1441495167 0.472717 0.515015 -0.378662 0.606506 1441495167 0.472717 0.515015 -0.378662 0.606506 1441495167 0.472717 0.515015 -0.378662 0.606506 1441495167 0.472717 0.515015 -0.378662 0.606506 1441495167 0.472717 0.515015 -0.378662 0.606506 1441495167 0.472717 0.515015 -0.378662 0.606506 1441495167 0.468872 0.518555 -0.375000 0.608704 1441495168 0.468872 0.518555 -0.375000 0.608704 1441495168 0.468872 0.518555 -0.375000 0.608704 1441495168 0.468872 0.518555 -0.375000 0.608704 1441495168 0.468872 0.518555 -0.375000 0.608704 1441495168 0.466614 0.520325 -0.372925 0.610291 1441495168 0.466614 0.520325 -0.372925 0.610291 1441495168 0.466614 0.520325 -0.372925 0.610291 1441495168 0.466614 0.520325 -0.372925 0.610291 1441495168 0.466614 0.520325 -0.372925 0.610291 1441495168 0.466614 0.520325 -0.372925 0.610291 1441495168 0.466614 0.520325 -0.372925 0.610291 1441495168 0.466675 0.520508 -0.373657 0.609619 1441495168 0.466675 0.520508 -0.373657 0.609619 1441495168 0.466675 0.520508 -0.373657 0.609619 1441495168 0.466675 0.520508 -0.373657 0.609619 1441495168 0.466675 0.520508 -0.373657 0.609619 1441495168 0.466675 0.520508 -0.373657 0.609619 1441495168 0.468872 0.518738 -0.377075 0.607300 1441495168 0.468872 0.518738 -0.377075 0.607300 1441495168 0.468872 0.518738 -0.377075 0.607300 1441495168 0.468872 0.518738 -0.377075 0.607300 1441495168 0.468872 0.518738 -0.377075 0.607300 1441495168 0.468872 0.518738 -0.377075 0.607300 1441495168 0.468872 0.518738 -0.377075 0.607300 1441495168 0.472412 0.516113 -0.382690 0.603271 1441495168 0.472412 0.516113 -0.382690 0.603271 1441495168 0.472412 0.516113 -0.382690 0.603271 1441495168 0.472412 0.516113 -0.382690 0.603271 1441495168 0.472412 0.516113 -0.382690 0.603271 1441495168 0.472412 0.516113 -0.382690 0.603271 1441495168 0.474548 0.514832 -0.389465 0.598389 1441495168 0.474548 0.514832 -0.389465 0.598389 1441495168 0.474548 0.514832 -0.389465 0.598389 1441495168 0.474548 0.514832 -0.389465 0.598389 1441495168 0.474548 0.514832 -0.389465 0.598389 1441495168 0.474548 0.514832 -0.389465 0.598389 1441495168 0.476379 0.514038 -0.396545 0.592896 1441495168 0.476379 0.514038 -0.396545 0.592896 1441495168 0.476379 0.514038 -0.396545 0.592896 1441495168 0.476379 0.514038 -0.396545 0.592896 1441495168 0.476379 0.514038 -0.396545 0.592896 1441495168 0.476379 0.514038 -0.396545 0.592896 1441495168 0.477844 0.513000 -0.404236 0.587402 1441495168 0.477844 0.513000 -0.404236 0.587402 1441495168 0.477844 0.513000 -0.404236 0.587402 1441495168 0.477844 0.513000 -0.404236 0.587402 1441495168 0.477844 0.513000 -0.404236 0.587402 1441495168 0.477844 0.513000 -0.404236 0.587402 1441495168 0.477661 0.513916 -0.411194 0.581909 1441495168 0.477661 0.513916 -0.411194 0.581909 1441495168 0.477661 0.513916 -0.411194 0.581909 1441495168 0.477661 0.513916 -0.411194 0.581909 1441495168 
0.448425 0.529907 -0.398132 0.599609 1441495171 0.444702 0.531311 -0.392212 0.604980 1441495171 0.444702 0.531311 -0.392212 0.604980 1441495171 0.444702 0.531311 -0.392212 0.604980 1441495171 0.444702 0.531311 -0.392212 0.604980 1441495171 0.444702 0.531311 -0.392212 0.604980 1441495171 0.444702 0.531311 -0.392212 0.604980 1441495171 0.442261 0.531494 -0.387512 0.609680 1441495171 0.442261 0.531494 -0.387512 0.609680 1441495171 0.442261 0.531494 -0.387512 0.609680 1441495171 0.442261 0.531494 -0.387512 0.609680 1441495171 0.442261 0.531494 -0.387512 0.609680 1441495171 0.442261 0.531494 -0.387512 0.609680 1441495171 0.442261 0.531494 -0.387512 0.609680 1441495171 0.442383 0.529846 -0.385803 0.612061 1441495171 0.442383 0.529846 -0.385803 0.612061 1441495171 0.442383 0.529846 -0.385803 0.612061 1441495171 0.442383 0.529846 -0.385803 0.612061 1441495171 0.442383 0.529846 -0.385803 0.612061 1441495171 0.442383 0.529846 -0.385803 0.612061 1441495171 0.443115 0.527344 -0.387146 0.612854 1441495171 0.443115 0.527344 -0.387146 0.612854 1441495171 0.443115 0.527344 -0.387146 0.612854 1441495171 0.443115 0.527344 -0.387146 0.612854 1441495171 0.443115 0.527344 -0.387146 0.612854 1441495171 0.443115 0.527344 -0.387146 0.612854 1441495171 0.443359 0.525146 -0.389160 0.613281 1441495171 0.443359 0.525146 -0.389160 0.613281 1441495171 0.443359 0.525146 -0.389160 0.613281 1441495171 0.443359 0.525146 -0.389160 0.613281 1441495171 0.443359 0.525146 -0.389160 0.613281 1441495171 0.443359 0.525146 -0.389160 0.613281 1441495171 0.443359 0.525146 -0.389160 0.613281 1441495171 0.441711 0.525452 -0.390381 0.613464 1441495171 0.441711 0.525452 -0.390381 0.613464 1441495171 0.441711 0.525452 -0.390381 0.613464 1441495171 0.441711 0.525452 -0.390381 0.613464 1441495171 0.441711 0.525452 -0.390381 0.613464 1441495171 0.441711 0.525452 -0.390381 0.613464 1441495171 0.440613 0.526306 -0.392395 0.612244 1441495171 0.440613 0.526306 -0.392395 0.612244 1441495171 0.440613 0.526306 -0.392395 0.612244 1441495171 0.440613 0.526306 -0.392395 0.612244 1441495171 0.440613 0.526306 -0.392395 0.612244 1441495171 0.440613 0.526306 -0.392395 0.612244 1441495171 0.440613 0.526306 -0.392395 0.612244 1441495171 0.438232 0.527405 -0.392029 0.613281 1441495171 0.438232 0.527405 -0.392029 0.613281 1441495171 0.438232 0.527405 -0.392029 0.613281 1441495171 0.438232 0.527405 -0.392029 0.613281 1441495171 0.438232 0.527405 -0.392029 0.613281 1441495172 0.438232 0.527405 -0.392029 0.613281 1441495172 0.434082 0.529602 -0.388733 0.616394 1441495172 0.434082 0.529602 -0.388733 0.616394 1441495172 0.434082 0.529602 -0.388733 0.616394 1441495172 0.434082 0.529602 -0.388733 0.616394 1441495172 0.434082 0.529602 -0.388733 0.616394 1441495172 0.434082 0.529602 -0.388733 0.616394 1441495172 0.434082 0.529602 -0.388733 0.616394 1441495172 0.431274 0.531250 -0.385376 0.619019 1441495172 0.431274 0.531250 -0.385376 0.619019 1441495172 0.431274 0.531250 -0.385376 0.619019 1441495172 0.431274 0.531250 -0.385376 0.619019 1441495172 0.431274 0.531250 -0.385376 0.619019 1441495172 0.431274 0.531250 -0.385376 0.619019 1441495172 0.432129 0.530823 -0.384094 0.619568 1441495172 0.432129 0.530823 -0.384094 0.619568 1441495172 0.432129 0.530823 -0.384094 0.619568 1441495172 0.432129 0.530823 -0.384094 0.619568 1441495172 0.432129 0.530823 -0.384094 0.619568 1441495172 0.432129 0.530823 -0.384094 0.619568 1441495172 0.435730 0.527954 -0.384277 0.619446 1441495172 0.435730 0.527954 -0.384277 0.619446 1441495172 0.435730 0.527954 -0.384277 0.619446 1441495172 0.435730 0.527954 -0.384277 0.619446 1441495172 0.435730 0.527954 -0.384277 0.619446 1441495172 0.435730 0.527954 -0.384277 0.619446 1441495172 0.441589 0.522766 -0.385681 0.618835 1441495172 0.441589 0.522766 -0.385681 0.618835 1441495172 0.441589 0.522766 -0.385681 0.618835 1441495172 0.441589 0.522766 -0.385681 0.618835 1441495172 0.441589 0.522766 -0.385681 0.618835 1441495172 0.441589 0.522766 -0.385681 0.618835 1441495172 0.449036 0.515808 -0.388245 0.617676 1441495172 0.449036 0.515808 -0.388245 0.617676 1441495172 0.449036 0.515808 -0.388245 0.617676 1441495172 0.449036 0.515808 -0.388245 0.617676 1441495172 0.449036 0.515808 -0.388245 0.617676 1441495172 0.449036 0.515808 -0.388245 0.617676 1441495172 0.449036 0.515808 -0.388245 0.617676 1441495172 0.457458 0.508057 -0.392212 0.615417 1441495172 0.457458 0.508057 -0.392212 0.615417 1441495172 0.457458 0.508057 -0.392212 0.615417 1441495172 0.457458 0.508057 -0.392212 0.615417 1441495172 0.457458 0.508057 -0.392212 0.615417 1441495172 0.457458 0.508057 -0.392212 0.615417 1441495172 0.464539 0.501831 -0.395142 0.613342 1441495172 0.464539 0.501831 -0.395142 0.613342 1441495172 0.464539 0.501831 -0.395142 0.613342 1441495172 0.464539 0.501831 -0.395142 0.613342 1441495172 0.464539 0.501831 -0.395142 0.613342 1441495172 0.464539 0.501831 -0.395142 0.613342 1441495172 0.464539 0.501831 -0.395142 0.613342 1441495172 0.470642 0.494629 -0.398376 0.612427 1441495172 0.470642 0.494629 -0.398376 0.612427 1441495172 0.470642 0.494629 -0.398376 0.612427 1441495172 0.470642 0.494629 -0.398376 0.612427 1441495172 0.470642 0.494629 -0.398376 0.612427 1441495172 0.470642 0.494629 -0.398376 0.612427 1441495172 0.477905 0.486938 -0.403259 0.609741 1441495172 0.477905 0.486938 -0.403259 0.609741 1441495172 0.477905 0.486938 -0.403259 0.609741 1441495172 0.477905 0.486938 -0.403259 0.609741 1441495172 0.477905 0.486938 -0.403259 0.609741 1441495172 0.477905 0.486938 -0.403259 0.609741 1441495172 0.484924 0.480469 -0.407227 0.606750 1441495172 0.484924 0.480469 -0.407227 0.606750 1441495172 0.484924 0.480469 -0.407227 0.606750 1441495172 0.484924 0.480469 -0.407227 0.606750 1441495172 0.484924 0.480469 -0.407227 0.606750 1441495172 0.484924 0.480469 -0.407227 0.606750 1441495172 0.484924 0.480469 -0.407227 0.606750 1441495172 0.491760 0.473938 -0.411865 0.603210 1441495172 0.491760 0.473938 -0.411865 0.603210 1441495172 0.491760 0.473938 -0.411865 0.603210 1441495172 0.491760 0.473938 -0.411865 0.603210 1441495172 0.491760 0.473938 -0.411865 0.603210 1441495172 0.491760 0.473938 -0.411865 0.603210 1441495172 0.498108 0.467529 -0.416626 0.599731 1441495172 0.498108 0.467529 -0.416626 0.599731 1441495172 0.498108 0.467529 -0.416626 0.599731 1441495172 0.498108 0.467529 -0.416626 0.599731 1441495172 0.498108 0.467529 -0.416626 0.599731 1441495172 0.498108 0.467529 -0.416626 0.599731 1441495172 0.502075 0.463745 -0.420898 0.596313 1441495172 0.502075 0.463745 -0.420898 0.596313 1441495172 0.502075 0.463745 -0.420898 0.596313 1441495172 0.502075 0.463745 -0.420898 0.596313 1441495172 0.502075 0.463745 -0.420898 0.596313 1441495172 0.502075 0.463745 -0.420898 0.596313 1441495172 0.500977 0.464050 -0.422607 0.595825 1441495172 0.500977 0.464050 -0.422607 0.595825 1441495172 0.500977 0.464050 -0.422607 0.595825 1441495172 0.500977 0.464050 -0.422607 0.595825 1441495172 0.500977 0.464050 -0.422607 0.595825 1441495172 0.500977 0.464050 -0.422607 0.595825 1441495172 0.497314 0.467468 -0.421448 0.597046 1441495172 0.497314 0.467468 -0.421448 0.597046 1441495172 0.497314 0.467468 -0.421448 0.597046 1441495172 0.497314 0.467468 -0.421448 0.597046 1441495172 0.497314 0.467468 -0.421448 0.597046 1441495172 0.497314 0.467468 -0.421448 0.597046 1441495172 0.497314 0.467468 -0.421448 0.597046 1441495172 0.491028 0.472900 -0.419189 0.599548 1441495172 0.491028 0.472900 -0.419189 0.599548 1441495172 0.491028 0.472900 -0.419189 0.599548 1441495172 0.491028 0.472900 -0.419189 0.599548 1441495172 0.491028 0.472900 -0.419189 0.599548 1441495172 0.491028 0.472900 -0.419189 0.599548 1441495172 0.484131 0.478882 -0.416687 0.602173 1441495172 0.484131 0.478882 -0.416687 0.602173 1441495172 0.484131 0.478882 -0.416687 0.602173 1441495172 0.484131 0.478882 -0.416687 0.602173 1441495172 0.484131 0.478882 -0.416687 0.602173 1441495172 0.484131 0.478882 -0.416687 0.602173 1441495173 0.475952 0.485474 -0.412781 0.606079 1441495173 0.475952 0.485474 -0.412781 0.606079 1441495173 0.475952 0.485474 -0.412781 0.606079 1441495173 0.475952 0.485474 -0.412781 0.606079 1441495173 0.475952 0.485474 -0.412781 0.606079 1441495173 0.475952 0.485474 -0.412781 0.606079 1441495173 0.475952 0.485474 -0.412781 0.606079 1441495173 0.467285 0.492737 -0.408936 0.609558 1441495173 0.467285 0.492737 -0.408936 0.609558 1441495173 0.467285 0.492737 -0.408936 0.609558 1441495173 0.467285 0.492737 -0.408936 0.609558 1441495173 0.467285 0.492737 -0.408936 0.609558 1441495173 0.467285 0.492737 -0.408936 0.609558 1441495173 0.455872 0.503174 -0.403931 0.612976 1441495173 0.455872 0.503174 -0.403931 0.612976 1441495173 0.455872 0.503174 -0.403931 0.612976 1441495173 0.455872 0.503174 -0.403931 0.612976 1441495173 0.455872 0.503174 -0.403931 0.612976 1441495173 0.455872 0.503174 -0.403931 0.612976 1441495173 0.455872 0.503174 -0.403931 0.612976 1441495173 0.445251 0.513550 -0.398132 0.615967 1441495173 0.445251 0.513550 -0.398132 0.615967 1441495173 0.445251 0.513550 -0.398132 0.615967 1441495173 0.445251 0.513550 -0.398132 0.615967 1441495173 0.445251 0.513550 -0.398132 0.615967 1441495173 0.445251 0.513550 -0.398132 0.615967 1441495173 0.435303 0.523132 -0.392517 0.618652 1441495173 0.435303 0.523132 -0.392517 0.618652 1441495173 0.435303 0.523132 -0.392517 0.618652 1441495173 0.435303 0.523132 -0.392517 0.618652 1441495173 0.435303 0.523132 -0.392517 0.618652 1441495173 0.435303 0.523132 -0.392517 0.618652 1441495173 0.427673 0.530884 -0.389221 0.619446 1441495173 0.427673 0.530884 -0.389221 0.619446 1441495173 0.427673 0.530884 -0.389221 0.619446 1441495173 0.427673 0.530884 -0.389221 0.619446 1441495173 0.427673 0.530884 -0.389221 0.619446 1441495173 0.427673 0.530884 -0.389221 0.619446 1441495173 0.423279 0.536011 -0.387268 0.619263 1441495173 0.423279 0.536011 -0.387268 0.619263 1441495173 0.423279 0.536011 -0.387268 0.619263 1441495173 0.423279 0.536011 -0.387268 0.619263 1441495173 0.423279 0.536011 -0.387268 0.619263 1441495173 0.423279 0.536011 -0.387268 0.619263 1441495173 0.419434 0.539856 -0.384399 0.620361 1441495173 0.419434 0.539856 -0.384399 0.620361 1441495173 0.419434 0.539856 -0.384399 0.620361 1441495173 0.419434 0.539856 -0.384399 0.620361 1441495173 0.419434 0.539856 -0.384399 0.620361 1441495173 0.419434 0.539856 -0.384399 0.620361 1441495173 0.419434 0.539856 -0.384399 0.620361 1441495173 0.417603 0.541626 -0.382690 0.621094 1441495173 0.417603 0.541626 -0.382690 0.621094 1441495173 0.417603 0.541626 -0.382690 0.621094 1441495173 0.417603 0.541626 -0.382690 0.621094 1441495173 0.417603 0.541626 -0.382690 0.621094 1441495173 0.417603 0.541626 -0.382690 0.621094 1441495173 0.419067 0.541321 -0.383118 0.620056 1441495173 0.419067 0.541321 -0.383118 0.620056 1441495173 0.419067 0.541321 -0.383118 0.620056 1441495173 0.419067 0.541321 -0.383118 0.620056 1441495173 0.419067 0.541321 -0.383118 0.620056 1441495173 0.419067 0.541321 -0.383118 0.620056 1441495173 0.423218 0.538452 -0.383972 0.619263 1441495173 0.423218 0.538452 -0.383972 0.619263 1441495173 0.423218 0.538452 -0.383972 0.619263 1441495173 0.423218 0.538452 -0.383972 0.619263 1441495173 0.423218 0.538452 -0.383972 0.619263 1441495173 0.423218 0.538452 -0.383972 0.619263 1441495173 0.423218 0.538452 -0.383972 0.619263 1441495173 0.430115 0.533508 -0.388306 0.616028 1441495173 0.430115 0.533508 -0.388306 0.616028 1441495173 0.430115 0.533508 -0.388306 0.616028 1441495173 0.430115 0.533508 -0.388306 0.616028 1441495173 0.430115 0.533508 -0.388306 0.616028 1441495173 0.430115 0.533508 -0.388306 0.616028 1441495173 0.439758 0.526123 -0.398071 0.609314 1441495173 0.439758 0.526123 -0.398071 0.609314 1441495173 0.439758 0.526123 -0.398071 0.609314 1441495173 0.439758 0.526123 -0.398071 0.609314 1441495173 0.439758 0.526123 -0.398071 0.609314 1441495173 0.439758 0.526123 -0.398071 0.609314 1441495173 0.447876 0.517578 -0.405945 0.605530 1441495173 0.447876 0.517578 -0.405945 0.605530 1441495173 0.447876 0.517578 -0.405945 0.605530 1441495173 0.447876 0.517578 -0.405945 0.605530 1441495173 0.447876 0.517578 -0.405945 0.605530 1441495173 0.447876 0.517578 -0.405945 0.605530 1441495173 0.455139 0.509827 -0.413391 0.601624 1441495173 0.455139 0.509827 -0.413391 0.601624 1441495173 0.455139 0.509827 -0.413391 0.601624 1441495173 0.455139 0.509827 -0.413391 0.601624 1441495173 0.455139 0.509827 -0.413391 0.601624 1441495173 0.455139 0.509827 -0.413391 0.601624 1441495173 0.455139 0.509827 -0.413391 0.601624 1441495173 0.462708 0.502136 -0.420410 0.597412 1441495173 0.462708 0.502136 -0.420410 0.597412 1441495173 0.462708 0.502136 -0.420410 0.597412 1441495173 0.462708 0.502136 -0.420410 0.597412 1441495173 0.462708 0.502136 -0.420410 0.597412 1441495173 0.462708 0.502136 -0.420410 0.597412 1441495173 0.468140 0.495911 -0.425476 0.594788 1441495173 0.468140 0.495911 -0.425476 0.594788 1441495173 0.468140 0.495911 -0.425476 0.594788 1441495173 0.468140 0.495911 -0.425476 0.594788 1441495173 0.468140 0.495911 -0.425476 0.594788 1441495173 0.468140 0.495911 -0.425476 0.594788 1441495173 0.473083 0.489380 -0.429688 0.593323 1441495173 0.473083 0.489380 -0.429688 0.593323 1441495173 0.473083 0.489380 -0.429688 0.593323 1441495173 0.473083 0.489380 -0.429688 0.593323 1441495173 0.473083 0.489380 -0.429688 0.593323 1441495173 0.473083 0.489380 -0.429688 0.593323 1441495174 0.476501 0.484802 -0.434204 0.591003 1441495174 0.476501 0.484802 -0.434204 0.591003 1441495174 0.476501 0.484802 -0.434204 0.591003 1441495174 0.476501 0.484802 -0.434204 0.591003 1441495174 0.476501 0.484802 -0.434204 0.591003 1441495174 0.476501 0.484802 -0.434204 0.591003 1441495174 0.478333 0.482300 -0.436462 0.589966 1441495174 0.478333 0.482300 -0.436462 0.589966 1441495174 0.478333 0.482300 -0.436462 0.589966 1441495174 0.478333 0.482300 -0.436462 0.589966 1441495174 0.478333 0.482300 -0.436462 0.589966 1441495174 0.478333 0.482300 -0.436462 0.589966 1441495174 0.478333 0.482300 -0.436462 0.589966 1441495174 0.478638 0.481323 -0.436707 0.590271 1441495174 0.478638 0.481323 -0.436707 0.590271 1441495174 0.478638 0.481323 -0.436707 0.590271 1441495174 0.478638 0.481323 -0.436707 0.590271 1441495174 0.478638 0.481323 -0.436707 0.590271 1441495174 0.478638 0.481323 -0.436707 0.590271 1441495174 0.477722 0.481873 -0.434021 0.592590 1441495174 0.477722 0.481873 -0.434021 0.592590 1441495174 0.477722 0.481873 -0.434021 0.592590 1441495174 0.477722 0.481873 -0.434021 0.592590 1441495174 0.477722 0.481873 -0.434021 0.592590 1441495174 0.477722 0.481873 -0.434021 0.592590 1441495174 0.476074 0.483948 -0.431885 0.593750 1441495174 0.476074 0.483948 -0.431885 0.593750 1441495174 0.476074 0.483948 -0.431885 0.593750 1441495174 0.476074 0.483948 -0.431885 0.593750 1441495174 0.476074 0.483948 -0.431885 0.593750 1441495174 0.476074 0.483948 -0.431885 0.593750 1441495174 0.476074 0.483948 -0.431885 0.593750 1441495174 0.472778 0.488220 -0.431213 0.593384 1441495174 0.472778 0.488220 -0.431213 0.593384 1441495174 0.472778 0.488220 -0.431213 0.593384 1441495174 0.472778 0.488220 -0.431213 0.593384 1441495174 0.472778 0.488220 -0.431213 0.593384 1441495174 0.472778 0.488220 -0.431213 0.593384 1441495174 0.468384 0.493042 -0.428650 0.594727 1441495174 0.468384 0.493042 -0.428650 0.594727 1441495174 0.468384 0.493042 -0.428650 0.594727 1441495174 0.468384 0.493042 -0.428650 0.594727 1441495174 0.468384 0.493042 -0.428650 0.594727 1441495174 0.468384 0.493042 -0.428650 0.594727 1441495174 0.463440 0.499084 -0.426514 0.595093 1441495174 0.463440 0.499084 -0.426514 0.595093 1441495174 0.463440 0.499084 -0.426514 0.595093 1441495174 0.463440 0.499084 -0.426514 0.595093 1441495174 0.463440 0.499084 -0.426514 0.595093 1441495174 0.463440 0.499084 -0.426514 0.595093 1441495174 0.456360 0.505981 -0.421326 0.598450 1441495174 0.456360 0.505981 -0.421326 0.598450 1441495174 0.456360 0.505981 -0.421326 0.598450 1441495174 0.456360 0.505981 -0.421326 0.598450 1441495174 0.456360 0.505981 -0.421326 0.598450 1441495174 0.456360 0.505981 -0.421326 0.598450 1441495174 0.456360 0.505981 -0.421326 0.598450 1441495174 0.449585 0.512573 -0.415955 0.601685 1441495174 0.449585 0.512573 -0.415955 0.601685 1441495174 0.449585 0.512573 -0.415955 0.601685 1441495174 0.449585 0.512573 -0.415955 0.601685 1441495174 0.449585 0.512573 -0.415955 0.601685 1441495174 0.444153 0.517212 -0.412537 0.604126 1441495174 0.444153 0.517212 -0.412537 0.604126 1441495174 0.444153 0.517212 -0.412537 0.604126 1441495174 0.444153 0.517212 -0.412537 0.604126 1441495174 0.444153 0.517212 -0.412537 0.604126 1441495174 0.444153 0.517212 -0.412537 0.604126 1441495174 0.440491 0.519958 -0.409302 0.606628 1441495174 0.440491 0.519958 -0.409302 0.606628 1441495174 0.440491 0.519958 -0.409302 0.606628 1441495174 0.440491 0.519958 -0.409302 0.606628 1441495174 0.440491 0.519958 -0.409302 0.606628 1441495174 0.440491 0.519958 -0.409302 0.606628 1441495174 0.440491 0.519958 -0.409302 0.606628 1441495174 0.437500 0.521179 -0.406067 0.609924 1441495174 0.437500 0.521179 -0.406067 0.609924 1441495174 0.437500 0.521179 -0.406067 0.609924 1441495174 0.437500 0.521179 -0.406067 0.609924 1441495174 0.437500 0.521179 -0.406067 0.609924 1441495174 0.437500 0.521179 -0.406067 0.609924 1441495174 0.435608 0.521606 -0.402893 0.613037 1441495174 0.435608 0.521606 -0.402893 0.613037 1441495174 0.435608 0.521606 -0.402893 0.613037 1441495174 0.435608 0.521606 -0.402893 0.613037 1441495174 0.435608 0.521606 -0.402893 0.613037 1441495174 0.435608 0.521606 -0.402893 0.613037 1441495174 0.434631 0.521545 -0.399841 0.615723 1441495174 0.434631 0.521545 -0.399841 0.615723 1441495174 0.434631 0.521545 -0.399841 0.615723 1441495174 0.434631 0.521545 -0.399841 0.615723 1441495174 0.434631 0.521545 -0.399841 0.615723 1441495174 0.434631 0.521545 -0.399841 0.615723 1441495174 0.434753 0.520996 -0.398132 0.617249 1441495174 0.434753 0.520996 -0.398132 0.617249 1441495174 0.434753 0.520996 -0.398132 0.617249 1441495174 0.434753 0.520996 -0.398132 0.617249 1441495174 0.434753 0.520996 -0.398132 0.617249 1441495174 0.434753 0.520996 -0.398132 0.617249 1441495174 0.434753 0.520996 -0.398132 0.617249 1441495174 0.437988 0.518494 -0.398743 0.616638 1441495174 0.437988 0.518494 -0.398743 0.616638 1441495174 0.437988 0.518494 -0.398743 0.616638 1441495174 0.437988 0.518494 -0.398743 0.616638 1441495174 0.437988 0.518494 -0.398743 0.616638 1441495174 0.437988 0.518494 -0.398743 0.616638 1441495174 0.442261 0.515198 -0.400024 0.615540 1441495174 0.442261 0.515198 -0.400024 0.615540 1441495174 0.442261 0.515198 -0.400024 0.615540 1441495174 0.442261 0.515198 -0.400024 0.615540 1441495174 0.442261 0.515198 -0.400024 0.615540 1441495174 0.442261 0.515198 -0.400024 0.615540 1441495174 0.448364 0.509827 -0.401306 0.614746 1441495174 0.448364 0.509827 -0.401306 0.614746 1441495175 0.448364 0.509827 -0.401306 0.614746 1441495175 0.448364 0.509827 -0.401306 0.614746 1441495175 0.448364 0.509827 -0.401306 0.614746 1441495175 0.448364 0.509827 -0.401306 0.614746 1441495175 0.457092 0.500977 -0.403992 0.613831 1441495175 0.457092 0.500977 -0.403992 0.613831 1441495175 0.457092 0.500977 -0.403992 0.613831 1441495175 0.457092 0.500977 -0.403992 0.613831 1441495175 0.457092 0.500977 -0.403992 0.613831 1441495175 0.457092 0.500977 -0.403992 0.613831 1441495175 0.457092 0.500977 -0.403992 0.613831 1441495175 0.464233 0.493652 -0.406494 0.612793 1441495175 0.464233 0.493652 -0.406494 0.612793 1441495175 0.464233 0.493652 -0.406494 0.612793 1441495175 0.464233 0.493652 -0.406494 0.612793 1441495175 0.464233 0.493652 -0.406494 0.612793 1441495175 0.464233 0.493652 -0.406494 0.612793 1441495175 0.471558 0.485962 -0.408875 0.611755 1441495175 0.471558 0.485962 -0.408875 0.611755 1441495175 0.471558 0.485962 -0.408875 0.611755 1441495175 0.471558 0.485962 -0.408875 0.611755 1441495175 0.471558 0.485962 -0.408875 0.611755 1441495175 0.471558 0.485962 -0.408875 0.611755 1441495175 0.480225 0.478271 -0.412048 0.608948 1441495175 0.480225 0.478271 -0.412048 0.608948 1441495175 0.480225 0.478271 -0.412048 0.608948 1441495175 0.480225 0.478271 -0.412048 0.608948 1441495175 0.480225 0.478271 -0.412048 0.608948 1441495175 0.480225 0.478271 -0.412048 0.608948 1441495175 0.488281 0.469666 -0.415588 0.606812 1441495175 0.488281 0.469666 -0.415588 0.606812 1441495175 0.488281 0.469666 -0.415588 0.606812 1441495175 0.488281 0.469666 -0.415588 0.606812 1441495175 0.488281 0.469666 -0.415588 0.606812 1441495175 0.488281 0.469666 -0.415588 0.606812 1441495175 0.488281 0.469666 -0.415588 0.606812 1441495175 0.494385 0.464294 -0.419006 0.603638 1441495175 0.494385 0.464294 -0.419006 0.603638 1441495175 0.494385 0.464294 -0.419006 0.603638 1441495175 0.494385 0.464294 -0.419006 0.603638 1441495175 0.494385 0.464294 -0.419006 0.603638 1441495175 0.494385 0.464294 -0.419006 0.603638 1441495175 0.498596 0.460571 -0.419617 0.602600 1441495175 0.498596 0.460571 -0.419617 0.602600 1441495175 0.498596 0.460571 -0.419617 0.602600 1441495175 0.498596 0.460571 -0.419617 0.602600 1441495175 0.498596 0.460571 -0.419617 0.602600 1441495175 0.498596 0.460571 -0.419617 0.602600 1441495175 0.498596 0.460571 -0.419617 0.602600 1441495175 0.500366 0.458923 -0.420898 0.601501 1441495175 0.500366 0.458923 -0.420898 0.601501 1441495175 0.500366 0.458923 -0.420898 0.601501 1441495175 0.500366 0.458923 -0.420898 0.601501 1441495175 0.500366 0.458923 -0.420898 0.601501 1441495175 0.500366 0.458923 -0.420898 0.601501 1441495175 0.499878 0.459167 -0.419312 0.602783 1441495175 0.499878 0.459167 -0.419312 0.602783 1441495175 0.499878 0.459167 -0.419312 0.602783 1441495175 0.499878 0.459167 -0.419312 0.602783 1441495175 0.499878 0.459167 -0.419312 0.602783 1441495175 0.499878 0.459167 -0.419312 0.602783 1441495175 0.497375 0.460388 -0.417480 0.605225 1441495175 0.497375 0.460388 -0.417480 0.605225 1441495175 0.497375 0.460388 -0.417480 0.605225 1441495175 0.497375 0.460388 -0.417480 0.605225 1441495175 0.497375 0.460388 -0.417480 0.605225 1441495175 0.497375 0.460388 -0.417480 0.605225 1441495175 0.497375 0.460388 -0.417480 0.605225 1441495175 0.493469 0.463074 -0.415710 0.607605 1441495175 0.493469 0.463074 -0.415710 0.607605 1441495175 0.493469 0.463074 -0.415710 0.607605 1441495175 0.493469 0.463074 -0.415710 0.607605 1441495175 0.493469 0.463074 -0.415710 0.607605 1441495175 0.493469 0.463074 -0.415710 0.607605 1441495175 0.488708 0.466064 -0.413208 0.610901 1441495175 0.488708 0.466064 -0.413208 0.610901 1441495175 0.488708 0.466064 -0.413208 0.610901 1441495175 0.488708 0.466064 -0.413208 0.610901 1441495175 0.488708 0.466064 -0.413208 0.610901 1441495175 0.488708 0.466064 -0.413208 0.610901 1441495175 0.485229 0.470520 -0.414612 0.609253 1441495175 0.485229 0.470520 -0.414612 0.609253 1441495175 0.485229 0.470520 -0.414612 0.609253 1441495175 0.485229 0.470520 -0.414612 0.609253 1441495175 0.485229 0.470520 -0.414612 0.609253 1441495175 0.485229 0.470520 -0.414612 0.609253 1441495175 0.485229 0.470520 -0.414612 0.609253 1441495175 0.480408 0.476318 -0.416321 0.607422 1441495175 0.480408 0.476318 -0.416321 0.607422 1441495175 0.480408 0.476318 -0.416321 0.607422 1441495175 0.480408 0.476318 -0.416321 0.607422 1441495175 0.480408 0.476318 -0.416321 0.607422 1441495175 0.471924 0.484070 -0.415039 0.608765 1441495175 0.471924 0.484070 -0.415039 0.608765 1441495175 0.471924 0.484070 -0.415039 0.608765 1441495175 0.471924 0.484070 -0.415039 0.608765 1441495175 0.471924 0.484070 -0.415039 0.608765 1441495175 0.463318 0.492188 -0.413391 0.609985 1441495175 0.463318 0.492188 -0.413391 0.609985 1441495175 0.463318 0.492188 -0.413391 0.609985 1441495175 0.463318 0.492188 -0.413391 0.609985 1441495175 0.463318 0.492188 -0.413391 0.609985 1441495175 0.463318 0.492188 -0.413391 0.609985 1441495175 0.463318 0.492188 -0.413391 0.609985 1441495175 0.455994 0.500183 -0.409790 0.611511 1441495175 0.455994 0.500183 -0.409790 0.611511 1441495175 0.455994 0.500183 -0.409790 0.611511 1441495175 0.455994 0.500183 -0.409790 0.611511 1441495175 0.455994 0.500183 -0.409790 0.611511 1441495175 0.455994 0.500183 -0.409790 0.611511 1441495175 0.451050 0.507996 -0.409607 0.608765 1441495175 0.451050 0.507996 -0.409607 0.608765 1441495175 0.451050 0.507996 -0.409607 0.608765 1441495176 0.451050 0.507996 -0.409607 0.608765 1441495176 0.451050 0.507996 -0.409607 0.608765 1441495176 0.451050 0.507996 -0.409607 0.608765 1441495176 0.448181 0.512817 -0.408936 0.607300 1441495176 0.448181 0.512817 -0.408936 0.607300 1441495176 0.448181 0.512817 -0.408936 0.607300 1441495176 0.448181 0.512817 -0.408936 0.607300 1441495176 0.448181 0.512817 -0.408936 0.607300 1441495176 0.448181 0.512817 -0.408936 0.607300 1441495176 0.445496 0.516296 -0.407166 0.607544 1441495176 0.445496 0.516296 -0.407166 0.607544 1441495176 0.445496 0.516296 -0.407166 0.607544 1441495176 0.445496 0.516296 -0.407166 0.607544 1441495176 0.445496 0.516296 -0.407166 0.607544 1441495176 0.445496 0.516296 -0.407166 0.607544 1441495176 0.445496 0.516296 -0.407166 0.607544 1441495176 0.442444 0.519348 -0.405396 0.608337 1441495176 0.442444 0.519348 -0.405396 0.608337 1441495176 0.442444 0.519348 -0.405396 0.608337 1441495176 0.442444 0.519348 -0.405396 0.608337 1441495176 0.442444 0.519348 -0.405396 0.608337 1441495176 0.442444 0.519348 -0.405396 0.608337 1441495176 0.442444 0.519348 -0.405396 0.608337 1441495176 0.441345 0.520630 -0.404358 0.608765 1441495176 0.441345 0.520630 -0.404358 0.608765 1441495176 0.441345 0.520630 -0.404358 0.608765 1441495176 0.441345 0.520630 -0.404358 0.608765 1441495176 0.441345 0.520630 -0.404358 0.608765 1441495176 0.441345 0.520630 -0.404358 0.608765 1441495176 0.441833 0.520569 -0.403992 0.608704 1441495176 0.441833 0.520569 -0.403992 0.608704 1441495176 0.441833 0.520569 -0.403992 0.608704 1441495176 0.441833 0.520569 -0.403992 0.608704 1441495176 0.441833 0.520569 -0.403992 0.608704 1441495176 0.441833 0.520569 -0.403992 0.608704 1441495176 0.443787 0.519531 -0.404297 0.607971 1441495176 0.443787 0.519531 -0.404297 0.607971 1441495176 0.443787 0.519531 -0.404297 0.607971 1441495176 0.443787 0.519531 -0.404297 0.607971 1441495176 0.443787 0.519531 -0.404297 0.607971 1441495176 0.443787 0.519531 -0.404297 0.607971 1441495176 0.447021 0.517456 -0.406494 0.605896 1441495176 0.447021 0.517456 -0.406494 0.605896 1441495176 0.447021 0.517456 -0.406494 0.605896 1441495176 0.447021 0.517456 -0.406494 0.605896 1441495176 0.447021 0.517456 -0.406494 0.605896 1441495176 0.447021 0.517456 -0.406494 0.605896 1441495176 0.450195 0.515137 -0.410278 0.602905 1441495176 0.450195 0.515137 -0.410278 0.602905 1441495176 0.450195 0.515137 -0.410278 0.602905 1441495176 0.450195 0.515137 -0.410278 0.602905 1441495176 0.450195 0.515137 -0.410278 0.602905 1441495176 0.450195 0.515137 -0.410278 0.602905 1441495176 0.454407 0.511658 -0.415588 0.599121 1441495176 0.454407 0.511658 -0.415588 0.599121 1441495176 0.454407 0.511658 -0.415588 0.599121 1441495176 0.454407 0.511658 -0.415588 0.599121 1441495176 0.454407 0.511658 -0.415588 0.599121 1441495176 0.454407 0.511658 -0.415588 0.599121 1441495176 0.459045 0.507507 -0.420654 0.595581 1441495176 0.459045 0.507507 -0.420654 0.595581 1441495176 0.459045 0.507507 -0.420654 0.595581 1441495176 0.459045 0.507507 -0.420654 0.595581 1441495176 0.459045 0.507507 -0.420654 0.595581 1441495176 0.459045 0.507507 -0.420654 0.595581 1441495176 0.465149 0.501221 -0.426147 0.592285 1441495176 0.465149 0.501221 -0.426147 0.592285 1441495176 0.465149 0.501221 -0.426147 0.592285 1441495176 0.465149 0.501221 -0.426147 0.592285 1441495176 0.465149 0.501221 -0.426147 0.592285 1441495176 0.465149 0.501221 -0.426147 0.592285 1441495176 0.470276 0.495361 -0.430908 0.589600 1441495176 0.470276 0.495361 -0.430908 0.589600 1441495176 0.470276 0.495361 -0.430908 0.589600 1441495176 0.470276 0.495361 -0.430908 0.589600 1441495176 0.470276 0.495361 -0.430908 0.589600 1441495176 0.470276 0.495361 -0.430908 0.589600 1441495176 0.475952 0.489258 -0.435242 0.587036 1441495176 0.475952 0.489258 -0.435242 0.587036 1441495176 0.475952 0.489258 -0.435242 0.587036 1441495176 0.475952 0.489258 -0.435242 0.587036 1441495176 0.475952 0.489258 -0.435242 0.587036 1441495176 0.475952 0.489258 -0.435242 0.587036 1441495176 0.480652 0.484070 -0.439941 0.583984 1441495176 0.480652 0.484070 -0.439941 0.583984 1441495176 0.480652 0.484070 -0.439941 0.583984 1441495176 0.480652 0.484070 -0.439941 0.583984 1441495176 0.480652 0.484070 -0.439941 0.583984 1441495176 0.480652 0.484070 -0.439941 0.583984 1441495176 0.480652 0.484070 -0.439941 0.583984 1441495176 0.485229 0.479431 -0.444214 0.580750 1441495176 0.485229 0.479431 -0.444214 0.580750 1441495176 0.485229 0.479431 -0.444214 0.580750 1441495176 0.485229 0.479431 -0.444214 0.580750 1441495176 0.485229 0.479431 -0.444214 0.580750 1441495176 0.487854 0.476135 -0.446045 0.579834 1441495176 0.487854 0.476135 -0.446045 0.579834 1441495176 0.487854 0.476135 -0.446045 0.579834 1441495176 0.487854 0.476135 -0.446045 0.579834 1441495176 0.487854 0.476135 -0.446045 0.579834 1441495176 0.487854 0.476135 -0.446045 0.579834 1441495176 0.487854 0.476135 -0.446045 0.579834 1441495176 0.488831 0.474243 -0.444336 0.581909 1441495176 0.488831 0.474243 -0.444336 0.581909 1441495176 0.488831 0.474243 -0.444336 0.581909 1441495176 0.488831 0.474243 -0.444336 0.581909 1441495176 0.488831 0.474243 -0.444336 0.581909 1441495176 0.488831 0.474243 -0.444336 0.581909 1441495176 0.488831 0.474243 -0.444336 0.581909 1441495176 0.487366 0.475098 -0.441528 0.584595 1441495176 0.487366 0.475098 -0.441528 0.584595 1441495176 0.487366 0.475098 -0.441528 0.584595 1441495176 0.487366 0.475098 -0.441528 0.584595 1441495177 0.487366 0.475098 -0.441528 0.584595 1441495177 0.487366 0.475098 -0.441528 0.584595 1441495177 0.484497 0.477478 -0.437988 0.587646 1441495177 0.484497 0.477478 -0.437988 0.587646 1441495177 0.484497 0.477478 -0.437988 0.587646 1441495177 0.484497 0.477478 -0.437988 0.587646 1441495177 0.484497 0.477478 -0.437988 0.587646 1441495177 0.484497 0.477478 -0.437988 0.587646 1441495177 0.480225 0.480896 -0.434631 0.590881 1441495177 0.480225 0.480896 -0.434631 0.590881 1441495177 0.480225 0.480896 -0.434631 0.590881 1441495177 0.480225 0.480896 -0.434631 0.590881 1441495177 0.480225 0.480896 -0.434631 0.590881 1441495177 0.480225 0.480896 -0.434631 0.590881 1441495177 0.476196 0.484558 -0.432373 0.592773 1441495177 0.476196 0.484558 -0.432373 0.592773 1441495177 0.476196 0.484558 -0.432373 0.592773 1441495177 0.476196 0.484558 -0.432373 0.592773 1441495177 0.476196 0.484558 -0.432373 0.592773 1441495177 0.476196 0.484558 -0.432373 0.592773 1441495177 0.471497 0.490173 -0.430786 0.593140 1441495177 0.471497 0.490173 -0.430786 0.593140 1441495177 0.471497 0.490173 -0.430786 0.593140 1441495177 0.471497 0.490173 -0.430786 0.593140 1441495177 0.471497 0.490173 -0.430786 0.593140 1441495177 0.471497 0.490173 -0.430786 0.593140 1441495177 0.471497 0.490173 -0.430786 0.593140 1441495177 0.466980 0.495667 -0.429260 0.593262 1441495177 0.466980 0.495667 -0.429260 0.593262 1441495177 0.466980 0.495667 -0.429260 0.593262 1441495177 0.466980 0.495667 -0.429260 0.593262 1441495177
[truncated: 260,361 more chars]
