# Supplementary material for: Quaternion-Based Gesture Recognition Using Wireless Wearable Motion Capture Sensors
Source: Sensors (Basel). 2016 Apr 28;16(5):605. doi: 10.3390/s16050605 (PMC4883296; doi:10.3390/s16050605)
Supplement: Supplementary file 1 [file sensors-16-00605-s001.zip › MultiSensorGestureData/P1/2. Uppercut/Training15.txt]

0.671570 -0.209900 -0.690186 0.169067 1441495369 0.671570 -0.209900 -0.690186 0.169067 1441495369 0.671570 -0.209900 -0.690186 0.169067 1441495369 0.671570 -0.209900 -0.690186 0.169067 1441495369 0.671570 -0.209900 -0.690186 0.169067 1441495369 0.635437 -0.278137 -0.679993 0.237610 1441495369 0.635437 -0.278137 -0.679993 0.237610 1441495369 0.635437 -0.278137 -0.679993 0.237610 1441495369 0.635437 -0.278137 -0.679993 0.237610 1441495369 0.635437 -0.278137 -0.679993 0.237610 1441495369 0.635437 -0.278137 -0.679993 0.237610 1441495369 0.635437 -0.278137 -0.679993 0.237610 1441495369 0.585022 -0.345947 -0.663330 0.313171 1441495369 0.585022 -0.345947 -0.663330 0.313171 1441495370 0.585022 -0.345947 -0.663330 0.313171 1441495370 0.585022 -0.345947 -0.663330 0.313171 1441495370 0.585022 -0.345947 -0.663330 0.313171 1441495370 0.585022 -0.345947 -0.663330 0.313171 1441495370 0.510620 -0.418579 -0.643738 0.386780 1441495370 0.510620 -0.418579 -0.643738 0.386780 1441495370 0.510620 -0.418579 -0.643738 0.386780 1441495370 0.510620 -0.418579 -0.643738 0.386780 1441495370 0.510620 -0.418579 -0.643738 0.386780 1441495370 0.510620 -0.418579 -0.643738 0.386780 1441495370 0.414490 -0.484375 -0.613342 0.466309 1441495370 0.414490 -0.484375 -0.613342 0.466309 1441495370 0.414490 -0.484375 -0.613342 0.466309 1441495370 0.414490 -0.484375 -0.613342 0.466309 1441495370 0.414490 -0.484375 -0.613342 0.466309 1441495370 0.414490 -0.484375 -0.613342 0.466309 1441495370 0.302063 -0.538147 -0.571960 0.540405 1441495370 0.302063 -0.538147 -0.571960 0.540405 1441495370 0.302063 -0.538147 -0.571960 0.540405 1441495370 0.302063 -0.538147 -0.571960 0.540405 1441495370 0.302063 -0.538147 -0.571960 0.540405 1441495370 0.302063 -0.538147 -0.571960 0.540405 1441495370 0.179688 -0.576355 -0.520569 0.603821 1441495370 0.179688 -0.576355 -0.520569 0.603821 1441495370 0.179688 -0.576355 -0.520569 0.603821 1441495370 0.179688 -0.576355 -0.520569 0.603821 1441495370 0.179688 -0.576355 -0.520569 0.603821 1441495370 0.179688 -0.576355 -0.520569 0.603821 1441495370 0.065063 -0.593506 -0.451416 0.663147 1441495370 0.065063 -0.593506 -0.451416 0.663147 1441495370 0.065063 -0.593506 -0.451416 0.663147 1441495370 0.065063 -0.593506 -0.451416 0.663147 1441495370 0.065063 -0.593506 -0.451416 0.663147 1441495370 0.065063 -0.593506 -0.451416 0.663147 1441495370 -0.029785 -0.594666 -0.365967 0.715210 1441495370 -0.029785 -0.594666 -0.365967 0.715210 1441495370 -0.029785 -0.594666 -0.365967 0.715210 1441495370 -0.029785 -0.594666 -0.365967 0.715210 1441495370 -0.029785 -0.594666 -0.365967 0.715210 1441495370 -0.029785 -0.594666 -0.365967 0.715210 1441495370 -0.029785 -0.594666 -0.365967 0.715210 1441495370 -0.114807 -0.587402 -0.284302 0.748962 1441495370 -0.114807 -0.587402 -0.284302 0.748962 1441495370 -0.114807 -0.587402 -0.284302 0.748962 1441495370 -0.114807 -0.587402 -0.284302 0.748962 1441495370 -0.114807 -0.587402 -0.284302 0.748962 1441495370 -0.187744 -0.574951 -0.215454 0.766663 1441495370 -0.187744 -0.574951 -0.215454 0.766663 1441495370 -0.187744 -0.574951 -0.215454 0.766663 1441495370 -0.187744 -0.574951 -0.215454 0.766663 1441495370 -0.187744 -0.574951 -0.215454 0.766663 1441495370 -0.187744 -0.574951 -0.215454 0.766663 1441495370 -0.187744 -0.574951 -0.215454 0.766663 1441495370 -0.235535 -0.565857 -0.150269 0.775757 1441495370 -0.235535 -0.565857 -0.150269 0.775757 1441495370 -0.235535 -0.565857 -0.150269 0.775757 1441495370 -0.235535 -0.565857 -0.150269 0.775757 1441495370 -0.235535 -0.565857 -0.150269 0.775757 1441495370 -0.263184 -0.557739 -0.118896 0.778198 1441495370 -0.263184 -0.557739 -0.118896 0.778198 1441495370 -0.263184 -0.557739 -0.118896 0.778198 1441495370 -0.263184 -0.557739 -0.118896 0.778198 1441495370 -0.263184 -0.557739 -0.118896 0.778198 1441495370 -0.263184 -0.557739 -0.118896 0.778198 1441495370 -0.259216 -0.558289 -0.113342 0.779907 1441495370 -0.259216 -0.558289 -0.113342 0.779907 1441495370 -0.259216 -0.558289 -0.113342 0.779907 1441495370 -0.259216 -0.558289 -0.113342 0.779907 1441495370 -0.259216 -0.558289 -0.113342 0.779907 1441495370 -0.259216 -0.558289 -0.113342 0.779907 1441495370 -0.219543 -0.567322 -0.139648 0.781311 1441495370 -0.219543 -0.567322 -0.139648 0.781311 1441495370 -0.219543 -0.567322 -0.139648 0.781311 1441495370 -0.219543 -0.567322 -0.139648 0.781311 1441495370 -0.219543 -0.567322 -0.139648 0.781311 1441495370 -0.219543 -0.567322 -0.139648 0.781311 1441495370 -0.219543 -0.567322 -0.139648 0.781311 1441495370 -0.147278 -0.577576 -0.205200 0.776306 1441495370 -0.147278 -0.577576 -0.205200 0.776306 1441495370 -0.147278 -0.577576 -0.205200 0.776306 1441495370 -0.147278 -0.577576 -0.205200 0.776306 1441495370 -0.147278 -0.577576 -0.205200 0.776306 1441495370 -0.147278 -0.577576 -0.205200 0.776306 1441495370 -0.042236 -0.583435 -0.298767 0.754028 1441495370 -0.042236 -0.583435 -0.298767 0.754028 1441495370 -0.042236 -0.583435 -0.298767 0.754028 1441495370 -0.042236 -0.583435 -0.298767 0.754028 1441495370 -0.042236 -0.583435 -0.298767 0.754028 1441495370 -0.042236 -0.583435 -0.298767 0.754028 1441495370 -0.042236 -0.583435 -0.298767 0.754028 1441495370 0.090088 -0.575500 -0.401367 0.706848 1441495370 0.090088 -0.575500 -0.401367 0.706848 1441495370 0.090088 -0.575500 -0.401367 0.706848 1441495370 0.090088 -0.575500 -0.401367 0.706848 1441495370 0.090088 -0.575500 -0.401367 0.706848 1441495370 0.242188 -0.535278 -0.516479 0.622925 1441495370 0.242188 -0.535278 -0.516479 0.622925 1441495370 0.242188 -0.535278 -0.516479 0.622925 1441495370 0.242188 -0.535278 -0.516479 0.622925 1441495370 0.242188 -0.535278 -0.516479 0.622925 1441495370 0.242188 -0.535278 -0.516479 0.622925 1441495370 0.396301 -0.463684 -0.593506 0.525085 1441495370 0.396301 -0.463684 -0.593506 0.525085 1441495370 0.396301 -0.463684 -0.593506 0.525085 1441495370 0.396301 -0.463684 -0.593506 0.525085 1441495370 0.396301 -0.463684 -0.593506 0.525085 1441495370 0.396301 -0.463684 -0.593506 0.525085 1441495370 0.396301 -0.463684 -0.593506 0.525085 1441495370 0.508667 -0.391418 -0.649902 0.406982 1441495370 0.508667 -0.391418 -0.649902 0.406982 1441495370 0.508667 -0.391418 -0.649902 0.406982 1441495371 0.508667 -0.391418 -0.649902 0.406982 1441495371 0.589294 -0.320679 -0.679016 0.298096 1441495371 0.589294 -0.320679 -0.679016 0.298096 1441495371 0.589294 -0.320679 -0.679016 0.298096 1441495371 0.589294 -0.320679 -0.679016 0.298096 1441495371 0.589294 -0.320679 -0.679016 0.298096 1441495371 0.589294 -0.320679 -0.679016 0.298096 1441495371 0.648560 -0.250610 -0.695129 0.182678 1441495371 0.648560 -0.250610 -0.695129 0.182678 1441495371 0.648560 -0.250610 -0.695129 0.182678 1441495371 0.648560 -0.250610 -0.695129 0.182678 1441495371 0.648560 -0.250610 -0.695129 0.182678 1441495371 0.648560 -0.250610 -0.695129 0.182678 1441495371 0.691467 -0.187439 -0.694458 0.066528 1441495371 0.691467 -0.187439 -0.694458 0.066528 1441495371 0.691467 -0.187439 -0.694458 0.066528 1441495371 0.691467 -0.187439 -0.694458 0.066528 1441495371 0.691467 -0.187439 -0.694458 0.066528 1441495371 0.691467 -0.187439 -0.694458 0.066528 1441495371 0.713257 -0.147217 -0.685181 -0.011108 1441495371 0.713257 -0.147217 -0.685181 -0.011108 1441495371 0.713257 -0.147217 -0.685181 -0.011108 1441495371 0.713257 -0.147217 -0.685181 -0.011108 1441495371 0.713257 -0.147217 -0.685181 -0.011108 1441495371 0.713257 -0.147217 -0.685181 -0.011108 1441495371 0.714844 -0.145020 -0.683472 -0.028870 1441495371 0.714844 -0.145020 -0.683472 -0.028870 1441495371 0.714844 -0.145020 -0.683472 -0.028870 1441495371 0.714844 -0.145020 -0.683472 -0.028870 1441495371 0.714844 -0.145020 -0.683472 -0.028870 1441495371 0.714844 -0.145020 -0.683472 -0.028870 1441495371 0.706787 -0.169128 -0.686768 -0.017090 1441495371 0.706787 -0.169128 -0.686768 -0.017090 1441495371 0.706787 -0.169128 -0.686768 -0.017090 1441495371 0.706787 -0.169128 -0.686768 -0.017090 1441495371 0.706787 -0.169128 -0.686768 -0.017090 1441495371 0.706787 -0.169128 -0.686768 -0.017090 1441495371 0.687744 -0.211426 -0.693848 0.029846 1441495371 0.687744 -0.211426 -0.693848 0.029846 1441495371 0.687744 -0.211426 -0.693848 0.029846 1441495371 0.687744 -0.211426 -0.693848 0.029846 1441495371 0.687744 -0.211426 -0.693848 0.029846 1441495371 0.687744 -0.211426 -0.693848 0.029846 1441495371 0.652832 -0.272400 -0.699829 0.099121 1441495371 0.652832 -0.272400 -0.699829 0.099121 1441495371 0.652832 -0.272400 -0.699829 0.099121 1441495371 0.652832 -0.272400 -0.699829 0.099121 1441495371 0.652832 -0.272400 -0.699829 0.099121 1441495371 0.652832 -0.272400 -0.699829 0.099121 1441495371 0.595886 -0.348389 -0.699158 0.186523 1441495371 0.595886 -0.348389 -0.699158 0.186523 1441495371 0.595886 -0.348389 -0.699158 0.186523 1441495371 0.595886 -0.348389 -0.699158 0.186523 1441495371 0.595886 -0.348389 -0.699158 0.186523 1441495371 0.595886 -0.348389 -0.699158 0.186523 1441495371 0.510193 -0.432678 -0.690613 0.274841 1441495371 0.510193 -0.432678 -0.690613 0.274841 1441495371 0.510193 -0.432678 -0.690613 0.274841 1441495371 0.510193 -0.432678 -0.690613 0.274841 1441495371 0.510193 -0.432678 -0.690613 0.274841 1441495371 0.510193 -0.432678 -0.690613 0.274841 1441495371 0.510193 -0.432678 -0.690613 0.274841 1441495371 0.406250 -0.503967 -0.665283 0.372009 1441495371 0.406250 -0.503967 -0.665283 0.372009 1441495371 0.406250 -0.503967 -0.665283 0.372009 1441495371 0.406250 -0.503967 -0.665283 0.372009 1441495371 0.406250 -0.503967 -0.665283 0.372009 1441495371 0.406250 -0.503967 -0.665283 0.372009 1441495371 0.293945 -0.553955 -0.623352 0.467102 1441495371 0.293945 -0.553955 -0.623352 0.467102 1441495371 0.293945 -0.553955 -0.623352 0.467102 1441495371 0.293945 -0.553955 -0.623352 0.467102 1441495371 0.293945 -0.553955 -0.623352 0.467102 1441495371 0.293945 -0.553955 -0.623352 0.467102 1441495371 0.179688 -0.584534 -0.565979 0.552917 1441495371 0.179688 -0.584534 -0.565979 0.552917 1441495371 0.179688 -0.584534 -0.565979 0.552917 1441495371 0.179688 -0.584534 -0.565979 0.552917 1441495371 0.179688 -0.584534 -0.565979 0.552917 1441495371 0.179688 -0.584534 -0.565979 0.552917 1441495371 0.071472 -0.599731 -0.492065 0.626953 1441495371 0.071472 -0.599731 -0.492065 0.626953 1441495371 0.071472 -0.599731 -0.492065 0.626953 1441495371 0.071472 -0.599731 -0.492065 0.626953 1441495371 0.071472 -0.599731 -0.492065 0.626953 1441495371 0.071472 -0.599731 -0.492065 0.626953 1441495371 0.071472 -0.599731 -0.492065 0.626953 1441495371 -0.011536 -0.603394 -0.394043 0.693176 1441495371 -0.011536 -0.603394 -0.394043 0.693176 1441495371 -0.011536 -0.603394 -0.394043 0.693176 1441495371 -0.011536 -0.603394 -0.394043 0.693176 1441495371 -0.011536 -0.603394 -0.394043 0.693176 1441495371 -0.011536 -0.603394 -0.394043 0.693176 1441495371 -0.085327 -0.596252 -0.293701 0.742249 1441495371 -0.085327 -0.596252 -0.293701 0.742249 1441495371 -0.085327 -0.596252 -0.293701 0.742249 1441495371 -0.085327 -0.596252 -0.293701 0.742249 1441495371 -0.085327 -0.596252 -0.293701 0.742249 1441495371 -0.085327 -0.596252 -0.293701 0.742249 1441495371 -0.159485 -0.587646 -0.215881 0.763306 1441495371 -0.159485 -0.587646 -0.215881 0.763306 1441495371 -0.159485 -0.587646 -0.215881 0.763306 1441495371 -0.159485 -0.587646 -0.215881 0.763306 1441495371 -0.211670 -0.576660 -0.154419 0.773804 1441495371 -0.211670 -0.576660 -0.154419 0.773804 1441495371 -0.211670 -0.576660 -0.154419 0.773804 1441495372 -0.211670 -0.576660 -0.154419 0.773804 1441495372 -0.211670 -0.576660 -0.154419 0.773804 1441495372 -0.211670 -0.576660 -0.154419 0.773804 1441495372 -0.242004 -0.572327 -0.105164 0.776428 1441495372 -0.242004 -0.572327 -0.105164 0.776428 1441495372 -0.242004 -0.572327 -0.105164 0.776428 1441495372 -0.242004 -0.572327 -0.105164 0.776428 1441495372 -0.242004 -0.572327 -0.105164 0.776428 1441495372 -0.242004 -0.572327 -0.105164 0.776428 1441495372 -0.242004 -0.572327 -0.105164 0.776428 1441495372 -0.241272 -0.574463 -0.102417 0.775452 1441495372 -0.241272 -0.574463 -0.102417 0.775452 1441495372 -0.241272 -0.574463 -0.102417 0.775452 1441495372 -0.241272 -0.574463 -0.102417 0.775452 1441495372 -0.241272 -0.574463 -0.102417 0.775452 1441495372 -0.241272 -0.574463 -0.102417 0.775452 1441495372 -0.210510 -0.583008 -0.111633 0.776794 1441495372 -0.210510 -0.583008 -0.111633 0.776794 1441495372 -0.210510 -0.583008 -0.111633 0.776794 1441495372 -0.210510 -0.583008 -0.111633 0.776794 1441495372 -0.210510 -0.583008 -0.111633 0.776794 1441495372 -0.210510 -0.583008 -0.111633 0.776794 1441495372 -0.168640 -0.583008 -0.161438 0.778198 1441495372 -0.168640 -0.583008 -0.161438 0.778198 1441495372 -0.168640 -0.583008 -0.161438 0.778198 1441495372 -0.168640 -0.583008 -0.161438 0.778198 1441495372 -0.168640 -0.583008 -0.161438 0.778198 1441495372 -0.168640 -0.583008 -0.161438 0.778198 1441495372 -0.084778 -0.581665 -0.235352 0.774048 1441495372 -0.084778 -0.581665 -0.235352 0.774048 1441495372 -0.084778 -0.581665 -0.235352 0.774048 1441495372 -0.084778 -0.581665 -0.235352 0.774048 1441495372 -0.084778 -0.581665 -0.235352 0.774048 1441495372 -0.084778 -0.581665 -0.235352 0.774048 1441495372 -0.084778 -0.581665 -0.235352 0.774048 1441495372 0.040100 -0.569641 -0.325134 0.753845 1441495372 0.040100 -0.569641 -0.325134 0.753845 1441495372 0.040100 -0.569641 -0.325134 0.753845 1441495372 0.040100 -0.569641 -0.325134 0.753845 1441495372 0.040100 -0.569641 -0.325134 0.753845 1441495372 0.177856 -0.530334 -0.435547 0.705322 1441495372 0.177856 -0.530334 -0.435547 0.705322 1441495372 0.177856 -0.530334 -0.435547 0.705322 1441495372 0.177856 -0.530334 -0.435547 0.705322 1441495372 0.177856 -0.530334 -0.435547 0.705322 1441495372 0.177856 -0.530334 -0.435547 0.705322 1441495372 0.177856 -0.530334 -0.435547 0.705322 1441495372 0.320679 -0.468323 -0.523804 0.635193 1441495372 0.320679 -0.468323 -0.523804 0.635193 1441495372 0.320679 -0.468323 -0.523804 0.635193 1441495372 0.320679 -0.468323 -0.523804 0.635193 1441495372 0.320679 -0.468323 -0.523804 0.635193 1441495372 0.320679 -0.468323 -0.523804 0.635193 1441495372 0.436523 -0.402222 -0.590271 0.547058 1441495372 0.436523 -0.402222 -0.590271 0.547058 1441495372 0.436523 -0.402222 -0.590271 0.547058 1441495372 0.436523 -0.402222 -0.590271 0.547058 1441495372 0.436523 -0.402222 -0.590271 0.547058 1441495372 0.436523 -0.402222 -0.590271 0.547058 1441495372 0.436523 -0.402222 -0.590271 0.547058 1441495372 0.527893 -0.335083 -0.637085 0.450745 1441495372 0.527893 -0.335083 -0.637085 0.450745 1441495372 0.527893 -0.335083 -0.637085 0.450745 1441495372 0.527893 -0.335083 -0.637085 0.450745 1441495372 0.527893 -0.335083 -0.637085 0.450745 1441495372 0.527893 -0.335083 -0.637085 0.450745 1441495372 0.596008 -0.274597 -0.670593 0.345947 1441495372 0.596008 -0.274597 -0.670593 0.345947 1441495372 0.596008 -0.274597 -0.670593 0.345947 1441495372 0.596008 -0.274597 -0.670593 0.345947 1441495372 0.596008 -0.274597 -0.670593 0.345947 1441495372 0.596008 -0.274597 -0.670593 0.345947 1441495372 0.649475 -0.221436 -0.688904 0.233459 1441495372 0.649475 -0.221436 -0.688904 0.233459 1441495372 0.649475 -0.221436 -0.688904 0.233459 1441495372 0.649475 -0.221436 -0.688904 0.233459 1441495372 0.649475 -0.221436 -0.688904 0.233459 1441495372 0.649475 -0.221436 -0.688904 0.233459 1441495372 0.688354 -0.169800 -0.694763 0.120789 1441495372 0.688354 -0.169800 -0.694763 0.120789 1441495372 0.688354 -0.169800 -0.694763 0.120789 1441495372 0.688354 -0.169800 -0.694763 0.120789 1441495372 0.688354 -0.169800 -0.694763 0.120789 1441495372 0.688354 -0.169800 -0.694763 0.120789 1441495372 0.688354 -0.169800 -0.694763 0.120789 1441495372 0.712769 -0.107178 -0.691589 0.046753 1441495372 0.712769 -0.107178 -0.691589 0.046753 1441495372 0.712769 -0.107178 -0.691589 0.046753 1441495372 0.712769 -0.107178 -0.691589 0.046753 1441495372 0.712769 -0.107178 -0.691589 0.046753 1441495372 0.719788 -0.086548 -0.688660 -0.011536 1441495372 0.719788 -0.086548 -0.688660 -0.011536 1441495372 0.719788 -0.086548 -0.688660 -0.011536 1441495372 0.719788 -0.086548 -0.688660 -0.011536 1441495372 0.719788 -0.086548 -0.688660 -0.011536 1441495372 0.719788 -0.086548 -0.688660 -0.011536 1441495372 0.719788 -0.086548 -0.688660 -0.011536 1441495372 0.717712 -0.093201 -0.689148 -0.036072 1441495372 0.717712 -0.093201 -0.689148 -0.036072 1441495372 0.717712 -0.093201 -0.689148 -0.036072 1441495372 0.717712 -0.093201 -0.689148 -0.036072 1441495372 0.717712 -0.093201 -0.689148 -0.036072 1441495372 0.717712 -0.093201 -0.689148 -0.036072 1441495372 0.706177 -0.130737 -0.695679 -0.016785 1441495372 0.706177 -0.130737 -0.695679 -0.016785 1441495372 0.706177 -0.130737 -0.695679 -0.016785 1441495372 0.706177 -0.130737 -0.695679 -0.016785 1441495372 0.706177 -0.130737 -0.695679 -0.016785 1441495372 0.706177 -0.130737 -0.695679 -0.016785 1441495372 0.706177 -0.130737 -0.695679 -0.016785 1441495372 0.684387 -0.181152 -0.704712 0.047119 1441495372 0.684387 -0.181152 -0.704712 0.047119 1441495372 0.684387 -0.181152 -0.704712 0.047119 1441495372 0.684387 -0.181152 -0.704712 0.047119 1441495372 0.684387 -0.181152 -0.704712 0.047119 1441495373 0.684387 -0.181152 -0.704712 0.047119 1441495373 0.647705 -0.247131 -0.708496 0.132080 1441495373 0.647705 -0.247131 -0.708496 0.132080 1441495373 0.647705 -0.247131 -0.708496 0.132080 1441495373 0.647705 -0.247131 -0.708496 0.132080 1441495373 0.647705 -0.247131 -0.708496 0.132080 1441495373 0.647705 -0.247131 -0.708496 0.132080 1441495373 0.647705 -0.247131 -0.708496 0.132080 1441495373 0.587646 -0.328186 -0.706543 0.218567 1441495373 0.587646 -0.328186 -0.706543 0.218567 1441495373 0.587646 -0.328186 -0.706543 0.218567 1441495373 0.587646 -0.328186 -0.706543 0.218567 1441495373 0.587646 -0.328186 -0.706543 0.218567 1441495373 0.587646 -0.328186 -0.706543 0.218567 1441495373 0.510742 -0.403564 -0.692871 0.310181 1441495373 0.510742 -0.403564 -0.692871 0.310181 1441495373 0.510742 -0.403564 -0.692871 0.310181 1441495373 0.510742 -0.403564 -0.692871 0.310181 1441495373 0.510742 -0.403564 -0.692871 0.310181 1441495373 0.510742 -0.403564 -0.692871 0.310181 1441495373 0.417664 -0.469666 -0.666443 0.401123 1441495373 0.417664 -0.469666 -0.666443 0.401123 1441495373 0.417664 -0.469666 -0.666443 0.401123 1441495373 0.417664 -0.469666 -0.666443 0.401123 1441495373 0.417664 -0.469666 -0.666443 0.401123 1441495373 0.417664 -0.469666 -0.666443 0.401123 1441495373 0.311768 -0.522644 -0.625305 0.488525 1441495373 0.311768 -0.522644 -0.625305 0.488525 1441495373 0.311768 -0.522644 -0.625305 0.488525 1441495373 0.311768 -0.522644 -0.625305 0.488525 1441495373 0.311768 -0.522644 -0.625305 0.488525 1441495373 0.311768 -0.522644 -0.625305 0.488525 1441495373 0.195129 -0.560181 -0.569763 0.568787 1441495373 0.195129 -0.560181 -0.569763 0.568787 1441495373 0.195129 -0.560181 -0.569763 0.568787 1441495373 0.195129 -0.560181 -0.569763 0.568787 1441495373 0.195129 -0.560181 -0.569763 0.568787 1441495373 0.195129 -0.560181 -0.569763 0.568787 1441495373 0.086609 -0.581543 -0.485779 0.646790 1441495373 0.086609 -0.581543 -0.485779 0.646790 1441495373 0.086609 -0.581543 -0.485779 0.646790 1441495373 0.086609 -0.581543 -0.485779 0.646790 1441495373 0.086609 -0.581543 -0.485779 0.646790 1441495373 0.086609 -0.581543 -0.485779 0.646790 1441495373 -0.013367 -0.591431 -0.380310 0.710938 1441495373 -0.013367 -0.591431 -0.380310 0.710938 1441495373 -0.013367 -0.591431 -0.380310 0.710938 1441495373 -0.013367 -0.591431 -0.380310 0.710938 1441495373 -0.013367 -0.591431 -0.380310 0.710938 1441495373 -0.013367 -0.591431 -0.380310 0.710938 1441495373 -0.112610 -0.593567 -0.277161 0.747131 1441495373 -0.112610 -0.593567 -0.277161 0.747131 1441495373 -0.112610 -0.593567 -0.277161 0.747131 1441495373 -0.112610 -0.593567 -0.277161 0.747131 1441495373 -0.112610 -0.593567 -0.277161 0.747131 1441495373 -0.112610 -0.593567 -0.277161 0.747131 1441495373 -0.200623 -0.584351 -0.179810 0.765503 1441495373 -0.200623 -0.584351 -0.179810 0.765503 1441495373 -0.200623 -0.584351 -0.179810 0.765503 1441495373 -0.200623 -0.584351 -0.179810 0.765503 1441495373 -0.200623 -0.584351 -0.179810 0.765503 1441495373 -0.200623 -0.584351 -0.179810 0.765503 1441495373 -0.200623 -0.584351 -0.179810 0.765503 1441495373 -0.259888 -0.574158 -0.096619 0.770386 1441495373 -0.259888 -0.574158 -0.096619 0.770386 1441495373 -0.259888 -0.574158 -0.096619 0.770386 1441495373 -0.259888 -0.574158 -0.096619 0.770386 1441495373 -0.259888 -0.574158 -0.096619 0.770386 1441495373 -0.259888 -0.574158 -0.096619 0.770386 1441495373 -0.285095 -0.567261 -0.078857 0.768616 1441495373 -0.285095 -0.567261 -0.078857 0.768616 1441495373 -0.285095 -0.567261 -0.078857 0.768616 1441495373 -0.285095 -0.567261 -0.078857 0.768616 1441495373 -0.285095 -0.567261 -0.078857 0.768616 1441495373 -0.285095 -0.567261 -0.078857 0.768616 1441495373 -0.285095 -0.567261 -0.078857 0.768616 1441495373 -0.245117 -0.579102 -0.089355 0.772400 1441495373 -0.245117 -0.579102 -0.089355 0.772400 1441495373 -0.245117 -0.579102 -0.089355 0.772400 1441495373 -0.245117 -0.579102 -0.089355 0.772400 1441495373 -0.245117 -0.579102 -0.089355 0.772400 1441495373 -0.245117 -0.579102 -0.089355 0.772400 1441495373 -0.182739 -0.590454 -0.119629 0.776978 1441495373 -0.182739 -0.590454 -0.119629 0.776978 1441495373 -0.182739 -0.590454 -0.119629 0.776978 1441495373 -0.182739 -0.590454 -0.119629 0.776978 1441495373 -0.182739 -0.590454 -0.119629 0.776978 1441495373 -0.182739 -0.590454 -0.119629 0.776978 1441495373 -0.108093 -0.594788 -0.185913 0.774597 1441495373 -0.108093 -0.594788 -0.185913 0.774597 1441495373 -0.108093 -0.594788 -0.185913 0.774597 1441495373 -0.108093 -0.594788 -0.185913 0.774597 1441495373 -0.108093 -0.594788 -0.185913 0.774597 1441495373 -0.108093 -0.594788 -0.185913 0.774597 1441495373 -0.008484 -0.586853 -0.279175 0.759949 1441495373 -0.008484 -0.586853 -0.279175 0.759949 1441495373 -0.008484 -0.586853 -0.279175 0.759949 1441495373 -0.008484 -0.586853 -0.279175 0.759949 1441495373 -0.008484 -0.586853 -0.279175 0.759949 1441495373 -0.008484 -0.586853 -0.279175 0.759949 1441495373 0.118347 -0.562561 -0.369629 0.729980 1441495373 0.118347 -0.562561 -0.369629 0.729980 1441495373 0.118347 -0.562561 -0.369629 0.729980 1441495373 0.118347 -0.562561 -0.369629 0.729980 1441495373 0.118347 -0.562561 -0.369629 0.729980 1441495373 0.118347 -0.562561 -0.369629 0.729980 1441495373 0.118347 -0.562561 -0.369629 0.729980 1441495373 0.266785 -0.509949 -0.463440 0.673828 1441495373 0.266785 -0.509949 -0.463440 0.673828 1441495373 0.266785 -0.509949 -0.463440 0.673828 1441495373 0.266785 -0.509949 -0.463440 0.673828 1441495373 0.266785 -0.509949 -0.463440 0.673828 1441495373 0.266785 -0.509949 -0.463440 0.673828 1441495374 0.396545 -0.444397 -0.554077 0.581604 1441495374 0.396545 -0.444397 -0.554077 0.581604 1441495374 0.396545 -0.444397 -0.554077 0.581604 1441495374 0.396545 -0.444397 -0.554077 0.581604 1441495374 0.396545 -0.444397 -0.554077 0.581604 1441495374 0.396545 -0.444397 -0.554077 0.581604 1441495374 0.503601 -0.370544 -0.617981 0.476624 1441495374 0.503601 -0.370544 -0.617981 0.476624 1441495374 0.503601 -0.370544 -0.617981 0.476624 1441495374 0.503601 -0.370544 -0.617981 0.476624 1441495374 0.503601 -0.370544 -0.617981 0.476624 1441495374 0.503601 -0.370544 -0.617981 0.476624 1441495374 0.503601 -0.370544 -0.617981 0.476624 1441495374 0.585022 -0.296753 -0.653442 0.377808 1441495374 0.585022 -0.296753 -0.653442 0.377808 1441495374 0.585022 -0.296753 -0.653442 0.377808 1441495374 0.585022 -0.296753 -0.653442 0.377808 1441495374 0.585022 -0.296753 -0.653442 0.377808 1441495374 0.585022 -0.296753 -0.653442 0.377808 1441495374 0.647339 -0.231689 -0.672974 0.272766 1441495374 0.647339 -0.231689 -0.672974 0.272766 1441495374 0.647339 -0.231689 -0.672974 0.272766 1441495374 0.647339 -0.231689 -0.672974 0.272766 1441495374 0.647339 -0.231689 -0.672974 0.272766 1441495374 0.647339 -0.231689 -0.672974 0.272766 1441495374 0.647339 -0.231689 -0.672974 0.272766 1441495374 0.699036 -0.171021 -0.678284 0.148438 1441495374 0.699036 -0.171021 -0.678284 0.148438 1441495374 0.699036 -0.171021 -0.678284 0.148438 1441495374 0.699036 -0.171021 -0.678284 0.148438 1441495374 0.699036 -0.171021 -0.678284 0.148438 1441495374 0.699036 -0.171021 -0.678284 0.148438 1441495374 0.731995 -0.115479 -0.670044 0.043457 1441495374 0.731995 -0.115479 -0.670044 0.043457 1441495374 0.731995 -0.115479 -0.670044 0.043457 1441495374 0.731995 -0.115479 -0.670044 0.043457 1441495374 0.731995 -0.115479 -0.670044 0.043457 1441495374 0.742004 -0.094788 -0.663391 -0.017456 1441495374 0.742004 -0.094788 -0.663391 -0.017456 1441495374 0.742004 -0.094788 -0.663391 -0.017456 1441495374 0.742004 -0.094788 -0.663391 -0.017456 1441495374 0.742004 -0.094788 -0.663391 -0.017456 1441495374 0.742004 -0.094788 -0.663391 -0.017456 1441495374 0.742004 -0.094788 -0.663391 -0.017456 1441495374 0.741638 -0.095581 -0.662170 -0.048462 1441495374 0.741638 -0.095581 -0.662170 -0.048462 1441495374 0.741638 -0.095581 -0.662170 -0.048462 1441495374 0.741638 -0.095581 -0.662170 -0.048462 1441495374 0.741638 -0.095581 -0.662170 -0.048462 1441495374 0.741638 -0.095581 -0.662170 -0.048462 1441495374 0.734375 -0.121155 -0.665405 -0.056335 1441495374 0.734375 -0.121155 -0.665405 -0.056335 1441495374 0.734375 -0.121155 -0.665405 -0.056335 1441495374 0.734375 -0.121155 -0.665405 -0.056335 1441495374 0.734375 -0.121155 -0.665405 -0.056335 1441495374 0.734375 -0.121155 -0.665405 -0.056335 1441495374 0.716309 -0.162903 -0.678406 -0.011780 1441495374 0.716309 -0.162903 -0.678406 -0.011780 1441495374 0.716309 -0.162903 -0.678406 -0.011780 1441495374 0.716309 -0.162903 -0.678406 -0.011780 1441495374 0.716309 -0.162903 -0.678406 -0.011780 1441495374 0.716309 -0.162903 -0.678406 -0.011780 1441495374 0.682800 -0.222595 -0.692871 0.064819 1441495374 0.682800 -0.222595 -0.692871 0.064819 1441495374 0.682800 -0.222595 -0.692871 0.064819 1441495374 0.682800 -0.222595 -0.692871 0.064819 1441495374 0.682800 -0.222595 -0.692871 0.064819 1441495374 0.682800 -0.222595 -0.692871 0.064819 1441495374 0.629700 -0.296021 -0.699890 0.161255 1441495374 0.629700 -0.296021 -0.699890 0.161255 1441495374 0.629700 -0.296021 -0.699890 0.161255 1441495374 0.629700 -0.296021 -0.699890 0.161255 1441495374 0.629700 -0.296021 -0.699890 0.161255 1441495374 0.629700 -0.296021 -0.699890 0.161255 1441495374 0.555054 -0.375427 -0.695496 0.259277 1441495374 0.555054 -0.375427 -0.695496 0.259277 1441495374 0.555054 -0.375427 -0.695496 0.259277 1441495374 0.555054 -0.375427 -0.695496 0.259277 1441495374 0.555054 -0.375427 -0.695496 0.259277 1441495374 0.555054 -0.375427 -0.695496 0.259277 1441495374 0.455444 -0.454590 -0.678955 0.353577 1441495374 0.455444 -0.454590 -0.678955 0.353577 1441495374 0.455444 -0.454590 -0.678955 0.353577 1441495374 0.455444 -0.454590 -0.678955 0.353577 1441495374 0.455444 -0.454590 -0.678955 0.353577 1441495374 0.455444 -0.454590 -0.678955 0.353577 1441495374 0.341064 -0.514832 -0.643066 0.452820 1441495374 0.341064 -0.514832 -0.643066 0.452820 1441495374 0.341064 -0.514832 -0.643066 0.452820 1441495374 0.341064 -0.514832 -0.643066 0.452820 1441495374 0.341064 -0.514832 -0.643066 0.452820 1441495374 0.341064 -0.514832 -0.643066 0.452820 1441495374 0.341064 -0.514832 -0.643066 0.452820 1441495374 0.214783 -0.554932 -0.591309 0.544312 1441495374 0.214783 -0.554932 -0.591309 0.544312 1441495374 0.214783 -0.554932 -0.591309 0.544312 1441495374 0.214783 -0.554932 -0.591309 0.544312 1441495374 0.214783 -0.554932 -0.591309 0.544312 1441495374 0.214783 -0.554932 -0.591309 0.544312 1441495374 0.092712 -0.577820 -0.516418 0.625183 1441495374 0.092712 -0.577820 -0.516418 0.625183 1441495374 0.092712 -0.577820 -0.516418 0.625183 1441495374 0.092712 -0.577820 -0.516418 0.625183 1441495374 0.092712 -0.577820 -0.516418 0.625183 1441495374 0.092712 -0.577820 -0.516418 0.625183 1441495374 -0.020935 -0.589478 -0.418884 0.690430 1441495374 -0.020935 -0.589478 -0.418884 0.690430 1441495374 -0.020935 -0.589478 -0.418884 0.690430 1441495374 -0.020935 -0.589478 -0.418884 0.690430 1441495374 -0.020935 -0.589478 -0.418884 0.690430 1441495374 -0.020935 -0.589478 -0.418884 0.690430 1441495374 -0.123657 -0.590515 -0.322998 0.729187 1441495375 -0.123657 -0.590515 -0.322998 0.729187 1441495375 -0.123657 -0.590515 -0.322998 0.729187 1441495375 -0.123657 -0.590515 -0.322998 0.729187 1441495375 -0.123657 -0.590515 -0.322998 0.729187 1441495375 -0.123657 -0.590515 -0.322998 0.729187 1441495375 -0.211426 -0.581604 -0.232422 0.750366 1441495375 -0.211426 -0.581604 -0.232422 0.750366 1441495375 -0.211426 -0.581604 -0.232422 0.750366 1441495375 -0.211426 -0.581604 -0.232422 0.750366 1441495375 -0.211426 -0.581604 -0.232422 0.750366 1441495375 -0.211426 -0.581604 -0.232422 0.750366 1441495375 -0.272095 -0.572449 -0.155701 0.757690 1441495375 -0.272095 -0.572449 -0.155701 0.757690 1441495375 -0.272095 -0.572449 -0.155701 0.757690 1441495375 -0.272095 -0.572449 -0.155701 0.757690 1441495375 -0.272095 -0.572449 -0.155701 0.757690 1441495375 -0.272095 -0.572449 -0.155701 0.757690 1441495375 -0.290894 -0.569153 -0.121643 0.759399 1441495375 -0.290894 -0.569153 -0.121643 0.759399 1441495375 -0.290894 -0.569153 -0.121643 0.759399 1441495375 -0.290894 -0.569153 -0.121643 0.759399 1441495375 -0.290894 -0.569153 -0.121643 0.759399 1441495375 -0.290894 -0.569153 -0.121643 0.759399 1441495375 -0.290894 -0.569153 -0.121643 0.759399 1441495375 -0.264771 -0.577576 -0.125305 0.762024 1441495375 -0.264771 -0.577576 -0.125305 0.762024 1441495375 -0.264771 -0.577576 -0.125305 0.762024 1441495375 -0.264771 -0.577576 -0.125305 0.762024 1441495375 -0.264771 -0.577576 -0.125305 0.762024 1441495375 -0.264771 -0.577576 -0.125305 0.762024 1441495375 -0.211487 -0.588013 -0.161255 0.763916 1441495375 -0.211487 -0.588013 -0.161255 0.763916 1441495375 -0.211487 -0.588013 -0.161255 0.763916 1441495375 
0.682983 0.090637 -0.678894 0.253662 1441495378 0.682983 0.090637 -0.678894 0.253662 1441495378 0.682983 0.090637 -0.678894 0.253662 1441495378 0.682983 0.090637 -0.678894 0.253662 1441495378 0.682983 0.090637 -0.678894 0.253662 1441495378 0.682983 0.090637 -0.678894 0.253662 1441495378 0.683716 0.089661 -0.678345 0.253540 1441495378 0.683716 0.089661 -0.678345 0.253540 1441495378 0.683716 0.089661 -0.678345 0.253540 1441495378 0.683716 0.089661 -0.678345 0.253540 1441495378 0.684631 0.086365 -0.677551 0.254456 1441495378 0.684631 0.086365 -0.677551 0.254456 1441495378 0.684631 0.086365 -0.677551 0.254456 1441495378 0.684631 0.086365 -0.677551 0.254456 1441495378 0.684631 0.086365 -0.677551 0.254456 1441495378 0.684631 0.086365 -0.677551 0.254456 1441495378 0.685791 0.080017 -0.676941 0.255127 1441495378 0.685791 0.080017 -0.676941 0.255127 1441495378 0.685791 0.080017 -0.676941 0.255127 1441495378 0.685791 0.080017 -0.676941 0.255127 1441495378 0.685791 0.080017 -0.676941 0.255127 1441495378 0.685791 0.080017 -0.676941 0.255127 1441495378 0.686646 0.072815 -0.676331 0.256470 1441495378 0.686646 0.072815 -0.676331 0.256470 1441495378 0.686646 0.072815 -0.676331 0.256470 1441495378 0.686646 0.072815 -0.676331 0.256470 1441495378 0.686646 0.072815 -0.676331 0.256470 1441495378 0.686646 0.072815 -0.676331 0.256470 1441495378 0.687561 0.066467 -0.675598 0.257690 1441495378 0.687561 0.066467 -0.675598 0.257690 1441495378 0.687561 0.066467 -0.675598 0.257690 1441495378 0.687561 0.066467 -0.675598 0.257690 1441495378 0.687561 0.066467 -0.675598 0.257690 1441495378 0.687561 0.066467 -0.675598 0.257690 1441495378 0.688599 0.061707 -0.674988 0.257690 1441495378 0.688599 0.061707 -0.674988 0.257690 1441495378 0.688599 0.061707 -0.674988 0.257690 1441495378 0.688599 0.061707 -0.674988 0.257690 1441495378 0.690369 0.055725 -0.674805 0.254761 1441495378 0.690369 0.055725 -0.674805 0.254761 1441495378 0.690369 0.055725 -0.674805 0.254761 1441495378 0.690369 0.055725 -0.674805 0.254761 1441495378 0.690369 0.055725 -0.674805 0.254761 1441495378 0.690369 0.055725 -0.674805 0.254761 1441495378 0.690369 0.055725 -0.674805 0.254761 1441495378 0.693054 0.045471 -0.674255 0.250916 1441495378 0.693054 0.045471 -0.674255 0.250916 1441495378 0.693054 0.045471 -0.674255 0.250916 1441495378 0.693054 0.045471 -0.674255 0.250916 1441495378 0.693054 0.045471 -0.674255 0.250916 1441495378 0.693054 0.045471 -0.674255 0.250916 1441495378 0.694092 0.037476 -0.674683 0.248169 1441495378 0.694092 0.037476 -0.674683 0.248169 1441495378 0.694092 0.037476 -0.674683 0.248169 1441495378 0.694092 0.037476 -0.674683 0.248169 1441495378 0.694092 0.037476 -0.674683 0.248169 1441495378 0.694092 0.037476 -0.674683 0.248169 1441495378 0.694214 0.034790 -0.675049 0.247192 1441495378 0.694214 0.034790 -0.675049 0.247192 1441495378 0.694214 0.034790 -0.675049 0.247192 1441495378 0.694214 0.034790 -0.675049 0.247192 1441495378 0.694214 0.034790 -0.675049 0.247192 1441495378 0.694214 0.034790 -0.675049 0.247192 1441495378 0.693787 0.035645 -0.675354 0.247559 1441495378 0.693787 0.035645 -0.675354 0.247559 1441495378 0.693787 0.035645 -0.675354 0.247559 1441495378 0.693787 0.035645 -0.675354 0.247559 1441495378 0.693787 0.035645 -0.675354 0.247559 1441495378 0.693787 0.035645 -0.675354 0.247559 1441495378 0.692749 0.038513 -0.675659 0.249207 1441495378 0.692749 0.038513 -0.675659 0.249207 1441495378 0.692749 0.038513 -0.675659 0.249207 1441495378 0.692749 0.038513 -0.675659 0.249207 1441495378 0.691040 0.042358 -0.676331 0.251465 1441495378 0.691040 0.042358 -0.676331 0.251465 1441495378 0.691040 0.042358 -0.676331 0.251465 1441495378 0.691040 0.042358 -0.676331 0.251465 1441495378 0.691040 0.042358 -0.676331 0.251465 1441495378 0.691040 0.042358 -0.676331 0.251465 1441495378 0.689148 0.048401 -0.676453 0.255188 1441495378 0.689148 0.048401 -0.676453 0.255188 1441495378 0.689148 0.048401 -0.676453 0.255188 1441495378 0.689148 0.048401 -0.676453 0.255188 1441495378 0.689148 0.048401 -0.676453 0.255188 1441495378 0.689148 0.048401 -0.676453 0.255188 1441495378 0.687378 0.056091 -0.675964 0.259705 1441495378 0.687378 0.056091 -0.675964 0.259705 1441495378 0.687378 0.056091 -0.675964 0.259705 1441495378 0.687378 0.056091 -0.675964 0.259705 1441495378 0.687378 0.056091 -0.675964 0.259705 1441495378 0.687378 0.056091 -0.675964 0.259705 1441495378 0.687378 0.056091 -0.675964 0.259705 1441495378 0.686035 0.063232 -0.675293 0.263306 1441495378 0.686035 0.063232 -0.675293 0.263306 1441495378 0.686035 0.063232 -0.675293 0.263306 1441495378 0.686035 0.063232 -0.675293 0.263306 1441495378 0.686035 0.063232 -0.675293 0.263306 1441495378 0.686035 0.063232 -0.675293 0.263306 1441495378 0.685791 0.063843 -0.675537 0.263245 1441495378 0.685791 0.063843 -0.675537 0.263245 1441495378 0.685791 0.063843 -0.675537 0.263245 1441495378 0.685791 0.063843 -0.675537 0.263245 1441495378 0.685791 0.063843 -0.675537 0.263245 1441495379 0.685791 0.063843 -0.675537 0.263245 1441495379 0.686157 0.060791 -0.676270 0.261047 1441495379 0.686157 0.060791 -0.676270 0.261047 1441495379 0.686157 0.060791 -0.676270 0.261047 1441495379 0.686157 0.060791 -0.676270 0.261047 1441495379 0.686157 0.060791 -0.676270 0.261047 1441495379 0.686157 0.060791 -0.676270 0.261047 1441495379 0.686829 0.056213 -0.677795 0.256287 1441495379 0.686829 0.056213 -0.677795 0.256287 1441495379 0.686829 0.056213 -0.677795 0.256287 1441495379 0.686829 0.056213 -0.677795 0.256287 1441495379 0.686829 0.056213 -0.677795 0.256287 1441495379 0.686829 0.056213 -0.677795 0.256287 1441495379 0.689087 0.043579 -0.679749 0.247314 1441495379 0.689087 0.043579 -0.679749 0.247314 1441495379 0.689087 0.043579 -0.679749 0.247314 1441495379 0.689087 0.043579 -0.679749 0.247314 1441495379 0.689087 0.043579 -0.679749 0.247314 1441495379 0.689087 0.043579 -0.679749 0.247314 1441495379 0.690308 0.031189 -0.681763 0.240234 1441495379 0.690308 0.031189 -0.681763 0.240234 1441495379 0.690308 0.031189 -0.681763 0.240234 1441495379 0.690308 0.031189 -0.681763 0.240234 1441495379 0.690308 0.031189 -0.681763 0.240234 1441495379 0.690308 0.031189 -0.681763 0.240234 1441495379 0.689392 0.028687 -0.682556 0.240845 1441495379 0.689392 0.028687 -0.682556 0.240845 1441495379 0.689392 0.028687 -0.682556 0.240845 1441495379 0.689392 0.028687 -0.682556 0.240845 1441495379 0.689392 0.028687 -0.682556 0.240845 1441495379 0.689392 0.028687 -0.682556 0.240845 1441495379 0.690552 0.023315 -0.683167 0.236328 1441495379 0.690552 0.023315 -0.683167 0.236328 1441495379 0.690552 0.023315 -0.683167 0.236328 1441495379 0.690552 0.023315 -0.683167 0.236328 1441495379 0.690552 0.023315 -0.683167 0.236328 1441495379 0.690552 0.023315 -0.683167 0.236328 1441495379 0.690552 0.023315 -0.683167 0.236328 1441495379 0.692078 0.019226 -0.683960 0.229858 1441495379 0.692078 0.019226 -0.683960 0.229858 1441495379 0.692078 0.019226 -0.683960 0.229858 1441495379 0.692078 0.019226 -0.683960 0.229858 1441495379 0.692078 0.019226 -0.683960 0.229858 1441495379 0.692078 0.019226 -0.683960 0.229858 1441495379 0.693909 0.015198 -0.684021 0.224304 1441495379 0.693909 0.015198 -0.684021 0.224304 1441495379 0.693909 0.015198 -0.684021 0.224304 1441495379 0.693909 0.015198 -0.684021 0.224304 1441495379 0.693909 0.015198 -0.684021 0.224304 1441495379 0.693909 0.015198 -0.684021 0.224304 1441495379 0.695251 0.014893 -0.683777 0.221069 1441495379 0.695251 0.014893 -0.683777 0.221069 1441495379 0.695251 0.014893 -0.683777 0.221069 1441495379 0.695251 0.014893 -0.683777 0.221069 1441495379 0.695251 0.014893 -0.683777 0.221069 1441495379 0.695251 0.014893 -0.683777 0.221069 1441495379 0.695251 0.014893 -0.683777 0.221069 1441495379 0.696838 0.016418 -0.683105 0.217773 1441495379 0.696838 0.016418 -0.683105 0.217773 1441495379 0.696838 0.016418 -0.683105 0.217773 1441495379 0.696838 0.016418 -0.683105 0.217773 1441495379 0.696838 0.016418 -0.683105 0.217773 1441495379 0.696838 0.016418 -0.683105 0.217773 1441495379 0.698547 0.016602 -0.682739 0.213562 1441495379 0.698547 0.016602 -0.682739 0.213562 1441495379 0.698547 0.016602 -0.682739 0.213562 1441495379 0.698547 0.016602 -0.682739 0.213562 1441495379 0.698547 0.016602 -0.682739 0.213562 1441495379 0.698730 0.015564 -0.682800 0.212769 1441495379 0.698730 0.015564 -0.682800 0.212769 1441495379 0.698730 0.015564 -0.682800 0.212769 1441495379 0.698730 0.015564 -0.682800 0.212769 1441495379 0.698730 0.015564 -0.682800 0.212769 1441495379 0.698730 0.015564 -0.682800 0.212769 1441495379 0.697632 0.015625 -0.682861 0.216187 1441495379 0.697632 0.015625 -0.682861 0.216187 1441495379 0.697632 0.015625 -0.682861 0.216187 1441495379 0.697632 0.015625 -0.682861 0.216187 1441495379 0.697632 0.015625 -0.682861 0.216187 1441495379 0.697632 0.015625 -0.682861 0.216187 1441495379 0.696045 0.017273 -0.682312 0.222839 1441495379 0.696045 0.017273 -0.682312 0.222839 1441495379 0.696045 0.017273 -0.682312 0.222839 1441495379 0.696045 0.017273 -0.682312 0.222839 1441495379 0.696045 0.017273 -0.682312 0.222839 1441495379 0.696045 0.017273 -0.682312 0.222839 1441495379 0.696045 0.017273 -0.682312 0.222839 1441495379 0.694275 0.018799 -0.681641 0.230164 1441495379 0.694275 0.018799 -0.681641 0.230164 1441495379 0.694275 0.018799 -0.681641 0.230164 1441495379 0.694275 0.018799 -0.681641 0.230164 1441495379 0.694275 0.018799 -0.681641 0.230164 1441495379 0.694275 0.018799 -0.681641 0.230164 1441495379 0.694275 0.018799 -0.681641 0.230164 1441495379 0.693237 0.022522 -0.680542 0.236084 1441495379 0.693237 0.022522 -0.680542 0.236084 1441495379 0.693237 0.022522 -0.680542 0.236084 1441495379 0.693237 0.022522 -0.680542 0.236084 1441495379 0.693237 0.022522 -0.680542 0.236084 1441495379 0.693237 0.022522 -0.680542 0.236084 1441495379 0.694275 0.014771 -0.680542 0.233582 1441495379 0.694275 0.014771 -0.680542 0.233582 1441495379 0.694275 0.014771 -0.680542 0.233582 1441495379 0.694275 0.014771 -0.680542 0.233582 1441495379 0.694275 0.014771 -0.680542 0.233582 1441495379 0.694275 0.014771 -0.680542 0.233582 1441495379 0.693542 0.011963 -0.681152 0.234192 1441495379 0.693542 0.011963 -0.681152 0.234192 1441495379 0.693542 0.011963 -0.681152 0.234192 1441495379 0.693542 0.011963 -0.681152 0.234192 1441495379 0.693542 0.011963 -0.681152 0.234192 1441495379 0.693542 0.011963 -0.681152 0.234192 1441495379 0.693542 0.011963 -0.681152 0.234192 1441495379 0.693420 0.011902 -0.681152 0.234558 1441495380 0.693420 0.011902 -0.681152 0.234558 1441495380 0.693420 0.011902 -0.681152 0.234558 1441495380 0.693420 0.011902 -0.681152 0.234558 1441495380 0.693420 0.011902 -0.681152 0.234558 1441495380 0.693420 0.011902 -0.681152 0.234558 1441495380 0.693604 0.011292 -0.681885 0.231812 1441495380 0.693604 0.011292 -0.681885 0.231812 1441495380 0.693604 0.011292 -0.681885 0.231812 1441495380 0.693604 0.011292 -0.681885 0.231812 1441495380 0.693604 0.011292 -0.681885 0.231812 1441495380 0.693604 0.011292 -0.681885 0.231812 1441495380 0.692871 0.011658 -0.683838 0.228455 1441495380 0.692871 0.011658 -0.683838 0.228455 1441495380 0.692871 0.011658 -0.683838 0.228455 1441495380 0.692871 0.011658 -0.683838 0.228455 1441495380 0.692871 0.011658 -0.683838 0.228455 1441495380 0.692871 0.011658 -0.683838 0.228455 1441495380 0.690308 0.019958 -0.684753 0.232727 1441495380 0.690308 0.019958 -0.684753 0.232727 1441495380 0.690308 0.019958 -0.684753 0.232727 1441495380 0.690308 0.019958 -0.684753 0.232727 1441495380 0.690308 0.019958 -0.684753 0.232727 1441495380 0.690308 0.019958 -0.684753 0.232727 1441495380 0.686157 0.035217 -0.684387 0.244141 1441495380 0.686157 0.035217 -0.684387 0.244141 1441495380 0.686157 0.035217 -0.684387 0.244141 1441495380 0.686157 0.035217 -0.684387 0.244141 1441495380 0.686157 0.035217 -0.684387 0.244141 1441495380 0.686157 0.035217 -0.684387 0.244141 1441495380 0.682678 0.045227 -0.684326 0.252197 1441495380 0.682678 0.045227 -0.684326 0.252197 1441495380 0.682678 0.045227 -0.684326 0.252197 1441495380 0.682678 0.045227 -0.684326 0.252197 1441495380 0.682678 0.045227 -0.684326 0.252197 1441495380 0.682678 0.045227 -0.684326 0.252197 1441495380 0.681274 0.050598 -0.683533 0.257019 1441495380 0.681274 0.050598 -0.683533 0.257019 1441495380 0.681274 0.050598 -0.683533 0.257019 1441495380 0.681274 0.050598 -0.683533 0.257019 1441495380 0.681274 0.050598 -0.683533 0.257019 1441495380 0.681274 0.050598 -0.683533 0.257019 1441495380 0.681946 0.053284 -0.682190 0.258240 1441495380 0.681946 0.053284 -0.682190 0.258240 1441495380 0.681946 0.053284 -0.682190 0.258240 1441495380 0.681946 0.053284 -0.682190 0.258240 1441495380 0.681946 0.053284 -0.682190 0.258240 1441495380 0.681946 0.053284 -0.682190 0.258240 1441495380 0.681946 0.053284 -0.682190 0.258240 1441495380 0.683533 0.048157 -0.682068 0.255371 1441495380 0.683533 0.048157 -0.682068 0.255371 1441495380 0.683533 0.048157 -0.682068 0.255371 1441495380 0.683533 0.048157 -0.682068 0.255371 1441495380 0.683533 0.048157 -0.682068 0.255371 1441495380 0.683533 0.048157 -0.682068 0.255371 1441495380 0.684875 0.042053 -0.682739 0.251099 1441495380 0.684875 0.042053 -0.682739 0.251099 1441495380 0.684875 0.042053 -0.682739 0.251099 1441495380 0.684875 0.042053 -0.682739 0.251099 1441495380 0.684875 0.042053 -0.682739 0.251099 1441495380 0.684875 0.042053 -0.682739 0.251099 1441495380 0.686829 0.033569 -0.684326 0.242371 1441495380 0.686829 0.033569 -0.684326 0.242371 1441495380 0.686829 0.033569 -0.684326 0.242371 1441495380 0.686829 0.033569 -0.684326 0.242371 1441495380 0.686829 0.033569 -0.684326 0.242371 1441495380 0.686829 0.033569 -0.684326 0.242371 1441495380 0.688843 0.022461 -0.685730 0.234009 1441495380 0.688843 0.022461 -0.685730 0.234009 1441495380 0.688843 0.022461 -0.685730 0.234009 1441495380 0.688843 0.022461 -0.685730 0.234009 1441495380 0.688843 0.022461 -0.685730 0.234009 1441495380 0.688843 0.022461 -0.685730 0.234009 1441495380 0.689392 0.016785 -0.686523 0.230408 1441495380 0.689392 0.016785 -0.686523 0.230408 1441495380 0.689392 0.016785 -0.686523 0.230408 1441495380 0.689392 0.016785 -0.686523 0.230408 1441495380 0.689392 0.016785 -0.686523 0.230408 1441495380 0.689392 0.016785 -0.686523 0.230408 1441495380 0.689392 0.016785 -0.686523 0.230408 1441495380 0.690063 0.010010 -0.686890 0.227661 1441495380 0.690063 0.010010 -0.686890 0.227661 1441495380 0.690063 0.010010 -0.686890 0.227661 1441495380 0.690063 0.010010 -0.686890 0.227661 1441495380 0.690063 0.010010 -0.686890 0.227661 1441495380 0.691223 0.002930 -0.687134 0.223572 1441495380 0.691223 0.002930 -0.687134 0.223572 1441495380 0.691223 0.002930 -0.687134 0.223572 1441495380 0.691223 0.002930 -0.687134 0.223572 1441495380 0.691223 0.002930 -0.687134 0.223572 1441495380 0.691223 0.002930 -0.687134 0.223572 1441495380 0.692322 -0.001221 -0.687195 0.219971 1441495380 0.692322 -0.001221 -0.687195 0.219971 1441495380 0.692322 -0.001221 -0.687195 0.219971 1441495380 0.692322 -0.001221 -0.687195 0.219971 1441495380 0.692322 -0.001221 -0.687195 0.219971 1441495380 0.692322 -0.001221 -0.687195 0.219971 1441495380 0.693604 -0.003357 -0.686462 0.218384 1441495380 0.693604 -0.003357 -0.686462 0.218384 1441495380 0.693604 -0.003357 -0.686462 0.218384 1441495380 0.693604 -0.003357 -0.686462 0.218384 1441495380 0.693604 -0.003357 -0.686462 0.218384 1441495380 0.693604 -0.003357 -0.686462 0.218384 1441495380 0.694824 -0.006836 -0.685974 0.215698 1441495380 0.694824 -0.006836 -0.685974 0.215698 1441495380 0.694824 -0.006836 -0.685974 0.215698 1441495380 0.694824 -0.006836 -0.685974 0.215698 1441495380 0.694824 -0.006836 -0.685974 0.215698 1441495380 0.694824 -0.006836 -0.685974 0.215698 1441495380 0.694824 -0.006836 -0.685974 0.215698 1441495380 0.696167 -0.010254 -0.685303 0.213501 1441495380 0.696167 -0.010254 -0.685303 0.213501 1441495381 0.696167 -0.010254 -0.685303 0.213501 1441495381 0.696167 -0.010254 -0.685303 0.213501 1441495381 0.696167 -0.010254 -0.685303 0.213501 1441495381 0.696167 -0.010254 -0.685303 0.213501 1441495381 0.696716 -0.009521 -0.684265 0.215210 1441495381 0.696716 -0.009521 -0.684265 0.215210 1441495381 0.696716 -0.009521 -0.684265 0.215210 1441495381 0.696716 -0.009521 -0.684265 0.215210 1441495381 0.696716 -0.009521 -0.684265 0.215210 1441495381 0.696716 -0.009521 -0.684265 0.215210 1441495381 0.696716 -0.009521 -0.684265 0.215210 1441495381 0.696899 -0.009216 -0.682922 0.218750 1441495381 0.696899 -0.009216 -0.682922 0.218750 1441495381 0.696899 -0.009216 -0.682922 0.218750 1441495381 0.696899 -0.009216 -0.682922 0.218750 1441495381 0.696899 -0.009216 -0.682922 0.218750 1441495381 0.696899 -0.009216 -0.682922 0.218750 1441495381 0.696289 -0.009094 -0.682129 0.223022 1441495381 0.696289 -0.009094 -0.682129 0.223022 1441495381 0.696289 -0.009094 -0.682129 0.223022 1441495381 0.696289 -0.009094 -0.682129 0.223022 1441495381 0.696289 -0.009094 -0.682129 0.223022 1441495381 0.696289 -0.009094 -0.682129 0.223022 1441495381 0.696289 -0.009094 -0.682129 0.223022 1441495381 0.695190 -0.007507 -0.681519 0.228455 1441495381 0.695190 -0.007507 -0.681519 0.228455 1441495381 0.695190 -0.007507 -0.681519 0.228455 1441495381 0.695190 -0.007507 -0.681519 0.228455 1441495381 0.695190 -0.007507 -0.681519 0.228455 1441495381 0.694519 -0.005615 -0.680420 0.233704 1441495381 0.694519 -0.005615 -0.680420 0.233704 1441495381 0.694519 -0.005615 -0.680420 0.233704 1441495381 0.694519 -0.005615 -0.680420 0.233704 1441495381 0.694519 -0.005615 -0.680420 0.233704 1441495381 0.694519 -0.005615 -0.680420 0.233704 1441495381 0.694885 -0.007141 -0.679321 0.235779 1441495381 0.694885 -0.007141 -0.679321 0.235779 1441495381 0.694885 -0.007141 -0.679321 0.235779 1441495381 0.694885 -0.007141 -0.679321 0.235779 1441495381 0.694885 -0.007141 -0.679321 0.235779 1441495381 0.694885 -0.007141 -0.679321 0.235779 1441495381 0.694885 -0.007141 -0.679321 0.235779 1441495381 0.695618 -0.010315 -0.678589 0.235535 1441495381 0.695618 -0.010315 -0.678589 0.235535 1441495381 0.695618 -0.010315 -0.678589 0.235535 1441495381 0.695618 -0.010315 -0.678589 0.235535 1441495381 0.695618 -0.010315 -0.678589 0.235535 1441495381 0.695618 -0.010315 -0.678589 0.235535 1441495381 0.696350 -0.014038 -0.678589 0.233215 1441495381 0.696350 -0.014038 -0.678589 0.233215 1441495381 0.696350 -0.014038 -0.678589 0.233215 1441495381 0.696350 -0.014038 -0.678589 0.233215 1441495381 0.696350 -0.014038 -0.678589 0.233215 1441495381 0.696350 -0.014038 -0.678589 0.233215 1441495381 0.696899 -0.016968 -0.679077 0.230103 1441495381 0.696899 -0.016968 -0.679077 0.230103 1441495381 0.696899 -0.016968 -0.679077 0.230103 1441495381 0.696899 -0.016968 -0.679077 0.230103 1441495381 0.696899 -0.016968 -0.679077 0.230103 1441495381 0.696899 -0.016968 -0.679077 0.230103 1441495381 0.696899 -0.016968 -0.679077 0.230103 1441495381 0.697327 -0.019958 -0.680420 0.224548 1441495381 0.697327 -0.019958 -0.680420 0.224548 1441495381 0.697327 -0.019958 -0.680420 0.224548 1441495381 0.697327 -0.019958 -0.680420 0.224548 1441495381 0.697327 -0.019958 -0.680420 0.224548 1441495381 0.697327 -0.019958 -0.680420 0.224548 1441495381 0.697327 -0.022034 -0.681885 0.219727 1441495381 0.697327 -0.022034 -0.681885 0.219727 1441495381 0.697327 -0.022034 -0.681885 0.219727 1441495381 0.697327 -0.022034 -0.681885 0.219727 1441495381 0.697327 -0.022034 -0.681885 0.219727 1441495381 0.697327 -0.022034 -0.681885 0.219727 1441495381 0.695801 -0.017395 -0.682495 0.223022 1441495381 0.695801 -0.017395 -0.682495 0.223022 1441495381 0.695801 -0.017395 -0.682495 0.223022 1441495381 0.695801 -0.017395 -0.682495 0.223022 1441495381 0.695801 -0.017395 -0.682495 0.223022 1441495381 0.695801 -0.017395 -0.682495 0.223022 1441495381 0.695801 -0.017395 -0.682495 0.223022 1441495381 0.692688 -0.004578 -0.681335 0.236389 1441495381 0.692688 -0.004578 -0.681335 0.236389 1441495381 0.692688 -0.004578 -0.681335 0.236389 1441495381 0.692688 -0.004578 -0.681335 0.236389 1441495381 0.692688 -0.004578 -0.681335 0.236389 1441495381 0.692688 -0.004578 -0.681335 0.236389 1441495381 0.689514 0.016296 -0.677124 0.256348 1441495381 0.689514 0.016296 -0.677124 0.256348 1441495381 0.689514 0.016296 -0.677124 0.256348 1441495381 0.689514 0.016296 -0.677124 0.256348 1441495381 0.689514 0.016296 -0.677124 0.256348 1441495381 0.687378 0.029236 -0.674500 0.267761 1441495381 0.687378 0.029236 -0.674500 0.267761 1441495381 0.687378 0.029236 -0.674500 0.267761 1441495381 0.687378 0.029236 -0.674500 0.267761 1441495381 0.687378 0.029236 -0.674500 0.267761 1441495381 0.687378 0.029236 -0.674500 0.267761 1441495381 0.687378 0.029236 -0.674500 0.267761 1441495381 0.687927 0.024048 -0.674194 0.267517 1441495381 0.687927 0.024048 -0.674194 0.267517 1441495381 0.687927 0.024048 -0.674194 0.267517 1441495381 0.687927 0.024048 -0.674194 0.267517 1441495381 0.687927 0.024048 -0.674194 0.267517 1441495381 0.687927 0.024048 -0.674194 0.267517 1441495381 0.688782 0.017578 -0.674927 0.264099 1441495381 0.688782 0.017578 -0.674927 0.264099 1441495381 0.688782 0.017578 -0.674927 0.264099 1441495381 0.688782 0.017578 -0.674927 0.264099 1441495381 0.688782 0.017578 -0.674927 0.264099 1441495381 0.688782 0.017578 -0.674927 0.264099 1441495381 0.689941 0.007202 -0.677429 0.254944 1441495381 0.689941 0.007202 -0.677429 0.254944 1441495382 0.689941 0.007202 -0.677429 0.254944 1441495382 0.689941 0.007202 -0.677429 0.254944 1441495382 0.689941 0.007202 -0.677429 0.254944 1441495382 0.689941 0.007202 -0.677429 0.254944 1441495382 0.689941 0.007202 -0.677429 0.254944 1441495382 0.691101 -0.001648 -0.679443 0.246399 1441495382 0.691101 -0.001648 -0.679443 0.246399 1441495382 0.691101 -0.001648 -0.679443 0.246399 1441495382 0.691101 -0.001648 -0.679443 0.246399 1441495382 0.691101 -0.001648 -0.679443 0.246399 1441495382 0.691101 -0.001648 -0.679443 0.246399 1441495382 0.691040 -0.000244 -0.679810 0.245605 1441495382 0.691040 -0.000244 -0.679810 0.245605 1441495382 0.691040 -0.000244 -0.679810 0.245605 1441495382 0.691040 -0.000244 -0.679810 0.245605 1441495382 0.691040 -0.000244 -0.679810 0.245605 1441495382 0.691040 -0.000244 -0.679810 0.245605 1441495382 0.691040 -0.000244 -0.679810 0.245605 1441495382 0.691589 -0.000488 -0.679138 0.245911 1441495382 0.691589 -0.000488 -0.679138 0.245911 1441495382 0.691589 -0.000488 -0.679138 0.245911 1441495382 0.691589 -0.000488 -0.679138 0.245911 1441495382 0.691589 -0.000488 -0.679138 0.245911 1441495382 0.691589 -0.000488 -0.679138 0.245911 1441495382 0.692017 0.004395 -0.677307 0.249695 1441495382 0.692017 0.004395 -0.677307 0.249695 1441495382 0.692017 0.004395 -0.677307 0.249695 1441495382 0.692017 0.004395 -0.677307 0.249695 1441495382 0.692017 0.004395 -0.677307 0.249695 1441495382 0.692017 0.004395 -0.677307 0.249695 1441495382 0.692017 0.004395 -0.677307 0.249695 1441495382 0.692200 0.016907 -0.674500 0.256104 1441495382 0.692200 0.016907 -0.674500 0.256104 1441495382 0.692200 0.016907 -0.674500 0.256104 1441495382 0.692200 0.016907 -0.674500 0.256104 1441495382 0.692200 0.016907 -0.674500 0.256104 1441495382 0.692200 0.016907 -0.674500 0.256104 1441495382 0.694092 0.023682 -0.672974 0.254395 1441495382 0.694092 0.023682 -0.672974 0.254395 1441495382 0.694092 0.023682 -0.672974 0.254395 1441495382 0.694092 0.023682 -0.672974 0.254395 1441495382 0.694092 0.023682 -0.672974 0.254395 1441495382 0.694092 0.023682 -0.672974 0.254395 1441495382 0.694092 0.023682 -0.672974 0.254395 1441495382 0.695984 0.020020 -0.673645 0.247742 1441495382 0.695984 0.020020 -0.673645 0.247742 1441495382 0.695984 0.020020 -0.673645 0.247742 1441495382 0.695984 0.020020 -0.673645 0.247742 1441495382 0.695984 0.020020 -0.673645 0.247742 1441495382 0.695984 0.020020 -0.673645 0.247742 1441495382 0.696594 0.021362 -0.673401 0.246643 1441495382 0.696594 0.021362 -0.673401 0.246643 1441495382 0.696594 0.021362 -0.673401 0.246643 1441495382 0.696594 0.021362 -0.673401 0.246643 1441495382 0.696594 0.021362 -0.673401 0.246643 1441495382 0.696594 0.021362 -0.673401 0.246643 1441495382 0.696655 0.020020 -0.672424 0.249146 1441495382 0.696655 0.020020 -0.672424 0.249146 1441495382 0.696655 0.020020 -0.672424 0.249146 1441495382 0.696655 0.020020 -0.672424 0.249146 1441495382 0.696655 0.020020 -0.672424 0.249146 1441495382 0.696655 0.020020 -0.672424 0.249146 1441495382 0.696289 0.015564 -0.671875 0.252014 1441495382 0.696289 0.015564 -0.671875 0.252014 1441495382 0.696289 0.015564 -0.671875 0.252014 1441495382 0.696289 0.015564 -0.671875 0.252014 1441495382 0.696289 0.015564 -0.671875 0.252014 1441495382 0.696289 0.015564 -0.671875 0.252014 1441495382 0.696350 0.015747 -0.670715 0.254822 1441495382 0.696350 0.015747 -0.670715 0.254822 1441495382 0.696350 0.015747 -0.670715 0.254822 1441495382 0.696350 0.015747 -0.670715 0.254822 1441495382 0.696350 0.015747 -0.670715 0.254822 1441495382 0.696350 0.015747 -0.670715 0.254822 1441495382 0.696350 0.015747 -0.670715 0.254822 1441495382 0.697510 0.009949 -0.670044 0.253784 1441495382 0.697510 0.009949 -0.670044 0.253784 1441495382 0.697510 0.009949 -0.670044 0.253784 1441495382 0.697510 0.009949 -0.670044 0.253784 1441495382 0.697510 0.009949 -0.670044 0.253784 1441495382 0.698547 0.001282 -0.669556 0.252319 1441495382 0.698547 0.001282 -0.669556 0.252319 1441495382 0.698547 0.001282 -0.669556 0.252319 1441495382 0.698547 0.001282 -0.669556 0.252319 1441495382 0.698547 0.001282 -0.669556 0.252319 1441495382 0.698547 0.001282 -0.669556 0.252319 1441495382 0.698547 0.001282 -0.669556 0.252319 1441495382 0.698975 -0.005737 -0.669922 0.250122 1441495382 0.698975 -0.005737 -0.669922 0.250122 1441495382 0.698975 -0.005737 -0.669922 0.250122 1441495382 0.698975 -0.005737 -0.669922 0.250122 1441495382 0.698975 -0.005737 -0.669922 0.250122 1441495382 0.698975 -0.005737 -0.669922 0.250122 1441495382 0.698914 -0.007019 -0.670776 0.247925 1441495382 0.698914 -0.007019 -0.670776 0.247925 1441495382 0.698914 -0.007019 -0.670776 0.247925 1441495382 0.698914 -0.007019 -0.670776 0.247925 1441495382 0.698914 -0.007019 -0.670776 0.247925 1441495382 0.698914 -0.007019 -0.670776 0.247925 1441495382 0.698914 -0.007019 -0.670776 0.247925 1441495382 0.698242 -0.004089 -0.671692 0.247559 1441495382 0.698242 -0.004089 -0.671692 0.247559 1441495382 0.698242 -0.004089 -0.671692 0.247559 1441495382 0.698242 -0.004089 -0.671692 0.247559 1441495382 0.698242 -0.004089 -0.671692 0.247559 1441495382 0.698242 -0.004089 -0.671692 0.247559 1441495382 0.696533 0.002258 -0.672119 0.251160 1441495382 0.696533 0.002258 -0.672119 0.251160 1441495382 0.696533 0.002258 -0.672119 0.251160 1441495382 0.696533 0.002258 -0.672119 0.251160 1441495382 0.696533 0.002258 -0.672119 0.251160 1441495382 0.696533 0.002258 -0.672119 0.251160 1441495382 0.694336 0.010376 -0.672729 0.255432 1441495382 0.694336 0.010376 -0.672729 0.255432 1441495382 0.694336 0.010376 -0.672729 0.255432 1441495383 0.694336 0.010376 -0.672729 0.255432 1441495383 0.694336 0.010376 -0.672729 0.255432 1441495383 0.694336 0.010376 -0.672729 0.255432 1441495383 0.694336 0.010376 -0.672729 0.255432 1441495383 0.692261 0.019409 -0.672852 0.260071 1441495383 0.692261 0.019409 -0.672852 0.260071 1441495383 0.692261 0.019409 -0.672852 0.260071 1441495383 0.692261 0.019409 -0.672852 0.260071 1441495383 0.692261 0.019409 -0.672852 0.260071 1441495383 0.692261 0.019409 -0.672852 0.260071 1441495383 0.689819 0.029236 -0.672241 0.267090 1441495383 0.689819 0.029236 -0.672241 0.267090 1441495383 0.689819 0.029236 -0.672241 0.267090 1441495383 0.689819 0.029236 -0.672241 0.267090 1441495383 0.689819 0.029236 -0.672241 0.267090 1441495383 0.689819 0.029236 -0.672241 0.267090 1441495383 0.687988 0.036316 -0.671021 0.273987 1441495383 0.687988 0.036316 -0.671021 0.273987 1441495383 0.687988 0.036316 -0.671021 0.273987 1441495383 0.687988 0.036316 -0.671021 0.273987 1441495383 0.687988 0.036316 -0.671021 0.273987 1441495383 0.687988 0.036316 -0.671021 0.273987 1441495383 0.687988 0.036316 -0.671021 0.273987 1441495383 0.686890 0.039612 -0.670715 0.277039 1441495383 0.686890 0.039612 -0.670715 0.277039 1441495383 0.686890 0.039612 -0.670715 0.277039 1441495383 0.686890 0.039612 -0.670715 0.277039 1441495383 0.686890 0.039612 -0.670715 0.277039 1441495383 0.686890 0.039612 -0.670715 0.277039 1441495383 0.686218 0.037476 -0.671936 0.276001 1441495383 0.686218 0.037476 -0.671936 0.276001 1441495383 0.686218 0.037476 -0.671936 0.276001 1441495383 0.686218 0.037476 -0.671936 0.276001 1441495383 0.686218 0.037476 -0.671936 0.276001 1441495383 0.686218 0.037476 -0.671936 0.276001 1441495383 0.685120 0.037231 -0.673950 0.273987 1441495383 0.685120 0.037231 -0.673950 0.273987 1441495383 0.685120 0.037231 -0.673950 0.273987 1441495383 0.685120 0.037231 -0.673950 0.273987 1441495383 0.685120 0.037231 -0.673950 0.273987 1441495383 0.685120 0.037231 -0.673950 0.273987 1441495383 0.684937 0.033508 -0.676208 0.269226 1441495383 0.684937 0.033508 -0.676208 0.269226 1441495383 0.684937 0.033508 -0.676208 0.269226 1441495383 0.684937 0.033508 -0.676208 0.269226 1441495383 0.684937 0.033508 -0.676208 0.269226 1441495383 0.684937 0.033508 -0.676208 0.269226 1441495383 0.684937 0.033508 -0.676208 0.269226 1441495383 0.684753 0.028503 -0.677917 0.265991 1441495383 0.684753 0.028503 -0.677917 0.265991 1441495383 0.684753 0.028503 -0.677917 0.265991 1441495383 0.684753 0.028503 -0.677917 0.265991 1441495383 0.684753 0.028503 -0.677917 0.265991 1441495383 
0.621826 -0.289612 -0.695984 0.212402 1441495385 0.621826 -0.289612 -0.695984 0.212402 1441495385 0.621826 -0.289612 -0.695984 0.212402 1441495385 0.552551 -0.378235 -0.686523 0.283447 1441495385 0.552551 -0.378235 -0.686523 0.283447 1441495385 0.552551 -0.378235 -0.686523 0.283447 1441495385 0.552551 -0.378235 -0.686523 0.283447 1441495385 0.552551 -0.378235 -0.686523 0.283447 1441495385 0.552551 -0.378235 -0.686523 0.283447 1441495385 0.460083 -0.445923 -0.665039 0.383667 1441495385 0.460083 -0.445923 -0.665039 0.383667 1441495385 0.460083 -0.445923 -0.665039 0.383667 1441495385 0.460083 -0.445923 -0.665039 0.383667 1441495385 0.460083 -0.445923 -0.665039 0.383667 1441495385 0.460083 -0.445923 -0.665039 0.383667 1441495385 0.460083 -0.445923 -0.665039 0.383667 1441495385 0.348389 -0.506958 -0.624939 0.480713 1441495385 0.348389 -0.506958 -0.624939 0.480713 1441495385 0.348389 -0.506958 -0.624939 0.480713 1441495385 0.348389 -0.506958 -0.624939 0.480713 1441495385 0.348389 -0.506958 -0.624939 0.480713 1441495385 0.348389 -0.506958 -0.624939 0.480713 1441495386 0.232483 -0.547729 -0.554871 0.581421 1441495386 0.232483 -0.547729 -0.554871 0.581421 1441495386 0.232483 -0.547729 -0.554871 0.581421 1441495386 0.232483 -0.547729 -0.554871 0.581421 1441495386 0.232483 -0.547729 -0.554871 0.581421 1441495386 0.232483 -0.547729 -0.554871 0.581421 1441495386 0.123657 -0.572998 -0.458313 0.668091 1441495386 0.123657 -0.572998 -0.458313 0.668091 1441495386 0.123657 -0.572998 -0.458313 0.668091 1441495386 0.123657 -0.572998 -0.458313 0.668091 1441495386 0.123657 -0.572998 -0.458313 0.668091 1441495386 0.123657 -0.572998 -0.458313 0.668091 1441495386 0.016907 -0.581116 -0.356506 0.731384 1441495386 0.016907 -0.581116 -0.356506 0.731384 1441495386 0.016907 -0.581116 -0.356506 0.731384 1441495386 0.016907 -0.581116 -0.356506 0.731384 1441495386 0.016907 -0.581116 -0.356506 0.731384 1441495386 0.016907 -0.581116 -0.356506 0.731384 1441495386 0.016907 -0.581116 -0.356506 0.731384 1441495386 -0.076355 -0.578796 -0.257935 0.769836 1441495386 -0.076355 -0.578796 -0.257935 0.769836 1441495386 -0.076355 -0.578796 -0.257935 0.769836 1441495386 -0.076355 -0.578796 -0.257935 0.769836 1441495386 -0.076355 -0.578796 -0.257935 0.769836 1441495386 -0.153870 -0.568848 -0.170654 0.789673 1441495386 -0.153870 -0.568848 -0.170654 0.789673 1441495386 -0.153870 -0.568848 -0.170654 0.789673 1441495386 -0.153870 -0.568848 -0.170654 0.789673 1441495386 -0.153870 -0.568848 -0.170654 0.789673 1441495386 -0.153870 -0.568848 -0.170654 0.789673 1441495386 -0.202576 -0.561035 -0.115601 0.794250 1441495386 -0.202576 -0.561035 -0.115601 0.794250 1441495386 -0.202576 -0.561035 -0.115601 0.794250 1441495386 -0.202576 -0.561035 -0.115601 0.794250 1441495386 -0.202576 -0.561035 -0.115601 0.794250 1441495386 -0.202576 -0.561035 -0.115601 0.794250 1441495386 -0.202576 -0.561035 -0.115601 0.794250 1441495386 -0.213135 -0.560852 -0.103821 0.793274 1441495386 -0.213135 -0.560852 -0.103821 0.793274 1441495386 -0.213135 -0.560852 -0.103821 0.793274 1441495386 -0.213135 -0.560852 -0.103821 0.793274 1441495386 -0.213135 -0.560852 -0.103821 0.793274 1441495386 -0.213135 -0.560852 -0.103821 0.793274 1441495386 -0.172913 -0.570618 -0.118347 0.794006 1441495386 -0.172913 -0.570618 -0.118347 0.794006 1441495386 -0.172913 -0.570618 -0.118347 0.794006 1441495386 -0.172913 -0.570618 -0.118347 0.794006 1441495386 -0.172913 -0.570618 -0.118347 0.794006 1441495386 -0.172913 -0.570618 -0.118347 0.794006 1441495386 -0.104797 -0.578369 -0.169067 0.791138 1441495386 -0.104797 -0.578369 -0.169067 0.791138 1441495386 -0.104797 -0.578369 -0.169067 0.791138 1441495386 -0.104797 -0.578369 -0.169067 0.791138 1441495386 -0.104797 -0.578369 -0.169067 0.791138 1441495386 -0.104797 -0.578369 -0.169067 0.791138 1441495386 -0.104797 -0.578369 -0.169067 0.791138 1441495386 -0.011475 -0.578796 -0.247437 0.776917 1441495386 -0.011475 -0.578796 -0.247437 0.776917 1441495386 -0.011475 -0.578796 -0.247437 0.776917 1441495386 -0.011475 -0.578796 -0.247437 0.776917 1441495386 -0.011475 -0.578796 -0.247437 0.776917 1441495386 -0.011475 -0.578796 -0.247437 0.776917 1441495386 -0.011475 -0.578796 -0.247437 0.776917 1441495386 0.098633 -0.568787 -0.343018 0.741028 1441495386 0.098633 -0.568787 -0.343018 0.741028 1441495386 0.098633 -0.568787 -0.343018 0.741028 1441495386 0.098633 -0.568787 -0.343018 0.741028 1441495386 0.098633 -0.568787 -0.343018 0.741028 1441495386 0.217957 -0.530701 -0.464539 0.674622 1441495386 0.217957 -0.530701 -0.464539 0.674622 1441495386 0.217957 -0.530701 -0.464539 0.674622 1441495386 0.217957 -0.530701 -0.464539 0.674622 1441495386 0.217957 -0.530701 -0.464539 0.674622 1441495386 0.217957 -0.530701 -0.464539 0.674622 1441495386 0.217957 -0.530701 -0.464539 0.674622 1441495386 0.356506 -0.468933 -0.550293 0.591797 1441495386 0.356506 -0.468933 -0.550293 0.591797 1441495386 0.356506 -0.468933 -0.550293 0.591797 1441495386 0.356506 -0.468933 -0.550293 0.591797 1441495386 0.480408 -0.389099 -0.614990 0.489502 1441495386 0.480408 -0.389099 -0.614990 0.489502 1441495386 0.480408 -0.389099 -0.614990 0.489502 1441495386 0.480408 -0.389099 -0.614990 0.489502 1441495386 0.480408 -0.389099 -0.614990 0.489502 1441495386 0.480408 -0.389099 -0.614990 0.489502 1441495386 0.575989 -0.303894 -0.655884 0.381653 1441495386 0.575989 -0.303894 -0.655884 0.381653 1441495386 0.575989 -0.303894 -0.655884 0.381653 1441495386 0.575989 -0.303894 -0.655884 0.381653 1441495386 0.575989 -0.303894 -0.655884 0.381653 1441495386 0.575989 -0.303894 -0.655884 0.381653 1441495386 0.642761 -0.221069 -0.678589 0.278320 1441495386 0.642761 -0.221069 -0.678589 0.278320 1441495386 0.642761 -0.221069 -0.678589 0.278320 1441495386 0.642761 -0.221069 -0.678589 0.278320 1441495386 0.642761 -0.221069 -0.678589 0.278320 1441495386 0.642761 -0.221069 -0.678589 0.278320 1441495386 0.683960 -0.155701 -0.688538 0.183899 1441495386 0.683960 -0.155701 -0.688538 0.183899 1441495386 0.683960 -0.155701 -0.688538 0.183899 1441495386 0.683960 -0.155701 -0.688538 0.183899 1441495386 0.683960 -0.155701 -0.688538 0.183899 1441495386 0.683960 -0.155701 -0.688538 0.183899 1441495386 0.683960 -0.155701 -0.688538 0.183899 1441495386 0.706177 -0.110840 -0.690857 0.108582 1441495386 0.706177 -0.110840 -0.690857 0.108582 1441495386 0.706177 -0.110840 -0.690857 0.108582 1441495386 0.706177 -0.110840 -0.690857 0.108582 1441495386 0.706177 -0.110840 -0.690857 0.108582 1441495386 0.714844 -0.099731 -0.691101 0.037842 1441495387 0.714844 -0.099731 -0.691101 0.037842 1441495387 0.714844 -0.099731 -0.691101 0.037842 1441495387 0.714844 -0.099731 -0.691101 0.037842 1441495387 0.714844 -0.099731 -0.691101 0.037842 1441495387 0.714844 -0.099731 -0.691101 0.037842 1441495387 0.714844 -0.099731 -0.691101 0.037842 1441495387 0.712402 -0.116882 -0.691956 0.002441 1441495387 0.712402 -0.116882 -0.691956 0.002441 1441495387 0.712402 -0.116882 -0.691956 0.002441 1441495387 0.712402 -0.116882 -0.691956 0.002441 1441495387 0.712402 -0.116882 -0.691956 0.002441 1441495387 0.712402 -0.116882 -0.691956 0.002441 1441495387 0.702454 -0.145874 -0.696472 0.016602 1441495387 0.702454 -0.145874 -0.696472 0.016602 1441495387 0.702454 -0.145874 -0.696472 0.016602 1441495387 0.702454 -0.145874 -0.696472 0.016602 1441495387 0.702454 -0.145874 -0.696472 0.016602 1441495387 0.702454 -0.145874 -0.696472 0.016602 1441495387 0.702454 -0.145874 -0.696472 0.016602 1441495387 0.681335 -0.193054 -0.703003 0.065796 1441495387 0.681335 -0.193054 -0.703003 0.065796 1441495387 0.681335 -0.193054 -0.703003 0.065796 1441495387 0.681335 -0.193054 -0.703003 0.065796 1441495387 0.681335 -0.193054 -0.703003 0.065796 1441495387 0.681335 -0.193054 -0.703003 0.065796 1441495387 0.645508 -0.253601 -0.706909 0.139038 1441495387 0.645508 -0.253601 -0.706909 0.139038 1441495387 0.645508 -0.253601 -0.706909 0.139038 1441495387 0.645508 -0.253601 -0.706909 0.139038 1441495387 0.645508 -0.253601 -0.706909 0.139038 1441495387 0.645508 -0.253601 -0.706909 0.139038 1441495387 0.645508 -0.253601 -0.706909 0.139038 1441495387 0.589722 -0.326843 -0.704468 0.221680 1441495387 0.589722 -0.326843 -0.704468 0.221680 1441495387 0.589722 -0.326843 -0.704468 0.221680 1441495387 0.589722 -0.326843 -0.704468 0.221680 1441495387 0.589722 -0.326843 -0.704468 0.221680 1441495387 0.589722 -0.326843 -0.704468 0.221680 1441495387 0.589722 -0.326843 -0.704468 0.221680 1441495387 0.514771 -0.401672 -0.691772 0.308472 1441495387 0.514771 -0.401672 -0.691772 0.308472 1441495387 0.514771 -0.401672 -0.691772 0.308472 1441495387 0.514771 -0.401672 -0.691772 0.308472 1441495387 0.514771 -0.401672 -0.691772 0.308472 1441495387 0.514771 -0.401672 -0.691772 0.308472 1441495387 0.514771 -0.401672 -0.691772 0.308472 1441495387 0.423584 -0.467529 -0.664001 0.401367 1441495387 0.423584 -0.467529 -0.664001 0.401367 1441495387 0.423584 -0.467529 -0.664001 0.401367 1441495387 0.423584 -0.467529 -0.664001 0.401367 1441495387 0.423584 -0.467529 -0.664001 0.401367 1441495387 0.423584 -0.467529 -0.664001 0.401367 1441495387 0.319641 -0.520569 -0.621277 0.490784 1441495387 0.319641 -0.520569 -0.621277 0.490784 1441495387 0.319641 -0.520569 -0.621277 0.490784 1441495387 0.319641 -0.520569 -0.621277 0.490784 1441495387 0.319641 -0.520569 -0.621277 0.490784 1441495387 0.319641 -0.520569 -0.621277 0.490784 1441495387 0.214905 -0.555115 -0.559814 0.576477 1441495387 0.214905 -0.555115 -0.559814 0.576477 1441495387 0.214905 -0.555115 -0.559814 0.576477 1441495387 0.214905 -0.555115 -0.559814 0.576477 1441495387 0.214905 -0.555115 -0.559814 0.576477 1441495387 0.115417 -0.575806 -0.477173 0.653809 1441495387 0.115417 -0.575806 -0.477173 0.653809 1441495387 0.115417 -0.575806 -0.477173 0.653809 1441495387 0.115417 -0.575806 -0.477173 0.653809 1441495387 0.115417 -0.575806 -0.477173 0.653809 1441495387 0.115417 -0.575806 -0.477173 0.653809 1441495387 0.026123 -0.585815 -0.378662 0.716064 1441495387 0.026123 -0.585815 -0.378662 0.716064 1441495387 0.026123 -0.585815 -0.378662 0.716064 1441495387 0.026123 -0.585815 -0.378662 0.716064 1441495387 0.026123 -0.585815 -0.378662 0.716064 1441495387 0.026123 -0.585815 -0.378662 0.716064 1441495387 -0.046692 -0.587646 -0.270874 0.761047 1441495387 -0.046692 -0.587646 -0.270874 0.761047 1441495387 -0.046692 -0.587646 -0.270874 0.761047 1441495387 -0.046692 -0.587646 -0.270874 0.761047 1441495387 -0.046692 -0.587646 -0.270874 0.761047 1441495387 -0.111572 -0.585754 -0.179504 0.782410 1441495387 -0.111572 -0.585754 -0.179504 0.782410 1441495387 -0.111572 -0.585754 -0.179504 0.782410 1441495387 -0.111572 -0.585754 -0.179504 0.782410 1441495387 -0.111572 -0.585754 -0.179504 0.782410 1441495387 -0.111572 -0.585754 -0.179504 0.782410 1441495387 -0.111572 -0.585754 -0.179504 0.782410 1441495387 -0.164551 -0.580200 -0.103333 0.790955 1441495387 -0.164551 -0.580200 -0.103333 0.790955 1441495387 -0.164551 -0.580200 -0.103333 0.790955 1441495387 -0.164551 -0.580200 -0.103333 0.790955 1441495387 -0.164551 -0.580200 -0.103333 0.790955 1441495387 -0.164551 -0.580200 -0.103333 0.790955 1441495387 -0.202454 -0.576538 -0.053101 0.789795 1441495387 -0.202454 -0.576538 -0.053101 0.789795 1441495387 -0.202454 -0.576538 -0.053101 0.789795 1441495387 -0.202454 -0.576538 -0.053101 0.789795 1441495387 -0.202454 -0.576538 -0.053101 0.789795 1441495387 -0.202454 -0.576538 -0.053101 0.789795 1441495387 -0.202454 -0.576538 -0.053101 0.789795 1441495387 -0.205994 -0.576538 -0.056702 0.788635 1441495387 -0.205994 -0.576538 -0.056702 0.788635 1441495387 -0.205994 -0.576538 -0.056702 0.788635 1441495387 -0.205994 -0.576538 -0.056702 0.788635 1441495387 -0.205994 -0.576538 -0.056702 0.788635 1441495387 -0.205994 -0.576538 -0.056702 0.788635 1441495387 -0.164795 -0.584045 -0.079651 0.790833 1441495387 -0.164795 -0.584045 -0.079651 0.790833 1441495387 -0.164795 -0.584045 -0.079651 0.790833 1441495387 -0.164795 -0.584045 -0.079651 0.790833 1441495387 -0.164795 -0.584045 -0.079651 0.790833 1441495387 -0.164795 -0.584045 -0.079651 0.790833 1441495387 -0.164795 -0.584045 -0.079651 0.790833 1441495387 -0.105225 -0.583252 -0.147278 0.791870 1441495387 -0.105225 -0.583252 -0.147278 0.791870 1441495387 -0.105225 -0.583252 -0.147278 0.791870 1441495388 -0.105225 -0.583252 -0.147278 0.791870 1441495388 -0.105225 -0.583252 -0.147278 0.791870 1441495388 -0.105225 -0.583252 -0.147278 0.791870 1441495388 -0.007813 -0.572754 -0.237305 0.784607 1441495388 -0.007813 -0.572754 -0.237305 0.784607 1441495388 -0.007813 -0.572754 -0.237305 0.784607 1441495388 -0.007813 -0.572754 -0.237305 0.784607 1441495388 -0.007813 -0.572754 -0.237305 0.784607 1441495388 -0.007813 -0.572754 -0.237305 0.784607 1441495388 0.118591 -0.545837 -0.342957 0.755249 1441495388 0.118591 -0.545837 -0.342957 0.755249 1441495388 0.118591 -0.545837 -0.342957 0.755249 1441495388 0.118591 -0.545837 -0.342957 0.755249 1441495388 0.118591 -0.545837 -0.342957 0.755249 1441495388 0.118591 -0.545837 -0.342957 0.755249 1441495388 0.118591 -0.545837 -0.342957 0.755249 1441495388 0.253418 -0.491211 -0.469177 0.688782 1441495388 0.253418 -0.491211 -0.469177 0.688782 1441495388 0.253418 -0.491211 -0.469177 0.688782 1441495388 0.253418 -0.491211 -0.469177 0.688782 1441495388 0.253418 -0.491211 -0.469177 0.688782 1441495388 0.253418 -0.491211 -0.469177 0.688782 1441495388 0.392090 -0.421387 -0.553162 0.602234 1441495388 0.392090 -0.421387 -0.553162 0.602234 1441495388 0.392090 -0.421387 -0.553162 0.602234 1441495388 0.392090 -0.421387 -0.553162 0.602234 1441495388 0.392090 -0.421387 -0.553162 0.602234 1441495388 0.392090 -0.421387 -0.553162 0.602234 1441495388 0.500366 -0.351868 -0.621033 0.490051 1441495388 0.500366 -0.351868 -0.621033 0.490051 1441495388 0.500366 -0.351868 -0.621033 0.490051 1441495388 0.500366 -0.351868 -0.621033 0.490051 1441495388 0.500366 -0.351868 -0.621033 0.490051 1441495388 0.500366 -0.351868 -0.621033 0.490051 1441495388 0.587219 -0.274719 -0.658997 0.381287 1441495388 0.587219 -0.274719 -0.658997 0.381287 1441495388 0.587219 -0.274719 -0.658997 0.381287 1441495388 0.587219 -0.274719 -0.658997 0.381287 1441495388 0.587219 -0.274719 -0.658997 0.381287 1441495388 0.587219 -0.274719 -0.658997 0.381287 1441495388 0.648315 -0.204834 -0.680420 0.273376 1441495388 0.648315 -0.204834 -0.680420 0.273376 1441495388 0.648315 -0.204834 -0.680420 0.273376 1441495388 0.648315 -0.204834 -0.680420 0.273376 1441495388 0.648315 -0.204834 -0.680420 0.273376 1441495388 0.648315 -0.204834 -0.680420 0.273376 1441495388 0.686584 -0.152466 -0.689575 0.172729 1441495388 0.686584 -0.152466 -0.689575 0.172729 1441495388 0.686584 -0.152466 -0.689575 0.172729 1441495388 0.686584 -0.152466 -0.689575 0.172729 1441495388 0.686584 -0.152466 -0.689575 0.172729 1441495388 0.709656 -0.110352 -0.689514 0.093994 1441495388 0.709656 -0.110352 -0.689514 0.093994 1441495388 0.709656 -0.110352 -0.689514 0.093994 1441495388 0.709656 -0.110352 -0.689514 0.093994 1441495388 0.709656 -0.110352 -0.689514 0.093994 1441495388 0.709656 -0.110352 -0.689514 0.093994 1441495388 0.720337 -0.074646 -0.688843 0.032288 1441495388 0.720337 -0.074646 -0.688843 0.032288 1441495388 0.720337 -0.074646 -0.688843 0.032288 1441495388 0.720337 -0.074646 -0.688843 0.032288 1441495388 0.720337 -0.074646 -0.688843 0.032288 1441495388 0.720337 -0.074646 -0.688843 0.032288 1441495388 0.720337 -0.074646 -0.688843 0.032288 1441495388 0.721130 -0.052368 -0.690796 0.006042 1441495388 0.721130 -0.052368 -0.690796 0.006042 1441495388 0.721130 -0.052368 -0.690796 0.006042 1441495388 0.721130 -0.052368 -0.690796 0.006042 1441495388 0.721130 -0.052368 -0.690796 0.006042 1441495388 0.721130 -0.052368 -0.690796 0.006042 1441495388 0.713135 -0.062622 -0.697998 0.019958 1441495388 0.713135 -0.062622 -0.697998 0.019958 1441495388 0.713135 -0.062622 -0.697998 0.019958 1441495388 0.713135 -0.062622 -0.697998 0.019958 1441495388 0.713135 -0.062622 -0.697998 0.019958 1441495388 0.713135 -0.062622 -0.697998 0.019958 1441495388 0.698181 -0.102173 -0.705750 0.063171 1441495388 0.698181 -0.102173 -0.705750 0.063171 1441495388 0.698181 -0.102173 -0.705750 0.063171 1441495388 0.698181 -0.102173 -0.705750 0.063171 1441495388 0.698181 -0.102173 -0.705750 0.063171 1441495388 0.698181 -0.102173 -0.705750 0.063171 1441495388 0.671143 -0.168335 -0.710754 0.126770 1441495388 0.671143 -0.168335 -0.710754 0.126770 1441495388 0.671143 -0.168335 -0.710754 0.126770 1441495388 0.671143 -0.168335 -0.710754 0.126770 1441495388 0.671143 -0.168335 -0.710754 0.126770 1441495388 0.671143 -0.168335 -0.710754 0.126770 1441495388 0.623779 -0.251099 -0.709839 0.209717 1441495388 0.623779 -0.251099 -0.709839 0.209717 1441495388 0.623779 -0.251099 -0.709839 0.209717 1441495388 0.623779 -0.251099 -0.709839 0.209717 1441495388 0.623779 -0.251099 -0.709839 0.209717 1441495388 0.623779 -0.251099 -0.709839 0.209717 1441495388 0.623779 -0.251099 -0.709839 0.209717 1441495388 0.555847 -0.338562 -0.698792 0.296814 1441495388 0.555847 -0.338562 -0.698792 0.296814 1441495388 0.555847 -0.338562 -0.698792 0.296814 1441495388 0.555847 -0.338562 -0.698792 0.296814 1441495388 0.555847 -0.338562 -0.698792 0.296814 1441495388 0.555847 -0.338562 -0.698792 0.296814 1441495388 0.468689 -0.413757 -0.674683 0.392395 1441495388 0.468689 -0.413757 -0.674683 0.392395 1441495388 0.468689 -0.413757 -0.674683 0.392395 1441495388 0.468689 -0.413757 -0.674683 0.392395 1441495388 0.368958 -0.473755 -0.632996 0.488647 1441495388 0.368958 -0.473755 -0.632996 0.488647 1441495388 0.368958 -0.473755 -0.632996 0.488647 1441495388 0.368958 -0.473755 -0.632996 0.488647 1441495389 0.368958 -0.473755 -0.632996 0.488647 1441495389 0.368958 -0.473755 -0.632996 0.488647 1441495389 0.368958 -0.473755 -0.632996 0.488647 1441495389 0.261353 -0.520386 -0.573364 0.576355 1441495389 0.261353 -0.520386 -0.573364 0.576355 1441495389 0.261353 -0.520386 -0.573364 0.576355 1441495389 0.261353 -0.520386 -0.573364 0.576355 1441495389 0.155457 -0.551208 -0.493225 0.654785 1441495389 0.155457 -0.551208 -0.493225 0.654785 1441495389 0.155457 -0.551208 -0.493225 0.654785 1441495389 0.155457 -0.551208 -0.493225 0.654785 1441495389 0.155457 -0.551208 -0.493225 0.654785 1441495389 0.155457 -0.551208 -0.493225 0.654785 1441495389 0.058167 -0.567810 -0.395935 0.719360 1441495389 0.058167 -0.567810 -0.395935 0.719360 1441495389 0.058167 -0.567810 -0.395935 0.719360 1441495389 0.058167 -0.567810 -0.395935 0.719360 1441495389 0.058167 -0.567810 -0.395935 0.719360 1441495389 0.058167 -0.567810 -0.395935 0.719360 1441495389 0.058167 -0.567810 -0.395935 0.719360 1441495389 -0.028625 -0.572937 -0.294495 0.764343 1441495389 -0.028625 -0.572937 -0.294495 0.764343 1441495389 -0.028625 -0.572937 -0.294495 0.764343 1441495389 -0.028625 -0.572937 -0.294495 0.764343 1441495389 -0.028625 -0.572937 -0.294495 0.764343 1441495389 -0.028625 -0.572937 -0.294495 0.764343 1441495389 -0.093811 -0.570129 -0.193909 0.792786 1441495389 -0.093811 -0.570129 -0.193909 0.792786 1441495389 -0.093811 -0.570129 -0.193909 0.792786 1441495389 -0.093811 -0.570129 -0.193909 0.792786 1441495389 -0.093811 -0.570129 -0.193909 0.792786 1441495389 -0.093811 -0.570129 -0.193909 0.792786 1441495389 -0.146667 -0.565674 -0.098511 0.805481 1441495389 -0.146667 -0.565674 -0.098511 0.805481 1441495389 -0.146667 -0.565674 -0.098511 0.805481 1441495389 -0.146667 -0.565674 -0.098511 0.805481 1441495389 -0.146667 -0.565674 -0.098511 0.805481 1441495389 -0.146667 -0.565674 -0.098511 0.805481 1441495389 -0.146667 -0.565674 -0.098511 0.805481 1441495389 -0.192932 -0.563965 -0.034790 0.802185 1441495389 -0.192932 -0.563965 -0.034790 0.802185 1441495389 -0.192932 -0.563965 -0.034790 0.802185 1441495389 -0.192932 -0.563965 -0.034790 0.802185 1441495389 -0.192932 -0.563965 -0.034790 0.802185 1441495389 -0.192932 -0.563965 -0.034790 0.802185 1441495389 -0.210938 -0.565918 -0.025269 0.796631 1441495389 -0.210938 -0.565918 -0.025269 0.796631 1441495389 -0.210938 -0.565918 -0.025269 0.796631 1441495389 -0.210938 -0.565918 -0.025269 0.796631 1441495389 -0.210938 -0.565918 -0.025269 0.796631 1441495389 -0.210938 -0.565918 -0.025269 0.796631 1441495389 -0.210938 -0.565918 -0.025269 0.796631 1441495389 -0.174988 -0.576050 -0.038391 0.797546 1441495389 -0.174988 -0.576050 -0.038391 0.797546 1441495389 -0.174988 -0.576050 -0.038391 0.797546 1441495389 -0.174988 -0.576050 -0.038391 0.797546 1441495389 -0.174988 -0.576050 -0.038391 0.797546 1441495389 -0.174988 -0.576050 -0.038391 0.797546 1441495389 -0.131714 -0.576294 -0.101746 0.800110 1441495389 -0.131714 -0.576294 -0.101746 0.800110 1441495389 -0.131714 -0.576294 -0.101746 0.800110 1441495389 -0.131714 -0.576294 -0.101746 0.800110 1441495389 -0.131714 -0.576294 -0.101746 0.800110 1441495389 -0.131714 -0.576294 -0.101746 0.800110 1441495389 -0.053528 -0.569153 -0.189697 0.798279 1441495389 -0.053528 -0.569153 -0.189697 0.798279 1441495389 -0.053528 -0.569153 -0.189697 0.798279 1441495389 -0.053528 -0.569153 -0.189697 0.798279 1441495389 -0.053528 -0.569153 -0.189697 0.798279 1441495389 -0.053528 -0.569153 -0.189697 0.798279 1441495389 0.057434 -0.548279 -0.303223 0.777222 1441495389 0.057434 -0.548279 -0.303223 0.777222 1441495389 0.057434 -0.548279 -0.303223 0.777222 1441495389 0.057434 -0.548279 -0.303223 0.777222 1441495389 0.057434 -0.548279 -0.303223 0.777222 1441495389 0.057434 -0.548279 -0.303223 0.777222 1441495389 0.057434 -0.548279 -0.303223 0.777222 1441495389 0.179749 -0.509155 -0.436401 0.719727 1441495389 0.179749 -0.509155 -0.436401 0.719727 1441495389 0.179749 -0.509155 -0.436401 0.719727 1441495389 0.179749 -0.509155 -0.436401 0.719727 1441495389 0.179749 -0.509155 -0.436401 0.719727 1441495389 0.179749 -0.509155 -0.436401 0.719727 1441495389 0.324219 -0.443237 -0.558105 0.622070 1441495389 0.324219 -0.443237 -0.558105 0.622070 1441495389 0.324219 -0.443237 -0.558105 0.622070 1441495389 0.324219 -0.443237 -0.558105 0.622070 1441495389 0.324219 -0.443237 -0.558105 0.622070 1441495389 0.324219 -0.443237 -0.558105 0.622070 1441495389 0.454956 -0.373108 -0.634827 0.500793 1441495389 0.454956 -0.373108 -0.634827 0.500793 1441495389 0.454956 -0.373108 -0.634827 0.500793 1441495389 0.454956 -0.373108 -0.634827 0.500793 1441495389 0.454956 -0.373108 -0.634827 0.500793 1441495389 0.564697 -0.285217 -0.668884 0.390259 1441495389 0.564697 -0.285217 -0.668884 0.390259 1441495389 0.564697 -0.285217 -0.668884 0.390259 1441495389 0.564697 -0.285217 -0.668884 0.390259 1441495389 0.564697 -0.285217 -0.668884 0.390259 1441495389 0.564697 -0.285217 -0.668884 0.390259 1441495389 0.564697 -0.285217 -0.668884 0.390259 1441495389 0.635193 -0.211609 -0.687012 0.282471 1441495389 0.635193 -0.211609 -0.687012 0.282471 1441495389 0.635193 -0.211609 -0.687012 0.282471 1441495389 0.635193 -0.211609 -0.687012 0.282471 1441495389 0.635193 -0.211609 -0.687012 0.282471 1441495389 0.635193 -0.211609 -0.687012 0.282471 1441495389 0.674316 -0.165710 -0.695984 0.182983 1441495389 0.674316 -0.165710 -0.695984 0.182983 1441495389 0.674316 -0.165710 -0.695984 0.182983 1441495389 0.674316 -0.165710 -0.695984 0.182983 1441495390 0.674316 -0.165710 -0.695984 0.182983 1441495390 0.674316 -0.165710 -0.695984 0.182983 1441495390 0.699707 -0.129211 -0.695618 0.099121 1441495390 0.699707 -0.129211 -0.695618 0.099121 1441495390 0.699707 -0.129211 -0.695618 0.099121 1441495390 0.699707 -0.129211 -0.695618 0.099121 1441495390 0.699707 -0.129211 -0.695618 0.099121 1441495390 0.699707 -0.129211 -0.695618 0.099121 1441495390 0.699707 -0.129211 -0.695618 0.099121 1441495390 0.716248 -0.097900 -0.690369 0.028687 1441495390 0.716248 -0.097900 -0.690369 0.028687 1441495390 0.716248 -0.097900 -0.690369 0.028687 1441495390 0.716248 -0.097900 -0.690369 0.028687 1441495390 0.716248 -0.097900 -0.690369 0.028687 1441495390 0.716248 -0.097900 -0.690369 0.028687 1441495390 0.719116 -0.088379 -0.689270 0.002808 1441495390 0.719116 -0.088379 -0.689270 0.002808 1441495390 0.719116 -0.088379 -0.689270 0.002808 1441495390 0.719116 -0.088379 -0.689270 0.002808 1441495390 0.719116 -0.088379 -0.689270 0.002808 1441495390 0.719116 -0.088379 -0.689270 0.002808 1441495390 0.714783 -0.104858 -0.691467 0.003479 1441495390 0.714783 -0.104858 -0.691467 0.003479 1441495390 0.714783 -0.104858 -0.691467 0.003479 1441495390 0.714783 -0.104858 -0.691467 0.003479 1441495390 0.714783 -0.104858 -0.691467 0.003479 1441495390 0.714783 -0.104858 -0.691467 0.003479 1441495390 0.714783 -0.104858 -0.691467 0.003479 1441495390 0.701843 -0.141785 -0.696899 0.041199 1441495390 0.701843 -0.141785 -0.696899 0.041199 1441495390 0.701843 -0.141785 -0.696899 0.041199 1441495390 0.701843 -0.141785 -0.696899 0.041199 1441495390 0.701843 -0.141785 -0.696899 0.041199 1441495390 0.701843 -0.141785 -0.696899 0.041199 1441495390 0.675232 -0.203796 -0.701477 0.102173 1441495390 0.675232 -0.203796 -0.701477 0.102173 1441495390 0.675232 -0.203796 -0.701477 0.102173 1441495390 0.675232 -0.203796 -0.701477 0.102173 1441495390 0.675232 -0.203796 -0.701477 0.102173 1441495390 0.675232 -0.203796 -0.701477 0.102173 1441495390 0.628662 -0.289856 -0.698853 0.180054 1441495390 0.628662 -0.289856 -0.698853 0.180054 1441495390 0.628662 -0.289856 -0.698853 0.180054 1441495390 0.628662 -0.289856 -0.698853 0.180054 1441495390 0.628662 -0.289856 -0.698853 0.180054 1441495390 0.628662 -0.289856 -0.698853 0.180054 1441495390 0.628662 -0.289856 -0.698853 0.180054 1441495390 0.558289 -0.382019 -0.687256 0.264648 1441495390 0.558289 -0.382019 -0.687256 0.264648 1441495390 0.558289 -0.382019 -0.687256 0.264648 1441495390 0.558289 -0.382019 -0.687256 0.264648 1441495390 0.558289 -0.382019 -0.687256 0.264648 1441495390 0.558289 -0.382019 -0.687256 0.264648 1441495390 0.466980 -0.465698 -0.662781 0.354675 1441495390 0.466980 -0.465698 -0.662781 0.354675 1441495390 0.466980 -0.465698 -0.662781 0.354675 1441495390 0.466980 -0.465698 -0.662781 0.354675 1441495390 0.466980 -0.465698 -0.662781 0.354675 1441495390 0.466980 -0.465698 -0.662781 0.354675 1441495390 0.367737 -0.527466 -0.618103 0.452209 1441495390 0.367737 -0.527466 -0.618103 0.452209 1441495390 0.367737 -0.527466 -0.618103 0.452209 1441495390 0.367737 -0.527466 -0.618103 0.452209 1441495390 0.367737 -0.527466 -0.618103 0.452209 1441495390 0.367737 -0.527466 -0.618103 0.452209 1441495390 0.259521 -0.571716 -0.559753 0.540833 1441495390 0.259521 -0.571716 -0.559753 0.540833 1441495390 0.259521 -0.571716 -0.559753 0.540833 1441495390 0.259521 -0.571716 -0.559753 0.540833 1441495390 0.259521 -0.571716 -0.559753 0.540833 1441495390 0.259521 -0.571716 -0.559753 0.540833 1441495390 0.152893 -0.597717 -0.481689 0.622375 1441495390 0.152893 -0.597717 -0.481689 0.622375 1441495390 0.152893 -0.597717 -0.481689 0.622375 1441495390 0.152893 -0.597717 -0.481689 0.622375 1441495390 0.152893 -0.597717 -0.481689 0.622375 1441495390 0.057373 -0.608887 -0.380432 0.693726 1441495390 0.057373 -0.608887 -0.380432 0.693726 1441495390 0.057373 -0.608887 -0.380432 0.693726 1441495390 0.057373 -0.608887 -0.380432 0.693726 1441495390 0.057373 -0.608887 -0.380432 0.693726 1441495390 -0.031128 -0.609131 -0.275818 0.742920 1441495390 -0.031128 -0.609131 -0.275818 0.742920 1441495390 -0.031128 -0.609131 -0.275818 0.742920 1441495390 -0.031128 -0.609131 -0.275818 0.742920 1441495390 -0.031128 -0.609131 -0.275818 0.742920 1441495390 -0.031128 -0.609131 -0.275818 0.742920 1441495390 -0.031128 -0.609131 -0.275818 0.742920 1441495390 -0.099670 -0.602234 -0.159302 0.775879 1441495390 -0.099670 -0.602234 -0.159302 0.775879 1441495390 -0.099670 -0.602234 -0.159302 0.775879 1441495390 -0.099670 -0.602234 -0.159302 0.775879 1441495390 -0.099670 -0.602234 -0.159302 0.775879 1441495390 -0.099670 -0.602234 -0.159302 0.775879 1441495390 -0.155701 -0.593567 -0.066345 0.786804 1441495390 -0.155701 -0.593567 -0.066345 0.786804 1441495390 -0.155701 -0.593567 -0.066345 0.786804 1441495390 -0.155701 -0.593567 -0.066345 0.786804 1441495390 -0.155701 -0.593567 -0.066345 0.786804 1441495390 -0.155701 -0.593567 -0.066345 0.786804 1441495390 -0.155701 -0.593567 -0.066345 0.786804 1441495390 -0.195190 -0.585571 -0.014526 0.786682 1441495390 -0.195190 -0.585571 -0.014526 0.786682 1441495390 -0.195190 -0.585571 -0.014526 0.786682 1441495390 -0.195190 -0.585571 -0.014526 0.786682 1441495390 -0.195190 -0.585571 -0.014526 0.786682 1441495390 -0.195190 -0.585571 -0.014526 0.786682 1441495390 -0.190674 -0.585693 -0.023376 0.787415 1441495390 -0.190674 -0.585693 -0.023376 0.787415 1441495390 -0.190674 -0.585693 -0.023376 0.787415 1441495390 -0.190674 -0.585693 -0.023376 0.787415 1441495390 -0.190674 -0.585693 -0.023376 0.787415 1441495391 -0.190674 -0.585693 -0.023376 0.787415 1441495391 -0.143860 -0.594299 -0.074463 0.787720 1441495391 -0.143860 -0.594299 -0.074463 0.787720 1441495391 -0.143860 -0.594299 -0.074463 0.787720 1441495391 -0.143860 -0.594299 -0.074463 0.787720 1441495391 -0.143860 -0.594299 -0.074463 0.787720 1441495391 -0.143860 -0.594299 -0.074463 0.787720 1441495391 -0.143860 -0.594299 -0.074463 0.787720 1441495391 -0.069397 -0.596802 -0.166321 0.781860 1441495391 -0.069397 -0.596802 -0.166321 0.781860 1441495391 -0.069397 -0.596802 -0.166321 0.781860 1441495391 -0.069397 -0.596802 -0.166321 0.781860 1441495391 -0.069397 -0.596802 -0.166321 0.781860 1441495391 0.042969 -0.589722 -0.279480 0.756470 1441495391 0.042969 -0.589722 -0.279480 0.756470 1441495391 0.042969 -0.589722 -0.279480 0.756470 1441495391 0.042969 -0.589722 -0.279480 0.756470 1441495391 0.042969 -0.589722 -0.279480 0.756470 1441495391 0.042969 -0.589722 -0.279480 0.756470 1441495391 0.153015 -0.560242 -0.427490 0.692810 1441495391 0.153015 -0.560242 -0.427490 0.692810 1441495391 0.153015 -0.560242 -0.427490 0.692810 1441495391 0.153015 -0.560242 -0.427490 0.692810 1441495391 0.153015 -0.560242 -0.427490 0.692810 1441495391 0.153015 -0.560242 -0.427490 0.692810 1441495391 
0.673706 0.060608 -0.678223 0.287170 1441495393 0.673706 0.060608 -0.678223 0.287170 1441495393 0.673706 0.060608 -0.678223 0.287170 1441495393 0.673706 0.060608 -0.678223 0.287170 1441495393 0.673706 0.060608 -0.678223 0.287170 1441495393 0.673706 0.060608 -0.678223 0.287170 1441495393 0.675110 0.052368 -0.678589 0.284546 1441495393 0.675110 0.052368 -0.678589 0.284546 1441495393 0.675110 0.052368 -0.678589 0.284546 1441495393 0.675110 0.052368 -0.678589 0.284546 1441495393 0.675110 0.052368 -0.678589 0.284546 1441495393 0.675110 0.052368 -0.678589 0.284546 1441495393 0.676147 0.046692 -0.677551 0.285400 1441495393 0.676147 0.046692 -0.677551 0.285400 1441495393 0.676147 0.046692 -0.677551 0.285400 1441495393 0.676147 0.046692 -0.677551 0.285400 1441495393 0.676147 0.046692 -0.677551 0.285400 1441495393 0.676147 0.046692 -0.677551 0.285400 1441495393 0.676147 0.046692 -0.677551 0.285400 1441495393 0.677612 0.041626 -0.675293 0.288147 1441495393 0.677612 0.041626 -0.675293 0.288147 1441495393 0.677612 0.041626 -0.675293 0.288147 1441495393 0.677612 0.041626 -0.675293 0.288147 1441495393 0.677612 0.041626 -0.675293 0.288147 1441495393 0.677612 0.041626 -0.675293 0.288147 1441495393 0.677612 0.041626 -0.675293 0.288147 1441495393 0.680054 0.035828 -0.673462 0.287476 1441495393 0.680054 0.035828 -0.673462 0.287476 1441495393 0.680054 0.035828 -0.673462 0.287476 1441495393 0.680054 0.035828 -0.673462 0.287476 1441495393 0.680054 0.035828 -0.673462 0.287476 1441495393 0.680054 0.035828 -0.673462 0.287476 1441495393 0.683838 0.029785 -0.672729 0.281006 1441495393 0.683838 0.029785 -0.672729 0.281006 1441495394 0.683838 0.029785 -0.672729 0.281006 1441495394 0.683838 0.029785 -0.672729 0.281006 1441495394 0.683838 0.029785 -0.672729 0.281006 1441495394 0.683838 0.029785 -0.672729 0.281006 1441495394 0.687683 0.021606 -0.673096 0.271301 1441495394 0.687683 0.021606 -0.673096 0.271301 1441495394 0.687683 0.021606 -0.673096 0.271301 1441495394 0.687683 0.021606 -0.673096 0.271301 1441495394 0.687683 0.021606 -0.673096 0.271301 1441495394 0.687683 0.021606 -0.673096 0.271301 1441495394 0.689697 0.016174 -0.673401 0.265625 1441495394 0.689697 0.016174 -0.673401 0.265625 1441495394 0.689697 0.016174 -0.673401 0.265625 1441495394 0.689697 0.016174 -0.673401 0.265625 1441495394 0.689697 0.016174 -0.673401 0.265625 1441495394 0.689697 0.016174 -0.673401 0.265625 1441495394 0.690613 0.011536 -0.674683 0.260193 1441495394 0.690613 0.011536 -0.674683 0.260193 1441495394 0.690613 0.011536 -0.674683 0.260193 1441495394 0.690613 0.011536 -0.674683 0.260193 1441495394 0.690613 0.011536 -0.674683 0.260193 1441495394 0.690613 0.011536 -0.674683 0.260193 1441495394 0.690613 0.011536 -0.674683 0.260193 1441495394 0.691040 0.005615 -0.676819 0.253601 1441495394 0.691040 0.005615 -0.676819 0.253601 1441495394 0.691040 0.005615 -0.676819 0.253601 1441495394 0.691040 0.005615 -0.676819 0.253601 1441495394 0.691040 0.005615 -0.676819 0.253601 1441495394 0.691040 0.005615 -0.676819 0.253601 1441495394 0.691162 0.001709 -0.677368 0.251831 1441495394 0.691162 0.001709 -0.677368 0.251831 1441495394 0.691162 0.001709 -0.677368 0.251831 1441495394 0.691162 0.001709 -0.677368 0.251831 1441495394 0.691162 0.001709 -0.677368 0.251831 1441495394 0.691162 0.001709 -0.677368 0.251831 1441495394 0.691162 0.001709 -0.677368 0.251831 1441495394 0.690430 0.003540 -0.676392 0.256531 1441495394 0.690430 0.003540 -0.676392 0.256531 1441495394 0.690430 0.003540 -0.676392 0.256531 1441495394 0.690430 0.003540 -0.676392 0.256531 1441495394 0.690430 0.003540 -0.676392 0.256531 1441495394 0.690430 0.003540 -0.676392 0.256531 1441495394 0.689819 0.007935 -0.675659 0.259888 1441495394 0.689819 0.007935 -0.675659 0.259888 1441495394 0.689819 0.007935 -0.675659 0.259888 1441495394 0.689819 0.007935 -0.675659 0.259888 1441495394 0.689819 0.007935 -0.675659 0.259888 1441495394 0.689819 0.007935 -0.675659 0.259888 1441495394 0.689819 0.007935 -0.675659 0.259888 1441495394 0.689148 0.011597 -0.676392 0.259583 1441495394 0.689148 0.011597 -0.676392 0.259583 1441495394 0.689148 0.011597 -0.676392 0.259583 1441495394 0.689148 0.011597 -0.676392 0.259583 1441495394 0.689148 0.011597 -0.676392 0.259583 1441495394 0.689148 0.011597 -0.676392 0.259583 1441495394 0.687927 0.012695 -0.677673 0.259338 1441495394 0.687927 0.012695 -0.677673 0.259338 1441495394 0.687927 0.012695 -0.677673 0.259338 1441495394 0.687927 0.012695 -0.677673 0.259338 1441495394 0.687927 0.012695 -0.677673 0.259338 1441495394 0.687927 0.012695 -0.677673 0.259338 1441495394 0.686157 0.013550 -0.678772 0.261230 1441495394 0.686157 0.013550 -0.678772 0.261230 1441495394 0.686157 0.013550 -0.678772 0.261230 1441495394 0.686157 0.013550 -0.678772 0.261230 1441495394 0.686157 0.013550 -0.678772 0.261230 1441495394 0.686157 0.013550 -0.678772 0.261230 1441495394 0.684082 0.017334 -0.678955 0.265991 1441495394 0.684082 0.017334 -0.678955 0.265991 1441495394 0.684082 0.017334 -0.678955 0.265991 1441495394 0.684082 0.017334 -0.678955 0.265991 1441495394 0.684082 0.017334 -0.678955 0.265991 1441495394 0.684082 0.017334 -0.678955 0.265991 1441495394 0.682434 0.023804 -0.677856 0.272400 1441495394 0.682434 0.023804 -0.677856 0.272400 1441495394 0.682434 0.023804 -0.677856 0.272400 1441495394 0.682434 0.023804 -0.677856 0.272400 1441495394 0.682434 0.023804 -0.677856 0.272400 1441495394 0.682434 0.023804 -0.677856 0.272400 1441495394 0.682434 0.023804 -0.677856 0.272400 1441495394 0.682617 0.029480 -0.675903 0.276245 1441495394 0.682617 0.029480 -0.675903 0.276245 1441495394 0.682617 0.029480 -0.675903 0.276245 1441495394 0.682617 0.029480 -0.675903 0.276245 1441495394 0.682617 0.029480 -0.675903 0.276245 1441495394 0.682617 0.029480 -0.675903 0.276245 1441495394 0.684448 0.030884 -0.675781 0.271790 1441495394 0.684448 0.030884 -0.675781 0.271790 1441495394 0.684448 0.030884 -0.675781 0.271790 1441495394 0.684448 0.030884 -0.675781 0.271790 1441495394 0.684448 0.030884 -0.675781 0.271790 1441495394 0.684448 0.030884 -0.675781 0.271790 1441495394 0.687561 0.029663 -0.676331 0.262512 1441495394 0.687561 0.029663 -0.676331 0.262512 1441495394 0.687561 0.029663 -0.676331 0.262512 1441495394 0.687561 0.029663 -0.676331 0.262512 1441495394 0.687561 0.029663 -0.676331 0.262512 1441495394 0.687561 0.029663 -0.676331 0.262512 1441495394 0.690002 0.029053 -0.675476 0.258362 1441495394 0.690002 0.029053 -0.675476 0.258362 1441495394 0.690002 0.029053 -0.675476 0.258362 1441495394 0.690002 0.029053 -0.675476 0.258362 1441495394 0.690002 0.029053 -0.675476 0.258362 1441495394 0.690002 0.029053 -0.675476 0.258362 1441495394 0.690002 0.029053 -0.675476 0.258362 1441495394 0.690796 0.030640 -0.674927 0.257446 1441495394 0.690796 0.030640 -0.674927 0.257446 1441495394 0.690796 0.030640 -0.674927 0.257446 1441495394 0.690796 0.030640 -0.674927 0.257446 1441495394 0.690796 0.030640 -0.674927 0.257446 1441495394 0.690796 0.030640 -0.674927 0.257446 1441495394 0.690796 0.033386 -0.675659 0.255188 1441495394 0.690796 0.033386 -0.675659 0.255188 1441495394 0.690796 0.033386 -0.675659 0.255188 1441495394 0.690796 0.033386 -0.675659 0.255188 1441495395 0.690796 0.033386 -0.675659 0.255188 1441495395 0.690796 0.033386 -0.675659 0.255188 1441495395 0.689880 0.037292 -0.675171 0.258484 1441495395 0.689880 0.037292 -0.675171 0.258484 1441495395 0.689880 0.037292 -0.675171 0.258484 1441495395 0.689880 0.037292 -0.675171 0.258484 1441495395 0.689880 0.037292 -0.675171 0.258484 1441495395 0.689880 0.037292 -0.675171 0.258484 1441495395 0.689880 0.037292 -0.675171 0.258484 1441495395 0.687439 0.041443 -0.673889 0.267578 1441495395 0.687439 0.041443 -0.673889 0.267578 1441495395 0.687439 0.041443 -0.673889 0.267578 1441495395 0.687439 0.041443 -0.673889 0.267578 1441495395 0.687439 0.041443 -0.673889 0.267578 1441495395 0.687439 0.041443 -0.673889 0.267578 1441495395 0.684631 0.046204 -0.672180 0.278076 1441495395 0.684631 0.046204 -0.672180 0.278076 1441495395 0.684631 0.046204 -0.672180 0.278076 1441495395 0.684631 0.046204 -0.672180 0.278076 1441495395 0.684631 0.046204 -0.672180 0.278076 1441495395 0.684631 0.046204 -0.672180 0.278076 1441495395 0.684631 0.046204 -0.672180 0.278076 1441495395 0.682800 0.048279 -0.670898 0.285217 1441495395 0.682800 0.048279 -0.670898 0.285217 1441495395 0.682800 0.048279 -0.670898 0.285217 1441495395 0.682800 0.048279 -0.670898 0.285217 1441495395 0.682800 0.048279 -0.670898 0.285217 1441495395 0.682800 0.048279 -0.670898 0.285217 1441495395 0.681641 0.046936 -0.669678 0.290955 1441495395 0.681641 0.046936 -0.669678 0.290955 1441495395 0.681641 0.046936 -0.669678 0.290955 1441495395 0.681641 0.046936 -0.669678 0.290955 1441495395 0.681519 0.043823 -0.668396 0.294800 1441495395 0.681519 0.043823 -0.668396 0.294800 1441495395 0.681519 0.043823 -0.668396 0.294800 1441495395 0.681519 0.043823 -0.668396 0.294800 1441495395 0.681519 0.043823 -0.668396 0.294800 1441495395 0.681519 0.043823 -0.668396 0.294800 1441495395 0.682861 0.039001 -0.667969 0.293213 1441495395 0.682861 0.039001 -0.667969 0.293213 1441495395 0.682861 0.039001 -0.667969 0.293213 1441495395 0.682861 0.039001 -0.667969 0.293213 1441495395 0.682861 0.039001 -0.667969 0.293213 1441495395 0.685669 0.030151 -0.669983 0.283020 1441495395 0.685669 0.030151 -0.669983 0.283020 1441495395 0.685669 0.030151 -0.669983 0.283020 1441495395 0.685669 0.030151 -0.669983 0.283020 1441495395 0.685669 0.030151 -0.669983 0.283020 1441495395 0.685669 0.030151 -0.669983 0.283020 1441495395 0.688904 0.018127 -0.672791 0.269104 1441495395 0.688904 0.018127 -0.672791 0.269104 1441495395 0.688904 0.018127 -0.672791 0.269104 1441495395 0.688904 0.018127 -0.672791 0.269104 1441495395 0.688904 0.018127 -0.672791 0.269104 1441495395 0.688904 0.018127 -0.672791 0.269104 1441495395 0.688904 0.018127 -0.672791 0.269104 1441495395 0.690735 0.009460 -0.674805 0.259644 1441495395 0.690735 0.009460 -0.674805 0.259644 1441495395 0.690735 0.009460 -0.674805 0.259644 1441495395 0.690735 0.009460 -0.674805 0.259644 1441495395 0.690735 0.009460 -0.674805 0.259644 1441495395 0.690735 0.009460 -0.674805 0.259644 1441495395 0.691589 0.007446 -0.675110 0.256714 1441495395 0.691589 0.007446 -0.675110 0.256714 1441495395 0.691589 0.007446 -0.675110 0.256714 1441495395 0.691589 0.007446 -0.675110 0.256714 1441495395 0.691589 0.007446 -0.675110 0.256714 1441495395 0.691589 0.007446 -0.675110 0.256714 1441495395 0.692200 0.010010 -0.673584 0.258911 1441495395 0.692200 0.010010 -0.673584 0.258911 1441495395 0.692200 0.010010 -0.673584 0.258911 1441495395 0.692200 0.010010 -0.673584 0.258911 1441495395 0.692200 0.010010 -0.673584 0.258911 1441495395 0.692200 0.010010 -0.673584 0.258911 1441495395 0.692200 0.010010 -0.673584 0.258911 1441495395 0.692871 0.013550 -0.671936 0.261230 1441495395 0.692871 0.013550 -0.671936 0.261230 1441495395 0.692871 0.013550 -0.671936 0.261230 1441495395 0.692871 0.013550 -0.671936 0.261230 1441495395 0.692871 0.013550 -0.671936 0.261230 1441495395 0.692871 0.013550 -0.671936 0.261230 1441495395 0.694458 0.012695 -0.670898 0.259705 1441495395 0.694458 0.012695 -0.670898 0.259705 1441495395 0.694458 0.012695 -0.670898 0.259705 1441495395 0.694458 0.012695 -0.670898 0.259705 1441495395 0.694458 0.012695 -0.670898 0.259705 1441495395 0.694458 0.012695 -0.670898 0.259705 1441495395 0.695496 0.008972 -0.670654 0.257690 1441495395 0.695496 0.008972 -0.670654 0.257690 1441495395 0.695496 0.008972 -0.670654 0.257690 1441495395 0.695496 0.008972 -0.670654 0.257690 1441495395 0.695496 0.008972 -0.670654 0.257690 1441495395 0.695496 0.008972 -0.670654 0.257690 1441495395 0.695374 0.005615 -0.671936 0.254761 1441495395 0.695374 0.005615 -0.671936 0.254761 1441495395 0.695374 0.005615 -0.671936 0.254761 1441495395 0.695374 0.005615 -0.671936 0.254761 1441495395 0.694702 0.002441 -0.673584 0.252441 1441495395 0.694702 0.002441 -0.673584 0.252441 1441495395 0.694702 0.002441 -0.673584 0.252441 1441495395 0.694702 0.002441 -0.673584 0.252441 1441495395 0.694702 0.002441 -0.673584 0.252441 1441495395 0.694702 0.002441 -0.673584 0.252441 1441495395 0.693481 -0.000122 -0.674438 0.253235 1441495395 0.693481 -0.000122 -0.674438 0.253235 1441495395 0.693481 -0.000122 -0.674438 0.253235 1441495395 0.693481 -0.000122 -0.674438 0.253235 1441495395 0.693481 -0.000122 -0.674438 0.253235 1441495396 0.693481 -0.000122 -0.674438 0.253235 1441495396 0.693481 -0.000122 -0.674438 0.253235 1441495396 0.691650 0.001587 -0.674438 0.258301 1441495396 0.691650 0.001587 -0.674438 0.258301 1441495396 0.691650 0.001587 -0.674438 0.258301 1441495396 0.691650 0.001587 -0.674438 0.258301 1441495396 0.691650 0.001587 -0.674438 0.258301 1441495396 0.691650 0.001587 -0.674438 0.258301 1441495396 0.690125 0.006653 -0.673523 0.264648 1441495396 0.690125 0.006653 -0.673523 0.264648 1441495396 0.690125 0.006653 -0.673523 0.264648 1441495396 0.690125 0.006653 -0.673523 0.264648 1441495396 0.690125 0.006653 -0.673523 0.264648 1441495396 0.690125 0.006653 -0.673523 0.264648 1441495396 0.689392 0.010132 -0.673584 0.266296 1441495396 0.689392 0.010132 -0.673584 0.266296 1441495396 0.689392 0.010132 -0.673584 0.266296 1441495396 0.689392 0.010132 -0.673584 0.266296 1441495396 0.689392 0.010132 -0.673584 0.266296 1441495396 0.689392 0.010132 -0.673584 0.266296 1441495396 0.689392 0.010132 -0.673584 0.266296 1441495396 0.690063 0.011230 -0.674377 0.262512 1441495396 0.690063 0.011230 -0.674377 0.262512 1441495396 0.690063 0.011230 -0.674377 0.262512 1441495396 0.690063 0.011230 -0.674377 0.262512 1441495396 0.690063 0.011230 -0.674377 0.262512 1441495396 0.690063 0.011230 -0.674377 0.262512 1441495396 0.691284 0.013367 -0.673523 0.261292 1441495396 0.691284 0.013367 -0.673523 0.261292 1441495396 0.691284 0.013367 -0.673523 0.261292 1441495396 0.691284 0.013367 -0.673523 0.261292 1441495396 0.691284 0.013367 -0.673523 0.261292 1441495396 0.691284 0.013367 -0.673523 0.261292 1441495396 0.691284 0.013367 -0.673523 0.261292 1441495396 0.692566 0.013306 -0.672913 0.259460 1441495396 0.692566 0.013306 -0.672913 0.259460 1441495396 0.692566 0.013306 -0.672913 0.259460 1441495396 0.692566 0.013306 -0.672913 0.259460 1441495396 0.692566 0.013306 -0.672913 0.259460 1441495396 0.693237 0.012756 -0.672852 0.257813 1441495396 0.693237 0.012756 -0.672852 0.257813 1441495396 0.693237 0.012756 -0.672852 0.257813 1441495396 0.693237 0.012756 -0.672852 0.257813 1441495396 0.693237 0.012756 -0.672852 0.257813 1441495396 0.693237 0.012756 -0.672852 0.257813 1441495396 0.693237 0.012756 -0.672852 0.257813 1441495396 0.695618 0.010803 -0.673157 0.250610 1441495396 0.695618 0.010803 -0.673157 0.250610 1441495396 0.695618 0.010803 -0.673157 0.250610 1441495396 0.695618 0.010803 -0.673157 0.250610 1441495396 0.695618 0.010803 -0.673157 0.250610 1441495396 0.695618 0.010803 -0.673157 0.250610 1441495396 0.698120 0.006592 -0.673096 0.243835 1441495396 0.698120 0.006592 -0.673096 0.243835 1441495396 0.698120 0.006592 -0.673096 0.243835 1441495396 0.698120 0.006592 -0.673096 0.243835 1441495396 0.698120 0.006592 -0.673096 0.243835 1441495396 0.698120 0.006592 -0.673096 0.243835 1441495396 0.697327 0.007751 -0.673157 0.245972 1441495396 0.697327 0.007751 -0.673157 0.245972 1441495396 0.697327 0.007751 -0.673157 0.245972 1441495396 0.697327 0.007751 -0.673157 0.245972 1441495396 0.697327 0.007751 -0.673157 0.245972 1441495396 0.697327 0.007751 -0.673157 0.245972 1441495396 0.694702 0.014771 -0.672363 0.255127 1441495396 0.694702 0.014771 -0.672363 0.255127 1441495396 0.694702 0.014771 -0.672363 0.255127 1441495396 0.694702 0.014771 -0.672363 0.255127 1441495396 0.694702 0.014771 -0.672363 0.255127 1441495396 0.694702 0.014771 -0.672363 0.255127 1441495396 0.694702 0.014771 -0.672363 0.255127 1441495396 0.692627 0.020691 -0.670105 0.266052 1441495396 0.692627 0.020691 -0.670105 0.266052 1441495396 0.692627 0.020691 -0.670105 0.266052 1441495396 0.692627 0.020691 -0.670105 0.266052 1441495396 0.692627 0.020691 -0.670105 0.266052 1441495396 0.692627 0.020691 -0.670105 0.266052 1441495396 0.690796 0.017578 -0.669067 0.273499 1441495396 0.690796 0.017578 -0.669067 0.273499 1441495396 0.690796 0.017578 -0.669067 0.273499 1441495396 0.690796 0.017578 -0.669067 0.273499 1441495396 0.690796 0.017578 -0.669067 0.273499 1441495396 0.690796 0.017578 -0.669067 0.273499 1441495396 0.688538 0.012451 -0.669006 0.279541 1441495396 0.688538 0.012451 -0.669006 0.279541 1441495396 0.688538 0.012451 -0.669006 0.279541 1441495396 0.688538 0.012451 -0.669006 0.279541 1441495396 0.688538 0.012451 -0.669006 0.279541 1441495396 0.688538 0.012451 -0.669006 0.279541 1441495396 0.688477 0.013123 -0.668274 0.281433 1441495396 0.688477 0.013123 -0.668274 0.281433 1441495396 0.688477 0.013123 -0.668274 0.281433 1441495396 0.688477 0.013123 -0.668274 0.281433 1441495396 0.688477 0.013123 -0.668274 0.281433 1441495396 0.688477 0.013123 -0.668274 0.281433 1441495396 0.688477 0.013123 -0.668274 0.281433 1441495396 0.690918 0.009338 -0.669373 0.272827 1441495396 0.690918 0.009338 -0.669373 0.272827 1441495396 0.690918 0.009338 -0.669373 0.272827 1441495396 0.690918 0.009338 -0.669373 0.272827 1441495396 0.690918 0.009338 -0.669373 0.272827 1441495396 0.693665 0.004089 -0.671204 0.261169 1441495396 0.693665 0.004089 -0.671204 0.261169 1441495396 0.693665 0.004089 -0.671204 0.261169 1441495396 0.693665 0.004089 -0.671204 0.261169 1441495396 0.693665 0.004089 -0.671204 0.261169 1441495396 0.693665 0.004089 -0.671204 0.261169 1441495396 0.693665 0.004089 -0.671204 0.261169 1441495396 0.695007 0.001038 -0.673523 0.251587 1441495396 0.695007 0.001038 -0.673523 0.251587 1441495396 0.695007 0.001038 -0.673523 0.251587 1441495396 0.695007 0.001038 -0.673523 0.251587 1441495396 0.695007 0.001038 -0.673523 0.251587 1441495397 0.695007 0.001038 -0.673523 0.251587 1441495397 0.694763 0.001343 -0.675781 0.246155 1441495397 0.694763 0.001343 -0.675781 0.246155 1441495397 0.694763 0.001343 -0.675781 0.246155 1441495397 0.694763 0.001343 -0.675781 0.246155 1441495397 0.694763 0.001343 -0.675781 0.246155 1441495397 0.694763 0.001343 -0.675781 0.246155 1441495397 0.693542 0.004883 -0.677063 0.246155 1441495397 0.693542 0.004883 -0.677063 0.246155 1441495397 0.693542 0.004883 -0.677063 0.246155 1441495397 0.693542 0.004883 -0.677063 0.246155 1441495397 0.693542 0.004883 -0.677063 0.246155 1441495397 0.693542 0.004883 -0.677063 0.246155 1441495397 0.693542 0.004883 -0.677063 0.246155 1441495397 0.691711 0.011597 -0.676697 0.251953 1441495397 0.691711 0.011597 -0.676697 0.251953 1441495397 0.691711 0.011597 -0.676697 0.251953 1441495397 0.691711 0.011597 -0.676697 0.251953 1441495397 0.691711 0.011597 -0.676697 0.251953 1441495397 0.691711 0.011597 -0.676697 0.251953 1441495397 0.689392 0.020325 -0.675598 0.260559 1441495397 0.689392 0.020325 -0.675598 0.260559 1441495397 0.689392 0.020325 -0.675598 0.260559 1441495397 0.689392 0.020325 -0.675598 0.260559 1441495397 0.689392 0.020325 -0.675598 0.260559 1441495397 0.689392 0.020325 -0.675598 0.260559 1441495397 0.687622 0.030396 -0.673828 0.268677 1441495397 0.687622 0.030396 -0.673828 0.268677 1441495397 0.687622 0.030396 -0.673828 0.268677 1441495397 0.687622 0.030396 -0.673828 0.268677 1441495397 0.687622 0.030396 -0.673828 0.268677 1441495397 0.687622 0.030396 -0.673828 0.268677 1441495397 0.687622 0.030396 -0.673828 0.268677 1441495397 0.687500 0.033569 -0.673157 0.270386 1441495397 0.687500 0.033569 -0.673157 0.270386 1441495397 0.687500 0.033569 -0.673157 0.270386 1441495397 0.687500 0.033569 -0.673157 0.270386 1441495397 0.687500 0.033569 -0.673157 0.270386 1441495397 0.687500 0.033569 -0.673157 0.270386 1441495397 0.687012 0.030396 -0.673950 0.269897 1441495397 0.687012 0.030396 -0.673950 0.269897 1441495397 0.687012 0.030396 -0.673950 0.269897 1441495397 0.687012 0.030396 -0.673950 0.269897 1441495397 0.687012 0.030396 -0.673950 0.269897 1441495397 0.687012 0.030396 -0.673950 0.269897 1441495397 0.687012 0.030396 -0.673950 0.269897 1441495397 0.685242 0.030273 -0.674011 0.274231 1441495397 0.685242 0.030273 -0.674011 0.274231 1441495397 0.685242 0.030273 -0.674011 0.274231 1441495397 0.685242 0.030273 -0.674011 0.274231 1441495397 0.685242 0.030273 -0.674011 0.274231 1441495397 0.685242 0.030273 -0.674011 0.274231 1441495397 0.684448 0.027405 -0.674438 0.275574 1441495397 0.684448 0.027405 -0.674438 0.275574 1441495397 0.684448 0.027405 -0.674438 0.275574 1441495397 0.684448 0.027405 -0.674438 0.275574 1441495397 0.684448 0.027405 -0.674438 0.275574 1441495397 0.684448 0.027405 -0.674438 0.275574 1441495397 0.684814 0.019470 -0.676208 0.270935 1441495397 0.684814 0.019470 -0.676208 0.270935 1441495397 0.684814 0.019470 -0.676208 0.270935 1441495397 0.684814 0.019470 -0.676208 0.270935 1441495397 0.684814 0.019470 -0.676208 0.270935 1441495397 0.684814 0.019470 -0.676208 0.270935 1441495397 0.684814 0.019470 -0.676208 0.270935 1441495397 0.684998 0.012695 -0.678101 0.266113 1441495397 0.684998 0.012695 -0.678101 0.266113 1441495397 0.684998 0.012695 -0.678101 0.266113 1441495397 0.684998 0.012695 -0.678101 0.266113 1441495397 0.684998 0.012695 -0.678101 0.266113 1441495397 0.684998 0.012695 -0.678101 0.266113 1441495397 0.685242 0.010620 -0.678162 0.265320 1441495397 0.685242 0.010620 -0.678162 0.265320 1441495397 0.685242 0.010620 -0.678162 0.265320 1441495397 0.685242 0.010620 -0.678162 0.265320 1441495397 0.685242 0.010620 -0.678162 0.265320 1441495397 0.685242 0.010620 -0.678162 0.265320 1441495397 0.685242 0.010620 -0.678162 0.265320 1441495397 0.686157 0.010742 -0.677368 0.265076 1441495397 0.686157 0.010742 -0.677368 0.265076 1441495397 0.686157 0.010742 -0.677368 0.265076 1441495397 0.686157 0.010742 -0.677368 0.265076 1441495397 0.686157 0.010742 -0.677368 0.265076 1441495397 0.686157 0.010742 -0.677368 0.265076 1441495397 0.687195 0.011108 -0.677917 0.260925 1441495397 0.687195 0.011108 -0.677917 0.260925 1441495397 0.687195 0.011108 -0.677917 0.260925 1441495397 0.687195 0.011108 -0.677917 0.260925 1441495397 0.687195 0.011108 -0.677917 0.260925 1441495397 0.687195 0.011108 -0.677917 0.260925 1441495397 0.687195 0.011108 -0.677917 0.260925 1441495397 0.688721 0.012695 -0.678772 0.254395 1441495397 0.688721 0.012695 -0.678772 0.254395 1441495397 0.688721 0.012695 -0.678772 0.254395 1441495397 0.688721 0.012695 -0.678772 0.254395 1441495397 0.688721 0.012695 -0.678772 0.254395 1441495397 0.688721 0.012695 -0.678772 0.254395 1441495397 0.690735 0.016968 -0.677185 0.252991 1441495397 0.690735 0.016968 -0.677185 0.252991 1441495397 0.690735 0.016968 -0.677185 0.252991 1441495397 0.690735 0.016968 -0.677185 0.252991 1441495397 0.690735 0.016968 -0.677185 0.252991 1441495397 0.690735 0.016968 -0.677185 0.252991 1441495397 0.690735 0.016968 -0.677185 0.252991 1441495397 0.691345 0.021179 -0.674316 0.258667 1441495397 0.691345 0.021179 -0.674316 0.258667 1441495397 0.691345 0.021179 -0.674316 0.258667 1441495397 0.691345 0.021179 -0.674316 0.258667 1441495397 0.691345 0.021179 -0.674316 0.258667 1441495397 0.691345 0.021179 -0.674316 0.258667 1441495397 0.690918 0.022644 -0.672852 0.263367 1441495397 0.690918 0.022644 -0.672852 0.263367 1441495397 0.690918 0.022644 -0.672852 0.263367 1441495397 0.690918 0.022644 -0.672852 0.263367 1441495397 0.690918 0.022644 -0.672852 0.263367 1441495397 0.690918 0.022644 -0.672852 0.263367 1441495397 0.689819 0.023071 -0.673462 0.264648 1441495398 0.689819 0.023071 -0.673462 0.264648 1441495398 0.689819 0.023071 -0.673462 0.264648 1441495398 0.689819 0.023071 -0.673462 0.264648 1441495398 0.689819 0.023071 -0.673462 0.264648 1441495398 0.689819 0.023071 -0.673462 0.264648 1441495398 0.690063 0.021851 -0.673889 0.263062 1441495398 0.690063 0.021851 -0.673889 0.263062 1441495398 0.690063 0.021851 -0.673889 0.263062 1441495398 0.690063 0.021851 -0.673889 0.263062 1441495398 0.690063 0.021851 -0.673889 0.263062 1441495398 0.690063 0.021851 -0.673889 0.263062 1441495398 0.690186 0.020630 -0.673218 0.264587 1441495398 0.690186 0.020630 -0.673218 0.264587 1441495398 0.690186 0.020630 -0.673218 0.264587 1441495398 0.690186 0.020630 -0.673218 0.264587 1441495398 0.690186 0.020630 -0.673218 0.264587 1441495398 0.690186 0.020630 -0.673218 0.264587 1441495398 0.690186 0.020630 -0.673218 0.264587 1441495398 0.689453 0.017761 -0.672424 0.268677 1441495398 0.689453 0.017761 -0.672424 0.268677 1441495398 0.689453 0.017761 -0.672424 0.268677 1441495398 0.689453 0.017761 -0.672424 0.268677 1441495398 0.689453 0.017761 -0.672424 0.268677 1441495398 0.689453 0.017761 -0.672424 0.268677 1441495398 0.688965 0.014771 -0.671997 0.271118 1441495398 0.688965 0.014771 -0.671997 0.271118 1441495398 0.688965 0.014771 -0.671997 0.271118 1441495398 0.688965 0.014771 -0.671997 0.271118 1441495398 0.688965 0.014771 -0.671997 0.271118 1441495398 0.688965 0.014771 -0.671997 0.271118 1441495398 0.690613 0.013794 -0.671692 0.267700 1441495398 0.690613 0.013794 -0.671692 0.267700 1441495398 0.690613 0.013794 -0.671692 0.267700 1441495398 0.690613 0.013794 -0.671692 0.267700 1441495398 0.690613 0.013794 -0.671692 0.267700 1441495398 0.690613 0.013794 -0.671692 0.267700 1441495398 0.690613 0.013794 -0.671692 0.267700 1441495398 0.693604 0.009094 -0.671936 0.259583 1441495398 0.693604 0.009094 -0.671936 0.259583 1441495398 0.693604 0.009094 -0.671936 0.259583 1441495398 0.693604 0.009094 -0.671936 0.259583 1441495398 0.693604 0.009094 -0.671936 0.259583 1441495398 0.693604 0.009094 -0.671936 0.259583 1441495398 0.696045 0.000549 -0.672668 0.251038 1441495398 0.696045 0.000549 -0.672668 0.251038 1441495398 0.696045 0.000549 -0.672668 0.251038 1441495398 0.696045 0.000549 -0.672668 0.251038 1441495398 0.696045 0.000549 -0.672668 0.251038 1441495398 0.696045 0.000549 -0.672668 0.251038 1441495398 0.698059 -0.011963 -0.674744 0.239380 1441495398 0.698059 -0.011963 -0.674744 0.239380 1441495398 0.698059 -0.011963 -0.674744 0.239380 1441495398 0.698059 -0.011963 -0.674744 0.239380 1441495398 0.698975 -0.022522 -0.677246 0.228516 1441495398 0.698975 -0.022522 -0.677246 0.228516 1441495398 0.698975 -0.022522 -0.677246 0.228516 1441495398 0.698975 -0.022522 -0.677246 0.228516 1441495398 0.698975 -0.022522 -0.677246 0.228516 1441495398 0.698975 -0.022522 -0.677246 0.228516 1441495398 0.698975 -0.022522 -0.677246 0.228516 1441495398 0.698425 -0.025635 -0.678589 0.225891 1441495398 0.698425 -0.025635 -0.678589 0.225891 1441495398 0.698425 -0.025635 -0.678589 0.225891 1441495398 0.698425 -0.025635 -0.678589 0.225891 1441495398 0.698425 -0.025635 -0.678589 0.225891 1441495398 0.698425 -0.025635 -0.678589 0.225891 1441495398 0.697205 -0.024780 -0.678589 0.229614 1441495398 0.697205 -0.024780 -0.678589 0.229614 1441495398 0.697205 -0.024780 -0.678589 0.229614 1441495398 0.697205 -0.024780 -0.678589 0.229614 1441495398 0.697205 -0.024780 -0.678589 0.229614 1441495398 0.697205 -0.024780 -0.678589 0.229614 1441495398 0.695068 -0.017700 -0.677246 0.240540 1441495398 0.695068 -0.017700 -0.677246 0.240540 1441495398 0.695068 -0.017700 -0.677246 0.240540 1441495398 0.695068 -0.017700 -0.677246 0.240540 1441495398 0.695068 -0.017700 -0.677246 0.240540 1441495398 0.695068 -0.017700 -0.677246 0.240540 1441495398 0.692627 -0.007935 -0.675659 0.252380 1441495398 0.692627 -0.007935 -0.675659 0.252380 1441495398 0.692627 -0.007935 -0.675659 0.252380 1441495398 0.692627 -0.007935 -0.675659 0.252380 1441495398 0.692627 -0.007935 -0.675659 0.252380 1441495398 0.692627 -0.007935 -0.675659 0.252380 1441495398 0.692627 -0.007935 -0.675659 0.252380 1441495398 0.691162 -0.000549 -0.675537 0.256836 1441495398 0.691162 -0.000549 -0.675537 0.256836 1441495398 0.691162 -0.000549 -0.675537 0.256836 1441495398 0.691162 -0.000549 -0.675537 0.256836 1441495398 0.691162 -0.000549 -0.675537 0.256836 1441495398 0.691162 -0.000549 -0.675537 0.256836 1441495398 0.691223 0.004211 -0.676758 0.253418 1441495398 0.691223 0.004211 -0.676758 0.253418 1441495398 0.691223 0.004211 -0.676758 0.253418 1441495398 0.691223 0.004211 -0.676758 0.253418 1441495398 0.691223 0.004211 -0.676758 0.253418 1441495398 0.691223 0.004211 -0.676758 0.253418 1441495398 0.691223 0.004211 -0.676758 0.253418 1441495398 0.691833 0.002563 -0.678528 0.246826 1441495398 0.691833 0.002563 -0.678528 0.246826 1441495398 0.691833 0.002563 -0.678528 0.246826 1441495398 0.691833 0.002563 -0.678528 0.246826 1441495398 0.691833 0.002563 -0.678528 0.246826 1441495398 0.691956 -0.003662 -0.679871 0.242859 1441495398 0.691956 -0.003662 -0.679871 0.242859 1441495398 0.691956 -0.003662 -0.679871 0.242859 1441495398 0.691956 -0.003662 -0.679871 0.242859 1441495398 0.691956 -0.003662 -0.679871 0.242859 1441495398 0.691956 -0.003662 -0.679871 0.242859 1441495398 0.691956 -0.003662 -0.679871 0.242859 1441495398 0.692261 -0.009766 -0.680420 0.240051 1441495398 0.692261 -0.009766 -0.680420 0.240051 1441495399 0.692261 -0.009766 -0.680420 0.240051 1441495399 
0.700256 0.009277 -0.684509 0.202332 1441495401 0.700256 0.009277 -0.684509 0.202332 1441495401 0.700256 0.009277 -0.684509 0.202332 1441495401 0.700256 0.009277 -0.684509 0.202332 1441495401 0.700256 0.009277 -0.684509 0.202332 1441495401 0.700256 0.009277 -0.684509 0.202332 1441495401 0.701233 0.002197 -0.684509 0.199280 1441495401 0.701233 0.002197 -0.684509 0.199280 1441495401 0.701233 0.002197 -0.684509 0.199280 1441495401 0.701233 0.002197 -0.684509 0.199280 1441495401 0.701233 0.002197 -0.684509 0.199280 1441495401 0.701233 0.002197 -0.684509 0.199280 1441495401 0.701477 -0.024597 -0.682434 0.204102 1441495401 0.701477 -0.024597 -0.682434 0.204102 1441495401 0.701477 -0.024597 -0.682434 0.204102 1441495401 0.701477 -0.024597 -0.682434 0.204102 1441495401 0.701477 -0.024597 -0.682434 0.204102 1441495401 0.701477 -0.024597 -0.682434 0.204102 1441495401 0.690491 -0.108643 -0.684631 0.206665 1441495401 0.690491 -0.108643 -0.684631 0.206665 1441495401 0.690491 -0.108643 -0.684631 0.206665 1441495401 0.690491 -0.108643 -0.684631 0.206665 1441495401 0.690491 -0.108643 -0.684631 0.206665 1441495401 0.690491 -0.108643 -0.684631 0.206665 1441495401 0.654968 -0.216736 -0.687134 0.227783 1441495401 0.654968 -0.216736 -0.687134 0.227783 1441495401 0.654968 -0.216736 -0.687134 0.227783 1441495401 0.654968 -0.216736 -0.687134 0.227783 1441495401 0.654968 -0.216736 -0.687134 0.227783 1441495401 0.654968 -0.216736 -0.687134 0.227783 1441495401 0.587036 -0.325745 -0.686096 0.280334 1441495401 0.587036 -0.325745 -0.686096 0.280334 1441495401 0.587036 -0.325745 -0.686096 0.280334 1441495401 0.587036 -0.325745 -0.686096 0.280334 1441495401 0.587036 -0.325745 -0.686096 0.280334 1441495401 0.587036 -0.325745 -0.686096 0.280334 1441495401 0.494751 -0.416565 -0.668518 0.367126 1441495401 0.494751 -0.416565 -0.668518 0.367126 1441495401 0.494751 -0.416565 -0.668518 0.367126 1441495401 0.494751 -0.416565 -0.668518 0.367126 1441495401 0.494751 -0.416565 -0.668518 0.367126 1441495401 0.494751 -0.416565 -0.668518 0.367126 1441495401 0.494751 -0.416565 -0.668518 0.367126 1441495401 0.387756 -0.489075 -0.628357 0.464417 1441495401 0.387756 -0.489075 -0.628357 0.464417 1441495401 0.387756 -0.489075 -0.628357 0.464417 1441495401 0.387756 -0.489075 -0.628357 0.464417 1441495401 0.387756 -0.489075 -0.628357 0.464417 1441495401 0.387756 -0.489075 -0.628357 0.464417 1441495401 0.265869 -0.545593 -0.575195 0.548462 1441495401 0.265869 -0.545593 -0.575195 0.548462 1441495401 0.265869 -0.545593 -0.575195 0.548462 1441495401 0.265869 -0.545593 -0.575195 0.548462 1441495401 0.265869 -0.545593 -0.575195 0.548462 1441495401 0.146606 -0.578003 -0.497803 0.629822 1441495401 0.146606 -0.578003 -0.497803 0.629822 1441495401 0.146606 -0.578003 -0.497803 0.629822 1441495401 0.146606 -0.578003 -0.497803 0.629822 1441495401 0.146606 -0.578003 -0.497803 0.629822 1441495401 0.146606 -0.578003 -0.497803 0.629822 1441495401 0.053040 -0.592102 -0.377686 0.709900 1441495401 0.053040 -0.592102 -0.377686 0.709900 1441495401 0.053040 -0.592102 -0.377686 0.709900 1441495401 0.053040 -0.592102 -0.377686 0.709900 1441495401 0.053040 -0.592102 -0.377686 0.709900 1441495401 0.053040 -0.592102 -0.377686 0.709900 1441495401 -0.022888 -0.597656 -0.240051 0.764648 1441495401 -0.022888 -0.597656 -0.240051 0.764648 1441495401 -0.022888 -0.597656 -0.240051 0.764648 1441495401 -0.022888 -0.597656 -0.240051 0.764648 1441495401 -0.022888 -0.597656 -0.240051 0.764648 1441495401 -0.022888 -0.597656 -0.240051 0.764648 1441495401 -0.022888 -0.597656 -0.240051 0.764648 1441495401 -0.105225 -0.587708 -0.142212 0.789490 1441495401 -0.105225 -0.587708 -0.142212 0.789490 1441495401 -0.105225 -0.587708 -0.142212 0.789490 1441495401 -0.105225 -0.587708 -0.142212 0.789490 1441495401 -0.105225 -0.587708 -0.142212 0.789490 1441495401 -0.105225 -0.587708 -0.142212 0.789490 1441495401 -0.183167 -0.570313 -0.063232 0.798279 1441495401 -0.183167 -0.570313 -0.063232 0.798279 1441495401 -0.183167 -0.570313 -0.063232 0.798279 1441495401 -0.183167 -0.570313 -0.063232 0.798279 1441495401 -0.183167 -0.570313 -0.063232 0.798279 1441495402 -0.183167 -0.570313 -0.063232 0.798279 1441495402 -0.232666 -0.558044 -0.011536 0.796448 1441495402 -0.232666 -0.558044 -0.011536 0.796448 1441495402 -0.232666 -0.558044 -0.011536 0.796448 1441495402 -0.232666 -0.558044 -0.011536 0.796448 1441495402 -0.232666 -0.558044 -0.011536 0.796448 1441495402 -0.232666 -0.558044 -0.011536 0.796448 1441495402 -0.242188 -0.556763 -0.017822 0.794373 1441495402 -0.242188 -0.556763 -0.017822 0.794373 1441495402 -0.242188 -0.556763 -0.017822 0.794373 1441495402 -0.242188 -0.556763 -0.017822 0.794373 1441495402 -0.242188 -0.556763 -0.017822 0.794373 1441495402 -0.242188 -0.556763 -0.017822 0.794373 1441495402 -0.242188 -0.556763 -0.017822 0.794373 1441495402 -0.200012 -0.571716 -0.043091 0.794495 1441495402 -0.200012 -0.571716 -0.043091 0.794495 1441495402 -0.200012 -0.571716 -0.043091 0.794495 1441495402 -0.200012 -0.571716 -0.043091 0.794495 1441495402 -0.200012 -0.571716 -0.043091 0.794495 1441495402 -0.200012 -0.571716 -0.043091 0.794495 1441495402 -0.138062 -0.584717 -0.113159 0.791321 1441495402 -0.138062 -0.584717 -0.113159 0.791321 1441495402 -0.138062 -0.584717 -0.113159 0.791321 1441495402 -0.138062 -0.584717 -0.113159 0.791321 1441495402 -0.138062 -0.584717 -0.113159 0.791321 1441495402 -0.138062 -0.584717 -0.113159 0.791321 1441495402 -0.044312 -0.592712 -0.212585 0.775574 1441495402 -0.044312 -0.592712 -0.212585 0.775574 1441495402 -0.044312 -0.592712 -0.212585 0.775574 1441495402 -0.044312 -0.592712 -0.212585 0.775574 1441495402 -0.044312 -0.592712 -0.212585 0.775574 1441495402 -0.044312 -0.592712 -0.212585 0.775574 1441495402 -0.044312 -0.592712 -0.212585 0.775574 1441495402 0.081604 -0.586060 -0.323975 0.738220 1441495402 0.081604 -0.586060 -0.323975 0.738220 1441495402 0.081604 -0.586060 -0.323975 0.738220 1441495402 0.081604 -0.586060 -0.323975 0.738220 1441495402 0.081604 -0.586060 -0.323975 0.738220 1441495402 0.081604 -0.586060 -0.323975 0.738220 1441495402 0.081604 -0.586060 -0.323975 0.738220 1441495402 0.202148 -0.553650 -0.477905 0.651306 1441495402 0.202148 -0.553650 -0.477905 0.651306 1441495402 0.202148 -0.553650 -0.477905 0.651306 1441495402 0.202148 -0.553650 -0.477905 0.651306 1441495402 0.202148 -0.553650 -0.477905 0.651306 1441495402 0.202148 -0.553650 -0.477905 0.651306 1441495402 0.323792 -0.503601 -0.622559 0.503967 1441495402 0.323792 -0.503601 -0.622559 0.503967 1441495402 0.323792 -0.503601 -0.622559 0.503967 1441495402 0.323792 -0.503601 -0.622559 0.503967 1441495402 0.323792 -0.503601 -0.622559 0.503967 1441495402 0.323792 -0.503601 -0.622559 0.503967 1441495402 0.416870 -0.450317 -0.710510 0.344421 1441495402 0.416870 -0.450317 -0.710510 0.344421 1441495402 0.416870 -0.450317 -0.710510 0.344421 1441495402 0.416870 -0.450317 -0.710510 0.344421 1441495402 0.416870 -0.450317 -0.710510 0.344421 1441495402 0.416870 -0.450317 -0.710510 0.344421 1441495402 0.552490 -0.337646 -0.707764 0.282593 1441495402 0.552490 -0.337646 -0.707764 0.282593 1441495402 0.552490 -0.337646 -0.707764 0.282593 1441495402 0.552490 -0.337646 -0.707764 0.282593 1441495402 0.552490 -0.337646 -0.707764 0.282593 1441495402 0.552490 -0.337646 -0.707764 0.282593 1441495402 0.633911 -0.242249 -0.711243 0.183289 1441495402 0.633911 -0.242249 -0.711243 0.183289 1441495402 0.633911 -0.242249 -0.711243 0.183289 1441495402 0.633911 -0.242249 -0.711243 0.183289 1441495402 0.633911 -0.242249 -0.711243 0.183289 1441495402 0.633911 -0.242249 -0.711243 0.183289 1441495402 0.633911 -0.242249 -0.711243 0.183289 1441495402 0.667419 -0.202209 -0.713318 0.069641 1441495402 0.667419 -0.202209 -0.713318 0.069641 1441495402 0.667419 -0.202209 -0.713318 0.069641 1441495402 0.667419 -0.202209 -0.713318 0.069641 1441495402 0.667419 -0.202209 -0.713318 0.069641 1441495402 0.667419 -0.202209 -0.713318 0.069641 1441495402 0.672302 -0.203369 -0.711731 -0.006836 1441495402 0.672302 -0.203369 -0.711731 -0.006836 1441495402 0.672302 -0.203369 -0.711731 -0.006836 1441495402 0.672302 -0.203369 -0.711731 -0.006836 1441495402 0.672302 -0.203369 -0.711731 -0.006836 1441495402 0.672302 -0.203369 -0.711731 -0.006836 1441495402 0.671936 -0.199524 -0.712158 -0.039978 1441495402 0.671936 -0.199524 -0.712158 -0.039978 1441495402 0.671936 -0.199524 -0.712158 -0.039978 1441495402 0.671936 -0.199524 -0.712158 -0.039978 1441495402 0.671936 -0.199524 -0.712158 -0.039978 1441495402 0.671936 -0.199524 -0.712158 -0.039978 1441495402 0.671936 -0.199524 -0.712158 -0.039978 1441495402 0.663940 -0.210510 -0.717102 -0.024902 1441495402 0.663940 -0.210510 -0.717102 -0.024902 1441495402 0.663940 -0.210510 -0.717102 -0.024902 1441495402 0.663940 -0.210510 -0.717102 -0.024902 1441495402 0.663940 -0.210510 -0.717102 -0.024902 1441495402 0.663940 -0.210510 -0.717102 -0.024902 1441495402 0.648438 -0.237488 -0.722778 0.027161 1441495402 0.648438 -0.237488 -0.722778 0.027161 1441495402 0.648438 -0.237488 -0.722778 0.027161 1441495402 0.648438 -0.237488 -0.722778 0.027161 1441495402 0.648438 -0.237488 -0.722778 0.027161 1441495402 0.648438 -0.237488 -0.722778 0.027161 1441495402 0.620667 -0.280518 -0.725403 0.099304 1441495402 0.620667 -0.280518 -0.725403 0.099304 1441495402 0.620667 -0.280518 -0.725403 0.099304 1441495402 0.620667 -0.280518 -0.725403 0.099304 1441495402 0.620667 -0.280518 -0.725403 0.099304 1441495402 0.620667 -0.280518 -0.725403 0.099304 1441495402 0.620667 -0.280518 -0.725403 0.099304 1441495402 0.574097 -0.336609 -0.723816 0.182373 1441495402 0.574097 -0.336609 -0.723816 0.182373 1441495402 0.574097 -0.336609 -0.723816 0.182373 1441495402 0.574097 -0.336609 -0.723816 0.182373 1441495402 0.574097 -0.336609 -0.723816 0.182373 1441495402 0.574097 -0.336609 -0.723816 0.182373 1441495403 0.508057 -0.393799 -0.714417 0.276428 1441495403 0.508057 -0.393799 -0.714417 0.276428 1441495403 0.508057 -0.393799 -0.714417 0.276428 1441495403 0.508057 -0.393799 -0.714417 0.276428 1441495403 0.508057 -0.393799 -0.714417 0.276428 1441495403 0.508057 -0.393799 -0.714417 0.276428 1441495403 0.415649 -0.455750 -0.696228 0.367188 1441495403 0.415649 -0.455750 -0.696228 0.367188 1441495403 0.415649 -0.455750 -0.696228 0.367188 1441495403 0.415649 -0.455750 -0.696228 0.367188 1441495403 0.415649 -0.455750 -0.696228 0.367188 1441495403 0.415649 -0.455750 -0.696228 0.367188 1441495403 0.415649 -0.455750 -0.696228 0.367188 1441495403 0.304260 -0.508911 -0.664063 0.455505 1441495403 0.304260 -0.508911 -0.664063 0.455505 1441495403 0.304260 -0.508911 -0.664063 0.455505 1441495403 0.304260 -0.508911 -0.664063 0.455505 1441495403 0.304260 -0.508911 -0.664063 0.455505 1441495403 0.304260 -0.508911 -0.664063 0.455505 1441495403 0.181030 -0.547974 -0.618225 0.533569 1441495403 0.181030 -0.547974 -0.618225 0.533569 1441495403 0.181030 -0.547974 -0.618225 0.533569 1441495403 0.181030 -0.547974 -0.618225 0.533569 1441495403 0.181030 -0.547974 -0.618225 0.533569 1441495403 0.181030 -0.547974 -0.618225 0.533569 1441495403 0.048950 -0.571716 -0.563354 0.594421 1441495403 0.048950 -0.571716 -0.563354 0.594421 1441495403 0.048950 -0.571716 -0.563354 0.594421 1441495403 0.048950 -0.571716 -0.563354 0.594421 1441495403 0.048950 -0.571716 -0.563354 0.594421 1441495403 0.048950 -0.571716 -0.563354 0.594421 1441495403 -0.082764 -0.580139 -0.495911 0.640869 1441495403 -0.082764 -0.580139 -0.495911 0.640869 1441495403 -0.082764 -0.580139 -0.495911 0.640869 1441495403 -0.082764 -0.580139 -0.495911 0.640869 1441495403 -0.082764 -0.580139 -0.495911 0.640869 1441495403 -0.082764 -0.580139 -0.495911 0.640869 1441495403 -0.082764 -0.580139 -0.495911 0.640869 1441495403 -0.192627 -0.576660 -0.408630 0.680725 1441495403 -0.192627 -0.576660 -0.408630 0.680725 1441495403 -0.192627 -0.576660 -0.408630 0.680725 1441495403 -0.192627 -0.576660 -0.408630 0.680725 1441495403 -0.192627 -0.576660 -0.408630 0.680725 1441495403 -0.192627 -0.576660 -0.408630 0.680725 1441495403 -0.286255 -0.565308 -0.327271 0.701050 1441495403 -0.286255 -0.565308 -0.327271 0.701050 1441495403 -0.286255 -0.565308 -0.327271 0.701050 1441495403 -0.286255 -0.565308 -0.327271 0.701050 1441495403 -0.286255 -0.565308 -0.327271 0.701050 1441495403 -0.286255 -0.565308 -0.327271 0.701050 1441495403 -0.286255 -0.565308 -0.327271 0.701050 1441495403 -0.333557 -0.558167 -0.252136 0.716675 1441495403 -0.333557 -0.558167 -0.252136 0.716675 1441495403 -0.333557 -0.558167 -0.252136 0.716675 1441495403 -0.333557 -0.558167 -0.252136 0.716675 1441495403 -0.333557 -0.558167 -0.252136 0.716675 1441495403 -0.333557 -0.558167 -0.252136 0.716675 1441495403 -0.337341 -0.556763 -0.211731 0.729004 1441495403 -0.337341 -0.556763 -0.211731 0.729004 1441495403 -0.337341 -0.556763 -0.211731 0.729004 1441495403 -0.337341 -0.556763 -0.211731 0.729004 1441495403 -0.337341 -0.556763 -0.211731 0.729004 1441495403 -0.337341 -0.556763 -0.211731 0.729004 1441495403 -0.337341 -0.556763 -0.211731 0.729004 1441495403 -0.298706 -0.560913 -0.225464 0.738464 1441495403 -0.298706 -0.560913 -0.225464 0.738464 1441495403 -0.298706 -0.560913 -0.225464 0.738464 1441495403 -0.298706 -0.560913 -0.225464 0.738464 1441495403 -0.298706 -0.560913 -0.225464 0.738464 1441495403 -0.298706 -0.560913 -0.225464 0.738464 1441495403 -0.211365 -0.577148 -0.257446 0.745605 1441495403 -0.211365 -0.577148 -0.257446 0.745605 1441495403 -0.211365 -0.577148 -0.257446 0.745605 1441495403 -0.211365 -0.577148 -0.257446 0.745605 1441495403 -0.211365 -0.577148 -0.257446 0.745605 1441495403 -0.211365 -0.577148 -0.257446 0.745605 1441495403 -0.211365 -0.577148 -0.257446 0.745605 1441495403 -0.096436 -0.588196 -0.324829 0.734314 1441495403 -0.096436 -0.588196 -0.324829 0.734314 1441495403 -0.096436 -0.588196 -0.324829 0.734314 1441495403 -0.096436 -0.588196 -0.324829 0.734314 1441495403 -0.096436 -0.588196 -0.324829 0.734314 1441495403 -0.096436 -0.588196 -0.324829 0.734314 1441495403 0.030029 -0.586182 -0.426331 0.688293 1441495403 0.030029 -0.586182 -0.426331 0.688293 1441495403 0.030029 -0.586182 -0.426331 0.688293 1441495403 0.030029 -0.586182 -0.426331 0.688293 1441495403 0.030029 -0.586182 -0.426331 0.688293 1441495403 0.170959 -0.553406 -0.554016 0.598022 1441495403 0.170959 -0.553406 -0.554016 0.598022 1441495403 0.170959 -0.553406 -0.554016 0.598022 1441495403 0.170959 -0.553406 -0.554016 0.598022 1441495403 0.170959 -0.553406 -0.554016 0.598022 1441495403 0.170959 -0.553406 -0.554016 0.598022 1441495403 0.170959 -0.553406 -0.554016 0.598022 1441495403 0.319092 -0.495789 -0.645020 0.486206 1441495403 0.319092 -0.495789 -0.645020 0.486206 1441495403 0.319092 -0.495789 -0.645020 0.486206 1441495403 0.319092 -0.495789 -0.645020 0.486206 1441495403 0.319092 -0.495789 -0.645020 0.486206 1441495403 0.319092 -0.495789 -0.645020 0.486206 1441495403 0.462463 -0.402527 -0.673950 0.412170 1441495403 0.462463 -0.402527 -0.673950 0.412170 1441495403 0.462463 -0.402527 -0.673950 0.412170 1441495403 0.462463 -0.402527 -0.673950 0.412170 1441495403 0.462463 -0.402527 -0.673950 0.412170 1441495403 0.462463 -0.402527 -0.673950 0.412170 1441495403 0.561035 -0.314026 -0.699524 0.311951 1441495403 0.561035 -0.314026 -0.699524 0.311951 1441495403 0.561035 -0.314026 -0.699524 0.311951 1441495403 0.561035 -0.314026 -0.699524 0.311951 1441495403 0.561035 -0.314026 -0.699524 0.311951 1441495403 0.561035 -0.314026 -0.699524 0.311951 1441495403 0.561035 -0.314026 -0.699524 0.311951 1441495404 0.632263 -0.234436 -0.712585 0.193787 1441495404 0.632263 -0.234436 -0.712585 0.193787 1441495404 0.632263 -0.234436 -0.712585 0.193787 1441495404 0.632263 -0.234436 -0.712585 0.193787 1441495404 0.632263 -0.234436 -0.712585 0.193787 1441495404 0.632263 -0.234436 -0.712585 0.193787 1441495404 0.666748 -0.198120 -0.715210 0.068176 1441495404 0.666748 -0.198120 -0.715210 0.068176 1441495404 0.666748 -0.198120 -0.715210 0.068176 1441495404 0.666748 -0.198120 -0.715210 0.068176 1441495404 0.666748 -0.198120 -0.715210 0.068176 1441495404 0.666748 -0.198120 -0.715210 0.068176 1441495404 0.666748 -0.198120 -0.715210 0.068176 1441495404 0.672058 -0.213562 -0.708435 -0.029236 1441495404 0.672058 -0.213562 -0.708435 -0.029236 1441495404 0.672058 -0.213562 -0.708435 -0.029236 1441495404 0.672058 -0.213562 -0.708435 -0.029236 1441495404 0.672058 -0.213562 -0.708435 -0.029236 1441495404 0.672058 -0.213562 -0.708435 -0.029236 1441495404 0.669861 -0.231567 -0.701355 -0.076294 1441495404 0.669861 -0.231567 -0.701355 -0.076294 1441495404 0.669861 -0.231567 -0.701355 -0.076294 1441495404 0.669861 -0.231567 -0.701355 -0.076294 1441495404 0.669861 -0.231567 -0.701355 -0.076294 1441495404 0.669861 -0.231567 -0.701355 -0.076294 1441495404 0.669861 -0.231567 -0.701355 -0.076294 1441495404 0.658875 -0.255432 -0.704102 -0.070251 1441495404 0.658875 -0.255432 -0.704102 -0.070251 1441495404 0.658875 -0.255432 -0.704102 -0.070251 1441495404 0.658875 -0.255432 -0.704102 -0.070251 1441495404 0.658875 -0.255432 -0.704102 -0.070251 1441495404 0.658875 -0.255432 -0.704102 -0.070251 1441495404 0.658875 -0.255432 -0.704102 -0.070251 1441495404 0.637695 -0.286621 -0.714905 -0.013916 1441495404 0.637695 -0.286621 -0.714905 -0.013916 1441495404 0.637695 -0.286621 -0.714905 -0.013916 1441495404 0.637695 -0.286621 -0.714905 -0.013916 1441495404 0.637695 -0.286621 -0.714905 -0.013916 1441495404 0.637695 -0.286621 -0.714905 -0.013916 1441495404 0.603577 -0.322571 -0.725220 0.075623 1441495404 0.603577 -0.322571 -0.725220 0.075623 1441495404 0.603577 -0.322571 -0.725220 0.075623 1441495404 0.603577 -0.322571 -0.725220 0.075623 1441495404 0.603577 -0.322571 -0.725220 0.075623 1441495404 0.603577 -0.322571 -0.725220 0.075623 1441495404 0.550110 -0.372681 -0.726196 0.176392 1441495404 0.550110 -0.372681 -0.726196 0.176392 1441495404 0.550110 -0.372681 -0.726196 0.176392 1441495404 0.550110 -0.372681 -0.726196 0.176392 1441495404 0.550110 -0.372681 -0.726196 0.176392 1441495404 0.473328 -0.430176 -0.716431 0.278748 1441495404 0.473328 -0.430176 -0.716431 0.278748 1441495404 0.473328 -0.430176 -0.716431 0.278748 1441495404 0.473328 -0.430176 -0.716431 0.278748 1441495404 0.473328 -0.430176 -0.716431 0.278748 1441495404 0.473328 -0.430176 -0.716431 0.278748 1441495404 0.373718 -0.487122 -0.692810 0.378296 1441495404 0.373718 -0.487122 -0.692810 0.378296 1441495404 0.373718 -0.487122 -0.692810 0.378296 1441495404 0.373718 -0.487122 -0.692810 0.378296 1441495404 0.373718 -0.487122 -0.692810 0.378296 1441495404 0.373718 -0.487122 -0.692810 0.378296 1441495404 0.259521 -0.532959 -0.650513 0.474792 1441495404 0.259521 -0.532959 -0.650513 0.474792 1441495404 0.259521 -0.532959 -0.650513 0.474792 1441495404 0.259521 -0.532959 -0.650513 0.474792 1441495404 0.259521 -0.532959 -0.650513 0.474792 1441495404 0.259521 -0.532959 -0.650513 0.474792 1441495404 0.259521 -0.532959 -0.650513 0.474792 1441495404 0.149414 -0.560791 -0.578552 0.573181 1441495404 0.149414 -0.560791 -0.578552 0.573181 1441495404 0.149414 -0.560791 -0.578552 0.573181 1441495404 0.149414 -0.560791 -0.578552 0.573181 1441495404 0.149414 -0.560791 -0.578552 0.573181 1441495404 0.047546 -0.579895 -0.477722 0.658203 1441495404 0.047546 -0.579895 -0.477722 0.658203 1441495404 0.047546 -0.579895 -0.477722 0.658203 1441495404 0.047546 -0.579895 -0.477722 0.658203 1441495404 0.047546 -0.579895 -0.477722 0.658203 1441495404 0.047546 -0.579895 -0.477722 0.658203 1441495404 0.047546 -0.579895 -0.477722 0.658203 1441495404 -0.063782 -0.589111 -0.373108 0.713928 1441495404 -0.063782 -0.589111 -0.373108 0.713928 1441495404 -0.063782 -0.589111 -0.373108 0.713928 1441495404 -0.063782 -0.589111 -0.373108 0.713928 1441495404 -0.063782 -0.589111 -0.373108 0.713928 1441495404 -0.063782 -0.589111 -0.373108 0.713928 1441495404 -0.162659 -0.591187 -0.263855 0.744629 1441495404 -0.162659 -0.591187 -0.263855 0.744629 1441495404 -0.162659 -0.591187 -0.263855 0.744629 1441495404 -0.162659 -0.591187 -0.263855 0.744629 1441495404 -0.162659 -0.591187 -0.263855 0.744629 1441495404 -0.162659 -0.591187 -0.263855 0.744629 1441495404 -0.241211 -0.590759 -0.167419 0.751526 1441495404 -0.241211 -0.590759 -0.167419 0.751526 1441495404 -0.241211 -0.590759 -0.167419 0.751526 1441495404 -0.241211 -0.590759 -0.167419 0.751526 1441495404 -0.241211 -0.590759 -0.167419 0.751526 1441495404 -0.241211 -0.590759 -0.167419 0.751526 1441495404 -0.286133 -0.584778 -0.093567 0.753235 1441495404 -0.286133 -0.584778 -0.093567 0.753235 1441495404 -0.286133 -0.584778 -0.093567 0.753235 1441495404 -0.286133 -0.584778 -0.093567 0.753235 1441495404 -0.286133 -0.584778 -0.093567 0.753235 1441495404 -0.286133 -0.584778 -0.093567 0.753235 1441495404 -0.295776 -0.578979 -0.073730 0.756226 1441495404 -0.295776 -0.578979 -0.073730 0.756226 1441495404 -0.295776 -0.578979 -0.073730 0.756226 1441495404 -0.295776 -0.578979 -0.073730 0.756226 1441495404 -0.295776 -0.578979 -0.073730 0.756226 1441495404 -0.295776 -0.578979 -0.073730 0.756226 1441495404 -0.255432 -0.581116 -0.100281 0.766174 1441495405 -0.255432 -0.581116 -0.100281 0.766174 1441495405 -0.255432 -0.581116 -0.100281 0.766174 1441495405 -0.183105 -0.584595 -0.165833 0.772766 1441495405 -0.183105 -0.584595 -0.165833 0.772766 1441495405 -0.183105 -0.584595 -0.165833 0.772766 1441495405 -0.183105 -0.584595 -0.165833 0.772766 1441495405 -0.183105 -0.584595 -0.165833 0.772766 1441495405 -0.183105 -0.584595 -0.165833 0.772766 1441495405 -0.183105 -0.584595 -0.165833 0.772766 1441495405 -0.085632 -0.581665 -0.271729 0.761902 1441495405 -0.085632 -0.581665 -0.271729 0.761902 1441495405 -0.085632 -0.581665 -0.271729 0.761902 1441495405 -0.085632 -0.581665 -0.271729 0.761902 1441495405 -0.085632 -0.581665 -0.271729 0.761902 1441495405 -0.085632 -0.581665 -0.271729 0.761902 1441495405 0.028809 -0.570190 -0.411621 0.710327 1441495405 0.028809 -0.570190 -0.411621 0.710327 1441495405 0.028809 -0.570190 -0.411621 0.710327 1441495405 0.028809 -0.570190 -0.411621 0.710327 1441495405 0.028809 -0.570190 -0.411621 0.710327 1441495405 0.028809 -0.570190 -0.411621 0.710327 1441495405 0.173523 -0.526123 -0.555054 0.620483 1441495405 0.173523 -0.526123 -0.555054 0.620483 1441495405 0.173523 -0.526123 -0.555054 0.620483 1441495405 0.173523 -0.526123 -0.555054 0.620483 1441495405 0.173523 -0.526123 -0.555054 0.620483 1441495405 0.173523 -0.526123 -0.555054 0.620483 1441495405 0.340698 -0.455383 -0.647339 0.507446 1441495405 0.340698 -0.455383 -0.647339 0.507446 1441495405 0.340698 -0.455383 -0.647339 0.507446 1441495405 0.340698 -0.455383 -0.647339 0.507446 1441495405 0.340698 -0.455383 -0.647339 0.507446 1441495405 0.340698 -0.455383 -0.647339 0.507446 1441495405 0.486694 -0.370178 -0.691772 0.384155 1441495405 0.486694 -0.370178 -0.691772 0.384155 1441495405 0.486694 -0.370178 -0.691772 0.384155 1441495405 0.486694 -0.370178 -0.691772 0.384155 1441495405 0.486694 -0.370178 -0.691772 0.384155 1441495405 0.594543 -0.280457 -0.709717 0.253357 1441495405 0.594543 -0.280457 -0.709717 0.253357 1441495405 0.594543 -0.280457 -0.709717 0.253357 1441495405 0.594543 -0.280457 -0.709717 0.253357 1441495405 0.594543 -0.280457 -0.709717 0.253357 1441495405 0.594543 -0.280457 -0.709717 0.253357 1441495405 0.594543 -0.280457 -0.709717 0.253357 1441495405 0.658081 -0.207336 -0.709045 0.145569 1441495405 0.658081 -0.207336 -0.709045 0.145569 1441495405 0.658081 -0.207336 -0.709045 0.145569 1441495405 0.658081 -0.207336 -0.709045 0.145569 1441495405 0.658081 -0.207336 -0.709045 0.145569 1441495405 0.658081 -0.207336 -0.709045 0.145569 1441495405 0.691772 -0.157654 -0.701965 0.062073 1441495405 0.691772 -0.157654 -0.701965 0.062073 1441495405 0.691772 -0.157654 -0.701965 0.062073 1441495405 0.691772 -0.157654 -0.701965 0.062073 1441495405 0.691772 -0.157654 -0.701965 0.062073 1441495405 0.691772 -0.157654 -0.701965 0.062073 1441495405 0.711975 -0.121521 -0.691589 -0.009644 1441495405 0.711975 -0.121521 -0.691589 -0.009644 1441495405 0.711975 -0.121521 -0.691589 -0.009644 1441495405 0.711975 -0.121521 -0.691589 -0.009644 1441495405 0.711975 -0.121521 -0.691589 -0.009644 1441495405 0.711975 -0.121521 -0.691589 -0.009644 1441495405 0.717407 -0.110107 -0.686646 -0.041748 1441495405 0.717407 -0.110107 -0.686646 -0.041748 1441495405 0.717407 -0.110107 -0.686646 -0.041748 1441495405 0.717407 -0.110107 -0.686646 -0.041748 1441495405 0.717407 -0.110107 -0.686646 -0.041748 1441495405 0.717407 -0.110107 -0.686646 -0.041748 1441495405 0.717407 -0.110107 -0.686646 -0.041748 1441495405 0.710083 -0.125183 -0.692322 -0.028748 1441495405 0.710083 -0.125183 -0.692322 -0.028748 1441495405 0.710083 -0.125183 -0.692322 -0.028748 1441495405 0.710083 -0.125183 -0.692322 -0.028748 1441495405 0.710083 -0.125183 -0.692322 -0.028748 1441495405 0.710083 -0.125183 -0.692322 -0.028748 1441495405 0.710083 -0.125183 -0.692322 -0.028748 1441495405 0.694824 -0.142151 -0.703308 0.048523 1441495405 0.694824 -0.142151 -0.703308 0.048523 1441495405 0.694824 -0.142151 -0.703308 0.048523 1441495405 0.694824 -0.142151 -0.703308 0.048523 1441495405 0.694824 -0.142151 -0.703308 0.048523 1441495405 0.694824 -0.142151 -0.703308 0.048523 1441495405 0.660278 -0.200439 -0.712769 0.125732 1441495405 0.660278 -0.200439 -0.712769 0.125732 1441495405 0.660278 -0.200439 -0.712769 0.125732 1441495405 0.660278 -0.200439 -0.712769 0.125732 1441495405 0.660278 -0.200439 -0.712769 0.125732 1441495405 0.660278 -0.200439 -0.712769 0.125732 1441495405 0.599854 -0.286194 -0.715088 0.216675 1441495405 0.599854 -0.286194 -0.715088 0.216675 1441495405 0.599854 -0.286194 -0.715088 0.216675 1441495405 0.599854 -0.286194 -0.715088 0.216675 1441495405 0.599854 -0.286194 -0.715088 0.216675 1441495405 0.599854 -0.286194 -0.715088 0.216675 1441495405 0.599854 -0.286194 -0.715088 0.216675 1441495405 0.510010 -0.380859 -0.706665 0.308960 1441495405 0.510010 -0.380859 -0.706665 0.308960 1441495405 0.510010 -0.380859 -0.706665 0.308960 1441495405 0.510010 -0.380859 -0.706665 0.308960 1441495405 0.510010 -0.380859 -0.706665 0.308960 1441495405 0.510010 -0.380859 -0.706665 0.308960 1441495405 0.399536 -0.465332 -0.679688 0.402344 1441495405 0.399536 -0.465332 -0.679688 0.402344 1441495405 0.399536 -0.465332 -0.679688 0.402344 1441495405 0.399536 -0.465332 -0.679688 0.402344 1441495405 0.399536 -0.465332 -0.679688 0.402344 1441495405 0.399536 -0.465332 -0.679688 0.402344 1441495405 0.279968 -0.529053 -0.633179 0.490784 1441495405 0.279968 -0.529053 -0.633179 0.490784 1441495406 0.279968 -0.529053 -0.633179 0.490784 1441495406 0.279968 -0.529053 -0.633179 0.490784 1441495406 0.279968 -0.529053 -0.633179 0.490784 1441495406 0.279968 -0.529053 -0.633179 0.490784 1441495406 0.157227 -0.573120 -0.568542 0.568848 1441495406 0.157227 -0.573120 -0.568542 0.568848 1441495406 0.157227 -0.573120 -0.568542 0.568848 1441495406 0.157227 -0.573120 -0.568542 0.568848 1441495406 0.157227 -0.573120 -0.568542 0.568848 1441495406 0.157227 -0.573120 -0.568542 0.568848 1441495406 0.157227 -0.573120 -0.568542 0.568848 1441495406 0.043640 -0.598938 -0.482239 0.637817 1441495406 0.043640 -0.598938 -0.482239 0.637817 1441495406 0.043640 -0.598938 -0.482239 0.637817 1441495406 0.043640 -0.598938 -0.482239 0.637817 1441495406 0.043640 -0.598938 -0.482239 0.637817 1441495406 0.043640 -0.598938 -0.482239 0.637817 1441495406 -0.048462 -0.607666 -0.373413 0.699280 1441495406 -0.048462 -0.607666 -0.373413 0.699280 1441495406 -0.048462 -0.607666 -0.373413 0.699280 1441495406 -0.048462 -0.607666 -0.373413 0.699280 1441495406 -0.048462 -0.607666 -0.373413 0.699280 1441495406 -0.048462 -0.607666 -0.373413 0.699280 1441495406 -0.131836 -0.603088 -0.280640 0.734924 1441495406 -0.131836 -0.603088 -0.280640 0.734924 1441495406 -0.131836 -0.603088 -0.280640 0.734924 1441495406 -0.131836 -0.603088 -0.280640 0.734924 1441495406 -0.197998 -0.591858 -0.207153 0.753418 1441495406 -0.197998 -0.591858 -0.207153 0.753418 1441495406 -0.197998 -0.591858 -0.207153 0.753418 1441495406 -0.197998 -0.591858 -0.207153 0.753418 1441495406 -0.197998 -0.591858 -0.207153 0.753418 1441495406 -0.197998 -0.591858 -0.207153 0.753418 1441495406 -0.237183 -0.578308 -0.165588 0.762817 1441495406 -0.237183 -0.578308 -0.165588 0.762817 1441495406 -0.237183 -0.578308 -0.165588 0.762817 1441495406 -0.237183 -0.578308 -0.165588 0.762817 1441495406 -0.237183 -0.578308 -0.165588 0.762817 1441495406 -0.237183 -0.578308 -0.165588 0.762817 1441495406 -0.245544 -0.573975 -0.154846 0.765686 1441495406 -0.245544 -0.573975 -0.154846 0.765686 1441495406 -0.245544 -0.573975 -0.154846 0.765686 1441495406 -0.245544 -0.573975 -0.154846 0.765686 1441495406 -0.245544 -0.573975 -0.154846 0.765686 1441495406 -0.245544 -0.573975 -0.154846 0.765686 1441495406 -0.245544 -0.573975 -0.154846 0.765686 1441495406 -0.202209 -0.581970 -0.177429 0.767456 1441495406 -0.202209 -0.581970 -0.177429 0.767456 1441495406 -0.202209 -0.581970 -0.177429 0.767456 1441495406 -0.202209 -0.581970 -0.177429 0.767456 1441495406 -0.202209 -0.581970 -0.177429 0.767456 1441495406 -0.202209 -0.581970 -0.177429 0.767456 1441495406 -0.099365 -0.586853 -0.221313 0.772461 1441495406 -0.099365 -0.586853 -0.221313 0.772461 1441495406 -0.099365 -0.586853 -0.221313 0.772461 1441495406 -0.099365 -0.586853 -0.221313 0.772461 1441495406 -0.099365 -0.586853 -0.221313 0.772461 1441495406 -0.099365 -0.586853 -0.221313 0.772461 1441495406 -0.099365 -0.586853 -0.221313 0.772461 1441495406 0.031372 -0.570740 -0.306458 0.761169 1441495406 0.031372 -0.570740 -0.306458 0.761169 1441495406 0.031372 -0.570740 -0.306458 0.761169 1441495406 0.031372 -0.570740 -0.306458 0.761169 1441495406 0.031372 -0.570740 -0.306458 0.761169 1441495406 0.031372 -0.570740 -0.306458 0.761169 1441495406 0.162170 -0.531128 -0.434998 0.708801 1441495406 0.162170 -0.531128 -0.434998 0.708801 1441495406 0.162170 -0.531128 -0.434998 0.708801 1441495406 0.162170 -0.531128 -0.434998 0.708801 1441495406 0.162170 -0.531128 -0.434998 0.708801 1441495406 0.162170 -0.531128 -0.434998 0.708801 1441495406 0.315063 -0.459717 -0.568176 0.605469 1441495406 0.315063 -0.459717 -0.568176 0.605469 1441495406 0.315063 -0.459717 -0.568176 0.605469 1441495406 0.315063 -0.459717 -0.568176 0.605469 1441495406 0.315063 -0.459717 -0.568176 0.605469 1441495406 0.315063 -0.459717 -0.568176 0.605469 1441495406 0.471802 -0.356384 -0.644775 0.484436 1441495406 0.471802 -0.356384 -0.644775 0.484436 1441495406 0.471802 -0.356384 -0.644775 0.484436 1441495406 0.471802 -0.356384 -0.644775 0.484436 1441495406 0.471802 -0.356384 -0.644775 0.484436 1441495406 0.471802 -0.356384 -0.644775 0.484436 1441495406 0.587341 -0.241699 -0.689758 0.347595 1441495406 0.587341 -0.241699 -0.689758 0.347595 1441495406 0.587341 -0.241699 -0.689758 0.347595 1441495406 0.587341 -0.241699 -0.689758 0.347595 1441495406 0.587341 -0.241699 -0.689758 0.347595 1441495406 0.587341 -0.241699 -0.689758 0.347595 1441495406 0.587341 -0.241699 -0.689758 0.347595 1441495406 0.657959 -0.152649 -0.702209 0.225037 1441495406 0.657959 -0.152649 -0.702209 0.225037 1441495406 0.657959 -0.152649 -0.702209 0.225037 1441495406 0.657959 -0.152649 -0.702209 0.225037 1441495406 0.657959 -0.152649 -0.702209 0.225037 1441495406 0.657959 -0.152649 -0.702209 0.225037 1441495406 0.696045 -0.081177 -0.701843 0.127686 1441495406 0.696045 -0.081177 -0.701843 0.127686 1441495406 0.696045 -0.081177 -0.701843 0.127686 1441495406 0.696045 -0.081177 -0.701843 0.127686 1441495406 0.696045 -0.081177 -0.701843 0.127686 1441495406 0.696045 -0.081177 -0.701843 0.127686 1441495406 0.696045 -0.081177 -0.701843 0.127686 1441495406 0.723206 -0.018982 -0.689148 0.041260 1441495406 0.723206 -0.018982 -0.689148 0.041260 1441495406 0.723206 -0.018982 -0.689148 0.041260 1441495406 0.723206 -0.018982 -0.689148 0.041260 1441495406 0.723206 -0.018982 -0.689148 0.041260 1441495406 0.723206 -0.018982 -0.689148 0.041260 1441495406 0.731628 -0.025330 -0.680725 -0.026001 1441495406 0.731628 -0.025330 -0.680725 -0.026001 1441495406 0.731628 -0.025330 -0.680725 -0.026001 1441495406 0.731628 -0.025330 -0.680725 -0.026001 1441495407 0.731628 -0.025330 -0.680725 -0.026001 1441495407 0.731628 -0.025330 -0.680725 -0.026001 1441495407 0.731628 -0.025330 -0.680725 -0.026001 1441495407 0.730286 -0.041687 -0.680969 -0.034912 1441495407 0.730286 -0.041687 -0.680969 -0.034912 1441495407 0.730286 -0.041687 -0.680969 -0.034912 1441495407 0.730286 -0.041687 -0.680969 -0.034912 1441495407 0.730286 -0.041687 -0.680969 -0.034912 1441495407 0.730286 -0.041687 -0.680969 -0.034912 1441495407 0.719543 -0.080688 -0.689636 -0.010498 1441495407 0.719543 -0.080688 -0.689636 -0.010498 1441495407 0.719543 -0.080688 -0.689636 -0.010498 1441495407 0.719543 -0.080688 -0.689636 -0.010498 1441495407 0.719543 -0.080688 -0.689636 -0.010498 1441495407 0.719543 -0.080688 -0.689636 -0.010498 1441495407 0.719543 -0.080688 -0.689636 -0.010498 1441495407 0.696289 -0.140381 -0.702759 0.040161 1441495407 0.696289 -0.140381 -0.702759 0.040161 1441495407 0.696289 -0.140381 -0.702759 0.040161 1441495407 0.696289 -0.140381 -0.702759 0.040161 1441495407 0.696289 -0.140381 -0.702759 0.040161 1441495407 0.696289 -0.140381 -0.702759 0.040161 1441495407 
0.673157 0.079590 -0.679321 0.281067 1441495410 0.673157 0.079590 -0.679321 0.281067 1441495410 0.673157 0.079590 -0.679321 0.281067 1441495410 0.673157 0.079590 -0.679321 0.281067 1441495410 0.673157 0.079590 -0.679321 0.281067 1441495410 0.673157 0.079590 -0.679321 0.281067 1441495410 0.673157 0.079590 -0.679321 0.281067 1441495410 0.679016 0.064636 -0.678528 0.272644 1441495410 0.679016 0.064636 -0.678528 0.272644 1441495410 0.679016 0.064636 -0.678528 0.272644 1441495410 0.679016 0.064636 -0.678528 0.272644 1441495410 0.679016 0.064636 -0.678528 0.272644 1441495410 0.679016 0.064636 -0.678528 0.272644 1441495410 0.685608 0.039917 -0.680115 0.256470 1441495410 0.685608 0.039917 -0.680115 0.256470 1441495410 0.685608 0.039917 -0.680115 0.256470 1441495410 0.685608 0.039917 -0.680115 0.256470 1441495410 0.685608 0.039917 -0.680115 0.256470 1441495410 0.685608 0.039917 -0.680115 0.256470 1441495410 0.688293 0.026184 -0.680298 0.250488 1441495410 0.688293 0.026184 -0.680298 0.250488 1441495410 0.688293 0.026184 -0.680298 0.250488 1441495410 0.688293 0.026184 -0.680298 0.250488 1441495410 0.688293 0.026184 -0.680298 0.250488 1441495410 0.688293 0.026184 -0.680298 0.250488 1441495410 0.688293 0.026184 -0.680298 0.250488 1441495410 0.688965 0.019836 -0.680054 0.249817 1441495410 0.688965 0.019836 -0.680054 0.249817 1441495410 0.688965 0.019836 -0.680054 0.249817 1441495410 0.688965 0.019836 -0.680054 0.249817 1441495410 0.688965 0.019836 -0.680054 0.249817 1441495410 0.688965 0.019836 -0.680054 0.249817 1441495410 0.688721 0.017395 -0.679504 0.252197 1441495410 0.688721 0.017395 -0.679504 0.252197 1441495410 0.688721 0.017395 -0.679504 0.252197 1441495410 0.688721 0.017395 -0.679504 0.252197 1441495410 0.688721 0.017395 -0.679504 0.252197 1441495410 0.688721 0.017395 -0.679504 0.252197 1441495410 0.687439 0.023560 -0.676636 0.262756 1441495410 0.687439 0.023560 -0.676636 0.262756 1441495410 0.687439 0.023560 -0.676636 0.262756 1441495410 0.687439 0.023560 -0.676636 0.262756 1441495410 0.687439 0.023560 -0.676636 0.262756 1441495410 0.687439 0.023560 -0.676636 0.262756 1441495410 0.687500 0.029419 -0.673584 0.269714 1441495410 0.687500 0.029419 -0.673584 0.269714 1441495410 0.687500 0.029419 -0.673584 0.269714 1441495410 0.687500 0.029419 -0.673584 0.269714 1441495410 0.687500 0.029419 -0.673584 0.269714 1441495410 0.687500 0.029419 -0.673584 0.269714 1441495410 0.689331 0.026062 -0.673218 0.266296 1441495410 0.689331 0.026062 -0.673218 0.266296 1441495410 0.689331 0.026062 -0.673218 0.266296 1441495410 0.689331 0.026062 -0.673218 0.266296 1441495410 0.689331 0.026062 -0.673218 0.266296 1441495410 0.689331 0.026062 -0.673218 0.266296 1441495410 0.689331 0.026062 -0.673218 0.266296 1441495410 0.691589 0.015808 -0.675781 0.254456 1441495410 0.691589 0.015808 -0.675781 0.254456 1441495410 0.691589 0.015808 -0.675781 0.254456 1441495410 0.691589 0.015808 -0.675781 0.254456 1441495410 0.691589 0.015808 -0.675781 0.254456 1441495410 0.691589 0.015808 -0.675781 0.254456 1441495410 0.693054 0.002380 -0.679260 0.241394 1441495410 0.693054 0.002380 -0.679260 0.241394 1441495410 0.693054 0.002380 -0.679260 0.241394 1441495410 0.693054 0.002380 -0.679260 0.241394 1441495410 0.693054 0.002380 -0.679260 0.241394 1441495410 0.693054 0.002380 -0.679260 0.241394 1441495410 0.692383 -0.000793 -0.681335 0.237488 1441495410 0.692383 -0.000793 -0.681335 0.237488 1441495410 0.692383 -0.000793 -0.681335 0.237488 1441495410 0.692383 -0.000793 -0.681335 0.237488 1441495410 0.692383 -0.000793 -0.681335 0.237488 1441495410 0.692383 -0.000793 -0.681335 0.237488 1441495410 0.689941 0.007324 -0.681152 0.244934 1441495410 0.689941 0.007324 -0.681152 0.244934 1441495410 0.689941 0.007324 -0.681152 0.244934 1441495410 0.689941 0.007324 -0.681152 0.244934 1441495410 0.689941 0.007324 -0.681152 0.244934 1441495410 0.689941 0.007324 -0.681152 0.244934 1441495410 0.686829 0.020569 -0.679382 0.257385 1441495410 0.686829 0.020569 -0.679382 0.257385 1441495410 0.686829 0.020569 -0.679382 0.257385 1441495410 0.686829 0.020569 -0.679382 0.257385 1441495410 0.686829 0.020569 -0.679382 0.257385 1441495410 0.686829 0.020569 -0.679382 0.257385 1441495410 0.684937 0.030457 -0.677673 0.265747 1441495410 0.684937 0.030457 -0.677673 0.265747 1441495410 0.684937 0.030457 -0.677673 0.265747 1441495410 0.684937 0.030457 -0.677673 0.265747 1441495410 0.684937 0.030457 -0.677673 0.265747 1441495410 0.684937 0.030457 -0.677673 0.265747 1441495410 0.684937 0.030457 -0.677673 0.265747 1441495410 0.684875 0.033508 -0.677551 0.266052 1441495410 0.684875 0.033508 -0.677551 0.266052 1441495410 0.684875 0.033508 -0.677551 0.266052 1441495410 0.684875 0.033508 -0.677551 0.266052 1441495410 0.684875 0.033508 -0.677551 0.266052 1441495410 0.684875 0.033508 -0.677551 0.266052 1441495410 0.684998 0.028259 -0.679443 0.261292 1441495410 0.684998 0.028259 -0.679443 0.261292 1441495410 0.684998 0.028259 -0.679443 0.261292 1441495410 0.684998 0.028259 -0.679443 0.261292 1441495410 0.684998 0.028259 -0.679443 0.261292 1441495410 0.684998 0.028259 -0.679443 0.261292 1441495410 0.684692 0.020447 -0.682007 0.256165 1441495410 0.684692 0.020447 -0.682007 0.256165 1441495411 0.684692 0.020447 -0.682007 0.256165 1441495411 0.684692 0.020447 -0.682007 0.256165 1441495411 0.684692 0.020447 -0.682007 0.256165 1441495411 0.684692 0.020447 -0.682007 0.256165 1441495411 0.684204 0.012451 -0.684692 0.250793 1441495411 0.684204 0.012451 -0.684692 0.250793 1441495411 0.684204 0.012451 -0.684692 0.250793 1441495411 0.684204 0.012451 -0.684692 0.250793 1441495411 0.684204 0.012451 -0.684692 0.250793 1441495411 0.684204 0.012451 -0.684692 0.250793 1441495411 0.684204 0.012451 -0.684692 0.250793 1441495411 0.683899 0.010376 -0.685303 0.249939 1441495411 0.683899 0.010376 -0.685303 0.249939 1441495411 0.683899 0.010376 -0.685303 0.249939 1441495411 0.683899 0.010376 -0.685303 0.249939 1441495411 0.683899 0.010376 -0.685303 0.249939 1441495411 0.683167 0.016296 -0.684082 0.255127 1441495411 0.683167 0.016296 -0.684082 0.255127 1441495411 0.683167 0.016296 -0.684082 0.255127 1441495411 0.683167 0.016296 -0.684082 0.255127 1441495411 0.683167 0.016296 -0.684082 0.255127 1441495411 0.683167 0.016296 -0.684082 0.255127 1441495411 0.683716 0.023254 -0.681763 0.259216 1441495411 0.683716 0.023254 -0.681763 0.259216 1441495411 0.683716 0.023254 -0.681763 0.259216 1441495411 0.683716 0.023254 -0.681763 0.259216 1441495411 0.683716 0.023254 -0.681763 0.259216 1441495411 0.683716 0.023254 -0.681763 0.259216 1441495411 0.686096 0.025208 -0.680908 0.254944 1441495411 0.686096 0.025208 -0.680908 0.254944 1441495411 0.686096 0.025208 -0.680908 0.254944 1441495411 0.686096 0.025208 -0.680908 0.254944 1441495411 0.686096 0.025208 -0.680908 0.254944 1441495411 0.686096 0.025208 -0.680908 0.254944 1441495411 0.689026 0.026489 -0.679626 0.250244 1441495411 0.689026 0.026489 -0.679626 0.250244 1441495411 0.689026 0.026489 -0.679626 0.250244 1441495411 0.689026 0.026489 -0.679626 0.250244 1441495411 0.689026 0.026489 -0.679626 0.250244 1441495411 0.689026 0.026489 -0.679626 0.250244 1441495411 0.689026 0.026489 -0.679626 0.250244 1441495411 0.691101 0.028870 -0.678650 0.246948 1441495411 0.691101 0.028870 -0.678650 0.246948 1441495411 0.691101 0.028870 -0.678650 0.246948 1441495411 0.691101 0.028870 -0.678650 0.246948 1441495411 0.691101 0.028870 -0.678650 0.246948 1441495411 0.691101 0.028870 -0.678650 0.246948 1441495411 0.691833 0.027588 -0.679077 0.243896 1441495411 0.691833 0.027588 -0.679077 0.243896 1441495411 0.691833 0.027588 -0.679077 0.243896 1441495411 0.691833 0.027588 -0.679077 0.243896 1441495411 0.691833 0.027588 -0.679077 0.243896 1441495411 0.691833 0.027588 -0.679077 0.243896 1441495411 0.690613 0.025330 -0.679810 0.245422 1441495411 0.690613 0.025330 -0.679810 0.245422 1441495411 0.690613 0.025330 -0.679810 0.245422 1441495411 0.690613 0.025330 -0.679810 0.245422 1441495411 0.690613 0.025330 -0.679810 0.245422 1441495411 0.690613 0.025330 -0.679810 0.245422 1441495411 0.688538 0.026123 -0.679382 0.252319 1441495411 0.688538 0.026123 -0.679382 0.252319 1441495411 0.688538 0.026123 -0.679382 0.252319 1441495411 0.688538 0.026123 -0.679382 0.252319 1441495411 0.688538 0.026123 -0.679382 0.252319 1441495411 0.688538 0.026123 -0.679382 0.252319 1441495411 0.686340 0.027527 -0.678467 0.260498 1441495411 0.686340 0.027527 -0.678467 0.260498 1441495411 0.686340 0.027527 -0.678467 0.260498 1441495411 0.686340 0.027527 -0.678467 0.260498 1441495411 0.686340 0.027527 -0.678467 0.260498 1441495411 0.686340 0.027527 -0.678467 0.260498 1441495411 0.686340 0.027527 -0.678467 0.260498 1441495411 0.683960 0.029358 -0.677612 0.268555 1441495411 0.683960 0.029358 -0.677612 0.268555 1441495411 0.683960 0.029358 -0.677612 0.268555 1441495411 0.683960 0.029358 -0.677612 0.268555 1441495411 0.683960 0.029358 -0.677612 0.268555 1441495411 0.683960 0.029358 -0.677612 0.268555 1441495411 0.682312 0.033447 -0.676147 0.276001 1441495411 0.682312 0.033447 -0.676147 0.276001 1441495411 0.682312 0.033447 -0.676147 0.276001 1441495411 0.682312 0.033447 -0.676147 0.276001 1441495411 0.682312 0.033447 -0.676147 0.276001 1441495411 0.682312 0.033447 -0.676147 0.276001 1441495411 0.682068 0.036621 -0.673584 0.282288 1441495411 0.682068 0.036621 -0.673584 0.282288 1441495411 0.682068 0.036621 -0.673584 0.282288 1441495411 0.682068 0.036621 -0.673584 0.282288 1441495411 0.682068 0.036621 -0.673584 0.282288 1441495411 0.682068 0.036621 -0.673584 0.282288 1441495411 0.682068 0.036621 -0.673584 0.282288 1441495411 0.683167 0.036133 -0.671326 0.285095 1441495411 0.683167 0.036133 -0.671326 0.285095 1441495411 0.683167 0.036133 -0.671326 0.285095 1441495411 0.683167 0.036133 -0.671326 0.285095 1441495411 0.683167 0.036133 -0.671326 0.285095 1441495411 0.683167 0.036133 -0.671326 0.285095 1441495411 0.685608 0.030273 -0.671082 0.280334 1441495411 0.685608 0.030273 -0.671082 0.280334 1441495411 0.685608 0.030273 -0.671082 0.280334 1441495411 0.685608 0.030273 -0.671082 0.280334 1441495411 0.685608 0.030273 -0.671082 0.280334 1441495411 0.685608 0.030273 -0.671082 0.280334 1441495411 0.685608 0.030273 -0.671082 0.280334 1441495411 0.689026 0.016052 -0.674622 0.264343 1441495411 0.689026 0.016052 -0.674622 0.264343 1441495411 0.689026 0.016052 -0.674622 0.264343 1441495411 0.689026 0.016052 -0.674622 0.264343 1441495411 0.689026 0.016052 -0.674622 0.264343 1441495411 0.692871 -0.011475 -0.681458 0.235535 1441495411 0.692871 -0.011475 -0.681458 0.235535 1441495411 0.692871 -0.011475 -0.681458 0.235535 1441495412 0.692871 -0.011475 -0.681458 0.235535 1441495412 0.692871 -0.011475 -0.681458 0.235535 1441495412 0.692871 -0.011475 -0.681458 0.235535 1441495412 0.694336 -0.033447 -0.686890 0.212158 1441495412 0.694336 -0.033447 -0.686890 0.212158 1441495412 0.694336 -0.033447 -0.686890 0.212158 1441495412 0.694336 -0.033447 -0.686890 0.212158 1441495412 0.694336 -0.033447 -0.686890 0.212158 1441495412 0.694336 -0.033447 -0.686890 0.212158 1441495412 0.694336 -0.033447 -0.686890 0.212158 1441495412 0.692932 -0.024292 -0.686401 0.219421 1441495412 0.692932 -0.024292 -0.686401 0.219421 1441495412 0.692932 -0.024292 -0.686401 0.219421 1441495412 0.692932 -0.024292 -0.686401 0.219421 1441495412 0.692932 -0.024292 -0.686401 0.219421 1441495412 0.692932 -0.024292 -0.686401 0.219421 1441495412 0.690430 -0.009644 -0.684082 0.235046 1441495412 0.690430 -0.009644 -0.684082 0.235046 1441495412 0.690430 -0.009644 -0.684082 0.235046 1441495412 0.690430 -0.009644 -0.684082 0.235046 1441495412 0.690430 -0.009644 -0.684082 0.235046 1441495412 0.690430 -0.009644 -0.684082 0.235046 1441495412 0.690430 -0.009644 -0.684082 0.235046 1441495412 0.687317 0.011658 -0.680847 0.252930 1441495412 0.687317 0.011658 -0.680847 0.252930 1441495412 0.687317 0.011658 -0.680847 0.252930 1441495412 0.687317 0.011658 -0.680847 0.252930 1441495412 0.687317 0.011658 -0.680847 0.252930 1441495412 0.687317 0.011658 -0.680847 0.252930 1441495412 0.686340 0.027649 -0.678772 0.259644 1441495412 0.686340 0.027649 -0.678772 0.259644 1441495412 0.686340 0.027649 -0.678772 0.259644 1441495412 0.686340 0.027649 -0.678772 0.259644 1441495412 0.686340 0.027649 -0.678772 0.259644 1441495412 0.686340 0.027649 -0.678772 0.259644 1441495412 0.685974 0.032654 -0.679138 0.259155 1441495412 0.685974 0.032654 -0.679138 0.259155 1441495412 0.685974 0.032654 -0.679138 0.259155 1441495412 0.685974 0.032654 -0.679138 0.259155 1441495412 0.685974 0.032654 -0.679138 0.259155 1441495412 0.685974 0.032654 -0.679138 0.259155 1441495412 0.685974 0.032654 -0.679138 0.259155 1441495412 0.684387 0.031677 -0.681458 0.257324 1441495412 0.684387 0.031677 -0.681458 0.257324 1441495412 0.684387 0.031677 -0.681458 0.257324 1441495412 0.684387 0.031677 -0.681458 0.257324 1441495412 0.684387 0.031677 -0.681458 0.257324 1441495412 0.684387 0.031677 -0.681458 0.257324 1441495412 0.682373 0.032959 -0.682983 0.258423 1441495412 0.682373 0.032959 -0.682983 0.258423 1441495412 0.682373 0.032959 -0.682983 0.258423 1441495412 0.682373 0.032959 -0.682983 0.258423 1441495412 0.682373 0.032959 -0.682983 0.258423 1441495412 0.682373 0.032959 -0.682983 0.258423 1441495412 0.680969 0.039429 -0.682312 0.263000 1441495412 0.680969 0.039429 -0.682312 0.263000 1441495412 0.680969 0.039429 -0.682312 0.263000 1441495412 0.680969 0.039429 -0.682312 0.263000 1441495412 0.680969 0.039429 -0.682312 0.263000 1441495412 0.680969 0.039429 -0.682312 0.263000 1441495412 0.680969 0.039429 -0.682312 0.263000 1441495412 0.680603 0.047058 -0.680969 0.266174 1441495412 0.680603 0.047058 -0.680969 0.266174 1441495412 0.680603 0.047058 -0.680969 0.266174 1441495412 0.680603 0.047058 -0.680969 0.266174 1441495412 0.680603 0.047058 -0.680969 0.266174 1441495412 0.680603 0.047058 -0.680969 0.266174 1441495412 0.681396 0.052124 -0.679749 0.266235 1441495412 0.681396 0.052124 -0.679749 0.266235 1441495412 0.681396 0.052124 -0.679749 0.266235 1441495412 0.681396 0.052124 -0.679749 0.266235 1441495412 0.681396 0.052124 -0.679749 0.266235 1441495412 0.681396 0.052124 -0.679749 0.266235 1441495412 0.682434 0.057983 -0.676880 0.269592 1441495412 0.682434 0.057983 -0.676880 0.269592 1441495412 0.682434 0.057983 -0.676880 0.269592 1441495412 0.682434 0.057983 -0.676880 0.269592 1441495412 0.682434 0.057983 -0.676880 0.269592 1441495412 0.682434 0.057983 -0.676880 0.269592 1441495412 0.682434 0.057983 -0.676880 0.269592 1441495412 0.684387 0.055298 -0.675720 0.268188 1441495412 0.684387 0.055298 -0.675720 0.268188 1441495412 0.684387 0.055298 -0.675720 0.268188 1441495412 0.684387 0.055298 -0.675720 0.268188 1441495412 0.684387 0.055298 -0.675720 0.268188 1441495412 0.684387 0.055298 -0.675720 0.268188 1441495412 0.685303 0.051270 -0.675049 0.268311 1441495412 0.685303 0.051270 -0.675049 0.268311 1441495412 0.685303 0.051270 -0.675049 0.268311 1441495412 0.685303 0.051270 -0.675049 0.268311 1441495412 0.685303 0.051270 -0.675049 0.268311 1441495412 0.685303 0.051270 -0.675049 0.268311 1441495412 0.686340 0.051575 -0.674316 0.267578 1441495412 0.686340 0.051575 -0.674316 0.267578 1441495412 0.686340 0.051575 -0.674316 0.267578 1441495412 0.686340 0.051575 -0.674316 0.267578 1441495412 0.686340 0.051575 -0.674316 0.267578 1441495412 0.686340 0.051575 -0.674316 0.267578 1441495412 0.687805 0.041260 -0.676331 0.260193 1441495412 0.687805 0.041260 -0.676331 0.260193 1441495412 0.687805 0.041260 -0.676331 0.260193 1441495412 0.687805 0.041260 -0.676331 0.260193 1441495412 0.687805 0.041260 -0.676331 0.260193 1441495412 0.687805 0.041260 -0.676331 0.260193 1441495412 0.687805 0.041260 -0.676331 0.260193 1441495412 0.687866 0.030579 -0.678467 0.256042 1441495412 0.687866 0.030579 -0.678467 0.256042 1441495412 0.687866 0.030579 -0.678467 0.256042 1441495412 0.687866 0.030579 -0.678467 0.256042 1441495412 0.687866 0.030579 -0.678467 0.256042 1441495412 0.687866 0.030579 -0.678467 0.256042 1441495412 0.685364 0.032837 -0.678101 0.263367 1441495412 0.685364 0.032837 -0.678101 0.263367 1441495412 0.685364 0.032837 -0.678101 0.263367 1441495412 0.685364 0.032837 -0.678101 0.263367 1441495413 0.685364 0.032837 -0.678101 0.263367 1441495413 0.685364 0.032837 -0.678101 0.263367 1441495413 0.681946 0.049255 -0.672974 0.282104 1441495413 0.681946 0.049255 -0.672974 0.282104 1441495413 0.681946 0.049255 -0.672974 0.282104 1441495413 0.681946 0.049255 -0.672974 0.282104 1441495413 0.681946 0.049255 -0.672974 0.282104 1441495413 0.681946 0.049255 -0.672974 0.282104 1441495413 0.679565 0.051208 -0.669556 0.295471 1441495413 0.679565 0.051208 -0.669556 0.295471 1441495413 0.679565 0.051208 -0.669556 0.295471 1441495413 0.679565 0.051208 -0.669556 0.295471 1441495413 0.679565 0.051208 -0.669556 0.295471 1441495413 0.679565 0.051208 -0.669556 0.295471 1441495413 0.677673 0.034790 -0.670227 0.300537 1441495413 0.677673 0.034790 -0.670227 0.300537 1441495413 0.677673 0.034790 -0.670227 0.300537 1441495413 0.677673 0.034790 -0.670227 0.300537 1441495413 0.677673 0.034790 -0.670227 0.300537 1441495413 0.677673 0.034790 -0.670227 0.300537 1441495413 0.674805 0.016785 -0.672974 0.302307 1441495413 0.674805 0.016785 -0.672974 0.302307 1441495413 0.674805 0.016785 -0.672974 0.302307 1441495413 0.674805 0.016785 -0.672974 0.302307 1441495413 0.674805 0.016785 -0.672974 0.302307 1441495413 0.674805 0.016785 -0.672974 0.302307 1441495413 0.674805 0.016785 -0.672974 0.302307 1441495413 0.672119 0.003662 -0.677002 0.299805 1441495413 0.672119 0.003662 -0.677002 0.299805 1441495413 0.672119 0.003662 -0.677002 0.299805 1441495413 0.672119 0.003662 -0.677002 0.299805 1441495413 0.672119 0.003662 -0.677002 0.299805 1441495413 0.672119 0.003662 -0.677002 0.299805 1441495413 0.669434 0.005859 -0.679016 0.301270 1441495413 0.669434 0.005859 -0.679016 0.301270 1441495413 0.669434 0.005859 -0.679016 0.301270 1441495413 0.669434 0.005859 -0.679016 0.301270 1441495413 0.669434 0.005859 -0.679016 0.301270 1441495413 0.669434 0.005859 -0.679016 0.301270 1441495413 0.670227 0.008972 -0.681030 0.294800 1441495413 0.670227 0.008972 -0.681030 0.294800 1441495413 0.670227 0.008972 -0.681030 0.294800 1441495413 0.670227 0.008972 -0.681030 0.294800 1441495413 0.670227 0.008972 -0.681030 0.294800 1441495413 0.670227 0.008972 -0.681030 0.294800 1441495413 0.672974 0.015869 -0.679810 0.291077 1441495413 0.672974 0.015869 -0.679810 0.291077 1441495413 0.672974 0.015869 -0.679810 0.291077 1441495413 0.672974 0.015869 -0.679810 0.291077 1441495413 0.672974 0.015869 -0.679810 0.291077 1441495413 0.672974 0.015869 -0.679810 0.291077 1441495413 0.674866 0.033997 -0.674561 0.297119 1441495413 0.674866 0.033997 -0.674561 0.297119 1441495413 0.674866 0.033997 -0.674561 0.297119 1441495413 0.674866 0.033997 -0.674561 0.297119 1441495413 0.674866 0.033997 -0.674561 0.297119 1441495413 0.674866 0.033997 -0.674561 0.297119 1441495413 0.674866 0.033997 -0.674561 0.297119 1441495413 0.676086 0.043213 -0.670959 0.301331 1441495413 0.676086 0.043213 -0.670959 0.301331 1441495413 0.676086 0.043213 -0.670959 0.301331 1441495413 0.676086 0.043213 -0.670959 0.301331 1441495413 0.676086 0.043213 -0.670959 0.301331 1441495413 0.676086 0.043213 -0.670959 0.301331 1441495413 0.676270 0.044067 -0.669922 0.303223 1441495413 0.676270 0.044067 -0.669922 0.303223 1441495413 0.676270 0.044067 -0.669922 0.303223 1441495413 0.676270 0.044067 -0.669922 0.303223 1441495413 0.676270 0.044067 -0.669922 0.303223 1441495413 0.676270 0.044067 -0.669922 0.303223 1441495413 0.675964 0.038208 -0.671448 0.301270 1441495413 0.675964 0.038208 -0.671448 0.301270 1441495413 0.675964 0.038208 -0.671448 0.301270 1441495413 0.675964 0.038208 -0.671448 0.301270 1441495413 0.675964 0.038208 -0.671448 0.301270 1441495413 0.675964 0.038208 -0.671448 0.301270 1441495413 0.675964 0.038208 -0.671448 0.301270 1441495413 0.673584 0.035034 -0.674011 0.301270 1441495413 0.673584 0.035034 -0.674011 0.301270 1441495413 0.673584 0.035034 -0.674011 0.301270 1441495413 0.673584 0.035034 -0.674011 0.301270 1441495413 0.673584 0.035034 -0.674011 0.301270 1441495413 0.670105 0.038452 -0.675842 0.304382 1441495413 0.670105 0.038452 -0.675842 0.304382 1441495413 0.670105 0.038452 -0.675842 0.304382 1441495413 0.670105 0.038452 -0.675842 0.304382 1441495413 0.670105 0.038452 -0.675842 0.304382 1441495413 0.670105 0.038452 -0.675842 0.304382 1441495413 0.670105 0.038452 -0.675842 0.304382 1441495413 0.667847 0.042358 -0.677490 0.305359 1441495413 0.667847 0.042358 -0.677490 0.305359 1441495413 0.667847 0.042358 -0.677490 0.305359 1441495413 0.667847 0.042358 -0.677490 0.305359 1441495413 0.667847 0.042358 -0.677490 0.305359 1441495413 0.667847 0.042358 -0.677490 0.305359 1441495413 0.667786 0.043457 -0.678040 0.303955 1441495413 0.667786 0.043457 -0.678040 0.303955 1441495413 0.667786 0.043457 -0.678040 0.303955 1441495413 0.667786 0.043457 -0.678040 0.303955 1441495413 0.667786 0.043457 -0.678040 0.303955 1441495413 0.667786 0.043457 -0.678040 0.303955 1441495413 0.667786 0.043457 -0.678040 0.303955 1441495413 0.667603 0.046936 -0.676758 0.306702 1441495413 0.667603 0.046936 -0.676758 0.306702 1441495413 0.667603 0.046936 -0.676758 0.306702 1441495413 0.667603 0.046936 -0.676758 0.306702 1441495413 0.667603 0.046936 -0.676758 0.306702 1441495413 0.667603 0.046936 -0.676758 0.306702 1441495413 0.668762 0.051086 -0.675293 0.306702 1441495413 0.668762 0.051086 -0.675293 0.306702 1441495413 0.668762 0.051086 -0.675293 0.306702 1441495413 0.668762 0.051086 -0.675293 0.306702 1441495413 0.668762 0.051086 -0.675293 0.306702 1441495414 0.668762 0.051086 -0.675293 0.306702 1441495414 0.670959 0.050354 -0.675476 0.301514 1441495414 0.670959 0.050354 -0.675476 0.301514 1441495414 0.670959 0.050354 -0.675476 0.301514 1441495414 0.670959 0.050354 -0.675476 0.301514 1441495414 0.670959 0.050354 -0.675476 0.301514 1441495414 0.670959 0.050354 -0.675476 0.301514 1441495414 0.672058 0.046082 -0.677368 0.295593 1441495414 0.672058 0.046082 -0.677368 0.295593 1441495414 0.672058 0.046082 -0.677368 0.295593 1441495414 0.672058 0.046082 -0.677368 0.295593 1441495414 0.672058 0.046082 -0.677368 0.295593 1441495414 0.672058 0.046082 -0.677368 0.295593 1441495414 0.672058 0.046082 -0.677368 0.295593 1441495414 0.673035 0.042236 -0.679688 0.288513 1441495414 0.673035 0.042236 -0.679688 0.288513 1441495414 0.673035 0.042236 -0.679688 0.288513 1441495414 0.673035 0.042236 -0.679688 0.288513 1441495414 0.673035 0.042236 -0.679688 0.288513 1441495414 0.673035 0.042236 -0.679688 0.288513 1441495414 0.673035 0.042236 -0.679688 0.288513 1441495414 0.675110 0.040588 -0.679871 0.283447 1441495414 0.675110 0.040588 -0.679871 0.283447 1441495414 0.675110 0.040588 -0.679871 0.283447 1441495414 0.675110 0.040588 -0.679871 0.283447 1441495414 0.675110 0.040588 -0.679871 0.283447 1441495414 0.675903 0.037048 -0.679077 0.283875 1441495414 0.675903 0.037048 -0.679077 0.283875 1441495414 0.675903 0.037048 -0.679077 0.283875 1441495414 0.675903 0.037048 -0.679077 0.283875 1441495414 0.675903 0.037048 -0.679077 0.283875 1441495414 0.675903 0.037048 -0.679077 0.283875 1441495414 0.675232 0.035828 -0.677246 0.290039 1441495414 0.675232 0.035828 -0.677246 0.290039 1441495414 0.675232 0.035828 -0.677246 0.290039 1441495414 0.675232 0.035828 -0.677246 0.290039 1441495414 0.675232 0.035828 -0.677246 0.290039 1441495414 0.675232 0.035828 -0.677246 0.290039 1441495414 0.675232 0.035828 -0.677246 0.290039 1441495414 0.675110 0.032104 -0.675476 0.294800 1441495414 0.675110 0.032104 -0.675476 0.294800 1441495414 0.675110 0.032104 -0.675476 0.294800 1441495414 0.675110 0.032104 -0.675476 0.294800 1441495414 0.675110 0.032104 -0.675476 0.294800 1441495414 0.675110 0.032104 -0.675476 0.294800 1441495414 0.675171 0.026489 -0.674805 0.296875 1441495414 0.675171 0.026489 -0.674805 0.296875 1441495414 0.675171 0.026489 -0.674805 0.296875 1441495414 0.675171 0.026489 -0.674805 0.296875 1441495414 0.675171 0.026489 -0.674805 0.296875 1441495414 0.675171 0.026489 -0.674805 0.296875 1441495414 0.675842 0.021362 -0.674500 0.296387 1441495414 0.675842 0.021362 -0.674500 0.296387 1441495414 0.675842 0.021362 -0.674500 0.296387 1441495414 0.675842 0.021362 -0.674500 0.296387 1441495414 0.675842 0.021362 -0.674500 0.296387 1441495414 0.675842 0.021362 -0.674500 0.296387 1441495414 0.675842 0.021362 -0.674500 0.296387 1441495414 0.677673 0.016663 -0.674622 0.292114 1441495414 0.677673 0.016663 -0.674622 0.292114 1441495414 0.677673 0.016663 -0.674622 0.292114 1441495414 0.677673 0.016663 -0.674622 0.292114 1441495414 0.677673 0.016663 -0.674622 0.292114 1441495414 0.677673 0.016663 -0.674622 0.292114 1441495414 0.679321 0.012634 -0.675110 0.287476 1441495414 0.679321 0.012634 -0.675110 0.287476 1441495414 0.679321 0.012634 -0.675110 0.287476 1441495414 0.679321 0.012634 -0.675110 0.287476 1441495414 0.679321 0.012634 -0.675110 0.287476 1441495414 0.679321 0.012634 -0.675110 0.287476 1441495414 0.680542 0.006836 -0.676697 0.280884 1441495414 0.680542 0.006836 -0.676697 0.280884 1441495414 0.680542 0.006836 -0.676697 0.280884 1441495414 0.680542 0.006836 -0.676697 0.280884 1441495414 0.680542 0.006836 -0.676697 0.280884 1441495414 0.680542 0.006836 -0.676697 0.280884 1441495414 0.681519 -0.000488 -0.679260 0.272217 1441495414 0.681519 -0.000488 -0.679260 0.272217 1441495414 0.681519 -0.000488 -0.679260 0.272217 1441495414 0.681519 -0.000488 -0.679260 0.272217 1441495414 0.681519 -0.000488 -0.679260 0.272217 1441495414 0.681519 -0.000488 -0.679260 0.272217 1441495414 0.681519 -0.000488 -0.679260 0.272217 1441495414 0.681702 -0.005981 -0.682312 0.264099 1441495414 0.681702 -0.005981 -0.682312 0.264099 1441495414 0.681702 -0.005981 -0.682312 0.264099 1441495414 0.681702 -0.005981 -0.682312 0.264099 1441495414 0.681702 -0.005981 -0.682312 0.264099 1441495414 0.681702 -0.005981 -0.682312 0.264099 1441495414 0.680298 -0.002502 -0.683411 0.264771 1441495414 0.680298 -0.002502 -0.683411 0.264771 1441495414 0.680298 -0.002502 -0.683411 0.264771 1441495414 0.680298 -0.002502 -0.683411 0.264771 1441495414 0.680298 -0.002502 -0.683411 0.264771 1441495414 0.680298 -0.002502 -0.683411 0.264771 1441495414 0.680298 -0.002502 -0.683411 0.264771 1441495414 0.677917 0.004517 -0.683044 0.271790 1441495414 0.677917 0.004517 -0.683044 0.271790 1441495414 0.677917 0.004517 -0.683044 0.271790 1441495414 0.677917 0.004517 -0.683044 0.271790 1441495414 0.677917 0.004517 -0.683044 0.271790 1441495414 0.677917 0.004517 -0.683044 0.271790 1441495414 0.674744 0.011597 -0.682190 0.281494 1441495414 0.674744 0.011597 -0.682190 0.281494 1441495414 0.674744 0.011597 -0.682190 0.281494 1441495414 0.674744 0.011597 -0.682190 0.281494 1441495414 0.674744 0.011597 -0.682190 0.281494 1441495414 0.674744 0.011597 -0.682190 0.281494 1441495414 0.672729 0.017944 -0.681641 0.287048 1441495414 0.672729 0.017944 -0.681641 0.287048 1441495414 0.672729 0.017944 -0.681641 0.287048 1441495414 0.672729 0.017944 -0.681641 0.287048 1441495414 0.672729 0.017944 -0.681641 0.287048 1441495414 0.672729 0.017944 -0.681641 0.287048 1441495415 0.672729 0.017944 -0.681641 0.287048 1441495415 0.672119 0.017456 -0.683350 0.284668 1441495415 0.672119 0.017456 -0.683350 0.284668 1441495415 0.672119 0.017456 -0.683350 0.284668 1441495415 0.672119 0.017456 -0.683350 0.284668 1441495415 0.672119 0.017456 -0.683350 0.284668 1441495415 0.672119 0.017456 -0.683350 0.284668 1441495415 0.671204 0.014648 -0.686096 0.280212 1441495415 0.671204 0.014648 -0.686096 0.280212 1441495415 0.671204 0.014648 -0.686096 0.280212 1441495415 0.671204 0.014648 -0.686096 0.280212 1441495415 0.671204 0.014648 -0.686096 0.280212 1441495415 0.671204 0.014648 -0.686096 0.280212 1441495415 0.670044 0.010925 -0.689148 0.275635 1441495415 0.670044 0.010925 -0.689148 0.275635 1441495415 0.670044 0.010925 -0.689148 0.275635 1441495415 0.670044 0.010925 -0.689148 0.275635 1441495415 0.670044 0.010925 -0.689148 0.275635 1441495415 0.670044 0.010925 -0.689148 0.275635 1441495415 0.668152 0.015930 -0.689392 0.279358 1441495415 0.668152 0.015930 -0.689392 0.279358 1441495415 0.668152 0.015930 -0.689392 0.279358 1441495415 0.668152 0.015930 -0.689392 0.279358 1441495415 0.668152 0.015930 -0.689392 0.279358 1441495415 0.668152 0.015930 -0.689392 0.279358 1441495415 0.667297 0.024536 -0.688232 0.283691 1441495415 0.667297 0.024536 -0.688232 0.283691 1441495415 0.667297 0.024536 -0.688232 0.283691 1441495415 0.667297 0.024536 -0.688232 0.283691 1441495415 0.667297 0.024536 -0.688232 0.283691 1441495415 0.667297 0.024536 -0.688232 0.283691 1441495415 0.667297 0.024536 -0.688232 0.283691 1441495415 0.665222 0.035034 -0.686829 0.290710 1441495415 0.665222 0.035034 -0.686829 0.290710 1441495415 0.665222 0.035034 -0.686829 0.290710 1441495415 0.665222 0.035034 -0.686829 0.290710 1441495415 0.665222 0.035034 -0.686829 0.290710 1441495415 0.665222 0.035034 -0.686829 0.290710 1441495415 0.663757 0.046631 -0.684937 0.296875 1441495415 0.663757 0.046631 -0.684937 0.296875 1441495415 0.663757 0.046631 -0.684937 0.296875 1441495415 0.663757 0.046631 -0.684937 0.296875 1441495415 0.663757 0.046631 -0.684937 0.296875 1441495415 0.663757 0.046631 -0.684937 0.296875 1441495415 0.663757 0.046631 -0.684937 0.296875 1441495415 0.663940 0.056030 -0.683350 0.298401 1441495415 0.663940 0.056030 -0.683350 0.298401 1441495415 0.663940 0.056030 -0.683350 0.298401 1441495415 0.663940 0.056030 -0.683350 0.298401 1441495415 0.663940 0.056030 -0.683350 0.298401 1441495415 0.663940 0.056030 -0.683350 0.298401 1441495415 0.665161 0.060913 -0.681580 0.298767 1441495415 0.665161 0.060913 -0.681580 0.298767 1441495415 0.665161 0.060913 -0.681580 0.298767 1441495415 0.665161 0.060913 -0.681580 0.298767 1441495415 0.665161 0.060913 -0.681580 0.298767 1441495415 0.665161 0.060913 -0.681580 0.298767 1441495415 0.665161 0.060913 -0.681580 0.298767 1441495415 0.666077 0.063477 -0.679993 0.299927 1441495415 0.666077 0.063477 -0.679993 0.299927 1441495415 0.666077 0.063477 -0.679993 0.299927 1441495415 0.666077 0.063477 -0.679993 0.299927 1441495415 0.666077 0.063477 -0.679993 0.299927 1441495415 0.666077 0.063477 -0.679993 0.299927 1441495415 0.667419 0.062988 -0.679382 0.298340 1441495415 0.667419 0.062988 -0.679382 0.298340 1441495415 0.667419 0.062988 -0.679382 0.298340 1441495415 0.667419 0.062988 -0.679382 0.298340 1441495415 0.667419 0.062988 -0.679382 0.298340 1441495415 0.667419 0.062988 -0.679382 0.298340 1441495415 0.669067 0.057922 -0.679810 0.294678 1441495415 0.669067 0.057922 -0.679810 0.294678 1441495415 0.669067 0.057922 -0.679810 0.294678 1441495415 0.669067 0.057922 -0.679810 0.294678 1441495415 0.669067 0.057922 -0.679810 0.294678 1441495415 0.669067 0.057922 -0.679810 0.294678 1441495415 0.669067 0.057922 -0.679810 0.294678 1441495415 0.669434 0.051575 -0.681213 0.291748 1441495415 0.669434 0.051575 -0.681213 0.291748 1441495415 0.669434 0.051575 -0.681213 0.291748 1441495415 0.669434 0.051575 -0.681213 0.291748 1441495415 0.669434 0.051575 -0.681213 0.291748 1441495415 0.669434 0.051575 -0.681213 0.291748 1441495415 0.668579 0.051697 -0.681641 0.292664 1441495415 0.668579 0.051697 -0.681641 0.292664 1441495415 0.668579 0.051697 -0.681641 0.292664 1441495415 0.668579 0.051697 -0.681641 0.292664 1441495415 0.668579 0.051697 -0.681641 0.292664 1441495415 0.668579 0.051697 -0.681641 0.292664 1441495415 0.666443 0.055969 -0.679993 0.300476 1441495415 0.666443 0.055969 -0.679993 0.300476 1441495415 0.666443 0.055969 -0.679993 0.300476 1441495415 0.666443 0.055969 -0.679993 0.300476 1441495415 0.666443 0.055969 -0.679993 0.300476 1441495415 0.666443 0.055969 -0.679993 0.300476 1441495415 0.663452 0.060120 -0.677429 0.311890 1441495415 0.663452 0.060120 -0.677429 0.311890 1441495415 0.663452 0.060120 -0.677429 0.311890 1441495415 0.663452 0.060120 -0.677429 0.311890 1441495415 0.663452 0.060120 -0.677429 0.311890 1441495415 0.663452 0.060120 -0.677429 0.311890 1441495415 0.663452 0.060120 -0.677429 0.311890 1441495415 0.662842 0.058228 -0.675964 0.316711 1441495415 0.662842 0.058228 -0.675964 0.316711 1441495415 0.662842 0.058228 -0.675964 0.316711 1441495415 0.662842 0.058228 -0.675964 0.316711 1441495415 0.662842 0.058228 -0.675964 0.316711 1441495415 0.662842 0.058228 -0.675964 0.316711 1441495415 0.664978 0.051331 -0.675903 0.313538 1441495415 0.664978 0.051331 -0.675903 0.313538 1441495415 0.664978 0.051331 -0.675903 0.313538 1441495415 0.664978 0.051331 -0.675903 0.313538 1441495415 0.664978 0.051331 -0.675903 0.313538 1441495415 0.664978 0.051331 -0.675903 0.313538 1441495416 0.668945 0.043152 -0.677002 0.303833 1441495416 0.668945 0.043152 -0.677002 0.303833 1441495416 0.668945 0.043152 -0.677002 0.303833 1441495416 
0.620544 -0.251770 -0.709839 0.218323 1441495419 0.620544 -0.251770 -0.709839 0.218323 1441495419 0.620544 -0.251770 -0.709839 0.218323 1441495419 0.620544 -0.251770 -0.709839 0.218323 1441495419 0.538147 -0.337891 -0.710693 0.301941 1441495419 0.538147 -0.337891 -0.710693 0.301941 1441495419 0.538147 -0.337891 -0.710693 0.301941 1441495419 0.538147 -0.337891 -0.710693 0.301941 1441495419 0.538147 -0.337891 -0.710693 0.301941 1441495419 0.538147 -0.337891 -0.710693 0.301941 1441495419 0.425781 -0.421326 -0.698975 0.390747 1441495419 0.425781 -0.421326 -0.698975 0.390747 1441495419 0.425781 -0.421326 -0.698975 0.390747 1441495419 0.425781 -0.421326 -0.698975 0.390747 1441495419 0.425781 -0.421326 -0.698975 0.390747 1441495419 0.425781 -0.421326 -0.698975 0.390747 1441495419 0.286255 -0.490784 -0.671814 0.475220 1441495419 0.286255 -0.490784 -0.671814 0.475220 1441495419 0.286255 -0.490784 -0.671814 0.475220 1441495419 0.286255 -0.490784 -0.671814 0.475220 1441495419 0.286255 -0.490784 -0.671814 0.475220 1441495419 0.286255 -0.490784 -0.671814 0.475220 1441495419 0.286255 -0.490784 -0.671814 0.475220 1441495419 0.140869 -0.534668 -0.611755 0.565735 1441495419 0.140869 -0.534668 -0.611755 0.565735 1441495419 0.140869 -0.534668 -0.611755 0.565735 1441495419 0.140869 -0.534668 -0.611755 0.565735 1441495419 0.140869 -0.534668 -0.611755 0.565735 1441495419 0.018982 -0.557800 -0.499146 0.662842 1441495419 0.018982 -0.557800 -0.499146 0.662842 1441495419 0.018982 -0.557800 -0.499146 0.662842 1441495419 0.018982 -0.557800 -0.499146 0.662842 1441495419 0.018982 -0.557800 -0.499146 0.662842 1441495419 0.018982 -0.557800 -0.499146 0.662842 1441495419 0.018982 -0.557800 -0.499146 0.662842 1441495419 -0.094666 -0.571472 -0.366760 0.727966 1441495419 -0.094666 -0.571472 -0.366760 0.727966 1441495419 -0.094666 -0.571472 -0.366760 0.727966 1441495419 -0.094666 -0.571472 -0.366760 0.727966 1441495419 -0.094666 -0.571472 -0.366760 0.727966 1441495419 -0.094666 -0.571472 -0.366760 0.727966 1441495419 -0.200439 -0.560425 -0.268982 0.757263 1441495419 -0.200439 -0.560425 -0.268982 0.757263 1441495419 -0.200439 -0.560425 -0.268982 0.757263 1441495419 -0.200439 -0.560425 -0.268982 0.757263 1441495419 -0.200439 -0.560425 -0.268982 0.757263 1441495419 -0.200439 -0.560425 -0.268982 0.757263 1441495419 -0.200439 -0.560425 -0.268982 0.757263 1441495420 -0.278748 -0.547424 -0.173645 0.769714 1441495420 -0.278748 -0.547424 -0.173645 0.769714 1441495420 -0.278748 -0.547424 -0.173645 0.769714 1441495420 -0.278748 -0.547424 -0.173645 0.769714 1441495420 -0.278748 -0.547424 -0.173645 0.769714 1441495420 -0.278748 -0.547424 -0.173645 0.769714 1441495420 -0.319763 -0.536743 -0.135010 0.769043 1441495420 -0.319763 -0.536743 -0.135010 0.769043 1441495420 -0.319763 -0.536743 -0.135010 0.769043 1441495420 -0.319763 -0.536743 -0.135010 0.769043 1441495420 -0.319763 -0.536743 -0.135010 0.769043 1441495420 -0.319763 -0.536743 -0.135010 0.769043 1441495420 -0.299561 -0.543457 -0.139221 0.771667 1441495420 -0.299561 -0.543457 -0.139221 0.771667 1441495420 -0.299561 -0.543457 -0.139221 0.771667 1441495420 -0.299561 -0.543457 -0.139221 0.771667 1441495420 -0.299561 -0.543457 -0.139221 0.771667 1441495420 -0.299561 -0.543457 -0.139221 0.771667 1441495420 -0.237915 -0.557983 -0.173523 0.775818 1441495420 -0.237915 -0.557983 -0.173523 0.775818 1441495420 -0.237915 -0.557983 -0.173523 0.775818 1441495420 -0.237915 -0.557983 -0.173523 0.775818 1441495420 -0.237915 -0.557983 -0.173523 0.775818 1441495420 -0.237915 -0.557983 -0.173523 0.775818 1441495420 -0.237915 -0.557983 -0.173523 0.775818 1441495420 -0.145569 -0.565369 -0.246887 0.773438 1441495420 -0.145569 -0.565369 -0.246887 0.773438 1441495420 -0.145569 -0.565369 -0.246887 0.773438 1441495420 -0.145569 -0.565369 -0.246887 0.773438 1441495420 -0.145569 -0.565369 -0.246887 0.773438 1441495420 -0.019592 -0.563354 -0.349548 0.748352 1441495420 -0.019592 -0.563354 -0.349548 0.748352 1441495420 -0.019592 -0.563354 -0.349548 0.748352 1441495420 -0.019592 -0.563354 -0.349548 0.748352 1441495420 -0.019592 -0.563354 -0.349548 0.748352 1441495420 -0.019592 -0.563354 -0.349548 0.748352 1441495420 -0.019592 -0.563354 -0.349548 0.748352 1441495420 0.113098 -0.536194 -0.482361 0.683411 1441495420 0.113098 -0.536194 -0.482361 0.683411 1441495420 0.113098 -0.536194 -0.482361 0.683411 1441495420 0.113098 -0.536194 -0.482361 0.683411 1441495420 0.113098 -0.536194 -0.482361 0.683411 1441495420 0.275330 -0.479431 -0.601624 0.576538 1441495420 0.275330 -0.479431 -0.601624 0.576538 1441495420 0.275330 -0.479431 -0.601624 0.576538 1441495420 0.275330 -0.479431 -0.601624 0.576538 1441495420 0.275330 -0.479431 -0.601624 0.576538 1441495420 0.275330 -0.479431 -0.601624 0.576538 1441495420 0.442749 -0.382202 -0.662659 0.467773 1441495420 0.442749 -0.382202 -0.662659 0.467773 1441495420 0.442749 -0.382202 -0.662659 0.467773 1441495420 0.442749 -0.382202 -0.662659 0.467773 1441495420 0.442749 -0.382202 -0.662659 0.467773 1441495420 0.560486 -0.287415 -0.706177 0.323364 1441495420 0.560486 -0.287415 -0.706177 0.323364 1441495420 0.560486 -0.287415 -0.706177 0.323364 1441495420 0.560486 -0.287415 -0.706177 0.323364 1441495420 0.560486 -0.287415 -0.706177 0.323364 1441495420 0.560486 -0.287415 -0.706177 0.323364 1441495420 0.647522 -0.191895 -0.713623 0.186157 1441495420 0.647522 -0.191895 -0.713623 0.186157 1441495420 0.647522 -0.191895 -0.713623 0.186157 1441495420 0.647522 -0.191895 -0.713623 0.186157 1441495420 0.647522 -0.191895 -0.713623 0.186157 1441495420 0.647522 -0.191895 -0.713623 0.186157 1441495420 0.647522 -0.191895 -0.713623 0.186157 1441495420 0.691101 -0.138489 -0.706116 0.067444 1441495420 0.691101 -0.138489 -0.706116 0.067444 1441495420 0.691101 -0.138489 -0.706116 0.067444 1441495420 0.691101 -0.138489 -0.706116 0.067444 1441495420 0.691101 -0.138489 -0.706116 0.067444 1441495420 0.691101 -0.138489 -0.706116 0.067444 1441495420 0.704285 -0.120361 -0.699463 0.015564 1441495420 0.704285 -0.120361 -0.699463 0.015564 1441495420 0.704285 -0.120361 -0.699463 0.015564 1441495420 0.704285 -0.120361 -0.699463 0.015564 1441495420 0.704285 -0.120361 -0.699463 0.015564 1441495420 0.704285 -0.120361 -0.699463 0.015564 1441495420 0.704285 -0.120361 -0.699463 0.015564 1441495420 0.706177 -0.117676 -0.698181 -0.005493 1441495420 0.706177 -0.117676 -0.698181 -0.005493 1441495420 0.706177 -0.117676 -0.698181 -0.005493 1441495420 0.706177 -0.117676 -0.698181 -0.005493 1441495420 0.706177 -0.117676 -0.698181 -0.005493 1441495420 0.706177 -0.117676 -0.698181 -0.005493 1441495420 0.697876 -0.132568 -0.703735 0.010986 1441495420 0.697876 -0.132568 -0.703735 0.010986 1441495420 0.697876 -0.132568 -0.703735 0.010986 1441495420 0.697876 -0.132568 -0.703735 0.010986 1441495420 0.697876 -0.132568 -0.703735 0.010986 1441495420 0.697876 -0.132568 -0.703735 0.010986 1441495420 0.674805 -0.175964 -0.714539 0.056091 1441495420 0.674805 -0.175964 -0.714539 0.056091 1441495420 0.674805 -0.175964 -0.714539 0.056091 1441495420 0.674805 -0.175964 -0.714539 0.056091 1441495420 0.674805 -0.175964 -0.714539 0.056091 1441495420 0.674805 -0.175964 -0.714539 0.056091 1441495420 0.635315 -0.235352 -0.723999 0.129639 1441495420 0.635315 -0.235352 -0.723999 0.129639 1441495420 0.635315 -0.235352 -0.723999 0.129639 1441495420 0.635315 -0.235352 -0.723999 0.129639 1441495420 0.635315 -0.235352 -0.723999 0.129639 1441495420 0.635315 -0.235352 -0.723999 0.129639 1441495420 0.635315 -0.235352 -0.723999 0.129639 1441495420 0.575134 -0.303101 -0.725342 0.226318 1441495420 0.575134 -0.303101 -0.725342 0.226318 1441495420 0.575134 -0.303101 -0.725342 0.226318 1441495420 0.575134 -0.303101 -0.725342 0.226318 1441495420 0.575134 -0.303101 -0.725342 0.226318 1441495420 0.575134 -0.303101 -0.725342 0.226318 1441495421 0.488342 -0.379395 -0.715454 0.325134 1441495421 0.488342 -0.379395 -0.715454 0.325134 1441495421 0.488342 -0.379395 -0.715454 0.325134 1441495421 0.488342 -0.379395 -0.715454 0.325134 1441495421 0.488342 -0.379395 -0.715454 0.325134 1441495421 0.488342 -0.379395 -0.715454 0.325134 1441495421 0.378174 -0.451050 -0.687317 0.425720 1441495421 0.378174 -0.451050 -0.687317 0.425720 1441495421 0.378174 -0.451050 -0.687317 0.425720 1441495421 0.378174 -0.451050 -0.687317 0.425720 1441495421 0.378174 -0.451050 -0.687317 0.425720 1441495421 0.378174 -0.451050 -0.687317 0.425720 1441495421 0.251709 -0.507141 -0.642273 0.516663 1441495421 0.251709 -0.507141 -0.642273 0.516663 1441495421 0.251709 -0.507141 -0.642273 0.516663 1441495421 0.251709 -0.507141 -0.642273 0.516663 1441495421 0.251709 -0.507141 -0.642273 0.516663 1441495421 0.251709 -0.507141 -0.642273 0.516663 1441495421 0.121887 -0.543640 -0.575134 0.598999 1441495421 0.121887 -0.543640 -0.575134 0.598999 1441495421 0.121887 -0.543640 -0.575134 0.598999 1441495421 0.121887 -0.543640 -0.575134 0.598999 1441495421 0.121887 -0.543640 -0.575134 0.598999 1441495421 0.121887 -0.543640 -0.575134 0.598999 1441495421 0.004028 -0.563293 -0.477295 0.674438 1441495421 0.004028 -0.563293 -0.477295 0.674438 1441495421 0.004028 -0.563293 -0.477295 0.674438 1441495421 0.004028 -0.563293 -0.477295 0.674438 1441495421 0.004028 -0.563293 -0.477295 0.674438 1441495421 0.004028 -0.563293 -0.477295 0.674438 1441495421 0.004028 -0.563293 -0.477295 0.674438 1441495421 -0.102783 -0.570557 -0.364990 0.728516 1441495421 -0.102783 -0.570557 -0.364990 0.728516 1441495421 -0.102783 -0.570557 -0.364990 0.728516 1441495421 -0.102783 -0.570557 -0.364990 0.728516 1441495421 -0.102783 -0.570557 -0.364990 0.728516 1441495421 -0.183044 -0.573364 -0.242798 0.760803 1441495421 -0.183044 -0.573364 -0.242798 0.760803 1441495421 -0.183044 -0.573364 -0.242798 0.760803 1441495421 -0.183044 -0.573364 -0.242798 0.760803 1441495421 -0.183044 -0.573364 -0.242798 0.760803 1441495421 -0.183044 -0.573364 -0.242798 0.760803 1441495421 -0.240356 -0.571838 -0.121033 0.774963 1441495421 -0.240356 -0.571838 -0.121033 0.774963 1441495421 -0.240356 -0.571838 -0.121033 0.774963 1441495421 -0.240356 -0.571838 -0.121033 0.774963 1441495421 -0.282654 -0.557678 -0.113770 0.772095 1441495421 -0.282654 -0.557678 -0.113770 0.772095 1441495421 -0.282654 -0.557678 -0.113770 0.772095 1441495421 -0.282654 -0.557678 -0.113770 0.772095 1441495421 -0.282654 -0.557678 -0.113770 0.772095 1441495421 -0.282654 -0.557678 -0.113770 0.772095 1441495421 -0.282654 -0.557678 -0.113770 0.772095 1441495421 -0.219849 -0.567993 -0.110596 0.785400 1441495421 -0.219849 -0.567993 -0.110596 0.785400 1441495421 -0.219849 -0.567993 -0.110596 0.785400 1441495421 -0.219849 -0.567993 -0.110596 0.785400 1441495421 -0.219849 -0.567993 -0.110596 0.785400 1441495421 -0.219849 -0.567993 -0.110596 0.785400 1441495421 -0.154907 -0.570068 -0.171631 0.788391 1441495421 -0.154907 -0.570068 -0.171631 0.788391 1441495421 -0.154907 -0.570068 -0.171631 0.788391 1441495421 -0.154907 -0.570068 -0.171631 0.788391 1441495421 -0.154907 -0.570068 -0.171631 0.788391 1441495421 -0.154907 -0.570068 -0.171631 0.788391 1441495421 -0.154907 -0.570068 -0.171631 0.788391 1441495421 -0.072937 -0.565613 -0.283203 0.771118 1441495421 -0.072937 -0.565613 -0.283203 0.771118 1441495421 -0.072937 -0.565613 -0.283203 0.771118 1441495421 -0.072937 -0.565613 -0.283203 0.771118 1441495421 -0.072937 -0.565613 -0.283203 0.771118 1441495421 -0.072937 -0.565613 -0.283203 0.771118 1441495421 0.051941 -0.556213 -0.393066 0.730347 1441495421 0.051941 -0.556213 -0.393066 0.730347 1441495421 0.051941 -0.556213 -0.393066 0.730347 1441495421 0.051941 -0.556213 -0.393066 0.730347 1441495421 0.051941 -0.556213 -0.393066 0.730347 1441495421 0.192810 -0.511963 -0.536865 0.642273 1441495421 0.192810 -0.511963 -0.536865 0.642273 1441495421 0.192810 -0.511963 -0.536865 0.642273 1441495421 0.192810 -0.511963 -0.536865 0.642273 1441495421 0.192810 -0.511963 -0.536865 0.642273 1441495421 0.192810 -0.511963 -0.536865 0.642273 1441495421 0.192810 -0.511963 -0.536865 0.642273 1441495421 0.367126 -0.426086 -0.627808 0.538025 1441495421 0.367126 -0.426086 -0.627808 0.538025 1441495421 0.367126 -0.426086 -0.627808 0.538025 1441495421 0.367126 -0.426086 -0.627808 0.538025 1441495421 0.367126 -0.426086 -0.627808 0.538025 1441495421 0.367126 -0.426086 -0.627808 0.538025 1441495421 0.510254 -0.315674 -0.683594 0.415588 1441495421 0.510254 -0.315674 -0.683594 0.415588 1441495421 0.510254 -0.315674 -0.683594 0.415588 1441495421 0.510254 -0.315674 -0.683594 0.415588 1441495421 0.510254 -0.315674 -0.683594 0.415588 1441495421 0.617859 -0.200012 -0.704224 0.286987 1441495421 0.617859 -0.200012 -0.704224 0.286987 1441495421 0.617859 -0.200012 -0.704224 0.286987 1441495421 0.617859 -0.200012 -0.704224 0.286987 1441495421 0.676086 -0.132874 -0.708984 0.150330 1441495421 0.676086 -0.132874 -0.708984 0.150330 1441495421 0.676086 -0.132874 -0.708984 0.150330 1441495421 0.676086 -0.132874 -0.708984 0.150330 1441495421 0.676086 -0.132874 -0.708984 0.150330 1441495421 0.676086 -0.132874 -0.708984 0.150330 1441495421 0.704346 -0.097107 -0.700989 0.055847 1441495422 0.704346 -0.097107 -0.700989 0.055847 1441495422 0.704346 -0.097107 -0.700989 0.055847 1441495422 0.704346 -0.097107 -0.700989 0.055847 1441495422 0.704346 -0.097107 -0.700989 0.055847 1441495422 0.704346 -0.097107 -0.700989 0.055847 1441495422 0.717102 -0.074768 -0.692932 -0.004761 1441495422 0.717102 -0.074768 -0.692932 -0.004761 1441495422 0.717102 -0.074768 -0.692932 -0.004761 1441495422 0.717102 -0.074768 -0.692932 -0.004761 1441495422 0.715271 -0.080627 -0.693909 -0.017883 1441495422 0.715271 -0.080627 -0.693909 -0.017883 1441495422 0.715271 -0.080627 -0.693909 -0.017883 1441495422 0.703491 -0.114075 -0.701477 0.003601 1441495422 0.703491 -0.114075 -0.701477 0.003601 1441495422 0.703491 -0.114075 -0.701477 0.003601 1441495422 0.703491 -0.114075 -0.701477 0.003601 1441495422 0.703491 -0.114075 -0.701477 0.003601 1441495422 0.703491 -0.114075 -0.701477 0.003601 1441495422 0.703491 -0.114075 -0.701477 0.003601 1441495422 0.682373 -0.162598 -0.710327 0.057922 1441495422 0.682373 -0.162598 -0.710327 0.057922 1441495422 0.682373 -0.162598 -0.710327 0.057922 1441495422 0.682373 -0.162598 -0.710327 0.057922 1441495422 0.682373 -0.162598 -0.710327 0.057922 1441495422 0.682373 -0.162598 -0.710327 0.057922 1441495422 0.646240 -0.228943 -0.717163 0.124939 1441495422 0.646240 -0.228943 -0.717163 0.124939 1441495422 0.646240 -0.228943 -0.717163 0.124939 1441495422 0.646240 -0.228943 -0.717163 0.124939 1441495422 0.646240 -0.228943 -0.717163 0.124939 1441495422 0.646240 -0.228943 -0.717163 0.124939 1441495422 0.590088 -0.302429 -0.717590 0.213196 1441495422 0.590088 -0.302429 -0.717590 0.213196 1441495422 0.590088 -0.302429 -0.717590 0.213196 1441495422 0.590088 -0.302429 -0.717590 0.213196 1441495422 0.590088 -0.302429 -0.717590 0.213196 1441495422 0.590088 -0.302429 -0.717590 0.213196 1441495422 0.590088 -0.302429 -0.717590 0.213196 1441495422 0.510742 -0.378052 -0.707703 0.308899 1441495422 0.510742 -0.378052 -0.707703 0.308899 1441495422 0.510742 -0.378052 -0.707703 0.308899 1441495422 0.510742 -0.378052 -0.707703 0.308899 1441495422 0.510742 -0.378052 -0.707703 0.308899 1441495422 0.510742 -0.378052 -0.707703 0.308899 1441495422 0.408386 -0.448364 -0.683044 0.407043 1441495422 0.408386 -0.448364 -0.683044 0.407043 1441495422 0.408386 -0.448364 -0.683044 0.407043 1441495422 0.408386 -0.448364 -0.683044 0.407043 1441495422 0.408386 -0.448364 -0.683044 0.407043 1441495422 0.408386 -0.448364 -0.683044 0.407043 1441495422 0.288147 -0.504272 -0.641418 0.501221 1441495422 0.288147 -0.504272 -0.641418 0.501221 1441495422 0.288147 -0.504272 -0.641418 0.501221 1441495422 0.288147 -0.504272 -0.641418 0.501221 1441495422 0.288147 -0.504272 -0.641418 0.501221 1441495422 0.164490 -0.540649 -0.575012 0.591614 1441495422 0.164490 -0.540649 -0.575012 0.591614 1441495422 0.164490 -0.540649 -0.575012 0.591614 1441495422 0.164490 -0.540649 -0.575012 0.591614 1441495422 0.164490 -0.540649 -0.575012 0.591614 1441495422 0.164490 -0.540649 -0.575012 0.591614 1441495422 0.052490 -0.562195 -0.476379 0.674011 1441495422 0.052490 -0.562195 -0.476379 0.674011 1441495422 0.052490 -0.562195 -0.476379 0.674011 1441495422 0.052490 -0.562195 -0.476379 0.674011 1441495422 0.052490 -0.562195 -0.476379 0.674011 1441495422 0.052490 -0.562195 -0.476379 0.674011 1441495422 0.052490 -0.562195 -0.476379 0.674011 1441495422 -0.052124 -0.573792 -0.369446 0.729126 1441495422 -0.052124 -0.573792 -0.369446 0.729126 1441495422 -0.052124 -0.573792 -0.369446 0.729126 1441495422 -0.052124 -0.573792 -0.369446 0.729126 1441495422 -0.052124 -0.573792 -0.369446 0.729126 1441495422 -0.052124 -0.573792 -0.369446 0.729126 1441495422 -0.148682 -0.572327 -0.275574 0.757874 1441495422 -0.148682 -0.572327 -0.275574 0.757874 1441495422 -0.148682 -0.572327 -0.275574 0.757874 1441495422 -0.148682 -0.572327 -0.275574 0.757874 1441495422 -0.148682 -0.572327 -0.275574 0.757874 1441495422 -0.148682 -0.572327 -0.275574 0.757874 1441495422 -0.148682 -0.572327 -0.275574 0.757874 1441495422 -0.227600 -0.562134 -0.198730 0.769836 1441495422 -0.227600 -0.562134 -0.198730 0.769836 1441495422 -0.227600 -0.562134 -0.198730 0.769836 1441495422 -0.272705 -0.551086 -0.155762 0.773132 1441495422 -0.272705 -0.551086 -0.155762 0.773132 1441495422 -0.272705 -0.551086 -0.155762 0.773132 1441495422 -0.272705 -0.551086 -0.155762 0.773132 1441495422 -0.273987 -0.549866 -0.152283 0.774170 1441495422 -0.273987 -0.549866 -0.152283 0.774170 1441495422 -0.273987 -0.549866 -0.152283 0.774170 1441495422 -0.273987 -0.549866 -0.152283 0.774170 1441495422 -0.273987 -0.549866 -0.152283 0.774170 1441495422 -0.273987 -0.549866 -0.152283 0.774170 1441495422 -0.219299 -0.561646 -0.174561 0.778503 1441495422 -0.219299 -0.561646 -0.174561 0.778503 1441495422 -0.219299 -0.561646 -0.174561 0.778503 1441495422 -0.219299 -0.561646 -0.174561 0.778503 1441495422 -0.219299 -0.561646 -0.174561 0.778503 1441495422 -0.219299 -0.561646 -0.174561 0.778503 1441495422 -0.141113 -0.564758 -0.243713 0.775757 1441495422 -0.141113 -0.564758 -0.243713 0.775757 1441495423 -0.141113 -0.564758 -0.243713 0.775757 1441495423 -0.141113 -0.564758 -0.243713 0.775757 1441495423 -0.141113 -0.564758 -0.243713 0.775757 1441495423 -0.141113 -0.564758 -0.243713 0.775757 1441495423 -0.027283 -0.558411 -0.341980 0.755310 1441495423 -0.027283 -0.558411 -0.341980 0.755310 1441495423 -0.027283 -0.558411 -0.341980 0.755310 1441495423 -0.027283 -0.558411 -0.341980 0.755310 1441495423 -0.027283 -0.558411 -0.341980 0.755310 1441495423 -0.027283 -0.558411 -0.341980 0.755310 1441495423 0.104858 -0.537537 -0.461548 0.697876 1441495423 0.104858 -0.537537 -0.461548 0.697876 1441495423 0.104858 -0.537537 -0.461548 0.697876 1441495423 0.104858 -0.537537 -0.461548 0.697876 1441495423 0.104858 -0.537537 -0.461548 0.697876 1441495423 0.104858 -0.537537 -0.461548 0.697876 1441495423 0.250244 -0.485718 -0.604309 0.579834 1441495423 0.250244 -0.485718 -0.604309 0.579834 1441495423 0.250244 -0.485718 -0.604309 0.579834 1441495423 0.250244 -0.485718 -0.604309 0.579834 1441495423 0.250244 -0.485718 -0.604309 0.579834 1441495423 0.250244 -0.485718 -0.604309 0.579834 1441495423 0.428894 -0.392517 -0.671692 0.459106 1441495423 0.428894 -0.392517 -0.671692 0.459106 1441495423 0.428894 -0.392517 -0.671692 0.459106 1441495423 0.428894 -0.392517 -0.671692 0.459106 1441495423 0.428894 -0.392517 -0.671692 0.459106 1441495423 0.428894 -0.392517 -0.671692 0.459106 1441495423 0.560242 -0.287964 -0.713806 0.306152 1441495423 0.560242 -0.287964 -0.713806 0.306152 1441495423 0.560242 -0.287964 -0.713806 0.306152 1441495423 0.560242 -0.287964 -0.713806 0.306152 1441495423 0.560242 -0.287964 -0.713806 0.306152 1441495423 0.560242 -0.287964 -0.713806 0.306152 1441495423 0.560242 -0.287964 -0.713806 0.306152 1441495423 0.644897 -0.192688 -0.718201 0.176331 1441495423 0.644897 -0.192688 -0.718201 0.176331 1441495423 0.644897 -0.192688 -0.718201 0.176331 1441495423 0.644897 -0.192688 -0.718201 0.176331 1441495423 0.644897 -0.192688 -0.718201 0.176331 1441495423 0.644897 -0.192688 -0.718201 0.176331 1441495423 0.683960 -0.139160 -0.710999 0.085632 1441495423 0.683960 -0.139160 -0.710999 0.085632 1441495423 0.683960 -0.139160 -0.710999 0.085632 1441495423 0.683960 -0.139160 -0.710999 0.085632 1441495423 0.683960 -0.139160 -0.710999 0.085632 1441495423 0.683960 -0.139160 -0.710999 0.085632 1441495423 0.700745 -0.119507 -0.703186 0.015991 1441495423 0.700745 -0.119507 -0.703186 0.015991 1441495423 0.700745 -0.119507 -0.703186 0.015991 1441495423 0.700745 -0.119507 -0.703186 0.015991 1441495423 0.700745 -0.119507 -0.703186 0.015991 1441495423 0.700745 -0.119507 -0.703186 0.015991 1441495423 0.706299 -0.114502 -0.697998 -0.028931 1441495423 0.706299 -0.114502 -0.697998 -0.028931 1441495423 0.706299 -0.114502 -0.697998 -0.028931 1441495423 0.706299 -0.114502 -0.697998 -0.028931 1441495423 0.706299 -0.114502 -0.697998 -0.028931 1441495423 0.706299 -0.114502 -0.697998 -0.028931 1441495423 0.706299 -0.114502 -0.697998 -0.028931 1441495423 0.699463 -0.131287 -0.702026 -0.026672 1441495423 0.699463 -0.131287 -0.702026 -0.026672 1441495423 0.699463 -0.131287 -0.702026 -0.026672 1441495423 0.699463 -0.131287 -0.702026 -0.026672 1441495423 0.699463 -0.131287 -0.702026 -0.026672 1441495423 0.681824 -0.166199 -0.712280 0.014465 1441495423 0.681824 -0.166199 -0.712280 0.014465 1441495423 0.681824 -0.166199 -0.712280 0.014465 1441495423 0.681824 -0.166199 -0.712280 0.014465 1441495423 0.681824 -0.166199 -0.712280 0.014465 1441495423 0.681824 -0.166199 -0.712280 0.014465 1441495423 0.681824 -0.166199 -0.712280 0.014465 1441495423 0.651367 -0.215393 -0.722351 0.086731 1441495423 0.651367 -0.215393 -0.722351 0.086731 1441495423 0.651367 -0.215393 -0.722351 0.086731 1441495423 0.651367 -0.215393 -0.722351 0.086731 1441495423 0.651367 -0.215393 -0.722351 0.086731 1441495423 0.651367 -0.215393 -0.722351 0.086731 1441495423 0.597656 -0.286865 -0.728027 0.174866 1441495423 0.597656 -0.286865 -0.728027 0.174866 1441495423 0.597656 -0.286865 -0.728027 0.174866 1441495423 0.597656 -0.286865 -0.728027 0.174866 1441495423 0.597656 -0.286865 -0.728027 0.174866 1441495423 0.597656 -0.286865 -0.728027 0.174866 1441495423 0.518250 -0.364929 -0.721863 0.277893 1441495423 0.518250 -0.364929 -0.721863 0.277893 1441495423 0.518250 -0.364929 -0.721863 0.277893 1441495423 0.518250 -0.364929 -0.721863 0.277893 1441495423 0.518250 -0.364929 -0.721863 0.277893 1441495423 0.518250 -0.364929 -0.721863 0.277893 1441495423 0.418335 -0.437012 -0.697815 0.383484 1441495423 0.418335 -0.437012 -0.697815 0.383484 1441495423 0.418335 -0.437012 -0.697815 0.383484 1441495423 0.418335 -0.437012 -0.697815 0.383484 1441495423 0.418335 -0.437012 -0.697815 0.383484 1441495423 0.418335 -0.437012 -0.697815 0.383484 1441495423 0.306030 -0.493530 -0.654480 0.484253 1441495423 0.306030 -0.493530 -0.654480 0.484253 1441495423 0.306030 -0.493530 -0.654480 0.484253 1441495423 0.306030 -0.493530 -0.654480 0.484253 1441495423 0.306030 -0.493530 -0.654480 0.484253 1441495423 0.306030 -0.493530 -0.654480 0.484253 1441495423 0.183594 -0.535889 -0.597778 0.567261 1441495423 0.183594 -0.535889 -0.597778 0.567261 1441495423 0.183594 -0.535889 -0.597778 0.567261 1441495423 0.183594 -0.535889 -0.597778 0.567261 1441495423 0.183594 -0.535889 -0.597778 0.567261 1441495423 0.183594 -0.535889 -0.597778 0.567261 1441495423 0.048523 -0.562927 -0.538086 0.625488 1441495423 0.048523 -0.562927 -0.538086 0.625488 1441495423 0.048523 -0.562927 -0.538086 0.625488 1441495423 0.048523 -0.562927 -0.538086 0.625488 1441495424 0.048523 -0.562927 -0.538086 0.625488 1441495424 0.048523 -0.562927 -0.538086 0.625488 1441495424 0.048523 -0.562927 -0.538086 0.625488 1441495424 -0.067993 -0.569031 -0.455444 0.681335 1441495424 -0.067993 -0.569031 -0.455444 0.681335 1441495424 -0.067993 -0.569031 -0.455444 0.681335 1441495424 -0.067993 -0.569031 -0.455444 0.681335 1441495424 -0.067993 -0.569031 -0.455444 0.681335 1441495424 -0.067993 -0.569031 -0.455444 0.681335 1441495424 -0.165100 -0.563599 -0.356812 0.726501 1441495424 -0.165100 -0.563599 -0.356812 0.726501 1441495424 -0.165100 -0.563599 -0.356812 0.726501 1441495424 -0.165100 -0.563599 -0.356812 0.726501 1441495424 -0.165100 -0.563599 -0.356812 0.726501 1441495424 -0.165100 -0.563599 -0.356812 0.726501 1441495424 -0.246521 -0.550903 -0.277954 0.747314 1441495424 -0.246521 -0.550903 -0.277954 0.747314 1441495424 -0.246521 -0.550903 -0.277954 0.747314 1441495424 -0.246521 -0.550903 -0.277954 0.747314 1441495424 -0.246521 -0.550903 -0.277954 0.747314 1441495424 -0.246521 -0.550903 -0.277954 0.747314 1441495424 -0.309448 -0.537109 -0.241089 0.746765 1441495424 -0.309448 -0.537109 -0.241089 0.746765 1441495424 -0.309448 -0.537109 -0.241089 0.746765 1441495424 -0.309448 -0.537109 -0.241089 0.746765 1441495424 -0.309448 -0.537109 -0.241089 0.746765 1441495424 -0.309448 -0.537109 -0.241089 0.746765 1441495424 -0.309448 -0.537109 -0.241089 0.746765 1441495424 -0.315857 -0.538208 -0.233582 0.745667 1441495424 -0.315857 -0.538208 -0.233582 0.745667 1441495424 -0.315857 -0.538208 -0.233582 0.745667 1441495424 -0.315857 -0.538208 -0.233582 0.745667 1441495424 -0.315857 -0.538208 -0.233582 0.745667 1441495424 -0.315857 -0.538208 -0.233582 0.745667 1441495424 -0.266296 -0.552673 -0.249084 0.749390 1441495424 -0.266296 -0.552673 -0.249084 0.749390 1441495424 -0.266296 -0.552673 -0.249084 0.749390 1441495424 -0.266296 -0.552673 -0.249084 0.749390 1441495424 -0.266296 -0.552673 -0.249084 0.749390 1441495424 -0.266296 -0.552673 -0.249084 0.749390 1441495424 -0.266296 -0.552673 -0.249084 0.749390 1441495424 -0.187500 -0.562195 -0.296570 0.748901 1441495424 -0.187500 -0.562195 -0.296570 0.748901 1441495424 -0.187500 -0.562195 -0.296570 0.748901 1441495424 -0.187500 -0.562195 -0.296570 0.748901 1441495424 -0.187500 -0.562195 -0.296570 0.748901 1441495424 -0.187500 -0.562195 -0.296570 0.748901 1441495424 -0.082764 -0.559814 -0.377197 0.733154 1441495424 -0.082764 -0.559814 -0.377197 0.733154 1441495424 -0.082764 -0.559814 -0.377197 0.733154 1441495424 -0.082764 -0.559814 -0.377197 0.733154 1441495424 -0.082764 -0.559814 -0.377197 0.733154 1441495424 0.043884 -0.548035 -0.476563 0.686035 1441495424 0.043884 -0.548035 -0.476563 0.686035 1441495424 0.043884 -0.548035 -0.476563 0.686035 1441495424 0.043884 -0.548035 -0.476563 0.686035 1441495424 0.043884 -0.548035 -0.476563 0.686035 1441495424 0.174683 -0.511169 -0.612793 0.576782 1441495424 0.174683 -0.511169 -0.612793 0.576782 1441495424 0.174683 -0.511169 -0.612793 0.576782 1441495424 0.174683 -0.511169 -0.612793 0.576782 1441495424 0.174683 -0.511169 -0.612793 0.576782 1441495424 0.174683 -0.511169 -0.612793 0.576782 1441495424 0.335022 -0.448547 -0.696167 0.449402 1441495424 0.335022 -0.448547 -0.696167 0.449402 1441495424 0.335022 -0.448547 -0.696167 0.449402 1441495424 0.335022 -0.448547 -0.696167 0.449402 1441495424 0.335022 -0.448547 -0.696167 0.449402 1441495424 0.335022 -0.448547 -0.696167 0.449402 1441495424 0.335022 -0.448547 -0.696167 0.449402 1441495424 0.491821 -0.343018 -0.734253 0.318420 1441495424 0.491821 -0.343018 -0.734253 0.318420 1441495424 0.491821 -0.343018 -0.734253 0.318420 1441495424 0.491821 -0.343018 -0.734253 0.318420 1441495424 0.491821 -0.343018 -0.734253 0.318420 1441495424 0.607727 -0.220642 -0.736084 0.200378 1441495424 0.607727 -0.220642 -0.736084 0.200378 1441495424 0.607727 -0.220642 -0.736084 0.200378 1441495424 0.607727 -0.220642 -0.736084 0.200378 1441495424 0.607727 -0.220642 -0.736084 0.200378 1441495424 0.607727 -0.220642 -0.736084 0.200378 1441495424 0.667297 -0.130859 -0.724731 0.111267 1441495424 0.667297 -0.130859 -0.724731 0.111267 1441495424 0.667297 -0.130859 -0.724731 0.111267 1441495424 0.667297 -0.130859 -0.724731 0.111267 1441495424 0.667297 -0.130859 -0.724731 0.111267 1441495424 0.667297 -0.130859 -0.724731 0.111267 1441495424 0.693787 -0.089417 -0.713745 0.035950 1441495424 0.693787 -0.089417 -0.713745 0.035950 1441495424 0.693787 -0.089417 -0.713745 0.035950 1441495424 0.693787 -0.089417 -0.713745 0.035950 1441495424 0.693787 -0.089417 -0.713745 0.035950 1441495424 0.693787 -0.089417 -0.713745 0.035950 1441495424 0.707458 -0.065308 -0.703491 -0.017273 1441495424 0.707458 -0.065308 -0.703491 -0.017273 1441495424 0.707458 -0.065308 -0.703491 -0.017273 1441495424 0.707458 -0.065308 -0.703491 -0.017273 1441495424 0.707458 -0.065308 -0.703491 -0.017273 1441495424 0.707458 -0.065308 -0.703491 -0.017273 1441495424 0.708191 -0.070190 -0.702087 -0.025879 1441495424 0.708191 -0.070190 -0.702087 -0.025879 1441495424 0.708191 -0.070190 -0.702087 -0.025879 1441495424 0.708191 -0.070190 -0.702087 -0.025879 1441495424 0.708191 -0.070190 -0.702087 -0.025879 1441495424 0.696228 -0.106812 -0.709839 -0.005066 1441495424 0.696228 -0.106812 -0.709839 -0.005066 1441495424 0.696228 -0.106812 -0.709839 -0.005066 1441495424 0.696228 -0.106812 -0.709839 -0.005066 1441495425 0.696228 -0.106812 -0.709839 -0.005066 1441495425 0.696228 -0.106812 -0.709839 -0.005066 1441495425 0.671021 -0.160522 -0.722168 0.049194 1441495425 0.671021 -0.160522 -0.722168 0.049194 1441495425 0.671021 -0.160522 -0.722168 0.049194 1441495425 0.671021 -0.160522 -0.722168 0.049194 1441495425 0.671021 -0.160522 -0.722168 0.049194 1441495425 0.671021 -0.160522 -0.722168 0.049194 1441495425 0.671021 -0.160522 -0.722168 0.049194 1441495425 0.627380 -0.230286 -0.733032 0.126526 1441495425 0.627380 -0.230286 -0.733032 0.126526 1441495425 0.627380 -0.230286 -0.733032 0.126526 1441495425 0.627380 -0.230286 -0.733032 0.126526 1441495425 0.627380 -0.230286 -0.733032 0.126526 1441495425 0.627380 -0.230286 -0.733032 0.126526 1441495425 0.562500 -0.308838 -0.733887 0.222778 1441495425 
0.664551 0.093079 -0.671265 0.314758 1441495427 0.666077 0.085632 -0.671753 0.312561 1441495428 0.666077 0.085632 -0.671753 0.312561 1441495428 0.666077 0.085632 -0.671753 0.312561 1441495428 0.666077 0.085632 -0.671753 0.312561 1441495428 0.666077 0.085632 -0.671753 0.312561 1441495428 0.666077 0.085632 -0.671753 0.312561 1441495428 0.666077 0.085632 -0.671753 0.312561 1441495428 0.667664 0.079224 -0.672546 0.309265 1441495428 0.667664 0.079224 -0.672546 0.309265 1441495428 0.667664 0.079224 -0.672546 0.309265 1441495428 0.667664 0.079224 -0.672546 0.309265 1441495428 0.667664 0.079224 -0.672546 0.309265 1441495428 0.667664 0.079224 -0.672546 0.309265 1441495428 0.667664 0.079224 -0.672546 0.309265 1441495428 0.669373 0.072327 -0.672974 0.306335 1441495428 0.669373 0.072327 -0.672974 0.306335 1441495428 0.669373 0.072327 -0.672974 0.306335 1441495428 0.669373 0.072327 -0.672974 0.306335 1441495428 0.669373 0.072327 -0.672974 0.306335 1441495428 0.669373 0.072327 -0.672974 0.306335 1441495428 0.670654 0.067627 -0.672302 0.305969 1441495428 0.670654 0.067627 -0.672302 0.305969 1441495428 0.670654 0.067627 -0.672302 0.305969 1441495428 0.670654 0.067627 -0.672302 0.305969 1441495428 0.670654 0.067627 -0.672302 0.305969 1441495428 0.670654 0.067627 -0.672302 0.305969 1441495428 0.672058 0.064453 -0.671570 0.305176 1441495428 0.672058 0.064453 -0.671570 0.305176 1441495428 0.672058 0.064453 -0.671570 0.305176 1441495428 0.672058 0.064453 -0.671570 0.305176 1441495428 0.672058 0.064453 -0.671570 0.305176 1441495428 0.672058 0.064453 -0.671570 0.305176 1441495428 0.672058 0.064453 -0.671570 0.305176 1441495428 0.673828 0.059875 -0.671814 0.301697 1441495428 0.673828 0.059875 -0.671814 0.301697 1441495428 0.673828 0.059875 -0.671814 0.301697 1441495428 0.673828 0.059875 -0.671814 0.301697 1441495428 0.673828 0.059875 -0.671814 0.301697 1441495428 0.673828 0.059875 -0.671814 0.301697 1441495428 0.675598 0.052795 -0.673096 0.296204 1441495428 0.675598 0.052795 -0.673096 0.296204 1441495428 0.675598 0.052795 -0.673096 0.296204 1441495428 0.675598 0.052795 -0.673096 0.296204 1441495428 0.675598 0.052795 -0.673096 0.296204 1441495428 0.676819 0.046936 -0.674377 0.291443 1441495428 0.676819 0.046936 -0.674377 0.291443 1441495428 0.676819 0.046936 -0.674377 0.291443 1441495428 0.676819 0.046936 -0.674377 0.291443 1441495428 0.676819 0.046936 -0.674377 0.291443 1441495428 0.676819 0.046936 -0.674377 0.291443 1441495428 0.676819 0.046936 -0.674377 0.291443 1441495428 0.677979 0.043457 -0.674744 0.288391 1441495428 0.677979 0.043457 -0.674744 0.288391 1441495428 0.677979 0.043457 -0.674744 0.288391 1441495428 0.677979 0.043457 -0.674744 0.288391 1441495428 0.677979 0.043457 -0.674744 0.288391 1441495428 0.677979 0.043457 -0.674744 0.288391 1441495428 0.679626 0.039307 -0.674988 0.284485 1441495428 0.679626 0.039307 -0.674988 0.284485 1441495428 0.679626 0.039307 -0.674988 0.284485 1441495428 0.679626 0.039307 -0.674988 0.284485 1441495428 0.679626 0.039307 -0.674988 0.284485 1441495428 0.679626 0.039307 -0.674988 0.284485 1441495428 0.681580 0.036438 -0.674805 0.280640 1441495428 0.681580 0.036438 -0.674805 0.280640 1441495428 0.681580 0.036438 -0.674805 0.280640 1441495428 0.681580 0.036438 -0.674805 0.280640 1441495428 0.681580 0.036438 -0.674805 0.280640 1441495428 0.683899 0.029541 -0.675659 0.273560 1441495428 0.683899 0.029541 -0.675659 0.273560 1441495428 0.683899 0.029541 -0.675659 0.273560 1441495428 0.683899 0.029541 -0.675659 0.273560 1441495428 0.683899 0.029541 -0.675659 0.273560 1441495428 0.683899 0.029541 -0.675659 0.273560 1441495428 0.685425 0.021423 -0.677856 0.265076 1441495428 0.685425 0.021423 -0.677856 0.265076 1441495428 0.685425 0.021423 -0.677856 0.265076 1441495428 0.685425 0.021423 -0.677856 0.265076 1441495428 0.685425 0.021423 -0.677856 0.265076 1441495428 0.685425 0.021423 -0.677856 0.265076 1441495428 0.685425 0.021423 -0.677856 0.265076 1441495428 0.684814 0.018127 -0.679565 0.262451 1441495428 0.684814 0.018127 -0.679565 0.262451 1441495428 0.684814 0.018127 -0.679565 0.262451 1441495428 0.684814 0.018127 -0.679565 0.262451 1441495428 0.684814 0.018127 -0.679565 0.262451 1441495428 0.684814 0.018127 -0.679565 0.262451 1441495428 0.683228 0.018005 -0.680359 0.264343 1441495428 0.683228 0.018005 -0.680359 0.264343 1441495428 0.683228 0.018005 -0.680359 0.264343 1441495428 0.683228 0.018005 -0.680359 0.264343 1441495428 0.683228 0.018005 -0.680359 0.264343 1441495428 0.683228 0.018005 -0.680359 0.264343 1441495428 0.683228 0.018005 -0.680359 0.264343 1441495428 0.681885 0.019531 -0.680969 0.266235 1441495428 0.681885 0.019531 -0.680969 0.266235 1441495428 0.681885 0.019531 -0.680969 0.266235 1441495428 0.681885 0.019531 -0.680969 0.266235 1441495428 0.681885 0.019531 -0.680969 0.266235 1441495428 0.681885 0.019531 -0.680969 0.266235 1441495428 0.681274 0.021790 -0.680481 0.268982 1441495428 0.681274 0.021790 -0.680481 0.268982 1441495428 0.681274 0.021790 -0.680481 0.268982 1441495428 0.681274 0.021790 -0.680481 0.268982 1441495428 0.681274 0.021790 -0.680481 0.268982 1441495428 0.681274 0.021790 -0.680481 0.268982 1441495428 0.681396 0.025208 -0.678711 0.272644 1441495428 0.681396 0.025208 -0.678711 0.272644 1441495428 0.681396 0.025208 -0.678711 0.272644 1441495428 0.681396 0.025208 -0.678711 0.272644 1441495428 0.681396 0.025208 -0.678711 0.272644 1441495428 0.681396 0.025208 -0.678711 0.272644 1441495428 0.681396 0.025208 -0.678711 0.272644 1441495428 0.682617 0.024414 -0.679199 0.268433 1441495429 0.682617 0.024414 -0.679199 0.268433 1441495429 0.682617 0.024414 -0.679199 0.268433 1441495429 0.685669 0.022949 -0.679810 0.259155 1441495429 0.685669 0.022949 -0.679810 0.259155 1441495429 0.685669 0.022949 -0.679810 0.259155 1441495429 0.685669 0.022949 -0.679810 0.259155 1441495429 0.685669 0.022949 -0.679810 0.259155 1441495429 0.685669 0.022949 -0.679810 0.259155 1441495429 0.688354 0.020935 -0.678467 0.255737 1441495429 0.688354 0.020935 -0.678467 0.255737 1441495429 0.688354 0.020935 -0.678467 0.255737 1441495429 0.688354 0.020935 -0.678467 0.255737 1441495429 0.688354 0.020935 -0.678467 0.255737 1441495429 0.688354 0.020935 -0.678467 0.255737 1441495429 0.690552 0.020752 -0.677002 0.253662 1441495429 0.690552 0.020752 -0.677002 0.253662 1441495429 0.690552 0.020752 -0.677002 0.253662 1441495429 0.690552 0.020752 -0.677002 0.253662 1441495429 0.690552 0.020752 -0.677002 0.253662 1441495429 0.690552 0.020752 -0.677002 0.253662 1441495429 0.691833 0.022339 -0.677612 0.248413 1441495429 0.691833 0.022339 -0.677612 0.248413 1441495429 0.691833 0.022339 -0.677612 0.248413 1441495429 0.691833 0.022339 -0.677612 0.248413 1441495429 0.691833 0.022339 -0.677612 0.248413 1441495429 0.691833 0.022339 -0.677612 0.248413 1441495429 0.691833 0.022339 -0.677612 0.248413 1441495429 0.691040 0.030273 -0.676941 0.251587 1441495429 0.691040 0.030273 -0.676941 0.251587 1441495429 0.691040 0.030273 -0.676941 0.251587 1441495429 0.691040 0.030273 -0.676941 0.251587 1441495429 0.691040 0.030273 -0.676941 0.251587 1441495429 0.688721 0.037537 -0.675781 0.259888 1441495429 0.688721 0.037537 -0.675781 0.259888 1441495429 0.688721 0.037537 -0.675781 0.259888 1441495429 0.688721 0.037537 -0.675781 0.259888 1441495429 0.688721 0.037537 -0.675781 0.259888 1441495429 0.688721 0.037537 -0.675781 0.259888 1441495429 0.688721 0.037537 -0.675781 0.259888 1441495429 0.685852 0.045044 -0.674561 0.269287 1441495429 0.685852 0.045044 -0.674561 0.269287 1441495429 0.685852 0.045044 -0.674561 0.269287 1441495429 0.685852 0.045044 -0.674561 0.269287 1441495429 0.685852 0.045044 -0.674561 0.269287 1441495429 0.685852 0.045044 -0.674561 0.269287 1441495429 0.685852 0.045044 -0.674561 0.269287 1441495429 0.683044 0.052246 -0.672668 0.279724 1441495429 0.683044 0.052246 -0.672668 0.279724 1441495429 0.683044 0.052246 -0.672668 0.279724 1441495429 0.683044 0.052246 -0.672668 0.279724 1441495429 0.683044 0.052246 -0.672668 0.279724 1441495429 0.683044 0.052246 -0.672668 0.279724 1441495429 0.681396 0.056213 -0.670288 0.288574 1441495429 0.681396 0.056213 -0.670288 0.288574 1441495429 0.681396 0.056213 -0.670288 0.288574 1441495429 0.681396 0.056213 -0.670288 0.288574 1441495429 0.681396 0.056213 -0.670288 0.288574 1441495429 0.681396 0.056213 -0.670288 0.288574 1441495429 0.681396 0.056213 -0.670288 0.288574 1441495429 0.681641 0.054016 -0.669067 0.291199 1441495429 0.681641 0.054016 -0.669067 0.291199 1441495429 0.681641 0.054016 -0.669067 0.291199 1441495429 0.681641 0.054016 -0.669067 0.291199 1441495429 0.681641 0.054016 -0.669067 0.291199 1441495429 0.681641 0.054016 -0.669067 0.291199 1441495429 0.682434 0.048340 -0.669128 0.290100 1441495429 0.682434 0.048340 -0.669128 0.290100 1441495429 0.682434 0.048340 -0.669128 0.290100 1441495429 0.682434 0.048340 -0.669128 0.290100 1441495429 0.682434 0.048340 -0.669128 0.290100 1441495429 0.682434 0.048340 -0.669128 0.290100 1441495429 0.683411 0.041077 -0.670105 0.286621 1441495429 0.683411 0.041077 -0.670105 0.286621 1441495429 0.683411 0.041077 -0.670105 0.286621 1441495429 0.683411 0.041077 -0.670105 0.286621 1441495429 0.683411 0.041077 -0.670105 0.286621 1441495429 0.683411 0.041077 -0.670105 0.286621 1441495429 0.684143 0.030762 -0.672546 0.280457 1441495429 0.684143 0.030762 -0.672546 0.280457 1441495429 0.684143 0.030762 -0.672546 0.280457 1441495429 0.684143 0.030762 -0.672546 0.280457 1441495429 0.684387 0.019714 -0.675659 0.273315 1441495429 0.684387 0.019714 -0.675659 0.273315 1441495429 0.684387 0.019714 -0.675659 0.273315 1441495429 0.684387 0.019714 -0.675659 0.273315 1441495429 0.684387 0.019714 -0.675659 0.273315 1441495429 0.684387 0.019714 -0.675659 0.273315 1441495429 0.684387 0.019714 -0.675659 0.273315 1441495429 0.684143 0.014343 -0.677612 0.269287 1441495429 0.684143 0.014343 -0.677612 0.269287 1441495429 0.684143 0.014343 -0.677612 0.269287 1441495429 0.684143 0.014343 -0.677612 0.269287 1441495429 0.684143 0.014343 -0.677612 0.269287 1441495429 0.684143 0.014343 -0.677612 0.269287 1441495429 0.683105 0.014832 -0.678467 0.269775 1441495429 0.683105 0.014832 -0.678467 0.269775 1441495429 0.683105 0.014832 -0.678467 0.269775 1441495429 0.683105 0.014832 -0.678467 0.269775 1441495429 0.683105 0.014832 -0.678467 0.269775 1441495429 0.683105 0.014832 -0.678467 0.269775 1441495429 0.681702 0.017944 -0.678833 0.272156 1441495429 0.681702 0.017944 -0.678833 0.272156 1441495429 0.681702 0.017944 -0.678833 0.272156 1441495429 0.681702 0.017944 -0.678833 0.272156 1441495429 0.681702 0.017944 -0.678833 0.272156 1441495429 0.681702 0.017944 -0.678833 0.272156 1441495429 0.680115 0.024048 -0.678528 0.276550 1441495429 0.680115 0.024048 -0.678528 0.276550 1441495429 0.680115 0.024048 -0.678528 0.276550 1441495429 0.680115 0.024048 -0.678528 0.276550 1441495430 0.680115 0.024048 -0.678528 0.276550 1441495430 0.680115 0.024048 -0.678528 0.276550 1441495430 0.678528 0.028198 -0.678772 0.279419 1441495430 0.678528 0.028198 -0.678772 0.279419 1441495430 0.678528 0.028198 -0.678772 0.279419 1441495430 0.678528 0.028198 -0.678772 0.279419 1441495430 0.678528 0.028198 -0.678772 0.279419 1441495430 0.678528 0.028198 -0.678772 0.279419 1441495430 0.678528 0.028198 -0.678772 0.279419 1441495430 0.677002 0.031494 -0.679504 0.281006 1441495430 0.677002 0.031494 -0.679504 0.281006 1441495430 0.677002 0.031494 -0.679504 0.281006 1441495430 0.677002 0.031494 -0.679504 0.281006 1441495430 0.677002 0.031494 -0.679504 0.281006 1441495430 0.677002 0.031494 -0.679504 0.281006 1441495430 0.676270 0.032654 -0.680481 0.280212 1441495430 0.676270 0.032654 -0.680481 0.280212 1441495430 0.676270 0.032654 -0.680481 0.280212 1441495430 0.676270 0.032654 -0.680481 0.280212 1441495430 0.676270 0.032654 -0.680481 0.280212 1441495430 0.676270 0.032654 -0.680481 0.280212 1441495430 0.676270 0.032654 -0.680481 0.280212 1441495430 0.675781 0.034485 -0.680847 0.280212 1441495430 0.675781 0.034485 -0.680847 0.280212 1441495430 0.675781 0.034485 -0.680847 0.280212 1441495430 0.675781 0.034485 -0.680847 0.280212 1441495430 0.675781 0.034485 -0.680847 0.280212 1441495430 0.675781 0.034485 -0.680847 0.280212 1441495430 0.675049 0.038574 -0.679443 0.284790 1441495430 0.675049 0.038574 -0.679443 0.284790 1441495430 0.675049 0.038574 -0.679443 0.284790 1441495430 0.675049 0.038574 -0.679443 0.284790 1441495430 0.675049 0.038574 -0.679443 0.284790 1441495430 0.675049 0.038574 -0.679443 0.284790 1441495430 0.674744 0.043823 -0.677856 0.288452 1441495430 0.674744 0.043823 -0.677856 0.288452 1441495430 0.674744 0.043823 -0.677856 0.288452 1441495430 0.674744 0.043823 -0.677856 0.288452 1441495430 0.674744 0.043823 -0.677856 0.288452 1441495430 0.674744 0.043823 -0.677856 0.288452 1441495430 0.674744 0.043823 -0.677856 0.288452 1441495430 0.676392 0.047974 -0.675537 0.289490 1441495430 0.676392 0.047974 -0.675537 0.289490 1441495430 0.676392 0.047974 -0.675537 0.289490 1441495430 0.676392 0.047974 -0.675537 0.289490 1441495430 0.676392 0.047974 -0.675537 0.289490 1441495430 0.679504 0.045776 -0.674438 0.285217 1441495430 0.679504 0.045776 -0.674438 0.285217 1441495430 0.679504 0.045776 -0.674438 0.285217 1441495430 0.679504 0.045776 -0.674438 0.285217 1441495430 0.679504 0.045776 -0.674438 0.285217 1441495430 0.679504 0.045776 -0.674438 0.285217 1441495430 0.681091 0.043518 -0.674927 0.280579 1441495430 0.681091 0.043518 -0.674927 0.280579 1441495430 0.681091 0.043518 -0.674927 0.280579 1441495430 0.681091 0.043518 -0.674927 0.280579 1441495430 0.681091 0.043518 -0.674927 0.280579 1441495430 0.681091 0.043518 -0.674927 0.280579 1441495430 0.681763 0.047180 -0.674377 0.279602 1441495430 0.681763 0.047180 -0.674377 0.279602 1441495430 0.681763 0.047180 -0.674377 0.279602 1441495430 0.681763 0.047180 -0.674377 0.279602 1441495430 0.681763 0.047180 -0.674377 0.279602 1441495430 0.681763 0.047180 -0.674377 0.279602 1441495430 0.681091 0.049133 -0.673279 0.283508 1441495430 0.681091 0.049133 -0.673279 0.283508 1441495430 0.681091 0.049133 -0.673279 0.283508 1441495430 0.681091 0.049133 -0.673279 0.283508 1441495430 0.681091 0.049133 -0.673279 0.283508 1441495430 0.681091 0.049133 -0.673279 0.283508 1441495430 0.681091 0.049133 -0.673279 0.283508 1441495430 0.678467 0.050354 -0.673096 0.289978 1441495430 0.678467 0.050354 -0.673096 0.289978 1441495430 0.678467 0.050354 -0.673096 0.289978 1441495430 0.678467 0.050354 -0.673096 0.289978 1441495430 0.678467 0.050354 -0.673096 0.289978 1441495430 0.678467 0.050354 -0.673096 0.289978 1441495430 0.675049 0.052063 -0.672607 0.298706 1441495430 0.675049 0.052063 -0.672607 0.298706 1441495430 0.675049 0.052063 -0.672607 0.298706 1441495430 0.675049 0.052063 -0.672607 0.298706 1441495430 0.675049 0.052063 -0.672607 0.298706 1441495430 0.675049 0.052063 -0.672607 0.298706 1441495430 0.672791 0.054565 -0.670837 0.307129 1441495430 0.672791 0.054565 -0.670837 0.307129 1441495430 0.672791 0.054565 -0.670837 0.307129 1441495430 0.672791 0.054565 -0.670837 0.307129 1441495430 0.672791 0.054565 -0.670837 0.307129 1441495430 0.672791 0.054565 -0.670837 0.307129 1441495430 0.672607 0.050110 -0.670166 0.309753 1441495430 0.672607 0.050110 -0.670166 0.309753 1441495430 0.672607 0.050110 -0.670166 0.309753 1441495430 0.672607 0.050110 -0.670166 0.309753 1441495430 0.672607 0.050110 -0.670166 0.309753 1441495430 0.672607 0.050110 -0.670166 0.309753 1441495430 0.672607 0.050110 -0.670166 0.309753 1441495430 0.673218 0.045776 -0.669739 0.309998 1441495430 0.673218 0.045776 -0.669739 0.309998 1441495430 0.673218 0.045776 -0.669739 0.309998 1441495430 0.673218 0.045776 -0.669739 0.309998 1441495430 0.673218 0.045776 -0.669739 0.309998 1441495430 0.673218 0.045776 -0.669739 0.309998 1441495430 0.675476 0.039246 -0.670288 0.304749 1441495430 0.675476 0.039246 -0.670288 0.304749 1441495430 0.675476 0.039246 -0.670288 0.304749 1441495430 0.675476 0.039246 -0.670288 0.304749 1441495430 0.675476 0.039246 -0.670288 0.304749 1441495430 0.675476 0.039246 -0.670288 0.304749 1441495430 0.675476 0.039246 -0.670288 0.304749 1441495430 0.678650 0.026489 -0.672974 0.292908 1441495430 0.678650 0.026489 -0.672974 0.292908 1441495430 0.678650 0.026489 -0.672974 0.292908 1441495430 0.678650 0.026489 -0.672974 0.292908 1441495431 0.678650 0.026489 -0.672974 0.292908 1441495431 0.678650 0.026489 -0.672974 0.292908 1441495431 0.678650 0.026489 -0.672974 0.292908 1441495431 0.682007 0.009827 -0.676941 0.276672 1441495431 0.682007 0.009827 -0.676941 0.276672 1441495431 0.682007 0.009827 -0.676941 0.276672 1441495431 0.682007 0.009827 -0.676941 0.276672 1441495431 0.682007 0.009827 -0.676941 0.276672 1441495431 0.682007 0.009827 -0.676941 0.276672 1441495431 0.684021 -0.003784 -0.679993 0.263977 1441495431 0.684021 -0.003784 -0.679993 0.263977 1441495431 0.684021 -0.003784 -0.679993 0.263977 1441495431 0.684021 -0.003784 -0.679993 0.263977 1441495431 0.684021 -0.003784 -0.679993 0.263977 1441495431 0.684021 -0.003784 -0.679993 0.263977 1441495431 0.684021 -0.003784 -0.679993 0.263977 1441495431 0.684143 -0.006836 -0.680542 0.262268 1441495431 0.684143 -0.006836 -0.680542 0.262268 1441495431 0.684143 -0.006836 -0.680542 0.262268 1441495431 0.684143 -0.006836 -0.680542 0.262268 1441495431 0.684143 -0.006836 -0.680542 0.262268 1441495431 0.684143 -0.006836 -0.680542 0.262268 1441495431 0.683289 -0.002625 -0.679871 0.266235 1441495431 0.683289 -0.002625 -0.679871 0.266235 1441495431 0.683289 -0.002625 -0.679871 0.266235 1441495431 0.683289 -0.002625 -0.679871 0.266235 1441495431 0.683289 -0.002625 -0.679871 0.266235 1441495431 0.683289 -0.002625 -0.679871 0.266235 1441495431 0.682007 0.004822 -0.678406 0.273071 1441495431 0.682007 0.004822 -0.678406 0.273071 1441495431 0.682007 0.004822 -0.678406 0.273071 1441495431 0.682007 0.004822 -0.678406 0.273071 1441495431 0.681152 0.010498 -0.677612 0.277039 1441495431 0.681152 0.010498 -0.677612 0.277039 1441495431 0.681152 0.010498 -0.677612 0.277039 1441495431 0.681152 0.010498 -0.677612 0.277039 1441495431 0.681152 0.010498 -0.677612 0.277039 1441495431 0.681152 0.010498 -0.677612 0.277039 1441495431 0.681152 0.010498 -0.677612 0.277039 1441495431 0.680481 0.011841 -0.678467 0.276489 1441495431 0.680481 0.011841 -0.678467 0.276489 1441495431 0.680481 0.011841 -0.678467 0.276489 1441495431 0.680481 0.011841 -0.678467 0.276489 1441495431 0.680481 0.011841 -0.678467 0.276489 1441495431 0.680481 0.011841 -0.678467 0.276489 1441495431 0.680115 0.010742 -0.680115 0.273499 1441495431 0.680115 0.010742 -0.680115 0.273499 1441495431 0.680115 0.010742 -0.680115 0.273499 1441495431 0.680115 0.010742 -0.680115 0.273499 1441495431 0.680115 0.010742 -0.680115 0.273499 1441495431 0.680115 0.010742 -0.680115 0.273499 1441495431 0.680115 0.010742 -0.680115 0.273499 1441495431 0.679321 0.010254 -0.681702 0.271484 1441495431 0.679321 0.010254 -0.681702 0.271484 1441495431 0.679321 0.010254 -0.681702 0.271484 1441495431 0.679321 0.010254 -0.681702 0.271484 1441495431 0.679321 0.010254 -0.681702 0.271484 1441495431 0.679321 0.010254 -0.681702 0.271484 1441495431 0.677795 0.015442 -0.681091 0.276550 1441495431 0.677795 0.015442 -0.681091 0.276550 1441495431 0.677795 0.015442 -0.681091 0.276550 1441495431 0.677795 0.015442 -0.681091 0.276550 1441495431 0.677795 0.015442 -0.681091 0.276550 1441495431 0.677795 0.015442 -0.681091 0.276550 1441495431 0.676697 0.024963 -0.678284 0.285339 1441495431 0.676697 0.024963 -0.678284 0.285339 1441495431 0.676697 0.024963 -0.678284 0.285339 1441495431 0.676697 0.024963 -0.678284 0.285339 1441495431 0.676697 0.024963 -0.678284 0.285339 1441495431 0.676697 0.024963 -0.678284 0.285339 1441495431 0.677368 0.030579 -0.675964 0.288635 1441495431 0.677368 0.030579 -0.675964 0.288635 1441495431 0.677368 0.030579 -0.675964 0.288635 1441495431 0.677368 0.030579 -0.675964 0.288635 1441495431 0.677368 0.030579 -0.675964 0.288635 1441495431 0.677368 0.030579 -0.675964 0.288635 1441495431 0.677368 0.030579 -0.675964 0.288635 1441495431 0.679993 0.032227 -0.675232 0.283997 1441495431 0.679993 0.032227 -0.675232 0.283997 1441495431 0.679993 0.032227 -0.675232 0.283997 1441495431 0.679993 0.032227 -0.675232 0.283997 1441495431 0.679993 0.032227 -0.675232 0.283997 1441495431 0.679993 0.032227 -0.675232 0.283997 1441495431 0.679993 0.032227 -0.675232 0.283997 1441495431 0.684021 0.032410 -0.674255 0.276428 1441495431 0.684021 0.032410 -0.674255 0.276428 1441495431 0.684021 0.032410 -0.674255 0.276428 1441495431 0.684021 0.032410 -0.674255 0.276428 1441495431 0.684021 0.032410 -0.674255 0.276428 1441495431 0.684021 0.032410 -0.674255 0.276428 1441495431 0.687439 0.030579 -0.673462 0.270081 1441495431 0.687439 0.030579 -0.673462 0.270081 1441495431 0.687439 0.030579 -0.673462 0.270081 1441495431 0.687439 0.030579 -0.673462 0.270081 1441495431 0.687439 0.030579 -0.673462 0.270081 1441495431 0.687439 0.030579 -0.673462 0.270081 1441495431 0.689331 0.028259 -0.673401 0.265503 1441495431 0.689331 0.028259 -0.673401 0.265503 1441495431 0.689331 0.028259 -0.673401 0.265503 1441495431 0.689331 0.028259 -0.673401 0.265503 1441495431 0.689331 0.028259 -0.673401 0.265503 1441495431 0.689331 0.028259 -0.673401 0.265503 1441495431 0.689331 0.028259 -0.673401 0.265503 1441495431 0.689514 0.025513 -0.673889 0.264160 1441495431 0.689514 0.025513 -0.673889 0.264160 1441495431 0.689514 0.025513 -0.673889 0.264160 1441495431 0.689514 0.025513 -0.673889 0.264160 1441495431 0.689514 0.025513 -0.673889 0.264160 1441495431 0.689514 0.025513 -0.673889 0.264160 1441495431 0.687256 0.024536 -0.674438 0.268677 1441495431 0.687256 0.024536 -0.674438 0.268677 1441495431 0.687256 0.024536 -0.674438 0.268677 1441495431 0.687256 0.024536 -0.674438 0.268677 1441495431 0.687256 0.024536 -0.674438 0.268677 1441495431 0.687256 0.024536 -0.674438 0.268677 1441495432 0.687256 0.024536 -0.674438 0.268677 1441495432 0.684326 0.025269 -0.674438 0.276001 1441495432 0.684326 0.025269 -0.674438 0.276001 1441495432 0.684326 0.025269 -0.674438 0.276001 1441495432 0.684326 0.025269 -0.674438 0.276001 1441495432 0.684326 0.025269 -0.674438 0.276001 1441495432 0.684326 0.025269 -0.674438 0.276001 1441495432 0.681641 0.026917 -0.673218 0.285339 1441495432 0.681641 0.026917 -0.673218 0.285339 1441495432 0.681641 0.026917 -0.673218 0.285339 1441495432 0.681641 0.026917 -0.673218 0.285339 1441495432 0.681641 0.026917 -0.673218 0.285339 1441495432 0.681641 0.026917 -0.673218 0.285339 1441495432 0.681641 0.026917 -0.673218 0.285339 1441495432 0.679749 0.027771 -0.671021 0.294800 1441495432 0.679749 0.027771 -0.671021 0.294800 1441495432 0.679749 0.027771 -0.671021 0.294800 1441495432 0.679749 0.027771 -0.671021 0.294800 1441495432 0.679749 0.027771 -0.671021 0.294800 1441495432 0.679749 0.027771 -0.671021 0.294800 1441495432 0.679321 0.029053 -0.668579 0.301086 1441495432 0.679321 0.029053 -0.668579 0.301086 1441495432 0.679321 0.029053 -0.668579 0.301086 1441495432 0.679321 0.029053 -0.668579 0.301086 1441495432 0.679321 0.029053 -0.668579 0.301086 1441495432 0.679321 0.029053 -0.668579 0.301086 1441495432 0.680786 0.025208 -0.668152 0.299072 1441495432 0.680786 0.025208 -0.668152 0.299072 1441495432 0.680786 0.025208 -0.668152 0.299072 1441495432 0.680786 0.025208 -0.668152 0.299072 1441495432 0.680786 0.025208 -0.668152 0.299072 1441495432 0.680786 0.025208 -0.668152 0.299072 1441495432 0.683228 0.018860 -0.670227 0.289185 1441495432 0.683228 0.018860 -0.670227 0.289185 1441495432 0.683228 0.018860 -0.670227 0.289185 1441495432 0.683228 0.018860 -0.670227 0.289185 1441495432 0.683228 0.018860 -0.670227 0.289185 1441495432 0.683228 0.018860 -0.670227 0.289185 1441495432 0.683228 0.018860 -0.670227 0.289185 1441495432 0.686523 0.005676 -0.674805 0.270752 1441495432 0.686523 0.005676 -0.674805 0.270752 1441495432 0.686523 0.005676 -0.674805 0.270752 1441495432 0.686523 0.005676 -0.674805 0.270752 1441495432 0.686523 0.005676 -0.674805 0.270752 1441495432 0.686523 0.005676 -0.674805 0.270752 1441495432 0.688293 -0.005737 -0.679138 0.254944 1441495432 0.688293 -0.005737 -0.679138 0.254944 1441495432 0.688293 -0.005737 -0.679138 0.254944 1441495432 0.688293 -0.005737 -0.679138 0.254944 1441495432 0.688293 -0.005737 -0.679138 0.254944 1441495432 0.688293 -0.005737 -0.679138 0.254944 1441495432 0.686951 -0.006592 -0.680725 0.254211 1441495432 0.686951 -0.006592 -0.680725 0.254211 1441495432 0.686951 -0.006592 -0.680725 0.254211 1441495432 0.686951 -0.006592 -0.680725 0.254211 1441495432 0.686951 -0.006592 -0.680725 0.254211 1441495432 0.686951 -0.006592 -0.680725 0.254211 1441495432 0.682983 0.003967 -0.679749 0.267273 1441495432 0.682983 0.003967 -0.679749 0.267273 1441495432 0.682983 0.003967 -0.679749 0.267273 1441495432 0.682983 0.003967 -0.679749 0.267273 1441495432 0.682983 0.003967 -0.679749 0.267273 1441495432 0.682983 0.003967 -0.679749 0.267273 1441495432 0.682983 0.003967 -0.679749 0.267273 1441495432 0.679749 0.020020 -0.676270 0.283203 1441495432 0.679749 0.020020 -0.676270 0.283203 1441495432 0.679749 0.020020 -0.676270 0.283203 1441495432 0.679749 0.020020 -0.676270 0.283203 1441495432 0.679749 0.020020 -0.676270 0.283203 1441495432 0.679749 0.020020 -0.676270 0.283203 1441495432 0.678284 0.031860 -0.673767 0.291382 1441495432 0.678284 0.031860 -0.673767 0.291382 1441495432 0.678284 0.031860 -0.673767 0.291382 1441495432 0.678284 0.031860 -0.673767 0.291382 1441495432 0.678284 0.031860 -0.673767 0.291382 1441495432 0.678284 0.031860 -0.673767 0.291382 1441495432 0.678284 0.031860 -0.673767 0.291382 1441495432 0.677307 0.033386 -0.673950 0.293030 1441495432 0.677307 0.033386 -0.673950 0.293030 1441495432 0.677307 0.033386 -0.673950 0.293030 1441495432 0.677307 0.033386 -0.673950 0.293030 1441495432 0.677307 0.033386 -0.673950 0.293030 1441495432 0.677307 0.033386 -0.673950 0.293030 1441495432 0.676086 0.032410 -0.674622 0.294556 1441495432 0.676086 0.032410 -0.674622 0.294556 1441495432 0.676086 0.032410 -0.674622 0.294556 1441495432 0.676086 0.032410 -0.674622 0.294556 1441495432 0.676086 0.032410 -0.674622 0.294556 1441495432 0.676086 0.032410 -0.674622 0.294556 1441495432 0.675781 0.030640 -0.676208 0.291809 1441495432 0.675781 0.030640 -0.676208 0.291809 1441495432 0.675781 0.030640 -0.676208 0.291809 1441495432 0.675781 0.030640 -0.676208 0.291809 1441495432 0.675781 0.030640 -0.676208 0.291809 1441495432 0.675781 0.030640 -0.676208 0.291809 1441495432 0.675781 0.030640 -0.676208 0.291809 1441495432 0.676819 0.030884 -0.677002 0.287537 1441495432 0.676819 0.030884 -0.677002 0.287537 1441495432 0.676819 0.030884 -0.677002 0.287537 1441495432 0.676819 0.030884 -0.677002 0.287537 1441495432 0.676819 0.030884 -0.677002 0.287537 1441495432 0.676819 0.030884 -0.677002 0.287537 1441495432 0.677307 0.029785 -0.676453 0.287659 1441495432 0.677307 0.029785 -0.676453 0.287659 1441495432 0.677307 0.029785 -0.676453 0.287659 1441495432 0.677307 0.029785 -0.676453 0.287659 1441495432 0.677307 0.029785 -0.676453 0.287659 1441495432 0.677307 0.029785 -0.676453 0.287659 1441495432 0.677612 0.029297 -0.675415 0.289429 1441495432 0.677612 0.029297 -0.675415 0.289429 1441495432 0.677612 0.029297 -0.675415 0.289429 1441495432 0.677612 0.029297 -0.675415 0.289429 1441495432 0.677612 0.029297 -0.675415 0.289429 1441495432 0.677612 0.029297 -0.675415 0.289429 1441495432 0.677612 0.029297 -0.675415 0.289429 1441495432 0.679993 0.031311 -0.673523 0.288086 1441495433 0.679993 0.031311 -0.673523 0.288086 1441495433 0.679993 0.031311 -0.673523 0.288086 1441495433 0.679993 0.031311 -0.673523 0.288086 1441495433 0.679993 0.031311 -0.673523 0.288086 1441495433 0.679993 0.031311 -0.673523 0.288086 1441495433 0.683105 0.031067 -0.672729 0.282654 1441495433 0.683105 0.031067 -0.672729 0.282654 1441495433 0.683105 0.031067 -0.672729 0.282654 1441495433 0.683105 0.031067 -0.672729 0.282654 1441495433 0.683105 0.031067 -0.672729 0.282654 1441495433 0.683105 0.031067 -0.672729 0.282654 1441495433 0.685120 0.028748 -0.673889 0.274902 1441495433 0.685120 0.028748 -0.673889 0.274902 1441495433 0.685120 0.028748 -0.673889 0.274902 1441495433 0.685120 0.028748 -0.673889 0.274902 1441495433 0.685120 0.028748 -0.673889 0.274902 1441495433 0.685120 0.028748 -0.673889 0.274902 1441495433 0.685974 0.029968 -0.673889 0.272705 1441495433 0.685974 0.029968 -0.673889 0.272705 1441495433 0.685974 0.029968 -0.673889 0.272705 1441495433 0.685974 0.029968 -0.673889 0.272705 1441495433 0.685974 0.029968 -0.673889 0.272705 1441495433 0.685974 0.029968 -0.673889 0.272705 1441495433 0.685974 0.029968 -0.673889 0.272705 1441495433 0.684204 0.033447 -0.672241 0.280701 1441495433 0.684204 0.033447 -0.672241 0.280701 1441495433 0.684204 0.033447 -0.672241 0.280701 1441495433 0.684204 0.033447 -0.672241 0.280701 1441495433 0.684204 0.033447 -0.672241 0.280701 1441495433 0.684204 0.033447 -0.672241 0.280701 1441495433 0.681152 0.037170 -0.670471 0.291687 1441495433 0.681152 0.037170 -0.670471 0.291687 1441495433 0.681152 0.037170 -0.670471 0.291687 1441495433 0.681152 0.037170 -0.670471 0.291687 1441495433 
0.684021 -0.072144 -0.709656 0.152710 1441495435 0.684021 -0.072144 -0.709656 0.152710 1441495435 0.662781 -0.161255 -0.720581 0.124512 1441495435 0.662781 -0.161255 -0.720581 0.124512 1441495435 0.662781 -0.161255 -0.720581 0.124512 1441495435 0.662781 -0.161255 -0.720581 0.124512 1441495435 0.637512 -0.209473 -0.718262 0.183838 1441495435 0.637512 -0.209473 -0.718262 0.183838 1441495435 0.637512 -0.209473 -0.718262 0.183838 1441495435 0.637512 -0.209473 -0.718262 0.183838 1441495435 0.637512 -0.209473 -0.718262 0.183838 1441495435 0.637512 -0.209473 -0.718262 0.183838 1441495435 0.593994 -0.271240 -0.715698 0.247803 1441495435 0.593994 -0.271240 -0.715698 0.247803 1441495435 0.593994 -0.271240 -0.715698 0.247803 1441495435 0.593994 -0.271240 -0.715698 0.247803 1441495435 0.593994 -0.271240 -0.715698 0.247803 1441495435 0.593994 -0.271240 -0.715698 0.247803 1441495435 0.593994 -0.271240 -0.715698 0.247803 1441495435 0.526001 -0.341370 -0.710022 0.320496 1441495435 0.526001 -0.341370 -0.710022 0.320496 1441495436 0.526001 -0.341370 -0.710022 0.320496 1441495436 0.526001 -0.341370 -0.710022 0.320496 1441495436 0.526001 -0.341370 -0.710022 0.320496 1441495436 0.526001 -0.341370 -0.710022 0.320496 1441495436 0.425964 -0.413757 -0.697632 0.400940 1441495436 0.425964 -0.413757 -0.697632 0.400940 1441495436 0.425964 -0.413757 -0.697632 0.400940 1441495436 0.425964 -0.413757 -0.697632 0.400940 1441495436 0.425964 -0.413757 -0.697632 0.400940 1441495436 0.425964 -0.413757 -0.697632 0.400940 1441495436 0.306335 -0.473572 -0.666382 0.487671 1441495436 0.306335 -0.473572 -0.666382 0.487671 1441495436 0.306335 -0.473572 -0.666382 0.487671 1441495436 0.306335 -0.473572 -0.666382 0.487671 1441495436 0.306335 -0.473572 -0.666382 0.487671 1441495436 0.306335 -0.473572 -0.666382 0.487671 1441495436 0.177673 -0.518799 -0.614563 0.567139 1441495436 0.177673 -0.518799 -0.614563 0.567139 1441495436 0.177673 -0.518799 -0.614563 0.567139 1441495436 0.177673 -0.518799 -0.614563 0.567139 1441495436 0.177673 -0.518799 -0.614563 0.567139 1441495436 0.177673 -0.518799 -0.614563 0.567139 1441495436 0.044067 -0.552490 -0.544250 0.629822 1441495436 0.044067 -0.552490 -0.544250 0.629822 1441495436 0.044067 -0.552490 -0.544250 0.629822 1441495436 0.044067 -0.552490 -0.544250 0.629822 1441495436 0.044067 -0.552490 -0.544250 0.629822 1441495436 0.044067 -0.552490 -0.544250 0.629822 1441495436 -0.085449 -0.570740 -0.453918 0.678955 1441495436 -0.085449 -0.570740 -0.453918 0.678955 1441495436 -0.085449 -0.570740 -0.453918 0.678955 1441495436 -0.085449 -0.570740 -0.453918 0.678955 1441495436 -0.085449 -0.570740 -0.453918 0.678955 1441495436 -0.085449 -0.570740 -0.453918 0.678955 1441495436 -0.085449 -0.570740 -0.453918 0.678955 1441495436 -0.202209 -0.567871 -0.374084 0.704834 1441495436 -0.202209 -0.567871 -0.374084 0.704834 1441495436 -0.202209 -0.567871 -0.374084 0.704834 1441495436 -0.202209 -0.567871 -0.374084 0.704834 1441495436 -0.202209 -0.567871 -0.374084 0.704834 1441495436 -0.202209 -0.567871 -0.374084 0.704834 1441495436 -0.293152 -0.557007 -0.299805 0.716919 1441495436 -0.293152 -0.557007 -0.299805 0.716919 1441495436 -0.293152 -0.557007 -0.299805 0.716919 1441495436 -0.293152 -0.557007 -0.299805 0.716919 1441495436 -0.293152 -0.557007 -0.299805 0.716919 1441495436 -0.293152 -0.557007 -0.299805 0.716919 1441495436 -0.333191 -0.557373 -0.243408 0.720520 1441495436 -0.333191 -0.557373 -0.243408 0.720520 1441495436 -0.333191 -0.557373 -0.243408 0.720520 1441495436 -0.333191 -0.557373 -0.243408 0.720520 1441495436 -0.333191 -0.557373 -0.243408 0.720520 1441495436 -0.333191 -0.557373 -0.243408 0.720520 1441495436 -0.333191 -0.557373 -0.243408 0.720520 1441495436 -0.319763 -0.565430 -0.243042 0.720459 1441495436 -0.319763 -0.565430 -0.243042 0.720459 1441495436 -0.319763 -0.565430 -0.243042 0.720459 1441495436 -0.319763 -0.565430 -0.243042 0.720459 1441495436 -0.319763 -0.565430 -0.243042 0.720459 1441495436 -0.319763 -0.565430 -0.243042 0.720459 1441495436 -0.262451 -0.575928 -0.279724 0.721924 1441495436 -0.262451 -0.575928 -0.279724 0.721924 1441495436 -0.262451 -0.575928 -0.279724 0.721924 1441495436 -0.262451 -0.575928 -0.279724 0.721924 1441495436 -0.262451 -0.575928 -0.279724 0.721924 1441495436 -0.262451 -0.575928 -0.279724 0.721924 1441495436 -0.171204 -0.580139 -0.343018 0.718689 1441495436 -0.171204 -0.580139 -0.343018 0.718689 1441495436 -0.171204 -0.580139 -0.343018 0.718689 1441495436 -0.171204 -0.580139 -0.343018 0.718689 1441495436 -0.171204 -0.580139 -0.343018 0.718689 1441495436 -0.171204 -0.580139 -0.343018 0.718689 1441495436 -0.047546 -0.576233 -0.424561 0.696716 1441495436 -0.047546 -0.576233 -0.424561 0.696716 1441495436 -0.047546 -0.576233 -0.424561 0.696716 1441495436 -0.047546 -0.576233 -0.424561 0.696716 1441495436 -0.047546 -0.576233 -0.424561 0.696716 1441495436 -0.047546 -0.576233 -0.424561 0.696716 1441495436 -0.047546 -0.576233 -0.424561 0.696716 1441495436 0.090088 -0.553528 -0.522278 0.642456 1441495436 0.090088 -0.553528 -0.522278 0.642456 1441495436 0.090088 -0.553528 -0.522278 0.642456 1441495436 0.090088 -0.553528 -0.522278 0.642456 1441495436 0.090088 -0.553528 -0.522278 0.642456 1441495436 0.090088 -0.553528 -0.522278 0.642456 1441495436 0.241638 -0.506897 -0.625610 0.541565 1441495436 0.241638 -0.506897 -0.625610 0.541565 1441495436 0.241638 -0.506897 -0.625610 0.541565 1441495436 0.241638 -0.506897 -0.625610 0.541565 1441495436 0.241638 -0.506897 -0.625610 0.541565 1441495436 0.241638 -0.506897 -0.625610 0.541565 1441495436 0.401306 -0.434082 -0.681824 0.430908 1441495436 0.401306 -0.434082 -0.681824 0.430908 1441495436 0.401306 -0.434082 -0.681824 0.430908 1441495436 0.401306 -0.434082 -0.681824 0.430908 1441495436 0.401306 -0.434082 -0.681824 0.430908 1441495436 0.401306 -0.434082 -0.681824 0.430908 1441495436 0.527771 -0.351929 -0.712952 0.298828 1441495436 0.527771 -0.351929 -0.712952 0.298828 1441495436 0.527771 -0.351929 -0.712952 0.298828 1441495436 0.527771 -0.351929 -0.712952 0.298828 1441495436 0.527771 -0.351929 -0.712952 0.298828 1441495436 0.527771 -0.351929 -0.712952 0.298828 1441495436 0.612549 -0.281494 -0.720215 0.163879 1441495436 0.612549 -0.281494 -0.720215 0.163879 1441495436 0.612549 -0.281494 -0.720215 0.163879 1441495436 0.612549 -0.281494 -0.720215 0.163879 1441495436 0.612549 -0.281494 -0.720215 0.163879 1441495436 0.658569 -0.236511 -0.711121 0.068359 1441495436 0.658569 -0.236511 -0.711121 0.068359 1441495436 0.658569 -0.236511 -0.711121 0.068359 1441495436 0.658569 -0.236511 -0.711121 0.068359 1441495436 0.658569 -0.236511 -0.711121 0.068359 1441495437 0.658569 -0.236511 -0.711121 0.068359 1441495437 0.658569 -0.236511 -0.711121 0.068359 1441495437 0.679382 -0.217102 -0.700989 -0.002502 1441495437 0.679382 -0.217102 -0.700989 -0.002502 1441495437 0.679382 -0.217102 -0.700989 -0.002502 1441495437 0.679382 -0.217102 -0.700989 -0.002502 1441495437 0.679382 -0.217102 -0.700989 -0.002502 1441495437 0.679382 -0.217102 -0.700989 -0.002502 1441495437 0.694763 -0.190491 -0.691528 -0.052856 1441495437 0.694763 -0.190491 -0.691528 -0.052856 1441495437 0.694763 -0.190491 -0.691528 -0.052856 1441495437 0.694763 -0.190491 -0.691528 -0.052856 1441495437 0.694763 -0.190491 -0.691528 -0.052856 1441495437 0.694763 -0.190491 -0.691528 -0.052856 1441495437 0.701660 -0.171265 -0.686829 -0.081299 1441495437 0.701660 -0.171265 -0.686829 -0.081299 1441495437 0.701660 -0.171265 -0.686829 -0.081299 1441495437 0.701660 -0.171265 -0.686829 -0.081299 1441495437 0.701660 -0.171265 -0.686829 -0.081299 1441495437 0.700134 -0.162415 -0.691650 -0.071411 1441495437 0.700134 -0.162415 -0.691650 -0.071411 1441495437 0.700134 -0.162415 -0.691650 -0.071411 1441495437 0.700134 -0.162415 -0.691650 -0.071411 1441495437 0.700134 -0.162415 -0.691650 -0.071411 1441495437 0.700134 -0.162415 -0.691650 -0.071411 1441495437 0.691345 -0.162659 -0.703735 -0.018005 1441495437 0.691345 -0.162659 -0.703735 -0.018005 1441495437 0.691345 -0.162659 -0.703735 -0.018005 1441495437 0.691345 -0.162659 -0.703735 -0.018005 1441495437 0.691345 -0.162659 -0.703735 -0.018005 1441495437 0.691345 -0.162659 -0.703735 -0.018005 1441495437 0.671143 -0.192871 -0.714355 0.044861 1441495437 0.671143 -0.192871 -0.714355 0.044861 1441495437 0.671143 -0.192871 -0.714355 0.044861 1441495437 0.671143 -0.192871 -0.714355 0.044861 1441495437 0.671143 -0.192871 -0.714355 0.044861 1441495437 0.671143 -0.192871 -0.714355 0.044861 1441495437 0.671143 -0.192871 -0.714355 0.044861 1441495437 0.632202 -0.258179 -0.722778 0.106140 1441495437 0.632202 -0.258179 -0.722778 0.106140 1441495437 0.632202 -0.258179 -0.722778 0.106140 1441495437 0.632202 -0.258179 -0.722778 0.106140 1441495437 0.632202 -0.258179 -0.722778 0.106140 1441495437 0.632202 -0.258179 -0.722778 0.106140 1441495437 0.570557 -0.336609 -0.726501 0.182617 1441495437 0.570557 -0.336609 -0.726501 0.182617 1441495437 0.570557 -0.336609 -0.726501 0.182617 1441495437 0.570557 -0.336609 -0.726501 0.182617 1441495437 0.570557 -0.336609 -0.726501 0.182617 1441495437 0.570557 -0.336609 -0.726501 0.182617 1441495437 0.486572 -0.413452 -0.719666 0.272766 1441495437 0.486572 -0.413452 -0.719666 0.272766 1441495437 0.486572 -0.413452 -0.719666 0.272766 1441495437 0.486572 -0.413452 -0.719666 0.272766 1441495437 0.486572 -0.413452 -0.719666 0.272766 1441495437 0.486572 -0.413452 -0.719666 0.272766 1441495437 0.379517 -0.483704 -0.697876 0.367371 1441495437 0.379517 -0.483704 -0.697876 0.367371 1441495437 0.379517 -0.483704 -0.697876 0.367371 1441495437 0.379517 -0.483704 -0.697876 0.367371 1441495437 0.379517 -0.483704 -0.697876 0.367371 1441495437 0.379517 -0.483704 -0.697876 0.367371 1441495437 0.255737 -0.539124 -0.661255 0.454651 1441495437 0.255737 -0.539124 -0.661255 0.454651 1441495437 0.255737 -0.539124 -0.661255 0.454651 1441495437 0.255737 -0.539124 -0.661255 0.454651 1441495437 0.255737 -0.539124 -0.661255 0.454651 1441495437 0.255737 -0.539124 -0.661255 0.454651 1441495437 0.132019 -0.573364 -0.602417 0.539368 1441495437 0.132019 -0.573364 -0.602417 0.539368 1441495437 0.132019 -0.573364 -0.602417 0.539368 1441495437 0.132019 -0.573364 -0.602417 0.539368 1441495437 0.132019 -0.573364 -0.602417 0.539368 1441495437 0.132019 -0.573364 -0.602417 0.539368 1441495437 0.026001 -0.589111 -0.508972 0.627075 1441495437 0.026001 -0.589111 -0.508972 0.627075 1441495437 0.026001 -0.589111 -0.508972 0.627075 1441495437 0.026001 -0.589111 -0.508972 0.627075 1441495437 0.026001 -0.589111 -0.508972 0.627075 1441495437 0.026001 -0.589111 -0.508972 0.627075 1441495437 -0.069580 -0.594971 -0.396484 0.695679 1441495437 -0.069580 -0.594971 -0.396484 0.695679 1441495437 -0.069580 -0.594971 -0.396484 0.695679 1441495437 -0.069580 -0.594971 -0.396484 0.695679 1441495437 -0.181946 -0.584717 -0.317871 0.723877 1441495437 -0.181946 -0.584717 -0.317871 0.723877 1441495437 -0.181946 -0.584717 -0.317871 0.723877 1441495437 -0.181946 -0.584717 -0.317871 0.723877 1441495437 -0.181946 -0.584717 -0.317871 0.723877 1441495437 -0.181946 -0.584717 -0.317871 0.723877 1441495437 -0.275574 -0.566101 -0.238342 0.739502 1441495437 -0.275574 -0.566101 -0.238342 0.739502 1441495437 -0.275574 -0.566101 -0.238342 0.739502 1441495437 -0.275574 -0.566101 -0.238342 0.739502 1441495437 -0.319214 -0.555481 -0.167480 0.749390 1441495437 -0.319214 -0.555481 -0.167480 0.749390 1441495437 -0.319214 -0.555481 -0.167480 0.749390 1441495437 -0.319214 -0.555481 -0.167480 0.749390 1441495437 -0.319214 -0.555481 -0.167480 0.749390 1441495437 -0.319214 -0.555481 -0.167480 0.749390 1441495437 -0.308594 -0.549744 -0.168945 0.757629 1441495437 -0.308594 -0.549744 -0.168945 0.757629 1441495437 -0.308594 -0.549744 -0.168945 0.757629 1441495437 -0.308594 -0.549744 -0.168945 0.757629 1441495437 -0.308594 -0.549744 -0.168945 0.757629 1441495437 -0.308594 -0.549744 -0.168945 0.757629 1441495438 -0.308594 -0.549744 -0.168945 0.757629 1441495438 -0.233582 -0.561340 -0.195251 0.769531 1441495438 -0.233582 -0.561340 -0.195251 0.769531 1441495438 -0.233582 -0.561340 -0.195251 0.769531 1441495438 -0.233582 -0.561340 -0.195251 0.769531 1441495438 -0.233582 -0.561340 -0.195251 0.769531 1441495438 -0.233582 -0.561340 -0.195251 0.769531 1441495438 -0.150513 -0.565369 -0.266357 0.765991 1441495438 -0.150513 -0.565369 -0.266357 0.765991 1441495438 -0.150513 -0.565369 -0.266357 0.765991 1441495438 -0.150513 -0.565369 -0.266357 0.765991 1441495438 -0.046448 -0.562500 -0.362427 0.741699 1441495438 -0.046448 -0.562500 -0.362427 0.741699 1441495438 -0.046448 -0.562500 -0.362427 0.741699 1441495438 -0.046448 -0.562500 -0.362427 0.741699 1441495438 -0.046448 -0.562500 -0.362427 0.741699 1441495438 -0.046448 -0.562500 -0.362427 0.741699 1441495438 0.078918 -0.548279 -0.465210 0.690491 1441495438 0.078918 -0.548279 -0.465210 0.690491 1441495438 0.078918 -0.548279 -0.465210 0.690491 1441495438 0.078918 -0.548279 -0.465210 0.690491 1441495438 0.078918 -0.548279 -0.465210 0.690491 1441495438 0.078918 -0.548279 -0.465210 0.690491 1441495438 0.078918 -0.548279 -0.465210 0.690491 1441495438 0.203003 -0.517456 -0.601685 0.573669 1441495438 0.203003 -0.517456 -0.601685 0.573669 1441495438 0.203003 -0.517456 -0.601685 0.573669 1441495438 0.203003 -0.517456 -0.601685 0.573669 1441495438 0.203003 -0.517456 -0.601685 0.573669 1441495438 0.203003 -0.517456 -0.601685 0.573669 1441495438 0.332336 -0.476135 -0.684998 0.440063 1441495438 0.332336 -0.476135 -0.684998 0.440063 1441495438 0.332336 -0.476135 -0.684998 0.440063 1441495438 0.332336 -0.476135 -0.684998 0.440063 1441495438 0.332336 -0.476135 -0.684998 0.440063 1441495438 0.332336 -0.476135 -0.684998 0.440063 1441495438 0.453857 -0.417358 -0.723206 0.311218 1441495438 0.453857 -0.417358 -0.723206 0.311218 1441495438 0.453857 -0.417358 -0.723206 0.311218 1441495438 0.453857 -0.417358 -0.723206 0.311218 1441495438 0.453857 -0.417358 -0.723206 0.311218 1441495438 0.453857 -0.417358 -0.723206 0.311218 1441495438 0.554260 -0.340088 -0.734924 0.192688 1441495438 0.554260 -0.340088 -0.734924 0.192688 1441495438 0.554260 -0.340088 -0.734924 0.192688 1441495438 0.554260 -0.340088 -0.734924 0.192688 1441495438 0.554260 -0.340088 -0.734924 0.192688 1441495438 0.554260 -0.340088 -0.734924 0.192688 1441495438 0.629395 -0.258179 -0.727600 0.088074 1441495438 0.629395 -0.258179 -0.727600 0.088074 1441495438 0.629395 -0.258179 -0.727600 0.088074 1441495438 0.629395 -0.258179 -0.727600 0.088074 1441495438 0.629395 -0.258179 -0.727600 0.088074 1441495438 0.629395 -0.258179 -0.727600 0.088074 1441495438 0.629395 -0.258179 -0.727600 0.088074 1441495438 0.677734 -0.182068 -0.712402 0.009583 1441495438 0.677734 -0.182068 -0.712402 0.009583 1441495438 0.677734 -0.182068 -0.712402 0.009583 1441495438 0.677734 -0.182068 -0.712402 0.009583 1441495438 0.677734 -0.182068 -0.712402 0.009583 1441495438 0.677734 -0.182068 -0.712402 0.009583 1441495438 0.695313 -0.140991 -0.704102 -0.029907 1441495438 0.695313 -0.140991 -0.704102 -0.029907 1441495438 0.695313 -0.140991 -0.704102 -0.029907 1441495438 0.695313 -0.140991 -0.704102 -0.029907 1441495438 0.693420 -0.144409 -0.704956 -0.036804 1441495438 0.693420 -0.144409 -0.704956 -0.036804 1441495438 0.693420 -0.144409 -0.704956 -0.036804 1441495438 0.693420 -0.144409 -0.704956 -0.036804 1441495438 0.693420 -0.144409 -0.704956 -0.036804 1441495438 0.693420 -0.144409 -0.704956 -0.036804 1441495438 0.693420 -0.144409 -0.704956 -0.036804 1441495438 0.680908 -0.168457 -0.712708 -0.006409 1441495438 0.680908 -0.168457 -0.712708 -0.006409 1441495438 0.680908 -0.168457 -0.712708 -0.006409 1441495438 0.680908 -0.168457 -0.712708 -0.006409 1441495438 0.680908 -0.168457 -0.712708 -0.006409 1441495438 0.680908 -0.168457 -0.712708 -0.006409 1441495438 0.657715 -0.208740 -0.722107 0.048767 1441495438 0.657715 -0.208740 -0.722107 0.048767 1441495438 0.657715 -0.208740 -0.722107 0.048767 1441495438 0.657715 -0.208740 -0.722107 0.048767 1441495438 0.657715 -0.208740 -0.722107 0.048767 1441495438 0.657715 -0.208740 -0.722107 0.048767 1441495438 0.622498 -0.259094 -0.728577 0.120605 1441495438 0.622498 -0.259094 -0.728577 0.120605 1441495438 0.622498 -0.259094 -0.728577 0.120605 1441495438 0.622498 -0.259094 -0.728577 0.120605 1441495438 0.622498 -0.259094 -0.728577 0.120605 1441495438 0.573975 -0.312134 -0.728394 0.206482 1441495438 0.573975 -0.312134 -0.728394 0.206482 1441495438 0.573975 -0.312134 -0.728394 0.206482 1441495438 0.573975 -0.312134 -0.728394 0.206482 1441495438 0.573975 -0.312134 -0.728394 0.206482 1441495438 0.573975 -0.312134 -0.728394 0.206482 1441495438 0.506531 -0.370667 -0.720154 0.295715 1441495438 0.506531 -0.370667 -0.720154 0.295715 1441495438 0.506531 -0.370667 -0.720154 0.295715 1441495438 0.506531 -0.370667 -0.720154 0.295715 1441495438 0.506531 -0.370667 -0.720154 0.295715 1441495438 0.506531 -0.370667 -0.720154 0.295715 1441495438 0.416321 -0.430481 -0.702698 0.384216 1441495438 0.416321 -0.430481 -0.702698 0.384216 1441495438 0.416321 -0.430481 -0.702698 0.384216 1441495438 0.416321 -0.430481 -0.702698 0.384216 1441495438 0.416321 -0.430481 -0.702698 0.384216 1441495438 0.416321 -0.430481 -0.702698 0.384216 1441495439 0.416321 -0.430481 -0.702698 0.384216 1441495439 0.309875 -0.479980 -0.672302 0.470764 1441495439 0.309875 -0.479980 -0.672302 0.470764 1441495439 0.309875 -0.479980 -0.672302 0.470764 1441495439 0.309875 -0.479980 -0.672302 0.470764 1441495439 0.309875 -0.479980 -0.672302 0.470764 1441495439 0.309875 -0.479980 -0.672302 0.470764 1441495439 0.197998 -0.512146 -0.625732 0.554077 1441495439 0.197998 -0.512146 -0.625732 0.554077 1441495439 0.197998 -0.512146 -0.625732 0.554077 1441495439 0.197998 -0.512146 -0.625732 0.554077 1441495439 0.197998 -0.512146 -0.625732 0.554077 1441495439 0.197998 -0.512146 -0.625732 0.554077 1441495439 0.087952 -0.528870 -0.561890 0.629944 1441495439 0.087952 -0.528870 -0.561890 0.629944 1441495439 0.087952 -0.528870 -0.561890 0.629944 1441495439 0.087952 -0.528870 -0.561890 0.629944 1441495439 0.087952 -0.528870 -0.561890 0.629944 1441495439 -0.017029 -0.538879 -0.475830 0.694946 1441495439 -0.017029 -0.538879 -0.475830 0.694946 1441495439 -0.017029 -0.538879 -0.475830 0.694946 1441495439 -0.017029 -0.538879 -0.475830 0.694946 1441495439 -0.017029 -0.538879 -0.475830 0.694946 1441495439 -0.017029 -0.538879 -0.475830 0.694946 1441495439 -0.101257 -0.550781 -0.359131 0.746582 1441495439 -0.101257 -0.550781 -0.359131 0.746582 1441495439 -0.101257 -0.550781 -0.359131 0.746582 1441495439 -0.101257 -0.550781 -0.359131 0.746582 1441495439 -0.101257 -0.550781 -0.359131 0.746582 1441495439 -0.101257 -0.550781 -0.359131 0.746582 1441495439 -0.101257 -0.550781 -0.359131 0.746582 1441495439 -0.182190 -0.560181 -0.248657 0.768860 1441495439 -0.182190 -0.560181 -0.248657 0.768860 1441495439 -0.182190 -0.560181 -0.248657 0.768860 1441495439 -0.182190 -0.560181 -0.248657 0.768860 1441495439 -0.182190 -0.560181 -0.248657 0.768860 1441495439 -0.253296 -0.558228 -0.176086 0.770203 1441495439 -0.253296 -0.558228 -0.176086 0.770203 1441495439 -0.253296 -0.558228 -0.176086 0.770203 1441495439 -0.253296 -0.558228 -0.176086 0.770203 1441495439 -0.253296 -0.558228 -0.176086 0.770203 1441495439 -0.253296 -0.558228 -0.176086 0.770203 1441495439 -0.253296 -0.558228 -0.176086 0.770203 1441495439 -0.294434 -0.554871 -0.141724 0.765076 1441495439 -0.294434 -0.554871 -0.141724 0.765076 1441495439 -0.294434 -0.554871 -0.141724 0.765076 1441495439 -0.294434 -0.554871 -0.141724 0.765076 1441495439 -0.294434 -0.554871 -0.141724 0.765076 1441495439 -0.294434 -0.554871 -0.141724 0.765076 1441495439 -0.269043 -0.560181 -0.152710 0.768433 1441495439 -0.269043 -0.560181 -0.152710 0.768433 1441495439 -0.269043 -0.560181 -0.152710 0.768433 1441495439 -0.269043 -0.560181 -0.152710 0.768433 1441495439 -0.269043 -0.560181 -0.152710 0.768433 1441495439 -0.269043 -0.560181 -0.152710 0.768433 1441495439 -0.202698 -0.566895 -0.193970 0.774536 1441495439 -0.202698 -0.566895 -0.193970 0.774536 1441495439 -0.202698 -0.566895 -0.193970 0.774536 1441495439 -0.202698 -0.566895 -0.193970 0.774536 1441495439 -0.202698 -0.566895 -0.193970 0.774536 1441495439 -0.202698 -0.566895 -0.193970 0.774536 1441495439 -0.111877 -0.563293 -0.272461 0.772034 1441495439 -0.111877 -0.563293 -0.272461 0.772034 1441495439 -0.111877 -0.563293 -0.272461 0.772034 1441495439 -0.111877 -0.563293 -0.272461 0.772034 1441495439 -0.111877 -0.563293 -0.272461 0.772034 1441495439 -0.111877 -0.563293 -0.272461 0.772034 1441495439 -0.111877 -0.563293 -0.272461 0.772034 1441495439 0.013000 -0.551575 -0.371338 0.746826 1441495439 0.013000 -0.551575 -0.371338 0.746826 1441495439 0.013000 -0.551575 -0.371338 0.746826 1441495439 0.013000 -0.551575 -0.371338 0.746826 1441495439 0.013000 -0.551575 -0.371338 0.746826 1441495439 0.013000 -0.551575 -0.371338 0.746826 1441495439 0.136475 -0.520691 -0.506042 0.673950 1441495439 0.136475 -0.520691 -0.506042 0.673950 1441495439 0.136475 -0.520691 -0.506042 0.673950 1441495439 0.136475 -0.520691 -0.506042 0.673950 1441495439 0.136475 -0.520691 -0.506042 0.673950 1441495439 0.136475 -0.520691 -0.506042 0.673950 1441495439 0.272583 -0.466125 -0.645447 0.540222 1441495439 0.272583 -0.466125 -0.645447 0.540222 1441495439 0.272583 -0.466125 -0.645447 0.540222 1441495439 0.272583 -0.466125 -0.645447 0.540222 1441495439 0.272583 -0.466125 -0.645447 0.540222 1441495439 0.272583 -0.466125 -0.645447 0.540222 1441495439 0.428833 -0.382080 -0.702393 0.420471 1441495439 0.428833 -0.382080 -0.702393 0.420471 1441495439 0.428833 -0.382080 -0.702393 0.420471 1441495439 0.428833 -0.382080 -0.702393 0.420471 1441495439 0.428833 -0.382080 -0.702393 0.420471 1441495439 0.547913 -0.288391 -0.725342 0.300964 1441495439 0.547913 -0.288391 -0.725342 0.300964 1441495439 0.547913 -0.288391 -0.725342 0.300964 1441495439 0.547913 -0.288391 -0.725342 0.300964 1441495439 0.547913 -0.288391 -0.725342 0.300964 1441495439 0.547913 -0.288391 -0.725342 0.300964 1441495439 0.624084 -0.208008 -0.726440 0.198914 1441495439 0.624084 -0.208008 -0.726440 0.198914 1441495439 0.624084 -0.208008 -0.726440 0.198914 1441495439 0.624084 -0.208008 -0.726440 0.198914 1441495439 0.624084 -0.208008 -0.726440 0.198914 1441495439 0.624084 -0.208008 -0.726440 0.198914 1441495439 0.666443 -0.151001 -0.721008 0.114990 1441495439 0.666443 -0.151001 -0.721008 0.114990 1441495439 0.666443 -0.151001 -0.721008 0.114990 1441495439 0.666443 -0.151001 -0.721008 0.114990 1441495439 0.666443 -0.151001 -0.721008 0.114990 1441495439 0.666443 -0.151001 -0.721008 0.114990 1441495439 0.666443 -0.151001 -0.721008 0.114990 1441495439 0.685791 -0.120972 -0.716309 0.044678 1441495439 0.685791 -0.120972 -0.716309 0.044678 1441495440 0.685791 -0.120972 -0.716309 0.044678 1441495440 0.685791 -0.120972 -0.716309 0.044678 1441495440 0.685791 -0.120972 -0.716309 0.044678 1441495440 0.685791 -0.120972 -0.716309 0.044678 1441495440 0.686890 -0.123291 -0.716187 -0.002075 1441495440 0.686890 -0.123291 -0.716187 -0.002075 1441495440 0.686890 -0.123291 -0.716187 -0.002075 1441495440 0.686890 -0.123291 -0.716187 -0.002075 1441495440 0.686890 -0.123291 -0.716187 -0.002075 1441495440 0.686890 -0.123291 -0.716187 -0.002075 1441495440 0.686890 -0.123291 -0.716187 -0.002075 1441495440 0.673950 -0.155884 -0.722168 -0.001709 1441495440 0.673950 -0.155884 -0.722168 -0.001709 1441495440 0.673950 -0.155884 -0.722168 -0.001709 1441495440 0.673950 -0.155884 -0.722168 -0.001709 1441495440 0.673950 -0.155884 -0.722168 -0.001709 1441495440 0.673950 -0.155884 -0.722168 -0.001709 1441495440 0.654907 -0.188232 -0.730469 0.045837 1441495440 0.654907 -0.188232 -0.730469 0.045837 1441495440 0.654907 -0.188232 -0.730469 0.045837 1441495440 0.654907 -0.188232 -0.730469 0.045837 1441495440 0.654907 -0.188232 -0.730469 0.045837 1441495440 0.654907 -0.188232 -0.730469 0.045837 1441495440 0.654907 -0.188232 -0.730469 0.045837 1441495440 0.623413 -0.232910 -0.738098 0.111328 1441495440 0.623413 -0.232910 -0.738098 0.111328 1441495440 0.623413 -0.232910 -0.738098 0.111328 1441495440 0.623413 -0.232910 -0.738098 0.111328 1441495440 0.623413 -0.232910 -0.738098 0.111328 1441495440 0.623413 -0.232910 -0.738098 0.111328 1441495440 0.570374 -0.292542 -0.742249 0.195435 1441495440 0.570374 -0.292542 -0.742249 0.195435 1441495440 0.570374 -0.292542 -0.742249 0.195435 1441495440 0.570374 -0.292542 -0.742249 0.195435 1441495440 0.570374 -0.292542 -0.742249 0.195435 1441495440 0.493652 -0.358765 -0.737366 0.289673 1441495440 0.493652 -0.358765 -0.737366 0.289673 1441495440 0.493652 -0.358765 -0.737366 0.289673 1441495440 0.493652 -0.358765 -0.737366 0.289673 1441495440 0.493652 -0.358765 -0.737366 0.289673 1441495440 0.493652 -0.358765 -0.737366 0.289673 1441495440 0.397583 -0.421448 -0.721008 0.380066 1441495440 0.397583 -0.421448 -0.721008 0.380066 1441495440 0.397583 -0.421448 -0.721008 0.380066 1441495440 0.397583 -0.421448 -0.721008 0.380066 1441495440 0.397583 -0.421448 -0.721008 0.380066 1441495440 0.397583 -0.421448 -0.721008 0.380066 1441495440 0.397583 -0.421448 -0.721008 0.380066 1441495440 0.288208 -0.474121 -0.689575 0.465393 1441495440 0.288208 -0.474121 -0.689575 0.465393 1441495440 0.288208 -0.474121 -0.689575 0.465393 1441495440 0.288208 -0.474121 -0.689575 0.465393 1441495440 0.288208 -0.474121 -0.689575 0.465393 1441495440 0.288208 -0.474121 -0.689575 0.465393 1441495440 0.173950 -0.513306 -0.638794 0.546082 1441495440 0.173950 -0.513306 -0.638794 0.546082 1441495440 0.173950 -0.513306 -0.638794 0.546082 1441495440 0.173950 -0.513306 -0.638794 0.546082 1441495440 0.173950 -0.513306 -0.638794 0.546082 1441495440 0.173950 -0.513306 -0.638794 0.546082 1441495440 0.069824 -0.539429 -0.557129 0.627502 1441495440 0.069824 -0.539429 -0.557129 0.627502 1441495440 0.069824 -0.539429 -0.557129 0.627502 1441495440 0.069824 -0.539429 -0.557129 0.627502 1441495440 0.069824 -0.539429 -0.557129 0.627502 1441495440 0.069824 -0.539429 -0.557129 0.627502 1441495440 -0.032410 -0.560486 -0.457275 0.689758 1441495440 -0.032410 -0.560486 -0.457275 0.689758 1441495440 -0.032410 -0.560486 -0.457275 0.689758 1441495440 -0.032410 -0.560486 -0.457275 0.689758 1441495440 -0.032410 -0.560486 -0.457275 0.689758 1441495440 -0.032410 -0.560486 -0.457275 0.689758 1441495440 -0.032410 -0.560486 -0.457275 0.689758 1441495440 -0.133057 -0.575012 -0.362488 0.721313 1441495440 -0.133057 -0.575012 -0.362488 0.721313 1441495440 -0.133057 -0.575012 -0.362488 0.721313 1441495440 -0.133057 -0.575012 -0.362488 0.721313 1441495440 -0.133057 -0.575012 -0.362488 0.721313 1441495440 -0.133057 -0.575012 -0.362488 0.721313 1441495440 -0.224670 -0.591064 -0.270386 0.726013 1441495440 -0.224670 -0.591064 -0.270386 0.726013 1441495440 -0.224670 -0.591064 -0.270386 0.726013 1441495440 -0.224670 -0.591064 -0.270386 0.726013 1441495440 -0.224670 -0.591064 -0.270386 0.726013 1441495440 -0.224670 -0.591064 -0.270386 0.726013 1441495440 -0.224670 -0.591064 -0.270386 0.726013 1441495440 -0.291870 -0.595459 -0.209290 0.718628 1441495440 -0.291870 -0.595459 -0.209290 0.718628 1441495440 -0.291870 -0.595459 -0.209290 0.718628 1441495440 -0.291870 -0.595459 -0.209290 0.718628 1441495440 -0.291870 -0.595459 -0.209290 0.718628 1441495440 -0.312256 -0.589355 -0.198669 0.718140 1441495440 -0.312256 -0.589355 -0.198669 0.718140 1441495440 -0.312256 -0.589355 -0.198669 0.718140 1441495440 -0.312256 -0.589355 -0.198669 0.718140 1441495440 -0.312256 -0.589355 -0.198669 0.718140 1441495440 -0.312256 -0.589355 -0.198669 0.718140 1441495440 -0.312256 -0.589355 -0.198669 0.718140 1441495440 -0.264099 -0.587952 -0.215576 0.733521 1441495440 -0.264099 -0.587952 -0.215576 0.733521 1441495440 -0.264099 -0.587952 -0.215576 0.733521 1441495440 -0.264099 -0.587952 -0.215576 0.733521 1441495440 -0.264099 -0.587952 -0.215576 0.733521 1441495440 -0.264099 -0.587952 -0.215576 0.733521 1441495440 -0.180969 -0.583801 -0.257874 0.748291 1441495440 -0.180969 -0.583801 -0.257874 0.748291 1441495440 -0.180969 -0.583801 -0.257874 0.748291 1441495440 -0.180969 -0.583801 -0.257874 0.748291 1441495440 -0.180969 -0.583801 -0.257874 0.748291 1441495440 -0.180969 -0.583801 -0.257874 0.748291 1441495440 -0.073730 -0.570313 -0.327820 0.749573 1441495440 -0.073730 -0.570313 -0.327820 0.749573 1441495441 -0.073730 -0.570313 -0.327820 0.749573 1441495441 -0.073730 -0.570313 -0.327820 0.749573 1441495441 -0.073730 -0.570313 -0.327820 0.749573 1441495441 -0.073730 -0.570313 -0.327820 0.749573 1441495441 0.048645 -0.545959 -0.423828 0.721069 1441495441 0.048645 -0.545959 -0.423828 0.721069 1441495441 0.048645 -0.545959 -0.423828 0.721069 1441495441 0.048645 -0.545959 -0.423828 0.721069 1441495441 0.048645 -0.545959 -0.423828 0.721069 1441495441 0.048645 -0.545959 -0.423828 0.721069 1441495441 0.172119 -0.503723 -0.541504 0.650757 1441495441 0.172119 -0.503723 -0.541504 0.650757 1441495441 0.172119 -0.503723 -0.541504 0.650757 1441495441 0.172119 -0.503723 -0.541504 0.650757 1441495441 0.172119 -0.503723 -0.541504 0.650757 1441495441 0.172119 -0.503723 -0.541504 0.650757 1441495441 0.172119 -0.503723 -0.541504 0.650757 1441495441 0.297302 -0.456421 -0.634949 0.547791 1441495441 0.297302 -0.456421 -0.634949 0.547791 1441495441 0.297302 -0.456421 -0.634949 0.547791 1441495441 0.297302 -0.456421 -0.634949 0.547791 1441495441 0.297302 -0.456421 -0.634949 0.547791 1441495441 0.297302 -0.456421 -0.634949 0.547791 1441495441 0.414490 -0.393127 -0.694519 0.437378 1441495441 0.414490 -0.393127 -0.694519 0.437378 1441495441 0.414490 -0.393127 -0.694519 0.437378 1441495441 0.414490 -0.393127 -0.694519 0.437378 1441495441 0.414490 -0.393127 -0.694519 0.437378 1441495441 
0.642883 0.080750 -0.694153 0.313477 1441495443 0.642517 0.080688 -0.693970 0.314636 1441495443 0.642517 0.080688 -0.693970 0.314636 1441495443 0.642517 0.080688 -0.693970 0.314636 1441495443 0.642517 0.080688 -0.693970 0.314636 1441495443 0.642517 0.080688 -0.693970 0.314636 1441495443 0.642517 0.080688 -0.693970 0.314636 1441495443 0.642090 0.082947 -0.693115 0.316833 1441495443 0.642090 0.082947 -0.693115 0.316833 1441495443 0.642090 0.082947 -0.693115 0.316833 1441495443 0.642090 0.082947 -0.693115 0.316833 1441495443 0.642090 0.082947 -0.693115 0.316833 1441495443 0.642090 0.082947 -0.693115 0.316833 1441495443 0.642395 0.083313 -0.692261 0.318054 1441495443 0.642395 0.083313 -0.692261 0.318054 1441495443 0.642395 0.083313 -0.692261 0.318054 1441495443 0.642395 0.083313 -0.692261 0.318054 1441495443 0.642395 0.083313 -0.692261 0.318054 1441495443 0.642395 0.083313 -0.692261 0.318054 1441495443 0.642395 0.083313 -0.692261 0.318054 1441495443 0.643616 0.083374 -0.690247 0.319946 1441495443 0.643616 0.083374 -0.690247 0.319946 1441495443 0.643616 0.083374 -0.690247 0.319946 1441495443 0.643616 0.083374 -0.690247 0.319946 1441495443 0.643616 0.083374 -0.690247 0.319946 1441495443 0.646057 0.080872 -0.688232 0.319885 1441495443 0.646057 0.080872 -0.688232 0.319885 1441495443 0.646057 0.080872 -0.688232 0.319885 1441495443 0.646057 0.080872 -0.688232 0.319885 1441495443 0.646057 0.080872 -0.688232 0.319885 1441495443 0.646057 0.080872 -0.688232 0.319885 1441495444 0.646057 0.080872 -0.688232 0.319885 1441495444 0.650513 0.071716 -0.687378 0.314880 1441495444 0.650513 0.071716 -0.687378 0.314880 1441495444 0.650513 0.071716 -0.687378 0.314880 1441495444 0.650513 0.071716 -0.687378 0.314880 1441495444 0.650513 0.071716 -0.687378 0.314880 1441495444 0.655701 0.057068 -0.686401 0.309265 1441495444 0.655701 0.057068 -0.686401 0.309265 1441495444 0.655701 0.057068 -0.686401 0.309265 1441495444 0.655701 0.057068 -0.686401 0.309265 1441495444 0.655701 0.057068 -0.686401 0.309265 1441495444 0.655701 0.057068 -0.686401 0.309265 1441495444 0.655701 0.057068 -0.686401 0.309265 1441495444 0.659912 0.040466 -0.685486 0.304993 1441495444 0.659912 0.040466 -0.685486 0.304993 1441495444 0.659912 0.040466 -0.685486 0.304993 1441495444 0.659912 0.040466 -0.685486 0.304993 1441495444 0.659912 0.040466 -0.685486 0.304993 1441495444 0.659912 0.040466 -0.685486 0.304993 1441495444 0.663574 0.025391 -0.685730 0.297913 1441495444 0.663574 0.025391 -0.685730 0.297913 1441495444 0.663574 0.025391 -0.685730 0.297913 1441495444 0.663574 0.025391 -0.685730 0.297913 1441495444 0.663574 0.025391 -0.685730 0.297913 1441495444 0.663574 0.025391 -0.685730 0.297913 1441495444 0.663574 0.025391 -0.685730 0.297913 1441495444 0.667236 0.016418 -0.686523 0.288330 1441495444 0.667236 0.016418 -0.686523 0.288330 1441495444 0.667236 0.016418 -0.686523 0.288330 1441495444 0.667236 0.016418 -0.686523 0.288330 1441495444 0.667236 0.016418 -0.686523 0.288330 1441495444 0.667236 0.016418 -0.686523 0.288330 1441495444 0.670349 0.011597 -0.686340 0.281860 1441495444 0.670349 0.011597 -0.686340 0.281860 1441495444 0.670349 0.011597 -0.686340 0.281860 1441495444 0.670349 0.011597 -0.686340 0.281860 1441495444 0.670349 0.011597 -0.686340 0.281860 1441495444 0.670349 0.011597 -0.686340 0.281860 1441495444 0.672363 0.004761 -0.685486 0.279236 1441495444 0.672363 0.004761 -0.685486 0.279236 1441495444 0.672363 0.004761 -0.685486 0.279236 1441495444 0.672363 0.004761 -0.685486 0.279236 1441495444 0.672363 0.004761 -0.685486 0.279236 1441495444 0.672363 0.004761 -0.685486 0.279236 1441495444 0.672363 0.004761 -0.685486 0.279236 1441495444 0.673950 -0.003418 -0.685303 0.275879 1441495444 0.673950 -0.003418 -0.685303 0.275879 1441495444 0.673950 -0.003418 -0.685303 0.275879 1441495444 0.673950 -0.003418 -0.685303 0.275879 1441495444 0.673950 -0.003418 -0.685303 0.275879 1441495444 0.673950 -0.003418 -0.685303 0.275879 1441495444 0.675537 -0.010742 -0.686157 0.269714 1441495444 0.675537 -0.010742 -0.686157 0.269714 1441495444 0.675537 -0.010742 -0.686157 0.269714 1441495444 0.675537 -0.010742 -0.686157 0.269714 1441495444 0.675537 -0.010742 -0.686157 0.269714 1441495444 0.675537 -0.010742 -0.686157 0.269714 1441495444 0.675537 -0.010742 -0.686157 0.269714 1441495444 0.676514 -0.014282 -0.687134 0.264465 1441495444 0.676514 -0.014282 -0.687134 0.264465 1441495444 0.676514 -0.014282 -0.687134 0.264465 1441495444 0.676941 -0.016113 -0.688049 0.260986 1441495444 0.676941 -0.016113 -0.688049 0.260986 1441495444 0.676941 -0.016113 -0.688049 0.260986 1441495444 0.676941 -0.016113 -0.688049 0.260986 1441495444 0.676941 -0.016113 -0.688049 0.260986 1441495444 0.676941 -0.016113 -0.688049 0.260986 1441495444 0.676575 -0.018005 -0.688538 0.260315 1441495444 0.676575 -0.018005 -0.688538 0.260315 1441495444 0.676575 -0.018005 -0.688538 0.260315 1441495444 0.676575 -0.018005 -0.688538 0.260315 1441495444 0.676575 -0.018005 -0.688538 0.260315 1441495444 0.676575 -0.018005 -0.688538 0.260315 1441495444 0.676208 -0.017578 -0.687988 0.262878 1441495444 0.676208 -0.017578 -0.687988 0.262878 1441495444 0.676208 -0.017578 -0.687988 0.262878 1441495444 0.676208 -0.017578 -0.687988 0.262878 1441495444 0.676208 -0.017578 -0.687988 0.262878 1441495444 0.676208 -0.017578 -0.687988 0.262878 1441495444 0.676208 -0.017578 -0.687988 0.262878 1441495444 0.675598 -0.014587 -0.687073 0.266907 1441495444 0.675598 -0.014587 -0.687073 0.266907 1441495444 0.675598 -0.014587 -0.687073 0.266907 1441495444 0.675598 -0.014587 -0.687073 0.266907 1441495444 0.675598 -0.014587 -0.687073 0.266907 1441495444 0.675598 -0.014587 -0.687073 0.266907 1441495444 0.674316 -0.009033 -0.687073 0.270447 1441495444 0.674316 -0.009033 -0.687073 0.270447 1441495444 0.674316 -0.009033 -0.687073 0.270447 1441495444 0.674316 -0.009033 -0.687073 0.270447 1441495444 0.674316 -0.009033 -0.687073 0.270447 1441495444 0.674316 -0.009033 -0.687073 0.270447 1441495444 0.674316 -0.009033 -0.687073 0.270447 1441495444 0.672607 -0.005310 -0.688171 0.271851 1441495444 0.672607 -0.005310 -0.688171 0.271851 1441495444 0.672607 -0.005310 -0.688171 0.271851 1441495444 0.672607 -0.005310 -0.688171 0.271851 1441495444 0.672607 -0.005310 -0.688171 0.271851 1441495444 0.672607 -0.005310 -0.688171 0.271851 1441495444 0.671021 -0.005737 -0.689697 0.272095 1441495444 0.671021 -0.005737 -0.689697 0.272095 1441495444 0.671021 -0.005737 -0.689697 0.272095 1441495444 0.671021 -0.005737 -0.689697 0.272095 1441495444 0.671021 -0.005737 -0.689697 0.272095 1441495444 0.671021 -0.005737 -0.689697 0.272095 1441495444 0.671021 -0.005737 -0.689697 0.272095 1441495444 0.669617 -0.007263 -0.690430 0.273682 1441495444 0.669617 -0.007263 -0.690430 0.273682 1441495444 0.669617 -0.007263 -0.690430 0.273682 1441495444 0.669617 -0.007263 -0.690430 0.273682 1441495444 0.669617 -0.007263 -0.690430 0.273682 1441495444 0.669617 -0.007263 -0.690430 0.273682 1441495445 0.668701 -0.005310 -0.690186 0.276489 1441495445 0.668701 -0.005310 -0.690186 0.276489 1441495445 0.668701 -0.005310 -0.690186 0.276489 1441495445 0.668701 -0.005310 -0.690186 0.276489 1441495445 0.668701 -0.005310 -0.690186 0.276489 1441495445 0.668701 -0.005310 -0.690186 0.276489 1441495445 0.668701 -0.002625 -0.690186 0.276428 1441495445 0.668701 -0.002625 -0.690186 0.276428 1441495445 0.668701 -0.002625 -0.690186 0.276428 1441495445 0.668701 -0.002625 -0.690186 0.276428 1441495445 0.668701 -0.002625 -0.690186 0.276428 1441495445 0.668701 -0.002625 -0.690186 0.276428 1441495445 0.668701 -0.002625 -0.690186 0.276428 1441495445 0.670227 -0.001587 -0.690613 0.271667 1441495445 0.670227 -0.001587 -0.690613 0.271667 1441495445 0.670227 -0.001587 -0.690613 0.271667 1441495445 0.670227 -0.001587 -0.690613 0.271667 1441495445 0.670227 -0.001587 -0.690613 0.271667 1441495445 0.670227 -0.001587 -0.690613 0.271667 1441495445 0.672485 -0.000977 -0.690491 0.266357 1441495445 0.672485 -0.000977 -0.690491 0.266357 1441495445 0.672485 -0.000977 -0.690491 0.266357 1441495445 0.672485 -0.000977 -0.690491 0.266357 1441495445 0.672485 -0.000977 -0.690491 0.266357 1441495445 0.672485 -0.000977 -0.690491 0.266357 1441495445 0.672485 -0.000977 -0.690491 0.266357 1441495445 0.673828 0.003601 -0.688904 0.267151 1441495445 0.673828 0.003601 -0.688904 0.267151 1441495445 0.673828 0.003601 -0.688904 0.267151 1441495445 0.673828 0.003601 -0.688904 0.267151 1441495445 0.673828 0.003601 -0.688904 0.267151 1441495445 0.673828 0.003601 -0.688904 0.267151 1441495445 0.673889 0.012024 -0.686401 0.273010 1441495445 0.673889 0.012024 -0.686401 0.273010 1441495445 0.673889 0.012024 -0.686401 0.273010 1441495445 0.673889 0.012024 -0.686401 0.273010 1441495445 0.673889 0.012024 -0.686401 0.273010 1441495445 0.673889 0.012024 -0.686401 0.273010 1441495445 0.673889 0.019958 -0.684509 0.277283 1441495445 0.673889 0.019958 -0.684509 0.277283 1441495445 0.673889 0.019958 -0.684509 0.277283 1441495445 0.673889 0.019958 -0.684509 0.277283 1441495445 0.673889 0.019958 -0.684509 0.277283 1441495445 0.673889 0.019958 -0.684509 0.277283 1441495445 0.673950 0.026245 -0.683289 0.279541 1441495445 0.673950 0.026245 -0.683289 0.279541 1441495445 0.673950 0.026245 -0.683289 0.279541 1441495445 0.673950 0.026245 -0.683289 0.279541 1441495445 0.673950 0.026245 -0.683289 0.279541 1441495445 0.673950 0.026245 -0.683289 0.279541 1441495445 0.674927 0.027710 -0.682068 0.280090 1441495445 0.674927 0.027710 -0.682068 0.280090 1441495445 0.674927 0.027710 -0.682068 0.280090 1441495445 0.674927 0.027710 -0.682068 0.280090 1441495445 0.674927 0.027710 -0.682068 0.280090 1441495445 0.674927 0.027710 -0.682068 0.280090 1441495445 0.676331 0.020203 -0.682251 0.276917 1441495445 0.676331 0.020203 -0.682251 0.276917 1441495445 0.676331 0.020203 -0.682251 0.276917 1441495445 0.676331 0.020203 -0.682251 0.276917 1441495445 0.676331 0.020203 -0.682251 0.276917 1441495445 0.676331 0.020203 -0.682251 0.276917 1441495445 0.677734 0.010071 -0.683594 0.270752 1441495445 0.677734 0.010071 -0.683594 0.270752 1441495445 0.677734 0.010071 -0.683594 0.270752 1441495445 0.677734 0.010071 -0.683594 0.270752 1441495445 0.677734 0.010071 -0.683594 0.270752 1441495445 0.677734 0.010071 -0.683594 0.270752 1441495445 0.677734 0.010071 -0.683594 0.270752 1441495445 0.678589 0.004517 -0.684387 0.266541 1441495445 0.678589 0.004517 -0.684387 0.266541 1441495445 0.678589 0.004517 -0.684387 0.266541 1441495445 0.678589 0.004517 -0.684387 0.266541 1441495445 0.678589 0.004517 -0.684387 0.266541 1441495445 0.678589 0.004517 -0.684387 0.266541 1441495445 0.678345 0.000244 -0.684631 0.266602 1441495445 0.678345 0.000244 -0.684631 0.266602 1441495445 0.678345 0.000244 -0.684631 0.266602 1441495445 0.678345 0.000244 -0.684631 0.266602 1441495445 0.678345 0.000244 -0.684631 0.266602 1441495445 0.678345 0.000244 -0.684631 0.266602 1441495445 0.677979 -0.003418 -0.684570 0.267639 1441495445 0.677979 -0.003418 -0.684570 0.267639 1441495445 0.677979 -0.003418 -0.684570 0.267639 1441495445 0.677979 -0.003418 -0.684570 0.267639 1441495445 0.677979 -0.003418 -0.684570 0.267639 1441495445 0.677979 -0.003418 -0.684570 0.267639 1441495445 0.678040 -0.006836 -0.684753 0.266968 1441495445 0.678040 -0.006836 -0.684753 0.266968 1441495445 0.678040 -0.006836 -0.684753 0.266968 1441495445 0.678040 -0.006836 -0.684753 0.266968 1441495445 0.678040 -0.006836 -0.684753 0.266968 1441495445 0.678040 -0.006836 -0.684753 0.266968 1441495445 0.678040 -0.006836 -0.684753 0.266968 1441495445 0.678406 -0.010864 -0.685242 0.264771 1441495445 0.678406 -0.010864 -0.685242 0.264771 1441495445 0.678406 -0.010864 -0.685242 0.264771 1441495445 0.678406 -0.010864 -0.685242 0.264771 1441495445 0.678406 -0.010864 -0.685242 0.264771 1441495445 0.678406 -0.010864 -0.685242 0.264771 1441495445 0.678833 -0.016663 -0.686340 0.260376 1441495445 0.678833 -0.016663 -0.686340 0.260376 1441495445 0.678833 -0.016663 -0.686340 0.260376 1441495445 0.678833 -0.016663 -0.686340 0.260376 1441495445 0.678833 -0.016663 -0.686340 0.260376 1441495445 0.678833 -0.016663 -0.686340 0.260376 1441495445 0.679199 -0.024048 -0.688477 0.253174 1441495445 0.679199 -0.024048 -0.688477 0.253174 1441495445 0.679199 -0.024048 -0.688477 0.253174 1441495445 0.679199 -0.024048 -0.688477 0.253174 1441495445 0.679199 -0.024048 -0.688477 0.253174 1441495445 0.679199 -0.024048 -0.688477 0.253174 1441495445 0.679199 -0.024048 -0.688477 0.253174 1441495445 0.679016 -0.033325 -0.691895 0.243103 1441495446 0.679016 -0.033325 -0.691895 0.243103 1441495446 0.679016 -0.033325 -0.691895 0.243103 1441495446 0.679016 -0.033325 -0.691895 0.243103 1441495446 0.679016 -0.033325 -0.691895 0.243103 1441495446 0.679016 -0.033325 -0.691895 0.243103 1441495446 0.678467 -0.038086 -0.693909 0.238098 1441495446 0.678467 -0.038086 -0.693909 0.238098 1441495446 0.678467 -0.038086 -0.693909 0.238098 1441495446 0.678467 -0.038086 -0.693909 0.238098 1441495446 0.678467 -0.038086 -0.693909 0.238098 1441495446 0.678467 -0.038086 -0.693909 0.238098 1441495446 0.678467 -0.038086 -0.693909 0.238098 1441495446 0.677063 -0.036072 -0.694031 0.242126 1441495446 0.677063 -0.036072 -0.694031 0.242126 1441495446 0.677063 -0.036072 -0.694031 0.242126 1441495446 0.677063 -0.036072 -0.694031 0.242126 1441495446 0.677063 -0.036072 -0.694031 0.242126 1441495446 0.677063 -0.036072 -0.694031 0.242126 1441495446 0.674561 -0.025391 -0.692322 0.254883 1441495446 0.674561 -0.025391 -0.692322 0.254883 1441495446 0.674561 -0.025391 -0.692322 0.254883 1441495446 0.674561 -0.025391 -0.692322 0.254883 1441495446 0.674561 -0.025391 -0.692322 0.254883 1441495446 0.674561 -0.025391 -0.692322 0.254883 1441495446 0.672058 -0.009338 -0.689453 0.270020 1441495446 0.672058 -0.009338 -0.689453 0.270020 1441495446 0.672058 -0.009338 -0.689453 0.270020 1441495446 0.672058 -0.009338 -0.689453 0.270020 1441495446 0.672058 -0.009338 -0.689453 0.270020 1441495446 0.672058 -0.009338 -0.689453 0.270020 1441495446 0.669678 0.004150 -0.687012 0.282043 1441495446 0.669678 0.004150 -0.687012 0.282043 1441495446 0.669678 0.004150 -0.687012 0.282043 1441495446 0.669678 0.004150 -0.687012 0.282043 1441495446 0.669678 0.004150 -0.687012 0.282043 1441495446 0.669678 0.004150 -0.687012 0.282043 1441495446 0.667664 0.011719 -0.686829 0.286987 1441495446 0.667664 0.011719 -0.686829 0.286987 1441495446 0.667664 0.011719 -0.686829 0.286987 1441495446 0.667664 0.011719 -0.686829 0.286987 1441495446 0.667664 0.011719 -0.686829 0.286987 1441495446 0.667664 0.011719 -0.686829 0.286987 1441495446 0.667664 0.011719 -0.686829 0.286987 1441495446 0.666870 0.011108 -0.688477 0.284790 1441495446 0.666870 0.011108 -0.688477 0.284790 1441495446 0.666870 0.011108 -0.688477 0.284790 1441495446 0.666870 0.011108 -0.688477 0.284790 1441495446 0.666870 0.011108 -0.688477 0.284790 1441495446 0.666870 0.011108 -0.688477 0.284790 1441495446 0.666260 0.011475 -0.689575 0.283508 1441495446 0.666260 0.011475 -0.689575 0.283508 1441495446 0.666260 0.011475 -0.689575 0.283508 1441495446 0.666260 0.011475 -0.689575 0.283508 1441495446 0.666260 0.011475 -0.689575 0.283508 1441495446 0.666260 0.011475 -0.689575 0.283508 1441495446 0.665100 0.017456 -0.688782 0.287842 1441495446 0.665100 0.017456 -0.688782 0.287842 1441495446 0.665100 0.017456 -0.688782 0.287842 1441495446 0.665100 0.017456 -0.688782 0.287842 1441495446 0.665100 0.017456 -0.688782 0.287842 1441495446 0.665100 0.017456 -0.688782 0.287842 1441495446 0.665100 0.017456 -0.688782 0.287842 1441495446 0.664429 0.025146 -0.687561 0.291870 1441495446 0.664429 0.025146 -0.687561 0.291870 1441495446 0.664429 0.025146 -0.687561 0.291870 1441495446 0.664429 0.025146 -0.687561 0.291870 1441495446 0.664429 0.025146 -0.687561 0.291870 1441495446 0.664429 0.025146 -0.687561 0.291870 1441495446 0.665222 0.030029 -0.686523 0.291992 1441495446 0.665222 0.030029 -0.686523 0.291992 1441495446 0.665222 0.030029 -0.686523 0.291992 1441495446 0.665222 0.030029 -0.686523 0.291992 1441495446 0.665222 0.030029 -0.686523 0.291992 1441495446 0.665222 0.030029 -0.686523 0.291992 1441495446 0.667480 0.032043 -0.685669 0.288635 1441495446 0.667480 0.032043 -0.685669 0.288635 1441495446 0.667480 0.032043 -0.685669 0.288635 1441495446 0.667480 0.032043 -0.685669 0.288635 1441495446 0.667480 0.032043 -0.685669 0.288635 1441495446 0.667480 0.032043 -0.685669 0.288635 1441495446 0.671082 0.028503 -0.686218 0.279175 1441495446 0.671082 0.028503 -0.686218 0.279175 1441495446 0.671082 0.028503 -0.686218 0.279175 1441495446 0.671082 0.028503 -0.686218 0.279175 1441495446 0.671082 0.028503 -0.686218 0.279175 1441495446 0.671082 0.028503 -0.686218 0.279175 1441495446 0.675903 0.016113 -0.688354 0.262695 1441495446 0.675903 0.016113 -0.688354 0.262695 1441495446 0.675903 0.016113 -0.688354 0.262695 1441495446 0.675903 0.016113 -0.688354 0.262695 1441495446 0.675903 0.016113 -0.688354 0.262695 1441495446 0.675903 0.016113 -0.688354 0.262695 1441495446 0.679382 0.007996 -0.688721 0.253052 1441495446 0.679382 0.007996 -0.688721 0.253052 1441495446 0.679382 0.007996 -0.688721 0.253052 1441495446 0.679382 0.007996 -0.688721 0.253052 1441495446 0.679382 0.007996 -0.688721 0.253052 1441495446 0.679382 0.007996 -0.688721 0.253052 1441495446 0.679810 0.001282 -0.689270 0.250427 1441495446 0.679810 0.001282 -0.689270 0.250427 1441495446 0.679810 0.001282 -0.689270 0.250427 1441495446 0.679810 0.001282 -0.689270 0.250427 1441495446 0.679810 0.001282 -0.689270 0.250427 1441495446 0.679810 0.001282 -0.689270 0.250427 1441495446 0.680054 -0.002197 -0.688599 0.251648 1441495446 0.680054 -0.002197 -0.688599 0.251648 1441495446 0.680054 -0.002197 -0.688599 0.251648 1441495446 0.680054 -0.002197 -0.688599 0.251648 1441495446 0.680054 -0.002197 -0.688599 0.251648 1441495446 0.680054 -0.002197 -0.688599 0.251648 1441495446 0.680054 -0.002197 -0.688599 0.251648 1441495446 0.680420 -0.003662 -0.686707 0.255798 1441495446 0.680420 -0.003662 -0.686707 0.255798 1441495446 0.680420 -0.003662 -0.686707 0.255798 1441495447 0.680420 -0.003662 -0.686707 0.255798 1441495447 0.680420 -0.003662 -0.686707 0.255798 1441495447 0.680420 -0.003662 -0.686707 0.255798 1441495447 0.680420 -0.003662 -0.686707 0.255798 1441495447 0.680237 -0.005188 -0.685364 0.259827 1441495447 0.680237 -0.005188 -0.685364 0.259827 1441495447 0.680237 -0.005188 -0.685364 0.259827 1441495447 0.680237 -0.005188 -0.685364 0.259827 1441495447 0.680237 -0.005188 -0.685364 0.259827 1441495447 0.680237 -0.005188 -0.685364 0.259827 1441495447 0.680481 -0.006897 -0.684021 0.262573 1441495447 0.680481 -0.006897 -0.684021 0.262573 1441495447 0.680481 -0.006897 -0.684021 0.262573 1441495447 0.680481 -0.006897 -0.684021 0.262573 1441495447 0.680481 -0.006897 -0.684021 0.262573 1441495447 0.680481 -0.006897 -0.684021 0.262573 1441495447 0.680847 -0.008728 -0.682312 0.266052 1441495447 0.680847 -0.008728 -0.682312 0.266052 1441495447 0.680847 -0.008728 -0.682312 0.266052 1441495447 0.680847 -0.008728 -0.682312 0.266052 1441495447 0.680847 -0.008728 -0.682312 0.266052 1441495447 0.680847 -0.008728 -0.682312 0.266052 1441495447 0.681274 -0.007507 -0.680054 0.270813 1441495447 0.681274 -0.007507 -0.680054 0.270813 1441495447 0.681274 -0.007507 -0.680054 0.270813 1441495447 0.681274 -0.007507 -0.680054 0.270813 1441495447 0.681274 -0.007507 -0.680054 0.270813 1441495447 0.681274 -0.007507 -0.680054 0.270813 1441495447 0.681274 -0.007507 -0.680054 0.270813 1441495447 0.682129 -0.007019 -0.679260 0.270630 1441495447 0.682129 -0.007019 -0.679260 0.270630 1441495447 0.682129 -0.007019 -0.679260 0.270630 1441495447 0.682129 -0.007019 -0.679260 0.270630 1441495447 0.682129 -0.007019 -0.679260 0.270630 1441495447 0.682129 -0.007019 -0.679260 0.270630 1441495447 0.683350 -0.018066 -0.682678 0.258118 1441495447 0.683350 -0.018066 -0.682678 0.258118 1441495447 0.683350 -0.018066 -0.682678 0.258118 1441495447 0.683350 -0.018066 -0.682678 0.258118 1441495447 0.683350 -0.018066 -0.682678 0.258118 1441495447 0.683350 -0.018066 -0.682678 0.258118 1441495447 0.684814 -0.033264 -0.687073 0.240601 1441495447 0.684814 -0.033264 -0.687073 0.240601 1441495447 0.684814 -0.033264 -0.687073 0.240601 1441495447 0.684814 -0.033264 -0.687073 0.240601 1441495447 0.684814 -0.033264 -0.687073 0.240601 1441495447 0.684814 -0.033264 -0.687073 0.240601 1441495447 0.684448 -0.041443 -0.689087 0.234375 1441495447 0.684448 -0.041443 -0.689087 0.234375 1441495447 0.684448 -0.041443 -0.689087 0.234375 1441495447 0.684448 -0.041443 -0.689087 0.234375 1441495447 0.684448 -0.041443 -0.689087 0.234375 1441495447 0.684448 -0.041443 -0.689087 0.234375 1441495447 0.684448 -0.041443 -0.689087 0.234375 1441495447 0.682129 -0.036377 -0.689148 0.241760 1441495447 0.682129 -0.036377 -0.689148 0.241760 1441495447 0.682129 -0.036377 -0.689148 0.241760 1441495447 0.682129 -0.036377 -0.689148 0.241760 1441495447 0.682129 -0.036377 -0.689148 0.241760 1441495447 0.682129 -0.036377 -0.689148 0.241760 1441495447 0.679565 -0.026550 -0.688721 0.251221 1441495447 0.679565 -0.026550 -0.688721 0.251221 1441495447 0.679565 -0.026550 -0.688721 0.251221 1441495447 0.679565 -0.026550 -0.688721 0.251221 1441495447 0.679565 -0.026550 -0.688721 0.251221 1441495447 0.679565 -0.026550 -0.688721 0.251221 1441495447 0.679565 -0.026550 -0.688721 0.251221 1441495447 0.678406 -0.017944 -0.688171 0.256592 1441495447 0.678406 -0.017944 -0.688171 0.256592 1441495447 0.678406 -0.017944 -0.688171 0.256592 1441495447 0.678406 -0.017944 -0.688171 0.256592 1441495447 0.678406 -0.017944 -0.688171 0.256592 1441495447 0.678406 -0.017944 -0.688171 0.256592 1441495447 0.678406 -0.017944 -0.688171 0.256592 1441495447 0.678467 -0.015808 -0.688354 0.256042 1441495447 0.678467 -0.015808 -0.688354 0.256042 1441495447 0.678467 -0.015808 -0.688354 0.256042 1441495447 0.678467 -0.015808 -0.688354 0.256042 1441495447 0.678467 -0.015808 -0.688354 0.256042 1441495447 0.678467 -0.015808 -0.688354 0.256042 1441495447 0.677246 -0.016235 -0.689514 0.256104 1441495447 0.677246 -0.016235 -0.689514 0.256104 1441495447 0.677246 -0.016235 -0.689514 0.256104 1441495447 0.677246 -0.016235 -0.689514 0.256104 1441495447 0.677246 -0.016235 -0.689514 0.256104 1441495447 0.677246 -0.016235 -0.689514 0.256104 1441495447 0.675537 -0.018616 -0.691895 0.254089 1441495447 0.675537 -0.018616 -0.691895 0.254089 1441495447 0.675537 -0.018616 -0.691895 0.254089 1441495447 0.675537 -0.018616 -0.691895 0.254089 1441495447 0.675537 -0.018616 -0.691895 0.254089 1441495447 0.675537 -0.018616 -0.691895 0.254089 1441495447 0.675415 -0.020264 -0.694763 0.246399 1441495447 0.675415 -0.020264 -0.694763 0.246399 1441495447 0.675415 -0.020264 -0.694763 0.246399 1441495447 0.675415 -0.020264 -0.694763 0.246399 1441495447 0.675415 -0.020264 -0.694763 0.246399 1441495447 0.675415 -0.020264 -0.694763 0.246399 1441495447 0.675415 -0.020264 -0.694763 0.246399 1441495447 0.676025 -0.015747 -0.694641 0.245422 1441495447 0.676025 -0.015747 -0.694641 0.245422 1441495447 0.676025 -0.015747 -0.694641 0.245422 1441495447 0.676025 -0.015747 -0.694641 0.245422 1441495447 0.676025 -0.015747 -0.694641 0.245422 1441495447 0.676025 -0.015747 -0.694641 0.245422 1441495447 0.674683 -0.006531 -0.692383 0.255615 1441495447 0.674683 -0.006531 -0.692383 0.255615 1441495447 0.674683 -0.006531 -0.692383 0.255615 1441495447 0.674683 -0.006531 -0.692383 0.255615 1441495447 0.674683 -0.006531 -0.692383 0.255615 1441495447 0.674683 -0.006531 -0.692383 0.255615 1441495447 0.674683 -0.006531 -0.692383 0.255615 1441495447 0.673035 0.004578 -0.690247 0.265564 1441495447 0.673035 0.004578 -0.690247 0.265564 1441495447 0.673035 0.004578 -0.690247 0.265564 1441495447 0.673035 0.004578 -0.690247 0.265564 1441495448 0.673035 0.004578 -0.690247 0.265564 1441495448 0.673035 0.004578 -0.690247 0.265564 1441495448 0.674011 0.013184 -0.688538 0.267273 1441495448 0.674011 0.013184 -0.688538 0.267273 1441495448 0.674011 0.013184 -0.688538 0.267273 1441495448 0.674011 0.013184 -0.688538 0.267273 1441495448 0.674011 0.013184 -0.688538 0.267273 1441495448 0.674011 0.013184 -0.688538 0.267273 1441495448 0.674011 0.013184 -0.688538 0.267273 1441495448 0.676392 0.018188 -0.687500 0.263672 1441495448 0.676392 0.018188 -0.687500 0.263672 1441495448 0.676392 0.018188 -0.687500 0.263672 1441495448 0.676392 0.018188 -0.687500 0.263672 1441495448 0.676392 0.018188 -0.687500 0.263672 1441495448 0.676392 0.018188 -0.687500 0.263672 1441495448 0.678284 0.020447 -0.687256 0.259155 1441495448 0.678284 0.020447 -0.687256 0.259155 1441495448 0.678284 0.020447 -0.687256 0.259155 1441495448 0.678284 0.020447 -0.687256 0.259155 1441495448 0.678284 0.020447 -0.687256 0.259155 1441495448 0.678284 0.020447 -0.687256 0.259155 1441495448 0.680847 0.017578 -0.687317 0.252441 1441495448 0.680847 0.017578 -0.687317 0.252441 1441495448 0.680847 0.017578 -0.687317 0.252441 1441495448 0.680847 0.017578 -0.687317 0.252441 1441495448 0.680847 0.017578 -0.687317 0.252441 1441495448 0.680847 0.017578 -0.687317 0.252441 1441495448 0.681824 0.015320 -0.687195 0.250427 1441495448 0.681824 0.015320 -0.687195 0.250427 1441495448 0.681824 0.015320 -0.687195 0.250427 1441495448 0.681824 0.015320 -0.687195 0.250427 1441495448 0.681824 0.015320 -0.687195 0.250427 1441495448 0.681824 0.015320 -0.687195 0.250427 1441495448 0.679749 0.015259 -0.687561 0.254761 1441495448 0.679749 0.015259 -0.687561 0.254761 1441495448 0.679749 0.015259 -0.687561 0.254761 1441495448 0.679749 0.015259 -0.687561 0.254761 1441495448 0.679749 0.015259 -0.687561 0.254761 1441495448 0.679749 0.015259 -0.687561 0.254761 1441495448 0.679749 0.015259 -0.687561 0.254761 1441495448 0.677185 0.020569 -0.687134 0.262329 1441495448 0.677185 0.020569 -0.687134 0.262329 1441495448 0.677185 0.020569 -0.687134 0.262329 1441495448 0.677185 0.020569 -0.687134 0.262329 1441495448 0.677185 0.020569 -0.687134 0.262329 1441495448 0.677185 0.020569 -0.687134 0.262329 1441495448 0.677185 0.020569 -0.687134 0.262329 1441495448 0.675476 0.021851 -0.686523 0.268188 1441495448 0.675476 0.021851 -0.686523 0.268188 1441495448 0.675476 0.021851 -0.686523 0.268188 1441495448 0.675476 0.021851 -0.686523 0.268188 1441495448 0.675476 0.021851 -0.686523 0.268188 1441495448 0.675476 0.021851 -0.686523 0.268188 1441495448 0.673462 0.019409 -0.685425 0.276123 1441495448 0.673462 0.019409 -0.685425 0.276123 1441495448 0.673462 0.019409 -0.685425 0.276123 1441495448 0.673462 0.019409 -0.685425 0.276123 1441495448 0.673462 0.019409 -0.685425 0.276123 1441495448 0.673462 0.019409 -0.685425 0.276123 1441495448 0.672424 0.013977 -0.684326 0.281677 1441495448 0.672424 0.013977 -0.684326 0.281677 1441495448 0.672424 0.013977 -0.684326 0.281677 1441495448 0.672424 0.013977 -0.684326 0.281677 1441495448 0.672424 0.013977 -0.684326 0.281677 1441495448 0.672424 0.013977 -0.684326 0.281677 1441495448 0.672424 0.013977 -0.684326 0.281677 1441495448 0.673096 0.006836 -0.683350 0.282654 1441495448 0.673096 0.006836 -0.683350 0.282654 1441495448 0.673096 0.006836 -0.683350 0.282654 1441495448 0.673096 0.006836 -0.683350 0.282654 1441495448 0.673096 0.006836 -0.683350 0.282654 1441495448 0.673096 0.006836 -0.683350 0.282654 1441495448 0.674683 0.002563 -0.682922 0.279907 1441495448 0.674683 0.002563 -0.682922 0.279907 1441495448 0.674683 0.002563 -0.682922 0.279907 1441495448 0.674683 0.002563 -0.682922 0.279907 1441495448 0.677734 -0.006470 -0.684387 0.268738 1441495448 0.677734 -0.006470 -0.684387 0.268738 1441495448 0.677734 -0.006470 -0.684387 0.268738 1441495448 0.677734 -0.006470 -0.684387 0.268738 1441495448 0.677734 -0.006470 -0.684387 0.268738 1441495448 0.677734 -0.006470 -0.684387 0.268738 1441495448 0.680725 -0.019714 -0.687256 0.252686 1441495448 0.680725 -0.019714 -0.687256 0.252686 1441495448 0.680725 -0.019714 -0.687256 0.252686 1441495448 0.680725 -0.019714 -0.687256 0.252686 1441495448 0.680725 -0.019714 -0.687256 0.252686 1441495448 0.680725 -0.019714 -0.687256 0.252686 1441495448 0.680725 -0.019714 -0.687256 0.252686 1441495448 0.682495 -0.027771 -0.689758 0.240051 1441495448 0.682495 -0.027771 -0.689758 0.240051 1441495448 0.682495 -0.027771 -0.689758 0.240051 1441495448 0.682495 -0.027771 -0.689758 0.240051 1441495448 0.682495 -0.027771 -0.689758 0.240051 1441495448 0.682495 -0.027771 -0.689758 0.240051 1441495448 0.683655 -0.028015 -0.690247 0.235291 1441495448 0.683655 -0.028015 -0.690247 0.235291 1441495448 0.683655 -0.028015 -0.690247 0.235291 1441495448 0.683655 -0.028015 -0.690247 0.235291 1441495448 0.683655 -0.028015 -0.690247 0.235291 1441495448 0.683655 -0.028015 -0.690247 0.235291 1441495448 0.684265 -0.025818 -0.689392 0.236206 1441495448 0.684265 -0.025818 -0.689392 0.236206 1441495448 0.684265 -0.025818 -0.689392 0.236206 1441495448 0.684265 -0.025818 -0.689392 0.236206 1441495448 0.684265 -0.025818 -0.689392 0.236206 1441495448 0.684265 -0.025818 -0.689392 0.236206 1441495448 0.684692 -0.020569 -0.687683 0.240601 1441495448 0.684692 -0.020569 -0.687683 0.240601 1441495448 0.684692 -0.020569 -0.687683 0.240601 1441495448 0.684692 -0.020569 -0.687683 0.240601 1441495448 0.684692 -0.020569 -0.687683 0.240601 1441495449 0.684692 -0.020569 -0.687683 0.240601 1441495449 0.684692 -0.020569 -0.687683 0.240601 1441495449 0.684509 -0.013977 -0.685730 0.247009 1441495449 0.684509 -0.013977 -0.685730 0.247009 1441495449 0.684509 -0.013977 -0.685730 0.247009 1441495449 0.684509 -0.013977 -0.685730 0.247009 1441495449 0.684509 -0.013977 -0.685730 0.247009 1441495449 0.684509 -0.013977 -0.685730 0.247009 1441495449 0.683655 -0.011108 -0.685486 0.250061 1441495449 0.683655 -0.011108 -0.685486 0.250061 1441495449 0.683655 -0.011108 -0.685486 0.250061 1441495449 0.683655 -0.011108 -0.685486 0.250061 1441495449 0.683655 -0.011108 -0.685486 0.250061 1441495449 0.683655 -0.011108 -0.685486 0.250061 1441495449 0.681885 -0.008484 -0.686584 0.252014 1441495449 0.681885 -0.008484 -0.686584 0.252014 1441495449 0.681885 -0.008484 -0.686584 0.252014 1441495449 0.681885 -0.008484 -0.686584 0.252014 1441495449 0.681885 -0.008484 -0.686584 0.252014 1441495449 0.681885 -0.008484 -0.686584 0.252014 1441495449 0.679382 -0.003235 -0.687317 0.256897 1441495449 0.679382 -0.003235 -0.687317 0.256897 1441495449 0.679382 -0.003235 -0.687317 0.256897 1441495449 0.679382 -0.003235 -0.687317 0.256897 1441495449 0.679382 -0.003235 -0.687317 0.256897 1441495449 0.679382 -0.003235 -0.687317 0.256897 1441495449 0.676392 0.002991 -0.687866 0.263306 1441495449 0.676392 0.002991 -0.687866 0.263306 1441495449 0.676392 0.002991 -0.687866 0.263306 1441495449 0.676392 0.002991 -0.687866 0.263306 1441495449 0.676392 0.002991 -0.687866 0.263306 1441495449 0.676392 0.002991 -0.687866 0.263306 1441495449 0.673401 0.012451 -0.687256 0.272034 1441495449 0.673401 0.012451 -0.687256 0.272034 1441495449 0.673401 0.012451 -0.687256 0.272034 1441495449 0.673401 0.012451 -0.687256 0.272034 1441495449 0.673401 0.012451 -0.687256 0.272034 1441495449 0.673401 0.012451 -0.687256 0.272034 1441495449 0.670532 0.023071 -0.686462 0.280396 1441495449 
0.688232 -0.083618 -0.699036 0.175354 1441495451 0.688232 -0.083618 -0.699036 0.175354 1441495451 0.688232 -0.083618 -0.699036 0.175354 1441495451 0.688232 -0.083618 -0.699036 0.175354 1441495451 0.688232 -0.083618 -0.699036 0.175354 1441495451 0.663574 -0.137817 -0.699097 0.227966 1441495451 0.663574 -0.137817 -0.699097 0.227966 1441495451 0.663574 -0.137817 -0.699097 0.227966 1441495451 0.663574 -0.137817 -0.699097 0.227966 1441495451 0.663574 -0.137817 -0.699097 0.227966 1441495451 0.663574 -0.137817 -0.699097 0.227966 1441495451 0.621826 -0.207825 -0.697083 0.290344 1441495451 0.621826 -0.207825 -0.697083 0.290344 1441495451 0.621826 -0.207825 -0.697083 0.290344 1441495451 0.621826 -0.207825 -0.697083 0.290344 1441495451 0.621826 -0.207825 -0.697083 0.290344 1441495451 0.621826 -0.207825 -0.697083 0.290344 1441495451 0.621826 -0.207825 -0.697083 0.290344 1441495451 0.561523 -0.283386 -0.688843 0.360413 1441495451 0.561523 -0.283386 -0.688843 0.360413 1441495451 0.561523 -0.283386 -0.688843 0.360413 1441495451 0.561523 -0.283386 -0.688843 0.360413 1441495451 0.561523 -0.283386 -0.688843 0.360413 1441495451 0.487610 -0.351990 -0.666504 0.440552 1441495451 0.487610 -0.351990 -0.666504 0.440552 1441495451 0.487610 -0.351990 -0.666504 0.440552 1441495451 0.487610 -0.351990 -0.666504 0.440552 1441495451 0.487610 -0.351990 -0.666504 0.440552 1441495451 0.393982 -0.418213 -0.632629 0.519287 1441495451 0.393982 -0.418213 -0.632629 0.519287 1441495452 0.393982 -0.418213 -0.632629 0.519287 1441495452 0.393982 -0.418213 -0.632629 0.519287 1441495452 0.393982 -0.418213 -0.632629 0.519287 1441495452 0.393982 -0.418213 -0.632629 0.519287 1441495452 0.285706 -0.473328 -0.581665 0.596619 1441495452 0.285706 -0.473328 -0.581665 0.596619 1441495452 0.285706 -0.473328 -0.581665 0.596619 1441495452 0.285706 -0.473328 -0.581665 0.596619 1441495452 0.285706 -0.473328 -0.581665 0.596619 1441495452 0.285706 -0.473328 -0.581665 0.596619 1441495452 0.285706 -0.473328 -0.581665 0.596619 1441495452 0.172363 -0.513428 -0.509216 0.668823 1441495452 0.172363 -0.513428 -0.509216 0.668823 1441495452 0.172363 -0.513428 -0.509216 0.668823 1441495452 0.172363 -0.513428 -0.509216 0.668823 1441495452 0.172363 -0.513428 -0.509216 0.668823 1441495452 0.172363 -0.513428 -0.509216 0.668823 1441495452 0.068909 -0.538940 -0.411560 0.731689 1441495452 0.068909 -0.538940 -0.411560 0.731689 1441495452 0.068909 -0.538940 -0.411560 0.731689 1441495452 0.068909 -0.538940 -0.411560 0.731689 1441495452 0.068909 -0.538940 -0.411560 0.731689 1441495452 0.068909 -0.538940 -0.411560 0.731689 1441495452 -0.011902 -0.551697 -0.292297 0.781067 1441495452 -0.011902 -0.551697 -0.292297 0.781067 1441495452 -0.011902 -0.551697 -0.292297 0.781067 1441495452 -0.011902 -0.551697 -0.292297 0.781067 1441495452 -0.011902 -0.551697 -0.292297 0.781067 1441495452 -0.011902 -0.551697 -0.292297 0.781067 1441495452 -0.011902 -0.551697 -0.292297 0.781067 1441495452 -0.089539 -0.554016 -0.190491 0.805481 1441495452 -0.089539 -0.554016 -0.190491 0.805481 1441495452 -0.089539 -0.554016 -0.190491 0.805481 1441495452 -0.089539 -0.554016 -0.190491 0.805481 1441495452 -0.089539 -0.554016 -0.190491 0.805481 1441495452 -0.089539 -0.554016 -0.190491 0.805481 1441495452 -0.163086 -0.546997 -0.111816 0.813416 1441495452 -0.163086 -0.546997 -0.111816 0.813416 1441495452 -0.163086 -0.546997 -0.111816 0.813416 1441495452 -0.163086 -0.546997 -0.111816 0.813416 1441495452 -0.163086 -0.546997 -0.111816 0.813416 1441495452 -0.163086 -0.546997 -0.111816 0.813416 1441495452 -0.163086 -0.546997 -0.111816 0.813416 1441495452 -0.215820 -0.533447 -0.055054 0.815979 1441495452 -0.215820 -0.533447 -0.055054 0.815979 1441495452 -0.215820 -0.533447 -0.055054 0.815979 1441495452 -0.215820 -0.533447 -0.055054 0.815979 1441495452 -0.215820 -0.533447 -0.055054 0.815979 1441495452 -0.215820 -0.533447 -0.055054 0.815979 1441495452 -0.237732 -0.531067 -0.021912 0.812988 1441495452 -0.237732 -0.531067 -0.021912 0.812988 1441495452 -0.237732 -0.531067 -0.021912 0.812988 1441495452 -0.237732 -0.531067 -0.021912 0.812988 1441495452 -0.237732 -0.531067 -0.021912 0.812988 1441495452 -0.237732 -0.531067 -0.021912 0.812988 1441495452 -0.237732 -0.531067 -0.021912 0.812988 1441495452 -0.217224 -0.535645 -0.033875 0.815308 1441495452 -0.217224 -0.535645 -0.033875 0.815308 1441495452 -0.217224 -0.535645 -0.033875 0.815308 1441495452 -0.217224 -0.535645 -0.033875 0.815308 1441495452 -0.217224 -0.535645 -0.033875 0.815308 1441495452 -0.217224 -0.535645 -0.033875 0.815308 1441495452 -0.160034 -0.545166 -0.072510 0.819702 1441495452 -0.160034 -0.545166 -0.072510 0.819702 1441495452 -0.160034 -0.545166 -0.072510 0.819702 1441495452 -0.160034 -0.545166 -0.072510 0.819702 1441495452 -0.160034 -0.545166 -0.072510 0.819702 1441495452 -0.160034 -0.545166 -0.072510 0.819702 1441495452 -0.078308 -0.547546 -0.147461 0.819946 1441495452 -0.078308 -0.547546 -0.147461 0.819946 1441495452 -0.078308 -0.547546 -0.147461 0.819946 1441495452 -0.078308 -0.547546 -0.147461 0.819946 1441495452 -0.078308 -0.547546 -0.147461 0.819946 1441495452 -0.078308 -0.547546 -0.147461 0.819946 1441495452 0.026306 -0.537781 -0.256958 0.802551 1441495452 0.026306 -0.537781 -0.256958 0.802551 1441495452 0.026306 -0.537781 -0.256958 0.802551 1441495452 0.026306 -0.537781 -0.256958 0.802551 1441495452 0.026306 -0.537781 -0.256958 0.802551 1441495452 0.026306 -0.537781 -0.256958 0.802551 1441495452 0.143433 -0.511536 -0.388794 0.752747 1441495452 0.143433 -0.511536 -0.388794 0.752747 1441495452 0.143433 -0.511536 -0.388794 0.752747 1441495452 0.143433 -0.511536 -0.388794 0.752747 1441495452 0.143433 -0.511536 -0.388794 0.752747 1441495452 0.143433 -0.511536 -0.388794 0.752747 1441495452 0.143433 -0.511536 -0.388794 0.752747 1441495452 0.296021 -0.449158 -0.492798 0.683960 1441495452 0.296021 -0.449158 -0.492798 0.683960 1441495452 0.296021 -0.449158 -0.492798 0.683960 1441495452 0.296021 -0.449158 -0.492798 0.683960 1441495452 0.296021 -0.449158 -0.492798 0.683960 1441495452 0.296021 -0.449158 -0.492798 0.683960 1441495452 0.422546 -0.373169 -0.584351 0.583679 1441495452 0.422546 -0.373169 -0.584351 0.583679 1441495452 0.422546 -0.373169 -0.584351 0.583679 1441495452 0.422546 -0.373169 -0.584351 0.583679 1441495452 0.422546 -0.373169 -0.584351 0.583679 1441495452 0.422546 -0.373169 -0.584351 0.583679 1441495452 0.531006 -0.283875 -0.640625 0.476501 1441495452 0.531006 -0.283875 -0.640625 0.476501 1441495452 0.531006 -0.283875 -0.640625 0.476501 1441495452 0.531006 -0.283875 -0.640625 0.476501 1441495452 0.531006 -0.283875 -0.640625 0.476501 1441495452 0.531006 -0.283875 -0.640625 0.476501 1441495452 0.614441 -0.195923 -0.674622 0.359131 1441495452 0.614441 -0.195923 -0.674622 0.359131 1441495452 0.614441 -0.195923 -0.674622 0.359131 1441495452 0.614441 -0.195923 -0.674622 0.359131 1441495452 0.614441 -0.195923 -0.674622 0.359131 1441495452 0.614441 -0.195923 -0.674622 0.359131 1441495452 0.614441 -0.195923 -0.674622 0.359131 1441495452 0.672913 -0.122925 -0.692566 0.228821 1441495452 0.672913 -0.122925 -0.692566 0.228821 1441495452 0.672913 -0.122925 -0.692566 0.228821 1441495453 0.672913 -0.122925 -0.692566 0.228821 1441495453 0.672913 -0.122925 -0.692566 0.228821 1441495453 0.672913 -0.122925 -0.692566 0.228821 1441495453 0.704346 -0.083069 -0.695313 0.116150 1441495453 0.704346 -0.083069 -0.695313 0.116150 1441495453 0.704346 -0.083069 -0.695313 0.116150 1441495453 0.704346 -0.083069 -0.695313 0.116150 1441495453 0.704346 -0.083069 -0.695313 0.116150 1441495453 0.704346 -0.083069 -0.695313 0.116150 1441495453 0.714844 -0.079041 -0.693176 0.048035 1441495453 0.714844 -0.079041 -0.693176 0.048035 1441495453 0.714844 -0.079041 -0.693176 0.048035 1441495453 0.714844 -0.079041 -0.693176 0.048035 1441495453 0.714844 -0.079041 -0.693176 0.048035 1441495453 0.718933 -0.088135 -0.689453 0.003967 1441495453 0.718933 -0.088135 -0.689453 0.003967 1441495453 0.718933 -0.088135 -0.689453 0.003967 1441495453 0.718933 -0.088135 -0.689453 0.003967 1441495453 0.718933 -0.088135 -0.689453 0.003967 1441495453 0.718933 -0.088135 -0.689453 0.003967 1441495453 0.718506 -0.098755 -0.688477 -0.004150 1441495453 0.718506 -0.098755 -0.688477 -0.004150 1441495453 0.718506 -0.098755 -0.688477 -0.004150 1441495453 0.718506 -0.098755 -0.688477 -0.004150 1441495453 0.718506 -0.098755 -0.688477 -0.004150 1441495453 0.718506 -0.098755 -0.688477 -0.004150 1441495453 0.706726 -0.145203 -0.692383 0.008972 1441495453 0.706726 -0.145203 -0.692383 0.008972 1441495453 0.706726 -0.145203 -0.692383 0.008972 1441495453 0.706726 -0.145203 -0.692383 0.008972 1441495453 0.706726 -0.145203 -0.692383 0.008972 1441495453 0.706726 -0.145203 -0.692383 0.008972 1441495453 0.677429 -0.217834 -0.700562 0.053223 1441495453 0.677429 -0.217834 -0.700562 0.053223 1441495453 0.677429 -0.217834 -0.700562 0.053223 1441495453 0.677429 -0.217834 -0.700562 0.053223 1441495453 0.677429 -0.217834 -0.700562 0.053223 1441495453 0.677429 -0.217834 -0.700562 0.053223 1441495453 0.627319 -0.297546 -0.707153 0.133728 1441495453 0.627319 -0.297546 -0.707153 0.133728 1441495453 0.627319 -0.297546 -0.707153 0.133728 1441495453 0.627319 -0.297546 -0.707153 0.133728 1441495453 0.627319 -0.297546 -0.707153 0.133728 1441495453 0.627319 -0.297546 -0.707153 0.133728 1441495453 0.547302 -0.381104 -0.707642 0.233337 1441495453 0.547302 -0.381104 -0.707642 0.233337 1441495453 0.547302 -0.381104 -0.707642 0.233337 1441495453 0.547302 -0.381104 -0.707642 0.233337 1441495453 0.547302 -0.381104 -0.707642 0.233337 1441495453 0.547302 -0.381104 -0.707642 0.233337 1441495453 0.447693 -0.458679 -0.691589 0.332947 1441495453 0.447693 -0.458679 -0.691589 0.332947 1441495453 0.447693 -0.458679 -0.691589 0.332947 1441495453 0.447693 -0.458679 -0.691589 0.332947 1441495453 0.447693 -0.458679 -0.691589 0.332947 1441495453 0.447693 -0.458679 -0.691589 0.332947 1441495453 0.331604 -0.518799 -0.660339 0.430054 1441495453 0.331604 -0.518799 -0.660339 0.430054 1441495453 0.331604 -0.518799 -0.660339 0.430054 1441495453 0.331604 -0.518799 -0.660339 0.430054 1441495453 0.331604 -0.518799 -0.660339 0.430054 1441495453 0.331604 -0.518799 -0.660339 0.430054 1441495453 0.191406 -0.566956 -0.622009 0.505066 1441495453 0.191406 -0.566956 -0.622009 0.505066 1441495453 0.191406 -0.566956 -0.622009 0.505066 1441495453 0.191406 -0.566956 -0.622009 0.505066 1441495453 0.191406 -0.566956 -0.622009 0.505066 1441495453 0.191406 -0.566956 -0.622009 0.505066 1441495453 0.052612 -0.587158 -0.561462 0.580811 1441495453 0.052612 -0.587158 -0.561462 0.580811 1441495453 0.052612 -0.587158 -0.561462 0.580811 1441495453 -0.039917 -0.589844 -0.449036 0.669983 1441495453 -0.039917 -0.589844 -0.449036 0.669983 1441495453 -0.039917 -0.589844 -0.449036 0.669983 1441495453 -0.039917 -0.589844 -0.449036 0.669983 1441495453 -0.039917 -0.589844 -0.449036 0.669983 1441495453 -0.039917 -0.589844 -0.449036 0.669983 1441495453 -0.039917 -0.589844 -0.449036 0.669983 1441495453 -0.137512 -0.578674 -0.365051 0.716248 1441495453 -0.137512 -0.578674 -0.365051 0.716248 1441495453 -0.137512 -0.578674 -0.365051 0.716248 1441495453 -0.137512 -0.578674 -0.365051 0.716248 1441495453 -0.137512 -0.578674 -0.365051 0.716248 1441495453 -0.235413 -0.553101 -0.310364 0.736450 1441495453 -0.235413 -0.553101 -0.310364 0.736450 1441495453 -0.235413 -0.553101 -0.310364 0.736450 1441495453 -0.235413 -0.553101 -0.310364 0.736450 1441495453 -0.235413 -0.553101 -0.310364 0.736450 1441495453 -0.235413 -0.553101 -0.310364 0.736450 1441495453 -0.235413 -0.553101 -0.310364 0.736450 1441495453 -0.294250 -0.531982 -0.266052 0.748108 1441495453 -0.294250 -0.531982 -0.266052 0.748108 1441495453 -0.294250 -0.531982 -0.266052 0.748108 1441495453 -0.294250 -0.531982 -0.266052 0.748108 1441495453 -0.294250 -0.531982 -0.266052 0.748108 1441495453 -0.294250 -0.531982 -0.266052 0.748108 1441495453 -0.312256 -0.528503 -0.245483 0.750305 1441495453 -0.312256 -0.528503 -0.245483 0.750305 1441495453 -0.312256 -0.528503 -0.245483 0.750305 1441495453 -0.312256 -0.528503 -0.245483 0.750305 1441495453 -0.312256 -0.528503 -0.245483 0.750305 1441495453 -0.312256 -0.528503 -0.245483 0.750305 1441495453 -0.287537 -0.539917 -0.259399 0.747375 1441495453 -0.287537 -0.539917 -0.259399 0.747375 1441495453 -0.287537 -0.539917 -0.259399 0.747375 1441495453 -0.287537 -0.539917 -0.259399 0.747375 1441495454 -0.287537 -0.539917 -0.259399 0.747375 1441495454 -0.287537 -0.539917 -0.259399 0.747375 1441495454 -0.232117 -0.554321 -0.306702 0.738159 1441495454 -0.232117 -0.554321 -0.306702 0.738159 1441495454 -0.232117 -0.554321 -0.306702 0.738159 1441495454 -0.232117 -0.554321 -0.306702 0.738159 1441495454 -0.232117 -0.554321 -0.306702 0.738159 1441495454 -0.232117 -0.554321 -0.306702 0.738159 1441495454 -0.142761 -0.563049 -0.379333 0.720215 1441495454 -0.142761 -0.563049 -0.379333 0.720215 1441495454 -0.142761 -0.563049 -0.379333 0.720215 1441495454 -0.142761 -0.563049 -0.379333 0.720215 1441495454 -0.142761 -0.563049 -0.379333 0.720215 1441495454 -0.142761 -0.563049 -0.379333 0.720215 1441495454 -0.015259 -0.566833 -0.463562 0.680847 1441495454 -0.015259 -0.566833 -0.463562 0.680847 1441495454 -0.015259 -0.566833 -0.463562 0.680847 1441495454 -0.015259 -0.566833 -0.463562 0.680847 1441495454 -0.015259 -0.566833 -0.463562 0.680847 1441495454 -0.015259 -0.566833 -0.463562 0.680847 1441495454 -0.015259 -0.566833 -0.463562 0.680847 1441495454 0.129517 -0.545837 -0.556335 0.613037 1441495454 0.129517 -0.545837 -0.556335 0.613037 1441495454 0.129517 -0.545837 -0.556335 0.613037 1441495454 0.129517 -0.545837 -0.556335 0.613037 1441495454 0.129517 -0.545837 -0.556335 0.613037 1441495454 0.129517 -0.545837 -0.556335 0.613037 1441495454 0.275574 -0.500000 -0.642151 0.511597 1441495454 0.275574 -0.500000 -0.642151 0.511597 1441495454 0.275574 -0.500000 -0.642151 0.511597 1441495454 0.275574 -0.500000 -0.642151 0.511597 1441495454 0.275574 -0.500000 -0.642151 0.511597 1441495454 0.400635 -0.440735 -0.698975 0.395935 1441495454 0.400635 -0.440735 -0.698975 0.395935 1441495454 0.400635 -0.440735 -0.698975 0.395935 1441495454 0.400635 -0.440735 -0.698975 0.395935 1441495454 0.400635 -0.440735 -0.698975 0.395935 1441495454 0.400635 -0.440735 -0.698975 0.395935 1441495454 0.400635 -0.440735 -0.698975 0.395935 1441495454 0.508301 -0.366333 -0.721191 0.295532 1441495454 0.508301 -0.366333 -0.721191 0.295532 1441495454 0.508301 -0.366333 -0.721191 0.295532 1441495454 0.508301 -0.366333 -0.721191 0.295532 1441495454 0.508301 -0.366333 -0.721191 0.295532 1441495454 0.597961 -0.285950 -0.724121 0.190613 1441495454 0.597961 -0.285950 -0.724121 0.190613 1441495454 0.597961 -0.285950 -0.724121 0.190613 1441495454 0.597961 -0.285950 -0.724121 0.190613 1441495454 0.597961 -0.285950 -0.724121 0.190613 1441495454 0.597961 -0.285950 -0.724121 0.190613 1441495454 0.597961 -0.285950 -0.724121 0.190613 1441495454 0.670654 -0.202148 -0.707764 0.091919 1441495454 0.670654 -0.202148 -0.707764 0.091919 1441495454 0.670654 -0.202148 -0.707764 0.091919 1441495454 0.670654 -0.202148 -0.707764 0.091919 1441495454 0.670654 -0.202148 -0.707764 0.091919 1441495454 0.670654 -0.202148 -0.707764 0.091919 1441495454 0.711060 -0.139771 -0.689087 0.008545 1441495454 0.711060 -0.139771 -0.689087 0.008545 1441495454 0.711060 -0.139771 -0.689087 0.008545 1441495454 0.711060 -0.139771 -0.689087 0.008545 1441495454 0.711060 -0.139771 -0.689087 0.008545 1441495454 0.711060 -0.139771 -0.689087 0.008545 1441495454 0.720825 -0.124268 -0.680969 -0.034912 1441495454 0.720825 -0.124268 -0.680969 -0.034912 1441495454 0.720825 -0.124268 -0.680969 -0.034912 1441495454 0.720825 -0.124268 -0.680969 -0.034912 1441495454 0.720825 -0.124268 -0.680969 -0.034912 1441495454 0.720825 -0.124268 -0.680969 -0.034912 1441495454 0.720825 -0.124268 -0.680969 -0.034912 1441495454 0.718140 -0.126587 -0.682556 -0.048889 1441495454 0.718140 -0.126587 -0.682556 -0.048889 1441495454 0.718140 -0.126587 -0.682556 -0.048889 1441495454 0.718140 -0.126587 -0.682556 -0.048889 1441495454 0.718140 -0.126587 -0.682556 -0.048889 1441495454 0.718140 -0.126587 -0.682556 -0.048889 1441495454 0.704773 -0.156067 -0.691467 -0.028564 1441495454 0.704773 -0.156067 -0.691467 -0.028564 1441495454 0.704773 -0.156067 -0.691467 -0.028564 1441495454 0.704773 -0.156067 -0.691467 -0.028564 1441495454 0.704773 -0.156067 -0.691467 -0.028564 1441495454 0.704773 -0.156067 -0.691467 -0.028564 1441495454 0.704773 -0.156067 -0.691467 -0.028564 1441495454 0.680908 -0.196411 -0.705261 0.020447 1441495454 0.680908 -0.196411 -0.705261 0.020447 1441495454 0.680908 -0.196411 -0.705261 0.020447 1441495454 0.680908 -0.196411 -0.705261 0.020447 1441495454 0.680908 -0.196411 -0.705261 0.020447 1441495454 0.680908 -0.196411 -0.705261 0.020447 1441495454 0.642090 -0.249451 -0.719055 0.091675 1441495454 0.642090 -0.249451 -0.719055 0.091675 1441495454 0.642090 -0.249451 -0.719055 0.091675 1441495454 0.642090 -0.249451 -0.719055 0.091675 1441495454 0.642090 -0.249451 -0.719055 0.091675 1441495454 0.642090 -0.249451 -0.719055 0.091675 1441495454 0.642090 -0.249451 -0.719055 0.091675 1441495454 0.586975 -0.311646 -0.725464 0.179199 1441495454 0.586975 -0.311646 -0.725464 0.179199 1441495454 0.586975 -0.311646 -0.725464 0.179199 1441495454 0.586975 -0.311646 -0.725464 0.179199 1441495454 0.586975 -0.311646 -0.725464 0.179199 1441495454 0.517029 -0.369324 -0.719849 0.279419 1441495454 0.517029 -0.369324 -0.719849 0.279419 1441495454 0.517029 -0.369324 -0.719849 0.279419 1441495454 0.517029 -0.369324 -0.719849 0.279419 1441495454 0.517029 -0.369324 -0.719849 0.279419 1441495454 0.517029 -0.369324 -0.719849 0.279419 1441495454 0.434509 -0.420471 -0.701172 0.377869 1441495454 0.434509 -0.420471 -0.701172 0.377869 1441495454 0.434509 -0.420471 -0.701172 0.377869 1441495454 0.434509 -0.420471 -0.701172 0.377869 1441495455 0.434509 -0.420471 -0.701172 0.377869 1441495455 0.434509 -0.420471 -0.701172 0.377869 1441495455 0.341064 -0.464294 -0.670044 0.468140 1441495455 0.341064 -0.464294 -0.670044 0.468140 1441495455 0.341064 -0.464294 -0.670044 0.468140 1441495455 0.341064 -0.464294 -0.670044 0.468140 1441495455 0.341064 -0.464294 -0.670044 0.468140 1441495455 0.341064 -0.464294 -0.670044 0.468140 1441495455 0.240906 -0.498413 -0.625671 0.549622 1441495455 0.240906 -0.498413 -0.625671 0.549622 1441495455 0.240906 -0.498413 -0.625671 0.549622 1441495455 0.240906 -0.498413 -0.625671 0.549622 1441495455 0.240906 -0.498413 -0.625671 0.549622 1441495455 0.135132 -0.524963 -0.567993 0.619324 1441495455 0.135132 -0.524963 -0.567993 0.619324 1441495455 0.135132 -0.524963 -0.567993 0.619324 1441495455 0.135132 -0.524963 -0.567993 0.619324 1441495455 0.135132 -0.524963 -0.567993 0.619324 1441495455 0.135132 -0.524963 -0.567993 0.619324 1441495455 0.029419 -0.543457 -0.495239 0.677185 1441495455 0.029419 -0.543457 -0.495239 0.677185 1441495455 0.029419 -0.543457 -0.495239 0.677185 1441495455 0.029419 -0.543457 -0.495239 0.677185 1441495455 0.029419 -0.543457 -0.495239 0.677185 1441495455 0.029419 -0.543457 -0.495239 0.677185 1441495455 -0.089050 -0.548096 -0.437012 0.707581 1441495455 -0.089050 -0.548096 -0.437012 0.707581 1441495455 -0.089050 -0.548096 -0.437012 0.707581 1441495455 -0.089050 -0.548096 -0.437012 0.707581 1441495455 -0.089050 -0.548096 -0.437012 0.707581 1441495455 -0.089050 -0.548096 -0.437012 0.707581 1441495455 -0.089050 -0.548096 -0.437012 0.707581 1441495455 -0.176025 -0.536621 -0.360107 0.742554 1441495455 -0.176025 -0.536621 -0.360107 0.742554 1441495455 -0.176025 -0.536621 -0.360107 0.742554 1441495455 -0.176025 -0.536621 -0.360107 0.742554 1441495455 -0.176025 -0.536621 -0.360107 0.742554 1441495455 -0.176025 -0.536621 -0.360107 0.742554 1441495455 -0.237976 -0.531372 -0.275696 0.764832 1441495455 -0.237976 -0.531372 -0.275696 0.764832 1441495455 -0.237976 -0.531372 -0.275696 0.764832 1441495455 -0.237976 -0.531372 -0.275696 0.764832 1441495455 -0.237976 -0.531372 -0.275696 0.764832 1441495455 -0.237976 -0.531372 -0.275696 0.764832 1441495455 -0.275146 -0.528381 -0.211487 0.774841 1441495455 -0.275146 -0.528381 -0.211487 0.774841 1441495455 -0.275146 -0.528381 -0.211487 0.774841 1441495455 -0.275146 -0.528381 -0.211487 0.774841 1441495455 -0.275146 -0.528381 -0.211487 0.774841 1441495455 -0.275146 -0.528381 -0.211487 0.774841 1441495455 -0.275146 -0.528381 -0.211487 0.774841 1441495455 -0.283997 -0.533691 -0.178894 0.776245 1441495455 -0.283997 -0.533691 -0.178894 0.776245 1441495455 -0.283997 -0.533691 -0.178894 0.776245 1441495455 -0.283997 -0.533691 -0.178894 0.776245 1441495455 -0.283997 -0.533691 -0.178894 0.776245 1441495455 -0.283997 -0.533691 -0.178894 0.776245 1441495455 -0.254883 -0.543945 -0.191956 0.776062 1441495455 -0.254883 -0.543945 -0.191956 0.776062 1441495455 -0.254883 -0.543945 -0.191956 0.776062 1441495455 -0.254883 -0.543945 -0.191956 0.776062 1441495455 -0.254883 -0.543945 -0.191956 0.776062 1441495455 -0.254883 -0.543945 -0.191956 0.776062 1441495455 -0.193115 -0.554504 -0.232178 0.775452 1441495455 -0.193115 -0.554504 -0.232178 0.775452 1441495455 -0.193115 -0.554504 -0.232178 0.775452 1441495455 -0.193115 -0.554504 -0.232178 0.775452 1441495455 -0.193115 -0.554504 -0.232178 0.775452 1441495455 -0.193115 -0.554504 -0.232178 0.775452 1441495455 -0.193115 -0.554504 -0.232178 0.775452 1441495455 -0.103577 -0.554443 -0.303711 0.767883 1441495455 -0.103577 -0.554443 -0.303711 0.767883 1441495455 -0.103577 -0.554443 -0.303711 0.767883 1441495455 -0.103577 -0.554443 -0.303711 0.767883 1441495455 -0.103577 -0.554443 -0.303711 0.767883 1441495455 -0.103577 -0.554443 -0.303711 0.767883 1441495455 0.015686 -0.541016 -0.398010 0.740723 1441495455 0.015686 -0.541016 -0.398010 0.740723 1441495455 0.015686 -0.541016 -0.398010 0.740723 1441495455 0.015686 -0.541016 -0.398010 0.740723 1441495455 0.015686 -0.541016 -0.398010 0.740723 1441495455 0.145813 -0.506897 -0.512207 0.677856 1441495455 0.145813 -0.506897 -0.512207 0.677856 1441495455 0.145813 -0.506897 -0.512207 0.677856 1441495455 0.145813 -0.506897 -0.512207 0.677856 1441495455 0.145813 -0.506897 -0.512207 0.677856 1441495455 0.145813 -0.506897 -0.512207 0.677856 1441495455 0.145813 -0.506897 -0.512207 0.677856 1441495455 0.304688 -0.446472 -0.604309 0.585327 1441495455 0.304688 -0.446472 -0.604309 0.585327 1441495455 0.304688 -0.446472 -0.604309 0.585327 1441495455 0.304688 -0.446472 -0.604309 0.585327 1441495455 0.304688 -0.446472 -0.604309 0.585327 1441495455 0.456421 -0.360657 -0.656311 0.480469 1441495455 0.456421 -0.360657 -0.656311 0.480469 1441495455 0.456421 -0.360657 -0.656311 0.480469 1441495455 0.456421 -0.360657 -0.656311 0.480469 1441495455 0.456421 -0.360657 -0.656311 0.480469 1441495455 0.456421 -0.360657 -0.656311 0.480469 1441495455 0.562988 -0.277710 -0.690369 0.359619 1441495455 0.562988 -0.277710 -0.690369 0.359619 1441495455 0.562988 -0.277710 -0.690369 0.359619 1441495455 0.562988 -0.277710 -0.690369 0.359619 1441495455 0.562988 -0.277710 -0.690369 0.359619 1441495455 0.562988 -0.277710 -0.690369 0.359619 1441495455 0.626526 -0.216492 -0.705444 0.250793 1441495455 0.626526 -0.216492 -0.705444 0.250793 1441495455 0.626526 -0.216492 -0.705444 0.250793 1441495455 0.626526 -0.216492 -0.705444 0.250793 1441495455 0.626526 -0.216492 -0.705444 0.250793 1441495456 0.626526 -0.216492 -0.705444 0.250793 1441495456 0.665771 -0.169861 -0.707336 0.166077 1441495456 0.665771 -0.169861 -0.707336 0.166077 1441495456 0.665771 -0.169861 -0.707336 0.166077 1441495456 0.665771 -0.169861 -0.707336 0.166077 1441495456 0.665771 -0.169861 -0.707336 0.166077 1441495456 0.665771 -0.169861 -0.707336 0.166077 1441495456 0.695801 -0.122498 -0.701172 0.096008 1441495456 0.695801 -0.122498 -0.701172 0.096008 1441495456 0.695801 -0.122498 -0.701172 0.096008 1441495456 0.695801 -0.122498 -0.701172 0.096008 1441495456 0.695801 -0.122498 -0.701172 0.096008 1441495456 0.695801 -0.122498 -0.701172 0.096008 1441495456 0.695801 -0.122498 -0.701172 0.096008 1441495456 0.715149 -0.092529 -0.692261 0.027588 1441495456 0.715149 -0.092529 -0.692261 0.027588 1441495456 0.715149 -0.092529 -0.692261 0.027588 1441495456 0.715149 -0.092529 -0.692261 0.027588 1441495456 0.715149 -0.092529 -0.692261 0.027588 1441495456 0.715149 -0.092529 -0.692261 0.027588 1441495456 0.720825 -0.087769 -0.687439 -0.011169 1441495456 0.720825 -0.087769 -0.687439 -0.011169 1441495456 0.720825 -0.087769 -0.687439 -0.011169 1441495456 0.720825 -0.087769 -0.687439 -0.011169 1441495456 0.720825 -0.087769 -0.687439 -0.011169 1441495456 0.720825 -0.087769 -0.687439 -0.011169 1441495456 0.716919 -0.088745 -0.691406 -0.006714 1441495456 0.716919 -0.088745 -0.691406 -0.006714 1441495456 0.716919 -0.088745 -0.691406 -0.006714 1441495456 0.716919 -0.088745 -0.691406 -0.006714 1441495456 0.716919 -0.088745 -0.691406 -0.006714 1441495456 0.716919 -0.088745 -0.691406 -0.006714 1441495456 0.716919 -0.088745 -0.691406 -0.006714 1441495456 0.704895 -0.106506 -0.700806 0.025635 1441495456 0.704895 -0.106506 -0.700806 0.025635 1441495456 0.704895 -0.106506 -0.700806 0.025635 1441495456 0.704895 -0.106506 -0.700806 0.025635 1441495456 0.704895 -0.106506 -0.700806 0.025635 1441495456 0.681641 -0.143860 -0.712585 0.083191 1441495456 0.681641 -0.143860 -0.712585 0.083191 1441495456 0.681641 -0.143860 -0.712585 0.083191 1441495456 0.681641 -0.143860 -0.712585 0.083191 1441495456 0.681641 -0.143860 -0.712585 0.083191 1441495456 0.681641 -0.143860 -0.712585 0.083191 1441495456 0.644592 -0.192810 -0.722046 0.161255 1441495456 0.644592 -0.192810 -0.722046 0.161255 1441495456 0.644592 -0.192810 -0.722046 0.161255 1441495456 0.644592 -0.192810 -0.722046 0.161255 1441495456 0.644592 -0.192810 -0.722046 0.161255 1441495456 0.644592 -0.192810 -0.722046 0.161255 1441495456 0.590332 -0.254395 -0.725159 0.246948 1441495456 0.590332 -0.254395 -0.725159 0.246948 1441495456 0.590332 -0.254395 -0.725159 0.246948 1441495456 0.590332 -0.254395 -0.725159 0.246948 1441495456 0.590332 -0.254395 -0.725159 0.246948 1441495456 0.519043 -0.317993 -0.719910 0.333496 1441495456 0.519043 -0.317993 -0.719910 0.333496 1441495456 0.519043 -0.317993 -0.719910 0.333496 1441495456 0.519043 -0.317993 -0.719910 0.333496 1441495456 0.519043 -0.317993 -0.719910 0.333496 1441495456 0.519043 -0.317993 -0.719910 0.333496 1441495456 0.428833 -0.381775 -0.705261 0.415955 1441495456 0.428833 -0.381775 -0.705261 0.415955 1441495456 0.428833 -0.381775 -0.705261 0.415955 1441495456 0.428833 -0.381775 -0.705261 0.415955 1441495456 0.428833 -0.381775 -0.705261 0.415955 1441495456 0.428833 -0.381775 -0.705261 0.415955 1441495456 0.318481 -0.439819 -0.678711 0.494507 1441495456 0.318481 -0.439819 -0.678711 0.494507 1441495456 0.318481 -0.439819 -0.678711 0.494507 1441495456 0.318481 -0.439819 -0.678711 0.494507 1441495456 0.318481 -0.439819 -0.678711 0.494507 1441495456 0.318481 -0.439819 -0.678711 0.494507 1441495456 0.196472 -0.486267 -0.636536 0.565552 1441495456 0.196472 -0.486267 -0.636536 0.565552 1441495456 0.196472 -0.486267 -0.636536 0.565552 1441495456 0.196472 -0.486267 -0.636536 0.565552 1441495456 0.196472 -0.486267 -0.636536 0.565552 1441495456 0.196472 -0.486267 -0.636536 0.565552 1441495456 0.078735 -0.518311 -0.571350 0.631470 1441495456 0.078735 -0.518311 -0.571350 0.631470 1441495456 0.078735 -0.518311 -0.571350 0.631470 1441495456 0.078735 -0.518311 -0.571350 0.631470 1441495456 0.078735 -0.518311 -0.571350 0.631470 1441495456 0.078735 -0.518311 -0.571350 0.631470 1441495456 -0.028442 -0.539917 -0.490723 0.683289 1441495456 -0.028442 -0.539917 -0.490723 0.683289 1441495456 -0.028442 -0.539917 -0.490723 0.683289 1441495456 -0.028442 -0.539917 -0.490723 0.683289 1441495456 -0.028442 -0.539917 -0.490723 0.683289 1441495456 -0.028442 -0.539917 -0.490723 0.683289 1441495456 -0.028442 -0.539917 -0.490723 0.683289 1441495456 -0.133301 -0.543274 -0.415955 0.716980 1441495456 -0.133301 -0.543274 -0.415955 0.716980 1441495456 -0.133301 -0.543274 -0.415955 0.716980 1441495456 
0.668518 0.083618 -0.678101 0.293701 1441495459 0.668518 0.083618 -0.678101 0.293701 1441495459 0.668518 0.083618 -0.678101 0.293701 1441495459 0.668518 0.083618 -0.678101 0.293701 1441495459 0.668518 0.083618 -0.678101 0.293701 1441495459 0.672119 0.075256 -0.676758 0.290771 1441495459 0.672119 0.075256 -0.676758 0.290771 1441495459 0.672119 0.075256 -0.676758 0.290771 1441495459 0.672119 0.075256 -0.676758 0.290771 1441495459 0.672119 0.075256 -0.676758 0.290771 1441495459 0.672119 0.075256 -0.676758 0.290771 1441495459 0.676025 0.063660 -0.676147 0.285889 1441495459 0.676025 0.063660 -0.676147 0.285889 1441495459 0.676025 0.063660 -0.676147 0.285889 1441495459 0.676025 0.063660 -0.676147 0.285889 1441495459 0.676025 0.063660 -0.676147 0.285889 1441495459 0.676025 0.063660 -0.676147 0.285889 1441495459 0.676025 0.063660 -0.676147 0.285889 1441495459 0.679138 0.051147 -0.676758 0.279480 1441495459 0.679138 0.051147 -0.676758 0.279480 1441495459 0.679138 0.051147 -0.676758 0.279480 1441495459 0.679138 0.051147 -0.676758 0.279480 1441495459 0.679138 0.051147 -0.676758 0.279480 1441495459 0.679138 0.051147 -0.676758 0.279480 1441495459 0.681335 0.041443 -0.677063 0.275024 1441495459 0.681335 0.041443 -0.677063 0.275024 1441495459 0.681335 0.041443 -0.677063 0.275024 1441495459 0.681335 0.041443 -0.677063 0.275024 1441495459 0.681335 0.041443 -0.677063 0.275024 1441495459 0.681335 0.041443 -0.677063 0.275024 1441495459 0.683716 0.033020 -0.676575 0.271423 1441495459 0.683716 0.033020 -0.676575 0.271423 1441495459 0.683716 0.033020 -0.676575 0.271423 1441495459 0.683716 0.033020 -0.676575 0.271423 1441495459 0.683716 0.033020 -0.676575 0.271423 1441495459 0.683716 0.033020 -0.676575 0.271423 1441495459 0.685425 0.025818 -0.675781 0.269958 1441495459 0.685425 0.025818 -0.675781 0.269958 1441495459 0.685425 0.025818 -0.675781 0.269958 1441495459 0.685425 0.025818 -0.675781 0.269958 1441495459 0.685425 0.025818 -0.675781 0.269958 1441495460 0.685425 0.025818 -0.675781 0.269958 1441495460 0.686462 0.021240 -0.675171 0.269104 1441495460 0.686462 0.021240 -0.675171 0.269104 1441495460 0.686462 0.021240 -0.675171 0.269104 1441495460 0.686462 0.021240 -0.675171 0.269104 1441495460 0.686462 0.021240 -0.675171 0.269104 1441495460 0.686462 0.021240 -0.675171 0.269104 1441495460 0.686462 0.021240 -0.675171 0.269104 1441495460 0.687012 0.017212 -0.675598 0.266907 1441495460 0.687012 0.017212 -0.675598 0.266907 1441495460 0.687012 0.017212 -0.675598 0.266907 1441495460 0.687012 0.017212 -0.675598 0.266907 1441495460 0.686951 0.015076 -0.676819 0.264221 1441495460 0.686951 0.015076 -0.676819 0.264221 1441495460 0.686951 0.015076 -0.676819 0.264221 1441495460 0.686951 0.015076 -0.676819 0.264221 1441495460 0.686951 0.015076 -0.676819 0.264221 1441495460 0.686951 0.015076 -0.676819 0.264221 1441495460 0.686279 0.015991 -0.677307 0.264587 1441495460 0.686279 0.015991 -0.677307 0.264587 1441495460 0.686279 0.015991 -0.677307 0.264587 1441495460 0.686279 0.015991 -0.677307 0.264587 1441495460 0.686279 0.015991 -0.677307 0.264587 1441495460 0.686279 0.015991 -0.677307 0.264587 1441495460 0.685486 0.019531 -0.676270 0.268860 1441495460 0.685486 0.019531 -0.676270 0.268860 1441495460 0.685486 0.019531 -0.676270 0.268860 1441495460 0.685486 0.019531 -0.676270 0.268860 1441495460 0.685486 0.019531 -0.676270 0.268860 1441495460 0.685486 0.019531 -0.676270 0.268860 1441495460 0.685486 0.019531 -0.676270 0.268860 1441495460 0.685242 0.020996 -0.675781 0.270752 1441495460 0.685242 0.020996 -0.675781 0.270752 1441495460 0.685242 0.020996 -0.675781 0.270752 1441495460 0.685242 0.020996 -0.675781 0.270752 1441495460 0.685242 0.020996 -0.675781 0.270752 1441495460 0.685242 0.020996 -0.675781 0.270752 1441495460 0.685303 0.022339 -0.675659 0.270813 1441495460 0.685303 0.022339 -0.675659 0.270813 1441495460 0.685303 0.022339 -0.675659 0.270813 1441495460 0.685303 0.022339 -0.675659 0.270813 1441495460 0.685303 0.022339 -0.675659 0.270813 1441495460 0.685303 0.022339 -0.675659 0.270813 1441495460 0.685303 0.022339 -0.675659 0.270813 1441495460 0.685669 0.021362 -0.676025 0.269165 1441495460 0.685669 0.021362 -0.676025 0.269165 1441495460 0.685669 0.021362 -0.676025 0.269165 1441495460 0.685669 0.021362 -0.676025 0.269165 1441495460 0.685669 0.021362 -0.676025 0.269165 1441495460 0.685669 0.021362 -0.676025 0.269165 1441495460 0.685303 0.020508 -0.676514 0.268799 1441495460 0.685303 0.020508 -0.676514 0.268799 1441495460 0.685303 0.020508 -0.676514 0.268799 1441495460 0.685303 0.020508 -0.676514 0.268799 1441495460 0.685303 0.020508 -0.676514 0.268799 1441495460 0.685303 0.020508 -0.676514 0.268799 1441495460 0.685303 0.020508 -0.676514 0.268799 1441495460 0.684631 0.019958 -0.677246 0.268677 1441495460 0.684631 0.019958 -0.677246 0.268677 1441495460 0.684631 0.019958 -0.677246 0.268677 1441495460 0.684631 0.019958 -0.677246 0.268677 1441495460 0.684631 0.019958 -0.677246 0.268677 1441495460 0.684631 0.019958 -0.677246 0.268677 1441495460 0.683960 0.019226 -0.678040 0.268494 1441495460 0.683960 0.019226 -0.678040 0.268494 1441495460 0.683960 0.019226 -0.678040 0.268494 1441495460 0.683960 0.019226 -0.678040 0.268494 1441495460 0.683960 0.019226 -0.678040 0.268494 1441495460 0.683960 0.019226 -0.678040 0.268494 1441495460 0.683777 0.019592 -0.677856 0.269409 1441495460 0.683777 0.019592 -0.677856 0.269409 1441495460 0.683777 0.019592 -0.677856 0.269409 1441495460 0.683777 0.019592 -0.677856 0.269409 1441495460 0.683777 0.019592 -0.677856 0.269409 1441495460 0.683777 0.019592 -0.677856 0.269409 1441495460 0.683960 0.023987 -0.676758 0.271362 1441495460 0.683960 0.023987 -0.676758 0.271362 1441495460 0.683960 0.023987 -0.676758 0.271362 1441495460 0.683960 0.023987 -0.676758 0.271362 1441495460 0.683960 0.023987 -0.676758 0.271362 1441495460 0.683960 0.023987 -0.676758 0.271362 1441495460 0.685303 0.026306 -0.676270 0.268921 1441495460 0.685303 0.026306 -0.676270 0.268921 1441495460 0.685303 0.026306 -0.676270 0.268921 1441495460 0.685303 0.026306 -0.676270 0.268921 1441495460 0.685303 0.026306 -0.676270 0.268921 1441495460 0.685303 0.026306 -0.676270 0.268921 1441495460 0.685303 0.026306 -0.676270 0.268921 1441495460 0.687195 0.029358 -0.675720 0.265137 1441495460 0.687195 0.029358 -0.675720 0.265137 1441495460 0.687195 0.029358 -0.675720 0.265137 1441495460 0.687195 0.029358 -0.675720 0.265137 1441495460 0.687195 0.029358 -0.675720 0.265137 1441495460 0.687195 0.029358 -0.675720 0.265137 1441495460 0.688721 0.034119 -0.674255 0.264282 1441495460 0.688721 0.034119 -0.674255 0.264282 1441495460 0.688721 0.034119 -0.674255 0.264282 1441495460 0.688721 0.034119 -0.674255 0.264282 1441495460 0.688721 0.034119 -0.674255 0.264282 1441495460 0.688721 0.034119 -0.674255 0.264282 1441495460 0.688721 0.034119 -0.674255 0.264282 1441495460 0.688965 0.039978 -0.673462 0.264832 1441495460 0.688965 0.039978 -0.673462 0.264832 1441495460 0.688965 0.039978 -0.673462 0.264832 1441495460 0.688965 0.039978 -0.673462 0.264832 1441495460 0.688965 0.039978 -0.673462 0.264832 1441495460 0.688965 0.039978 -0.673462 0.264832 1441495460 0.688416 0.046692 -0.672363 0.267944 1441495460 0.688416 0.046692 -0.672363 0.267944 1441495460 0.688416 0.046692 -0.672363 0.267944 1441495460 0.688416 0.046692 -0.672363 0.267944 1441495460 0.688416 0.046692 -0.672363 0.267944 1441495460 0.688416 0.046692 -0.672363 0.267944 1441495461 0.688416 0.046692 -0.672363 0.267944 1441495461 0.686768 0.053589 -0.670593 0.275208 1441495461 0.686768 0.053589 -0.670593 0.275208 1441495461 0.686768 0.053589 -0.670593 0.275208 1441495461 0.686768 0.053589 -0.670593 0.275208 1441495461 0.686768 0.053589 -0.670593 0.275208 1441495461 0.686768 0.053589 -0.670593 0.275208 1441495461 0.685059 0.051147 -0.670898 0.279236 1441495461 0.685059 0.051147 -0.670898 0.279236 1441495461 0.685059 0.051147 -0.670898 0.279236 1441495461 0.685059 0.051147 -0.670898 0.279236 1441495461 0.685059 0.051147 -0.670898 0.279236 1441495461 0.685059 0.051147 -0.670898 0.279236 1441495461 0.685059 0.051147 -0.670898 0.279236 1441495461 0.682373 0.049805 -0.671631 0.284241 1441495461 0.682373 0.049805 -0.671631 0.284241 1441495461 0.682373 0.049805 -0.671631 0.284241 1441495461 0.682373 0.049805 -0.671631 0.284241 1441495461 0.682373 0.049805 -0.671631 0.284241 1441495461 0.680664 0.052124 -0.671326 0.288513 1441495461 0.680664 0.052124 -0.671326 0.288513 1441495461 0.680664 0.052124 -0.671326 0.288513 1441495461 0.680664 0.052124 -0.671326 0.288513 1441495461 0.680664 0.052124 -0.671326 0.288513 1441495461 0.680664 0.052124 -0.671326 0.288513 1441495461 0.680420 0.049194 -0.670410 0.291809 1441495461 0.680420 0.049194 -0.670410 0.291809 1441495461 0.680420 0.049194 -0.670410 0.291809 1441495461 0.680420 0.049194 -0.670410 0.291809 1441495461 0.680420 0.049194 -0.670410 0.291809 1441495461 0.680420 0.049194 -0.670410 0.291809 1441495461 0.680420 0.049194 -0.670410 0.291809 1441495461 0.680786 0.043945 -0.669495 0.293823 1441495461 0.680786 0.043945 -0.669495 0.293823 1441495461 0.680786 0.043945 -0.669495 0.293823 1441495461 0.680786 0.043945 -0.669495 0.293823 1441495461 0.682068 0.034973 -0.669922 0.291138 1441495461 0.682068 0.034973 -0.669922 0.291138 1441495461 0.682068 0.034973 -0.669922 0.291138 1441495461 0.682068 0.034973 -0.669922 0.291138 1441495461 0.682068 0.034973 -0.669922 0.291138 1441495461 0.682068 0.034973 -0.669922 0.291138 1441495461 0.683350 0.026550 -0.671631 0.284973 1441495461 0.683350 0.026550 -0.671631 0.284973 1441495461 0.683350 0.026550 -0.671631 0.284973 1441495461 0.683350 0.026550 -0.671631 0.284973 1441495461 0.683350 0.026550 -0.671631 0.284973 1441495461 0.683350 0.026550 -0.671631 0.284973 1441495461 0.685181 0.016663 -0.674561 0.274292 1441495461 0.685181 0.016663 -0.674561 0.274292 1441495461 0.685181 0.016663 -0.674561 0.274292 1441495461 0.685181 0.016663 -0.674561 0.274292 1441495461 0.685181 0.016663 -0.674561 0.274292 1441495461 0.685181 0.016663 -0.674561 0.274292 1441495461 0.685181 0.016663 -0.674561 0.274292 1441495461 0.687317 0.005371 -0.677551 0.261658 1441495461 0.687317 0.005371 -0.677551 0.261658 1441495461 0.687317 0.005371 -0.677551 0.261658 1441495461 0.687317 0.005371 -0.677551 0.261658 1441495461 0.687317 0.005371 -0.677551 0.261658 1441495461 0.687317 0.005371 -0.677551 0.261658 1441495461 0.687805 0.000183 -0.678406 0.258301 1441495461 0.687805 0.000183 -0.678406 0.258301 1441495461 0.687805 0.000183 -0.678406 0.258301 1441495461 0.687805 0.000183 -0.678406 0.258301 1441495461 0.687805 0.000183 -0.678406 0.258301 1441495461 0.687805 0.000183 -0.678406 0.258301 1441495461 0.686707 0.002991 -0.678162 0.261841 1441495461 0.686707 0.002991 -0.678162 0.261841 1441495461 0.686707 0.002991 -0.678162 0.261841 1441495461 0.686707 0.002991 -0.678162 0.261841 1441495461 0.686707 0.002991 -0.678162 0.261841 1441495461 0.686707 0.002991 -0.678162 0.261841 1441495461 0.685486 0.010925 -0.676941 0.267761 1441495461 0.685486 0.010925 -0.676941 0.267761 1441495461 0.685486 0.010925 -0.676941 0.267761 1441495461 0.685486 0.010925 -0.676941 0.267761 1441495461 0.685486 0.010925 -0.676941 0.267761 1441495461 0.685486 0.010925 -0.676941 0.267761 1441495461 0.685486 0.010925 -0.676941 0.267761 1441495461 0.685486 0.016663 -0.676147 0.269592 1441495461 0.685486 0.016663 -0.676147 0.269592 1441495461 0.685486 0.016663 -0.676147 0.269592 1441495461 0.685486 0.016663 -0.676147 0.269592 1441495461 0.685486 0.016663 -0.676147 0.269592 1441495461 0.685486 0.016663 -0.676147 0.269592 1441495461 0.686157 0.015076 -0.676941 0.265991 1441495461 0.686157 0.015076 -0.676941 0.265991 1441495461 0.686157 0.015076 -0.676941 0.265991 1441495461 0.686157 0.015076 -0.676941 0.265991 1441495461 0.686157 0.015076 -0.676941 0.265991 1441495461 0.686157 0.015076 -0.676941 0.265991 1441495461 0.686157 0.015076 -0.676941 0.265991 1441495461 0.686096 0.012573 -0.678284 0.262695 1441495461 0.686096 0.012573 -0.678284 0.262695 1441495461 0.686096 0.012573 -0.678284 0.262695 1441495461 0.686096 0.012573 -0.678284 0.262695 1441495461 0.686096 0.012573 -0.678284 0.262695 1441495461 0.686096 0.012573 -0.678284 0.262695 1441495461 0.684814 0.013062 -0.679626 0.262634 1441495461 0.684814 0.013062 -0.679626 0.262634 1441495461 0.684814 0.013062 -0.679626 0.262634 1441495461 0.684814 0.013062 -0.679626 0.262634 1441495461 0.684814 0.013062 -0.679626 0.262634 1441495461 0.684814 0.013062 -0.679626 0.262634 1441495461 0.682190 0.020081 -0.679565 0.269043 1441495461 0.682190 0.020081 -0.679565 0.269043 1441495461 0.682190 0.020081 -0.679565 0.269043 1441495461 0.682190 0.020081 -0.679565 0.269043 1441495461 0.682190 0.020081 -0.679565 0.269043 1441495461 0.682190 0.020081 -0.679565 0.269043 1441495462 0.678772 0.033325 -0.677612 0.281128 1441495462 0.678772 0.033325 -0.677612 0.281128 1441495462 0.678772 0.033325 -0.677612 0.281128 1441495462 0.678772 0.033325 -0.677612 0.281128 1441495462 0.676941 0.042297 -0.675903 0.288330 1441495462 0.676941 0.042297 -0.675903 0.288330 1441495462 0.676941 0.042297 -0.675903 0.288330 1441495462 0.676941 0.042297 -0.675903 0.288330 1441495462 0.676941 0.042297 -0.675903 0.288330 1441495462 0.676941 0.042297 -0.675903 0.288330 1441495462 0.676941 0.042297 -0.675903 0.288330 1441495462 0.677368 0.046692 -0.674683 0.289490 1441495462 0.677368 0.046692 -0.674683 0.289490 1441495462 0.677368 0.046692 -0.674683 0.289490 1441495462 0.677368 0.046692 -0.674683 0.289490 1441495462 0.677368 0.046692 -0.674683 0.289490 1441495462 0.677368 0.046692 -0.674683 0.289490 1441495462 0.680664 0.045105 -0.674255 0.282959 1441495462 0.680664 0.045105 -0.674255 0.282959 1441495462 0.680664 0.045105 -0.674255 0.282959 1441495462 0.680664 0.045105 -0.674255 0.282959 1441495462 0.680664 0.045105 -0.674255 0.282959 1441495462 0.680664 0.045105 -0.674255 0.282959 1441495462 0.684509 0.037720 -0.675537 0.271362 1441495462 0.684509 0.037720 -0.675537 0.271362 1441495462 0.684509 0.037720 -0.675537 0.271362 1441495462 0.684509 0.037720 -0.675537 0.271362 1441495462 0.684509 0.037720 -0.675537 0.271362 1441495462 0.684509 0.037720 -0.675537 0.271362 1441495462 0.684509 0.037720 -0.675537 0.271362 1441495462 0.687561 0.032410 -0.676697 0.261230 1441495462 0.687561 0.032410 -0.676697 0.261230 1441495462 0.687561 0.032410 -0.676697 0.261230 1441495462 0.687561 0.032410 -0.676697 0.261230 1441495462 0.687561 0.032410 -0.676697 0.261230 1441495462 0.687561 0.032410 -0.676697 0.261230 1441495462 0.688171 0.033569 -0.676270 0.260620 1441495462 0.688171 0.033569 -0.676270 0.260620 1441495462 0.688171 0.033569 -0.676270 0.260620 1441495462 0.688171 0.033569 -0.676270 0.260620 1441495462 0.688171 0.033569 -0.676270 0.260620 1441495462 0.688171 0.033569 -0.676270 0.260620 1441495462 0.685974 0.035706 -0.675903 0.267029 1441495462 0.685974 0.035706 -0.675903 0.267029 1441495462 0.685974 0.035706 -0.675903 0.267029 1441495462 0.685974 0.035706 -0.675903 0.267029 1441495462 0.685974 0.035706 -0.675903 0.267029 1441495462 0.685974 0.035706 -0.675903 0.267029 1441495462 0.685974 0.035706 -0.675903 0.267029 1441495462 0.682861 0.040405 -0.675049 0.276245 1441495462 0.682861 0.040405 -0.675049 0.276245 1441495462 0.682861 0.040405 -0.675049 0.276245 1441495462 0.682861 0.040405 -0.675049 0.276245 1441495462 0.682861 0.040405 -0.675049 0.276245 1441495462 0.682861 0.040405 -0.675049 0.276245 1441495462 0.680603 0.046204 -0.673340 0.285095 1441495462 0.680603 0.046204 -0.673340 0.285095 1441495462 0.680603 0.046204 -0.673340 0.285095 1441495462 0.680603 0.046204 -0.673340 0.285095 1441495462 0.680603 0.046204 -0.673340 0.285095 1441495462 0.680603 0.046204 -0.673340 0.285095 1441495462 0.679932 0.046326 -0.671692 0.290344 1441495462 0.679932 0.046326 -0.671692 0.290344 1441495462 0.679932 0.046326 -0.671692 0.290344 1441495462 0.679932 0.046326 -0.671692 0.290344 1441495462 0.679932 0.046326 -0.671692 0.290344 1441495462 0.679932 0.046326 -0.671692 0.290344 1441495462 0.679932 0.046326 -0.671692 0.290344 1441495462 0.680298 0.042786 -0.670532 0.292786 1441495462 0.680298 0.042786 -0.670532 0.292786 1441495462 0.680298 0.042786 -0.670532 0.292786 1441495462 0.680298 0.042786 -0.670532 0.292786 1441495462 0.680298 0.042786 -0.670532 0.292786 1441495462 0.680298 0.042786 -0.670532 0.292786 1441495462 0.681152 0.039368 -0.669495 0.293640 1441495462 0.681152 0.039368 -0.669495 0.293640 1441495462 0.681152 0.039368 -0.669495 0.293640 1441495462 0.681152 0.039368 -0.669495 0.293640 1441495462 0.681152 0.039368 -0.669495 0.293640 1441495462 0.681152 0.039368 -0.669495 0.293640 1441495462 0.682251 0.036438 -0.668823 0.292969 1441495462 0.682251 0.036438 -0.668823 0.292969 1441495462 0.682251 0.036438 -0.668823 0.292969 1441495462 0.682251 0.036438 -0.668823 0.292969 1441495462 0.682251 0.036438 -0.668823 0.292969 1441495462 0.682251 0.036438 -0.668823 0.292969 1441495462 0.683594 0.033691 -0.668884 0.290100 1441495462 0.683594 0.033691 -0.668884 0.290100 1441495462 0.683594 0.033691 -0.668884 0.290100 1441495462 0.683594 0.033691 -0.668884 0.290100 1441495462 0.683594 0.033691 -0.668884 0.290100 1441495462 0.683594 0.033691 -0.668884 0.290100 1441495462 0.683594 0.033691 -0.668884 0.290100 1441495462 0.685547 0.027527 -0.669922 0.283630 1441495462 0.685547 0.027527 -0.669922 0.283630 1441495462 0.685547 0.027527 -0.669922 0.283630 1441495462 0.685547 0.027527 -0.669922 0.283630 1441495462 0.685547 0.027527 -0.669922 0.283630 1441495462 0.685547 0.027527 -0.669922 0.283630 1441495462 0.687012 0.021973 -0.671387 0.277039 1441495462 0.687012 0.021973 -0.671387 0.277039 1441495462 0.687012 0.021973 -0.671387 0.277039 1441495462 0.687012 0.021973 -0.671387 0.277039 1441495462 0.687012 0.021973 -0.671387 0.277039 1441495462 0.687012 0.021973 -0.671387 0.277039 1441495462 0.687683 0.018982 -0.672852 0.272095 1441495462 0.687683 0.018982 -0.672852 0.272095 1441495462 0.687683 0.018982 -0.672852 0.272095 1441495462 0.687683 0.018982 -0.672852 0.272095 1441495462 0.687683 0.018982 -0.672852 0.272095 1441495462 0.687683 0.018982 -0.672852 0.272095 1441495462 0.687683 0.018982 -0.672852 0.272095 1441495463 0.687622 0.016724 -0.673706 0.270264 1441495463 0.687622 0.016724 -0.673706 0.270264 1441495463 0.687622 0.016724 -0.673706 0.270264 1441495463 0.687622 0.016724 -0.673706 0.270264 1441495463 0.687622 0.016724 -0.673706 0.270264 1441495463 0.687622 0.016724 -0.673706 0.270264 1441495463 0.686768 0.017944 -0.673401 0.273071 1441495463 0.686768 0.017944 -0.673401 0.273071 1441495463 0.686768 0.017944 -0.673401 0.273071 1441495463 0.686768 0.017944 -0.673401 0.273071 1441495463 0.686768 0.017944 -0.673401 0.273071 1441495463 0.686768 0.017944 -0.673401 0.273071 1441495463 0.685852 0.023621 -0.671875 0.278625 1441495463 0.685852 0.023621 -0.671875 0.278625 1441495463 0.685852 0.023621 -0.671875 0.278625 1441495463 0.685852 0.023621 -0.671875 0.278625 1441495463 0.685852 0.023621 -0.671875 0.278625 1441495463 0.685852 0.023621 -0.671875 0.278625 1441495463 0.685242 0.030518 -0.670837 0.281738 1441495463 0.685242 0.030518 -0.670837 0.281738 1441495463 0.685242 0.030518 -0.670837 0.281738 1441495463 0.685242 0.030518 -0.670837 0.281738 1441495463 0.685242 0.030518 -0.670837 0.281738 1441495463 0.685242 0.030518 -0.670837 0.281738 1441495463 0.684814 0.030151 -0.671448 0.281616 1441495463 0.684814 0.030151 -0.671448 0.281616 1441495463 0.684814 0.030151 -0.671448 0.281616 1441495463 0.684814 0.030151 -0.671448 0.281616 1441495463 0.684814 0.030151 -0.671448 0.281616 1441495463 0.684814 0.030151 -0.671448 0.281616 1441495463 0.684814 0.030151 -0.671448 0.281616 1441495463 0.684204 0.029785 -0.671997 0.281616 1441495463 0.684204 0.029785 -0.671997 0.281616 1441495463 0.684204 0.029785 -0.671997 0.281616 1441495463 0.684204 0.029785 -0.671997 0.281616 1441495463 0.684204 0.029785 -0.671997 0.281616 1441495463 0.684204 0.029785 -0.671997 0.281616 1441495463 0.683228 0.031189 -0.672241 0.283264 1441495463 0.683228 0.031189 -0.672241 0.283264 1441495463 0.683228 0.031189 -0.672241 0.283264 1441495463 0.683228 0.031189 -0.672241 0.283264 1441495463 0.683228 0.031189 -0.672241 0.283264 1441495463 0.683228 0.031189 -0.672241 0.283264 1441495463 0.682068 0.035889 -0.671448 0.287537 1441495463 0.682068 0.035889 -0.671448 0.287537 1441495463 0.682068 0.035889 -0.671448 0.287537 1441495463 0.682068 0.035889 -0.671448 0.287537 1441495463 0.682068 0.035889 -0.671448 0.287537 1441495463 0.682068 0.035889 -0.671448 0.287537 1441495463 0.682068 0.035889 -0.671448 0.287537 1441495463 0.681152 0.042358 -0.670288 0.291443 1441495463 0.681152 0.042358 -0.670288 0.291443 1441495463 0.681152 0.042358 -0.670288 0.291443 1441495463 0.681152 0.042358 -0.670288 0.291443 1441495463 0.681152 0.042358 -0.670288 0.291443 1441495463 0.681152 0.042358 -0.670288 0.291443 1441495463 0.681091 0.044434 -0.669434 0.293152 1441495463 0.681091 0.044434 -0.669434 0.293152 1441495463 0.681091 0.044434 -0.669434 0.293152 1441495463 0.681091 0.044434 -0.669434 0.293152 1441495463 0.681091 0.044434 -0.669434 0.293152 1441495463 0.681091 0.044434 -0.669434 0.293152 1441495463 0.682861 0.048035 -0.667847 0.292175 1441495463 0.682861 0.048035 -0.667847 0.292175 1441495463 0.682861 0.048035 -0.667847 0.292175 1441495463 0.682861 0.048035 -0.667847 0.292175 1441495463 0.682861 0.048035 -0.667847 0.292175 1441495463 0.682861 0.048035 -0.667847 0.292175 1441495463 0.682861 0.048035 -0.667847 0.292175 1441495463 0.685425 0.044067 -0.667725 0.286926 1441495463 0.685425 0.044067 -0.667725 0.286926 1441495463 0.685425 0.044067 -0.667725 0.286926 1441495463 0.685425 0.044067 -0.667725 0.286926 1441495463 0.685425 0.044067 -0.667725 0.286926 1441495463 0.685425 0.044067 -0.667725 0.286926 1441495463 0.687195 0.039246 -0.669678 0.278931 1441495463 0.687195 0.039246 -0.669678 0.278931 1441495463 0.687195 0.039246 -0.669678 0.278931 1441495463 0.687195 0.039246 -0.669678 0.278931 1441495463 0.687195 0.039246 -0.669678 0.278931 1441495463 0.687195 0.039246 -0.669678 0.278931 1441495463 0.688599 0.042114 -0.669617 0.275024 1441495463 0.688599 0.042114 -0.669617 0.275024 1441495463 0.688599 0.042114 -0.669617 0.275024 1441495463 0.688599 0.042114 -0.669617 0.275024 1441495463 0.688599 0.042114 -0.669617 0.275024 1441495463 0.688599 0.042114 -0.669617 0.275024 1441495463 0.687500 0.046936 -0.668945 0.278564 1441495463 0.687500 0.046936 -0.668945 0.278564 1441495463 0.687500 0.046936 -0.668945 0.278564 1441495463 0.687500 0.046936 -0.668945 0.278564 1441495463 0.687500 0.046936 -0.668945 0.278564 1441495463 0.683289 0.053223 -0.669006 0.287598 1441495463 0.683289 0.053223 -0.669006 0.287598 1441495463 0.683289 0.053223 -0.669006 0.287598 1441495463 0.683289 0.053223 -0.669006 0.287598 1441495463 0.683289 0.053223 -0.669006 0.287598 1441495463 0.683289 0.053223 -0.669006 0.287598 1441495463 0.683289 0.053223 -0.669006 0.287598 1441495463 0.679565 0.056763 -0.668030 0.297729 1441495463 0.679565 0.056763 -0.668030 0.297729 1441495463 0.679565 0.056763 -0.668030 0.297729 1441495463 0.679565 0.056763 -0.668030 0.297729 1441495463 0.679565 0.056763 -0.668030 0.297729 1441495463 0.679565 0.056763 -0.668030 0.297729 1441495463 0.677490 0.058228 -0.666138 0.306396 1441495463 0.677490 0.058228 -0.666138 0.306396 1441495463 0.677490 0.058228 -0.666138 0.306396 1441495463 0.677490 0.058228 -0.666138 0.306396 1441495463 0.677490 0.058228 -0.666138 0.306396 1441495463 0.677490 0.058228 -0.666138 0.306396 1441495463 0.677612 0.055786 -0.664429 0.310242 1441495463 0.677612 0.055786 -0.664429 0.310242 1441495463 0.677612 0.055786 -0.664429 0.310242 1441495464 0.677612 0.055786 -0.664429 0.310242 1441495464 0.677612 0.055786 -0.664429 0.310242 1441495464 0.677612 0.055786 -0.664429 0.310242 1441495464 0.677612 0.055786 -0.664429 0.310242 1441495464 0.679626 0.049988 -0.663940 0.307861 1441495464 0.679626 0.049988 -0.663940 0.307861 1441495464 0.679626 0.049988 -0.663940 0.307861 1441495464 0.679626 0.049988 -0.663940 0.307861 1441495464 0.679626 0.049988 -0.663940 0.307861 1441495464 0.679626 0.049988 -0.663940 0.307861 1441495464 0.682556 0.041138 -0.664856 0.300598 1441495464 0.682556 0.041138 -0.664856 0.300598 1441495464 0.682556 0.041138 -0.664856 0.300598 1441495464 0.682556 0.041138 -0.664856 0.300598 1441495464 0.682556 0.041138 -0.664856 0.300598 1441495464 0.682556 0.041138 -0.664856 0.300598 1441495464 0.685547 0.029602 -0.667419 0.289246 1441495464 0.685547 0.029602 -0.667419 0.289246 1441495464 0.685547 0.029602 -0.667419 0.289246 1441495464 0.685547 0.029602 -0.667419 0.289246 1441495464 0.685547 0.029602 -0.667419 0.289246 1441495464 0.685547 0.029602 -0.667419 0.289246 1441495464 0.688477 0.015564 -0.671082 0.274597 1441495464 0.688477 0.015564 -0.671082 0.274597 1441495464 0.688477 0.015564 -0.671082 0.274597 1441495464 0.688477 0.015564 -0.671082 0.274597 1441495464 0.688477 0.015564 -0.671082 0.274597 1441495464 0.688477 0.015564 -0.671082 0.274597 1441495464 0.688477 0.015564 -0.671082 0.274597 1441495464 0.690918 0.003357 -0.673828 0.261841 1441495464 0.690918 0.003357 -0.673828 0.261841 1441495464 0.690918 0.003357 -0.673828 0.261841 1441495464 0.690918 0.003357 -0.673828 0.261841 1441495464 0.690918 0.003357 -0.673828 0.261841 1441495464 0.690918 0.003357 -0.673828 0.261841 1441495464 0.690918 0.003357 -0.673828 0.261841 1441495464 0.691528 -0.002319 -0.675049 0.257019 1441495464 0.691528 -0.002319 -0.675049 0.257019 1441495464 0.691528 -0.002319 -0.675049 0.257019 1441495464 0.691528 -0.002319 -0.675049 0.257019 1441495464 0.691528 -0.002319 -0.675049 0.257019 1441495464 0.691528 -0.002319 -0.675049 0.257019 1441495464 0.690796 -0.001953 -0.675415 0.257996 1441495464 0.690796 -0.001953 -0.675415 0.257996 1441495464 0.690796 -0.001953 -0.675415 0.257996 1441495464 0.690796 -0.001953 -0.675415 0.257996 1441495464 0.690796 -0.001953 -0.675415 0.257996 1441495464 0.690796 -0.001953 -0.675415 0.257996 1441495464 0.689819 0.000671 -0.675232 0.261169 1441495464 0.689819 0.000671 -0.675232 0.261169 1441495464 0.689819 0.000671 -0.675232 0.261169 1441495464 0.689819 0.000671 -0.675232 0.261169 1441495464 0.689819 0.000671 -0.675232 0.261169 1441495464 0.689819 0.000671 -0.675232 0.261169 1441495464 0.688904 0.005493 -0.674072 0.266296 1441495464 0.688904 0.005493 -0.674072 0.266296 1441495464 0.688904 0.005493 -0.674072 0.266296 1441495464 0.688904 0.005493 -0.674072 0.266296 1441495464 0.688904 0.005493 -0.674072 0.266296 1441495464 0.688904 0.005493 -0.674072 0.266296 1441495464 0.687256 0.011230 -0.673706 0.271362 1441495464 0.687256 0.011230 -0.673706 0.271362 1441495464 0.687256 0.011230 -0.673706 0.271362 1441495464 0.687256 0.011230 -0.673706 0.271362 1441495464 0.687256 0.011230 -0.673706 0.271362 1441495464 0.685059 0.017578 -0.674194 0.275391 1441495464 0.685059 0.017578 -0.674194 0.275391 1441495464 0.685059 0.017578 -0.674194 0.275391 1441495464 0.685059 0.017578 -0.674194 0.275391 1441495464 0.685059 0.017578 -0.674194 0.275391 1441495464 0.685059 0.017578 -0.674194 0.275391 1441495464 0.682861 0.022278 -0.674622 0.279358 1441495464 0.682861 0.022278 -0.674622 0.279358 1441495464 0.682861 0.022278 -0.674622 0.279358 1441495464 0.682861 0.022278 -0.674622 0.279358 1441495464 0.682861 0.022278 -0.674622 0.279358 1441495464 0.682861 0.022278 -0.674622 0.279358 1441495464 0.682861 0.022278 -0.674622 0.279358 1441495464 0.680664 0.026733 -0.674744 0.284058 1441495464 0.680664 0.026733 -0.674744 0.284058 1441495464 0.680664 0.026733 -0.674744 0.284058 1441495464 0.680664 0.026733 -0.674744 0.284058 1441495464 0.680664 0.026733 -0.674744 0.284058 1441495464 0.680664 0.026733 -0.674744 0.284058 1441495464 0.680664 0.026733 -0.674744 0.284058 1441495464 0.679260 0.030701 -0.674561 0.287415 1441495464 0.679260 0.030701 -0.674561 0.287415 1441495464 0.679260 0.030701 -0.674561 0.287415 1441495464 0.679260 0.030701 -0.674561 0.287415 1441495464 0.679260 0.030701 -0.674561 0.287415 1441495464 0.679260 0.030701 -0.674561 0.287415 1441495464 0.678772 0.034424 -0.674194 0.289001 1441495464 0.678772 0.034424 -0.674194 0.289001 1441495464 0.678772 0.034424 -0.674194 0.289001 1441495464 0.678772 0.034424 -0.674194 0.289001 1441495464 0.678772 0.034424 -0.674194 0.289001 1441495464 0.678772 0.034424 -0.674194 0.289001 1441495464 0.678772 0.034424 -0.674194 0.289001 1441495464 0.680176 0.035767 -0.673340 0.287537 1441495464 0.680176 0.035767 -0.673340 0.287537 1441495464 0.680176 0.035767 -0.673340 0.287537 1441495464 0.680176 0.035767 -0.673340 0.287537 1441495464 0.680176 0.035767 -0.673340 0.287537 1441495464 0.680176 0.035767 -0.673340 0.287537 1441495464 0.683044 0.035706 -0.672241 0.283203 1441495464 0.683044 0.035706 -0.672241 0.283203 1441495464 0.683044 0.035706 -0.672241 0.283203 1441495464 0.683044 0.035706 -0.672241 0.283203 1441495464 0.683044 0.035706 -0.672241 0.283203 1441495464 0.683044 0.035706 -0.672241 0.283203 1441495464 0.683044 0.035706 -0.672241 0.283203 1441495464 0.686523 0.032288 -0.672180 0.275269 1441495464 0.686523 0.032288 -0.672180 0.275269 1441495464 0.686523 0.032288 -0.672180 0.275269 1441495465 0.686523 0.032288 -0.672180 0.275269 1441495465 0.686523 0.032288 -0.672180 0.275269 1441495465 0.686523 0.032288 -0.672180 0.275269 1441495465 0.689331 0.027832 -0.673035 0.266541 1441495465 0.689331 0.027832 -0.673035 0.266541 1441495465 0.689331 0.027832 -0.673035 0.266541 1441495465 0.689331 0.027832 -0.673035 0.266541 1441495465 0.689331 0.027832 -0.673035 0.266541 1441495465 0.689331 0.027832 -0.673035 0.266541 1441495465 0.690857 0.025940 -0.672852 0.263123 1441495465 
0.678528 -0.147339 -0.706360 0.137695 1441495467 0.678528 -0.147339 -0.706360 0.137695 1441495467 0.678528 -0.147339 -0.706360 0.137695 1441495467 0.678528 -0.147339 -0.706360 0.137695 1441495467 0.650269 -0.215088 -0.704285 0.186890 1441495467 0.650269 -0.215088 -0.704285 0.186890 1441495467 0.650269 -0.215088 -0.704285 0.186890 1441495467 0.650269 -0.215088 -0.704285 0.186890 1441495467 0.650269 -0.215088 -0.704285 0.186890 1441495467 0.650269 -0.215088 -0.704285 0.186890 1441495467 0.601746 -0.288940 -0.699768 0.254395 1441495467 0.601746 -0.288940 -0.699768 0.254395 1441495467 0.601746 -0.288940 -0.699768 0.254395 1441495467 0.601746 -0.288940 -0.699768 0.254395 1441495467 0.526978 -0.361938 -0.688965 0.341431 1441495467 0.526978 -0.361938 -0.688965 0.341431 1441495467 0.526978 -0.361938 -0.688965 0.341431 1441495467 0.526978 -0.361938 -0.688965 0.341431 1441495467 0.526978 -0.361938 -0.688965 0.341431 1441495467 0.526978 -0.361938 -0.688965 0.341431 1441495467 0.423218 -0.429810 -0.668823 0.434509 1441495467 0.423218 -0.429810 -0.668823 0.434509 1441495467 0.423218 -0.429810 -0.668823 0.434509 1441495467 0.423218 -0.429810 -0.668823 0.434509 1441495467 0.423218 -0.429810 -0.668823 0.434509 1441495467 0.423218 -0.429810 -0.668823 0.434509 1441495467 0.423218 -0.429810 -0.668823 0.434509 1441495467 0.300903 -0.481201 -0.631714 0.528076 1441495467 0.300903 -0.481201 -0.631714 0.528076 1441495467 0.300903 -0.481201 -0.631714 0.528076 1441495467 0.300903 -0.481201 -0.631714 0.528076 1441495467 0.300903 -0.481201 -0.631714 0.528076 1441495467 0.300903 -0.481201 -0.631714 0.528076 1441495467 0.166687 -0.519897 -0.576843 0.607666 1441495467 0.166687 -0.519897 -0.576843 0.607666 1441495467 0.166687 -0.519897 -0.576843 0.607666 1441495467 0.166687 -0.519897 -0.576843 0.607666 1441495467 0.166687 -0.519897 -0.576843 0.607666 1441495467 0.166687 -0.519897 -0.576843 0.607666 1441495467 0.039429 -0.542419 -0.499268 0.674500 1441495467 0.039429 -0.542419 -0.499268 0.674500 1441495467 0.039429 -0.542419 -0.499268 0.674500 1441495467 0.039429 -0.542419 -0.499268 0.674500 1441495467 0.039429 -0.542419 -0.499268 0.674500 1441495468 0.039429 -0.542419 -0.499268 0.674500 1441495468 -0.067810 -0.556824 -0.396606 0.726746 1441495468 -0.067810 -0.556824 -0.396606 0.726746 1441495468 -0.067810 -0.556824 -0.396606 0.726746 1441495468 -0.067810 -0.556824 -0.396606 0.726746 1441495468 -0.067810 -0.556824 -0.396606 0.726746 1441495468 -0.067810 -0.556824 -0.396606 0.726746 1441495468 -0.154480 -0.557739 -0.286438 0.763550 1441495468 -0.154480 -0.557739 -0.286438 0.763550 1441495468 -0.154480 -0.557739 -0.286438 0.763550 1441495468 -0.154480 -0.557739 -0.286438 0.763550 1441495468 -0.154480 -0.557739 -0.286438 0.763550 1441495468 -0.154480 -0.557739 -0.286438 0.763550 1441495468 -0.154480 -0.557739 -0.286438 0.763550 1441495468 -0.228821 -0.552002 -0.208679 0.774170 1441495468 -0.228821 -0.552002 -0.208679 0.774170 1441495468 -0.228821 -0.552002 -0.208679 0.774170 1441495468 -0.228821 -0.552002 -0.208679 0.774170 1441495468 -0.228821 -0.552002 -0.208679 0.774170 1441495468 -0.228821 -0.552002 -0.208679 0.774170 1441495468 -0.274536 -0.544983 -0.171814 0.773376 1441495468 -0.274536 -0.544983 -0.171814 0.773376 1441495468 -0.274536 -0.544983 -0.171814 0.773376 1441495468 -0.274536 -0.544983 -0.171814 0.773376 1441495468 -0.274536 -0.544983 -0.171814 0.773376 1441495468 -0.274536 -0.544983 -0.171814 0.773376 1441495468 -0.262329 -0.549133 -0.171387 0.774780 1441495468 -0.262329 -0.549133 -0.171387 0.774780 1441495468 -0.262329 -0.549133 -0.171387 0.774780 1441495468 -0.262329 -0.549133 -0.171387 0.774780 1441495468 -0.262329 -0.549133 -0.171387 0.774780 1441495468 -0.262329 -0.549133 -0.171387 0.774780 1441495468 -0.200989 -0.559326 -0.198425 0.779358 1441495468 -0.200989 -0.559326 -0.198425 0.779358 1441495468 -0.200989 -0.559326 -0.198425 0.779358 1441495468 -0.200989 -0.559326 -0.198425 0.779358 1441495468 -0.200989 -0.559326 -0.198425 0.779358 1441495468 -0.200989 -0.559326 -0.198425 0.779358 1441495468 -0.200989 -0.559326 -0.198425 0.779358 1441495468 -0.104248 -0.561768 -0.258728 0.778870 1441495468 -0.104248 -0.561768 -0.258728 0.778870 1441495468 -0.104248 -0.561768 -0.258728 0.778870 1441495468 -0.104248 -0.561768 -0.258728 0.778870 1441495468 -0.104248 -0.561768 -0.258728 0.778870 1441495468 -0.104248 -0.561768 -0.258728 0.778870 1441495468 -0.104248 -0.561768 -0.258728 0.778870 1441495468 0.025818 -0.549683 -0.348206 0.758911 1441495468 0.025818 -0.549683 -0.348206 0.758911 1441495468 0.025818 -0.549683 -0.348206 0.758911 1441495468 0.025818 -0.549683 -0.348206 0.758911 1441495468 0.025818 -0.549683 -0.348206 0.758911 1441495468 0.025818 -0.549683 -0.348206 0.758911 1441495468 0.170776 -0.513489 -0.470886 0.696716 1441495468 0.170776 -0.513489 -0.470886 0.696716 1441495468 0.170776 -0.513489 -0.470886 0.696716 1441495468 0.170776 -0.513489 -0.470886 0.696716 1441495468 0.170776 -0.513489 -0.470886 0.696716 1441495468 0.170776 -0.513489 -0.470886 0.696716 1441495468 0.321960 -0.447205 -0.591309 0.588806 1441495468 0.321960 -0.447205 -0.591309 0.588806 1441495468 0.321960 -0.447205 -0.591309 0.588806 1441495468 0.321960 -0.447205 -0.591309 0.588806 1441495468 0.321960 -0.447205 -0.591309 0.588806 1441495468 0.321960 -0.447205 -0.591309 0.588806 1441495468 0.463440 -0.361206 -0.652161 0.479065 1441495468 0.463440 -0.361206 -0.652161 0.479065 1441495468 0.463440 -0.361206 -0.652161 0.479065 1441495468 0.463440 -0.361206 -0.652161 0.479065 1441495468 0.463440 -0.361206 -0.652161 0.479065 1441495468 0.463440 -0.361206 -0.652161 0.479065 1441495468 0.562988 -0.276123 -0.695923 0.350037 1441495468 0.562988 -0.276123 -0.695923 0.350037 1441495468 0.562988 -0.276123 -0.695923 0.350037 1441495468 0.562988 -0.276123 -0.695923 0.350037 1441495468 0.562988 -0.276123 -0.695923 0.350037 1441495468 0.562988 -0.276123 -0.695923 0.350037 1441495468 0.562988 -0.276123 -0.695923 0.350037 1441495468 0.636841 -0.187622 -0.707886 0.241211 1441495468 0.636841 -0.187622 -0.707886 0.241211 1441495468 0.636841 -0.187622 -0.707886 0.241211 1441495468 0.636841 -0.187622 -0.707886 0.241211 1441495468 0.677185 -0.127197 -0.708252 0.153625 1441495468 0.677185 -0.127197 -0.708252 0.153625 1441495468 0.677185 -0.127197 -0.708252 0.153625 1441495468 0.677185 -0.127197 -0.708252 0.153625 1441495468 0.677185 -0.127197 -0.708252 0.153625 1441495468 0.677185 -0.127197 -0.708252 0.153625 1441495468 0.692261 -0.110718 -0.706909 0.093994 1441495468 0.692261 -0.110718 -0.706909 0.093994 1441495468 0.692261 -0.110718 -0.706909 0.093994 1441495468 0.692261 -0.110718 -0.706909 0.093994 1441495468 0.692261 -0.110718 -0.706909 0.093994 1441495468 0.692261 -0.110718 -0.706909 0.093994 1441495468 0.699829 -0.115051 -0.703735 0.042480 1441495468 0.699829 -0.115051 -0.703735 0.042480 1441495468 0.699829 -0.115051 -0.703735 0.042480 1441495468 0.699829 -0.115051 -0.703735 0.042480 1441495468 0.699829 -0.115051 -0.703735 0.042480 1441495468 0.699829 -0.115051 -0.703735 0.042480 1441495468 0.703369 -0.116882 -0.700867 0.019409 1441495468 0.703369 -0.116882 -0.700867 0.019409 1441495468 0.703369 -0.116882 -0.700867 0.019409 1441495468 0.703369 -0.116882 -0.700867 0.019409 1441495468 0.703369 -0.116882 -0.700867 0.019409 1441495468 0.703369 -0.116882 -0.700867 0.019409 1441495468 0.703369 -0.116882 -0.700867 0.019409 1441495468 0.696045 -0.139526 -0.703552 0.033997 1441495468 0.696045 -0.139526 -0.703552 0.033997 1441495468 0.696045 -0.139526 -0.703552 0.033997 1441495468 0.696045 -0.139526 -0.703552 0.033997 1441495468 0.696045 -0.139526 -0.703552 0.033997 1441495468 0.696045 -0.139526 -0.703552 0.033997 1441495468 0.676575 -0.183899 -0.708740 0.078125 1441495469 0.676575 -0.183899 -0.708740 0.078125 1441495469 0.676575 -0.183899 -0.708740 0.078125 1441495469 0.676575 -0.183899 -0.708740 0.078125 1441495469 0.676575 -0.183899 -0.708740 0.078125 1441495469 0.676575 -0.183899 -0.708740 0.078125 1441495469 0.642151 -0.241577 -0.712036 0.149414 1441495469 0.642151 -0.241577 -0.712036 0.149414 1441495469 0.642151 -0.241577 -0.712036 0.149414 1441495469 0.642151 -0.241577 -0.712036 0.149414 1441495469 0.642151 -0.241577 -0.712036 0.149414 1441495469 0.642151 -0.241577 -0.712036 0.149414 1441495469 0.588684 -0.307434 -0.708801 0.237793 1441495469 0.588684 -0.307434 -0.708801 0.237793 1441495469 0.588684 -0.307434 -0.708801 0.237793 1441495469 0.588684 -0.307434 -0.708801 0.237793 1441495469 0.588684 -0.307434 -0.708801 0.237793 1441495469 0.588684 -0.307434 -0.708801 0.237793 1441495469 0.588684 -0.307434 -0.708801 0.237793 1441495469 0.509155 -0.383972 -0.698181 0.325317 1441495469 0.509155 -0.383972 -0.698181 0.325317 1441495469 0.509155 -0.383972 -0.698181 0.325317 1441495469 0.509155 -0.383972 -0.698181 0.325317 1441495469 0.509155 -0.383972 -0.698181 0.325317 1441495469 0.509155 -0.383972 -0.698181 0.325317 1441495469 0.410889 -0.451843 -0.670349 0.421448 1441495469 0.410889 -0.451843 -0.670349 0.421448 1441495469 0.410889 -0.451843 -0.670349 0.421448 1441495469 0.410889 -0.451843 -0.670349 0.421448 1441495469 0.410889 -0.451843 -0.670349 0.421448 1441495469 0.410889 -0.451843 -0.670349 0.421448 1441495469 0.299316 -0.505798 -0.625854 0.512695 1441495469 0.299316 -0.505798 -0.625854 0.512695 1441495469 0.299316 -0.505798 -0.625854 0.512695 1441495469 0.299316 -0.505798 -0.625854 0.512695 1441495469 0.299316 -0.505798 -0.625854 0.512695 1441495469 0.299316 -0.505798 -0.625854 0.512695 1441495469 0.184692 -0.543518 -0.562866 0.594727 1441495469 0.184692 -0.543518 -0.562866 0.594727 1441495469 0.184692 -0.543518 -0.562866 0.594727 1441495469 0.184692 -0.543518 -0.562866 0.594727 1441495469 0.184692 -0.543518 -0.562866 0.594727 1441495469 0.184692 -0.543518 -0.562866 0.594727 1441495469 0.080566 -0.566406 -0.472229 0.670593 1441495469 0.080566 -0.566406 -0.472229 0.670593 1441495469 0.080566 -0.566406 -0.472229 0.670593 1441495469 0.080566 -0.566406 -0.472229 0.670593 1441495469 0.080566 -0.566406 -0.472229 0.670593 1441495469 0.080566 -0.566406 -0.472229 0.670593 1441495469 -0.004578 -0.578552 -0.352600 0.735474 1441495469 -0.004578 -0.578552 -0.352600 0.735474 1441495469 -0.004578 -0.578552 -0.352600 0.735474 1441495469 -0.004578 -0.578552 -0.352600 0.735474 1441495469 -0.004578 -0.578552 -0.352600 0.735474 1441495469 -0.004578 -0.578552 -0.352600 0.735474 1441495469 -0.004578 -0.578552 -0.352600 0.735474 1441495469 -0.082520 -0.580383 -0.224487 0.778381 1441495469 -0.082520 -0.580383 -0.224487 0.778381 1441495469 -0.082520 -0.580383 -0.224487 0.778381 1441495469 -0.082520 -0.580383 -0.224487 0.778381 1441495469 -0.082520 -0.580383 -0.224487 0.778381 1441495469 -0.082520 -0.580383 -0.224487 0.778381 1441495469 -0.153870 -0.577454 -0.108093 0.794434 1441495469 -0.153870 -0.577454 -0.108093 0.794434 1441495469 -0.153870 -0.577454 -0.108093 0.794434 1441495469 -0.153870 -0.577454 -0.108093 0.794434 1441495469 -0.153870 -0.577454 -0.108093 0.794434 1441495469 -0.153870 -0.577454 -0.108093 0.794434 1441495469 -0.199707 -0.568054 -0.071350 0.795227 1441495469 -0.199707 -0.568054 -0.071350 0.795227 1441495469 -0.199707 -0.568054 -0.071350 0.795227 1441495469 -0.199707 -0.568054 -0.071350 0.795227 1441495469 -0.199707 -0.568054 -0.071350 0.795227 1441495469 -0.199707 -0.568054 -0.071350 0.795227 1441495469 -0.168701 -0.567200 -0.087585 0.801331 1441495469 -0.168701 -0.567200 -0.087585 0.801331 1441495469 -0.168701 -0.567200 -0.087585 0.801331 1441495469 -0.168701 -0.567200 -0.087585 0.801331 1441495469 -0.168701 -0.567200 -0.087585 0.801331 1441495469 -0.168701 -0.567200 -0.087585 0.801331 1441495469 -0.168701 -0.567200 -0.087585 0.801331 1441495469 -0.106140 -0.567078 -0.132874 0.805908 1441495469 -0.106140 -0.567078 -0.132874 0.805908 1441495469 -0.106140 -0.567078 -0.132874 0.805908 1441495469 -0.106140 -0.567078 -0.132874 0.805908 1441495469 -0.106140 -0.567078 -0.132874 0.805908 1441495469 -0.106140 -0.567078 -0.132874 0.805908 1441495469 -0.029419 -0.557678 -0.222107 0.799255 1441495469 -0.029419 -0.557678 -0.222107 0.799255 1441495469 -0.029419 -0.557678 -0.222107 0.799255 1441495469 -0.029419 -0.557678 -0.222107 0.799255 1441495469 -0.029419 -0.557678 -0.222107 0.799255 1441495469 -0.029419 -0.557678 -0.222107 0.799255 1441495469 0.081665 -0.537354 -0.326965 0.773071 1441495469 0.081665 -0.537354 -0.326965 0.773071 1441495469 0.081665 -0.537354 -0.326965 0.773071 1441495469 0.081665 -0.537354 -0.326965 0.773071 1441495469 0.081665 -0.537354 -0.326965 0.773071 1441495469 0.081665 -0.537354 -0.326965 0.773071 1441495469 0.081665 -0.537354 -0.326965 0.773071 1441495469 0.204773 -0.497437 -0.467407 0.701538 1441495469 0.204773 -0.497437 -0.467407 0.701538 1441495469 0.204773 -0.497437 -0.467407 0.701538 1441495469 0.204773 -0.497437 -0.467407 0.701538 1441495469 0.204773 -0.497437 -0.467407 0.701538 1441495469 0.204773 -0.497437 -0.467407 0.701538 1441495469 0.352722 -0.421326 -0.598694 0.582825 1441495469 0.352722 -0.421326 -0.598694 0.582825 1441495469 0.352722 -0.421326 -0.598694 0.582825 1441495469 0.352722 -0.421326 -0.598694 0.582825 1441495469 0.352722 -0.421326 -0.598694 0.582825 1441495469 0.515198 -0.290283 -0.664246 0.457214 1441495469 0.515198 -0.290283 -0.664246 0.457214 1441495470 0.515198 -0.290283 -0.664246 0.457214 1441495470 0.515198 -0.290283 -0.664246 0.457214 1441495470 0.515198 -0.290283 -0.664246 0.457214 1441495470 0.515198 -0.290283 -0.664246 0.457214 1441495470 0.622620 -0.173706 -0.696289 0.312073 1441495470 0.622620 -0.173706 -0.696289 0.312073 1441495470 0.622620 -0.173706 -0.696289 0.312073 1441495470 0.622620 -0.173706 -0.696289 0.312073 1441495470 0.622620 -0.173706 -0.696289 0.312073 1441495470 0.622620 -0.173706 -0.696289 0.312073 1441495470 0.669861 -0.110779 -0.705505 0.203186 1441495470 0.669861 -0.110779 -0.705505 0.203186 1441495470 0.669861 -0.110779 -0.705505 0.203186 1441495470 0.669861 -0.110779 -0.705505 0.203186 1441495470 0.669861 -0.110779 -0.705505 0.203186 1441495470 0.669861 -0.110779 -0.705505 0.203186 1441495470 0.691956 -0.063538 -0.705322 0.140137 1441495470 0.691956 -0.063538 -0.705322 0.140137 1441495470 0.691956 -0.063538 -0.705322 0.140137 1441495470 0.691956 -0.063538 -0.705322 0.140137 1441495470 0.691956 -0.063538 -0.705322 0.140137 1441495470 0.691956 -0.063538 -0.705322 0.140137 1441495470 0.691956 -0.063538 -0.705322 0.140137 1441495470 0.707886 -0.016785 -0.699036 0.099670 1441495470 0.707886 -0.016785 -0.699036 0.099670 1441495470 0.707886 -0.016785 -0.699036 0.099670 1441495470 0.707886 -0.016785 -0.699036 0.099670 1441495470 0.707886 -0.016785 -0.699036 0.099670 1441495470 0.707886 -0.016785 -0.699036 0.099670 1441495470 0.712402 -0.014221 -0.696960 0.080933 1441495470 0.712402 -0.014221 -0.696960 0.080933 1441495470 0.712402 -0.014221 -0.696960 0.080933 1441495470 0.712402 -0.014221 -0.696960 0.080933 1441495470 0.712402 -0.014221 -0.696960 0.080933 1441495470 0.712402 -0.014221 -0.696960 0.080933 1441495470 0.708679 -0.040283 -0.698975 0.086914 1441495470 0.708679 -0.040283 -0.698975 0.086914 1441495470 0.708679 -0.040283 -0.698975 0.086914 1441495470 0.708679 -0.040283 -0.698975 0.086914 1441495470 0.708679 -0.040283 -0.698975 0.086914 1441495470 0.708679 -0.040283 -0.698975 0.086914 1441495470 0.708679 -0.040283 -0.698975 0.086914 1441495470 0.694946 -0.085754 -0.703674 0.120789 1441495470 0.694946 -0.085754 -0.703674 0.120789 1441495470 0.694946 -0.085754 -0.703674 0.120789 1441495470 0.694946 -0.085754 -0.703674 0.120789 1441495470 0.694946 -0.085754 -0.703674 0.120789 1441495470 0.694946 -0.085754 -0.703674 0.120789 1441495470 0.665527 -0.150391 -0.709167 0.177551 1441495470 0.665527 -0.150391 -0.709167 0.177551 1441495470 0.665527 -0.150391 -0.709167 0.177551 1441495470 0.665527 -0.150391 -0.709167 0.177551 1441495470 0.665527 -0.150391 -0.709167 0.177551 1441495470 0.665527 -0.150391 -0.709167 0.177551 1441495470 0.610291 -0.231445 -0.713928 0.253662 1441495470 0.610291 -0.231445 -0.713928 0.253662 1441495470 0.610291 -0.231445 -0.713928 0.253662 1441495470 0.610291 -0.231445 -0.713928 0.253662 1441495470 0.610291 -0.231445 -0.713928 0.253662 1441495470 0.610291 -0.231445 -0.713928 0.253662 1441495470 0.531494 -0.314575 -0.708496 0.341370 1441495470 0.531494 -0.314575 -0.708496 0.341370 1441495470 0.531494 -0.314575 -0.708496 0.341370 1441495470 0.531494 -0.314575 -0.708496 0.341370 1441495470 0.531494 -0.314575 -0.708496 0.341370 1441495470 0.531494 -0.314575 -0.708496 0.341370 1441495470 0.531494 -0.314575 -0.708496 0.341370 1441495470 0.433411 -0.389282 -0.689331 0.430603 1441495470 0.433411 -0.389282 -0.689331 0.430603 1441495470 0.433411 -0.389282 -0.689331 0.430603 1441495470 0.433411 -0.389282 -0.689331 0.430603 1441495470 0.433411 -0.389282 -0.689331 0.430603 1441495470 0.433411 -0.389282 -0.689331 0.430603 1441495470 0.324707 -0.448242 -0.653809 0.515930 1441495470 0.324707 -0.448242 -0.653809 0.515930 1441495470 0.324707 -0.448242 -0.653809 0.515930 1441495470 0.324707 -0.448242 -0.653809 0.515930 1441495470 0.208252 -0.492981 -0.603882 0.590698 1441495470 0.208252 -0.492981 -0.603882 0.590698 1441495470 0.208252 -0.492981 -0.603882 0.590698 1441495470 0.208252 -0.492981 -0.603882 0.590698 1441495470 0.208252 -0.492981 -0.603882 0.590698 1441495470 0.208252 -0.492981 -0.603882 0.590698 1441495470 0.208252 -0.492981 -0.603882 0.590698 1441495470 0.098694 -0.523010 -0.527344 0.662292 1441495470 0.098694 -0.523010 -0.527344 0.662292 1441495470 0.098694 -0.523010 -0.527344 0.662292 1441495470 0.098694 -0.523010 -0.527344 0.662292 1441495470 0.098694 -0.523010 -0.527344 0.662292 1441495470 0.098694 -0.523010 -0.527344 0.662292 1441495470 0.006287 -0.543396 -0.418457 0.727722 1441495470 0.006287 -0.543396 -0.418457 0.727722 1441495470 0.006287 -0.543396 -0.418457 0.727722 1441495470 0.006287 -0.543396 -0.418457 0.727722 1441495470 0.006287 -0.543396 -0.418457 0.727722 1441495470 0.006287 -0.543396 -0.418457 0.727722 1441495470 -0.058777 -0.563904 -0.269104 0.778564 1441495470 -0.058777 -0.563904 -0.269104 0.778564 1441495470 -0.058777 -0.563904 -0.269104 0.778564 1441495470 -0.058777 -0.563904 -0.269104 0.778564 1441495470 -0.058777 -0.563904 -0.269104 0.778564 1441495470 -0.058777 -0.563904 -0.269104 0.778564 1441495470 -0.058777 -0.563904 -0.269104 0.778564 1441495470 -0.122314 -0.575317 -0.160583 0.792603 1441495470 -0.122314 -0.575317 -0.160583 0.792603 1441495470 -0.122314 -0.575317 -0.160583 0.792603 1441495470 -0.122314 -0.575317 -0.160583 0.792603 1441495470 -0.122314 -0.575317 -0.160583 0.792603 1441495470 -0.122314 -0.575317 -0.160583 0.792603 1441495470 -0.185730 -0.575989 -0.106079 0.789001 1441495470 -0.185730 -0.575989 -0.106079 0.789001 1441495470 -0.185730 -0.575989 -0.106079 0.789001 1441495471 -0.185730 -0.575989 -0.106079 0.789001 1441495471 -0.185730 -0.575989 -0.106079 0.789001 1441495471 -0.185730 -0.575989 -0.106079 0.789001 1441495471 -0.212341 -0.570496 -0.110413 0.785645 1441495471 -0.212341 -0.570496 -0.110413 0.785645 1441495471 -0.212341 -0.570496 -0.110413 0.785645 1441495471 -0.212341 -0.570496 -0.110413 0.785645 1441495471 -0.212341 -0.570496 -0.110413 0.785645 1441495471 -0.212341 -0.570496 -0.110413 0.785645 1441495471 -0.212341 -0.570496 -0.110413 0.785645 1441495471 -0.170593 -0.571350 -0.129456 0.792236 1441495471 -0.170593 -0.571350 -0.129456 0.792236 1441495471 -0.170593 -0.571350 -0.129456 0.792236 1441495471 -0.170593 -0.571350 -0.129456 0.792236 1441495471 -0.170593 -0.571350 -0.129456 0.792236 1441495471 -0.170593 -0.571350 -0.129456 0.792236 1441495471 -0.094055 -0.566345 -0.176880 0.799438 1441495471 -0.094055 -0.566345 -0.176880 0.799438 1441495471 -0.094055 -0.566345 -0.176880 0.799438 1441495471 -0.094055 -0.566345 -0.176880 0.799438 1441495471 -0.094055 -0.566345 -0.176880 0.799438 1441495471 -0.094055 -0.566345 -0.176880 0.799438 1441495471 -0.094055 -0.566345 -0.176880 0.799438 1441495471 0.008728 -0.543762 -0.261780 0.797302 1441495471 0.008728 -0.543762 -0.261780 0.797302 1441495471 0.008728 -0.543762 -0.261780 0.797302 1441495471 0.008728 -0.543762 -0.261780 0.797302 1441495471 0.008728 -0.543762 -0.261780 0.797302 1441495471 0.008728 -0.543762 -0.261780 0.797302 1441495471 0.133667 -0.506897 -0.371399 0.766296 1441495471 0.133667 -0.506897 -0.371399 0.766296 1441495471 0.133667 -0.506897 -0.371399 0.766296 1441495471 0.133667 -0.506897 -0.371399 0.766296 1441495471 0.133667 -0.506897 -0.371399 0.766296 1441495471 0.133667 -0.506897 -0.371399 0.766296 1441495471 0.285522 -0.432617 -0.493225 0.698608 1441495471 0.285522 -0.432617 -0.493225 0.698608 1441495471 0.285522 -0.432617 -0.493225 0.698608 1441495471 0.285522 -0.432617 -0.493225 0.698608 1441495471 0.285522 -0.432617 -0.493225 0.698608 1441495471 0.285522 -0.432617 -0.493225 0.698608 1441495471 0.435913 -0.328857 -0.581726 0.602844 1441495471 0.435913 -0.328857 -0.581726 0.602844 1441495471 0.435913 -0.328857 -0.581726 0.602844 1441495471 0.435913 -0.328857 -0.581726 0.602844 1441495471 0.435913 -0.328857 -0.581726 0.602844 1441495471 0.435913 -0.328857 -0.581726 0.602844 1441495471 0.554199 -0.219421 -0.648132 0.473938 1441495471 0.554199 -0.219421 -0.648132 0.473938 1441495471 0.554199 -0.219421 -0.648132 0.473938 1441495471 0.554199 -0.219421 -0.648132 0.473938 1441495471 0.554199 -0.219421 -0.648132 0.473938 1441495471 0.554199 -0.219421 -0.648132 0.473938 1441495471 0.636963 -0.108826 -0.684814 0.336853 1441495471 0.636963 -0.108826 -0.684814 0.336853 1441495471 0.636963 -0.108826 -0.684814 0.336853 1441495471 0.636963 -0.108826 -0.684814 0.336853 1441495471 0.636963 -0.108826 -0.684814 0.336853 1441495471 0.636963 -0.108826 -0.684814 0.336853 1441495471 0.679749 -0.039429 -0.697388 0.223572 1441495471 0.679749 -0.039429 -0.697388 0.223572 1441495471 0.679749 -0.039429 -0.697388 0.223572 1441495471 0.679749 -0.039429 -0.697388 0.223572 1441495471 0.679749 -0.039429 -0.697388 0.223572 1441495471 0.679749 -0.039429 -0.697388 0.223572 1441495471 0.689392 -0.031433 -0.704407 0.166016 1441495471 0.689392 -0.031433 -0.704407 0.166016 1441495471 0.689392 -0.031433 -0.704407 0.166016 1441495471 0.689392 -0.031433 -0.704407 0.166016 1441495471 0.689392 -0.031433 -0.704407 0.166016 1441495471 0.689392 -0.031433 -0.704407 0.166016 1441495471 0.695740 -0.043274 -0.707703 0.114807 1441495471 0.695740 -0.043274 -0.707703 0.114807 1441495471 0.695740 -0.043274 -0.707703 0.114807 1441495471 0.695740 -0.043274 -0.707703 0.114807 1441495471 0.695740 -0.043274 -0.707703 0.114807 1441495471 0.695740 -0.043274 -0.707703 0.114807 1441495471 0.695740 -0.043274 -0.707703 0.114807 1441495471 0.695923 -0.061523 -0.708801 0.097656 1441495471 0.695923 -0.061523 -0.708801 0.097656 1441495471 0.695923 -0.061523 -0.708801 0.097656 1441495471 0.695923 -0.061523 -0.708801 0.097656 1441495471 0.695923 -0.061523 -0.708801 0.097656 1441495471 0.695923 -0.061523 -0.708801 0.097656 1441495471 0.688110 -0.085205 -0.709839 0.124146 1441495471 0.688110 -0.085205 -0.709839 0.124146 1441495471 0.688110 -0.085205 -0.709839 0.124146 1441495471 0.688110 -0.085205 -0.709839 0.124146 1441495471 0.688110 -0.085205 -0.709839 0.124146 1441495471 0.669922 -0.133057 -0.710022 0.171265 1441495471 0.669922 -0.133057 -0.710022 0.171265 1441495471 0.669922 -0.133057 -0.710022 0.171265 1441495471 0.669922 -0.133057 -0.710022 0.171265 1441495471 0.669922 -0.133057 -0.710022 0.171265 1441495471 0.669922 -0.133057 -0.710022 0.171265 1441495471 0.669922 -0.133057 -0.710022 0.171265 1441495471 0.636414 -0.196106 -0.705688 0.241882 1441495471 0.636414 -0.196106 -0.705688 0.241882 1441495471 0.577881 -0.276428 -0.697205 0.321716 1441495471 0.577881 -0.276428 -0.697205 0.321716 1441495471 0.577881 -0.276428 -0.697205 0.321716 1441495471 0.577881 -0.276428 -0.697205 0.321716 1441495471 0.577881 -0.276428 -0.697205 0.321716 1441495471 0.577881 -0.276428 -0.697205 0.321716 1441495471 0.497498 -0.353271 -0.676636 0.412170 1441495471 0.497498 -0.353271 -0.676636 0.412170 1441495471 0.497498 -0.353271 -0.676636 0.412170 1441495471 0.497498 -0.353271 -0.676636 0.412170 1441495472 0.497498 -0.353271 -0.676636 0.412170 1441495472 0.497498 -0.353271 -0.676636 0.412170 1441495472 0.497498 -0.353271 -0.676636 0.412170 1441495472 0.399597 -0.420776 -0.642334 0.500732 1441495472 0.399597 -0.420776 -0.642334 0.500732 1441495472 0.399597 -0.420776 -0.642334 0.500732 1441495472 0.399597 -0.420776 -0.642334 0.500732 1441495472 0.399597 -0.420776 -0.642334 0.500732 1441495472 0.399597 -0.420776 -0.642334 0.500732 1441495472 0.289734 -0.476196 -0.595825 0.578186 1441495472 0.289734 -0.476196 -0.595825 0.578186 1441495472 0.289734 -0.476196 -0.595825 0.578186 1441495472 0.289734 -0.476196 -0.595825 0.578186 1441495472 0.289734 -0.476196 -0.595825 0.578186 1441495472 0.289734 -0.476196 -0.595825 0.578186 1441495472 0.179321 -0.514648 -0.528809 0.650635 1441495472 0.179321 -0.514648 -0.528809 0.650635 1441495472 0.179321 -0.514648 -0.528809 0.650635 1441495472 0.179321 -0.514648 -0.528809 0.650635 1441495472 0.179321 -0.514648 -0.528809 0.650635 1441495472 0.179321 -0.514648 -0.528809 0.650635 1441495472 0.076233 -0.539795 -0.439453 0.713928 1441495472 0.076233 -0.539795 -0.439453 0.713928 1441495472 0.076233 -0.539795 -0.439453 0.713928 1441495472 0.076233 -0.539795 -0.439453 0.713928 1441495472 0.076233 -0.539795 -0.439453 0.713928 1441495472 0.076233 -0.539795 -0.439453 0.713928 1441495472 -0.014099 -0.556824 -0.330566 0.761902 1441495472 -0.014099 -0.556824 -0.330566 0.761902 1441495472 -0.014099 -0.556824 -0.330566 0.761902 1441495472 -0.014099 -0.556824 -0.330566 0.761902 1441495472 -0.014099 -0.556824 -0.330566 0.761902 1441495472 -0.014099 -0.556824 -0.330566 0.761902 1441495472 -0.014099 -0.556824 -0.330566 0.761902 1441495472 -0.109070 -0.562683 -0.243347 0.782471 1441495472 -0.109070 -0.562683 -0.243347 0.782471 1441495472 -0.109070 -0.562683 -0.243347 0.782471 1441495472 -0.109070 -0.562683 -0.243347 0.782471 1441495472 -0.109070 -0.562683 -0.243347 0.782471 1441495472 -0.109070 -0.562683 -0.243347 0.782471 1441495472 -0.171875 -0.562378 -0.161438 0.792542 1441495472 -0.171875 -0.562378 -0.161438 0.792542 1441495472 -0.171875 -0.562378 -0.161438 0.792542 1441495472 -0.171875 -0.562378 -0.161438 0.792542 1441495472 -0.171875 -0.562378 -0.161438 0.792542 1441495472 -0.171875 -0.562378 -0.161438 0.792542 1441495472 -0.194763 -0.553101 -0.130005 0.799500 1441495472 -0.194763 -0.553101 -0.130005 0.799500 1441495472 -0.194763 -0.553101 -0.130005 0.799500 1441495472 -0.194763 -0.553101 -0.130005 0.799500 1441495472 -0.194763 -0.553101 -0.130005 0.799500 1441495472 -0.194763 -0.553101 -0.130005 0.799500 1441495472 -0.194763 -0.553101 -0.130005 0.799500 1441495472 -0.167053 -0.550964 -0.141174 0.805359 1441495472 -0.167053 -0.550964 -0.141174 0.805359 1441495472 -0.167053 -0.550964 -0.141174 0.805359 1441495472 -0.167053 -0.550964 -0.141174 0.805359 1441495472 -0.167053 -0.550964 -0.141174 0.805359 1441495472 -0.167053 -0.550964 -0.141174 0.805359 1441495472 -0.086853 -0.548767 -0.174011 0.813049 1441495472 -0.086853 -0.548767 -0.174011 0.813049 1441495472 -0.086853 -0.548767 -0.174011 0.813049 1441495472 -0.086853 -0.548767 -0.174011 0.813049 1441495472 -0.086853 -0.548767 -0.174011 0.813049 1441495472 -0.086853 -0.548767 -0.174011 0.813049 1441495472 -0.086853 -0.548767 -0.174011 0.813049 1441495472 0.024780 -0.529724 -0.241516 0.812683 1441495472 0.024780 -0.529724 -0.241516 0.812683 1441495472 0.024780 -0.529724 -0.241516 0.812683 1441495472 0.024780 -0.529724 -0.241516 0.812683 1441495472 0.024780 -0.529724 -0.241516 0.812683 1441495472 0.024780 -0.529724 -0.241516 0.812683 1441495472 0.152466 -0.487732 -0.353027 0.783752 1441495472 0.152466 -0.487732 -0.353027 0.783752 1441495472 0.152466 -0.487732 -0.353027 0.783752 1441495472 0.152466 -0.487732 -0.353027 0.783752 1441495472 0.152466 -0.487732 -0.353027 0.783752 1441495472 0.152466 -0.487732 -0.353027 0.783752 1441495472 0.152466 -0.487732 -0.353027 0.783752 1441495472 0.285828 -0.418152 -0.487671 0.711060 1441495472 0.285828 -0.418152 -0.487671 0.711060 1441495472 0.285828 -0.418152 -0.487671 0.711060 1441495472 0.285828 -0.418152 -0.487671 0.711060 1441495472 0.285828 -0.418152 -0.487671 0.711060 1441495472 0.285828 -0.418152 -0.487671 0.711060 1441495472 0.422729 -0.327332 -0.568359 0.625427 1441495472 0.422729 -0.327332 -0.568359 0.625427 1441495472 0.422729 -0.327332 -0.568359 0.625427 1441495472 0.422729 -0.327332 -0.568359 0.625427 1441495472 0.422729 -0.327332 -0.568359 0.625427 1441495472 0.422729 -0.327332 -0.568359 0.625427 1441495472 0.529358 -0.238220 -0.626343 0.520264 1441495472 0.529358 -0.238220 -0.626343 0.520264 1441495472 0.529358 -0.238220 -0.626343 0.520264 1441495472 0.529358 -0.238220 -0.626343 0.520264 1441495472 0.529358 -0.238220 -0.626343 0.520264 1441495472 0.529358 -0.238220 -0.626343 0.520264 1441495472 0.529358 -0.238220 -0.626343 0.520264 1441495472 0.608337 -0.145264 -0.654053 0.425476 1441495472 0.608337 -0.145264 -0.654053 0.425476 1441495472 0.608337 -0.145264 -0.654053 0.425476 1441495472 0.608337 -0.145264 -0.654053 0.425476 1441495472 0.608337 -0.145264 -0.654053 0.425476 1441495472 0.608337 -0.145264 -0.654053 0.425476 1441495472 0.660767 -0.069336 -0.671265 0.328552 1441495472 0.660767 -0.069336 -0.671265 0.328552 1441495472 0.660767 -0.069336 -0.671265 0.328552 1441495472 0.660767 -0.069336 -0.671265 0.328552 1441495472 0.660767 -0.069336 -0.671265 0.328552 1441495472 0.660767 -0.069336 -0.671265 0.328552 1441495472 0.688843 -0.027954 -0.681763 0.244690 1441495472 0.688843 -0.027954 -0.681763 0.244690 1441495472 0.688843 -0.027954 -0.681763 0.244690 1441495472 0.688843 -0.027954 -0.681763 0.244690 1441495472 0.688843 -0.027954 -0.681763 0.244690 1441495472 0.688843 -0.027954 -0.681763 0.244690 1441495473 0.688843 -0.027954 -0.681763 0.244690 1441495473 0.702942 -0.018738 -0.688538 0.177307 1441495473 0.702942 -0.018738 -0.688538 0.177307 1441495473 0.702942 -0.018738 -0.688538 0.177307 1441495473 0.702942 -0.018738 -0.688538 0.177307 1441495473 0.702942 -0.018738 -0.688538 0.177307 1441495473 0.702942 -0.018738 -0.688538 0.177307 1441495473 0.711609 -0.024597 -0.692261 0.117065 1441495473 0.711609 -0.024597 -0.692261 0.117065 1441495473
[truncated: 213,863 more chars]
