# Supplementary material for: Quaternion-Based Gesture Recognition Using Wireless Wearable Motion Capture Sensors
Source: Sensors (Basel). 2016 Apr 28;16(5):605. doi: 10.3390/s16050605 (PMC4883296; doi:10.3390/s16050605)
Supplement: Supplementary file 1 [file sensors-16-00605-s001.zip › MultiSensorGestureData/P1/2. Uppercut/Training16.txt]

-0.661987 0.431335 0.384521 0.477234 1441495369 -0.661987 0.431335 0.384521 0.477234 1441495369 -0.661987 0.431335 0.384521 0.477234 1441495369 -0.661987 0.431335 0.384521 0.477234 1441495369 -0.703247 0.446411 0.318420 0.452454 1441495369 -0.703247 0.446411 0.318420 0.452454 1441495369 -0.703247 0.446411 0.318420 0.452454 1441495369 -0.703247 0.446411 0.318420 0.452454 1441495369 -0.703247 0.446411 0.318420 0.452454 1441495369 -0.703247 0.446411 0.318420 0.452454 1441495369 -0.742676 0.456665 0.254272 0.418579 1441495369 -0.742676 0.456665 0.254272 0.418579 1441495370 -0.742676 0.456665 0.254272 0.418579 1441495370 -0.742676 0.456665 0.254272 0.418579 1441495370 -0.742676 0.456665 0.254272 0.418579 1441495370 -0.742676 0.456665 0.254272 0.418579 1441495370 -0.772034 0.463257 0.202515 0.385193 1441495370 -0.772034 0.463257 0.202515 0.385193 1441495370 -0.772034 0.463257 0.202515 0.385193 1441495370 -0.772034 0.463257 0.202515 0.385193 1441495370 -0.772034 0.463257 0.202515 0.385193 1441495370 -0.772034 0.463257 0.202515 0.385193 1441495370 -0.786438 0.481140 0.157471 0.353821 1441495370 -0.786438 0.481140 0.157471 0.353821 1441495370 -0.786438 0.481140 0.157471 0.353821 1441495370 -0.786438 0.481140 0.157471 0.353821 1441495370 -0.786438 0.481140 0.157471 0.353821 1441495370 -0.786438 0.481140 0.157471 0.353821 1441495370 -0.786438 0.481140 0.157471 0.353821 1441495370 -0.799561 0.491760 0.126892 0.320618 1441495370 -0.799561 0.491760 0.126892 0.320618 1441495370 -0.799561 0.491760 0.126892 0.320618 1441495370 -0.799561 0.491760 0.126892 0.320618 1441495370 -0.799561 0.491760 0.126892 0.320618 1441495370 -0.799561 0.491760 0.126892 0.320618 1441495370 -0.805359 0.505920 0.104797 0.290527 1441495370 -0.805359 0.505920 0.104797 0.290527 1441495370 -0.805359 0.505920 0.104797 0.290527 1441495370 -0.805359 0.505920 0.104797 0.290527 1441495370 -0.805359 0.505920 0.104797 0.290527 1441495370 -0.805359 0.505920 0.104797 0.290527 1441495370 -0.808228 0.516296 0.085999 0.269897 1441495370 -0.808228 0.516296 0.085999 0.269897 1441495370 -0.808228 0.516296 0.085999 0.269897 1441495370 -0.808228 0.516296 0.085999 0.269897 1441495370 -0.808228 0.516296 0.085999 0.269897 1441495370 -0.806091 0.523499 0.062927 0.268738 1441495370 -0.806091 0.523499 0.062927 0.268738 1441495370 -0.806091 0.523499 0.062927 0.268738 1441495370 -0.806091 0.523499 0.062927 0.268738 1441495370 -0.806091 0.523499 0.062927 0.268738 1441495370 -0.806091 0.523499 0.062927 0.268738 1441495370 -0.791504 0.543701 0.037415 0.276550 1441495370 -0.791504 0.543701 0.037415 0.276550 1441495370 -0.791504 0.543701 0.037415 0.276550 1441495370 -0.791504 0.543701 0.037415 0.276550 1441495370 -0.791504 0.543701 0.037415 0.276550 1441495370 -0.791504 0.543701 0.037415 0.276550 1441495370 -0.791504 0.543701 0.037415 0.276550 1441495370 -0.779053 0.561584 0.008118 0.278687 1441495370 -0.779053 0.561584 0.008118 0.278687 1441495370 -0.779053 0.561584 0.008118 0.278687 1441495370 -0.779053 0.561584 0.008118 0.278687 1441495370 -0.779053 0.561584 0.008118 0.278687 1441495370 -0.775818 0.570068 -0.020996 0.269592 1441495370 -0.775818 0.570068 -0.020996 0.269592 1441495370 -0.775818 0.570068 -0.020996 0.269592 1441495370 -0.775818 0.570068 -0.020996 0.269592 1441495370 -0.775818 0.570068 -0.020996 0.269592 1441495370 -0.775818 0.570068 -0.020996 0.269592 1441495370 -0.777954 0.571960 -0.039917 0.257080 1441495370 -0.777954 0.571960 -0.039917 0.257080 1441495370 -0.777954 0.571960 -0.039917 0.257080 1441495370 -0.777954 0.571960 -0.039917 0.257080 1441495370 -0.777954 0.571960 -0.039917 0.257080 1441495370 -0.777954 0.571960 -0.039917 0.257080 1441495370 -0.785522 0.565125 -0.031494 0.250183 1441495370 -0.785522 0.565125 -0.031494 0.250183 1441495370 -0.785522 0.565125 -0.031494 0.250183 1441495370 -0.785522 0.565125 -0.031494 0.250183 1441495370 -0.785522 0.565125 -0.031494 0.250183 1441495370 -0.802368 0.543091 -0.002319 0.247498 1441495370 -0.802368 0.543091 -0.002319 0.247498 1441495370 -0.802368 0.543091 -0.002319 0.247498 1441495370 -0.802368 0.543091 -0.002319 0.247498 1441495370 -0.802368 0.543091 -0.002319 0.247498 1441495370 -0.802368 0.543091 -0.002319 0.247498 1441495370 -0.823975 0.515381 0.030884 0.233337 1441495370 -0.823975 0.515381 0.030884 0.233337 1441495370 -0.823975 0.515381 0.030884 0.233337 1441495370 -0.823975 0.515381 0.030884 0.233337 1441495370 -0.823975 0.515381 0.030884 0.233337 1441495370 -0.823975 0.515381 0.030884 0.233337 1441495370 -0.823975 0.515381 0.030884 0.233337 1441495370 -0.835632 0.497620 0.059753 0.224731 1441495370 -0.835632 0.497620 0.059753 0.224731 1441495370 -0.835632 0.497620 0.059753 0.224731 1441495370 -0.835632 0.497620 0.059753 0.224731 1441495370 -0.835632 0.497620 0.059753 0.224731 1441495370 -0.835632 0.497620 0.059753 0.224731 1441495370 -0.823303 0.506104 0.078369 0.244690 1441495370 -0.823303 0.506104 0.078369 0.244690 1441495370 -0.823303 0.506104 0.078369 0.244690 1441495370 -0.823303 0.506104 0.078369 0.244690 1441495370 -0.823303 0.506104 0.078369 0.244690 1441495370 -0.823303 0.506104 0.078369 0.244690 1441495370 -0.823303 0.506104 0.078369 0.244690 1441495370 -0.805420 0.515747 0.101318 0.273987 1441495370 -0.805420 0.515747 0.101318 0.273987 1441495370 -0.805420 0.515747 0.101318 0.273987 1441495370 -0.805420 0.515747 0.101318 0.273987 1441495370 -0.805420 0.515747 0.101318 0.273987 1441495370 -0.805420 0.515747 0.101318 0.273987 1441495370 -0.802185 0.486816 0.154663 0.309204 1441495370 -0.802185 0.486816 0.154663 0.309204 1441495370 -0.802185 0.486816 0.154663 0.309204 1441495370 -0.802185 0.486816 0.154663 0.309204 1441495370 -0.802185 0.486816 0.154663 0.309204 1441495370 -0.802185 0.486816 0.154663 0.309204 1441495370 -0.780151 0.467834 0.215576 0.354980 1441495370 -0.780151 0.467834 0.215576 0.354980 1441495370 -0.780151 0.467834 0.215576 0.354980 1441495371 -0.780151 0.467834 0.215576 0.354980 1441495371 -0.780151 0.467834 0.215576 0.354980 1441495371 -0.780151 0.467834 0.215576 0.354980 1441495371 -0.780151 0.467834 0.215576 0.354980 1441495371 -0.733154 0.458862 0.284668 0.413391 1441495371 -0.733154 0.458862 0.284668 0.413391 1441495371 -0.733154 0.458862 0.284668 0.413391 1441495371 -0.733154 0.458862 0.284668 0.413391 1441495371 -0.733154 0.458862 0.284668 0.413391 1441495371 -0.733154 0.458862 0.284668 0.413391 1441495371 -0.677002 0.444092 0.357239 0.465637 1441495371 -0.677002 0.444092 0.357239 0.465637 1441495371 -0.677002 0.444092 0.357239 0.465637 1441495371 -0.677002 0.444092 0.357239 0.465637 1441495371 -0.677002 0.444092 0.357239 0.465637 1441495371 -0.677002 0.444092 0.357239 0.465637 1441495371 -0.677002 0.444092 0.357239 0.465637 1441495371 -0.622498 0.432556 0.408936 0.508057 1441495371 -0.622498 0.432556 0.408936 0.508057 1441495371 -0.622498 0.432556 0.408936 0.508057 1441495371 -0.622498 0.432556 0.408936 0.508057 1441495371 -0.622498 0.432556 0.408936 0.508057 1441495371 -0.622498 0.432556 0.408936 0.508057 1441495371 -0.578003 0.419006 0.451233 0.535461 1441495371 -0.578003 0.419006 0.451233 0.535461 1441495371 -0.578003 0.419006 0.451233 0.535461 1441495371 -0.578003 0.419006 0.451233 0.535461 1441495371 -0.578003 0.419006 0.451233 0.535461 1441495371 -0.578003 0.419006 0.451233 0.535461 1441495371 -0.552979 0.411133 0.472717 0.549194 1441495371 -0.552979 0.411133 0.472717 0.549194 1441495371 -0.552979 0.411133 0.472717 0.549194 1441495371 -0.552979 0.411133 0.472717 0.549194 1441495371 -0.552979 0.411133 0.472717 0.549194 1441495371 -0.552979 0.411133 0.472717 0.549194 1441495371 -0.552979 0.411133 0.472717 0.549194 1441495371 -0.559998 0.418396 0.463074 0.544861 1441495371 -0.559998 0.418396 0.463074 0.544861 1441495371 -0.559998 0.418396 0.463074 0.544861 1441495371 -0.559998 0.418396 0.463074 0.544861 1441495371 -0.559998 0.418396 0.463074 0.544861 1441495371 -0.559998 0.418396 0.463074 0.544861 1441495371 -0.593506 0.429016 0.433289 0.525269 1441495371 -0.593506 0.429016 0.433289 0.525269 1441495371 -0.593506 0.429016 0.433289 0.525269 1441495371 -0.593506 0.429016 0.433289 0.525269 1441495371 -0.593506 0.429016 0.433289 0.525269 1441495371 -0.593506 0.429016 0.433289 0.525269 1441495371 -0.642578 0.444275 0.380615 0.494812 1441495371 -0.642578 0.444275 0.380615 0.494812 1441495371 -0.642578 0.444275 0.380615 0.494812 1441495371 -0.642578 0.444275 0.380615 0.494812 1441495371 -0.642578 0.444275 0.380615 0.494812 1441495371 -0.642578 0.444275 0.380615 0.494812 1441495371 -0.693298 0.460571 0.316345 0.455139 1441495371 -0.693298 0.460571 0.316345 0.455139 1441495371 -0.693298 0.460571 0.316345 0.455139 1441495371 -0.693298 0.460571 0.316345 0.455139 1441495371 -0.693298 0.460571 0.316345 0.455139 1441495371 -0.693298 0.460571 0.316345 0.455139 1441495371 -0.727417 0.482361 0.257446 0.414551 1441495371 -0.727417 0.482361 0.257446 0.414551 1441495371 -0.727417 0.482361 0.257446 0.414551 1441495371 -0.727417 0.482361 0.257446 0.414551 1441495371 -0.727417 0.482361 0.257446 0.414551 1441495371 -0.727417 0.482361 0.257446 0.414551 1441495371 -0.753540 0.499207 0.210205 0.372559 1441495371 -0.753540 0.499207 0.210205 0.372559 1441495371 -0.753540 0.499207 0.210205 0.372559 1441495371 -0.753540 0.499207 0.210205 0.372559 1441495371 -0.753540 0.499207 0.210205 0.372559 1441495371 -0.753540 0.499207 0.210205 0.372559 1441495371 -0.776062 0.509949 0.171143 0.329163 1441495371 -0.776062 0.509949 0.171143 0.329163 1441495371 -0.776062 0.509949 0.171143 0.329163 1441495371 -0.776062 0.509949 0.171143 0.329163 1441495371 -0.776062 0.509949 0.171143 0.329163 1441495371 -0.776062 0.509949 0.171143 0.329163 1441495371 -0.793640 0.515991 0.137146 0.291565 1441495371 -0.793640 0.515991 0.137146 0.291565 1441495371 -0.793640 0.515991 0.137146 0.291565 1441495371 -0.793640 0.515991 0.137146 0.291565 1441495371 -0.793640 0.515991 0.137146 0.291565 1441495371 -0.793640 0.515991 0.137146 0.291565 1441495371 -0.804260 0.523438 0.104919 0.261047 1441495371 -0.804260 0.523438 0.104919 0.261047 1441495371 -0.804260 0.523438 0.104919 0.261047 1441495371 -0.804260 0.523438 0.104919 0.261047 1441495371 -0.804260 0.523438 0.104919 0.261047 1441495371 -0.804260 0.523438 0.104919 0.261047 1441495371 -0.809753 0.527588 0.077942 0.244629 1441495371 -0.809753 0.527588 0.077942 0.244629 1441495371 -0.809753 0.527588 0.077942 0.244629 1441495371 -0.809753 0.527588 0.077942 0.244629 1441495371 -0.809753 0.527588 0.077942 0.244629 1441495371 -0.809753 0.527588 0.077942 0.244629 1441495371 -0.804688 0.539307 0.050842 0.242798 1441495371 -0.804688 0.539307 0.050842 0.242798 1441495371 -0.804688 0.539307 0.050842 0.242798 1441495371 -0.804688 0.539307 0.050842 0.242798 1441495371 -0.804688 0.539307 0.050842 0.242798 1441495371 -0.804688 0.539307 0.050842 0.242798 1441495371 -0.794922 0.554443 0.026794 0.244995 1441495371 -0.794922 0.554443 0.026794 0.244995 1441495371 -0.794922 0.554443 0.026794 0.244995 1441495371 -0.794922 0.554443 0.026794 0.244995 1441495371 -0.794922 0.554443 0.026794 0.244995 1441495371 -0.794922 0.554443 0.026794 0.244995 1441495371 -0.788025 0.565002 0.005371 0.244568 1441495371 -0.788025 0.565002 0.005371 0.244568 1441495371 -0.788025 0.565002 0.005371 0.244568 1441495371 -0.788025 0.565002 0.005371 0.244568 1441495372 -0.788025 0.565002 0.005371 0.244568 1441495372 -0.788025 0.565002 0.005371 0.244568 1441495372 -0.788025 0.565002 0.005371 0.244568 1441495372 -0.785583 0.569092 -0.006104 0.242859 1441495372 -0.785583 0.569092 -0.006104 0.242859 1441495372 -0.785583 0.569092 -0.006104 0.242859 1441495372 -0.785583 0.569092 -0.006104 0.242859 1441495372 -0.785583 0.569092 -0.006104 0.242859 1441495372 -0.785583 0.569092 -0.006104 0.242859 1441495372 -0.784180 0.570618 -0.003052 0.243958 1441495372 -0.784180 0.570618 -0.003052 0.243958 1441495372 -0.784180 0.570618 -0.003052 0.243958 1441495372 -0.784180 0.570618 -0.003052 0.243958 1441495372 -0.784180 0.570618 -0.003052 0.243958 1441495372 -0.784180 0.570618 -0.003052 0.243958 1441495372 -0.784180 0.570618 -0.003052 0.243958 1441495372 -0.792419 0.560059 0.018066 0.240845 1441495372 -0.792419 0.560059 0.018066 0.240845 1441495372 -0.792419 0.560059 0.018066 0.240845 1441495372 -0.792419 0.560059 0.018066 0.240845 1441495372 -0.792419 0.560059 0.018066 0.240845 1441495372 -0.814697 0.532288 0.043579 0.225830 1441495372 -0.814697 0.532288 0.043579 0.225830 1441495372 -0.814697 0.532288 0.043579 0.225830 1441495372 -0.814697 0.532288 0.043579 0.225830 1441495372 -0.814697 0.532288 0.043579 0.225830 1441495372 -0.814697 0.532288 0.043579 0.225830 1441495372 -0.833923 0.507874 0.069275 0.204529 1441495372 -0.833923 0.507874 0.069275 0.204529 1441495372 -0.833923 0.507874 0.069275 0.204529 1441495372 -0.833923 0.507874 0.069275 0.204529 1441495372 -0.833923 0.507874 0.069275 0.204529 1441495372 -0.833923 0.507874 0.069275 0.204529 1441495372 -0.836853 0.499939 0.078735 0.208557 1441495372 -0.836853 0.499939 0.078735 0.208557 1441495372 -0.836853 0.499939 0.078735 0.208557 1441495372 -0.836853 0.499939 0.078735 0.208557 1441495372 -0.836853 0.499939 0.078735 0.208557 1441495372 -0.836853 0.499939 0.078735 0.208557 1441495372 -0.825684 0.507141 0.096497 0.227539 1441495372 -0.825684 0.507141 0.096497 0.227539 1441495372 -0.825684 0.507141 0.096497 0.227539 1441495372 -0.825684 0.507141 0.096497 0.227539 1441495372 -0.825684 0.507141 0.096497 0.227539 1441495372 -0.825684 0.507141 0.096497 0.227539 1441495372 -0.825684 0.507141 0.096497 0.227539 1441495372 -0.828308 0.481506 0.131470 0.254456 1441495372 -0.828308 0.481506 0.131470 0.254456 1441495372 -0.828308 0.481506 0.131470 0.254456 1441495372 -0.828308 0.481506 0.131470 0.254456 1441495372 -0.828308 0.481506 0.131470 0.254456 1441495372 -0.813660 0.471558 0.173523 0.292358 1441495372 -0.813660 0.471558 0.173523 0.292358 1441495372 -0.813660 0.471558 0.173523 0.292358 1441495372 -0.813660 0.471558 0.173523 0.292358 1441495372 -0.813660 0.471558 0.173523 0.292358 1441495372 -0.813660 0.471558 0.173523 0.292358 1441495372 -0.782043 0.472290 0.222412 0.340454 1441495372 -0.782043 0.472290 0.222412 0.340454 1441495372 -0.782043 0.472290 0.222412 0.340454 1441495372 -0.782043 0.472290 0.222412 0.340454 1441495372 -0.782043 0.472290 0.222412 0.340454 1441495372 -0.782043 0.472290 0.222412 0.340454 1441495372 -0.740845 0.465454 0.281738 0.393860 1441495372 -0.740845 0.465454 0.281738 0.393860 1441495372 -0.740845 0.465454 0.281738 0.393860 1441495372 -0.740845 0.465454 0.281738 0.393860 1441495372 -0.740845 0.465454 0.281738 0.393860 1441495372 -0.740845 0.465454 0.281738 0.393860 1441495372 -0.740845 0.465454 0.281738 0.393860 1441495372 -0.686096 0.457214 0.341309 0.451355 1441495372 -0.686096 0.457214 0.341309 0.451355 1441495372 -0.686096 0.457214 0.341309 0.451355 1441495372 -0.686096 0.457214 0.341309 0.451355 1441495372 -0.686096 0.457214 0.341309 0.451355 1441495372 -0.686096 0.457214 0.341309 0.451355 1441495372 -0.630493 0.442261 0.392151 0.503052 1441495372 -0.630493 0.442261 0.392151 0.503052 1441495372 -0.630493 0.442261 0.392151 0.503052 1441495372 -0.630493 0.442261 0.392151 0.503052 1441495372 -0.630493 0.442261 0.392151 0.503052 1441495372 -0.630493 0.442261 0.392151 0.503052 1441495372 -0.593079 0.412476 0.448914 0.525879 1441495372 -0.593079 0.412476 0.448914 0.525879 1441495372 -0.593079 0.412476 0.448914 0.525879 1441495372 -0.593079 0.412476 0.448914 0.525879 1441495372 -0.556091 0.396667 0.488098 0.543274 1441495372 -0.556091 0.396667 0.488098 0.543274 1441495372 -0.556091 0.396667 0.488098 0.543274 1441495372 -0.556091 0.396667 0.488098 0.543274 1441495372 -0.556091 0.396667 0.488098 0.543274 1441495372 -0.556091 0.396667 0.488098 0.543274 1441495372 -0.556091 0.396667 0.488098 0.543274 1441495372 -0.541016 0.398621 0.495972 0.549866 1441495372 -0.541016 0.398621 0.495972 0.549866 1441495372 -0.541016 0.398621 0.495972 0.549866 1441495372 -0.541016 0.398621 0.495972 0.549866 1441495372 -0.541016 0.398621 0.495972 0.549866 1441495372 -0.541016 0.398621 0.495972 0.549866 1441495372 -0.557556 0.404663 0.484558 0.539001 1441495372 -0.557556 0.404663 0.484558 0.539001 1441495372 -0.557556 0.404663 0.484558 0.539001 1441495372 -0.557556 0.404663 0.484558 0.539001 1441495372 -0.557556 0.404663 0.484558 0.539001 1441495372 -0.557556 0.404663 0.484558 0.539001 1441495372 -0.557556 0.404663 0.484558 0.539001 1441495372 -0.595886 0.417908 0.448853 0.518433 1441495372 -0.595886 0.417908 0.448853 0.518433 1441495372 -0.595886 0.417908 0.448853 0.518433 1441495372 -0.595886 0.417908 0.448853 0.518433 1441495373 -0.595886 0.417908 0.448853 0.518433 1441495373 -0.595886 0.417908 0.448853 0.518433 1441495373 -0.645020 0.431641 0.397644 0.489319 1441495373 -0.645020 0.431641 0.397644 0.489319 1441495373 -0.645020 0.431641 0.397644 0.489319 1441495373 -0.645020 0.431641 0.397644 0.489319 1441495373 -0.645020 0.431641 0.397644 0.489319 1441495373 -0.645020 0.431641 0.397644 0.489319 1441495373 -0.692200 0.449219 0.338135 0.452515 1441495373 -0.692200 0.449219 0.338135 0.452515 1441495373 -0.692200 0.449219 0.338135 0.452515 1441495373 -0.692200 0.449219 0.338135 0.452515 1441495373 -0.692200 0.449219 0.338135 0.452515 1441495373 -0.692200 0.449219 0.338135 0.452515 1441495373 -0.692200 0.449219 0.338135 0.452515 1441495373 -0.732239 0.467285 0.278015 0.410095 1441495373 -0.732239 0.467285 0.278015 0.410095 1441495373 -0.732239 0.467285 0.278015 0.410095 1441495373 -0.732239 0.467285 0.278015 0.410095 1441495373 -0.732239 0.467285 0.278015 0.410095 1441495373 -0.732239 0.467285 0.278015 0.410095 1441495373 -0.765320 0.479248 0.224060 0.366638 1441495373 -0.765320 0.479248 0.224060 0.366638 1441495373 -0.765320 0.479248 0.224060 0.366638 1441495373 -0.765320 0.479248 0.224060 0.366638 1441495373 -0.765320 0.479248 0.224060 0.366638 1441495373 -0.765320 0.479248 0.224060 0.366638 1441495373 -0.765320 0.479248 0.224060 0.366638 1441495373 -0.788025 0.493835 0.174927 0.323303 1441495373 -0.788025 0.493835 0.174927 0.323303 1441495373 -0.788025 0.493835 0.174927 0.323303 1441495373 -0.788025 0.493835 0.174927 0.323303 1441495373 -0.788025 0.493835 0.174927 0.323303 1441495373 -0.788025 0.493835 0.174927 0.323303 1441495373 -0.808044 0.498962 0.136780 0.281738 1441495373 -0.808044 0.498962 0.136780 0.281738 1441495373 -0.808044 0.498962 0.136780 0.281738 1441495373 -0.808044 0.498962 0.136780 0.281738 1441495373 -0.808044 0.498962 0.136780 0.281738 1441495373 -0.808044 0.498962 0.136780 0.281738 1441495373 -0.820862 0.504883 0.100708 0.247314 1441495373 -0.820862 0.504883 0.100708 0.247314 1441495373 -0.820862 0.504883 0.100708 0.247314 1441495373 -0.820862 0.504883 0.100708 0.247314 1441495373 -0.820862 0.504883 0.100708 0.247314 1441495373 -0.820862 0.504883 0.100708 0.247314 1441495373 -0.820862 0.504883 0.100708 0.247314 1441495373 -0.828003 0.507935 0.068176 0.227478 1441495373 -0.828003 0.507935 0.068176 0.227478 1441495373 -0.828003 0.507935 0.068176 0.227478 1441495373 -0.828003 0.507935 0.068176 0.227478 1441495373 -0.828003 0.507935 0.068176 0.227478 1441495373 -0.828003 0.507935 0.068176 0.227478 1441495373 -0.819885 0.525452 0.035950 0.224487 1441495373 -0.819885 0.525452 0.035950 0.224487 1441495373 -0.819885 0.525452 0.035950 0.224487 1441495373 -0.819885 0.525452 0.035950 0.224487 1441495373 -0.819885 0.525452 0.035950 0.224487 1441495373 -0.819885 0.525452 0.035950 0.224487 1441495373 -0.804626 0.548584 0.005310 0.226990 1441495373 -0.804626 0.548584 0.005310 0.226990 1441495373 -0.804626 0.548584 0.005310 0.226990 1441495373 -0.804626 0.548584 0.005310 0.226990 1441495373 -0.804626 0.548584 0.005310 0.226990 1441495373 -0.804626 0.548584 0.005310 0.226990 1441495373 -0.804626 0.548584 0.005310 0.226990 1441495373 -0.795471 0.563293 -0.021423 0.222351 1441495373 -0.795471 0.563293 -0.021423 0.222351 1441495373 -0.795471 0.563293 -0.021423 0.222351 1441495373 -0.795471 0.563293 -0.021423 0.222351 1441495373 -0.795471 0.563293 -0.021423 0.222351 1441495373 -0.795471 0.563293 -0.021423 0.222351 1441495373 -0.793152 0.566162 -0.026367 0.222839 1441495373 -0.793152 0.566162 -0.026367 0.222839 1441495373 -0.793152 0.566162 -0.026367 0.222839 1441495373 -0.793152 0.566162 -0.026367 0.222839 1441495373 -0.793152 0.566162 -0.026367 0.222839 1441495373 -0.793152 0.566162 -0.026367 0.222839 1441495373 -0.793701 0.561523 -0.009949 0.233765 1441495373 -0.793701 0.561523 -0.009949 0.233765 1441495373 -0.793701 0.561523 -0.009949 0.233765 1441495373 -0.793701 0.561523 -0.009949 0.233765 1441495373 -0.793701 0.561523 -0.009949 0.233765 1441495373 -0.793701 0.561523 -0.009949 0.233765 1441495373 -0.793701 0.561523 -0.009949 0.233765 1441495373 -0.804199 0.545471 0.011658 0.235840 1441495373 -0.804199 0.545471 0.011658 0.235840 1441495373 -0.804199 0.545471 0.011658 0.235840 1441495373 -0.804199 0.545471 0.011658 0.235840 1441495373 -0.804199 0.545471 0.011658 0.235840 1441495373 -0.804199 0.545471 0.011658 0.235840 1441495373 -0.820923 0.524170 0.037659 0.223450 1441495373 -0.820923 0.524170 0.037659 0.223450 1441495373 -0.820923 0.524170 0.037659 0.223450 1441495373 -0.820923 0.524170 0.037659 0.223450 1441495373 -0.820923 0.524170 0.037659 0.223450 1441495373 -0.820923 0.524170 0.037659 0.223450 1441495373 -0.836792 0.497559 0.054016 0.222046 1441495373 -0.836792 0.497559 0.054016 0.222046 1441495373 -0.836792 0.497559 0.054016 0.222046 1441495373 -0.836792 0.497559 0.054016 0.222046 1441495373 -0.836792 0.497559 0.054016 0.222046 1441495373 -0.836792 0.497559 0.054016 0.222046 1441495373 -0.833923 0.494812 0.061523 0.236633 1441495373 -0.833923 0.494812 0.061523 0.236633 1441495373 -0.833923 0.494812 0.061523 0.236633 1441495373 -0.833923 0.494812 0.061523 0.236633 1441495373 -0.833923 0.494812 0.061523 0.236633 1441495373 -0.833923 0.494812 0.061523 0.236633 1441495373 -0.829773 0.488892 0.088074 0.254456 1441495373 -0.829773 0.488892 0.088074 0.254456 1441495373 -0.829773 0.488892 0.088074 0.254456 1441495373 -0.829773 0.488892 0.088074 0.254456 1441495373 -0.829773 0.488892 0.088074 0.254456 1441495373 -0.829773 0.488892 0.088074 0.254456 1441495374 -0.831177 0.460205 0.130981 0.283142 1441495374 -0.831177 0.460205 0.130981 0.283142 1441495374 -0.831177 0.460205 0.130981 0.283142 1441495374 -0.831177 0.460205 0.130981 0.283142 1441495374 -0.831177 0.460205 0.130981 0.283142 1441495374 -0.831177 0.460205 0.130981 0.283142 1441495374 -0.809814 0.453430 0.181396 0.325073 1441495374 -0.809814 0.453430 0.181396 0.325073 1441495374 -0.809814 0.453430 0.181396 0.325073 1441495374 -0.809814 0.453430 0.181396 0.325073 1441495374 -0.809814 0.453430 0.181396 0.325073 1441495374 -0.809814 0.453430 0.181396 0.325073 1441495374 -0.775085 0.433228 0.258118 0.380676 1441495374 -0.775085 0.433228 0.258118 0.380676 1441495374 -0.775085 0.433228 0.258118 0.380676 1441495374 -0.775085 0.433228 0.258118 0.380676 1441495374 -0.775085 0.433228 0.258118 0.380676 1441495374 -0.775085 0.433228 0.258118 0.380676 1441495374 -0.775085 0.433228 0.258118 0.380676 1441495374 -0.713379 0.424316 0.332581 0.447693 1441495374 -0.713379 0.424316 0.332581 0.447693 1441495374 -0.713379 0.424316 0.332581 0.447693 1441495374 -0.713379 0.424316 0.332581 0.447693 1441495374 -0.713379 0.424316 0.332581 0.447693 1441495374 -0.642395 0.426941 0.378235 0.511841 1441495374 -0.642395 0.426941 0.378235 0.511841 1441495374 -0.642395 0.426941 0.378235 0.511841 1441495374 -0.642395 0.426941 0.378235 0.511841 1441495374 -0.642395 0.426941 0.378235 0.511841 1441495374 -0.642395 0.426941 0.378235 0.511841 1441495374 -0.588562 0.409485 0.424561 0.552795 1441495374 -0.588562 0.409485 0.424561 0.552795 1441495374 -0.588562 0.409485 0.424561 0.552795 1441495374 -0.588562 0.409485 0.424561 0.552795 1441495374 -0.588562 0.409485 0.424561 0.552795 1441495374 -0.588562 0.409485 0.424561 0.552795 1441495374 -0.588562 0.409485 0.424561 0.552795 1441495374 -0.541077 0.388794 0.471191 0.577942 1441495374 -0.541077 0.388794 0.471191 0.577942 1441495374 -0.541077 0.388794 0.471191 0.577942 1441495374 -0.541077 0.388794 0.471191 0.577942 1441495374 -0.541077 0.388794 0.471191 0.577942 1441495374 -0.541077 0.388794 0.471191 0.577942 1441495374 -0.516724 0.387024 0.485352 0.589600 1441495374 -0.516724 0.387024 0.485352 0.589600 1441495374 -0.516724 0.387024 0.485352 0.589600 1441495374 -0.516724 0.387024 0.485352 0.589600 1441495374 -0.516724 0.387024 0.485352 0.589600 1441495374 -0.516724 0.387024 0.485352 0.589600 1441495374 -0.516724 0.387024 0.485352 0.589600 1441495374 -0.522278 0.391357 0.483215 0.583618 1441495374 -0.522278 0.391357 0.483215 0.583618 1441495374 -0.522278 0.391357 0.483215 0.583618 1441495374 -0.522278 0.391357 0.483215 0.583618 1441495374 -0.522278 0.391357 0.483215 0.583618 1441495374 -0.522278 0.391357 0.483215 0.583618 1441495374 -0.522278 0.391357 0.483215 0.583618 1441495374 -0.559204 0.401611 0.460938 0.559937 1441495374 -0.559204 0.401611 0.460938 0.559937 1441495374 -0.559204 0.401611 0.460938 0.559937 1441495374 -0.559204 0.401611 0.460938 0.559937 1441495374 -0.559204 0.401611 0.460938 0.559937 1441495374 -0.559204 0.401611 0.460938 0.559937 1441495374 -0.610596 0.419434 0.417480 0.526245 1441495374 -0.610596 0.419434 0.417480 0.526245 1441495374 -0.610596 0.419434 0.417480 0.526245 1441495374 -0.610596 0.419434 0.417480 0.526245 1441495374 -0.610596 0.419434 0.417480 0.526245 1441495374 -0.610596 0.419434 0.417480 0.526245 1441495374 -0.666077 0.441223 0.357422 0.483582 1441495374 -0.666077 0.441223 0.357422 0.483582 1441495374 -0.666077 0.441223 0.357422 0.483582 1441495374 -0.666077 0.441223 0.357422 0.483582 1441495374 -0.666077 0.441223 0.357422 0.483582 1441495374 -0.666077 0.441223 0.357422 0.483582 1441495374 -0.716553 0.459534 0.297119 0.432495 1441495374 -0.716553 0.459534 0.297119 0.432495 1441495374 -0.716553 0.459534 0.297119 0.432495 1441495374 -0.716553 0.459534 0.297119 0.432495 1441495374 -0.716553 0.459534 0.297119 0.432495 1441495374 -0.716553 0.459534 0.297119 0.432495 1441495374 -0.752319 0.475586 0.244995 0.384460 1441495374 -0.752319 0.475586 0.244995 0.384460 1441495374 -0.752319 0.475586 0.244995 0.384460 1441495374 -0.752319 0.475586 0.244995 0.384460 1441495374 -0.752319 0.475586 0.244995 0.384460 1441495374 -0.752319 0.475586 0.244995 0.384460 1441495374 -0.776611 0.491333 0.201172 0.339111 1441495374 -0.776611 0.491333 0.201172 0.339111 1441495374 -0.776611 0.491333 0.201172 0.339111 1441495374 -0.776611 0.491333 0.201172 0.339111 1441495374 -0.799805 0.495667 0.168030 0.293945 1441495374 -0.799805 0.495667 0.168030 0.293945 1441495374 -0.799805 0.495667 0.168030 0.293945 1441495374 -0.799805 0.495667 0.168030 0.293945 1441495374 -0.799805 0.495667 0.168030 0.293945 1441495374 -0.812561 0.504700 0.134460 0.258728 1441495374 -0.812561 0.504700 0.134460 0.258728 1441495374 -0.812561 0.504700 0.134460 0.258728 1441495374 -0.812561 0.504700 0.134460 0.258728 1441495374 -0.812561 0.504700 0.134460 0.258728 1441495374 -0.812561 0.504700 0.134460 0.258728 1441495374 -0.817810 0.515381 0.100281 0.235535 1441495374 -0.817810 0.515381 0.100281 0.235535 1441495374 -0.817810 0.515381 0.100281 0.235535 1441495374 -0.817810 0.515381 0.100281 0.235535 1441495374 -0.812683 0.532532 0.067444 0.226746 1441495375 -0.812683 0.532532 0.067444 0.226746 1441495375 -0.812683 0.532532 0.067444 0.226746 1441495375 -0.812683 0.532532 0.067444 0.226746 1441495375 -0.812683 0.532532 0.067444 0.226746 1441495375 -0.812683 0.532532 0.067444 0.226746 1441495375 -0.812683 0.532532 0.067444 0.226746 1441495375 -0.803284 0.551208 0.038208 0.222229 1441495375 -0.803284 0.551208 0.038208 0.222229 1441495375 -0.803284 0.551208 0.038208 0.222229 1441495375 -0.803284 0.551208 0.038208 0.222229 1441495375 -0.803284 0.551208 0.038208 0.222229 1441495375 -0.803284 0.551208 0.038208 0.222229 1441495375 -0.798523 0.562988 0.013062 0.212769 1441495375 -0.798523 0.562988 0.013062 0.212769 1441495375 -0.798523 0.562988 0.013062 0.212769 1441495375 -0.798523 0.562988 0.013062 0.212769 1441495375 -0.798523 0.562988 0.013062 0.212769 1441495375 -0.798523 0.562988 0.013062 0.212769 1441495375 -0.797546 0.565735 0.003723 0.209473 1441495375 -0.797546 0.565735 0.003723 0.209473 1441495375 -0.797546 0.565735 0.003723 0.209473 1441495375 -0.797546 0.565735 0.003723 0.209473 1441495375 -0.797546 0.565735 0.003723 0.209473 1441495375 -0.797791 0.561462 0.018494 0.219055 1441495375 -0.797791 0.561462 0.018494 0.219055 1441495375 -0.797791 0.561462 0.018494 0.219055 1441495375 -0.797791 0.561462 0.018494 0.219055 1441495375 -0.797791 0.561462 0.018494 0.219055 1441495375 -0.797791 0.561462 0.018494 0.219055 1441495375 -0.805908 0.545532 0.049133 0.224792 1441495375 -0.805908 0.545532 0.049133 0.224792 1441495375 -0.805908 0.545532 0.049133 0.224792 1441495375 
-0.603394 0.351501 0.537964 0.472168 1441495378 -0.603394 0.351501 0.537964 0.472168 1441495378 -0.603394 0.351501 0.537964 0.472168 1441495378 -0.603394 0.351501 0.537964 0.472168 1441495378 -0.603394 0.351501 0.537964 0.472168 1441495378 -0.603271 0.352478 0.536438 0.473328 1441495378 -0.603271 0.352478 0.536438 0.473328 1441495378 -0.603271 0.352478 0.536438 0.473328 1441495378 -0.603271 0.352478 0.536438 0.473328 1441495378 -0.603271 0.352478 0.536438 0.473328 1441495378 -0.603027 0.354370 0.533630 0.475342 1441495378 -0.603027 0.354370 0.533630 0.475342 1441495378 -0.603027 0.354370 0.533630 0.475342 1441495378 -0.603027 0.354370 0.533630 0.475342 1441495378 -0.603027 0.354370 0.533630 0.475342 1441495378 -0.603027 0.354370 0.533630 0.475342 1441495378 -0.602905 0.358032 0.528870 0.478088 1441495378 -0.602905 0.358032 0.528870 0.478088 1441495378 -0.602905 0.358032 0.528870 0.478088 1441495378 -0.602905 0.358032 0.528870 0.478088 1441495378 -0.602905 0.358032 0.528870 0.478088 1441495378 -0.602905 0.358032 0.528870 0.478088 1441495378 -0.602844 0.363159 0.522705 0.481079 1441495378 -0.602844 0.363159 0.522705 0.481079 1441495378 -0.602844 0.363159 0.522705 0.481079 1441495378 -0.602844 0.363159 0.522705 0.481079 1441495378 -0.602844 0.363159 0.522705 0.481079 1441495378 -0.602844 0.363159 0.522705 0.481079 1441495378 -0.602844 0.363159 0.522705 0.481079 1441495378 -0.603760 0.367004 0.517273 0.482910 1441495378 -0.603760 0.367004 0.517273 0.482910 1441495378 -0.603760 0.367004 0.517273 0.482910 1441495378 -0.603760 0.367004 0.517273 0.482910 1441495378 -0.603760 0.367004 0.517273 0.482910 1441495378 -0.603760 0.367004 0.517273 0.482910 1441495378 -0.604248 0.370483 0.512390 0.484802 1441495378 -0.604248 0.370483 0.512390 0.484802 1441495378 -0.604248 0.370483 0.512390 0.484802 1441495378 -0.604248 0.370483 0.512390 0.484802 1441495378 -0.604248 0.370483 0.512390 0.484802 1441495378 -0.603821 0.373047 0.508789 0.487183 1441495378 -0.603821 0.373047 0.508789 0.487183 1441495378 -0.603821 0.373047 0.508789 0.487183 1441495378 -0.603821 0.373047 0.508789 0.487183 1441495378 -0.603821 0.373047 0.508789 0.487183 1441495378 -0.603821 0.373047 0.508789 0.487183 1441495378 -0.603821 0.373047 0.508789 0.487183 1441495378 -0.602112 0.376282 0.504944 0.490723 1441495378 -0.602112 0.376282 0.504944 0.490723 1441495378 -0.602112 0.376282 0.504944 0.490723 1441495378 -0.602112 0.376282 0.504944 0.490723 1441495378 -0.602112 0.376282 0.504944 0.490723 1441495378 -0.602112 0.376282 0.504944 0.490723 1441495378 -0.600830 0.379395 0.500916 0.494080 1441495378 -0.600830 0.379395 0.500916 0.494080 1441495378 -0.600830 0.379395 0.500916 0.494080 1441495378 -0.600830 0.379395 0.500916 0.494080 1441495378 -0.600830 0.379395 0.500916 0.494080 1441495378 -0.600830 0.379395 0.500916 0.494080 1441495378 -0.599792 0.382996 0.497498 0.495972 1441495378 -0.599792 0.382996 0.497498 0.495972 1441495378 -0.599792 0.382996 0.497498 0.495972 1441495378 -0.599792 0.382996 0.497498 0.495972 1441495378 -0.599792 0.382996 0.497498 0.495972 1441495378 -0.599792 0.382996 0.497498 0.495972 1441495378 -0.600830 0.382629 0.497620 0.494934 1441495378 -0.600830 0.382629 0.497620 0.494934 1441495378 -0.600830 0.382629 0.497620 0.494934 1441495378 -0.600830 0.382629 0.497620 0.494934 1441495378 -0.601807 0.381958 0.498474 0.493408 1441495378 -0.601807 0.381958 0.498474 0.493408 1441495378 -0.601807 0.381958 0.498474 0.493408 1441495378 -0.601807 0.381958 0.498474 0.493408 1441495378 -0.601807 0.381958 0.498474 0.493408 1441495378 -0.601807 0.381958 0.498474 0.493408 1441495378 -0.603821 0.379211 0.501526 0.489990 1441495378 -0.603821 0.379211 0.501526 0.489990 1441495378 -0.603821 0.379211 0.501526 0.489990 1441495378 -0.603821 0.379211 0.501526 0.489990 1441495378 -0.603821 0.379211 0.501526 0.489990 1441495378 -0.603821 0.379211 0.501526 0.489990 1441495378 -0.606262 0.375427 0.505310 0.485901 1441495378 -0.606262 0.375427 0.505310 0.485901 1441495378 -0.606262 0.375427 0.505310 0.485901 1441495378 -0.606262 0.375427 0.505310 0.485901 1441495378 -0.606262 0.375427 0.505310 0.485901 1441495378 -0.606262 0.375427 0.505310 0.485901 1441495378 -0.608521 0.371887 0.508728 0.482178 1441495378 -0.608521 0.371887 0.508728 0.482178 1441495378 -0.608521 0.371887 0.508728 0.482178 1441495378 -0.608521 0.371887 0.508728 0.482178 1441495378 -0.608521 0.371887 0.508728 0.482178 1441495378 -0.608521 0.371887 0.508728 0.482178 1441495378 -0.610229 0.368835 0.511597 0.479370 1441495378 -0.610229 0.368835 0.511597 0.479370 1441495378 -0.610229 0.368835 0.511597 0.479370 1441495378 -0.610229 0.368835 0.511597 0.479370 1441495378 -0.610229 0.368835 0.511597 0.479370 1441495378 -0.610229 0.368835 0.511597 0.479370 1441495378 -0.609619 0.369202 0.512085 0.479370 1441495378 -0.609619 0.369202 0.512085 0.479370 1441495378 -0.609619 0.369202 0.512085 0.479370 1441495378 -0.609619 0.369202 0.512085 0.479370 1441495378 -0.609619 0.369202 0.512085 0.479370 1441495379 -0.609619 0.369202 0.512085 0.479370 1441495379 -0.607605 0.372742 0.510071 0.481323 1441495379 -0.607605 0.372742 0.510071 0.481323 1441495379 -0.607605 0.372742 0.510071 0.481323 1441495379 -0.607605 0.372742 0.510071 0.481323 1441495379 -0.607605 0.372742 0.510071 0.481323 1441495379 -0.607605 0.372742 0.510071 0.481323 1441495379 -0.607605 0.372742 0.510071 0.481323 1441495379 -0.604736 0.377075 0.507813 0.483948 1441495379 -0.604736 0.377075 0.507813 0.483948 1441495379 -0.604736 0.377075 0.507813 0.483948 1441495379 -0.604736 0.377075 0.507813 0.483948 1441495379 -0.604736 0.377075 0.507813 0.483948 1441495379 -0.601624 0.381653 0.505310 0.486816 1441495379 -0.601624 0.381653 0.505310 0.486816 1441495379 -0.601624 0.381653 0.505310 0.486816 1441495379 -0.601624 0.381653 0.505310 0.486816 1441495379 -0.601624 0.381653 0.505310 0.486816 1441495379 -0.601624 0.381653 0.505310 0.486816 1441495379 -0.601624 0.381653 0.505310 0.486816 1441495379 -0.598999 0.386536 0.501892 0.489746 1441495379 -0.598999 0.386536 0.501892 0.489746 1441495379 -0.598999 0.386536 0.501892 0.489746 1441495379 -0.598999 0.386536 0.501892 0.489746 1441495379 -0.595947 0.392334 0.497864 0.492981 1441495379 -0.595947 0.392334 0.497864 0.492981 1441495379 -0.595947 0.392334 0.497864 0.492981 1441495379 -0.595947 0.392334 0.497864 0.492981 1441495379 -0.595947 0.392334 0.497864 0.492981 1441495379 -0.595947 0.392334 0.497864 0.492981 1441495379 -0.591797 0.397095 0.495239 0.496765 1441495379 -0.591797 0.397095 0.495239 0.496765 1441495379 -0.591797 0.397095 0.495239 0.496765 1441495379 -0.591797 0.397095 0.495239 0.496765 1441495379 -0.591797 0.397095 0.495239 0.496765 1441495379 -0.591797 0.397095 0.495239 0.496765 1441495379 -0.587280 0.400635 0.493713 0.500732 1441495379 -0.587280 0.400635 0.493713 0.500732 1441495379 -0.587280 0.400635 0.493713 0.500732 1441495379 -0.587280 0.400635 0.493713 0.500732 1441495379 -0.587280 0.400635 0.493713 0.500732 1441495379 -0.587280 0.400635 0.493713 0.500732 1441495379 -0.582458 0.403442 0.492126 0.505676 1441495379 -0.582458 0.403442 0.492126 0.505676 1441495379 -0.582458 0.403442 0.492126 0.505676 1441495379 -0.582458 0.403442 0.492126 0.505676 1441495379 -0.577148 0.406250 0.490601 0.510986 1441495379 -0.577148 0.406250 0.490601 0.510986 1441495379 -0.577148 0.406250 0.490601 0.510986 1441495379 -0.577148 0.406250 0.490601 0.510986 1441495379 -0.577148 0.406250 0.490601 0.510986 1441495379 -0.577148 0.406250 0.490601 0.510986 1441495379 -0.577148 0.406250 0.490601 0.510986 1441495379 -0.573242 0.406738 0.490784 0.514832 1441495379 -0.573242 0.406738 0.490784 0.514832 1441495379 -0.573242 0.406738 0.490784 0.514832 1441495379 -0.573242 0.406738 0.490784 0.514832 1441495379 -0.573242 0.406738 0.490784 0.514832 1441495379 -0.573242 0.406738 0.490784 0.514832 1441495379 -0.571777 0.404907 0.492371 0.516418 1441495379 -0.571777 0.404907 0.492371 0.516418 1441495379 -0.571777 0.404907 0.492371 0.516418 1441495379 -0.571777 0.404907 0.492371 0.516418 1441495379 -0.571777 0.404907 0.492371 0.516418 1441495379 -0.571777 0.404907 0.492371 0.516418 1441495379 -0.571350 0.404541 0.492249 0.517212 1441495379 -0.571350 0.404541 0.492249 0.517212 1441495379 -0.571350 0.404541 0.492249 0.517212 1441495379 -0.571350 0.404541 0.492249 0.517212 1441495379 -0.571350 0.404541 0.492249 0.517212 1441495379 -0.571350 0.404541 0.492249 0.517212 1441495379 -0.574097 0.404358 0.491638 0.515015 1441495379 -0.574097 0.404358 0.491638 0.515015 1441495379 -0.574097 0.404358 0.491638 0.515015 1441495379 -0.574097 0.404358 0.491638 0.515015 1441495379 -0.574097 0.404358 0.491638 0.515015 1441495379 -0.574097 0.404358 0.491638 0.515015 1441495379 -0.577820 0.404785 0.489746 0.512207 1441495379 -0.577820 0.404785 0.489746 0.512207 1441495379 -0.577820 0.404785 0.489746 0.512207 1441495379 -0.577820 0.404785 0.489746 0.512207 1441495379 -0.577820 0.404785 0.489746 0.512207 1441495379 -0.577820 0.404785 0.489746 0.512207 1441495379 -0.577820 0.404785 0.489746 0.512207 1441495379 -0.582092 0.405396 0.487366 0.509094 1441495379 -0.582092 0.405396 0.487366 0.509094 1441495379 -0.582092 0.405396 0.487366 0.509094 1441495379 -0.582092 0.405396 0.487366 0.509094 1441495379 -0.582092 0.405396 0.487366 0.509094 1441495379 -0.585693 0.405640 0.485352 0.506775 1441495379 -0.585693 0.405640 0.485352 0.506775 1441495379 -0.585693 0.405640 0.485352 0.506775 1441495379 -0.585693 0.405640 0.485352 0.506775 1441495379 -0.585693 0.405640 0.485352 0.506775 1441495379 -0.585693 0.405640 0.485352 0.506775 1441495379 -0.585693 0.405640 0.485352 0.506775 1441495379 -0.584778 0.411316 0.479736 0.508545 1441495379 -0.584778 0.411316 0.479736 0.508545 1441495379 -0.584778 0.411316 0.479736 0.508545 1441495379 -0.584778 0.411316 0.479736 0.508545 1441495379 -0.584778 0.411316 0.479736 0.508545 1441495379 -0.584778 0.411316 0.479736 0.508545 1441495379 -0.584473 0.415283 0.476196 0.509033 1441495379 -0.584473 0.415283 0.476196 0.509033 1441495379 -0.584473 0.415283 0.476196 0.509033 1441495379 -0.584473 0.415283 0.476196 0.509033 1441495379 -0.584473 0.415283 0.476196 0.509033 1441495379 -0.584473 0.415283 0.476196 0.509033 1441495379 -0.584473 0.415283 0.476196 0.509033 1441495380 -0.584473 0.415344 0.476257 0.508972 1441495380 -0.584473 0.415344 0.476257 0.508972 1441495380 -0.584473 0.415344 0.476257 0.508972 1441495380 -0.584473 0.415344 0.476257 0.508972 1441495380 -0.584473 0.415344 0.476257 0.508972 1441495380 -0.583374 0.414551 0.477478 0.509705 1441495380 -0.583374 0.414551 0.477478 0.509705 1441495380 -0.583374 0.414551 0.477478 0.509705 1441495380 -0.583374 0.414551 0.477478 0.509705 1441495380 -0.583374 0.414551 0.477478 0.509705 1441495380 -0.583374 0.414551 0.477478 0.509705 1441495380 -0.583862 0.410950 0.481750 0.507996 1441495380 -0.583862 0.410950 0.481750 0.507996 1441495380 -0.583862 0.410950 0.481750 0.507996 1441495380 -0.583862 0.410950 0.481750 0.507996 1441495380 -0.583862 0.410950 0.481750 0.507996 1441495380 -0.583862 0.410950 0.481750 0.507996 1441495380 -0.583862 0.410950 0.481750 0.507996 1441495380 -0.588440 0.403137 0.489868 0.501221 1441495380 -0.588440 0.403137 0.489868 0.501221 1441495380 -0.588440 0.403137 0.489868 0.501221 1441495380 -0.588440 0.403137 0.489868 0.501221 1441495380 -0.588440 0.403137 0.489868 0.501221 1441495380 -0.588440 0.403137 0.489868 0.501221 1441495380 -0.593445 0.395203 0.498169 0.493408 1441495380 -0.593445 0.395203 0.498169 0.493408 1441495380 -0.593445 0.395203 0.498169 0.493408 1441495380 -0.593445 0.395203 0.498169 0.493408 1441495380 -0.593445 0.395203 0.498169 0.493408 1441495380 -0.593445 0.395203 0.498169 0.493408 1441495380 -0.595947 0.390381 0.504028 0.488220 1441495380 -0.595947 0.390381 0.504028 0.488220 1441495380 -0.595947 0.390381 0.504028 0.488220 1441495380 -0.595947 0.390381 0.504028 0.488220 1441495380 -0.595947 0.390381 0.504028 0.488220 1441495380 -0.595947 0.390381 0.504028 0.488220 1441495380 -0.598083 0.386414 0.508057 0.484619 1441495380 -0.598083 0.386414 0.508057 0.484619 1441495380 -0.598083 0.386414 0.508057 0.484619 1441495380 -0.598083 0.386414 0.508057 0.484619 1441495380 -0.598083 0.386414 0.508057 0.484619 1441495380 -0.598083 0.386414 0.508057 0.484619 1441495380 -0.599487 0.382935 0.510132 0.483398 1441495380 -0.599487 0.382935 0.510132 0.483398 1441495380 -0.599487 0.382935 0.510132 0.483398 1441495380 -0.599487 0.382935 0.510132 0.483398 1441495380 -0.599487 0.382935 0.510132 0.483398 1441495380 -0.596619 0.385254 0.508057 0.487305 1441495380 -0.596619 0.385254 0.508057 0.487305 1441495380 -0.596619 0.385254 0.508057 0.487305 1441495380 -0.596619 0.385254 0.508057 0.487305 1441495380 -0.596619 0.385254 0.508057 0.487305 1441495380 -0.596619 0.385254 0.508057 0.487305 1441495380 -0.592957 0.389343 0.504944 0.491699 1441495380 -0.592957 0.389343 0.504944 0.491699 1441495380 -0.592957 0.389343 0.504944 0.491699 1441495380 -0.592957 0.389343 0.504944 0.491699 1441495380 -0.592957 0.389343 0.504944 0.491699 1441495380 -0.592957 0.389343 0.504944 0.491699 1441495380 -0.592957 0.389343 0.504944 0.491699 1441495380 -0.589355 0.393311 0.502319 0.495605 1441495380 -0.589355 0.393311 0.502319 0.495605 1441495380 -0.589355 0.393311 0.502319 0.495605 1441495380 -0.589355 0.393311 0.502319 0.495605 1441495380 -0.589355 0.393311 0.502319 0.495605 1441495380 -0.589355 0.393311 0.502319 0.495605 1441495380 -0.586304 0.397156 0.499817 0.498718 1441495380 -0.586304 0.397156 0.499817 0.498718 1441495380 -0.586304 0.397156 0.499817 0.498718 1441495380 -0.586304 0.397156 0.499817 0.498718 1441495380 -0.586304 0.397156 0.499817 0.498718 1441495380 -0.584106 0.400696 0.496948 0.501221 1441495380 -0.584106 0.400696 0.496948 0.501221 1441495380 -0.584106 0.400696 0.496948 0.501221 1441495380 -0.584106 0.400696 0.496948 0.501221 1441495380 -0.584106 0.400696 0.496948 0.501221 1441495380 -0.584106 0.400696 0.496948 0.501221 1441495380 -0.581177 0.405090 0.493469 0.504578 1441495380 -0.581177 0.405090 0.493469 0.504578 1441495380 -0.581177 0.405090 0.493469 0.504578 1441495380 -0.581177 0.405090 0.493469 0.504578 1441495380 -0.581177 0.405090 0.493469 0.504578 1441495380 -0.581177 0.405090 0.493469 0.504578 1441495380 -0.577820 0.409607 0.489563 0.508545 1441495380 -0.577820 0.409607 0.489563 0.508545 1441495380 -0.577820 0.409607 0.489563 0.508545 1441495380 -0.577820 0.409607 0.489563 0.508545 1441495380 -0.577820 0.409607 0.489563 0.508545 1441495380 -0.577820 0.409607 0.489563 0.508545 1441495380 -0.577820 0.409607 0.489563 0.508545 1441495380 -0.575378 0.411865 0.487427 0.511597 1441495380 -0.575378 0.411865 0.487427 0.511597 1441495380 -0.575378 0.411865 0.487427 0.511597 1441495380 -0.575378 0.411865 0.487427 0.511597 1441495380 -0.575378 0.411865 0.487427 0.511597 1441495380 -0.575378 0.411865 0.487427 0.511597 1441495380 -0.571594 0.414856 0.484985 0.515686 1441495380 -0.571594 0.414856 0.484985 0.515686 1441495380 -0.571594 0.414856 0.484985 0.515686 1441495380 -0.571594 0.414856 0.484985 0.515686 1441495380 -0.571594 0.414856 0.484985 0.515686 1441495380 -0.571594 0.414856 0.484985 0.515686 1441495380 -0.566467 0.420227 0.480286 0.521362 1441495380 -0.566467 0.420227 0.480286 0.521362 1441495380 -0.566467 0.420227 0.480286 0.521362 1441495380 -0.566467 0.420227 0.480286 0.521362 1441495380 -0.566467 0.420227 0.480286 0.521362 1441495380 -0.566467 0.420227 0.480286 0.521362 1441495380 -0.563599 0.423767 0.476746 0.524841 1441495381 -0.563599 0.423767 0.476746 0.524841 1441495381 -0.563599 0.423767 0.476746 0.524841 1441495381 -0.563599 0.423767 0.476746 0.524841 1441495381 -0.563599 0.423767 0.476746 0.524841 1441495381 -0.563599 0.423767 0.476746 0.524841 1441495381 -0.565063 0.422791 0.476501 0.524231 1441495381 -0.565063 0.422791 0.476501 0.524231 1441495381 -0.565063 0.422791 0.476501 0.524231 1441495381 -0.565063 0.422791 0.476501 0.524231 1441495381 -0.565063 0.422791 0.476501 0.524231 1441495381 -0.566284 0.423157 0.474182 0.524719 1441495381 -0.566284 0.423157 0.474182 0.524719 1441495381 -0.566284 0.423157 0.474182 0.524719 1441495381 -0.566284 0.423157 0.474182 0.524719 1441495381 -0.566284 0.423157 0.474182 0.524719 1441495381 -0.566284 0.423157 0.474182 0.524719 1441495381 -0.569702 0.422424 0.472961 0.522766 1441495381 -0.569702 0.422424 0.472961 0.522766 1441495381 -0.569702 0.422424 0.472961 0.522766 1441495381 -0.569702 0.422424 0.472961 0.522766 1441495381 -0.569702 0.422424 0.472961 0.522766 1441495381 -0.569702 0.422424 0.472961 0.522766 1441495381 -0.572693 0.422546 0.471375 0.520874 1441495381 -0.572693 0.422546 0.471375 0.520874 1441495381 -0.572693 0.422546 0.471375 0.520874 1441495381 -0.572693 0.422546 0.471375 0.520874 1441495381 -0.576294 0.421936 0.470032 0.518555 1441495381 -0.576294 0.421936 0.470032 0.518555 1441495381 -0.576294 0.421936 0.470032 0.518555 1441495381 -0.576294 0.421936 0.470032 0.518555 1441495381 -0.576294 0.421936 0.470032 0.518555 1441495381 -0.576294 0.421936 0.470032 0.518555 1441495381 -0.578552 0.421997 0.467834 0.518005 1441495381 -0.578552 0.421997 0.467834 0.518005 1441495381 -0.578552 0.421997 0.467834 0.518005 1441495381 -0.578552 0.421997 0.467834 0.518005 1441495381 -0.578552 0.421997 0.467834 0.518005 1441495381 -0.578552 0.421997 0.467834 0.518005 1441495381 -0.578979 0.423096 0.464966 0.519104 1441495381 -0.578979 0.423096 0.464966 0.519104 1441495381 -0.578979 0.423096 0.464966 0.519104 1441495381 -0.578979 0.423096 0.464966 0.519104 1441495381 -0.578979 0.423096 0.464966 0.519104 1441495381 -0.578979 0.423096 0.464966 0.519104 1441495381 -0.578918 0.423645 0.463135 0.520447 1441495381 -0.578918 0.423645 0.463135 0.520447 1441495381 -0.578918 0.423645 0.463135 0.520447 1441495381 -0.578918 0.423645 0.463135 0.520447 1441495381 -0.577087 0.424866 0.461609 0.522766 1441495381 -0.577087 0.424866 0.461609 0.522766 1441495381 -0.577087 0.424866 0.461609 0.522766 1441495381 -0.577087 0.424866 0.461609 0.522766 1441495381 -0.577087 0.424866 0.461609 0.522766 1441495381 -0.577087 0.424866 0.461609 0.522766 1441495381 -0.575317 0.424927 0.461792 0.524536 1441495381 -0.575317 0.424927 0.461792 0.524536 1441495381 -0.575317 0.424927 0.461792 0.524536 1441495381 -0.575317 0.424927 0.461792 0.524536 1441495381 -0.575317 0.424927 0.461792 0.524536 1441495381 -0.575317 0.424927 0.461792 0.524536 1441495381 -0.575317 0.424927 0.461792 0.524536 1441495381 -0.575378 0.422729 0.464661 0.523743 1441495381 -0.575378 0.422729 0.464661 0.523743 1441495381 -0.575378 0.422729 0.464661 0.523743 1441495381 -0.575378 0.422729 0.464661 0.523743 1441495381 -0.575378 0.422729 0.464661 0.523743 1441495381 -0.575378 0.422729 0.464661 0.523743 1441495381 -0.576538 0.418823 0.469482 0.521240 1441495381 -0.576538 0.418823 0.469482 0.521240 1441495381 -0.576538 0.418823 0.469482 0.521240 1441495381 -0.576538 0.418823 0.469482 0.521240 1441495381 -0.578369 0.414856 0.474548 0.517761 1441495381 -0.578369 0.414856 0.474548 0.517761 1441495381 -0.578369 0.414856 0.474548 0.517761 1441495381 -0.578369 0.414856 0.474548 0.517761 1441495381 -0.578369 0.414856 0.474548 0.517761 1441495381 -0.578369 0.414856 0.474548 0.517761 1441495381 -0.584045 0.407898 0.481079 0.510925 1441495381 -0.584045 0.407898 0.481079 0.510925 1441495381 -0.584045 0.407898 0.481079 0.510925 1441495381 -0.584045 0.407898 0.481079 0.510925 1441495381 -0.584045 0.407898 0.481079 0.510925 1441495381 -0.584045 0.407898 0.481079 0.510925 1441495381 -0.584045 0.407898 0.481079 0.510925 1441495381 -0.585632 0.406067 0.482300 0.509399 1441495381 -0.585632 0.406067 0.482300 0.509399 1441495381 -0.585632 0.406067 0.482300 0.509399 1441495381 -0.585632 0.406067 0.482300 0.509399 1441495381 -0.585632 0.406067 0.482300 0.509399 1441495381 -0.585632 0.406067 0.482300 0.509399 1441495381 -0.584595 0.409546 0.479309 0.510681 1441495381 -0.584595 0.409546 0.479309 0.510681 1441495381 -0.584595 0.409546 0.479309 0.510681 1441495381 -0.584595 0.409546 0.479309 0.510681 1441495381 -0.584595 0.409546 0.479309 0.510681 1441495381 -0.584595 0.409546 0.479309 0.510681 1441495381 -0.582581 0.413757 0.475525 0.513062 1441495381 -0.582581 0.413757 0.475525 0.513062 1441495381 -0.582581 0.413757 0.475525 0.513062 1441495381 -0.582581 0.413757 0.475525 0.513062 1441495381 -0.580261 0.416992 0.473022 0.515442 1441495381 -0.580261 0.416992 0.473022 0.515442 1441495382 -0.580261 0.416992 0.473022 0.515442 1441495382 -0.580261 0.416992 0.473022 0.515442 1441495382 -0.580261 0.416992 0.473022 0.515442 1441495382 -0.580261 0.416992 0.473022 0.515442 1441495382 -0.580139 0.417358 0.473083 0.515198 1441495382 -0.580139 0.417358 0.473083 0.515198 1441495382 -0.580139 0.417358 0.473083 0.515198 1441495382 -0.580139 0.417358 0.473083 0.515198 1441495382 -0.580139 0.417358 0.473083 0.515198 1441495382 -0.580139 0.417358 0.473083 0.515198 1441495382 -0.580139 0.417358 0.473083 0.515198 1441495382 -0.582275 0.414795 0.475281 0.512817 1441495382 -0.582275 0.414795 0.475281 0.512817 1441495382 -0.582275 0.414795 0.475281 0.512817 1441495382 -0.582275 0.414795 0.475281 0.512817 1441495382 -0.582275 0.414795 0.475281 0.512817 1441495382 -0.582275 0.414795 0.475281 0.512817 1441495382 -0.580811 0.418762 0.471863 0.514404 1441495382 -0.580811 0.418762 0.471863 0.514404 1441495382 -0.580811 0.418762 0.471863 0.514404 1441495382 -0.580811 0.418762 0.471863 0.514404 1441495382 -0.578552 0.423035 0.468018 0.516907 1441495382 -0.578552 0.423035 0.468018 0.516907 1441495382 -0.578552 0.423035 0.468018 0.516907 1441495382 -0.578552 0.423035 0.468018 0.516907 1441495382 -0.578552 0.423035 0.468018 0.516907 1441495382 -0.578552 0.423035 0.468018 0.516907 1441495382 -0.578857 0.419861 0.470520 0.516968 1441495382 -0.578857 0.419861 0.470520 0.516968 1441495382 -0.578857 0.419861 0.470520 0.516968 1441495382 -0.578857 0.419861 0.470520 0.516968 1441495382 -0.578857 0.419861 0.470520 0.516968 1441495382 -0.578857 0.419861 0.470520 0.516968 1441495382 -0.578857 0.419861 0.470520 0.516968 1441495382 -0.576233 0.416748 0.473267 0.519836 1441495382 -0.576233 0.416748 0.473267 0.519836 1441495382 -0.576233 0.416748 0.473267 0.519836 1441495382 -0.576233 0.416748 0.473267 0.519836 1441495382 -0.576233 0.416748 0.473267 0.519836 1441495382 -0.570984 0.417725 0.472900 0.525085 1441495382 -0.570984 0.417725 0.472900 0.525085 1441495382 -0.570984 0.417725 0.472900 0.525085 1441495382 -0.570984 0.417725 0.472900 0.525085 1441495382 -0.572815 0.413513 0.476868 0.522949 1441495382 -0.572815 0.413513 0.476868 0.522949 1441495382 -0.572815 0.413513 0.476868 0.522949 1441495382 -0.572815 0.413513 0.476868 0.522949 1441495382 -0.572815 0.413513 0.476868 0.522949 1441495382 -0.572815 0.413513 0.476868 0.522949 1441495382 -0.573059 0.412781 0.476624 0.523376 1441495382 -0.573059 0.412781 0.476624 0.523376 1441495382 -0.573059 0.412781 0.476624 0.523376 1441495382 -0.573059 0.412781 0.476624 0.523376 1441495382 -0.573059 0.412781 0.476624 0.523376 1441495382 -0.573059 0.412781 0.476624 0.523376 1441495382 -0.571716 0.418030 0.470825 0.526001 1441495382 -0.571716 0.418030 0.470825 0.526001 1441495382 -0.571716 0.418030 0.470825 0.526001 1441495382 -0.571716 0.418030 0.470825 0.526001 1441495382 -0.571716 0.418030 0.470825 0.526001 1441495382 -0.571716 0.418030 0.470825 0.526001 1441495382 -0.571716 0.418030 0.470825 0.526001 1441495382 -0.576233 0.416870 0.469788 0.522888 1441495382 -0.576233 0.416870 0.469788 0.522888 1441495382 -0.576233 0.416870 0.469788 0.522888 1441495382 -0.576233 0.416870 0.469788 0.522888 1441495382 -0.576233 0.416870 0.469788 0.522888 1441495382 -0.576233 0.416870 0.469788 0.522888 1441495382 -0.576477 0.419800 0.464722 0.524780 1441495382 -0.576477 0.419800 0.464722 0.524780 1441495382 -0.576477 0.419800 0.464722 0.524780 1441495382 -0.576477 0.419800 0.464722 0.524780 1441495382 -0.576477 0.419800 0.464722 0.524780 1441495382 -0.576477 0.419800 0.464722 0.524780 1441495382 -0.577148 0.422363 0.460022 0.526184 1441495382 -0.577148 0.422363 0.460022 0.526184 1441495382 -0.577148 0.422363 0.460022 0.526184 1441495382 -0.577148 0.422363 0.460022 0.526184 1441495382 -0.577148 0.422363 0.460022 0.526184 1441495382 -0.577148 0.422363 0.460022 0.526184 1441495382 -0.577515 0.423828 0.456787 0.527405 1441495382 -0.577515 0.423828 0.456787 0.527405 1441495382 -0.577515 0.423828 0.456787 0.527405 1441495382 -0.577515 0.423828 0.456787 0.527405 1441495382 -0.577515 0.423828 0.456787 0.527405 1441495382 -0.577515 0.423828 0.456787 0.527405 1441495382 -0.577515 0.423828 0.456787 0.527405 1441495382 -0.579102 0.424500 0.454651 0.526978 1441495382 -0.579102 0.424500 0.454651 0.526978 1441495382 -0.579102 0.424500 0.454651 0.526978 1441495382 -0.579102 0.424500 0.454651 0.526978 1441495382 -0.579102 0.424500 0.454651 0.526978 1441495382 -0.579102 0.424500 0.454651 0.526978 1441495382 -0.581055 0.421204 0.457825 0.524658 1441495382 -0.581055 0.421204 0.457825 0.524658 1441495382 -0.581055 0.421204 0.457825 0.524658 1441495382 -0.581055 0.421204 0.457825 0.524658 1441495382 -0.582520 0.417969 0.461670 0.522339 1441495382 -0.582520 0.417969 0.461670 0.522339 1441495382 -0.582520 0.417969 0.461670 0.522339 1441495382 -0.582520 0.417969 0.461670 0.522339 1441495382 -0.585266 0.412048 0.468689 0.517639 1441495382 -0.585266 0.412048 0.468689 0.517639 1441495383 -0.585266 0.412048 0.468689 0.517639 1441495383 -0.587891 0.405334 0.476929 0.512451 1441495383 -0.587891 0.405334 0.476929 0.512451 1441495383 -0.587891 0.405334 0.476929 0.512451 1441495383 -0.587891 0.405334 0.476929 0.512451 1441495383 -0.587891 0.405334 0.476929 0.512451 1441495383 -0.587891 0.405334 0.476929 0.512451 1441495383 -0.587891 0.405334 0.476929 0.512451 1441495383 -0.590820 0.399414 0.482971 0.508057 1441495383 -0.590820 0.399414 0.482971 0.508057 1441495383 -0.590820 0.399414 0.482971 0.508057 1441495383 -0.590820 0.399414 0.482971 0.508057 1441495383 -0.590820 0.399414 0.482971 0.508057 1441495383 -0.590820 0.399414 0.482971 0.508057 1441495383 -0.593750 0.393738 0.488708 0.503540 1441495383 -0.593750 0.393738 0.488708 0.503540 1441495383 -0.593750 0.393738 0.488708 0.503540 1441495383 -0.593750 0.393738 0.488708 0.503540 1441495383 -0.593750 0.393738 0.488708 0.503540 1441495383 -0.593750 0.393738 0.488708 0.503540 1441495383 -0.594666 0.391663 0.490601 0.502197 1441495383 -0.594666 0.391663 0.490601 0.502197 1441495383 -0.594666 0.391663 0.490601 0.502197 1441495383 -0.594666 0.391663 0.490601 0.502197 1441495383 -0.594666 0.391663 0.490601 0.502197 1441495383 -0.594666 0.391663 0.490601 0.502197 1441495383 -0.593323 0.394226 0.489441 0.502991 1441495383 -0.593323 0.394226 0.489441 0.502991 1441495383 -0.593323 0.394226 0.489441 0.502991 1441495383 -0.593323 0.394226 0.489441 0.502991 1441495383 -0.593323 0.394226 0.489441 0.502991 1441495383 -0.593323 0.394226 0.489441 0.502991 1441495383 -0.594238 0.393372 0.491760 0.500305 1441495383 -0.594238 0.393372 0.491760 0.500305 1441495383 -0.594238 0.393372 0.491760 0.500305 1441495383 -0.594238 0.393372 0.491760 0.500305 1441495383 -0.594238 0.393372 0.491760 0.500305 1441495383 -0.594238 0.393372 0.491760 0.500305 1441495383 -0.594482 0.393188 0.493286 0.498596 1441495383 -0.594482 0.393188 0.493286 0.498596 1441495383 -0.594482 0.393188 0.493286 0.498596 1441495383 -0.594482 0.393188 0.493286 0.498596 1441495383 -0.594482 0.393188 0.493286 0.498596 1441495383 -0.593933 0.394531 0.493164 0.498352 1441495383 -0.593933 0.394531 0.493164 0.498352 1441495383 -0.593933 0.394531 0.493164 0.498352 1441495383 -0.593933 0.394531 0.493164 0.498352 1441495383 -0.593933 0.394531 0.493164 0.498352 1441495383 -0.593933 0.394531 0.493164 0.498352 1441495383 
-0.688538 0.435547 0.344482 0.466370 1441495385 -0.688538 0.435547 0.344482 0.466370 1441495385 -0.688538 0.435547 0.344482 0.466370 1441495385 -0.688538 0.435547 0.344482 0.466370 1441495385 -0.718750 0.452942 0.280945 0.446350 1441495385 -0.718750 0.452942 0.280945 0.446350 1441495385 -0.718750 0.452942 0.280945 0.446350 1441495385 -0.718750 0.452942 0.280945 0.446350 1441495385 -0.718750 0.452942 0.280945 0.446350 1441495385 -0.718750 0.452942 0.280945 0.446350 1441495385 -0.742310 0.469421 0.227600 0.420471 1441495385 -0.742310 0.469421 0.227600 0.420471 1441495385 -0.742310 0.469421 0.227600 0.420471 1441495385 -0.742310 0.469421 0.227600 0.420471 1441495385 -0.742310 0.469421 0.227600 0.420471 1441495385 -0.742310 0.469421 0.227600 0.420471 1441495385 -0.761475 0.482666 0.190247 0.388550 1441495385 -0.761475 0.482666 0.190247 0.388550 1441495385 -0.761475 0.482666 0.190247 0.388550 1441495385 -0.761475 0.482666 0.190247 0.388550 1441495385 -0.761475 0.482666 0.190247 0.388550 1441495385 -0.761475 0.482666 0.190247 0.388550 1441495386 -0.776062 0.497253 0.153320 0.356323 1441495386 -0.776062 0.497253 0.153320 0.356323 1441495386 -0.776062 0.497253 0.153320 0.356323 1441495386 -0.776062 0.497253 0.153320 0.356323 1441495386 -0.776062 0.497253 0.153320 0.356323 1441495386 -0.776062 0.497253 0.153320 0.356323 1441495386 -0.784973 0.511475 0.113770 0.330505 1441495386 -0.784973 0.511475 0.113770 0.330505 1441495386 -0.784973 0.511475 0.113770 0.330505 1441495386 -0.784973 0.511475 0.113770 0.330505 1441495386 -0.784973 0.511475 0.113770 0.330505 1441495386 -0.784973 0.511475 0.113770 0.330505 1441495386 -0.784973 0.511475 0.113770 0.330505 1441495386 -0.788025 0.520630 0.074463 0.320129 1441495386 -0.788025 0.520630 0.074463 0.320129 1441495386 -0.788025 0.520630 0.074463 0.320129 1441495386 -0.788025 0.520630 0.074463 0.320129 1441495386 -0.788025 0.520630 0.074463 0.320129 1441495386 -0.788025 0.520630 0.074463 0.320129 1441495386 -0.783813 0.533264 0.037170 0.316040 1441495386 -0.783813 0.533264 0.037170 0.316040 1441495386 -0.783813 0.533264 0.037170 0.316040 1441495386 -0.783813 0.533264 0.037170 0.316040 1441495386 -0.783813 0.533264 0.037170 0.316040 1441495386 -0.779114 0.547241 0.002502 0.305786 1441495386 -0.779114 0.547241 0.002502 0.305786 1441495386 -0.779114 0.547241 0.002502 0.305786 1441495386 -0.779114 0.547241 0.002502 0.305786 1441495386 -0.779114 0.547241 0.002502 0.305786 1441495386 -0.779114 0.547241 0.002502 0.305786 1441495386 -0.780518 0.551147 -0.019897 0.294250 1441495386 -0.780518 0.551147 -0.019897 0.294250 1441495386 -0.780518 0.551147 -0.019897 0.294250 1441495386 -0.780518 0.551147 -0.019897 0.294250 1441495386 -0.780518 0.551147 -0.019897 0.294250 1441495386 -0.780518 0.551147 -0.019897 0.294250 1441495386 -0.780518 0.551147 -0.019897 0.294250 1441495386 -0.781372 0.549255 -0.019165 0.295593 1441495386 -0.781372 0.549255 -0.019165 0.295593 1441495386 -0.781372 0.549255 -0.019165 0.295593 1441495386 -0.781372 0.549255 -0.019165 0.295593 1441495386 -0.781372 0.549255 -0.019165 0.295593 1441495386 -0.781372 0.549255 -0.019165 0.295593 1441495386 -0.787231 0.536072 0.005188 0.304810 1441495386 -0.787231 0.536072 0.005188 0.304810 1441495386 -0.787231 0.536072 0.005188 0.304810 1441495386 -0.787231 0.536072 0.005188 0.304810 1441495386 -0.787231 0.536072 0.005188 0.304810 1441495386 -0.787231 0.536072 0.005188 0.304810 1441495386 -0.797852 0.519592 0.038025 0.303406 1441495386 -0.797852 0.519592 0.038025 0.303406 1441495386 -0.797852 0.519592 0.038025 0.303406 1441495386 -0.797852 0.519592 0.038025 0.303406 1441495386 -0.797852 0.519592 0.038025 0.303406 1441495386 -0.797852 0.519592 0.038025 0.303406 1441495386 -0.804565 0.509827 0.072266 0.295837 1441495386 -0.804565 0.509827 0.072266 0.295837 1441495386 -0.804565 0.509827 0.072266 0.295837 1441495386 -0.804565 0.509827 0.072266 0.295837 1441495386 -0.804565 0.509827 0.072266 0.295837 1441495386 -0.804565 0.509827 0.072266 0.295837 1441495386 -0.792053 0.517212 0.097778 0.309265 1441495386 -0.792053 0.517212 0.097778 0.309265 1441495386 -0.792053 0.517212 0.097778 0.309265 1441495386 -0.792053 0.517212 0.097778 0.309265 1441495386 -0.792053 0.517212 0.097778 0.309265 1441495386 -0.792053 0.517212 0.097778 0.309265 1441495386 -0.781799 0.511719 0.123474 0.334106 1441495386 -0.781799 0.511719 0.123474 0.334106 1441495386 -0.781799 0.511719 0.123474 0.334106 1441495386 -0.781799 0.511719 0.123474 0.334106 1441495386 -0.781799 0.511719 0.123474 0.334106 1441495386 -0.781799 0.511719 0.123474 0.334106 1441495386 -0.780090 0.488159 0.162964 0.355774 1441495386 -0.780090 0.488159 0.162964 0.355774 1441495386 -0.780090 0.488159 0.162964 0.355774 1441495386 -0.780090 0.488159 0.162964 0.355774 1441495386 -0.780090 0.488159 0.162964 0.355774 1441495386 -0.780090 0.488159 0.162964 0.355774 1441495386 -0.770264 0.468079 0.208130 0.379822 1441495386 -0.770264 0.468079 0.208130 0.379822 1441495386 -0.770264 0.468079 0.208130 0.379822 1441495386 -0.770264 0.468079 0.208130 0.379822 1441495386 -0.770264 0.468079 0.208130 0.379822 1441495386 -0.770264 0.468079 0.208130 0.379822 1441495386 -0.743347 0.458740 0.254761 0.414856 1441495386 -0.743347 0.458740 0.254761 0.414856 1441495386 -0.743347 0.458740 0.254761 0.414856 1441495386 -0.743347 0.458740 0.254761 0.414856 1441495386 -0.705750 0.451172 0.306763 0.451843 1441495386 -0.705750 0.451172 0.306763 0.451843 1441495386 -0.705750 0.451172 0.306763 0.451843 1441495386 -0.705750 0.451172 0.306763 0.451843 1441495386 -0.705750 0.451172 0.306763 0.451843 1441495386 -0.705750 0.451172 0.306763 0.451843 1441495386 -0.705750 0.451172 0.306763 0.451843 1441495386 -0.661926 0.437073 0.365234 0.487183 1441495386 -0.661926 0.437073 0.365234 0.487183 1441495386 -0.661926 0.437073 0.365234 0.487183 1441495386 -0.661926 0.437073 0.365234 0.487183 1441495386 -0.661926 0.437073 0.365234 0.487183 1441495386 -0.612915 0.427246 0.413513 0.520325 1441495386 -0.612915 0.427246 0.413513 0.520325 1441495386 -0.612915 0.427246 0.413513 0.520325 1441495386 -0.612915 0.427246 0.413513 0.520325 1441495386 -0.612915 0.427246 0.413513 0.520325 1441495386 -0.612915 0.427246 0.413513 0.520325 1441495387 -0.577820 0.421326 0.444580 0.539368 1441495387 -0.577820 0.421326 0.444580 0.539368 1441495387 -0.577820 0.421326 0.444580 0.539368 1441495387 -0.577820 0.421326 0.444580 0.539368 1441495387 -0.577820 0.421326 0.444580 0.539368 1441495387 -0.563049 0.419556 0.457825 0.545227 1441495387 -0.563049 0.419556 0.457825 0.545227 1441495387 -0.563049 0.419556 0.457825 0.545227 1441495387 -0.563049 0.419556 0.457825 0.545227 1441495387 -0.563049 0.419556 0.457825 0.545227 1441495387 -0.563049 0.419556 0.457825 0.545227 1441495387 -0.563049 0.419556 0.457825 0.545227 1441495387 -0.577148 0.425537 0.444580 0.536743 1441495387 -0.577148 0.425537 0.444580 0.536743 1441495387 -0.577148 0.425537 0.444580 0.536743 1441495387 -0.577148 0.425537 0.444580 0.536743 1441495387 -0.577148 0.425537 0.444580 0.536743 1441495387 -0.577148 0.425537 0.444580 0.536743 1441495387 -0.612305 0.434509 0.411621 0.516602 1441495387 -0.612305 0.434509 0.411621 0.516602 1441495387 -0.612305 0.434509 0.411621 0.516602 1441495387 -0.612305 0.434509 0.411621 0.516602 1441495387 -0.612305 0.434509 0.411621 0.516602 1441495387 -0.612305 0.434509 0.411621 0.516602 1441495387 -0.654053 0.445618 0.365723 0.489685 1441495387 -0.654053 0.445618 0.365723 0.489685 1441495387 -0.654053 0.445618 0.365723 0.489685 1441495387 -0.654053 0.445618 0.365723 0.489685 1441495387 -0.654053 0.445618 0.365723 0.489685 1441495387 -0.654053 0.445618 0.365723 0.489685 1441495387 -0.654053 0.445618 0.365723 0.489685 1441495387 -0.694702 0.458252 0.313660 0.457153 1441495387 -0.694702 0.458252 0.313660 0.457153 1441495387 -0.694702 0.458252 0.313660 0.457153 1441495387 -0.694702 0.458252 0.313660 0.457153 1441495387 -0.694702 0.458252 0.313660 0.457153 1441495387 -0.694702 0.458252 0.313660 0.457153 1441495387 -0.728455 0.469910 0.263245 0.423340 1441495387 -0.728455 0.469910 0.263245 0.423340 1441495387 -0.728455 0.469910 0.263245 0.423340 1441495387 -0.728455 0.469910 0.263245 0.423340 1441495387 -0.728455 0.469910 0.263245 0.423340 1441495387 -0.728455 0.469910 0.263245 0.423340 1441495387 -0.728455 0.469910 0.263245 0.423340 1441495387 -0.751160 0.485352 0.218262 0.390564 1441495387 -0.751160 0.485352 0.218262 0.390564 1441495387 -0.751160 0.485352 0.218262 0.390564 1441495387 -0.751160 0.485352 0.218262 0.390564 1441495387 -0.751160 0.485352 0.218262 0.390564 1441495387 -0.770630 0.498413 0.178955 0.354431 1441495387 -0.770630 0.498413 0.178955 0.354431 1441495387 -0.770630 0.498413 0.178955 0.354431 1441495387 -0.770630 0.498413 0.178955 0.354431 1441495387 -0.770630 0.498413 0.178955 0.354431 1441495387 -0.770630 0.498413 0.178955 0.354431 1441495387 -0.770630 0.498413 0.178955 0.354431 1441495387 -0.788574 0.503174 0.144470 0.322571 1441495387 -0.788574 0.503174 0.144470 0.322571 1441495387 -0.788574 0.503174 0.144470 0.322571 1441495387 -0.788574 0.503174 0.144470 0.322571 1441495387 -0.788574 0.503174 0.144470 0.322571 1441495387 -0.788574 0.503174 0.144470 0.322571 1441495387 -0.799744 0.508850 0.109863 0.298950 1441495387 -0.799744 0.508850 0.109863 0.298950 1441495387 -0.799744 0.508850 0.109863 0.298950 1441495387 -0.799744 0.508850 0.109863 0.298950 1441495387 -0.799744 0.508850 0.109863 0.298950 1441495387 -0.799744 0.508850 0.109863 0.298950 1441495387 -0.799744 0.508850 0.109863 0.298950 1441495387 -0.803589 0.513306 0.078003 0.290955 1441495387 -0.803589 0.513306 0.078003 0.290955 1441495387 -0.803589 0.513306 0.078003 0.290955 1441495387 -0.803589 0.513306 0.078003 0.290955 1441495387 -0.803589 0.513306 0.078003 0.290955 1441495387 -0.803589 0.513306 0.078003 0.290955 1441495387 -0.794800 0.529602 0.043640 0.293091 1441495387 -0.794800 0.529602 0.043640 0.293091 1441495387 -0.794800 0.529602 0.043640 0.293091 1441495387 -0.794800 0.529602 0.043640 0.293091 1441495387 -0.794800 0.529602 0.043640 0.293091 1441495387 -0.794800 0.529602 0.043640 0.293091 1441495387 -0.783264 0.547546 0.014343 0.294006 1441495387 -0.783264 0.547546 0.014343 0.294006 1441495387 -0.783264 0.547546 0.014343 0.294006 1441495387 -0.783264 0.547546 0.014343 0.294006 1441495387 -0.783264 0.547546 0.014343 0.294006 1441495387 -0.783264 0.547546 0.014343 0.294006 1441495387 -0.777039 0.560608 -0.014587 0.285828 1441495387 -0.777039 0.560608 -0.014587 0.285828 1441495387 -0.777039 0.560608 -0.014587 0.285828 1441495387 -0.777039 0.560608 -0.014587 0.285828 1441495387 -0.777039 0.560608 -0.014587 0.285828 1441495387 -0.777039 0.560608 -0.014587 0.285828 1441495387 -0.777893 0.564026 -0.028931 0.275513 1441495387 -0.777893 0.564026 -0.028931 0.275513 1441495387 -0.777893 0.564026 -0.028931 0.275513 1441495387 -0.777893 0.564026 -0.028931 0.275513 1441495387 -0.777893 0.564026 -0.028931 0.275513 1441495387 -0.777893 0.564026 -0.028931 0.275513 1441495387 -0.778931 0.562012 -0.018433 0.277527 1441495387 -0.778931 0.562012 -0.018433 0.277527 1441495387 -0.778931 0.562012 -0.018433 0.277527 1441495387 -0.778931 0.562012 -0.018433 0.277527 1441495387 -0.782654 0.550781 0.018494 0.289429 1441495387 -0.782654 0.550781 0.018494 0.289429 1441495387 -0.782654 0.550781 0.018494 0.289429 1441495387 -0.782654 0.550781 0.018494 0.289429 1441495387 -0.782654 0.550781 0.018494 0.289429 1441495387 -0.782654 0.550781 0.018494 0.289429 1441495387 -0.782654 0.550781 0.018494 0.289429 1441495387 -0.794312 0.526428 0.065613 0.296143 1441495387 -0.794312 0.526428 0.065613 0.296143 1441495388 -0.794312 0.526428 0.065613 0.296143 1441495388 -0.794312 0.526428 0.065613 0.296143 1441495388 -0.794312 0.526428 0.065613 0.296143 1441495388 -0.794312 0.526428 0.065613 0.296143 1441495388 -0.803406 0.508545 0.108826 0.289978 1441495388 -0.803406 0.508545 0.108826 0.289978 1441495388 -0.803406 0.508545 0.108826 0.289978 1441495388 -0.803406 0.508545 0.108826 0.289978 1441495388 -0.803406 0.508545 0.108826 0.289978 1441495388 -0.803406 0.508545 0.108826 0.289978 1441495388 -0.789673 0.514526 0.132813 0.306702 1441495388 -0.789673 0.514526 0.132813 0.306702 1441495388 -0.789673 0.514526 0.132813 0.306702 1441495388 -0.789673 0.514526 0.132813 0.306702 1441495388 -0.789673 0.514526 0.132813 0.306702 1441495388 -0.789673 0.514526 0.132813 0.306702 1441495388 -0.789673 0.514526 0.132813 0.306702 1441495388 -0.781860 0.506470 0.153992 0.329346 1441495388 -0.781860 0.506470 0.153992 0.329346 1441495388 -0.781860 0.506470 0.153992 0.329346 1441495388 -0.781860 0.506470 0.153992 0.329346 1441495388 -0.781860 0.506470 0.153992 0.329346 1441495388 -0.781860 0.506470 0.153992 0.329346 1441495388 -0.784119 0.473389 0.200562 0.347595 1441495388 -0.784119 0.473389 0.200562 0.347595 1441495388 -0.784119 0.473389 0.200562 0.347595 1441495388 -0.784119 0.473389 0.200562 0.347595 1441495388 -0.784119 0.473389 0.200562 0.347595 1441495388 -0.784119 0.473389 0.200562 0.347595 1441495388 -0.765320 0.464294 0.234192 0.379272 1441495388 -0.765320 0.464294 0.234192 0.379272 1441495388 -0.765320 0.464294 0.234192 0.379272 1441495388 -0.765320 0.464294 0.234192 0.379272 1441495388 -0.765320 0.464294 0.234192 0.379272 1441495388 -0.765320 0.464294 0.234192 0.379272 1441495388 -0.734863 0.462402 0.270874 0.415649 1441495388 -0.734863 0.462402 0.270874 0.415649 1441495388 -0.734863 0.462402 0.270874 0.415649 1441495388 -0.734863 0.462402 0.270874 0.415649 1441495388 -0.734863 0.462402 0.270874 0.415649 1441495388 -0.734863 0.462402 0.270874 0.415649 1441495388 -0.700439 0.445862 0.325867 0.452148 1441495388 -0.700439 0.445862 0.325867 0.452148 1441495388 -0.700439 0.445862 0.325867 0.452148 1441495388 -0.700439 0.445862 0.325867 0.452148 1441495388 -0.700439 0.445862 0.325867 0.452148 1441495388 -0.649109 0.437134 0.378113 0.494568 1441495388 -0.649109 0.437134 0.378113 0.494568 1441495388 -0.649109 0.437134 0.378113 0.494568 1441495388 -0.649109 0.437134 0.378113 0.494568 1441495388 -0.595581 0.429504 0.419678 0.533569 1441495388 -0.595581 0.429504 0.419678 0.533569 1441495388 -0.595581 0.429504 0.419678 0.533569 1441495388 -0.595581 0.429504 0.419678 0.533569 1441495388 -0.595581 0.429504 0.419678 0.533569 1441495388 -0.595581 0.429504 0.419678 0.533569 1441495388 -0.595581 0.429504 0.419678 0.533569 1441495388 -0.565491 0.415466 0.454468 0.548645 1441495388 -0.565491 0.415466 0.454468 0.548645 1441495388 -0.565491 0.415466 0.454468 0.548645 1441495388 -0.565491 0.415466 0.454468 0.548645 1441495388 -0.565491 0.415466 0.454468 0.548645 1441495388 -0.565491 0.415466 0.454468 0.548645 1441495388 -0.554138 0.396179 0.491333 0.542664 1441495388 -0.554138 0.396179 0.491333 0.542664 1441495388 -0.554138 0.396179 0.491333 0.542664 1441495388 -0.554138 0.396179 0.491333 0.542664 1441495388 -0.554138 0.396179 0.491333 0.542664 1441495388 -0.554138 0.396179 0.491333 0.542664 1441495388 -0.557739 0.403015 0.487549 0.537354 1441495388 -0.557739 0.403015 0.487549 0.537354 1441495388 -0.557739 0.403015 0.487549 0.537354 1441495388 -0.557739 0.403015 0.487549 0.537354 1441495388 -0.557739 0.403015 0.487549 0.537354 1441495388 -0.557739 0.403015 0.487549 0.537354 1441495388 -0.586914 0.414368 0.462769 0.519226 1441495388 -0.586914 0.414368 0.462769 0.519226 1441495388 -0.586914 0.414368 0.462769 0.519226 1441495388 -0.586914 0.414368 0.462769 0.519226 1441495388 -0.586914 0.414368 0.462769 0.519226 1441495388 -0.586914 0.414368 0.462769 0.519226 1441495388 -0.630737 0.427063 0.418213 0.494751 1441495388 -0.630737 0.427063 0.418213 0.494751 1441495388 -0.630737 0.427063 0.418213 0.494751 1441495388 -0.630737 0.427063 0.418213 0.494751 1441495388 -0.630737 0.427063 0.418213 0.494751 1441495388 -0.630737 0.427063 0.418213 0.494751 1441495388 -0.674744 0.441650 0.361877 0.467590 1441495388 -0.674744 0.441650 0.361877 0.467590 1441495388 -0.674744 0.441650 0.361877 0.467590 1441495388 -0.674744 0.441650 0.361877 0.467590 1441495388 -0.674744 0.441650 0.361877 0.467590 1441495388 -0.674744 0.441650 0.361877 0.467590 1441495388 -0.674744 0.441650 0.361877 0.467590 1441495388 -0.714172 0.458191 0.301880 0.434509 1441495388 -0.714172 0.458191 0.301880 0.434509 1441495388 -0.714172 0.458191 0.301880 0.434509 1441495388 -0.714172 0.458191 0.301880 0.434509 1441495388 -0.714172 0.458191 0.301880 0.434509 1441495388 -0.714172 0.458191 0.301880 0.434509 1441495388 -0.746277 0.474243 0.246033 0.397034 1441495388 -0.746277 0.474243 0.246033 0.397034 1441495388 -0.746277 0.474243 0.246033 0.397034 1441495388 -0.746277 0.474243 0.246033 0.397034 1441495388 -0.746277 0.474243 0.246033 0.397034 1441495388 -0.771484 0.489319 0.193726 0.357666 1441495388 -0.771484 0.489319 0.193726 0.357666 1441495388 -0.771484 0.489319 0.193726 0.357666 1441495388 -0.771484 0.489319 0.193726 0.357666 1441495389 -0.771484 0.489319 0.193726 0.357666 1441495389 -0.771484 0.489319 0.193726 0.357666 1441495389 -0.794922 0.494690 0.151855 0.316772 1441495389 -0.794922 0.494690 0.151855 0.316772 1441495389 -0.794922 0.494690 0.151855 0.316772 1441495389 -0.794922 0.494690 0.151855 0.316772 1441495389 -0.794922 0.494690 0.151855 0.316772 1441495389 -0.810059 0.500671 0.112244 0.283691 1441495389 -0.810059 0.500671 0.112244 0.283691 1441495389 -0.810059 0.500671 0.112244 0.283691 1441495389 -0.810059 0.500671 0.112244 0.283691 1441495389 -0.810059 0.500671 0.112244 0.283691 1441495389 -0.810059 0.500671 0.112244 0.283691 1441495389 -0.822571 0.498962 0.079590 0.260864 1441495389 -0.822571 0.498962 0.079590 0.260864 1441495389 -0.822571 0.498962 0.079590 0.260864 1441495389 -0.822571 0.498962 0.079590 0.260864 1441495389 -0.822571 0.498962 0.079590 0.260864 1441495389 -0.822571 0.498962 0.079590 0.260864 1441495389 -0.823975 0.502502 0.051025 0.256775 1441495389 -0.823975 0.502502 0.051025 0.256775 1441495389 -0.823975 0.502502 0.051025 0.256775 1441495389 -0.823975 0.502502 0.051025 0.256775 1441495389 -0.823975 0.502502 0.051025 0.256775 1441495389 -0.823975 0.502502 0.051025 0.256775 1441495389 -0.823975 0.502502 0.051025 0.256775 1441495389 -0.811707 0.518860 0.027893 0.266663 1441495389 -0.811707 0.518860 0.027893 0.266663 1441495389 -0.811707 0.518860 0.027893 0.266663 1441495389 -0.811707 0.518860 0.027893 0.266663 1441495389 -0.811707 0.518860 0.027893 0.266663 1441495389 -0.811707 0.518860 0.027893 0.266663 1441495389 -0.797180 0.539429 0.000610 0.271118 1441495389 -0.797180 0.539429 0.000610 0.271118 1441495389 -0.797180 0.539429 0.000610 0.271118 1441495389 -0.797180 0.539429 0.000610 0.271118 1441495389 -0.797180 0.539429 0.000610 0.271118 1441495389 -0.797180 0.539429 0.000610 0.271118 1441495389 -0.797180 0.539429 0.000610 0.271118 1441495389 -0.791748 0.549805 -0.021057 0.265320 1441495389 -0.791748 0.549805 -0.021057 0.265320 1441495389 -0.791748 0.549805 -0.021057 0.265320 1441495389 -0.791748 0.549805 -0.021057 0.265320 1441495389 -0.791748 0.549805 -0.021057 0.265320 1441495389 -0.791748 0.549805 -0.021057 0.265320 1441495389 -0.788818 0.554443 -0.023560 0.264221 1441495389 -0.788818 0.554443 -0.023560 0.264221 1441495389 -0.788818 0.554443 -0.023560 0.264221 1441495389 -0.788818 0.554443 -0.023560 0.264221 1441495389 -0.788818 0.554443 -0.023560 0.264221 1441495389 -0.788208 0.549866 0.001038 0.276367 1441495389 -0.788208 0.549866 0.001038 0.276367 1441495389 -0.788208 0.549866 0.001038 0.276367 1441495389 -0.788208 0.549866 0.001038 0.276367 1441495389 -0.788208 0.549866 0.001038 0.276367 1441495389 -0.788208 0.549866 0.001038 0.276367 1441495389 -0.788208 0.549866 0.001038 0.276367 1441495389 -0.797241 0.528870 0.046509 0.287354 1441495389 -0.797241 0.528870 0.046509 0.287354 1441495389 -0.797241 0.528870 0.046509 0.287354 1441495389 -0.797241 0.528870 0.046509 0.287354 1441495389 -0.797241 0.528870 0.046509 0.287354 1441495389 -0.811096 0.502380 0.096619 0.283508 1441495389 -0.811096 0.502380 0.096619 0.283508 1441495389 -0.811096 0.502380 0.096619 0.283508 1441495389 -0.811096 0.502380 0.096619 0.283508 1441495389 -0.811096 0.502380 0.096619 0.283508 1441495389 -0.811096 0.502380 0.096619 0.283508 1441495389 -0.811951 0.494446 0.133362 0.280029 1441495389 -0.811951 0.494446 0.133362 0.280029 1441495389 -0.811951 0.494446 0.133362 0.280029 1441495389 -0.811951 0.494446 0.133362 0.280029 1441495389 -0.811951 0.494446 0.133362 0.280029 1441495389 -0.811951 0.494446 0.133362 0.280029 1441495389 -0.793579 0.505005 0.150085 0.304443 1441495389 -0.793579 0.505005 0.150085 0.304443 1441495389 -0.793579 0.505005 0.150085 0.304443 1441495389 -0.793579 0.505005 0.150085 0.304443 1441495389 -0.793579 0.505005 0.150085 0.304443 1441495389 -0.793579 0.505005 0.150085 0.304443 1441495389 -0.792969 0.485840 0.182129 0.319214 1441495389 -0.792969 0.485840 0.182129 0.319214 1441495389 -0.792969 0.485840 0.182129 0.319214 1441495389 -0.792969 0.485840 0.182129 0.319214 1441495389 -0.792969 0.485840 0.182129 0.319214 1441495389 -0.792969 0.485840 0.182129 0.319214 1441495389 -0.788269 0.459717 0.225464 0.341248 1441495389 -0.788269 0.459717 0.225464 0.341248 1441495389 -0.788269 0.459717 0.225464 0.341248 1441495389 -0.788269 0.459717 0.225464 0.341248 1441495389 -0.788269 0.459717 0.225464 0.341248 1441495389 -0.788269 0.459717 0.225464 0.341248 1441495389 -0.788269 0.459717 0.225464 0.341248 1441495389 -0.763855 0.452209 0.264404 0.376953 1441495389 -0.763855 0.452209 0.264404 0.376953 1441495389 -0.763855 0.452209 0.264404 0.376953 1441495389 -0.763855 0.452209 0.264404 0.376953 1441495389 -0.763855 0.452209 0.264404 0.376953 1441495389 -0.763855 0.452209 0.264404 0.376953 1441495389 -0.725281 0.441711 0.320374 0.419800 1441495389 -0.725281 0.441711 0.320374 0.419800 1441495389 -0.725281 0.441711 0.320374 0.419800 1441495389 -0.725281 0.441711 0.320374 0.419800 1441495389 -0.670776 0.433472 0.378357 0.467957 1441495389 -0.670776 0.433472 0.378357 0.467957 1441495389 -0.670776 0.433472 0.378357 0.467957 1441495389 -0.670776 0.433472 0.378357 0.467957 1441495390 -0.670776 0.433472 0.378357 0.467957 1441495390 -0.670776 0.433472 0.378357 0.467957 1441495390 -0.611206 0.431641 0.420166 0.513428 1441495390 -0.611206 0.431641 0.420166 0.513428 1441495390 -0.611206 0.431641 0.420166 0.513428 1441495390 -0.611206 0.431641 0.420166 0.513428 1441495390 -0.611206 0.431641 0.420166 0.513428 1441495390 -0.611206 0.431641 0.420166 0.513428 1441495390 -0.566467 0.428223 0.445923 0.544800 1441495390 -0.566467 0.428223 0.445923 0.544800 1441495390 -0.566467 0.428223 0.445923 0.544800 1441495390 -0.566467 0.428223 0.445923 0.544800 1441495390 -0.566467 0.428223 0.445923 0.544800 1441495390 -0.566467 0.428223 0.445923 0.544800 1441495390 -0.566467 0.428223 0.445923 0.544800 1441495390 -0.542908 0.419495 0.468140 0.556824 1441495390 -0.542908 0.419495 0.468140 0.556824 1441495390 -0.542908 0.419495 0.468140 0.556824 1441495390 -0.542908 0.419495 0.468140 0.556824 1441495390 -0.542908 0.419495 0.468140 0.556824 1441495390 -0.542908 0.419495 0.468140 0.556824 1441495390 -0.542908 0.419495 0.468140 0.556824 1441495390 -0.540771 0.428345 0.458069 0.560486 1441495390 -0.540771 0.428345 0.458069 0.560486 1441495390 -0.540771 0.428345 0.458069 0.560486 1441495390 -0.540771 0.428345 0.458069 0.560486 1441495390 -0.540771 0.428345 0.458069 0.560486 1441495390 -0.540771 0.428345 0.458069 0.560486 1441495390 -0.570007 0.433777 0.438721 0.542603 1441495390 -0.570007 0.433777 0.438721 0.542603 1441495390 -0.570007 0.433777 0.438721 0.542603 1441495390 -0.570007 0.433777 0.438721 0.542603 1441495390 -0.570007 0.433777 0.438721 0.542603 1441495390 -0.611023 0.448059 0.395447 0.519104 1441495390 -0.611023 0.448059 0.395447 0.519104 1441495390 -0.611023 0.448059 0.395447 0.519104 1441495390 -0.611023 0.448059 0.395447 0.519104 1441495390 -0.611023 0.448059 0.395447 0.519104 1441495390 -0.611023 0.448059 0.395447 0.519104 1441495390 -0.653137 0.470459 0.333069 0.491028 1441495390 -0.653137 0.470459 0.333069 0.491028 1441495390 -0.653137 0.470459 0.333069 0.491028 1441495390 -0.653137 0.470459 0.333069 0.491028 1441495390 -0.653137 0.470459 0.333069 0.491028 1441495390 -0.653137 0.470459 0.333069 0.491028 1441495390 -0.691406 0.493530 0.268860 0.453979 1441495390 -0.691406 0.493530 0.268860 0.453979 1441495390 -0.691406 0.493530 0.268860 0.453979 1441495390 -0.691406 0.493530 0.268860 0.453979 1441495390 -0.691406 0.493530 0.268860 0.453979 1441495390 -0.691406 0.493530 0.268860 0.453979 1441495390 -0.722534 0.510498 0.215271 0.413452 1441495390 -0.722534 0.510498 0.215271 0.413452 1441495390 -0.722534 0.510498 0.215271 0.413452 1441495390 -0.722534 0.510498 0.215271 0.413452 1441495390 -0.722534 0.510498 0.215271 0.413452 1441495390 -0.722534 0.510498 0.215271 0.413452 1441495390 -0.750427 0.521851 0.168335 0.369019 1441495390 -0.750427 0.521851 0.168335 0.369019 1441495390 -0.750427 0.521851 0.168335 0.369019 1441495390 -0.750427 0.521851 0.168335 0.369019 1441495390 -0.750427 0.521851 0.168335 0.369019 1441495390 -0.750427 0.521851 0.168335 0.369019 1441495390 -0.776245 0.521912 0.132996 0.327698 1441495390 -0.776245 0.521912 0.132996 0.327698 1441495390 -0.776245 0.521912 0.132996 0.327698 1441495390 -0.776245 0.521912 0.132996 0.327698 1441495390 -0.776245 0.521912 0.132996 0.327698 1441495390 -0.776245 0.521912 0.132996 0.327698 1441495390 -0.776245 0.521912 0.132996 0.327698 1441495390 -0.791870 0.525146 0.099609 0.295410 1441495390 -0.791870 0.525146 0.099609 0.295410 1441495390 -0.791870 0.525146 0.099609 0.295410 1441495390 -0.791870 0.525146 0.099609 0.295410 1441495390 -0.791870 0.525146 0.099609 0.295410 1441495390 -0.791870 0.525146 0.099609 0.295410 1441495390 -0.802246 0.525146 0.067932 0.275635 1441495390 -0.802246 0.525146 0.067932 0.275635 1441495390 -0.802246 0.525146 0.067932 0.275635 1441495390 -0.802246 0.525146 0.067932 0.275635 1441495390 -0.802246 0.525146 0.067932 0.275635 1441495390 -0.802246 0.525146 0.067932 0.275635 1441495390 -0.802246 0.525146 0.067932 0.275635 1441495390 -0.796082 0.539856 0.034058 0.271423 1441495390 -0.796082 0.539856 0.034058 0.271423 1441495390 -0.796082 0.539856 0.034058 0.271423 1441495390 -0.796082 0.539856 0.034058 0.271423 1441495390 -0.796082 0.539856 0.034058 0.271423 1441495390 -0.788635 0.551331 0.002075 0.272156 1441495390 -0.788635 0.551331 0.002075 0.272156 1441495390 -0.788635 0.551331 0.002075 0.272156 1441495390 -0.788635 0.551331 0.002075 0.272156 1441495390 -0.788635 0.551331 0.002075 0.272156 1441495390 -0.788635 0.551331 0.002075 0.272156 1441495390 -0.788025 0.554993 -0.025024 0.265259 1441495390 -0.788025 0.554993 -0.025024 0.265259 1441495390 -0.788025 0.554993 -0.025024 0.265259 1441495390 -0.788025 0.554993 -0.025024 0.265259 1441495390 -0.788025 0.554993 -0.025024 0.265259 1441495390 -0.788025 0.554993 -0.025024 0.265259 1441495390 -0.788025 0.554993 -0.025024 0.265259 1441495390 -0.788574 0.556213 -0.036011 0.259766 1441495390 -0.788574 0.556213 -0.036011 0.259766 1441495390 -0.788574 0.556213 -0.036011 0.259766 1441495390 -0.788574 0.556213 -0.036011 0.259766 1441495390 -0.788574 0.556213 -0.036011 0.259766 1441495390 -0.788574 0.556213 -0.036011 0.259766 1441495390 -0.787231 0.553162 -0.017212 0.271851 1441495390 -0.787231 0.553162 -0.017212 0.271851 1441495390 -0.787231 0.553162 -0.017212 0.271851 1441495390 -0.787231 0.553162 -0.017212 0.271851 1441495391 -0.787231 0.553162 -0.017212 0.271851 1441495391 -0.787231 0.553162 -0.017212 0.271851 1441495391 -0.787842 0.543091 0.027039 0.289124 1441495391 -0.787842 0.543091 0.027039 0.289124 1441495391 -0.787842 0.543091 0.027039 0.289124 1441495391 -0.787842 0.543091 0.027039 0.289124 1441495391 -0.787842 0.543091 0.027039 0.289124 1441495391 -0.787842 0.543091 0.027039 0.289124 1441495391 -0.787842 0.543091 0.027039 0.289124 1441495391 -0.792358 0.528931 0.078064 0.293823 1441495391 -0.792358 0.528931 0.078064 0.293823 1441495391 -0.792358 0.528931 0.078064 0.293823 1441495391 -0.792358 0.528931 0.078064 0.293823 1441495391 -0.792358 0.528931 0.078064 0.293823 1441495391 -0.786865 0.528381 0.123718 0.293884 1441495391 -0.786865 0.528381 0.123718 0.293884 1441495391 -0.786865 0.528381 0.123718 0.293884 1441495391 -0.786865 0.528381 0.123718 0.293884 1441495391 -0.786865 0.528381 0.123718 0.293884 1441495391 -0.786865 0.528381 0.123718 0.293884 1441495391 -0.769409 0.529968 0.157349 0.319946 1441495391 -0.769409 0.529968 0.157349 0.319946 1441495391 -0.769409 0.529968 0.157349 0.319946 1441495391 -0.769409 0.529968 0.157349 0.319946 1441495391 -0.769409 0.529968 0.157349 0.319946 1441495391 
-0.604309 0.365723 0.523682 0.476257 1441495393 -0.602112 0.369873 0.518433 0.481445 1441495393 -0.602112 0.369873 0.518433 0.481445 1441495393 -0.602112 0.369873 0.518433 0.481445 1441495393 -0.602112 0.369873 0.518433 0.481445 1441495393 -0.602112 0.369873 0.518433 0.481445 1441495393 -0.602112 0.369873 0.518433 0.481445 1441495393 -0.602112 0.372314 0.513977 0.484375 1441495393 -0.602112 0.372314 0.513977 0.484375 1441495393 -0.602112 0.372314 0.513977 0.484375 1441495393 -0.602112 0.372314 0.513977 0.484375 1441495393 -0.602112 0.372314 0.513977 0.484375 1441495393 -0.602112 0.372314 0.513977 0.484375 1441495393 -0.602661 0.374451 0.509705 0.486572 1441495393 -0.602661 0.374451 0.509705 0.486572 1441495393 -0.602661 0.374451 0.509705 0.486572 1441495393 -0.602661 0.374451 0.509705 0.486572 1441495393 -0.602661 0.374451 0.509705 0.486572 1441495393 -0.602661 0.374451 0.509705 0.486572 1441495393 -0.602661 0.374451 0.509705 0.486572 1441495393 -0.601685 0.378357 0.503784 0.490845 1441495393 -0.601685 0.378357 0.503784 0.490845 1441495393 -0.601685 0.378357 0.503784 0.490845 1441495393 -0.601685 0.378357 0.503784 0.490845 1441495393 -0.601685 0.378357 0.503784 0.490845 1441495393 -0.598267 0.383301 0.497620 0.497437 1441495393 -0.598267 0.383301 0.497620 0.497437 1441495393 -0.598267 0.383301 0.497620 0.497437 1441495393 -0.598267 0.383301 0.497620 0.497437 1441495393 -0.598267 0.383301 0.497620 0.497437 1441495393 -0.598267 0.383301 0.497620 0.497437 1441495393 -0.595154 0.386353 0.493164 0.503174 1441495394 -0.595154 0.386353 0.493164 0.503174 1441495394 -0.595154 0.386353 0.493164 0.503174 1441495394 -0.595154 0.386353 0.493164 0.503174 1441495394 -0.595154 0.386353 0.493164 0.503174 1441495394 -0.595154 0.386353 0.493164 0.503174 1441495394 -0.591187 0.389282 0.489502 0.509216 1441495394 -0.591187 0.389282 0.489502 0.509216 1441495394 -0.591187 0.389282 0.489502 0.509216 1441495394 -0.591187 0.389282 0.489502 0.509216 1441495394 -0.591187 0.389282 0.489502 0.509216 1441495394 -0.591187 0.389282 0.489502 0.509216 1441495394 -0.586609 0.393066 0.486328 0.514648 1441495394 -0.586609 0.393066 0.486328 0.514648 1441495394 -0.586609 0.393066 0.486328 0.514648 1441495394 -0.586609 0.393066 0.486328 0.514648 1441495394 -0.586609 0.393066 0.486328 0.514648 1441495394 -0.586609 0.393066 0.486328 0.514648 1441495394 -0.582092 0.397583 0.483276 0.519104 1441495394 -0.582092 0.397583 0.483276 0.519104 1441495394 -0.582092 0.397583 0.483276 0.519104 1441495394 -0.582092 0.397583 0.483276 0.519104 1441495394 -0.580261 0.400757 0.481567 0.520386 1441495394 -0.580261 0.400757 0.481567 0.520386 1441495394 -0.580261 0.400757 0.481567 0.520386 1441495394 -0.580261 0.400757 0.481567 0.520386 1441495394 -0.580261 0.400757 0.481567 0.520386 1441495394 -0.580261 0.400757 0.481567 0.520386 1441495394 -0.580017 0.401611 0.481018 0.520508 1441495394 -0.580017 0.401611 0.481018 0.520508 1441495394 -0.580017 0.401611 0.481018 0.520508 1441495394 -0.580017 0.401611 0.481018 0.520508 1441495394 -0.580017 0.401611 0.481018 0.520508 1441495394 -0.580017 0.401611 0.481018 0.520508 1441495394 -0.580017 0.401611 0.481018 0.520508 1441495394 -0.579529 0.402893 0.479797 0.521118 1441495394 -0.579529 0.402893 0.479797 0.521118 1441495394 -0.579529 0.402893 0.479797 0.521118 1441495394 -0.579529 0.402893 0.479797 0.521118 1441495394 -0.579529 0.402893 0.479797 0.521118 1441495394 -0.579529 0.402893 0.479797 0.521118 1441495394 -0.581665 0.400818 0.481262 0.518982 1441495394 -0.581665 0.400818 0.481262 0.518982 1441495394 -0.581665 0.400818 0.481262 0.518982 1441495394 -0.581665 0.400818 0.481262 0.518982 1441495394 -0.581665 0.400818 0.481262 0.518982 1441495394 -0.581665 0.400818 0.481262 0.518982 1441495394 -0.583313 0.399536 0.482422 0.517029 1441495394 -0.583313 0.399536 0.482422 0.517029 1441495394 -0.583313 0.399536 0.482422 0.517029 1441495394 -0.583313 0.399536 0.482422 0.517029 1441495394 -0.583313 0.399536 0.482422 0.517029 1441495394 -0.583313 0.399536 0.482422 0.517029 1441495394 -0.585449 0.397400 0.485107 0.513794 1441495394 -0.585449 0.397400 0.485107 0.513794 1441495394 -0.585449 0.397400 0.485107 0.513794 1441495394 -0.585449 0.397400 0.485107 0.513794 1441495394 -0.585449 0.397400 0.485107 0.513794 1441495394 -0.585449 0.397400 0.485107 0.513794 1441495394 -0.587524 0.396423 0.486328 0.510986 1441495394 -0.587524 0.396423 0.486328 0.510986 1441495394 -0.587524 0.396423 0.486328 0.510986 1441495394 -0.587524 0.396423 0.486328 0.510986 1441495394 -0.587524 0.396423 0.486328 0.510986 1441495394 -0.587524 0.396423 0.486328 0.510986 1441495394 -0.591125 0.394165 0.488464 0.506531 1441495394 -0.591125 0.394165 0.488464 0.506531 1441495394 -0.591125 0.394165 0.488464 0.506531 1441495394 -0.591125 0.394165 0.488464 0.506531 1441495394 -0.591125 0.394165 0.488464 0.506531 1441495394 -0.591125 0.394165 0.488464 0.506531 1441495394 -0.593506 0.392090 0.490845 0.503052 1441495394 -0.593506 0.392090 0.490845 0.503052 1441495394 -0.593506 0.392090 0.490845 0.503052 1441495394 -0.593506 0.392090 0.490845 0.503052 1441495394 -0.593506 0.392090 0.490845 0.503052 1441495394 -0.593506 0.392090 0.490845 0.503052 1441495394 -0.592407 0.391235 0.492432 0.503418 1441495394 -0.592407 0.391235 0.492432 0.503418 1441495394 -0.592407 0.391235 0.492432 0.503418 1441495394 -0.592407 0.391235 0.492432 0.503418 1441495394 -0.592407 0.391235 0.492432 0.503418 1441495394 -0.592407 0.391235 0.492432 0.503418 1441495394 -0.592407 0.391235 0.492432 0.503418 1441495394 -0.589050 0.390381 0.494263 0.506287 1441495394 -0.589050 0.390381 0.494263 0.506287 1441495394 -0.589050 0.390381 0.494263 0.506287 1441495394 -0.589050 0.390381 0.494263 0.506287 1441495394 -0.589050 0.390381 0.494263 0.506287 1441495394 -0.589050 0.390381 0.494263 0.506287 1441495394 -0.587219 0.386902 0.497498 0.507874 1441495394 -0.587219 0.386902 0.497498 0.507874 1441495394 -0.587219 0.386902 0.497498 0.507874 1441495394 -0.587219 0.386902 0.497498 0.507874 1441495394 -0.587219 0.386902 0.497498 0.507874 1441495394 -0.587219 0.386902 0.497498 0.507874 1441495394 -0.583191 0.386658 0.497559 0.512573 1441495394 -0.583191 0.386658 0.497559 0.512573 1441495394 -0.583191 0.386658 0.497559 0.512573 1441495394 -0.583191 0.386658 0.497559 0.512573 1441495394 -0.583191 0.386658 0.497559 0.512573 1441495394 -0.583191 0.386658 0.497559 0.512573 1441495394 -0.583191 0.386658 0.497559 0.512573 1441495394 -0.579468 0.386414 0.498047 0.516479 1441495394 -0.579468 0.386414 0.498047 0.516479 1441495394 -0.579468 0.386414 0.498047 0.516479 1441495394 -0.579468 0.386414 0.498047 0.516479 1441495394 -0.579468 0.386414 0.498047 0.516479 1441495394 -0.579468 0.386414 0.498047 0.516479 1441495394 -0.580444 0.383179 0.501282 0.514709 1441495394 -0.580444 0.383179 0.501282 0.514709 1441495394 -0.580444 0.383179 0.501282 0.514709 1441495395 -0.583618 0.379028 0.504028 0.511536 1441495395 -0.583618 0.379028 0.504028 0.511536 1441495395 -0.583618 0.379028 0.504028 0.511536 1441495395 -0.583618 0.379028 0.504028 0.511536 1441495395 -0.583618 0.379028 0.504028 0.511536 1441495395 -0.583618 0.379028 0.504028 0.511536 1441495395 -0.587097 0.378174 0.503418 0.508728 1441495395 -0.587097 0.378174 0.503418 0.508728 1441495395 -0.587097 0.378174 0.503418 0.508728 1441495395 -0.587097 0.378174 0.503418 0.508728 1441495395 -0.587097 0.378174 0.503418 0.508728 1441495395 -0.587097 0.378174 0.503418 0.508728 1441495395 -0.587097 0.378174 0.503418 0.508728 1441495395 -0.592896 0.375916 0.503601 0.503540 1441495395 -0.592896 0.375916 0.503601 0.503540 1441495395 -0.592896 0.375916 0.503601 0.503540 1441495395 -0.592896 0.375916 0.503601 0.503540 1441495395 -0.592896 0.375916 0.503601 0.503540 1441495395 -0.592896 0.375916 0.503601 0.503540 1441495395 -0.597351 0.375793 0.501892 0.500000 1441495395 -0.597351 0.375793 0.501892 0.500000 1441495395 -0.597351 0.375793 0.501892 0.500000 1441495395 -0.597351 0.375793 0.501892 0.500000 1441495395 -0.597351 0.375793 0.501892 0.500000 1441495395 -0.597351 0.375793 0.501892 0.500000 1441495395 -0.597351 0.375793 0.501892 0.500000 1441495395 -0.599670 0.377808 0.498657 0.498901 1441495395 -0.599670 0.377808 0.498657 0.498901 1441495395 -0.599670 0.377808 0.498657 0.498901 1441495395 -0.599670 0.377808 0.498657 0.498901 1441495395 -0.599670 0.377808 0.498657 0.498901 1441495395 -0.599670 0.377808 0.498657 0.498901 1441495395 -0.599670 0.381531 0.494324 0.500427 1441495395 -0.599670 0.381531 0.494324 0.500427 1441495395 -0.599670 0.381531 0.494324 0.500427 1441495395 -0.599670 0.381531 0.494324 0.500427 1441495395 -0.599670 0.381531 0.494324 0.500427 1441495395 -0.599670 0.381531 0.494324 0.500427 1441495395 -0.597717 0.385681 0.489868 0.503906 1441495395 -0.597717 0.385681 0.489868 0.503906 1441495395 -0.597717 0.385681 0.489868 0.503906 1441495395 -0.597717 0.385681 0.489868 0.503906 1441495395 -0.597717 0.385681 0.489868 0.503906 1441495395 -0.597717 0.385681 0.489868 0.503906 1441495395 -0.594116 0.390442 0.485291 0.508911 1441495395 -0.594116 0.390442 0.485291 0.508911 1441495395 -0.594116 0.390442 0.485291 0.508911 1441495395 -0.594116 0.390442 0.485291 0.508911 1441495395 -0.594116 0.390442 0.485291 0.508911 1441495395 -0.594116 0.390442 0.485291 0.508911 1441495395 -0.590088 0.394958 0.481506 0.513733 1441495395 -0.590088 0.394958 0.481506 0.513733 1441495395 -0.590088 0.394958 0.481506 0.513733 1441495395 -0.590088 0.394958 0.481506 0.513733 1441495395 -0.590088 0.394958 0.481506 0.513733 1441495395 -0.590088 0.394958 0.481506 0.513733 1441495395 -0.586060 0.399292 0.477844 0.518372 1441495395 -0.586060 0.399292 0.477844 0.518372 1441495395 -0.586060 0.399292 0.477844 0.518372 1441495395 -0.586060 0.399292 0.477844 0.518372 1441495395 -0.586060 0.399292 0.477844 0.518372 1441495395 -0.586060 0.399292 0.477844 0.518372 1441495395 -0.586060 0.399292 0.477844 0.518372 1441495395 -0.584351 0.402832 0.474670 0.520508 1441495395 -0.584351 0.402832 0.474670 0.520508 1441495395 -0.584351 0.402832 0.474670 0.520508 1441495395 -0.584351 0.402832 0.474670 0.520508 1441495395 -0.584351 0.402832 0.474670 0.520508 1441495395 -0.584351 0.402832 0.474670 0.520508 1441495395 -0.582886 0.404480 0.472778 0.522583 1441495395 -0.582886 0.404480 0.472778 0.522583 1441495395 -0.582886 0.404480 0.472778 0.522583 1441495395 -0.582886 0.404480 0.472778 0.522583 1441495395 -0.582886 0.404480 0.472778 0.522583 1441495395 -0.582886 0.404480 0.472778 0.522583 1441495395 -0.581909 0.404480 0.472107 0.524231 1441495395 -0.581909 0.404480 0.472107 0.524231 1441495395 -0.581909 0.404480 0.472107 0.524231 1441495395 -0.581909 0.404480 0.472107 0.524231 1441495395 -0.581909 0.404480 0.472107 0.524231 1441495395 -0.581909 0.404480 0.472107 0.524231 1441495395 -0.583069 0.401489 0.474060 0.523560 1441495395 -0.583069 0.401489 0.474060 0.523560 1441495395 -0.583069 0.401489 0.474060 0.523560 1441495395 -0.583069 0.401489 0.474060 0.523560 1441495395 -0.583069 0.401489 0.474060 0.523560 1441495395 -0.583069 0.401489 0.474060 0.523560 1441495395 -0.580811 0.403503 0.471436 0.526794 1441495395 -0.580811 0.403503 0.471436 0.526794 1441495395 -0.580811 0.403503 0.471436 0.526794 1441495395 -0.580811 0.403503 0.471436 0.526794 1441495395 -0.580811 0.403503 0.471436 0.526794 1441495395 -0.580811 0.403503 0.471436 0.526794 1441495395 -0.579590 0.405945 0.469299 0.528198 1441495395 -0.579590 0.405945 0.469299 0.528198 1441495395 -0.579590 0.405945 0.469299 0.528198 1441495395 -0.579590 0.405945 0.469299 0.528198 1441495395 -0.579590 0.405945 0.469299 0.528198 1441495395 -0.579590 0.405945 0.469299 0.528198 1441495395 -0.581604 0.404541 0.471252 0.525391 1441495395 -0.581604 0.404541 0.471252 0.525391 1441495395 -0.581604 0.404541 0.471252 0.525391 1441495395 -0.581604 0.404541 0.471252 0.525391 1441495395 -0.581604 0.404541 0.471252 0.525391 1441495395 -0.581604 0.404541 0.471252 0.525391 1441495395 -0.582764 0.404846 0.471069 0.523987 1441495395 -0.582764 0.404846 0.471069 0.523987 1441495395 -0.582764 0.404846 0.471069 0.523987 1441495395 -0.582764 0.404846 0.471069 0.523987 1441495396 -0.582764 0.404846 0.471069 0.523987 1441495396 -0.582764 0.404846 0.471069 0.523987 1441495396 -0.585632 0.404053 0.471985 0.520508 1441495396 -0.585632 0.404053 0.471985 0.520508 1441495396 -0.585632 0.404053 0.471985 0.520508 1441495396 -0.585632 0.404053 0.471985 0.520508 1441495396 -0.585632 0.404053 0.471985 0.520508 1441495396 -0.585632 0.404053 0.471985 0.520508 1441495396 -0.586731 0.403381 0.473572 0.518311 1441495396 -0.586731 0.403381 0.473572 0.518311 1441495396 -0.586731 0.403381 0.473572 0.518311 1441495396 -0.586731 0.403381 0.473572 0.518311 1441495396 -0.586731 0.403381 0.473572 0.518311 1441495396 -0.586731 0.403381 0.473572 0.518311 1441495396 -0.584839 0.403992 0.474731 0.518982 1441495396 -0.584839 0.403992 0.474731 0.518982 1441495396 -0.584839 0.403992 0.474731 0.518982 1441495396 -0.584839 0.403992 0.474731 0.518982 1441495396 -0.584839 0.403992 0.474731 0.518982 1441495396 -0.584839 0.403992 0.474731 0.518982 1441495396 -0.585266 0.401001 0.478333 0.517456 1441495396 -0.585266 0.401001 0.478333 0.517456 1441495396 -0.585266 0.401001 0.478333 0.517456 1441495396 -0.585266 0.401001 0.478333 0.517456 1441495396 -0.585266 0.401001 0.478333 0.517456 1441495396 -0.585266 0.401001 0.478333 0.517456 1441495396 -0.584106 0.399658 0.479980 0.518372 1441495396 -0.584106 0.399658 0.479980 0.518372 1441495396 -0.584106 0.399658 0.479980 0.518372 1441495396 -0.584106 0.399658 0.479980 0.518372 1441495396 -0.584106 0.399658 0.479980 0.518372 1441495396 -0.584106 0.399658 0.479980 0.518372 1441495396 -0.584106 0.399658 0.479980 0.518372 1441495396 -0.579224 0.402832 0.478210 0.523010 1441495396 -0.579224 0.402832 0.478210 0.523010 1441495396 -0.579224 0.402832 0.478210 0.523010 1441495396 -0.579224 0.402832 0.478210 0.523010 1441495396 -0.579224 0.402832 0.478210 0.523010 1441495396 -0.579224 0.402832 0.478210 0.523010 1441495396 -0.573730 0.404968 0.477600 0.527893 1441495396 -0.573730 0.404968 0.477600 0.527893 1441495396 -0.573730 0.404968 0.477600 0.527893 1441495396 -0.573730 0.404968 0.477600 0.527893 1441495396 -0.573730 0.404968 0.477600 0.527893 1441495396 -0.573730 0.404968 0.477600 0.527893 1441495396 -0.574036 0.401794 0.480103 0.527710 1441495396 -0.574036 0.401794 0.480103 0.527710 1441495396 -0.574036 0.401794 0.480103 0.527710 1441495396 -0.574036 0.401794 0.480103 0.527710 1441495396 -0.574036 0.401794 0.480103 0.527710 1441495396 -0.574036 0.401794 0.480103 0.527710 1441495396 -0.573853 0.401245 0.478210 0.530090 1441495396 -0.573853 0.401245 0.478210 0.530090 1441495396 -0.573853 0.401245 0.478210 0.530090 1441495396 -0.573853 0.401245 0.478210 0.530090 1441495396 -0.573853 0.401245 0.478210 0.530090 1441495396 -0.573853 0.401245 0.478210 0.530090 1441495396 -0.575745 0.399353 0.477783 0.529785 1441495396 -0.575745 0.399353 0.477783 0.529785 1441495396 -0.575745 0.399353 0.477783 0.529785 1441495396 -0.575745 0.399353 0.477783 0.529785 1441495396 -0.575745 0.399353 0.477783 0.529785 1441495396 -0.575745 0.399353 0.477783 0.529785 1441495396 -0.583557 0.392761 0.482483 0.521851 1441495396 -0.583557 0.392761 0.482483 0.521851 1441495396 -0.583557 0.392761 0.482483 0.521851 1441495396 -0.583557 0.392761 0.482483 0.521851 1441495396 -0.583557 0.392761 0.482483 0.521851 1441495396 -0.583557 0.392761 0.482483 0.521851 1441495396 -0.589783 0.390564 0.482239 0.516663 1441495396 -0.589783 0.390564 0.482239 0.516663 1441495396 -0.589783 0.390564 0.482239 0.516663 1441495396 -0.589783 0.390564 0.482239 0.516663 1441495396 -0.589783 0.390564 0.482239 0.516663 1441495396 -0.589783 0.390564 0.482239 0.516663 1441495396 -0.590698 0.394775 0.477722 0.516724 1441495396 -0.590698 0.394775 0.477722 0.516724 1441495396 -0.590698 0.394775 0.477722 0.516724 1441495396 -0.590698 0.394775 0.477722 0.516724 1441495396 -0.590698 0.394775 0.477722 0.516724 1441495396 -0.590698 0.394775 0.477722 0.516724 1441495396 -0.589050 0.400330 0.473206 0.518372 1441495396 -0.589050 0.400330 0.473206 0.518372 1441495396 -0.589050 0.400330 0.473206 0.518372 1441495396 -0.589050 0.400330 0.473206 0.518372 1441495396 -0.589050 0.400330 0.473206 0.518372 1441495396 -0.589050 0.400330 0.473206 0.518372 1441495396 -0.588989 0.401855 0.471985 0.518433 1441495396 -0.588989 0.401855 0.471985 0.518433 1441495396 -0.588989 0.401855 0.471985 0.518433 1441495396 -0.588989 0.401855 0.471985 0.518433 1441495396 -0.587830 0.400940 0.472534 0.519958 1441495396 -0.587830 0.400940 0.472534 0.519958 1441495396 -0.587830 0.400940 0.472534 0.519958 1441495396 -0.587830 0.400940 0.472534 0.519958 1441495396 -0.587830 0.400940 0.472534 0.519958 1441495396 -0.587830 0.400940 0.472534 0.519958 1441495396 -0.585266 0.401184 0.472473 0.522766 1441495396 -0.585266 0.401184 0.472473 0.522766 1441495396 -0.585266 0.401184 0.472473 0.522766 1441495396 -0.585266 0.401184 0.472473 0.522766 1441495396 -0.585266 0.401184 0.472473 0.522766 1441495396 -0.585266 0.401184 0.472473 0.522766 1441495396 -0.581604 0.402222 0.472778 0.525696 1441495396 -0.581604 0.402222 0.472778 0.525696 1441495396 -0.581604 0.402222 0.472778 0.525696 1441495396 -0.581604 0.402222 0.472778 0.525696 1441495396 -0.581604 0.402222 0.472778 0.525696 1441495397 -0.581604 0.402222 0.472778 0.525696 1441495397 -0.581604 0.402222 0.472778 0.525696 1441495397 -0.579834 0.401794 0.475403 0.525635 1441495397 -0.579834 0.401794 0.475403 0.525635 1441495397 -0.579834 0.401794 0.475403 0.525635 1441495397 -0.579834 0.401794 0.475403 0.525635 1441495397 -0.579834 0.401794 0.475403 0.525635 1441495397 -0.579651 0.400330 0.478882 0.523865 1441495397 -0.579651 0.400330 0.478882 0.523865 1441495397 -0.579651 0.400330 0.478882 0.523865 1441495397 -0.579651 0.400330 0.478882 0.523865 1441495397 -0.579651 0.400330 0.478882 0.523865 1441495397 -0.579651 0.400330 0.478882 0.523865 1441495397 -0.579651 0.400330 0.478882 0.523865 1441495397 -0.580933 0.398315 0.481750 0.521240 1441495397 -0.580933 0.398315 0.481750 0.521240 1441495397 -0.580933 0.398315 0.481750 0.521240 1441495397 -0.580933 0.398315 0.481750 0.521240 1441495397 -0.580933 0.398315 0.481750 0.521240 1441495397 -0.580933 0.398315 0.481750 0.521240 1441495397 -0.582214 0.395935 0.484985 0.518677 1441495397 -0.582214 0.395935 0.484985 0.518677 1441495397 -0.582214 0.395935 0.484985 0.518677 1441495397 -0.582214 0.395935 0.484985 0.518677 1441495397 -0.582214 0.395935 0.484985 0.518677 1441495397 -0.582214 0.395935 0.484985 0.518677 1441495397 -0.585815 0.390808 0.489929 0.513916 1441495397 -0.585815 0.390808 0.489929 0.513916 1441495397 -0.585815 0.390808 0.489929 0.513916 1441495397 -0.585815 0.390808 0.489929 0.513916 1441495397 -0.585815 0.390808 0.489929 0.513916 1441495397 -0.585815 0.390808 0.489929 0.513916 1441495397 -0.585815 0.390808 0.489929 0.513916 1441495397 -0.588013 0.387207 0.493042 0.511047 1441495397 -0.588013 0.387207 0.493042 0.511047 1441495397 -0.588013 0.387207 0.493042 0.511047 1441495397 -0.588013 0.387207 0.493042 0.511047 1441495397 -0.588013 0.387207 0.493042 0.511047 1441495397 -0.588013 0.387207 0.493042 0.511047 1441495397 -0.587708 0.388672 0.491821 0.511475 1441495397 -0.587708 0.388672 0.491821 0.511475 1441495397 -0.587708 0.388672 0.491821 0.511475 1441495397 -0.587708 0.388672 0.491821 0.511475 1441495397 -0.587708 0.388672 0.491821 0.511475 1441495397 -0.587708 0.388672 0.491821 0.511475 1441495397 -0.589294 0.389221 0.491394 0.509583 1441495397 -0.589294 0.389221 0.491394 0.509583 1441495397 -0.589294 0.389221 0.491394 0.509583 1441495397 -0.589294 0.389221 0.491394 0.509583 1441495397 -0.589294 0.389221 0.491394 0.509583 1441495397 -0.589294 0.389221 0.491394 0.509583 1441495397 -0.589722 0.390930 0.490112 0.509033 1441495397 -0.589722 0.390930 0.490112 0.509033 1441495397 -0.589722 0.390930 0.490112 0.509033 1441495397 -0.589722 0.390930 0.490112 0.509033 1441495397 -0.589722 0.390930 0.490112 0.509033 1441495397 -0.589722 0.390930 0.490112 0.509033 1441495397 -0.589783 0.393677 0.487366 0.509521 1441495397 -0.589783 0.393677 0.487366 0.509521 1441495397 -0.589783 0.393677 0.487366 0.509521 1441495397 -0.589783 0.393677 0.487366 0.509521 1441495397 -0.589783 0.393677 0.487366 0.509521 1441495397 -0.589783 0.393677 0.487366 0.509521 1441495397 -0.590393 0.395142 0.485840 0.509155 1441495397 -0.590393 0.395142 0.485840 0.509155 1441495397 -0.590393 0.395142 0.485840 0.509155 1441495397 -0.590393 0.395142 0.485840 0.509155 1441495397 -0.590393 0.395142 0.485840 0.509155 1441495397 -0.590393 0.395142 0.485840 0.509155 1441495397 -0.590393 0.395142 0.485840 0.509155 1441495397 -0.590210 0.395935 0.485229 0.509338 1441495397 -0.590210 0.395935 0.485229 0.509338 1441495397 -0.590210 0.395935 0.485229 0.509338 1441495397 -0.590210 0.395935 0.485229 0.509338 1441495397 -0.590210 0.395935 0.485229 0.509338 1441495397 -0.590210 0.395935 0.485229 0.509338 1441495397 -0.587463 0.396667 0.484924 0.512207 1441495397 -0.587463 0.396667 0.484924 0.512207 1441495397 -0.587463 0.396667 0.484924 0.512207 1441495397 -0.587463 0.396667 0.484924 0.512207 1441495397 -0.587463 0.396667 0.484924 0.512207 1441495397 -0.587463 0.396667 0.484924 0.512207 1441495397 -0.583374 0.397095 0.485779 0.515686 1441495397 -0.583374 0.397095 0.485779 0.515686 1441495397 -0.583374 0.397095 0.485779 0.515686 1441495397 -0.583374 0.397095 0.485779 0.515686 1441495397 -0.583374 0.397095 0.485779 0.515686 1441495397 -0.583374 0.397095 0.485779 0.515686 1441495397 -0.583374 0.397095 0.485779 0.515686 1441495397 -0.582581 0.394531 0.488708 0.515808 1441495397 -0.582581 0.394531 0.488708 0.515808 1441495397 -0.582581 0.394531 0.488708 0.515808 1441495397 -0.582581 0.394531 0.488708 0.515808 1441495397 -0.582581 0.394531 0.488708 0.515808 1441495397 -0.582581 0.394531 0.488708 0.515808 1441495397 -0.583984 0.390137 0.491577 0.514893 1441495397 -0.583984 0.390137 0.491577 0.514893 1441495397 -0.583984 0.390137 0.491577 0.514893 1441495397 -0.583984 0.390137 0.491577 0.514893 1441495397 -0.583984 0.390137 0.491577 0.514893 1441495397 -0.583984 0.390137 0.491577 0.514893 1441495397 -0.583984 0.390137 0.491577 0.514893 1441495397 -0.583252 0.389648 0.490417 0.517151 1441495397 -0.583252 0.389648 0.490417 0.517151 1441495397 -0.583252 0.389648 0.490417 0.517151 1441495397 -0.583252 0.389648 0.490417 0.517151 1441495397 -0.583252 0.389648 0.490417 0.517151 1441495397 -0.581055 0.392273 0.487427 0.520386 1441495397 -0.581055 0.392273 0.487427 0.520386 1441495397 -0.581055 0.392273 0.487427 0.520386 1441495397 -0.581055 0.392273 0.487427 0.520386 1441495397 -0.581055 0.392273 0.487427 0.520386 1441495397 -0.581055 0.392273 0.487427 0.520386 1441495397 -0.581055 0.392273 0.487427 0.520386 1441495397 -0.582458 0.391846 0.487671 0.518921 1441495398 -0.582458 0.391846 0.487671 0.518921 1441495398 -0.582458 0.391846 0.487671 0.518921 1441495398 -0.582458 0.391846 0.487671 0.518921 1441495398 -0.582458 0.391846 0.487671 0.518921 1441495398 -0.582458 0.391846 0.487671 0.518921 1441495398 -0.586792 0.389282 0.488647 0.515076 1441495398 -0.586792 0.389282 0.488647 0.515076 1441495398 -0.586792 0.389282 0.488647 0.515076 1441495398 -0.586792 0.389282 0.488647 0.515076 1441495398 -0.586792 0.389282 0.488647 0.515076 1441495398 -0.586792 0.389282 0.488647 0.515076 1441495398 -0.588501 0.391846 0.484375 0.515198 1441495398 -0.588501 0.391846 0.484375 0.515198 1441495398 -0.588501 0.391846 0.484375 0.515198 1441495398 -0.588501 0.391846 0.484375 0.515198 1441495398 -0.588501 0.391846 0.484375 0.515198 1441495398 -0.588501 0.391846 0.484375 0.515198 1441495398 -0.588379 0.395203 0.480774 0.516174 1441495398 -0.588379 0.395203 0.480774 0.516174 1441495398 -0.588379 0.395203 0.480774 0.516174 1441495398 -0.588379 0.395203 0.480774 0.516174 1441495398 -0.588379 0.395203 0.480774 0.516174 1441495398 -0.588379 0.395203 0.480774 0.516174 1441495398 -0.588379 0.395203 0.480774 0.516174 1441495398 -0.585754 0.399902 0.476746 0.519348 1441495398 -0.585754 0.399902 0.476746 0.519348 1441495398 -0.585754 0.399902 0.476746 0.519348 1441495398 -0.585754 0.399902 0.476746 0.519348 1441495398 -0.585754 0.399902 0.476746 0.519348 1441495398 -0.585754 0.399902 0.476746 0.519348 1441495398 -0.585876 0.400452 0.475525 0.519836 1441495398 -0.585876 0.400452 0.475525 0.519836 1441495398 -0.585876 0.400452 0.475525 0.519836 1441495398 -0.585876 0.400452 0.475525 0.519836 1441495398 -0.585876 0.400452 0.475525 0.519836 1441495398 -0.585876 0.400452 0.475525 0.519836 1441495398 -0.585876 0.400452 0.475525 0.519836 1441495398 -0.583008 0.402161 0.473328 0.523682 1441495398 -0.583008 0.402161 0.473328 0.523682 1441495398 -0.583008 0.402161 0.473328 0.523682 1441495398 -0.583008 0.402161 0.473328 0.523682 1441495398 -0.583008 0.402161 0.473328 0.523682 1441495398 -0.577148 0.406250 0.470032 0.530029 1441495398 -0.577148 0.406250 0.470032 0.530029 1441495398 -0.577148 0.406250 0.470032 0.530029 1441495398 -0.577148 0.406250 0.470032 0.530029 1441495398 -0.577148 0.406250 0.470032 0.530029 1441495398 -0.577148 0.406250 0.470032 0.530029 1441495398 -0.577148 0.406250 0.470032 0.530029 1441495398 -0.571472 0.411560 0.465515 0.536011 1441495398 -0.571472 0.411560 0.465515 0.536011 1441495398 -0.571472 0.411560 0.465515 0.536011 1441495398 -0.571472 0.411560 0.465515 0.536011 1441495398 -0.569702 0.414368 0.462769 0.538086 1441495398 -0.569702 0.414368 0.462769 0.538086 1441495398 -0.569702 0.414368 0.462769 0.538086 1441495398 -0.569702 0.414368 0.462769 0.538086 1441495398 -0.569702 0.414368 0.462769 0.538086 1441495398 -0.570557 0.415222 0.461914 0.537292 1441495398 -0.570557 0.415222 0.461914 0.537292 1441495398 -0.570557 0.415222 0.461914 0.537292 1441495398 -0.570557 0.415222 0.461914 0.537292 1441495398 -0.570557 0.415222 0.461914 0.537292 1441495398 -0.570557 0.415222 0.461914 0.537292 1441495398 -0.573730 0.413635 0.462524 0.534607 1441495398 -0.573730 0.413635 0.462524 0.534607 1441495398 -0.573730 0.413635 0.462524 0.534607 1441495398 -0.573730 0.413635 0.462524 0.534607 1441495398 -0.573730 0.413635 0.462524 0.534607 1441495398 -0.573730 0.413635 0.462524 0.534607 1441495398 -0.577881 0.411072 0.464294 0.530518 1441495398 -0.577881 0.411072 0.464294 0.530518 1441495398 -0.577881 0.411072 0.464294 0.530518 1441495398 -0.577881 0.411072 0.464294 0.530518 1441495398 -0.577881 0.411072 0.464294 0.530518 1441495398 -0.577881 0.411072 0.464294 0.530518 1441495398 -0.579590 0.407593 0.470886 0.525513 1441495398 -0.579590 0.407593 0.470886 0.525513 1441495398 -0.579590 0.407593 0.470886 0.525513 1441495398 -0.579590 0.407593 0.470886 0.525513 1441495398 -0.579590 0.407593 0.470886 0.525513 1441495398 -0.579590 0.407593 0.470886 0.525513 1441495398 -0.579590 0.407593 0.470886 0.525513 1441495398 -0.583862 0.404236 0.475159 0.519531 1441495398 -0.583862 0.404236 0.475159 0.519531 1441495398 -0.583862 0.404236 0.475159 0.519531 1441495398 -0.583862 0.404236 0.475159 0.519531 1441495398 -0.583862 0.404236 0.475159 0.519531 1441495398 -0.583862 0.404236 0.475159 0.519531 1441495398 -0.587036 0.402344 0.477417 0.515320 1441495398 -0.587036 0.402344 0.477417 0.515320 1441495398 -0.587036 0.402344 0.477417 0.515320 1441495398 -0.587036 0.402344 0.477417 0.515320 1441495398 -0.587036 0.402344 0.477417 0.515320 1441495398 -0.587036 0.402344 0.477417 0.515320 1441495398 -0.587219 0.402283 0.478516 0.514099 1441495398 -0.587219 0.402283 0.478516 0.514099 1441495398 -0.587219 0.402283 0.478516 0.514099 1441495398 -0.587219 0.402283 0.478516 0.514099 1441495398 -0.587219 0.402283 0.478516 0.514099 1441495398 -0.587219 0.402283 0.478516 0.514099 1441495398 -0.584961 0.403992 0.478210 0.515625 1441495398 -0.584961 0.403992 0.478210 0.515625 1441495398 -0.584961 0.403992 0.478210 0.515625 1441495398 -0.584961 0.403992 0.478210 0.515625 1441495398 -0.584961 0.403992 0.478210 0.515625 1441495398 -0.584961 0.403992 0.478210 0.515625 1441495398 -0.581604 0.407471 0.476379 0.518372 1441495399 -0.581604 0.407471 0.476379 0.518372 1441495399 -0.581604 0.407471 0.476379 0.518372 1441495399 
-0.566162 0.401428 0.490601 0.526917 1441495401 -0.566162 0.401428 0.490601 0.526917 1441495401 -0.566162 0.401428 0.490601 0.526917 1441495401 -0.566162 0.401428 0.490601 0.526917 1441495401 -0.566162 0.401428 0.490601 0.526917 1441495401 -0.584412 0.396484 0.483826 0.516846 1441495401 -0.584412 0.396484 0.483826 0.516846 1441495401 -0.584412 0.396484 0.483826 0.516846 1441495401 -0.584412 0.396484 0.483826 0.516846 1441495401 -0.584412 0.396484 0.483826 0.516846 1441495401 -0.584412 0.396484 0.483826 0.516846 1441495401 -0.608826 0.398499 0.462463 0.506531 1441495401 -0.608826 0.398499 0.462463 0.506531 1441495401 -0.608826 0.398499 0.462463 0.506531 1441495401 -0.608826 0.398499 0.462463 0.506531 1441495401 -0.608826 0.398499 0.462463 0.506531 1441495401 -0.608826 0.398499 0.462463 0.506531 1441495401 -0.639465 0.409363 0.420776 0.496399 1441495401 -0.639465 0.409363 0.420776 0.496399 1441495401 -0.639465 0.409363 0.420776 0.496399 1441495401 -0.639465 0.409363 0.420776 0.496399 1441495401 -0.639465 0.409363 0.420776 0.496399 1441495401 -0.639465 0.409363 0.420776 0.496399 1441495401 -0.674622 0.425049 0.362976 0.482117 1441495401 -0.674622 0.425049 0.362976 0.482117 1441495401 -0.674622 0.425049 0.362976 0.482117 1441495401 -0.674622 0.425049 0.362976 0.482117 1441495401 -0.674622 0.425049 0.362976 0.482117 1441495401 -0.674622 0.425049 0.362976 0.482117 1441495401 -0.704590 0.439514 0.305237 0.466003 1441495401 -0.704590 0.439514 0.305237 0.466003 1441495401 -0.704590 0.439514 0.305237 0.466003 1441495401 -0.704590 0.439514 0.305237 0.466003 1441495401 -0.704590 0.439514 0.305237 0.466003 1441495401 -0.704590 0.439514 0.305237 0.466003 1441495401 -0.729858 0.454529 0.252319 0.443909 1441495401 -0.729858 0.454529 0.252319 0.443909 1441495401 -0.729858 0.454529 0.252319 0.443909 1441495401 -0.729858 0.454529 0.252319 0.443909 1441495401 -0.729858 0.454529 0.252319 0.443909 1441495401 -0.729858 0.454529 0.252319 0.443909 1441495401 -0.751465 0.476074 0.200256 0.410461 1441495401 -0.751465 0.476074 0.200256 0.410461 1441495401 -0.751465 0.476074 0.200256 0.410461 1441495401 -0.751465 0.476074 0.200256 0.410461 1441495401 -0.751465 0.476074 0.200256 0.410461 1441495401 -0.751465 0.476074 0.200256 0.410461 1441495401 -0.769775 0.494385 0.153259 0.373596 1441495401 -0.769775 0.494385 0.153259 0.373596 1441495401 -0.769775 0.494385 0.153259 0.373596 1441495401 -0.769775 0.494385 0.153259 0.373596 1441495401 -0.769775 0.494385 0.153259 0.373596 1441495401 -0.769775 0.494385 0.153259 0.373596 1441495401 -0.784851 0.509277 0.104492 0.337158 1441495401 -0.784851 0.509277 0.104492 0.337158 1441495401 -0.784851 0.509277 0.104492 0.337158 1441495401 -0.784851 0.509277 0.104492 0.337158 1441495401 -0.784851 0.509277 0.104492 0.337158 1441495401 -0.784851 0.509277 0.104492 0.337158 1441495401 -0.797546 0.513672 0.058105 0.310974 1441495401 -0.797546 0.513672 0.058105 0.310974 1441495401 -0.797546 0.513672 0.058105 0.310974 1441495401 -0.797546 0.513672 0.058105 0.310974 1441495401 -0.797546 0.513672 0.058105 0.310974 1441495401 -0.797546 0.513672 0.058105 0.310974 1441495401 -0.800110 0.521057 0.012451 0.296875 1441495401 -0.800110 0.521057 0.012451 0.296875 1441495401 -0.800110 0.521057 0.012451 0.296875 1441495401 -0.800110 0.521057 0.012451 0.296875 1441495401 -0.800110 0.521057 0.012451 0.296875 1441495401 -0.800110 0.521057 0.012451 0.296875 1441495401 -0.794312 0.534912 -0.027222 0.286682 1441495401 -0.794312 0.534912 -0.027222 0.286682 1441495401 -0.794312 0.534912 -0.027222 0.286682 1441495401 -0.794312 0.534912 -0.027222 0.286682 1441495401 -0.794312 0.534912 -0.027222 0.286682 1441495401 -0.794312 0.534912 -0.027222 0.286682 1441495401 -0.794312 0.534912 -0.027222 0.286682 1441495401 -0.791687 0.543396 -0.060059 0.272583 1441495401 -0.791687 0.543396 -0.060059 0.272583 1441495401 -0.791687 0.543396 -0.060059 0.272583 1441495401 -0.791687 0.543396 -0.060059 0.272583 1441495401 -0.791687 0.543396 -0.060059 0.272583 1441495402 -0.791687 0.543396 -0.060059 0.272583 1441495402 -0.793579 0.544861 -0.076477 0.259705 1441495402 -0.793579 0.544861 -0.076477 0.259705 1441495402 -0.793579 0.544861 -0.076477 0.259705 1441495402 -0.793579 0.544861 -0.076477 0.259705 1441495402 -0.793579 0.544861 -0.076477 0.259705 1441495402 -0.793579 0.544861 -0.076477 0.259705 1441495402 -0.795227 0.541931 -0.066101 0.263733 1441495402 -0.795227 0.541931 -0.066101 0.263733 1441495402 -0.795227 0.541931 -0.066101 0.263733 1441495402 -0.795227 0.541931 -0.066101 0.263733 1441495402 -0.795227 0.541931 -0.066101 0.263733 1441495402 -0.795227 0.541931 -0.066101 0.263733 1441495402 -0.795227 0.541931 -0.066101 0.263733 1441495402 -0.798706 0.532776 -0.029053 0.278137 1441495402 -0.798706 0.532776 -0.029053 0.278137 1441495402 -0.798706 0.532776 -0.029053 0.278137 1441495402 -0.798706 0.532776 -0.029053 0.278137 1441495402 -0.798706 0.532776 -0.029053 0.278137 1441495402 -0.798706 0.532776 -0.029053 0.278137 1441495402 -0.803467 0.522522 0.022278 0.284424 1441495402 -0.803467 0.522522 0.022278 0.284424 1441495402 -0.803467 0.522522 0.022278 0.284424 1441495402 -0.803467 0.522522 0.022278 0.284424 1441495402 -0.803467 0.522522 0.022278 0.284424 1441495402 -0.803467 0.522522 0.022278 0.284424 1441495402 -0.803467 0.522522 0.022278 0.284424 1441495402 -0.802917 0.518372 0.075623 0.284363 1441495402 -0.802917 0.518372 0.075623 0.284363 1441495402 -0.802917 0.518372 0.075623 0.284363 1441495402 -0.802917 0.518372 0.075623 0.284363 1441495402 -0.802917 0.518372 0.075623 0.284363 1441495402 -0.802917 0.518372 0.075623 0.284363 1441495402 -0.787231 0.525269 0.115051 0.301819 1441495402 -0.787231 0.525269 0.115051 0.301819 1441495402 -0.787231 0.525269 0.115051 0.301819 1441495402 -0.787231 0.525269 0.115051 0.301819 1441495402 -0.787231 0.525269 0.115051 0.301819 1441495402 -0.787231 0.525269 0.115051 0.301819 1441495402 -0.757202 0.538391 0.147949 0.338989 1441495402 -0.757202 0.538391 0.147949 0.338989 1441495402 -0.757202 0.538391 0.147949 0.338989 1441495402 -0.757202 0.538391 0.147949 0.338989 1441495402 -0.757202 0.538391 0.147949 0.338989 1441495402 -0.757202 0.538391 0.147949 0.338989 1441495402 -0.745056 0.522522 0.189636 0.368652 1441495402 -0.745056 0.522522 0.189636 0.368652 1441495402 -0.745056 0.522522 0.189636 0.368652 1441495402 -0.745056 0.522522 0.189636 0.368652 1441495402 -0.745056 0.522522 0.189636 0.368652 1441495402 -0.745056 0.522522 0.189636 0.368652 1441495402 -0.730530 0.495605 0.244202 0.401306 1441495402 -0.730530 0.495605 0.244202 0.401306 1441495402 -0.730530 0.495605 0.244202 0.401306 1441495402 -0.730530 0.495605 0.244202 0.401306 1441495402 -0.730530 0.495605 0.244202 0.401306 1441495402 -0.730530 0.495605 0.244202 0.401306 1441495402 -0.708557 0.479797 0.290833 0.427979 1441495402 -0.708557 0.479797 0.290833 0.427979 1441495402 -0.708557 0.479797 0.290833 0.427979 1441495402 -0.708557 0.479797 0.290833 0.427979 1441495402 -0.708557 0.479797 0.290833 0.427979 1441495402 -0.708557 0.479797 0.290833 0.427979 1441495402 -0.672852 0.468689 0.338196 0.461670 1441495402 -0.672852 0.468689 0.338196 0.461670 1441495402 -0.672852 0.468689 0.338196 0.461670 1441495402 -0.672852 0.468689 0.338196 0.461670 1441495402 -0.672852 0.468689 0.338196 0.461670 1441495402 -0.672852 0.468689 0.338196 0.461670 1441495402 -0.672852 0.468689 0.338196 0.461670 1441495402 -0.613831 0.475830 0.378662 0.503357 1441495402 -0.613831 0.475830 0.378662 0.503357 1441495402 -0.613831 0.475830 0.378662 0.503357 1441495402 -0.613831 0.475830 0.378662 0.503357 1441495402 -0.613831 0.475830 0.378662 0.503357 1441495402 -0.613831 0.475830 0.378662 0.503357 1441495402 -0.565247 0.477661 0.409546 0.533447 1441495402 -0.565247 0.477661 0.409546 0.533447 1441495402 -0.565247 0.477661 0.409546 0.533447 1441495402 -0.565247 0.477661 0.409546 0.533447 1441495402 -0.565247 0.477661 0.409546 0.533447 1441495402 -0.565247 0.477661 0.409546 0.533447 1441495402 -0.547363 0.481079 0.420959 0.540100 1441495402 -0.547363 0.481079 0.420959 0.540100 1441495402 -0.547363 0.481079 0.420959 0.540100 1441495402 -0.547363 0.481079 0.420959 0.540100 1441495402 -0.547363 0.481079 0.420959 0.540100 1441495402 -0.547363 0.481079 0.420959 0.540100 1441495402 -0.547363 0.481079 0.420959 0.540100 1441495402 -0.559875 0.479004 0.420105 0.529602 1441495402 -0.559875 0.479004 0.420105 0.529602 1441495402 -0.559875 0.479004 0.420105 0.529602 1441495402 -0.559875 0.479004 0.420105 0.529602 1441495402 -0.559875 0.479004 0.420105 0.529602 1441495402 -0.559875 0.479004 0.420105 0.529602 1441495402 -0.597900 0.479553 0.393921 0.507202 1441495402 -0.597900 0.479553 0.393921 0.507202 1441495402 -0.597900 0.479553 0.393921 0.507202 1441495402 -0.597900 0.479553 0.393921 0.507202 1441495402 -0.597900 0.479553 0.393921 0.507202 1441495402 -0.597900 0.479553 0.393921 0.507202 1441495402 -0.645081 0.482300 0.349182 0.478882 1441495402 -0.645081 0.482300 0.349182 0.478882 1441495402 -0.645081 0.482300 0.349182 0.478882 1441495402 -0.645081 0.482300 0.349182 0.478882 1441495402 -0.645081 0.482300 0.349182 0.478882 1441495402 -0.645081 0.482300 0.349182 0.478882 1441495402 -0.695251 0.480957 0.297668 0.443481 1441495402 -0.695251 0.480957 0.297668 0.443481 1441495402 -0.695251 0.480957 0.297668 0.443481 1441495402 -0.695251 0.480957 0.297668 0.443481 1441495402 -0.695251 0.480957 0.297668 0.443481 1441495403 -0.695251 0.480957 0.297668 0.443481 1441495403 -0.738831 0.477905 0.248718 0.404785 1441495403 -0.738831 0.477905 0.248718 0.404785 1441495403 -0.738831 0.477905 0.248718 0.404785 1441495403 -0.738831 0.477905 0.248718 0.404785 1441495403 -0.738831 0.477905 0.248718 0.404785 1441495403 -0.738831 0.477905 0.248718 0.404785 1441495403 -0.767944 0.481628 0.207947 0.367493 1441495403 -0.767944 0.481628 0.207947 0.367493 1441495403 -0.767944 0.481628 0.207947 0.367493 1441495403 -0.767944 0.481628 0.207947 0.367493 1441495403 -0.767944 0.481628 0.207947 0.367493 1441495403 -0.767944 0.481628 0.207947 0.367493 1441495403 -0.782471 0.499023 0.169861 0.331421 1441495403 -0.782471 0.499023 0.169861 0.331421 1441495403 -0.782471 0.499023 0.169861 0.331421 1441495403 -0.782471 0.499023 0.169861 0.331421 1441495403 -0.782471 0.499023 0.169861 0.331421 1441495403 -0.794983 0.509216 0.145081 0.296143 1441495403 -0.794983 0.509216 0.145081 0.296143 1441495403 -0.794983 0.509216 0.145081 0.296143 1441495403 -0.794983 0.509216 0.145081 0.296143 1441495403 -0.794983 0.509216 0.145081 0.296143 1441495403 -0.794983 0.509216 0.145081 0.296143 1441495403 -0.794983 0.509216 0.145081 0.296143 1441495403 -0.803284 0.517090 0.125061 0.267700 1441495403 -0.803284 0.517090 0.125061 0.267700 1441495403 -0.803284 0.517090 0.125061 0.267700 1441495403 -0.803284 0.517090 0.125061 0.267700 1441495403 -0.803284 0.517090 0.125061 0.267700 1441495403 -0.803284 0.517090 0.125061 0.267700 1441495403 -0.800598 0.532349 0.103943 0.254761 1441495403 -0.800598 0.532349 0.103943 0.254761 1441495403 -0.800598 0.532349 0.103943 0.254761 1441495403 -0.800598 0.532349 0.103943 0.254761 1441495403 -0.800598 0.532349 0.103943 0.254761 1441495403 -0.800598 0.532349 0.103943 0.254761 1441495403 -0.800598 0.532349 0.103943 0.254761 1441495403 -0.788086 0.558167 0.072754 0.249146 1441495403 -0.788086 0.558167 0.072754 0.249146 1441495403 -0.788086 0.558167 0.072754 0.249146 1441495403 -0.788086 0.558167 0.072754 0.249146 1441495403 -0.788086 0.558167 0.072754 0.249146 1441495403 -0.777527 0.577942 0.046570 0.243469 1441495403 -0.777527 0.577942 0.046570 0.243469 1441495403 -0.777527 0.577942 0.046570 0.243469 1441495403 -0.777527 0.577942 0.046570 0.243469 1441495403 -0.777527 0.577942 0.046570 0.243469 1441495403 -0.777527 0.577942 0.046570 0.243469 1441495403 -0.777527 0.577942 0.046570 0.243469 1441495403 -0.777039 0.583313 0.025757 0.235107 1441495403 -0.777039 0.583313 0.025757 0.235107 1441495403 -0.777039 0.583313 0.025757 0.235107 1441495403 -0.777039 0.583313 0.025757 0.235107 1441495403 -0.777039 0.583313 0.025757 0.235107 1441495403 -0.781982 0.575989 0.024963 0.236938 1441495403 -0.781982 0.575989 0.024963 0.236938 1441495403 -0.781982 0.575989 0.024963 0.236938 1441495403 -0.781982 0.575989 0.024963 0.236938 1441495403 -0.781982 0.575989 0.024963 0.236938 1441495403 -0.781982 0.575989 0.024963 0.236938 1441495403 -0.784485 0.564270 0.049622 0.252319 1441495403 -0.784485 0.564270 0.049622 0.252319 1441495403 -0.784485 0.564270 0.049622 0.252319 1441495403 -0.784485 0.564270 0.049622 0.252319 1441495403 -0.788696 0.551880 0.078247 0.259338 1441495403 -0.788696 0.551880 0.078247 0.259338 1441495403 -0.788696 0.551880 0.078247 0.259338 1441495403 -0.788696 0.551880 0.078247 0.259338 1441495403 -0.788696 0.551880 0.078247 0.259338 1441495403 -0.788696 0.551880 0.078247 0.259338 1441495403 -0.788696 0.551880 0.078247 0.259338 1441495403 -0.797852 0.536316 0.105652 0.254211 1441495403 -0.797852 0.536316 0.105652 0.254211 1441495403 -0.797852 0.536316 0.105652 0.254211 1441495403 -0.797852 0.536316 0.105652 0.254211 1441495403 -0.797852 0.536316 0.105652 0.254211 1441495403 -0.797852 0.536316 0.105652 0.254211 1441495403 -0.788452 0.535889 0.129211 0.273010 1441495403 -0.788452 0.535889 0.129211 0.273010 1441495403 -0.788452 0.535889 0.129211 0.273010 1441495403 -0.788452 0.535889 0.129211 0.273010 1441495403 -0.788452 0.535889 0.129211 0.273010 1441495403 -0.788452 0.535889 0.129211 0.273010 1441495403 -0.770203 0.538208 0.145264 0.309814 1441495403 -0.770203 0.538208 0.145264 0.309814 1441495403 -0.770203 0.538208 0.145264 0.309814 1441495403 -0.770203 0.538208 0.145264 0.309814 1441495403 -0.770203 0.538208 0.145264 0.309814 1441495403 -0.770203 0.538208 0.145264 0.309814 1441495403 -0.762024 0.514526 0.189941 0.344299 1441495403 -0.762024 0.514526 0.189941 0.344299 1441495403 -0.762024 0.514526 0.189941 0.344299 1441495403 -0.762024 0.514526 0.189941 0.344299 1441495403 -0.762024 0.514526 0.189941 0.344299 1441495403 -0.762024 0.514526 0.189941 0.344299 1441495403 -0.740601 0.492554 0.247070 0.384521 1441495403 -0.740601 0.492554 0.247070 0.384521 1441495403 -0.740601 0.492554 0.247070 0.384521 1441495403 -0.740601 0.492554 0.247070 0.384521 1441495403 -0.702209 0.482178 0.301208 0.428528 1441495403 -0.702209 0.482178 0.301208 0.428528 1441495403 -0.702209 0.482178 0.301208 0.428528 1441495403 -0.702209 0.482178 0.301208 0.428528 1441495403 -0.702209 0.482178 0.301208 0.428528 1441495403 -0.702209 0.482178 0.301208 0.428528 1441495404 -0.652588 0.483521 0.341248 0.473083 1441495404 -0.652588 0.483521 0.341248 0.473083 1441495404 -0.652588 0.483521 0.341248 0.473083 1441495404 -0.652588 0.483521 0.341248 0.473083 1441495404 -0.652588 0.483521 0.341248 0.473083 1441495404 -0.652588 0.483521 0.341248 0.473083 1441495404 -0.652588 0.483521 0.341248 0.473083 1441495404 -0.603699 0.471008 0.393799 0.508423 1441495404 -0.603699 0.471008 0.393799 0.508423 1441495404 -0.603699 0.471008 0.393799 0.508423 1441495404 -0.603699 0.471008 0.393799 0.508423 1441495404 -0.603699 0.471008 0.393799 0.508423 1441495404 -0.561462 0.464172 0.428162 0.534729 1441495404 -0.561462 0.464172 0.428162 0.534729 1441495404 -0.561462 0.464172 0.428162 0.534729 1441495404 -0.561462 0.464172 0.428162 0.534729 1441495404 -0.561462 0.464172 0.428162 0.534729 1441495404 -0.561462 0.464172 0.428162 0.534729 1441495404 -0.543091 0.467712 0.432190 0.547180 1441495404 -0.543091 0.467712 0.432190 0.547180 1441495404 -0.543091 0.467712 0.432190 0.547180 1441495404 -0.543091 0.467712 0.432190 0.547180 1441495404 -0.543091 0.467712 0.432190 0.547180 1441495404 -0.543091 0.467712 0.432190 0.547180 1441495404 -0.543091 0.467712 0.432190 0.547180 1441495404 -0.560547 0.468140 0.423157 0.536194 1441495404 -0.560547 0.468140 0.423157 0.536194 1441495404 -0.560547 0.468140 0.423157 0.536194 1441495404 -0.560547 0.468140 0.423157 0.536194 1441495404 -0.560547 0.468140 0.423157 0.536194 1441495404 -0.598877 0.469604 0.394409 0.515076 1441495404 -0.598877 0.469604 0.394409 0.515076 1441495404 -0.598877 0.469604 0.394409 0.515076 1441495404 -0.598877 0.469604 0.394409 0.515076 1441495404 -0.598877 0.469604 0.394409 0.515076 1441495404 -0.646484 0.476563 0.345337 0.485413 1441495404 -0.646484 0.476563 0.345337 0.485413 1441495404 -0.646484 0.476563 0.345337 0.485413 1441495404 -0.646484 0.476563 0.345337 0.485413 1441495404 -0.646484 0.476563 0.345337 0.485413 1441495404 -0.646484 0.476563 0.345337 0.485413 1441495404 -0.698303 0.479004 0.289673 0.446045 1441495404 -0.698303 0.479004 0.289673 0.446045 1441495404 -0.698303 0.479004 0.289673 0.446045 1441495404 -0.698303 0.479004 0.289673 0.446045 1441495404 -0.698303 0.479004 0.289673 0.446045 1441495404 -0.737854 0.484924 0.235657 0.406067 1441495404 -0.737854 0.484924 0.235657 0.406067 1441495404 -0.737854 0.484924 0.235657 0.406067 1441495404 -0.737854 0.484924 0.235657 0.406067 1441495404 -0.737854 0.484924 0.235657 0.406067 1441495404 -0.737854 0.484924 0.235657 0.406067 1441495404 -0.737854 0.484924 0.235657 0.406067 1441495404 -0.763977 0.494446 0.191711 0.367493 1441495404 -0.763977 0.494446 0.191711 0.367493 1441495404 -0.763977 0.494446 0.191711 0.367493 1441495404 -0.763977 0.494446 0.191711 0.367493 1441495404 -0.763977 0.494446 0.191711 0.367493 1441495404 -0.783875 0.503906 0.156372 0.327393 1441495404 -0.783875 0.503906 0.156372 0.327393 1441495404 -0.783875 0.503906 0.156372 0.327393 1441495404 -0.783875 0.503906 0.156372 0.327393 1441495404 -0.783875 0.503906 0.156372 0.327393 1441495404 -0.783875 0.503906 0.156372 0.327393 1441495404 -0.797607 0.511902 0.125000 0.293518 1441495404 -0.797607 0.511902 0.125000 0.293518 1441495404 -0.797607 0.511902 0.125000 0.293518 1441495404 -0.797607 0.511902 0.125000 0.293518 1441495404 -0.797607 0.511902 0.125000 0.293518 1441495404 -0.805786 0.520508 0.094971 0.266052 1441495404 -0.805786 0.520508 0.094971 0.266052 1441495404 -0.805786 0.520508 0.094971 0.266052 1441495404 -0.804260 0.534546 0.061584 0.252319 1441495404 -0.804260 0.534546 0.061584 0.252319 1441495404 -0.804260 0.534546 0.061584 0.252319 1441495404 -0.804260 0.534546 0.061584 0.252319 1441495404 -0.804260 0.534546 0.061584 0.252319 1441495404 -0.804260 0.534546 0.061584 0.252319 1441495404 -0.794556 0.556763 0.024475 0.241089 1441495404 -0.794556 0.556763 0.024475 0.241089 1441495404 -0.794556 0.556763 0.024475 0.241089 1441495404 -0.794556 0.556763 0.024475 0.241089 1441495404 -0.794556 0.556763 0.024475 0.241089 1441495404 -0.794556 0.556763 0.024475 0.241089 1441495404 -0.788208 0.572205 -0.006104 0.226318 1441495404 -0.788208 0.572205 -0.006104 0.226318 1441495404 -0.788208 0.572205 -0.006104 0.226318 1441495404 -0.788208 0.572205 -0.006104 0.226318 1441495404 -0.788208 0.572205 -0.006104 0.226318 1441495404 -0.788208 0.572205 -0.006104 0.226318 1441495404 -0.788696 0.575317 -0.026550 0.215027 1441495404 -0.788696 0.575317 -0.026550 0.215027 1441495404 -0.788696 0.575317 -0.026550 0.215027 1441495404 -0.788696 0.575317 -0.026550 0.215027 1441495404 -0.788696 0.575317 -0.026550 0.215027 1441495404 -0.793213 0.566162 -0.020447 0.223267 1441495404 -0.793213 0.566162 -0.020447 0.223267 1441495404 -0.793213 0.566162 -0.020447 0.223267 1441495404 -0.793213 0.566162 -0.020447 0.223267 1441495404 -0.793213 0.566162 -0.020447 0.223267 1441495404 -0.793213 0.566162 -0.020447 0.223267 1441495404 -0.797913 0.551025 0.013733 0.243958 1441495405 -0.797913 0.551025 0.013733 0.243958 1441495405 -0.797913 0.551025 0.013733 0.243958 1441495405 -0.797913 0.551025 0.013733 0.243958 1441495405 -0.803345 0.533447 0.061157 0.257629 1441495405 -0.803345 0.533447 0.061157 0.257629 1441495405 -0.803345 0.533447 0.061157 0.257629 1441495405 -0.803345 0.533447 0.061157 0.257629 1441495405 -0.803345 0.533447 0.061157 0.257629 1441495405 -0.803345 0.533447 0.061157 0.257629 1441495405 -0.803345 0.533447 0.061157 0.257629 1441495405 -0.804871 0.519958 0.111450 0.263489 1441495405 -0.804871 0.519958 0.111450 0.263489 1441495405 -0.804871 0.519958 0.111450 0.263489 1441495405 -0.804871 0.519958 0.111450 0.263489 1441495405 -0.804871 0.519958 0.111450 0.263489 1441495405 -0.792175 0.518433 0.144470 0.287720 1441495405 -0.792175 0.518433 0.144470 0.287720 1441495405 -0.792175 0.518433 0.144470 0.287720 1441495405 -0.792175 0.518433 0.144470 0.287720 1441495405 -0.792175 0.518433 0.144470 0.287720 1441495405 -0.792175 0.518433 0.144470 0.287720 1441495405 -0.768677 0.525696 0.156860 0.328979 1441495405 -0.768677 0.525696 0.156860 0.328979 1441495405 -0.768677 0.525696 0.156860 0.328979 1441495405 -0.768677 0.525696 0.156860 0.328979 1441495405 -0.768677 0.525696 0.156860 0.328979 1441495405 -0.768677 0.525696 0.156860 0.328979 1441495405 -0.768677 0.525696 0.156860 0.328979 1441495405 -0.770752 0.491943 0.198547 0.352905 1441495405 -0.770752 0.491943 0.198547 0.352905 1441495405 -0.770752 0.491943 0.198547 0.352905 1441495405 -0.770752 0.491943 0.198547 0.352905 1441495405 -0.770752 0.491943 0.198547 0.352905 1441495405 -0.770752 0.491943 0.198547 0.352905 1441495405 -0.763794 0.459900 0.251404 0.376770 1441495405 -0.763794 0.459900 0.251404 0.376770 1441495405 -0.763794 0.459900 0.251404 0.376770 1441495405 -0.763794 0.459900 0.251404 0.376770 1441495405 -0.763794 0.459900 0.251404 0.376770 1441495405 -0.763794 0.459900 0.251404 0.376770 1441495405 -0.728271 0.454468 0.299377 0.416443 1441495405 -0.728271 0.454468 0.299377 0.416443 1441495405 -0.728271 0.454468 0.299377 0.416443 1441495405 -0.728271 0.454468 0.299377 0.416443 1441495405 -0.728271 0.454468 0.299377 0.416443 1441495405 -0.728271 0.454468 0.299377 0.416443 1441495405 -0.728271 0.454468 0.299377 0.416443 1441495405 -0.672180 0.441650 0.366150 0.467957 1441495405 -0.672180 0.441650 0.366150 0.467957 1441495405 -0.672180 0.441650 0.366150 0.467957 1441495405 -0.672180 0.441650 0.366150 0.467957 1441495405 -0.672180 0.441650 0.366150 0.467957 1441495405 -0.610046 0.432007 0.420654 0.513977 1441495405 -0.610046 0.432007 0.420654 0.513977 1441495405 -0.610046 0.432007 0.420654 0.513977 1441495405 -0.610046 0.432007 0.420654 0.513977 1441495405 -0.562805 0.426636 0.452576 0.544373 1441495405 -0.562805 0.426636 0.452576 0.544373 1441495405 -0.562805 0.426636 0.452576 0.544373 1441495405 -0.562805 0.426636 0.452576 0.544373 1441495405 -0.562805 0.426636 0.452576 0.544373 1441495405 -0.562805 0.426636 0.452576 0.544373 1441495405 -0.535889 0.418274 0.475647 0.558167 1441495405 -0.535889 0.418274 0.475647 0.558167 1441495405 -0.535889 0.418274 0.475647 0.558167 1441495405 -0.535889 0.418274 0.475647 0.558167 1441495405 -0.535889 0.418274 0.475647 0.558167 1441495405 -0.535889 0.418274 0.475647 0.558167 1441495405 -0.539429 0.425232 0.465820 0.557800 1441495405 -0.539429 0.425232 0.465820 0.557800 1441495405 -0.539429 0.425232 0.465820 0.557800 1441495405 -0.539429 0.425232 0.465820 0.557800 1441495405 -0.539429 0.425232 0.465820 0.557800 1441495405 -0.539429 0.425232 0.465820 0.557800 1441495405 -0.576294 0.433899 0.438660 0.535889 1441495405 -0.576294 0.433899 0.438660 0.535889 1441495405 -0.576294 0.433899 0.438660 0.535889 1441495405 -0.576294 0.433899 0.438660 0.535889 1441495405 -0.576294 0.433899 0.438660 0.535889 1441495405 -0.620483 0.450012 0.391663 0.508972 1441495405 -0.620483 0.450012 0.391663 0.508972 1441495405 -0.620483 0.450012 0.391663 0.508972 1441495405 -0.620483 0.450012 0.391663 0.508972 1441495405 -0.620483 0.450012 0.391663 0.508972 1441495405 -0.620483 0.450012 0.391663 0.508972 1441495405 -0.664429 0.469543 0.335876 0.474548 1441495405 -0.664429 0.469543 0.335876 0.474548 1441495405 -0.664429 0.469543 0.335876 0.474548 1441495405 -0.664429 0.469543 0.335876 0.474548 1441495405 -0.664429 0.469543 0.335876 0.474548 1441495405 -0.664429 0.469543 0.335876 0.474548 1441495405 -0.702698 0.487427 0.284180 0.433411 1441495405 -0.702698 0.487427 0.284180 0.433411 1441495405 -0.702698 0.487427 0.284180 0.433411 1441495405 -0.702698 0.487427 0.284180 0.433411 1441495405 -0.702698 0.487427 0.284180 0.433411 1441495405 -0.702698 0.487427 0.284180 0.433411 1441495405 -0.702698 0.487427 0.284180 0.433411 1441495405 -0.728088 0.512634 0.233521 0.390564 1441495405 -0.728088 0.512634 0.233521 0.390564 1441495405 -0.728088 0.512634 0.233521 0.390564 1441495405 -0.728088 0.512634 0.233521 0.390564 1441495405 -0.728088 0.512634 0.233521 0.390564 1441495405 -0.728088 0.512634 0.233521 0.390564 1441495405 -0.752625 0.529663 0.191040 0.341370 1441495406 -0.752625 0.529663 0.191040 0.341370 1441495406 -0.752625 0.529663 0.191040 0.341370 1441495406 -0.752625 0.529663 0.191040 0.341370 1441495406 -0.752625 0.529663 0.191040 0.341370 1441495406 -0.774597 0.535889 0.154663 0.298157 1441495406 -0.774597 0.535889 0.154663 0.298157 1441495406 -0.774597 0.535889 0.154663 0.298157 1441495406 -0.774597 0.535889 0.154663 0.298157 1441495406 -0.774597 0.535889 0.154663 0.298157 1441495406 -0.774597 0.535889 0.154663 0.298157 1441495406 -0.785706 0.544678 0.118958 0.267944 1441495406 -0.785706 0.544678 0.118958 0.267944 1441495406 -0.785706 0.544678 0.118958 0.267944 1441495406 -0.785706 0.544678 0.118958 0.267944 1441495406 -0.785706 0.544678 0.118958 0.267944 1441495406 -0.785706 0.544678 0.118958 0.267944 1441495406 -0.793640 0.545715 0.088440 0.253967 1441495406 -0.793640 0.545715 0.088440 0.253967 1441495406 -0.793640 0.545715 0.088440 0.253967 1441495406 -0.793640 0.545715 0.088440 0.253967 1441495406 -0.793640 0.545715 0.088440 0.253967 1441495406 -0.793640 0.545715 0.088440 0.253967 1441495406 -0.795532 0.545776 0.066345 0.254639 1441495406 -0.795532 0.545776 0.066345 0.254639 1441495406 -0.795532 0.545776 0.066345 0.254639 1441495406 -0.795532 0.545776 0.066345 0.254639 1441495406 -0.795532 0.545776 0.066345 0.254639 1441495406 -0.795532 0.545776 0.066345 0.254639 1441495406 -0.795532 0.545776 0.066345 0.254639 1441495406 -0.791687 0.553040 0.046326 0.255432 1441495406 -0.791687 0.553040 0.046326 0.255432 1441495406 -0.791687 0.553040 0.046326 0.255432 1441495406 -0.791687 0.553040 0.046326 0.255432 1441495406 -0.791687 0.553040 0.046326 0.255432 1441495406 -0.793213 0.552246 0.036072 0.254028 1441495406 -0.793213 0.552246 0.036072 0.254028 1441495406 -0.793213 0.552246 0.036072 0.254028 1441495406 -0.793213 0.552246 0.036072 0.254028 1441495406 -0.793213 0.552246 0.036072 0.254028 1441495406 -0.793213 0.552246 0.036072 0.254028 1441495406 -0.793213 0.552246 0.036072 0.254028 1441495406 -0.794312 0.547302 0.048950 0.258972 1441495406 -0.794312 0.547302 0.048950 0.258972 1441495406 -0.794312 0.547302 0.048950 0.258972 1441495406 -0.794312 0.547302 0.048950 0.258972 1441495406 -0.794312 0.547302 0.048950 0.258972 1441495406 -0.794312 0.547302 0.048950 0.258972 1441495406 -0.794067 0.537720 0.083984 0.270630 1441495406 -0.794067 0.537720 0.083984 0.270630 1441495406 -0.794067 0.537720 0.083984 0.270630 1441495406 -0.794067 0.537720 0.083984 0.270630 1441495406 -0.799438 0.520691 0.123413 0.273071 1441495406 -0.799438 0.520691 0.123413 0.273071 1441495406 -0.799438 0.520691 0.123413 0.273071 1441495406 -0.799438 0.520691 0.123413 0.273071 1441495406 -0.799438 0.520691 0.123413 0.273071 1441495406 -0.799438 0.520691 0.123413 0.273071 1441495406 -0.792664 0.520264 0.153687 0.278198 1441495406 -0.792664 0.520264 0.153687 0.278198 1441495406 -0.792664 0.520264 0.153687 0.278198 1441495406 -0.792664 0.520264 0.153687 0.278198 1441495406 -0.792664 0.520264 0.153687 0.278198 1441495406 -0.792664 0.520264 0.153687 0.278198 1441495406 -0.792664 0.520264 0.153687 0.278198 1441495406 -0.769226 0.532166 0.174622 0.307495 1441495406 -0.769226 0.532166 0.174622 0.307495 1441495406 -0.769226 0.532166 0.174622 0.307495 1441495406 -0.769226 0.532166 0.174622 0.307495 1441495406 -0.769226 0.532166 0.174622 0.307495 1441495406 -0.769226 0.532166 0.174622 0.307495 1441495406 -0.763123 0.516846 0.198914 0.333069 1441495406 -0.763123 0.516846 0.198914 0.333069 1441495406 -0.763123 0.516846 0.198914 0.333069 1441495406 -0.763123 0.516846 0.198914 0.333069 1441495406 -0.763123 0.516846 0.198914 0.333069 1441495406 -0.763123 0.516846 0.198914 0.333069 1441495406 -0.754944 0.489380 0.244751 0.361389 1441495406 -0.754944 0.489380 0.244751 0.361389 1441495406 -0.754944 0.489380 0.244751 0.361389 1441495406 -0.754944 0.489380 0.244751 0.361389 1441495406 -0.754944 0.489380 0.244751 0.361389 1441495406 -0.754944 0.489380 0.244751 0.361389 1441495406 -0.754944 0.489380 0.244751 0.361389 1441495406 -0.722900 0.467407 0.302856 0.408936 1441495406 -0.722900 0.467407 0.302856 0.408936 1441495406 -0.722900 0.467407 0.302856 0.408936 1441495406 -0.722900 0.467407 0.302856 0.408936 1441495406 -0.722900 0.467407 0.302856 0.408936 1441495406 -0.657959 0.454163 0.375854 0.468506 1441495406 -0.657959 0.454163 0.375854 0.468506 1441495406 -0.657959 0.454163 0.375854 0.468506 1441495406 -0.657959 0.454163 0.375854 0.468506 1441495406 -0.657959 0.454163 0.375854 0.468506 1441495406 -0.657959 0.454163 0.375854 0.468506 1441495406 -0.657959 0.454163 0.375854 0.468506 1441495406 -0.592346 0.437683 0.430176 0.521973 1441495406 -0.592346 0.437683 0.430176 0.521973 1441495406 -0.592346 0.437683 0.430176 0.521973 1441495406 -0.592346 0.437683 0.430176 0.521973 1441495406 -0.543884 0.415161 0.477783 0.550903 1441495406 -0.543884 0.415161 0.477783 0.550903 1441495406 -0.543884 0.415161 0.477783 0.550903 1441495406 -0.543884 0.415161 0.477783 0.550903 1441495406 -0.543884 0.415161 0.477783 0.550903 1441495406 -0.543884 0.415161 0.477783 0.550903 1441495406 -0.504456 0.399170 0.510193 0.570801 1441495406 -0.504456 0.399170 0.510193 0.570801 1441495406 -0.504456 0.399170 0.510193 0.570801 1441495406 -0.504456 0.399170 0.510193 0.570801 1441495407 -0.504456 0.399170 0.510193 0.570801 1441495407 -0.504456 0.399170 0.510193 0.570801 1441495407 -0.496094 0.402832 0.509583 0.576111 1441495407 -0.496094 0.402832 0.509583 0.576111 1441495407 -0.496094 0.402832 0.509583 0.576111 1441495407 -0.496094 0.402832 0.509583 0.576111 1441495407 -0.496094 0.402832 0.509583 0.576111 1441495407 -0.496094 0.402832 0.509583 0.576111 1441495407 -0.496094 0.402832 0.509583 0.576111 1441495407 -0.517761 0.414917 0.489685 0.565613 1441495407 -0.517761 0.414917 0.489685 0.565613 1441495407 -0.517761 0.414917 0.489685 0.565613 1441495407 -0.517761 0.414917 0.489685 0.565613 1441495407 -0.517761 0.414917 0.489685 0.565613 1441495407 -0.517761 0.414917 0.489685 0.565613 1441495407 -0.559753 0.433411 0.451355 0.543152 1441495407 -0.559753 0.433411 0.451355 0.543152 1441495407 -0.559753 0.433411 0.451355 0.543152 1441495407 -0.559753 0.433411 0.451355 0.543152 1441495407 -0.559753 0.433411 0.451355 0.543152 1441495407 -0.559753 0.433411 0.451355 0.543152 1441495407 
-0.574036 0.404602 0.498047 0.508606 1441495410 -0.574036 0.404602 0.498047 0.508606 1441495410 -0.574036 0.404602 0.498047 0.508606 1441495410 -0.574036 0.404602 0.498047 0.508606 1441495410 -0.574036 0.404602 0.498047 0.508606 1441495410 -0.574036 0.404602 0.498047 0.508606 1441495410 -0.566589 0.412842 0.488892 0.519104 1441495410 -0.566589 0.412842 0.488892 0.519104 1441495410 -0.566589 0.412842 0.488892 0.519104 1441495410 -0.566589 0.412842 0.488892 0.519104 1441495410 -0.566589 0.412842 0.488892 0.519104 1441495410 -0.566589 0.412842 0.488892 0.519104 1441495410 -0.560547 0.419250 0.480225 0.528564 1441495410 -0.560547 0.419250 0.480225 0.528564 1441495410 -0.560547 0.419250 0.480225 0.528564 1441495410 -0.560547 0.419250 0.480225 0.528564 1441495410 -0.560547 0.419250 0.480225 0.528564 1441495410 -0.560547 0.419250 0.480225 0.528564 1441495410 -0.560547 0.419250 0.480225 0.528564 1441495410 -0.558350 0.423218 0.473267 0.533936 1441495410 -0.558350 0.423218 0.473267 0.533936 1441495410 -0.558350 0.423218 0.473267 0.533936 1441495410 -0.558350 0.423218 0.473267 0.533936 1441495410 -0.558350 0.423218 0.473267 0.533936 1441495410 -0.558350 0.423218 0.473267 0.533936 1441495410 -0.557495 0.427002 0.467285 0.537109 1441495410 -0.557495 0.427002 0.467285 0.537109 1441495410 -0.557495 0.427002 0.467285 0.537109 1441495410 -0.557495 0.427002 0.467285 0.537109 1441495410 -0.557495 0.427002 0.467285 0.537109 1441495410 -0.557495 0.427002 0.467285 0.537109 1441495410 -0.561035 0.427429 0.464905 0.535156 1441495410 -0.561035 0.427429 0.464905 0.535156 1441495410 -0.561035 0.427429 0.464905 0.535156 1441495410 -0.561035 0.427429 0.464905 0.535156 1441495410 -0.561035 0.427429 0.464905 0.535156 1441495410 -0.561035 0.427429 0.464905 0.535156 1441495410 -0.562317 0.428894 0.461426 0.535645 1441495410 -0.562317 0.428894 0.461426 0.535645 1441495410 -0.562317 0.428894 0.461426 0.535645 1441495410 -0.562317 0.428894 0.461426 0.535645 1441495410 -0.562317 0.428894 0.461426 0.535645 1441495410 -0.562317 0.428894 0.461426 0.535645 1441495410 -0.561951 0.430176 0.459167 0.536926 1441495410 -0.561951 0.430176 0.459167 0.536926 1441495410 -0.561951 0.430176 0.459167 0.536926 1441495410 -0.561951 0.430176 0.459167 0.536926 1441495410 -0.561951 0.430176 0.459167 0.536926 1441495410 -0.561951 0.430176 0.459167 0.536926 1441495410 -0.558655 0.432007 0.456848 0.540833 1441495410 -0.558655 0.432007 0.456848 0.540833 1441495410 -0.558655 0.432007 0.456848 0.540833 1441495410 -0.558655 0.432007 0.456848 0.540833 1441495410 -0.558655 0.432007 0.456848 0.540833 1441495410 -0.558655 0.432007 0.456848 0.540833 1441495410 -0.555237 0.433594 0.455078 0.544556 1441495410 -0.555237 0.433594 0.455078 0.544556 1441495410 -0.555237 0.433594 0.455078 0.544556 1441495410 -0.555237 0.433594 0.455078 0.544556 1441495410 -0.555237 0.433594 0.455078 0.544556 1441495410 -0.555237 0.433594 0.455078 0.544556 1441495410 -0.553284 0.432678 0.456360 0.546204 1441495410 -0.553284 0.432678 0.456360 0.546204 1441495410 -0.553284 0.432678 0.456360 0.546204 1441495410 -0.553284 0.432678 0.456360 0.546204 1441495410 -0.553284 0.432678 0.456360 0.546204 1441495410 -0.553284 0.432678 0.456360 0.546204 1441495410 -0.553284 0.432678 0.456360 0.546204 1441495410 -0.555664 0.429504 0.459778 0.543457 1441495410 -0.555664 0.429504 0.459778 0.543457 1441495410 -0.555664 0.429504 0.459778 0.543457 1441495410 -0.555664 0.429504 0.459778 0.543457 1441495410 -0.555664 0.429504 0.459778 0.543457 1441495410 -0.555664 0.429504 0.459778 0.543457 1441495410 -0.558594 0.427307 0.462402 0.539917 1441495410 -0.558594 0.427307 0.462402 0.539917 1441495410 -0.558594 0.427307 0.462402 0.539917 1441495410 -0.558594 0.427307 0.462402 0.539917 1441495410 -0.561401 0.426025 0.464722 0.536011 1441495410 -0.561401 0.426025 0.464722 0.536011 1441495410 -0.561401 0.426025 0.464722 0.536011 1441495410 -0.561401 0.426025 0.464722 0.536011 1441495410 -0.561401 0.426025 0.464722 0.536011 1441495410 -0.561401 0.426025 0.464722 0.536011 1441495410 -0.561401 0.426025 0.464722 0.536011 1441495410 -0.563416 0.424194 0.467285 0.533081 1441495410 -0.563416 0.424194 0.467285 0.533081 1441495410 -0.563416 0.424194 0.467285 0.533081 1441495410 -0.563416 0.424194 0.467285 0.533081 1441495410 -0.563416 0.424194 0.467285 0.533081 1441495410 -0.563416 0.424194 0.467285 0.533081 1441495410 -0.564636 0.422913 0.468750 0.531555 1441495410 -0.564636 0.422913 0.468750 0.531555 1441495410 -0.564636 0.422913 0.468750 0.531555 1441495410 -0.564636 0.422913 0.468750 0.531555 1441495410 -0.564636 0.422913 0.468750 0.531555 1441495410 -0.564636 0.422913 0.468750 0.531555 1441495410 -0.564575 0.423340 0.468750 0.531250 1441495410 -0.564575 0.423340 0.468750 0.531250 1441495410 -0.564575 0.423340 0.468750 0.531250 1441495410 -0.564575 0.423340 0.468750 0.531250 1441495410 -0.564575 0.423340 0.468750 0.531250 1441495410 -0.564575 0.423340 0.468750 0.531250 1441495410 -0.563293 0.426025 0.467224 0.531799 1441495410 -0.563293 0.426025 0.467224 0.531799 1441495411 -0.563293 0.426025 0.467224 0.531799 1441495411 -0.563293 0.426025 0.467224 0.531799 1441495411 -0.563293 0.426025 0.467224 0.531799 1441495411 -0.564087 0.426086 0.467957 0.530273 1441495411 -0.564087 0.426086 0.467957 0.530273 1441495411 -0.564087 0.426086 0.467957 0.530273 1441495411 -0.564087 0.426086 0.467957 0.530273 1441495411 -0.564087 0.426086 0.467957 0.530273 1441495411 -0.564087 0.426086 0.467957 0.530273 1441495411 -0.566772 0.423584 0.469849 0.527771 1441495411 -0.566772 0.423584 0.469849 0.527771 1441495411 -0.566772 0.423584 0.469849 0.527771 1441495411 -0.566772 0.423584 0.469849 0.527771 1441495411 -0.566772 0.423584 0.469849 0.527771 1441495411 -0.566772 0.423584 0.469849 0.527771 1441495411 -0.565735 0.424622 0.468933 0.528870 1441495411 -0.565735 0.424622 0.468933 0.528870 1441495411 -0.565735 0.424622 0.468933 0.528870 1441495411 -0.565735 0.424622 0.468933 0.528870 1441495411 -0.565735 0.424622 0.468933 0.528870 1441495411 -0.565735 0.424622 0.468933 0.528870 1441495411 -0.564270 0.422852 0.471130 0.529846 1441495411 -0.564270 0.422852 0.471130 0.529846 1441495411 -0.564270 0.422852 0.471130 0.529846 1441495411 -0.564270 0.422852 0.471130 0.529846 1441495411 -0.564270 0.422852 0.471130 0.529846 1441495411 -0.564270 0.422852 0.471130 0.529846 1441495411 -0.564270 0.422852 0.471130 0.529846 1441495411 -0.559875 0.422607 0.471863 0.534119 1441495411 -0.559875 0.422607 0.471863 0.534119 1441495411 -0.559875 0.422607 0.471863 0.534119 1441495411 -0.559875 0.422607 0.471863 0.534119 1441495411 -0.559875 0.422607 0.471863 0.534119 1441495411 -0.559875 0.422607 0.471863 0.534119 1441495411 -0.557129 0.419922 0.473511 0.537598 1441495411 -0.557129 0.419922 0.473511 0.537598 1441495411 -0.557129 0.419922 0.473511 0.537598 1441495411 -0.557129 0.419922 0.473511 0.537598 1441495411 -0.557129 0.419922 0.473511 0.537598 1441495411 -0.557129 0.419922 0.473511 0.537598 1441495411 -0.555115 0.417603 0.474670 0.540527 1441495411 -0.555115 0.417603 0.474670 0.540527 1441495411 -0.555115 0.417603 0.474670 0.540527 1441495411 -0.555115 0.417603 0.474670 0.540527 1441495411 -0.555115 0.417603 0.474670 0.540527 1441495411 -0.555115 0.417603 0.474670 0.540527 1441495411 -0.555115 0.415894 0.475891 0.540710 1441495411 -0.555115 0.415894 0.475891 0.540710 1441495411 -0.555115 0.415894 0.475891 0.540710 1441495411 -0.555115 0.415894 0.475891 0.540710 1441495411 -0.555115 0.415894 0.475891 0.540710 1441495411 -0.555115 0.415894 0.475891 0.540710 1441495411 -0.556091 0.416321 0.475220 0.539917 1441495411 -0.556091 0.416321 0.475220 0.539917 1441495411 -0.556091 0.416321 0.475220 0.539917 1441495411 -0.556091 0.416321 0.475220 0.539917 1441495411 -0.556091 0.416321 0.475220 0.539917 1441495411 -0.556091 0.416321 0.475220 0.539917 1441495411 -0.560547 0.415466 0.475037 0.536133 1441495411 -0.560547 0.415466 0.475037 0.536133 1441495411 -0.560547 0.415466 0.475037 0.536133 1441495411 -0.560547 0.415466 0.475037 0.536133 1441495411 -0.560547 0.415466 0.475037 0.536133 1441495411 -0.560547 0.415466 0.475037 0.536133 1441495411 -0.564270 0.415466 0.473755 0.533386 1441495411 -0.564270 0.415466 0.473755 0.533386 1441495411 -0.564270 0.415466 0.473755 0.533386 1441495411 -0.564270 0.415466 0.473755 0.533386 1441495411 -0.564270 0.415466 0.473755 0.533386 1441495411 -0.564270 0.415466 0.473755 0.533386 1441495411 -0.567749 0.416077 0.472229 0.530640 1441495411 -0.567749 0.416077 0.472229 0.530640 1441495411 -0.567749 0.416077 0.472229 0.530640 1441495411 -0.567749 0.416077 0.472229 0.530640 1441495411 -0.567749 0.416077 0.472229 0.530640 1441495411 -0.567749 0.416077 0.472229 0.530640 1441495411 -0.571533 0.414551 0.472717 0.527222 1441495411 -0.571533 0.414551 0.472717 0.527222 1441495411 -0.571533 0.414551 0.472717 0.527222 1441495411 -0.571533 0.414551 0.472717 0.527222 1441495411 -0.571533 0.414551 0.472717 0.527222 1441495411 -0.571533 0.414551 0.472717 0.527222 1441495411 -0.572937 0.414368 0.471680 0.526794 1441495411 -0.572937 0.414368 0.471680 0.526794 1441495411 -0.572937 0.414368 0.471680 0.526794 1441495411 -0.572937 0.414368 0.471680 0.526794 1441495411 -0.572937 0.414368 0.471680 0.526794 1441495411 -0.572937 0.414368 0.471680 0.526794 1441495411 -0.572937 0.414368 0.471680 0.526794 1441495411 -0.570068 0.417419 0.468445 0.530396 1441495411 -0.570068 0.417419 0.468445 0.530396 1441495411 -0.570068 0.417419 0.468445 0.530396 1441495411 -0.570068 0.417419 0.468445 0.530396 1441495411 -0.570068 0.417419 0.468445 0.530396 1441495411 -0.570068 0.417419 0.468445 0.530396 1441495411 -0.564270 0.422729 0.463684 0.536499 1441495411 -0.564270 0.422729 0.463684 0.536499 1441495411 -0.564270 0.422729 0.463684 0.536499 1441495411 -0.564270 0.422729 0.463684 0.536499 1441495411 -0.564270 0.422729 0.463684 0.536499 1441495411 -0.554749 0.430115 0.458008 0.545410 1441495411 -0.554749 0.430115 0.458008 0.545410 1441495411 -0.554749 0.430115 0.458008 0.545410 1441495411 -0.554749 0.430115 0.458008 0.545410 1441495411 -0.554749 0.430115 0.458008 0.545410 1441495411 -0.554749 0.430115 0.458008 0.545410 1441495411 -0.546387 0.436157 0.453430 0.552795 1441495411 -0.546387 0.436157 0.453430 0.552795 1441495412 -0.546387 0.436157 0.453430 0.552795 1441495412 -0.546387 0.436157 0.453430 0.552795 1441495412 -0.546387 0.436157 0.453430 0.552795 1441495412 -0.546387 0.436157 0.453430 0.552795 1441495412 -0.545410 0.436707 0.453125 0.553589 1441495412 -0.545410 0.436707 0.453125 0.553589 1441495412 -0.545410 0.436707 0.453125 0.553589 1441495412 -0.545410 0.436707 0.453125 0.553589 1441495412 -0.545410 0.436707 0.453125 0.553589 1441495412 -0.545410 0.436707 0.453125 0.553589 1441495412 -0.551331 0.431702 0.457092 0.548401 1441495412 -0.551331 0.431702 0.457092 0.548401 1441495412 -0.551331 0.431702 0.457092 0.548401 1441495412 -0.551331 0.431702 0.457092 0.548401 1441495412 -0.551331 0.431702 0.457092 0.548401 1441495412 -0.554810 0.428772 0.460144 0.544556 1441495412 -0.554810 0.428772 0.460144 0.544556 1441495412 -0.554810 0.428772 0.460144 0.544556 1441495412 -0.554810 0.428772 0.460144 0.544556 1441495412 -0.554810 0.428772 0.460144 0.544556 1441495412 -0.554810 0.428772 0.460144 0.544556 1441495412 -0.554810 0.428772 0.460144 0.544556 1441495412 -0.558350 0.427246 0.462769 0.539856 1441495412 -0.558350 0.427246 0.462769 0.539856 1441495412 -0.558350 0.427246 0.462769 0.539856 1441495412 -0.558350 0.427246 0.462769 0.539856 1441495412 -0.558350 0.427246 0.462769 0.539856 1441495412 -0.558350 0.427246 0.462769 0.539856 1441495412 -0.565918 0.420471 0.468628 0.532166 1441495412 -0.565918 0.420471 0.468628 0.532166 1441495412 -0.565918 0.420471 0.468628 0.532166 1441495412 -0.565918 0.420471 0.468628 0.532166 1441495412 -0.565918 0.420471 0.468628 0.532166 1441495412 -0.565918 0.420471 0.468628 0.532166 1441495412 -0.567993 0.416199 0.473083 0.529419 1441495412 -0.567993 0.416199 0.473083 0.529419 1441495412 -0.567993 0.416199 0.473083 0.529419 1441495412 -0.567993 0.416199 0.473083 0.529419 1441495412 -0.567993 0.416199 0.473083 0.529419 1441495412 -0.567993 0.416199 0.473083 0.529419 1441495412 -0.567993 0.416199 0.473083 0.529419 1441495412 -0.568848 0.414307 0.476440 0.527039 1441495412 -0.568848 0.414307 0.476440 0.527039 1441495412 -0.568848 0.414307 0.476440 0.527039 1441495412 -0.568848 0.414307 0.476440 0.527039 1441495412 -0.568848 0.414307 0.476440 0.527039 1441495412 -0.568848 0.414307 0.476440 0.527039 1441495412 -0.570923 0.411255 0.480713 0.523193 1441495412 -0.570923 0.411255 0.480713 0.523193 1441495412 -0.570923 0.411255 0.480713 0.523193 1441495412 -0.570923 0.411255 0.480713 0.523193 1441495412 -0.570923 0.411255 0.480713 0.523193 1441495412 -0.570923 0.411255 0.480713 0.523193 1441495412 -0.570923 0.411255 0.480713 0.523193 1441495412 -0.571594 0.409058 0.483948 0.521179 1441495412 -0.571594 0.409058 0.483948 0.521179 1441495412 -0.571594 0.409058 0.483948 0.521179 1441495412 -0.571594 0.409058 0.483948 0.521179 1441495412 -0.571594 0.409058 0.483948 0.521179 1441495412 -0.571167 0.406433 0.487061 0.520813 1441495412 -0.571167 0.406433 0.487061 0.520813 1441495412 -0.571167 0.406433 0.487061 0.520813 1441495412 -0.571167 0.406433 0.487061 0.520813 1441495412 -0.571167 0.406433 0.487061 0.520813 1441495412 -0.571167 0.406433 0.487061 0.520813 1441495412 -0.572876 0.401001 0.491333 0.519226 1441495412 -0.572876 0.401001 0.491333 0.519226 1441495412 -0.572876 0.401001 0.491333 0.519226 1441495412 -0.572876 0.401001 0.491333 0.519226 1441495412 -0.572876 0.401001 0.491333 0.519226 1441495412 -0.572876 0.401001 0.491333 0.519226 1441495412 -0.572937 0.397949 0.492310 0.520569 1441495412 -0.572937 0.397949 0.492310 0.520569 1441495412 -0.572937 0.397949 0.492310 0.520569 1441495412 -0.572937 0.397949 0.492310 0.520569 1441495412 -0.572937 0.397949 0.492310 0.520569 1441495412 -0.572937 0.397949 0.492310 0.520569 1441495412 -0.572937 0.397949 0.492310 0.520569 1441495412 -0.567993 0.401306 0.488586 0.526855 1441495412 -0.567993 0.401306 0.488586 0.526855 1441495412 -0.567993 0.401306 0.488586 0.526855 1441495412 -0.567993 0.401306 0.488586 0.526855 1441495412 -0.567993 0.401306 0.488586 0.526855 1441495412 -0.567993 0.401306 0.488586 0.526855 1441495412 -0.565674 0.402893 0.486511 0.530029 1441495412 -0.565674 0.402893 0.486511 0.530029 1441495412 -0.565674 0.402893 0.486511 0.530029 1441495412 -0.565674 0.402893 0.486511 0.530029 1441495412 -0.565674 0.402893 0.486511 0.530029 1441495412 -0.565674 0.402893 0.486511 0.530029 1441495412 -0.564941 0.403442 0.484985 0.531738 1441495412 -0.564941 0.403442 0.484985 0.531738 1441495412 -0.564941 0.403442 0.484985 0.531738 1441495412 -0.564941 0.403442 0.484985 0.531738 1441495412 -0.564941 0.403442 0.484985 0.531738 1441495412 -0.564941 0.403442 0.484985 0.531738 1441495412 -0.563721 0.406433 0.481506 0.533997 1441495412 -0.563721 0.406433 0.481506 0.533997 1441495412 -0.563721 0.406433 0.481506 0.533997 1441495412 -0.563721 0.406433 0.481506 0.533997 1441495412 -0.563721 0.406433 0.481506 0.533997 1441495412 -0.563721 0.406433 0.481506 0.533997 1441495412 -0.563721 0.406433 0.481506 0.533997 1441495412 -0.565674 0.409302 0.476868 0.533936 1441495412 -0.565674 0.409302 0.476868 0.533936 1441495412 -0.565674 0.409302 0.476868 0.533936 1441495412 -0.565674 0.409302 0.476868 0.533936 1441495412 -0.565674 0.409302 0.476868 0.533936 1441495412 -0.565674 0.409302 0.476868 0.533936 1441495412 -0.574768 0.407104 0.474792 0.527710 1441495412 -0.574768 0.407104 0.474792 0.527710 1441495412 -0.574768 0.407104 0.474792 0.527710 1441495413 -0.574768 0.407104 0.474792 0.527710 1441495413 -0.574768 0.407104 0.474792 0.527710 1441495413 -0.574768 0.407104 0.474792 0.527710 1441495413 -0.589172 0.397583 0.478333 0.515686 1441495413 -0.589172 0.397583 0.478333 0.515686 1441495413 -0.589172 0.397583 0.478333 0.515686 1441495413 -0.589172 0.397583 0.478333 0.515686 1441495413 -0.589172 0.397583 0.478333 0.515686 1441495413 -0.589172 0.397583 0.478333 0.515686 1441495413 -0.594666 0.397278 0.475037 0.512634 1441495413 -0.594666 0.397278 0.475037 0.512634 1441495413 -0.594666 0.397278 0.475037 0.512634 1441495413 -0.594666 0.397278 0.475037 0.512634 1441495413 -0.594666 0.397278 0.475037 0.512634 1441495413 -0.594666 0.397278 0.475037 0.512634 1441495413 -0.594666 0.397278 0.475037 0.512634 1441495413 -0.595337 0.403503 0.468506 0.513062 1441495413 -0.595337 0.403503 0.468506 0.513062 1441495413 -0.595337 0.403503 0.468506 0.513062 1441495413 -0.595337 0.403503 0.468506 0.513062 1441495413 -0.595337 0.403503 0.468506 0.513062 1441495413 -0.595337 0.403503 0.468506 0.513062 1441495413 -0.592651 0.412231 0.461487 0.515564 1441495413 -0.592651 0.412231 0.461487 0.515564 1441495413 -0.592651 0.412231 0.461487 0.515564 1441495413 -0.592651 0.412231 0.461487 0.515564 1441495413 -0.592651 0.412231 0.461487 0.515564 1441495413 -0.592651 0.412231 0.461487 0.515564 1441495413 -0.589233 0.420715 0.456909 0.516724 1441495413 -0.589233 0.420715 0.456909 0.516724 1441495413 -0.589233 0.420715 0.456909 0.516724 1441495413 -0.589233 0.420715 0.456909 0.516724 1441495413 -0.589233 0.420715 0.456909 0.516724 1441495413 -0.589233 0.420715 0.456909 0.516724 1441495413 -0.589233 0.420715 0.456909 0.516724 1441495413 -0.588928 0.421509 0.458618 0.514893 1441495413 -0.588928 0.421509 0.458618 0.514893 1441495413 -0.588928 0.421509 0.458618 0.514893 1441495413 -0.588928 0.421509 0.458618 0.514893 1441495413 -0.588928 0.421509 0.458618 0.514893 1441495413 -0.588928 0.421509 0.458618 0.514893 1441495413 -0.591187 0.418030 0.461060 0.512939 1441495413 -0.591187 0.418030 0.461060 0.512939 1441495413 -0.591187 0.418030 0.461060 0.512939 1441495413 -0.591187 0.418030 0.461060 0.512939 1441495413 -0.591187 0.418030 0.461060 0.512939 1441495413 -0.591187 0.418030 0.461060 0.512939 1441495413 -0.596863 0.412781 0.462402 0.509399 1441495413 -0.596863 0.412781 0.462402 0.509399 1441495413 -0.596863 0.412781 0.462402 0.509399 1441495413 -0.596863 0.412781 0.462402 0.509399 1441495413 -0.596863 0.412781 0.462402 0.509399 1441495413 -0.596863 0.412781 0.462402 0.509399 1441495413 -0.600891 0.405640 0.465820 0.507263 1441495413 -0.600891 0.405640 0.465820 0.507263 1441495413 -0.600891 0.405640 0.465820 0.507263 1441495413 -0.600891 0.405640 0.465820 0.507263 1441495413 -0.600891 0.405640 0.465820 0.507263 1441495413 -0.600891 0.405640 0.465820 0.507263 1441495413 -0.600891 0.405640 0.465820 0.507263 1441495413 -0.603455 0.398071 0.470886 0.505554 1441495413 -0.603455 0.398071 0.470886 0.505554 1441495413 -0.603455 0.398071 0.470886 0.505554 1441495413 -0.603455 0.398071 0.470886 0.505554 1441495413 -0.603455 0.398071 0.470886 0.505554 1441495413 -0.603455 0.398071 0.470886 0.505554 1441495413 -0.601990 0.397400 0.471069 0.507690 1441495413 -0.601990 0.397400 0.471069 0.507690 1441495413 -0.601990 0.397400 0.471069 0.507690 1441495413 -0.601990 0.397400 0.471069 0.507690 1441495413 -0.601990 0.397400 0.471069 0.507690 1441495413 -0.601990 0.397400 0.471069 0.507690 1441495413 -0.599060 0.401367 0.468872 0.510010 1441495413 -0.599060 0.401367 0.468872 0.510010 1441495413 -0.599060 0.401367 0.468872 0.510010 1441495413 -0.599060 0.401367 0.468872 0.510010 1441495413 -0.599060 0.401367 0.468872 0.510010 1441495413 -0.599060 0.401367 0.468872 0.510010 1441495413 -0.599060 0.401367 0.468872 0.510010 1441495413 -0.598145 0.402771 0.470215 0.508728 1441495413 -0.598145 0.402771 0.470215 0.508728 1441495413 -0.598145 0.402771 0.470215 0.508728 1441495413 -0.598145 0.402771 0.470215 0.508728 1441495413 -0.598145 0.402771 0.470215 0.508728 1441495413 -0.598145 0.402771 0.470215 0.508728 1441495413 -0.598267 0.401611 0.474243 0.505798 1441495413 -0.598267 0.401611 0.474243 0.505798 1441495413 -0.598267 0.401611 0.474243 0.505798 1441495413 -0.598267 0.401611 0.474243 0.505798 1441495413 -0.598267 0.401611 0.474243 0.505798 1441495413 -0.599609 0.399353 0.478760 0.501648 1441495413 -0.599609 0.399353 0.478760 0.501648 1441495413 -0.599609 0.399353 0.478760 0.501648 1441495413 -0.599609 0.399353 0.478760 0.501648 1441495413 -0.599609 0.399353 0.478760 0.501648 1441495413 -0.599609 0.399353 0.478760 0.501648 1441495413 -0.599792 0.397339 0.481689 0.500366 1441495413 -0.599792 0.397339 0.481689 0.500366 1441495413 -0.599792 0.397339 0.481689 0.500366 1441495413 -0.599792 0.397339 0.481689 0.500366 1441495413 -0.597168 0.397217 0.482422 0.502808 1441495413 -0.597168 0.397217 0.482422 0.502808 1441495413 -0.597168 0.397217 0.482422 0.502808 1441495413 -0.597168 0.397217 0.482422 0.502808 1441495413 -0.597168 0.397217 0.482422 0.502808 1441495413 -0.597168 0.397217 0.482422 0.502808 1441495413 -0.596497 0.395081 0.484619 0.503174 1441495413 -0.596497 0.395081 0.484619 0.503174 1441495413 -0.596497 0.395081 0.484619 0.503174 1441495413 -0.596497 0.395081 0.484619 0.503174 1441495413 -0.596497 0.395081 0.484619 0.503174 1441495414 -0.596497 0.395081 0.484619 0.503174 1441495414 -0.596497 0.395081 0.484619 0.503174 1441495414 -0.592041 0.396912 0.484375 0.507263 1441495414 -0.592041 0.396912 0.484375 0.507263 1441495414 -0.592041 0.396912 0.484375 0.507263 1441495414 -0.592041 0.396912 0.484375 0.507263 1441495414 -0.592041 0.396912 0.484375 0.507263 1441495414 -0.592041 0.396912 0.484375 0.507263 1441495414 -0.585205 0.400574 0.483398 0.513245 1441495414 -0.585205 0.400574 0.483398 0.513245 1441495414 -0.585205 0.400574 0.483398 0.513245 1441495414 -0.585205 0.400574 0.483398 0.513245 1441495414 -0.585205 0.400574 0.483398 0.513245 1441495414 -0.585205 0.400574 0.483398 0.513245 1441495414 -0.584106 0.399231 0.486267 0.512756 1441495414 -0.584106 0.399231 0.486267 0.512756 1441495414 -0.584106 0.399231 0.486267 0.512756 1441495414 -0.584106 0.399231 0.486267 0.512756 1441495414 -0.584106 0.399231 0.486267 0.512756 1441495414 -0.584106 0.399231 0.486267 0.512756 1441495414 -0.584656 0.397339 0.487732 0.512207 1441495414 -0.584656 0.397339 0.487732 0.512207 1441495414 -0.584656 0.397339 0.487732 0.512207 1441495414 -0.584656 0.397339 0.487732 0.512207 1441495414 -0.584656 0.397339 0.487732 0.512207 1441495414 -0.584656 0.397339 0.487732 0.512207 1441495414 -0.584961 0.398132 0.485229 0.513672 1441495414 -0.584961 0.398132 0.485229 0.513672 1441495414 -0.584961 0.398132 0.485229 0.513672 1441495414 -0.584961 0.398132 0.485229 0.513672 1441495414 -0.584961 0.398132 0.485229 0.513672 1441495414 -0.584961 0.398132 0.485229 0.513672 1441495414 -0.587097 0.398865 0.482300 0.513367 1441495414 -0.587097 0.398865 0.482300 0.513367 1441495414 -0.587097 0.398865 0.482300 0.513367 1441495414 -0.587097 0.398865 0.482300 0.513367 1441495414 -0.587097 0.398865 0.482300 0.513367 1441495414 -0.587097 0.398865 0.482300 0.513367 1441495414 -0.587097 0.398865 0.482300 0.513367 1441495414 -0.588074 0.402405 0.476379 0.515015 1441495414 -0.588074 0.402405 0.476379 0.515015 1441495414 -0.588074 0.402405 0.476379 0.515015 1441495414 -0.588074 0.402405 0.476379 0.515015 1441495414 -0.588074 0.402405 0.476379 0.515015 1441495414 -0.588074 0.402405 0.476379 0.515015 1441495414 -0.588074 0.402405 0.476379 0.515015 1441495414 -0.589661 0.404785 0.471802 0.515625 1441495414 -0.589661 0.404785 0.471802 0.515625 1441495414 -0.589661 0.404785 0.471802 0.515625 1441495414 -0.589661 0.404785 0.471802 0.515625 1441495414 -0.589661 0.404785 0.471802 0.515625 1441495414 -0.589661 0.404785 0.471802 0.515625 1441495414 -0.590210 0.407471 0.467285 0.516968 1441495414 -0.590210 0.407471 0.467285 0.516968 1441495414 -0.590210 0.407471 0.467285 0.516968 1441495414 -0.590210 0.407471 0.467285 0.516968 1441495414 -0.590210 0.407471 0.467285 0.516968 1441495414 -0.589905 0.410583 0.463135 0.518494 1441495414 -0.589905 0.410583 0.463135 0.518494 1441495414 -0.589905 0.410583 0.463135 0.518494 1441495414 -0.589905 0.410583 0.463135 0.518494 1441495414 -0.589905 0.410583 0.463135 0.518494 1441495414 -0.589905 0.410583 0.463135 0.518494 1441495414 -0.586914 0.415161 0.458435 0.522461 1441495414 -0.586914 0.415161 0.458435 0.522461 1441495414 -0.586914 0.415161 0.458435 0.522461 1441495414 -0.586914 0.415161 0.458435 0.522461 1441495414 -0.586914 0.415161 0.458435 0.522461 1441495414 -0.586914 0.415161 0.458435 0.522461 1441495414 -0.586914 0.415161 0.458435 0.522461 1441495414 -0.583496 0.419312 0.455139 0.525818 1441495414 -0.583496 0.419312 0.455139 0.525818 1441495414 -0.583496 0.419312 0.455139 0.525818 1441495414 -0.583496 0.419312 0.455139 0.525818 1441495414 -0.583496 0.419312 0.455139 0.525818 1441495414 -0.583496 0.419312 0.455139 0.525818 1441495414 -0.580139 0.422546 0.453186 0.528687 1441495414 -0.580139 0.422546 0.453186 0.528687 1441495414 -0.580139 0.422546 0.453186 0.528687 1441495414 -0.580139 0.422546 0.453186 0.528687 1441495414 -0.580139 0.422546 0.453186 0.528687 1441495414 -0.580139 0.422546 0.453186 0.528687 1441495414 -0.578430 0.424377 0.452637 0.529541 1441495414 -0.578430 0.424377 0.452637 0.529541 1441495414 -0.578430 0.424377 0.452637 0.529541 1441495414 -0.578430 0.424377 0.452637 0.529541 1441495414 -0.578430 0.424377 0.452637 0.529541 1441495414 -0.578430 0.424377 0.452637 0.529541 1441495414 -0.578430 0.424377 0.452637 0.529541 1441495414 -0.580750 0.422424 0.455872 0.525696 1441495414 -0.580750 0.422424 0.455872 0.525696 1441495414 -0.580750 0.422424 0.455872 0.525696 1441495414 -0.580750 0.422424 0.455872 0.525696 1441495414 -0.580750 0.422424 0.455872 0.525696 1441495414 -0.582275 0.420593 0.459290 0.522522 1441495414 -0.582275 0.420593 0.459290 0.522522 1441495414 -0.582275 0.420593 0.459290 0.522522 1441495414 -0.582275 0.420593 0.459290 0.522522 1441495414 -0.582275 0.420593 0.459290 0.522522 1441495414 -0.582275 0.420593 0.459290 0.522522 1441495414 -0.582275 0.420593 0.459290 0.522522 1441495414 -0.582153 0.421082 0.460510 0.521179 1441495414 -0.582153 0.421082 0.460510 0.521179 1441495414 -0.582153 0.421082 0.460510 0.521179 1441495414 -0.582153 0.421082 0.460510 0.521179 1441495414 -0.582153 0.421082 0.460510 0.521179 1441495414 -0.582153 0.421082 0.460510 0.521179 1441495414 -0.583618 0.419739 0.463135 0.518311 1441495414 -0.583618 0.419739 0.463135 0.518311 1441495414 -0.583618 0.419739 0.463135 0.518311 1441495414 -0.583618 0.419739 0.463135 0.518311 1441495414 -0.583618 0.419739 0.463135 0.518311 1441495415 -0.583618 0.419739 0.463135 0.518311 1441495415 -0.583618 0.419739 0.463135 0.518311 1441495415 -0.583618 0.420776 0.463806 0.516907 1441495415 -0.583618 0.420776 0.463806 0.516907 1441495415 -0.583618 0.420776 0.463806 0.516907 1441495415 -0.583618 0.420776 0.463806 0.516907 1441495415 -0.583618 0.420776 0.463806 0.516907 1441495415 -0.583618 0.420776 0.463806 0.516907 1441495415 -0.582642 0.421997 0.464722 0.516174 1441495415 -0.582642 0.421997 0.464722 0.516174 1441495415 -0.582642 0.421997 0.464722 0.516174 1441495415 -0.582642 0.421997 0.464722 0.516174 1441495415 -0.582642 0.421997 0.464722 0.516174 1441495415 -0.582642 0.421997 0.464722 0.516174 1441495415 -0.583557 0.420349 0.468079 0.513489 1441495415 -0.583557 0.420349 0.468079 0.513489 1441495415 -0.583557 0.420349 0.468079 0.513489 1441495415 -0.583557 0.420349 0.468079 0.513489 1441495415 -0.583557 0.420349 0.468079 0.513489 1441495415 -0.587341 0.414490 0.474365 0.508057 1441495415 -0.587341 0.414490 0.474365 0.508057 1441495415 -0.587341 0.414490 0.474365 0.508057 1441495415 -0.587341 0.414490 0.474365 0.508057 1441495415 -0.587341 0.414490 0.474365 0.508057 1441495415 -0.587341 0.414490 0.474365 0.508057 1441495415 -0.587341 0.414490 0.474365 0.508057 1441495415 -0.588440 0.411560 0.477600 0.506165 1441495415 -0.588440 0.411560 0.477600 0.506165 1441495415 -0.588440 0.411560 0.477600 0.506165 1441495415 -0.588440 0.411560 0.477600 0.506165 1441495415 -0.588440 0.411560 0.477600 0.506165 1441495415 -0.588440 0.411560 0.477600 0.506165 1441495415 -0.587952 0.408813 0.481506 0.505249 1441495415 -0.587952 0.408813 0.481506 0.505249 1441495415 -0.587952 0.408813 0.481506 0.505249 1441495415 -0.587952 0.408813 0.481506 0.505249 1441495415 -0.587952 0.408813 0.481506 0.505249 1441495415 -0.587952 0.408813 0.481506 0.505249 1441495415 -0.588318 0.403198 0.488159 0.502930 1441495415 -0.588318 0.403198 0.488159 0.502930 1441495415 -0.588318 0.403198 0.488159 0.502930 1441495415 -0.588318 0.403198 0.488159 0.502930 1441495415 -0.588318 0.403198 0.488159 0.502930 1441495415 -0.588318 0.403198 0.488159 0.502930 1441495415 -0.588135 0.399109 0.492920 0.501831 1441495415 -0.588135 0.399109 0.492920 0.501831 1441495415 -0.588135 0.399109 0.492920 0.501831 1441495415 -0.588135 0.399109 0.492920 0.501831 1441495415 -0.588135 0.399109 0.492920 0.501831 1441495415 -0.588135 0.399109 0.492920 0.501831 1441495415 -0.586731 0.397644 0.494263 0.503235 1441495415 -0.586731 0.397644 0.494263 0.503235 1441495415 -0.586731 0.397644 0.494263 0.503235 1441495415 -0.586731 0.397644 0.494263 0.503235 1441495415 -0.586731 0.397644 0.494263 0.503235 1441495415 -0.586731 0.397644 0.494263 0.503235 1441495415 -0.584595 0.397278 0.494263 0.506042 1441495415 -0.584595 0.397278 0.494263 0.506042 1441495415 -0.584595 0.397278 0.494263 0.506042 1441495415 -0.584595 0.397278 0.494263 0.506042 1441495415 -0.584595 0.397278 0.494263 0.506042 1441495415 -0.584595 0.397278 0.494263 0.506042 1441495415 -0.583923 0.397217 0.493713 0.507385 1441495415 -0.583923 0.397217 0.493713 0.507385 1441495415 -0.583923 0.397217 0.493713 0.507385 1441495415 -0.583923 0.397217 0.493713 0.507385 1441495415 -0.583923 0.397217 0.493713 0.507385 1441495415 -0.583923 0.397217 0.493713 0.507385 1441495415 -0.583374 0.397461 0.492188 0.509277 1441495415 -0.583374 0.397461 0.492188 0.509277 1441495415 -0.583374 0.397461 0.492188 0.509277 1441495415 -0.583374 0.397461 0.492188 0.509277 1441495415 -0.583374 0.397461 0.492188 0.509277 1441495415 -0.583374 0.397461 0.492188 0.509277 1441495415 -0.583374 0.397461 0.492188 0.509277 1441495415 -0.584473 0.396790 0.491272 0.509460 1441495415 -0.584473 0.396790 0.491272 0.509460 1441495415 -0.584473 0.396790 0.491272 0.509460 1441495415 -0.584473 0.396790 0.491272 0.509460 1441495415 -0.584473 0.396790 0.491272 0.509460 1441495415 -0.584473 0.396790 0.491272 0.509460 1441495415 -0.590027 0.393677 0.492676 0.504089 1441495415 -0.590027 0.393677 0.492676 0.504089 1441495415 -0.590027 0.393677 0.492676 0.504089 1441495415 -0.590027 0.393677 0.492676 0.504089 1441495415 -0.590027 0.393677 0.492676 0.504089 1441495415 -0.590027 0.393677 0.492676 0.504089 1441495415 -0.590027 0.393677 0.492676 0.504089 1441495415 -0.593384 0.393188 0.491699 0.501465 1441495415 -0.593384 0.393188 0.491699 0.501465 1441495415 -0.593384 0.393188 0.491699 0.501465 1441495415 -0.593384 0.393188 0.491699 0.501465 1441495415 -0.593384 0.393188 0.491699 0.501465 1441495415 -0.593384 0.393188 0.491699 0.501465 1441495415 -0.594788 0.394714 0.489929 0.500366 1441495415 -0.594788 0.394714 0.489929 0.500366 1441495415 -0.594788 0.394714 0.489929 0.500366 1441495415 -0.594788 0.394714 0.489929 0.500366 1441495415 -0.594788 0.394714 0.489929 0.500366 1441495415 -0.594788 0.394714 0.489929 0.500366 1441495415 -0.594116 0.399292 0.485657 0.501648 1441495415 -0.594116 0.399292 0.485657 0.501648 1441495415 -0.594116 0.399292 0.485657 0.501648 1441495415 -0.594116 0.399292 0.485657 0.501648 1441495415 -0.594116 0.399292 0.485657 0.501648 1441495415 -0.594116 0.399292 0.485657 0.501648 1441495415 -0.594116 0.399292 0.485657 0.501648 1441495415 -0.591003 0.405518 0.479736 0.506042 1441495415 -0.591003 0.405518 0.479736 0.506042 1441495415 -0.591003 0.405518 0.479736 0.506042 1441495415 -0.591003 0.405518 0.479736 0.506042 1441495415 -0.591003 0.405518 0.479736 0.506042 1441495415 -0.591003 0.405518 0.479736 0.506042 1441495416 -0.585632 0.411255 0.474121 0.512878 1441495416 -0.585632 0.411255 0.474121 0.512878 1441495416 
-0.664307 0.454285 0.342834 0.484558 1441495419 -0.664307 0.454285 0.342834 0.484558 1441495419 -0.691772 0.473328 0.291199 0.461060 1441495419 -0.691772 0.473328 0.291199 0.461060 1441495419 -0.691772 0.473328 0.291199 0.461060 1441495419 -0.711243 0.500671 0.244324 0.428650 1441495419 -0.711243 0.500671 0.244324 0.428650 1441495419 -0.711243 0.500671 0.244324 0.428650 1441495419 -0.711243 0.500671 0.244324 0.428650 1441495419 -0.711243 0.500671 0.244324 0.428650 1441495419 -0.711243 0.500671 0.244324 0.428650 1441495419 -0.711243 0.500671 0.244324 0.428650 1441495419 -0.733826 0.520142 0.208435 0.384094 1441495419 -0.733826 0.520142 0.208435 0.384094 1441495419 -0.733826 0.520142 0.208435 0.384094 1441495419 -0.733826 0.520142 0.208435 0.384094 1441495419 -0.733826 0.520142 0.208435 0.384094 1441495419 -0.733826 0.520142 0.208435 0.384094 1441495419 -0.754089 0.535706 0.167786 0.340820 1441495419 -0.754089 0.535706 0.167786 0.340820 1441495419 -0.754089 0.535706 0.167786 0.340820 1441495419 -0.754089 0.535706 0.167786 0.340820 1441495419 -0.754089 0.535706 0.167786 0.340820 1441495419 -0.754089 0.535706 0.167786 0.340820 1441495419 -0.770691 0.547913 0.116943 0.303467 1441495419 -0.770691 0.547913 0.116943 0.303467 1441495419 -0.770691 0.547913 0.116943 0.303467 1441495419 -0.770691 0.547913 0.116943 0.303467 1441495419 -0.770691 0.547913 0.116943 0.303467 1441495419 -0.770691 0.547913 0.116943 0.303467 1441495419 -0.780762 0.556763 0.063904 0.276245 1441495419 -0.780762 0.556763 0.063904 0.276245 1441495419 -0.780762 0.556763 0.063904 0.276245 1441495419 -0.780762 0.556763 0.063904 0.276245 1441495419 -0.780762 0.556763 0.063904 0.276245 1441495419 -0.780762 0.556763 0.063904 0.276245 1441495419 -0.790405 0.558044 0.020325 0.251831 1441495419 -0.790405 0.558044 0.020325 0.251831 1441495419 -0.790405 0.558044 0.020325 0.251831 1441495419 -0.790405 0.558044 0.020325 0.251831 1441495419 -0.790405 0.558044 0.020325 0.251831 1441495419 -0.790405 0.558044 0.020325 0.251831 1441495420 -0.790405 0.558044 0.020325 0.251831 1441495420 -0.798706 0.556702 -0.013184 0.228027 1441495420 -0.798706 0.556702 -0.013184 0.228027 1441495420 -0.798706 0.556702 -0.013184 0.228027 1441495420 -0.798706 0.556702 -0.013184 0.228027 1441495420 -0.798706 0.556702 -0.013184 0.228027 1441495420 -0.798706 0.556702 -0.013184 0.228027 1441495420 -0.803833 0.553406 -0.020386 0.217102 1441495420 -0.803833 0.553406 -0.020386 0.217102 1441495420 -0.803833 0.553406 -0.020386 0.217102 1441495420 -0.803833 0.553406 -0.020386 0.217102 1441495420 -0.803833 0.553406 -0.020386 0.217102 1441495420 -0.803833 0.553406 -0.020386 0.217102 1441495420 -0.803894 0.548523 0.000916 0.229919 1441495420 -0.803894 0.548523 0.000916 0.229919 1441495420 -0.803894 0.548523 0.000916 0.229919 1441495420 -0.803894 0.548523 0.000916 0.229919 1441495420 -0.803894 0.548523 0.000916 0.229919 1441495420 -0.803894 0.548523 0.000916 0.229919 1441495420 -0.805176 0.536133 0.041443 0.250000 1441495420 -0.805176 0.536133 0.041443 0.250000 1441495420 -0.805176 0.536133 0.041443 0.250000 1441495420 -0.805176 0.536133 0.041443 0.250000 1441495420 -0.805176 0.536133 0.041443 0.250000 1441495420 -0.803223 0.526245 0.090820 0.263977 1441495420 -0.803223 0.526245 0.090820 0.263977 1441495420 -0.803223 0.526245 0.090820 0.263977 1441495420 -0.803223 0.526245 0.090820 0.263977 1441495420 -0.803223 0.526245 0.090820 0.263977 1441495420 -0.803223 0.526245 0.090820 0.263977 1441495420 -0.803223 0.526245 0.090820 0.263977 1441495420 -0.786316 0.533020 0.135620 0.281372 1441495420 -0.786316 0.533020 0.135620 0.281372 1441495420 -0.786316 0.533020 0.135620 0.281372 1441495420 -0.786316 0.533020 0.135620 0.281372 1441495420 -0.786316 0.533020 0.135620 0.281372 1441495420 -0.786316 0.533020 0.135620 0.281372 1441495420 -0.750732 0.548767 0.169983 0.326111 1441495420 -0.750732 0.548767 0.169983 0.326111 1441495420 -0.750732 0.548767 0.169983 0.326111 1441495420 -0.750732 0.548767 0.169983 0.326111 1441495420 -0.750732 0.548767 0.169983 0.326111 1441495420 -0.750732 0.548767 0.169983 0.326111 1441495420 -0.727783 0.537537 0.206604 0.372375 1441495420 -0.727783 0.537537 0.206604 0.372375 1441495420 -0.727783 0.537537 0.206604 0.372375 1441495420 -0.727783 0.537537 0.206604 0.372375 1441495420 -0.727783 0.537537 0.206604 0.372375 1441495420 -0.727783 0.537537 0.206604 0.372375 1441495420 -0.709839 0.507141 0.261292 0.413086 1441495420 -0.709839 0.507141 0.261292 0.413086 1441495420 -0.709839 0.507141 0.261292 0.413086 1441495420 -0.709839 0.507141 0.261292 0.413086 1441495420 -0.709839 0.507141 0.261292 0.413086 1441495420 -0.709839 0.507141 0.261292 0.413086 1441495420 -0.672607 0.491028 0.315369 0.454956 1441495420 -0.672607 0.491028 0.315369 0.454956 1441495420 -0.672607 0.491028 0.315369 0.454956 1441495420 -0.672607 0.491028 0.315369 0.454956 1441495420 -0.672607 0.491028 0.315369 0.454956 1441495420 -0.672607 0.491028 0.315369 0.454956 1441495420 -0.630127 0.478271 0.355896 0.497437 1441495420 -0.630127 0.478271 0.355896 0.497437 1441495420 -0.630127 0.478271 0.355896 0.497437 1441495420 -0.630127 0.478271 0.355896 0.497437 1441495420 -0.578491 0.465515 0.400085 0.537170 1441495420 -0.578491 0.465515 0.400085 0.537170 1441495420 -0.578491 0.465515 0.400085 0.537170 1441495420 -0.578491 0.465515 0.400085 0.537170 1441495420 -0.578491 0.465515 0.400085 0.537170 1441495420 -0.578491 0.465515 0.400085 0.537170 1441495420 -0.534546 0.452148 0.436768 0.564758 1441495420 -0.534546 0.452148 0.436768 0.564758 1441495420 -0.534546 0.452148 0.436768 0.564758 1441495420 -0.534546 0.452148 0.436768 0.564758 1441495420 -0.534546 0.452148 0.436768 0.564758 1441495420 -0.534546 0.452148 0.436768 0.564758 1441495420 -0.534546 0.452148 0.436768 0.564758 1441495420 -0.521545 0.453430 0.442932 0.571045 1441495420 -0.521545 0.453430 0.442932 0.571045 1441495420 -0.521545 0.453430 0.442932 0.571045 1441495420 -0.521545 0.453430 0.442932 0.571045 1441495420 -0.521545 0.453430 0.442932 0.571045 1441495420 -0.521545 0.453430 0.442932 0.571045 1441495420 -0.537537 0.454590 0.437622 0.559326 1441495420 -0.537537 0.454590 0.437622 0.559326 1441495420 -0.537537 0.454590 0.437622 0.559326 1441495420 -0.537537 0.454590 0.437622 0.559326 1441495420 -0.537537 0.454590 0.437622 0.559326 1441495420 -0.537537 0.454590 0.437622 0.559326 1441495420 -0.575806 0.464783 0.406616 0.535767 1441495420 -0.575806 0.464783 0.406616 0.535767 1441495420 -0.575806 0.464783 0.406616 0.535767 1441495420 -0.575806 0.464783 0.406616 0.535767 1441495420 -0.575806 0.464783 0.406616 0.535767 1441495420 -0.624573 0.476685 0.360474 0.502747 1441495420 -0.624573 0.476685 0.360474 0.502747 1441495420 -0.624573 0.476685 0.360474 0.502747 1441495420 -0.624573 0.476685 0.360474 0.502747 1441495420 -0.624573 0.476685 0.360474 0.502747 1441495420 -0.624573 0.476685 0.360474 0.502747 1441495420 -0.672546 0.487793 0.309692 0.462402 1441495420 -0.672546 0.487793 0.309692 0.462402 1441495420 -0.672546 0.487793 0.309692 0.462402 1441495420 -0.672546 0.487793 0.309692 0.462402 1441495420 -0.672546 0.487793 0.309692 0.462402 1441495420 -0.672546 0.487793 0.309692 0.462402 1441495421 -0.672546 0.487793 0.309692 0.462402 1441495421 -0.711121 0.497009 0.266541 0.419800 1441495421 -0.711121 0.497009 0.266541 0.419800 1441495421 -0.711121 0.497009 0.266541 0.419800 1441495421 -0.711121 0.497009 0.266541 0.419800 1441495421 -0.711121 0.497009 0.266541 0.419800 1441495421 -0.732910 0.516846 0.225281 0.380676 1441495421 -0.732910 0.516846 0.225281 0.380676 1441495421 -0.732910 0.516846 0.225281 0.380676 1441495421 -0.732910 0.516846 0.225281 0.380676 1441495421 -0.732910 0.516846 0.225281 0.380676 1441495421 -0.732910 0.516846 0.225281 0.380676 1441495421 -0.752930 0.531433 0.191406 0.337708 1441495421 -0.752930 0.531433 0.191406 0.337708 1441495421 -0.752930 0.531433 0.191406 0.337708 1441495421 -0.752930 0.531433 0.191406 0.337708 1441495421 -0.752930 0.531433 0.191406 0.337708 1441495421 -0.752930 0.531433 0.191406 0.337708 1441495421 -0.752930 0.531433 0.191406 0.337708 1441495421 -0.772095 0.536133 0.161438 0.300537 1441495421 -0.772095 0.536133 0.161438 0.300537 1441495421 -0.772095 0.536133 0.161438 0.300537 1441495421 -0.772095 0.536133 0.161438 0.300537 1441495421 -0.772095 0.536133 0.161438 0.300537 1441495421 -0.772095 0.536133 0.161438 0.300537 1441495421 -0.782715 0.542725 0.125061 0.277893 1441495421 -0.782715 0.542725 0.125061 0.277893 1441495421 -0.782715 0.542725 0.125061 0.277893 1441495421 -0.782715 0.542725 0.125061 0.277893 1441495421 -0.782715 0.542725 0.125061 0.277893 1441495421 -0.782715 0.542725 0.125061 0.277893 1441495421 -0.789246 0.543762 0.086426 0.271912 1441495421 -0.789246 0.543762 0.086426 0.271912 1441495421 -0.789246 0.543762 0.086426 0.271912 1441495421 -0.789246 0.543762 0.086426 0.271912 1441495421 -0.789246 0.543762 0.086426 0.271912 1441495421 -0.789246 0.543762 0.086426 0.271912 1441495421 -0.788818 0.550720 0.043701 0.269409 1441495421 -0.788818 0.550720 0.043701 0.269409 1441495421 -0.788818 0.550720 0.043701 0.269409 1441495421 -0.788818 0.550720 0.043701 0.269409 1441495421 -0.788818 0.550720 0.043701 0.269409 1441495421 -0.788818 0.550720 0.043701 0.269409 1441495421 -0.793823 0.551208 0.003845 0.256897 1441495421 -0.793823 0.551208 0.003845 0.256897 1441495421 -0.793823 0.551208 0.003845 0.256897 1441495421 -0.793823 0.551208 0.003845 0.256897 1441495421 -0.793823 0.551208 0.003845 0.256897 1441495421 -0.797058 0.544128 -0.000854 0.261841 1441495421 -0.797058 0.544128 -0.000854 0.261841 1441495421 -0.797058 0.544128 -0.000854 0.261841 1441495421 -0.797058 0.544128 -0.000854 0.261841 1441495421 -0.797058 0.544128 -0.000854 0.261841 1441495421 -0.797058 0.544128 -0.000854 0.261841 1441495421 -0.794922 0.536804 0.026001 0.281433 1441495421 -0.794922 0.536804 0.026001 0.281433 1441495421 -0.794922 0.536804 0.026001 0.281433 1441495421 -0.794922 0.536804 0.026001 0.281433 1441495421 -0.794922 0.536804 0.026001 0.281433 1441495421 -0.794922 0.536804 0.026001 0.281433 1441495421 -0.794922 0.536804 0.026001 0.281433 1441495421 -0.797668 0.526184 0.073730 0.285461 1441495421 -0.797668 0.526184 0.073730 0.285461 1441495421 -0.797668 0.526184 0.073730 0.285461 1441495421 -0.797668 0.526184 0.073730 0.285461 1441495421 -0.797668 0.526184 0.073730 0.285461 1441495421 -0.797668 0.526184 0.073730 0.285461 1441495421 -0.801575 0.515991 0.125366 0.274902 1441495421 -0.801575 0.515991 0.125366 0.274902 1441495421 -0.801575 0.515991 0.125366 0.274902 1441495421 -0.801575 0.515991 0.125366 0.274902 1441495421 -0.801575 0.515991 0.125366 0.274902 1441495421 -0.801575 0.515991 0.125366 0.274902 1441495421 -0.801575 0.515991 0.125366 0.274902 1441495421 -0.789734 0.519653 0.158508 0.284851 1441495421 -0.789734 0.519653 0.158508 0.284851 1441495421 -0.789734 0.519653 0.158508 0.284851 1441495421 -0.789734 0.519653 0.158508 0.284851 1441495421 -0.789734 0.519653 0.158508 0.284851 1441495421 -0.759766 0.538818 0.173462 0.319946 1441495421 -0.759766 0.538818 0.173462 0.319946 1441495421 -0.759766 0.538818 0.173462 0.319946 1441495421 -0.759766 0.538818 0.173462 0.319946 1441495421 -0.759766 0.538818 0.173462 0.319946 1441495421 -0.759766 0.538818 0.173462 0.319946 1441495421 -0.750122 0.518250 0.217529 0.348450 1441495421 -0.750122 0.518250 0.217529 0.348450 1441495421 -0.750122 0.518250 0.217529 0.348450 1441495421 -0.750122 0.518250 0.217529 0.348450 1441495421 -0.750122 0.518250 0.217529 0.348450 1441495421 -0.750122 0.518250 0.217529 0.348450 1441495421 -0.736694 0.486450 0.268066 0.385681 1441495421 -0.736694 0.486450 0.268066 0.385681 1441495421 -0.736694 0.486450 0.268066 0.385681 1441495421 -0.736694 0.486450 0.268066 0.385681 1441495421 -0.736694 0.486450 0.268066 0.385681 1441495421 -0.736694 0.486450 0.268066 0.385681 1441495421 -0.736694 0.486450 0.268066 0.385681 1441495421 -0.698914 0.466614 0.326965 0.432312 1441495421 -0.698914 0.466614 0.326965 0.432312 1441495421 -0.698914 0.466614 0.326965 0.432312 1441495421 -0.698914 0.466614 0.326965 0.432312 1441495421 -0.698914 0.466614 0.326965 0.432312 1441495421 -0.630432 0.457947 0.386597 0.493347 1441495421 -0.630432 0.457947 0.386597 0.493347 1441495421 -0.630432 0.457947 0.386597 0.493347 1441495421 -0.630432 0.457947 0.386597 0.493347 1441495421 -0.630432 0.457947 0.386597 0.493347 1441495421 -0.630432 0.457947 0.386597 0.493347 1441495421 -0.569336 0.443909 0.435669 0.537537 1441495422 -0.569336 0.443909 0.435669 0.537537 1441495422 -0.569336 0.443909 0.435669 0.537537 1441495422 -0.569336 0.443909 0.435669 0.537537 1441495422 -0.569336 0.443909 0.435669 0.537537 1441495422 -0.569336 0.443909 0.435669 0.537537 1441495422 -0.532349 0.430847 0.468628 0.557983 1441495422 -0.532349 0.430847 0.468628 0.557983 1441495422 -0.532349 0.430847 0.468628 0.557983 1441495422 -0.532349 0.430847 0.468628 0.557983 1441495422 -0.532349 0.430847 0.468628 0.557983 1441495422 -0.532349 0.430847 0.468628 0.557983 1441495422 -0.516541 0.433105 0.473938 0.566467 1441495422 -0.516541 0.433105 0.473938 0.566467 1441495422 -0.516541 0.433105 0.473938 0.566467 1441495422 -0.516541 0.433105 0.473938 0.566467 1441495422 -0.516541 0.433105 0.473938 0.566467 1441495422 -0.516541 0.433105 0.473938 0.566467 1441495422 -0.536316 0.442993 0.455322 0.555664 1441495422 -0.536316 0.442993 0.455322 0.555664 1441495422 -0.536316 0.442993 0.455322 0.555664 1441495422 -0.536316 0.442993 0.455322 0.555664 1441495422 -0.536316 0.442993 0.455322 0.555664 1441495422 -0.574890 0.457764 0.415649 0.535828 1441495422 -0.574890 0.457764 0.415649 0.535828 1441495422 -0.574890 0.457764 0.415649 0.535828 1441495422 -0.574890 0.457764 0.415649 0.535828 1441495422 -0.574890 0.457764 0.415649 0.535828 1441495422 -0.574890 0.457764 0.415649 0.535828 1441495422 -0.574890 0.457764 0.415649 0.535828 1441495422 -0.622314 0.470825 0.365173 0.507629 1441495422 -0.622314 0.470825 0.365173 0.507629 1441495422 -0.622314 0.470825 0.365173 0.507629 1441495422 -0.622314 0.470825 0.365173 0.507629 1441495422 -0.622314 0.470825 0.365173 0.507629 1441495422 -0.622314 0.470825 0.365173 0.507629 1441495422 -0.670715 0.479248 0.313660 0.471252 1441495422 -0.670715 0.479248 0.313660 0.471252 1441495422 -0.670715 0.479248 0.313660 0.471252 1441495422 -0.670715 0.479248 0.313660 0.471252 1441495422 -0.670715 0.479248 0.313660 0.471252 1441495422 -0.670715 0.479248 0.313660 0.471252 1441495422 -0.710815 0.488220 0.264832 0.431519 1441495422 -0.710815 0.488220 0.264832 0.431519 1441495422 -0.710815 0.488220 0.264832 0.431519 1441495422 -0.710815 0.488220 0.264832 0.431519 1441495422 -0.710815 0.488220 0.264832 0.431519 1441495422 -0.710815 0.488220 0.264832 0.431519 1441495422 -0.739807 0.501648 0.220154 0.390625 1441495422 -0.739807 0.501648 0.220154 0.390625 1441495422 -0.739807 0.501648 0.220154 0.390625 1441495422 -0.739807 0.501648 0.220154 0.390625 1441495422 -0.739807 0.501648 0.220154 0.390625 1441495422 -0.739807 0.501648 0.220154 0.390625 1441495422 -0.762512 0.515625 0.181702 0.345886 1441495422 -0.762512 0.515625 0.181702 0.345886 1441495422 -0.762512 0.515625 0.181702 0.345886 1441495422 -0.762512 0.515625 0.181702 0.345886 1441495422 -0.762512 0.515625 0.181702 0.345886 1441495422 -0.762512 0.515625 0.181702 0.345886 1441495422 -0.762512 0.515625 0.181702 0.345886 1441495422 -0.784729 0.518738 0.149414 0.304565 1441495422 -0.784729 0.518738 0.149414 0.304565 1441495422 -0.784729 0.518738 0.149414 0.304565 1441495422 -0.784729 0.518738 0.149414 0.304565 1441495422 -0.784729 0.518738 0.149414 0.304565 1441495422 -0.801270 0.519836 0.116089 0.272583 1441495422 -0.801270 0.519836 0.116089 0.272583 1441495422 -0.811157 0.517944 0.085693 0.257751 1441495422 -0.811157 0.517944 0.085693 0.257751 1441495422 -0.811157 0.517944 0.085693 0.257751 1441495422 -0.811157 0.517944 0.085693 0.257751 1441495422 -0.811157 0.517944 0.085693 0.257751 1441495422 -0.811157 0.517944 0.085693 0.257751 1441495422 -0.811157 0.517944 0.085693 0.257751 1441495422 -0.810486 0.523865 0.059937 0.255127 1441495422 -0.810486 0.523865 0.059937 0.255127 1441495422 -0.810486 0.523865 0.059937 0.255127 1441495422 -0.810486 0.523865 0.059937 0.255127 1441495422 -0.810486 0.523865 0.059937 0.255127 1441495422 -0.810486 0.523865 0.059937 0.255127 1441495422 -0.807190 0.533264 0.039917 0.249878 1441495422 -0.807190 0.533264 0.039917 0.249878 1441495422 -0.807190 0.533264 0.039917 0.249878 1441495422 -0.807190 0.533264 0.039917 0.249878 1441495422 -0.807190 0.533264 0.039917 0.249878 1441495422 -0.808777 0.533569 0.032349 0.245117 1441495422 -0.808777 0.533569 0.032349 0.245117 1441495422 -0.808777 0.533569 0.032349 0.245117 1441495422 -0.808777 0.533569 0.032349 0.245117 1441495422 -0.808777 0.533569 0.032349 0.245117 1441495422 -0.808777 0.533569 0.032349 0.245117 1441495422 -0.806213 0.531128 0.046326 0.256470 1441495422 -0.806213 0.531128 0.046326 0.256470 1441495422 -0.806213 0.531128 0.046326 0.256470 1441495422 -0.806213 0.531128 0.046326 0.256470 1441495422 -0.806213 0.531128 0.046326 0.256470 1441495422 -0.806213 0.531128 0.046326 0.256470 1441495422 -0.801331 0.525208 0.079468 0.275085 1441495422 -0.801331 0.525208 0.079468 0.275085 1441495422 -0.801331 0.525208 0.079468 0.275085 1441495422 -0.801331 0.525208 0.079468 0.275085 1441495422 -0.801331 0.525208 0.079468 0.275085 1441495422 -0.801331 0.525208 0.079468 0.275085 1441495422 -0.801331 0.525208 0.079468 0.275085 1441495422 -0.801270 0.514893 0.119934 0.280029 1441495422 -0.801270 0.514893 0.119934 0.280029 1441495423 -0.801270 0.514893 0.119934 0.280029 1441495423 -0.801270 0.514893 0.119934 0.280029 1441495423 -0.801270 0.514893 0.119934 0.280029 1441495423 -0.801270 0.514893 0.119934 0.280029 1441495423 -0.792725 0.515869 0.160645 0.282288 1441495423 -0.792725 0.515869 0.160645 0.282288 1441495423 -0.792725 0.515869 0.160645 0.282288 1441495423 -0.792725 0.515869 0.160645 0.282288 1441495423 -0.792725 0.515869 0.160645 0.282288 1441495423 -0.792725 0.515869 0.160645 0.282288 1441495423 -0.768005 0.529724 0.185913 0.308167 1441495423 -0.768005 0.529724 0.185913 0.308167 1441495423 -0.768005 0.529724 0.185913 0.308167 1441495423 -0.768005 0.529724 0.185913 0.308167 1441495423 -0.768005 0.529724 0.185913 0.308167 1441495423 -0.768005 0.529724 0.185913 0.308167 1441495423 -0.744812 0.531921 0.206787 0.345825 1441495423 -0.744812 0.531921 0.206787 0.345825 1441495423 -0.744812 0.531921 0.206787 0.345825 1441495423 -0.744812 0.531921 0.206787 0.345825 1441495423 -0.744812 0.531921 0.206787 0.345825 1441495423 -0.744812 0.531921 0.206787 0.345825 1441495423 -0.730957 0.512329 0.244019 0.379028 1441495423 -0.730957 0.512329 0.244019 0.379028 1441495423 -0.730957 0.512329 0.244019 0.379028 1441495423 -0.730957 0.512329 0.244019 0.379028 1441495423 -0.730957 0.512329 0.244019 0.379028 1441495423 -0.730957 0.512329 0.244019 0.379028 1441495423 -0.706726 0.489868 0.291748 0.418884 1441495423 -0.706726 0.489868 0.291748 0.418884 1441495423 -0.706726 0.489868 0.291748 0.418884 1441495423 -0.706726 0.489868 0.291748 0.418884 1441495423 -0.706726 0.489868 0.291748 0.418884 1441495423 -0.706726 0.489868 0.291748 0.418884 1441495423 -0.706726 0.489868 0.291748 0.418884 1441495423 -0.659119 0.472595 0.350769 0.468079 1441495423 -0.659119 0.472595 0.350769 0.468079 1441495423 -0.659119 0.472595 0.350769 0.468079 1441495423 -0.659119 0.472595 0.350769 0.468079 1441495423 -0.659119 0.472595 0.350769 0.468079 1441495423 -0.659119 0.472595 0.350769 0.468079 1441495423 -0.590210 0.463745 0.405884 0.521301 1441495423 -0.590210 0.463745 0.405884 0.521301 1441495423 -0.590210 0.463745 0.405884 0.521301 1441495423 -0.590210 0.463745 0.405884 0.521301 1441495423 -0.590210 0.463745 0.405884 0.521301 1441495423 -0.590210 0.463745 0.405884 0.521301 1441495423 -0.590210 0.463745 0.405884 0.521301 1441495423 -0.536621 0.462952 0.431641 0.557983 1441495423 -0.536621 0.462952 0.431641 0.557983 1441495423 -0.536621 0.462952 0.431641 0.557983 1441495423 -0.536621 0.462952 0.431641 0.557983 1441495423 -0.536621 0.462952 0.431641 0.557983 1441495423 -0.536621 0.462952 0.431641 0.557983 1441495423 -0.512512 0.456543 0.451355 0.570190 1441495423 -0.512512 0.456543 0.451355 0.570190 1441495423 -0.512512 0.456543 0.451355 0.570190 1441495423 -0.512512 0.456543 0.451355 0.570190 1441495423 -0.512512 0.456543 0.451355 0.570190 1441495423 -0.512512 0.456543 0.451355 0.570190 1441495423 -0.515625 0.459778 0.447937 0.567505 1441495423 -0.515625 0.459778 0.447937 0.567505 1441495423 -0.515625 0.459778 0.447937 0.567505 1441495423 -0.515625 0.459778 0.447937 0.567505 1441495423 -0.515625 0.459778 0.447937 0.567505 1441495423 -0.515625 0.459778 0.447937 0.567505 1441495423 -0.548035 0.467468 0.425171 0.547974 1441495423 -0.548035 0.467468 0.425171 0.547974 1441495423 -0.548035 0.467468 0.425171 0.547974 1441495423 -0.548035 0.467468 0.425171 0.547974 1441495423 -0.548035 0.467468 0.425171 0.547974 1441495423 -0.593689 0.478149 0.383667 0.521240 1441495423 -0.593689 0.478149 0.383667 0.521240 1441495423 -0.593689 0.478149 0.383667 0.521240 1441495423 -0.593689 0.478149 0.383667 0.521240 1441495423 -0.593689 0.478149 0.383667 0.521240 1441495423 -0.593689 0.478149 0.383667 0.521240 1441495423 -0.640930 0.487732 0.338013 0.486816 1441495423 -0.640930 0.487732 0.338013 0.486816 1441495423 -0.640930 0.487732 0.338013 0.486816 1441495423 -0.640930 0.487732 0.338013 0.486816 1441495423 -0.640930 0.487732 0.338013 0.486816 1441495423 -0.640930 0.487732 0.338013 0.486816 1441495423 -0.640930 0.487732 0.338013 0.486816 1441495423 -0.682251 0.498657 0.291443 0.448181 1441495423 -0.682251 0.498657 0.291443 0.448181 1441495423 -0.682251 0.498657 0.291443 0.448181 1441495423 -0.682251 0.498657 0.291443 0.448181 1441495423 -0.682251 0.498657 0.291443 0.448181 1441495423 -0.682251 0.498657 0.291443 0.448181 1441495423 -0.713257 0.513977 0.245544 0.408325 1441495423 -0.713257 0.513977 0.245544 0.408325 1441495423 -0.713257 0.513977 0.245544 0.408325 1441495423 -0.713257 0.513977 0.245544 0.408325 1441495423 -0.713257 0.513977 0.245544 0.408325 1441495423 -0.713257 0.513977 0.245544 0.408325 1441495423 -0.739502 0.528625 0.202271 0.364380 1441495423 -0.739502 0.528625 0.202271 0.364380 1441495423 -0.739502 0.528625 0.202271 0.364380 1441495423 -0.739502 0.528625 0.202271 0.364380 1441495423 -0.739502 0.528625 0.202271 0.364380 1441495423 -0.739502 0.528625 0.202271 0.364380 1441495423 -0.739502 0.528625 0.202271 0.364380 1441495423 -0.768005 0.528625 0.167847 0.320190 1441495423 -0.768005 0.528625 0.167847 0.320190 1441495423 -0.768005 0.528625 0.167847 0.320190 1441495423 -0.768005 0.528625 0.167847 0.320190 1441495423 -0.768005 0.528625 0.167847 0.320190 1441495423 -0.768005 0.528625 0.167847 0.320190 1441495423 -0.786072 0.530823 0.132935 0.287415 1441495423 -0.786072 0.530823 0.132935 0.287415 1441495423 -0.786072 0.530823 0.132935 0.287415 1441495424 -0.786072 0.530823 0.132935 0.287415 1441495424 -0.786072 0.530823 0.132935 0.287415 1441495424 -0.786072 0.530823 0.132935 0.287415 1441495424 -0.796265 0.533997 0.096802 0.267212 1441495424 -0.796265 0.533997 0.096802 0.267212 1441495424 -0.796265 0.533997 0.096802 0.267212 1441495424 -0.796265 0.533997 0.096802 0.267212 1441495424 -0.796265 0.533997 0.096802 0.267212 1441495424 -0.795654 0.543396 0.064087 0.259888 1441495424 -0.795654 0.543396 0.064087 0.259888 1441495424 -0.795654 0.543396 0.064087 0.259888 1441495424 -0.795654 0.543396 0.064087 0.259888 1441495424 -0.795654 0.543396 0.064087 0.259888 1441495424 -0.795654 0.543396 0.064087 0.259888 1441495424 -0.789246 0.557861 0.039978 0.253601 1441495424 -0.789246 0.557861 0.039978 0.253601 1441495424 -0.789246 0.557861 0.039978 0.253601 1441495424 -0.789246 0.557861 0.039978 0.253601 1441495424 -0.789246 0.557861 0.039978 0.253601 1441495424 -0.789246 0.557861 0.039978 0.253601 1441495424 -0.790771 0.557617 0.028625 0.250916 1441495424 -0.790771 0.557617 0.028625 0.250916 1441495424 -0.790771 0.557617 0.028625 0.250916 1441495424 -0.790771 0.557617 0.028625 0.250916 1441495424 -0.790771 0.557617 0.028625 0.250916 1441495424 -0.790771 0.557617 0.028625 0.250916 1441495424 -0.790771 0.557617 0.028625 0.250916 1441495424 -0.786743 0.557861 0.040405 0.261230 1441495424 -0.786743 0.557861 0.040405 0.261230 1441495424 -0.786743 0.557861 0.040405 0.261230 1441495424 -0.786743 0.557861 0.040405 0.261230 1441495424 -0.786743 0.557861 0.040405 0.261230 1441495424 -0.786743 0.557861 0.040405 0.261230 1441495424 -0.786743 0.557861 0.040405 0.261230 1441495424 -0.781311 0.551514 0.073242 0.282715 1441495424 -0.781311 0.551514 0.073242 0.282715 1441495424 -0.781311 0.551514 0.073242 0.282715 1441495424 -0.781311 0.551514 0.073242 0.282715 1441495424 -0.781311 0.551514 0.073242 0.282715 1441495424 -0.781311 0.551514 0.073242 0.282715 1441495424 -0.780701 0.539368 0.113586 0.294312 1441495424 -0.780701 0.539368 0.113586 0.294312 1441495424 -0.780701 0.539368 0.113586 0.294312 1441495424 -0.780701 0.539368 0.113586 0.294312 1441495424 -0.780701 0.539368 0.113586 0.294312 1441495424 -0.780701 0.539368 0.113586 0.294312 1441495424 -0.778992 0.530151 0.157837 0.295227 1441495424 -0.778992 0.530151 0.157837 0.295227 1441495424 -0.778992 0.530151 0.157837 0.295227 1441495424 -0.778992 0.530151 0.157837 0.295227 1441495424 -0.778992 0.530151 0.157837 0.295227 1441495424 -0.778992 0.530151 0.157837 0.295227 1441495424 -0.778992 0.530151 0.157837 0.295227 1441495424 -0.761230 0.534302 0.196167 0.310730 1441495424 -0.761230 0.534302 0.196167 0.310730 1441495424 -0.761230 0.534302 0.196167 0.310730 1441495424 -0.761230 0.534302 0.196167 0.310730 1441495424 -0.761230 0.534302 0.196167 0.310730 1441495424 -0.741882 0.531494 0.225708 0.340820 1441495424 -0.741882 0.531494 0.225708 0.340820 1441495424 -0.741882 0.531494 0.225708 0.340820 1441495424 -0.741882 0.531494 0.225708 0.340820 1441495424 -0.741882 0.531494 0.225708 0.340820 1441495424 -0.741882 0.531494 0.225708 0.340820 1441495424 -0.741882 0.531494 0.225708 0.340820 1441495424 -0.723999 0.520569 0.256653 0.372742 1441495424 -0.723999 0.520569 0.256653 0.372742 1441495424 -0.723999 0.520569 0.256653 0.372742 1441495424 -0.723999 0.520569 0.256653 0.372742 1441495424 -0.723999 0.520569 0.256653 0.372742 1441495424 -0.723999 0.520569 0.256653 0.372742 1441495424 -0.706909 0.502625 0.290039 0.404419 1441495424 -0.706909 0.502625 0.290039 0.404419 1441495424 -0.706909 0.502625 0.290039 0.404419 1441495424 -0.706909 0.502625 0.290039 0.404419 1441495424 -0.706909 0.502625 0.290039 0.404419 1441495424 -0.681580 0.468628 0.356140 0.434692 1441495424 -0.681580 0.468628 0.356140 0.434692 1441495424 -0.681580 0.468628 0.356140 0.434692 1441495424 -0.681580 0.468628 0.356140 0.434692 1441495424 -0.681580 0.468628 0.356140 0.434692 1441495424 -0.681580 0.468628 0.356140 0.434692 1441495424 -0.599426 0.470642 0.414429 0.497375 1441495424 -0.599426 0.470642 0.414429 0.497375 1441495424 -0.599426 0.470642 0.414429 0.497375 1441495424 -0.599426 0.470642 0.414429 0.497375 1441495424 -0.599426 0.470642 0.414429 0.497375 1441495424 -0.599426 0.470642 0.414429 0.497375 1441495424 -0.599426 0.470642 0.414429 0.497375 1441495424 -0.546753 0.452576 0.451843 0.540344 1441495424 -0.546753 0.452576 0.451843 0.540344 1441495424 -0.546753 0.452576 0.451843 0.540344 1441495424 -0.546753 0.452576 0.451843 0.540344 1441495424 -0.514771 0.440857 0.480774 0.556274 1441495424 -0.514771 0.440857 0.480774 0.556274 1441495424 -0.514771 0.440857 0.480774 0.556274 1441495424 -0.505371 0.437134 0.487671 0.561829 1441495424 -0.505371 0.437134 0.487671 0.561829 1441495424 -0.505371 0.437134 0.487671 0.561829 1441495424 -0.505371 0.437134 0.487671 0.561829 1441495424 -0.505371 0.437134 0.487671 0.561829 1441495424 -0.523621 0.448792 0.466614 0.553711 1441495424 -0.523621 0.448792 0.466614 0.553711 1441495425 -0.523621 0.448792 0.466614 0.553711 1441495425 -0.523621 0.448792 0.466614 0.553711 1441495425 -0.523621 0.448792 0.466614 0.553711 1441495425 -0.561462 0.462280 0.431030 0.534058 1441495425 -0.561462 0.462280 0.431030 0.534058 1441495425 -0.561462 0.462280 0.431030 0.534058 1441495425 -0.561462 0.462280 0.431030 0.534058 1441495425 -0.561462 0.462280 0.431030 0.534058 1441495425 -0.604919 0.477234 0.384766 0.508179 1441495425 -0.604919 0.477234 0.384766 0.508179 1441495425 -0.604919 0.477234 0.384766 0.508179 1441495425 -0.604919 0.477234 0.384766 0.508179 1441495425 -0.604919 0.477234 0.384766 0.508179 1441495425 -0.604919 0.477234 0.384766 0.508179 1441495425 
-0.576538 0.405334 0.498108 0.505127 1441495427 -0.576538 0.405334 0.498108 0.505127 1441495428 -0.575256 0.409119 0.493347 0.508179 1441495428 -0.575256 0.409119 0.493347 0.508179 1441495428 -0.575256 0.409119 0.493347 0.508179 1441495428 -0.575256 0.409119 0.493347 0.508179 1441495428 -0.575256 0.409119 0.493347 0.508179 1441495428 -0.575256 0.409119 0.493347 0.508179 1441495428 -0.575256 0.409119 0.493347 0.508179 1441495428 -0.574402 0.411316 0.490234 0.510376 1441495428 -0.574402 0.411316 0.490234 0.510376 1441495428 -0.574402 0.411316 0.490234 0.510376 1441495428 -0.574402 0.411316 0.490234 0.510376 1441495428 -0.574402 0.411316 0.490234 0.510376 1441495428 -0.573181 0.413269 0.487061 0.513184 1441495428 -0.573181 0.413269 0.487061 0.513184 1441495428 -0.573181 0.413269 0.487061 0.513184 1441495428 -0.573181 0.413269 0.487061 0.513184 1441495428 -0.573181 0.413269 0.487061 0.513184 1441495428 -0.573181 0.413269 0.487061 0.513184 1441495428 -0.572266 0.415405 0.483276 0.516113 1441495428 -0.572266 0.415405 0.483276 0.516113 1441495428 -0.572266 0.415405 0.483276 0.516113 1441495428 -0.572266 0.415405 0.483276 0.516113 1441495428 -0.572266 0.415405 0.483276 0.516113 1441495428 -0.572266 0.415405 0.483276 0.516113 1441495428 -0.572266 0.415405 0.483276 0.516113 1441495428 -0.570496 0.418152 0.479309 0.519531 1441495428 -0.570496 0.418152 0.479309 0.519531 1441495428 -0.570496 0.418152 0.479309 0.519531 1441495428 -0.570496 0.418152 0.479309 0.519531 1441495428 -0.570496 0.418152 0.479309 0.519531 1441495428 -0.570496 0.418152 0.479309 0.519531 1441495428 -0.567688 0.421387 0.475769 0.523254 1441495428 -0.567688 0.421387 0.475769 0.523254 1441495428 -0.567688 0.421387 0.475769 0.523254 1441495428 -0.567688 0.421387 0.475769 0.523254 1441495428 -0.567688 0.421387 0.475769 0.523254 1441495428 -0.567688 0.421387 0.475769 0.523254 1441495428 -0.567688 0.421387 0.475769 0.523254 1441495428 -0.563599 0.426025 0.471924 0.527283 1441495428 -0.563599 0.426025 0.471924 0.527283 1441495428 -0.563599 0.426025 0.471924 0.527283 1441495428 -0.563599 0.426025 0.471924 0.527283 1441495428 -0.563599 0.426025 0.471924 0.527283 1441495428 -0.563599 0.426025 0.471924 0.527283 1441495428 -0.559570 0.431396 0.467529 0.531189 1441495428 -0.559570 0.431396 0.467529 0.531189 1441495428 -0.559570 0.431396 0.467529 0.531189 1441495428 -0.559570 0.431396 0.467529 0.531189 1441495428 -0.559570 0.431396 0.467529 0.531189 1441495428 -0.559570 0.431396 0.467529 0.531189 1441495428 -0.556335 0.435242 0.464478 0.534058 1441495428 -0.556335 0.435242 0.464478 0.534058 1441495428 -0.556335 0.435242 0.464478 0.534058 1441495428 -0.556335 0.435242 0.464478 0.534058 1441495428 -0.553772 0.437866 0.461853 0.536926 1441495428 -0.553772 0.437866 0.461853 0.536926 1441495428 -0.553772 0.437866 0.461853 0.536926 1441495428 -0.553772 0.437866 0.461853 0.536926 1441495428 -0.553772 0.437866 0.461853 0.536926 1441495428 -0.553772 0.437866 0.461853 0.536926 1441495428 -0.552002 0.439392 0.459778 0.539246 1441495428 -0.552002 0.439392 0.459778 0.539246 1441495428 -0.552002 0.439392 0.459778 0.539246 1441495428 -0.549377 0.441467 0.457092 0.542480 1441495428 -0.549377 0.441467 0.457092 0.542480 1441495428 -0.549377 0.441467 0.457092 0.542480 1441495428 -0.549377 0.441467 0.457092 0.542480 1441495428 -0.549377 0.441467 0.457092 0.542480 1441495428 -0.549377 0.441467 0.457092 0.542480 1441495428 -0.549133 0.441956 0.456421 0.542908 1441495428 -0.549133 0.441956 0.456421 0.542908 1441495428 -0.549133 0.441956 0.456421 0.542908 1441495428 -0.549133 0.441956 0.456421 0.542908 1441495428 -0.549133 0.441956 0.456421 0.542908 1441495428 -0.549133 0.441956 0.456421 0.542908 1441495428 -0.550232 0.441162 0.457520 0.541504 1441495428 -0.550232 0.441162 0.457520 0.541504 1441495428 -0.550232 0.441162 0.457520 0.541504 1441495428 -0.550232 0.441162 0.457520 0.541504 1441495428 -0.550232 0.441162 0.457520 0.541504 1441495428 -0.550232 0.441162 0.457520 0.541504 1441495428 -0.551575 0.441101 0.458130 0.539734 1441495428 -0.551575 0.441101 0.458130 0.539734 1441495428 -0.551575 0.441101 0.458130 0.539734 1441495428 -0.551575 0.441101 0.458130 0.539734 1441495428 -0.551575 0.441101 0.458130 0.539734 1441495428 -0.551575 0.441101 0.458130 0.539734 1441495428 -0.554321 0.438965 0.460327 0.536743 1441495428 -0.554321 0.438965 0.460327 0.536743 1441495428 -0.554321 0.438965 0.460327 0.536743 1441495428 -0.554321 0.438965 0.460327 0.536743 1441495428 -0.554321 0.438965 0.460327 0.536743 1441495428 -0.554321 0.438965 0.460327 0.536743 1441495428 -0.556946 0.435974 0.462769 0.534363 1441495428 -0.556946 0.435974 0.462769 0.534363 1441495428 -0.556946 0.435974 0.462769 0.534363 1441495428 -0.556946 0.435974 0.462769 0.534363 1441495428 -0.556946 0.435974 0.462769 0.534363 1441495428 -0.556946 0.435974 0.462769 0.534363 1441495428 -0.554199 0.437378 0.462097 0.536682 1441495428 -0.554199 0.437378 0.462097 0.536682 1441495428 -0.554199 0.437378 0.462097 0.536682 1441495428 -0.554199 0.437378 0.462097 0.536682 1441495428 -0.554199 0.437378 0.462097 0.536682 1441495428 -0.550354 0.437866 0.462646 0.539734 1441495429 -0.550354 0.437866 0.462646 0.539734 1441495429 -0.550354 0.437866 0.462646 0.539734 1441495429 -0.550354 0.437866 0.462646 0.539734 1441495429 -0.549194 0.434631 0.465698 0.540833 1441495429 -0.549194 0.434631 0.465698 0.540833 1441495429 -0.549194 0.434631 0.465698 0.540833 1441495429 -0.549194 0.434631 0.465698 0.540833 1441495429 -0.549194 0.434631 0.465698 0.540833 1441495429 -0.549194 0.434631 0.465698 0.540833 1441495429 -0.543518 0.435486 0.464355 0.547058 1441495429 -0.543518 0.435486 0.464355 0.547058 1441495429 -0.543518 0.435486 0.464355 0.547058 1441495429 -0.543518 0.435486 0.464355 0.547058 1441495429 -0.543518 0.435486 0.464355 0.547058 1441495429 -0.538635 0.436890 0.461975 0.552734 1441495429 -0.538635 0.436890 0.461975 0.552734 1441495429 -0.538635 0.436890 0.461975 0.552734 1441495429 -0.538635 0.436890 0.461975 0.552734 1441495429 -0.538635 0.436890 0.461975 0.552734 1441495429 -0.538635 0.436890 0.461975 0.552734 1441495429 -0.540222 0.430542 0.467041 0.551941 1441495429 -0.540222 0.430542 0.467041 0.551941 1441495429 -0.540222 0.430542 0.467041 0.551941 1441495429 -0.540222 0.430542 0.467041 0.551941 1441495429 -0.540222 0.430542 0.467041 0.551941 1441495429 -0.540222 0.430542 0.467041 0.551941 1441495429 -0.544250 0.423340 0.473083 0.548340 1441495429 -0.544250 0.423340 0.473083 0.548340 1441495429 -0.544250 0.423340 0.473083 0.548340 1441495429 -0.544250 0.423340 0.473083 0.548340 1441495429 -0.544250 0.423340 0.473083 0.548340 1441495429 -0.544250 0.423340 0.473083 0.548340 1441495429 -0.544250 0.423340 0.473083 0.548340 1441495429 -0.548035 0.419617 0.476013 0.544922 1441495429 -0.548035 0.419617 0.476013 0.544922 1441495429 -0.548035 0.419617 0.476013 0.544922 1441495429 -0.548035 0.419617 0.476013 0.544922 1441495429 -0.548035 0.419617 0.476013 0.544922 1441495429 -0.548035 0.419617 0.476013 0.544922 1441495429 -0.554138 0.415894 0.478333 0.539551 1441495429 -0.554138 0.415894 0.478333 0.539551 1441495429 -0.554138 0.415894 0.478333 0.539551 1441495429 -0.554138 0.415894 0.478333 0.539551 1441495429 -0.554138 0.415894 0.478333 0.539551 1441495429 -0.554138 0.415894 0.478333 0.539551 1441495429 -0.559387 0.412537 0.480164 0.535095 1441495429 -0.559387 0.412537 0.480164 0.535095 1441495429 -0.559387 0.412537 0.480164 0.535095 1441495429 -0.559387 0.412537 0.480164 0.535095 1441495429 -0.559387 0.412537 0.480164 0.535095 1441495429 -0.559387 0.412537 0.480164 0.535095 1441495429 -0.562256 0.411316 0.480042 0.533081 1441495429 -0.562256 0.411316 0.480042 0.533081 1441495429 -0.562256 0.411316 0.480042 0.533081 1441495429 -0.562256 0.411316 0.480042 0.533081 1441495429 -0.562256 0.411316 0.480042 0.533081 1441495429 -0.562317 0.412903 0.477112 0.534424 1441495429 -0.562317 0.412903 0.477112 0.534424 1441495429 -0.562317 0.412903 0.477112 0.534424 1441495429 -0.562317 0.412903 0.477112 0.534424 1441495429 -0.562317 0.412903 0.477112 0.534424 1441495429 -0.562317 0.412903 0.477112 0.534424 1441495429 -0.562317 0.412903 0.477112 0.534424 1441495429 -0.560791 0.416260 0.473145 0.536926 1441495429 -0.560791 0.416260 0.473145 0.536926 1441495429 -0.560791 0.416260 0.473145 0.536926 1441495429 -0.560791 0.416260 0.473145 0.536926 1441495429 -0.560791 0.416260 0.473145 0.536926 1441495429 -0.560791 0.416260 0.473145 0.536926 1441495429 -0.557495 0.421143 0.468689 0.540466 1441495429 -0.557495 0.421143 0.468689 0.540466 1441495429 -0.557495 0.421143 0.468689 0.540466 1441495429 -0.557495 0.421143 0.468689 0.540466 1441495429 -0.557495 0.421143 0.468689 0.540466 1441495429 -0.557495 0.421143 0.468689 0.540466 1441495429 -0.557495 0.421143 0.468689 0.540466 1441495429 -0.552673 0.427307 0.463684 0.544861 1441495429 -0.552673 0.427307 0.463684 0.544861 1441495429 -0.552673 0.427307 0.463684 0.544861 1441495429 -0.552673 0.427307 0.463684 0.544861 1441495429 -0.552673 0.427307 0.463684 0.544861 1441495429 -0.552673 0.427307 0.463684 0.544861 1441495429 -0.550110 0.431396 0.460815 0.546692 1441495429 -0.550110 0.431396 0.460815 0.546692 1441495429 -0.550110 0.431396 0.460815 0.546692 1441495429 -0.550110 0.431396 0.460815 0.546692 1441495429 -0.550110 0.431396 0.460815 0.546692 1441495429 -0.550110 0.431396 0.460815 0.546692 1441495429 -0.549500 0.433167 0.460205 0.546448 1441495429 -0.549500 0.433167 0.460205 0.546448 1441495429 -0.549500 0.433167 0.460205 0.546448 1441495429 -0.549500 0.433167 0.460205 0.546448 1441495429 -0.549500 0.433167 0.460205 0.546448 1441495429 -0.549866 0.433350 0.460938 0.545227 1441495429 -0.549866 0.433350 0.460938 0.545227 1441495429 -0.549866 0.433350 0.460938 0.545227 1441495429 -0.549866 0.433350 0.460938 0.545227 1441495429 -0.549866 0.433350 0.460938 0.545227 1441495429 -0.549866 0.433350 0.460938 0.545227 1441495429 -0.551575 0.431335 0.463684 0.542786 1441495429 -0.551575 0.431335 0.463684 0.542786 1441495429 -0.551575 0.431335 0.463684 0.542786 1441495429 -0.551575 0.431335 0.463684 0.542786 1441495429 -0.551575 0.431335 0.463684 0.542786 1441495429 -0.551575 0.431335 0.463684 0.542786 1441495429 -0.553589 0.429504 0.466187 0.540100 1441495429 -0.553589 0.429504 0.466187 0.540100 1441495429 -0.553589 0.429504 0.466187 0.540100 1441495430 -0.553589 0.429504 0.466187 0.540100 1441495430 -0.553589 0.429504 0.466187 0.540100 1441495430 -0.553589 0.429504 0.466187 0.540100 1441495430 -0.554199 0.429260 0.467773 0.538269 1441495430 -0.554199 0.429260 0.467773 0.538269 1441495430 -0.554199 0.429260 0.467773 0.538269 1441495430 -0.554199 0.429260 0.467773 0.538269 1441495430 -0.554199 0.429260 0.467773 0.538269 1441495430 -0.555359 0.428040 0.470154 0.536011 1441495430 -0.555359 0.428040 0.470154 0.536011 1441495430 -0.555359 0.428040 0.470154 0.536011 1441495430 -0.555359 0.428040 0.470154 0.536011 1441495430 -0.555359 0.428040 0.470154 0.536011 1441495430 -0.555359 0.428040 0.470154 0.536011 1441495430 -0.555359 0.428040 0.470154 0.536011 1441495430 -0.557312 0.425415 0.473022 0.533447 1441495430 -0.557312 0.425415 0.473022 0.533447 1441495430 -0.557312 0.425415 0.473022 0.533447 1441495430 -0.557312 0.425415 0.473022 0.533447 1441495430 -0.557312 0.425415 0.473022 0.533447 1441495430 -0.557312 0.425415 0.473022 0.533447 1441495430 -0.560364 0.422241 0.475830 0.530273 1441495430 -0.560364 0.422241 0.475830 0.530273 1441495430 -0.560364 0.422241 0.475830 0.530273 1441495430 -0.560364 0.422241 0.475830 0.530273 1441495430 -0.560364 0.422241 0.475830 0.530273 1441495430 -0.560364 0.422241 0.475830 0.530273 1441495430 -0.560364 0.422241 0.475830 0.530273 1441495430 -0.560913 0.420776 0.476990 0.529907 1441495430 -0.560913 0.420776 0.476990 0.529907 1441495430 -0.560913 0.420776 0.476990 0.529907 1441495430 -0.560913 0.420776 0.476990 0.529907 1441495430 -0.560913 0.420776 0.476990 0.529907 1441495430 -0.560913 0.420776 0.476990 0.529907 1441495430 -0.560181 0.420166 0.477661 0.530518 1441495430 -0.560181 0.420166 0.477661 0.530518 1441495430 -0.560181 0.420166 0.477661 0.530518 1441495430 -0.560181 0.420166 0.477661 0.530518 1441495430 -0.560181 0.420166 0.477661 0.530518 1441495430 -0.560181 0.420166 0.477661 0.530518 1441495430 -0.560120 0.416809 0.480347 0.530823 1441495430 -0.560120 0.416809 0.480347 0.530823 1441495430 -0.560120 0.416809 0.480347 0.530823 1441495430 -0.560120 0.416809 0.480347 0.530823 1441495430 -0.560120 0.416809 0.480347 0.530823 1441495430 -0.560120 0.416809 0.480347 0.530823 1441495430 -0.554443 0.419128 0.477295 0.537659 1441495430 -0.554443 0.419128 0.477295 0.537659 1441495430 -0.554443 0.419128 0.477295 0.537659 1441495430 -0.554443 0.419128 0.477295 0.537659 1441495430 -0.554443 0.419128 0.477295 0.537659 1441495430 -0.554443 0.419128 0.477295 0.537659 1441495430 -0.553345 0.416931 0.478271 0.539673 1441495430 -0.553345 0.416931 0.478271 0.539673 1441495430 -0.553345 0.416931 0.478271 0.539673 1441495430 -0.553345 0.416931 0.478271 0.539673 1441495430 -0.553345 0.416931 0.478271 0.539673 1441495430 -0.553345 0.416931 0.478271 0.539673 1441495430 -0.553345 0.416931 0.478271 0.539673 1441495430 -0.558472 0.409424 0.483887 0.535034 1441495430 -0.558472 0.409424 0.483887 0.535034 1441495430 -0.558472 0.409424 0.483887 0.535034 1441495430 -0.558472 0.409424 0.483887 0.535034 1441495430 -0.558472 0.409424 0.483887 0.535034 1441495430 -0.558472 0.409424 0.483887 0.535034 1441495430 -0.560059 0.408081 0.483704 0.534546 1441495430 -0.560059 0.408081 0.483704 0.534546 1441495430 -0.560059 0.408081 0.483704 0.534546 1441495430 -0.560059 0.408081 0.483704 0.534546 1441495430 -0.560059 0.408081 0.483704 0.534546 1441495430 -0.560059 0.408081 0.483704 0.534546 1441495430 -0.563477 0.408569 0.482605 0.531555 1441495430 -0.563477 0.408569 0.482605 0.531555 1441495430 -0.563477 0.408569 0.482605 0.531555 1441495430 -0.563477 0.408569 0.482605 0.531555 1441495430 -0.563477 0.408569 0.482605 0.531555 1441495430 -0.563477 0.408569 0.482605 0.531555 1441495430 -0.563477 0.408569 0.482605 0.531555 1441495430 -0.568542 0.407654 0.482727 0.526794 1441495430 -0.568542 0.407654 0.482727 0.526794 1441495430 -0.568542 0.407654 0.482727 0.526794 1441495430 -0.568542 0.407654 0.482727 0.526794 1441495430 -0.568542 0.407654 0.482727 0.526794 1441495430 -0.572449 0.407776 0.481506 0.523499 1441495430 -0.572449 0.407776 0.481506 0.523499 1441495430 -0.572449 0.407776 0.481506 0.523499 1441495430 -0.572449 0.407776 0.481506 0.523499 1441495430 -0.572449 0.407776 0.481506 0.523499 1441495430 -0.572449 0.407776 0.481506 0.523499 1441495430 -0.572449 0.407776 0.481506 0.523499 1441495430 -0.572205 0.412476 0.476074 0.525146 1441495430 -0.572205 0.412476 0.476074 0.525146 1441495430 -0.572205 0.412476 0.476074 0.525146 1441495430 -0.572205 0.412476 0.476074 0.525146 1441495430 -0.572205 0.412476 0.476074 0.525146 1441495430 -0.572205 0.412476 0.476074 0.525146 1441495430 -0.572021 0.415833 0.471802 0.526550 1441495430 -0.572021 0.415833 0.471802 0.526550 1441495430 -0.572021 0.415833 0.471802 0.526550 1441495430 -0.572021 0.415833 0.471802 0.526550 1441495430 -0.572021 0.415833 0.471802 0.526550 1441495430 -0.572021 0.415833 0.471802 0.526550 1441495430 -0.568787 0.421021 0.466309 0.530762 1441495430 -0.568787 0.421021 0.466309 0.530762 1441495430 -0.568787 0.421021 0.466309 0.530762 1441495430 -0.568787 0.421021 0.466309 0.530762 1441495430 -0.568787 0.421021 0.466309 0.530762 1441495430 -0.563354 0.427673 0.459839 0.536804 1441495430 -0.563354 0.427673 0.459839 0.536804 1441495430 -0.563354 0.427673 0.459839 0.536804 1441495430 -0.563354 0.427673 0.459839 0.536804 1441495431 -0.563354 0.427673 0.459839 0.536804 1441495431 -0.563354 0.427673 0.459839 0.536804 1441495431 -0.563354 0.427673 0.459839 0.536804 1441495431 -0.558289 0.433716 0.453979 0.542297 1441495431 -0.558289 0.433716 0.453979 0.542297 1441495431 -0.558289 0.433716 0.453979 0.542297 1441495431 -0.558289 0.433716 0.453979 0.542297 1441495431 -0.558289 0.433716 0.453979 0.542297 1441495431 -0.558289 0.433716 0.453979 0.542297 1441495431 -0.555420 0.437256 0.450439 0.545349 1441495431 -0.555420 0.437256 0.450439 0.545349 1441495431 -0.555420 0.437256 0.450439 0.545349 1441495431 -0.555359 0.436829 0.450684 0.545532 1441495431 -0.555359 0.436829 0.450684 0.545532 1441495431 -0.555359 0.436829 0.450684 0.545532 1441495431 -0.555359 0.436829 0.450684 0.545532 1441495431 -0.555359 0.436829 0.450684 0.545532 1441495431 -0.555359 0.436829 0.450684 0.545532 1441495431 -0.555359 0.436829 0.450684 0.545532 1441495431 -0.556458 0.435059 0.452332 0.544434 1441495431 -0.556458 0.435059 0.452332 0.544434 1441495431 -0.556458 0.435059 0.452332 0.544434 1441495431 -0.556458 0.435059 0.452332 0.544434 1441495431 -0.556458 0.435059 0.452332 0.544434 1441495431 -0.558411 0.431946 0.455994 0.541931 1441495431 -0.558411 0.431946 0.455994 0.541931 1441495431 -0.558411 0.431946 0.455994 0.541931 1441495431 -0.558411 0.431946 0.455994 0.541931 1441495431 -0.558411 0.431946 0.455994 0.541931 1441495431 -0.558411 0.431946 0.455994 0.541931 1441495431 -0.557312 0.431702 0.457336 0.542053 1441495431 -0.557312 0.431702 0.457336 0.542053 1441495431 -0.557312 0.431702 0.457336 0.542053 1441495431 -0.557312 0.431702 0.457336 0.542053 1441495431 -0.557312 0.431702 0.457336 0.542053 1441495431 -0.557312 0.431702 0.457336 0.542053 1441495431 -0.557556 0.430481 0.460449 0.540161 1441495431 -0.557556 0.430481 0.460449 0.540161 1441495431 -0.557556 0.430481 0.460449 0.540161 1441495431 -0.557556 0.430481 0.460449 0.540161 1441495431 -0.557556 0.430481 0.460449 0.540161 1441495431 -0.557556 0.430481 0.460449 0.540161 1441495431 -0.557556 0.430481 0.460449 0.540161 1441495431 -0.557495 0.429138 0.462952 0.539185 1441495431 -0.557495 0.429138 0.462952 0.539185 1441495431 -0.557495 0.429138 0.462952 0.539185 1441495431 -0.557495 0.429138 0.462952 0.539185 1441495431 -0.557495 0.429138 0.462952 0.539185 1441495431 -0.557495 0.429138 0.462952 0.539185 1441495431 -0.559143 0.427185 0.465576 0.536682 1441495431 -0.559143 0.427185 0.465576 0.536682 1441495431 -0.559143 0.427185 0.465576 0.536682 1441495431 -0.559143 0.427185 0.465576 0.536682 1441495431 -0.559143 0.427185 0.465576 0.536682 1441495431 -0.559143 0.427185 0.465576 0.536682 1441495431 -0.562622 0.422424 0.470703 0.532410 1441495431 -0.562622 0.422424 0.470703 0.532410 1441495431 -0.562622 0.422424 0.470703 0.532410 1441495431 -0.562622 0.422424 0.470703 0.532410 1441495431 -0.562622 0.422424 0.470703 0.532410 1441495431 -0.562622 0.422424 0.470703 0.532410 1441495431 -0.562622 0.422424 0.470703 0.532410 1441495431 -0.561218 0.421997 0.471558 0.533447 1441495431 -0.561218 0.421997 0.471558 0.533447 1441495431 -0.561218 0.421997 0.471558 0.533447 1441495431 -0.561218 0.421997 0.471558 0.533447 1441495431 -0.561218 0.421997 0.471558 0.533447 1441495431 -0.557495 0.421692 0.472961 0.536316 1441495431 -0.557495 0.421692 0.472961 0.536316 1441495431 -0.557495 0.421692 0.472961 0.536316 1441495431 -0.557495 0.421692 0.472961 0.536316 1441495431 -0.557495 0.421692 0.472961 0.536316 1441495431 -0.557495 0.421692 0.472961 0.536316 1441495431 -0.557495 0.421692 0.472961 0.536316 1441495431 -0.553833 0.420654 0.474365 0.539673 1441495431 -0.553833 0.420654 0.474365 0.539673 1441495431 -0.553833 0.420654 0.474365 0.539673 1441495431 -0.553833 0.420654 0.474365 0.539673 1441495431 -0.553833 0.420654 0.474365 0.539673 1441495431 -0.553833 0.420654 0.474365 0.539673 1441495431 -0.550293 0.419495 0.474487 0.544067 1441495431 -0.550293 0.419495 0.474487 0.544067 1441495431 -0.550293 0.419495 0.474487 0.544067 1441495431 -0.550293 0.419495 0.474487 0.544067 1441495431 -0.550293 0.419495 0.474487 0.544067 1441495431 -0.550293 0.419495 0.474487 0.544067 1441495431 -0.550293 0.419495 0.474487 0.544067 1441495431 -0.546997 0.418030 0.474426 0.548584 1441495431 -0.546997 0.418030 0.474426 0.548584 1441495431 -0.546997 0.418030 0.474426 0.548584 1441495431 -0.546997 0.418030 0.474426 0.548584 1441495431 -0.546997 0.418030 0.474426 0.548584 1441495431 -0.546997 0.418030 0.474426 0.548584 1441495431 -0.546509 0.417114 0.473938 0.550110 1441495431 -0.546509 0.417114 0.473938 0.550110 1441495431 -0.546509 0.417114 0.473938 0.550110 1441495431 -0.546509 0.417114 0.473938 0.550110 1441495431 -0.546509 0.417114 0.473938 0.550110 1441495431 -0.546509 0.417114 0.473938 0.550110 1441495431 -0.547485 0.417419 0.472778 0.549927 1441495431 -0.547485 0.417419 0.472778 0.549927 1441495431 -0.547485 0.417419 0.472778 0.549927 1441495431 -0.547485 0.417419 0.472778 0.549927 1441495431 -0.547485 0.417419 0.472778 0.549927 1441495431 -0.547485 0.417419 0.472778 0.549927 1441495431 -0.547485 0.417419 0.472778 0.549927 1441495431 -0.549927 0.418396 0.471313 0.547974 1441495431 -0.549927 0.418396 0.471313 0.547974 1441495431 -0.549927 0.418396 0.471313 0.547974 1441495431 -0.549927 0.418396 0.471313 0.547974 1441495432 -0.549927 0.418396 0.471313 0.547974 1441495432 -0.549927 0.418396 0.471313 0.547974 1441495432 -0.555237 0.418213 0.470703 0.543274 1441495432 -0.555237 0.418213 0.470703 0.543274 1441495432 -0.555237 0.418213 0.470703 0.543274 1441495432 -0.555237 0.418213 0.470703 0.543274 1441495432 -0.555237 0.418213 0.470703 0.543274 1441495432 -0.555237 0.418213 0.470703 0.543274 1441495432 -0.559814 0.419800 0.467529 0.540100 1441495432 -0.559814 0.419800 0.467529 0.540100 1441495432 -0.559814 0.419800 0.467529 0.540100 1441495432 -0.559814 0.419800 0.467529 0.540100 1441495432 -0.559814 0.419800 0.467529 0.540100 1441495432 -0.559814 0.419800 0.467529 0.540100 1441495432 -0.559814 0.419800 0.467529 0.540100 1441495432 -0.562805 0.422180 0.463379 0.538757 1441495432 -0.562805 0.422180 0.463379 0.538757 1441495432 -0.562805 0.422180 0.463379 0.538757 1441495432 -0.562805 0.422180 0.463379 0.538757 1441495432 -0.562805 0.422180 0.463379 0.538757 1441495432 -0.562805 0.422180 0.463379 0.538757 1441495432 -0.563904 0.424561 0.459595 0.538940 1441495432 -0.563904 0.424561 0.459595 0.538940 1441495432 -0.563904 0.424561 0.459595 0.538940 1441495432 -0.563904 0.424561 0.459595 0.538940 1441495432 -0.563904 0.424561 0.459595 0.538940 1441495432 -0.563904 0.424561 0.459595 0.538940 1441495432 -0.562012 0.427063 0.456482 0.541565 1441495432 -0.562012 0.427063 0.456482 0.541565 1441495432 -0.562012 0.427063 0.456482 0.541565 1441495432 -0.562012 0.427063 0.456482 0.541565 1441495432 -0.562012 0.427063 0.456482 0.541565 1441495432 -0.562012 0.427063 0.456482 0.541565 1441495432 -0.562012 0.427063 0.456482 0.541565 1441495432 -0.557678 0.430908 0.452820 0.546021 1441495432 -0.557678 0.430908 0.452820 0.546021 1441495432 -0.557678 0.430908 0.452820 0.546021 1441495432 -0.557678 0.430908 0.452820 0.546021 1441495432 -0.557678 0.430908 0.452820 0.546021 1441495432 -0.557678 0.430908 0.452820 0.546021 1441495432 -0.553162 0.434204 0.450562 0.549927 1441495432 -0.553162 0.434204 0.450562 0.549927 1441495432 -0.553162 0.434204 0.450562 0.549927 1441495432 -0.553162 0.434204 0.450562 0.549927 1441495432 -0.553162 0.434204 0.450562 0.549927 1441495432 -0.553162 0.434204 0.450562 0.549927 1441495432 -0.551819 0.435364 0.450317 0.550537 1441495432 -0.551819 0.435364 0.450317 0.550537 1441495432 -0.551819 0.435364 0.450317 0.550537 1441495432 -0.551819 0.435364 0.450317 0.550537 1441495432 -0.551819 0.435364 0.450317 0.550537 1441495432 -0.552856 0.433655 0.453247 0.548462 1441495432 -0.552856 0.433655 0.453247 0.548462 1441495432 -0.552856 0.433655 0.453247 0.548462 1441495432 -0.552856 0.433655 0.453247 0.548462 1441495432 -0.552856 0.433655 0.453247 0.548462 1441495432 -0.552856 0.433655 0.453247 0.548462 1441495432 -0.552856 0.433655 0.453247 0.548462 1441495432 -0.555054 0.430725 0.457458 0.545105 1441495432 -0.555054 0.430725 0.457458 0.545105 1441495432 -0.555054 0.430725 0.457458 0.545105 1441495432 -0.555054 0.430725 0.457458 0.545105 1441495432 -0.555054 0.430725 0.457458 0.545105 1441495432 -0.555054 0.430725 0.457458 0.545105 1441495432 -0.559875 0.424927 0.463745 0.539307 1441495432 -0.559875 0.424927 0.463745 0.539307 1441495432 -0.559875 0.424927 0.463745 0.539307 1441495432 -0.559875 0.424927 0.463745 0.539307 1441495432 -0.559875 0.424927 0.463745 0.539307 1441495432 -0.559875 0.424927 0.463745 0.539307 1441495432 -0.559875 0.424927 0.463745 0.539307 1441495432 -0.562317 0.422852 0.465942 0.536499 1441495432 -0.562317 0.422852 0.465942 0.536499 1441495432 -0.562317 0.422852 0.465942 0.536499 1441495432 -0.562317 0.422852 0.465942 0.536499 1441495432 -0.562317 0.422852 0.465942 0.536499 1441495432 -0.562317 0.422852 0.465942 0.536499 1441495432 -0.563354 0.422058 0.467773 0.534424 1441495432 -0.563354 0.422058 0.467773 0.534424 1441495432 -0.563354 0.422058 0.467773 0.534424 1441495432 -0.563354 0.422058 0.467773 0.534424 1441495432 -0.563354 0.422058 0.467773 0.534424 1441495432 -0.563354 0.422058 0.467773 0.534424 1441495432 -0.561829 0.423462 0.467712 0.534973 1441495432 -0.561829 0.423462 0.467712 0.534973 1441495432 -0.561829 0.423462 0.467712 0.534973 1441495432 -0.561829 0.423462 0.467712 0.534973 1441495432 -0.561829 0.423462 0.467712 0.534973 1441495432 -0.561829 0.423462 0.467712 0.534973 1441495432 -0.561829 0.423462 0.467712 0.534973 1441495432 -0.563049 0.422974 0.468567 0.533386 1441495432 -0.563049 0.422974 0.468567 0.533386 1441495432 -0.563049 0.422974 0.468567 0.533386 1441495432 -0.563049 0.422974 0.468567 0.533386 1441495432 -0.563049 0.422974 0.468567 0.533386 1441495432 -0.563049 0.422974 0.468567 0.533386 1441495432 -0.565369 0.420349 0.470886 0.530884 1441495432 -0.565369 0.420349 0.470886 0.530884 1441495432 -0.565369 0.420349 0.470886 0.530884 1441495432 -0.565369 0.420349 0.470886 0.530884 1441495432 -0.565369 0.420349 0.470886 0.530884 1441495432 -0.565369 0.420349 0.470886 0.530884 1441495432 -0.562744 0.421021 0.470337 0.533630 1441495432 -0.562744 0.421021 0.470337 0.533630 1441495432 -0.562744 0.421021 0.470337 0.533630 1441495432 -0.562744 0.421021 0.470337 0.533630 1441495432 -0.562744 0.421021 0.470337 0.533630 1441495432 -0.562744 0.421021 0.470337 0.533630 1441495432 -0.559753 0.422791 0.468933 0.536621 1441495432 -0.559753 0.422791 0.468933 0.536621 1441495432 -0.559753 0.422791 0.468933 0.536621 1441495432 -0.559753 0.422791 0.468933 0.536621 1441495432 -0.559753 0.422791 0.468933 0.536621 1441495432 -0.559753 0.422791 0.468933 0.536621 1441495433 -0.558289 0.421631 0.469482 0.538574 1441495433 -0.558289 0.421631 0.469482 0.538574 1441495433 -0.558289 0.421631 0.469482 0.538574 1441495433 -0.558289 0.421631 0.469482 0.538574 1441495433 -0.558289 0.421631 0.469482 0.538574 1441495433 -0.558289 0.421631 0.469482 0.538574 1441495433 -0.558289 0.421631 0.469482 0.538574 1441495433 -0.554016 0.421814 0.468323 0.543823 1441495433 -0.554016 0.421814 0.468323 0.543823 1441495433 -0.554016 0.421814 0.468323 0.543823 1441495433 -0.554016 0.421814 0.468323 0.543823 1441495433 -0.554016 0.421814 0.468323 0.543823 1441495433 -0.554016 0.421814 0.468323 0.543823 1441495433 -0.554016 0.421814 0.468323 0.543823 1441495433 -0.553467 0.419800 0.469238 0.545166 1441495433 -0.553467 0.419800 0.469238 0.545166 1441495433 -0.553467 0.419800 0.469238 0.545166 1441495433 -0.553467 0.419800 0.469238 0.545166 1441495433 -0.553467 0.419800 0.469238 0.545166 1441495433 -0.553467 0.419800 0.469238 0.545166 1441495433 -0.557007 0.414490 0.473389 0.541992 1441495433 -0.557007 0.414490 0.473389 0.541992 1441495433 -0.557007 0.414490 0.473389 0.541992 1441495433 -0.557007 0.414490 0.473389 0.541992 1441495433 -0.557007 0.414490 0.473389 0.541992 1441495433 -0.557007 0.414490 0.473389 0.541992 1441495433 -0.558960 0.413208 0.473328 0.541077 1441495433 -0.558960 0.413208 0.473328 0.541077 1441495433 -0.558960 0.413208 0.473328 0.541077 1441495433 -0.558960 0.413208 0.473328 0.541077 1441495433 -0.558960 0.413208 0.473328 0.541077 1441495433 -0.558960 0.413208 0.473328 0.541077 1441495433 -0.558960 0.413208 0.473328 0.541077 1441495433 -0.561646 0.413330 0.472107 0.539246 1441495433 -0.561646 0.413330 0.472107 0.539246 1441495433 -0.561646 0.413330 0.472107 0.539246 1441495433 
-0.571411 0.439026 0.455444 0.522766 1441495435 -0.571411 0.439026 0.455444 0.522766 1441495435 -0.571411 0.439026 0.455444 0.522766 1441495435 -0.604187 0.444824 0.422974 0.508057 1441495435 -0.604187 0.444824 0.422974 0.508057 1441495435 -0.604187 0.444824 0.422974 0.508057 1441495435 -0.604187 0.444824 0.422974 0.508057 1441495435 -0.604187 0.444824 0.422974 0.508057 1441495435 -0.604187 0.444824 0.422974 0.508057 1441495435 -0.648254 0.454590 0.369385 0.486450 1441495435 -0.648254 0.454590 0.369385 0.486450 1441495435 -0.648254 0.454590 0.369385 0.486450 1441495435 -0.648254 0.454590 0.369385 0.486450 1441495435 -0.648254 0.454590 0.369385 0.486450 1441495435 -0.648254 0.454590 0.369385 0.486450 1441495435 -0.692322 0.464111 0.306763 0.459534 1441495435 -0.692322 0.464111 0.306763 0.459534 1441495435 -0.692322 0.464111 0.306763 0.459534 1441495435 -0.692322 0.464111 0.306763 0.459534 1441495435 -0.692322 0.464111 0.306763 0.459534 1441495435 -0.692322 0.464111 0.306763 0.459534 1441495435 -0.731201 0.469116 0.249146 0.427979 1441495436 -0.731201 0.469116 0.249146 0.427979 1441495436 -0.731201 0.469116 0.249146 0.427979 1441495436 -0.731201 0.469116 0.249146 0.427979 1441495436 -0.731201 0.469116 0.249146 0.427979 1441495436 -0.755859 0.479736 0.202942 0.396667 1441495436 -0.755859 0.479736 0.202942 0.396667 1441495436 -0.755859 0.479736 0.202942 0.396667 1441495436 -0.755859 0.479736 0.202942 0.396667 1441495436 -0.755859 0.479736 0.202942 0.396667 1441495436 -0.755859 0.479736 0.202942 0.396667 1441495436 -0.773071 0.496277 0.165588 0.358704 1441495436 -0.773071 0.496277 0.165588 0.358704 1441495436 -0.773071 0.496277 0.165588 0.358704 1441495436 -0.773071 0.496277 0.165588 0.358704 1441495436 -0.773071 0.496277 0.165588 0.358704 1441495436 -0.773071 0.496277 0.165588 0.358704 1441495436 -0.784729 0.512756 0.137817 0.319763 1441495436 -0.784729 0.512756 0.137817 0.319763 1441495436 -0.784729 0.512756 0.137817 0.319763 1441495436 -0.784729 0.512756 0.137817 0.319763 1441495436 -0.784729 0.512756 0.137817 0.319763 1441495436 -0.784729 0.512756 0.137817 0.319763 1441495436 -0.787231 0.531189 0.114014 0.291809 1441495436 -0.787231 0.531189 0.114014 0.291809 1441495436 -0.787231 0.531189 0.114014 0.291809 1441495436 -0.787231 0.531189 0.114014 0.291809 1441495436 -0.787231 0.531189 0.114014 0.291809 1441495436 -0.787231 0.531189 0.114014 0.291809 1441495436 -0.781433 0.550476 0.081360 0.282349 1441495436 -0.781433 0.550476 0.081360 0.282349 1441495436 -0.781433 0.550476 0.081360 0.282349 1441495436 -0.772217 0.568481 0.046753 0.279907 1441495436 -0.772217 0.568481 0.046753 0.279907 1441495436 -0.772217 0.568481 0.046753 0.279907 1441495436 -0.772217 0.568481 0.046753 0.279907 1441495436 -0.772217 0.568481 0.046753 0.279907 1441495436 -0.772217 0.568481 0.046753 0.279907 1441495436 -0.765747 0.583130 0.014954 0.270813 1441495436 -0.765747 0.583130 0.014954 0.270813 1441495436 -0.765747 0.583130 0.014954 0.270813 1441495436 -0.765747 0.583130 0.014954 0.270813 1441495436 -0.761963 0.590149 0.001770 0.266663 1441495436 -0.761963 0.590149 0.001770 0.266663 1441495436 -0.761963 0.590149 0.001770 0.266663 1441495436 -0.761963 0.590149 0.001770 0.266663 1441495436 -0.761963 0.590149 0.001770 0.266663 1441495436 -0.761963 0.590149 0.001770 0.266663 1441495436 -0.761230 0.584717 0.018921 0.279907 1441495436 -0.761230 0.584717 0.018921 0.279907 1441495436 -0.761230 0.584717 0.018921 0.279907 1441495436 -0.761230 0.584717 0.018921 0.279907 1441495436 -0.769043 0.567993 0.049744 0.288879 1441495436 -0.769043 0.567993 0.049744 0.288879 1441495436 -0.769043 0.567993 0.049744 0.288879 1441495436 -0.778503 0.551819 0.084839 0.286804 1441495436 -0.778503 0.551819 0.084839 0.286804 1441495436 -0.778503 0.551819 0.084839 0.286804 1441495436 -0.778503 0.551819 0.084839 0.286804 1441495436 -0.778503 0.551819 0.084839 0.286804 1441495436 -0.778503 0.551819 0.084839 0.286804 1441495436 -0.779419 0.540466 0.117676 0.294128 1441495436 -0.779419 0.540466 0.117676 0.294128 1441495436 -0.779419 0.540466 0.117676 0.294128 1441495436 -0.779419 0.540466 0.117676 0.294128 1441495436 -0.779419 0.540466 0.117676 0.294128 1441495436 -0.760254 0.544922 0.144348 0.322876 1441495436 -0.760254 0.544922 0.144348 0.322876 1441495436 -0.760254 0.544922 0.144348 0.322876 1441495436 -0.760254 0.544922 0.144348 0.322876 1441495436 -0.760254 0.544922 0.144348 0.322876 1441495436 -0.760254 0.544922 0.144348 0.322876 1441495436 -0.747437 0.535095 0.172241 0.354004 1441495436 -0.747437 0.535095 0.172241 0.354004 1441495436 -0.747437 0.535095 0.172241 0.354004 1441495436 -0.747437 0.535095 0.172241 0.354004 1441495436 -0.747437 0.535095 0.172241 0.354004 1441495436 -0.747437 0.535095 0.172241 0.354004 1441495436 -0.734863 0.514587 0.214172 0.386414 1441495436 -0.734863 0.514587 0.214172 0.386414 1441495436 -0.734863 0.514587 0.214172 0.386414 1441495436 -0.734863 0.514587 0.214172 0.386414 1441495436 -0.734863 0.514587 0.214172 0.386414 1441495436 -0.734863 0.514587 0.214172 0.386414 1441495436 -0.702637 0.508606 0.252808 0.428650 1441495436 -0.702637 0.508606 0.252808 0.428650 1441495436 -0.702637 0.508606 0.252808 0.428650 1441495436 -0.702637 0.508606 0.252808 0.428650 1441495436 -0.702637 0.508606 0.252808 0.428650 1441495436 -0.702637 0.508606 0.252808 0.428650 1441495436 -0.652344 0.503784 0.300964 0.479553 1441495436 -0.652344 0.503784 0.300964 0.479553 1441495436 -0.652344 0.503784 0.300964 0.479553 1441495436 -0.652344 0.503784 0.300964 0.479553 1441495436 -0.652344 0.503784 0.300964 0.479553 1441495436 -0.652344 0.503784 0.300964 0.479553 1441495436 -0.591248 0.494507 0.355713 0.528503 1441495436 -0.591248 0.494507 0.355713 0.528503 1441495436 -0.591248 0.494507 0.355713 0.528503 1441495437 -0.591248 0.494507 0.355713 0.528503 1441495437 -0.591248 0.494507 0.355713 0.528503 1441495437 -0.591248 0.494507 0.355713 0.528503 1441495437 -0.535767 0.486877 0.395752 0.565002 1441495437 -0.535767 0.486877 0.395752 0.565002 1441495437 -0.535767 0.486877 0.395752 0.565002 1441495437 -0.535767 0.486877 0.395752 0.565002 1441495437 -0.535767 0.486877 0.395752 0.565002 1441495437 -0.535767 0.486877 0.395752 0.565002 1441495437 -0.497131 0.480957 0.421814 0.586121 1441495437 -0.497131 0.480957 0.421814 0.586121 1441495437 -0.497131 0.480957 0.421814 0.586121 1441495437 -0.497131 0.480957 0.421814 0.586121 1441495437 -0.497131 0.480957 0.421814 0.586121 1441495437 -0.497131 0.480957 0.421814 0.586121 1441495437 -0.477722 0.475342 0.439453 0.593872 1441495437 -0.477722 0.475342 0.439453 0.593872 1441495437 -0.477722 0.475342 0.439453 0.593872 1441495437 -0.477722 0.475342 0.439453 0.593872 1441495437 -0.477722 0.475342 0.439453 0.593872 1441495437 -0.477722 0.475342 0.439453 0.593872 1441495437 -0.483765 0.471558 0.445740 0.587219 1441495437 -0.483765 0.471558 0.445740 0.587219 1441495437 -0.483765 0.471558 0.445740 0.587219 1441495437 -0.483765 0.471558 0.445740 0.587219 1441495437 -0.483765 0.471558 0.445740 0.587219 1441495437 -0.483765 0.471558 0.445740 0.587219 1441495437 -0.518250 0.473267 0.432251 0.566223 1441495437 -0.518250 0.473267 0.432251 0.566223 1441495437 -0.518250 0.473267 0.432251 0.566223 1441495437 -0.518250 0.473267 0.432251 0.566223 1441495437 -0.518250 0.473267 0.432251 0.566223 1441495437 -0.518250 0.473267 0.432251 0.566223 1441495437 -0.566162 0.480652 0.397766 0.538696 1441495437 -0.566162 0.480652 0.397766 0.538696 1441495437 -0.566162 0.480652 0.397766 0.538696 1441495437 -0.566162 0.480652 0.397766 0.538696 1441495437 -0.566162 0.480652 0.397766 0.538696 1441495437 -0.566162 0.480652 0.397766 0.538696 1441495437 -0.616089 0.496460 0.340881 0.507690 1441495437 -0.616089 0.496460 0.340881 0.507690 1441495437 -0.616089 0.496460 0.340881 0.507690 1441495437 -0.616089 0.496460 0.340881 0.507690 1441495437 -0.616089 0.496460 0.340881 0.507690 1441495437 -0.616089 0.496460 0.340881 0.507690 1441495437 -0.663635 0.508362 0.281616 0.470886 1441495437 -0.663635 0.508362 0.281616 0.470886 1441495437 -0.663635 0.508362 0.281616 0.470886 1441495437 -0.663635 0.508362 0.281616 0.470886 1441495437 -0.663635 0.508362 0.281616 0.470886 1441495437 -0.663635 0.508362 0.281616 0.470886 1441495437 -0.704956 0.517639 0.230896 0.426331 1441495437 -0.704956 0.517639 0.230896 0.426331 1441495437 -0.704956 0.517639 0.230896 0.426331 1441495437 -0.704956 0.517639 0.230896 0.426331 1441495437 -0.704956 0.517639 0.230896 0.426331 1441495437 -0.736816 0.525146 0.189392 0.381348 1441495437 -0.736816 0.525146 0.189392 0.381348 1441495437 -0.736816 0.525146 0.189392 0.381348 1441495437 -0.736816 0.525146 0.189392 0.381348 1441495437 -0.736816 0.525146 0.189392 0.381348 1441495437 -0.756409 0.538879 0.149658 0.339172 1441495437 -0.756409 0.538879 0.149658 0.339172 1441495437 -0.756409 0.538879 0.149658 0.339172 1441495437 -0.756409 0.538879 0.149658 0.339172 1441495437 -0.756409 0.538879 0.149658 0.339172 1441495437 -0.756409 0.538879 0.149658 0.339172 1441495437 -0.772766 0.547119 0.118835 0.298828 1441495437 -0.772766 0.547119 0.118835 0.298828 1441495437 -0.772766 0.547119 0.118835 0.298828 1441495437 -0.772766 0.547119 0.118835 0.298828 1441495437 -0.772766 0.547119 0.118835 0.298828 1441495437 -0.772766 0.547119 0.118835 0.298828 1441495437 -0.787170 0.548706 0.087891 0.267517 1441495437 -0.787170 0.548706 0.087891 0.267517 1441495437 -0.787170 0.548706 0.087891 0.267517 1441495437 -0.787170 0.548706 0.087891 0.267517 1441495437 -0.787170 0.548706 0.087891 0.267517 1441495437 -0.787170 0.548706 0.087891 0.267517 1441495437 -0.796326 0.546143 0.059937 0.253052 1441495437 -0.796326 0.546143 0.059937 0.253052 1441495437 -0.796326 0.546143 0.059937 0.253052 1441495437 -0.796326 0.546143 0.059937 0.253052 1441495437 -0.796326 0.546143 0.059937 0.253052 1441495437 -0.796326 0.546143 0.059937 0.253052 1441495437 -0.794678 0.552734 0.031067 0.248962 1441495437 -0.794678 0.552734 0.031067 0.248962 1441495437 -0.794678 0.552734 0.031067 0.248962 1441495437 -0.794678 0.552734 0.031067 0.248962 1441495437 -0.794678 0.552734 0.031067 0.248962 1441495437 -0.794678 0.552734 0.031067 0.248962 1441495437 -0.793640 0.558350 0.003357 0.241516 1441495437 -0.793640 0.558350 0.003357 0.241516 1441495437 -0.793640 0.558350 0.003357 0.241516 1441495437 -0.793640 0.558350 0.003357 0.241516 1441495437 -0.793640 0.558350 0.003357 0.241516 1441495437 -0.793640 0.558350 0.003357 0.241516 1441495437 -0.798218 0.552551 -0.001648 0.239868 1441495437 -0.798218 0.552551 -0.001648 0.239868 1441495437 -0.798218 0.552551 -0.001648 0.239868 1441495437 -0.798218 0.552551 -0.001648 0.239868 1441495437 -0.798218 0.552551 -0.001648 0.239868 1441495437 -0.798218 0.552551 -0.001648 0.239868 1441495437 -0.798218 0.552551 -0.001648 0.239868 1441495437 -0.799561 0.539429 0.021545 0.263245 1441495437 -0.799561 0.539429 0.021545 0.263245 1441495437 -0.799561 0.539429 0.021545 0.263245 1441495437 -0.795105 0.531677 0.055359 0.286499 1441495438 -0.795105 0.531677 0.055359 0.286499 1441495438 -0.795105 0.531677 0.055359 0.286499 1441495438 -0.795105 0.531677 0.055359 0.286499 1441495438 -0.795105 0.531677 0.055359 0.286499 1441495438 -0.791382 0.528809 0.091858 0.292725 1441495438 -0.791382 0.528809 0.091858 0.292725 1441495438 -0.791382 0.528809 0.091858 0.292725 1441495438 -0.791382 0.528809 0.091858 0.292725 1441495438 -0.791382 0.528809 0.091858 0.292725 1441495438 -0.791382 0.528809 0.091858 0.292725 1441495438 -0.791382 0.528809 0.091858 0.292725 1441495438 -0.783447 0.529114 0.130798 0.298523 1441495438 -0.783447 0.529114 0.130798 0.298523 1441495438 -0.783447 0.529114 0.130798 0.298523 1441495438 -0.783447 0.529114 0.130798 0.298523 1441495438 -0.783447 0.529114 0.130798 0.298523 1441495438 -0.783447 0.529114 0.130798 0.298523 1441495438 -0.756714 0.543457 0.161133 0.325623 1441495438 -0.756714 0.543457 0.161133 0.325623 1441495438 -0.756714 0.543457 0.161133 0.325623 1441495438 -0.756714 0.543457 0.161133 0.325623 1441495438 -0.756714 0.543457 0.161133 0.325623 1441495438 -0.756714 0.543457 0.161133 0.325623 1441495438 -0.756714 0.543457 0.161133 0.325623 1441495438 -0.731812 0.544250 0.194031 0.361328 1441495438 -0.731812 0.544250 0.194031 0.361328 1441495438 -0.731812 0.544250 0.194031 0.361328 1441495438 -0.731812 0.544250 0.194031 0.361328 1441495438 -0.731812 0.544250 0.194031 0.361328 1441495438 -0.731812 0.544250 0.194031 0.361328 1441495438 -0.709045 0.524658 0.250305 0.399170 1441495438 -0.709045 0.524658 0.250305 0.399170 1441495438 -0.709045 0.524658 0.250305 0.399170 1441495438 -0.709045 0.524658 0.250305 0.399170 1441495438 -0.709045 0.524658 0.250305 0.399170 1441495438 -0.709045 0.524658 0.250305 0.399170 1441495438 -0.666748 0.518738 0.287415 0.451416 1441495438 -0.666748 0.518738 0.287415 0.451416 1441495438 -0.666748 0.518738 0.287415 0.451416 1441495438 -0.666748 0.518738 0.287415 0.451416 1441495438 -0.666748 0.518738 0.287415 0.451416 1441495438 -0.666748 0.518738 0.287415 0.451416 1441495438 -0.666748 0.518738 0.287415 0.451416 1441495438 -0.624146 0.509216 0.325989 0.494751 1441495438 -0.624146 0.509216 0.325989 0.494751 1441495438 -0.624146 0.509216 0.325989 0.494751 1441495438 -0.624146 0.509216 0.325989 0.494751 1441495438 -0.624146 0.509216 0.325989 0.494751 1441495438 -0.624146 0.509216 0.325989 0.494751 1441495438 -0.590149 0.486450 0.372986 0.525330 1441495438 -0.590149 0.486450 0.372986 0.525330 1441495438 -0.590149 0.486450 0.372986 0.525330 1441495438 -0.590149 0.486450 0.372986 0.525330 1441495438 -0.590149 0.486450 0.372986 0.525330 1441495438 -0.590149 0.486450 0.372986 0.525330 1441495438 -0.556458 0.471802 0.406860 0.549683 1441495438 -0.556458 0.471802 0.406860 0.549683 1441495438 -0.556458 0.471802 0.406860 0.549683 1441495438 -0.556458 0.471802 0.406860 0.549683 1441495438 -0.556458 0.471802 0.406860 0.549683 1441495438 -0.556458 0.471802 0.406860 0.549683 1441495438 -0.525818 0.457642 0.442322 0.564270 1441495438 -0.525818 0.457642 0.442322 0.564270 1441495438 -0.525818 0.457642 0.442322 0.564270 1441495438 -0.525818 0.457642 0.442322 0.564270 1441495438 -0.519165 0.461426 0.441040 0.568298 1441495438 -0.519165 0.461426 0.441040 0.568298 1441495438 -0.519165 0.461426 0.441040 0.568298 1441495438 -0.519165 0.461426 0.441040 0.568298 1441495438 -0.519165 0.461426 0.441040 0.568298 1441495438 -0.519165 0.461426 0.441040 0.568298 1441495438 -0.542297 0.466064 0.425293 0.554749 1441495438 -0.542297 0.466064 0.425293 0.554749 1441495438 -0.542297 0.466064 0.425293 0.554749 1441495438 -0.542297 0.466064 0.425293 0.554749 1441495438 -0.542297 0.466064 0.425293 0.554749 1441495438 -0.542297 0.466064 0.425293 0.554749 1441495438 -0.580750 0.479797 0.383789 0.533997 1441495438 -0.580750 0.479797 0.383789 0.533997 1441495438 -0.580750 0.479797 0.383789 0.533997 1441495438 -0.580750 0.479797 0.383789 0.533997 1441495438 -0.580750 0.479797 0.383789 0.533997 1441495438 -0.580750 0.479797 0.383789 0.533997 1441495438 -0.632324 0.488647 0.333313 0.500244 1441495438 -0.632324 0.488647 0.333313 0.500244 1441495438 -0.632324 0.488647 0.333313 0.500244 1441495438 -0.632324 0.488647 0.333313 0.500244 1441495438 -0.632324 0.488647 0.333313 0.500244 1441495438 -0.632324 0.488647 0.333313 0.500244 1441495438 -0.632324 0.488647 0.333313 0.500244 1441495438 -0.683899 0.488342 0.283936 0.461670 1441495438 -0.683899 0.488342 0.283936 0.461670 1441495438 -0.683899 0.488342 0.283936 0.461670 1441495438 -0.683899 0.488342 0.283936 0.461670 1441495438 -0.683899 0.488342 0.283936 0.461670 1441495438 -0.683899 0.488342 0.283936 0.461670 1441495438 -0.728149 0.486511 0.237549 0.420349 1441495438 -0.728149 0.486511 0.237549 0.420349 1441495438 -0.728149 0.486511 0.237549 0.420349 1441495438 -0.728149 0.486511 0.237549 0.420349 1441495438 -0.728149 0.486511 0.237549 0.420349 1441495438 -0.728149 0.486511 0.237549 0.420349 1441495438 -0.759155 0.490234 0.195740 0.380737 1441495438 -0.759155 0.490234 0.195740 0.380737 1441495438 -0.759155 0.490234 0.195740 0.380737 1441495438 -0.759155 0.490234 0.195740 0.380737 1441495438 -0.759155 0.490234 0.195740 0.380737 1441495439 -0.759155 0.490234 0.195740 0.380737 1441495439 -0.779724 0.498169 0.160217 0.343689 1441495439 -0.779724 0.498169 0.160217 0.343689 1441495439 -0.779724 0.498169 0.160217 0.343689 1441495439 -0.779724 0.498169 0.160217 0.343689 1441495439 -0.779724 0.498169 0.160217 0.343689 1441495439 -0.798218 0.498108 0.138550 0.309021 1441495439 -0.798218 0.498108 0.138550 0.309021 1441495439 -0.798218 0.498108 0.138550 0.309021 1441495439 -0.798218 0.498108 0.138550 0.309021 1441495439 -0.798218 0.498108 0.138550 0.309021 1441495439 -0.809814 0.499573 0.122742 0.281982 1441495439 -0.809814 0.499573 0.122742 0.281982 1441495439 -0.809814 0.499573 0.122742 0.281982 1441495439 -0.809814 0.499573 0.122742 0.281982 1441495439 -0.809814 0.499573 0.122742 0.281982 1441495439 -0.809814 0.499573 0.122742 0.281982 1441495439 -0.814209 0.506653 0.102844 0.264221 1441495439 -0.814209 0.506653 0.102844 0.264221 1441495439 -0.814209 0.506653 0.102844 0.264221 1441495439 -0.814209 0.506653 0.102844 0.264221 1441495439 -0.814209 0.506653 0.102844 0.264221 1441495439 -0.814209 0.506653 0.102844 0.264221 1441495439 -0.814209 0.506653 0.102844 0.264221 1441495439 -0.808716 0.523438 0.075439 0.257507 1441495439 -0.808716 0.523438 0.075439 0.257507 1441495439 -0.808716 0.523438 0.075439 0.257507 1441495439 -0.808716 0.523438 0.075439 0.257507 1441495439 -0.808716 0.523438 0.075439 0.257507 1441495439 -0.808716 0.523438 0.075439 0.257507 1441495439 -0.803650 0.535278 0.049866 0.255310 1441495439 -0.803650 0.535278 0.049866 0.255310 1441495439 -0.803650 0.535278 0.049866 0.255310 1441495439 -0.803650 0.535278 0.049866 0.255310 1441495439 -0.803650 0.535278 0.049866 0.255310 1441495439 -0.803650 0.535278 0.049866 0.255310 1441495439 -0.803650 0.535278 0.049866 0.255310 1441495439 -0.799866 0.544067 0.024170 0.252197 1441495439 -0.799866 0.544067 0.024170 0.252197 1441495439 -0.799866 0.544067 0.024170 0.252197 1441495439 -0.799866 0.544067 0.024170 0.252197 1441495439 -0.799866 0.544067 0.024170 0.252197 1441495439 -0.799866 0.544067 0.024170 0.252197 1441495439 -0.798096 0.544128 0.019470 0.258057 1441495439 -0.798096 0.544128 0.019470 0.258057 1441495439 -0.798096 0.544128 0.019470 0.258057 1441495439 -0.798096 0.544128 0.019470 0.258057 1441495439 -0.798096 0.544128 0.019470 0.258057 1441495439 -0.798096 0.544128 0.019470 0.258057 1441495439 -0.793945 0.538391 0.040344 0.279602 1441495439 -0.793945 0.538391 0.040344 0.279602 1441495439 -0.793945 0.538391 0.040344 0.279602 1441495439 -0.793945 0.538391 0.040344 0.279602 1441495439 -0.793945 0.538391 0.040344 0.279602 1441495439 -0.796204 0.526062 0.073181 0.289673 1441495439 -0.796204 0.526062 0.073181 0.289673 1441495439 -0.796204 0.526062 0.073181 0.289673 1441495439 -0.796204 0.526062 0.073181 0.289673 1441495439 -0.798462 0.517456 0.111633 0.286804 1441495439 -0.798462 0.517456 0.111633 0.286804 1441495439 -0.798462 0.517456 0.111633 0.286804 1441495439 -0.798462 0.517456 0.111633 0.286804 1441495439 -0.798462 0.517456 0.111633 0.286804 1441495439 -0.798462 0.517456 0.111633 0.286804 1441495439 -0.798462 0.517456 0.111633 0.286804 1441495439 -0.788879 0.519836 0.144165 0.294434 1441495439 -0.788879 0.519836 0.144165 0.294434 1441495439 -0.788879 0.519836 0.144165 0.294434 1441495439 -0.788879 0.519836 0.144165 0.294434 1441495439 -0.788879 0.519836 0.144165 0.294434 1441495439 -0.764038 0.532715 0.162231 0.325806 1441495439 -0.764038 0.532715 0.162231 0.325806 1441495439 -0.764038 0.532715 0.162231 0.325806 1441495439 -0.764038 0.532715 0.162231 0.325806 1441495439 -0.764038 0.532715 0.162231 0.325806 1441495439 -0.764038 0.532715 0.162231 0.325806 1441495439 -0.764038 0.532715 0.162231 0.325806 1441495439 -0.753418 0.520447 0.185852 0.356262 1441495439 -0.753418 0.520447 0.185852 0.356262 1441495439 -0.753418 0.520447 0.185852 0.356262 1441495439 -0.753418 0.520447 0.185852 0.356262 1441495439 -0.753418 0.520447 0.185852 0.356262 1441495439 -0.749939 0.485779 0.236328 0.381775 1441495439 -0.749939 0.485779 0.236328 0.381775 1441495439 -0.749939 0.485779 0.236328 0.381775 1441495439 -0.749939 0.485779 0.236328 0.381775 1441495439 -0.749939 0.485779 0.236328 0.381775 1441495439 -0.749939 0.485779 0.236328 0.381775 1441495439 -0.749939 0.485779 0.236328 0.381775 1441495439 -0.721558 0.469360 0.290222 0.418091 1441495439 -0.721558 0.469360 0.290222 0.418091 1441495439 -0.721558 0.469360 0.290222 0.418091 1441495439 -0.721558 0.469360 0.290222 0.418091 1441495439 -0.721558 0.469360 0.290222 0.418091 1441495439 -0.721558 0.469360 0.290222 0.418091 1441495439 -0.674805 0.460327 0.346741 0.460938 1441495439 -0.674805 0.460327 0.346741 0.460938 1441495439 -0.674805 0.460327 0.346741 0.460938 1441495439 -0.674805 0.460327 0.346741 0.460938 1441495439 -0.674805 0.460327 0.346741 0.460938 1441495439 -0.674805 0.460327 0.346741 0.460938 1441495439 -0.674805 0.460327 0.346741 0.460938 1441495439 -0.618774 0.454712 0.397888 0.502014 1441495439 -0.618774 0.454712 0.397888 0.502014 1441495439 -0.618774 0.454712 0.397888 0.502014 1441495439 -0.618774 0.454712 0.397888 0.502014 1441495439 -0.618774 0.454712 0.397888 0.502014 1441495439 -0.618774 0.454712 0.397888 0.502014 1441495439 -0.575317 0.455383 0.425537 0.529602 1441495440 -0.575317 0.455383 0.425537 0.529602 1441495440 -0.575317 0.455383 0.425537 0.529602 1441495440 -0.575317 0.455383 0.425537 0.529602 1441495440 -0.575317 0.455383 0.425537 0.529602 1441495440 -0.575317 0.455383 0.425537 0.529602 1441495440 -0.575317 0.455383 0.425537 0.529602 1441495440 -0.552368 0.455200 0.446899 0.536560 1441495440 -0.552368 0.455200 0.446899 0.536560 1441495440 -0.552368 0.455200 0.446899 0.536560 1441495440 -0.552368 0.455200 0.446899 0.536560 1441495440 -0.552368 0.455200 0.446899 0.536560 1441495440 -0.552368 0.455200 0.446899 0.536560 1441495440 -0.556030 0.465637 0.435181 0.533508 1441495440 -0.556030 0.465637 0.435181 0.533508 1441495440 -0.556030 0.465637 0.435181 0.533508 1441495440 -0.556030 0.465637 0.435181 0.533508 1441495440 -0.556030 0.465637 0.435181 0.533508 1441495440 -0.556030 0.465637 0.435181 0.533508 1441495440 -0.556030 0.465637 0.435181 0.533508 1441495440 -0.586365 0.474182 0.406433 0.515869 1441495440 -0.586365 0.474182 0.406433 0.515869 1441495440 -0.586365 0.474182 0.406433 0.515869 1441495440 -0.586365 0.474182 0.406433 0.515869 1441495440 -0.586365 0.474182 0.406433 0.515869 1441495440 -0.586365 0.474182 0.406433 0.515869 1441495440 -0.628235 0.478577 0.368530 0.490356 1441495440 -0.628235 0.478577 0.368530 0.490356 1441495440 -0.628235 0.478577 0.368530 0.490356 1441495440 -0.628235 0.478577 0.368530 0.490356 1441495440 -0.628235 0.478577 0.368530 0.490356 1441495440 -0.628235 0.478577 0.368530 0.490356 1441495440 -0.674988 0.472351 0.333435 0.458252 1441495440 -0.674988 0.472351 0.333435 0.458252 1441495440 -0.674988 0.472351 0.333435 0.458252 1441495440 -0.674988 0.472351 0.333435 0.458252 1441495440 -0.674988 0.472351 0.333435 0.458252 1441495440 -0.674988 0.472351 0.333435 0.458252 1441495440 -0.710999 0.477905 0.288635 0.427490 1441495440 -0.710999 0.477905 0.288635 0.427490 1441495440 -0.710999 0.477905 0.288635 0.427490 1441495440 -0.710999 0.477905 0.288635 0.427490 1441495440 -0.710999 0.477905 0.288635 0.427490 1441495440 -0.710999 0.477905 0.288635 0.427490 1441495440 -0.739014 0.489319 0.245850 0.392273 1441495440 -0.739014 0.489319 0.245850 0.392273 1441495440 -0.739014 0.489319 0.245850 0.392273 1441495440 -0.739014 0.489319 0.245850 0.392273 1441495440 -0.739014 0.489319 0.245850 0.392273 1441495440 -0.739014 0.489319 0.245850 0.392273 1441495440 -0.757568 0.506165 0.209534 0.354858 1441495440 -0.757568 0.506165 0.209534 0.354858 1441495440 -0.757568 0.506165 0.209534 0.354858 1441495440 -0.757568 0.506165 0.209534 0.354858 1441495440 -0.757568 0.506165 0.209534 0.354858 1441495440 -0.773926 0.515198 0.182739 0.319702 1441495440 -0.773926 0.515198 0.182739 0.319702 1441495440 -0.773926 0.515198 0.182739 0.319702 1441495440 -0.773926 0.515198 0.182739 0.319702 1441495440 -0.773926 0.515198 0.182739 0.319702 1441495440 -0.773926 0.515198 0.182739 0.319702 1441495440 -0.773926 0.515198 0.182739 0.319702 1441495440 -0.782654 0.526550 0.153625 0.294312 1441495440 -0.782654 0.526550 0.153625 0.294312 1441495440 -0.782654 0.526550 0.153625 0.294312 1441495440 -0.782654 0.526550 0.153625 0.294312 1441495440 -0.782654 0.526550 0.153625 0.294312 1441495440 -0.782654 0.526550 0.153625 0.294312 1441495440 -0.785461 0.538513 0.120789 0.280029 1441495440 -0.785461 0.538513 0.120789 0.280029 1441495440 -0.785461 0.538513 0.120789 0.280029 1441495440 -0.785461 0.538513 0.120789 0.280029 1441495440 -0.785461 0.538513 0.120789 0.280029 1441495440 -0.785461 0.538513 0.120789 0.280029 1441495440 -0.772400 0.570740 0.085632 0.265259 1441495440 -0.772400 0.570740 0.085632 0.265259 1441495440 -0.772400 0.570740 0.085632 0.265259 1441495440 -0.772400 0.570740 0.085632 0.265259 1441495440 -0.772400 0.570740 0.085632 0.265259 1441495440 -0.772400 0.570740 0.085632 0.265259 1441495440 -0.772400 0.570740 0.085632 0.265259 1441495440 -0.766602 0.590271 0.059387 0.245728 1441495440 -0.766602 0.590271 0.059387 0.245728 1441495440 -0.766602 0.590271 0.059387 0.245728 1441495440 -0.767456 0.595703 0.045776 0.232605 1441495440 -0.767456 0.595703 0.045776 0.232605 1441495440 -0.767456 0.595703 0.045776 0.232605 1441495440 -0.767456 0.595703 0.045776 0.232605 1441495440 -0.767456 0.595703 0.045776 0.232605 1441495440 -0.767456 0.595703 0.045776 0.232605 1441495440 -0.767456 0.595703 0.045776 0.232605 1441495440 -0.771912 0.585266 0.055298 0.242065 1441495440 -0.771912 0.585266 0.055298 0.242065 1441495440 -0.771912 0.585266 0.055298 0.242065 1441495440 -0.771912 0.585266 0.055298 0.242065 1441495440 -0.771912 0.585266 0.055298 0.242065 1441495440 -0.771912 0.585266 0.055298 0.242065 1441495440 -0.774536 0.568604 0.081909 0.264709 1441495440 -0.774536 0.568604 0.081909 0.264709 1441495440 -0.774536 0.568604 0.081909 0.264709 1441495440 -0.774536 0.568604 0.081909 0.264709 1441495440 -0.774536 0.568604 0.081909 0.264709 1441495440 -0.774536 0.568604 0.081909 0.264709 1441495440 -0.777466 0.552246 0.113403 0.278809 1441495440 -0.777466 0.552246 0.113403 0.278809 1441495440 -0.777466 0.552246 0.113403 0.278809 1441495440 -0.777466 0.552246 0.113403 0.278809 1441495440 -0.777466 0.552246 0.113403 0.278809 1441495440 -0.777405 0.541382 0.145569 0.285217 1441495441 -0.777405 0.541382 0.145569 0.285217 1441495441 -0.777405 0.541382 0.145569 0.285217 1441495441 -0.777405 0.541382 0.145569 0.285217 1441495441 -0.777405 0.541382 0.145569 0.285217 1441495441 -0.764771 0.538330 0.176636 0.306824 1441495441 -0.764771 0.538330 0.176636 0.306824 1441495441 -0.764771 0.538330 0.176636 0.306824 1441495441 -0.764771 0.538330 0.176636 0.306824 1441495441 -0.764771 0.538330 0.176636 0.306824 1441495441 -0.764771 0.538330 0.176636 0.306824 1441495441 -0.764771 0.538330 0.176636 0.306824 1441495441 -0.756836 0.522217 0.210876 0.331604 1441495441 -0.756836 0.522217 0.210876 0.331604 1441495441 -0.756836 0.522217 0.210876 0.331604 1441495441 -0.756836 0.522217 0.210876 0.331604 1441495441 -0.756836 0.522217 0.210876 0.331604 1441495441 -0.756836 0.522217 0.210876 0.331604 1441495441 -0.734253 0.514771 0.244446 0.368896 1441495441 -0.734253 0.514771 0.244446 0.368896 1441495441 -0.734253 0.514771 0.244446 0.368896 1441495441 -0.734253 0.514771 0.244446 0.368896 1441495441 -0.734253 0.514771 0.244446 0.368896 1441495441 -0.734253 0.514771 0.244446 0.368896 1441495441 -0.704163 0.508179 0.277710 0.410767 1441495441 -0.704163 0.508179 0.277710 0.410767 1441495441 -0.704163 0.508179 0.277710 0.410767 1441495441 -0.704163 0.508179 0.277710 0.410767 1441495441 
-0.591370 0.375244 0.528259 0.479919 1441495443 -0.591370 0.375244 0.528259 0.479919 1441495443 -0.591370 0.375244 0.528259 0.479919 1441495443 -0.591675 0.375671 0.527466 0.480042 1441495443 -0.591675 0.375671 0.527466 0.480042 1441495443 -0.591675 0.375671 0.527466 0.480042 1441495443 -0.591675 0.375671 0.527466 0.480042 1441495443 -0.591675 0.375671 0.527466 0.480042 1441495443 -0.591675 0.375671 0.527466 0.480042 1441495443 -0.591675 0.375671 0.527466 0.480042 1441495443 -0.592163 0.375610 0.527405 0.479614 1441495443 -0.592163 0.375610 0.527405 0.479614 1441495443 -0.592163 0.375610 0.527405 0.479614 1441495443 -0.592163 0.375610 0.527405 0.479614 1441495443 -0.592163 0.375610 0.527405 0.479614 1441495443 -0.591553 0.377258 0.525818 0.480835 1441495443 -0.591553 0.377258 0.525818 0.480835 1441495443 -0.591553 0.377258 0.525818 0.480835 1441495443 -0.591553 0.377258 0.525818 0.480835 1441495443 -0.591553 0.377258 0.525818 0.480835 1441495443 -0.591553 0.377258 0.525818 0.480835 1441495443 -0.591553 0.377258 0.525818 0.480835 1441495443 -0.590210 0.380371 0.522400 0.483765 1441495443 -0.590210 0.380371 0.522400 0.483765 1441495443 -0.590210 0.380371 0.522400 0.483765 1441495443 -0.590210 0.380371 0.522400 0.483765 1441495443 -0.590210 0.380371 0.522400 0.483765 1441495443 -0.588318 0.384399 0.517151 0.488525 1441495443 -0.588318 0.384399 0.517151 0.488525 1441495443 -0.588318 0.384399 0.517151 0.488525 1441495443 -0.588318 0.384399 0.517151 0.488525 1441495444 -0.588318 0.384399 0.517151 0.488525 1441495444 -0.588318 0.384399 0.517151 0.488525 1441495444 -0.587097 0.388184 0.510803 0.493652 1441495444 -0.587097 0.388184 0.510803 0.493652 1441495444 -0.587097 0.388184 0.510803 0.493652 1441495444 -0.587097 0.388184 0.510803 0.493652 1441495444 -0.587097 0.388184 0.510803 0.493652 1441495444 -0.587097 0.388184 0.510803 0.493652 1441495444 -0.587097 0.388184 0.510803 0.493652 1441495444 -0.584351 0.393616 0.502136 0.501404 1441495444 -0.584351 0.393616 0.502136 0.501404 1441495444 -0.584351 0.393616 0.502136 0.501404 1441495444 -0.584351 0.393616 0.502136 0.501404 1441495444 -0.584351 0.393616 0.502136 0.501404 1441495444 -0.584351 0.393616 0.502136 0.501404 1441495444 -0.580872 0.399536 0.492615 0.510132 1441495444 -0.580872 0.399536 0.492615 0.510132 1441495444 -0.580872 0.399536 0.492615 0.510132 1441495444 -0.580872 0.399536 0.492615 0.510132 1441495444 -0.580872 0.399536 0.492615 0.510132 1441495444 -0.577393 0.408142 0.480713 0.518555 1441495444 -0.577393 0.408142 0.480713 0.518555 1441495444 -0.577393 0.408142 0.480713 0.518555 1441495444 -0.577393 0.408142 0.480713 0.518555 1441495444 -0.577393 0.408142 0.480713 0.518555 1441495444 -0.577393 0.408142 0.480713 0.518555 1441495444 -0.577637 0.412415 0.473450 0.521545 1441495444 -0.577637 0.412415 0.473450 0.521545 1441495444 -0.577637 0.412415 0.473450 0.521545 1441495444 -0.577637 0.412415 0.473450 0.521545 1441495444 -0.577637 0.412415 0.473450 0.521545 1441495444 -0.577637 0.412415 0.473450 0.521545 1441495444 -0.577637 0.414063 0.469788 0.523560 1441495444 -0.577637 0.414063 0.469788 0.523560 1441495444 -0.577637 0.414063 0.469788 0.523560 1441495444 -0.577637 0.414063 0.469788 0.523560 1441495444 -0.577637 0.414063 0.469788 0.523560 1441495444 -0.577637 0.414063 0.469788 0.523560 1441495444 -0.573853 0.419312 0.463562 0.529114 1441495444 -0.573853 0.419312 0.463562 0.529114 1441495444 -0.573853 0.419312 0.463562 0.529114 1441495444 -0.573853 0.419312 0.463562 0.529114 1441495444 -0.573853 0.419312 0.463562 0.529114 1441495444 -0.573853 0.419312 0.463562 0.529114 1441495444 -0.568909 0.425903 0.456482 0.535278 1441495444 -0.568909 0.425903 0.456482 0.535278 1441495444 -0.568909 0.425903 0.456482 0.535278 1441495444 -0.568909 0.425903 0.456482 0.535278 1441495444 -0.568909 0.425903 0.456482 0.535278 1441495444 -0.568909 0.425903 0.456482 0.535278 1441495444 -0.565491 0.430359 0.452026 0.539124 1441495444 -0.565491 0.430359 0.452026 0.539124 1441495444 -0.565491 0.430359 0.452026 0.539124 1441495444 -0.565491 0.430359 0.452026 0.539124 1441495444 -0.565491 0.430359 0.452026 0.539124 1441495444 -0.563354 0.432434 0.450195 0.541138 1441495444 -0.563354 0.432434 0.450195 0.541138 1441495444 -0.563354 0.432434 0.450195 0.541138 1441495444 -0.562866 0.433289 0.449768 0.541382 1441495444 -0.562866 0.433289 0.449768 0.541382 1441495444 -0.562866 0.433289 0.449768 0.541382 1441495444 -0.562866 0.433289 0.449768 0.541382 1441495444 -0.562866 0.433289 0.449768 0.541382 1441495444 -0.562866 0.433289 0.449768 0.541382 1441495444 -0.562805 0.432861 0.450378 0.541260 1441495444 -0.562805 0.432861 0.450378 0.541260 1441495444 -0.562805 0.432861 0.450378 0.541260 1441495444 -0.562805 0.432861 0.450378 0.541260 1441495444 -0.562805 0.432861 0.450378 0.541260 1441495444 -0.562805 0.432861 0.450378 0.541260 1441495444 -0.564270 0.431885 0.450989 0.539978 1441495444 -0.564270 0.431885 0.450989 0.539978 1441495444 -0.564270 0.431885 0.450989 0.539978 1441495444 -0.564270 0.431885 0.450989 0.539978 1441495444 -0.564270 0.431885 0.450989 0.539978 1441495444 -0.564270 0.431885 0.450989 0.539978 1441495444 -0.565857 0.430664 0.451538 0.538879 1441495444 -0.565857 0.430664 0.451538 0.538879 1441495444 -0.565857 0.430664 0.451538 0.538879 1441495444 -0.565857 0.430664 0.451538 0.538879 1441495444 -0.565857 0.430664 0.451538 0.538879 1441495444 -0.565857 0.430664 0.451538 0.538879 1441495444 -0.567688 0.429565 0.452698 0.536804 1441495444 -0.567688 0.429565 0.452698 0.536804 1441495444 -0.567688 0.429565 0.452698 0.536804 1441495444 -0.567688 0.429565 0.452698 0.536804 1441495444 -0.567688 0.429565 0.452698 0.536804 1441495444 -0.567688 0.429565 0.452698 0.536804 1441495444 -0.571106 0.426514 0.456848 0.532104 1441495444 -0.571106 0.426514 0.456848 0.532104 1441495444 -0.571106 0.426514 0.456848 0.532104 1441495444 -0.571106 0.426514 0.456848 0.532104 1441495444 -0.571106 0.426514 0.456848 0.532104 1441495444 -0.571106 0.426514 0.456848 0.532104 1441495444 -0.571106 0.426514 0.456848 0.532104 1441495444 -0.572266 0.426514 0.457886 0.530029 1441495444 -0.572266 0.426514 0.457886 0.530029 1441495444 -0.572266 0.426514 0.457886 0.530029 1441495444 -0.572266 0.426514 0.457886 0.530029 1441495444 -0.573242 0.427124 0.458008 0.528381 1441495444 -0.573242 0.427124 0.458008 0.528381 1441495444 -0.573242 0.427124 0.458008 0.528381 1441495444 -0.573242 0.427124 0.458008 0.528381 1441495444 -0.573242 0.427124 0.458008 0.528381 1441495445 -0.573242 0.427124 0.458008 0.528381 1441495445 -0.572693 0.427612 0.458496 0.528076 1441495445 -0.572693 0.427612 0.458496 0.528076 1441495445 -0.572693 0.427612 0.458496 0.528076 1441495445 -0.572693 0.427612 0.458496 0.528076 1441495445 -0.572693 0.427612 0.458496 0.528076 1441495445 -0.572693 0.427612 0.458496 0.528076 1441495445 -0.570068 0.428345 0.459412 0.529602 1441495445 -0.570068 0.428345 0.459412 0.529602 1441495445 -0.570068 0.428345 0.459412 0.529602 1441495445 -0.570068 0.428345 0.459412 0.529602 1441495445 -0.568970 0.425659 0.462769 0.529968 1441495445 -0.568970 0.425659 0.462769 0.529968 1441495445 -0.568970 0.425659 0.462769 0.529968 1441495445 -0.568970 0.425659 0.462769 0.529968 1441495445 -0.568970 0.425659 0.462769 0.529968 1441495445 -0.568665 0.422180 0.465515 0.530640 1441495445 -0.568665 0.422180 0.465515 0.530640 1441495445 -0.568665 0.422180 0.465515 0.530640 1441495445 -0.568665 0.422180 0.465515 0.530640 1441495445 -0.568665 0.422180 0.465515 0.530640 1441495445 -0.568665 0.422180 0.465515 0.530640 1441495445 -0.569641 0.418396 0.467773 0.530579 1441495445 -0.569641 0.418396 0.467773 0.530579 1441495445 -0.569641 0.418396 0.467773 0.530579 1441495445 -0.569641 0.418396 0.467773 0.530579 1441495445 -0.569641 0.418396 0.467773 0.530579 1441495445 -0.569641 0.418396 0.467773 0.530579 1441495445 -0.569641 0.418396 0.467773 0.530579 1441495445 -0.568848 0.416321 0.469299 0.531799 1441495445 -0.568848 0.416321 0.469299 0.531799 1441495445 -0.568848 0.416321 0.469299 0.531799 1441495445 -0.568848 0.416321 0.469299 0.531799 1441495445 -0.568848 0.416321 0.469299 0.531799 1441495445 -0.568848 0.416321 0.469299 0.531799 1441495445 -0.567688 0.415710 0.469971 0.532898 1441495445 -0.567688 0.415710 0.469971 0.532898 1441495445 -0.567688 0.415710 0.469971 0.532898 1441495445 -0.567688 0.415710 0.469971 0.532898 1441495445 -0.567688 0.415710 0.469971 0.532898 1441495445 -0.567688 0.415710 0.469971 0.532898 1441495445 -0.568909 0.413513 0.472046 0.531555 1441495445 -0.568909 0.413513 0.472046 0.531555 1441495445 -0.568909 0.413513 0.472046 0.531555 1441495445 -0.568909 0.413513 0.472046 0.531555 1441495445 -0.568909 0.413513 0.472046 0.531555 1441495445 -0.568909 0.413513 0.472046 0.531555 1441495445 -0.568054 0.413452 0.471924 0.532593 1441495445 -0.568054 0.413452 0.471924 0.532593 1441495445 -0.568054 0.413452 0.471924 0.532593 1441495445 -0.568054 0.413452 0.471924 0.532593 1441495445 -0.568054 0.413452 0.471924 0.532593 1441495445 -0.568054 0.413452 0.471924 0.532593 1441495445 -0.564636 0.417664 0.467346 0.536987 1441495445 -0.564636 0.417664 0.467346 0.536987 1441495445 -0.564636 0.417664 0.467346 0.536987 1441495445 -0.564636 0.417664 0.467346 0.536987 1441495445 -0.564636 0.417664 0.467346 0.536987 1441495445 -0.564636 0.417664 0.467346 0.536987 1441495445 -0.564941 0.419861 0.463867 0.537903 1441495445 -0.564941 0.419861 0.463867 0.537903 1441495445 -0.564941 0.419861 0.463867 0.537903 1441495445 -0.564941 0.419861 0.463867 0.537903 1441495445 -0.564941 0.419861 0.463867 0.537903 1441495445 -0.564941 0.419861 0.463867 0.537903 1441495445 -0.566040 0.421204 0.461060 0.538086 1441495445 -0.566040 0.421204 0.461060 0.538086 1441495445 -0.566040 0.421204 0.461060 0.538086 1441495445 -0.566040 0.421204 0.461060 0.538086 1441495445 -0.566040 0.421204 0.461060 0.538086 1441495445 -0.566040 0.421204 0.461060 0.538086 1441495445 -0.566162 0.423523 0.457825 0.538940 1441495445 -0.566162 0.423523 0.457825 0.538940 1441495445 -0.566162 0.423523 0.457825 0.538940 1441495445 -0.566162 0.423523 0.457825 0.538940 1441495445 -0.566162 0.423523 0.457825 0.538940 1441495445 -0.566162 0.423523 0.457825 0.538940 1441495445 -0.566162 0.423523 0.457825 0.538940 1441495445 -0.565613 0.426208 0.454529 0.540161 1441495445 -0.565613 0.426208 0.454529 0.540161 1441495445 -0.565613 0.426208 0.454529 0.540161 1441495445 -0.565613 0.426208 0.454529 0.540161 1441495445 -0.565613 0.426208 0.454529 0.540161 1441495445 -0.565613 0.426208 0.454529 0.540161 1441495445 -0.565125 0.429077 0.451355 0.541077 1441495445 -0.565125 0.429077 0.451355 0.541077 1441495445 -0.565125 0.429077 0.451355 0.541077 1441495445 -0.565125 0.429077 0.451355 0.541077 1441495445 -0.565125 0.429077 0.451355 0.541077 1441495445 -0.565125 0.429077 0.451355 0.541077 1441495445 -0.565125 0.429077 0.451355 0.541077 1441495445 -0.563110 0.432251 0.448486 0.543030 1441495445 -0.563110 0.432251 0.448486 0.543030 1441495445 -0.563110 0.432251 0.448486 0.543030 1441495445 -0.563110 0.432251 0.448486 0.543030 1441495445 -0.563110 0.432251 0.448486 0.543030 1441495445 -0.563110 0.432251 0.448486 0.543030 1441495445 -0.559753 0.436768 0.445007 0.545715 1441495445 -0.559753 0.436768 0.445007 0.545715 1441495445 -0.559753 0.436768 0.445007 0.545715 1441495445 -0.559753 0.436768 0.445007 0.545715 1441495445 -0.559753 0.436768 0.445007 0.545715 1441495445 -0.559753 0.436768 0.445007 0.545715 1441495445 -0.556335 0.440735 0.442200 0.548279 1441495445 -0.556335 0.440735 0.442200 0.548279 1441495445 -0.556335 0.440735 0.442200 0.548279 1441495445 -0.556335 0.440735 0.442200 0.548279 1441495445 -0.556335 0.440735 0.442200 0.548279 1441495445 -0.556335 0.440735 0.442200 0.548279 1441495446 -0.555786 0.442444 0.441223 0.548218 1441495446 -0.555786 0.442444 0.441223 0.548218 1441495446 -0.555786 0.442444 0.441223 0.548218 1441495446 -0.555786 0.442444 0.441223 0.548218 1441495446 -0.555786 0.442444 0.441223 0.548218 1441495446 -0.555786 0.442444 0.441223 0.548218 1441495446 -0.559082 0.440186 0.443176 0.545227 1441495446 -0.559082 0.440186 0.443176 0.545227 1441495446 -0.559082 0.440186 0.443176 0.545227 1441495446 -0.559082 0.440186 0.443176 0.545227 1441495446 -0.563171 0.437012 0.444885 0.542114 1441495446 -0.563171 0.437012 0.444885 0.542114 1441495446 -0.563171 0.437012 0.444885 0.542114 1441495446 -0.563171 0.437012 0.444885 0.542114 1441495446 -0.563171 0.437012 0.444885 0.542114 1441495446 -0.563171 0.437012 0.444885 0.542114 1441495446 -0.569702 0.430847 0.449585 0.536316 1441495446 -0.569702 0.430847 0.449585 0.536316 1441495446 -0.569702 0.430847 0.449585 0.536316 1441495446 -0.569702 0.430847 0.449585 0.536316 1441495446 -0.569702 0.430847 0.449585 0.536316 1441495446 -0.569702 0.430847 0.449585 0.536316 1441495446 -0.574829 0.425842 0.453491 0.531494 1441495446 -0.574829 0.425842 0.453491 0.531494 1441495446 -0.574829 0.425842 0.453491 0.531494 1441495446 -0.574829 0.425842 0.453491 0.531494 1441495446 -0.574829 0.425842 0.453491 0.531494 1441495446 -0.574829 0.425842 0.453491 0.531494 1441495446 -0.578796 0.421753 0.457581 0.526917 1441495446 -0.578796 0.421753 0.457581 0.526917 1441495446 -0.578796 0.421753 0.457581 0.526917 1441495446 -0.578796 0.421753 0.457581 0.526917 1441495446 -0.578796 0.421753 0.457581 0.526917 1441495446 -0.578796 0.421753 0.457581 0.526917 1441495446 -0.580750 0.419128 0.461121 0.523804 1441495446 -0.580750 0.419128 0.461121 0.523804 1441495446 -0.580750 0.419128 0.461121 0.523804 1441495446 -0.580750 0.419128 0.461121 0.523804 1441495446 -0.580750 0.419128 0.461121 0.523804 1441495446 -0.580750 0.419128 0.461121 0.523804 1441495446 -0.582642 0.416443 0.464417 0.520935 1441495446 -0.582642 0.416443 0.464417 0.520935 1441495446 -0.582642 0.416443 0.464417 0.520935 1441495446 -0.582642 0.416443 0.464417 0.520935 1441495446 -0.582642 0.416443 0.464417 0.520935 1441495446 -0.582642 0.416443 0.464417 0.520935 1441495446 -0.582642 0.416443 0.464417 0.520935 1441495446 -0.584717 0.412842 0.468384 0.517944 1441495446 -0.584717 0.412842 0.468384 0.517944 1441495446 -0.584717 0.412842 0.468384 0.517944 1441495446 -0.584717 0.412842 0.468384 0.517944 1441495446 -0.584717 0.412842 0.468384 0.517944 1441495446 -0.584717 0.412842 0.468384 0.517944 1441495446 -0.584839 0.411194 0.470947 0.516785 1441495446 -0.584839 0.411194 0.470947 0.516785 1441495446 -0.584839 0.411194 0.470947 0.516785 1441495446 -0.584839 0.411194 0.470947 0.516785 1441495446 -0.584839 0.411194 0.470947 0.516785 1441495446 -0.584839 0.411194 0.470947 0.516785 1441495446 -0.584167 0.409668 0.473999 0.515869 1441495446 -0.584167 0.409668 0.473999 0.515869 1441495446 -0.584167 0.409668 0.473999 0.515869 1441495446 -0.584167 0.409668 0.473999 0.515869 1441495446 -0.584167 0.409668 0.473999 0.515869 1441495446 -0.584167 0.409668 0.473999 0.515869 1441495446 -0.581055 0.409424 0.476563 0.517212 1441495446 -0.581055 0.409424 0.476563 0.517212 1441495446 -0.581055 0.409424 0.476563 0.517212 1441495446 -0.581055 0.409424 0.476563 0.517212 1441495446 -0.581055 0.409424 0.476563 0.517212 1441495446 -0.581055 0.409424 0.476563 0.517212 1441495446 -0.581055 0.409424 0.476563 0.517212 1441495446 -0.572327 0.413818 0.475281 0.524658 1441495446 -0.572327 0.413818 0.475281 0.524658 1441495446 -0.572327 0.413818 0.475281 0.524658 1441495446 -0.572327 0.413818 0.475281 0.524658 1441495446 -0.572327 0.413818 0.475281 0.524658 1441495446 -0.572327 0.413818 0.475281 0.524658 1441495446 -0.565002 0.415588 0.475037 0.531372 1441495446 -0.565002 0.415588 0.475037 0.531372 1441495446 -0.565002 0.415588 0.475037 0.531372 1441495446 -0.565002 0.415588 0.475037 0.531372 1441495446 -0.565002 0.415588 0.475037 0.531372 1441495446 -0.565002 0.415588 0.475037 0.531372 1441495446 -0.561890 0.415283 0.475708 0.534302 1441495446 -0.561890 0.415283 0.475708 0.534302 1441495446 -0.561890 0.415283 0.475708 0.534302 1441495446 -0.556152 0.420532 0.469971 0.541260 1441495446 -0.556152 0.420532 0.469971 0.541260 1441495446 -0.556152 0.420532 0.469971 0.541260 1441495446 -0.556152 0.420532 0.469971 0.541260 1441495446 -0.556152 0.420532 0.469971 0.541260 1441495446 -0.556152 0.420532 0.469971 0.541260 1441495446 -0.556152 0.420532 0.469971 0.541260 1441495446 -0.554016 0.423401 0.466553 0.544128 1441495446 -0.554016 0.423401 0.466553 0.544128 1441495446 -0.554016 0.423401 0.466553 0.544128 1441495446 -0.554016 0.423401 0.466553 0.544128 1441495446 -0.554016 0.423401 0.466553 0.544128 1441495446 -0.554016 0.423401 0.466553 0.544128 1441495446 -0.556824 0.422913 0.465088 0.542908 1441495446 -0.556824 0.422913 0.465088 0.542908 1441495446 -0.556824 0.422913 0.465088 0.542908 1441495446 -0.556824 0.422913 0.465088 0.542908 1441495446 -0.556824 0.422913 0.465088 0.542908 1441495446 -0.556824 0.422913 0.465088 0.542908 1441495446 -0.556824 0.422913 0.465088 0.542908 1441495446 -0.557983 0.424622 0.460266 0.544495 1441495446 -0.557983 0.424622 0.460266 0.544495 1441495447 -0.557983 0.424622 0.460266 0.544495 1441495447 -0.557983 0.424622 0.460266 0.544495 1441495447 -0.557983 0.424622 0.460266 0.544495 1441495447 -0.557983 0.424622 0.460266 0.544495 1441495447 -0.560913 0.425354 0.456543 0.544067 1441495447 -0.560913 0.425354 0.456543 0.544067 1441495447 -0.560913 0.425354 0.456543 0.544067 1441495447 -0.560913 0.425354 0.456543 0.544067 1441495447 -0.564331 0.424988 0.453674 0.543213 1441495447 -0.564331 0.424988 0.453674 0.543213 1441495447 -0.564331 0.424988 0.453674 0.543213 1441495447 -0.564331 0.424988 0.453674 0.543213 1441495447 -0.564331 0.424988 0.453674 0.543213 1441495447 -0.564331 0.424988 0.453674 0.543213 1441495447 -0.565918 0.426208 0.449402 0.544067 1441495447 -0.565918 0.426208 0.449402 0.544067 1441495447 -0.565918 0.426208 0.449402 0.544067 1441495447 -0.565918 0.426208 0.449402 0.544067 1441495447 -0.565918 0.426208 0.449402 0.544067 1441495447 -0.565918 0.426208 0.449402 0.544067 1441495447 -0.565918 0.428223 0.445984 0.545349 1441495447 -0.565918 0.428223 0.445984 0.545349 1441495447 -0.565918 0.428223 0.445984 0.545349 1441495447 -0.565918 0.428223 0.445984 0.545349 1441495447 -0.565918 0.428223 0.445984 0.545349 1441495447 -0.565918 0.428223 0.445984 0.545349 1441495447 -0.565918 0.428223 0.445984 0.545349 1441495447 -0.562073 0.432556 0.442017 0.549194 1441495447 -0.562073 0.432556 0.442017 0.549194 1441495447 -0.562073 0.432556 0.442017 0.549194 1441495447 -0.562073 0.432556 0.442017 0.549194 1441495447 -0.562073 0.432556 0.442017 0.549194 1441495447 -0.562073 0.432556 0.442017 0.549194 1441495447 -0.557434 0.437134 0.438599 0.552917 1441495447 -0.557434 0.437134 0.438599 0.552917 1441495447 -0.557434 0.437134 0.438599 0.552917 1441495447 -0.557434 0.437134 0.438599 0.552917 1441495447 -0.557434 0.437134 0.438599 0.552917 1441495447 -0.557434 0.437134 0.438599 0.552917 1441495447 -0.555481 0.439392 0.436890 0.554443 1441495447 -0.555481 0.439392 0.436890 0.554443 1441495447 -0.555481 0.439392 0.436890 0.554443 1441495447 -0.555481 0.439392 0.436890 0.554443 1441495447 -0.555481 0.439392 0.436890 0.554443 1441495447 -0.555481 0.439392 0.436890 0.554443 1441495447 -0.555664 0.439880 0.436768 0.554016 1441495447 -0.555664 0.439880 0.436768 0.554016 1441495447 -0.555664 0.439880 0.436768 0.554016 1441495447 -0.555664 0.439880 0.436768 0.554016 1441495447 -0.555664 0.439880 0.436768 0.554016 1441495447 -0.555664 0.439880 0.436768 0.554016 1441495447 -0.555847 0.441162 0.436951 0.552673 1441495447 -0.555847 0.441162 0.436951 0.552673 1441495447 -0.555847 0.441162 0.436951 0.552673 1441495447 -0.555847 0.441162 0.436951 0.552673 1441495447 -0.555847 0.441162 0.436951 0.552673 1441495447 -0.557678 0.439941 0.440063 0.549377 1441495447 -0.557678 0.439941 0.440063 0.549377 1441495447 -0.557678 0.439941 0.440063 0.549377 1441495447 -0.557678 0.439941 0.440063 0.549377 1441495447 -0.557678 0.439941 0.440063 0.549377 1441495447 -0.557678 0.439941 0.440063 0.549377 1441495447 -0.557678 0.439941 0.440063 0.549377 1441495447 -0.559570 0.437622 0.443237 0.546692 1441495447 -0.559570 0.437622 0.443237 0.546692 1441495447 -0.559570 0.437622 0.443237 0.546692 1441495447 -0.559570 0.437622 0.443237 0.546692 1441495447 -0.559570 0.437622 0.443237 0.546692 1441495447 -0.560791 0.436523 0.445190 0.544739 1441495447 -0.560791 0.436523 0.445190 0.544739 1441495447 -0.560791 0.436523 0.445190 0.544739 1441495447 -0.560791 0.436523 0.445190 0.544739 1441495447 -0.560791 0.436523 0.445190 0.544739 1441495447 -0.560791 0.436523 0.445190 0.544739 1441495447 -0.560791 0.436523 0.445190 0.544739 1441495447 -0.559204 0.437988 0.445801 0.544678 1441495447 -0.559204 0.437988 0.445801 0.544678 1441495447 -0.559204 0.437988 0.445801 0.544678 1441495447 -0.559204 0.437988 0.445801 0.544678 1441495447 -0.559204 0.437988 0.445801 0.544678 1441495447 -0.559204 0.437988 0.445801 0.544678 1441495447 -0.559204 0.437988 0.445801 0.544678 1441495447 -0.556335 0.439758 0.446655 0.545471 1441495447 -0.556335 0.439758 0.446655 0.545471 1441495447 -0.556335 0.439758 0.446655 0.545471 1441495447 -0.556335 0.439758 0.446655 0.545471 1441495447 -0.556335 0.439758 0.446655 0.545471 1441495447 -0.556335 0.439758 0.446655 0.545471 1441495447 -0.560486 0.434814 0.452637 0.540222 1441495447 -0.560486 0.434814 0.452637 0.540222 1441495447 -0.560486 0.434814 0.452637 0.540222 1441495447 -0.560486 0.434814 0.452637 0.540222 1441495447 -0.560486 0.434814 0.452637 0.540222 1441495447 -0.560486 0.434814 0.452637 0.540222 1441495447 -0.564331 0.429810 0.457275 0.536316 1441495447 -0.564331 0.429810 0.457275 0.536316 1441495447 -0.564331 0.429810 0.457275 0.536316 1441495447 -0.564331 0.429810 0.457275 0.536316 1441495447 -0.564331 0.429810 0.457275 0.536316 1441495447 -0.564331 0.429810 0.457275 0.536316 1441495447 -0.561890 0.430542 0.457092 0.538513 1441495447 -0.561890 0.430542 0.457092 0.538513 1441495447 -0.561890 0.430542 0.457092 0.538513 1441495447 -0.561890 0.430542 0.457092 0.538513 1441495447 -0.561890 0.430542 0.457092 0.538513 1441495447 -0.561890 0.430542 0.457092 0.538513 1441495447 -0.561829 0.428589 0.460510 0.537170 1441495447 -0.561829 0.428589 0.460510 0.537170 1441495447 -0.561829 0.428589 0.460510 0.537170 1441495447 -0.561829 0.428589 0.460510 0.537170 1441495448 -0.561829 0.428589 0.460510 0.537170 1441495448 -0.561829 0.428589 0.460510 0.537170 1441495448 -0.561829 0.428589 0.460510 0.537170 1441495448 -0.560730 0.426575 0.463806 0.537109 1441495448 -0.560730 0.426575 0.463806 0.537109 1441495448 -0.560730 0.426575 0.463806 0.537109 1441495448 -0.560730 0.426575 0.463806 0.537109 1441495448 -0.560730 0.426575 0.463806 0.537109 1441495448 -0.560730 0.426575 0.463806 0.537109 1441495448 -0.555359 0.426392 0.465210 0.541565 1441495448 -0.555359 0.426392 0.465210 0.541565 1441495448 -0.555359 0.426392 0.465210 0.541565 1441495448 -0.555359 0.426392 0.465210 0.541565 1441495448 -0.555359 0.426392 0.465210 0.541565 1441495448 -0.555359 0.426392 0.465210 0.541565 1441495448 -0.552795 0.423035 0.469055 0.543457 1441495448 -0.552795 0.423035 0.469055 0.543457 1441495448 -0.552795 0.423035 0.469055 0.543457 1441495448 -0.552795 0.423035 0.469055 0.543457 1441495448 -0.552795 0.423035 0.469055 0.543457 1441495448 -0.552795 0.423035 0.469055 0.543457 1441495448 -0.552795 0.423035 0.469055 0.543457 1441495448 -0.553162 0.419373 0.472107 0.543335 1441495448 -0.553162 0.419373 0.472107 0.543335 1441495448 -0.553162 0.419373 0.472107 0.543335 1441495448 -0.553162 0.419373 0.472107 0.543335 1441495448 -0.552429 0.420410 0.469666 0.545410 1441495448 -0.552429 0.420410 0.469666 0.545410 1441495448 -0.552429 0.420410 0.469666 0.545410 1441495448 -0.552429 0.420410 0.469666 0.545410 1441495448 -0.552429 0.420410 0.469666 0.545410 1441495448 -0.552429 0.420410 0.469666 0.545410 1441495448 -0.555298 0.419495 0.469849 0.542969 1441495448 -0.555298 0.419495 0.469849 0.542969 1441495448 -0.555298 0.419495 0.469849 0.542969 1441495448 -0.555298 0.419495 0.469849 0.542969 1441495448 -0.555298 0.419495 0.469849 0.542969 1441495448 -0.555298 0.419495 0.469849 0.542969 1441495448 -0.561401 0.417114 0.471008 0.537537 1441495448 -0.561401 0.417114 0.471008 0.537537 1441495448 -0.561401 0.417114 0.471008 0.537537 1441495448 -0.561401 0.417114 0.471008 0.537537 1441495448 -0.561401 0.417114 0.471008 0.537537 1441495448 -0.561401 0.417114 0.471008 0.537537 1441495448 -0.561401 0.417114 0.471008 0.537537 1441495448 -0.566284 0.417908 0.468445 0.533997 1441495448 -0.566284 0.417908 0.468445 0.533997 1441495448 -0.566284 0.417908 0.468445 0.533997 1441495448 -0.566284 0.417908 0.468445 0.533997 1441495448 -0.566284 0.417908 0.468445 0.533997 1441495448 -0.566284 0.417908 0.468445 0.533997 1441495448 -0.569580 0.419556 0.464783 0.532410 1441495448 -0.569580 0.419556 0.464783 0.532410 1441495448 -0.569580 0.419556 0.464783 0.532410 1441495448 -0.569580 0.419556 0.464783 0.532410 1441495448 -0.569580 0.419556 0.464783 0.532410 1441495448 -0.569580 0.419556 0.464783 0.532410 1441495448 -0.570374 0.424072 0.458313 0.533569 1441495448 -0.570374 0.424072 0.458313 0.533569 1441495448 -0.570374 0.424072 0.458313 0.533569 1441495448 -0.570374 0.424072 0.458313 0.533569 1441495448 -0.570374 0.424072 0.458313 0.533569 1441495448 -0.570374 0.424072 0.458313 0.533569 1441495448 -0.570007 0.427917 0.452637 0.535767 1441495448 -0.570007 0.427917 0.452637 0.535767 1441495448 -0.570007 0.427917 0.452637 0.535767 1441495448 -0.570007 0.427917 0.452637 0.535767 1441495448 -0.570007 0.427917 0.452637 0.535767 1441495448 -0.567749 0.430969 0.448730 0.539063 1441495448 -0.567749 0.430969 0.448730 0.539063 1441495448 -0.567749 0.430969 0.448730 0.539063 1441495448 -0.567749 0.430969 0.448730 0.539063 1441495448 -0.567749 0.430969 0.448730 0.539063 1441495448 -0.567749 0.430969 0.448730 0.539063 1441495448 -0.562744 0.434814 0.445251 0.544067 1441495448 -0.562744 0.434814 0.445251 0.544067 1441495448 -0.562744 0.434814 0.445251 0.544067 1441495448 -0.562744 0.434814 0.445251 0.544067 1441495448 -0.556519 0.438904 0.442200 0.549561 1441495448 -0.556519 0.438904 0.442200 0.549561 1441495448 -0.556519 0.438904 0.442200 0.549561 1441495448 -0.556519 0.438904 0.442200 0.549561 1441495448 -0.556519 0.438904 0.442200 0.549561 1441495448 -0.556519 0.438904 0.442200 0.549561 1441495448 -0.553101 0.440247 0.441772 0.552307 1441495448 -0.553101 0.440247 0.441772 0.552307 1441495448 -0.553101 0.440247 0.441772 0.552307 1441495448 -0.553101 0.440247 0.441772 0.552307 1441495448 -0.551453 0.438721 0.444275 0.553162 1441495448 -0.551453 0.438721 0.444275 0.553162 1441495448 -0.551453 0.438721 0.444275 0.553162 1441495448 -0.551453 0.438721 0.444275 0.553162 1441495448 -0.551453 0.438721 0.444275 0.553162 1441495448 -0.551453 0.438721 0.444275 0.553162 1441495448 -0.551453 0.438721 0.444275 0.553162 1441495448 -0.550476 0.437195 0.445740 0.554199 1441495448 -0.550476 0.437195 0.445740 0.554199 1441495448 -0.550476 0.437195 0.445740 0.554199 1441495448 -0.550476 0.437195 0.445740 0.554199 1441495448 -0.550476 0.437195 0.445740 0.554199 1441495448 -0.550476 0.437195 0.445740 0.554199 1441495448 -0.552185 0.434692 0.446899 0.553528 1441495448 -0.552185 0.434692 0.446899 0.553528 1441495448 -0.552185 0.434692 0.446899 0.553528 1441495449 -0.552185 0.434692 0.446899 0.553528 1441495449 -0.552185 0.434692 0.446899 0.553528 1441495449 -0.552185 0.434692 0.446899 0.553528 1441495449 -0.553528 0.432800 0.447815 0.552917 1441495449 -0.553528 0.432800 0.447815 0.552917 1441495449 -0.553528 0.432800 0.447815 0.552917 1441495449 -0.553528 0.432800 0.447815 0.552917 1441495449 -0.553528 0.432800 0.447815 0.552917 1441495449 -0.553528 0.432800 0.447815 0.552917 1441495449 -0.554504 0.432312 0.448059 0.552124 1441495449 -0.554504 0.432312 0.448059 0.552124 1441495449 -0.554504 0.432312 0.448059 0.552124 1441495449 -0.554504 0.432312 0.448059 0.552124 1441495449 -0.554504 0.432312 0.448059 0.552124 1441495449 -0.554504 0.432312 0.448059 0.552124 1441495449 -0.558716 0.429199 0.451355 0.547607 1441495449 -0.558716 0.429199 0.451355 0.547607 1441495449 -0.558716 0.429199 0.451355 0.547607 1441495449 -0.558716 0.429199 0.451355 0.547607 1441495449 -0.562805 0.425171 0.455811 0.542786 1441495449 -0.562805 0.425171 0.455811 0.542786 1441495449 -0.562805 0.425171 0.455811 0.542786 1441495449 -0.562805 0.425171 0.455811 0.542786 1441495449 -0.562805 0.425171 0.455811 0.542786 1441495449 -0.562805 0.425171 0.455811 0.542786 1441495449 -0.567932 0.421387 0.459900 0.536987 1441495449 -0.567932 0.421387 0.459900 0.536987 1441495449 -0.567932 0.421387 0.459900 0.536987 1441495449 -0.567932 0.421387 0.459900 0.536987 1441495449 -0.567932 0.421387 0.459900 0.536987 1441495449 -0.567932 0.421387 0.459900 0.536987 1441495449 -0.567932 0.421387 0.459900 0.536987 1441495449 -0.573120 0.416504 0.465271 0.530579 1441495449 -0.573120 0.416504 0.465271 0.530579 1441495449 -0.573120 0.416504 0.465271 0.530579 1441495449 -0.573120 0.416504 0.465271 0.530579 1441495449 -0.573120 0.416504 0.465271 0.530579 1441495449 
-0.560425 0.431763 0.448364 0.546326 1441495451 -0.584778 0.430359 0.427734 0.538330 1441495451 -0.584778 0.430359 0.427734 0.538330 1441495451 -0.584778 0.430359 0.427734 0.538330 1441495451 -0.584778 0.430359 0.427734 0.538330 1441495451 -0.584778 0.430359 0.427734 0.538330 1441495451 -0.613220 0.435425 0.394714 0.527710 1441495451 -0.613220 0.435425 0.394714 0.527710 1441495451 -0.613220 0.435425 0.394714 0.527710 1441495451 -0.613220 0.435425 0.394714 0.527710 1441495451 -0.613220 0.435425 0.394714 0.527710 1441495451 -0.613220 0.435425 0.394714 0.527710 1441495451 -0.642456 0.444458 0.353455 0.514526 1441495451 -0.642456 0.444458 0.353455 0.514526 1441495451 -0.642456 0.444458 0.353455 0.514526 1441495451 -0.642456 0.444458 0.353455 0.514526 1441495451 -0.642456 0.444458 0.353455 0.514526 1441495451 -0.642456 0.444458 0.353455 0.514526 1441495451 -0.672729 0.456299 0.305298 0.495972 1441495451 -0.672729 0.456299 0.305298 0.495972 1441495451 -0.672729 0.456299 0.305298 0.495972 1441495451 -0.672729 0.456299 0.305298 0.495972 1441495451 -0.672729 0.456299 0.305298 0.495972 1441495451 -0.672729 0.456299 0.305298 0.495972 1441495451 -0.672729 0.456299 0.305298 0.495972 1441495451 -0.701233 0.468567 0.256165 0.472351 1441495451 -0.701233 0.468567 0.256165 0.472351 1441495451 -0.701233 0.468567 0.256165 0.472351 1441495451 -0.701233 0.468567 0.256165 0.472351 1441495451 -0.701233 0.468567 0.256165 0.472351 1441495451 -0.701233 0.468567 0.256165 0.472351 1441495451 -0.725891 0.481323 0.210938 0.443665 1441495452 -0.725891 0.481323 0.210938 0.443665 1441495452 -0.725891 0.481323 0.210938 0.443665 1441495452 -0.725891 0.481323 0.210938 0.443665 1441495452 -0.725891 0.481323 0.210938 0.443665 1441495452 -0.725891 0.481323 0.210938 0.443665 1441495452 -0.725891 0.481323 0.210938 0.443665 1441495452 -0.748413 0.491577 0.166565 0.412842 1441495452 -0.748413 0.491577 0.166565 0.412842 1441495452 -0.748413 0.491577 0.166565 0.412842 1441495452 -0.748413 0.491577 0.166565 0.412842 1441495452 -0.748413 0.491577 0.166565 0.412842 1441495452 -0.748413 0.491577 0.166565 0.412842 1441495452 -0.768982 0.497864 0.121277 0.382202 1441495452 -0.768982 0.497864 0.121277 0.382202 1441495452 -0.768982 0.497864 0.121277 0.382202 1441495452 -0.768982 0.497864 0.121277 0.382202 1441495452 -0.780823 0.503113 0.073120 0.363098 1441495452 -0.780823 0.503113 0.073120 0.363098 1441495452 -0.780823 0.503113 0.073120 0.363098 1441495452 -0.780823 0.503113 0.073120 0.363098 1441495452 -0.780823 0.503113 0.073120 0.363098 1441495452 -0.780823 0.503113 0.073120 0.363098 1441495452 -0.780823 0.503113 0.073120 0.363098 1441495452 -0.786011 0.508972 0.027649 0.349854 1441495452 -0.786011 0.508972 0.027649 0.349854 1441495452 -0.786011 0.508972 0.027649 0.349854 1441495452 -0.786011 0.508972 0.027649 0.349854 1441495452 -0.786011 0.508972 0.027649 0.349854 1441495452 -0.786011 0.508972 0.027649 0.349854 1441495452 -0.786011 0.508972 0.027649 0.349854 1441495452 -0.789124 0.512878 -0.008667 0.337891 1441495452 -0.789124 0.512878 -0.008667 0.337891 1441495452 -0.789124 0.512878 -0.008667 0.337891 1441495452 -0.789124 0.512878 -0.008667 0.337891 1441495452 -0.789124 0.512878 -0.008667 0.337891 1441495452 -0.789124 0.512878 -0.008667 0.337891 1441495452 -0.793884 0.514832 -0.038574 0.321289 1441495452 -0.793884 0.514832 -0.038574 0.321289 1441495452 -0.793884 0.514832 -0.038574 0.321289 1441495452 -0.793884 0.514832 -0.038574 0.321289 1441495452 -0.793884 0.514832 -0.038574 0.321289 1441495452 -0.793884 0.514832 -0.038574 0.321289 1441495452 -0.802307 0.511963 -0.055359 0.301819 1441495452 -0.802307 0.511963 -0.055359 0.301819 1441495452 -0.802307 0.511963 -0.055359 0.301819 1441495452 -0.802307 0.511963 -0.055359 0.301819 1441495452 -0.802307 0.511963 -0.055359 0.301819 1441495452 -0.802307 0.511963 -0.055359 0.301819 1441495452 -0.808289 0.507507 -0.049866 0.294312 1441495452 -0.808289 0.507507 -0.049866 0.294312 1441495452 -0.808289 0.507507 -0.049866 0.294312 1441495452 -0.808289 0.507507 -0.049866 0.294312 1441495452 -0.808289 0.507507 -0.049866 0.294312 1441495452 -0.808289 0.507507 -0.049866 0.294312 1441495452 -0.808289 0.507507 -0.049866 0.294312 1441495452 -0.807800 0.504028 -0.021240 0.304871 1441495452 -0.807800 0.504028 -0.021240 0.304871 1441495452 -0.807800 0.504028 -0.021240 0.304871 1441495452 -0.807800 0.504028 -0.021240 0.304871 1441495452 -0.807800 0.504028 -0.021240 0.304871 1441495452 -0.807800 0.504028 -0.021240 0.304871 1441495452 -0.806519 0.498108 0.020447 0.317688 1441495452 -0.806519 0.498108 0.020447 0.317688 1441495452 -0.806519 0.498108 0.020447 0.317688 1441495452 -0.806519 0.498108 0.020447 0.317688 1441495452 -0.806519 0.498108 0.020447 0.317688 1441495452 -0.806519 0.498108 0.020447 0.317688 1441495452 -0.806213 0.494019 0.065491 0.318787 1441495452 -0.806213 0.494019 0.065491 0.318787 1441495452 -0.806213 0.494019 0.065491 0.318787 1441495452 -0.806213 0.494019 0.065491 0.318787 1441495452 -0.806213 0.494019 0.065491 0.318787 1441495452 -0.806213 0.494019 0.065491 0.318787 1441495452 -0.787964 0.510803 0.098755 0.329285 1441495452 -0.787964 0.510803 0.098755 0.329285 1441495452 -0.787964 0.510803 0.098755 0.329285 1441495452 -0.787964 0.510803 0.098755 0.329285 1441495452 -0.787964 0.510803 0.098755 0.329285 1441495452 -0.787964 0.510803 0.098755 0.329285 1441495452 -0.760498 0.525879 0.124146 0.360107 1441495452 -0.760498 0.525879 0.124146 0.360107 1441495452 -0.760498 0.525879 0.124146 0.360107 1441495452 -0.760498 0.525879 0.124146 0.360107 1441495452 -0.760498 0.525879 0.124146 0.360107 1441495452 -0.760498 0.525879 0.124146 0.360107 1441495452 -0.749573 0.510864 0.164551 0.387390 1441495452 -0.749573 0.510864 0.164551 0.387390 1441495452 -0.749573 0.510864 0.164551 0.387390 1441495452 -0.749573 0.510864 0.164551 0.387390 1441495452 -0.749573 0.510864 0.164551 0.387390 1441495452 -0.749573 0.510864 0.164551 0.387390 1441495452 -0.749573 0.510864 0.164551 0.387390 1441495452 -0.732727 0.489929 0.214355 0.420898 1441495452 -0.732727 0.489929 0.214355 0.420898 1441495452 -0.732727 0.489929 0.214355 0.420898 1441495452 -0.732727 0.489929 0.214355 0.420898 1441495452 -0.732727 0.489929 0.214355 0.420898 1441495452 -0.732727 0.489929 0.214355 0.420898 1441495452 -0.697205 0.486023 0.260620 0.457886 1441495452 -0.697205 0.486023 0.260620 0.457886 1441495452 -0.697205 0.486023 0.260620 0.457886 1441495452 -0.697205 0.486023 0.260620 0.457886 1441495452 -0.697205 0.486023 0.260620 0.457886 1441495452 -0.656006 0.480225 0.307068 0.494629 1441495452 -0.656006 0.480225 0.307068 0.494629 1441495452 -0.656006 0.480225 0.307068 0.494629 1441495452 -0.656006 0.480225 0.307068 0.494629 1441495452 -0.656006 0.480225 0.307068 0.494629 1441495452 -0.607666 0.475952 0.349792 0.530884 1441495452 -0.607666 0.475952 0.349792 0.530884 1441495453 -0.607666 0.475952 0.349792 0.530884 1441495453 -0.607666 0.475952 0.349792 0.530884 1441495453 -0.607666 0.475952 0.349792 0.530884 1441495453 -0.607666 0.475952 0.349792 0.530884 1441495453 -0.607666 0.475952 0.349792 0.530884 1441495453 -0.554810 0.466858 0.396362 0.563110 1441495453 -0.554810 0.466858 0.396362 0.563110 1441495453 -0.554810 0.466858 0.396362 0.563110 1441495453 -0.554810 0.466858 0.396362 0.563110 1441495453 -0.554810 0.466858 0.396362 0.563110 1441495453 -0.554810 0.466858 0.396362 0.563110 1441495453 -0.501282 0.464111 0.427673 0.591919 1441495453 -0.501282 0.464111 0.427673 0.591919 1441495453 -0.501282 0.464111 0.427673 0.591919 1441495453 -0.501282 0.464111 0.427673 0.591919 1441495453 -0.501282 0.464111 0.427673 0.591919 1441495453 -0.501282 0.464111 0.427673 0.591919 1441495453 -0.501282 0.464111 0.427673 0.591919 1441495453 -0.477539 0.467285 0.431946 0.605774 1441495453 -0.477539 0.467285 0.431946 0.605774 1441495453 -0.477539 0.467285 0.431946 0.605774 1441495453 -0.477539 0.467285 0.431946 0.605774 1441495453 -0.477539 0.467285 0.431946 0.605774 1441495453 -0.477539 0.467285 0.431946 0.605774 1441495453 -0.479187 0.467712 0.429016 0.606201 1441495453 -0.479187 0.467712 0.429016 0.606201 1441495453 -0.479187 0.467712 0.429016 0.606201 1441495453 -0.479187 0.467712 0.429016 0.606201 1441495453 -0.479187 0.467712 0.429016 0.606201 1441495453 -0.479187 0.467712 0.429016 0.606201 1441495453 -0.506592 0.468811 0.412231 0.594604 1441495453 -0.506592 0.468811 0.412231 0.594604 1441495453 -0.506592 0.468811 0.412231 0.594604 1441495453 -0.506592 0.468811 0.412231 0.594604 1441495453 -0.506592 0.468811 0.412231 0.594604 1441495453 -0.506592 0.468811 0.412231 0.594604 1441495453 -0.545593 0.474976 0.377319 0.578247 1441495453 -0.545593 0.474976 0.377319 0.578247 1441495453 -0.545593 0.474976 0.377319 0.578247 1441495453 -0.545593 0.474976 0.377319 0.578247 1441495453 -0.588379 0.486267 0.331116 0.554688 1441495453 -0.588379 0.486267 0.331116 0.554688 1441495453 -0.588379 0.486267 0.331116 0.554688 1441495453 -0.588379 0.486267 0.331116 0.554688 1441495453 -0.588379 0.486267 0.331116 0.554688 1441495453 -0.588379 0.486267 0.331116 0.554688 1441495453 -0.588379 0.486267 0.331116 0.554688 1441495453 -0.631348 0.498047 0.281677 0.523376 1441495453 -0.631348 0.498047 0.281677 0.523376 1441495453 -0.631348 0.498047 0.281677 0.523376 1441495453 -0.631348 0.498047 0.281677 0.523376 1441495453 -0.631348 0.498047 0.281677 0.523376 1441495453 -0.631348 0.498047 0.281677 0.523376 1441495453 -0.667664 0.512817 0.229370 0.488464 1441495453 -0.667664 0.512817 0.229370 0.488464 1441495453 -0.667664 0.512817 0.229370 0.488464 1441495453 -0.667664 0.512817 0.229370 0.488464 1441495453 -0.667664 0.512817 0.229370 0.488464 1441495453 -0.667664 0.512817 0.229370 0.488464 1441495453 -0.700195 0.527649 0.180847 0.445618 1441495453 -0.700195 0.527649 0.180847 0.445618 1441495453 -0.700195 0.527649 0.180847 0.445618 1441495453 -0.700195 0.527649 0.180847 0.445618 1441495453 -0.700195 0.527649 0.180847 0.445618 1441495453 -0.700195 0.527649 0.180847 0.445618 1441495453 -0.700195 0.527649 0.180847 0.445618 1441495453 -0.730957 0.533142 0.140930 0.401917 1441495453 -0.730957 0.533142 0.140930 0.401917 1441495453 -0.730957 0.533142 0.140930 0.401917 1441495453 -0.730957 0.533142 0.140930 0.401917 1441495453 -0.730957 0.533142 0.140930 0.401917 1441495453 -0.730957 0.533142 0.140930 0.401917 1441495453 -0.752319 0.538452 0.096252 0.367188 1441495453 -0.752319 0.538452 0.096252 0.367188 1441495453 -0.752319 0.538452 0.096252 0.367188 1441495453 -0.752319 0.538452 0.096252 0.367188 1441495453 -0.752319 0.538452 0.096252 0.367188 1441495453 -0.752319 0.538452 0.096252 0.367188 1441495453 -0.769836 0.533508 0.054016 0.346130 1441495453 -0.769836 0.533508 0.054016 0.346130 1441495453 -0.769836 0.533508 0.054016 0.346130 1441495453 -0.769836 0.533508 0.054016 0.346130 1441495453 -0.769836 0.533508 0.054016 0.346130 1441495453 -0.769836 0.533508 0.054016 0.346130 1441495453 -0.774231 0.535400 0.016541 0.337036 1441495453 -0.774231 0.535400 0.016541 0.337036 1441495453 -0.774231 0.535400 0.016541 0.337036 1441495453 -0.774231 0.535400 0.016541 0.337036 1441495453 -0.774231 0.535400 0.016541 0.337036 1441495453 -0.774231 0.535400 0.016541 0.337036 1441495453 -0.775696 0.539978 -0.009827 0.326538 1441495453 -0.775696 0.539978 -0.009827 0.326538 1441495453 -0.775696 0.539978 -0.009827 0.326538 1441495453 -0.775696 0.539978 -0.009827 0.326538 1441495453 -0.775696 0.539978 -0.009827 0.326538 1441495453 -0.775696 0.539978 -0.009827 0.326538 1441495453 -0.777161 0.544189 -0.023804 0.315063 1441495453 -0.777161 0.544189 -0.023804 0.315063 1441495453 -0.777161 0.544189 -0.023804 0.315063 1441495453 -0.777161 0.544189 -0.023804 0.315063 1441495453 -0.777161 0.544189 -0.023804 0.315063 1441495453 -0.777161 0.544189 -0.023804 0.315063 1441495453 -0.777161 0.544189 -0.023804 0.315063 1441495453 -0.776733 0.544983 -0.015747 0.315308 1441495453 -0.776733 0.544983 -0.015747 0.315308 1441495453 -0.776733 0.544983 -0.015747 0.315308 1441495453 -0.776733 0.544983 -0.015747 0.315308 1441495453 -0.776733 0.544983 -0.015747 0.315308 1441495453 -0.776733 0.544983 -0.015747 0.315308 1441495453 -0.774963 0.541992 0.013855 0.324707 1441495453 -0.774963 0.541992 0.013855 0.324707 1441495453 -0.774963 0.541992 0.013855 0.324707 1441495453 -0.774963 0.541992 0.013855 0.324707 1441495454 -0.774963 0.541992 0.013855 0.324707 1441495454 -0.774963 0.541992 0.013855 0.324707 1441495454 -0.774963 0.541992 0.013855 0.324707 1441495454 -0.780945 0.531677 0.051636 0.323730 1441495454 -0.780945 0.531677 0.051636 0.323730 1441495454 -0.780945 0.531677 0.051636 0.323730 1441495454 -0.780945 0.531677 0.051636 0.323730 1441495454 -0.780945 0.531677 0.051636 0.323730 1441495454 -0.780945 0.531677 0.051636 0.323730 1441495454 -0.785339 0.523926 0.088989 0.317505 1441495454 -0.785339 0.523926 0.088989 0.317505 1441495454 -0.785339 0.523926 0.088989 0.317505 1441495454 -0.785339 0.523926 0.088989 0.317505 1441495454 -0.785339 0.523926 0.088989 0.317505 1441495454 -0.785339 0.523926 0.088989 0.317505 1441495454 -0.770203 0.533752 0.113159 0.330261 1441495454 -0.770203 0.533752 0.113159 0.330261 1441495454 -0.770203 0.533752 0.113159 0.330261 1441495454 -0.770203 0.533752 0.113159 0.330261 1441495454 -0.770203 0.533752 0.113159 0.330261 1441495454 -0.770203 0.533752 0.113159 0.330261 1441495454 -0.748901 0.540405 0.137085 0.358215 1441495454 -0.748901 0.540405 0.137085 0.358215 1441495454 -0.748901 0.540405 0.137085 0.358215 1441495454 -0.748901 0.540405 0.137085 0.358215 1441495454 -0.748901 0.540405 0.137085 0.358215 1441495454 -0.748901 0.540405 0.137085 0.358215 1441495454 -0.748901 0.540405 0.137085 0.358215 1441495454 -0.738098 0.520569 0.184570 0.387451 1441495454 -0.738098 0.520569 0.184570 0.387451 1441495454 -0.738098 0.520569 0.184570 0.387451 1441495454 -0.738098 0.520569 0.184570 0.387451 1441495454 -0.738098 0.520569 0.184570 0.387451 1441495454 -0.738098 0.520569 0.184570 0.387451 1441495454 -0.712280 0.503723 0.242310 0.424500 1441495454 -0.712280 0.503723 0.242310 0.424500 1441495454 -0.712280 0.503723 0.242310 0.424500 1441495454 -0.712280 0.503723 0.242310 0.424500 1441495454 -0.712280 0.503723 0.242310 0.424500 1441495454 -0.712280 0.503723 0.242310 0.424500 1441495454 -0.667969 0.496338 0.294128 0.469971 1441495454 -0.667969 0.496338 0.294128 0.469971 1441495454 -0.667969 0.496338 0.294128 0.469971 1441495454 -0.667969 0.496338 0.294128 0.469971 1441495454 -0.667969 0.496338 0.294128 0.469971 1441495454 -0.667969 0.496338 0.294128 0.469971 1441495454 -0.620911 0.488037 0.337585 0.512207 1441495454 -0.620911 0.488037 0.337585 0.512207 1441495454 -0.620911 0.488037 0.337585 0.512207 1441495454 -0.620911 0.488037 0.337585 0.512207 1441495454 -0.620911 0.488037 0.337585 0.512207 1441495454 -0.620911 0.488037 0.337585 0.512207 1441495454 -0.576660 0.477844 0.371704 0.548523 1441495454 -0.576660 0.477844 0.371704 0.548523 1441495454 -0.576660 0.477844 0.371704 0.548523 1441495454 -0.576660 0.477844 0.371704 0.548523 1441495454 -0.576660 0.477844 0.371704 0.548523 1441495454 -0.576660 0.477844 0.371704 0.548523 1441495454 -0.576660 0.477844 0.371704 0.548523 1441495454 -0.530701 0.461670 0.415283 0.576782 1441495454 -0.530701 0.461670 0.415283 0.576782 1441495454 -0.530701 0.461670 0.415283 0.576782 1441495454 -0.530701 0.461670 0.415283 0.576782 1441495454 -0.496094 0.453186 0.440186 0.595520 1441495454 -0.496094 0.453186 0.440186 0.595520 1441495454 -0.496094 0.453186 0.440186 0.595520 1441495454 -0.496094 0.453186 0.440186 0.595520 1441495454 -0.496094 0.453186 0.440186 0.595520 1441495454 -0.490295 0.455017 0.445435 0.595093 1441495454 -0.490295 0.455017 0.445435 0.595093 1441495454 -0.490295 0.455017 0.445435 0.595093 1441495454 -0.490295 0.455017 0.445435 0.595093 1441495454 -0.509338 0.464783 0.426392 0.585388 1441495454 -0.509338 0.464783 0.426392 0.585388 1441495454 -0.509338 0.464783 0.426392 0.585388 1441495454 -0.509338 0.464783 0.426392 0.585388 1441495454 -0.509338 0.464783 0.426392 0.585388 1441495454 -0.509338 0.464783 0.426392 0.585388 1441495454 -0.550903 0.472961 0.395447 0.562500 1441495454 -0.550903 0.472961 0.395447 0.562500 1441495454 -0.550903 0.472961 0.395447 0.562500 1441495454 -0.550903 0.472961 0.395447 0.562500 1441495454 -0.550903 0.472961 0.395447 0.562500 1441495454 -0.550903 0.472961 0.395447 0.562500 1441495454 -0.599426 0.476379 0.356750 0.535156 1441495454 -0.599426 0.476379 0.356750 0.535156 1441495454 -0.599426 0.476379 0.356750 0.535156 1441495454 -0.599426 0.476379 0.356750 0.535156 1441495454 -0.599426 0.476379 0.356750 0.535156 1441495454 -0.599426 0.476379 0.356750 0.535156 1441495454 -0.649170 0.483154 0.306152 0.501404 1441495454 -0.649170 0.483154 0.306152 0.501404 1441495454 -0.649170 0.483154 0.306152 0.501404 1441495454 -0.649170 0.483154 0.306152 0.501404 1441495454 -0.649170 0.483154 0.306152 0.501404 1441495454 -0.695496 0.487671 0.253784 0.462585 1441495454 -0.695496 0.487671 0.253784 0.462585 1441495454 -0.695496 0.487671 0.253784 0.462585 1441495454 -0.695496 0.487671 0.253784 0.462585 1441495454 -0.695496 0.487671 0.253784 0.462585 1441495454 -0.695496 0.487671 0.253784 0.462585 1441495454 -0.735596 0.487183 0.205811 0.423340 1441495454 -0.735596 0.487183 0.205811 0.423340 1441495454 -0.735596 0.487183 0.205811 0.423340 1441495455 -0.735596 0.487183 0.205811 0.423340 1441495455 -0.735596 0.487183 0.205811 0.423340 1441495455 -0.735596 0.487183 0.205811 0.423340 1441495455 -0.767029 0.486328 0.161560 0.386047 1441495455 -0.767029 0.486328 0.161560 0.386047 1441495455 -0.767029 0.486328 0.161560 0.386047 1441495455 -0.767029 0.486328 0.161560 0.386047 1441495455 -0.767029 0.486328 0.161560 0.386047 1441495455 -0.767029 0.486328 0.161560 0.386047 1441495455 -0.791321 0.483276 0.126526 0.352478 1441495455 -0.791321 0.483276 0.126526 0.352478 1441495455 -0.791321 0.483276 0.126526 0.352478 1441495455 -0.791321 0.483276 0.126526 0.352478 1441495455 -0.791321 0.483276 0.126526 0.352478 1441495455 -0.803345 0.489563 0.093201 0.325928 1441495455 -0.803345 0.489563 0.093201 0.325928 1441495455 -0.803345 0.489563 0.093201 0.325928 1441495455 -0.803345 0.489563 0.093201 0.325928 1441495455 -0.803345 0.489563 0.093201 0.325928 1441495455 -0.803345 0.489563 0.093201 0.325928 1441495455 -0.808594 0.496094 0.062195 0.310181 1441495455 -0.808594 0.496094 0.062195 0.310181 1441495455 -0.808594 0.496094 0.062195 0.310181 1441495455 -0.808594 0.496094 0.062195 0.310181 1441495455 -0.808594 0.496094 0.062195 0.310181 1441495455 -0.808594 0.496094 0.062195 0.310181 1441495455 -0.802307 0.510193 0.035339 0.307739 1441495455 -0.802307 0.510193 0.035339 0.307739 1441495455 -0.802307 0.510193 0.035339 0.307739 1441495455 -0.802307 0.510193 0.035339 0.307739 1441495455 -0.802307 0.510193 0.035339 0.307739 1441495455 -0.802307 0.510193 0.035339 0.307739 1441495455 -0.802307 0.510193 0.035339 0.307739 1441495455 -0.792786 0.520996 0.011169 0.316101 1441495455 -0.792786 0.520996 0.011169 0.316101 1441495455 -0.792786 0.520996 0.011169 0.316101 1441495455 -0.792786 0.520996 0.011169 0.316101 1441495455 -0.792786 0.520996 0.011169 0.316101 1441495455 -0.792786 0.520996 0.011169 0.316101 1441495455 -0.782349 0.532654 -0.015015 0.322510 1441495455 -0.782349 0.532654 -0.015015 0.322510 1441495455 -0.782349 0.532654 -0.015015 0.322510 1441495455 -0.782349 0.532654 -0.015015 0.322510 1441495455 -0.782349 0.532654 -0.015015 0.322510 1441495455 -0.776917 0.539246 -0.034241 0.323181 1441495455 -0.776917 0.539246 -0.034241 0.323181 1441495455 -0.776917 0.539246 -0.034241 0.323181 1441495455 -0.776917 0.539246 -0.034241 0.323181 1441495455 -0.776917 0.539246 -0.034241 0.323181 1441495455 -0.776917 0.539246 -0.034241 0.323181 1441495455 -0.776917 0.539246 -0.034241 0.323181 1441495455 -0.772705 0.541565 -0.031067 0.329651 1441495455 -0.772705 0.541565 -0.031067 0.329651 1441495455 -0.772705 0.541565 -0.031067 0.329651 1441495455 -0.772705 0.541565 -0.031067 0.329651 1441495455 -0.772705 0.541565 -0.031067 0.329651 1441495455 -0.772705 0.541565 -0.031067 0.329651 1441495455 -0.772217 0.537598 -0.001587 0.338562 1441495455 -0.772217 0.537598 -0.001587 0.338562 1441495455 -0.772217 0.537598 -0.001587 0.338562 1441495455 -0.772217 0.537598 -0.001587 0.338562 1441495455 -0.772217 0.537598 -0.001587 0.338562 1441495455 -0.772217 0.537598 -0.001587 0.338562 1441495455 -0.780640 0.524719 0.037537 0.337402 1441495455 -0.780640 0.524719 0.037537 0.337402 1441495455 -0.780640 0.524719 0.037537 0.337402 1441495455 -0.780640 0.524719 0.037537 0.337402 1441495455 -0.780640 0.524719 0.037537 0.337402 1441495455 -0.780640 0.524719 0.037537 0.337402 1441495455 -0.790894 0.511902 0.075073 0.326843 1441495455 -0.790894 0.511902 0.075073 0.326843 1441495455 -0.790894 0.511902 0.075073 0.326843 1441495455 -0.790894 0.511902 0.075073 0.326843 1441495455 -0.790894 0.511902 0.075073 0.326843 1441495455 -0.790894 0.511902 0.075073 0.326843 1441495455 -0.789612 0.506714 0.096252 0.332275 1441495455 -0.789612 0.506714 0.096252 0.332275 1441495455 -0.789612 0.506714 0.096252 0.332275 1441495455 -0.789612 0.506714 0.096252 0.332275 1441495455 -0.789612 0.506714 0.096252 0.332275 1441495455 -0.789612 0.506714 0.096252 0.332275 1441495455 -0.776306 0.513733 0.111877 0.347656 1441495455 -0.776306 0.513733 0.111877 0.347656 1441495455 -0.776306 0.513733 0.111877 0.347656 1441495455 -0.776306 0.513733 0.111877 0.347656 1441495455 -0.776306 0.513733 0.111877 0.347656 1441495455 -0.776306 0.513733 0.111877 0.347656 1441495455 -0.775696 0.492065 0.145508 0.367493 1441495455 -0.775696 0.492065 0.145508 0.367493 1441495455 -0.775696 0.492065 0.145508 0.367493 1441495455 -0.775696 0.492065 0.145508 0.367493 1441495455 -0.775696 0.492065 0.145508 0.367493 1441495455 -0.775696 0.492065 0.145508 0.367493 1441495455 -0.763672 0.476440 0.184692 0.394592 1441495455 -0.763672 0.476440 0.184692 0.394592 1441495455 -0.763672 0.476440 0.184692 0.394592 1441495455 -0.763672 0.476440 0.184692 0.394592 1441495455 -0.763672 0.476440 0.184692 0.394592 1441495455 -0.763672 0.476440 0.184692 0.394592 1441495455 -0.729980 0.471436 0.238037 0.433838 1441495455 -0.729980 0.471436 0.238037 0.433838 1441495455 -0.729980 0.471436 0.238037 0.433838 1441495455 -0.729980 0.471436 0.238037 0.433838 1441495455 -0.729980 0.471436 0.238037 0.433838 1441495455 -0.729980 0.471436 0.238037 0.433838 1441495455 -0.675171 0.468140 0.303162 0.482727 1441495455 -0.675171 0.468140 0.303162 0.482727 1441495455 -0.675171 0.468140 0.303162 0.482727 1441495455 -0.675171 0.468140 0.303162 0.482727 1441495456 -0.675171 0.468140 0.303162 0.482727 1441495456 -0.675171 0.468140 0.303162 0.482727 1441495456 -0.612366 0.464966 0.358948 0.529114 1441495456 -0.612366 0.464966 0.358948 0.529114 1441495456 -0.612366 0.464966 0.358948 0.529114 1441495456 -0.612366 0.464966 0.358948 0.529114 1441495456 -0.612366 0.464966 0.358948 0.529114 1441495456 -0.612366 0.464966 0.358948 0.529114 1441495456 -0.560242 0.454468 0.404358 0.562195 1441495456 -0.560242 0.454468 0.404358 0.562195 1441495456 -0.560242 0.454468 0.404358 0.562195 1441495456 -0.560242 0.454468 0.404358 0.562195 1441495456 -0.560242 0.454468 0.404358 0.562195 1441495456 -0.560242 0.454468 0.404358 0.562195 1441495456 -0.516479 0.448730 0.433350 0.586548 1441495456 -0.516479 0.448730 0.433350 0.586548 1441495456 -0.516479 0.448730 0.433350 0.586548 1441495456 -0.516479 0.448730 0.433350 0.586548 1441495456 -0.516479 0.448730 0.433350 0.586548 1441495456 -0.516479 0.448730 0.433350 0.586548 1441495456 -0.516479 0.448730 0.433350 0.586548 1441495456 -0.492615 0.443726 0.451355 0.597168 1441495456 -0.492615 0.443726 0.451355 0.597168 1441495456 -0.492615 0.443726 0.451355 0.597168 1441495456 -0.492615 0.443726 0.451355 0.597168 1441495456 -0.492615 0.443726 0.451355 0.597168 1441495456 -0.492615 0.443726 0.451355 0.597168 1441495456 -0.499146 0.442322 0.454834 0.590149 1441495456 -0.499146 0.442322 0.454834 0.590149 1441495456 -0.499146 0.442322 0.454834 0.590149 1441495456 -0.499146 0.442322 0.454834 0.590149 1441495456 -0.499146 0.442322 0.454834 0.590149 1441495456 -0.499146 0.442322 0.454834 0.590149 1441495456 -0.524963 0.446777 0.441162 0.574585 1441495456 -0.524963 0.446777 0.441162 0.574585 1441495456 -0.524963 0.446777 0.441162 0.574585 1441495456 -0.524963 0.446777 0.441162 0.574585 1441495456 -0.524963 0.446777 0.441162 0.574585 1441495456 -0.524963 0.446777 0.441162 0.574585 1441495456 -0.565979 0.453552 0.412476 0.551147 1441495456 -0.565979 0.453552 0.412476 0.551147 1441495456 -0.565979 0.453552 0.412476 0.551147 1441495456 -0.565979 0.453552 0.412476 0.551147 1441495456 -0.565979 0.453552 0.412476 0.551147 1441495456 -0.565979 0.453552 0.412476 0.551147 1441495456 -0.565979 0.453552 0.412476 0.551147 1441495456 -0.615662 0.457703 0.375427 0.520081 1441495456 -0.615662 0.457703 0.375427 0.520081 1441495456 -0.615662 0.457703 0.375427 0.520081 1441495456 -0.615662 0.457703 0.375427 0.520081 1441495456 -0.615662 0.457703 0.375427 0.520081 1441495456 -0.615662 0.457703 0.375427 0.520081 1441495456 -0.664185 0.463074 0.330627 0.484863 1441495456 -0.664185 0.463074 0.330627 0.484863 1441495456 -0.664185 0.463074 0.330627 0.484863 1441495456 -0.664185 0.463074 0.330627 0.484863 1441495456 -0.664185 0.463074 0.330627 0.484863 1441495456 -0.664185 0.463074 0.330627 0.484863 1441495456 -0.708008 0.469177 0.282776 0.445679 1441495456 -0.708008 0.469177 0.282776 0.445679 1441495456 -0.708008 0.469177 0.282776 0.445679 1441495456 -0.708008 0.469177 0.282776 0.445679 1441495456 -0.708008 0.469177 0.282776 0.445679 1441495456 -0.708008 0.469177 0.282776 0.445679 1441495456 -0.742859 0.475159 0.240479 0.405640 1441495456 -0.742859 0.475159 0.240479 0.405640 1441495456 -0.742859 0.475159 0.240479 0.405640 1441495456 -0.742859 0.475159 0.240479 0.405640 1441495456 -0.742859 0.475159 0.240479 0.405640 1441495456 -0.742859 0.475159 0.240479 0.405640 1441495456 -0.742859 0.475159 0.240479 0.405640 1441495456 -0.762939 0.492859 0.199341 0.367798 1441495456 -0.762939 0.492859 0.199341 0.367798 1441495456 -0.762939 0.492859 0.199341 0.367798 1441495456 -0.762939 0.492859 0.199341 0.367798 1441495456 -0.762939 0.492859 0.199341 0.367798 1441495456 -0.762939 0.492859 0.199341 0.367798 1441495456 -0.782043 0.501709 0.169067 0.328674 1441495456 -0.782043 0.501709 0.169067 0.328674 1441495456 -0.782043 0.501709 0.169067 0.328674 1441495456 -0.782043 0.501709 0.169067 0.328674 1441495456 -0.782043 0.501709 0.169067 0.328674 1441495456 -0.782043 0.501709 0.169067 0.328674 1441495456 -0.794373 0.511658 0.139160 0.296326 1441495456 -0.794373 0.511658 0.139160 0.296326 1441495456 -0.794373 0.511658 0.139160 0.296326 1441495456 -0.794373 0.511658 0.139160 0.296326 1441495456 -0.794373 0.511658 0.139160 0.296326 1441495456 -0.794373 0.511658 0.139160 0.296326 1441495456 -0.803955 0.515198 0.114380 0.274170 1441495456 -0.803955 0.515198 0.114380 0.274170 1441495456 -0.803955 0.515198 0.114380 0.274170 1441495456 -0.803955 0.515198 0.114380 0.274170 1441495456 -0.803955 0.515198 0.114380 0.274170 1441495456 -0.803955 0.515198 0.114380 0.274170 1441495456 -0.803955 0.515198 0.114380 0.274170 1441495456 -0.804871 0.524048 0.089294 0.263794 1441495456 -0.804871 0.524048 0.089294 0.263794 1441495456 
-0.557129 0.409790 0.493225 0.527649 1441495459 -0.557129 0.409790 0.493225 0.527649 1441495459 -0.557129 0.409790 0.493225 0.527649 1441495459 -0.557129 0.409790 0.493225 0.527649 1441495459 -0.557129 0.409790 0.493225 0.527649 1441495459 -0.557129 0.409790 0.493225 0.527649 1441495459 -0.555542 0.412659 0.487183 0.532593 1441495459 -0.555542 0.412659 0.487183 0.532593 1441495459 -0.555542 0.412659 0.487183 0.532593 1441495459 -0.555542 0.412659 0.487183 0.532593 1441495459 -0.555542 0.412659 0.487183 0.532593 1441495459 -0.555542 0.412659 0.487183 0.532593 1441495459 -0.555542 0.412659 0.487183 0.532593 1441495459 -0.551514 0.418701 0.478149 0.540222 1441495459 -0.551514 0.418701 0.478149 0.540222 1441495459 -0.551514 0.418701 0.478149 0.540222 1441495459 -0.551514 0.418701 0.478149 0.540222 1441495459 -0.551514 0.418701 0.478149 0.540222 1441495459 -0.551514 0.418701 0.478149 0.540222 1441495459 -0.548279 0.423950 0.470337 0.546204 1441495459 -0.548279 0.423950 0.470337 0.546204 1441495459 -0.548279 0.423950 0.470337 0.546204 1441495459 -0.548279 0.423950 0.470337 0.546204 1441495459 -0.548279 0.423950 0.470337 0.546204 1441495459 -0.548279 0.423950 0.470337 0.546204 1441495459 -0.546204 0.427673 0.464661 0.550232 1441495459 -0.546204 0.427673 0.464661 0.550232 1441495459 -0.546204 0.427673 0.464661 0.550232 1441495459 -0.546204 0.427673 0.464661 0.550232 1441495459 -0.546204 0.427673 0.464661 0.550232 1441495459 -0.546204 0.427673 0.464661 0.550232 1441495459 -0.544434 0.430908 0.459106 0.554138 1441495459 -0.544434 0.430908 0.459106 0.554138 1441495459 -0.544434 0.430908 0.459106 0.554138 1441495459 -0.544434 0.430908 0.459106 0.554138 1441495459 -0.544434 0.430908 0.459106 0.554138 1441495459 -0.544434 0.430908 0.459106 0.554138 1441495459 -0.542419 0.434204 0.453308 0.558289 1441495459 -0.542419 0.434204 0.453308 0.558289 1441495459 -0.542419 0.434204 0.453308 0.558289 1441495460 -0.542419 0.434204 0.453308 0.558289 1441495460 -0.542419 0.434204 0.453308 0.558289 1441495460 -0.542419 0.434204 0.453308 0.558289 1441495460 -0.542419 0.434204 0.453308 0.558289 1441495460 -0.540771 0.436646 0.449463 0.561096 1441495460 -0.540771 0.436646 0.449463 0.561096 1441495460 -0.540771 0.436646 0.449463 0.561096 1441495460 -0.540771 0.436646 0.449463 0.561096 1441495460 -0.540771 0.436646 0.449463 0.561096 1441495460 -0.540771 0.436646 0.449463 0.561096 1441495460 -0.538391 0.439087 0.446899 0.563538 1441495460 -0.538391 0.439087 0.446899 0.563538 1441495460 -0.538391 0.439087 0.446899 0.563538 1441495460 -0.538391 0.439087 0.446899 0.563538 1441495460 -0.538391 0.439087 0.446899 0.563538 1441495460 -0.538391 0.439087 0.446899 0.563538 1441495460 -0.537109 0.440857 0.445740 0.564270 1441495460 -0.537109 0.440857 0.445740 0.564270 1441495460 -0.537109 0.440857 0.445740 0.564270 1441495460 -0.537109 0.440857 0.445740 0.564270 1441495460 -0.537109 0.440857 0.445740 0.564270 1441495460 -0.537109 0.440857 0.445740 0.564270 1441495460 -0.538391 0.439880 0.447205 0.562622 1441495460 -0.538391 0.439880 0.447205 0.562622 1441495460 -0.538391 0.439880 0.447205 0.562622 1441495460 -0.538391 0.439880 0.447205 0.562622 1441495460 -0.538391 0.439880 0.447205 0.562622 1441495460 -0.538391 0.439880 0.447205 0.562622 1441495460 -0.538940 0.440002 0.447083 0.562195 1441495460 -0.538940 0.440002 0.447083 0.562195 1441495460 -0.538940 0.440002 0.447083 0.562195 1441495460 -0.538940 0.440002 0.447083 0.562195 1441495460 -0.538940 0.440002 0.447083 0.562195 1441495460 -0.538940 0.440002 0.447083 0.562195 1441495460 -0.539001 0.440491 0.446411 0.562195 1441495460 -0.539001 0.440491 0.446411 0.562195 1441495460 -0.539001 0.440491 0.446411 0.562195 1441495460 -0.539001 0.440491 0.446411 0.562195 1441495460 -0.539001 0.440491 0.446411 0.562195 1441495460 -0.539001 0.440491 0.446411 0.562195 1441495460 -0.539612 0.440002 0.446594 0.561890 1441495460 -0.539612 0.440002 0.446594 0.561890 1441495460 -0.539612 0.440002 0.446594 0.561890 1441495460 -0.539612 0.440002 0.446594 0.561890 1441495460 -0.539612 0.440002 0.446594 0.561890 1441495460 -0.539795 0.439514 0.447266 0.561523 1441495460 -0.539795 0.439514 0.447266 0.561523 1441495460 -0.539795 0.439514 0.447266 0.561523 1441495460 -0.539795 0.439514 0.447266 0.561523 1441495460 -0.539795 0.439514 0.447266 0.561523 1441495460 -0.540039 0.439575 0.447388 0.561218 1441495460 -0.540039 0.439575 0.447388 0.561218 1441495460 -0.540039 0.439575 0.447388 0.561218 1441495460 -0.540039 0.439575 0.447388 0.561218 1441495460 -0.540039 0.439575 0.447388 0.561218 1441495460 -0.540039 0.439575 0.447388 0.561218 1441495460 -0.540039 0.439575 0.447388 0.561218 1441495460 -0.540771 0.439575 0.447632 0.560303 1441495460 -0.540771 0.439575 0.447632 0.560303 1441495460 -0.540771 0.439575 0.447632 0.560303 1441495460 -0.540771 0.439575 0.447632 0.560303 1441495460 -0.540771 0.439575 0.447632 0.560303 1441495460 -0.540771 0.439575 0.447632 0.560303 1441495460 -0.542175 0.438293 0.449158 0.558716 1441495460 -0.542175 0.438293 0.449158 0.558716 1441495460 -0.542175 0.438293 0.449158 0.558716 1441495460 -0.542175 0.438293 0.449158 0.558716 1441495460 -0.542175 0.438293 0.449158 0.558716 1441495460 -0.542175 0.438293 0.449158 0.558716 1441495460 -0.543030 0.436829 0.450806 0.557678 1441495460 -0.543030 0.436829 0.450806 0.557678 1441495460 -0.543030 0.436829 0.450806 0.557678 1441495460 -0.543030 0.436829 0.450806 0.557678 1441495460 -0.543030 0.436829 0.450806 0.557678 1441495460 -0.543030 0.436829 0.450806 0.557678 1441495460 -0.543030 0.436829 0.450806 0.557678 1441495460 -0.540833 0.436890 0.451111 0.559509 1441495460 -0.540833 0.436890 0.451111 0.559509 1441495460 -0.540833 0.436890 0.451111 0.559509 1441495460 -0.540833 0.436890 0.451111 0.559509 1441495460 -0.540833 0.436890 0.451111 0.559509 1441495460 -0.540833 0.436890 0.451111 0.559509 1441495460 -0.539307 0.434143 0.454407 0.560425 1441495460 -0.539307 0.434143 0.454407 0.560425 1441495460 -0.539307 0.434143 0.454407 0.560425 1441495460 -0.539307 0.434143 0.454407 0.560425 1441495460 -0.539307 0.434143 0.454407 0.560425 1441495460 -0.539307 0.434143 0.454407 0.560425 1441495460 -0.538147 0.429565 0.459045 0.561340 1441495460 -0.538147 0.429565 0.459045 0.561340 1441495460 -0.538147 0.429565 0.459045 0.561340 1441495460 -0.538147 0.429565 0.459045 0.561340 1441495460 -0.538147 0.429565 0.459045 0.561340 1441495460 -0.538147 0.429565 0.459045 0.561340 1441495460 -0.536499 0.426025 0.462402 0.562866 1441495460 -0.536499 0.426025 0.462402 0.562866 1441495460 -0.536499 0.426025 0.462402 0.562866 1441495460 -0.536499 0.426025 0.462402 0.562866 1441495460 -0.536499 0.426025 0.462402 0.562866 1441495460 -0.536499 0.426025 0.462402 0.562866 1441495460 -0.536499 0.426025 0.462402 0.562866 1441495460 -0.535217 0.423523 0.464294 0.564392 1441495460 -0.535217 0.423523 0.464294 0.564392 1441495460 -0.535217 0.423523 0.464294 0.564392 1441495460 -0.535217 0.423523 0.464294 0.564392 1441495460 -0.535217 0.423523 0.464294 0.564392 1441495460 -0.535217 0.423523 0.464294 0.564392 1441495460 -0.540710 0.415771 0.470947 0.559387 1441495460 -0.540710 0.415771 0.470947 0.559387 1441495460 -0.540710 0.415771 0.470947 0.559387 1441495460 -0.540710 0.415771 0.470947 0.559387 1441495461 -0.540710 0.415771 0.470947 0.559387 1441495461 -0.540710 0.415771 0.470947 0.559387 1441495461 -0.543274 0.413391 0.472168 0.557617 1441495461 -0.543274 0.413391 0.472168 0.557617 1441495461 -0.543274 0.413391 0.472168 0.557617 1441495461 -0.543274 0.413391 0.472168 0.557617 1441495461 -0.543274 0.413391 0.472168 0.557617 1441495461 -0.543274 0.413391 0.472168 0.557617 1441495461 -0.543762 0.417725 0.467957 0.557495 1441495461 -0.543762 0.417725 0.467957 0.557495 1441495461 -0.543762 0.417725 0.467957 0.557495 1441495461 -0.543762 0.417725 0.467957 0.557495 1441495461 -0.543762 0.417725 0.467957 0.557495 1441495461 -0.543762 0.417725 0.467957 0.557495 1441495461 -0.548096 0.417603 0.467773 0.553467 1441495461 -0.548096 0.417603 0.467773 0.553467 1441495461 -0.548096 0.417603 0.467773 0.553467 1441495461 -0.548096 0.417603 0.467773 0.553467 1441495461 -0.548096 0.417603 0.467773 0.553467 1441495461 -0.548096 0.417603 0.467773 0.553467 1441495461 -0.551208 0.418396 0.466187 0.551147 1441495461 -0.551208 0.418396 0.466187 0.551147 1441495461 -0.551208 0.418396 0.466187 0.551147 1441495461 -0.551208 0.418396 0.466187 0.551147 1441495461 -0.551208 0.418396 0.466187 0.551147 1441495461 -0.551208 0.418396 0.466187 0.551147 1441495461 -0.552551 0.420288 0.462769 0.551270 1441495461 -0.552551 0.420288 0.462769 0.551270 1441495461 -0.552551 0.420288 0.462769 0.551270 1441495461 -0.552551 0.420288 0.462769 0.551270 1441495461 -0.552551 0.420288 0.462769 0.551270 1441495461 -0.552551 0.420288 0.462769 0.551270 1441495461 -0.551208 0.424377 0.457336 0.553955 1441495461 -0.551208 0.424377 0.457336 0.553955 1441495461 -0.551208 0.424377 0.457336 0.553955 1441495461 -0.551208 0.424377 0.457336 0.553955 1441495461 -0.551208 0.424377 0.457336 0.553955 1441495461 -0.551208 0.424377 0.457336 0.553955 1441495461 -0.551208 0.424377 0.457336 0.553955 1441495461 -0.547058 0.429810 0.451782 0.558411 1441495461 -0.547058 0.429810 0.451782 0.558411 1441495461 -0.547058 0.429810 0.451782 0.558411 1441495461 -0.547058 0.429810 0.451782 0.558411 1441495461 -0.547058 0.429810 0.451782 0.558411 1441495461 -0.547058 0.429810 0.451782 0.558411 1441495461 -0.540527 0.435913 0.447327 0.563599 1441495461 -0.540527 0.435913 0.447327 0.563599 1441495461 -0.540527 0.435913 0.447327 0.563599 1441495461 -0.540527 0.435913 0.447327 0.563599 1441495461 -0.540527 0.435913 0.447327 0.563599 1441495461 -0.540527 0.435913 0.447327 0.563599 1441495461 -0.534363 0.440979 0.443787 0.568298 1441495461 -0.534363 0.440979 0.443787 0.568298 1441495461 -0.534363 0.440979 0.443787 0.568298 1441495461 -0.534363 0.440979 0.443787 0.568298 1441495461 -0.534363 0.440979 0.443787 0.568298 1441495461 -0.532166 0.442444 0.443054 0.569824 1441495461 -0.532166 0.442444 0.443054 0.569824 1441495461 -0.532166 0.442444 0.443054 0.569824 1441495461 -0.532166 0.442444 0.443054 0.569824 1441495461 -0.532166 0.442444 0.443054 0.569824 1441495461 -0.532166 0.442444 0.443054 0.569824 1441495461 -0.532166 0.442444 0.443054 0.569824 1441495461 -0.530273 0.444153 0.441284 0.571655 1441495461 -0.530273 0.444153 0.441284 0.571655 1441495461 -0.530273 0.444153 0.441284 0.571655 1441495461 -0.530273 0.444153 0.441284 0.571655 1441495461 -0.530273 0.444153 0.441284 0.571655 1441495461 -0.530212 0.445007 0.441101 0.571106 1441495461 -0.530212 0.445007 0.441101 0.571106 1441495461 -0.530212 0.445007 0.441101 0.571106 1441495461 -0.530212 0.445007 0.441101 0.571106 1441495461 -0.530212 0.445007 0.441101 0.571106 1441495461 -0.530212 0.445007 0.441101 0.571106 1441495461 -0.531982 0.442871 0.443909 0.569031 1441495461 -0.531982 0.442871 0.443909 0.569031 1441495461 -0.531982 0.442871 0.443909 0.569031 1441495461 -0.531982 0.442871 0.443909 0.569031 1441495461 -0.531982 0.442871 0.443909 0.569031 1441495461 -0.530945 0.442505 0.444763 0.569580 1441495461 -0.530945 0.442505 0.444763 0.569580 1441495461 -0.530945 0.442505 0.444763 0.569580 1441495461 -0.530945 0.442505 0.444763 0.569580 1441495461 -0.530945 0.442505 0.444763 0.569580 1441495461 -0.530945 0.442505 0.444763 0.569580 1441495461 -0.531128 0.441223 0.446289 0.569214 1441495461 -0.531128 0.441223 0.446289 0.569214 1441495461 -0.531128 0.441223 0.446289 0.569214 1441495461 -0.531128 0.441223 0.446289 0.569214 1441495461 -0.531128 0.441223 0.446289 0.569214 1441495461 -0.531128 0.441223 0.446289 0.569214 1441495461 -0.532104 0.438599 0.449341 0.567932 1441495461 -0.532104 0.438599 0.449341 0.567932 1441495461 -0.532104 0.438599 0.449341 0.567932 1441495461 -0.532104 0.438599 0.449341 0.567932 1441495461 -0.532104 0.438599 0.449341 0.567932 1441495461 -0.532104 0.438599 0.449341 0.567932 1441495461 -0.535889 0.435364 0.452454 0.564392 1441495461 -0.535889 0.435364 0.452454 0.564392 1441495461 -0.535889 0.435364 0.452454 0.564392 1441495461 -0.535889 0.435364 0.452454 0.564392 1441495461 -0.535889 0.435364 0.452454 0.564392 1441495461 -0.535889 0.435364 0.452454 0.564392 1441495461 -0.541626 0.430603 0.457336 0.558533 1441495461 -0.541626 0.430603 0.457336 0.558533 1441495461 -0.541626 0.430603 0.457336 0.558533 1441495461 -0.541626 0.430603 0.457336 0.558533 1441495462 -0.541626 0.430603 0.457336 0.558533 1441495462 -0.541626 0.430603 0.457336 0.558533 1441495462 -0.544983 0.428162 0.460754 0.554382 1441495462 -0.544983 0.428162 0.460754 0.554382 1441495462 -0.544983 0.428162 0.460754 0.554382 1441495462 -0.544983 0.428162 0.460754 0.554382 1441495462 -0.544983 0.428162 0.460754 0.554382 1441495462 -0.544983 0.428162 0.460754 0.554382 1441495462 -0.544983 0.428162 0.460754 0.554382 1441495462 -0.544678 0.427490 0.463135 0.553162 1441495462 -0.544678 0.427490 0.463135 0.553162 1441495462 -0.544678 0.427490 0.463135 0.553162 1441495462 -0.544678 0.427490 0.463135 0.553162 1441495462 -0.544678 0.427490 0.463135 0.553162 1441495462 -0.544678 0.427490 0.463135 0.553162 1441495462 -0.542908 0.426636 0.465393 0.553711 1441495462 -0.542908 0.426636 0.465393 0.553711 1441495462 -0.542908 0.426636 0.465393 0.553711 1441495462 -0.542908 0.426636 0.465393 0.553711 1441495462 -0.542908 0.426636 0.465393 0.553711 1441495462 -0.542908 0.426636 0.465393 0.553711 1441495462 -0.536804 0.427490 0.465393 0.558960 1441495462 -0.536804 0.427490 0.465393 0.558960 1441495462 -0.536804 0.427490 0.465393 0.558960 1441495462 -0.536804 0.427490 0.465393 0.558960 1441495462 -0.536804 0.427490 0.465393 0.558960 1441495462 -0.536804 0.427490 0.465393 0.558960 1441495462 -0.531372 0.428162 0.464722 0.564148 1441495462 -0.531372 0.428162 0.464722 0.564148 1441495462 -0.531372 0.428162 0.464722 0.564148 1441495462 -0.531372 0.428162 0.464722 0.564148 1441495462 -0.531372 0.428162 0.464722 0.564148 1441495462 -0.531372 0.428162 0.464722 0.564148 1441495462 -0.531738 0.424133 0.467468 0.564636 1441495462 -0.531738 0.424133 0.467468 0.564636 1441495462 -0.531738 0.424133 0.467468 0.564636 1441495462 -0.531738 0.424133 0.467468 0.564636 1441495462 -0.531738 0.424133 0.467468 0.564636 1441495462 -0.531738 0.424133 0.467468 0.564636 1441495462 -0.531738 0.424133 0.467468 0.564636 1441495462 -0.532837 0.421936 0.468689 0.564209 1441495462 -0.532837 0.421936 0.468689 0.564209 1441495462 -0.532837 0.421936 0.468689 0.564209 1441495462 -0.532837 0.421936 0.468689 0.564209 1441495462 -0.532837 0.421936 0.468689 0.564209 1441495462 -0.533325 0.423462 0.466980 0.563965 1441495462 -0.533325 0.423462 0.466980 0.563965 1441495462 -0.533325 0.423462 0.466980 0.563965 1441495462 -0.533325 0.423462 0.466980 0.563965 1441495462 -0.533325 0.423462 0.466980 0.563965 1441495462 -0.533325 0.423462 0.466980 0.563965 1441495462 -0.537598 0.422791 0.467468 0.560059 1441495462 -0.537598 0.422791 0.467468 0.560059 1441495462 -0.537598 0.422791 0.467468 0.560059 1441495462 -0.537598 0.422791 0.467468 0.560059 1441495462 -0.537598 0.422791 0.467468 0.560059 1441495462 -0.537598 0.422791 0.467468 0.560059 1441495462 -0.537598 0.422791 0.467468 0.560059 1441495462 -0.541443 0.422791 0.466309 0.557373 1441495462 -0.541443 0.422791 0.466309 0.557373 1441495462 -0.541443 0.422791 0.466309 0.557373 1441495462 -0.541443 0.422791 0.466309 0.557373 1441495462 -0.541443 0.422791 0.466309 0.557373 1441495462 -0.541443 0.422791 0.466309 0.557373 1441495462 -0.544189 0.423584 0.463318 0.556519 1441495462 -0.544189 0.423584 0.463318 0.556519 1441495462 -0.544189 0.423584 0.463318 0.556519 1441495462 -0.544189 0.423584 0.463318 0.556519 1441495462 -0.544189 0.423584 0.463318 0.556519 1441495462 -0.544189 0.423584 0.463318 0.556519 1441495462 -0.546082 0.424805 0.459473 0.556946 1441495462 -0.546082 0.424805 0.459473 0.556946 1441495462 -0.546082 0.424805 0.459473 0.556946 1441495462 -0.546082 0.424805 0.459473 0.556946 1441495462 -0.546082 0.424805 0.459473 0.556946 1441495462 -0.546082 0.424805 0.459473 0.556946 1441495462 -0.547485 0.425354 0.456482 0.557556 1441495462 -0.547485 0.425354 0.456482 0.557556 1441495462 -0.547485 0.425354 0.456482 0.557556 1441495462 -0.547485 0.425354 0.456482 0.557556 1441495462 -0.547485 0.425354 0.456482 0.557556 1441495462 -0.547485 0.425354 0.456482 0.557556 1441495462 -0.546814 0.427002 0.453430 0.559509 1441495462 -0.546814 0.427002 0.453430 0.559509 1441495462 -0.546814 0.427002 0.453430 0.559509 1441495462 -0.546814 0.427002 0.453430 0.559509 1441495462 -0.546814 0.427002 0.453430 0.559509 1441495462 -0.546814 0.427002 0.453430 0.559509 1441495462 -0.544373 0.429871 0.449890 0.562500 1441495462 -0.544373 0.429871 0.449890 0.562500 1441495462 -0.544373 0.429871 0.449890 0.562500 1441495462 -0.544373 0.429871 0.449890 0.562500 1441495462 -0.544373 0.429871 0.449890 0.562500 1441495462 -0.544373 0.429871 0.449890 0.562500 1441495462 -0.544373 0.429871 0.449890 0.562500 1441495462 -0.540405 0.433228 0.446655 0.566345 1441495462 -0.540405 0.433228 0.446655 0.566345 1441495462 -0.540405 0.433228 0.446655 0.566345 1441495462 -0.540405 0.433228 0.446655 0.566345 1441495462 -0.540405 0.433228 0.446655 0.566345 1441495462 -0.540405 0.433228 0.446655 0.566345 1441495462 -0.537170 0.435852 0.444214 0.569275 1441495462 -0.537170 0.435852 0.444214 0.569275 1441495462 -0.537170 0.435852 0.444214 0.569275 1441495462 -0.537170 0.435852 0.444214 0.569275 1441495462 -0.537170 0.435852 0.444214 0.569275 1441495462 -0.537170 0.435852 0.444214 0.569275 1441495462 -0.536133 0.436707 0.444336 0.569580 1441495462 -0.536133 0.436707 0.444336 0.569580 1441495462 -0.536133 0.436707 0.444336 0.569580 1441495462 -0.536133 0.436707 0.444336 0.569580 1441495462 -0.536133 0.436707 0.444336 0.569580 1441495463 -0.536133 0.436707 0.444336 0.569580 1441495463 -0.535522 0.437378 0.444519 0.569397 1441495463 -0.535522 0.437378 0.444519 0.569397 1441495463 -0.535522 0.437378 0.444519 0.569397 1441495463 -0.535522 0.437378 0.444519 0.569397 1441495463 -0.535522 0.437378 0.444519 0.569397 1441495463 -0.535522 0.437378 0.444519 0.569397 1441495463 -0.535706 0.437195 0.444763 0.569214 1441495463 -0.535706 0.437195 0.444763 0.569214 1441495463 -0.535706 0.437195 0.444763 0.569214 1441495463 -0.535706 0.437195 0.444763 0.569214 1441495463 -0.535706 0.437195 0.444763 0.569214 1441495463 -0.535706 0.437195 0.444763 0.569214 1441495463 -0.538696 0.433472 0.448730 0.566101 1441495463 -0.538696 0.433472 0.448730 0.566101 1441495463 -0.538696 0.433472 0.448730 0.566101 1441495463 -0.538696 0.433472 0.448730 0.566101 1441495463 -0.538696 0.433472 0.448730 0.566101 1441495463 -0.538696 0.433472 0.448730 0.566101 1441495463 -0.539551 0.431213 0.451233 0.565063 1441495463 -0.539551 0.431213 0.451233 0.565063 1441495463 -0.539551 0.431213 0.451233 0.565063 1441495463 -0.539551 0.431213 0.451233 0.565063 1441495463 -0.539551 0.431213 0.451233 0.565063 1441495463 -0.539551 0.431213 0.451233 0.565063 1441495463 -0.539551 0.431213 0.451233 0.565063 1441495463 -0.540283 0.429993 0.453064 0.563782 1441495463 -0.540283 0.429993 0.453064 0.563782 1441495463 -0.540283 0.429993 0.453064 0.563782 1441495463 -0.540283 0.429993 0.453064 0.563782 1441495463 -0.540283 0.429993 0.453064 0.563782 1441495463 -0.540283 0.429993 0.453064 0.563782 1441495463 -0.541321 0.428345 0.455078 0.562439 1441495463 -0.541321 0.428345 0.455078 0.562439 1441495463 -0.541321 0.428345 0.455078 0.562439 1441495463 -0.541321 0.428345 0.455078 0.562439 1441495463 -0.541321 0.428345 0.455078 0.562439 1441495463 -0.543640 0.426453 0.456482 0.560547 1441495463 -0.543640 0.426453 0.456482 0.560547 1441495463 -0.543640 0.426453 0.456482 0.560547 1441495463 -0.543640 0.426453 0.456482 0.560547 1441495463 -0.543640 0.426453 0.456482 0.560547 1441495463 -0.543640 0.426453 0.456482 0.560547 1441495463 -0.547180 0.422607 0.460205 0.556946 1441495463 -0.547180 0.422607 0.460205 0.556946 1441495463 -0.547180 0.422607 0.460205 0.556946 1441495463 -0.547180 0.422607 0.460205 0.556946 1441495463 -0.547180 0.422607 0.460205 0.556946 1441495463 -0.547180 0.422607 0.460205 0.556946 1441495463 -0.546631 0.421631 0.461182 0.557373 1441495463 -0.546631 0.421631 0.461182 0.557373 1441495463 -0.546631 0.421631 0.461182 0.557373 1441495463 -0.546631 0.421631 0.461182 0.557373 1441495463 -0.546631 0.421631 0.461182 0.557373 1441495463 -0.546631 0.421631 0.461182 0.557373 1441495463 -0.546509 0.419861 0.463562 0.556885 1441495463 -0.546509 0.419861 0.463562 0.556885 1441495463 -0.546509 0.419861 0.463562 0.556885 1441495463 -0.546509 0.419861 0.463562 0.556885 1441495463 -0.546509 0.419861 0.463562 0.556885 1441495463 -0.546509 0.419861 0.463562 0.556885 1441495463 -0.544678 0.418396 0.465210 0.558350 1441495463 -0.544678 0.418396 0.465210 0.558350 1441495463 -0.544678 0.418396 0.465210 0.558350 1441495463 -0.544678 0.418396 0.465210 0.558350 1441495463 -0.544678 0.418396 0.465210 0.558350 1441495463 -0.544678 0.418396 0.465210 0.558350 1441495463 -0.544678 0.418396 0.465210 0.558350 1441495463 -0.536255 0.422180 0.461609 0.566650 1441495463 -0.536255 0.422180 0.461609 0.566650 1441495463 -0.536255 0.422180 0.461609 0.566650 1441495463 -0.536255 0.422180 0.461609 0.566650 1441495463 -0.536255 0.422180 0.461609 0.566650 1441495463 -0.536255 0.422180 0.461609 0.566650 1441495463 -0.535767 0.419312 0.463989 0.567261 1441495463 -0.535767 0.419312 0.463989 0.567261 1441495463 -0.535767 0.419312 0.463989 0.567261 1441495463 -0.535767 0.419312 0.463989 0.567261 1441495463 -0.535767 0.419312 0.463989 0.567261 1441495463 -0.535767 0.419312 0.463989 0.567261 1441495463 -0.541931 0.411682 0.470154 0.561890 1441495463 -0.541931 0.411682 0.470154 0.561890 1441495463 -0.541931 0.411682 0.470154 0.561890 1441495463 -0.541931 0.411682 0.470154 0.561890 1441495463 -0.541931 0.411682 0.470154 0.561890 1441495463 -0.541931 0.411682 0.470154 0.561890 1441495463 -0.542603 0.411499 0.469055 0.562317 1441495463 -0.542603 0.411499 0.469055 0.562317 1441495463 -0.542603 0.411499 0.469055 0.562317 1441495463 -0.542603 0.411499 0.469055 0.562317 1441495463 -0.542603 0.411499 0.469055 0.562317 1441495463 -0.542603 0.411499 0.469055 0.562317 1441495463 -0.547668 0.410156 0.471130 0.556641 1441495463 -0.547668 0.410156 0.471130 0.556641 1441495463 -0.547668 0.410156 0.471130 0.556641 1441495463 -0.547668 0.410156 0.471130 0.556641 1441495463 -0.547668 0.410156 0.471130 0.556641 1441495463 -0.547668 0.410156 0.471130 0.556641 1441495463 -0.547668 0.410156 0.471130 0.556641 1441495463 -0.551270 0.410339 0.471069 0.552979 1441495463 -0.551270 0.410339 0.471069 0.552979 1441495463 -0.551270 0.410339 0.471069 0.552979 1441495463 -0.551270 0.410339 0.471069 0.552979 1441495463 -0.551270 0.410339 0.471069 0.552979 1441495463 -0.551270 0.410339 0.471069 0.552979 1441495463 -0.553528 0.413513 0.466919 0.551941 1441495463 -0.553528 0.413513 0.466919 0.551941 1441495463 -0.553528 0.413513 0.466919 0.551941 1441495463 -0.553528 0.413513 0.466919 0.551941 1441495463 -0.553528 0.413513 0.466919 0.551941 1441495463 -0.553528 0.413513 0.466919 0.551941 1441495463 -0.554199 0.416138 0.462219 0.553162 1441495464 -0.554199 0.416138 0.462219 0.553162 1441495464 -0.554199 0.416138 0.462219 0.553162 1441495464 -0.554199 0.416138 0.462219 0.553162 1441495464 -0.554199 0.416138 0.462219 0.553162 1441495464 -0.554199 0.416138 0.462219 0.553162 1441495464 -0.553223 0.419495 0.456848 0.556091 1441495464 -0.553223 0.419495 0.456848 0.556091 1441495464 -0.553223 0.419495 0.456848 0.556091 1441495464 -0.553223 0.419495 0.456848 0.556091 1441495464 -0.553223 0.419495 0.456848 0.556091 1441495464 -0.553223 0.419495 0.456848 0.556091 1441495464 -0.549805 0.423096 0.452271 0.560425 1441495464 -0.549805 0.423096 0.452271 0.560425 1441495464 -0.549805 0.423096 0.452271 0.560425 1441495464 -0.549805 0.423096 0.452271 0.560425 1441495464 -0.549805 0.423096 0.452271 0.560425 1441495464 -0.549805 0.423096 0.452271 0.560425 1441495464 -0.544189 0.428223 0.447571 0.565796 1441495464 -0.544189 0.428223 0.447571 0.565796 1441495464 -0.544189 0.428223 0.447571 0.565796 1441495464 -0.544189 0.428223 0.447571 0.565796 1441495464 -0.544189 0.428223 0.447571 0.565796 1441495464 -0.544189 0.428223 0.447571 0.565796 1441495464 -0.538879 0.433105 0.443359 0.570374 1441495464 -0.538879 0.433105 0.443359 0.570374 1441495464 -0.538879 0.433105 0.443359 0.570374 1441495464 -0.538879 0.433105 0.443359 0.570374 1441495464 -0.538879 0.433105 0.443359 0.570374 1441495464 -0.538879 0.433105 0.443359 0.570374 1441495464 -0.535095 0.436523 0.440186 0.573853 1441495464 -0.535095 0.436523 0.440186 0.573853 1441495464 -0.535095 0.436523 0.440186 0.573853 1441495464 -0.535095 0.436523 0.440186 0.573853 1441495464 -0.535095 0.436523 0.440186 0.573853 1441495464 -0.535095 0.436523 0.440186 0.573853 1441495464 -0.535095 0.436523 0.440186 0.573853 1441495464 -0.532898 0.439209 0.437439 0.575928 1441495464 -0.532898 0.439209 0.437439 0.575928 1441495464 -0.532898 0.439209 0.437439 0.575928 1441495464 -0.532898 0.439209 0.437439 0.575928 1441495464 -0.532898 0.439209 0.437439 0.575928 1441495464 -0.532898 0.439209 0.437439 0.575928 1441495464 -0.532715 0.439941 0.437012 0.575867 1441495464 -0.532715 0.439941 0.437012 0.575867 1441495464 -0.532715 0.439941 0.437012 0.575867 1441495464 -0.532715 0.439941 0.437012 0.575867 1441495464 -0.532715 0.439941 0.437012 0.575867 1441495464 -0.532715 0.439941 0.437012 0.575867 1441495464 -0.535034 0.437866 0.438965 0.573792 1441495464 -0.535034 0.437866 0.438965 0.573792 1441495464 -0.535034 0.437866 0.438965 0.573792 1441495464 -0.535034 0.437866 0.438965 0.573792 1441495464 -0.535034 0.437866 0.438965 0.573792 1441495464 -0.535034 0.437866 0.438965 0.573792 1441495464 -0.538269 0.434570 0.441833 0.571106 1441495464 -0.538269 0.434570 0.441833 0.571106 1441495464 -0.538269 0.434570 0.441833 0.571106 1441495464 -0.538269 0.434570 0.441833 0.571106 1441495464 -0.538269 0.434570 0.441833 0.571106 1441495464 -0.538269 0.434570 0.441833 0.571106 1441495464 -0.538269 0.434570 0.441833 0.571106 1441495464 -0.540222 0.432983 0.443237 0.569397 1441495464 -0.540222 0.432983 0.443237 0.569397 1441495464 -0.540222 0.432983 0.443237 0.569397 1441495464 -0.544617 0.429260 0.447998 0.564270 1441495464 -0.544617 0.429260 0.447998 0.564270 1441495464 -0.544617 0.429260 0.447998 0.564270 1441495464 -0.544617 0.429260 0.447998 0.564270 1441495464 -0.544617 0.429260 0.447998 0.564270 1441495464 -0.547241 0.427246 0.451111 0.560730 1441495464 -0.547241 0.427246 0.451111 0.560730 1441495464 -0.547241 0.427246 0.451111 0.560730 1441495464 -0.547241 0.427246 0.451111 0.560730 1441495464 -0.549438 0.426086 0.453430 0.557617 1441495464 -0.549438 0.426086 0.453430 0.557617 1441495464 -0.549438 0.426086 0.453430 0.557617 1441495464 -0.549438 0.426086 0.453430 0.557617 1441495464 -0.549438 0.426086 0.453430 0.557617 1441495464 -0.549438 0.426086 0.453430 0.557617 1441495464 -0.550232 0.425232 0.455322 0.555908 1441495464 -0.550232 0.425232 0.455322 0.555908 1441495464 -0.550232 0.425232 0.455322 0.555908 1441495464 -0.550232 0.425232 0.455322 0.555908 1441495464 -0.550232 0.425232 0.455322 0.555908 1441495464 -0.550232 0.425232 0.455322 0.555908 1441495464 -0.549133 0.425232 0.456543 0.556030 1441495464 -0.549133 0.425232 0.456543 0.556030 1441495464 -0.549133 0.425232 0.456543 0.556030 1441495464 -0.549133 0.425232 0.456543 0.556030 1441495464 -0.549133 0.425232 0.456543 0.556030 1441495464 -0.549133 0.425232 0.456543 0.556030 1441495464 -0.546448 0.424927 0.457703 0.557922 1441495464 -0.546448 0.424927 0.457703 0.557922 1441495464 -0.546448 0.424927 0.457703 0.557922 1441495464 -0.546448 0.424927 0.457703 0.557922 1441495464 -0.546448 0.424927 0.457703 0.557922 1441495464 -0.546448 0.424927 0.457703 0.557922 1441495464 -0.541748 0.425903 0.456787 0.562500 1441495464 -0.541748 0.425903 0.456787 0.562500 1441495464 -0.541748 0.425903 0.456787 0.562500 1441495464 -0.541748 0.425903 0.456787 0.562500 1441495464 -0.541748 0.425903 0.456787 0.562500 1441495464 -0.541748 0.425903 0.456787 0.562500 1441495464 -0.541748 0.425903 0.456787 0.562500 1441495464 -0.536194 0.427124 0.455261 0.568115 1441495465 -0.536194 0.427124 0.455261 0.568115 1441495465 -0.536194 0.427124 0.455261 0.568115 1441495465 -0.536194 0.427124 0.455261 0.568115 1441495465 -0.536194 0.427124 0.455261 0.568115 1441495465 -0.536194 0.427124 0.455261 0.568115 1441495465 -0.535339 0.424622 0.456787 0.569580 1441495465 -0.535339 0.424622 0.456787 0.569580 1441495465 -0.535339 0.424622 0.456787 0.569580 1441495465 -0.535339 0.424622 0.456787 0.569580 1441495465 -0.535339 0.424622 0.456787 0.569580 1441495465 
-0.592285 0.438416 0.404236 0.541748 1441495467 -0.592285 0.438416 0.404236 0.541748 1441495467 -0.592285 0.438416 0.404236 0.541748 1441495467 -0.592285 0.438416 0.404236 0.541748 1441495467 -0.592285 0.438416 0.404236 0.541748 1441495467 -0.592285 0.438416 0.404236 0.541748 1441495467 -0.633972 0.448853 0.340942 0.529480 1441495467 -0.633972 0.448853 0.340942 0.529480 1441495467 -0.633972 0.448853 0.340942 0.529480 1441495467 -0.633972 0.448853 0.340942 0.529480 1441495467 -0.633972 0.448853 0.340942 0.529480 1441495467 -0.633972 0.448853 0.340942 0.529480 1441495467 -0.674561 0.455017 0.278198 0.510376 1441495467 -0.674561 0.455017 0.278198 0.510376 1441495467 -0.674561 0.455017 0.278198 0.510376 1441495467 -0.674561 0.455017 0.278198 0.510376 1441495467 -0.674561 0.455017 0.278198 0.510376 1441495467 -0.709534 0.458496 0.225586 0.485291 1441495467 -0.709534 0.458496 0.225586 0.485291 1441495467 -0.709534 0.458496 0.225586 0.485291 1441495467 -0.709534 0.458496 0.225586 0.485291 1441495467 -0.734863 0.468933 0.181580 0.455078 1441495467 -0.734863 0.468933 0.181580 0.455078 1441495467 -0.734863 0.468933 0.181580 0.455078 1441495467 -0.734863 0.468933 0.181580 0.455078 1441495467 -0.734863 0.468933 0.181580 0.455078 1441495467 -0.734863 0.468933 0.181580 0.455078 1441495467 -0.757996 0.477539 0.152039 0.417542 1441495467 -0.757996 0.477539 0.152039 0.417542 1441495467 -0.757996 0.477539 0.152039 0.417542 1441495467 -0.757996 0.477539 0.152039 0.417542 1441495467 -0.757996 0.477539 0.152039 0.417542 1441495467 -0.757996 0.477539 0.152039 0.417542 1441495467 -0.771973 0.494019 0.119690 0.381653 1441495467 -0.771973 0.494019 0.119690 0.381653 1441495467 -0.771973 0.494019 0.119690 0.381653 1441495467 -0.771973 0.494019 0.119690 0.381653 1441495467 -0.771973 0.494019 0.119690 0.381653 1441495467 -0.771973 0.494019 0.119690 0.381653 1441495467 -0.771973 0.494019 0.119690 0.381653 1441495467 -0.779785 0.507019 0.089050 0.356262 1441495467 -0.779785 0.507019 0.089050 0.356262 1441495467 -0.779785 0.507019 0.089050 0.356262 1441495467 -0.779785 0.507019 0.089050 0.356262 1441495468 -0.779785 0.507019 0.089050 0.356262 1441495468 -0.779785 0.507019 0.089050 0.356262 1441495468 -0.777527 0.523804 0.052307 0.343994 1441495468 -0.777527 0.523804 0.052307 0.343994 1441495468 -0.777527 0.523804 0.052307 0.343994 1441495468 -0.777527 0.523804 0.052307 0.343994 1441495468 -0.777527 0.523804 0.052307 0.343994 1441495468 -0.777527 0.523804 0.052307 0.343994 1441495468 -0.772705 0.537720 0.018372 0.336792 1441495468 -0.772705 0.537720 0.018372 0.336792 1441495468 -0.772705 0.537720 0.018372 0.336792 1441495468 -0.772705 0.537720 0.018372 0.336792 1441495468 -0.772705 0.537720 0.018372 0.336792 1441495468 -0.772705 0.537720 0.018372 0.336792 1441495468 -0.773193 0.543091 -0.011597 0.327332 1441495468 -0.773193 0.543091 -0.011597 0.327332 1441495468 -0.773193 0.543091 -0.011597 0.327332 1441495468 -0.773193 0.543091 -0.011597 0.327332 1441495468 -0.773193 0.543091 -0.011597 0.327332 1441495468 -0.773193 0.543091 -0.011597 0.327332 1441495468 -0.774048 0.542908 -0.022461 0.324951 1441495468 -0.774048 0.542908 -0.022461 0.324951 1441495468 -0.774048 0.542908 -0.022461 0.324951 1441495468 -0.774048 0.542908 -0.022461 0.324951 1441495468 -0.774048 0.542908 -0.022461 0.324951 1441495468 -0.774048 0.542908 -0.022461 0.324951 1441495468 -0.773560 0.535950 -0.002197 0.338135 1441495468 -0.773560 0.535950 -0.002197 0.338135 1441495468 -0.773560 0.535950 -0.002197 0.338135 1441495468 -0.773560 0.535950 -0.002197 0.338135 1441495468 -0.773560 0.535950 -0.002197 0.338135 1441495468 -0.773560 0.535950 -0.002197 0.338135 1441495468 -0.778809 0.522766 0.035156 0.344788 1441495468 -0.778809 0.522766 0.035156 0.344788 1441495468 -0.778809 0.522766 0.035156 0.344788 1441495468 -0.778809 0.522766 0.035156 0.344788 1441495468 -0.778809 0.522766 0.035156 0.344788 1441495468 -0.778809 0.522766 0.035156 0.344788 1441495468 -0.785400 0.511658 0.078369 0.339478 1441495468 -0.785400 0.511658 0.078369 0.339478 1441495468 -0.785400 0.511658 0.078369 0.339478 1441495468 -0.785400 0.511658 0.078369 0.339478 1441495468 -0.785400 0.511658 0.078369 0.339478 1441495468 -0.785400 0.511658 0.078369 0.339478 1441495468 -0.781250 0.509033 0.113892 0.342834 1441495468 -0.781250 0.509033 0.113892 0.342834 1441495468 -0.781250 0.509033 0.113892 0.342834 1441495468 -0.781250 0.509033 0.113892 0.342834 1441495468 -0.781250 0.509033 0.113892 0.342834 1441495468 -0.781250 0.509033 0.113892 0.342834 1441495468 -0.752136 0.524719 0.134949 0.375122 1441495468 -0.752136 0.524719 0.134949 0.375122 1441495468 -0.752136 0.524719 0.134949 0.375122 1441495468 -0.752136 0.524719 0.134949 0.375122 1441495468 -0.752136 0.524719 0.134949 0.375122 1441495468 -0.752136 0.524719 0.134949 0.375122 1441495468 -0.737488 0.516174 0.167053 0.402222 1441495468 -0.737488 0.516174 0.167053 0.402222 1441495468 -0.737488 0.516174 0.167053 0.402222 1441495468 -0.737488 0.516174 0.167053 0.402222 1441495468 -0.737488 0.516174 0.167053 0.402222 1441495468 -0.737488 0.516174 0.167053 0.402222 1441495468 -0.716919 0.501160 0.213684 0.434998 1441495468 -0.716919 0.501160 0.213684 0.434998 1441495468 -0.716919 0.501160 0.213684 0.434998 1441495468 -0.716919 0.501160 0.213684 0.434998 1441495468 -0.716919 0.501160 0.213684 0.434998 1441495468 -0.716919 0.501160 0.213684 0.434998 1441495468 -0.680786 0.498474 0.257202 0.471069 1441495468 -0.680786 0.498474 0.257202 0.471069 1441495468 -0.680786 0.498474 0.257202 0.471069 1441495468 -0.680786 0.498474 0.257202 0.471069 1441495468 -0.680786 0.498474 0.257202 0.471069 1441495468 -0.680786 0.498474 0.257202 0.471069 1441495468 -0.641296 0.489502 0.307800 0.504333 1441495468 -0.641296 0.489502 0.307800 0.504333 1441495468 -0.641296 0.489502 0.307800 0.504333 1441495468 -0.641296 0.489502 0.307800 0.504333 1441495468 -0.590393 0.480530 0.362000 0.538025 1441495468 -0.590393 0.480530 0.362000 0.538025 1441495468 -0.590393 0.480530 0.362000 0.538025 1441495468 -0.590393 0.480530 0.362000 0.538025 1441495468 -0.590393 0.480530 0.362000 0.538025 1441495468 -0.590393 0.480530 0.362000 0.538025 1441495468 -0.535217 0.479431 0.400146 0.568787 1441495468 -0.535217 0.479431 0.400146 0.568787 1441495468 -0.535217 0.479431 0.400146 0.568787 1441495468 -0.535217 0.479431 0.400146 0.568787 1441495468 -0.535217 0.479431 0.400146 0.568787 1441495468 -0.535217 0.479431 0.400146 0.568787 1441495468 -0.501892 0.486023 0.406982 0.588318 1441495468 -0.501892 0.486023 0.406982 0.588318 1441495468 -0.501892 0.486023 0.406982 0.588318 1441495468 -0.501892 0.486023 0.406982 0.588318 1441495468 -0.501892 0.486023 0.406982 0.588318 1441495468 -0.501892 0.486023 0.406982 0.588318 1441495468 -0.499817 0.483459 0.409058 0.590820 1441495468 -0.499817 0.483459 0.409058 0.590820 1441495468 -0.499817 0.483459 0.409058 0.590820 1441495468 -0.499817 0.483459 0.409058 0.590820 1441495468 -0.499817 0.483459 0.409058 0.590820 1441495468 -0.499817 0.483459 0.409058 0.590820 1441495468 -0.522949 0.482971 0.394043 0.581299 1441495468 -0.522949 0.482971 0.394043 0.581299 1441495468 -0.522949 0.482971 0.394043 0.581299 1441495468 -0.522949 0.482971 0.394043 0.581299 1441495468 -0.522949 0.482971 0.394043 0.581299 1441495469 -0.522949 0.482971 0.394043 0.581299 1441495469 -0.560791 0.488708 0.358643 0.563904 1441495469 -0.560791 0.488708 0.358643 0.563904 1441495469 -0.560791 0.488708 0.358643 0.563904 1441495469 -0.560791 0.488708 0.358643 0.563904 1441495469 -0.560791 0.488708 0.358643 0.563904 1441495469 -0.606323 0.491882 0.314819 0.539673 1441495469 -0.606323 0.491882 0.314819 0.539673 1441495469 -0.606323 0.491882 0.314819 0.539673 1441495469 -0.606323 0.491882 0.314819 0.539673 1441495469 -0.606323 0.491882 0.314819 0.539673 1441495469 -0.606323 0.491882 0.314819 0.539673 1441495469 -0.606323 0.491882 0.314819 0.539673 1441495469 -0.650024 0.494202 0.271057 0.509644 1441495469 -0.650024 0.494202 0.271057 0.509644 1441495469 -0.650024 0.494202 0.271057 0.509644 1441495469 -0.650024 0.494202 0.271057 0.509644 1441495469 -0.650024 0.494202 0.271057 0.509644 1441495469 -0.650024 0.494202 0.271057 0.509644 1441495469 -0.683655 0.499695 0.231323 0.479004 1441495469 -0.683655 0.499695 0.231323 0.479004 1441495469 -0.683655 0.499695 0.231323 0.479004 1441495469 -0.683655 0.499695 0.231323 0.479004 1441495469 -0.683655 0.499695 0.231323 0.479004 1441495469 -0.683655 0.499695 0.231323 0.479004 1441495469 -0.704346 0.515198 0.192017 0.448975 1441495469 -0.704346 0.515198 0.192017 0.448975 1441495469 -0.704346 0.515198 0.192017 0.448975 1441495469 -0.704346 0.515198 0.192017 0.448975 1441495469 -0.704346 0.515198 0.192017 0.448975 1441495469 -0.724731 0.525818 0.159607 0.415710 1441495469 -0.724731 0.525818 0.159607 0.415710 1441495469 -0.724731 0.525818 0.159607 0.415710 1441495469 -0.724731 0.525818 0.159607 0.415710 1441495469 -0.724731 0.525818 0.159607 0.415710 1441495469 -0.724731 0.525818 0.159607 0.415710 1441495469 -0.741333 0.531860 0.129883 0.388123 1441495469 -0.741333 0.531860 0.129883 0.388123 1441495469 -0.741333 0.531860 0.129883 0.388123 1441495469 -0.741333 0.531860 0.129883 0.388123 1441495469 -0.741333 0.531860 0.129883 0.388123 1441495469 -0.741333 0.531860 0.129883 0.388123 1441495469 -0.741333 0.531860 0.129883 0.388123 1441495469 -0.751038 0.537292 0.096130 0.371460 1441495469 -0.751038 0.537292 0.096130 0.371460 1441495469 -0.751038 0.537292 0.096130 0.371460 1441495469 -0.751038 0.537292 0.096130 0.371460 1441495469 -0.751770 0.545471 0.060242 0.365540 1441495469 -0.751770 0.545471 0.060242 0.365540 1441495469 -0.751770 0.545471 0.060242 0.365540 1441495469 -0.751770 0.545471 0.060242 0.365540 1441495469 -0.751770 0.545471 0.060242 0.365540 1441495469 -0.751770 0.545471 0.060242 0.365540 1441495469 -0.751465 0.552551 0.020691 0.359924 1441495469 -0.751465 0.552551 0.020691 0.359924 1441495469 -0.751465 0.552551 0.020691 0.359924 1441495469 -0.751465 0.552551 0.020691 0.359924 1441495469 -0.751465 0.552551 0.020691 0.359924 1441495469 -0.759644 0.548889 -0.006226 0.348694 1441495469 -0.759644 0.548889 -0.006226 0.348694 1441495469 -0.759644 0.548889 -0.006226 0.348694 1441495469 -0.759644 0.548889 -0.006226 0.348694 1441495469 -0.759644 0.548889 -0.006226 0.348694 1441495469 -0.759644 0.548889 -0.006226 0.348694 1441495469 -0.759644 0.548889 -0.006226 0.348694 1441495469 -0.765442 0.540771 -0.006287 0.348694 1441495469 -0.765442 0.540771 -0.006287 0.348694 1441495469 -0.765442 0.540771 -0.006287 0.348694 1441495469 -0.765442 0.540771 -0.006287 0.348694 1441495469 -0.765442 0.540771 -0.006287 0.348694 1441495469 -0.763672 0.533447 0.015137 0.363281 1441495469 -0.763672 0.533447 0.015137 0.363281 1441495469 -0.763672 0.533447 0.015137 0.363281 1441495469 -0.763672 0.533447 0.015137 0.363281 1441495469 -0.763672 0.533447 0.015137 0.363281 1441495469 -0.763672 0.533447 0.015137 0.363281 1441495469 -0.769104 0.523438 0.049011 0.363403 1441495469 -0.769104 0.523438 0.049011 0.363403 1441495469 -0.769104 0.523438 0.049011 0.363403 1441495469 -0.769104 0.523438 0.049011 0.363403 1441495469 -0.769104 0.523438 0.049011 0.363403 1441495469 -0.769104 0.523438 0.049011 0.363403 1441495469 -0.769104 0.523438 0.049011 0.363403 1441495469 -0.777283 0.513672 0.087891 0.352478 1441495469 -0.777283 0.513672 0.087891 0.352478 1441495469 -0.777283 0.513672 0.087891 0.352478 1441495469 -0.777283 0.513672 0.087891 0.352478 1441495469 -0.777283 0.513672 0.087891 0.352478 1441495469 -0.777283 0.513672 0.087891 0.352478 1441495469 -0.768127 0.516174 0.120667 0.359070 1441495469 -0.768127 0.516174 0.120667 0.359070 1441495469 -0.768127 0.516174 0.120667 0.359070 1441495469 -0.768127 0.516174 0.120667 0.359070 1441495469 -0.768127 0.516174 0.120667 0.359070 1441495469 -0.768127 0.516174 0.120667 0.359070 1441495469 -0.768127 0.516174 0.120667 0.359070 1441495469 -0.744934 0.528259 0.142761 0.381592 1441495469 -0.744934 0.528259 0.142761 0.381592 1441495469 -0.744934 0.528259 0.142761 0.381592 1441495469 -0.744934 0.528259 0.142761 0.381592 1441495469 -0.744934 0.528259 0.142761 0.381592 1441495469 -0.744934 0.528259 0.142761 0.381592 1441495469 -0.733765 0.517456 0.168030 0.406982 1441495469 -0.733765 0.517456 0.168030 0.406982 1441495469 -0.733765 0.517456 0.168030 0.406982 1441495469 -0.733765 0.517456 0.168030 0.406982 1441495469 -0.733765 0.517456 0.168030 0.406982 1441495469 -0.733765 0.517456 0.168030 0.406982 1441495469 -0.733765 0.517456 0.168030 0.406982 1441495469 -0.730103 0.485474 0.217896 0.428650 1441495470 -0.730103 0.485474 0.217896 0.428650 1441495470 -0.730103 0.485474 0.217896 0.428650 1441495470 -0.730103 0.485474 0.217896 0.428650 1441495470 -0.730103 0.485474 0.217896 0.428650 1441495470 -0.730103 0.485474 0.217896 0.428650 1441495470 -0.700989 0.458252 0.293823 0.460632 1441495470 -0.700989 0.458252 0.293823 0.460632 1441495470 -0.700989 0.458252 0.293823 0.460632 1441495470 -0.700989 0.458252 0.293823 0.460632 1441495470 -0.700989 0.458252 0.293823 0.460632 1441495470 -0.700989 0.458252 0.293823 0.460632 1441495470 -0.615723 0.471008 0.355530 0.522095 1441495470 -0.615723 0.471008 0.355530 0.522095 1441495470 -0.615723 0.471008 0.355530 0.522095 1441495470 -0.615723 0.471008 0.355530 0.522095 1441495470 -0.615723 0.471008 0.355530 0.522095 1441495470 -0.615723 0.471008 0.355530 0.522095 1441495470 -0.571960 0.459839 0.399719 0.549072 1441495470 -0.571960 0.459839 0.399719 0.549072 1441495470 -0.571960 0.459839 0.399719 0.549072 1441495470 -0.571960 0.459839 0.399719 0.549072 1441495470 -0.571960 0.459839 0.399719 0.549072 1441495470 -0.571960 0.459839 0.399719 0.549072 1441495470 -0.547791 0.441284 0.444031 0.554993 1441495470 -0.547791 0.441284 0.444031 0.554993 1441495470 -0.547791 0.441284 0.444031 0.554993 1441495470 -0.547791 0.441284 0.444031 0.554993 1441495470 -0.526733 0.445007 0.447571 0.569336 1441495470 -0.526733 0.445007 0.447571 0.569336 1441495470 -0.526733 0.445007 0.447571 0.569336 1441495470 -0.526733 0.445007 0.447571 0.569336 1441495470 -0.526733 0.445007 0.447571 0.569336 1441495470 -0.526733 0.445007 0.447571 0.569336 1441495470 -0.536133 0.450989 0.433411 0.566833 1441495470 -0.536133 0.450989 0.433411 0.566833 1441495470 -0.536133 0.450989 0.433411 0.566833 1441495470 -0.536133 0.450989 0.433411 0.566833 1441495470 -0.536133 0.450989 0.433411 0.566833 1441495470 -0.536133 0.450989 0.433411 0.566833 1441495470 -0.563110 0.458069 0.403931 0.556641 1441495470 -0.563110 0.458069 0.403931 0.556641 1441495470 -0.563110 0.458069 0.403931 0.556641 1441495470 -0.563110 0.458069 0.403931 0.556641 1441495470 -0.563110 0.458069 0.403931 0.556641 1441495470 -0.563110 0.458069 0.403931 0.556641 1441495470 -0.602356 0.462769 0.365845 0.537659 1441495470 -0.602356 0.462769 0.365845 0.537659 1441495470 -0.602356 0.462769 0.365845 0.537659 1441495470 -0.602356 0.462769 0.365845 0.537659 1441495470 -0.602356 0.462769 0.365845 0.537659 1441495470 -0.602356 0.462769 0.365845 0.537659 1441495470 -0.641052 0.471008 0.320923 0.513977 1441495470 -0.641052 0.471008 0.320923 0.513977 1441495470 -0.641052 0.471008 0.320923 0.513977 1441495470 -0.641052 0.471008 0.320923 0.513977 1441495470 -0.641052 0.471008 0.320923 0.513977 1441495470 -0.641052 0.471008 0.320923 0.513977 1441495470 -0.675842 0.482605 0.275146 0.484375 1441495470 -0.675842 0.482605 0.275146 0.484375 1441495470 -0.675842 0.482605 0.275146 0.484375 1441495470 -0.675842 0.482605 0.275146 0.484375 1441495470 -0.675842 0.482605 0.275146 0.484375 1441495470 -0.675842 0.482605 0.275146 0.484375 1441495470 -0.703857 0.498596 0.229614 0.450867 1441495470 -0.703857 0.498596 0.229614 0.450867 1441495470 -0.703857 0.498596 0.229614 0.450867 1441495470 -0.730469 0.510620 0.190369 0.411560 1441495470 -0.730469 0.510620 0.190369 0.411560 1441495470 -0.730469 0.510620 0.190369 0.411560 1441495470 -0.730469 0.510620 0.190369 0.411560 1441495470 -0.730469 0.510620 0.190369 0.411560 1441495470 -0.730469 0.510620 0.190369 0.411560 1441495470 -0.754700 0.513855 0.158691 0.375732 1441495470 -0.754700 0.513855 0.158691 0.375732 1441495470 -0.754700 0.513855 0.158691 0.375732 1441495470 -0.754700 0.513855 0.158691 0.375732 1441495470 -0.754700 0.513855 0.158691 0.375732 1441495470 -0.754700 0.513855 0.158691 0.375732 1441495470 -0.769714 0.520935 0.123474 0.347595 1441495470 -0.769714 0.520935 0.123474 0.347595 1441495470 -0.769714 0.520935 0.123474 0.347595 1441495470 -0.769714 0.520935 0.123474 0.347595 1441495470 -0.769714 0.520935 0.123474 0.347595 1441495470 -0.769714 0.520935 0.123474 0.347595 1441495470 -0.782043 0.520142 0.092773 0.330566 1441495470 -0.782043 0.520142 0.092773 0.330566 1441495470 -0.782043 0.520142 0.092773 0.330566 1441495470 -0.782043 0.520142 0.092773 0.330566 1441495470 -0.782043 0.520142 0.092773 0.330566 1441495470 -0.782043 0.520142 0.092773 0.330566 1441495470 -0.778503 0.533386 0.058289 0.325623 1441495470 -0.778503 0.533386 0.058289 0.325623 1441495470 -0.778503 0.533386 0.058289 0.325623 1441495470 -0.778503 0.533386 0.058289 0.325623 1441495470 -0.778503 0.533386 0.058289 0.325623 1441495470 -0.778503 0.533386 0.058289 0.325623 1441495470 -0.778503 0.533386 0.058289 0.325623 1441495470 -0.774475 0.545044 0.035889 0.319092 1441495470 -0.774475 0.545044 0.035889 0.319092 1441495470 -0.774475 0.545044 0.035889 0.319092 1441495470 -0.774475 0.545044 0.035889 0.319092 1441495470 -0.774475 0.545044 0.035889 0.319092 1441495470 -0.774475 0.545044 0.035889 0.319092 1441495470 -0.776672 0.545349 0.023682 0.314453 1441495471 -0.776672 0.545349 0.023682 0.314453 1441495471 -0.776672 0.545349 0.023682 0.314453 1441495471 -0.776672 0.545349 0.023682 0.314453 1441495471 -0.776672 0.545349 0.023682 0.314453 1441495471 -0.776672 0.545349 0.023682 0.314453 1441495471 -0.775085 0.543762 0.033630 0.320068 1441495471 -0.775085 0.543762 0.033630 0.320068 1441495471 -0.775085 0.543762 0.033630 0.320068 1441495471 -0.775085 0.543762 0.033630 0.320068 1441495471 -0.775085 0.543762 0.033630 0.320068 1441495471 -0.775085 0.543762 0.033630 0.320068 1441495471 -0.771423 0.535400 0.066284 0.337463 1441495471 -0.771423 0.535400 0.066284 0.337463 1441495471 -0.771423 0.535400 0.066284 0.337463 1441495471 -0.771423 0.535400 0.066284 0.337463 1441495471 -0.771423 0.535400 0.066284 0.337463 1441495471 -0.771423 0.535400 0.066284 0.337463 1441495471 -0.768860 0.522034 0.112305 0.351746 1441495471 -0.768860 0.522034 0.112305 0.351746 1441495471 -0.768860 0.522034 0.112305 0.351746 1441495471 -0.768860 0.522034 0.112305 0.351746 1441495471 -0.768860 0.522034 0.112305 0.351746 1441495471 -0.768860 0.522034 0.112305 0.351746 1441495471 -0.768860 0.522034 0.112305 0.351746 1441495471 -0.755676 0.522827 0.158936 0.361023 1441495471 -0.755676 0.522827 0.158936 0.361023 1441495471 -0.755676 0.522827 0.158936 0.361023 1441495471 -0.755676 0.522827 0.158936 0.361023 1441495471 -0.755676 0.522827 0.158936 0.361023 1441495471 -0.755676 0.522827 0.158936 0.361023 1441495471 -0.727844 0.532776 0.192078 0.386597 1441495471 -0.727844 0.532776 0.192078 0.386597 1441495471 -0.727844 0.532776 0.192078 0.386597 1441495471 -0.727844 0.532776 0.192078 0.386597 1441495471 -0.727844 0.532776 0.192078 0.386597 1441495471 -0.727844 0.532776 0.192078 0.386597 1441495471 -0.727844 0.532776 0.192078 0.386597 1441495471 -0.708435 0.526184 0.221924 0.414673 1441495471 -0.708435 0.526184 0.221924 0.414673 1441495471 -0.708435 0.526184 0.221924 0.414673 1441495471 -0.708435 0.526184 0.221924 0.414673 1441495471 -0.708435 0.526184 0.221924 0.414673 1441495471 -0.708435 0.526184 0.221924 0.414673 1441495471 -0.691772 0.511841 0.252441 0.442383 1441495471 -0.691772 0.511841 0.252441 0.442383 1441495471 -0.691772 0.511841 0.252441 0.442383 1441495471 -0.691772 0.511841 0.252441 0.442383 1441495471 -0.691772 0.511841 0.252441 0.442383 1441495471 -0.691772 0.511841 0.252441 0.442383 1441495471 -0.691772 0.511841 0.252441 0.442383 1441495471 -0.671265 0.500488 0.282776 0.467957 1441495471 -0.671265 0.500488 0.282776 0.467957 1441495471 -0.671265 0.500488 0.282776 0.467957 1441495471 -0.671265 0.500488 0.282776 0.467957 1441495471 -0.671265 0.500488 0.282776 0.467957 1441495471 -0.646790 0.490112 0.313232 0.493286 1441495471 -0.646790 0.490112 0.313232 0.493286 1441495471 -0.646790 0.490112 0.313232 0.493286 1441495471 -0.646790 0.490112 0.313232 0.493286 1441495471 -0.646790 0.490112 0.313232 0.493286 1441495471 -0.646790 0.490112 0.313232 0.493286 1441495471 -0.595337 0.481567 0.369507 0.526367 1441495471 -0.595337 0.481567 0.369507 0.526367 1441495471 -0.595337 0.481567 0.369507 0.526367 1441495471 -0.595337 0.481567 0.369507 0.526367 1441495471 -0.595337 0.481567 0.369507 0.526367 1441495471 -0.595337 0.481567 0.369507 0.526367 1441495471 -0.544006 0.484863 0.392639 0.561035 1441495471 -0.544006 0.484863 0.392639 0.561035 1441495471 -0.544006 0.484863 0.392639 0.561035 1441495471 -0.544006 0.484863 0.392639 0.561035 1441495471 -0.544006 0.484863 0.392639 0.561035 1441495471 -0.544006 0.484863 0.392639 0.561035 1441495471 -0.525452 0.486572 0.401917 0.570557 1441495471 -0.525452 0.486572 0.401917 0.570557 1441495471 -0.525452 0.486572 0.401917 0.570557 1441495471 -0.525452 0.486572 0.401917 0.570557 1441495471 -0.525452 0.486572 0.401917 0.570557 1441495471 -0.525452 0.486572 0.401917 0.570557 1441495471 -0.525452 0.486572 0.401917 0.570557 1441495471 -0.525269 0.488708 0.399048 0.570923 1441495471 -0.525269 0.488708 0.399048 0.570923 1441495471 -0.525269 0.488708 0.399048 0.570923 1441495471 -0.525269 0.488708 0.399048 0.570923 1441495471 -0.525269 0.488708 0.399048 0.570923 1441495471 -0.547729 0.489868 0.381531 0.560669 1441495471 -0.547729 0.489868 0.381531 0.560669 1441495471 -0.547729 0.489868 0.381531 0.560669 1441495471 -0.547729 0.489868 0.381531 0.560669 1441495471 -0.547729 0.489868 0.381531 0.560669 1441495471 -0.547729 0.489868 0.381531 0.560669 1441495471 -0.582458 0.491699 0.350037 0.544434 1441495471 -0.582458 0.491699 0.350037 0.544434 1441495471 -0.582458 0.491699 0.350037 0.544434 1441495471 -0.582458 0.491699 0.350037 0.544434 1441495471 -0.582458 0.491699 0.350037 0.544434 1441495471 -0.582458 0.491699 0.350037 0.544434 1441495471 -0.621643 0.491699 0.313477 0.522888 1441495471 -0.621643 0.491699 0.313477 0.522888 1441495471 -0.621643 0.491699 0.313477 0.522888 1441495471 -0.621643 0.491699 0.313477 0.522888 1441495471 -0.621643 0.491699 0.313477 0.522888 1441495471 -0.621643 0.491699 0.313477 0.522888 1441495471 -0.656250 0.493225 0.278748 0.498352 1441495471 -0.656250 0.493225 0.278748 0.498352 1441495471 -0.656250 0.493225 0.278748 0.498352 1441495471 -0.656250 0.493225 0.278748 0.498352 1441495471 -0.656250 0.493225 0.278748 0.498352 1441495471 -0.656250 0.493225 0.278748 0.498352 1441495471 -0.656250 0.493225 0.278748 0.498352 1441495471 -0.683350 0.500244 0.243164 0.472900 1441495471 -0.683350 0.500244 0.243164 0.472900 1441495472 -0.683350 0.500244 0.243164 0.472900 1441495472 -0.683350 0.500244 0.243164 0.472900 1441495472 -0.683350 0.500244 0.243164 0.472900 1441495472 -0.683350 0.500244 0.243164 0.472900 1441495472 -0.702515 0.516418 0.205566 0.444336 1441495472 -0.702515 0.516418 0.205566 0.444336 1441495472 -0.702515 0.516418 0.205566 0.444336 1441495472 -0.702515 0.516418 0.205566 0.444336 1441495472 -0.702515 0.516418 0.205566 0.444336 1441495472 -0.702515 0.516418 0.205566 0.444336 1441495472 -0.725952 0.521057 0.177063 0.412476 1441495472 -0.725952 0.521057 0.177063 0.412476 1441495472 -0.725952 0.521057 0.177063 0.412476 1441495472 -0.725952 0.521057 0.177063 0.412476 1441495472 -0.725952 0.521057 0.177063 0.412476 1441495472 -0.725952 0.521057 0.177063 0.412476 1441495472 -0.742859 0.527039 0.144287 0.386719 1441495472 -0.742859 0.527039 0.144287 0.386719 1441495472 -0.742859 0.527039 0.144287 0.386719 1441495472 -0.742859 0.527039 0.144287 0.386719 1441495472 -0.742859 0.527039 0.144287 0.386719 1441495472 -0.742859 0.527039 0.144287 0.386719 1441495472 -0.753845 0.533386 0.111450 0.367126 1441495472 -0.753845 0.533386 0.111450 0.367126 1441495472 -0.753845 0.533386 0.111450 0.367126 1441495472 -0.753845 0.533386 0.111450 0.367126 1441495472 -0.753845 0.533386 0.111450 0.367126 1441495472 -0.753845 0.533386 0.111450 0.367126 1441495472 -0.758484 0.540283 0.079407 0.355652 1441495472 -0.758484 0.540283 0.079407 0.355652 1441495472 -0.758484 0.540283 0.079407 0.355652 1441495472 -0.758484 0.540283 0.079407 0.355652 1441495472 -0.758484 0.540283 0.079407 0.355652 1441495472 -0.758484 0.540283 0.079407 0.355652 1441495472 -0.758484 0.540283 0.079407 0.355652 1441495472 -0.766113 0.538147 0.051514 0.347534 1441495472 -0.766113 0.538147 0.051514 0.347534 1441495472 -0.766113 0.538147 0.051514 0.347534 1441495472 -0.766113 0.538147 0.051514 0.347534 1441495472 -0.766113 0.538147 0.051514 0.347534 1441495472 -0.774292 0.532227 0.037109 0.340332 1441495472 -0.774292 0.532227 0.037109 0.340332 1441495472 -0.774292 0.532227 0.037109 0.340332 1441495472 -0.774292 0.532227 0.037109 0.340332 1441495472 -0.774292 0.532227 0.037109 0.340332 1441495472 -0.774292 0.532227 0.037109 0.340332 1441495472 -0.776001 0.526794 0.042542 0.344177 1441495472 -0.776001 0.526794 0.042542 0.344177 1441495472 -0.776001 0.526794 0.042542 0.344177 1441495472 -0.776001 0.526794 0.042542 0.344177 1441495472 -0.776001 0.526794 0.042542 0.344177 1441495472 -0.776001 0.526794 0.042542 0.344177 1441495472 -0.776001 0.526794 0.042542 0.344177 1441495472 -0.769348 0.521545 0.071777 0.361877 1441495472 -0.769348 0.521545 0.071777 0.361877 1441495472 -0.769348 0.521545 0.071777 0.361877 1441495472 -0.769348 0.521545 0.071777 0.361877 1441495472 -0.769348 0.521545 0.071777 0.361877 1441495472 -0.769348 0.521545 0.071777 0.361877 1441495472 -0.762939 0.513123 0.113647 0.376465 1441495472 -0.762939 0.513123 0.113647 0.376465 1441495472 -0.762939 0.513123 0.113647 0.376465 1441495472 -0.762939 0.513123 0.113647 0.376465 1441495472 -0.762939 0.513123 0.113647 0.376465 1441495472 -0.762939 0.513123 0.113647 0.376465 1441495472 -0.756958 0.508179 0.158447 0.378906 1441495472 -0.756958 0.508179 0.158447 0.378906 1441495472 -0.756958 0.508179 0.158447 0.378906 1441495472 -0.756958 0.508179 0.158447 0.378906 1441495472 -0.756958 0.508179 0.158447 0.378906 1441495472 -0.756958 0.508179 0.158447 0.378906 1441495472 -0.734985 0.512756 0.186096 0.402771 1441495472 -0.734985 0.512756 0.186096 0.402771 1441495472 -0.734985 0.512756 0.186096 0.402771 1441495472 -0.734985 0.512756 0.186096 0.402771 1441495472 -0.734985 0.512756 0.186096 0.402771 1441495472 -0.734985 0.512756 0.186096 0.402771 1441495472 -0.716614 0.500671 0.214478 0.435669 1441495472 -0.716614 0.500671 0.214478 0.435669 1441495472 -0.716614 0.500671 0.214478 0.435669 1441495472 -0.716614 0.500671 0.214478 0.435669 1441495472 -0.716614 0.500671 0.214478 0.435669 1441495472 -0.716614 0.500671 0.214478 0.435669 1441495472 -0.703552 0.481140 0.255554 0.456238 1441495472 -0.703552 0.481140 0.255554 0.456238 1441495472 -0.703552 0.481140 0.255554 0.456238 1441495472 -0.703552 0.481140 0.255554 0.456238 1441495472 -0.703552 0.481140 0.255554 0.456238 1441495472 -0.703552 0.481140 0.255554 0.456238 1441495472 -0.703552 0.481140 0.255554 0.456238 1441495472 -0.682678 0.470825 0.287598 0.479126 1441495472 -0.682678 0.470825 0.287598 0.479126 1441495472 -0.682678 0.470825 0.287598 0.479126 1441495472 -0.682678 0.470825 0.287598 0.479126 1441495472 -0.682678 0.470825 0.287598 0.479126 1441495472 -0.682678 0.470825 0.287598 0.479126 1441495472 -0.657104 0.464783 0.318848 0.500488 1441495472 -0.657104 0.464783 0.318848 0.500488 1441495472 -0.657104 0.464783 0.318848 0.500488 1441495472 -0.657104 0.464783 0.318848 0.500488 1441495472 -0.657104 0.464783 0.318848 0.500488 1441495472 -0.624146 0.458801 0.355103 0.523254 1441495472 -0.624146 0.458801 0.355103 0.523254 1441495472 -0.624146 0.458801 0.355103 0.523254 1441495472 -0.624146 0.458801 0.355103 0.523254 1441495472 -0.624146 0.458801 0.355103 0.523254 1441495472 -0.624146 0.458801 0.355103 0.523254 1441495472 -0.578369 0.454285 0.394226 0.551025 1441495472 -0.578369 0.454285 0.394226 0.551025 1441495472 -0.578369 0.454285 0.394226 0.551025 1441495472 -0.578369 0.454285 0.394226 0.551025 1441495473 -0.578369 0.454285 0.394226 0.551025 1441495473 -0.532104 0.456055 0.419861 0.576660 1441495473 -0.532104 0.456055 0.419861 0.576660 1441495473 -0.532104 0.456055 0.419861 0.576660 1441495473 -0.532104 0.456055 0.419861 0.576660 1441495473 -0.532104 0.456055 0.419861 0.576660 1441495473 -0.532104 0.456055 0.419861 0.576660 1441495473
[truncated: 203,840 more chars]
