# Supplementary material for: Quaternion-Based Gesture Recognition Using Wireless Wearable Motion Capture Sensors
Source: Sensors (Basel). 2016 Apr 28;16(5):605. doi: 10.3390/s16050605 (PMC4883296; doi:10.3390/s16050605)
Supplement: Supplementary file 1 [file sensors-16-00605-s001.zip › MultiSensorGestureData/P1/2. Uppercut/Training17.txt]

0.666931 -0.339539 0.634094 0.194397 1441495369 0.666931 -0.339539 0.634094 0.194397 1441495369 0.666931 -0.339539 0.634094 0.194397 1441495369 0.666931 -0.339539 0.634094 0.194397 1441495369 0.666931 -0.339539 0.634094 0.194397 1441495369 0.662720 -0.351501 0.630676 0.198547 1441495369 0.662720 -0.351501 0.630676 0.198547 1441495369 0.662720 -0.351501 0.630676 0.198547 1441495369 0.662720 -0.351501 0.630676 0.198547 1441495369 0.662720 -0.351501 0.630676 0.198547 1441495369 0.662720 -0.351501 0.630676 0.198547 1441495369 0.662720 -0.351501 0.630676 0.198547 1441495369 0.662720 -0.351501 0.630676 0.198547 1441495369 0.660034 -0.358154 0.629089 0.200806 1441495370 0.660034 -0.358154 0.629089 0.200806 1441495370 0.660034 -0.358154 0.629089 0.200806 1441495370 0.660034 -0.358154 0.629089 0.200806 1441495370 0.660034 -0.358154 0.629089 0.200806 1441495370 0.660034 -0.358154 0.629089 0.200806 1441495370 0.659180 -0.359985 0.628235 0.202698 1441495370 0.659180 -0.359985 0.628235 0.202698 1441495370 0.659180 -0.359985 0.628235 0.202698 1441495370 0.659180 -0.359985 0.628235 0.202698 1441495370 0.659180 -0.359985 0.628235 0.202698 1441495370 0.659180 -0.359985 0.628235 0.202698 1441495370 0.658508 -0.363098 0.625793 0.207031 1441495370 0.658508 -0.363098 0.625793 0.207031 1441495370 0.658508 -0.363098 0.625793 0.207031 1441495370 0.658508 -0.363098 0.625793 0.207031 1441495370 0.658508 -0.363098 0.625793 0.207031 1441495370 0.658508 -0.363098 0.625793 0.207031 1441495370 0.658752 -0.364807 0.623474 0.210327 1441495370 0.658752 -0.364807 0.623474 0.210327 1441495370 0.658752 -0.364807 0.623474 0.210327 1441495370 0.658752 -0.364807 0.623474 0.210327 1441495370 0.658752 -0.364807 0.623474 0.210327 1441495370 0.658752 -0.364807 0.623474 0.210327 1441495370 0.660217 -0.362244 0.622803 0.211975 1441495370 0.660217 -0.362244 0.622803 0.211975 1441495370 0.660217 -0.362244 0.622803 0.211975 1441495370 0.660217 -0.362244 0.622803 0.211975 1441495370 0.660217 -0.362244 0.622803 0.211975 1441495370 0.660217 -0.362244 0.622803 0.211975 1441495370 0.660828 -0.360596 0.621643 0.216248 1441495370 0.660828 -0.360596 0.621643 0.216248 1441495370 0.660828 -0.360596 0.621643 0.216248 1441495370 0.660828 -0.360596 0.621643 0.216248 1441495370 0.660828 -0.360596 0.621643 0.216248 1441495370 0.660828 -0.360596 0.621643 0.216248 1441495370 0.662659 -0.356750 0.621704 0.216858 1441495370 0.662659 -0.356750 0.621704 0.216858 1441495370 0.662659 -0.356750 0.621704 0.216858 1441495370 0.662659 -0.356750 0.621704 0.216858 1441495370 0.662659 -0.356750 0.621704 0.216858 1441495370 0.662659 -0.356750 0.621704 0.216858 1441495370 0.665771 -0.350647 0.622681 0.214539 1441495370 0.665771 -0.350647 0.622681 0.214539 1441495370 0.665771 -0.350647 0.622681 0.214539 1441495370 0.665771 -0.350647 0.622681 0.214539 1441495370 0.665771 -0.350647 0.622681 0.214539 1441495370 0.665771 -0.350647 0.622681 0.214539 1441495370 0.669495 -0.343384 0.623962 0.210876 1441495370 0.669495 -0.343384 0.623962 0.210876 1441495370 0.669495 -0.343384 0.623962 0.210876 1441495370 0.669495 -0.343384 0.623962 0.210876 1441495370 0.669495 -0.343384 0.623962 0.210876 1441495370 0.669495 -0.343384 0.623962 0.210876 1441495370 0.672363 -0.337585 0.624390 0.209717 1441495370 0.672363 -0.337585 0.624390 0.209717 1441495370 0.672363 -0.337585 0.624390 0.209717 1441495370 0.672363 -0.337585 0.624390 0.209717 1441495370 0.672363 -0.337585 0.624390 0.209717 1441495370 0.672363 -0.337585 0.624390 0.209717 1441495370 0.672363 -0.337585 0.624390 0.209717 1441495370 0.672363 -0.337585 0.624390 0.209717 1441495370 0.674194 -0.332947 0.625061 0.209534 1441495370 0.674194 -0.332947 0.625061 0.209534 1441495370 0.674194 -0.332947 0.625061 0.209534 1441495370 0.674194 -0.332947 0.625061 0.209534 1441495370 0.674194 -0.332947 0.625061 0.209534 1441495370 0.674194 -0.332947 0.625061 0.209534 1441495370 0.674011 -0.332947 0.624634 0.211365 1441495370 0.674011 -0.332947 0.624634 0.211365 1441495370 0.674011 -0.332947 0.624634 0.211365 1441495370 0.674011 -0.332947 0.624634 0.211365 1441495370 0.674011 -0.332947 0.624634 0.211365 1441495370 0.674011 -0.332947 0.624634 0.211365 1441495370 0.672119 -0.337524 0.622864 0.215271 1441495370 0.672119 -0.337524 0.622864 0.215271 1441495370 0.672119 -0.337524 0.622864 0.215271 1441495370 0.672119 -0.337524 0.622864 0.215271 1441495370 0.672119 -0.337524 0.622864 0.215271 1441495370 0.672119 -0.337524 0.622864 0.215271 1441495370 0.669250 -0.343201 0.621521 0.219116 1441495370 0.669250 -0.343201 0.621521 0.219116 1441495370 0.669250 -0.343201 0.621521 0.219116 1441495370 0.669250 -0.343201 0.621521 0.219116 1441495370 0.669250 -0.343201 0.621521 0.219116 1441495370 0.669250 -0.343201 0.621521 0.219116 1441495370 0.665466 -0.350830 0.619873 0.223083 1441495370 0.665466 -0.350830 0.619873 0.223083 1441495370 0.665466 -0.350830 0.619873 0.223083 1441495370 0.665466 -0.350830 0.619873 0.223083 1441495370 0.665466 -0.350830 0.619873 0.223083 1441495370 0.665466 -0.350830 0.619873 0.223083 1441495370 0.662292 -0.357544 0.618835 0.224670 1441495370 0.662292 -0.357544 0.618835 0.224670 1441495370 0.662292 -0.357544 0.618835 0.224670 1441495370 0.662292 -0.357544 0.618835 0.224670 1441495370 0.662292 -0.357544 0.618835 0.224670 1441495370 0.662292 -0.357544 0.618835 0.224670 1441495370 0.660828 -0.359619 0.619873 0.222900 1441495370 0.660828 -0.359619 0.619873 0.222900 1441495370 0.660828 -0.359619 0.619873 0.222900 1441495370 0.660828 -0.359619 0.619873 0.222900 1441495370 0.660828 -0.359619 0.619873 0.222900 1441495370 0.660828 -0.359619 0.619873 0.222900 1441495370 0.659912 -0.359741 0.621460 0.220825 1441495370 0.659912 -0.359741 0.621460 0.220825 1441495370 0.659912 -0.359741 0.621460 0.220825 1441495370 0.659912 -0.359741 0.621460 0.220825 1441495370 0.659912 -0.359741 0.621460 0.220825 1441495370 0.659912 -0.359741 0.621460 0.220825 1441495370 0.659912 -0.359741 0.621460 0.220825 1441495370 0.659912 -0.359741 0.621460 0.220825 1441495370 0.658508 -0.361267 0.621765 0.221741 1441495370 0.658508 -0.361267 0.621765 0.221741 1441495370 0.658508 -0.361267 0.621765 0.221741 1441495371 0.658508 -0.361267 0.621765 0.221741 1441495371 0.658508 -0.361267 0.621765 0.221741 1441495371 0.658508 -0.361267 0.621765 0.221741 1441495371 0.657837 -0.362244 0.620911 0.224609 1441495371 0.657837 -0.362244 0.620911 0.224609 1441495371 0.657837 -0.362244 0.620911 0.224609 1441495371 0.657837 -0.362244 0.620911 0.224609 1441495371 0.657837 -0.362244 0.620911 0.224609 1441495371 0.657837 -0.362244 0.620911 0.224609 1441495371 0.659424 -0.359436 0.620178 0.226318 1441495371 0.659424 -0.359436 0.620178 0.226318 1441495371 0.659424 -0.359436 0.620178 0.226318 1441495371 0.659424 -0.359436 0.620178 0.226318 1441495371 0.659424 -0.359436 0.620178 0.226318 1441495371 0.659424 -0.359436 0.620178 0.226318 1441495371 0.661621 -0.358215 0.617126 0.230225 1441495371 0.661621 -0.358215 0.617126 0.230225 1441495371 0.661621 -0.358215 0.617126 0.230225 1441495371 0.661621 -0.358215 0.617126 0.230225 1441495371 0.661621 -0.358215 0.617126 0.230225 1441495371 0.661621 -0.358215 0.617126 0.230225 1441495371 0.665283 -0.353210 0.616394 0.229431 1441495371 0.665283 -0.353210 0.616394 0.229431 1441495371 0.665283 -0.353210 0.616394 0.229431 1441495371 0.665283 -0.353210 0.616394 0.229431 1441495371 0.665283 -0.353210 0.616394 0.229431 1441495371 0.665283 -0.353210 0.616394 0.229431 1441495371 0.668640 -0.346985 0.616943 0.227600 1441495371 0.668640 -0.346985 0.616943 0.227600 1441495371 0.668640 -0.346985 0.616943 0.227600 1441495371 0.668640 -0.346985 0.616943 0.227600 1441495371 0.668640 -0.346985 0.616943 0.227600 1441495371 0.668640 -0.346985 0.616943 0.227600 1441495371 0.670715 -0.345276 0.615417 0.228210 1441495371 0.670715 -0.345276 0.615417 0.228210 1441495371 0.670715 -0.345276 0.615417 0.228210 1441495371 0.670715 -0.345276 0.615417 0.228210 1441495371 0.670715 -0.345276 0.615417 0.228210 1441495371 0.670715 -0.345276 0.615417 0.228210 1441495371 0.670715 -0.345276 0.615417 0.228210 1441495371 0.670715 -0.345276 0.615417 0.228210 1441495371 0.671875 -0.341370 0.618286 0.222900 1441495371 0.671875 -0.341370 0.618286 0.222900 1441495371 0.671875 -0.341370 0.618286 0.222900 1441495371 0.671875 -0.341370 0.618286 0.222900 1441495371 0.671875 -0.341370 0.618286 0.222900 1441495371 0.671875 -0.341370 0.618286 0.222900 1441495371 0.669495 -0.344727 0.619629 0.221130 1441495371 0.669495 -0.344727 0.619629 0.221130 1441495371 0.669495 -0.344727 0.619629 0.221130 1441495371 0.669495 -0.344727 0.619629 0.221130 1441495371 0.669495 -0.344727 0.619629 0.221130 1441495371 0.669495 -0.344727 0.619629 0.221130 1441495371 0.666138 -0.350098 0.620605 0.220093 1441495371 0.666138 -0.350098 0.620605 0.220093 1441495371 0.666138 -0.350098 0.620605 0.220093 1441495371 0.666138 -0.350098 0.620605 0.220093 1441495371 0.666138 -0.350098 0.620605 0.220093 1441495371 0.666138 -0.350098 0.620605 0.220093 1441495371 0.664795 -0.352722 0.621399 0.217773 1441495371 0.664795 -0.352722 0.621399 0.217773 1441495371 0.664795 -0.352722 0.621399 0.217773 1441495371 0.664795 -0.352722 0.621399 0.217773 1441495371 0.664795 -0.352722 0.621399 0.217773 1441495371 0.664795 -0.352722 0.621399 0.217773 1441495371 0.665466 -0.350098 0.624329 0.211426 1441495371 0.665466 -0.350098 0.624329 0.211426 1441495371 0.665466 -0.350098 0.624329 0.211426 1441495371 0.665466 -0.350098 0.624329 0.211426 1441495371 0.665466 -0.350098 0.624329 0.211426 1441495371 0.665466 -0.350098 0.624329 0.211426 1441495371 0.665466 -0.350098 0.624329 0.211426 1441495371 0.665466 -0.350098 0.624329 0.211426 1441495371 0.666809 -0.350220 0.624084 0.207825 1441495371 0.666809 -0.350220 0.624084 0.207825 1441495371 0.666809 -0.350220 0.624084 0.207825 1441495371 0.666809 -0.350220 0.624084 0.207825 1441495371 0.666809 -0.350220 0.624084 0.207825 1441495371 0.666809 -0.350220 0.624084 0.207825 1441495371 0.669495 -0.344299 0.626038 0.203125 1441495371 0.669495 -0.344299 0.626038 0.203125 1441495371 0.669495 -0.344299 0.626038 0.203125 1441495371 0.669495 -0.344299 0.626038 0.203125 1441495371 0.669495 -0.344299 0.626038 0.203125 1441495371 0.669495 -0.344299 0.626038 0.203125 1441495371 0.670288 -0.341614 0.626343 0.203918 1441495371 0.670288 -0.341614 0.626343 0.203918 1441495371 0.670288 -0.341614 0.626343 0.203918 1441495371 0.670288 -0.341614 0.626343 0.203918 1441495371 0.670288 -0.341614 0.626343 0.203918 1441495371 0.670288 -0.341614 0.626343 0.203918 1441495371 0.671204 -0.339355 0.626343 0.204773 1441495371 0.671204 -0.339355 0.626343 0.204773 1441495371 0.671204 -0.339355 0.626343 0.204773 1441495371 0.671204 -0.339355 0.626343 0.204773 1441495371 0.671204 -0.339355 0.626343 0.204773 1441495371 0.671204 -0.339355 0.626343 0.204773 1441495371 0.672424 -0.336243 0.627197 0.203247 1441495371 0.672424 -0.336243 0.627197 0.203247 1441495371 0.672424 -0.336243 0.627197 0.203247 1441495371 0.672424 -0.336243 0.627197 0.203247 1441495371 0.672424 -0.336243 0.627197 0.203247 1441495371 0.672424 -0.336243 0.627197 0.203247 1441495371 0.672424 -0.336243 0.627197 0.203247 1441495371 0.672424 -0.336243 0.627197 0.203247 1441495371 0.675598 -0.329834 0.628967 0.197754 1441495371 0.675598 -0.329834 0.628967 0.197754 1441495371 0.675598 -0.329834 0.628967 0.197754 1441495371 0.675598 -0.329834 0.628967 0.197754 1441495371 0.675598 -0.329834 0.628967 0.197754 1441495371 0.675598 -0.329834 0.628967 0.197754 1441495371 0.680420 -0.320068 0.630310 0.192871 1441495371 0.680420 -0.320068 0.630310 0.192871 1441495371 0.680420 -0.320068 0.630310 0.192871 1441495372 0.680420 -0.320068 0.630310 0.192871 1441495372 0.680420 -0.320068 0.630310 0.192871 1441495372 0.680420 -0.320068 0.630310 0.192871 1441495372 0.683044 -0.314758 0.630371 0.192200 1441495372 0.683044 -0.314758 0.630371 0.192200 1441495372 0.683044 -0.314758 0.630371 0.192200 1441495372 0.683044 -0.314758 0.630371 0.192200 1441495372 0.683044 -0.314758 0.630371 0.192200 1441495372 0.683044 -0.314758 0.630371 0.192200 1441495372 0.683533 -0.315186 0.629211 0.193481 1441495372 0.683533 -0.315186 0.629211 0.193481 1441495372 0.683533 -0.315186 0.629211 0.193481 1441495372 0.683533 -0.315186 0.629211 0.193481 1441495372 0.683533 -0.315186 0.629211 0.193481 1441495372 0.683533 -0.315186 0.629211 0.193481 1441495372 0.682312 -0.318298 0.629089 0.193298 1441495372 0.682312 -0.318298 0.629089 0.193298 1441495372 0.682312 -0.318298 0.629089 0.193298 1441495372 0.682312 -0.318298 0.629089 0.193298 1441495372 0.682312 -0.318298 0.629089 0.193298 1441495372 0.682312 -0.318298 0.629089 0.193298 1441495372 0.682312 -0.318298 0.629089 0.193298 1441495372 0.677490 -0.328674 0.627625 0.197510 1441495372 0.677490 -0.328674 0.627625 0.197510 1441495372 0.677490 -0.328674 0.627625 0.197510 1441495372 0.677490 -0.328674 0.627625 0.197510 1441495372 0.677490 -0.328674 0.627625 0.197510 1441495372 0.677490 -0.328674 0.627625 0.197510 1441495372 0.672180 -0.339600 0.625977 0.202332 1441495372 0.672180 -0.339600 0.625977 0.202332 1441495372 0.672180 -0.339600 0.625977 0.202332 1441495372 0.672180 -0.339600 0.625977 0.202332 1441495372 0.672180 -0.339600 0.625977 0.202332 1441495372 0.672180 -0.339600 0.625977 0.202332 1441495372 0.667175 -0.349915 0.623657 0.208191 1441495372 0.667175 -0.349915 0.623657 0.208191 1441495372 0.667175 -0.349915 0.623657 0.208191 1441495372 0.667175 -0.349915 0.623657 0.208191 1441495372 0.667175 -0.349915 0.623657 0.208191 1441495372 0.667175 -0.349915 0.623657 0.208191 1441495372 0.667175 -0.349915 0.623657 0.208191 1441495372 0.663635 -0.357422 0.621521 0.213318 1441495372 0.663635 -0.357422 0.621521 0.213318 1441495372 0.663635 -0.357422 0.621521 0.213318 1441495372 0.663635 -0.357422 0.621521 0.213318 1441495372 0.663635 -0.357422 0.621521 0.213318 1441495372 0.660339 -0.364197 0.619019 0.219177 1441495372 0.660339 -0.364197 0.619019 0.219177 1441495372 0.660339 -0.364197 0.619019 0.219177 1441495372 0.660339 -0.364197 0.619019 0.219177 1441495372 0.660339 -0.364197 0.619019 0.219177 1441495372 0.660339 -0.364197 0.619019 0.219177 1441495372 0.660339 -0.364197 0.619019 0.219177 1441495372 0.657837 -0.371399 0.615112 0.225586 1441495372 0.657837 -0.371399 0.615112 0.225586 1441495372 0.657837 -0.371399 0.615112 0.225586 1441495372 0.657837 -0.371399 0.615112 0.225586 1441495372 0.657837 -0.371399 0.615112 0.225586 1441495372 0.657837 -0.371399 0.615112 0.225586 1441495372 0.657898 -0.372620 0.612671 0.230103 1441495372 0.657898 -0.372620 0.612671 0.230103 1441495372 0.657898 -0.372620 0.612671 0.230103 1441495372 0.657898 -0.372620 0.612671 0.230103 1441495372 0.657898 -0.372620 0.612671 0.230103 1441495372 0.657898 -0.372620 0.612671 0.230103 1441495372 0.659973 -0.368530 0.612366 0.231506 1441495372 0.659973 -0.368530 0.612366 0.231506 1441495372 0.659973 -0.368530 0.612366 0.231506 1441495372 0.659973 -0.368530 0.612366 0.231506 1441495372 0.659973 -0.368530 0.612366 0.231506 1441495372 0.659973 -0.368530 0.612366 0.231506 1441495372 0.662415 -0.364746 0.611206 0.233398 1441495372 0.662415 -0.364746 0.611206 0.233398 1441495372 0.662415 -0.364746 0.611206 0.233398 1441495372 0.662415 -0.364746 0.611206 0.233398 1441495372 0.662415 -0.364746 0.611206 0.233398 1441495372 0.662415 -0.364746 0.611206 0.233398 1441495372 0.662415 -0.364746 0.611206 0.233398 1441495372 0.664978 -0.362305 0.608643 0.236572 1441495372 0.664978 -0.362305 0.608643 0.236572 1441495372 0.664978 -0.362305 0.608643 0.236572 1441495372 0.664978 -0.362305 0.608643 0.236572 1441495372 0.664978 -0.362305 0.608643 0.236572 1441495372 0.664978 -0.362305 0.608643 0.236572 1441495372 0.666626 -0.361633 0.605591 0.240784 1441495372 0.666626 -0.361633 0.605591 0.240784 1441495372 0.666626 -0.361633 0.605591 0.240784 1441495372 0.666626 -0.361633 0.605591 0.240784 1441495372 0.666626 -0.361633 0.605591 0.240784 1441495372 0.666626 -0.361633 0.605591 0.240784 1441495372 0.666626 -0.361633 0.605591 0.240784 1441495372 0.667725 -0.361572 0.602844 0.244873 1441495372 0.667725 -0.361572 0.602844 0.244873 1441495372 0.667725 -0.361572 0.602844 0.244873 1441495372 0.667725 -0.361572 0.602844 0.244873 1441495372 0.667725 -0.361572 0.602844 0.244873 1441495372 0.667725 -0.361572 0.602844 0.244873 1441495372 0.667664 -0.362305 0.601379 0.247498 1441495372 0.667664 -0.362305 0.601379 0.247498 1441495372 0.667664 -0.362305 0.601379 0.247498 1441495372 0.667664 -0.362305 0.601379 0.247498 1441495372 0.667664 -0.362305 0.601379 0.247498 1441495372 0.667664 -0.362305 0.601379 0.247498 1441495372 0.667175 -0.362549 0.601929 0.247070 1441495372 0.667175 -0.362549 0.601929 0.247070 1441495372 0.667175 -0.362549 0.601929 0.247070 1441495372 0.667175 -0.362549 0.601929 0.247070 1441495372 0.667175 -0.362549 0.601929 0.247070 1441495372 0.667175 -0.362549 0.601929 0.247070 1441495372 0.667175 -0.362549 0.601929 0.247070 1441495372 0.667053 -0.361328 0.604004 0.243958 1441495372 0.667053 -0.361328 0.604004 0.243958 1441495372 0.667053 -0.361328 0.604004 0.243958 1441495372 0.667053 -0.361328 0.604004 0.243958 1441495372 0.667053 -0.361328 0.604004 0.243958 1441495373 0.667053 -0.361328 0.604004 0.243958 1441495373 0.666260 -0.361145 0.606934 0.239258 1441495373 0.666260 -0.361145 0.606934 0.239258 1441495373 0.666260 -0.361145 0.606934 0.239258 1441495373 0.666260 -0.361145 0.606934 0.239258 1441495373 0.666260 -0.361145 0.606934 0.239258 1441495373 0.666260 -0.361145 0.606934 0.239258 1441495373 0.666260 -0.361145 0.606934 0.239258 1441495373 0.664734 -0.363953 0.607727 0.237244 1441495373 0.664734 -0.363953 0.607727 0.237244 1441495373 0.664734 -0.363953 0.607727 0.237244 1441495373 0.664734 -0.363953 0.607727 0.237244 1441495373 0.664734 -0.363953 0.607727 0.237244 1441495373 0.664734 -0.363953 0.607727 0.237244 1441495373 0.665466 -0.362061 0.610229 0.231506 1441495373 0.665466 -0.362061 0.610229 0.231506 1441495373 0.665466 -0.362061 0.610229 0.231506 1441495373 0.665466 -0.362061 0.610229 0.231506 1441495373 0.665466 -0.362061 0.610229 0.231506 1441495373 0.665466 -0.362061 0.610229 0.231506 1441495373 0.666687 -0.361450 0.611084 0.226807 1441495373 0.666687 -0.361450 0.611084 0.226807 1441495373 0.666687 -0.361450 0.611084 0.226807 1441495373 0.666687 -0.361450 0.611084 0.226807 1441495373 0.666687 -0.361450 0.611084 0.226807 1441495373 0.666687 -0.361450 0.611084 0.226807 1441495373 0.669250 -0.357300 0.613037 0.220276 1441495373 0.669250 -0.357300 0.613037 0.220276 1441495373 0.669250 -0.357300 0.613037 0.220276 1441495373 0.669250 -0.357300 0.613037 0.220276 1441495373 0.669250 -0.357300 0.613037 0.220276 1441495373 0.669250 -0.357300 0.613037 0.220276 1441495373 0.671509 -0.352417 0.614624 0.216919 1441495373 0.671509 -0.352417 0.614624 0.216919 1441495373 0.671509 -0.352417 0.614624 0.216919 1441495373 0.671509 -0.352417 0.614624 0.216919 1441495373 0.671509 -0.352417 0.614624 0.216919 1441495373 0.671509 -0.352417 0.614624 0.216919 1441495373 0.671509 -0.352417 0.614624 0.216919 1441495373 0.673279 -0.348328 0.615417 0.215637 1441495373 0.673279 -0.348328 0.615417 0.215637 1441495373 0.673279 -0.348328 0.615417 0.215637 1441495373 0.673279 -0.348328 0.615417 0.215637 1441495373 0.673279 -0.348328 0.615417 0.215637 1441495373 0.673279 -0.348328 0.615417 0.215637 1441495373 0.674561 -0.344849 0.616150 0.215271 1441495373 0.674561 -0.344849 0.616150 0.215271 1441495373 0.674561 -0.344849 0.616150 0.215271 1441495373 0.674561 -0.344849 0.616150 0.215271 1441495373 0.674561 -0.344849 0.616150 0.215271 1441495373 0.674561 -0.344849 0.616150 0.215271 1441495373 0.675842 -0.340210 0.618042 0.213257 1441495373 0.675842 -0.340210 0.618042 0.213257 1441495373 0.675842 -0.340210 0.618042 0.213257 1441495373 0.675842 -0.340210 0.618042 0.213257 1441495373 0.675842 -0.340210 0.618042 0.213257 1441495373 0.675842 -0.340210 0.618042 0.213257 1441495373 0.676758 -0.336060 0.619934 0.211426 1441495373 0.676758 -0.336060 0.619934 0.211426 1441495373 0.676758 -0.336060 0.619934 0.211426 1441495373 0.676758 -0.336060 0.619934 0.211426 1441495373 0.676758 -0.336060 0.619934 0.211426 1441495373 0.676758 -0.336060 0.619934 0.211426 1441495373 0.677429 -0.333008 0.620972 0.210938 1441495373 0.677429 -0.333008 0.620972 0.210938 1441495373 0.677429 -0.333008 0.620972 0.210938 1441495373 0.677429 -0.333008 0.620972 0.210938 1441495373 0.677429 -0.333008 0.620972 0.210938 1441495373 0.677429 -0.333008 0.620972 0.210938 1441495373 0.677429 -0.333008 0.620972 0.210938 1441495373 0.678345 -0.330627 0.621155 0.211060 1441495373 0.678345 -0.330627 0.621155 0.211060 1441495373 0.678345 -0.330627 0.621155 0.211060 1441495373 0.678345 -0.330627 0.621155 0.211060 1441495373 0.678345 -0.330627 0.621155 0.211060 1441495373 0.678345 -0.330627 0.621155 0.211060 1441495373 0.678101 -0.331604 0.620605 0.212158 1441495373 0.678101 -0.331604 0.620605 0.212158 1441495373 0.678101 -0.331604 0.620605 0.212158 1441495373 0.678101 -0.331604 0.620605 0.212158 1441495373 0.678101 -0.331604 0.620605 0.212158 1441495373 0.678101 -0.331604 0.620605 0.212158 1441495373 0.676270 -0.336670 0.618835 0.215088 1441495373 0.676270 -0.336670 0.618835 0.215088 1441495373 0.676270 -0.336670 0.618835 0.215088 1441495373 0.676270 -0.336670 0.618835 0.215088 1441495373 0.676270 -0.336670 0.618835 0.215088 1441495373 0.676270 -0.336670 0.618835 0.215088 1441495373 0.674011 -0.341553 0.617371 0.218628 1441495373 0.674011 -0.341553 0.617371 0.218628 1441495373 0.674011 -0.341553 0.617371 0.218628 1441495373 0.674011 -0.341553 0.617371 0.218628 1441495373 0.674011 -0.341553 0.617371 0.218628 1441495373 0.674011 -0.341553 0.617371 0.218628 1441495373 0.671448 -0.347717 0.614990 0.223328 1441495373 0.671448 -0.347717 0.614990 0.223328 1441495373 0.671448 -0.347717 0.614990 0.223328 1441495373 0.671448 -0.347717 0.614990 0.223328 1441495373 0.671448 -0.347717 0.614990 0.223328 1441495373 0.671448 -0.347717 0.614990 0.223328 1441495373 0.668762 -0.353943 0.613098 0.226929 1441495373 0.668762 -0.353943 0.613098 0.226929 1441495373 0.668762 -0.353943 0.613098 0.226929 1441495373 0.668762 -0.353943 0.613098 0.226929 1441495373 0.668762 -0.353943 0.613098 0.226929 1441495373 0.668762 -0.353943 0.613098 0.226929 1441495373 0.668762 -0.353943 0.613098 0.226929 1441495373 0.665955 -0.359558 0.611755 0.230042 1441495373 0.665955 -0.359558 0.611755 0.230042 1441495373 0.665955 -0.359558 0.611755 0.230042 1441495373 0.665955 -0.359558 0.611755 0.230042 1441495373 0.665955 -0.359558 0.611755 0.230042 1441495373 0.665955 -0.359558 0.611755 0.230042 1441495373 0.665955 -0.359558 0.611755 0.230042 1441495374 0.663757 -0.363708 0.610779 0.232483 1441495374 0.663757 -0.363708 0.610779 0.232483 1441495374 0.663757 -0.363708 0.610779 0.232483 1441495374 0.663757 -0.363708 0.610779 0.232483 1441495374 0.663757 -0.363708 0.610779 0.232483 1441495374 0.663757 -0.363708 0.610779 0.232483 1441495374 0.662170 -0.365906 0.610229 0.234924 1441495374 0.662170 -0.365906 0.610229 0.234924 1441495374 0.662170 -0.365906 0.610229 0.234924 1441495374 0.662170 -0.365906 0.610229 0.234924 1441495374 0.662170 -0.365906 0.610229 0.234924 1441495374 0.660950 -0.366638 0.610718 0.235962 1441495374 0.660950 -0.366638 0.610718 0.235962 1441495374 0.660950 -0.366638 0.610718 0.235962 1441495374 0.660950 -0.366638 0.610718 0.235962 1441495374 0.660950 -0.366638 0.610718 0.235962 1441495374 0.660950 -0.366638 0.610718 0.235962 1441495374 0.659058 -0.370117 0.609863 0.238098 1441495374 0.659058 -0.370117 0.609863 0.238098 1441495374 0.659058 -0.370117 0.609863 0.238098 1441495374 0.659058 -0.370117 0.609863 0.238098 1441495374 0.659058 -0.370117 0.609863 0.238098 1441495374 0.659058 -0.370117 0.609863 0.238098 1441495374 0.659058 -0.370117 0.609863 0.238098 1441495374 0.657593 -0.377014 0.603455 0.247375 1441495374 0.657593 -0.377014 0.603455 0.247375 1441495374 0.657593 -0.377014 0.603455 0.247375 1441495374 0.657593 -0.377014 0.603455 0.247375 1441495374 0.657593 -0.377014 0.603455 0.247375 1441495374 0.657593 -0.377014 0.603455 0.247375 1441495374 0.659790 -0.376526 0.599731 0.251343 1441495374 0.659790 -0.376526 0.599731 0.251343 1441495374 0.659790 -0.376526 0.599731 0.251343 1441495374 0.659790 -0.376526 0.599731 0.251343 1441495374 0.659790 -0.376526 0.599731 0.251343 1441495374 0.659790 -0.376526 0.599731 0.251343 1441495374 0.662537 -0.371521 0.599731 0.251465 1441495374 0.662537 -0.371521 0.599731 0.251465 1441495374 0.662537 -0.371521 0.599731 0.251465 1441495374 0.662537 -0.371521 0.599731 0.251465 1441495374 0.662537 -0.371521 0.599731 0.251465 1441495374 0.662537 -0.371521 0.599731 0.251465 1441495374 0.662537 -0.371521 0.599731 0.251465 1441495374 0.663391 -0.374023 0.595520 0.255371 1441495374 0.663391 -0.374023 0.595520 0.255371 1441495374 0.663391 -0.374023 0.595520 0.255371 1441495374 0.663391 -0.374023 0.595520 0.255371 1441495374 0.663391 -0.374023 0.595520 0.255371 1441495374 0.663391 -0.374023 0.595520 0.255371 1441495374 0.663452 -0.375549 0.594238 0.256226 1441495374 0.663452 -0.375549 0.594238 0.256226 1441495374 0.663452 -0.375549 0.594238 0.256226 1441495374 0.663452 -0.375549 0.594238 0.256226 1441495374 0.663452 -0.375549 0.594238 0.256226 1441495374 0.663452 -0.375549 0.594238 0.256226 1441495374 0.663452 -0.375549 0.594238 0.256226 1441495374 0.662476 -0.376587 0.595398 0.254456 1441495374 0.662476 -0.376587 0.595398 0.254456 1441495374 0.662476 -0.376587 0.595398 0.254456 1441495374 0.662476 -0.376587 0.595398 0.254456 1441495374 0.662476 -0.376587 0.595398 0.254456 1441495374 0.662476 -0.376587 0.595398 0.254456 1441495374 0.660950 -0.377869 0.597778 0.250977 1441495374 0.660950 -0.377869 0.597778 0.250977 1441495374 0.660950 -0.377869 0.597778 0.250977 1441495374 0.660950 -0.377869 0.597778 0.250977 1441495374 0.660950 -0.377869 0.597778 0.250977 1441495374 0.660950 -0.377869 0.597778 0.250977 1441495374 0.659485 -0.377869 0.601990 0.244690 1441495374 0.659485 -0.377869 0.601990 0.244690 1441495374 0.659485 -0.377869 0.601990 0.244690 1441495374 0.659485 -0.377869 0.601990 0.244690 1441495374 0.659485 -0.377869 0.601990 0.244690 1441495374 0.659485 -0.377869 0.601990 0.244690 1441495374 0.659485 -0.377869 0.601990 0.244690 1441495374 0.658264 -0.379456 0.604248 0.239807 1441495374 0.658264 -0.379456 0.604248 0.239807 1441495374 0.658264 -0.379456 0.604248 0.239807 1441495374 0.658264 -0.379456 0.604248 0.239807 1441495374 0.658264 -0.379456 0.604248 0.239807 1441495374 0.658264 -0.379456 0.604248 0.239807 1441495374 0.658264 -0.379456 0.604248 0.239807 1441495374 0.659546 -0.375732 0.608215 0.231934 1441495374 0.659546 -0.375732 0.608215 0.231934 1441495374 0.659546 -0.375732 0.608215 0.231934 1441495374 0.659546 -0.375732 0.608215 0.231934 1441495374 0.659546 -0.375732 0.608215 0.231934 1441495374 0.659546 -0.375732 0.608215 0.231934 1441495374 0.660400 -0.372864 0.610779 0.227356 1441495374 0.660400 -0.372864 0.610779 0.227356 1441495374 0.660400 -0.372864 0.610779 0.227356 1441495374 0.660400 -0.372864 0.610779 0.227356 1441495374 0.660400 -0.372864 0.610779 0.227356 1441495374 0.660400 -0.372864 0.610779 0.227356 1441495374 0.661133 -0.371399 0.611267 0.226257 1441495374 0.661133 -0.371399 0.611267 0.226257 1441495374 0.661133 -0.371399 0.611267 0.226257 1441495374 0.661133 -0.371399 0.611267 0.226257 1441495374 0.661133 -0.371399 0.611267 0.226257 1441495374 0.661133 -0.371399 0.611267 0.226257 1441495374 0.663635 -0.366577 0.611938 0.225159 1441495374 0.663635 -0.366577 0.611938 0.225159 1441495374 0.663635 -0.366577 0.611938 0.225159 1441495374 0.663635 -0.366577 0.611938 0.225159 1441495374 0.663635 -0.366577 0.611938 0.225159 1441495374 0.663635 -0.366577 0.611938 0.225159 1441495374 0.666504 -0.361633 0.612122 0.224182 1441495374 0.666504 -0.361633 0.612122 0.224182 1441495374 0.666504 -0.361633 0.612122 0.224182 1441495374 0.666504 -0.361633 0.612122 0.224182 1441495374 0.666504 -0.361633 0.612122 0.224182 1441495374 0.666504 -0.361633 0.612122 0.224182 1441495374 0.669922 -0.354980 0.614136 0.218872 1441495375 0.669922 -0.354980 0.614136 0.218872 1441495375 0.669922 -0.354980 0.614136 0.218872 1441495375 0.669922 -0.354980 0.614136 0.218872 1441495375 0.669922 -0.354980 0.614136 0.218872 1441495375 0.669922 -0.354980 0.614136 0.218872 1441495375 0.669922 -0.354980 0.614136 0.218872 1441495375 0.673584 -0.347839 0.616760 0.211670 1441495375 0.673584 -0.347839 0.616760 0.211670 1441495375 0.673584 -0.347839 0.616760 0.211670 1441495375 0.673584 -0.347839 0.616760 0.211670 1441495375 0.673584 -0.347839 0.616760 0.211670 1441495375 0.673584 -0.347839 0.616760 0.211670 1441495375 0.677124 -0.340698 0.618958 0.205383 1441495375 0.677124 -0.340698 0.618958 0.205383 1441495375 0.677124 -0.340698 0.618958 0.205383 1441495375 0.677124 -0.340698 0.618958 0.205383 1441495375 0.677124 -0.340698 0.618958 0.205383 1441495375 0.677124 -0.340698 0.618958 0.205383 1441495375 0.678589 -0.336121 0.620789 0.202637 1441495375 0.678589 -0.336121 0.620789 0.202637 1441495375 0.678589 -0.336121 0.620789 0.202637 1441495375 0.678589 -0.336121 0.620789 0.202637 1441495375 0.678589 -0.336121 0.620789 0.202637 1441495375 0.678589 -0.336121 0.620789 0.202637 1441495375 0.678589 -0.336121 0.620789 0.202637 1441495375 0.677856 -0.336670 0.621460 0.202148 1441495375 0.677856 -0.336670 0.621460 0.202148 1441495375 0.677856 -0.336670 0.621460 0.202148 1441495375 0.677856 -0.336670 0.621460 0.202148 1441495375 0.677856 -0.336670 0.621460 0.202148 1441495375 0.677856 -0.336670 0.621460 0.202148 1441495375 0.674744 -0.343567 0.619629 0.206604 1441495375 0.674744 -0.343567 0.619629 0.206604 1441495375 0.674744 -0.343567 0.619629 0.206604 1441495375 
0.668213 -0.309753 0.643921 0.207031 1441495378 0.668213 -0.309753 0.643921 0.207031 1441495378 0.668213 -0.309753 0.643921 0.207031 1441495378 0.668213 -0.309753 0.643921 0.207031 1441495378 0.668213 -0.309753 0.643921 0.207031 1441495378 0.664124 -0.316650 0.645142 0.205933 1441495378 0.664124 -0.316650 0.645142 0.205933 1441495378 0.664124 -0.316650 0.645142 0.205933 1441495378 0.664124 -0.316650 0.645142 0.205933 1441495378 0.664124 -0.316650 0.645142 0.205933 1441495378 0.664124 -0.316650 0.645142 0.205933 1441495378 0.654907 -0.328491 0.651917 0.195190 1441495378 0.654907 -0.328491 0.651917 0.195190 1441495378 0.654907 -0.328491 0.651917 0.195190 1441495378 0.654907 -0.328491 0.651917 0.195190 1441495378 0.654907 -0.328491 0.651917 0.195190 1441495378 0.654907 -0.328491 0.651917 0.195190 1441495378 0.640930 -0.353821 0.659180 0.171631 1441495378 0.640930 -0.353821 0.659180 0.171631 1441495378 0.640930 -0.353821 0.659180 0.171631 1441495378 0.640930 -0.353821 0.659180 0.171631 1441495378 0.640930 -0.353821 0.659180 0.171631 1441495378 0.640930 -0.353821 0.659180 0.171631 1441495378 0.640930 -0.353821 0.659180 0.171631 1441495378 0.621460 -0.392700 0.663879 0.137024 1441495378 0.621460 -0.392700 0.663879 0.137024 1441495378 0.621460 -0.392700 0.663879 0.137024 1441495378 0.621460 -0.392700 0.663879 0.137024 1441495378 0.621460 -0.392700 0.663879 0.137024 1441495378 0.621460 -0.392700 0.663879 0.137024 1441495378 0.596558 -0.433716 0.669983 0.083862 1441495378 0.596558 -0.433716 0.669983 0.083862 1441495378 0.596558 -0.433716 0.669983 0.083862 1441495378 0.596558 -0.433716 0.669983 0.083862 1441495378 0.596558 -0.433716 0.669983 0.083862 1441495378 0.596558 -0.433716 0.669983 0.083862 1441495378 0.562988 -0.482544 0.670227 0.031616 1441495378 0.562988 -0.482544 0.670227 0.031616 1441495378 0.562988 -0.482544 0.670227 0.031616 1441495378 0.562988 -0.482544 0.670227 0.031616 1441495378 0.562988 -0.482544 0.670227 0.031616 1441495378 0.562988 -0.482544 0.670227 0.031616 1441495378 0.562988 -0.482544 0.670227 0.031616 1441495378 0.528748 -0.523376 0.667847 -0.019287 1441495378 0.528748 -0.523376 0.667847 -0.019287 1441495378 0.528748 -0.523376 0.667847 -0.019287 1441495378 0.528748 -0.523376 0.667847 -0.019287 1441495378 0.528748 -0.523376 0.667847 -0.019287 1441495378 0.528748 -0.523376 0.667847 -0.019287 1441495378 0.506226 -0.549316 0.661682 -0.063721 1441495378 0.506226 -0.549316 0.661682 -0.063721 1441495378 0.506226 -0.549316 0.661682 -0.063721 1441495378 0.506226 -0.549316 0.661682 -0.063721 1441495378 0.506226 -0.549316 0.661682 -0.063721 1441495378 0.506226 -0.549316 0.661682 -0.063721 1441495378 0.506226 -0.549316 0.661682 -0.063721 1441495378 0.494934 -0.562805 0.653748 -0.104370 1441495378 0.494934 -0.562805 0.653748 -0.104370 1441495378 0.494934 -0.562805 0.653748 -0.104370 1441495378 0.494934 -0.562805 0.653748 -0.104370 1441495378 0.494934 -0.562805 0.653748 -0.104370 1441495378 0.476501 -0.578003 0.649353 -0.131104 1441495378 0.476501 -0.578003 0.649353 -0.131104 1441495378 0.476501 -0.578003 0.649353 -0.131104 1441495378 0.458374 -0.587952 0.650574 -0.144531 1441495378 0.458374 -0.587952 0.650574 -0.144531 1441495378 0.458374 -0.587952 0.650574 -0.144531 1441495378 0.458374 -0.587952 0.650574 -0.144531 1441495378 0.458374 -0.587952 0.650574 -0.144531 1441495378 0.458374 -0.587952 0.650574 -0.144531 1441495378 0.442017 -0.601807 0.647766 -0.151001 1441495378 0.442017 -0.601807 0.647766 -0.151001 1441495378 0.442017 -0.601807 0.647766 -0.151001 1441495378 0.442017 -0.601807 0.647766 -0.151001 1441495378 0.442017 -0.601807 0.647766 -0.151001 1441495378 0.442017 -0.601807 0.647766 -0.151001 1441495378 0.427795 -0.614441 0.645630 -0.150330 1441495378 0.427795 -0.614441 0.645630 -0.150330 1441495378 0.427795 -0.614441 0.645630 -0.150330 1441495378 0.427795 -0.614441 0.645630 -0.150330 1441495378 0.427795 -0.614441 0.645630 -0.150330 1441495378 0.427795 -0.614441 0.645630 -0.150330 1441495378 0.420898 -0.622742 0.639709 -0.160522 1441495378 0.420898 -0.622742 0.639709 -0.160522 1441495378 0.420898 -0.622742 0.639709 -0.160522 1441495378 0.420898 -0.622742 0.639709 -0.160522 1441495378 0.420898 -0.622742 0.639709 -0.160522 1441495378 0.420898 -0.622742 0.639709 -0.160522 1441495378 0.420898 -0.622742 0.639709 -0.160522 1441495378 0.413635 -0.634644 0.627747 -0.179016 1441495378 0.413635 -0.634644 0.627747 -0.179016 1441495378 0.413635 -0.634644 0.627747 -0.179016 1441495378 0.413635 -0.634644 0.627747 -0.179016 1441495378 0.413635 -0.634644 0.627747 -0.179016 1441495378 0.404846 -0.647400 0.616516 -0.191895 1441495378 0.404846 -0.647400 0.616516 -0.191895 1441495378 0.404846 -0.647400 0.616516 -0.191895 1441495378 0.404846 -0.647400 0.616516 -0.191895 1441495378 0.404846 -0.647400 0.616516 -0.191895 1441495378 0.404846 -0.647400 0.616516 -0.191895 1441495378 0.404846 -0.647400 0.616516 -0.191895 1441495378 0.399719 -0.651672 0.616760 -0.187500 1441495378 0.399719 -0.651672 0.616760 -0.187500 1441495378 0.399719 -0.651672 0.616760 -0.187500 1441495378 0.399719 -0.651672 0.616760 -0.187500 1441495378 0.399719 -0.651672 0.616760 -0.187500 1441495379 0.399719 -0.651672 0.616760 -0.187500 1441495379 0.400940 -0.649170 0.623840 -0.169373 1441495379 0.400940 -0.649170 0.623840 -0.169373 1441495379 0.400940 -0.649170 0.623840 -0.169373 1441495379 0.400940 -0.649170 0.623840 -0.169373 1441495379 0.400940 -0.649170 0.623840 -0.169373 1441495379 0.400940 -0.649170 0.623840 -0.169373 1441495379 0.397095 -0.647339 0.630676 -0.159851 1441495379 0.397095 -0.647339 0.630676 -0.159851 1441495379 0.397095 -0.647339 0.630676 -0.159851 1441495379 0.397095 -0.647339 0.630676 -0.159851 1441495379 0.397095 -0.647339 0.630676 -0.159851 1441495379 0.397095 -0.647339 0.630676 -0.159851 1441495379 0.397095 -0.647339 0.630676 -0.159851 1441495379 0.407166 -0.632568 0.636108 -0.171509 1441495379 0.407166 -0.632568 0.636108 -0.171509 1441495379 0.407166 -0.632568 0.636108 -0.171509 1441495379 0.407166 -0.632568 0.636108 -0.171509 1441495379 0.407166 -0.632568 0.636108 -0.171509 1441495379 0.407166 -0.632568 0.636108 -0.171509 1441495379 0.414673 -0.625916 0.645447 -0.140259 1441495379 0.414673 -0.625916 0.645447 -0.140259 1441495379 0.414673 -0.625916 0.645447 -0.140259 1441495379 0.414673 -0.625916 0.645447 -0.140259 1441495379 0.414673 -0.625916 0.645447 -0.140259 1441495379 0.414673 -0.625916 0.645447 -0.140259 1441495379 0.414673 -0.625916 0.645447 -0.140259 1441495379 0.431641 -0.615356 0.649841 -0.112793 1441495379 0.431641 -0.615356 0.649841 -0.112793 1441495379 0.431641 -0.615356 0.649841 -0.112793 1441495379 0.431641 -0.615356 0.649841 -0.112793 1441495379 0.431641 -0.615356 0.649841 -0.112793 1441495379 0.431641 -0.615356 0.649841 -0.112793 1441495379 0.450378 -0.593384 0.662415 -0.078796 1441495379 0.450378 -0.593384 0.662415 -0.078796 1441495379 0.450378 -0.593384 0.662415 -0.078796 1441495379 0.450378 -0.593384 0.662415 -0.078796 1441495379 0.450378 -0.593384 0.662415 -0.078796 1441495379 0.450378 -0.593384 0.662415 -0.078796 1441495379 0.460388 -0.583313 0.669128 -0.006836 1441495379 0.460388 -0.583313 0.669128 -0.006836 1441495379 0.460388 -0.583313 0.669128 -0.006836 1441495379 0.460388 -0.583313 0.669128 -0.006836 1441495379 0.460388 -0.583313 0.669128 -0.006836 1441495379 0.460388 -0.583313 0.669128 -0.006836 1441495379 0.484802 -0.563293 0.664978 0.073914 1441495379 0.484802 -0.563293 0.664978 0.073914 1441495379 0.484802 -0.563293 0.664978 0.073914 1441495379 0.484802 -0.563293 0.664978 0.073914 1441495379 0.484802 -0.563293 0.664978 0.073914 1441495379 0.484802 -0.563293 0.664978 0.073914 1441495379 0.484802 -0.563293 0.664978 0.073914 1441495379 0.510437 -0.534973 0.658630 0.139282 1441495379 0.510437 -0.534973 0.658630 0.139282 1441495379 0.510437 -0.534973 0.658630 0.139282 1441495379 0.510437 -0.534973 0.658630 0.139282 1441495379 0.510437 -0.534973 0.658630 0.139282 1441495379 0.510437 -0.534973 0.658630 0.139282 1441495379 0.528381 -0.510925 0.652527 0.184204 1441495379 0.528381 -0.510925 0.652527 0.184204 1441495379 0.528381 -0.510925 0.652527 0.184204 1441495379 0.528381 -0.510925 0.652527 0.184204 1441495379 0.528381 -0.510925 0.652527 0.184204 1441495379 0.528381 -0.510925 0.652527 0.184204 1441495379 0.528381 -0.510925 0.652527 0.184204 1441495379 0.533936 -0.501465 0.647461 0.210083 1441495379 0.533936 -0.501465 0.647461 0.210083 1441495379 0.533936 -0.501465 0.647461 0.210083 1441495379 0.533936 -0.501465 0.647461 0.210083 1441495379 0.533936 -0.501465 0.647461 0.210083 1441495379 0.533936 -0.501465 0.647461 0.210083 1441495379 0.521118 -0.514709 0.647156 0.211304 1441495379 0.521118 -0.514709 0.647156 0.211304 1441495379 0.521118 -0.514709 0.647156 0.211304 1441495379 0.521118 -0.514709 0.647156 0.211304 1441495379 0.521118 -0.514709 0.647156 0.211304 1441495379 0.521118 -0.514709 0.647156 0.211304 1441495379 0.493286 -0.547974 0.647217 0.193665 1441495379 0.493286 -0.547974 0.647217 0.193665 1441495379 0.493286 -0.547974 0.647217 0.193665 1441495379 0.493286 -0.547974 0.647217 0.193665 1441495379 0.493286 -0.547974 0.647217 0.193665 1441495379 0.493286 -0.547974 0.647217 0.193665 1441495379 0.468262 -0.575134 0.656677 0.136658 1441495379 0.468262 -0.575134 0.656677 0.136658 1441495379 0.468262 -0.575134 0.656677 0.136658 1441495379 0.468262 -0.575134 0.656677 0.136658 1441495379 0.468262 -0.575134 0.656677 0.136658 1441495379 0.468262 -0.575134 0.656677 0.136658 1441495379 0.440857 -0.597656 0.666443 0.065308 1441495379 0.440857 -0.597656 0.666443 0.065308 1441495379 0.440857 -0.597656 0.666443 0.065308 1441495379 0.440857 -0.597656 0.666443 0.065308 1441495379 0.440857 -0.597656 0.666443 0.065308 1441495379 0.440857 -0.597656 0.666443 0.065308 1441495379 0.440857 -0.597656 0.666443 0.065308 1441495379 0.416809 -0.610352 0.673462 -0.011902 1441495379 0.416809 -0.610352 0.673462 -0.011902 1441495379 0.416809 -0.610352 0.673462 -0.011902 1441495379 0.416809 -0.610352 0.673462 -0.011902 1441495379 0.416809 -0.610352 0.673462 -0.011902 1441495379 0.397278 -0.617432 0.675049 -0.072632 1441495379 0.397278 -0.617432 0.675049 -0.072632 1441495379 0.397278 -0.617432 0.675049 -0.072632 1441495379 0.397278 -0.617432 0.675049 -0.072632 1441495379 0.397278 -0.617432 0.675049 -0.072632 1441495379 0.397278 -0.617432 0.675049 -0.072632 1441495379 0.397278 -0.617432 0.675049 -0.072632 1441495379 0.393677 -0.618835 0.669312 -0.118530 1441495379 0.393677 -0.618835 0.669312 -0.118530 1441495379 0.393677 -0.618835 0.669312 -0.118530 1441495379 0.393677 -0.618835 0.669312 -0.118530 1441495379 0.393677 -0.618835 0.669312 -0.118530 1441495379 0.393677 -0.618835 0.669312 -0.118530 1441495379 0.405945 -0.612793 0.660461 -0.153320 1441495380 0.405945 -0.612793 0.660461 -0.153320 1441495380 0.405945 -0.612793 0.660461 -0.153320 1441495380 0.405945 -0.612793 0.660461 -0.153320 1441495380 0.405945 -0.612793 0.660461 -0.153320 1441495380 0.405945 -0.612793 0.660461 -0.153320 1441495380 0.405945 -0.612793 0.660461 -0.153320 1441495380 0.409729 -0.607178 0.659180 -0.170044 1441495380 0.409729 -0.607178 0.659180 -0.170044 1441495380 0.409729 -0.607178 0.659180 -0.170044 1441495380 0.409729 -0.607178 0.659180 -0.170044 1441495380 0.409729 -0.607178 0.659180 -0.170044 1441495380 0.409729 -0.607178 0.659180 -0.170044 1441495380 0.396484 -0.605042 0.671448 -0.160889 1441495380 0.396484 -0.605042 0.671448 -0.160889 1441495380 0.396484 -0.605042 0.671448 -0.160889 1441495380 0.396484 -0.605042 0.671448 -0.160889 1441495380 0.396484 -0.605042 0.671448 -0.160889 1441495380 0.396484 -0.605042 0.671448 -0.160889 1441495380 0.396484 -0.605042 0.671448 -0.160889 1441495380 0.366272 -0.617676 0.680664 -0.144897 1441495380 0.366272 -0.617676 0.680664 -0.144897 1441495380 0.366272 -0.617676 0.680664 -0.144897 1441495380 0.366272 -0.617676 0.680664 -0.144897 1441495380 0.366272 -0.617676 0.680664 -0.144897 1441495380 0.366272 -0.617676 0.680664 -0.144897 1441495380 0.346863 -0.625732 0.684021 -0.142090 1441495380 0.346863 -0.625732 0.684021 -0.142090 1441495380 0.346863 -0.625732 0.684021 -0.142090 1441495380 0.346863 -0.625732 0.684021 -0.142090 1441495380 0.346863 -0.625732 0.684021 -0.142090 1441495380 0.346863 -0.625732 0.684021 -0.142090 1441495380 0.340576 -0.630310 0.678467 -0.162354 1441495380 0.340576 -0.630310 0.678467 -0.162354 1441495380 0.340576 -0.630310 0.678467 -0.162354 1441495380 0.340576 -0.630310 0.678467 -0.162354 1441495380 0.340576 -0.630310 0.678467 -0.162354 1441495380 0.340576 -0.630310 0.678467 -0.162354 1441495380 0.329285 -0.646118 0.669373 -0.161316 1441495380 0.329285 -0.646118 0.669373 -0.161316 1441495380 0.329285 -0.646118 0.669373 -0.161316 1441495380 0.329285 -0.646118 0.669373 -0.161316 1441495380 0.329285 -0.646118 0.669373 -0.161316 1441495380 0.329285 -0.646118 0.669373 -0.161316 1441495380 0.326660 -0.654785 0.664490 -0.151611 1441495380 0.326660 -0.654785 0.664490 -0.151611 1441495380 0.326660 -0.654785 0.664490 -0.151611 1441495380 0.326660 -0.654785 0.664490 -0.151611 1441495380 0.326660 -0.654785 0.664490 -0.151611 1441495380 0.326660 -0.654785 0.664490 -0.151611 1441495380 0.330078 -0.652832 0.663757 -0.155701 1441495380 0.330078 -0.652832 0.663757 -0.155701 1441495380 0.330078 -0.652832 0.663757 -0.155701 1441495380 0.330078 -0.652832 0.663757 -0.155701 1441495380 0.330078 -0.652832 0.663757 -0.155701 1441495380 0.330078 -0.652832 0.663757 -0.155701 1441495380 0.344055 -0.645813 0.661926 -0.162292 1441495380 0.344055 -0.645813 0.661926 -0.162292 1441495380 0.344055 -0.645813 0.661926 -0.162292 1441495380 0.344055 -0.645813 0.661926 -0.162292 1441495380 0.344055 -0.645813 0.661926 -0.162292 1441495380 0.344055 -0.645813 0.661926 -0.162292 1441495380 0.344055 -0.645813 0.661926 -0.162292 1441495380 0.351685 -0.640686 0.661438 -0.168091 1441495380 0.351685 -0.640686 0.661438 -0.168091 1441495380 0.351685 -0.640686 0.661438 -0.168091 1441495380 0.351685 -0.640686 0.661438 -0.168091 1441495380 0.351685 -0.640686 0.661438 -0.168091 1441495380 0.351685 -0.640686 0.661438 -0.168091 1441495380 0.357239 -0.630127 0.668396 -0.169067 1441495380 0.357239 -0.630127 0.668396 -0.169067 1441495380 0.357239 -0.630127 0.668396 -0.169067 1441495380 0.357239 -0.630127 0.668396 -0.169067 1441495380 0.357239 -0.630127 0.668396 -0.169067 1441495380 0.357239 -0.630127 0.668396 -0.169067 1441495380 0.376160 -0.621521 0.672974 -0.138794 1441495380 0.376160 -0.621521 0.672974 -0.138794 1441495380 0.376160 -0.621521 0.672974 -0.138794 1441495380 0.376160 -0.621521 0.672974 -0.138794 1441495380 0.376160 -0.621521 0.672974 -0.138794 1441495380 0.376160 -0.621521 0.672974 -0.138794 1441495380 0.383179 -0.616272 0.680725 -0.100159 1441495380 0.383179 -0.616272 0.680725 -0.100159 1441495380 0.383179 -0.616272 0.680725 -0.100159 1441495380 0.383179 -0.616272 0.680725 -0.100159 1441495380 0.383179 -0.616272 0.680725 -0.100159 1441495380 0.383179 -0.616272 0.680725 -0.100159 1441495380 0.383179 -0.616272 0.680725 -0.100159 1441495380 0.401245 -0.609253 0.681946 -0.052734 1441495380 0.401245 -0.609253 0.681946 -0.052734 1441495380 0.401245 -0.609253 0.681946 -0.052734 1441495380 0.401245 -0.609253 0.681946 -0.052734 1441495380 0.401245 -0.609253 0.681946 -0.052734 1441495380 0.401245 -0.609253 0.681946 -0.052734 1441495380 0.435486 -0.588806 0.680908 0.003540 1441495380 0.435486 -0.588806 0.680908 0.003540 1441495380 0.435486 -0.588806 0.680908 0.003540 1441495380 0.435486 -0.588806 0.680908 0.003540 1441495380 0.435486 -0.588806 0.680908 0.003540 1441495380 0.435486 -0.588806 0.680908 0.003540 1441495380 0.470337 -0.555908 0.681458 0.072937 1441495380 0.470337 -0.555908 0.681458 0.072937 1441495380 0.470337 -0.555908 0.681458 0.072937 1441495380 0.470337 -0.555908 0.681458 0.072937 1441495380 0.470337 -0.555908 0.681458 0.072937 1441495380 0.470337 -0.555908 0.681458 0.072937 1441495380 0.484497 -0.539001 0.677551 0.125061 1441495380 0.484497 -0.539001 0.677551 0.125061 1441495380 0.484497 -0.539001 0.677551 0.125061 1441495380 0.484497 -0.539001 0.677551 0.125061 1441495380 0.484497 -0.539001 0.677551 0.125061 1441495380 0.484497 -0.539001 0.677551 0.125061 1441495380 0.484497 -0.539001 0.677551 0.125061 1441495380 0.496033 -0.523315 0.674438 0.158752 1441495381 0.496033 -0.523315 0.674438 0.158752 1441495381 0.496033 -0.523315 0.674438 0.158752 1441495381 0.496033 -0.523315 0.674438 0.158752 1441495381 0.496033 -0.523315 0.674438 0.158752 1441495381 0.496033 -0.523315 0.674438 0.158752 1441495381 0.493713 -0.522278 0.676331 0.161011 1441495381 0.493713 -0.522278 0.676331 0.161011 1441495381 0.493713 -0.522278 0.676331 0.161011 1441495381 0.493713 -0.522278 0.676331 0.161011 1441495381 0.493713 -0.522278 0.676331 0.161011 1441495381 0.493713 -0.522278 0.676331 0.161011 1441495381 0.493713 -0.522278 0.676331 0.161011 1441495381 0.481323 -0.535400 0.679932 0.139099 1441495381 0.481323 -0.535400 0.679932 0.139099 1441495381 0.481323 -0.535400 0.679932 0.139099 1441495381 0.481323 -0.535400 0.679932 0.139099 1441495381 0.481323 -0.535400 0.679932 0.139099 1441495381 0.481323 -0.535400 0.679932 0.139099 1441495381 0.459900 -0.556396 0.684143 0.104004 1441495381 0.459900 -0.556396 0.684143 0.104004 1441495381 0.459900 -0.556396 0.684143 0.104004 1441495381 0.459900 -0.556396 0.684143 0.104004 1441495381 0.459900 -0.556396 0.684143 0.104004 1441495381 0.459900 -0.556396 0.684143 0.104004 1441495381 0.435852 -0.573914 0.691223 0.053467 1441495381 0.435852 -0.573914 0.691223 0.053467 1441495381 0.435852 -0.573914 0.691223 0.053467 1441495381 0.435852 -0.573914 0.691223 0.053467 1441495381 0.435852 -0.573914 0.691223 0.053467 1441495381 0.435852 -0.573914 0.691223 0.053467 1441495381 0.414551 -0.587402 0.695007 -0.001038 1441495381 0.414551 -0.587402 0.695007 -0.001038 1441495381 0.414551 -0.587402 0.695007 -0.001038 1441495381 0.414551 -0.587402 0.695007 -0.001038 1441495381 0.414551 -0.587402 0.695007 -0.001038 1441495381 0.414551 -0.587402 0.695007 -0.001038 1441495381 0.414551 -0.587402 0.695007 -0.001038 1441495381 0.407410 -0.593994 0.691467 -0.055054 1441495381 0.407410 -0.593994 0.691467 -0.055054 1441495381 0.407410 -0.593994 0.691467 -0.055054 1441495381 0.407410 -0.593994 0.691467 -0.055054 1441495381 0.407410 -0.593994 0.691467 -0.055054 1441495381 0.407410 -0.593994 0.691467 -0.055054 1441495381 0.416199 -0.598877 0.675659 -0.107849 1441495381 0.416199 -0.598877 0.675659 -0.107849 1441495381 0.416199 -0.598877 0.675659 -0.107849 1441495381 0.416199 -0.598877 0.675659 -0.107849 1441495381 0.416199 -0.598877 0.675659 -0.107849 1441495381 0.416199 -0.598877 0.675659 -0.107849 1441495381 0.416199 -0.598877 0.675659 -0.107849 1441495381 0.425171 -0.604126 0.654236 -0.161804 1441495381 0.425171 -0.604126 0.654236 -0.161804 1441495381 0.425171 -0.604126 0.654236 -0.161804 1441495381 0.425171 -0.604126 0.654236 -0.161804 1441495381 0.425171 -0.604126 0.654236 -0.161804 1441495381 0.425171 -0.604126 0.654236 -0.161804 1441495381 0.422791 -0.604980 0.644287 -0.200134 1441495381 0.422791 -0.604980 0.644287 -0.200134 1441495381 0.422791 -0.604980 0.644287 -0.200134 1441495381 0.422791 -0.604980 0.644287 -0.200134 1441495381 0.422791 -0.604980 0.644287 -0.200134 1441495381 0.422791 -0.604980 0.644287 -0.200134 1441495381 0.406860 -0.615967 0.639160 -0.215637 1441495381 0.406860 -0.615967 0.639160 -0.215637 1441495381 0.406860 -0.615967 0.639160 -0.215637 1441495381 0.406860 -0.615967 0.639160 -0.215637 1441495381 0.406860 -0.615967 0.639160 -0.215637 1441495381 0.406860 -0.615967 0.639160 -0.215637 1441495381 0.406860 -0.615967 0.639160 -0.215637 1441495381 0.372314 -0.637146 0.640320 -0.213013 1441495381 0.372314 -0.637146 0.640320 -0.213013 1441495381 0.372314 -0.637146 0.640320 -0.213013 1441495381 0.372314 -0.637146 0.640320 -0.213013 1441495381 0.372314 -0.637146 0.640320 -0.213013 1441495381 0.372314 -0.637146 0.640320 -0.213013 1441495381 0.336975 -0.650696 0.643372 -0.221558 1441495381 0.336975 -0.650696 0.643372 -0.221558 1441495381 0.336975 -0.650696 0.643372 -0.221558 1441495381 0.336975 -0.650696 0.643372 -0.221558 1441495381 0.336975 -0.650696 0.643372 -0.221558 1441495381 0.336975 -0.650696 0.643372 -0.221558 1441495381 0.310486 -0.655579 0.649902 -0.226990 1441495381 0.310486 -0.655579 0.649902 -0.226990 1441495381 0.310486 -0.655579 0.649902 -0.226990 1441495381 0.310486 -0.655579 0.649902 -0.226990 1441495381 0.310486 -0.655579 0.649902 -0.226990 1441495381 0.310486 -0.655579 0.649902 -0.226990 1441495381 0.304199 -0.653259 0.657898 -0.218750 1441495381 0.304199 -0.653259 0.657898 -0.218750 1441495381 0.304199 -0.653259 0.657898 -0.218750 1441495381 0.304199 -0.653259 0.657898 -0.218750 1441495381 0.304199 -0.653259 0.657898 -0.218750 1441495381 0.304199 -0.653259 0.657898 -0.218750 1441495381 0.304199 -0.653259 0.657898 -0.218750 1441495381 0.328918 -0.640442 0.662659 -0.206299 1441495381 0.328918 -0.640442 0.662659 -0.206299 1441495381 0.328918 -0.640442 0.662659 -0.206299 1441495381 0.328918 -0.640442 0.662659 -0.206299 1441495381 0.328918 -0.640442 0.662659 -0.206299 1441495381 0.328918 -0.640442 0.662659 -0.206299 1441495381 0.367004 -0.627686 0.661011 -0.185303 1441495381 0.367004 -0.627686 0.661011 -0.185303 1441495381 0.367004 -0.627686 0.661011 -0.185303 1441495381 0.367004 -0.627686 0.661011 -0.185303 1441495381 0.367004 -0.627686 0.661011 -0.185303 1441495381 0.367004 -0.627686 0.661011 -0.185303 1441495381 0.406738 -0.610901 0.661194 -0.155457 1441495381 0.406738 -0.610901 0.661194 -0.155457 1441495381 0.406738 -0.610901 0.661194 -0.155457 1441495381 0.406738 -0.610901 0.661194 -0.155457 1441495381 0.406738 -0.610901 0.661194 -0.155457 1441495381 0.406738 -0.610901 0.661194 -0.155457 1441495381 0.406738 -0.610901 0.661194 -0.155457 1441495381 0.438904 -0.591919 0.665649 -0.117737 1441495382 0.438904 -0.591919 0.665649 -0.117737 1441495382 0.438904 -0.591919 0.665649 -0.117737 1441495382 0.438904 -0.591919 0.665649 -0.117737 1441495382 0.438904 -0.591919 0.665649 -0.117737 1441495382 0.438904 -0.591919 0.665649 -0.117737 1441495382 0.462952 -0.573364 0.672546 -0.067810 1441495382 0.462952 -0.573364 0.672546 -0.067810 1441495382 0.462952 -0.573364 0.672546 -0.067810 1441495382 0.462952 -0.573364 0.672546 -0.067810 1441495382 0.462952 -0.573364 0.672546 -0.067810 1441495382 0.462952 -0.573364 0.672546 -0.067810 1441495382 0.462952 -0.573364 0.672546 -0.067810 1441495382 0.473206 -0.563904 0.676636 -0.012268 1441495382 0.473206 -0.563904 0.676636 -0.012268 1441495382 0.473206 -0.563904 0.676636 -0.012268 1441495382 0.473206 -0.563904 0.676636 -0.012268 1441495382 0.473206 -0.563904 0.676636 -0.012268 1441495382 0.473206 -0.563904 0.676636 -0.012268 1441495382 0.489319 -0.547058 0.677734 0.043884 1441495382 0.489319 -0.547058 0.677734 0.043884 1441495382 0.489319 -0.547058 0.677734 0.043884 1441495382 0.489319 -0.547058 0.677734 0.043884 1441495382 0.489319 -0.547058 0.677734 0.043884 1441495382 0.489319 -0.547058 0.677734 0.043884 1441495382 0.489319 -0.547058 0.677734 0.043884 1441495382 0.517639 -0.514282 0.677734 0.090820 1441495382 0.517639 -0.514282 0.677734 0.090820 1441495382 0.517639 -0.514282 0.677734 0.090820 1441495382 0.517639 -0.514282 0.677734 0.090820 1441495382 0.517639 -0.514282 0.677734 0.090820 1441495382 0.517639 -0.514282 0.677734 0.090820 1441495382 0.539368 -0.475159 0.677002 0.157715 1441495382 0.539368 -0.475159 0.677002 0.157715 1441495382 0.539368 -0.475159 0.677002 0.157715 1441495382 0.539368 -0.475159 0.677002 0.157715 1441495382 0.539368 -0.475159 0.677002 0.157715 1441495382 0.539368 -0.475159 0.677002 0.157715 1441495382 0.538330 -0.462158 0.666748 0.228088 1441495382 0.538330 -0.462158 0.666748 0.228088 1441495382 0.538330 -0.462158 0.666748 0.228088 1441495382 0.538330 -0.462158 0.666748 0.228088 1441495382 0.538330 -0.462158 0.666748 0.228088 1441495382 0.538330 -0.462158 0.666748 0.228088 1441495382 0.538330 -0.462158 0.666748 0.228088 1441495382 0.535156 -0.460266 0.662842 0.249634 1441495382 0.535156 -0.460266 0.662842 0.249634 1441495382 0.535156 -0.460266 0.662842 0.249634 1441495382 0.535156 -0.460266 0.662842 0.249634 1441495382 0.535156 -0.460266 0.662842 0.249634 1441495382 0.535156 -0.460266 0.662842 0.249634 1441495382 0.538574 -0.448914 0.673340 0.234436 1441495382 0.538574 -0.448914 0.673340 0.234436 1441495382 0.538574 -0.448914 0.673340 0.234436 1441495382 0.538574 -0.448914 0.673340 0.234436 1441495382 0.538574 -0.448914 0.673340 0.234436 1441495382 0.538574 -0.448914 0.673340 0.234436 1441495382 0.538574 -0.448914 0.673340 0.234436 1441495382 0.528320 -0.461670 0.684082 0.199402 1441495382 0.528320 -0.461670 0.684082 0.199402 1441495382 0.528320 -0.461670 0.684082 0.199402 1441495382 0.528320 -0.461670 0.684082 0.199402 1441495382 0.528320 -0.461670 0.684082 0.199402 1441495382 0.528320 -0.461670 0.684082 0.199402 1441495382 0.509766 -0.488159 0.693970 0.142151 1441495382 0.509766 -0.488159 0.693970 0.142151 1441495382 0.509766 -0.488159 0.693970 0.142151 1441495382 0.509766 -0.488159 0.693970 0.142151 1441495382 0.509766 -0.488159 0.693970 0.142151 1441495382 0.509766 -0.488159 0.693970 0.142151 1441495382 0.487488 -0.512939 0.702026 0.079529 1441495382 0.487488 -0.512939 0.702026 0.079529 1441495382 0.487488 -0.512939 0.702026 0.079529 1441495382 0.487488 -0.512939 0.702026 0.079529 1441495382 0.487488 -0.512939 0.702026 0.079529 1441495382 0.487488 -0.512939 0.702026 0.079529 1441495382 0.487488 -0.512939 0.702026 0.079529 1441495382 0.467590 -0.531128 0.706116 0.024963 1441495382 0.467590 -0.531128 0.706116 0.024963 1441495382 0.467590 -0.531128 0.706116 0.024963 1441495382 0.467590 -0.531128 0.706116 0.024963 1441495382 0.467590 -0.531128 0.706116 0.024963 1441495382 0.467590 -0.531128 0.706116 0.024963 1441495382 0.455139 -0.544800 0.704102 -0.017273 1441495382 0.455139 -0.544800 0.704102 -0.017273 1441495382 0.455139 -0.544800 0.704102 -0.017273 1441495382 0.455139 -0.544800 0.704102 -0.017273 1441495382 0.455139 -0.544800 0.704102 -0.017273 1441495382 0.455139 -0.544800 0.704102 -0.017273 1441495382 0.453186 -0.554138 0.695923 -0.056213 1441495382 0.453186 -0.554138 0.695923 -0.056213 1441495382 0.453186 -0.554138 0.695923 -0.056213 1441495382 0.453186 -0.554138 0.695923 -0.056213 1441495382 0.453186 -0.554138 0.695923 -0.056213 1441495382 0.453186 -0.554138 0.695923 -0.056213 1441495382 0.453186 -0.554138 0.695923 -0.056213 1441495382 0.453857 -0.559265 0.687439 -0.093323 1441495382 0.453857 -0.559265 0.687439 -0.093323 1441495382 0.453857 -0.559265 0.687439 -0.093323 1441495382 0.453857 -0.559265 0.687439 -0.093323 1441495382 0.453857 -0.559265 0.687439 -0.093323 1441495382 0.453857 -0.559265 0.687439 -0.093323 1441495382 0.433472 -0.572815 0.686035 -0.115540 1441495382 0.433472 -0.572815 0.686035 -0.115540 1441495382 0.433472 -0.572815 0.686035 -0.115540 1441495382 0.433472 -0.572815 0.686035 -0.115540 1441495382 0.433472 -0.572815 0.686035 -0.115540 1441495382 0.433472 -0.572815 0.686035 -0.115540 1441495382 0.433472 -0.572815 0.686035 -0.115540 1441495382 0.406982 -0.591553 0.682678 -0.135315 1441495382 0.406982 -0.591553 0.682678 -0.135315 1441495382 0.406982 -0.591553 0.682678 -0.135315 1441495382 0.406982 -0.591553 0.682678 -0.135315 1441495382 0.406982 -0.591553 0.682678 -0.135315 1441495382 0.406982 -0.591553 0.682678 -0.135315 1441495382 0.375366 -0.611450 0.679443 -0.153503 1441495382 0.375366 -0.611450 0.679443 -0.153503 1441495383 0.375366 -0.611450 0.679443 -0.153503 1441495383 0.375366 -0.611450 0.679443 -0.153503 1441495383 0.375366 -0.611450 0.679443 -0.153503 1441495383 0.375366 -0.611450 0.679443 -0.153503 1441495383 0.364807 -0.615112 0.670837 -0.196228 1441495383 0.364807 -0.615112 0.670837 -0.196228 1441495383 0.364807 -0.615112 0.670837 -0.196228 1441495383 0.364807 -0.615112 0.670837 -0.196228 1441495383 0.364807 -0.615112 0.670837 -0.196228 1441495383 0.358643 -0.621399 0.661377 -0.218689 1441495383 0.358643 -0.621399 0.661377 -0.218689 1441495383 0.358643 -0.621399 0.661377 -0.218689 1441495383 0.358643 -0.621399 0.661377 -0.218689 1441495383 0.358643 -0.621399 0.661377 -0.218689 1441495383 0.358643 -0.621399 0.661377 -0.218689 1441495383 0.358643 -0.621399 0.661377 -0.218689 1441495383 0.354980 -0.626953 0.662903 -0.203613 1441495383 0.354980 -0.626953 0.662903 -0.203613 1441495383 0.354980 -0.626953 0.662903 -0.203613 1441495383 0.354980 -0.626953 0.662903 -0.203613 1441495383 0.354980 -0.626953 0.662903 -0.203613 1441495383 0.354980 -0.626953 0.662903 -0.203613 1441495383 0.364136 -0.624451 0.666992 -0.180542 1441495383 0.364136 -0.624451 0.666992 -0.180542 1441495383 0.364136 -0.624451 0.666992 -0.180542 1441495383 0.364136 -0.624451 0.666992 -0.180542 1441495383 0.364136 -0.624451 0.666992 -0.180542 1441495383 0.364136 -0.624451 0.666992 -0.180542 1441495383 0.381470 -0.619751 0.666565 -0.161499 1441495383 0.381470 -0.619751 0.666565 -0.161499 1441495383 0.381470 -0.619751 0.666565 -0.161499 1441495383 0.381470 -0.619751 0.666565 -0.161499 1441495383 0.381470 -0.619751 0.666565 -0.161499 1441495383 0.381470 -0.619751 0.666565 -0.161499 1441495383 0.399109 -0.612305 0.666687 -0.146118 1441495383 0.399109 -0.612305 0.666687 -0.146118 1441495383 0.399109 -0.612305 0.666687 -0.146118 1441495383 0.399109 -0.612305 0.666687 -0.146118 1441495383 0.399109 -0.612305 0.666687 -0.146118 1441495383 0.399109 -0.612305 0.666687 -0.146118 1441495383 0.399109 -0.612305 0.666687 -0.146118 1441495383 0.420349 -0.601074 0.671326 -0.106323 1441495383 0.420349 -0.601074 0.671326 -0.106323 1441495383 0.420349 -0.601074 0.671326 -0.106323 1441495383 0.420349 -0.601074 0.671326 -0.106323 1441495383 0.420349 -0.601074 0.671326 -0.106323 1441495383 0.420349 -0.601074 0.671326 -0.106323 1441495383 0.444336 -0.586731 0.673767 -0.066040 1441495383 0.444336 -0.586731 0.673767 -0.066040 1441495383 0.444336 -0.586731 0.673767 -0.066040 1441495383 0.444336 -0.586731 0.673767 -0.066040 1441495383 0.444336 -0.586731 0.673767 -0.066040 1441495383 0.444336 -0.586731 0.673767 -0.066040 1441495383 
0.659119 -0.322449 0.650452 0.196106 1441495385 0.659119 -0.322449 0.650452 0.196106 1441495385 0.659119 -0.322449 0.650452 0.196106 1441495385 0.659119 -0.322449 0.650452 0.196106 1441495385 0.660889 -0.318481 0.651428 0.193237 1441495385 0.660889 -0.318481 0.651428 0.193237 1441495385 0.660889 -0.318481 0.651428 0.193237 1441495385 0.660889 -0.318481 0.651428 0.193237 1441495385 0.660889 -0.318481 0.651428 0.193237 1441495385 0.660889 -0.318481 0.651428 0.193237 1441495385 0.661926 -0.317017 0.651062 0.193420 1441495385 0.661926 -0.317017 0.651062 0.193420 1441495385 0.661926 -0.317017 0.651062 0.193420 1441495385 0.661926 -0.317017 0.651062 0.193420 1441495385 0.661926 -0.317017 0.651062 0.193420 1441495385 0.661926 -0.317017 0.651062 0.193420 1441495385 0.661926 -0.317017 0.651062 0.193420 1441495385 0.662476 -0.317688 0.649780 0.194824 1441495385 0.662476 -0.317688 0.649780 0.194824 1441495385 0.662476 -0.317688 0.649780 0.194824 1441495385 0.662476 -0.317688 0.649780 0.194824 1441495385 0.662476 -0.317688 0.649780 0.194824 1441495386 0.662476 -0.317688 0.649780 0.194824 1441495386 0.663086 -0.317139 0.649414 0.194885 1441495386 0.663086 -0.317139 0.649414 0.194885 1441495386 0.663086 -0.317139 0.649414 0.194885 1441495386 0.663086 -0.317139 0.649414 0.194885 1441495386 0.663086 -0.317139 0.649414 0.194885 1441495386 0.663086 -0.317139 0.649414 0.194885 1441495386 0.663086 -0.317139 0.649414 0.194885 1441495386 0.663513 -0.316528 0.649231 0.195007 1441495386 0.663513 -0.316528 0.649231 0.195007 1441495386 0.663513 -0.316528 0.649231 0.195007 1441495386 0.663513 -0.316528 0.649231 0.195007 1441495386 0.663513 -0.316528 0.649231 0.195007 1441495386 0.663513 -0.316528 0.649231 0.195007 1441495386 0.663513 -0.316528 0.649231 0.195007 1441495386 0.665222 -0.311646 0.650635 0.192139 1441495386 0.665222 -0.311646 0.650635 0.192139 1441495386 0.665222 -0.311646 0.650635 0.192139 1441495386 0.665222 -0.311646 0.650635 0.192139 1441495386 0.665222 -0.311646 0.650635 0.192139 1441495386 0.665222 -0.311646 0.650635 0.192139 1441495386 0.665222 -0.311646 0.650635 0.192139 1441495386 0.666992 -0.306458 0.652283 0.188782 1441495386 0.666992 -0.306458 0.652283 0.188782 1441495386 0.666992 -0.306458 0.652283 0.188782 1441495386 0.666992 -0.306458 0.652283 0.188782 1441495386 0.666992 -0.306458 0.652283 0.188782 1441495386 0.667542 -0.305847 0.652344 0.187622 1441495386 0.667542 -0.305847 0.652344 0.187622 1441495386 0.667542 -0.305847 0.652344 0.187622 1441495386 0.667542 -0.305847 0.652344 0.187622 1441495386 0.667542 -0.305847 0.652344 0.187622 1441495386 0.667542 -0.305847 0.652344 0.187622 1441495386 0.667542 -0.305847 0.652344 0.187622 1441495386 0.668274 -0.305176 0.652283 0.186218 1441495386 0.668274 -0.305176 0.652283 0.186218 1441495386 0.668274 -0.305176 0.652283 0.186218 1441495386 0.668274 -0.305176 0.652283 0.186218 1441495386 0.668274 -0.305176 0.652283 0.186218 1441495386 0.668274 -0.305176 0.652283 0.186218 1441495386 0.669189 -0.302795 0.653381 0.183105 1441495386 0.669189 -0.302795 0.653381 0.183105 1441495386 0.669189 -0.302795 0.653381 0.183105 1441495386 0.669189 -0.302795 0.653381 0.183105 1441495386 0.669189 -0.302795 0.653381 0.183105 1441495386 0.669189 -0.302795 0.653381 0.183105 1441495386 0.669189 -0.302795 0.653381 0.183105 1441495386 0.668823 -0.302368 0.654419 0.181396 1441495386 0.668823 -0.302368 0.654419 0.181396 1441495386 0.668823 -0.302368 0.654419 0.181396 1441495386 0.668823 -0.302368 0.654419 0.181396 1441495386 0.668823 -0.302368 0.654419 0.181396 1441495386 0.668823 -0.302368 0.654419 0.181396 1441495386 0.666809 -0.307495 0.653320 0.184265 1441495386 0.666809 -0.307495 0.653320 0.184265 1441495386 0.666809 -0.307495 0.653320 0.184265 1441495386 0.666809 -0.307495 0.653320 0.184265 1441495386 0.666809 -0.307495 0.653320 0.184265 1441495386 0.666809 -0.307495 0.653320 0.184265 1441495386 0.666809 -0.307495 0.653320 0.184265 1441495386 0.665222 -0.311951 0.651917 0.187317 1441495386 0.665222 -0.311951 0.651917 0.187317 1441495386 0.665222 -0.311951 0.651917 0.187317 1441495386 0.665222 -0.311951 0.651917 0.187317 1441495386 0.665222 -0.311951 0.651917 0.187317 1441495386 0.665222 -0.311951 0.651917 0.187317 1441495386 0.665222 -0.311951 0.651917 0.187317 1441495386 0.663818 -0.315125 0.650879 0.190491 1441495386 0.663818 -0.315125 0.650879 0.190491 1441495386 0.663818 -0.315125 0.650879 0.190491 1441495386 0.663818 -0.315125 0.650879 0.190491 1441495386 0.663818 -0.315125 0.650879 0.190491 1441495386 0.663818 -0.315125 0.650879 0.190491 1441495386 0.662354 -0.318481 0.649658 0.194031 1441495386 0.662354 -0.318481 0.649658 0.194031 1441495386 0.662354 -0.318481 0.649658 0.194031 1441495386 0.662354 -0.318481 0.649658 0.194031 1441495386 0.662354 -0.318481 0.649658 0.194031 1441495386 0.662354 -0.318481 0.649658 0.194031 1441495386 0.661377 -0.320435 0.648926 0.196594 1441495386 0.661377 -0.320435 0.648926 0.196594 1441495386 0.661377 -0.320435 0.648926 0.196594 1441495386 0.661377 -0.320435 0.648926 0.196594 1441495386 0.661377 -0.320435 0.648926 0.196594 1441495386 0.661377 -0.320435 0.648926 0.196594 1441495386 0.660889 -0.321350 0.648499 0.198303 1441495386 0.660889 -0.321350 0.648499 0.198303 1441495386 0.660889 -0.321350 0.648499 0.198303 1441495386 0.660889 -0.321350 0.648499 0.198303 1441495386 0.660889 -0.321350 0.648499 0.198303 1441495386 0.660889 -0.321350 0.648499 0.198303 1441495386 0.661316 -0.320007 0.648499 0.199036 1441495386 0.661316 -0.320007 0.648499 0.199036 1441495386 0.661316 -0.320007 0.648499 0.199036 1441495386 0.661316 -0.320007 0.648499 0.199036 1441495386 0.661316 -0.320007 0.648499 0.199036 1441495386 0.661316 -0.320007 0.648499 0.199036 1441495386 0.661316 -0.320007 0.648499 0.199036 1441495386 0.661926 -0.319397 0.647583 0.201050 1441495386 0.661926 -0.319397 0.647583 0.201050 1441495386 0.661926 -0.319397 0.647583 0.201050 1441495386 0.661926 -0.319397 0.647583 0.201050 1441495386 0.661926 -0.319397 0.647583 0.201050 1441495386 0.661926 -0.319397 0.647583 0.201050 1441495386 0.663147 -0.318359 0.646301 0.202698 1441495386 0.663147 -0.318359 0.646301 0.202698 1441495386 0.663147 -0.318359 0.646301 0.202698 1441495386 0.663147 -0.318359 0.646301 0.202698 1441495386 0.663147 -0.318359 0.646301 0.202698 1441495386 0.663147 -0.318359 0.646301 0.202698 1441495386 0.663147 -0.318359 0.646301 0.202698 1441495386 0.664856 -0.315552 0.645813 0.203186 1441495386 0.664856 -0.315552 0.645813 0.203186 1441495386 0.664856 -0.315552 0.645813 0.203186 1441495386 0.664856 -0.315552 0.645813 0.203186 1441495386 0.664856 -0.315552 0.645813 0.203186 1441495386 0.664856 -0.315552 0.645813 0.203186 1441495386 0.664856 -0.315552 0.645813 0.203186 1441495387 0.666077 -0.315063 0.643921 0.205688 1441495387 0.666077 -0.315063 0.643921 0.205688 1441495387 0.666077 -0.315063 0.643921 0.205688 1441495387 0.666077 -0.315063 0.643921 0.205688 1441495387 0.666077 -0.315063 0.643921 0.205688 1441495387 0.666077 -0.315063 0.643921 0.205688 1441495387 0.667786 -0.311646 0.644104 0.205078 1441495387 0.667786 -0.311646 0.644104 0.205078 1441495387 0.667786 -0.311646 0.644104 0.205078 1441495387 0.667786 -0.311646 0.644104 0.205078 1441495387 0.667786 -0.311646 0.644104 0.205078 1441495387 0.667786 -0.311646 0.644104 0.205078 1441495387 0.668152 -0.309082 0.645264 0.203979 1441495387 0.668152 -0.309082 0.645264 0.203979 1441495387 0.668152 -0.309082 0.645264 0.203979 1441495387 0.668152 -0.309082 0.645264 0.203979 1441495387 0.668152 -0.309082 0.645264 0.203979 1441495387 0.668152 -0.309082 0.645264 0.203979 1441495387 0.668152 -0.309082 0.645264 0.203979 1441495387 0.666931 -0.310425 0.646057 0.203369 1441495387 0.666931 -0.310425 0.646057 0.203369 1441495387 0.666931 -0.310425 0.646057 0.203369 1441495387 0.666931 -0.310425 0.646057 0.203369 1441495387 0.666931 -0.310425 0.646057 0.203369 1441495387 0.666931 -0.310425 0.646057 0.203369 1441495387 0.664795 -0.313843 0.646484 0.203796 1441495387 0.664795 -0.313843 0.646484 0.203796 1441495387 0.664795 -0.313843 0.646484 0.203796 1441495387 0.664795 -0.313843 0.646484 0.203796 1441495387 0.664795 -0.313843 0.646484 0.203796 1441495387 0.664795 -0.313843 0.646484 0.203796 1441495387 0.664795 -0.313843 0.646484 0.203796 1441495387 0.662720 -0.318420 0.646057 0.204895 1441495387 0.662720 -0.318420 0.646057 0.204895 1441495387 0.662720 -0.318420 0.646057 0.204895 1441495387 0.662720 -0.318420 0.646057 0.204895 1441495387 0.662720 -0.318420 0.646057 0.204895 1441495387 0.662720 -0.318420 0.646057 0.204895 1441495387 0.661621 -0.321228 0.645630 0.205383 1441495387 0.661621 -0.321228 0.645630 0.205383 1441495387 0.661621 -0.321228 0.645630 0.205383 1441495387 0.661621 -0.321228 0.645630 0.205383 1441495387 0.661621 -0.321228 0.645630 0.205383 1441495387 0.661621 -0.321228 0.645630 0.205383 1441495387 0.661621 -0.321228 0.645630 0.205383 1441495387 0.660583 -0.325684 0.643921 0.207031 1441495387 0.660583 -0.325684 0.643921 0.207031 1441495387 0.660583 -0.325684 0.643921 0.207031 1441495387 0.660583 -0.325684 0.643921 0.207031 1441495387 0.660583 -0.325684 0.643921 0.207031 1441495387 0.660583 -0.325684 0.643921 0.207031 1441495387 0.660217 -0.328796 0.642212 0.208435 1441495387 0.660217 -0.328796 0.642212 0.208435 1441495387 0.660217 -0.328796 0.642212 0.208435 1441495387 0.660217 -0.328796 0.642212 0.208435 1441495387 0.660217 -0.328796 0.642212 0.208435 1441495387 0.660217 -0.328796 0.642212 0.208435 1441495387 0.660706 -0.328857 0.641541 0.209045 1441495387 0.660706 -0.328857 0.641541 0.209045 1441495387 0.660706 -0.328857 0.641541 0.209045 1441495387 0.660706 -0.328857 0.641541 0.209045 1441495387 0.660706 -0.328857 0.641541 0.209045 1441495387 0.660706 -0.328857 0.641541 0.209045 1441495387 0.661072 -0.328003 0.641479 0.209534 1441495387 0.661072 -0.328003 0.641479 0.209534 1441495387 0.661072 -0.328003 0.641479 0.209534 1441495387 0.661072 -0.328003 0.641479 0.209534 1441495387 0.661072 -0.328003 0.641479 0.209534 1441495387 0.661072 -0.328003 0.641479 0.209534 1441495387 0.661072 -0.328003 0.641479 0.209534 1441495387 0.661255 -0.326721 0.642029 0.208984 1441495387 0.661255 -0.326721 0.642029 0.208984 1441495387 0.661255 -0.326721 0.642029 0.208984 1441495387 0.661255 -0.326721 0.642029 0.208984 1441495387 0.661255 -0.326721 0.642029 0.208984 1441495387 0.661255 -0.326721 0.642029 0.208984 1441495387 0.662292 -0.324036 0.643250 0.206177 1441495387 0.662292 -0.324036 0.643250 0.206177 1441495387 0.662292 -0.324036 0.643250 0.206177 1441495387 0.662292 -0.324036 0.643250 0.206177 1441495387 0.662292 -0.324036 0.643250 0.206177 1441495387 0.662292 -0.324036 0.643250 0.206177 1441495387 0.663879 -0.319641 0.645203 0.201843 1441495387 0.663879 -0.319641 0.645203 0.201843 1441495387 0.663879 -0.319641 0.645203 0.201843 1441495387 0.663879 -0.319641 0.645203 0.201843 1441495387 0.663879 -0.319641 0.645203 0.201843 1441495387 0.663879 -0.319641 0.645203 0.201843 1441495387 0.665405 -0.315063 0.646973 0.198364 1441495387 0.665405 -0.315063 0.646973 0.198364 1441495387 0.665405 -0.315063 0.646973 0.198364 1441495387 0.665405 -0.315063 0.646973 0.198364 1441495387 0.665405 -0.315063 0.646973 0.198364 1441495387 0.665405 -0.315063 0.646973 0.198364 1441495387 0.666016 -0.313843 0.646973 0.198181 1441495387 0.666016 -0.313843 0.646973 0.198181 1441495387 0.666016 -0.313843 0.646973 0.198181 1441495387 0.666016 -0.313843 0.646973 0.198181 1441495387 0.666016 -0.313843 0.646973 0.198181 1441495387 0.666016 -0.313843 0.646973 0.198181 1441495387 0.666077 -0.314575 0.646240 0.199341 1441495387 0.666077 -0.314575 0.646240 0.199341 1441495387 0.666077 -0.314575 0.646240 0.199341 1441495387 0.666077 -0.314575 0.646240 0.199341 1441495387 0.666077 -0.314575 0.646240 0.199341 1441495387 0.666077 -0.314575 0.646240 0.199341 1441495387 0.664978 -0.317932 0.644775 0.202209 1441495387 0.664978 -0.317932 0.644775 0.202209 1441495387 0.664978 -0.317932 0.644775 0.202209 1441495387 0.664978 -0.317932 0.644775 0.202209 1441495387 0.664978 -0.317932 0.644775 0.202209 1441495387 0.664978 -0.317932 0.644775 0.202209 1441495387 0.663147 -0.324402 0.641663 0.207886 1441495387 0.663147 -0.324402 0.641663 0.207886 1441495388 0.663147 -0.324402 0.641663 0.207886 1441495388 0.663147 -0.324402 0.641663 0.207886 1441495388 0.663147 -0.324402 0.641663 0.207886 1441495388 0.663147 -0.324402 0.641663 0.207886 1441495388 0.663147 -0.324402 0.641663 0.207886 1441495388 0.661987 -0.328003 0.639709 0.211731 1441495388 0.661987 -0.328003 0.639709 0.211731 1441495388 0.661987 -0.328003 0.639709 0.211731 1441495388 0.661987 -0.328003 0.639709 0.211731 1441495388 0.661987 -0.328003 0.639709 0.211731 1441495388 0.661987 -0.328003 0.639709 0.211731 1441495388 0.661560 -0.329712 0.638611 0.213928 1441495388 0.661560 -0.329712 0.638611 0.213928 1441495388 0.661560 -0.329712 0.638611 0.213928 1441495388 0.661560 -0.329712 0.638611 0.213928 1441495388 0.661560 -0.329712 0.638611 0.213928 1441495388 0.661560 -0.329712 0.638611 0.213928 1441495388 0.661560 -0.329712 0.638611 0.213928 1441495388 0.661743 -0.328247 0.639587 0.212524 1441495388 0.661743 -0.328247 0.639587 0.212524 1441495388 0.661743 -0.328247 0.639587 0.212524 1441495388 0.661743 -0.328247 0.639587 0.212524 1441495388 0.661743 -0.328247 0.639587 0.212524 1441495388 0.661743 -0.328247 0.639587 0.212524 1441495388 0.661621 -0.327515 0.640259 0.212036 1441495388 0.661621 -0.327515 0.640259 0.212036 1441495388 0.661621 -0.327515 0.640259 0.212036 1441495388 0.661621 -0.327515 0.640259 0.212036 1441495388 0.661621 -0.327515 0.640259 0.212036 1441495388 0.661621 -0.327515 0.640259 0.212036 1441495388 0.661804 -0.326233 0.640869 0.211731 1441495388 0.661804 -0.326233 0.640869 0.211731 1441495388 0.661804 -0.326233 0.640869 0.211731 1441495388 0.661804 -0.326233 0.640869 0.211731 1441495388 0.661804 -0.326233 0.640869 0.211731 1441495388 0.661804 -0.326233 0.640869 0.211731 1441495388 0.662781 -0.322449 0.642212 0.210388 1441495388 0.662781 -0.322449 0.642212 0.210388 1441495388 0.662781 -0.322449 0.642212 0.210388 1441495388 0.662781 -0.322449 0.642212 0.210388 1441495388 0.662781 -0.322449 0.642212 0.210388 1441495388 0.662781 -0.322449 0.642212 0.210388 1441495388 0.662781 -0.322449 0.642212 0.210388 1441495388 0.663330 -0.320435 0.642700 0.210144 1441495388 0.663330 -0.320435 0.642700 0.210144 1441495388 0.663330 -0.320435 0.642700 0.210144 1441495388 0.663330 -0.320435 0.642700 0.210144 1441495388 0.663330 -0.320435 0.642700 0.210144 1441495388 0.663330 -0.320435 0.642700 0.210144 1441495388 0.663330 -0.320435 0.642700 0.210144 1441495388 0.663940 -0.319092 0.642822 0.209900 1441495388 0.663940 -0.319092 0.642822 0.209900 1441495388 0.663940 -0.319092 0.642822 0.209900 1441495388 0.663940 -0.319092 0.642822 0.209900 1441495388 0.663940 -0.319092 0.642822 0.209900 1441495388 0.663940 -0.319092 0.642822 0.209900 1441495388 0.664307 -0.319031 0.642029 0.211365 1441495388 0.664307 -0.319031 0.642029 0.211365 1441495388 0.664307 -0.319031 0.642029 0.211365 1441495388 0.664307 -0.319031 0.642029 0.211365 1441495388 0.664307 -0.319031 0.642029 0.211365 1441495388 0.664307 -0.319031 0.642029 0.211365 1441495388 0.664307 -0.319031 0.642029 0.211365 1441495388 0.665588 -0.319153 0.640076 0.212830 1441495388 0.665588 -0.319153 0.640076 0.212830 1441495388 0.665588 -0.319153 0.640076 0.212830 1441495388 0.665588 -0.319153 0.640076 0.212830 1441495388 0.665588 -0.319153 0.640076 0.212830 1441495388 0.665588 -0.319153 0.640076 0.212830 1441495388 0.667908 -0.315491 0.640137 0.211121 1441495388 0.667908 -0.315491 0.640137 0.211121 1441495388 0.667908 -0.315491 0.640137 0.211121 1441495388 0.667908 -0.315491 0.640137 0.211121 1441495388 0.667908 -0.315491 0.640137 0.211121 1441495388 0.667908 -0.315491 0.640137 0.211121 1441495388 0.667786 -0.316223 0.639709 0.211731 1441495388 0.667786 -0.316223 0.639709 0.211731 1441495388 0.667786 -0.316223 0.639709 0.211731 1441495388 0.667786 -0.316223 0.639709 0.211731 1441495388 0.667786 -0.316223 0.639709 0.211731 1441495388 0.667786 -0.316223 0.639709 0.211731 1441495388 0.666260 -0.321533 0.638000 0.213501 1441495388 0.666260 -0.321533 0.638000 0.213501 1441495388 0.666260 -0.321533 0.638000 0.213501 1441495388 0.666260 -0.321533 0.638000 0.213501 1441495388 0.666260 -0.321533 0.638000 0.213501 1441495388 0.666260 -0.321533 0.638000 0.213501 1441495388 0.666260 -0.321533 0.638000 0.213501 1441495388 0.665588 -0.320740 0.640015 0.210693 1441495388 0.665588 -0.320740 0.640015 0.210693 1441495388 0.665588 -0.320740 0.640015 0.210693 1441495388 0.665588 -0.320740 0.640015 0.210693 1441495388 0.665588 -0.320740 0.640015 0.210693 1441495388 0.665588 -0.320740 0.640015 0.210693 1441495388 0.663696 -0.323730 0.640625 0.210205 1441495388 0.663696 -0.323730 0.640625 0.210205 1441495388 0.663696 -0.323730 0.640625 0.210205 1441495388 0.663696 -0.323730 0.640625 0.210205 1441495388 0.663696 -0.323730 0.640625 0.210205 1441495388 0.663696 -0.323730 0.640625 0.210205 1441495388 0.662659 -0.326599 0.640503 0.209595 1441495388 0.662659 -0.326599 0.640503 0.209595 1441495388 0.662659 -0.326599 0.640503 0.209595 1441495388 0.662659 -0.326599 0.640503 0.209595 1441495388 0.662659 -0.326599 0.640503 0.209595 1441495388 0.662659 -0.326599 0.640503 0.209595 1441495388 0.662659 -0.326599 0.640503 0.209595 1441495388 0.663208 -0.327271 0.640198 0.207642 1441495388 0.663208 -0.327271 0.640198 0.207642 1441495388 0.663208 -0.327271 0.640198 0.207642 1441495388 0.663208 -0.327271 0.640198 0.207642 1441495388 0.663208 -0.327271 0.640198 0.207642 1441495388 0.663208 -0.327271 0.640198 0.207642 1441495388 0.664368 -0.326416 0.640015 0.205750 1441495388 0.664368 -0.326416 0.640015 0.205750 1441495388 0.664368 -0.326416 0.640015 0.205750 1441495389 0.664368 -0.326416 0.640015 0.205750 1441495389 0.664368 -0.326416 0.640015 0.205750 1441495389 0.664368 -0.326416 0.640015 0.205750 1441495389 0.665344 -0.325562 0.639771 0.204895 1441495389 0.665344 -0.325562 0.639771 0.204895 1441495389 0.665344 -0.325562 0.639771 0.204895 1441495389 0.665344 -0.325562 0.639771 0.204895 1441495389 0.665344 -0.325562 0.639771 0.204895 1441495389 0.665344 -0.325562 0.639771 0.204895 1441495389 0.665771 -0.323792 0.640137 0.205139 1441495389 0.665771 -0.323792 0.640137 0.205139 1441495389 0.665771 -0.323792 0.640137 0.205139 1441495389 0.665771 -0.323792 0.640137 0.205139 1441495389 0.665771 -0.323792 0.640137 0.205139 1441495389 0.665771 -0.323792 0.640137 0.205139 1441495389 0.665771 -0.323792 0.640137 0.205139 1441495389 0.666321 -0.321350 0.640808 0.204956 1441495389 0.666321 -0.321350 0.640808 0.204956 1441495389 0.666321 -0.321350 0.640808 0.204956 1441495389 0.666321 -0.321350 0.640808 0.204956 1441495389 0.666321 -0.321350 0.640808 0.204956 1441495389 0.666321 -0.321350 0.640808 0.204956 1441495389 0.667664 -0.316589 0.642761 0.201965 1441495389 0.667664 -0.316589 0.642761 0.201965 1441495389 0.667664 -0.316589 0.642761 0.201965 1441495389 0.667664 -0.316589 0.642761 0.201965 1441495389 0.667664 -0.316589 0.642761 0.201965 1441495389 0.667664 -0.316589 0.642761 0.201965 1441495389 0.669128 -0.310791 0.645569 0.196899 1441495389 0.669128 -0.310791 0.645569 0.196899 1441495389 0.669128 -0.310791 0.645569 0.196899 1441495389 0.669128 -0.310791 0.645569 0.196899 1441495389 0.669128 -0.310791 0.645569 0.196899 1441495389 0.669128 -0.310791 0.645569 0.196899 1441495389 0.669250 -0.307190 0.648865 0.191284 1441495389 0.669250 -0.307190 0.648865 0.191284 1441495389 0.669250 -0.307190 0.648865 0.191284 1441495389 0.669250 -0.307190 0.648865 0.191284 1441495389 0.669250 -0.307190 0.648865 0.191284 1441495389 0.669250 -0.307190 0.648865 0.191284 1441495389 0.669250 -0.307190 0.648865 0.191284 1441495389 0.669189 -0.307190 0.649353 0.190125 1441495389 0.669189 -0.307190 0.649353 0.190125 1441495389 0.669189 -0.307190 0.649353 0.190125 1441495389 0.669189 -0.307190 0.649353 0.190125 1441495389 0.669189 -0.307190 0.649353 0.190125 1441495389 0.669189 -0.307190 0.649353 0.190125 1441495389 0.669617 -0.307129 0.649048 0.189514 1441495389 0.669617 -0.307129 0.649048 0.189514 1441495389 0.669617 -0.307129 0.649048 0.189514 1441495389 0.669617 -0.307129 0.649048 0.189514 1441495389 0.669617 -0.307129 0.649048 0.189514 1441495389 0.669617 -0.307129 0.649048 0.189514 1441495389 0.669800 -0.304138 0.651245 0.186157 1441495389 0.669800 -0.304138 0.651245 0.186157 1441495389 0.669800 -0.304138 0.651245 0.186157 1441495389 0.669800 -0.304138 0.651245 0.186157 1441495389 0.669800 -0.304138 0.651245 0.186157 1441495389 0.669800 -0.304138 0.651245 0.186157 1441495389 0.669800 -0.304138 0.651245 0.186157 1441495389 0.666199 -0.310913 0.649902 0.192444 1441495389 0.666199 -0.310913 0.649902 0.192444 1441495389 0.666199 -0.310913 0.649902 0.192444 1441495389 0.666199 -0.310913 0.649902 0.192444 1441495389 0.666199 -0.310913 0.649902 0.192444 1441495389 0.666199 -0.310913 0.649902 0.192444 1441495389 0.663757 -0.316467 0.648132 0.197632 1441495389 0.663757 -0.316467 0.648132 0.197632 1441495389 0.663757 -0.316467 0.648132 0.197632 1441495389 0.663757 -0.316467 0.648132 0.197632 1441495389 0.663757 -0.316467 0.648132 0.197632 1441495389 0.663757 -0.316467 0.648132 0.197632 1441495389 0.662048 -0.318054 0.648071 0.201294 1441495389 0.662048 -0.318054 0.648071 0.201294 1441495389 0.662048 -0.318054 0.648071 0.201294 1441495389 0.662048 -0.318054 0.648071 0.201294 1441495389 0.662048 -0.318054 0.648071 0.201294 1441495389 0.662048 -0.318054 0.648071 0.201294 1441495389 0.660278 -0.321899 0.646790 0.205078 1441495389 0.660278 -0.321899 0.646790 0.205078 1441495389 0.660278 -0.321899 0.646790 0.205078 1441495389 0.660278 -0.321899 0.646790 0.205078 1441495389 0.660278 -0.321899 0.646790 0.205078 1441495389 0.660278 -0.321899 0.646790 0.205078 1441495389 0.660278 -0.321899 0.646790 0.205078 1441495389 0.659973 -0.322266 0.647095 0.204407 1441495389 0.659973 -0.322266 0.647095 0.204407 1441495389 0.659973 -0.322266 0.647095 0.204407 1441495389 0.659973 -0.322266 0.647095 0.204407 1441495389 0.659973 -0.322266 0.647095 0.204407 1441495389 0.659973 -0.322266 0.647095 0.204407 1441495389 0.659058 -0.323364 0.646729 0.206848 1441495389 0.659058 -0.323364 0.646729 0.206848 1441495389 0.659058 -0.323364 0.646729 0.206848 1441495389 0.659058 -0.323364 0.646729 0.206848 1441495389 0.659058 -0.323364 0.646729 0.206848 1441495389 0.659058 -0.323364 0.646729 0.206848 1441495389 0.659058 -0.323364 0.646729 0.206848 1441495389 0.658447 -0.324829 0.645081 0.211426 1441495389 0.658447 -0.324829 0.645081 0.211426 1441495389 0.658447 -0.324829 0.645081 0.211426 1441495389 0.658447 -0.324829 0.645081 0.211426 1441495389 0.658447 -0.324829 0.645081 0.211426 1441495389 0.658447 -0.324829 0.645081 0.211426 1441495389 0.658875 -0.325317 0.643250 0.214966 1441495389 0.658875 -0.325317 0.643250 0.214966 1441495389 0.658875 -0.325317 0.643250 0.214966 1441495389 0.658875 -0.325317 0.643250 0.214966 1441495389 0.658875 -0.325317 0.643250 0.214966 1441495389 0.658875 -0.325317 0.643250 0.214966 1441495389 0.659790 -0.325684 0.641235 0.217651 1441495389 0.659790 -0.325684 0.641235 0.217651 1441495389 0.659790 -0.325684 0.641235 0.217651 1441495390 0.659790 -0.325684 0.641235 0.217651 1441495390 0.659790 -0.325684 0.641235 0.217651 1441495390 0.659790 -0.325684 0.641235 0.217651 1441495390 0.659790 -0.325684 0.641235 0.217651 1441495390 0.662109 -0.323303 0.639709 0.218567 1441495390 0.662109 -0.323303 0.639709 0.218567 1441495390 0.662109 -0.323303 0.639709 0.218567 1441495390 0.662109 -0.323303 0.639709 0.218567 1441495390 0.662109 -0.323303 0.639709 0.218567 1441495390 0.662109 -0.323303 0.639709 0.218567 1441495390 0.664856 -0.319092 0.639099 0.218140 1441495390 0.664856 -0.319092 0.639099 0.218140 1441495390 0.664856 -0.319092 0.639099 0.218140 1441495390 0.664856 -0.319092 0.639099 0.218140 1441495390 0.664856 -0.319092 0.639099 0.218140 1441495390 0.664856 -0.319092 0.639099 0.218140 1441495390 0.666992 -0.316223 0.638611 0.217468 1441495390 0.666992 -0.316223 0.638611 0.217468 1441495390 0.666992 -0.316223 0.638611 0.217468 1441495390 0.666992 -0.316223 0.638611 0.217468 1441495390 0.666992 -0.316223 0.638611 0.217468 1441495390 0.666992 -0.316223 0.638611 0.217468 1441495390 0.666992 -0.316223 0.638611 0.217468 1441495390 0.667725 -0.316040 0.638062 0.216980 1441495390 0.667725 -0.316040 0.638062 0.216980 1441495390 0.667725 -0.316040 0.638062 0.216980 1441495390 0.667725 -0.316040 0.638062 0.216980 1441495390 0.667725 -0.316040 0.638062 0.216980 1441495390 0.667725 -0.316040 0.638062 0.216980 1441495390 0.668091 -0.313660 0.640503 0.211975 1441495390 0.668091 -0.313660 0.640503 0.211975 1441495390 0.668091 -0.313660 0.640503 0.211975 1441495390 0.668091 -0.313660 0.640503 0.211975 1441495390 0.668091 -0.313660 0.640503 0.211975 1441495390 0.668091 -0.313660 0.640503 0.211975 1441495390 0.668091 -0.313660 0.640503 0.211975 1441495390 0.666687 -0.314575 0.642273 0.209778 1441495390 0.666687 -0.314575 0.642273 0.209778 1441495390 0.666687 -0.314575 0.642273 0.209778 1441495390 0.666687 -0.314575 0.642273 0.209778 1441495390 0.666687 -0.314575 0.642273 0.209778 1441495390 0.666687 -0.314575 0.642273 0.209778 1441495390 0.664856 -0.318054 0.642944 0.208252 1441495390 0.664856 -0.318054 0.642944 0.208252 1441495390 0.664856 -0.318054 0.642944 0.208252 1441495390 0.664856 -0.318054 0.642944 0.208252 1441495390 0.664856 -0.318054 0.642944 0.208252 1441495390 0.664856 -0.318054 0.642944 0.208252 1441495390 0.665588 -0.315247 0.645508 0.202209 1441495390 0.665588 -0.315247 0.645508 0.202209 1441495390 0.665588 -0.315247 0.645508 0.202209 1441495390 0.665588 -0.315247 0.645508 0.202209 1441495390 0.665588 -0.315247 0.645508 0.202209 1441495390 0.665588 -0.315247 0.645508 0.202209 1441495390 0.667175 -0.310547 0.648132 0.195679 1441495390 0.667175 -0.310547 0.648132 0.195679 1441495390 0.667175 -0.310547 0.648132 0.195679 1441495390 0.667175 -0.310547 0.648132 0.195679 1441495390 0.667175 -0.310547 0.648132 0.195679 1441495390 0.667175 -0.310547 0.648132 0.195679 1441495390 0.667175 -0.310547 0.648132 0.195679 1441495390 0.667480 -0.312866 0.647278 0.193665 1441495390 0.667480 -0.312866 0.647278 0.193665 1441495390 0.667480 -0.312866 0.647278 0.193665 1441495390 0.667480 -0.312866 0.647278 0.193665 1441495390 0.667480 -0.312866 0.647278 0.193665 1441495390 0.667480 -0.312866 0.647278 0.193665 1441495390 0.667480 -0.312866 0.647278 0.193665 1441495390 0.669067 -0.311035 0.647400 0.190857 1441495390 0.669067 -0.311035 0.647400 0.190857 1441495390 0.669067 -0.311035 0.647400 0.190857 1441495390 0.669067 -0.311035 0.647400 0.190857 1441495390 0.669067 -0.311035 0.647400 0.190857 1441495390 0.669067 -0.311035 0.647400 0.190857 1441495390 0.670227 -0.308716 0.647278 0.190796 1441495390 0.670227 -0.308716 0.647278 0.190796 1441495390 0.670227 -0.308716 0.647278 0.190796 1441495390 0.670227 -0.308716 0.647278 0.190796 1441495390 0.670227 -0.308716 0.647278 0.190796 1441495390 0.670227 -0.308716 0.647278 0.190796 1441495390 0.670959 -0.308289 0.646179 0.192749 1441495390 0.670959 -0.308289 0.646179 0.192749 1441495390 0.670959 -0.308289 0.646179 0.192749 1441495390 0.670959 -0.308289 0.646179 0.192749 1441495390 0.670959 -0.308289 0.646179 0.192749 1441495390 0.670959 -0.308289 0.646179 0.192749 1441495390 0.672485 -0.306030 0.646118 0.191284 1441495390 0.672485 -0.306030 0.646118 0.191284 1441495390 0.672485 -0.306030 0.646118 0.191284 1441495390 0.672485 -0.306030 0.646118 0.191284 1441495390 0.672485 -0.306030 0.646118 0.191284 1441495390 0.674561 -0.301331 0.647522 0.186768 1441495390 0.674561 -0.301331 0.647522 0.186768 1441495390 0.674561 -0.301331 0.647522 0.186768 1441495390 0.674561 -0.301331 0.647522 0.186768 1441495390 0.674561 -0.301331 0.647522 0.186768 1441495390 0.674561 -0.301331 0.647522 0.186768 1441495390 0.674561 -0.301331 0.647522 0.186768 1441495390 0.677002 -0.293884 0.649963 0.180969 1441495390 0.677002 -0.293884 0.649963 0.180969 1441495390 0.677002 -0.293884 0.649963 0.180969 1441495390 0.677002 -0.293884 0.649963 0.180969 1441495390 0.677002 -0.293884 0.649963 0.180969 1441495390 0.677002 -0.293884 0.649963 0.180969 1441495390 0.678650 -0.287598 0.652222 0.176880 1441495390 0.678650 -0.287598 0.652222 0.176880 1441495390 0.678650 -0.287598 0.652222 0.176880 1441495390 0.678650 -0.287598 0.652222 0.176880 1441495390 0.678650 -0.287598 0.652222 0.176880 1441495390 0.678650 -0.287598 0.652222 0.176880 1441495390 0.678711 -0.287292 0.652283 0.176880 1441495390 0.678711 -0.287292 0.652283 0.176880 1441495390 0.678711 -0.287292 0.652283 0.176880 1441495390 0.678711 -0.287292 0.652283 0.176880 1441495391 0.678711 -0.287292 0.652283 0.176880 1441495391 0.678711 -0.287292 0.652283 0.176880 1441495391 0.678711 -0.287292 0.652283 0.176880 1441495391 0.677185 -0.291626 0.651001 0.180176 1441495391 0.677185 -0.291626 0.651001 0.180176 1441495391 0.677185 -0.291626 0.651001 0.180176 1441495391 0.677185 -0.291626 0.651001 0.180176 1441495391 0.677185 -0.291626 0.651001 0.180176 1441495391 0.677185 -0.291626 0.651001 0.180176 1441495391 0.675232 -0.297058 0.649414 0.184448 1441495391 0.675232 -0.297058 0.649414 0.184448 1441495391 0.675232 -0.297058 0.649414 0.184448 1441495391 0.675232 -0.297058 0.649414 0.184448 1441495391 0.675232 -0.297058 0.649414 0.184448 1441495391 0.675232 -0.297058 0.649414 0.184448 1441495391 0.675232 -0.297058 0.649414 0.184448 1441495391 0.673340 -0.301453 0.648071 0.188904 1441495391 0.673340 -0.301453 0.648071 0.188904 1441495391 0.673340 -0.301453 0.648071 0.188904 1441495391 0.673340 -0.301453 0.648071 0.188904 1441495391 0.673340 -0.301453 0.648071 0.188904 1441495391 0.673340 -0.301453 0.648071 0.188904 1441495391 0.671997 -0.304993 0.646851 0.192139 1441495391 0.671997 -0.304993 0.646851 0.192139 1441495391 0.671997 -0.304993 0.646851 0.192139 1441495391 0.671997 -0.304993 0.646851 0.192139 1441495391 
0.645203 -0.335510 0.658142 0.194885 1441495393 0.625488 -0.378052 0.663818 0.158752 1441495393 0.625488 -0.378052 0.663818 0.158752 1441495393 0.625488 -0.378052 0.663818 0.158752 1441495393 0.625488 -0.378052 0.663818 0.158752 1441495393 0.625488 -0.378052 0.663818 0.158752 1441495393 0.625488 -0.378052 0.663818 0.158752 1441495393 0.598511 -0.431213 0.666199 0.109192 1441495393 0.598511 -0.431213 0.666199 0.109192 1441495393 0.598511 -0.431213 0.666199 0.109192 1441495393 0.598511 -0.431213 0.666199 0.109192 1441495393 0.598511 -0.431213 0.666199 0.109192 1441495393 0.598511 -0.431213 0.666199 0.109192 1441495393 0.567505 -0.482544 0.664612 0.057739 1441495393 0.567505 -0.482544 0.664612 0.057739 1441495393 0.567505 -0.482544 0.664612 0.057739 1441495393 0.567505 -0.482544 0.664612 0.057739 1441495393 0.567505 -0.482544 0.664612 0.057739 1441495393 0.567505 -0.482544 0.664612 0.057739 1441495393 0.543823 -0.518860 0.659485 0.010925 1441495393 0.543823 -0.518860 0.659485 0.010925 1441495393 0.543823 -0.518860 0.659485 0.010925 1441495393 0.543823 -0.518860 0.659485 0.010925 1441495393 0.543823 -0.518860 0.659485 0.010925 1441495393 0.543823 -0.518860 0.659485 0.010925 1441495393 0.543823 -0.518860 0.659485 0.010925 1441495393 0.523132 -0.543030 0.655579 -0.040833 1441495393 0.523132 -0.543030 0.655579 -0.040833 1441495393 0.523132 -0.543030 0.655579 -0.040833 1441495393 0.523132 -0.543030 0.655579 -0.040833 1441495393 0.523132 -0.543030 0.655579 -0.040833 1441495393 0.523132 -0.543030 0.655579 -0.040833 1441495394 0.497986 -0.567627 0.649597 -0.088440 1441495394 0.497986 -0.567627 0.649597 -0.088440 1441495394 0.497986 -0.567627 0.649597 -0.088440 1441495394 0.497986 -0.567627 0.649597 -0.088440 1441495394 0.497986 -0.567627 0.649597 -0.088440 1441495394 0.475464 -0.582458 0.646240 -0.130737 1441495394 0.475464 -0.582458 0.646240 -0.130737 1441495394 0.475464 -0.582458 0.646240 -0.130737 1441495394 0.475464 -0.582458 0.646240 -0.130737 1441495394 0.475464 -0.582458 0.646240 -0.130737 1441495394 0.475464 -0.582458 0.646240 -0.130737 1441495394 0.457947 -0.587402 0.645264 -0.170105 1441495394 0.457947 -0.587402 0.645264 -0.170105 1441495394 0.457947 -0.587402 0.645264 -0.170105 1441495394 0.457947 -0.587402 0.645264 -0.170105 1441495394 0.457947 -0.587402 0.645264 -0.170105 1441495394 0.457947 -0.587402 0.645264 -0.170105 1441495394 0.457947 -0.587402 0.645264 -0.170105 1441495394 0.419434 -0.606628 0.650879 -0.179932 1441495394 0.419434 -0.606628 0.650879 -0.179932 1441495394 0.419434 -0.606628 0.650879 -0.179932 1441495394 0.419434 -0.606628 0.650879 -0.179932 1441495394 0.419434 -0.606628 0.650879 -0.179932 1441495394 0.419434 -0.606628 0.650879 -0.179932 1441495394 0.389832 -0.616760 0.653992 -0.199646 1441495394 0.389832 -0.616760 0.653992 -0.199646 1441495394 0.389832 -0.616760 0.653992 -0.199646 1441495394 0.389832 -0.616760 0.653992 -0.199646 1441495394 0.389832 -0.616760 0.653992 -0.199646 1441495394 0.389832 -0.616760 0.653992 -0.199646 1441495394 0.373169 -0.623657 0.651733 -0.216858 1441495394 0.373169 -0.623657 0.651733 -0.216858 1441495394 0.373169 -0.623657 0.651733 -0.216858 1441495394 0.373169 -0.623657 0.651733 -0.216858 1441495394 0.373169 -0.623657 0.651733 -0.216858 1441495394 0.373169 -0.623657 0.651733 -0.216858 1441495394 0.373169 -0.623657 0.651733 -0.216858 1441495394 0.369446 -0.627808 0.649963 -0.216675 1441495394 0.369446 -0.627808 0.649963 -0.216675 1441495394 0.369446 -0.627808 0.649963 -0.216675 1441495394 0.369446 -0.627808 0.649963 -0.216675 1441495394 0.369446 -0.627808 0.649963 -0.216675 1441495394 0.369446 -0.627808 0.649963 -0.216675 1441495394 0.383606 -0.624146 0.654053 -0.188354 1441495394 0.383606 -0.624146 0.654053 -0.188354 1441495394 0.383606 -0.624146 0.654053 -0.188354 1441495394 0.383606 -0.624146 0.654053 -0.188354 1441495394 0.383606 -0.624146 0.654053 -0.188354 1441495394 0.383606 -0.624146 0.654053 -0.188354 1441495394 0.412109 -0.613892 0.656982 -0.147095 1441495394 0.412109 -0.613892 0.656982 -0.147095 1441495394 0.412109 -0.613892 0.656982 -0.147095 1441495394 0.412109 -0.613892 0.656982 -0.147095 1441495394 0.412109 -0.613892 0.656982 -0.147095 1441495394 0.412109 -0.613892 0.656982 -0.147095 1441495394 0.438965 -0.602539 0.658813 -0.101135 1441495394 0.438965 -0.602539 0.658813 -0.101135 1441495394 0.438965 -0.602539 0.658813 -0.101135 1441495394 0.438965 -0.602539 0.658813 -0.101135 1441495394 0.438965 -0.602539 0.658813 -0.101135 1441495394 0.438965 -0.602539 0.658813 -0.101135 1441495394 0.459656 -0.585876 0.664001 -0.067444 1441495394 0.459656 -0.585876 0.664001 -0.067444 1441495394 0.459656 -0.585876 0.664001 -0.067444 1441495394 0.459656 -0.585876 0.664001 -0.067444 1441495394 0.459656 -0.585876 0.664001 -0.067444 1441495394 0.459656 -0.585876 0.664001 -0.067444 1441495394 0.459656 -0.585876 0.664001 -0.067444 1441495394 0.475891 -0.569031 0.670532 -0.009521 1441495394 0.475891 -0.569031 0.670532 -0.009521 1441495394 0.475891 -0.569031 0.670532 -0.009521 1441495394 0.475891 -0.569031 0.670532 -0.009521 1441495394 0.475891 -0.569031 0.670532 -0.009521 1441495394 0.475891 -0.569031 0.670532 -0.009521 1441495394 0.478943 -0.567505 0.668030 0.047913 1441495394 0.478943 -0.567505 0.668030 0.047913 1441495394 0.478943 -0.567505 0.668030 0.047913 1441495394 0.478943 -0.567505 0.668030 0.047913 1441495394 0.478943 -0.567505 0.668030 0.047913 1441495394 0.478943 -0.567505 0.668030 0.047913 1441495394 0.481750 -0.559998 0.665039 0.109558 1441495394 0.481750 -0.559998 0.665039 0.109558 1441495394 0.481750 -0.559998 0.665039 0.109558 1441495394 0.481750 -0.559998 0.665039 0.109558 1441495394 0.481750 -0.559998 0.665039 0.109558 1441495394 0.481750 -0.559998 0.665039 0.109558 1441495394 0.481750 -0.559998 0.665039 0.109558 1441495394 0.494629 -0.548279 0.653320 0.166992 1441495394 0.494629 -0.548279 0.653320 0.166992 1441495394 0.494629 -0.548279 0.653320 0.166992 1441495394 0.494629 -0.548279 0.653320 0.166992 1441495394 0.494629 -0.548279 0.653320 0.166992 1441495394 0.494629 -0.548279 0.653320 0.166992 1441495394 0.515808 -0.517944 0.643494 0.226990 1441495394 0.515808 -0.517944 0.643494 0.226990 1441495394 0.515808 -0.517944 0.643494 0.226990 1441495394 0.515808 -0.517944 0.643494 0.226990 1441495394 0.515808 -0.517944 0.643494 0.226990 1441495394 0.515808 -0.517944 0.643494 0.226990 1441495394 0.528931 -0.497192 0.623413 0.290344 1441495394 0.528931 -0.497192 0.623413 0.290344 1441495394 0.528931 -0.497192 0.623413 0.290344 1441495394 0.528931 -0.497192 0.623413 0.290344 1441495394 0.528931 -0.497192 0.623413 0.290344 1441495394 0.528931 -0.497192 0.623413 0.290344 1441495394 0.540771 -0.475525 0.619080 0.313293 1441495394 0.540771 -0.475525 0.619080 0.313293 1441495394 0.540771 -0.475525 0.619080 0.313293 1441495394 0.540771 -0.475525 0.619080 0.313293 1441495394 0.540771 -0.475525 0.619080 0.313293 1441495394 0.540771 -0.475525 0.619080 0.313293 1441495394 0.540771 -0.475525 0.619080 0.313293 1441495394 0.539490 -0.469604 0.623352 0.315918 1441495394 0.539490 -0.469604 0.623352 0.315918 1441495395 0.539490 -0.469604 0.623352 0.315918 1441495395 0.539490 -0.469604 0.623352 0.315918 1441495395 0.539490 -0.469604 0.623352 0.315918 1441495395 0.539490 -0.469604 0.623352 0.315918 1441495395 0.527771 -0.484131 0.635925 0.287354 1441495395 0.527771 -0.484131 0.635925 0.287354 1441495395 0.527771 -0.484131 0.635925 0.287354 1441495395 0.527771 -0.484131 0.635925 0.287354 1441495395 0.527771 -0.484131 0.635925 0.287354 1441495395 0.508606 -0.515442 0.646973 0.238953 1441495395 0.508606 -0.515442 0.646973 0.238953 1441495395 0.508606 -0.515442 0.646973 0.238953 1441495395 0.508606 -0.515442 0.646973 0.238953 1441495395 0.508606 -0.515442 0.646973 0.238953 1441495395 0.508606 -0.515442 0.646973 0.238953 1441495395 0.508606 -0.515442 0.646973 0.238953 1441495395 0.485596 -0.543762 0.662048 0.173584 1441495395 0.485596 -0.543762 0.662048 0.173584 1441495395 0.485596 -0.543762 0.662048 0.173584 1441495395 0.485596 -0.543762 0.662048 0.173584 1441495395 0.485596 -0.543762 0.662048 0.173584 1441495395 0.485596 -0.543762 0.662048 0.173584 1441495395 0.465942 -0.561646 0.676941 0.095825 1441495395 0.465942 -0.561646 0.676941 0.095825 1441495395 0.465942 -0.561646 0.676941 0.095825 1441495395 0.465942 -0.561646 0.676941 0.095825 1441495395 0.465942 -0.561646 0.676941 0.095825 1441495395 0.465942 -0.561646 0.676941 0.095825 1441495395 0.449280 -0.575500 0.682617 0.030701 1441495395 0.449280 -0.575500 0.682617 0.030701 1441495395 0.449280 -0.575500 0.682617 0.030701 1441495395 0.449280 -0.575500 0.682617 0.030701 1441495395 0.449280 -0.575500 0.682617 0.030701 1441495395 0.449280 -0.575500 0.682617 0.030701 1441495395 0.449280 -0.575500 0.682617 0.030701 1441495395 0.443237 -0.583008 0.680542 -0.020630 1441495395 0.443237 -0.583008 0.680542 -0.020630 1441495395 0.443237 -0.583008 0.680542 -0.020630 1441495395 0.443237 -0.583008 0.680542 -0.020630 1441495395 0.443237 -0.583008 0.680542 -0.020630 1441495395 0.443237 -0.583008 0.680542 -0.020630 1441495395 0.449829 -0.586670 0.670166 -0.066223 1441495395 0.449829 -0.586670 0.670166 -0.066223 1441495395 0.449829 -0.586670 0.670166 -0.066223 1441495395 0.449829 -0.586670 0.670166 -0.066223 1441495395 0.449829 -0.586670 0.670166 -0.066223 1441495395 0.449829 -0.586670 0.670166 -0.066223 1441495395 0.454529 -0.590881 0.658752 -0.101257 1441495395 0.454529 -0.590881 0.658752 -0.101257 1441495395 0.454529 -0.590881 0.658752 -0.101257 1441495395 0.454529 -0.590881 0.658752 -0.101257 1441495395 0.454529 -0.590881 0.658752 -0.101257 1441495395 0.454529 -0.590881 0.658752 -0.101257 1441495395 0.458862 -0.588013 0.653870 -0.126892 1441495395 0.458862 -0.588013 0.653870 -0.126892 1441495395 0.458862 -0.588013 0.653870 -0.126892 1441495395 0.458862 -0.588013 0.653870 -0.126892 1441495395 0.458862 -0.588013 0.653870 -0.126892 1441495395 0.458862 -0.588013 0.653870 -0.126892 1441495395 0.457458 -0.595398 0.646729 -0.133972 1441495395 0.457458 -0.595398 0.646729 -0.133972 1441495395 0.457458 -0.595398 0.646729 -0.133972 1441495395 0.457458 -0.595398 0.646729 -0.133972 1441495395 0.457458 -0.595398 0.646729 -0.133972 1441495395 0.457458 -0.595398 0.646729 -0.133972 1441495395 0.457458 -0.595398 0.646729 -0.133972 1441495395 0.447449 -0.602539 0.645447 -0.141968 1441495395 0.447449 -0.602539 0.645447 -0.141968 1441495395 0.447449 -0.602539 0.645447 -0.141968 1441495395 0.447449 -0.602539 0.645447 -0.141968 1441495395 0.447449 -0.602539 0.645447 -0.141968 1441495395 0.447449 -0.602539 0.645447 -0.141968 1441495395 0.434143 -0.610779 0.642456 -0.160400 1441495395 0.434143 -0.610779 0.642456 -0.160400 1441495395 0.434143 -0.610779 0.642456 -0.160400 1441495395 0.434143 -0.610779 0.642456 -0.160400 1441495395 0.434143 -0.610779 0.642456 -0.160400 1441495395 0.434143 -0.610779 0.642456 -0.160400 1441495395 0.430481 -0.611450 0.639893 -0.176880 1441495395 0.430481 -0.611450 0.639893 -0.176880 1441495395 0.430481 -0.611450 0.639893 -0.176880 1441495395 0.430481 -0.611450 0.639893 -0.176880 1441495395 0.430481 -0.611450 0.639893 -0.176880 1441495395 0.430481 -0.611450 0.639893 -0.176880 1441495395 0.430481 -0.611450 0.639893 -0.176880 1441495395 0.429199 -0.614258 0.640503 -0.167908 1441495395 0.429199 -0.614258 0.640503 -0.167908 1441495395 0.429199 -0.614258 0.640503 -0.167908 1441495395 0.429199 -0.614258 0.640503 -0.167908 1441495395 0.429199 -0.614258 0.640503 -0.167908 1441495395 0.429199 -0.614258 0.640503 -0.167908 1441495395 0.435425 -0.606567 0.649475 -0.143616 1441495395 0.435425 -0.606567 0.649475 -0.143616 1441495395 0.435425 -0.606567 0.649475 -0.143616 1441495395 0.435425 -0.606567 0.649475 -0.143616 1441495395 0.435425 -0.606567 0.649475 -0.143616 1441495395 0.435425 -0.606567 0.649475 -0.143616 1441495395 0.438538 -0.601807 0.657166 -0.116821 1441495395 0.438538 -0.601807 0.657166 -0.116821 1441495395 0.438538 -0.601807 0.657166 -0.116821 1441495395 0.438538 -0.601807 0.657166 -0.116821 1441495395 0.438538 -0.601807 0.657166 -0.116821 1441495395 0.438538 -0.601807 0.657166 -0.116821 1441495395 0.438538 -0.601807 0.657166 -0.116821 1441495395 0.438782 -0.597107 0.663940 -0.100708 1441495395 0.438782 -0.597107 0.663940 -0.100708 1441495395 0.438782 -0.597107 0.663940 -0.100708 1441495395 0.438782 -0.597107 0.663940 -0.100708 1441495395 0.438782 -0.597107 0.663940 -0.100708 1441495395 0.438782 -0.597107 0.663940 -0.100708 1441495395 0.434998 -0.590271 0.676575 -0.067566 1441495395 0.434998 -0.590271 0.676575 -0.067566 1441495395 0.434998 -0.590271 0.676575 -0.067566 1441495396 0.434998 -0.590271 0.676575 -0.067566 1441495396 0.434998 -0.590271 0.676575 -0.067566 1441495396 0.434998 -0.590271 0.676575 -0.067566 1441495396 0.440918 -0.588867 0.676819 -0.028015 1441495396 0.440918 -0.588867 0.676819 -0.028015 1441495396 0.440918 -0.588867 0.676819 -0.028015 1441495396 0.440918 -0.588867 0.676819 -0.028015 1441495396 0.440918 -0.588867 0.676819 -0.028015 1441495396 0.440918 -0.588867 0.676819 -0.028015 1441495396 0.444397 -0.583191 0.679688 0.019226 1441495396 0.444397 -0.583191 0.679688 0.019226 1441495396 0.444397 -0.583191 0.679688 0.019226 1441495396 0.444397 -0.583191 0.679688 0.019226 1441495396 0.444397 -0.583191 0.679688 0.019226 1441495396 0.444397 -0.583191 0.679688 0.019226 1441495396 0.444397 -0.583191 0.679688 0.019226 1441495396 0.453369 -0.579346 0.674194 0.065369 1441495396 0.453369 -0.579346 0.674194 0.065369 1441495396 0.453369 -0.579346 0.674194 0.065369 1441495396 0.453369 -0.579346 0.674194 0.065369 1441495396 0.453369 -0.579346 0.674194 0.065369 1441495396 0.453369 -0.579346 0.674194 0.065369 1441495396 0.453369 -0.579346 0.674194 0.065369 1441495396 0.476807 -0.557922 0.667358 0.126465 1441495396 0.476807 -0.557922 0.667358 0.126465 1441495396 0.476807 -0.557922 0.667358 0.126465 1441495396 0.476807 -0.557922 0.667358 0.126465 1441495396 0.476807 -0.557922 0.667358 0.126465 1441495396 0.476807 -0.557922 0.667358 0.126465 1441495396 0.498169 -0.530090 0.652100 0.213379 1441495396 0.498169 -0.530090 0.652100 0.213379 1441495396 0.498169 -0.530090 0.652100 0.213379 1441495396 0.498169 -0.530090 0.652100 0.213379 1441495396 0.498169 -0.530090 0.652100 0.213379 1441495396 0.498169 -0.530090 0.652100 0.213379 1441495396 0.514282 -0.510742 0.630188 0.278442 1441495396 0.514282 -0.510742 0.630188 0.278442 1441495396 0.514282 -0.510742 0.630188 0.278442 1441495396 0.514282 -0.510742 0.630188 0.278442 1441495396 0.514282 -0.510742 0.630188 0.278442 1441495396 0.514282 -0.510742 0.630188 0.278442 1441495396 0.528198 -0.494141 0.611572 0.320557 1441495396 0.528198 -0.494141 0.611572 0.320557 1441495396 0.528198 -0.494141 0.611572 0.320557 1441495396 0.528198 -0.494141 0.611572 0.320557 1441495396 0.528198 -0.494141 0.611572 0.320557 1441495396 0.528198 -0.494141 0.611572 0.320557 1441495396 0.539673 -0.479492 0.604004 0.337585 1441495396 0.539673 -0.479492 0.604004 0.337585 1441495396 0.539673 -0.479492 0.604004 0.337585 1441495396 0.539673 -0.479492 0.604004 0.337585 1441495396 0.539673 -0.479492 0.604004 0.337585 1441495396 0.539673 -0.479492 0.604004 0.337585 1441495396 0.537231 -0.481262 0.612305 0.323730 1441495396 0.537231 -0.481262 0.612305 0.323730 1441495396 0.537231 -0.481262 0.612305 0.323730 1441495396 0.537231 -0.481262 0.612305 0.323730 1441495396 0.537231 -0.481262 0.612305 0.323730 1441495396 0.537231 -0.481262 0.612305 0.323730 1441495396 0.537231 -0.481262 0.612305 0.323730 1441495396 0.518372 -0.505310 0.630066 0.280762 1441495396 0.518372 -0.505310 0.630066 0.280762 1441495396 0.518372 -0.505310 0.630066 0.280762 1441495396 0.518372 -0.505310 0.630066 0.280762 1441495396 0.518372 -0.505310 0.630066 0.280762 1441495396 0.518372 -0.505310 0.630066 0.280762 1441495396 0.489502 -0.541443 0.648010 0.217346 1441495396 0.489502 -0.541443 0.648010 0.217346 1441495396 0.489502 -0.541443 0.648010 0.217346 1441495396 0.489502 -0.541443 0.648010 0.217346 1441495396 0.489502 -0.541443 0.648010 0.217346 1441495396 0.489502 -0.541443 0.648010 0.217346 1441495396 0.489502 -0.541443 0.648010 0.217346 1441495396 0.462830 -0.568970 0.664185 0.144348 1441495396 0.462830 -0.568970 0.664185 0.144348 1441495396 0.462830 -0.568970 0.664185 0.144348 1441495396 0.462830 -0.568970 0.664185 0.144348 1441495396 0.462830 -0.568970 0.664185 0.144348 1441495396 0.462830 -0.568970 0.664185 0.144348 1441495396 0.442688 -0.584167 0.675903 0.077026 1441495396 0.442688 -0.584167 0.675903 0.077026 1441495396 0.442688 -0.584167 0.675903 0.077026 1441495396 0.442688 -0.584167 0.675903 0.077026 1441495396 0.442688 -0.584167 0.675903 0.077026 1441495396 0.442688 -0.584167 0.675903 0.077026 1441495396 0.432190 -0.593811 0.678406 0.017883 1441495396 0.432190 -0.593811 0.678406 0.017883 1441495396 0.432190 -0.593811 0.678406 0.017883 1441495396 0.432190 -0.593811 0.678406 0.017883 1441495396 0.432190 -0.593811 0.678406 0.017883 1441495396 0.432190 -0.593811 0.678406 0.017883 1441495396 0.436951 -0.600952 0.667480 -0.048340 1441495396 0.436951 -0.600952 0.667480 -0.048340 1441495396 0.436951 -0.600952 0.667480 -0.048340 1441495396 0.436951 -0.600952 0.667480 -0.048340 1441495396 0.436951 -0.600952 0.667480 -0.048340 1441495396 0.436951 -0.600952 0.667480 -0.048340 1441495396 0.454773 -0.599182 0.651123 -0.101074 1441495396 0.454773 -0.599182 0.651123 -0.101074 1441495396 0.454773 -0.599182 0.651123 -0.101074 1441495396 0.454773 -0.599182 0.651123 -0.101074 1441495396 0.454773 -0.599182 0.651123 -0.101074 1441495396 0.454773 -0.599182 0.651123 -0.101074 1441495396 0.454773 -0.599182 0.651123 -0.101074 1441495396 0.454895 -0.607422 0.636230 -0.138794 1441495396 0.454895 -0.607422 0.636230 -0.138794 1441495396 0.454895 -0.607422 0.636230 -0.138794 1441495396 0.454895 -0.607422 0.636230 -0.138794 1441495396 0.454895 -0.607422 0.636230 -0.138794 1441495396 0.454895 -0.607422 0.636230 -0.138794 1441495396 0.446777 -0.614014 0.630493 -0.160828 1441495396 0.446777 -0.614014 0.630493 -0.160828 1441495396 0.446777 -0.614014 0.630493 -0.160828 1441495396 0.446777 -0.614014 0.630493 -0.160828 1441495397 0.446777 -0.614014 0.630493 -0.160828 1441495397 0.446777 -0.614014 0.630493 -0.160828 1441495397 0.421692 -0.630981 0.631836 -0.157654 1441495397 0.421692 -0.630981 0.631836 -0.157654 1441495397 0.421692 -0.630981 0.631836 -0.157654 1441495397 0.421692 -0.630981 0.631836 -0.157654 1441495397 0.421692 -0.630981 0.631836 -0.157654 1441495397 0.421692 -0.630981 0.631836 -0.157654 1441495397 0.421692 -0.630981 0.631836 -0.157654 1441495397 0.387207 -0.650757 0.636230 -0.147827 1441495397 0.387207 -0.650757 0.636230 -0.147827 1441495397 0.387207 -0.650757 0.636230 -0.147827 1441495397 0.387207 -0.650757 0.636230 -0.147827 1441495397 0.387207 -0.650757 0.636230 -0.147827 1441495397 0.387207 -0.650757 0.636230 -0.147827 1441495397 0.373962 -0.660583 0.629761 -0.164856 1441495397 0.373962 -0.660583 0.629761 -0.164856 1441495397 0.373962 -0.660583 0.629761 -0.164856 1441495397 0.373962 -0.660583 0.629761 -0.164856 1441495397 0.373962 -0.660583 0.629761 -0.164856 1441495397 0.373962 -0.660583 0.629761 -0.164856 1441495397 0.373962 -0.660583 0.629761 -0.164856 1441495397 0.372192 -0.661011 0.625000 -0.184021 1441495397 0.372192 -0.661011 0.625000 -0.184021 1441495397 0.372192 -0.661011 0.625000 -0.184021 1441495397 0.372192 -0.661011 0.625000 -0.184021 1441495397 0.372192 -0.661011 0.625000 -0.184021 1441495397 0.372192 -0.661011 0.625000 -0.184021 1441495397 0.368774 -0.667847 0.620667 -0.181030 1441495397 0.368774 -0.667847 0.620667 -0.181030 1441495397 0.368774 -0.667847 0.620667 -0.181030 1441495397 0.368774 -0.667847 0.620667 -0.181030 1441495397 0.368774 -0.667847 0.620667 -0.181030 1441495397 0.368774 -0.667847 0.620667 -0.181030 1441495397 0.375244 -0.666565 0.621155 -0.170532 1441495397 0.375244 -0.666565 0.621155 -0.170532 1441495397 0.375244 -0.666565 0.621155 -0.170532 1441495397 0.375244 -0.666565 0.621155 -0.170532 1441495397 0.375244 -0.666565 0.621155 -0.170532 1441495397 0.375244 -0.666565 0.621155 -0.170532 1441495397 0.375244 -0.666565 0.621155 -0.170532 1441495397 0.396912 -0.655579 0.621277 -0.163391 1441495397 0.396912 -0.655579 0.621277 -0.163391 1441495397 0.396912 -0.655579 0.621277 -0.163391 1441495397 0.396912 -0.655579 0.621277 -0.163391 1441495397 0.396912 -0.655579 0.621277 -0.163391 1441495397 0.396912 -0.655579 0.621277 -0.163391 1441495397 0.396912 -0.655579 0.621277 -0.163391 1441495397 0.411926 -0.644043 0.625549 -0.155334 1441495397 0.411926 -0.644043 0.625549 -0.155334 1441495397 0.411926 -0.644043 0.625549 -0.155334 1441495397 0.411926 -0.644043 0.625549 -0.155334 1441495397 0.411926 -0.644043 0.625549 -0.155334 1441495397 0.411926 -0.644043 0.625549 -0.155334 1441495397 0.416382 -0.626892 0.643555 -0.139404 1441495397 0.416382 -0.626892 0.643555 -0.139404 1441495397 0.416382 -0.626892 0.643555 -0.139404 1441495397 0.416382 -0.626892 0.643555 -0.139404 1441495397 0.416382 -0.626892 0.643555 -0.139404 1441495397 0.416382 -0.626892 0.643555 -0.139404 1441495397 0.410156 -0.620483 0.662170 -0.091064 1441495397 0.410156 -0.620483 0.662170 -0.091064 1441495397 0.410156 -0.620483 0.662170 -0.091064 1441495397 0.410156 -0.620483 0.662170 -0.091064 1441495397 0.410156 -0.620483 0.662170 -0.091064 1441495397 0.410156 -0.620483 0.662170 -0.091064 1441495397 0.410156 -0.620483 0.662170 -0.091064 1441495397 0.398743 -0.623596 0.671570 -0.032959 1441495397 0.398743 -0.623596 0.671570 -0.032959 1441495397 0.398743 -0.623596 0.671570 -0.032959 1441495397 0.398743 -0.623596 0.671570 -0.032959 1441495397 0.398743 -0.623596 0.671570 -0.032959 1441495397 0.398743 -0.623596 0.671570 -0.032959 1441495397 0.412476 -0.606995 0.679077 0.014099 1441495397 0.412476 -0.606995 0.679077 0.014099 1441495397 0.412476 -0.606995 0.679077 0.014099 1441495397 0.412476 -0.606995 0.679077 0.014099 1441495397 0.412476 -0.606995 0.679077 0.014099 1441495397 0.412476 -0.606995 0.679077 0.014099 1441495397 0.412476 -0.606995 0.679077 0.014099 1441495397 0.461548 -0.560120 0.682495 0.086182 1441495397 0.461548 -0.560120 0.682495 0.086182 1441495397 0.461548 -0.560120 0.682495 0.086182 1441495397 0.461548 -0.560120 0.682495 0.086182 1441495397 0.461548 -0.560120 0.682495 0.086182 1441495397 0.461548 -0.560120 0.682495 0.086182 1441495397 0.474365 -0.537231 0.671509 0.188110 1441495397 0.474365 -0.537231 0.671509 0.188110 1441495397 0.474365 -0.537231 0.671509 0.188110 1441495397 0.474365 -0.537231 0.671509 0.188110 1441495397 0.474365 -0.537231 0.671509 0.188110 1441495397 0.474365 -0.537231 0.671509 0.188110 1441495397 0.484497 -0.520874 0.655029 0.254639 1441495397 0.484497 -0.520874 0.655029 0.254639 1441495397 0.484497 -0.520874 0.655029 0.254639 1441495397 0.484497 -0.520874 0.655029 0.254639 1441495397 0.484497 -0.520874 0.655029 0.254639 1441495397 0.484497 -0.520874 0.655029 0.254639 1441495397 0.484497 -0.520874 0.655029 0.254639 1441495397 0.496826 -0.498352 0.644592 0.298828 1441495397 0.496826 -0.498352 0.644592 0.298828 1441495397 0.496826 -0.498352 0.644592 0.298828 1441495397 0.496826 -0.498352 0.644592 0.298828 1441495397 0.496826 -0.498352 0.644592 0.298828 1441495397 0.496826 -0.498352 0.644592 0.298828 1441495397 0.499268 -0.490601 0.640320 0.316101 1441495397 0.499268 -0.490601 0.640320 0.316101 1441495397 0.499268 -0.490601 0.640320 0.316101 1441495397 0.499268 -0.490601 0.640320 0.316101 1441495397 0.499268 -0.490601 0.640320 0.316101 1441495397 0.499268 -0.490601 0.640320 0.316101 1441495397 0.487427 -0.512634 0.636353 0.307617 1441495397 0.487427 -0.512634 0.636353 0.307617 1441495397 0.487427 -0.512634 0.636353 0.307617 1441495397 0.487427 -0.512634 0.636353 0.307617 1441495397 0.487427 -0.512634 0.636353 0.307617 1441495397 0.487427 -0.512634 0.636353 0.307617 1441495397 0.487427 -0.512634 0.636353 0.307617 1441495398 0.472839 -0.543274 0.639771 0.268188 1441495398 0.472839 -0.543274 0.639771 0.268188 1441495398 0.472839 -0.543274 0.639771 0.268188 1441495398 0.472839 -0.543274 0.639771 0.268188 1441495398 0.472839 -0.543274 0.639771 0.268188 1441495398 0.472839 -0.543274 0.639771 0.268188 1441495398 0.451782 -0.570190 0.652832 0.211060 1441495398 0.451782 -0.570190 0.652832 0.211060 1441495398 0.451782 -0.570190 0.652832 0.211060 1441495398 0.451782 -0.570190 0.652832 0.211060 1441495398 0.451782 -0.570190 0.652832 0.211060 1441495398 0.451782 -0.570190 0.652832 0.211060 1441495398 0.432556 -0.589722 0.664856 0.151733 1441495398 0.432556 -0.589722 0.664856 0.151733 1441495398 0.432556 -0.589722 0.664856 0.151733 1441495398 0.432556 -0.589722 0.664856 0.151733 1441495398 0.432556 -0.589722 0.664856 0.151733 1441495398 0.432556 -0.589722 0.664856 0.151733 1441495398 0.439087 -0.591614 0.672546 0.069458 1441495398 0.439087 -0.591614 0.672546 0.069458 1441495398 0.439087 -0.591614 0.672546 0.069458 1441495398 0.439087 -0.591614 0.672546 0.069458 1441495398 0.439087 -0.591614 0.672546 0.069458 1441495398 0.439087 -0.591614 0.672546 0.069458 1441495398 0.439087 -0.591614 0.672546 0.069458 1441495398 0.446594 -0.583252 0.678406 -0.009521 1441495398 0.446594 -0.583252 0.678406 -0.009521 1441495398 0.446594 -0.583252 0.678406 -0.009521 1441495398 0.446594 -0.583252 0.678406 -0.009521 1441495398 0.446594 -0.583252 0.678406 -0.009521 1441495398 0.446594 -0.583252 0.678406 -0.009521 1441495398 0.442749 -0.598694 0.664551 -0.062195 1441495398 0.442749 -0.598694 0.664551 -0.062195 1441495398 0.442749 -0.598694 0.664551 -0.062195 1441495398 0.442749 -0.598694 0.664551 -0.062195 1441495398 0.442749 -0.598694 0.664551 -0.062195 1441495398 0.442749 -0.598694 0.664551 -0.062195 1441495398 0.438660 -0.607788 0.651428 -0.117493 1441495398 0.438660 -0.607788 0.651428 -0.117493 1441495398 0.438660 -0.607788 0.651428 -0.117493 1441495398 0.438660 -0.607788 0.651428 -0.117493 1441495398 0.438660 -0.607788 0.651428 -0.117493 1441495398 0.438660 -0.607788 0.651428 -0.117493 1441495398 0.432373 -0.602051 0.649170 -0.170837 1441495398 0.432373 -0.602051 0.649170 -0.170837 1441495398 0.432373 -0.602051 0.649170 -0.170837 1441495398 0.432373 -0.602051 0.649170 -0.170837 1441495398 0.432373 -0.602051 0.649170 -0.170837 1441495398 0.432373 -0.602051 0.649170 -0.170837 1441495398 0.401672 -0.620544 0.645935 -0.190796 1441495398 0.401672 -0.620544 0.645935 -0.190796 1441495398 0.401672 -0.620544 0.645935 -0.190796 1441495398 0.401672 -0.620544 0.645935 -0.190796 1441495398 0.401672 -0.620544 0.645935 -0.190796 1441495398 0.401672 -0.620544 0.645935 -0.190796 1441495398 0.401672 -0.620544 0.645935 -0.190796 1441495398 0.367554 -0.635132 0.648132 -0.203613 1441495398 0.367554 -0.635132 0.648132 -0.203613 1441495398 0.367554 -0.635132 0.648132 -0.203613 1441495398 0.367554 -0.635132 0.648132 -0.203613 1441495398 0.367554 -0.635132 0.648132 -0.203613 1441495398 0.367554 -0.635132 0.648132 -0.203613 1441495398 0.349731 -0.644287 0.648621 -0.204468 1441495398 0.349731 -0.644287 0.648621 -0.204468 1441495398 0.349731 -0.644287 0.648621 -0.204468 1441495398 0.349731 -0.644287 0.648621 -0.204468 1441495398 0.349731 -0.644287 0.648621 -0.204468 1441495398 0.349731 -0.644287 0.648621 -0.204468 1441495398 0.349731 -0.644287 0.648621 -0.204468 1441495398 0.344177 -0.649170 0.650574 -0.192139 1441495398 0.344177 -0.649170 0.650574 -0.192139 1441495398 0.344177 -0.649170 0.650574 -0.192139 1441495398 0.344177 -0.649170 0.650574 -0.192139 1441495398 0.344177 -0.649170 0.650574 -0.192139 1441495398 0.344177 -0.649170 0.650574 -0.192139 1441495398 0.355469 -0.642761 0.655518 -0.175354 1441495398 0.355469 -0.642761 0.655518 -0.175354 1441495398 0.355469 -0.642761 0.655518 -0.175354 1441495398 0.355469 -0.642761 0.655518 -0.175354 1441495398 0.355469 -0.642761 0.655518 -0.175354 1441495398 0.355469 -0.642761 0.655518 -0.175354 1441495398 0.375183 -0.633911 0.658752 -0.153015 1441495398 0.375183 -0.633911 0.658752 -0.153015 1441495398 0.375183 -0.633911 0.658752 -0.153015 1441495398 0.375183 -0.633911 0.658752 -0.153015 1441495398 0.375183 -0.633911 0.658752 -0.153015 1441495398 0.375183 -0.633911 0.658752 -0.153015 1441495398 0.390320 -0.624695 0.663879 -0.128906 1441495398 0.390320 -0.624695 0.663879 -0.128906 1441495398 0.390320 -0.624695 0.663879 -0.128906 1441495398 0.390320 -0.624695 0.663879 -0.128906 1441495398 0.390320 -0.624695 0.663879 -0.128906 1441495398 0.390320 -0.624695 0.663879 -0.128906 1441495398 0.390320 -0.624695 0.663879 -0.128906 1441495398 0.402954 -0.615417 0.668823 -0.107666 1441495398 0.402954 -0.615417 0.668823 -0.107666 1441495398 0.402954 -0.615417 0.668823 -0.107666 1441495398 0.402954 -0.615417 0.668823 -0.107666 1441495398 0.402954 -0.615417 0.668823 -0.107666 1441495398 0.402954 -0.615417 0.668823 -0.107666 1441495398 0.419067 -0.597595 0.679260 -0.076599 1441495398 0.419067 -0.597595 0.679260 -0.076599 1441495398 0.419067 -0.597595 0.679260 -0.076599 1441495398 0.419067 -0.597595 0.679260 -0.076599 1441495398 0.419067 -0.597595 0.679260 -0.076599 1441495398 0.419067 -0.597595 0.679260 -0.076599 1441495398 0.419067 -0.597595 0.679260 -0.076599 1441495398 0.431030 -0.590088 0.681213 -0.044373 1441495398 0.431030 -0.590088 0.681213 -0.044373 1441495398 0.431030 -0.590088 0.681213 -0.044373 1441495398 0.431030 -0.590088 0.681213 -0.044373 1441495398 0.431030 -0.590088 0.681213 -0.044373 1441495399 0.438538 -0.578552 0.687683 0.001709 1441495399 
0.650818 -0.303528 0.661255 0.216614 1441495401 0.650818 -0.303528 0.661255 0.216614 1441495401 0.650818 -0.303528 0.661255 0.216614 1441495401 0.650818 -0.303528 0.661255 0.216614 1441495401 0.650818 -0.303528 0.661255 0.216614 1441495401 0.650818 -0.303528 0.661255 0.216614 1441495401 0.650818 -0.303528 0.661255 0.216614 1441495401 0.651184 -0.307190 0.656372 0.225159 1441495401 0.651184 -0.307190 0.656372 0.225159 1441495401 0.651184 -0.307190 0.656372 0.225159 1441495401 0.651184 -0.307190 0.656372 0.225159 1441495401 0.651184 -0.307190 0.656372 0.225159 1441495401 0.651184 -0.307190 0.656372 0.225159 1441495401 0.651123 -0.313293 0.650940 0.232483 1441495401 0.651123 -0.313293 0.650940 0.232483 1441495401 0.651123 -0.313293 0.650940 0.232483 1441495401 0.651123 -0.313293 0.650940 0.232483 1441495401 0.651123 -0.313293 0.650940 0.232483 1441495401 0.651123 -0.313293 0.650940 0.232483 1441495401 0.648865 -0.322632 0.645752 0.240417 1441495401 0.648865 -0.322632 0.645752 0.240417 1441495401 0.648865 -0.322632 0.645752 0.240417 1441495401 0.648865 -0.322632 0.645752 0.240417 1441495401 0.648865 -0.322632 0.645752 0.240417 1441495401 0.648865 -0.322632 0.645752 0.240417 1441495401 0.648865 -0.322632 0.645752 0.240417 1441495401 0.645874 -0.334473 0.640320 0.246765 1441495401 0.645874 -0.334473 0.640320 0.246765 1441495401 0.645874 -0.334473 0.640320 0.246765 1441495401 0.645874 -0.334473 0.640320 0.246765 1441495401 0.645874 -0.334473 0.640320 0.246765 1441495401 0.645874 -0.334473 0.640320 0.246765 1441495401 0.645142 -0.340332 0.638184 0.246216 1441495401 0.645142 -0.340332 0.638184 0.246216 1441495401 0.645142 -0.340332 0.638184 0.246216 1441495401 0.645142 -0.340332 0.638184 0.246216 1441495401 0.645142 -0.340332 0.638184 0.246216 1441495401 0.645142 -0.340332 0.638184 0.246216 1441495401 0.645752 -0.342041 0.637634 0.243713 1441495401 0.645752 -0.342041 0.637634 0.243713 1441495401 0.645752 -0.342041 0.637634 0.243713 1441495401 0.645752 -0.342041 0.637634 0.243713 1441495401 0.645752 -0.342041 0.637634 0.243713 1441495401 0.645752 -0.342041 0.637634 0.243713 1441495401 0.645752 -0.342041 0.637634 0.243713 1441495401 0.645935 -0.344910 0.636353 0.242493 1441495401 0.645935 -0.344910 0.636353 0.242493 1441495401 0.645935 -0.344910 0.636353 0.242493 1441495401 0.645935 -0.344910 0.636353 0.242493 1441495401 0.645935 -0.344910 0.636353 0.242493 1441495401 0.645935 -0.344910 0.636353 0.242493 1441495401 0.646423 -0.345337 0.636658 0.239807 1441495401 0.646423 -0.345337 0.636658 0.239807 1441495401 0.646423 -0.345337 0.636658 0.239807 1441495401 0.646423 -0.345337 0.636658 0.239807 1441495401 0.646423 -0.345337 0.636658 0.239807 1441495401 0.646423 -0.345337 0.636658 0.239807 1441495401 0.646423 -0.345337 0.636658 0.239807 1441495401 0.646362 -0.345215 0.637512 0.237732 1441495401 0.646362 -0.345215 0.637512 0.237732 1441495401 0.646362 -0.345215 0.637512 0.237732 1441495401 0.646362 -0.345215 0.637512 0.237732 1441495401 0.646362 -0.345215 0.637512 0.237732 1441495401 0.646362 -0.345215 0.637512 0.237732 1441495401 0.643738 -0.346924 0.638794 0.238892 1441495401 0.643738 -0.346924 0.638794 0.238892 1441495401 0.643738 -0.346924 0.638794 0.238892 1441495401 0.643738 -0.346924 0.638794 0.238892 1441495401 0.643738 -0.346924 0.638794 0.238892 1441495401 0.643738 -0.346924 0.638794 0.238892 1441495401 0.643738 -0.346924 0.638794 0.238892 1441495401 0.638123 -0.354980 0.638123 0.244019 1441495401 0.638123 -0.354980 0.638123 0.244019 1441495401 0.638123 -0.354980 0.638123 0.244019 1441495401 0.638123 -0.354980 0.638123 0.244019 1441495401 0.638123 -0.354980 0.638123 0.244019 1441495401 0.638123 -0.354980 0.638123 0.244019 1441495401 0.637390 -0.357056 0.639343 0.239563 1441495401 0.637390 -0.357056 0.639343 0.239563 1441495401 0.637390 -0.357056 0.639343 0.239563 1441495401 0.637390 -0.357056 0.639343 0.239563 1441495401 0.637390 -0.357056 0.639343 0.239563 1441495401 0.637390 -0.357056 0.639343 0.239563 1441495401 0.640564 -0.352600 0.641418 0.231995 1441495401 0.640564 -0.352600 0.641418 0.231995 1441495401 0.640564 -0.352600 0.641418 0.231995 1441495402 0.640564 -0.352600 0.641418 0.231995 1441495402 0.640564 -0.352600 0.641418 0.231995 1441495402 0.640564 -0.352600 0.641418 0.231995 1441495402 0.642334 -0.352966 0.640320 0.229614 1441495402 0.642334 -0.352966 0.640320 0.229614 1441495402 0.642334 -0.352966 0.640320 0.229614 1441495402 0.642334 -0.352966 0.640320 0.229614 1441495402 0.642334 -0.352966 0.640320 0.229614 1441495402 0.642334 -0.352966 0.640320 0.229614 1441495402 0.641907 -0.359131 0.637024 0.230530 1441495402 0.641907 -0.359131 0.637024 0.230530 1441495402 0.641907 -0.359131 0.637024 0.230530 1441495402 0.641907 -0.359131 0.637024 0.230530 1441495402 0.641907 -0.359131 0.637024 0.230530 1441495402 0.641907 -0.359131 0.637024 0.230530 1441495402 0.641907 -0.359131 0.637024 0.230530 1441495402 0.639526 -0.368286 0.633423 0.232666 1441495402 0.639526 -0.368286 0.633423 0.232666 1441495402 0.639526 -0.368286 0.633423 0.232666 1441495402 0.639526 -0.368286 0.633423 0.232666 1441495402 0.639526 -0.368286 0.633423 0.232666 1441495402 0.639526 -0.368286 0.633423 0.232666 1441495402 0.639526 -0.368286 0.633423 0.232666 1441495402 0.636292 -0.377991 0.629395 0.236755 1441495402 0.636292 -0.377991 0.629395 0.236755 1441495402 0.636292 -0.377991 0.629395 0.236755 1441495402 0.636292 -0.377991 0.629395 0.236755 1441495402 0.636292 -0.377991 0.629395 0.236755 1441495402 0.636292 -0.377991 0.629395 0.236755 1441495402 0.632996 -0.384399 0.627014 0.241577 1441495402 0.632996 -0.384399 0.627014 0.241577 1441495402 0.632996 -0.384399 0.627014 0.241577 1441495402 0.632996 -0.384399 0.627014 0.241577 1441495402 0.632996 -0.384399 0.627014 0.241577 1441495402 0.632996 -0.384399 0.627014 0.241577 1441495402 0.632996 -0.384399 0.627014 0.241577 1441495402 0.629761 -0.388855 0.625000 0.247986 1441495402 0.629761 -0.388855 0.625000 0.247986 1441495402 0.629761 -0.388855 0.625000 0.247986 1441495402 0.629761 -0.388855 0.625000 0.247986 1441495402 0.629761 -0.388855 0.625000 0.247986 1441495402 0.629761 -0.388855 0.625000 0.247986 1441495402 0.627563 -0.389709 0.624634 0.253113 1441495402 0.627563 -0.389709 0.624634 0.253113 1441495402 0.627563 -0.389709 0.624634 0.253113 1441495402 0.627563 -0.389709 0.624634 0.253113 1441495402 0.627563 -0.389709 0.624634 0.253113 1441495402 0.627563 -0.389709 0.624634 0.253113 1441495402 0.627502 -0.384155 0.627075 0.255676 1441495402 0.627502 -0.384155 0.627075 0.255676 1441495402 0.627502 -0.384155 0.627075 0.255676 1441495402 0.627502 -0.384155 0.627075 0.255676 1441495402 0.627502 -0.384155 0.627075 0.255676 1441495402 0.627502 -0.384155 0.627075 0.255676 1441495402 0.627502 -0.384155 0.627075 0.255676 1441495402 0.627808 -0.379333 0.626282 0.264038 1441495402 0.627808 -0.379333 0.626282 0.264038 1441495402 0.627808 -0.379333 0.626282 0.264038 1441495402 0.627808 -0.379333 0.626282 0.264038 1441495402 0.627808 -0.379333 0.626282 0.264038 1441495402 0.627808 -0.379333 0.626282 0.264038 1441495402 0.631958 -0.370850 0.624695 0.269775 1441495402 0.631958 -0.370850 0.624695 0.269775 1441495402 0.631958 -0.370850 0.624695 0.269775 1441495402 0.631958 -0.370850 0.624695 0.269775 1441495402 0.631958 -0.370850 0.624695 0.269775 1441495402 0.631958 -0.370850 0.624695 0.269775 1441495402 0.638977 -0.358398 0.624573 0.270447 1441495402 0.638977 -0.358398 0.624573 0.270447 1441495402 0.638977 -0.358398 0.624573 0.270447 1441495402 0.638977 -0.358398 0.624573 0.270447 1441495402 0.638977 -0.358398 0.624573 0.270447 1441495402 0.638977 -0.358398 0.624573 0.270447 1441495402 0.646545 -0.343018 0.625732 0.269653 1441495402 0.646545 -0.343018 0.625732 0.269653 1441495402 0.646545 -0.343018 0.625732 0.269653 1441495402 0.646545 -0.343018 0.625732 0.269653 1441495402 0.646545 -0.343018 0.625732 0.269653 1441495402 0.646545 -0.343018 0.625732 0.269653 1441495402 0.646851 -0.342041 0.622375 0.277832 1441495402 0.646851 -0.342041 0.622375 0.277832 1441495402 0.646851 -0.342041 0.622375 0.277832 1441495402 0.646851 -0.342041 0.622375 0.277832 1441495402 0.646851 -0.342041 0.622375 0.277832 1441495402 0.646851 -0.342041 0.622375 0.277832 1441495402 0.646851 -0.342041 0.622375 0.277832 1441495402 0.647705 -0.343994 0.620544 0.277649 1441495402 0.647705 -0.343994 0.620544 0.277649 1441495402 0.647705 -0.343994 0.620544 0.277649 1441495402 0.647705 -0.343994 0.620544 0.277649 1441495402 0.647705 -0.343994 0.620544 0.277649 1441495402 0.647705 -0.343994 0.620544 0.277649 1441495402 0.648682 -0.343262 0.622742 0.271179 1441495402 0.648682 -0.343262 0.622742 0.271179 1441495402 0.648682 -0.343262 0.622742 0.271179 1441495402 0.648682 -0.343262 0.622742 0.271179 1441495402 0.648682 -0.343262 0.622742 0.271179 1441495402 0.648682 -0.343262 0.622742 0.271179 1441495402 0.646790 -0.348572 0.623169 0.267883 1441495402 0.646790 -0.348572 0.623169 0.267883 1441495402 0.646790 -0.348572 0.623169 0.267883 1441495402 0.646790 -0.348572 0.623169 0.267883 1441495402 0.646790 -0.348572 0.623169 0.267883 1441495402 0.646790 -0.348572 0.623169 0.267883 1441495402 0.646790 -0.348572 0.623169 0.267883 1441495402 0.643677 -0.358154 0.622742 0.263733 1441495402 0.643677 -0.358154 0.622742 0.263733 1441495402 0.643677 -0.358154 0.622742 0.263733 1441495402 0.643677 -0.358154 0.622742 0.263733 1441495402 0.643677 -0.358154 0.622742 0.263733 1441495402 0.643677 -0.358154 0.622742 0.263733 1441495402 0.640991 -0.365540 0.624023 0.256958 1441495402 0.640991 -0.365540 0.624023 0.256958 1441495402 0.640991 -0.365540 0.624023 0.256958 1441495402 0.640991 -0.365540 0.624023 0.256958 1441495402 0.640991 -0.365540 0.624023 0.256958 1441495403 0.640991 -0.365540 0.624023 0.256958 1441495403 0.640991 -0.365540 0.624023 0.256958 1441495403 0.638916 -0.370544 0.625061 0.252502 1441495403 0.638916 -0.370544 0.625061 0.252502 1441495403 0.638916 -0.370544 0.625061 0.252502 1441495403 0.638916 -0.370544 0.625061 0.252502 1441495403 0.638916 -0.370544 0.625061 0.252502 1441495403 0.638916 -0.370544 0.625061 0.252502 1441495403 0.637268 -0.373901 0.624817 0.252136 1441495403 0.637268 -0.373901 0.624817 0.252136 1441495403 0.637268 -0.373901 0.624817 0.252136 1441495403 0.637268 -0.373901 0.624817 0.252136 1441495403 0.637268 -0.373901 0.624817 0.252136 1441495403 0.637268 -0.373901 0.624817 0.252136 1441495403 0.636841 -0.373779 0.624695 0.253723 1441495403 0.636841 -0.373779 0.624695 0.253723 1441495403 0.636841 -0.373779 0.624695 0.253723 1441495403 0.636841 -0.373779 0.624695 0.253723 1441495403 0.636841 -0.373779 0.624695 0.253723 1441495403 0.636841 -0.373779 0.624695 0.253723 1441495403 0.636841 -0.373779 0.624695 0.253723 1441495403 0.637878 -0.370178 0.625122 0.255249 1441495403 0.637878 -0.370178 0.625122 0.255249 1441495403 0.637878 -0.370178 0.625122 0.255249 1441495403 0.637878 -0.370178 0.625122 0.255249 1441495403 0.637878 -0.370178 0.625122 0.255249 1441495403 0.637878 -0.370178 0.625122 0.255249 1441495403 0.637878 -0.370178 0.625122 0.255249 1441495403 0.633179 -0.371765 0.625000 0.264893 1441495403 0.633179 -0.371765 0.625000 0.264893 1441495403 0.633179 -0.371765 0.625000 0.264893 1441495403 0.633179 -0.371765 0.625000 0.264893 1441495403 0.633179 -0.371765 0.625000 0.264893 1441495403 0.633179 -0.371765 0.625000 0.264893 1441495403 0.624939 -0.387268 0.615540 0.283752 1441495403 0.624939 -0.387268 0.615540 0.283752 1441495403 0.624939 -0.387268 0.615540 0.283752 1441495403 0.624939 -0.387268 0.615540 0.283752 1441495403 0.624939 -0.387268 0.615540 0.283752 1441495403 0.624939 -0.387268 0.615540 0.283752 1441495403 0.624939 -0.387268 0.615540 0.283752 1441495403 0.626648 -0.385071 0.615479 0.283020 1441495403 0.626648 -0.385071 0.615479 0.283020 1441495403 0.626648 -0.385071 0.615479 0.283020 1441495403 0.626648 -0.385071 0.615479 0.283020 1441495403 0.626648 -0.385071 0.615479 0.283020 1441495403 0.626648 -0.385071 0.615479 0.283020 1441495403 0.632141 -0.374756 0.619263 0.276367 1441495403 0.632141 -0.374756 0.619263 0.276367 1441495403 0.632141 -0.374756 0.619263 0.276367 1441495403 0.632141 -0.374756 0.619263 0.276367 1441495403 0.632141 -0.374756 0.619263 0.276367 1441495403 0.632141 -0.374756 0.619263 0.276367 1441495403 0.635864 -0.367920 0.620789 0.273560 1441495403 0.635864 -0.367920 0.620789 0.273560 1441495403 0.635864 -0.367920 0.620789 0.273560 1441495403 0.635864 -0.367920 0.620789 0.273560 1441495403 0.635864 -0.367920 0.620789 0.273560 1441495403 0.635864 -0.367920 0.620789 0.273560 1441495403 0.635864 -0.367920 0.620789 0.273560 1441495403 0.637634 -0.366211 0.621094 0.271057 1441495403 0.637634 -0.366211 0.621094 0.271057 1441495403 0.637634 -0.366211 0.621094 0.271057 1441495403 0.637634 -0.366211 0.621094 0.271057 1441495403 0.637634 -0.366211 0.621094 0.271057 1441495403 0.637634 -0.366211 0.621094 0.271057 1441495403 0.638489 -0.366211 0.622131 0.266541 1441495403 0.638489 -0.366211 0.622131 0.266541 1441495403 0.638489 -0.366211 0.622131 0.266541 1441495403 0.638489 -0.366211 0.622131 0.266541 1441495403 0.638489 -0.366211 0.622131 0.266541 1441495403 0.638489 -0.366211 0.622131 0.266541 1441495403 0.638123 -0.368469 0.622803 0.262939 1441495403 0.638123 -0.368469 0.622803 0.262939 1441495403 0.638123 -0.368469 0.622803 0.262939 1441495403 0.638123 -0.368469 0.622803 0.262939 1441495403 0.638123 -0.368469 0.622803 0.262939 1441495403 0.638123 -0.368469 0.622803 0.262939 1441495403 0.637329 -0.368530 0.625305 0.258667 1441495403 0.637329 -0.368530 0.625305 0.258667 1441495403 0.637329 -0.368530 0.625305 0.258667 1441495403 0.637329 -0.368530 0.625305 0.258667 1441495403 0.637329 -0.368530 0.625305 0.258667 1441495403 0.637329 -0.368530 0.625305 0.258667 1441495403 0.635681 -0.368225 0.627686 0.257446 1441495403 0.635681 -0.368225 0.627686 0.257446 1441495403 0.635681 -0.368225 0.627686 0.257446 1441495403 0.635681 -0.368225 0.627686 0.257446 1441495403 0.635681 -0.368225 0.627686 0.257446 1441495403 0.635681 -0.368225 0.627686 0.257446 1441495403 0.635681 -0.368225 0.627686 0.257446 1441495403 0.634033 -0.367188 0.630249 0.256592 1441495403 0.634033 -0.367188 0.630249 0.256592 1441495403 0.634033 -0.367188 0.630249 0.256592 1441495403 0.634033 -0.367188 0.630249 0.256592 1441495403 0.634033 -0.367188 0.630249 0.256592 1441495403 0.634033 -0.367188 0.630249 0.256592 1441495403 0.632813 -0.366577 0.631592 0.257385 1441495403 0.632813 -0.366577 0.631592 0.257385 1441495403 0.632813 -0.366577 0.631592 0.257385 1441495403 0.632813 -0.366577 0.631592 0.257385 1441495403 0.632813 -0.366577 0.631592 0.257385 1441495403 0.632813 -0.366577 0.631592 0.257385 1441495403 0.631409 -0.369324 0.630066 0.260559 1441495403 0.631409 -0.369324 0.630066 0.260559 1441495403 0.631409 -0.369324 0.630066 0.260559 1441495403 0.631409 -0.369324 0.630066 0.260559 1441495403 0.631409 -0.369324 0.630066 0.260559 1441495403 0.631409 -0.369324 0.630066 0.260559 1441495403 0.632996 -0.367676 0.628479 0.262817 1441495403 0.632996 -0.367676 0.628479 0.262817 1441495403 0.632996 -0.367676 0.628479 0.262817 1441495403 0.632996 -0.367676 0.628479 0.262817 1441495404 0.632996 -0.367676 0.628479 0.262817 1441495404 0.632996 -0.367676 0.628479 0.262817 1441495404 0.632996 -0.367676 0.628479 0.262817 1441495404 0.637756 -0.359863 0.628723 0.261536 1441495404 0.637756 -0.359863 0.628723 0.261536 1441495404 0.637756 -0.359863 0.628723 0.261536 1441495404 0.637756 -0.359863 0.628723 0.261536 1441495404 0.637756 -0.359863 0.628723 0.261536 1441495404 0.637756 -0.359863 0.628723 0.261536 1441495404 0.641846 -0.353027 0.628418 0.261536 1441495404 0.641846 -0.353027 0.628418 0.261536 1441495404 0.641846 -0.353027 0.628418 0.261536 1441495404 0.641846 -0.353027 0.628418 0.261536 1441495404 0.641846 -0.353027 0.628418 0.261536 1441495404 0.641846 -0.353027 0.628418 0.261536 1441495404 0.641846 -0.353027 0.628418 0.261536 1441495404 0.644470 -0.349976 0.626709 0.263245 1441495404 0.644470 -0.349976 0.626709 0.263245 1441495404 0.644470 -0.349976 0.626709 0.263245 1441495404 0.644470 -0.349976 0.626709 0.263245 1441495404 0.644470 -0.349976 0.626709 0.263245 1441495404 0.644470 -0.349976 0.626709 0.263245 1441495404 0.645752 -0.348022 0.627502 0.260742 1441495404 0.645752 -0.348022 0.627502 0.260742 1441495404 0.645752 -0.348022 0.627502 0.260742 1441495404 0.645752 -0.348022 0.627502 0.260742 1441495404 0.645752 -0.348022 0.627502 0.260742 1441495404 0.645752 -0.348022 0.627502 0.260742 1441495404 0.645203 -0.347107 0.631104 0.254639 1441495404 0.645203 -0.347107 0.631104 0.254639 1441495404 0.645203 -0.347107 0.631104 0.254639 1441495404 0.645203 -0.347107 0.631104 0.254639 1441495404 0.645203 -0.347107 0.631104 0.254639 1441495404 0.645203 -0.347107 0.631104 0.254639 1441495404 0.640564 -0.355713 0.631042 0.254639 1441495404 0.640564 -0.355713 0.631042 0.254639 1441495404 0.640564 -0.355713 0.631042 0.254639 1441495404 0.640564 -0.355713 0.631042 0.254639 1441495404 0.640564 -0.355713 0.631042 0.254639 1441495404 0.640564 -0.355713 0.631042 0.254639 1441495404 0.640564 -0.355713 0.631042 0.254639 1441495404 0.634338 -0.368225 0.629517 0.256287 1441495404 0.634338 -0.368225 0.629517 0.256287 1441495404 0.634338 -0.368225 0.629517 0.256287 1441495404 0.634338 -0.368225 0.629517 0.256287 1441495404 0.634338 -0.368225 0.629517 0.256287 1441495404 0.634338 -0.368225 0.629517 0.256287 1441495404 0.631165 -0.373779 0.630615 0.253418 1441495404 0.631165 -0.373779 0.630615 0.253418 1441495404 0.631165 -0.373779 0.630615 0.253418 1441495404 0.631165 -0.373779 0.630615 0.253418 1441495404 0.631165 -0.373779 0.630615 0.253418 1441495404 0.631165 -0.373779 0.630615 0.253418 1441495404 0.630920 -0.372742 0.633057 0.249390 1441495404 0.630920 -0.372742 0.633057 0.249390 1441495404 0.630920 -0.372742 0.633057 0.249390 1441495404 0.630920 -0.372742 0.633057 0.249390 1441495404 0.630920 -0.372742 0.633057 0.249390 1441495404 0.630920 -0.372742 0.633057 0.249390 1441495404 0.631775 -0.371948 0.632690 0.249207 1441495404 0.631775 -0.371948 0.632690 0.249207 1441495404 0.631775 -0.371948 0.632690 0.249207 1441495404 0.631775 -0.371948 0.632690 0.249207 1441495404 0.631775 -0.371948 0.632690 0.249207 1441495404 0.631775 -0.371948 0.632690 0.249207 1441495404 0.631775 -0.371948 0.632690 0.249207 1441495404 0.632385 -0.374756 0.628662 0.253601 1441495404 0.632385 -0.374756 0.628662 0.253601 1441495404 0.632385 -0.374756 0.628662 0.253601 1441495404 0.632385 -0.374756 0.628662 0.253601 1441495404 0.632385 -0.374756 0.628662 0.253601 1441495404 0.632385 -0.374756 0.628662 0.253601 1441495404 0.634216 -0.375977 0.624451 0.257690 1441495404 0.634216 -0.375977 0.624451 0.257690 1441495404 0.634216 -0.375977 0.624451 0.257690 1441495404 0.634216 -0.375977 0.624451 0.257690 1441495404 0.634216 -0.375977 0.624451 0.257690 1441495404 0.634216 -0.375977 0.624451 0.257690 1441495404 0.637817 -0.373108 0.622253 0.258301 1441495404 0.637817 -0.373108 0.622253 0.258301 1441495404 0.637817 -0.373108 0.622253 0.258301 1441495404 0.637817 -0.373108 0.622253 0.258301 1441495404 0.637817 -0.373108 0.622253 0.258301 1441495404 0.637817 -0.373108 0.622253 0.258301 1441495404 0.643738 -0.361267 0.626770 0.249329 1441495404 0.643738 -0.361267 0.626770 0.249329 1441495404 0.643738 -0.361267 0.626770 0.249329 1441495404 0.643738 -0.361267 0.626770 0.249329 1441495404 0.643738 -0.361267 0.626770 0.249329 1441495404 0.643738 -0.361267 0.626770 0.249329 1441495404 0.643738 -0.361267 0.626770 0.249329 1441495404 0.648987 -0.348938 0.631592 0.241089 1441495404 0.648987 -0.348938 0.631592 0.241089 1441495404 0.648987 -0.348938 0.631592 0.241089 1441495404 0.648987 -0.348938 0.631592 0.241089 1441495404 0.648987 -0.348938 0.631592 0.241089 1441495404 0.648987 -0.348938 0.631592 0.241089 1441495404 0.653809 -0.341431 0.633179 0.234375 1441495404 0.653809 -0.341431 0.633179 0.234375 1441495404 0.653809 -0.341431 0.633179 0.234375 1441495404 0.653809 -0.341431 0.633179 0.234375 1441495404 0.653809 -0.341431 0.633179 0.234375 1441495404 0.653809 -0.341431 0.633179 0.234375 1441495404 0.653809 -0.341431 0.633179 0.234375 1441495404 0.656311 -0.337952 0.633423 0.231812 1441495404 0.656311 -0.337952 0.633423 0.231812 1441495404 0.656311 -0.337952 0.633423 0.231812 1441495404 0.656311 -0.337952 0.633423 0.231812 1441495404 0.656311 -0.337952 0.633423 0.231812 1441495404 0.656311 -0.337952 0.633423 0.231812 1441495404 0.656311 -0.337891 0.633911 0.230652 1441495404 0.656311 -0.337891 0.633911 0.230652 1441495404 0.656311 -0.337891 0.633911 0.230652 1441495404 0.656311 -0.337891 0.633911 0.230652 1441495404 0.656311 -0.337891 0.633911 0.230652 1441495404 0.656311 -0.337891 0.633911 0.230652 1441495404 0.656006 -0.338318 0.635376 0.226868 1441495405 0.656006 -0.338318 0.635376 0.226868 1441495405 0.656006 -0.338318 0.635376 0.226868 1441495405 0.656006 -0.338318 0.635376 0.226868 1441495405 0.656006 -0.338318 0.635376 0.226868 1441495405 0.656006 -0.338318 0.635376 0.226868 1441495405 0.654968 -0.340637 0.635559 0.225769 1441495405 0.654968 -0.340637 0.635559 0.225769 1441495405 0.654968 -0.340637 0.635559 0.225769 1441495405 0.654968 -0.340637 0.635559 0.225769 1441495405 0.654968 -0.340637 0.635559 0.225769 1441495405 0.654968 -0.340637 0.635559 0.225769 1441495405 0.653992 -0.342468 0.635376 0.226257 1441495405 0.653992 -0.342468 0.635376 0.226257 1441495405 0.653992 -0.342468 0.635376 0.226257 1441495405 0.653992 -0.342468 0.635376 0.226257 1441495405 0.653992 -0.342468 0.635376 0.226257 1441495405 0.653992 -0.342468 0.635376 0.226257 1441495405 0.653992 -0.342468 0.635376 0.226257 1441495405 0.651245 -0.346558 0.634277 0.231079 1441495405 0.651245 -0.346558 0.634277 0.231079 1441495405 0.651245 -0.346558 0.634277 0.231079 1441495405 0.651245 -0.346558 0.634277 0.231079 1441495405 0.651245 -0.346558 0.634277 0.231079 1441495405 0.651245 -0.346558 0.634277 0.231079 1441495405 0.649475 -0.347534 0.633789 0.235779 1441495405 0.649475 -0.347534 0.633789 0.235779 1441495405 0.649475 -0.347534 0.633789 0.235779 1441495405 0.649475 -0.347534 0.633789 0.235779 1441495405 0.649475 -0.347534 0.633789 0.235779 1441495405 0.649475 -0.347534 0.633789 0.235779 1441495405 0.649475 -0.347534 0.633789 0.235779 1441495405 0.649292 -0.342651 0.636108 0.237366 1441495405 0.649292 -0.342651 0.636108 0.237366 1441495405 0.649292 -0.342651 0.636108 0.237366 1441495405 0.649292 -0.342651 0.636108 0.237366 1441495405 0.649292 -0.342651 0.636108 0.237366 1441495405 0.649292 -0.342651 0.636108 0.237366 1441495405 0.647827 -0.342163 0.635864 0.242615 1441495405 0.647827 -0.342163 0.635864 0.242615 1441495405 0.647827 -0.342163 0.635864 0.242615 1441495405 0.647827 -0.342163 0.635864 0.242615 1441495405 0.647827 -0.342163 0.635864 0.242615 1441495405 0.647827 -0.342163 0.635864 0.242615 1441495405 0.647339 -0.343872 0.633057 0.248596 1441495405 0.647339 -0.343872 0.633057 0.248596 1441495405 0.647339 -0.343872 0.633057 0.248596 1441495405 0.647339 -0.343872 0.633057 0.248596 1441495405 0.647339 -0.343872 0.633057 0.248596 1441495405 0.647339 -0.343872 0.633057 0.248596 1441495405 0.647766 -0.343384 0.631836 0.251465 1441495405 0.647766 -0.343384 0.631836 0.251465 1441495405 0.647766 -0.343384 0.631836 0.251465 1441495405 0.647766 -0.343384 0.631836 0.251465 1441495405 0.647766 -0.343384 0.631836 0.251465 1441495405 0.647766 -0.343384 0.631836 0.251465 1441495405 0.647156 -0.347473 0.627258 0.258606 1441495405 0.647156 -0.347473 0.627258 0.258606 1441495405 0.647156 -0.347473 0.627258 0.258606 1441495405 0.647156 -0.347473 0.627258 0.258606 1441495405 0.647156 -0.347473 0.627258 0.258606 1441495405 0.647156 -0.347473 0.627258 0.258606 1441495405 0.647156 -0.347473 0.627258 0.258606 1441495405 0.648743 -0.348755 0.623962 0.261047 1441495405 0.648743 -0.348755 0.623962 0.261047 1441495405 0.648743 -0.348755 0.623962 0.261047 1441495405 0.648743 -0.348755 0.623962 0.261047 1441495405 0.648743 -0.348755 0.623962 0.261047 1441495405 0.648743 -0.348755 0.623962 0.261047 1441495405 0.652161 -0.340454 0.627319 0.255310 1441495405 0.652161 -0.340454 0.627319 0.255310 1441495405 0.652161 -0.340454 0.627319 0.255310 1441495405 0.652161 -0.340454 0.627319 0.255310 1441495405 0.652161 -0.340454 0.627319 0.255310 1441495405 0.652161 -0.340454 0.627319 0.255310 1441495405 0.652161 -0.340454 0.627319 0.255310 1441495405 0.653137 -0.339355 0.627319 0.254272 1441495405 0.653137 -0.339355 0.627319 0.254272 1441495405 0.653137 -0.339355 0.627319 0.254272 1441495405 0.653137 -0.339355 0.627319 0.254272 1441495405 0.653137 -0.339355 0.627319 0.254272 1441495405 0.653137 -0.339355 0.627319 0.254272 1441495405 0.654358 -0.337219 0.629150 0.249451 1441495405 0.654358 -0.337219 0.629150 0.249451 1441495405 0.654358 -0.337219 0.629150 0.249451 1441495405 0.654358 -0.337219 0.629150 0.249451 1441495405 0.654358 -0.337219 0.629150 0.249451 1441495405 0.654358 -0.337219 0.629150 0.249451 1441495405 0.654358 -0.337219 0.629150 0.249451 1441495405 0.654968 -0.332764 0.633606 0.242371 1441495405 0.654968 -0.332764 0.633606 0.242371 1441495405 0.654968 -0.332764 0.633606 0.242371 1441495405 0.654968 -0.332764 0.633606 0.242371 1441495405 0.654968 -0.332764 0.633606 0.242371 1441495405 0.654968 -0.332764 0.633606 0.242371 1441495405 0.654602 -0.332031 0.636536 0.236633 1441495405 0.654602 -0.332031 0.636536 0.236633 1441495405 0.654602 -0.332031 0.636536 0.236633 1441495405 0.654602 -0.332031 0.636536 0.236633 1441495405 0.654602 -0.332031 0.636536 0.236633 1441495405 0.654602 -0.332031 0.636536 0.236633 1441495405 0.654602 -0.332031 0.636536 0.236633 1441495405 0.654419 -0.331726 0.638428 0.232422 1441495405 0.654419 -0.331726 0.638428 0.232422 1441495405 0.654419 -0.331726 0.638428 0.232422 1441495405 0.654419 -0.331726 0.638428 0.232422 1441495405 0.654419 -0.331726 0.638428 0.232422 1441495405 0.654419 -0.331726 0.638428 0.232422 1441495405 0.654907 -0.330750 0.639648 0.229126 1441495405 0.654907 -0.330750 0.639648 0.229126 1441495405 0.654907 -0.330750 0.639648 0.229126 1441495405 0.654907 -0.330750 0.639648 0.229126 1441495405 0.654907 -0.330750 0.639648 0.229126 1441495405 0.654907 -0.330750 0.639648 0.229126 1441495405 0.654907 -0.330750 0.639648 0.229126 1441495406 0.655701 -0.329407 0.640381 0.226685 1441495406 0.655701 -0.329407 0.640381 0.226685 1441495406 0.655701 -0.329407 0.640381 0.226685 1441495406 0.655701 -0.329407 0.640381 0.226685 1441495406 0.655701 -0.329407 0.640381 0.226685 1441495406 0.655701 -0.329407 0.640381 0.226685 1441495406 0.657043 -0.328247 0.639404 0.227173 1441495406 0.657043 -0.328247 0.639404 0.227173 1441495406 0.657043 -0.328247 0.639404 0.227173 1441495406 0.657043 -0.328247 0.639404 0.227173 1441495406 0.657043 -0.328247 0.639404 0.227173 1441495406 0.657043 -0.328247 0.639404 0.227173 1441495406 0.658875 -0.325500 0.638855 0.227417 1441495406 0.658875 -0.325500 0.638855 0.227417 1441495406 0.658875 -0.325500 0.638855 0.227417 1441495406 0.658875 -0.325500 0.638855 0.227417 1441495406 0.658875 -0.325500 0.638855 0.227417 1441495406 0.658875 -0.325500 0.638855 0.227417 1441495406 0.658875 -0.325500 0.638855 0.227417 1441495406 0.660522 -0.322449 0.639160 0.226196 1441495406 0.660522 -0.322449 0.639160 0.226196 1441495406 0.660522 -0.322449 0.639160 0.226196 1441495406 0.660522 -0.322449 0.639160 0.226196 1441495406 0.660522 -0.322449 0.639160 0.226196 1441495406 0.660522 -0.322449 0.639160 0.226196 1441495406 0.661804 -0.320129 0.639587 0.224548 1441495406 0.661804 -0.320129 0.639587 0.224548 1441495406 0.661804 -0.320129 0.639587 0.224548 1441495406 0.661804 -0.320129 0.639587 0.224548 1441495406 0.661804 -0.320129 0.639587 0.224548 1441495406 0.661804 -0.320129 0.639587 0.224548 1441495406 0.661804 -0.320129 0.639587 0.224548 1441495406 0.663330 -0.317749 0.639771 0.222717 1441495406 0.663330 -0.317749 0.639771 0.222717 1441495406 0.663330 -0.317749 0.639771 0.222717 1441495406 0.663330 -0.317749 0.639771 0.222717 1441495406 0.663330 -0.317749 0.639771 0.222717 1441495406 0.663330 -0.317749 0.639771 0.222717 1441495406 0.665100 -0.313843 0.640747 0.220276 1441495406 0.665100 -0.313843 0.640747 0.220276 1441495406 0.665100 -0.313843 0.640747 0.220276 1441495406 0.665100 -0.313843 0.640747 0.220276 1441495406 0.665100 -0.313843 0.640747 0.220276 1441495406 0.665100 -0.313843 0.640747 0.220276 1441495406 0.665100 -0.313843 0.640747 0.220276 1441495406 0.665649 -0.312927 0.640503 0.220642 1441495406 0.665649 -0.312927 0.640503 0.220642 1441495406 0.665649 -0.312927 0.640503 0.220642 1441495406 0.665649 -0.312927 0.640503 0.220642 1441495406 0.665649 -0.312927 0.640503 0.220642 1441495406 0.665649 -0.312927 0.640503 0.220642 1441495406 0.664612 -0.316101 0.639038 0.223328 1441495406 0.664612 -0.316101 0.639038 0.223328 1441495406 0.664612 -0.316101 0.639038 0.223328 1441495406 0.664612 -0.316101 0.639038 0.223328 1441495406 0.664612 -0.316101 0.639038 0.223328 1441495406 0.664612 -0.316101 0.639038 0.223328 1441495406 0.664612 -0.316101 0.639038 0.223328 1441495406 0.662109 -0.323242 0.636169 0.228821 1441495406 0.662109 -0.323242 0.636169 0.228821 1441495406 0.662109 -0.323242 0.636169 0.228821 1441495406 0.662109 -0.323242 0.636169 0.228821 1441495406 0.662109 -0.323242 0.636169 0.228821 1441495406 0.662109 -0.323242 0.636169 0.228821 1441495406 0.660034 -0.327942 0.634338 0.233215 1441495406 0.660034 -0.327942 0.634338 0.233215 1441495406 0.660034 -0.327942 0.634338 0.233215 1441495406 0.660034 -0.327942 0.634338 0.233215 1441495406 0.660034 -0.327942 0.634338 0.233215 1441495406 0.660034 -0.327942 0.634338 0.233215 1441495406 0.660034 -0.327942 0.634338 0.233215 1441495406 0.657471 -0.331970 0.633057 0.237976 1441495406 0.657471 -0.331970 0.633057 0.237976 1441495406 0.657471 -0.331970 0.633057 0.237976 1441495406 0.657471 -0.331970 0.633057 0.237976 1441495406 0.657471 -0.331970 0.633057 0.237976 1441495406 0.657471 -0.331970 0.633057 0.237976 1441495406 0.654968 -0.336304 0.632080 0.241516 1441495406 0.654968 -0.336304 0.632080 0.241516 1441495406 0.654968 -0.336304 0.632080 0.241516 1441495406 0.654968 -0.336304 0.632080 0.241516 1441495406 0.654968 -0.336304 0.632080 0.241516 1441495406 0.654968 -0.336304 0.632080 0.241516 1441495406 0.652649 -0.341370 0.630127 0.245605 1441495406 0.652649 -0.341370 0.630127 0.245605 1441495406 0.652649 -0.341370 0.630127 0.245605 1441495406 0.652649 -0.341370 0.630127 0.245605 1441495406 0.652649 -0.341370 0.630127 0.245605 1441495406 0.652649 -0.341370 0.630127 0.245605 1441495406 0.652649 -0.341370 0.630127 0.245605 1441495406 0.649780 -0.345947 0.628784 0.250305 1441495406 0.649780 -0.345947 0.628784 0.250305 1441495406 0.649780 -0.345947 0.628784 0.250305 1441495406 0.649780 -0.345947 0.628784 0.250305 1441495406 0.649780 -0.345947 0.628784 0.250305 1441495406 0.649780 -0.345947 0.628784 0.250305 1441495406 0.644531 -0.356140 0.624634 0.259827 1441495406 0.644531 -0.356140 0.624634 0.259827 1441495406 0.644531 -0.356140 0.624634 0.259827 1441495406 0.644531 -0.356140 0.624634 0.259827 1441495406 0.644531 -0.356140 0.624634 0.259827 1441495406 0.644531 -0.356140 0.624634 0.259827 1441495406 0.640747 -0.368286 0.616089 0.272400 1441495406 0.640747 -0.368286 0.616089 0.272400 1441495406 0.640747 -0.368286 0.616089 0.272400 1441495406 0.640747 -0.368286 0.616089 0.272400 1441495406 0.640747 -0.368286 0.616089 0.272400 1441495406 0.640747 -0.368286 0.616089 0.272400 1441495406 0.640747 -0.368286 0.616089 0.272400 1441495406 0.643860 -0.365662 0.613892 0.273499 1441495406 0.643860 -0.365662 0.613892 0.273499 1441495406 0.643860 -0.365662 0.613892 0.273499 1441495406 0.643860 -0.365662 0.613892 0.273499 1441495406 0.643860 -0.365662 0.613892 0.273499 1441495406 0.643860 -0.365662 0.613892 0.273499 1441495406 0.648254 -0.357300 0.616089 0.269165 1441495406 0.648254 -0.357300 0.616089 0.269165 1441495407 0.648254 -0.357300 0.616089 0.269165 1441495407 0.648254 -0.357300 0.616089 0.269165 1441495407 0.648254 -0.357300 0.616089 0.269165 1441495407 0.648254 -0.357300 0.616089 0.269165 1441495407 0.648254 -0.357300 0.616089 0.269165 1441495407 0.650269 -0.355164 0.615845 0.267822 1441495407 0.650269 -0.355164 0.615845 0.267822 1441495407 0.650269 -0.355164 0.615845 0.267822 1441495407 0.650269 -0.355164 0.615845 0.267822 1441495407 0.650269 -0.355164 0.615845 0.267822 1441495407 0.650269 -0.355164 0.615845 0.267822 1441495407 0.652283 -0.348999 0.620422 0.260254 1441495407 0.652283 -0.348999 0.620422 0.260254 1441495407 0.652283 -0.348999 0.620422 0.260254 1441495407 0.652283 -0.348999 0.620422 0.260254 1441495407 0.652283 -0.348999 0.620422 0.260254 1441495407 0.652283 -0.348999 0.620422 0.260254 1441495407 0.651611 -0.346069 0.625183 0.254395 1441495407 0.651611 -0.346069 0.625183 0.254395 1441495407 0.651611 -0.346069 0.625183 0.254395 1441495407 0.651611 -0.346069 0.625183 0.254395 1441495407 
0.615417 -0.369751 0.624695 0.306885 1441495410 0.615417 -0.369751 0.624695 0.306885 1441495410 0.611084 -0.380737 0.625732 0.299988 1441495410 0.611084 -0.380737 0.625732 0.299988 1441495410 0.611084 -0.380737 0.625732 0.299988 1441495410 0.611084 -0.380737 0.625732 0.299988 1441495410 0.611084 -0.380737 0.625732 0.299988 1441495410 0.611084 -0.380737 0.625732 0.299988 1441495410 0.611084 -0.380737 0.625732 0.299988 1441495410 0.611877 -0.382568 0.640442 0.262695 1441495410 0.611877 -0.382568 0.640442 0.262695 1441495410 0.611877 -0.382568 0.640442 0.262695 1441495410 0.611877 -0.382568 0.640442 0.262695 1441495410 0.611877 -0.382568 0.640442 0.262695 1441495410 0.611877 -0.382568 0.640442 0.262695 1441495410 0.615417 -0.377869 0.663208 0.196350 1441495410 0.615417 -0.377869 0.663208 0.196350 1441495410 0.615417 -0.377869 0.663208 0.196350 1441495410 0.615417 -0.377869 0.663208 0.196350 1441495410 0.615417 -0.377869 0.663208 0.196350 1441495410 0.615417 -0.377869 0.663208 0.196350 1441495410 0.596924 -0.410645 0.672241 0.151978 1441495410 0.596924 -0.410645 0.672241 0.151978 1441495410 0.596924 -0.410645 0.672241 0.151978 1441495410 0.596924 -0.410645 0.672241 0.151978 1441495410 0.596924 -0.410645 0.672241 0.151978 1441495410 0.596924 -0.410645 0.672241 0.151978 1441495410 0.596924 -0.410645 0.672241 0.151978 1441495410 0.571777 -0.453796 0.673706 0.114624 1441495410 0.571777 -0.453796 0.673706 0.114624 1441495410 0.571777 -0.453796 0.673706 0.114624 1441495410 0.571777 -0.453796 0.673706 0.114624 1441495410 0.571777 -0.453796 0.673706 0.114624 1441495410 0.571777 -0.453796 0.673706 0.114624 1441495410 0.559387 -0.476624 0.673706 0.077454 1441495410 0.559387 -0.476624 0.673706 0.077454 1441495410 0.559387 -0.476624 0.673706 0.077454 1441495410 0.559387 -0.476624 0.673706 0.077454 1441495410 0.559387 -0.476624 0.673706 0.077454 1441495410 0.559387 -0.476624 0.673706 0.077454 1441495410 0.562988 -0.485718 0.667969 0.029846 1441495410 0.562988 -0.485718 0.667969 0.029846 1441495410 0.562988 -0.485718 0.667969 0.029846 1441495410 0.562988 -0.485718 0.667969 0.029846 1441495410 0.562988 -0.485718 0.667969 0.029846 1441495410 0.562988 -0.485718 0.667969 0.029846 1441495410 0.551331 -0.505249 0.663635 -0.015991 1441495410 0.551331 -0.505249 0.663635 -0.015991 1441495410 0.551331 -0.505249 0.663635 -0.015991 1441495410 0.551331 -0.505249 0.663635 -0.015991 1441495410 0.551331 -0.505249 0.663635 -0.015991 1441495410 0.551331 -0.505249 0.663635 -0.015991 1441495410 0.551331 -0.505249 0.663635 -0.015991 1441495410 0.519348 -0.528015 0.668091 -0.071106 1441495410 0.519348 -0.528015 0.668091 -0.071106 1441495410 0.519348 -0.528015 0.668091 -0.071106 1441495410 0.519348 -0.528015 0.668091 -0.071106 1441495410 0.519348 -0.528015 0.668091 -0.071106 1441495410 0.519348 -0.528015 0.668091 -0.071106 1441495410 0.468445 -0.560913 0.670410 -0.128357 1441495410 0.468445 -0.560913 0.670410 -0.128357 1441495410 0.468445 -0.560913 0.670410 -0.128357 1441495410 0.468445 -0.560913 0.670410 -0.128357 1441495410 0.468445 -0.560913 0.670410 -0.128357 1441495410 0.468445 -0.560913 0.670410 -0.128357 1441495410 0.404907 -0.592346 0.674561 -0.173706 1441495410 0.404907 -0.592346 0.674561 -0.173706 1441495410 0.404907 -0.592346 0.674561 -0.173706 1441495410 0.404907 -0.592346 0.674561 -0.173706 1441495410 0.404907 -0.592346 0.674561 -0.173706 1441495410 0.404907 -0.592346 0.674561 -0.173706 1441495410 0.359619 -0.609253 0.674316 -0.211487 1441495410 0.359619 -0.609253 0.674316 -0.211487 1441495410 0.359619 -0.609253 0.674316 -0.211487 1441495410 0.359619 -0.609253 0.674316 -0.211487 1441495410 0.359619 -0.609253 0.674316 -0.211487 1441495410 0.359619 -0.609253 0.674316 -0.211487 1441495410 0.359619 -0.609253 0.674316 -0.211487 1441495410 0.344421 -0.614807 0.673462 -0.223206 1441495410 0.344421 -0.614807 0.673462 -0.223206 1441495410 0.344421 -0.614807 0.673462 -0.223206 1441495410 0.344421 -0.614807 0.673462 -0.223206 1441495410 0.344421 -0.614807 0.673462 -0.223206 1441495410 0.344421 -0.614807 0.673462 -0.223206 1441495410 0.349304 -0.615295 0.677490 -0.200989 1441495410 0.349304 -0.615295 0.677490 -0.200989 1441495410 0.349304 -0.615295 0.677490 -0.200989 1441495410 0.349304 -0.615295 0.677490 -0.200989 1441495410 0.349304 -0.615295 0.677490 -0.200989 1441495410 0.349304 -0.615295 0.677490 -0.200989 1441495410 0.369385 -0.607788 0.684509 -0.160034 1441495410 0.369385 -0.607788 0.684509 -0.160034 1441495410 0.369385 -0.607788 0.684509 -0.160034 1441495410 0.369385 -0.607788 0.684509 -0.160034 1441495410 0.369385 -0.607788 0.684509 -0.160034 1441495410 0.369385 -0.607788 0.684509 -0.160034 1441495410 0.369385 -0.607788 0.684509 -0.160034 1441495410 0.400696 -0.599731 0.685486 -0.098999 1441495410 0.400696 -0.599731 0.685486 -0.098999 1441495410 0.400696 -0.599731 0.685486 -0.098999 1441495410 0.400696 -0.599731 0.685486 -0.098999 1441495410 0.400696 -0.599731 0.685486 -0.098999 1441495410 0.400696 -0.599731 0.685486 -0.098999 1441495410 0.400696 -0.599731 0.685486 -0.098999 1441495410 0.432678 -0.586304 0.683533 -0.042480 1441495410 0.432678 -0.586304 0.683533 -0.042480 1441495410 0.432678 -0.586304 0.683533 -0.042480 1441495410 0.432678 -0.586304 0.683533 -0.042480 1441495410 0.432678 -0.586304 0.683533 -0.042480 1441495410 0.432678 -0.586304 0.683533 -0.042480 1441495411 0.469116 -0.565247 0.678528 0.002747 1441495411 0.469116 -0.565247 0.678528 0.002747 1441495411 0.469116 -0.565247 0.678528 0.002747 1441495411 0.469116 -0.565247 0.678528 0.002747 1441495411 0.469116 -0.565247 0.678528 0.002747 1441495411 0.469116 -0.565247 0.678528 0.002747 1441495411 0.482483 -0.555237 0.675659 0.048096 1441495411 0.482483 -0.555237 0.675659 0.048096 1441495411 0.482483 -0.555237 0.675659 0.048096 1441495411 0.482483 -0.555237 0.675659 0.048096 1441495411 0.482483 -0.555237 0.675659 0.048096 1441495411 0.482483 -0.555237 0.675659 0.048096 1441495411 0.475464 -0.566833 0.664795 0.103394 1441495411 0.475464 -0.566833 0.664795 0.103394 1441495411 0.475464 -0.566833 0.664795 0.103394 1441495411 0.475464 -0.566833 0.664795 0.103394 1441495411 0.475464 -0.566833 0.664795 0.103394 1441495411 0.475464 -0.566833 0.664795 0.103394 1441495411 0.484741 -0.561646 0.646851 0.176392 1441495411 0.484741 -0.561646 0.646851 0.176392 1441495411 0.484741 -0.561646 0.646851 0.176392 1441495411 0.484741 -0.561646 0.646851 0.176392 1441495411 0.484741 -0.561646 0.646851 0.176392 1441495411 0.484741 -0.561646 0.646851 0.176392 1441495411 0.484741 -0.561646 0.646851 0.176392 1441495411 0.514465 -0.532715 0.624084 0.249023 1441495411 0.514465 -0.532715 0.624084 0.249023 1441495411 0.514465 -0.532715 0.624084 0.249023 1441495411 0.514465 -0.532715 0.624084 0.249023 1441495411 0.514465 -0.532715 0.624084 0.249023 1441495411 0.514465 -0.532715 0.624084 0.249023 1441495411 0.533447 -0.492676 0.612488 0.312195 1441495411 0.533447 -0.492676 0.612488 0.312195 1441495411 0.533447 -0.492676 0.612488 0.312195 1441495411 0.533447 -0.492676 0.612488 0.312195 1441495411 0.533447 -0.492676 0.612488 0.312195 1441495411 0.533447 -0.492676 0.612488 0.312195 1441495411 0.536072 -0.477844 0.590393 0.368347 1441495411 0.536072 -0.477844 0.590393 0.368347 1441495411 0.536072 -0.477844 0.590393 0.368347 1441495411 0.536072 -0.477844 0.590393 0.368347 1441495411 0.536072 -0.477844 0.590393 0.368347 1441495411 0.536072 -0.477844 0.590393 0.368347 1441495411 0.536072 -0.477844 0.590393 0.368347 1441495411 0.541077 -0.470520 0.580627 0.385620 1441495411 0.541077 -0.470520 0.580627 0.385620 1441495411 0.541077 -0.470520 0.580627 0.385620 1441495411 0.541077 -0.470520 0.580627 0.385620 1441495411 0.541077 -0.470520 0.580627 0.385620 1441495411 0.541077 -0.470520 0.580627 0.385620 1441495411 0.541077 -0.470520 0.580627 0.385620 1441495411 0.543518 -0.464233 0.592163 0.371948 1441495411 0.543518 -0.464233 0.592163 0.371948 1441495411 0.543518 -0.464233 0.592163 0.371948 1441495411 0.543518 -0.464233 0.592163 0.371948 1441495411 0.543518 -0.464233 0.592163 0.371948 1441495411 0.536255 -0.475891 0.611694 0.334229 1441495411 0.536255 -0.475891 0.611694 0.334229 1441495411 0.536255 -0.475891 0.611694 0.334229 1441495411 0.536255 -0.475891 0.611694 0.334229 1441495411 0.536255 -0.475891 0.611694 0.334229 1441495411 0.536255 -0.475891 0.611694 0.334229 1441495411 0.536255 -0.475891 0.611694 0.334229 1441495411 0.528015 -0.486938 0.641541 0.269165 1441495411 0.528015 -0.486938 0.641541 0.269165 1441495411 0.528015 -0.486938 0.641541 0.269165 1441495411 0.528015 -0.486938 0.641541 0.269165 1441495411 0.528015 -0.486938 0.641541 0.269165 1441495411 0.528015 -0.486938 0.641541 0.269165 1441495411 0.505432 -0.510376 0.663940 0.207825 1441495411 0.505432 -0.510376 0.663940 0.207825 1441495411 0.505432 -0.510376 0.663940 0.207825 1441495411 0.505432 -0.510376 0.663940 0.207825 1441495411 0.505432 -0.510376 0.663940 0.207825 1441495411 0.505432 -0.510376 0.663940 0.207825 1441495411 0.480225 -0.533813 0.678284 0.155823 1441495411 0.480225 -0.533813 0.678284 0.155823 1441495411 0.480225 -0.533813 0.678284 0.155823 1441495411 0.480225 -0.533813 0.678284 0.155823 1441495411 0.480225 -0.533813 0.678284 0.155823 1441495411 0.480225 -0.533813 0.678284 0.155823 1441495411 0.470703 -0.546631 0.685303 0.099487 1441495411 0.470703 -0.546631 0.685303 0.099487 1441495411 0.470703 -0.546631 0.685303 0.099487 1441495411 0.470703 -0.546631 0.685303 0.099487 1441495411 0.470703 -0.546631 0.685303 0.099487 1441495411 0.470703 -0.546631 0.685303 0.099487 1441495411 0.470703 -0.546631 0.685303 0.099487 1441495411 0.476807 -0.556519 0.679565 0.032837 1441495411 0.476807 -0.556519 0.679565 0.032837 1441495411 0.476807 -0.556519 0.679565 0.032837 1441495411 0.476807 -0.556519 0.679565 0.032837 1441495411 0.476807 -0.556519 0.679565 0.032837 1441495411 0.476807 -0.556519 0.679565 0.032837 1441495411 0.485535 -0.560242 0.670105 -0.037292 1441495411 0.485535 -0.560242 0.670105 -0.037292 1441495411 0.485535 -0.560242 0.670105 -0.037292 1441495411 0.485535 -0.560242 0.670105 -0.037292 1441495411 0.485535 -0.560242 0.670105 -0.037292 1441495411 0.485535 -0.560242 0.670105 -0.037292 1441495411 0.485535 -0.560242 0.670105 -0.037292 1441495411 0.479553 -0.567688 0.662720 -0.092651 1441495411 0.479553 -0.567688 0.662720 -0.092651 1441495411 0.479553 -0.567688 0.662720 -0.092651 1441495411 0.479553 -0.567688 0.662720 -0.092651 1441495411 0.479553 -0.567688 0.662720 -0.092651 1441495411 0.479553 -0.567688 0.662720 -0.092651 1441495411 0.433289 -0.595276 0.664490 -0.127808 1441495411 0.433289 -0.595276 0.664490 -0.127808 1441495411 0.433289 -0.595276 0.664490 -0.127808 1441495411 0.433289 -0.595276 0.664490 -0.127808 1441495411 0.433289 -0.595276 0.664490 -0.127808 1441495411 0.433289 -0.595276 0.664490 -0.127808 1441495411 0.389648 -0.616943 0.661987 -0.171204 1441495412 0.389648 -0.616943 0.661987 -0.171204 1441495412 0.389648 -0.616943 0.661987 -0.171204 1441495412 0.389648 -0.616943 0.661987 -0.171204 1441495412 0.389648 -0.616943 0.661987 -0.171204 1441495412 0.389648 -0.616943 0.661987 -0.171204 1441495412 0.389648 -0.616943 0.661987 -0.171204 1441495412 0.370789 -0.612671 0.663879 -0.215454 1441495412 0.370789 -0.612671 0.663879 -0.215454 1441495412 0.370789 -0.612671 0.663879 -0.215454 1441495412 0.370789 -0.612671 0.663879 -0.215454 1441495412 0.370789 -0.612671 0.663879 -0.215454 1441495412 0.370789 -0.612671 0.663879 -0.215454 1441495412 0.363647 -0.615173 0.669006 -0.204468 1441495412 0.363647 -0.615173 0.669006 -0.204468 1441495412 0.363647 -0.615173 0.669006 -0.204468 1441495412 0.363647 -0.615173 0.669006 -0.204468 1441495412 0.363647 -0.615173 0.669006 -0.204468 1441495412 0.363647 -0.615173 0.669006 -0.204468 1441495412 0.368469 -0.613770 0.680420 -0.156494 1441495412 0.368469 -0.613770 0.680420 -0.156494 1441495412 0.368469 -0.613770 0.680420 -0.156494 1441495412 0.368469 -0.613770 0.680420 -0.156494 1441495412 0.368469 -0.613770 0.680420 -0.156494 1441495412 0.368469 -0.613770 0.680420 -0.156494 1441495412 0.368469 -0.613770 0.680420 -0.156494 1441495412 0.386963 -0.604675 0.688538 -0.102478 1441495412 0.386963 -0.604675 0.688538 -0.102478 1441495412 0.386963 -0.604675 0.688538 -0.102478 1441495412 0.386963 -0.604675 0.688538 -0.102478 1441495412 0.386963 -0.604675 0.688538 -0.102478 1441495412 0.386963 -0.604675 0.688538 -0.102478 1441495412 0.415161 -0.588135 0.692749 -0.042847 1441495412 0.415161 -0.588135 0.692749 -0.042847 1441495412 0.415161 -0.588135 0.692749 -0.042847 1441495412 0.415161 -0.588135 0.692749 -0.042847 1441495412 0.415161 -0.588135 0.692749 -0.042847 1441495412 0.415161 -0.588135 0.692749 -0.042847 1441495412 0.415161 -0.588135 0.692749 -0.042847 1441495412 0.446594 -0.571960 0.687744 0.018677 1441495412 0.446594 -0.571960 0.687744 0.018677 1441495412 0.446594 -0.571960 0.687744 0.018677 1441495412 0.446594 -0.571960 0.687744 0.018677 1441495412 0.446594 -0.571960 0.687744 0.018677 1441495412 0.446594 -0.571960 0.687744 0.018677 1441495412 0.446594 -0.571960 0.687744 0.018677 1441495412 0.463501 -0.558105 0.684143 0.075134 1441495412 0.463501 -0.558105 0.684143 0.075134 1441495412 0.463501 -0.558105 0.684143 0.075134 1441495412 0.463501 -0.558105 0.684143 0.075134 1441495412 0.463501 -0.558105 0.684143 0.075134 1441495412 0.463501 -0.558105 0.684143 0.075134 1441495412 0.478210 -0.549133 0.673218 0.128235 1441495412 0.478210 -0.549133 0.673218 0.128235 1441495412 0.478210 -0.549133 0.673218 0.128235 1441495412 0.478210 -0.549133 0.673218 0.128235 1441495412 0.478210 -0.549133 0.673218 0.128235 1441495412 0.478210 -0.549133 0.673218 0.128235 1441495412 0.487610 -0.549133 0.652466 0.187012 1441495412 0.487610 -0.549133 0.652466 0.187012 1441495412 0.487610 -0.549133 0.652466 0.187012 1441495412 0.487610 -0.549133 0.652466 0.187012 1441495412 0.487610 -0.549133 0.652466 0.187012 1441495412 0.487610 -0.549133 0.652466 0.187012 1441495412 0.504028 -0.536377 0.629211 0.249573 1441495412 0.504028 -0.536377 0.629211 0.249573 1441495412 0.504028 -0.536377 0.629211 0.249573 1441495412 0.504028 -0.536377 0.629211 0.249573 1441495412 0.504028 -0.536377 0.629211 0.249573 1441495412 0.504028 -0.536377 0.629211 0.249573 1441495412 0.522156 -0.512146 0.600281 0.323486 1441495412 0.522156 -0.512146 0.600281 0.323486 1441495412 0.522156 -0.512146 0.600281 0.323486 1441495412 0.522156 -0.512146 0.600281 0.323486 1441495412 0.522156 -0.512146 0.600281 0.323486 1441495412 0.522156 -0.512146 0.600281 0.323486 1441495412 0.538879 -0.484253 0.573303 0.382568 1441495412 0.538879 -0.484253 0.573303 0.382568 1441495412 0.538879 -0.484253 0.573303 0.382568 1441495412 0.538879 -0.484253 0.573303 0.382568 1441495412 0.538879 -0.484253 0.573303 0.382568 1441495412 0.538879 -0.484253 0.573303 0.382568 1441495412 0.548462 -0.465027 0.556763 0.415771 1441495412 0.548462 -0.465027 0.556763 0.415771 1441495412 0.548462 -0.465027 0.556763 0.415771 1441495412 0.548462 -0.465027 0.556763 0.415771 1441495412 0.548462 -0.465027 0.556763 0.415771 1441495412 0.548462 -0.465027 0.556763 0.415771 1441495412 0.549988 -0.462036 0.551941 0.423462 1441495412 0.549988 -0.462036 0.551941 0.423462 1441495412 0.549988 -0.462036 0.551941 0.423462 1441495412 0.549988 -0.462036 0.551941 0.423462 1441495412 0.549988 -0.462036 0.551941 0.423462 1441495412 0.549988 -0.462036 0.551941 0.423462 1441495412 0.546204 -0.471252 0.563843 0.402039 1441495412 0.546204 -0.471252 0.563843 0.402039 1441495412 0.546204 -0.471252 0.563843 0.402039 1441495412 0.546204 -0.471252 0.563843 0.402039 1441495412 0.546204 -0.471252 0.563843 0.402039 1441495412 0.546204 -0.471252 0.563843 0.402039 1441495412 0.546204 -0.471252 0.563843 0.402039 1441495412 0.532166 -0.496216 0.586792 0.355225 1441495412 0.532166 -0.496216 0.586792 0.355225 1441495412 0.532166 -0.496216 0.586792 0.355225 1441495412 0.532166 -0.496216 0.586792 0.355225 1441495412 0.532166 -0.496216 0.586792 0.355225 1441495412 0.532166 -0.496216 0.586792 0.355225 1441495412 0.511780 -0.527283 0.616760 0.282166 1441495412 0.511780 -0.527283 0.616760 0.282166 1441495412 0.511780 -0.527283 0.616760 0.282166 1441495412 0.511780 -0.527283 0.616760 0.282166 1441495412 0.511780 -0.527283 0.616760 0.282166 1441495412 0.511780 -0.527283 0.616760 0.282166 1441495412 0.511780 -0.527283 0.616760 0.282166 1441495412 0.483154 -0.551392 0.648865 0.203613 1441495413 0.483154 -0.551392 0.648865 0.203613 1441495413 0.483154 -0.551392 0.648865 0.203613 1441495413 0.483154 -0.551392 0.648865 0.203613 1441495413 0.483154 -0.551392 0.648865 0.203613 1441495413 0.483154 -0.551392 0.648865 0.203613 1441495413 0.454712 -0.570496 0.670593 0.134460 1441495413 0.454712 -0.570496 0.670593 0.134460 1441495413 0.454712 -0.570496 0.670593 0.134460 1441495413 0.454712 -0.570496 0.670593 0.134460 1441495413 0.454712 -0.570496 0.670593 0.134460 1441495413 0.454712 -0.570496 0.670593 0.134460 1441495413 0.446777 -0.577820 0.678955 0.074097 1441495413 0.446777 -0.577820 0.678955 0.074097 1441495413 0.446777 -0.577820 0.678955 0.074097 1441495413 0.446777 -0.577820 0.678955 0.074097 1441495413 0.446777 -0.577820 0.678955 0.074097 1441495413 0.446777 -0.577820 0.678955 0.074097 1441495413 0.459473 -0.579590 0.672974 0.006958 1441495413 0.459473 -0.579590 0.672974 0.006958 1441495413 0.459473 -0.579590 0.672974 0.006958 1441495413 0.459473 -0.579590 0.672974 0.006958 1441495413 0.459473 -0.579590 0.672974 0.006958 1441495413 0.459473 -0.579590 0.672974 0.006958 1441495413 0.459473 -0.579590 0.672974 0.006958 1441495413 0.465881 -0.579773 0.666382 -0.052063 1441495413 0.465881 -0.579773 0.666382 -0.052063 1441495413 0.465881 -0.579773 0.666382 -0.052063 1441495413 0.465881 -0.579773 0.666382 -0.052063 1441495413 0.465881 -0.579773 0.666382 -0.052063 1441495413 0.465881 -0.579773 0.666382 -0.052063 1441495413 0.452271 -0.594482 0.659058 -0.087463 1441495413 0.452271 -0.594482 0.659058 -0.087463 1441495413 0.452271 -0.594482 0.659058 -0.087463 1441495413 0.452271 -0.594482 0.659058 -0.087463 1441495413 0.452271 -0.594482 0.659058 -0.087463 1441495413 0.452271 -0.594482 0.659058 -0.087463 1441495413 0.452271 -0.594482 0.659058 -0.087463 1441495413 0.418213 -0.622681 0.652954 -0.104797 1441495413 0.418213 -0.622681 0.652954 -0.104797 1441495413 0.418213 -0.622681 0.652954 -0.104797 1441495413 0.418213 -0.622681 0.652954 -0.104797 1441495413 0.418213 -0.622681 0.652954 -0.104797 1441495413 0.418213 -0.622681 0.652954 -0.104797 1441495413 0.393555 -0.640991 0.645386 -0.132935 1441495413 0.393555 -0.640991 0.645386 -0.132935 1441495413 0.393555 -0.640991 0.645386 -0.132935 1441495413 0.393555 -0.640991 0.645386 -0.132935 1441495413 0.393555 -0.640991 0.645386 -0.132935 1441495413 0.393555 -0.640991 0.645386 -0.132935 1441495413 0.393555 -0.640991 0.645386 -0.132935 1441495413 0.381470 -0.647705 0.640442 -0.157532 1441495413 0.381470 -0.647705 0.640442 -0.157532 1441495413 0.381470 -0.647705 0.640442 -0.157532 1441495413 0.381470 -0.647705 0.640442 -0.157532 1441495413 0.381470 -0.647705 0.640442 -0.157532 1441495413 0.381348 -0.651917 0.637268 -0.153198 1441495413 0.381348 -0.651917 0.637268 -0.153198 1441495413 0.381348 -0.651917 0.637268 -0.153198 1441495413 0.381348 -0.651917 0.637268 -0.153198 1441495413 0.381348 -0.651917 0.637268 -0.153198 1441495413 0.381348 -0.651917 0.637268 -0.153198 1441495413 0.381348 -0.651917 0.637268 -0.153198 1441495413 0.383301 -0.650513 0.643616 -0.125122 1441495413 0.383301 -0.650513 0.643616 -0.125122 1441495413 0.383301 -0.650513 0.643616 -0.125122 1441495413 0.383301 -0.650513 0.643616 -0.125122 1441495413 0.383301 -0.650513 0.643616 -0.125122 1441495413 0.383301 -0.650513 0.643616 -0.125122 1441495413 0.383301 -0.650513 0.643616 -0.125122 1441495413 0.396606 -0.645081 0.646790 -0.090637 1441495413 0.396606 -0.645081 0.646790 -0.090637 1441495413 0.396606 -0.645081 0.646790 -0.090637 1441495413 0.396606 -0.645081 0.646790 -0.090637 1441495413 0.396606 -0.645081 0.646790 -0.090637 1441495413 0.396606 -0.645081 0.646790 -0.090637 1441495413 0.424316 -0.634155 0.644287 -0.052307 1441495413 0.424316 -0.634155 0.644287 -0.052307 1441495413 0.424316 -0.634155 0.644287 -0.052307 1441495413 0.424316 -0.634155 0.644287 -0.052307 1441495413 0.424316 -0.634155 0.644287 -0.052307 1441495413 0.424316 -0.634155 0.644287 -0.052307 1441495413 0.424316 -0.634155 0.644287 -0.052307 1441495413 0.440369 -0.627502 0.641846 -0.018616 1441495413 0.440369 -0.627502 0.641846 -0.018616 1441495413 0.440369 -0.627502 0.641846 -0.018616 1441495413 0.440369 -0.627502 0.641846 -0.018616 1441495413 0.440369 -0.627502 0.641846 -0.018616 1441495413 0.440369 -0.627502 0.641846 -0.018616 1441495413 0.454102 -0.616455 0.643066 0.014160 1441495413 0.454102 -0.616455 0.643066 0.014160 1441495413 0.454102 -0.616455 0.643066 0.014160 1441495413 0.454102 -0.616455 0.643066 0.014160 1441495413 0.454102 -0.616455 0.643066 0.014160 1441495413 0.454102 -0.616455 0.643066 0.014160 1441495413 0.454102 -0.616455 0.643066 0.014160 1441495413 0.466919 -0.602844 0.645142 0.048462 1441495413 0.466919 -0.602844 0.645142 0.048462 1441495413 0.466919 -0.602844 0.645142 0.048462 1441495413 0.466919 -0.602844 0.645142 0.048462 1441495413 0.466919 -0.602844 0.645142 0.048462 1441495413 0.466919 -0.602844 0.645142 0.048462 1441495413 0.464417 -0.601990 0.640259 0.109070 1441495413 0.464417 -0.601990 0.640259 0.109070 1441495413 0.464417 -0.601990 0.640259 0.109070 1441495413 0.464417 -0.601990 0.640259 0.109070 1441495413 0.464417 -0.601990 0.640259 0.109070 1441495413 0.464417 -0.601990 0.640259 0.109070 1441495413 0.464417 -0.601990 0.640259 0.109070 1441495413 0.485474 -0.588318 0.621582 0.178528 1441495413 0.485474 -0.588318 0.621582 0.178528 1441495413 0.485474 -0.588318 0.621582 0.178528 1441495413 0.485474 -0.588318 0.621582 0.178528 1441495413 0.485474 -0.588318 0.621582 0.178528 1441495413 0.485474 -0.588318 0.621582 0.178528 1441495413 0.527954 -0.533936 0.614990 0.240723 1441495413 0.527954 -0.533936 0.614990 0.240723 1441495413 0.527954 -0.533936 0.614990 0.240723 1441495414 0.527954 -0.533936 0.614990 0.240723 1441495414 0.527954 -0.533936 0.614990 0.240723 1441495414 0.527954 -0.533936 0.614990 0.240723 1441495414 0.538025 -0.503296 0.598206 0.315125 1441495414 0.538025 -0.503296 0.598206 0.315125 1441495414 0.538025 -0.503296 0.598206 0.315125 1441495414 0.538025 -0.503296 0.598206 0.315125 1441495414 0.538025 -0.503296 0.598206 0.315125 1441495414 0.538025 -0.503296 0.598206 0.315125 1441495414 0.538025 -0.503296 0.598206 0.315125 1441495414 0.539185 -0.491150 0.576782 0.367859 1441495414 0.539185 -0.491150 0.576782 0.367859 1441495414 0.539185 -0.491150 0.576782 0.367859 1441495414 0.539185 -0.491150 0.576782 0.367859 1441495414 0.539185 -0.491150 0.576782 0.367859 1441495414 0.539185 -0.491150 0.576782 0.367859 1441495414 0.547729 -0.474182 0.575745 0.378906 1441495414 0.547729 -0.474182 0.575745 0.378906 1441495414 0.547729 -0.474182 0.575745 0.378906 1441495414 0.547729 -0.474182 0.575745 0.378906 1441495414 0.547729 -0.474182 0.575745 0.378906 1441495414 0.547729 -0.474182 0.575745 0.378906 1441495414 0.543762 -0.475525 0.586975 0.365479 1441495414 0.543762 -0.475525 0.586975 0.365479 1441495414 0.543762 -0.475525 0.586975 0.365479 1441495414 0.543762 -0.475525 0.586975 0.365479 1441495414 0.543762 -0.475525 0.586975 0.365479 1441495414 0.543762 -0.475525 0.586975 0.365479 1441495414 0.543762 -0.475525 0.586975 0.365479 1441495414 0.532227 -0.497742 0.602295 0.325806 1441495414 0.532227 -0.497742 0.602295 0.325806 1441495414 0.532227 -0.497742 0.602295 0.325806 1441495414 0.532227 -0.497742 0.602295 0.325806 1441495414 0.532227 -0.497742 0.602295 0.325806 1441495414 0.532227 -0.497742 0.602295 0.325806 1441495414 0.512939 -0.527954 0.623413 0.263489 1441495414 0.512939 -0.527954 0.623413 0.263489 1441495414 0.512939 -0.527954 0.623413 0.263489 1441495414 0.512939 -0.527954 0.623413 0.263489 1441495414 0.512939 -0.527954 0.623413 0.263489 1441495414 0.512939 -0.527954 0.623413 0.263489 1441495414 0.512939 -0.527954 0.623413 0.263489 1441495414 0.489746 -0.558411 0.642090 0.189819 1441495414 0.489746 -0.558411 0.642090 0.189819 1441495414 0.489746 -0.558411 0.642090 0.189819 1441495414 0.489746 -0.558411 0.642090 0.189819 1441495414 0.489746 -0.558411 0.642090 0.189819 1441495414 0.489746 -0.558411 0.642090 0.189819 1441495414 0.467224 -0.580261 0.656372 0.118652 1441495414 0.467224 -0.580261 0.656372 0.118652 1441495414 0.467224 -0.580261 0.656372 0.118652 1441495414 0.467224 -0.580261 0.656372 0.118652 1441495414 0.467224 -0.580261 0.656372 0.118652 1441495414 0.467224 -0.580261 0.656372 0.118652 1441495414 0.467224 -0.580261 0.656372 0.118652 1441495414 0.455383 -0.589355 0.663818 0.067749 1441495414 0.455383 -0.589355 0.663818 0.067749 1441495414 0.455383 -0.589355 0.663818 0.067749 1441495414 0.455383 -0.589355 0.663818 0.067749 1441495414 0.455383 -0.589355 0.663818 0.067749 1441495414 0.455383 -0.589355 0.663818 0.067749 1441495414 0.456726 -0.595886 0.660217 0.019104 1441495414 0.456726 -0.595886 0.660217 0.019104 1441495414 0.456726 -0.595886 0.660217 0.019104 1441495414 0.456726 -0.595886 0.660217 0.019104 1441495414 0.456726 -0.595886 0.660217 0.019104 1441495414 0.456726 -0.595886 0.660217 0.019104 1441495414 0.457092 -0.601807 0.654175 -0.030762 1441495414 0.457092 -0.601807 0.654175 -0.030762 1441495414 0.457092 -0.601807 0.654175 -0.030762 1441495414 0.457092 -0.601807 0.654175 -0.030762 1441495414 0.457092 -0.601807 0.654175 -0.030762 1441495414 0.457092 -0.601807 0.654175 -0.030762 1441495414 0.442993 -0.607178 0.655640 -0.072266 1441495414 0.442993 -0.607178 0.655640 -0.072266 1441495414 0.442993 -0.607178 0.655640 -0.072266 1441495414 0.442993 -0.607178 0.655640 -0.072266 1441495414 0.442993 -0.607178 0.655640 -0.072266 1441495414 0.442993 -0.607178 0.655640 -0.072266 1441495414 0.406067 -0.621155 0.662292 -0.103027 1441495414 0.406067 -0.621155 0.662292 -0.103027 1441495414 0.406067 -0.621155 0.662292 -0.103027 1441495414 0.406067 -0.621155 0.662292 -0.103027 1441495414 0.406067 -0.621155 0.662292 -0.103027 1441495414 0.406067 -0.621155 0.662292 -0.103027 1441495414 0.349792 -0.643005 0.669373 -0.127014 1441495414 0.349792 -0.643005 0.669373 -0.127014 1441495414 0.349792 -0.643005 0.669373 -0.127014 1441495414 0.349792 -0.643005 0.669373 -0.127014 1441495414 0.349792 -0.643005 0.669373 -0.127014 1441495414 0.349792 -0.643005 0.669373 -0.127014 1441495414 0.349792 -0.643005 0.669373 -0.127014 1441495414 0.316650 -0.653870 0.668213 -0.160034 1441495414 0.316650 -0.653870 0.668213 -0.160034 1441495414 0.316650 -0.653870 0.668213 -0.160034 1441495414 0.316650 -0.653870 0.668213 -0.160034 1441495414 0.316650 -0.653870 0.668213 -0.160034 1441495414 0.316650 -0.653870 0.668213 -0.160034 1441495414 0.306030 -0.659180 0.665222 -0.171326 1441495414 0.306030 -0.659180 0.665222 -0.171326 1441495414 0.306030 -0.659180 0.665222 -0.171326 1441495414 0.306030 -0.659180 0.665222 -0.171326 1441495414 0.306030 -0.659180 0.665222 -0.171326 1441495414 0.306030 -0.659180 0.665222 -0.171326 1441495414 0.316467 -0.661072 0.664246 -0.146912 1441495414 0.316467 -0.661072 0.664246 -0.146912 1441495414 0.316467 -0.661072 0.664246 -0.146912 1441495414 0.316467 -0.661072 0.664246 -0.146912 1441495414 0.316467 -0.661072 0.664246 -0.146912 1441495414 0.316467 -0.661072 0.664246 -0.146912 1441495414 0.316467 -0.661072 0.664246 -0.146912 1441495414 0.343567 -0.658630 0.663818 -0.086426 1441495414 0.343567 -0.658630 0.663818 -0.086426 1441495414 0.343567 -0.658630 0.663818 -0.086426 1441495415 0.343567 -0.658630 0.663818 -0.086426 1441495415 0.343567 -0.658630 0.663818 -0.086426 1441495415 0.343567 -0.658630 0.663818 -0.086426 1441495415 0.373962 -0.659607 0.651855 -0.012146 1441495415 0.373962 -0.659607 0.651855 -0.012146 1441495415 0.373962 -0.659607 0.651855 -0.012146 1441495415 0.373962 -0.659607 0.651855 -0.012146 1441495415 0.373962 -0.659607 0.651855 -0.012146 1441495415 0.373962 -0.659607 0.651855 -0.012146 1441495415 0.373962 -0.659607 0.651855 -0.012146 1441495415 0.422546 -0.646851 0.633667 0.039001 1441495415 0.422546 -0.646851 0.633667 0.039001 1441495415 0.422546 -0.646851 0.633667 0.039001 1441495415 0.422546 -0.646851 0.633667 0.039001 1441495415 0.422546 -0.646851 0.633667 0.039001 1441495415 0.422546 -0.646851 0.633667 0.039001 1441495415 0.469055 -0.621765 0.622864 0.073486 1441495415 0.469055 -0.621765 0.622864 0.073486 1441495415 0.469055 -0.621765 0.622864 0.073486 1441495415 0.469055 -0.621765 0.622864 0.073486 1441495415 0.469055 -0.621765 0.622864 0.073486 1441495415 0.469055 -0.621765 0.622864 0.073486 1441495415 0.492676 -0.600586 0.620483 0.107605 1441495415 0.492676 -0.600586 0.620483 0.107605 1441495415 0.492676 -0.600586 0.620483 0.107605 1441495415 0.492676 -0.600586 0.620483 0.107605 1441495415 0.492676 -0.600586 0.620483 0.107605 1441495415 0.492676 -0.600586 0.620483 0.107605 1441495415 0.492676 -0.600586 0.620483 0.107605 1441495415 0.484741 -0.601563 0.611389 0.171082 1441495415 0.484741 -0.601563 0.611389 0.171082 1441495415 0.484741 -0.601563 0.611389 0.171082 1441495415 0.484741 -0.601563 0.611389 0.171082 1441495415 0.484741 -0.601563 0.611389 0.171082 1441495415 0.484741 -0.601563 0.611389 0.171082 1441495415 0.476807 -0.606934 0.584229 0.250854 1441495415 0.476807 -0.606934 0.584229 0.250854 1441495415 0.476807 -0.606934 0.584229 0.250854 1441495415 0.476807 -0.606934 0.584229 0.250854 1441495415 0.476807 -0.606934 0.584229 0.250854 1441495415 0.476807 -0.606934 0.584229 0.250854 1441495415 0.476807 -0.606934 0.584229 0.250854 1441495415 0.495850 -0.582153 0.569458 0.301575 1441495415 0.495850 -0.582153 0.569458 0.301575 1441495415 0.495850 -0.582153 0.569458 0.301575 1441495415 0.495850 -0.582153 0.569458 0.301575 1441495415 0.495850 -0.582153 0.569458 0.301575 1441495415 0.495850 -0.582153 0.569458 0.301575 1441495415 0.516724 -0.540710 0.569336 0.341248 1441495415 0.516724 -0.540710 0.569336 0.341248 1441495415 0.516724 -0.540710 0.569336 0.341248 1441495415 0.516724 -0.540710 0.569336 0.341248 1441495415 0.516724 -0.540710 0.569336 0.341248 1441495415 0.516724 -0.540710 0.569336 0.341248 1441495415 0.514709 -0.526917 0.556091 0.384888 1441495415 0.514709 -0.526917 0.556091 0.384888 1441495415 0.514709 -0.526917 0.556091 0.384888 1441495415 0.514709 -0.526917 0.556091 0.384888 1441495415 0.514709 -0.526917 0.556091 0.384888 1441495415 0.514709 -0.526917 0.556091 0.384888 1441495415 0.514709 -0.526917 0.556091 0.384888 1441495415 0.514404 -0.518494 0.550476 0.404297 1441495415 0.514404 -0.518494 0.550476 0.404297 1441495415 0.514404 -0.518494 0.550476 0.404297 1441495415 0.514404 -0.518494 0.550476 0.404297 1441495415 0.514404 -0.518494 0.550476 0.404297 1441495415 0.514404 -0.518494 0.550476 0.404297 1441495415 0.516357 -0.513489 0.562927 0.390869 1441495415 0.516357 -0.513489 0.562927 0.390869 1441495415 0.516357 -0.513489 0.562927 0.390869 1441495415 0.516357 -0.513489 0.562927 0.390869 1441495415 0.516357 -0.513489 0.562927 0.390869 1441495415 0.516357 -0.513489 0.562927 0.390869 1441495415 0.519104 -0.516907 0.593811 0.332642 1441495415 0.519104 -0.516907 0.593811 0.332642 1441495415 0.519104 -0.516907 0.593811 0.332642 1441495415 0.519104 -0.516907 0.593811 0.332642 1441495415 0.519104 -0.516907 0.593811 0.332642 1441495415 0.519104 -0.516907 0.593811 0.332642 1441495415 0.501770 -0.529236 0.632996 0.259583 1441495415 0.501770 -0.529236 0.632996 0.259583 1441495415 0.501770 -0.529236 0.632996 0.259583 1441495415 0.501770 -0.529236 0.632996 0.259583 1441495415 0.501770 -0.529236 0.632996 0.259583 1441495415 0.501770 -0.529236 0.632996 0.259583 1441495415 0.501770 -0.529236 0.632996 0.259583 1441495415 0.468018 -0.563293 0.655334 0.184692 1441495415 0.468018 -0.563293 0.655334 0.184692 1441495415 0.468018 -0.563293 0.655334 0.184692 1441495415 0.468018 -0.563293 0.655334 0.184692 1441495415 0.468018 -0.563293 0.655334 0.184692 1441495415 0.468018 -0.563293 0.655334 0.184692 1441495415 0.440186 -0.587341 0.670593 0.107361 1441495415 0.440186 -0.587341 0.670593 0.107361 1441495415 0.440186 -0.587341 0.670593 0.107361 1441495415 0.440186 -0.587341 0.670593 0.107361 1441495415 0.440186 -0.587341 0.670593 0.107361 1441495415 0.440186 -0.587341 0.670593 0.107361 1441495415 0.426392 -0.593872 0.681335 0.036560 1441495415 0.426392 -0.593872 0.681335 0.036560 1441495415 0.426392 -0.593872 0.681335 0.036560 1441495415 0.426392 -0.593872 0.681335 0.036560 1441495415 0.426392 -0.593872 0.681335 0.036560 1441495415 0.426392 -0.593872 0.681335 0.036560 1441495415 0.426392 -0.593872 0.681335 0.036560 1441495415 0.428284 -0.592712 0.681885 -0.016968 1441495415 0.428284 -0.592712 0.681885 -0.016968 1441495415 0.428284 -0.592712 0.681885 -0.016968 1441495415 0.428284 -0.592712 0.681885 -0.016968 1441495415 0.428284 -0.592712 0.681885 -0.016968 1441495415 0.428284 -0.592712 0.681885 -0.016968 1441495415 0.438782 -0.594788 0.671387 -0.054016 1441495415 0.438782 -0.594788 0.671387 -0.054016 1441495415 0.438782 -0.594788 0.671387 -0.054016 1441495415 0.438782 -0.594788 0.671387 -0.054016 1441495416 0.438782 -0.594788 0.671387 -0.054016 1441495416 0.438782 -0.594788 0.671387 -0.054016 1441495416 0.437683 -0.597778 0.666382 -0.083435 1441495416 
0.646912 -0.345764 0.637695 0.235046 1441495419 0.646912 -0.345764 0.637695 0.235046 1441495419 0.646912 -0.345764 0.637695 0.235046 1441495419 0.646912 -0.345764 0.637695 0.235046 1441495419 0.643250 -0.356201 0.634094 0.239258 1441495419 0.643250 -0.356201 0.634094 0.239258 1441495419 0.643250 -0.356201 0.634094 0.239258 1441495419 0.643250 -0.356201 0.634094 0.239258 1441495419 0.643250 -0.356201 0.634094 0.239258 1441495419 0.643250 -0.356201 0.634094 0.239258 1441495419 0.642090 -0.360474 0.632080 0.241211 1441495419 0.642090 -0.360474 0.632080 0.241211 1441495419 0.642090 -0.360474 0.632080 0.241211 1441495419 0.642090 -0.360474 0.632080 0.241211 1441495419 0.642090 -0.360474 0.632080 0.241211 1441495419 0.642090 -0.360474 0.632080 0.241211 1441495419 0.643311 -0.358154 0.631836 0.242188 1441495419 0.643311 -0.358154 0.631836 0.242188 1441495419 0.643311 -0.358154 0.631836 0.242188 1441495419 0.643311 -0.358154 0.631836 0.242188 1441495419 0.643311 -0.358154 0.631836 0.242188 1441495419 0.643311 -0.358154 0.631836 0.242188 1441495419 0.644348 -0.355835 0.630859 0.245239 1441495419 0.644348 -0.355835 0.630859 0.245239 1441495419 0.644348 -0.355835 0.630859 0.245239 1441495419 0.644348 -0.355835 0.630859 0.245239 1441495419 0.644348 -0.355835 0.630859 0.245239 1441495419 0.644348 -0.355835 0.630859 0.245239 1441495419 0.644348 -0.355835 0.630859 0.245239 1441495419 0.644592 -0.356628 0.628113 0.250427 1441495419 0.644592 -0.356628 0.628113 0.250427 1441495419 0.644592 -0.356628 0.628113 0.250427 1441495419 0.644592 -0.356628 0.628113 0.250427 1441495419 0.644592 -0.356628 0.628113 0.250427 1441495419 0.644592 -0.356628 0.628113 0.250427 1441495419 0.645569 -0.359375 0.624268 0.253540 1441495419 0.645569 -0.359375 0.624268 0.253540 1441495419 0.645569 -0.359375 0.624268 0.253540 1441495419 0.645569 -0.359375 0.624268 0.253540 1441495419 0.645569 -0.359375 0.624268 0.253540 1441495419 0.645569 -0.359375 0.624268 0.253540 1441495419 0.645569 -0.359375 0.624268 0.253540 1441495419 0.647278 -0.357605 0.624817 0.250305 1441495419 0.647278 -0.357605 0.624817 0.250305 1441495419 0.647278 -0.357605 0.624817 0.250305 1441495419 0.647278 -0.357605 0.624817 0.250305 1441495419 0.647278 -0.357605 0.624817 0.250305 1441495419 0.647278 -0.357605 0.624817 0.250305 1441495419 0.647278 -0.357605 0.624817 0.250305 1441495419 0.646667 -0.357605 0.626221 0.248474 1441495419 0.646667 -0.357605 0.626221 0.248474 1441495420 0.646667 -0.357605 0.626221 0.248474 1441495420 0.646667 -0.357605 0.626221 0.248474 1441495420 0.646667 -0.357605 0.626221 0.248474 1441495420 0.646667 -0.357605 0.626221 0.248474 1441495420 0.644165 -0.363342 0.624695 0.250305 1441495420 0.644165 -0.363342 0.624695 0.250305 1441495420 0.644165 -0.363342 0.624695 0.250305 1441495420 0.644165 -0.363342 0.624695 0.250305 1441495420 0.644165 -0.363342 0.624695 0.250305 1441495420 0.644165 -0.363342 0.624695 0.250305 1441495420 0.642456 -0.367493 0.623901 0.250732 1441495420 0.642456 -0.367493 0.623901 0.250732 1441495420 0.642456 -0.367493 0.623901 0.250732 1441495420 0.642456 -0.367493 0.623901 0.250732 1441495420 0.642456 -0.367493 0.623901 0.250732 1441495420 0.642456 -0.367493 0.623901 0.250732 1441495420 0.642456 -0.367493 0.623901 0.250732 1441495420 0.640625 -0.370972 0.623413 0.251465 1441495420 0.640625 -0.370972 0.623413 0.251465 1441495420 0.640625 -0.370972 0.623413 0.251465 1441495420 0.640625 -0.370972 0.623413 0.251465 1441495420 0.640625 -0.370972 0.623413 0.251465 1441495420 0.640625 -0.370972 0.623413 0.251465 1441495420 0.638123 -0.376099 0.621704 0.254395 1441495420 0.638123 -0.376099 0.621704 0.254395 1441495420 0.638123 -0.376099 0.621704 0.254395 1441495420 0.638123 -0.376099 0.621704 0.254395 1441495420 0.638123 -0.376099 0.621704 0.254395 1441495420 0.638123 -0.376099 0.621704 0.254395 1441495420 0.638123 -0.376099 0.621704 0.254395 1441495420 0.636902 -0.378052 0.620911 0.256653 1441495420 0.636902 -0.378052 0.620911 0.256653 1441495420 0.636902 -0.378052 0.620911 0.256653 1441495420 0.636902 -0.378052 0.620911 0.256653 1441495420 0.636902 -0.378052 0.620911 0.256653 1441495420 0.636902 -0.378052 0.620911 0.256653 1441495420 0.635864 -0.378296 0.620728 0.259155 1441495420 0.635864 -0.378296 0.620728 0.259155 1441495420 0.635864 -0.378296 0.620728 0.259155 1441495420 0.635864 -0.378296 0.620728 0.259155 1441495420 0.635864 -0.378296 0.620728 0.259155 1441495420 0.635864 -0.378296 0.620728 0.259155 1441495420 0.635132 -0.378296 0.621033 0.260254 1441495420 0.635132 -0.378296 0.621033 0.260254 1441495420 0.635132 -0.378296 0.621033 0.260254 1441495420 0.635132 -0.378296 0.621033 0.260254 1441495420 0.635132 -0.378296 0.621033 0.260254 1441495420 0.635132 -0.378296 0.621033 0.260254 1441495420 0.635132 -0.378296 0.621033 0.260254 1441495420 0.635254 -0.375732 0.622681 0.259705 1441495420 0.635254 -0.375732 0.622681 0.259705 1441495420 0.635254 -0.375732 0.622681 0.259705 1441495420 0.635254 -0.375732 0.622681 0.259705 1441495420 0.635254 -0.375732 0.622681 0.259705 1441495420 0.635254 -0.375732 0.622681 0.259705 1441495420 0.634399 -0.376221 0.622253 0.262085 1441495420 0.634399 -0.376221 0.622253 0.262085 1441495420 0.634399 -0.376221 0.622253 0.262085 1441495420 0.634399 -0.376221 0.622253 0.262085 1441495420 0.634399 -0.376221 0.622253 0.262085 1441495420 0.634399 -0.376221 0.622253 0.262085 1441495420 0.634399 -0.376221 0.622253 0.262085 1441495420 0.635193 -0.375671 0.621094 0.263733 1441495420 0.635193 -0.375671 0.621094 0.263733 1441495420 0.635193 -0.375671 0.621094 0.263733 1441495420 0.635193 -0.375671 0.621094 0.263733 1441495420 0.635193 -0.375671 0.621094 0.263733 1441495420 0.635193 -0.375671 0.621094 0.263733 1441495420 0.637146 -0.374146 0.618896 0.266296 1441495420 0.637146 -0.374146 0.618896 0.266296 1441495420 0.637146 -0.374146 0.618896 0.266296 1441495420 0.637146 -0.374146 0.618896 0.266296 1441495420 0.637146 -0.374146 0.618896 0.266296 1441495420 0.637146 -0.374146 0.618896 0.266296 1441495420 0.637146 -0.374146 0.618896 0.266296 1441495420 0.639893 -0.371521 0.617188 0.267517 1441495420 0.639893 -0.371521 0.617188 0.267517 1441495420 0.639893 -0.371521 0.617188 0.267517 1441495420 0.639893 -0.371521 0.617188 0.267517 1441495420 0.639893 -0.371521 0.617188 0.267517 1441495420 0.639893 -0.371521 0.617188 0.267517 1441495420 0.641907 -0.368958 0.615845 0.269226 1441495420 0.641907 -0.368958 0.615845 0.269226 1441495420 0.641907 -0.368958 0.615845 0.269226 1441495420 0.641907 -0.368958 0.615845 0.269226 1441495420 0.641907 -0.368958 0.615845 0.269226 1441495420 0.641907 -0.368958 0.615845 0.269226 1441495420 0.643311 -0.368408 0.614014 0.270813 1441495420 0.643311 -0.368408 0.614014 0.270813 1441495420 0.643311 -0.368408 0.614014 0.270813 1441495420 0.643311 -0.368408 0.614014 0.270813 1441495420 0.643311 -0.368408 0.614014 0.270813 1441495420 0.643311 -0.368408 0.614014 0.270813 1441495420 0.644409 -0.365723 0.615967 0.267395 1441495420 0.644409 -0.365723 0.615967 0.267395 1441495420 0.644409 -0.365723 0.615967 0.267395 1441495420 0.644409 -0.365723 0.615967 0.267395 1441495420 0.644409 -0.365723 0.615967 0.267395 1441495420 0.644409 -0.365723 0.615967 0.267395 1441495420 0.644409 -0.365723 0.615967 0.267395 1441495420 0.642456 -0.369568 0.615540 0.267761 1441495420 0.642456 -0.369568 0.615540 0.267761 1441495420 0.642456 -0.369568 0.615540 0.267761 1441495420 0.642456 -0.369568 0.615540 0.267761 1441495420 0.642456 -0.369568 0.615540 0.267761 1441495420 0.642456 -0.369568 0.615540 0.267761 1441495420 0.639832 -0.375549 0.614746 0.267639 1441495420 0.639832 -0.375549 0.614746 0.267639 1441495420 0.639832 -0.375549 0.614746 0.267639 1441495420 0.639832 -0.375549 0.614746 0.267639 1441495420 0.639832 -0.375549 0.614746 0.267639 1441495420 0.639832 -0.375549 0.614746 0.267639 1441495420 0.638062 -0.378540 0.615295 0.266357 1441495420 0.638062 -0.378540 0.615295 0.266357 1441495420 0.638062 -0.378540 0.615295 0.266357 1441495420 0.638062 -0.378540 0.615295 0.266357 1441495421 0.638062 -0.378540 0.615295 0.266357 1441495421 0.638062 -0.378540 0.615295 0.266357 1441495421 0.638062 -0.378540 0.615295 0.266357 1441495421 0.637451 -0.379028 0.615845 0.265930 1441495421 0.637451 -0.379028 0.615845 0.265930 1441495421 0.637451 -0.379028 0.615845 0.265930 1441495421 0.637451 -0.379028 0.615845 0.265930 1441495421 0.637451 -0.379028 0.615845 0.265930 1441495421 0.637451 -0.379028 0.615845 0.265930 1441495421 0.637695 -0.378052 0.616028 0.266235 1441495421 0.637695 -0.378052 0.616028 0.266235 1441495421 0.637695 -0.378052 0.616028 0.266235 1441495421 0.637695 -0.378052 0.616028 0.266235 1441495421 0.637695 -0.378052 0.616028 0.266235 1441495421 0.637695 -0.378052 0.616028 0.266235 1441495421 0.637695 -0.378052 0.616028 0.266235 1441495421 0.638855 -0.377808 0.614563 0.267029 1441495421 0.638855 -0.377808 0.614563 0.267029 1441495421 0.638855 -0.377808 0.614563 0.267029 1441495421 0.638855 -0.377808 0.614563 0.267029 1441495421 0.638855 -0.377808 0.614563 0.267029 1441495421 0.638855 -0.377808 0.614563 0.267029 1441495421 0.641357 -0.375549 0.614258 0.265076 1441495421 0.641357 -0.375549 0.614258 0.265076 1441495421 0.641357 -0.375549 0.614258 0.265076 1441495421 0.641357 -0.375549 0.614258 0.265076 1441495421 0.641357 -0.375549 0.614258 0.265076 1441495421 0.641357 -0.375549 0.614258 0.265076 1441495421 0.641357 -0.375549 0.614258 0.265076 1441495421 0.644531 -0.369629 0.616394 0.260620 1441495421 0.644531 -0.369629 0.616394 0.260620 1441495421 0.644531 -0.369629 0.616394 0.260620 1441495421 0.644531 -0.369629 0.616394 0.260620 1441495421 0.644531 -0.369629 0.616394 0.260620 1441495421 0.644531 -0.369629 0.616394 0.260620 1441495421 0.646790 -0.363464 0.619690 0.255859 1441495421 0.646790 -0.363464 0.619690 0.255859 1441495421 0.646790 -0.363464 0.619690 0.255859 1441495421 0.646790 -0.363464 0.619690 0.255859 1441495421 0.646790 -0.363464 0.619690 0.255859 1441495421 0.646790 -0.363464 0.619690 0.255859 1441495421 0.646790 -0.363464 0.619690 0.255859 1441495421 0.649292 -0.357971 0.622803 0.249634 1441495421 0.649292 -0.357971 0.622803 0.249634 1441495421 0.649292 -0.357971 0.622803 0.249634 1441495421 0.649292 -0.357971 0.622803 0.249634 1441495421 0.649292 -0.357971 0.622803 0.249634 1441495421 0.649292 -0.357971 0.622803 0.249634 1441495421 0.651672 -0.352600 0.625549 0.244263 1441495421 0.651672 -0.352600 0.625549 0.244263 1441495421 0.651672 -0.352600 0.625549 0.244263 1441495421 0.651672 -0.352600 0.625549 0.244263 1441495421 0.651672 -0.352600 0.625549 0.244263 1441495421 0.651672 -0.352600 0.625549 0.244263 1441495421 0.651672 -0.352600 0.625549 0.244263 1441495421 0.653564 -0.348145 0.628052 0.239197 1441495421 0.653564 -0.348145 0.628052 0.239197 1441495421 0.653564 -0.348145 0.628052 0.239197 1441495421 0.653564 -0.348145 0.628052 0.239197 1441495421 0.653564 -0.348145 0.628052 0.239197 1441495421 0.653564 -0.348145 0.628052 0.239197 1441495421 0.653870 -0.346252 0.630249 0.235168 1441495421 0.653870 -0.346252 0.630249 0.235168 1441495421 0.653870 -0.346252 0.630249 0.235168 1441495421 0.653870 -0.346252 0.630249 0.235168 1441495421 0.653870 -0.346252 0.630249 0.235168 1441495421 0.653870 -0.346252 0.630249 0.235168 1441495421 0.651917 -0.351013 0.628906 0.237000 1441495421 0.651917 -0.351013 0.628906 0.237000 1441495421 0.651917 -0.351013 0.628906 0.237000 1441495421 0.651917 -0.351013 0.628906 0.237000 1441495421 0.651917 -0.351013 0.628906 0.237000 1441495421 0.651917 -0.351013 0.628906 0.237000 1441495421 0.651123 -0.352356 0.629028 0.237000 1441495421 0.651123 -0.352356 0.629028 0.237000 1441495421 0.651123 -0.352356 0.629028 0.237000 1441495421 0.651123 -0.352356 0.629028 0.237000 1441495421 0.651123 -0.352356 0.629028 0.237000 1441495421 0.651123 -0.352356 0.629028 0.237000 1441495421 0.647949 -0.357117 0.627380 0.242737 1441495421 0.647949 -0.357117 0.627380 0.242737 1441495421 0.647949 -0.357117 0.627380 0.242737 1441495421 0.647949 -0.357117 0.627380 0.242737 1441495421 0.647949 -0.357117 0.627380 0.242737 1441495421 0.647949 -0.357117 0.627380 0.242737 1441495421 0.647949 -0.357117 0.627380 0.242737 1441495421 0.644531 -0.363464 0.624390 0.250122 1441495421 0.644531 -0.363464 0.624390 0.250122 1441495421 0.644531 -0.363464 0.624390 0.250122 1441495421 0.644531 -0.363464 0.624390 0.250122 1441495421 0.644531 -0.363464 0.624390 0.250122 1441495421 0.644531 -0.363464 0.624390 0.250122 1441495421 0.643005 -0.364136 0.623291 0.255737 1441495421 0.643005 -0.364136 0.623291 0.255737 1441495421 0.643005 -0.364136 0.623291 0.255737 1441495421 0.643005 -0.364136 0.623291 0.255737 1441495421 0.643005 -0.364136 0.623291 0.255737 1441495421 0.643005 -0.364136 0.623291 0.255737 1441495421 0.641907 -0.365540 0.619751 0.264893 1441495421 0.641907 -0.365540 0.619751 0.264893 1441495421 0.641907 -0.365540 0.619751 0.264893 1441495421 0.641907 -0.365540 0.619751 0.264893 1441495421 0.641907 -0.365540 0.619751 0.264893 1441495421 0.641907 -0.365540 0.619751 0.264893 1441495421 0.643066 -0.364380 0.616760 0.270569 1441495421 0.643066 -0.364380 0.616760 0.270569 1441495421 0.643066 -0.364380 0.616760 0.270569 1441495421 0.643066 -0.364380 0.616760 0.270569 1441495421 0.643066 -0.364380 0.616760 0.270569 1441495421 0.643066 -0.364380 0.616760 0.270569 1441495421 0.644409 -0.363464 0.613159 0.276855 1441495421 0.644409 -0.363464 0.613159 0.276855 1441495421 0.644409 -0.363464 0.613159 0.276855 1441495421 0.644409 -0.363464 0.613159 0.276855 1441495421 0.644409 -0.363464 0.613159 0.276855 1441495422 0.644409 -0.363464 0.613159 0.276855 1441495422 0.644409 -0.363464 0.613159 0.276855 1441495422 0.646118 -0.364929 0.607056 0.284180 1441495422 0.646118 -0.364929 0.607056 0.284180 1441495422 0.646118 -0.364929 0.607056 0.284180 1441495422 0.646118 -0.364929 0.607056 0.284180 1441495422 0.646118 -0.364929 0.607056 0.284180 1441495422 0.646118 -0.364929 0.607056 0.284180 1441495422 0.650757 -0.358276 0.606934 0.282227 1441495422 0.650757 -0.358276 0.606934 0.282227 1441495422 0.650757 -0.358276 0.606934 0.282227 1441495422 0.650757 -0.358276 0.606934 0.282227 1441495422 0.650757 -0.358276 0.606934 0.282227 1441495422 0.650757 -0.358276 0.606934 0.282227 1441495422 0.653748 -0.350281 0.610962 0.276733 1441495422 0.653748 -0.350281 0.610962 0.276733 1441495422 0.653748 -0.350281 0.610962 0.276733 1441495422 0.653748 -0.350281 0.610962 0.276733 1441495422 0.653748 -0.350281 0.610962 0.276733 1441495422 0.653748 -0.350281 0.610962 0.276733 1441495422 0.653748 -0.350281 0.610962 0.276733 1441495422 0.652283 -0.352539 0.611816 0.275452 1441495422 0.652283 -0.352539 0.611816 0.275452 1441495422 0.652283 -0.352539 0.611816 0.275452 1441495422 0.652283 -0.352539 0.611816 0.275452 1441495422 0.652283 -0.352539 0.611816 0.275452 1441495422 0.652283 -0.352539 0.611816 0.275452 1441495422 0.649658 -0.357605 0.613281 0.271729 1441495422 0.649658 -0.357605 0.613281 0.271729 1441495422 0.649658 -0.357605 0.613281 0.271729 1441495422 0.649658 -0.357605 0.613281 0.271729 1441495422 0.649658 -0.357605 0.613281 0.271729 1441495422 0.649658 -0.357605 0.613281 0.271729 1441495422 0.649658 -0.357605 0.613281 0.271729 1441495422 0.645813 -0.364563 0.614868 0.268127 1441495422 0.645813 -0.364563 0.614868 0.268127 1441495422 0.645813 -0.364563 0.614868 0.268127 1441495422 0.645813 -0.364563 0.614868 0.268127 1441495422 0.645813 -0.364563 0.614868 0.268127 1441495422 0.645813 -0.364563 0.614868 0.268127 1441495422 0.641724 -0.372864 0.615356 0.265320 1441495422 0.641724 -0.372864 0.615356 0.265320 1441495422 0.641724 -0.372864 0.615356 0.265320 1441495422 0.641724 -0.372864 0.615356 0.265320 1441495422 0.641724 -0.372864 0.615356 0.265320 1441495422 0.641724 -0.372864 0.615356 0.265320 1441495422 0.639343 -0.377869 0.615906 0.262817 1441495422 0.639343 -0.377869 0.615906 0.262817 1441495422 0.639343 -0.377869 0.615906 0.262817 1441495422 0.639343 -0.377869 0.615906 0.262817 1441495422 0.639343 -0.377869 0.615906 0.262817 1441495422 0.639343 -0.377869 0.615906 0.262817 1441495422 0.639343 -0.377869 0.615906 0.262817 1441495422 0.638733 -0.378784 0.616699 0.261047 1441495422 0.638733 -0.378784 0.616699 0.261047 1441495422 0.638733 -0.378784 0.616699 0.261047 1441495422 0.638733 -0.378784 0.616699 0.261047 1441495422 0.638733 -0.378784 0.616699 0.261047 1441495422 0.638733 -0.378784 0.616699 0.261047 1441495422 0.639954 -0.376282 0.617371 0.260010 1441495422 0.639954 -0.376282 0.617371 0.260010 1441495422 0.639954 -0.376282 0.617371 0.260010 1441495422 0.639954 -0.376282 0.617371 0.260010 1441495422 0.639954 -0.376282 0.617371 0.260010 1441495422 0.639954 -0.376282 0.617371 0.260010 1441495422 0.641846 -0.373413 0.616882 0.260620 1441495422 0.641846 -0.373413 0.616882 0.260620 1441495422 0.641846 -0.373413 0.616882 0.260620 1441495422 0.641846 -0.373413 0.616882 0.260620 1441495422 0.641846 -0.373413 0.616882 0.260620 1441495422 0.641846 -0.373413 0.616882 0.260620 1441495422 0.641846 -0.373413 0.616882 0.260620 1441495422 0.645203 -0.369446 0.616272 0.259521 1441495422 0.645203 -0.369446 0.616272 0.259521 1441495422 0.645203 -0.369446 0.616272 0.259521 1441495422 0.645203 -0.369446 0.616272 0.259521 1441495422 0.645203 -0.369446 0.616272 0.259521 1441495422 0.645203 -0.369446 0.616272 0.259521 1441495422 0.645203 -0.369446 0.616272 0.259521 1441495422 0.648987 -0.361755 0.618408 0.255798 1441495422 0.648987 -0.361755 0.618408 0.255798 1441495422 0.648987 -0.361755 0.618408 0.255798 1441495422 0.648987 -0.361755 0.618408 0.255798 1441495422 0.648987 -0.361755 0.618408 0.255798 1441495422 0.648987 -0.361755 0.618408 0.255798 1441495422 0.651062 -0.354797 0.621216 0.253540 1441495422 0.651062 -0.354797 0.621216 0.253540 1441495422 0.651062 -0.354797 0.621216 0.253540 1441495422 0.651062 -0.354797 0.621216 0.253540 1441495422 0.651062 -0.354797 0.621216 0.253540 1441495422 0.651062 -0.354797 0.621216 0.253540 1441495422 0.651062 -0.354797 0.621216 0.253540 1441495422 0.651062 -0.353821 0.621216 0.254883 1441495422 0.651062 -0.353821 0.621216 0.254883 1441495422 0.651062 -0.353821 0.621216 0.254883 1441495422 0.651062 -0.353821 0.621216 0.254883 1441495422 0.651062 -0.353821 0.621216 0.254883 1441495422 0.651062 -0.353821 0.621216 0.254883 1441495422 0.652039 -0.351563 0.622009 0.253540 1441495422 0.652039 -0.351563 0.622009 0.253540 1441495422 0.652039 -0.351563 0.622009 0.253540 1441495422 0.652039 -0.351563 0.622009 0.253540 1441495422 0.652039 -0.351563 0.622009 0.253540 1441495422 0.652039 -0.351563 0.622009 0.253540 1441495422 0.652039 -0.350098 0.623291 0.252380 1441495422 0.652039 -0.350098 0.623291 0.252380 1441495422 0.652039 -0.350098 0.623291 0.252380 1441495422 0.652039 -0.350098 0.623291 0.252380 1441495422 0.652039 -0.350098 0.623291 0.252380 1441495422 0.652039 -0.350098 0.623291 0.252380 1441495422 0.652039 -0.350098 0.623291 0.252380 1441495422 0.650330 -0.353638 0.622192 0.254700 1441495422 0.650330 -0.353638 0.622192 0.254700 1441495422 0.650330 -0.353638 0.622192 0.254700 1441495422 0.650330 -0.353638 0.622192 0.254700 1441495422 0.650330 -0.353638 0.622192 0.254700 1441495422 0.650330 -0.353638 0.622192 0.254700 1441495423 0.648804 -0.357544 0.620422 0.257263 1441495423 0.648804 -0.357544 0.620422 0.257263 1441495423 0.648804 -0.357544 0.620422 0.257263 1441495423 0.648804 -0.357544 0.620422 0.257263 1441495423 0.648804 -0.357544 0.620422 0.257263 1441495423 0.648804 -0.357544 0.620422 0.257263 1441495423 0.648804 -0.357544 0.620422 0.257263 1441495423 0.647278 -0.360291 0.619263 0.260010 1441495423 0.647278 -0.360291 0.619263 0.260010 1441495423 0.647278 -0.360291 0.619263 0.260010 1441495423 0.647278 -0.360291 0.619263 0.260010 1441495423 0.647278 -0.360291 0.619263 0.260010 1441495423 0.647278 -0.360291 0.619263 0.260010 1441495423 0.645325 -0.364563 0.617371 0.263489 1441495423 0.645325 -0.364563 0.617371 0.263489 1441495423 0.645325 -0.364563 0.617371 0.263489 1441495423 0.645325 -0.364563 0.617371 0.263489 1441495423 0.645325 -0.364563 0.617371 0.263489 1441495423 0.645325 -0.364563 0.617371 0.263489 1441495423 0.644897 -0.364746 0.617859 0.263306 1441495423 0.644897 -0.364746 0.617859 0.263306 1441495423 0.644897 -0.364746 0.617859 0.263306 1441495423 0.644897 -0.364746 0.617859 0.263306 1441495423 0.644897 -0.364746 0.617859 0.263306 1441495423 0.644897 -0.364746 0.617859 0.263306 1441495423 0.643738 -0.366333 0.617065 0.265564 1441495423 0.643738 -0.366333 0.617065 0.265564 1441495423 0.643738 -0.366333 0.617065 0.265564 1441495423 0.643738 -0.366333 0.617065 0.265564 1441495423 0.643738 -0.366333 0.617065 0.265564 1441495423 0.643738 -0.366333 0.617065 0.265564 1441495423 0.643250 -0.368103 0.615051 0.268982 1441495423 0.643250 -0.368103 0.615051 0.268982 1441495423 0.643250 -0.368103 0.615051 0.268982 1441495423 0.643250 -0.368103 0.615051 0.268982 1441495423 0.643250 -0.368103 0.615051 0.268982 1441495423 0.643250 -0.368103 0.615051 0.268982 1441495423 0.644226 -0.367249 0.613220 0.271912 1441495423 0.644226 -0.367249 0.613220 0.271912 1441495423 0.644226 -0.367249 0.613220 0.271912 1441495423 0.644226 -0.367249 0.613220 0.271912 1441495423 0.644226 -0.367249 0.613220 0.271912 1441495423 0.644226 -0.367249 0.613220 0.271912 1441495423 0.644226 -0.367249 0.613220 0.271912 1441495423 0.645508 -0.366577 0.610657 0.275574 1441495423 0.645508 -0.366577 0.610657 0.275574 1441495423 0.645508 -0.366577 0.610657 0.275574 1441495423 0.645508 -0.366577 0.610657 0.275574 1441495423 0.645508 -0.366577 0.610657 0.275574 1441495423 0.648499 -0.363831 0.608459 0.277039 1441495423 0.648499 -0.363831 0.608459 0.277039 1441495423 0.648499 -0.363831 0.608459 0.277039 1441495423 0.648499 -0.363831 0.608459 0.277039 1441495423 0.648499 -0.363831 0.608459 0.277039 1441495423 0.648499 -0.363831 0.608459 0.277039 1441495423 0.648499 -0.363831 0.608459 0.277039 1441495423 0.652527 -0.354858 0.612000 0.271301 1441495423 0.652527 -0.354858 0.612000 0.271301 1441495423 0.652527 -0.354858 0.612000 0.271301 1441495423 0.652527 -0.354858 0.612000 0.271301 1441495423 0.652527 -0.354858 0.612000 0.271301 1441495423 0.652527 -0.354858 0.612000 0.271301 1441495423 0.653259 -0.351807 0.614502 0.268066 1441495423 0.653259 -0.351807 0.614502 0.268066 1441495423 0.653259 -0.351807 0.614502 0.268066 1441495423 0.653259 -0.351807 0.614502 0.268066 1441495423 0.653259 -0.351807 0.614502 0.268066 1441495423 0.653259 -0.351807 0.614502 0.268066 1441495423 0.653259 -0.351807 0.614502 0.268066 1441495423 0.651978 -0.353882 0.615601 0.265686 1441495423 0.651978 -0.353882 0.615601 0.265686 1441495423 0.651978 -0.353882 0.615601 0.265686 1441495423 0.651978 -0.353882 0.615601 0.265686 1441495423 0.651978 -0.353882 0.615601 0.265686 1441495423 0.651978 -0.353882 0.615601 0.265686 1441495423 0.649719 -0.356750 0.617615 0.262817 1441495423 0.649719 -0.356750 0.617615 0.262817 1441495423 0.649719 -0.356750 0.617615 0.262817 1441495423 0.649719 -0.356750 0.617615 0.262817 1441495423 0.649719 -0.356750 0.617615 0.262817 1441495423 0.649719 -0.356750 0.617615 0.262817 1441495423 0.646606 -0.362488 0.618408 0.260803 1441495423 0.646606 -0.362488 0.618408 0.260803 1441495423 0.646606 -0.362488 0.618408 0.260803 1441495423 0.646606 -0.362488 0.618408 0.260803 1441495423 0.646606 -0.362488 0.618408 0.260803 1441495423 0.646606 -0.362488 0.618408 0.260803 1441495423 0.646606 -0.362488 0.618408 0.260803 1441495423 0.645081 -0.364929 0.619873 0.257568 1441495423 0.645081 -0.364929 0.619873 0.257568 1441495423 0.645081 -0.364929 0.619873 0.257568 1441495423 0.645081 -0.364929 0.619873 0.257568 1441495423 0.645081 -0.364929 0.619873 0.257568 1441495423 0.645081 -0.364929 0.619873 0.257568 1441495423 0.645691 -0.363770 0.621033 0.254944 1441495423 0.645691 -0.363770 0.621033 0.254944 1441495423 0.645691 -0.363770 0.621033 0.254944 1441495423 0.645691 -0.363770 0.621033 0.254944 1441495423 0.645691 -0.363770 0.621033 0.254944 1441495423 0.645691 -0.363770 0.621033 0.254944 1441495423 0.647644 -0.361145 0.621338 0.253052 1441495423 0.647644 -0.361145 0.621338 0.253052 1441495423 0.647644 -0.361145 0.621338 0.253052 1441495423 0.647644 -0.361145 0.621338 0.253052 1441495423 0.647644 -0.361145 0.621338 0.253052 1441495423 0.647644 -0.361145 0.621338 0.253052 1441495423 0.647644 -0.361145 0.621338 0.253052 1441495423 0.649719 -0.359070 0.620911 0.251709 1441495423 0.649719 -0.359070 0.620911 0.251709 1441495423 0.649719 -0.359070 0.620911 0.251709 1441495423 0.649719 -0.359070 0.620911 0.251709 1441495423 0.649719 -0.359070 0.620911 0.251709 1441495423 0.649719 -0.359070 0.620911 0.251709 1441495423 0.652405 -0.355530 0.620850 0.250000 1441495424 0.652405 -0.355530 0.620850 0.250000 1441495424 0.652405 -0.355530 0.620850 0.250000 1441495424 0.652405 -0.355530 0.620850 0.250000 1441495424 0.652405 -0.355530 0.620850 0.250000 1441495424 0.652405 -0.355530 0.620850 0.250000 1441495424 0.652405 -0.355530 0.620850 0.250000 1441495424 0.655090 -0.350037 0.622498 0.246399 1441495424 0.655090 -0.350037 0.622498 0.246399 1441495424 0.655090 -0.350037 0.622498 0.246399 1441495424 0.655090 -0.350037 0.622498 0.246399 1441495424 0.655090 -0.350037 0.622498 0.246399 1441495424 0.655090 -0.350037 0.622498 0.246399 1441495424 0.657471 -0.344299 0.624939 0.241943 1441495424 0.657471 -0.344299 0.624939 0.241943 1441495424 0.657471 -0.344299 0.624939 0.241943 1441495424 0.657471 -0.344299 0.624939 0.241943 1441495424 0.657471 -0.344299 0.624939 0.241943 1441495424 0.657471 -0.344299 0.624939 0.241943 1441495424 0.657471 -0.344299 0.624939 0.241943 1441495424 0.659363 -0.340820 0.626465 0.237915 1441495424 0.659363 -0.340820 0.626465 0.237915 1441495424 0.659363 -0.340820 0.626465 0.237915 1441495424 0.659363 -0.340820 0.626465 0.237915 1441495424 0.659363 -0.340820 0.626465 0.237915 1441495424 0.659363 -0.340820 0.626465 0.237915 1441495424 0.660278 -0.338440 0.627869 0.234924 1441495424 0.660278 -0.338440 0.627869 0.234924 1441495424 0.660278 -0.338440 0.627869 0.234924 1441495424 0.660278 -0.338440 0.627869 0.234924 1441495424 0.660278 -0.338440 0.627869 0.234924 1441495424 0.660278 -0.338440 0.627869 0.234924 1441495424 0.660278 -0.338440 0.627869 0.234924 1441495424 0.660889 -0.336670 0.629150 0.232239 1441495424 0.660889 -0.336670 0.629150 0.232239 1441495424 0.660889 -0.336670 0.629150 0.232239 1441495424 0.660889 -0.336670 0.629150 0.232239 1441495424 0.660889 -0.336670 0.629150 0.232239 1441495424 0.660889 -0.336670 0.629150 0.232239 1441495424 0.660339 -0.337280 0.629395 0.232300 1441495424 0.660339 -0.337280 0.629395 0.232300 1441495424 0.660339 -0.337280 0.629395 0.232300 1441495424 0.660339 -0.337280 0.629395 0.232300 1441495424 0.660339 -0.337280 0.629395 0.232300 1441495424 0.660339 -0.337280 0.629395 0.232300 1441495424 0.660339 -0.337280 0.629395 0.232300 1441495424 0.659058 -0.339905 0.628540 0.234375 1441495424 0.659058 -0.339905 0.628540 0.234375 1441495424 0.659058 -0.339905 0.628540 0.234375 1441495424 0.659058 -0.339905 0.628540 0.234375 1441495424 0.659058 -0.339905 0.628540 0.234375 1441495424 0.659058 -0.339905 0.628540 0.234375 1441495424 0.657532 -0.342041 0.627930 0.237305 1441495424 0.657532 -0.342041 0.627930 0.237305 1441495424 0.657532 -0.342041 0.627930 0.237305 1441495424 0.657532 -0.342041 0.627930 0.237305 1441495424 0.657532 -0.342041 0.627930 0.237305 1441495424 0.657532 -0.342041 0.627930 0.237305 1441495424 0.654785 -0.346313 0.626282 0.242981 1441495424 0.654785 -0.346313 0.626282 0.242981 1441495424 0.654785 -0.346313 0.626282 0.242981 1441495424 0.654785 -0.346313 0.626282 0.242981 1441495424 0.654785 -0.346313 0.626282 0.242981 1441495424 0.654785 -0.346313 0.626282 0.242981 1441495424 0.651672 -0.351013 0.624329 0.249512 1441495424 0.651672 -0.351013 0.624329 0.249512 1441495424 0.651672 -0.351013 0.624329 0.249512 1441495424 0.651672 -0.351013 0.624329 0.249512 1441495424 0.651672 -0.351013 0.624329 0.249512 1441495424 0.651672 -0.351013 0.624329 0.249512 1441495424 0.651672 -0.351013 0.624329 0.249512 1441495424 0.648621 -0.356750 0.620544 0.258484 1441495424 0.648621 -0.356750 0.620544 0.258484 1441495424 0.648621 -0.356750 0.620544 0.258484 1441495424 0.648621 -0.356750 0.620544 0.258484 1441495424 0.648621 -0.356750 0.620544 0.258484 1441495424 0.648621 -0.356750 0.620544 0.258484 1441495424 0.647339 -0.361755 0.615967 0.265808 1441495424 0.647339 -0.361755 0.615967 0.265808 1441495424 0.647339 -0.361755 0.615967 0.265808 1441495424 0.647339 -0.361755 0.615967 0.265808 1441495424 0.647339 -0.361755 0.615967 0.265808 1441495424 0.647339 -0.361755 0.615967 0.265808 1441495424 0.647644 -0.362732 0.613037 0.270325 1441495424 0.647644 -0.362732 0.613037 0.270325 1441495424 0.647644 -0.362732 0.613037 0.270325 1441495424 0.647644 -0.362732 0.613037 0.270325 1441495424 0.647644 -0.362732 0.613037 0.270325 1441495424 0.647644 -0.362732 0.613037 0.270325 1441495424 0.647644 -0.362732 0.613037 0.270325 1441495424 0.646240 -0.369324 0.606201 0.280090 1441495424 0.646240 -0.369324 0.606201 0.280090 1441495424 0.646240 -0.369324 0.606201 0.280090 1441495424 0.646240 -0.369324 0.606201 0.280090 1441495424 0.646240 -0.369324 0.606201 0.280090 1441495424 0.646240 -0.369324 0.606201 0.280090 1441495424 0.647827 -0.371399 0.600403 0.286072 1441495424 0.647827 -0.371399 0.600403 0.286072 1441495424 0.647827 -0.371399 0.600403 0.286072 1441495424 0.647827 -0.371399 0.600403 0.286072 1441495424 0.647827 -0.371399 0.600403 0.286072 1441495424 0.647827 -0.371399 0.600403 0.286072 1441495424 0.652588 -0.363525 0.601501 0.283020 1441495424 0.652588 -0.363525 0.601501 0.283020 1441495424 0.652588 -0.363525 0.601501 0.283020 1441495424 0.652588 -0.363525 0.601501 0.283020 1441495424 0.652588 -0.363525 0.601501 0.283020 1441495424 0.652588 -0.363525 0.601501 0.283020 1441495424 0.655762 -0.356995 0.604065 0.278503 1441495424 0.655762 -0.356995 0.604065 0.278503 1441495424 0.655762 -0.356995 0.604065 0.278503 1441495424 0.655762 -0.356995 0.604065 0.278503 1441495424 0.655762 -0.356995 0.604065 0.278503 1441495424 0.655762 -0.356995 0.604065 0.278503 1441495424 0.655762 -0.356995 0.604065 0.278503 1441495425 0.656677 -0.356079 0.605652 0.273926 1441495425 0.656677 -0.356079 0.605652 0.273926 1441495425 0.656677 -0.356079 0.605652 0.273926 1441495425 0.656677 -0.356079 0.605652 0.273926 1441495425 0.656677 -0.356079 0.605652 0.273926 1441495425 0.656677 -0.356079 0.605652 0.273926 1441495425 0.656677 -0.354553 0.610107 0.266052 1441495425 0.656677 -0.354553 0.610107 0.266052 1441495425 0.656677 -0.354553 0.610107 0.266052 1441495425 0.656677 -0.354553 0.610107 0.266052 1441495425 0.656677 -0.354553 0.610107 0.266052 1441495425 0.656677 -0.354553 0.610107 0.266052 1441495425 0.656677 -0.354553 0.610107 0.266052 1441495425 0.654724 -0.357666 0.612793 0.260437 1441495425 0.654724 -0.357666 0.612793 0.260437 1441495425 0.654724 -0.357666 0.612793 0.260437 1441495425 
0.606934 -0.395142 0.664978 0.182495 1441495427 0.606934 -0.395142 0.664978 0.182495 1441495427 0.606934 -0.395142 0.664978 0.182495 1441495428 0.606934 -0.395142 0.664978 0.182495 1441495428 0.606934 -0.395142 0.664978 0.182495 1441495428 0.587402 -0.435120 0.667480 0.141724 1441495428 0.587402 -0.435120 0.667480 0.141724 1441495428 0.587402 -0.435120 0.667480 0.141724 1441495428 0.587402 -0.435120 0.667480 0.141724 1441495428 0.587402 -0.435120 0.667480 0.141724 1441495428 0.587402 -0.435120 0.667480 0.141724 1441495428 0.569275 -0.469421 0.668091 0.095825 1441495428 0.569275 -0.469421 0.668091 0.095825 1441495428 0.569275 -0.469421 0.668091 0.095825 1441495428 0.569275 -0.469421 0.668091 0.095825 1441495428 0.569275 -0.469421 0.668091 0.095825 1441495428 0.569275 -0.469421 0.668091 0.095825 1441495428 0.569275 -0.469421 0.668091 0.095825 1441495428 0.556458 -0.496948 0.663391 0.057068 1441495428 0.556458 -0.496948 0.663391 0.057068 1441495428 0.556458 -0.496948 0.663391 0.057068 1441495428 0.556458 -0.496948 0.663391 0.057068 1441495428 0.556458 -0.496948 0.663391 0.057068 1441495428 0.556458 -0.496948 0.663391 0.057068 1441495428 0.552612 -0.511475 0.657959 0.012634 1441495428 0.552612 -0.511475 0.657959 0.012634 1441495428 0.552612 -0.511475 0.657959 0.012634 1441495428 0.552612 -0.511475 0.657959 0.012634 1441495428 0.552612 -0.511475 0.657959 0.012634 1441495428 0.552612 -0.511475 0.657959 0.012634 1441495428 0.552612 -0.511475 0.657959 0.012634 1441495428 0.544678 -0.521301 0.656128 -0.031677 1441495428 0.544678 -0.521301 0.656128 -0.031677 1441495428 0.544678 -0.521301 0.656128 -0.031677 1441495428 0.544678 -0.521301 0.656128 -0.031677 1441495428 0.544678 -0.521301 0.656128 -0.031677 1441495428 0.544678 -0.521301 0.656128 -0.031677 1441495428 0.513977 -0.544373 0.660339 -0.059021 1441495428 0.513977 -0.544373 0.660339 -0.059021 1441495428 0.513977 -0.544373 0.660339 -0.059021 1441495428 0.513977 -0.544373 0.660339 -0.059021 1441495428 0.513977 -0.544373 0.660339 -0.059021 1441495428 0.513977 -0.544373 0.660339 -0.059021 1441495428 0.513977 -0.544373 0.660339 -0.059021 1441495428 0.481873 -0.569031 0.659973 -0.091492 1441495428 0.481873 -0.569031 0.659973 -0.091492 1441495428 0.481873 -0.569031 0.659973 -0.091492 1441495428 0.481873 -0.569031 0.659973 -0.091492 1441495428 0.481873 -0.569031 0.659973 -0.091492 1441495428 0.481873 -0.569031 0.659973 -0.091492 1441495428 0.451660 -0.589478 0.657227 -0.128479 1441495428 0.451660 -0.589478 0.657227 -0.128479 1441495428 0.451660 -0.589478 0.657227 -0.128479 1441495428 0.451660 -0.589478 0.657227 -0.128479 1441495428 0.451660 -0.589478 0.657227 -0.128479 1441495428 0.451660 -0.589478 0.657227 -0.128479 1441495428 0.451660 -0.589478 0.657227 -0.128479 1441495428 0.430603 -0.597107 0.653198 -0.177246 1441495428 0.430603 -0.597107 0.653198 -0.177246 1441495428 0.430603 -0.597107 0.653198 -0.177246 1441495428 0.430603 -0.597107 0.653198 -0.177246 1441495428 0.430603 -0.597107 0.653198 -0.177246 1441495428 0.430603 -0.597107 0.653198 -0.177246 1441495428 0.430603 -0.597107 0.653198 -0.177246 1441495428 0.416382 -0.599915 0.650024 -0.210022 1441495428 0.416382 -0.599915 0.650024 -0.210022 1441495428 0.416382 -0.599915 0.650024 -0.210022 1441495428 0.416382 -0.599915 0.650024 -0.210022 1441495428 0.416382 -0.599915 0.650024 -0.210022 1441495428 0.416382 -0.599915 0.650024 -0.210022 1441495428 0.409180 -0.597595 0.653625 -0.219727 1441495428 0.409180 -0.597595 0.653625 -0.219727 1441495428 0.409180 -0.597595 0.653625 -0.219727 1441495428 0.409180 -0.597595 0.653625 -0.219727 1441495428 0.409180 -0.597595 0.653625 -0.219727 1441495428 0.409180 -0.597595 0.653625 -0.219727 1441495428 0.409302 -0.587708 0.668762 -0.199463 1441495428 0.409302 -0.587708 0.668762 -0.199463 1441495428 0.409302 -0.587708 0.668762 -0.199463 1441495428 0.409302 -0.587708 0.668762 -0.199463 1441495428 0.409302 -0.587708 0.668762 -0.199463 1441495428 0.409302 -0.587708 0.668762 -0.199463 1441495428 0.409302 -0.587708 0.668762 -0.199463 1441495428 0.426758 -0.574524 0.681396 -0.153076 1441495428 0.426758 -0.574524 0.681396 -0.153076 1441495428 0.426758 -0.574524 0.681396 -0.153076 1441495428 0.426758 -0.574524 0.681396 -0.153076 1441495428 0.426758 -0.574524 0.681396 -0.153076 1441495428 0.426758 -0.574524 0.681396 -0.153076 1441495428 0.452759 -0.561157 0.687073 -0.089478 1441495428 0.452759 -0.561157 0.687073 -0.089478 1441495428 0.452759 -0.561157 0.687073 -0.089478 1441495428 0.452759 -0.561157 0.687073 -0.089478 1441495428 0.452759 -0.561157 0.687073 -0.089478 1441495428 0.452759 -0.561157 0.687073 -0.089478 1441495428 0.452759 -0.561157 0.687073 -0.089478 1441495428 0.474548 -0.556458 0.680542 -0.044434 1441495428 0.474548 -0.556458 0.680542 -0.044434 1441495428 0.474548 -0.556458 0.680542 -0.044434 1441495428 0.474548 -0.556458 0.680542 -0.044434 1441495428 0.474548 -0.556458 0.680542 -0.044434 1441495428 0.474548 -0.556458 0.680542 -0.044434 1441495428 0.519104 -0.521851 0.676636 -0.017334 1441495428 0.519104 -0.521851 0.676636 -0.017334 1441495428 0.519104 -0.521851 0.676636 -0.017334 1441495428 0.519104 -0.521851 0.676636 -0.017334 1441495428 0.519104 -0.521851 0.676636 -0.017334 1441495428 0.519104 -0.521851 0.676636 -0.017334 1441495428 0.540466 -0.488708 0.684631 0.018005 1441495428 0.540466 -0.488708 0.684631 0.018005 1441495428 0.540466 -0.488708 0.684631 0.018005 1441495428 0.540466 -0.488708 0.684631 0.018005 1441495428 0.540466 -0.488708 0.684631 0.018005 1441495428 0.540466 -0.488708 0.684631 0.018005 1441495428 0.540466 -0.488708 0.684631 0.018005 1441495428 0.532288 -0.495911 0.679871 0.092407 1441495428 0.532288 -0.495911 0.679871 0.092407 1441495428 0.532288 -0.495911 0.679871 0.092407 1441495428 0.532288 -0.495911 0.679871 0.092407 1441495429 0.532288 -0.495911 0.679871 0.092407 1441495429 0.538452 -0.502014 0.656738 0.163330 1441495429 0.538452 -0.502014 0.656738 0.163330 1441495429 0.538452 -0.502014 0.656738 0.163330 1441495429 0.538452 -0.502014 0.656738 0.163330 1441495429 0.538452 -0.502014 0.656738 0.163330 1441495429 0.538452 -0.502014 0.656738 0.163330 1441495429 0.538452 -0.502014 0.656738 0.163330 1441495429 0.567993 -0.463318 0.641357 0.226563 1441495429 0.567993 -0.463318 0.641357 0.226563 1441495429 0.567993 -0.463318 0.641357 0.226563 1441495429 0.567993 -0.463318 0.641357 0.226563 1441495429 0.567993 -0.463318 0.641357 0.226563 1441495429 0.567993 -0.463318 0.641357 0.226563 1441495429 0.574829 -0.441528 0.625671 0.288330 1441495429 0.574829 -0.441528 0.625671 0.288330 1441495429 0.574829 -0.441528 0.625671 0.288330 1441495429 0.574829 -0.441528 0.625671 0.288330 1441495429 0.574829 -0.441528 0.625671 0.288330 1441495429 0.576782 -0.436157 0.615051 0.314209 1441495429 0.576782 -0.436157 0.615051 0.314209 1441495429 0.576782 -0.436157 0.615051 0.314209 1441495429 0.576782 -0.436157 0.615051 0.314209 1441495429 0.576782 -0.436157 0.615051 0.314209 1441495429 0.576782 -0.436157 0.615051 0.314209 1441495429 0.576782 -0.436157 0.615051 0.314209 1441495429 0.570740 -0.441833 0.615295 0.316956 1441495429 0.570740 -0.441833 0.615295 0.316956 1441495429 0.570740 -0.441833 0.615295 0.316956 1441495429 0.570740 -0.441833 0.615295 0.316956 1441495429 0.570740 -0.441833 0.615295 0.316956 1441495429 0.570740 -0.441833 0.615295 0.316956 1441495429 0.552612 -0.464905 0.630859 0.283569 1441495429 0.552612 -0.464905 0.630859 0.283569 1441495429 0.552612 -0.464905 0.630859 0.283569 1441495429 0.552612 -0.464905 0.630859 0.283569 1441495429 0.552612 -0.464905 0.630859 0.283569 1441495429 0.552612 -0.464905 0.630859 0.283569 1441495429 0.526672 -0.499023 0.646240 0.236450 1441495429 0.526672 -0.499023 0.646240 0.236450 1441495429 0.526672 -0.499023 0.646240 0.236450 1441495429 0.526672 -0.499023 0.646240 0.236450 1441495429 0.526672 -0.499023 0.646240 0.236450 1441495429 0.526672 -0.499023 0.646240 0.236450 1441495429 0.526672 -0.499023 0.646240 0.236450 1441495429 0.502808 -0.526489 0.660889 0.182312 1441495429 0.502808 -0.526489 0.660889 0.182312 1441495429 0.502808 -0.526489 0.660889 0.182312 1441495429 0.502808 -0.526489 0.660889 0.182312 1441495429 0.502808 -0.526489 0.660889 0.182312 1441495429 0.502808 -0.526489 0.660889 0.182312 1441495429 0.493896 -0.536987 0.673035 0.121033 1441495429 0.493896 -0.536987 0.673035 0.121033 1441495429 0.493896 -0.536987 0.673035 0.121033 1441495429 0.493896 -0.536987 0.673035 0.121033 1441495429 0.493896 -0.536987 0.673035 0.121033 1441495429 0.493896 -0.536987 0.673035 0.121033 1441495429 0.492188 -0.545227 0.676941 0.046570 1441495429 0.492188 -0.545227 0.676941 0.046570 1441495429 0.492188 -0.545227 0.676941 0.046570 1441495429 0.492188 -0.545227 0.676941 0.046570 1441495429 0.492188 -0.545227 0.676941 0.046570 1441495429 0.492188 -0.545227 0.676941 0.046570 1441495429 0.492188 -0.545227 0.676941 0.046570 1441495429 0.491089 -0.549866 0.675232 -0.022217 1441495429 0.491089 -0.549866 0.675232 -0.022217 1441495429 0.491089 -0.549866 0.675232 -0.022217 1441495429 0.491089 -0.549866 0.675232 -0.022217 1441495429 0.491089 -0.549866 0.675232 -0.022217 1441495429 0.491089 -0.549866 0.675232 -0.022217 1441495429 0.474365 -0.558777 0.676514 -0.071472 1441495429 0.474365 -0.558777 0.676514 -0.071472 1441495429 0.474365 -0.558777 0.676514 -0.071472 1441495429 0.474365 -0.558777 0.676514 -0.071472 1441495429 0.474365 -0.558777 0.676514 -0.071472 1441495429 0.474365 -0.558777 0.676514 -0.071472 1441495429 0.445068 -0.576355 0.677429 -0.103699 1441495429 0.445068 -0.576355 0.677429 -0.103699 1441495429 0.445068 -0.576355 0.677429 -0.103699 1441495429 0.445068 -0.576355 0.677429 -0.103699 1441495429 0.445068 -0.576355 0.677429 -0.103699 1441495429 0.445068 -0.576355 0.677429 -0.103699 1441495429 0.411377 -0.595215 0.677551 -0.132080 1441495429 0.411377 -0.595215 0.677551 -0.132080 1441495429 0.411377 -0.595215 0.677551 -0.132080 1441495429 0.411377 -0.595215 0.677551 -0.132080 1441495429 0.411377 -0.595215 0.677551 -0.132080 1441495429 0.411377 -0.595215 0.677551 -0.132080 1441495429 0.411377 -0.595215 0.677551 -0.132080 1441495429 0.390259 -0.604004 0.673767 -0.170044 1441495429 0.390259 -0.604004 0.673767 -0.170044 1441495429 0.390259 -0.604004 0.673767 -0.170044 1441495429 0.390259 -0.604004 0.673767 -0.170044 1441495429 0.390259 -0.604004 0.673767 -0.170044 1441495429 0.390259 -0.604004 0.673767 -0.170044 1441495429 0.390259 -0.604004 0.673767 -0.170044 1441495429 0.381531 -0.605835 0.667236 -0.205261 1441495429 0.381531 -0.605835 0.667236 -0.205261 1441495429 0.381531 -0.605835 0.667236 -0.205261 1441495429 0.381531 -0.605835 0.667236 -0.205261 1441495429 0.381531 -0.605835 0.667236 -0.205261 1441495429 0.381531 -0.605835 0.667236 -0.205261 1441495429 0.379883 -0.607666 0.665833 -0.207581 1441495429 0.379883 -0.607666 0.665833 -0.207581 1441495429 0.379883 -0.607666 0.665833 -0.207581 1441495429 0.379883 -0.607666 0.665833 -0.207581 1441495429 0.379883 -0.607666 0.665833 -0.207581 1441495429 0.379883 -0.607666 0.665833 -0.207581 1441495429 0.390015 -0.605286 0.671997 -0.173035 1441495429 0.390015 -0.605286 0.671997 -0.173035 1441495429 0.390015 -0.605286 0.671997 -0.173035 1441495429 0.390015 -0.605286 0.671997 -0.173035 1441495429 0.390015 -0.605286 0.671997 -0.173035 1441495429 0.390015 -0.605286 0.671997 -0.173035 1441495429 0.406128 -0.599121 0.682495 -0.101318 1441495430 0.406128 -0.599121 0.682495 -0.101318 1441495430 0.406128 -0.599121 0.682495 -0.101318 1441495430 0.406128 -0.599121 0.682495 -0.101318 1441495430 0.406128 -0.599121 0.682495 -0.101318 1441495430 0.406128 -0.599121 0.682495 -0.101318 1441495430 0.432922 -0.590149 0.681030 -0.022034 1441495430 0.432922 -0.590149 0.681030 -0.022034 1441495430 0.432922 -0.590149 0.681030 -0.022034 1441495430 0.432922 -0.590149 0.681030 -0.022034 1441495430 0.432922 -0.590149 0.681030 -0.022034 1441495430 0.432922 -0.590149 0.681030 -0.022034 1441495430 0.459900 -0.576050 0.674866 0.034241 1441495430 0.459900 -0.576050 0.674866 0.034241 1441495430 0.459900 -0.576050 0.674866 0.034241 1441495430 0.459900 -0.576050 0.674866 0.034241 1441495430 0.459900 -0.576050 0.674866 0.034241 1441495430 0.459900 -0.576050 0.674866 0.034241 1441495430 0.490784 -0.553589 0.668274 0.078186 1441495430 0.490784 -0.553589 0.668274 0.078186 1441495430 0.490784 -0.553589 0.668274 0.078186 1441495430 0.490784 -0.553589 0.668274 0.078186 1441495430 0.490784 -0.553589 0.668274 0.078186 1441495430 0.490784 -0.553589 0.668274 0.078186 1441495430 0.494629 -0.545044 0.664307 0.129883 1441495430 0.494629 -0.545044 0.664307 0.129883 1441495430 0.494629 -0.545044 0.664307 0.129883 1441495430 0.494629 -0.545044 0.664307 0.129883 1441495430 0.494629 -0.545044 0.664307 0.129883 1441495430 0.494629 -0.545044 0.664307 0.129883 1441495430 0.494629 -0.545044 0.664307 0.129883 1441495430 0.488586 -0.561829 0.639099 0.192932 1441495430 0.488586 -0.561829 0.639099 0.192932 1441495430 0.488586 -0.561829 0.639099 0.192932 1441495430 0.488586 -0.561829 0.639099 0.192932 1441495430 0.488586 -0.561829 0.639099 0.192932 1441495430 0.488586 -0.561829 0.639099 0.192932 1441495430 0.507263 -0.536865 0.623047 0.257385 1441495430 0.507263 -0.536865 0.623047 0.257385 1441495430 0.507263 -0.536865 0.623047 0.257385 1441495430 0.507263 -0.536865 0.623047 0.257385 1441495430 0.507263 -0.536865 0.623047 0.257385 1441495430 0.507263 -0.536865 0.623047 0.257385 1441495430 0.523010 -0.498962 0.606140 0.331726 1441495430 0.523010 -0.498962 0.606140 0.331726 1441495430 0.523010 -0.498962 0.606140 0.331726 1441495430 0.523010 -0.498962 0.606140 0.331726 1441495430 0.523010 -0.498962 0.606140 0.331726 1441495430 0.523010 -0.498962 0.606140 0.331726 1441495430 0.523010 -0.498962 0.606140 0.331726 1441495430 0.524048 -0.488953 0.592285 0.367981 1441495430 0.524048 -0.488953 0.592285 0.367981 1441495430 0.524048 -0.488953 0.592285 0.367981 1441495430 0.524048 -0.488953 0.592285 0.367981 1441495430 0.524048 -0.488953 0.592285 0.367981 1441495430 0.524048 -0.488953 0.592285 0.367981 1441495430 0.522400 -0.490417 0.583252 0.382446 1441495430 0.522400 -0.490417 0.583252 0.382446 1441495430 0.522400 -0.490417 0.583252 0.382446 1441495430 0.522400 -0.490417 0.583252 0.382446 1441495430 0.522400 -0.490417 0.583252 0.382446 1441495430 0.522400 -0.490417 0.583252 0.382446 1441495430 0.517029 -0.501770 0.593445 0.358643 1441495430 0.517029 -0.501770 0.593445 0.358643 1441495430 0.517029 -0.501770 0.593445 0.358643 1441495430 0.517029 -0.501770 0.593445 0.358643 1441495430 0.517029 -0.501770 0.593445 0.358643 1441495430 0.517029 -0.501770 0.593445 0.358643 1441495430 0.517029 -0.501770 0.593445 0.358643 1441495430 0.500366 -0.526794 0.610107 0.315918 1441495430 0.500366 -0.526794 0.610107 0.315918 1441495430 0.500366 -0.526794 0.610107 0.315918 1441495430 0.500366 -0.526794 0.610107 0.315918 1441495430 0.500366 -0.526794 0.610107 0.315918 1441495430 0.500366 -0.526794 0.610107 0.315918 1441495430 0.481262 -0.556580 0.627441 0.254822 1441495430 0.481262 -0.556580 0.627441 0.254822 1441495430 0.481262 -0.556580 0.627441 0.254822 1441495430 0.481262 -0.556580 0.627441 0.254822 1441495430 0.481262 -0.556580 0.627441 0.254822 1441495430 0.481262 -0.556580 0.627441 0.254822 1441495430 0.472107 -0.566467 0.651123 0.179382 1441495430 0.472107 -0.566467 0.651123 0.179382 1441495430 0.472107 -0.566467 0.651123 0.179382 1441495430 0.472107 -0.566467 0.651123 0.179382 1441495430 0.472107 -0.566467 0.651123 0.179382 1441495430 0.472107 -0.566467 0.651123 0.179382 1441495430 0.472107 -0.566467 0.651123 0.179382 1441495430 0.471619 -0.567810 0.665710 0.109314 1441495430 0.471619 -0.567810 0.665710 0.109314 1441495430 0.471619 -0.567810 0.665710 0.109314 1441495430 0.471619 -0.567810 0.665710 0.109314 1441495430 0.471619 -0.567810 0.665710 0.109314 1441495430 0.471619 -0.567810 0.665710 0.109314 1441495430 0.484985 -0.563354 0.667847 0.037781 1441495430 0.484985 -0.563354 0.667847 0.037781 1441495430 0.484985 -0.563354 0.667847 0.037781 1441495430 0.484985 -0.563354 0.667847 0.037781 1441495430 0.484985 -0.563354 0.667847 0.037781 1441495430 0.484985 -0.563354 0.667847 0.037781 1441495430 0.493164 -0.557373 0.667236 -0.030212 1441495430 0.493164 -0.557373 0.667236 -0.030212 1441495430 0.493164 -0.557373 0.667236 -0.030212 1441495430 0.493164 -0.557373 0.667236 -0.030212 1441495430 0.493164 -0.557373 0.667236 -0.030212 1441495430 0.493164 -0.557373 0.667236 -0.030212 1441495430 0.493164 -0.557373 0.667236 -0.030212 1441495430 0.474548 -0.565674 0.670715 -0.070374 1441495430 0.474548 -0.565674 0.670715 -0.070374 1441495430 0.474548 -0.565674 0.670715 -0.070374 1441495430 0.474548 -0.565674 0.670715 -0.070374 1441495430 0.474548 -0.565674 0.670715 -0.070374 1441495430 0.474548 -0.565674 0.670715 -0.070374 1441495430 0.474548 -0.565674 0.670715 -0.070374 1441495431 0.450623 -0.575745 0.673828 -0.106567 1441495431 0.450623 -0.575745 0.673828 -0.106567 1441495431 0.450623 -0.575745 0.673828 -0.106567 1441495431 0.450623 -0.575745 0.673828 -0.106567 1441495431 0.450623 -0.575745 0.673828 -0.106567 1441495431 0.450623 -0.575745 0.673828 -0.106567 1441495431 0.417725 -0.591614 0.675354 -0.139221 1441495431 0.417725 -0.591614 0.675354 -0.139221 1441495431 0.417725 -0.591614 0.675354 -0.139221 1441495431 0.417725 -0.591614 0.675354 -0.139221 1441495431 0.417725 -0.591614 0.675354 -0.139221 1441495431 0.417725 -0.591614 0.675354 -0.139221 1441495431 0.397156 -0.595154 0.671631 -0.192261 1441495431 0.397156 -0.595154 0.671631 -0.192261 1441495431 0.397156 -0.595154 0.671631 -0.192261 1441495431 0.397156 -0.595154 0.671631 -0.192261 1441495431 0.397156 -0.595154 0.671631 -0.192261 1441495431 0.397156 -0.595154 0.671631 -0.192261 1441495431 0.387207 -0.595886 0.668579 -0.219055 1441495431 0.387207 -0.595886 0.668579 -0.219055 1441495431 0.387207 -0.595886 0.668579 -0.219055 1441495431 0.387207 -0.595886 0.668579 -0.219055 1441495431 0.387207 -0.595886 0.668579 -0.219055 1441495431 0.387207 -0.111511 0.668579 -0.219055 1441495431 0.389160 -0.600891 0.668945 -0.199951 1441495431 0.389160 -0.600891 0.668945 -0.199951 1441495431 0.389160 -0.600891 0.668945 -0.199951 1441495431 0.389160 -0.600891 0.668945 -0.199951 1441495431 0.389160 -0.600891 0.668945 -0.199951 1441495431 0.389160 -0.600891 0.668945 -0.199951 1441495431 0.400024 -0.598022 0.677795 -0.151428 1441495431 0.400024 -0.598022 0.677795 -0.151428 1441495431 0.400024 -0.598022 0.677795 -0.151428 1441495431 0.400024 -0.598022 0.677795 -0.151428 1441495431 0.400024 -0.598022 0.677795 -0.151428 1441495431 0.400024 -0.598022 0.677795 -0.151428 1441495431 0.420898 -0.591064 0.681946 -0.091614 1441495431 0.420898 -0.591064 0.681946 -0.091614 1441495431 0.420898 -0.591064 0.681946 -0.091614 1441495431 0.420898 -0.591064 0.681946 -0.091614 1441495431 0.420898 -0.591064 0.681946 -0.091614 1441495431 0.420898 -0.591064 0.681946 -0.091614 1441495431 0.438171 -0.581177 0.684937 -0.031921 1441495431 0.438171 -0.581177 0.684937 -0.031921 1441495431 0.438171 -0.581177 0.684937 -0.031921 1441495431 0.438171 -0.581177 0.684937 -0.031921 1441495431 0.438171 -0.581177 0.684937 -0.031921 1441495431 0.438171 -0.581177 0.684937 -0.031921 1441495431 0.438171 -0.581177 0.684937 -0.031921 1441495431 0.444885 -0.574402 0.686890 0.014526 1441495431 0.444885 -0.574402 0.686890 0.014526 1441495431 0.444885 -0.574402 0.686890 0.014526 1441495431 0.444885 -0.574402 0.686890 0.014526 1441495431 0.444885 -0.574402 0.686890 0.014526 1441495431 0.444885 -0.574402 0.686890 0.014526 1441495431 0.453125 -0.569153 0.682434 0.070862 1441495431 0.453125 -0.569153 0.682434 0.070862 1441495431 0.453125 -0.569153 0.682434 0.070862 1441495431 0.453125 -0.569153 0.682434 0.070862 1441495431 0.453125 -0.569153 0.682434 0.070862 1441495431 0.453125 -0.569153 0.682434 0.070862 1441495431 0.453125 -0.569153 0.682434 0.070862 1441495431 0.456421 -0.570801 0.672485 0.116455 1441495431 0.456421 -0.570801 0.672485 0.116455 1441495431 0.456421 -0.570801 0.672485 0.116455 1441495431 0.456421 -0.570801 0.672485 0.116455 1441495431 0.456421 -0.570801 0.672485 0.116455 1441495431 0.456421 -0.570801 0.672485 0.116455 1441495431 0.471008 -0.561584 0.656555 0.177917 1441495431 0.471008 -0.561584 0.656555 0.177917 1441495431 0.471008 -0.561584 0.656555 0.177917 1441495431 0.471008 -0.561584 0.656555 0.177917 1441495431 0.471008 -0.561584 0.656555 0.177917 1441495431 0.471008 -0.561584 0.656555 0.177917 1441495431 0.496338 -0.530396 0.643250 0.241882 1441495431 0.496338 -0.530396 0.643250 0.241882 1441495431 0.496338 -0.530396 0.643250 0.241882 1441495431 0.496338 -0.530396 0.643250 0.241882 1441495431 0.496338 -0.530396 0.643250 0.241882 1441495431 0.496338 -0.530396 0.643250 0.241882 1441495431 0.496338 -0.530396 0.643250 0.241882 1441495431 0.508728 -0.503174 0.623474 0.315063 1441495431 0.508728 -0.503174 0.623474 0.315063 1441495431 0.508728 -0.503174 0.623474 0.315063 1441495431 0.508728 -0.503174 0.623474 0.315063 1441495431 0.508728 -0.503174 0.623474 0.315063 1441495431 0.508728 -0.503174 0.623474 0.315063 1441495431 0.508057 -0.496826 0.593628 0.377625 1441495431 0.508057 -0.496826 0.593628 0.377625 1441495431 0.508057 -0.496826 0.593628 0.377625 1441495431 0.508057 -0.496826 0.593628 0.377625 1441495431 0.508057 -0.496826 0.593628 0.377625 1441495431 0.508057 -0.496826 0.593628 0.377625 1441495431 0.517273 -0.486206 0.584778 0.392395 1441495431 0.517273 -0.486206 0.584778 0.392395 1441495431 0.517273 -0.486206 0.584778 0.392395 1441495431 0.517273 -0.486206 0.584778 0.392395 1441495431 0.517273 -0.486206 0.584778 0.392395 1441495431 0.517273 -0.486206 0.584778 0.392395 1441495431 0.517273 -0.486206 0.584778 0.392395 1441495431 0.522400 -0.477600 0.595093 0.380493 1441495431 0.522400 -0.477600 0.595093 0.380493 1441495431 0.522400 -0.477600 0.595093 0.380493 1441495431 0.522400 -0.477600 0.595093 0.380493 1441495431 0.522400 -0.477600 0.595093 0.380493 1441495431 0.522400 -0.477600 0.595093 0.380493 1441495431 0.507813 -0.498108 0.611084 0.347168 1441495431 0.507813 -0.498108 0.611084 0.347168 1441495431 0.507813 -0.498108 0.611084 0.347168 1441495431 0.507813 -0.498108 0.611084 0.347168 1441495431 0.507813 -0.498108 0.611084 0.347168 1441495431 0.507813 -0.498108 0.611084 0.347168 1441495431 0.485291 -0.527100 0.634460 0.289978 1441495431 0.485291 -0.527100 0.634460 0.289978 1441495432 0.485291 -0.527100 0.634460 0.289978 1441495432 0.485291 -0.527100 0.634460 0.289978 1441495432 0.485291 -0.527100 0.634460 0.289978 1441495432 0.485291 -0.527100 0.634460 0.289978 1441495432 0.485291 -0.527100 0.634460 0.289978 1441495432 0.463684 -0.548035 0.660400 0.220276 1441495432 0.463684 -0.548035 0.660400 0.220276 1441495432 0.463684 -0.548035 0.660400 0.220276 1441495432 0.463684 -0.548035 0.660400 0.220276 1441495432 0.463684 -0.548035 0.660400 0.220276 1441495432 0.463684 -0.548035 0.660400 0.220276 1441495432 0.449585 -0.556519 0.681580 0.153564 1441495432 0.449585 -0.556519 0.681580 0.153564 1441495432 0.449585 -0.556519 0.681580 0.153564 1441495432 0.449585 -0.556519 0.681580 0.153564 1441495432 0.449585 -0.556519 0.681580 0.153564 1441495432 0.449585 -0.556519 0.681580 0.153564 1441495432 0.445801 -0.559387 0.692078 0.096863 1441495432 0.445801 -0.559387 0.692078 0.096863 1441495432 0.445801 -0.559387 0.692078 0.096863 1441495432 0.445801 -0.559387 0.692078 0.096863 1441495432 0.445801 -0.559387 0.692078 0.096863 1441495432 0.445801 -0.559387 0.692078 0.096863 1441495432 0.455505 -0.565063 0.686707 0.040283 1441495432 0.455505 -0.565063 0.686707 0.040283 1441495432 0.455505 -0.565063 0.686707 0.040283 1441495432 0.455505 -0.565063 0.686707 0.040283 1441495432 0.455505 -0.565063 0.686707 0.040283 1441495432 0.455505 -0.565063 0.686707 0.040283 1441495432 0.455505 -0.565063 0.686707 0.040283 1441495432 0.464355 -0.565430 0.681458 -0.017578 1441495432 0.464355 -0.565430 0.681458 -0.017578 1441495432 0.464355 -0.565430 0.681458 -0.017578 1441495432 0.464355 -0.565430 0.681458 -0.017578 1441495432 0.464355 -0.565430 0.681458 -0.017578 1441495432 0.464355 -0.565430 0.681458 -0.017578 1441495432 0.464355 -0.561768 0.680847 -0.072266 1441495432 0.464355 -0.561768 0.680847 -0.072266 1441495432 0.464355 -0.561768 0.680847 -0.072266 1441495432 0.464355 -0.561768 0.680847 -0.072266 1441495432 0.464355 -0.561768 0.680847 -0.072266 1441495432 0.464355 -0.561768 0.680847 -0.072266 1441495432 0.464355 -0.561768 0.680847 -0.072266 1441495432 0.431091 -0.582581 0.681458 -0.101624 1441495432 0.431091 -0.582581 0.681458 -0.101624 1441495432 0.431091 -0.582581 0.681458 -0.101624 1441495432 0.431091 -0.582581 0.681458 -0.101624 1441495432 0.431091 -0.582581 0.681458 -0.101624 1441495432 0.431091 -0.582581 0.681458 -0.101624 1441495432 0.404907 -0.598755 0.676819 -0.139465 1441495432 0.404907 -0.598755 0.676819 -0.139465 1441495432 0.404907 -0.598755 0.676819 -0.139465 1441495432 0.404907 -0.598755 0.676819 -0.139465 1441495432 0.404907 -0.598755 0.676819 -0.139465 1441495432 0.404907 -0.598755 0.676819 -0.139465 1441495432 0.384216 -0.610901 0.671631 -0.167725 1441495432 0.384216 -0.610901 0.671631 -0.167725 1441495432 0.384216 -0.610901 0.671631 -0.167725 1441495432 0.384216 -0.610901 0.671631 -0.167725 1441495432 0.384216 -0.610901 0.671631 -0.167725 1441495432 0.384216 -0.610901 0.671631 -0.167725 1441495432 0.381775 -0.619019 0.666260 -0.164734 1441495432 0.381775 -0.619019 0.666260 -0.164734 1441495432 0.381775 -0.619019 0.666260 -0.164734 1441495432 0.381775 -0.619019 0.666260 -0.164734 1441495432 0.381775 -0.619019 0.666260 -0.164734 1441495432 0.381775 -0.619019 0.666260 -0.164734 1441495432 0.381775 -0.619019 0.666260 -0.164734 1441495432 0.397583 -0.615112 0.667419 -0.134583 1441495432 0.397583 -0.615112 0.667419 -0.134583 1441495432 0.397583 -0.615112 0.667419 -0.134583 1441495432 0.397583 -0.615112 0.667419 -0.134583 1441495432 0.397583 -0.615112 0.667419 -0.134583 1441495432 0.397583 -0.615112 0.667419 -0.134583 1441495432 0.436157 -0.596863 0.667908 -0.085571 1441495432 0.436157 -0.596863 0.667908 -0.085571 1441495432 0.436157 -0.596863 0.667908 -0.085571 1441495432 0.436157 -0.596863 0.667908 -0.085571 1441495432 0.436157 -0.596863 0.667908 -0.085571 1441495432 0.436157 -0.596863 0.667908 -0.085571 1441495432 0.436157 -0.596863 0.667908 -0.085571 1441495432 0.477966 -0.571289 0.666809 -0.020508 1441495432 0.477966 -0.571289 0.666809 -0.020508 1441495432 0.477966 -0.571289 0.666809 -0.020508 1441495432 0.477966 -0.571289 0.666809 -0.020508 1441495432 0.477966 -0.571289 0.666809 -0.020508 1441495432 0.477966 -0.571289 0.666809 -0.020508 1441495432 0.510376 -0.539185 0.669067 0.033569 1441495432 0.510376 -0.539185 0.669067 0.033569 1441495432 0.510376 -0.539185 0.669067 0.033569 1441495432 0.510376 -0.539185 0.669067 0.033569 1441495432 0.510376 -0.539185 0.669067 0.033569 1441495432 0.510376 -0.539185 0.669067 0.033569 1441495432 0.512390 -0.527893 0.669312 0.103577 1441495432 0.512390 -0.527893 0.669312 0.103577 1441495432 0.512390 -0.527893 0.669312 0.103577 1441495432 0.512390 -0.527893 0.669312 0.103577 1441495432 0.512390 -0.527893 0.669312 0.103577 1441495432 0.512390 -0.527893 0.669312 0.103577 1441495432 0.512390 -0.527893 0.669312 0.103577 1441495432 0.493286 -0.545288 0.655884 0.170532 1441495432 0.493286 -0.545288 0.655884 0.170532 1441495432 0.493286 -0.545288 0.655884 0.170532 1441495432 0.493286 -0.545288 0.655884 0.170532 1441495432 0.493286 -0.545288 0.655884 0.170532 1441495432 0.493286 -0.545288 0.655884 0.170532 1441495432 0.497437 -0.549438 0.632202 0.225586 1441495432 0.497437 -0.549438 0.632202 0.225586 1441495432 0.497437 -0.549438 0.632202 0.225586 1441495432 0.497437 -0.549438 0.632202 0.225586 1441495432 0.497437 -0.549438 0.632202 0.225586 1441495432 0.497437 -0.549438 0.632202 0.225586 1441495432 0.532043 -0.506470 0.624878 0.264343 1441495432 0.532043 -0.506470 0.624878 0.264343 1441495432 0.532043 -0.506470 0.624878 0.264343 1441495433 0.532043 -0.506470 0.624878 0.264343 1441495433 0.532043 -0.506470 0.624878 0.264343 1441495433 0.532043 -0.506470 0.624878 0.264343 1441495433 0.545044 -0.468018 0.615295 0.324402 1441495433 0.545044 -0.468018 0.615295 0.324402 1441495433 0.545044 -0.468018 0.615295 0.324402 1441495433 0.545044 -0.468018 0.615295 0.324402 1441495433 0.545044 -0.468018 0.615295 0.324402 1441495433 0.545044 -0.468018 0.615295 0.324402 1441495433 0.535400 -0.460815 0.599365 0.376404 1441495433 0.535400 -0.460815 0.599365 0.376404 1441495433 0.535400 -0.460815 0.599365 0.376404 1441495433 0.535400 -0.460815 0.599365 0.376404 1441495433 0.535400 -0.460815 0.599365 0.376404 1441495433 0.535400 -0.460815 0.599365 0.376404 1441495433 0.529114 -0.463623 0.593994 0.390076 1441495433 0.529114 -0.463623 0.593994 0.390076 1441495433 0.529114 -0.463623 0.593994 0.390076 1441495433 0.529114 -0.463623 0.593994 0.390076 1441495433 0.529114 -0.463623 0.593994 0.390076 1441495433 0.529114 -0.463623 0.593994 0.390076 1441495433 0.529114 -0.463623 0.593994 0.390076 1441495433 0.526917 -0.465576 0.607971 0.368713 1441495433 0.526917 -0.465576 0.607971 0.368713 1441495433 0.526917 -0.465576 0.607971 0.368713 1441495433 0.526917 -0.465576 0.607971 0.368713 1441495433 0.526917 -0.465576 0.607971 0.368713 1441495433 0.526917 -0.465576 0.607971 0.368713 1441495433 0.515259 -0.487000 0.627197 0.322388 1441495433 0.515259 -0.487000 0.627197 0.322388 1441495433 0.515259 -0.487000 0.627197 0.322388 1441495433 0.515259 -0.487000 0.627197 0.322388 1441495433 0.515259 -0.487000 0.627197 0.322388 1441495433 0.515259 -0.487000 0.627197 0.322388 1441495433 0.515259 -0.487000 0.627197 0.322388 1441495433 
0.643372 -0.326599 0.651245 0.234985 1441495435 0.640625 -0.336121 0.649841 0.232971 1441495435 0.640625 -0.336121 0.649841 0.232971 1441495435 0.640625 -0.336121 0.649841 0.232971 1441495435 0.640625 -0.336121 0.649841 0.232971 1441495435 0.640625 -0.336121 0.649841 0.232971 1441495435 0.640625 -0.336121 0.649841 0.232971 1441495435 0.638306 -0.346863 0.646790 0.232117 1441495435 0.638306 -0.346863 0.646790 0.232117 1441495435 0.638306 -0.346863 0.646790 0.232117 1441495435 0.638306 -0.346863 0.646790 0.232117 1441495435 0.638306 -0.346863 0.646790 0.232117 1441495435 0.638306 -0.346863 0.646790 0.232117 1441495435 0.634705 -0.362000 0.640198 0.236877 1441495435 0.634705 -0.362000 0.640198 0.236877 1441495435 0.634705 -0.362000 0.640198 0.236877 1441495435 0.634705 -0.362000 0.640198 0.236877 1441495435 0.634705 -0.362000 0.640198 0.236877 1441495435 0.634705 -0.362000 0.640198 0.236877 1441495435 0.632324 -0.373657 0.634460 0.240784 1441495435 0.632324 -0.373657 0.634460 0.240784 1441495435 0.632324 -0.373657 0.634460 0.240784 1441495435 0.632324 -0.373657 0.634460 0.240784 1441495435 0.632324 -0.373657 0.634460 0.240784 1441495436 0.632324 -0.373657 0.634460 0.240784 1441495436 0.632324 -0.373657 0.634460 0.240784 1441495436 0.632202 -0.377991 0.630676 0.244202 1441495436 0.632202 -0.377991 0.630676 0.244202 1441495436 0.632202 -0.377991 0.630676 0.244202 1441495436 0.632202 -0.377991 0.630676 0.244202 1441495436 0.632202 -0.377991 0.630676 0.244202 1441495436 0.632202 -0.377991 0.630676 0.244202 1441495436 0.632568 -0.379639 0.626587 0.251038 1441495436 0.632568 -0.379639 0.626587 0.251038 1441495436 0.632568 -0.379639 0.626587 0.251038 1441495436 0.632568 -0.379639 0.626587 0.251038 1441495436 0.632568 -0.379639 0.626587 0.251038 1441495436 0.632568 -0.379639 0.626587 0.251038 1441495436 0.633118 -0.378418 0.623230 0.259766 1441495436 0.633118 -0.378418 0.623230 0.259766 1441495436 0.633118 -0.378418 0.623230 0.259766 1441495436 0.633118 -0.378418 0.623230 0.259766 1441495436 0.633118 -0.378418 0.623230 0.259766 1441495436 0.633118 -0.378418 0.623230 0.259766 1441495436 0.632568 -0.377441 0.619690 0.270813 1441495436 0.632568 -0.377441 0.619690 0.270813 1441495436 0.632568 -0.377441 0.619690 0.270813 1441495436 0.632568 -0.377441 0.619690 0.270813 1441495436 0.632568 -0.377441 0.619690 0.270813 1441495436 0.632568 -0.377441 0.619690 0.270813 1441495436 0.632568 -0.377441 0.619690 0.270813 1441495436 0.630798 -0.379517 0.614929 0.282532 1441495436 0.630798 -0.379517 0.614929 0.282532 1441495436 0.630798 -0.379517 0.614929 0.282532 1441495436 0.630798 -0.379517 0.614929 0.282532 1441495436 0.630798 -0.379517 0.614929 0.282532 1441495436 0.630798 -0.379517 0.614929 0.282532 1441495436 0.630005 -0.384460 0.607971 0.292603 1441495436 0.630005 -0.384460 0.607971 0.292603 1441495436 0.630005 -0.384460 0.607971 0.292603 1441495436 0.630005 -0.384460 0.607971 0.292603 1441495436 0.630005 -0.384460 0.607971 0.292603 1441495436 0.630005 -0.384460 0.607971 0.292603 1441495436 0.630005 -0.384460 0.607971 0.292603 1441495436 0.631775 -0.385620 0.605103 0.293213 1441495436 0.631775 -0.385620 0.605103 0.293213 1441495436 0.631775 -0.385620 0.605103 0.293213 1441495436 0.631775 -0.385620 0.605103 0.293213 1441495436 0.631775 -0.385620 0.605103 0.293213 1441495436 0.631775 -0.385620 0.605103 0.293213 1441495436 0.632507 -0.386169 0.604980 0.291138 1441495436 0.632507 -0.386169 0.604980 0.291138 1441495436 0.632507 -0.386169 0.604980 0.291138 1441495436 0.632507 -0.386169 0.604980 0.291138 1441495436 0.632507 -0.386169 0.604980 0.291138 1441495436 0.632507 -0.386169 0.604980 0.291138 1441495436 0.631531 -0.391113 0.602905 0.290955 1441495436 0.631531 -0.391113 0.602905 0.290955 1441495436 0.631531 -0.391113 0.602905 0.290955 1441495436 0.631531 -0.391113 0.602905 0.290955 1441495436 0.631531 -0.391113 0.602905 0.290955 1441495436 0.631531 -0.391113 0.602905 0.290955 1441495436 0.631653 -0.393127 0.603271 0.287170 1441495436 0.631653 -0.393127 0.603271 0.287170 1441495436 0.631653 -0.393127 0.603271 0.287170 1441495436 0.631653 -0.393127 0.603271 0.287170 1441495436 0.631653 -0.393127 0.603271 0.287170 1441495436 0.631653 -0.393127 0.603271 0.287170 1441495436 0.631653 -0.393127 0.603271 0.287170 1441495436 0.631104 -0.396484 0.602722 0.284851 1441495436 0.631104 -0.396484 0.602722 0.284851 1441495436 0.631104 -0.396484 0.602722 0.284851 1441495436 0.631104 -0.396484 0.602722 0.284851 1441495436 0.631104 -0.396484 0.602722 0.284851 1441495436 0.631104 -0.396484 0.602722 0.284851 1441495436 0.630798 -0.398926 0.602478 0.282654 1441495436 0.630798 -0.398926 0.602478 0.282654 1441495436 0.630798 -0.398926 0.602478 0.282654 1441495436 0.630798 -0.398926 0.602478 0.282654 1441495436 0.630798 -0.398926 0.602478 0.282654 1441495436 0.630798 -0.398926 0.602478 0.282654 1441495436 0.630798 -0.398926 0.602478 0.282654 1441495436 0.631104 -0.398254 0.603577 0.280579 1441495436 0.631104 -0.398254 0.603577 0.280579 1441495436 0.631104 -0.398254 0.603577 0.280579 1441495436 0.631104 -0.398254 0.603577 0.280579 1441495436 0.631104 -0.398254 0.603577 0.280579 1441495436 0.631104 -0.398254 0.603577 0.280579 1441495436 0.632019 -0.395081 0.606201 0.277405 1441495436 0.632019 -0.395081 0.606201 0.277405 1441495436 0.632019 -0.395081 0.606201 0.277405 1441495436 0.632019 -0.395081 0.606201 0.277405 1441495436 0.632019 -0.395081 0.606201 0.277405 1441495436 0.632019 -0.395081 0.606201 0.277405 1441495436 0.632507 -0.390869 0.609131 0.275757 1441495436 0.632507 -0.390869 0.609131 0.275757 1441495436 0.632507 -0.390869 0.609131 0.275757 1441495436 0.632507 -0.390869 0.609131 0.275757 1441495436 0.632507 -0.390869 0.609131 0.275757 1441495436 0.632507 -0.390869 0.609131 0.275757 1441495436 0.632874 -0.388123 0.609985 0.276917 1441495436 0.632874 -0.388123 0.609985 0.276917 1441495436 0.632874 -0.388123 0.609985 0.276917 1441495436 0.632874 -0.388123 0.609985 0.276917 1441495436 0.632874 -0.388123 0.609985 0.276917 1441495436 0.632874 -0.388123 0.609985 0.276917 1441495436 0.634216 -0.384949 0.609619 0.279175 1441495436 0.634216 -0.384949 0.609619 0.279175 1441495436 0.634216 -0.384949 0.609619 0.279175 1441495436 0.634216 -0.384949 0.609619 0.279175 1441495436 0.634216 -0.384949 0.609619 0.279175 1441495436 0.634216 -0.384949 0.609619 0.279175 1441495436 0.634216 -0.384949 0.609619 0.279175 1441495436 0.636353 -0.380615 0.608765 0.281982 1441495436 0.636353 -0.380615 0.608765 0.281982 1441495436 0.636353 -0.380615 0.608765 0.281982 1441495436 0.636353 -0.380615 0.608765 0.281982 1441495436 0.636353 -0.380615 0.608765 0.281982 1441495436 0.636353 -0.380615 0.608765 0.281982 1441495436 0.638428 -0.376526 0.607727 0.284973 1441495437 0.638428 -0.376526 0.607727 0.284973 1441495437 0.638428 -0.376526 0.607727 0.284973 1441495437 0.638428 -0.376526 0.607727 0.284973 1441495437 0.638428 -0.376526 0.607727 0.284973 1441495437 0.638428 -0.376526 0.607727 0.284973 1441495437 0.641052 -0.372131 0.605896 0.288757 1441495437 0.641052 -0.372131 0.605896 0.288757 1441495437 0.641052 -0.372131 0.605896 0.288757 1441495437 0.641052 -0.372131 0.605896 0.288757 1441495437 0.641052 -0.372131 0.605896 0.288757 1441495437 0.641052 -0.372131 0.605896 0.288757 1441495437 0.641052 -0.372131 0.605896 0.288757 1441495437 0.644653 -0.364197 0.607971 0.286621 1441495437 0.644653 -0.364197 0.607971 0.286621 1441495437 0.644653 -0.364197 0.607971 0.286621 1441495437 0.644653 -0.364197 0.607971 0.286621 1441495437 0.644653 -0.364197 0.607971 0.286621 1441495437 0.644653 -0.364197 0.607971 0.286621 1441495437 0.645569 -0.359192 0.611084 0.284119 1441495437 0.645569 -0.359192 0.611084 0.284119 1441495437 0.645569 -0.359192 0.611084 0.284119 1441495437 0.645569 -0.359192 0.611084 0.284119 1441495437 0.645569 -0.359192 0.611084 0.284119 1441495437 0.645569 -0.359192 0.611084 0.284119 1441495437 0.645569 -0.359192 0.611084 0.284119 1441495437 0.641663 -0.367859 0.607422 0.289734 1441495437 0.641663 -0.367859 0.607422 0.289734 1441495437 0.641663 -0.367859 0.607422 0.289734 1441495437 0.641663 -0.367859 0.607422 0.289734 1441495437 0.641663 -0.367859 0.607422 0.289734 1441495437 0.641663 -0.367859 0.607422 0.289734 1441495437 0.638123 -0.377319 0.603882 0.292847 1441495437 0.638123 -0.377319 0.603882 0.292847 1441495437 0.638123 -0.377319 0.603882 0.292847 1441495437 0.638123 -0.377319 0.603882 0.292847 1441495437 0.638123 -0.377319 0.603882 0.292847 1441495437 0.638123 -0.377319 0.603882 0.292847 1441495437 0.635620 -0.383850 0.602722 0.292114 1441495437 0.635620 -0.383850 0.602722 0.292114 1441495437 0.635620 -0.383850 0.602722 0.292114 1441495437 0.635620 -0.383850 0.602722 0.292114 1441495437 0.635620 -0.383850 0.602722 0.292114 1441495437 0.635620 -0.383850 0.602722 0.292114 1441495437 0.633240 -0.391052 0.601135 0.290894 1441495437 0.633240 -0.391052 0.601135 0.290894 1441495437 0.633240 -0.391052 0.601135 0.290894 1441495437 0.633240 -0.391052 0.601135 0.290894 1441495437 0.633240 -0.391052 0.601135 0.290894 1441495437 0.633240 -0.391052 0.601135 0.290894 1441495437 0.633240 -0.391052 0.601135 0.290894 1441495437 0.632935 -0.394104 0.600952 0.287903 1441495437 0.632935 -0.394104 0.600952 0.287903 1441495437 0.632935 -0.394104 0.600952 0.287903 1441495437 0.632935 -0.394104 0.600952 0.287903 1441495437 0.632935 -0.394104 0.600952 0.287903 1441495437 0.632935 -0.394104 0.600952 0.287903 1441495437 0.632935 -0.396118 0.599487 0.288208 1441495437 0.632935 -0.396118 0.599487 0.288208 1441495437 0.632935 -0.396118 0.599487 0.288208 1441495437 0.632935 -0.396118 0.599487 0.288208 1441495437 0.632935 -0.396118 0.599487 0.288208 1441495437 0.632935 -0.396118 0.599487 0.288208 1441495437 0.632568 -0.397888 0.597473 0.290649 1441495437 0.632568 -0.397888 0.597473 0.290649 1441495437 0.632568 -0.397888 0.597473 0.290649 1441495437 0.632568 -0.397888 0.597473 0.290649 1441495437 0.632568 -0.397888 0.597473 0.290649 1441495437 0.632568 -0.397888 0.597473 0.290649 1441495437 0.632568 -0.397888 0.597473 0.290649 1441495437 0.631897 -0.399231 0.594971 0.295349 1441495437 0.631897 -0.399231 0.594971 0.295349 1441495437 0.631897 -0.399231 0.594971 0.295349 1441495437 0.631897 -0.399231 0.594971 0.295349 1441495437 0.631897 -0.399231 0.594971 0.295349 1441495437 0.631897 -0.399231 0.594971 0.295349 1441495437 0.631226 -0.399719 0.592834 0.300293 1441495437 0.631226 -0.399719 0.592834 0.300293 1441495437 0.631226 -0.399719 0.592834 0.300293 1441495437 0.631226 -0.399719 0.592834 0.300293 1441495437 0.631226 -0.399719 0.592834 0.300293 1441495437 0.631226 -0.399719 0.592834 0.300293 1441495437 0.630920 -0.399414 0.591553 0.303955 1441495437 0.630920 -0.399414 0.591553 0.303955 1441495437 0.630920 -0.399414 0.591553 0.303955 1441495437 0.630920 -0.399414 0.591553 0.303955 1441495437 0.630920 -0.399414 0.591553 0.303955 1441495437 0.630920 -0.399414 0.591553 0.303955 1441495437 0.631714 -0.398254 0.591431 0.304138 1441495437 0.631714 -0.398254 0.591431 0.304138 1441495437 0.631714 -0.398254 0.591431 0.304138 1441495437 0.631714 -0.398254 0.591431 0.304138 1441495437 0.631714 -0.398254 0.591431 0.304138 1441495437 0.631714 -0.398254 0.591431 0.304138 1441495437 0.632141 -0.397339 0.592102 0.303040 1441495437 0.632141 -0.397339 0.592102 0.303040 1441495437 0.632141 -0.397339 0.592102 0.303040 1441495437 0.632141 -0.397339 0.592102 0.303040 1441495437 0.632141 -0.397339 0.592102 0.303040 1441495437 0.632141 -0.397339 0.592102 0.303040 1441495437 0.632141 -0.397339 0.592102 0.303040 1441495437 0.632507 -0.396179 0.593323 0.301453 1441495437 0.632507 -0.396179 0.593323 0.301453 1441495437 0.632507 -0.396179 0.593323 0.301453 1441495437 0.632507 -0.396179 0.593323 0.301453 1441495437 0.632507 -0.396179 0.593323 0.301453 1441495437 0.632507 -0.396179 0.593323 0.301453 1441495437 0.633728 -0.396484 0.592712 0.299622 1441495437 0.633728 -0.396484 0.592712 0.299622 1441495437 0.633728 -0.396484 0.592712 0.299622 1441495437 0.633728 -0.396484 0.592712 0.299622 1441495437 0.633728 -0.396484 0.592712 0.299622 1441495437 0.633728 -0.396484 0.592712 0.299622 1441495437 0.633728 -0.396484 0.592712 0.299622 1441495437 0.636719 -0.392456 0.595398 0.293213 1441495438 0.636719 -0.392456 0.595398 0.293213 1441495438 0.636719 -0.392456 0.595398 0.293213 1441495438 0.636719 -0.392456 0.595398 0.293213 1441495438 0.636719 -0.392456 0.595398 0.293213 1441495438 0.636719 -0.392456 0.595398 0.293213 1441495438 0.636719 -0.392456 0.595398 0.293213 1441495438 0.637390 -0.391541 0.596313 0.291016 1441495438 0.637390 -0.391541 0.596313 0.291016 1441495438 0.637390 -0.391541 0.596313 0.291016 1441495438 0.637390 -0.391541 0.596313 0.291016 1441495438 0.637390 -0.391541 0.596313 0.291016 1441495438 0.637390 -0.391541 0.596313 0.291016 1441495438 0.637817 -0.391418 0.596924 0.289124 1441495438 0.637817 -0.391418 0.596924 0.289124 1441495438 0.637817 -0.391418 0.596924 0.289124 1441495438 0.637817 -0.391418 0.596924 0.289124 1441495438 0.637817 -0.391418 0.596924 0.289124 1441495438 0.637817 -0.391418 0.596924 0.289124 1441495438 0.638855 -0.386902 0.601013 0.284424 1441495438 0.638855 -0.386902 0.601013 0.284424 1441495438 0.638855 -0.386902 0.601013 0.284424 1441495438 0.638855 -0.386902 0.601013 0.284424 1441495438 0.638855 -0.386902 0.601013 0.284424 1441495438 0.638855 -0.386902 0.601013 0.284424 1441495438 0.638245 -0.384705 0.604248 0.281982 1441495438 0.638245 -0.384705 0.604248 0.281982 1441495438 0.638245 -0.384705 0.604248 0.281982 1441495438 0.638245 -0.384705 0.604248 0.281982 1441495438 0.638245 -0.384705 0.604248 0.281982 1441495438 0.638245 -0.384705 0.604248 0.281982 1441495438 0.636536 -0.384094 0.606873 0.280884 1441495438 0.636536 -0.384094 0.606873 0.280884 1441495438 0.636536 -0.384094 0.606873 0.280884 1441495438 0.636536 -0.384094 0.606873 0.280884 1441495438 0.636536 -0.384094 0.606873 0.280884 1441495438 0.636536 -0.384094 0.606873 0.280884 1441495438 0.633545 -0.388062 0.605652 0.284851 1441495438 0.633545 -0.388062 0.605652 0.284851 1441495438 0.633545 -0.388062 0.605652 0.284851 1441495438 0.633545 -0.388062 0.605652 0.284851 1441495438 0.633545 -0.388062 0.605652 0.284851 1441495438 0.633545 -0.388062 0.605652 0.284851 1441495438 0.632263 -0.390564 0.603455 0.288879 1441495438 0.632263 -0.390564 0.603455 0.288879 1441495438 0.632263 -0.390564 0.603455 0.288879 1441495438 0.632263 -0.390564 0.603455 0.288879 1441495438 0.632263 -0.390564 0.603455 0.288879 1441495438 0.632263 -0.390564 0.603455 0.288879 1441495438 0.632263 -0.390564 0.603455 0.288879 1441495438 0.634155 -0.385498 0.605103 0.288025 1441495438 0.634155 -0.385498 0.605103 0.288025 1441495438 0.634155 -0.385498 0.605103 0.288025 1441495438 0.634155 -0.385498 0.605103 0.288025 1441495438 0.634155 -0.385498 0.605103 0.288025 1441495438 0.634155 -0.385498 0.605103 0.288025 1441495438 0.635315 -0.384399 0.603088 0.291260 1441495438 0.635315 -0.384399 0.603088 0.291260 1441495438 0.635315 -0.384399 0.603088 0.291260 1441495438 0.635315 -0.384399 0.603088 0.291260 1441495438 0.635315 -0.384399 0.603088 0.291260 1441495438 0.635315 -0.384399 0.603088 0.291260 1441495438 0.637634 -0.381958 0.602173 0.291321 1441495438 0.637634 -0.381958 0.602173 0.291321 1441495438 0.637634 -0.381958 0.602173 0.291321 1441495438 0.637634 -0.381958 0.602173 0.291321 1441495438 0.637634 -0.381958 0.602173 0.291321 1441495438 0.637634 -0.381958 0.602173 0.291321 1441495438 0.637634 -0.381958 0.602173 0.291321 1441495438 0.639893 -0.377625 0.603210 0.289917 1441495438 0.639893 -0.377625 0.603210 0.289917 1441495438 0.639893 -0.377625 0.603210 0.289917 1441495438 0.639893 -0.377625 0.603210 0.289917 1441495438 0.639893 -0.377625 0.603210 0.289917 1441495438 0.639893 -0.377625 0.603210 0.289917 1441495438 0.639893 -0.377625 0.603210 0.289917 1441495438 0.640625 -0.377563 0.602112 0.290527 1441495438 0.640625 -0.377563 0.602112 0.290527 1441495438 0.640625 -0.377563 0.602112 0.290527 1441495438 0.640625 -0.377563 0.602112 0.290527 1441495438 0.640625 -0.377563 0.602112 0.290527 1441495438 0.640625 -0.377563 0.602112 0.290527 1441495438 0.641724 -0.374695 0.605408 0.284912 1441495438 0.641724 -0.374695 0.605408 0.284912 1441495438 0.641724 -0.374695 0.605408 0.284912 1441495438 0.641724 -0.374695 0.605408 0.284912 1441495438 0.641724 -0.374695 0.605408 0.284912 1441495438 0.641724 -0.374695 0.605408 0.284912 1441495438 0.639465 -0.378845 0.606079 0.283020 1441495438 0.639465 -0.378845 0.606079 0.283020 1441495438 0.639465 -0.378845 0.606079 0.283020 1441495438 0.639465 -0.378845 0.606079 0.283020 1441495438 0.639465 -0.378845 0.606079 0.283020 1441495438 0.639465 -0.378845 0.606079 0.283020 1441495438 0.639465 -0.378845 0.606079 0.283020 1441495438 0.635986 -0.387085 0.604919 0.282227 1441495438 0.635986 -0.387085 0.604919 0.282227 1441495438 0.635986 -0.387085 0.604919 0.282227 1441495438 0.635986 -0.387085 0.604919 0.282227 1441495438 0.635986 -0.387085 0.604919 0.282227 1441495438 0.632446 -0.394897 0.603455 0.282532 1441495438 0.632446 -0.394897 0.603455 0.282532 1441495438 0.632446 -0.394897 0.603455 0.282532 1441495438 0.632446 -0.394897 0.603455 0.282532 1441495438 0.632446 -0.394897 0.603455 0.282532 1441495438 0.632446 -0.394897 0.603455 0.282532 1441495438 0.632446 -0.394897 0.603455 0.282532 1441495438 0.629578 -0.401123 0.601685 0.283936 1441495438 0.629578 -0.401123 0.601685 0.283936 1441495438 0.629578 -0.401123 0.601685 0.283936 1441495438 0.629578 -0.401123 0.601685 0.283936 1441495438 0.629578 -0.401123 0.601685 0.283936 1441495438 0.629578 -0.401123 0.601685 0.283936 1441495438 0.628174 -0.403931 0.600342 0.285828 1441495439 0.628174 -0.403931 0.600342 0.285828 1441495439 0.628174 -0.403931 0.600342 0.285828 1441495439 0.628174 -0.403931 0.600342 0.285828 1441495439 0.628174 -0.403931 0.600342 0.285828 1441495439 0.628174 -0.403931 0.600342 0.285828 1441495439 0.628235 -0.404053 0.599182 0.288086 1441495439 0.628235 -0.404053 0.599182 0.288086 1441495439 0.628235 -0.404053 0.599182 0.288086 1441495439 0.628235 -0.404053 0.599182 0.288086 1441495439 0.628235 -0.404053 0.599182 0.288086 1441495439 0.628235 -0.404053 0.599182 0.288086 1441495439 0.629333 -0.402893 0.597534 0.290771 1441495439 0.629333 -0.402893 0.597534 0.290771 1441495439 0.629333 -0.402893 0.597534 0.290771 1441495439 0.629333 -0.402893 0.597534 0.290771 1441495439 0.629333 -0.402893 0.597534 0.290771 1441495439 0.629333 -0.402893 0.597534 0.290771 1441495439 0.632202 -0.399414 0.596252 0.291870 1441495439 0.632202 -0.399414 0.596252 0.291870 1441495439 0.632202 -0.399414 0.596252 0.291870 1441495439 0.632202 -0.399414 0.596252 0.291870 1441495439 0.632202 -0.399414 0.596252 0.291870 1441495439 0.632202 -0.399414 0.596252 0.291870 1441495439 0.637390 -0.389709 0.599487 0.287170 1441495439 0.637390 -0.389709 0.599487 0.287170 1441495439 0.637390 -0.389709 0.599487 0.287170 1441495439 0.637390 -0.389709 0.599487 0.287170 1441495439 0.637390 -0.389709 0.599487 0.287170 1441495439 0.637390 -0.389709 0.599487 0.287170 1441495439 0.637390 -0.389709 0.599487 0.287170 1441495439 0.639648 -0.383606 0.602051 0.284912 1441495439 0.639648 -0.383606 0.602051 0.284912 1441495439 0.639648 -0.383606 0.602051 0.284912 1441495439 0.639648 -0.383606 0.602051 0.284912 1441495439 0.639648 -0.383606 0.602051 0.284912 1441495439 0.639648 -0.383606 0.602051 0.284912 1441495439 0.640320 -0.382080 0.602783 0.283936 1441495439 0.640320 -0.382080 0.602783 0.283936 1441495439 0.640320 -0.382080 0.602783 0.283936 1441495439 0.640320 -0.382080 0.602783 0.283936 1441495439 0.640320 -0.382080 0.602783 0.283936 1441495439 0.640320 -0.382080 0.602783 0.283936 1441495439 0.640320 -0.382080 0.602783 0.283936 1441495439 0.642517 -0.376648 0.605591 0.280151 1441495439 0.642517 -0.376648 0.605591 0.280151 1441495439 0.642517 -0.376648 0.605591 0.280151 1441495439 0.642517 -0.376648 0.605591 0.280151 1441495439 0.642517 -0.376648 0.605591 0.280151 1441495439 0.642517 -0.376648 0.605591 0.280151 1441495439 0.645325 -0.370605 0.608704 0.274963 1441495439 0.645325 -0.370605 0.608704 0.274963 1441495439 0.645325 -0.370605 0.608704 0.274963 1441495439 0.645325 -0.370605 0.608704 0.274963 1441495439 0.645325 -0.370605 0.608704 0.274963 1441495439 0.645325 -0.370605 0.608704 0.274963 1441495439 0.646179 -0.368530 0.610413 0.272034 1441495439 0.646179 -0.368530 0.610413 0.272034 1441495439 0.646179 -0.368530 0.610413 0.272034 1441495439 0.646179 -0.368530 0.610413 0.272034 1441495439 0.646179 -0.368530 0.610413 0.272034 1441495439 0.646179 -0.368530 0.610413 0.272034 1441495439 0.645630 -0.370667 0.609619 0.272095 1441495439 0.645630 -0.370667 0.609619 0.272095 1441495439 0.645630 -0.370667 0.609619 0.272095 1441495439 0.645630 -0.370667 0.609619 0.272095 1441495439 0.645630 -0.370667 0.609619 0.272095 1441495439 0.645630 -0.370667 0.609619 0.272095 1441495439 0.645630 -0.370667 0.609619 0.272095 1441495439 0.645752 -0.369507 0.611145 0.269958 1441495439 0.645752 -0.369507 0.611145 0.269958 1441495439 0.645752 -0.369507 0.611145 0.269958 1441495439 0.645752 -0.369507 0.611145 0.269958 1441495439 0.645752 -0.369507 0.611145 0.269958 1441495439 0.645752 -0.369507 0.611145 0.269958 1441495439 0.645020 -0.368164 0.613525 0.268250 1441495439 0.645020 -0.368164 0.613525 0.268250 1441495439 0.645020 -0.368164 0.613525 0.268250 1441495439 0.645020 -0.368164 0.613525 0.268250 1441495439 0.645020 -0.368164 0.613525 0.268250 1441495439 0.645020 -0.368164 0.613525 0.268250 1441495439 0.643799 -0.367371 0.615540 0.267578 1441495439 0.643799 -0.367371 0.615540 0.267578 1441495439 0.643799 -0.367371 0.615540 0.267578 1441495439 0.643799 -0.367371 0.615540 0.267578 1441495439 0.643799 -0.367371 0.615540 0.267578 1441495439 0.643799 -0.367371 0.615540 0.267578 1441495439 0.643799 -0.367371 0.615540 0.267578 1441495439 0.642151 -0.368103 0.616211 0.268921 1441495439 0.642151 -0.368103 0.616211 0.268921 1441495439 0.642151 -0.368103 0.616211 0.268921 1441495439 0.642151 -0.368103 0.616211 0.268921 1441495439 0.642151 -0.368103 0.616211 0.268921 1441495439 0.642151 -0.368103 0.616211 0.268921 1441495439 0.640076 -0.371155 0.614990 0.272583 1441495439 0.640076 -0.371155 0.614990 0.272583 1441495439 0.640076 -0.371155 0.614990 0.272583 1441495439 0.640076 -0.371155 0.614990 0.272583 1441495439 0.640076 -0.371155 0.614990 0.272583 1441495439 0.640076 -0.371155 0.614990 0.272583 1441495439 0.640076 -0.371155 0.614990 0.272583 1441495439 0.639038 -0.373779 0.612366 0.277283 1441495439 0.639038 -0.373779 0.612366 0.277283 1441495439 0.639038 -0.373779 0.612366 0.277283 1441495439 0.639038 -0.373779 0.612366 0.277283 1441495439 0.639038 -0.373779 0.612366 0.277283 1441495439 0.639038 -0.373779 0.612366 0.277283 1441495439 0.639771 -0.372803 0.610352 0.281250 1441495439 0.639771 -0.372803 0.610352 0.281250 1441495439 0.639771 -0.372803 0.610352 0.281250 1441495439 0.639771 -0.372803 0.610352 0.281250 1441495439 0.639771 -0.372803 0.610352 0.281250 1441495439 0.639771 -0.372803 0.610352 0.281250 1441495439 0.641785 -0.370361 0.608276 0.284302 1441495439 0.641785 -0.370361 0.608276 0.284302 1441495439 0.641785 -0.370361 0.608276 0.284302 1441495439 0.641785 -0.370361 0.608276 0.284302 1441495440 0.641785 -0.370361 0.608276 0.284302 1441495440 0.641785 -0.370361 0.608276 0.284302 1441495440 0.641785 -0.370361 0.608276 0.284302 1441495440 0.646606 -0.363586 0.607971 0.282898 1441495440 0.646606 -0.363586 0.607971 0.282898 1441495440 0.646606 -0.363586 0.607971 0.282898 1441495440 0.646606 -0.363586 0.607971 0.282898 1441495440 0.646606 -0.363586 0.607971 0.282898 1441495440 0.646606 -0.363586 0.607971 0.282898 1441495440 0.652588 -0.350403 0.612854 0.275208 1441495440 0.652588 -0.350403 0.612854 0.275208 1441495440 0.652588 -0.350403 0.612854 0.275208 1441495440 0.652588 -0.350403 0.612854 0.275208 1441495440 0.652588 -0.350403 0.612854 0.275208 1441495440 0.652588 -0.350403 0.612854 0.275208 1441495440 0.652588 -0.350403 0.612854 0.275208 1441495440 0.653259 -0.347473 0.614807 0.272949 1441495440 0.653259 -0.347473 0.614807 0.272949 1441495440 0.653259 -0.347473 0.614807 0.272949 1441495440 0.653259 -0.347473 0.614807 0.272949 1441495440 0.653259 -0.347473 0.614807 0.272949 1441495440 0.653259 -0.347473 0.614807 0.272949 1441495440 0.651184 -0.353394 0.614441 0.270935 1441495440 0.651184 -0.353394 0.614441 0.270935 1441495440 0.651184 -0.353394 0.614441 0.270935 1441495440 0.651184 -0.353394 0.614441 0.270935 1441495440 0.651184 -0.353394 0.614441 0.270935 1441495440 0.651184 -0.353394 0.614441 0.270935 1441495440 0.651184 -0.353394 0.614441 0.270935 1441495440 0.648438 -0.358093 0.616211 0.267334 1441495440 0.648438 -0.358093 0.616211 0.267334 1441495440 0.648438 -0.358093 0.616211 0.267334 1441495440 0.648438 -0.358093 0.616211 0.267334 1441495440 0.648438 -0.358093 0.616211 0.267334 1441495440 0.648438 -0.358093 0.616211 0.267334 1441495440 0.643127 -0.368652 0.615234 0.268188 1441495440 0.643127 -0.368652 0.615234 0.268188 1441495440 0.643127 -0.368652 0.615234 0.268188 1441495440 0.643127 -0.368652 0.615234 0.268188 1441495440 0.643127 -0.368652 0.615234 0.268188 1441495440 0.643127 -0.368652 0.615234 0.268188 1441495440 0.643127 -0.368652 0.615234 0.268188 1441495440 0.638306 -0.377502 0.614136 0.269897 1441495440 0.638306 -0.377502 0.614136 0.269897 1441495440 0.638306 -0.377502 0.614136 0.269897 1441495440 0.638306 -0.377502 0.614136 0.269897 1441495440 0.638306 -0.377502 0.614136 0.269897 1441495440 0.638306 -0.377502 0.614136 0.269897 1441495440 0.635986 -0.379761 0.615295 0.269592 1441495440 0.635986 -0.379761 0.615295 0.269592 1441495440 0.635986 -0.379761 0.615295 0.269592 1441495440 0.635986 -0.379761 0.615295 0.269592 1441495440 0.635986 -0.379761 0.615295 0.269592 1441495440 0.635986 -0.379761 0.615295 0.269592 1441495440 0.634460 -0.381897 0.614868 0.271179 1441495440 0.634460 -0.381897 0.614868 0.271179 1441495440 0.634460 -0.381897 0.614868 0.271179 1441495440 0.634460 -0.381897 0.614868 0.271179 1441495440 0.634460 -0.381897 0.614868 0.271179 1441495440 0.634094 -0.385437 0.612061 0.273132 1441495440 0.634094 -0.385437 0.612061 0.273132 1441495440 0.634094 -0.385437 0.612061 0.273132 1441495440 0.634094 -0.385437 0.612061 0.273132 1441495440 0.634094 -0.385437 0.612061 0.273132 1441495440 0.634094 -0.385437 0.612061 0.273132 1441495440 0.636414 -0.385803 0.609436 0.273254 1441495440 0.636414 -0.385803 0.609436 0.273254 1441495440 0.636414 -0.385803 0.609436 0.273254 1441495440 0.636414 -0.385803 0.609436 0.273254 1441495440 0.636414 -0.385803 0.609436 0.273254 1441495440 0.636414 -0.385803 0.609436 0.273254 1441495440 0.636414 -0.385803 0.609436 0.273254 1441495440 0.638977 -0.383606 0.608093 0.273254 1441495440 0.638977 -0.383606 0.608093 0.273254 1441495440 0.638977 -0.383606 0.608093 0.273254 1441495440 0.638977 -0.383606 0.608093 0.273254 1441495440 0.638977 -0.383606 0.608093 0.273254 1441495440 0.638977 -0.383606 0.608093 0.273254 1441495440 0.641479 -0.378662 0.608948 0.272400 1441495440 0.641479 -0.378662 0.608948 0.272400 1441495440 0.641479 -0.378662 0.608948 0.272400 1441495440 0.641479 -0.378662 0.608948 0.272400 1441495440 0.641479 -0.378662 0.608948 0.272400 1441495440 0.641479 -0.378662 0.608948 0.272400 1441495440 0.642639 -0.374023 0.611267 0.270935 1441495440 0.642639 -0.374023 0.611267 0.270935 1441495440 0.642639 -0.374023 0.611267 0.270935 1441495440 0.642639 -0.374023 0.611267 0.270935 1441495440 0.642639 -0.374023 0.611267 0.270935 1441495440 0.642639 -0.374023 0.611267 0.270935 1441495440 0.642639 -0.374023 0.611267 0.270935 1441495440 0.641785 -0.376099 0.610168 0.272522 1441495440 0.641785 -0.376099 0.610168 0.272522 1441495440 0.641785 -0.376099 0.610168 0.272522 1441495440 0.641785 -0.376099 0.610168 0.272522 1441495440 0.641785 -0.376099 0.610168 0.272522 1441495440 0.641785 -0.376099 0.610168 0.272522 1441495440 0.641296 -0.377747 0.609924 0.271851 1441495440 0.641296 -0.377747 0.609924 0.271851 1441495440 0.641296 -0.377747 0.609924 0.271851 1441495440 0.641296 -0.377747 0.609924 0.271851 1441495440 0.641296 -0.377747 0.609924 0.271851 1441495440 0.641296 -0.377747 0.609924 0.271851 1441495440 0.638489 -0.383789 0.607422 0.275696 1441495440 0.638489 -0.383789 0.607422 0.275696 1441495440 0.638489 -0.383789 0.607422 0.275696 1441495440 0.638489 -0.383789 0.607422 0.275696 1441495440 0.638489 -0.383789 0.607422 0.275696 1441495440 0.638489 -0.383789 0.607422 0.275696 1441495440 0.637329 -0.387512 0.605652 0.277100 1441495440 0.637329 -0.387512 0.605652 0.277100 1441495440 0.637329 -0.387512 0.605652 0.277100 1441495440 0.637329 -0.387512 0.605652 0.277100 1441495441 0.637329 -0.387512 0.605652 0.277100 1441495441 0.637329 -0.387512 0.605652 0.277100 1441495441 0.637329 -0.387512 0.605652 0.277100 1441495441 0.638000 -0.384460 0.607849 0.274841 1441495441 0.638000 -0.384460 0.607849 0.274841 1441495441 0.638000 -0.384460 0.607849 0.274841 1441495441 0.638000 -0.384460 0.607849 0.274841 1441495441 0.638000 -0.384460 0.607849 0.274841 1441495441 0.638000 -0.384460 0.607849 0.274841 1441495441 0.638306 -0.382324 0.609741 0.273010 1441495441 0.638306 -0.382324 0.609741 0.273010 1441495441 0.638306 -0.382324 0.609741 0.273010 1441495441 0.638306 -0.382324 0.609741 0.273010 1441495441 0.638306 -0.382324 0.609741 0.273010 1441495441 0.638306 -0.382324 0.609741 0.273010 1441495441 0.637634 -0.381348 0.611267 0.272522 1441495441 0.637634 -0.381348 0.611267 0.272522 1441495441 0.637634 -0.381348 0.611267 0.272522 1441495441 0.637634 -0.381348 0.611267 0.272522 1441495441 0.637634 -0.381348 0.611267 0.272522 1441495441 0.637634 -0.381348 0.611267 0.272522 1441495441 0.637634 -0.381348 0.611267 0.272522 1441495441 0.634766 -0.385376 0.609375 0.277771 1441495441 0.634766 -0.385376 0.609375 0.277771 1441495441 0.634766 -0.385376 0.609375 0.277771 1441495441 0.634766 -0.385376 0.609375 0.277771 1441495441 0.634766 -0.385376 0.609375 0.277771 1441495441 0.634766 -0.385376 0.609375 0.277771 1441495441 0.633484 -0.386597 0.608154 0.281616 1441495441 
0.645325 -0.353516 0.621643 0.268433 1441495443 0.645325 -0.353516 0.621643 0.268433 1441495443 0.645325 -0.353516 0.621643 0.268433 1441495443 0.645325 -0.353516 0.621643 0.268433 1441495443 0.645325 -0.353516 0.621643 0.268433 1441495443 0.645325 -0.353516 0.621643 0.268433 1441495443 0.645142 -0.354309 0.621277 0.268738 1441495443 0.645142 -0.354309 0.621277 0.268738 1441495443 0.645142 -0.354309 0.621277 0.268738 1441495443 0.645142 -0.354309 0.621277 0.268738 1441495443 0.645142 -0.354309 0.621277 0.268738 1441495443 0.645142 -0.354309 0.621277 0.268738 1441495443 0.645081 -0.354370 0.621582 0.267944 1441495443 0.645081 -0.354370 0.621582 0.267944 1441495443 0.645081 -0.354370 0.621582 0.267944 1441495443 0.645081 -0.354370 0.621582 0.267944 1441495443 0.645081 -0.354370 0.621582 0.267944 1441495443 0.645081 -0.354370 0.621582 0.267944 1441495443 0.645874 -0.349854 0.626892 0.259644 1441495443 0.645874 -0.349854 0.626892 0.259644 1441495443 0.645874 -0.349854 0.626892 0.259644 1441495443 0.645874 -0.349854 0.626892 0.259644 1441495443 0.645874 -0.349854 0.626892 0.259644 1441495443 0.645874 -0.349854 0.626892 0.259644 1441495443 0.645874 -0.349854 0.626892 0.259644 1441495443 0.647278 -0.344604 0.636108 0.239868 1441495443 0.647278 -0.344604 0.636108 0.239868 1441495443 0.647278 -0.344604 0.636108 0.239868 1441495443 0.647278 -0.344604 0.636108 0.239868 1441495443 0.647278 -0.344604 0.636108 0.239868 1441495443 0.647278 -0.344604 0.636108 0.239868 1441495443 0.640137 -0.349976 0.647705 0.219299 1441495444 0.640137 -0.349976 0.647705 0.219299 1441495444 0.640137 -0.349976 0.647705 0.219299 1441495444 0.640137 -0.349976 0.647705 0.219299 1441495444 0.640137 -0.349976 0.647705 0.219299 1441495444 0.640137 -0.349976 0.647705 0.219299 1441495444 0.640137 -0.349976 0.647705 0.219299 1441495444 0.630371 -0.371277 0.652283 0.198059 1441495444 0.630371 -0.371277 0.652283 0.198059 1441495444 0.630371 -0.371277 0.652283 0.198059 1441495444 0.630371 -0.371277 0.652283 0.198059 1441495444 0.630371 -0.371277 0.652283 0.198059 1441495444 0.630371 -0.371277 0.652283 0.198059 1441495444 0.620117 -0.399780 0.655823 0.159302 1441495444 0.620117 -0.399780 0.655823 0.159302 1441495444 0.620117 -0.399780 0.655823 0.159302 1441495444 0.620117 -0.399780 0.655823 0.159302 1441495444 0.620117 -0.399780 0.655823 0.159302 1441495444 0.620117 -0.399780 0.655823 0.159302 1441495444 0.620117 -0.399780 0.655823 0.159302 1441495444 0.602417 -0.443542 0.653076 0.117371 1441495444 0.602417 -0.443542 0.653076 0.117371 1441495444 0.602417 -0.443542 0.653076 0.117371 1441495444 0.602417 -0.443542 0.653076 0.117371 1441495444 0.602417 -0.443542 0.653076 0.117371 1441495444 0.602417 -0.443542 0.653076 0.117371 1441495444 0.579712 -0.489441 0.646423 0.080078 1441495444 0.579712 -0.489441 0.646423 0.080078 1441495444 0.579712 -0.489441 0.646423 0.080078 1441495444 0.579712 -0.489441 0.646423 0.080078 1441495444 0.579712 -0.489441 0.646423 0.080078 1441495444 0.579712 -0.489441 0.646423 0.080078 1441495444 0.562927 -0.518005 0.642334 0.046265 1441495444 0.562927 -0.518005 0.642334 0.046265 1441495444 0.562927 -0.518005 0.642334 0.046265 1441495444 0.562927 -0.518005 0.642334 0.046265 1441495444 0.562927 -0.518005 0.642334 0.046265 1441495444 0.562927 -0.518005 0.642334 0.046265 1441495444 0.562927 -0.518005 0.642334 0.046265 1441495444 0.556458 -0.535583 0.635071 0.011414 1441495444 0.556458 -0.535583 0.635071 0.011414 1441495444 0.556458 -0.535583 0.635071 0.011414 1441495444 0.556458 -0.535583 0.635071 0.011414 1441495444 0.556458 -0.535583 0.635071 0.011414 1441495444 0.556458 -0.535583 0.635071 0.011414 1441495444 0.547913 -0.544617 0.634583 -0.021545 1441495444 0.547913 -0.544617 0.634583 -0.021545 1441495444 0.547913 -0.544617 0.634583 -0.021545 1441495444 0.547913 -0.544617 0.634583 -0.021545 1441495444 0.547913 -0.544617 0.634583 -0.021545 1441495444 0.547913 -0.544617 0.634583 -0.021545 1441495444 0.547913 -0.544617 0.634583 -0.021545 1441495444 0.513733 -0.569336 0.640442 -0.042236 1441495444 0.513733 -0.569336 0.640442 -0.042236 1441495444 0.513733 -0.569336 0.640442 -0.042236 1441495444 0.513733 -0.569336 0.640442 -0.042236 1441495444 0.513733 -0.569336 0.640442 -0.042236 1441495444 0.477905 -0.591370 0.644348 -0.081909 1441495444 0.477905 -0.591370 0.644348 -0.081909 1441495444 0.477905 -0.591370 0.644348 -0.081909 1441495444 0.477905 -0.591370 0.644348 -0.081909 1441495444 0.477905 -0.591370 0.644348 -0.081909 1441495444 0.477905 -0.591370 0.644348 -0.081909 1441495444 0.477905 -0.591370 0.644348 -0.081909 1441495444 0.442322 -0.613647 0.640991 -0.129883 1441495444 0.442322 -0.613647 0.640991 -0.129883 1441495444 0.442322 -0.613647 0.640991 -0.129883 1441495444 0.442322 -0.613647 0.640991 -0.129883 1441495444 0.442322 -0.613647 0.640991 -0.129883 1441495444 0.442322 -0.613647 0.640991 -0.129883 1441495444 0.442322 -0.613647 0.640991 -0.129883 1441495444 0.415283 -0.623901 0.640381 -0.167908 1441495444 0.415283 -0.623901 0.640381 -0.167908 1441495444 0.415283 -0.623901 0.640381 -0.167908 1441495444 0.415283 -0.623901 0.640381 -0.167908 1441495444 0.415283 -0.623901 0.640381 -0.167908 1441495444 0.415283 -0.623901 0.640381 -0.167908 1441495444 0.401855 -0.632263 0.640320 -0.169495 1441495444 0.401855 -0.632263 0.640320 -0.169495 1441495444 0.401855 -0.632263 0.640320 -0.169495 1441495444 0.401855 -0.632263 0.640320 -0.169495 1441495444 0.401855 -0.632263 0.640320 -0.169495 1441495444 0.401855 -0.632263 0.640320 -0.169495 1441495444 0.408997 -0.624512 0.649536 -0.144287 1441495444 0.408997 -0.624512 0.649536 -0.144287 1441495444 0.408997 -0.624512 0.649536 -0.144287 1441495444 0.408997 -0.624512 0.649536 -0.144287 1441495444 0.408997 -0.624512 0.649536 -0.144287 1441495444 0.408997 -0.624512 0.649536 -0.144287 1441495444 0.426697 -0.612671 0.656250 -0.108948 1441495444 0.426697 -0.612671 0.656250 -0.108948 1441495444 0.426697 -0.612671 0.656250 -0.108948 1441495444 0.426697 -0.612671 0.656250 -0.108948 1441495444 0.426697 -0.612671 0.656250 -0.108948 1441495444 0.426697 -0.612671 0.656250 -0.108948 1441495444 0.426697 -0.612671 0.656250 -0.108948 1441495444 0.449341 -0.597961 0.658325 -0.084717 1441495444 0.449341 -0.597961 0.658325 -0.084717 1441495444 0.449341 -0.597961 0.658325 -0.084717 1441495444 0.449341 -0.597961 0.658325 -0.084717 1441495444 0.449341 -0.597961 0.658325 -0.084717 1441495444 0.449341 -0.597961 0.658325 -0.084717 1441495444 0.475403 -0.577087 0.661011 -0.063232 1441495444 0.475403 -0.577087 0.661011 -0.063232 1441495444 0.475403 -0.577087 0.661011 -0.063232 1441495444 0.475403 -0.577087 0.661011 -0.063232 1441495444 0.475403 -0.577087 0.661011 -0.063232 1441495444 0.475403 -0.577087 0.661011 -0.063232 1441495444 0.484741 -0.567139 0.665710 -0.013977 1441495444 0.484741 -0.567139 0.665710 -0.013977 1441495444 0.484741 -0.567139 0.665710 -0.013977 1441495444 0.484741 -0.567139 0.665710 -0.013977 1441495444 0.484741 -0.567139 0.665710 -0.013977 1441495444 0.484741 -0.567139 0.665710 -0.013977 1441495444 0.484741 -0.567139 0.665710 -0.013977 1441495444 0.500610 -0.548218 0.669006 0.035034 1441495444 0.500610 -0.548218 0.669006 0.035034 1441495445 0.500610 -0.548218 0.669006 0.035034 1441495445 0.500610 -0.548218 0.669006 0.035034 1441495445 0.500610 -0.548218 0.669006 0.035034 1441495445 0.500610 -0.548218 0.669006 0.035034 1441495445 0.508301 -0.537048 0.665222 0.103394 1441495445 0.508301 -0.537048 0.665222 0.103394 1441495445 0.508301 -0.537048 0.665222 0.103394 1441495445 0.508301 -0.537048 0.665222 0.103394 1441495445 0.508301 -0.537048 0.665222 0.103394 1441495445 0.508301 -0.537048 0.665222 0.103394 1441495445 0.508301 -0.537048 0.665222 0.103394 1441495445 0.516174 -0.530945 0.650146 0.169800 1441495445 0.516174 -0.530945 0.650146 0.169800 1441495445 0.516174 -0.530945 0.650146 0.169800 1441495445 0.516174 -0.530945 0.650146 0.169800 1441495445 0.516174 -0.530945 0.650146 0.169800 1441495445 0.516174 -0.530945 0.650146 0.169800 1441495445 0.521545 -0.521729 0.635742 0.226990 1441495445 0.521545 -0.521729 0.635742 0.226990 1441495445 0.521545 -0.521729 0.635742 0.226990 1441495445 0.521545 -0.521729 0.635742 0.226990 1441495445 0.521545 -0.521729 0.635742 0.226990 1441495445 0.521545 -0.521729 0.635742 0.226990 1441495445 0.533020 -0.508240 0.615051 0.281494 1441495445 0.533020 -0.508240 0.615051 0.281494 1441495445 0.533020 -0.508240 0.615051 0.281494 1441495445 0.533020 -0.508240 0.615051 0.281494 1441495445 0.533020 -0.508240 0.615051 0.281494 1441495445 0.533020 -0.508240 0.615051 0.281494 1441495445 0.533020 -0.508240 0.615051 0.281494 1441495445 0.544861 -0.488770 0.595459 0.331116 1441495445 0.544861 -0.488770 0.595459 0.331116 1441495445 0.544861 -0.488770 0.595459 0.331116 1441495445 0.544861 -0.488770 0.595459 0.331116 1441495445 0.544861 -0.488770 0.595459 0.331116 1441495445 0.550964 -0.474060 0.585632 0.358704 1441495445 0.550964 -0.474060 0.585632 0.358704 1441495445 0.550964 -0.474060 0.585632 0.358704 1441495445 0.550964 -0.474060 0.585632 0.358704 1441495445 0.550964 -0.474060 0.585632 0.358704 1441495445 0.550964 -0.474060 0.585632 0.358704 1441495445 0.550964 -0.474060 0.585632 0.358704 1441495445 0.548157 -0.476440 0.584717 0.361328 1441495445 0.548157 -0.476440 0.584717 0.361328 1441495445 0.548157 -0.476440 0.584717 0.361328 1441495445 0.548157 -0.476440 0.584717 0.361328 1441495445 0.548157 -0.476440 0.584717 0.361328 1441495445 0.545410 -0.486877 0.593628 0.336182 1441495445 0.545410 -0.486877 0.593628 0.336182 1441495445 0.545410 -0.486877 0.593628 0.336182 1441495445 0.545410 -0.486877 0.593628 0.336182 1441495445 0.545410 -0.486877 0.593628 0.336182 1441495445 0.545410 -0.486877 0.593628 0.336182 1441495445 0.534973 -0.508484 0.608643 0.291077 1441495445 0.534973 -0.508484 0.608643 0.291077 1441495445 0.534973 -0.508484 0.608643 0.291077 1441495445 0.534973 -0.508484 0.608643 0.291077 1441495445 0.534973 -0.508484 0.608643 0.291077 1441495445 0.534973 -0.508484 0.608643 0.291077 1441495445 0.534973 -0.508484 0.608643 0.291077 1441495445 0.518799 -0.533264 0.627380 0.229858 1441495445 0.518799 -0.533264 0.627380 0.229858 1441495445 0.518799 -0.533264 0.627380 0.229858 1441495445 0.518799 -0.533264 0.627380 0.229858 1441495445 0.518799 -0.533264 0.627380 0.229858 1441495445 0.518799 -0.533264 0.627380 0.229858 1441495445 0.501587 -0.551392 0.647583 0.157837 1441495445 0.501587 -0.551392 0.647583 0.157837 1441495445 0.501587 -0.551392 0.647583 0.157837 1441495445 0.501587 -0.551392 0.647583 0.157837 1441495445 0.501587 -0.551392 0.647583 0.157837 1441495445 0.501587 -0.551392 0.647583 0.157837 1441495445 0.484131 -0.561340 0.664551 0.093933 1441495445 0.484131 -0.561340 0.664551 0.093933 1441495445 0.484131 -0.561340 0.664551 0.093933 1441495445 0.484131 -0.561340 0.664551 0.093933 1441495445 0.484131 -0.561340 0.664551 0.093933 1441495445 0.484131 -0.561340 0.664551 0.093933 1441495445 0.476563 -0.562622 0.674622 0.035034 1441495445 0.476563 -0.562622 0.674622 0.035034 1441495445 0.476563 -0.562622 0.674622 0.035034 1441495445 0.476563 -0.562622 0.674622 0.035034 1441495445 0.476563 -0.562622 0.674622 0.035034 1441495445 0.476563 -0.562622 0.674622 0.035034 1441495445 0.479187 -0.557312 0.677429 -0.027344 1441495445 0.479187 -0.557312 0.677429 -0.027344 1441495445 0.479187 -0.557312 0.677429 -0.027344 1441495445 0.479187 -0.557312 0.677429 -0.027344 1441495445 0.479187 -0.557312 0.677429 -0.027344 1441495445 0.479187 -0.557312 0.677429 -0.027344 1441495445 0.479187 -0.557312 0.677429 -0.027344 1441495445 0.472412 -0.561584 0.674561 -0.079407 1441495445 0.472412 -0.561584 0.674561 -0.079407 1441495445 0.472412 -0.561584 0.674561 -0.079407 1441495445 0.472412 -0.561584 0.674561 -0.079407 1441495445 0.472412 -0.561584 0.674561 -0.079407 1441495445 0.472412 -0.561584 0.674561 -0.079407 1441495445 0.460999 -0.563477 0.675171 -0.118713 1441495445 0.460999 -0.563477 0.675171 -0.118713 1441495445 0.460999 -0.563477 0.675171 -0.118713 1441495445 0.460999 -0.563477 0.675171 -0.118713 1441495445 0.460999 -0.563477 0.675171 -0.118713 1441495445 0.460999 -0.563477 0.675171 -0.118713 1441495445 0.447876 -0.568787 0.673584 -0.148804 1441495445 0.447876 -0.568787 0.673584 -0.148804 1441495445 0.447876 -0.568787 0.673584 -0.148804 1441495445 0.447876 -0.568787 0.673584 -0.148804 1441495445 0.447876 -0.568787 0.673584 -0.148804 1441495445 0.447876 -0.568787 0.673584 -0.148804 1441495445 0.422607 -0.586365 0.671021 -0.165344 1441495445 0.422607 -0.586365 0.671021 -0.165344 1441495445 0.422607 -0.586365 0.671021 -0.165344 1441495446 0.422607 -0.586365 0.671021 -0.165344 1441495446 0.422607 -0.586365 0.671021 -0.165344 1441495446 0.422607 -0.586365 0.671021 -0.165344 1441495446 0.422607 -0.586365 0.671021 -0.165344 1441495446 0.403076 -0.599121 0.668030 -0.179871 1441495446 0.403076 -0.599121 0.668030 -0.179871 1441495446 0.403076 -0.599121 0.668030 -0.179871 1441495446 0.403076 -0.599121 0.668030 -0.179871 1441495446 0.403076 -0.599121 0.668030 -0.179871 1441495446 0.403076 -0.599121 0.668030 -0.179871 1441495446 0.388123 -0.616577 0.663452 -0.170227 1441495446 0.388123 -0.616577 0.663452 -0.170227 1441495446 0.388123 -0.616577 0.663452 -0.170227 1441495446 0.388123 -0.616577 0.663452 -0.170227 1441495446 0.388123 -0.616577 0.663452 -0.170227 1441495446 0.388123 -0.616577 0.663452 -0.170227 1441495446 0.388123 -0.616577 0.663452 -0.170227 1441495446 0.385132 -0.629456 0.660645 -0.137573 1441495446 0.385132 -0.629456 0.660645 -0.137573 1441495446 0.385132 -0.629456 0.660645 -0.137573 1441495446 0.385132 -0.629456 0.660645 -0.137573 1441495446 0.385132 -0.629456 0.660645 -0.137573 1441495446 0.385132 -0.629456 0.660645 -0.137573 1441495446 0.399414 -0.630310 0.657837 -0.102356 1441495446 0.399414 -0.630310 0.657837 -0.102356 1441495446 0.399414 -0.630310 0.657837 -0.102356 1441495446 0.399414 -0.630310 0.657837 -0.102356 1441495446 0.399414 -0.630310 0.657837 -0.102356 1441495446 0.399414 -0.630310 0.657837 -0.102356 1441495446 0.399414 -0.630310 0.657837 -0.102356 1441495446 0.429138 -0.623718 0.649597 -0.069214 1441495446 0.429138 -0.623718 0.649597 -0.069214 1441495446 0.429138 -0.623718 0.649597 -0.069214 1441495446 0.429138 -0.623718 0.649597 -0.069214 1441495446 0.429138 -0.623718 0.649597 -0.069214 1441495446 0.429138 -0.623718 0.649597 -0.069214 1441495446 0.429138 -0.623718 0.649597 -0.069214 1441495446 0.453491 -0.616394 0.642456 -0.040283 1441495446 0.453491 -0.616394 0.642456 -0.040283 1441495446 0.453491 -0.616394 0.642456 -0.040283 1441495446 0.453491 -0.616394 0.642456 -0.040283 1441495446 0.453491 -0.616394 0.642456 -0.040283 1441495446 0.453491 -0.616394 0.642456 -0.040283 1441495446 0.474060 -0.603577 0.640930 -0.011414 1441495446 0.474060 -0.603577 0.640930 -0.011414 1441495446 0.474060 -0.603577 0.640930 -0.011414 1441495446 0.474060 -0.603577 0.640930 -0.011414 1441495446 0.474060 -0.603577 0.640930 -0.011414 1441495446 0.474060 -0.603577 0.640930 -0.011414 1441495446 0.480347 -0.597168 0.641968 0.022156 1441495446 0.480347 -0.597168 0.641968 0.022156 1441495446 0.480347 -0.597168 0.641968 0.022156 1441495446 0.480347 -0.597168 0.641968 0.022156 1441495446 0.480347 -0.597168 0.641968 0.022156 1441495446 0.480347 -0.597168 0.641968 0.022156 1441495446 0.477783 -0.593201 0.644897 0.062683 1441495446 0.477783 -0.593201 0.644897 0.062683 1441495446 0.477783 -0.593201 0.644897 0.062683 1441495446 0.477783 -0.593201 0.644897 0.062683 1441495446 0.477783 -0.593201 0.644897 0.062683 1441495446 0.477783 -0.593201 0.644897 0.062683 1441495446 0.477783 -0.593201 0.644897 0.062683 1441495446 0.473816 -0.598206 0.634949 0.120239 1441495446 0.473816 -0.598206 0.634949 0.120239 1441495446 0.473816 -0.598206 0.634949 0.120239 1441495446 0.473816 -0.598206 0.634949 0.120239 1441495446 0.473816 -0.598206 0.634949 0.120239 1441495446 0.473816 -0.598206 0.634949 0.120239 1441495446 0.504517 -0.564941 0.623169 0.194580 1441495446 0.504517 -0.564941 0.623169 0.194580 1441495446 0.504517 -0.564941 0.623169 0.194580 1441495446 0.504517 -0.564941 0.623169 0.194580 1441495446 0.504517 -0.564941 0.623169 0.194580 1441495446 0.504517 -0.564941 0.623169 0.194580 1441495446 0.520813 -0.533630 0.608948 0.270386 1441495446 0.520813 -0.533630 0.608948 0.270386 1441495446 0.520813 -0.533630 0.608948 0.270386 1441495446 0.520813 -0.533630 0.608948 0.270386 1441495446 0.520813 -0.533630 0.608948 0.270386 1441495446 0.520813 -0.533630 0.608948 0.270386 1441495446 0.520813 -0.533630 0.608948 0.270386 1441495446 0.523254 -0.518433 0.592102 0.326904 1441495446 0.523254 -0.518433 0.592102 0.326904 1441495446 0.523254 -0.518433 0.592102 0.326904 1441495446 0.523254 -0.518433 0.592102 0.326904 1441495446 0.523254 -0.518433 0.592102 0.326904 1441495446 0.523254 -0.518433 0.592102 0.326904 1441495446 0.527588 -0.509521 0.570313 0.369812 1441495446 0.527588 -0.509521 0.570313 0.369812 1441495446 0.527588 -0.509521 0.570313 0.369812 1441495446 0.527588 -0.509521 0.570313 0.369812 1441495446 0.527588 -0.509521 0.570313 0.369812 1441495446 0.527588 -0.509521 0.570313 0.369812 1441495446 0.536072 -0.494385 0.571777 0.375793 1441495446 0.536072 -0.494385 0.571777 0.375793 1441495446 0.536072 -0.494385 0.571777 0.375793 1441495446 0.536072 -0.494385 0.571777 0.375793 1441495446 0.536072 -0.494385 0.571777 0.375793 1441495446 0.536072 -0.494385 0.571777 0.375793 1441495446 0.536072 -0.494385 0.571777 0.375793 1441495446 0.534973 -0.495178 0.581787 0.360657 1441495446 0.534973 -0.495178 0.581787 0.360657 1441495446 0.534973 -0.495178 0.581787 0.360657 1441495446 0.534973 -0.495178 0.581787 0.360657 1441495446 0.534973 -0.495178 0.581787 0.360657 1441495446 0.534973 -0.495178 0.581787 0.360657 1441495446 0.530273 -0.508972 0.596863 0.321655 1441495446 0.530273 -0.508972 0.596863 0.321655 1441495446 0.530273 -0.508972 0.596863 0.321655 1441495446 0.530273 -0.508972 0.596863 0.321655 1441495446 0.530273 -0.508972 0.596863 0.321655 1441495446 0.530273 -0.508972 0.596863 0.321655 1441495446 0.530273 -0.508972 0.596863 0.321655 1441495446 0.519348 -0.526001 0.621338 0.259827 1441495446 0.519348 -0.526001 0.621338 0.259827 1441495446 0.519348 -0.526001 0.621338 0.259827 1441495446 0.519348 -0.526001 0.621338 0.259827 1441495447 0.519348 -0.526001 0.621338 0.259827 1441495447 0.519348 -0.526001 0.621338 0.259827 1441495447 0.497070 -0.553772 0.639099 0.194397 1441495447 0.497070 -0.553772 0.639099 0.194397 1441495447 0.497070 -0.553772 0.639099 0.194397 1441495447 0.497070 -0.553772 0.639099 0.194397 1441495447 0.497070 -0.553772 0.639099 0.194397 1441495447 0.497070 -0.553772 0.639099 0.194397 1441495447 0.474243 -0.572937 0.656372 0.126526 1441495447 0.474243 -0.572937 0.656372 0.126526 1441495447 0.474243 -0.572937 0.656372 0.126526 1441495447 0.474243 -0.572937 0.656372 0.126526 1441495447 0.474243 -0.572937 0.656372 0.126526 1441495447 0.474243 -0.572937 0.656372 0.126526 1441495447 0.474243 -0.572937 0.656372 0.126526 1441495447 0.460022 -0.577820 0.670532 0.069580 1441495447 0.460022 -0.577820 0.670532 0.069580 1441495447 0.460022 -0.577820 0.670532 0.069580 1441495447 0.460022 -0.577820 0.670532 0.069580 1441495447 0.460022 -0.577820 0.670532 0.069580 1441495447 0.460022 -0.577820 0.670532 0.069580 1441495447 0.461426 -0.577881 0.672729 0.022217 1441495447 0.461426 -0.577881 0.672729 0.022217 1441495447 0.461426 -0.577881 0.672729 0.022217 1441495447 0.461426 -0.577881 0.672729 0.022217 1441495447 0.461426 -0.577881 0.672729 0.022217 1441495447 0.461426 -0.577881 0.672729 0.022217 1441495447 0.469482 -0.574280 0.669983 -0.029541 1441495447 0.469482 -0.574280 0.669983 -0.029541 1441495447 0.469482 -0.574280 0.669983 -0.029541 1441495447 0.469482 -0.574280 0.669983 -0.029541 1441495447 0.469482 -0.574280 0.669983 -0.029541 1441495447 0.469482 -0.574280 0.669983 -0.029541 1441495447 0.469482 -0.574280 0.669983 -0.029541 1441495447 0.465088 -0.565857 0.677307 -0.069031 1441495447 0.465088 -0.565857 0.677307 -0.069031 1441495447 0.465088 -0.565857 0.677307 -0.069031 1441495447 0.465088 -0.565857 0.677307 -0.069031 1441495447 0.465088 -0.565857 0.677307 -0.069031 1441495447 0.465088 -0.565857 0.677307 -0.069031 1441495447 0.435120 -0.576355 0.685730 -0.090576 1441495447 0.435120 -0.576355 0.685730 -0.090576 1441495447 0.435120 -0.576355 0.685730 -0.090576 1441495447 0.435120 -0.576355 0.685730 -0.090576 1441495447 0.435120 -0.576355 0.685730 -0.090576 1441495447 0.435120 -0.576355 0.685730 -0.090576 1441495447 0.435120 -0.576355 0.685730 -0.090576 1441495447 0.406311 -0.586243 0.690918 -0.117432 1441495447 0.406311 -0.586243 0.690918 -0.117432 1441495447 0.406311 -0.586243 0.690918 -0.117432 1441495447 0.406311 -0.586243 0.690918 -0.117432 1441495447 0.406311 -0.586243 0.690918 -0.117432 1441495447 0.406311 -0.586243 0.690918 -0.117432 1441495447 0.392090 -0.588074 0.690552 -0.153503 1441495447 0.392090 -0.588074 0.690552 -0.153503 1441495447 0.392090 -0.588074 0.690552 -0.153503 1441495447 0.392090 -0.588074 0.690552 -0.153503 1441495447 0.392090 -0.588074 0.690552 -0.153503 1441495447 0.392090 -0.588074 0.690552 -0.153503 1441495447 0.383179 -0.596375 0.686157 -0.163452 1441495447 0.383179 -0.596375 0.686157 -0.163452 1441495447 0.383179 -0.596375 0.686157 -0.163452 1441495447 0.383179 -0.596375 0.686157 -0.163452 1441495447 0.383179 -0.596375 0.686157 -0.163452 1441495447 0.383179 -0.596375 0.686157 -0.163452 1441495447 0.383179 -0.596375 0.686157 -0.163452 1441495447 0.384033 -0.606323 0.682495 -0.138123 1441495447 0.384033 -0.606323 0.682495 -0.138123 1441495447 0.384033 -0.606323 0.682495 -0.138123 1441495447 0.384033 -0.606323 0.682495 -0.138123 1441495447 0.384033 -0.606323 0.682495 -0.138123 1441495447 0.384033 -0.606323 0.682495 -0.138123 1441495447 0.405518 -0.615601 0.669434 -0.091980 1441495447 0.405518 -0.615601 0.669434 -0.091980 1441495447 0.405518 -0.615601 0.669434 -0.091980 1441495447 0.405518 -0.615601 0.669434 -0.091980 1441495447 0.405518 -0.615601 0.669434 -0.091980 1441495447 0.405518 -0.615601 0.669434 -0.091980 1441495447 0.440857 -0.624573 0.643921 -0.030884 1441495447 0.440857 -0.624573 0.643921 -0.030884 1441495447 0.440857 -0.624573 0.643921 -0.030884 1441495447 0.440857 -0.624573 0.643921 -0.030884 1441495447 0.440857 -0.624573 0.643921 -0.030884 1441495447 0.440857 -0.624573 0.643921 -0.030884 1441495447 0.440857 -0.624573 0.643921 -0.030884 1441495447 0.477356 -0.611328 0.631104 0.008789 1441495447 0.477356 -0.611328 0.631104 0.008789 1441495447 0.477356 -0.611328 0.631104 0.008789 1441495447 0.477356 -0.611328 0.631104 0.008789 1441495447 0.477356 -0.611328 0.631104 0.008789 1441495447 0.477356 -0.611328 0.631104 0.008789 1441495447 0.477356 -0.611328 0.631104 0.008789 1441495447 0.507324 -0.591309 0.624878 0.049927 1441495447 0.507324 -0.591309 0.624878 0.049927 1441495447 0.507324 -0.591309 0.624878 0.049927 1441495447 0.507324 -0.591309 0.624878 0.049927 1441495447 0.507324 -0.591309 0.624878 0.049927 1441495447 0.507324 -0.591309 0.624878 0.049927 1441495447 0.501770 -0.597534 0.618774 0.090881 1441495447 0.501770 -0.597534 0.618774 0.090881 1441495447 0.501770 -0.597534 0.618774 0.090881 1441495447 0.501770 -0.597534 0.618774 0.090881 1441495447 0.501770 -0.597534 0.618774 0.090881 1441495447 0.501770 -0.597534 0.618774 0.090881 1441495447 0.512390 -0.584229 0.617065 0.123657 1441495447 0.512390 -0.584229 0.617065 0.123657 1441495447 0.512390 -0.584229 0.617065 0.123657 1441495447 0.512390 -0.584229 0.617065 0.123657 1441495447 0.512390 -0.584229 0.617065 0.123657 1441495447 0.512390 -0.584229 0.617065 0.123657 1441495447 0.527344 -0.561462 0.614807 0.169373 1441495447 0.527344 -0.561462 0.614807 0.169373 1441495447 0.527344 -0.561462 0.614807 0.169373 1441495447 0.527344 -0.561462 0.614807 0.169373 1441495447 0.527344 -0.561462 0.614807 0.169373 1441495447 0.527344 -0.561462 0.614807 0.169373 1441495448 0.546082 -0.525757 0.604553 0.244568 1441495448 0.546082 -0.525757 0.604553 0.244568 1441495448 0.546082 -0.525757 0.604553 0.244568 1441495448 0.546082 -0.525757 0.604553 0.244568 1441495448 0.546082 -0.525757 0.604553 0.244568 1441495448 0.546082 -0.525757 0.604553 0.244568 1441495448 0.546082 -0.525757 0.604553 0.244568 1441495448 0.545349 -0.508484 0.582214 0.324036 1441495448 0.545349 -0.508484 0.582214 0.324036 1441495448 0.545349 -0.508484 0.582214 0.324036 1441495448 0.545349 -0.508484 0.582214 0.324036 1441495448 0.545349 -0.508484 0.582214 0.324036 1441495448 0.545349 -0.508484 0.582214 0.324036 1441495448 0.545776 -0.493896 0.567627 0.368774 1441495448 0.545776 -0.493896 0.567627 0.368774 1441495448 0.545776 -0.493896 0.567627 0.368774 1441495448 0.545776 -0.493896 0.567627 0.368774 1441495448 0.545776 -0.493896 0.567627 0.368774 1441495448 0.545776 -0.493896 0.567627 0.368774 1441495448 0.549438 -0.479858 0.561584 0.390442 1441495448 0.549438 -0.479858 0.561584 0.390442 1441495448 0.549438 -0.479858 0.561584 0.390442 1441495448 0.549438 -0.479858 0.561584 0.390442 1441495448 0.549438 -0.479858 0.561584 0.390442 1441495448 0.549438 -0.479858 0.561584 0.390442 1441495448 0.549438 -0.479858 0.561584 0.390442 1441495448 0.551025 -0.476135 0.565979 0.386292 1441495448 0.551025 -0.476135 0.565979 0.386292 1441495448 0.551025 -0.476135 0.565979 0.386292 1441495448 0.551025 -0.476135 0.565979 0.386292 1441495448 0.551025 -0.476135 0.565979 0.386292 1441495448 0.551025 -0.476135 0.565979 0.386292 1441495448 0.541626 -0.490540 0.580627 0.358887 1441495448 0.541626 -0.490540 0.580627 0.358887 1441495448 0.541626 -0.490540 0.580627 0.358887 1441495448 0.541626 -0.490540 0.580627 0.358887 1441495448 0.541626 -0.490540 0.580627 0.358887 1441495448 0.541626 -0.490540 0.580627 0.358887 1441495448 0.522095 -0.522034 0.599854 0.308289 1441495448 0.522095 -0.522034 0.599854 0.308289 1441495448 0.522095 -0.522034 0.599854 0.308289 1441495448 0.522095 -0.522034 0.599854 0.308289 1441495448 0.522095 -0.522034 0.599854 0.308289 1441495448 0.522095 -0.522034 0.599854 0.308289 1441495448 0.522095 -0.522034 0.599854 0.308289 1441495448 0.502808 -0.549988 0.622131 0.240051 1441495448 0.502808 -0.549988 0.622131 0.240051 1441495448 0.502808 -0.549988 0.622131 0.240051 1441495448 0.502808 -0.549988 0.622131 0.240051 1441495448 0.502808 -0.549988 0.622131 0.240051 1441495448 0.502808 -0.549988 0.622131 0.240051 1441495448 0.486816 -0.565125 0.644287 0.168579 1441495448 0.486816 -0.565125 0.644287 0.168579 1441495448 0.486816 -0.565125 0.644287 0.168579 1441495448 0.486816 -0.565125 0.644287 0.168579 1441495448 0.486816 -0.565125 0.644287 0.168579 1441495448 0.486816 -0.565125 0.644287 0.168579 1441495448 0.486816 -0.565125 0.644287 0.168579 1441495448 0.474976 -0.571350 0.660400 0.108643 1441495448 0.474976 -0.571350 0.660400 0.108643 1441495448 0.474976 -0.571350 0.660400 0.108643 1441495448 0.474976 -0.571350 0.660400 0.108643 1441495448 0.474976 -0.571350 0.660400 0.108643 1441495448 0.474976 -0.571350 0.660400 0.108643 1441495448 0.470642 -0.578247 0.664368 0.052246 1441495448 0.470642 -0.578247 0.664368 0.052246 1441495448 0.470642 -0.578247 0.664368 0.052246 1441495448 0.470642 -0.578247 0.664368 0.052246 1441495448 0.470642 -0.578247 0.664368 0.052246 1441495448 0.470642 -0.578247 0.664368 0.052246 1441495448 0.472351 -0.582703 0.661255 -0.004578 1441495448 0.472351 -0.582703 0.661255 -0.004578 1441495448 0.472351 -0.582703 0.661255 -0.004578 1441495448 0.472351 -0.582703 0.661255 -0.004578 1441495448 0.472351 -0.582703 0.661255 -0.004578 1441495448 0.472351 -0.582703 0.661255 -0.004578 1441495448 0.472351 -0.582703 0.661255 -0.004578 1441495448 0.465088 -0.586853 0.660645 -0.052979 1441495448 0.465088 -0.586853 0.660645 -0.052979 1441495448 0.465088 -0.586853 0.660645 -0.052979 1441495448 0.465088 -0.586853 0.660645 -0.052979 1441495448 0.465088 -0.586853 0.660645 -0.052979 1441495448 0.465088 -0.586853 0.660645 -0.052979 1441495448 0.450378 -0.593323 0.660522 -0.094055 1441495448 0.450378 -0.593323 0.660522 -0.094055 1441495448 0.450378 -0.593323 0.660522 -0.094055 1441495448 0.450378 -0.593323 0.660522 -0.094055 1441495448 0.450378 -0.593323 0.660522 -0.094055 1441495448 0.450378 -0.593323 0.660522 -0.094055 1441495448 0.413513 -0.617371 0.658813 -0.117371 1441495448 0.413513 -0.617371 0.658813 -0.117371 1441495448 0.413513 -0.617371 0.658813 -0.117371 1441495448 0.413513 -0.617371 0.658813 -0.117371 1441495448 0.413513 -0.617371 0.658813 -0.117371 1441495448 0.413513 -0.617371 0.658813 -0.117371 1441495448 0.413513 -0.617371 0.658813 -0.117371 1441495448 0.380615 -0.638611 0.652405 -0.147034 1441495448 0.380615 -0.638611 0.652405 -0.147034 1441495448 0.380615 -0.638611 0.652405 -0.147034 1441495448 0.380615 -0.638611 0.652405 -0.147034 1441495448 0.380615 -0.638611 0.652405 -0.147034 1441495448 0.380615 -0.638611 0.652405 -0.147034 1441495448 0.369324 -0.640503 0.647400 -0.184875 1441495448 0.369324 -0.640503 0.647400 -0.184875 1441495448 0.369324 -0.640503 0.647400 -0.184875 1441495448 0.369324 -0.640503 0.647400 -0.184875 1441495448 0.369324 -0.640503 0.647400 -0.184875 1441495448 0.369324 -0.640503 0.647400 -0.184875 1441495448 0.369324 -0.639832 0.645935 -0.192261 1441495448 0.369324 -0.639832 0.645935 -0.192261 1441495448 0.369324 -0.639832 0.645935 -0.192261 1441495448 0.369324 -0.639832 0.645935 -0.192261 1441495448 0.369324 -0.639832 0.645935 -0.192261 1441495448 0.369324 -0.639832 0.645935 -0.192261 1441495449 0.381836 -0.632996 0.652405 -0.167053 1441495449 0.381836 -0.632996 0.652405 -0.167053 1441495449 0.381836 -0.632996 0.652405 -0.167053 1441495449 0.381836 -0.632996 0.652405 -0.167053 1441495449 0.381836 -0.632996 0.652405 -0.167053 1441495449 0.381836 -0.632996 0.652405 -0.167053 1441495449 0.381836 -0.632996 0.652405 -0.167053 1441495449 0.400818 -0.622925 0.660706 -0.121399 1441495449 0.400818 -0.622925 0.660706 -0.121399 1441495449 0.400818 -0.622925 0.660706 -0.121399 1441495449 0.400818 -0.622925 0.660706 -0.121399 1441495449 0.400818 -0.622925 0.660706 -0.121399 1441495449 0.400818 -0.622925 0.660706 -0.121399 1441495449 0.427795 -0.616516 0.657288 -0.069275 1441495449 0.427795 -0.616516 0.657288 -0.069275 1441495449 0.427795 -0.616516 0.657288 -0.069275 1441495449 0.427795 -0.616516 0.657288 -0.069275 1441495449 0.427795 -0.616516 0.657288 -0.069275 1441495449 0.427795 -0.616516 0.657288 -0.069275 1441495449 0.427795 -0.616516 0.657288 -0.069275 1441495449 0.459656 -0.605774 0.648438 -0.035767 1441495449 0.459656 -0.605774 0.648438 -0.035767 1441495449 0.459656 -0.605774 0.648438 -0.035767 1441495449 0.459656 -0.605774 0.648438 -0.035767 1441495449 0.459656 -0.605774 0.648438 -0.035767 1441495449 0.459656 -0.605774 0.648438 -0.035767 1441495449 0.489014 -0.583130 0.648682 -0.005737 1441495449 0.489014 -0.583130 0.648682 -0.005737 1441495449 0.489014 -0.583130 0.648682 -0.005737 1441495449 0.489014 -0.583130 0.648682 -0.005737 1441495449 0.489014 -0.583130 0.648682 -0.005737 1441495449 0.489014 -0.583130 0.648682 -0.005737 1441495449 0.489014 -0.583130 0.648682 -0.005737 1441495449 0.498047 -0.575073 0.648193 0.032043 1441495449 0.498047 -0.575073 0.648193 0.032043 1441495449 0.498047 -0.575073 0.648193 0.032043 1441495449 0.498047 -0.575073 0.648193 0.032043 1441495449 0.498047 -0.575073 0.648193 0.032043 1441495449 0.498047 -0.575073 0.648193 0.032043 1441495449 0.498840 -0.568970 0.648682 0.081238 1441495449 0.498840 -0.568970 0.648682 0.081238 1441495449 
0.629578 -0.361938 0.618591 0.299805 1441495451 0.629578 -0.361938 0.618591 0.299805 1441495451 0.629578 -0.361938 0.618591 0.299805 1441495451 0.629578 -0.361938 0.618591 0.299805 1441495451 0.629578 -0.361938 0.618591 0.299805 1441495451 0.625671 -0.371643 0.617310 0.298767 1441495451 0.625671 -0.371643 0.617310 0.298767 1441495451 0.625671 -0.371643 0.617310 0.298767 1441495451 0.625671 -0.371643 0.617310 0.298767 1441495451 0.625671 -0.371643 0.617310 0.298767 1441495451 0.625671 -0.371643 0.617310 0.298767 1441495451 0.622742 -0.380859 0.615479 0.297119 1441495451 0.622742 -0.380859 0.615479 0.297119 1441495451 0.622742 -0.380859 0.615479 0.297119 1441495451 0.622742 -0.380859 0.615479 0.297119 1441495451 0.622742 -0.380859 0.615479 0.297119 1441495451 0.622742 -0.380859 0.615479 0.297119 1441495451 0.622742 -0.380859 0.615479 0.297119 1441495451 0.622375 -0.384644 0.615967 0.291870 1441495451 0.622375 -0.384644 0.615967 0.291870 1441495451 0.622375 -0.384644 0.615967 0.291870 1441495451 0.622375 -0.384644 0.615967 0.291870 1441495451 0.622375 -0.384644 0.615967 0.291870 1441495451 0.622375 -0.384644 0.615967 0.291870 1441495451 0.622742 -0.386597 0.616638 0.287048 1441495451 0.622742 -0.386597 0.616638 0.287048 1441495451 0.622742 -0.386597 0.616638 0.287048 1441495451 0.622742 -0.386597 0.616638 0.287048 1441495451 0.622742 -0.386597 0.616638 0.287048 1441495451 0.622742 -0.386597 0.616638 0.287048 1441495451 0.622742 -0.386597 0.616638 0.287048 1441495451 0.623840 -0.386963 0.617188 0.282898 1441495451 0.623840 -0.386963 0.617188 0.282898 1441495452 0.623840 -0.386963 0.617188 0.282898 1441495452 0.623840 -0.386963 0.617188 0.282898 1441495452 0.623840 -0.386963 0.617188 0.282898 1441495452 0.623840 -0.386963 0.617188 0.282898 1441495452 0.624573 -0.387451 0.616516 0.282227 1441495452 0.624573 -0.387451 0.616516 0.282227 1441495452 0.624573 -0.387451 0.616516 0.282227 1441495452 0.624573 -0.387451 0.616516 0.282227 1441495452 0.624573 -0.387451 0.616516 0.282227 1441495452 0.624573 -0.387451 0.616516 0.282227 1441495452 0.625000 -0.388123 0.614929 0.283691 1441495452 0.625000 -0.388123 0.614929 0.283691 1441495452 0.625000 -0.388123 0.614929 0.283691 1441495452 0.625000 -0.388123 0.614929 0.283691 1441495452 0.625000 -0.388123 0.614929 0.283691 1441495452 0.625000 -0.388123 0.614929 0.283691 1441495452 0.625000 -0.388123 0.614929 0.283691 1441495452 0.625244 -0.388428 0.613403 0.285950 1441495452 0.625244 -0.388428 0.613403 0.285950 1441495452 0.625244 -0.388428 0.613403 0.285950 1441495452 0.625244 -0.388428 0.613403 0.285950 1441495452 0.625244 -0.388428 0.613403 0.285950 1441495452 0.625244 -0.388428 0.613403 0.285950 1441495452 0.624817 -0.389038 0.612305 0.288574 1441495452 0.624817 -0.389038 0.612305 0.288574 1441495452 0.624817 -0.389038 0.612305 0.288574 1441495452 0.624817 -0.389038 0.612305 0.288574 1441495452 0.624817 -0.389038 0.612305 0.288574 1441495452 0.624817 -0.389038 0.612305 0.288574 1441495452 0.622925 -0.392395 0.609924 0.293091 1441495452 0.622925 -0.392395 0.609924 0.293091 1441495452 0.622925 -0.392395 0.609924 0.293091 1441495452 0.622925 -0.392395 0.609924 0.293091 1441495452 0.622925 -0.392395 0.609924 0.293091 1441495452 0.622925 -0.392395 0.609924 0.293091 1441495452 0.620850 -0.396301 0.607117 0.297974 1441495452 0.620850 -0.396301 0.607117 0.297974 1441495452 0.620850 -0.396301 0.607117 0.297974 1441495452 0.620850 -0.396301 0.607117 0.297974 1441495452 0.620850 -0.396301 0.607117 0.297974 1441495452 0.620850 -0.396301 0.607117 0.297974 1441495452 0.620850 -0.396301 0.607117 0.297974 1441495452 0.618835 -0.399963 0.604797 0.302002 1441495452 0.618835 -0.399963 0.604797 0.302002 1441495452 0.618835 -0.399963 0.604797 0.302002 1441495452 0.618835 -0.399963 0.604797 0.302002 1441495452 0.618835 -0.399963 0.604797 0.302002 1441495452 0.618835 -0.399963 0.604797 0.302002 1441495452 0.616699 -0.405334 0.601379 0.306030 1441495452 0.616699 -0.405334 0.601379 0.306030 1441495452 0.616699 -0.405334 0.601379 0.306030 1441495452 0.616699 -0.405334 0.601379 0.306030 1441495452 0.616699 -0.405334 0.601379 0.306030 1441495452 0.616699 -0.405334 0.601379 0.306030 1441495452 0.616699 -0.405334 0.601379 0.306030 1441495452 0.615723 -0.408691 0.599182 0.307861 1441495452 0.615723 -0.408691 0.599182 0.307861 1441495452 0.615723 -0.408691 0.599182 0.307861 1441495452 0.615723 -0.408691 0.599182 0.307861 1441495452 0.615723 -0.408691 0.599182 0.307861 1441495452 0.615723 -0.408691 0.599182 0.307861 1441495452 0.614197 -0.412903 0.596558 0.310425 1441495452 0.614197 -0.412903 0.596558 0.310425 1441495452 0.614197 -0.412903 0.596558 0.310425 1441495452 0.614197 -0.412903 0.596558 0.310425 1441495452 0.614197 -0.412903 0.596558 0.310425 1441495452 0.614197 -0.412903 0.596558 0.310425 1441495452 0.613525 -0.415771 0.593933 0.312927 1441495452 0.613525 -0.415771 0.593933 0.312927 1441495452 0.613525 -0.415771 0.593933 0.312927 1441495452 0.613525 -0.415771 0.593933 0.312927 1441495452 0.613525 -0.415771 0.593933 0.312927 1441495452 0.613525 -0.415771 0.593933 0.312927 1441495452 0.613525 -0.415771 0.593933 0.312927 1441495452 0.615356 -0.412842 0.594543 0.312012 1441495452 0.615356 -0.412842 0.594543 0.312012 1441495452 0.615356 -0.412842 0.594543 0.312012 1441495452 0.615356 -0.412842 0.594543 0.312012 1441495452 0.615356 -0.412842 0.594543 0.312012 1441495452 0.615356 -0.412842 0.594543 0.312012 1441495452 0.617249 -0.407715 0.596985 0.310425 1441495452 0.617249 -0.407715 0.596985 0.310425 1441495452 0.617249 -0.407715 0.596985 0.310425 1441495452 0.617249 -0.407715 0.596985 0.310425 1441495452 0.617249 -0.407715 0.596985 0.310425 1441495452 0.617249 -0.407715 0.596985 0.310425 1441495452 0.617249 -0.407715 0.596985 0.310425 1441495452 0.618774 -0.401611 0.600525 0.308533 1441495452 0.618774 -0.401611 0.600525 0.308533 1441495452 0.618774 -0.401611 0.600525 0.308533 1441495452 0.618774 -0.401611 0.600525 0.308533 1441495452 0.618774 -0.401611 0.600525 0.308533 1441495452 0.618774 -0.401611 0.600525 0.308533 1441495452 0.619690 -0.395264 0.604187 0.307617 1441495452 0.619690 -0.395264 0.604187 0.307617 1441495452 0.619690 -0.395264 0.604187 0.307617 1441495452 0.619690 -0.395264 0.604187 0.307617 1441495452 0.619690 -0.395264 0.604187 0.307617 1441495452 0.619690 -0.395264 0.604187 0.307617 1441495452 0.619690 -0.395264 0.604187 0.307617 1441495452 0.620178 -0.390198 0.606750 0.308105 1441495452 0.620178 -0.390198 0.606750 0.308105 1441495452 0.620178 -0.390198 0.606750 0.308105 1441495452 0.620178 -0.390198 0.606750 0.308105 1441495452 0.620178 -0.390198 0.606750 0.308105 1441495452 0.620178 -0.390198 0.606750 0.308105 1441495452 0.621582 -0.385498 0.608582 0.307617 1441495452 0.621582 -0.385498 0.608582 0.307617 1441495452 0.621582 -0.385498 0.608582 0.307617 1441495452 0.621582 -0.385498 0.608582 0.307617 1441495452 0.621582 -0.385498 0.608582 0.307617 1441495452 0.621582 -0.385498 0.608582 0.307617 1441495452 0.621582 -0.385498 0.608582 0.307617 1441495452 0.624207 -0.381165 0.609375 0.306091 1441495452 0.624207 -0.381165 0.609375 0.306091 1441495452 0.624207 -0.381165 0.609375 0.306091 1441495452 0.624207 -0.381165 0.609375 0.306091 1441495453 0.624207 -0.381165 0.609375 0.306091 1441495453 0.624207 -0.381165 0.609375 0.306091 1441495453 0.627502 -0.376648 0.609985 0.303650 1441495453 0.627502 -0.376648 0.609985 0.303650 1441495453 0.627502 -0.376648 0.609985 0.303650 1441495453 0.627502 -0.376648 0.609985 0.303650 1441495453 0.627502 -0.376648 0.609985 0.303650 1441495453 0.627502 -0.376648 0.609985 0.303650 1441495453 0.630432 -0.371948 0.610840 0.301758 1441495453 0.630432 -0.371948 0.610840 0.301758 1441495453 0.630432 -0.371948 0.610840 0.301758 1441495453 0.630432 -0.371948 0.610840 0.301758 1441495453 0.630432 -0.371948 0.610840 0.301758 1441495453 0.630432 -0.371948 0.610840 0.301758 1441495453 0.630432 -0.371948 0.610840 0.301758 1441495453 0.632324 -0.369690 0.610291 0.301636 1441495453 0.632324 -0.369690 0.610291 0.301636 1441495453 0.632324 -0.369690 0.610291 0.301636 1441495453 0.632324 -0.369690 0.610291 0.301636 1441495453 0.632324 -0.369690 0.610291 0.301636 1441495453 0.632324 -0.369690 0.610291 0.301636 1441495453 0.634583 -0.365662 0.612061 0.298218 1441495453 0.634583 -0.365662 0.612061 0.298218 1441495453 0.634583 -0.365662 0.612061 0.298218 1441495453 0.634583 -0.365662 0.612061 0.298218 1441495453 0.634583 -0.365662 0.612061 0.298218 1441495453 0.634583 -0.365662 0.612061 0.298218 1441495453 0.636536 -0.359619 0.616516 0.292053 1441495453 0.636536 -0.359619 0.616516 0.292053 1441495453 0.636536 -0.359619 0.616516 0.292053 1441495453 0.636536 -0.359619 0.616516 0.292053 1441495453 0.636536 -0.359619 0.616516 0.292053 1441495453 0.636536 -0.359619 0.616516 0.292053 1441495453 0.636475 -0.358337 0.618408 0.289734 1441495453 0.636475 -0.358337 0.618408 0.289734 1441495453 0.636475 -0.358337 0.618408 0.289734 1441495453 0.636475 -0.358337 0.618408 0.289734 1441495453 0.636475 -0.358337 0.618408 0.289734 1441495453 0.636475 -0.358337 0.618408 0.289734 1441495453 0.636108 -0.359192 0.619385 0.287476 1441495453 0.636108 -0.359192 0.619385 0.287476 1441495453 0.636108 -0.359192 0.619385 0.287476 1441495453 0.636108 -0.359192 0.619385 0.287476 1441495453 0.636108 -0.359192 0.619385 0.287476 1441495453 0.636108 -0.359192 0.619385 0.287476 1441495453 0.636108 -0.359192 0.619385 0.287476 1441495453 0.637085 -0.358398 0.620850 0.283020 1441495453 0.637085 -0.358398 0.620850 0.283020 1441495453 0.637085 -0.358398 0.620850 0.283020 1441495453 0.637085 -0.358398 0.620850 0.283020 1441495453 0.637085 -0.358398 0.620850 0.283020 1441495453 0.637085 -0.358398 0.620850 0.283020 1441495453 0.639343 -0.355225 0.622681 0.278076 1441495453 0.639343 -0.355225 0.622681 0.278076 1441495453 0.639343 -0.355225 0.622681 0.278076 1441495453 0.639343 -0.355225 0.622681 0.278076 1441495453 0.639343 -0.355225 0.622681 0.278076 1441495453 0.639343 -0.355225 0.622681 0.278076 1441495453 0.642395 -0.352234 0.622620 0.274780 1441495453 0.642395 -0.352234 0.622620 0.274780 1441495453 0.642395 -0.352234 0.622620 0.274780 1441495453 0.642395 -0.352234 0.622620 0.274780 1441495453 0.642395 -0.352234 0.622620 0.274780 1441495453 0.642395 -0.352234 0.622620 0.274780 1441495453 0.642395 -0.352234 0.622620 0.274780 1441495453 0.645630 -0.351624 0.621033 0.271667 1441495453 0.645630 -0.351624 0.621033 0.271667 1441495453 0.645630 -0.351624 0.621033 0.271667 1441495453 0.645630 -0.351624 0.621033 0.271667 1441495453 0.645630 -0.351624 0.621033 0.271667 1441495453 0.645630 -0.351624 0.621033 0.271667 1441495453 0.647278 -0.350830 0.620911 0.269043 1441495453 0.647278 -0.350830 0.620911 0.269043 1441495453 0.647278 -0.350830 0.620911 0.269043 1441495453 0.647278 -0.350830 0.620911 0.269043 1441495453 0.647278 -0.350830 0.620911 0.269043 1441495453 0.647278 -0.350830 0.620911 0.269043 1441495453 0.646790 -0.353210 0.619690 0.269775 1441495453 0.646790 -0.353210 0.619690 0.269775 1441495453 0.646790 -0.353210 0.619690 0.269775 1441495453 0.646790 -0.353210 0.619690 0.269775 1441495453 0.646790 -0.353210 0.619690 0.269775 1441495453 0.646790 -0.353210 0.619690 0.269775 1441495453 0.646423 -0.353638 0.619934 0.269653 1441495453 0.646423 -0.353638 0.619934 0.269653 1441495453 0.646423 -0.353638 0.619934 0.269653 1441495453 0.646423 -0.353638 0.619934 0.269653 1441495453 0.646423 -0.353638 0.619934 0.269653 1441495453 0.646423 -0.353638 0.619934 0.269653 1441495453 0.646423 -0.353638 0.619934 0.269653 1441495453 0.646729 -0.354492 0.618896 0.270081 1441495453 0.646729 -0.354492 0.618896 0.270081 1441495453 0.646729 -0.354492 0.618896 0.270081 1441495453 0.646729 -0.354492 0.618896 0.270081 1441495453 0.646729 -0.354492 0.618896 0.270081 1441495453 0.646729 -0.354492 0.618896 0.270081 1441495453 0.647827 -0.353455 0.618958 0.268738 1441495453 0.647827 -0.353455 0.618958 0.268738 1441495453 0.647827 -0.353455 0.618958 0.268738 1441495453 0.647827 -0.353455 0.618958 0.268738 1441495453 0.647827 -0.353455 0.618958 0.268738 1441495453 0.647827 -0.353455 0.618958 0.268738 1441495453 0.648499 -0.352234 0.619629 0.267151 1441495453 0.648499 -0.352234 0.619629 0.267151 1441495453 0.648499 -0.352234 0.619629 0.267151 1441495453 0.648499 -0.352234 0.619629 0.267151 1441495453 0.648499 -0.352234 0.619629 0.267151 1441495453 0.648499 -0.352234 0.619629 0.267151 1441495453 0.648499 -0.352234 0.619629 0.267151 1441495453 0.647888 -0.353638 0.619019 0.268311 1441495453 0.647888 -0.353638 0.619019 0.268311 1441495453 0.647888 -0.353638 0.619019 0.268311 1441495453 0.647888 -0.353638 0.619019 0.268311 1441495453 0.647888 -0.353638 0.619019 0.268311 1441495454 0.647888 -0.353638 0.619019 0.268311 1441495454 0.645874 -0.357483 0.617249 0.272095 1441495454 0.645874 -0.357483 0.617249 0.272095 1441495454 0.645874 -0.357483 0.617249 0.272095 1441495454 0.645874 -0.357483 0.617249 0.272095 1441495454 0.645874 -0.357483 0.617249 0.272095 1441495454 0.645874 -0.357483 0.617249 0.272095 1441495454 0.645874 -0.357483 0.617249 0.272095 1441495454 0.643066 -0.362610 0.614563 0.277832 1441495454 0.643066 -0.362610 0.614563 0.277832 1441495454 0.643066 -0.362610 0.614563 0.277832 1441495454 0.643066 -0.362610 0.614563 0.277832 1441495454 0.643066 -0.362610 0.614563 0.277832 1441495454 0.643066 -0.362610 0.614563 0.277832 1441495454 0.640015 -0.368103 0.611450 0.284485 1441495454 0.640015 -0.368103 0.611450 0.284485 1441495454 0.640015 -0.368103 0.611450 0.284485 1441495454 0.640015 -0.368103 0.611450 0.284485 1441495454 0.640015 -0.368103 0.611450 0.284485 1441495454 0.640015 -0.368103 0.611450 0.284485 1441495454 0.640015 -0.368103 0.611450 0.284485 1441495454 0.637756 -0.372437 0.609070 0.288940 1441495454 0.637756 -0.372437 0.609070 0.288940 1441495454 0.637756 -0.372437 0.609070 0.288940 1441495454 0.637756 -0.372437 0.609070 0.288940 1441495454 0.637756 -0.372437 0.609070 0.288940 1441495454 0.637756 -0.372437 0.609070 0.288940 1441495454 0.636963 -0.373352 0.609253 0.289124 1441495454 0.636963 -0.373352 0.609253 0.289124 1441495454 0.636963 -0.373352 0.609253 0.289124 1441495454 0.636963 -0.373352 0.609253 0.289124 1441495454 0.636963 -0.373352 0.609253 0.289124 1441495454 0.636963 -0.373352 0.609253 0.289124 1441495454 0.636963 -0.373352 0.609253 0.289124 1441495454 0.635681 -0.376404 0.608337 0.289917 1441495454 0.635681 -0.376404 0.608337 0.289917 1441495454 0.635681 -0.376404 0.608337 0.289917 1441495454 0.635681 -0.376404 0.608337 0.289917 1441495454 0.635681 -0.376404 0.608337 0.289917 1441495454 0.635681 -0.376404 0.608337 0.289917 1441495454 0.635559 -0.377930 0.607971 0.289001 1441495454 0.635559 -0.377930 0.607971 0.289001 1441495454 0.635559 -0.377930 0.607971 0.289001 1441495454 0.635559 -0.377930 0.607971 0.289001 1441495454 0.635559 -0.377930 0.607971 0.289001 1441495454 0.635559 -0.377930 0.607971 0.289001 1441495454 0.637268 -0.376587 0.608032 0.286926 1441495454 0.637268 -0.376587 0.608032 0.286926 1441495454 0.637268 -0.376587 0.608032 0.286926 1441495454 0.637268 -0.376587 0.608032 0.286926 1441495454 0.637268 -0.376587 0.608032 0.286926 1441495454 0.637268 -0.376587 0.608032 0.286926 1441495454 0.637268 -0.376587 0.608032 0.286926 1441495454 0.640747 -0.371277 0.609619 0.282715 1441495454 0.640747 -0.371277 0.609619 0.282715 1441495454 0.640747 -0.371277 0.609619 0.282715 1441495454 0.640747 -0.371277 0.609619 0.282715 1441495454 0.640747 -0.371277 0.609619 0.282715 1441495454 0.640747 -0.371277 0.609619 0.282715 1441495454 0.644409 -0.364075 0.612427 0.277649 1441495454 0.644409 -0.364075 0.612427 0.277649 1441495454 0.644409 -0.364075 0.612427 0.277649 1441495454 0.644409 -0.364075 0.612427 0.277649 1441495454 0.644409 -0.364075 0.612427 0.277649 1441495454 0.644409 -0.364075 0.612427 0.277649 1441495454 0.646301 -0.360107 0.613892 0.275146 1441495454 0.646301 -0.360107 0.613892 0.275146 1441495454 0.646301 -0.360107 0.613892 0.275146 1441495454 0.646301 -0.360107 0.613892 0.275146 1441495454 0.646301 -0.360107 0.613892 0.275146 1441495454 0.646301 -0.360107 0.613892 0.275146 1441495454 0.647339 -0.358459 0.613770 0.275146 1441495454 0.647339 -0.358459 0.613770 0.275146 1441495454 0.647339 -0.358459 0.613770 0.275146 1441495454 0.647339 -0.358459 0.613770 0.275146 1441495454 0.647339 -0.358459 0.613770 0.275146 1441495454 0.647339 -0.358459 0.613770 0.275146 1441495454 0.649048 -0.354248 0.615601 0.272461 1441495454 0.649048 -0.354248 0.615601 0.272461 1441495454 0.649048 -0.354248 0.615601 0.272461 1441495454 0.649048 -0.354248 0.615601 0.272461 1441495454 0.649048 -0.354248 0.615601 0.272461 1441495454 0.649048 -0.354248 0.615601 0.272461 1441495454 0.649475 -0.352295 0.616882 0.270996 1441495454 0.649475 -0.352295 0.616882 0.270996 1441495454 0.649475 -0.352295 0.616882 0.270996 1441495454 0.649475 -0.352295 0.616882 0.270996 1441495454 0.649475 -0.352295 0.616882 0.270996 1441495454 0.649475 -0.352295 0.616882 0.270996 1441495454 0.649475 -0.352295 0.616882 0.270996 1441495454 0.649536 -0.351563 0.618469 0.268250 1441495454 0.649536 -0.351563 0.618469 0.268250 1441495454 0.649536 -0.351563 0.618469 0.268250 1441495454 0.649536 -0.351563 0.618469 0.268250 1441495454 0.649536 -0.351563 0.618469 0.268250 1441495454 0.649536 -0.351563 0.618469 0.268250 1441495454 0.647156 -0.355652 0.618164 0.269287 1441495454 0.647156 -0.355652 0.618164 0.269287 1441495454 0.647156 -0.355652 0.618164 0.269287 1441495454 0.647156 -0.355652 0.618164 0.269287 1441495454 0.647156 -0.355652 0.618164 0.269287 1441495454 0.647156 -0.355652 0.618164 0.269287 1441495454 0.647156 -0.355652 0.618164 0.269287 1441495454 0.645325 -0.360352 0.617004 0.270203 1441495454 0.645325 -0.360352 0.617004 0.270203 1441495454 0.645325 -0.360352 0.617004 0.270203 1441495454 0.645325 -0.360352 0.617004 0.270203 1441495454 0.645325 -0.360352 0.617004 0.270203 1441495454 0.645325 -0.360352 0.617004 0.270203 1441495454 0.644897 -0.361145 0.617737 0.268372 1441495454 0.644897 -0.361145 0.617737 0.268372 1441495454 0.644897 -0.361145 0.617737 0.268372 1441495454 0.644897 -0.361145 0.617737 0.268372 1441495454 0.644897 -0.361145 0.617737 0.268372 1441495454 0.644897 -0.361145 0.617737 0.268372 1441495455 0.644165 -0.363831 0.617493 0.267029 1441495455 0.644165 -0.363831 0.617493 0.267029 1441495455 0.644165 -0.363831 0.617493 0.267029 1441495455 0.644165 -0.363831 0.617493 0.267029 1441495455 0.644165 -0.363831 0.617493 0.267029 1441495455 0.644165 -0.363831 0.617493 0.267029 1441495455 0.644165 -0.363831 0.617493 0.267029 1441495455 0.644714 -0.364258 0.618103 0.263733 1441495455 0.644714 -0.364258 0.618103 0.263733 1441495455 0.644714 -0.364258 0.618103 0.263733 1441495455 0.644714 -0.364258 0.618103 0.263733 1441495455 0.644714 -0.364258 0.618103 0.263733 1441495455 0.645386 -0.363220 0.619141 0.261169 1441495455 0.645386 -0.363220 0.619141 0.261169 1441495455 0.645386 -0.363220 0.619141 0.261169 1441495455 0.645386 -0.363220 0.619141 0.261169 1441495455 0.645386 -0.363220 0.619141 0.261169 1441495455 0.645386 -0.363220 0.619141 0.261169 1441495455 0.645386 -0.363220 0.619141 0.261169 1441495455 0.646240 -0.361816 0.620056 0.258667 1441495455 0.646240 -0.361816 0.620056 0.258667 1441495455 0.646240 -0.361816 0.620056 0.258667 1441495455 0.646240 -0.361816 0.620056 0.258667 1441495455 0.646240 -0.361816 0.620056 0.258667 1441495455 0.646240 -0.361816 0.620056 0.258667 1441495455 0.647217 -0.359558 0.621948 0.254883 1441495455 0.647217 -0.359558 0.621948 0.254883 1441495455 0.647217 -0.359558 0.621948 0.254883 1441495455 0.647217 -0.359558 0.621948 0.254883 1441495455 0.647217 -0.359558 0.621948 0.254883 1441495455 0.647217 -0.359558 0.621948 0.254883 1441495455 0.647217 -0.359558 0.621948 0.254883 1441495455 0.648010 -0.358215 0.623535 0.250793 1441495455 0.648010 -0.358215 0.623535 0.250793 1441495455 0.648010 -0.358215 0.623535 0.250793 1441495455 0.648010 -0.358215 0.623535 0.250793 1441495455 0.648010 -0.358215 0.623535 0.250793 1441495455 0.648010 -0.358215 0.623535 0.250793 1441495455 0.649719 -0.354187 0.626404 0.244873 1441495455 0.649719 -0.354187 0.626404 0.244873 1441495455 0.649719 -0.354187 0.626404 0.244873 1441495455 0.649719 -0.354187 0.626404 0.244873 1441495455 0.649719 -0.354187 0.626404 0.244873 1441495455 0.649719 -0.354187 0.626404 0.244873 1441495455 0.649719 -0.354187 0.626404 0.244873 1441495455 0.652466 -0.348206 0.629089 0.239258 1441495455 0.652466 -0.348206 0.629089 0.239258 1441495455 0.652466 -0.348206 0.629089 0.239258 1441495455 0.652466 -0.348206 0.629089 0.239258 1441495455 0.652466 -0.348206 0.629089 0.239258 1441495455 0.652466 -0.348206 0.629089 0.239258 1441495455 0.655151 -0.343994 0.630127 0.235168 1441495455 0.655151 -0.343994 0.630127 0.235168 1441495455 0.655151 -0.343994 0.630127 0.235168 1441495455 0.655151 -0.343994 0.630127 0.235168 1441495455 0.655151 -0.343994 0.630127 0.235168 1441495455 0.655151 -0.343994 0.630127 0.235168 1441495455 0.655151 -0.343994 0.630127 0.235168 1441495455 0.656982 -0.341003 0.631042 0.231934 1441495455 0.656982 -0.341003 0.631042 0.231934 1441495455 0.656982 -0.341003 0.631042 0.231934 1441495455 0.656982 -0.341003 0.631042 0.231934 1441495455 0.656982 -0.341003 0.631042 0.231934 1441495455 0.656982 -0.341003 0.631042 0.231934 1441495455 0.655701 -0.343384 0.630127 0.234497 1441495455 0.655701 -0.343384 0.630127 0.234497 1441495455 0.655701 -0.343384 0.630127 0.234497 1441495455 0.655701 -0.343384 0.630127 0.234497 1441495455 0.655701 -0.343384 0.630127 0.234497 1441495455 0.655701 -0.343384 0.630127 0.234497 1441495455 0.652832 -0.348328 0.628296 0.240112 1441495455 0.652832 -0.348328 0.628296 0.240112 1441495455 0.652832 -0.348328 0.628296 0.240112 1441495455 0.652832 -0.348328 0.628296 0.240112 1441495455 0.652832 -0.348328 0.628296 0.240112 1441495455 0.652832 -0.348328 0.628296 0.240112 1441495455 0.650024 -0.352295 0.626587 0.246277 1441495455 0.650024 -0.352295 0.626587 0.246277 1441495455 0.650024 -0.352295 0.626587 0.246277 1441495455 0.650024 -0.352295 0.626587 0.246277 1441495455 0.650024 -0.352295 0.626587 0.246277 1441495455 0.650024 -0.352295 0.626587 0.246277 1441495455 0.647339 -0.356445 0.624390 0.252991 1441495455 0.647339 -0.356445 0.624390 0.252991 1441495455 0.647339 -0.356445 0.624390 0.252991 1441495455 0.647339 -0.356445 0.624390 0.252991 1441495455 0.647339 -0.356445 0.624390 0.252991 1441495455 0.647339 -0.356445 0.624390 0.252991 1441495455 0.645569 -0.359863 0.622681 0.256775 1441495455 0.645569 -0.359863 0.622681 0.256775 1441495455 0.645569 -0.359863 0.622681 0.256775 1441495455 0.645569 -0.359863 0.622681 0.256775 1441495455 0.645569 -0.359863 0.622681 0.256775 1441495455 0.645569 -0.359863 0.622681 0.256775 1441495455 0.645569 -0.359863 0.622681 0.256775 1441495455 0.643921 -0.363647 0.621094 0.259460 1441495455 0.643921 -0.363647 0.621094 0.259460 1441495455 0.643921 -0.363647 0.621094 0.259460 1441495455 0.643921 -0.363647 0.621094 0.259460 1441495455 0.643921 -0.363647 0.621094 0.259460 1441495455 0.643921 -0.363647 0.621094 0.259460 1441495455 0.641663 -0.367554 0.619385 0.263672 1441495455 0.641663 -0.367554 0.619385 0.263672 1441495455 0.641663 -0.367554 0.619385 0.263672 1441495455 0.641663 -0.367554 0.619385 0.263672 1441495455 0.641663 -0.367554 0.619385 0.263672 1441495455 0.641663 -0.367554 0.619385 0.263672 1441495455 0.639526 -0.371460 0.617004 0.268921 1441495455 0.639526 -0.371460 0.617004 0.268921 1441495455 0.639526 -0.371460 0.617004 0.268921 1441495455 0.639526 -0.371460 0.617004 0.268921 1441495455 0.639526 -0.371460 0.617004 0.268921 1441495455 0.639526 -0.371460 0.617004 0.268921 1441495455 0.639526 -0.371460 0.617004 0.268921 1441495456 0.637939 -0.375671 0.613708 0.274231 1441495456 0.637939 -0.375671 0.613708 0.274231 1441495456 0.637939 -0.375671 0.613708 0.274231 1441495456 0.637939 -0.375671 0.613708 0.274231 1441495456 0.637939 -0.375671 0.613708 0.274231 1441495456 0.637939 -0.375671 0.613708 0.274231 1441495456 0.638794 -0.376282 0.611145 0.277100 1441495456 0.638794 -0.376282 0.611145 0.277100 1441495456 0.638794 -0.376282 0.611145 0.277100 1441495456 0.638794 -0.376282 0.611145 0.277100 1441495456 0.638794 -0.376282 0.611145 0.277100 1441495456 0.638794 -0.376282 0.611145 0.277100 1441495456 0.640869 -0.373901 0.609985 0.278198 1441495456 0.640869 -0.373901 0.609985 0.278198 1441495456 0.640869 -0.373901 0.609985 0.278198 1441495456 0.640869 -0.373901 0.609985 0.278198 1441495456 0.640869 -0.373901 0.609985 0.278198 1441495456 0.640869 -0.373901 0.609985 0.278198 1441495456 0.640869 -0.373901 0.609985 0.278198 1441495456 0.642639 -0.370911 0.609985 0.278137 1441495456 0.642639 -0.370911 0.609985 0.278137 1441495456 0.642639 -0.370911 0.609985 0.278137 1441495456 0.642639 -0.370911 0.609985 0.278137 1441495456 0.642639 -0.370911 0.609985 0.278137 1441495456 0.642639 -0.370911 0.609985 0.278137 1441495456 0.643005 -0.369629 0.610046 0.278748 1441495456 0.643005 -0.369629 0.610046 0.278748 1441495456 0.643005 -0.369629 0.610046 0.278748 1441495456 0.643005 -0.369629 0.610046 0.278748 1441495456 0.643005 -0.369629 0.610046 0.278748 1441495456 0.643005 -0.369629 0.610046 0.278748 1441495456 0.643005 -0.369629 0.610046 0.278748 1441495456 0.642761 -0.369019 0.610779 0.278564 1441495456 0.642761 -0.369019 0.610779 0.278564 1441495456 0.642761 -0.369019 0.610779 0.278564 1441495456 0.642761 -0.369019 0.610779 0.278564 1441495456 0.642761 -0.369019 0.610779 0.278564 1441495456 0.642761 -0.369019 0.610779 0.278564 1441495456 0.642761 -0.369019 0.610779 0.278564 1441495456 0.642639 -0.367126 0.613037 0.276367 1441495456 0.642639 -0.367126 0.613037 0.276367 1441495456 0.642639 -0.367126 0.613037 0.276367 1441495456 0.642639 -0.367126 0.613037 0.276367 1441495456 0.642639 -0.367126 0.613037 0.276367 1441495456 0.642639 -0.367126 0.613037 0.276367 1441495456 0.641174 -0.369568 0.613098 0.276245 1441495456 0.641174 -0.369568 0.613098 0.276245 1441495456 0.641174 -0.369568 0.613098 0.276245 1441495456 0.641174 -0.369568 0.613098 0.276245 1441495456 0.641174 -0.369568 0.613098 0.276245 1441495456 0.641174 -0.369568 0.613098 0.276245 1441495456 0.641174 -0.369568 0.613098 0.276245 1441495456 0.639954 -0.372864 0.612610 0.275818 1441495456 0.639954 -0.372864 0.612610 0.275818 1441495456 0.639954 -0.372864 0.612610 0.275818 1441495456 0.639954 -0.372864 0.612610 0.275818 1441495456 0.639954 -0.372864 0.612610 0.275818 1441495456 0.639954 -0.372864 0.612610 0.275818 1441495456 0.639282 -0.375610 0.612061 0.274902 1441495456 0.639282 -0.375610 0.612061 0.274902 1441495456 0.639282 -0.375610 0.612061 0.274902 1441495456 0.639282 -0.375610 0.612061 0.274902 1441495456 0.639282 -0.375610 0.612061 0.274902 1441495456 0.639282 -0.375610 0.612061 0.274902 1441495456 0.639954 -0.377380 0.611023 0.273254 1441495456 0.639954 -0.377380 0.611023 0.273254 1441495456 0.639954 -0.377380 0.611023 0.273254 1441495456 0.639954 -0.377380 0.611023 0.273254 1441495456 0.639954 -0.377380 0.611023 0.273254 1441495456 0.639954 -0.377380 0.611023 0.273254 1441495456 0.641663 -0.376343 0.611633 0.269226 1441495456 0.641663 -0.376343 0.611633 0.269226 1441495456 0.641663 -0.376343 0.611633 0.269226 1441495456 0.641663 -0.376343 0.611633 0.269226 1441495456 0.641663 -0.376343 0.611633 0.269226 1441495456 0.641663 -0.376343 0.611633 0.269226 1441495456 0.643188 -0.375000 0.611755 0.267212 1441495456 0.643188 -0.375000 0.611755 0.267212 1441495456 0.643188 -0.375000 0.611755 0.267212 1441495456 0.643188 -0.375000 0.611755 0.267212 1441495456 0.643188 -0.375000 0.611755 0.267212 1441495456 0.643188 -0.375000 0.611755 0.267212 1441495456 0.643188 -0.375000 0.611755 0.267212 1441495456 0.644165 -0.374451 0.611145 0.266907 1441495456 0.644165 -0.374451 0.611145 0.266907 1441495456 0.644165 -0.374451 0.611145 0.266907 1441495456 0.644165 -0.374451 0.611145 0.266907 1441495456 0.644165 -0.374451 0.611145 0.266907 1441495456 0.644165 -0.374451 0.611145 0.266907 1441495456 0.645447 -0.372742 0.611084 0.266418 1441495456 0.645447 -0.372742 0.611084 0.266418 1441495456 0.645447 -0.372742 0.611084 0.266418 1441495456 0.645447 -0.372742 0.611084 0.266418 1441495456 0.645447 -0.372742 0.611084 0.266418 1441495456 0.645447 -0.372742 0.611084 0.266418 1441495456 0.647217 -0.369629 0.611572 0.265320 1441495456 0.647217 -0.369629 0.611572 0.265320 1441495456 0.647217 -0.369629 0.611572 0.265320 1441495456 0.647217 -0.369629 0.611572 0.265320 1441495456 
0.629761 -0.338806 0.644409 0.270630 1441495459 0.629761 -0.338806 0.644409 0.270630 1441495459 0.629761 -0.338806 0.644409 0.270630 1441495459 0.629761 -0.338806 0.644409 0.270630 1441495459 0.618286 -0.355774 0.657959 0.241211 1441495459 0.618286 -0.355774 0.657959 0.241211 1441495459 0.618286 -0.355774 0.657959 0.241211 1441495459 0.618286 -0.355774 0.657959 0.241211 1441495459 0.618286 -0.355774 0.657959 0.241211 1441495459 0.618286 -0.355774 0.657959 0.241211 1441495459 0.607300 -0.383728 0.665649 0.201965 1441495459 0.607300 -0.383728 0.665649 0.201965 1441495459 0.607300 -0.383728 0.665649 0.201965 1441495459 0.607300 -0.383728 0.665649 0.201965 1441495459 0.607300 -0.383728 0.665649 0.201965 1441495459 0.607300 -0.383728 0.665649 0.201965 1441495459 0.607300 -0.383728 0.665649 0.201965 1441495459 0.591003 -0.421692 0.669128 0.158447 1441495459 0.591003 -0.421692 0.669128 0.158447 1441495459 0.591003 -0.421692 0.669128 0.158447 1441495459 0.591003 -0.421692 0.669128 0.158447 1441495459 0.591003 -0.421692 0.669128 0.158447 1441495459 0.591003 -0.421692 0.669128 0.158447 1441495459 0.575623 -0.451416 0.672119 0.114380 1441495459 0.575623 -0.451416 0.672119 0.114380 1441495459 0.575623 -0.451416 0.672119 0.114380 1441495459 0.575623 -0.451416 0.672119 0.114380 1441495459 0.575623 -0.451416 0.672119 0.114380 1441495459 0.575623 -0.451416 0.672119 0.114380 1441495459 0.575623 -0.451416 0.672119 0.114380 1441495459 0.565002 -0.475891 0.669250 0.080078 1441495459 0.565002 -0.475891 0.669250 0.080078 1441495459 0.565002 -0.475891 0.669250 0.080078 1441495459 0.565002 -0.475891 0.669250 0.080078 1441495459 0.565002 -0.475891 0.669250 0.080078 1441495459 0.565002 -0.475891 0.669250 0.080078 1441495459 0.563354 -0.488098 0.665405 0.039368 1441495459 0.563354 -0.488098 0.665405 0.039368 1441495459 0.563354 -0.488098 0.665405 0.039368 1441495459 0.563354 -0.488098 0.665405 0.039368 1441495459 0.563354 -0.488098 0.665405 0.039368 1441495459 0.563354 -0.488098 0.665405 0.039368 1441495460 0.563354 -0.488098 0.665405 0.039368 1441495460 0.560059 -0.497620 0.662292 -0.002258 1441495460 0.560059 -0.497620 0.662292 -0.002258 1441495460 0.560059 -0.497620 0.662292 -0.002258 1441495460 0.560059 -0.497620 0.662292 -0.002258 1441495460 0.560059 -0.497620 0.662292 -0.002258 1441495460 0.560059 -0.497620 0.662292 -0.002258 1441495460 0.538147 -0.510437 0.669434 -0.041321 1441495460 0.538147 -0.510437 0.669434 -0.041321 1441495460 0.538147 -0.510437 0.669434 -0.041321 1441495460 0.538147 -0.510437 0.669434 -0.041321 1441495460 0.538147 -0.510437 0.669434 -0.041321 1441495460 0.538147 -0.510437 0.669434 -0.041321 1441495460 0.492249 -0.538086 0.679810 -0.076904 1441495460 0.492249 -0.538086 0.679810 -0.076904 1441495460 0.492249 -0.538086 0.679810 -0.076904 1441495460 0.492249 -0.538086 0.679810 -0.076904 1441495460 0.492249 -0.538086 0.679810 -0.076904 1441495460 0.492249 -0.538086 0.679810 -0.076904 1441495460 0.492249 -0.538086 0.679810 -0.076904 1441495460 0.442078 -0.565247 0.686768 -0.115784 1441495460 0.442078 -0.565247 0.686768 -0.115784 1441495460 0.442078 -0.565247 0.686768 -0.115784 1441495460 0.442078 -0.565247 0.686768 -0.115784 1441495460 0.442078 -0.565247 0.686768 -0.115784 1441495460 0.442078 -0.565247 0.686768 -0.115784 1441495460 0.419006 -0.569702 0.686890 -0.167664 1441495460 0.419006 -0.569702 0.686890 -0.167664 1441495460 0.419006 -0.569702 0.686890 -0.167664 1441495460 0.419006 -0.569702 0.686890 -0.167664 1441495460 0.419006 -0.569702 0.686890 -0.167664 1441495460 0.419006 -0.569702 0.686890 -0.167664 1441495460 0.419006 -0.569702 0.686890 -0.167664 1441495460 0.407166 -0.576904 0.682556 -0.188293 1441495460 0.407166 -0.576904 0.682556 -0.188293 1441495460 0.407166 -0.576904 0.682556 -0.188293 1441495460 0.407166 -0.576904 0.682556 -0.188293 1441495460 0.407166 -0.576904 0.682556 -0.188293 1441495460 0.407166 -0.576904 0.682556 -0.188293 1441495460 0.408142 -0.575806 0.685120 -0.180176 1441495460 0.408142 -0.575806 0.685120 -0.180176 1441495460 0.408142 -0.575806 0.685120 -0.180176 1441495460 0.408142 -0.575806 0.685120 -0.180176 1441495460 0.408142 -0.575806 0.685120 -0.180176 1441495460 0.408142 -0.575806 0.685120 -0.180176 1441495460 0.426025 -0.566711 0.687927 -0.155151 1441495460 0.426025 -0.566711 0.687927 -0.155151 1441495460 0.426025 -0.566711 0.687927 -0.155151 1441495460 0.426025 -0.566711 0.687927 -0.155151 1441495460 0.426025 -0.566711 0.687927 -0.155151 1441495460 0.426025 -0.566711 0.687927 -0.155151 1441495460 0.426025 -0.566711 0.687927 -0.155151 1441495460 0.450378 -0.555298 0.689697 -0.114319 1441495460 0.450378 -0.555298 0.689697 -0.114319 1441495460 0.450378 -0.555298 0.689697 -0.114319 1441495460 0.450378 -0.555298 0.689697 -0.114319 1441495460 0.450378 -0.555298 0.689697 -0.114319 1441495460 0.474060 -0.545288 0.687927 -0.068115 1441495460 0.474060 -0.545288 0.687927 -0.068115 1441495460 0.474060 -0.545288 0.687927 -0.068115 1441495460 0.474060 -0.545288 0.687927 -0.068115 1441495460 0.474060 -0.545288 0.687927 -0.068115 1441495460 0.474060 -0.545288 0.687927 -0.068115 1441495460 0.474060 -0.545288 0.687927 -0.068115 1441495460 0.499023 -0.527283 0.687195 -0.024597 1441495460 0.499023 -0.527283 0.687195 -0.024597 1441495460 0.499023 -0.527283 0.687195 -0.024597 1441495460 0.499023 -0.527283 0.687195 -0.024597 1441495460 0.499023 -0.527283 0.687195 -0.024597 1441495460 0.499023 -0.527283 0.687195 -0.024597 1441495460 0.517334 -0.515442 0.682495 0.028992 1441495460 0.517334 -0.515442 0.682495 0.028992 1441495460 0.517334 -0.515442 0.682495 0.028992 1441495460 0.517334 -0.515442 0.682495 0.028992 1441495460 0.517334 -0.515442 0.682495 0.028992 1441495460 0.517334 -0.515442 0.682495 0.028992 1441495460 0.517334 -0.515442 0.682495 0.028992 1441495460 0.522217 -0.508728 0.679199 0.084656 1441495460 0.522217 -0.508728 0.679199 0.084656 1441495460 0.522217 -0.508728 0.679199 0.084656 1441495460 0.522217 -0.508728 0.679199 0.084656 1441495460 0.522217 -0.508728 0.679199 0.084656 1441495460 0.522217 -0.508728 0.679199 0.084656 1441495460 0.520996 -0.509399 0.666565 0.157166 1441495460 0.520996 -0.509399 0.666565 0.157166 1441495460 0.520996 -0.509399 0.666565 0.157166 1441495460 0.520996 -0.509399 0.666565 0.157166 1441495460 0.520996 -0.509399 0.666565 0.157166 1441495460 0.520996 -0.509399 0.666565 0.157166 1441495460 0.532288 -0.504211 0.641357 0.225952 1441495460 0.532288 -0.504211 0.641357 0.225952 1441495460 0.532288 -0.504211 0.641357 0.225952 1441495460 0.532288 -0.504211 0.641357 0.225952 1441495460 0.532288 -0.504211 0.641357 0.225952 1441495460 0.532288 -0.504211 0.641357 0.225952 1441495460 0.554871 -0.471741 0.620850 0.289978 1441495460 0.554871 -0.471741 0.620850 0.289978 1441495460 0.554871 -0.471741 0.620850 0.289978 1441495460 0.554871 -0.471741 0.620850 0.289978 1441495460 0.554871 -0.471741 0.620850 0.289978 1441495460 0.554871 -0.471741 0.620850 0.289978 1441495460 0.560242 -0.451172 0.606750 0.338074 1441495460 0.560242 -0.451172 0.606750 0.338074 1441495460 0.560242 -0.451172 0.606750 0.338074 1441495460 0.560242 -0.451172 0.606750 0.338074 1441495460 0.560242 -0.451172 0.606750 0.338074 1441495460 0.560242 -0.451172 0.606750 0.338074 1441495460 0.561157 -0.440979 0.598755 0.363464 1441495460 0.561157 -0.440979 0.598755 0.363464 1441495460 0.561157 -0.440979 0.598755 0.363464 1441495460 0.561157 -0.440979 0.598755 0.363464 1441495460 0.561157 -0.440979 0.598755 0.363464 1441495461 0.561523 -0.431641 0.610291 0.354736 1441495461 0.561523 -0.431641 0.610291 0.354736 1441495461 0.561523 -0.431641 0.610291 0.354736 1441495461 0.561523 -0.431641 0.610291 0.354736 1441495461 0.561523 -0.431641 0.610291 0.354736 1441495461 0.561523 -0.431641 0.610291 0.354736 1441495461 0.550781 -0.449036 0.626038 0.320923 1441495461 0.550781 -0.449036 0.626038 0.320923 1441495461 0.550781 -0.449036 0.626038 0.320923 1441495461 0.550781 -0.449036 0.626038 0.320923 1441495461 0.550781 -0.449036 0.626038 0.320923 1441495461 0.550781 -0.449036 0.626038 0.320923 1441495461 0.550781 -0.449036 0.626038 0.320923 1441495461 0.530762 -0.483643 0.642944 0.266418 1441495461 0.530762 -0.483643 0.642944 0.266418 1441495461 0.530762 -0.483643 0.642944 0.266418 1441495461 0.530762 -0.483643 0.642944 0.266418 1441495461 0.530762 -0.483643 0.642944 0.266418 1441495461 0.530762 -0.483643 0.642944 0.266418 1441495461 0.509888 -0.514587 0.659485 0.200562 1441495461 0.509888 -0.514587 0.659485 0.200562 1441495461 0.509888 -0.514587 0.659485 0.200562 1441495461 0.509888 -0.514587 0.659485 0.200562 1441495461 0.509888 -0.514587 0.659485 0.200562 1441495461 0.509888 -0.514587 0.659485 0.200562 1441495461 0.494385 -0.535400 0.670715 0.137695 1441495461 0.494385 -0.535400 0.670715 0.137695 1441495461 0.494385 -0.535400 0.670715 0.137695 1441495461 0.494385 -0.535400 0.670715 0.137695 1441495461 0.494385 -0.535400 0.670715 0.137695 1441495461 0.494385 -0.535400 0.670715 0.137695 1441495461 0.494141 -0.541077 0.675110 0.085022 1441495461 0.494141 -0.541077 0.675110 0.085022 1441495461 0.494141 -0.541077 0.675110 0.085022 1441495461 0.494141 -0.541077 0.675110 0.085022 1441495461 0.494141 -0.541077 0.675110 0.085022 1441495461 0.494141 -0.541077 0.675110 0.085022 1441495461 0.494141 -0.541077 0.675110 0.085022 1441495461 0.505066 -0.543579 0.669617 0.031372 1441495461 0.505066 -0.543579 0.669617 0.031372 1441495461 0.505066 -0.543579 0.669617 0.031372 1441495461 0.505066 -0.543579 0.669617 0.031372 1441495461 0.505066 -0.543579 0.669617 0.031372 1441495461 0.505066 -0.543579 0.669617 0.031372 1441495461 0.505859 -0.550842 0.663452 -0.019775 1441495461 0.505859 -0.550842 0.663452 -0.019775 1441495461 0.505859 -0.550842 0.663452 -0.019775 1441495461 0.505859 -0.550842 0.663452 -0.019775 1441495461 0.505859 -0.550842 0.663452 -0.019775 1441495461 0.505859 -0.550842 0.663452 -0.019775 1441495461 0.505859 -0.550842 0.663452 -0.019775 1441495461 0.491028 -0.559204 0.664856 -0.064148 1441495461 0.491028 -0.559204 0.664856 -0.064148 1441495461 0.491028 -0.559204 0.664856 -0.064148 1441495461 0.491028 -0.559204 0.664856 -0.064148 1441495461 0.491028 -0.559204 0.664856 -0.064148 1441495461 0.491028 -0.559204 0.664856 -0.064148 1441495461 0.465393 -0.572937 0.668152 -0.093506 1441495461 0.465393 -0.572937 0.668152 -0.093506 1441495461 0.465393 -0.572937 0.668152 -0.093506 1441495461 0.465393 -0.572937 0.668152 -0.093506 1441495461 0.465393 -0.572937 0.668152 -0.093506 1441495461 0.465393 -0.572937 0.668152 -0.093506 1441495461 0.444214 -0.574280 0.672729 -0.142334 1441495461 0.444214 -0.574280 0.672729 -0.142334 1441495461 0.444214 -0.574280 0.672729 -0.142334 1441495461 0.444214 -0.574280 0.672729 -0.142334 1441495461 0.444214 -0.574280 0.672729 -0.142334 1441495461 0.444214 -0.574280 0.672729 -0.142334 1441495461 0.444214 -0.574280 0.672729 -0.142334 1441495461 0.432312 -0.565674 0.675476 -0.191956 1441495461 0.432312 -0.565674 0.675476 -0.191956 1441495461 0.432312 -0.565674 0.675476 -0.191956 1441495461 0.432312 -0.565674 0.675476 -0.191956 1441495461 0.432312 -0.565674 0.675476 -0.191956 1441495461 0.432312 -0.565674 0.675476 -0.191956 1441495461 0.422241 -0.572327 0.675598 -0.194214 1441495461 0.422241 -0.572327 0.675598 -0.194214 1441495461 0.422241 -0.572327 0.675598 -0.194214 1441495461 0.422241 -0.572327 0.675598 -0.194214 1441495461 0.422241 -0.572327 0.675598 -0.194214 1441495461 0.422241 -0.572327 0.675598 -0.194214 1441495461 0.416443 -0.586304 0.677185 -0.155640 1441495461 0.416443 -0.586304 0.677185 -0.155640 1441495461 0.416443 -0.586304 0.677185 -0.155640 1441495461 0.416443 -0.586304 0.677185 -0.155640 1441495461 0.416443 -0.586304 0.677185 -0.155640 1441495461 0.416443 -0.586304 0.677185 -0.155640 1441495461 0.416443 -0.586304 0.677185 -0.155640 1441495461 0.430176 -0.592834 0.670776 -0.116333 1441495461 0.430176 -0.592834 0.670776 -0.116333 1441495461 0.430176 -0.592834 0.670776 -0.116333 1441495461 0.430176 -0.592834 0.670776 -0.116333 1441495461 0.430176 -0.592834 0.670776 -0.116333 1441495461 0.453308 -0.592224 0.659119 -0.096497 1441495461 0.453308 -0.592224 0.659119 -0.096497 1441495461 0.453308 -0.592224 0.659119 -0.096497 1441495461 0.453308 -0.592224 0.659119 -0.096497 1441495461 0.453308 -0.592224 0.659119 -0.096497 1441495461 0.453308 -0.592224 0.659119 -0.096497 1441495461 0.476135 -0.575256 0.658630 -0.092468 1441495461 0.476135 -0.575256 0.658630 -0.092468 1441495461 0.476135 -0.575256 0.658630 -0.092468 1441495461 0.476135 -0.575256 0.658630 -0.092468 1441495461 0.476135 -0.575256 0.658630 -0.092468 1441495461 0.476135 -0.575256 0.658630 -0.092468 1441495461 0.476135 -0.575256 0.658630 -0.092468 1441495461 0.493896 -0.556885 0.665344 -0.056763 1441495461 0.493896 -0.556885 0.665344 -0.056763 1441495461 0.493896 -0.556885 0.665344 -0.056763 1441495461 0.493896 -0.556885 0.665344 -0.056763 1441495461 0.493896 -0.556885 0.665344 -0.056763 1441495461 0.493896 -0.556885 0.665344 -0.056763 1441495462 0.498718 -0.542969 0.675354 -0.017578 1441495462 0.498718 -0.542969 0.675354 -0.017578 1441495462 0.498718 -0.542969 0.675354 -0.017578 1441495462 0.498718 -0.542969 0.675354 -0.017578 1441495462 0.498718 -0.542969 0.675354 -0.017578 1441495462 0.498718 -0.542969 0.675354 -0.017578 1441495462 0.498718 -0.542969 0.675354 -0.017578 1441495462 0.502258 -0.531860 0.680420 0.043213 1441495462 0.502258 -0.531860 0.680420 0.043213 1441495462 0.502258 -0.531860 0.680420 0.043213 1441495462 0.502258 -0.531860 0.680420 0.043213 1441495462 0.502258 -0.531860 0.680420 0.043213 1441495462 0.502258 -0.531860 0.680420 0.043213 1441495462 0.518677 -0.508789 0.676575 0.119446 1441495462 0.518677 -0.508789 0.676575 0.119446 1441495462 0.518677 -0.508789 0.676575 0.119446 1441495462 0.518677 -0.508789 0.676575 0.119446 1441495462 0.518677 -0.508789 0.676575 0.119446 1441495462 0.518677 -0.508789 0.676575 0.119446 1441495462 0.533020 -0.478638 0.661987 0.220398 1441495462 0.533020 -0.478638 0.661987 0.220398 1441495462 0.533020 -0.478638 0.661987 0.220398 1441495462 0.533020 -0.478638 0.661987 0.220398 1441495462 0.533020 -0.478638 0.661987 0.220398 1441495462 0.533020 -0.478638 0.661987 0.220398 1441495462 0.534180 -0.468872 0.635437 0.301575 1441495462 0.534180 -0.468872 0.635437 0.301575 1441495462 0.534180 -0.468872 0.635437 0.301575 1441495462 0.534180 -0.468872 0.635437 0.301575 1441495462 0.534180 -0.468872 0.635437 0.301575 1441495462 0.534180 -0.468872 0.635437 0.301575 1441495462 0.542725 -0.450623 0.618164 0.346680 1441495462 0.542725 -0.450623 0.618164 0.346680 1441495462 0.542725 -0.450623 0.618164 0.346680 1441495462 0.542725 -0.450623 0.618164 0.346680 1441495462 0.542725 -0.450623 0.618164 0.346680 1441495462 0.542725 -0.450623 0.618164 0.346680 1441495462 0.544800 -0.445251 0.608337 0.367188 1441495462 0.544800 -0.445251 0.608337 0.367188 1441495462 0.544800 -0.445251 0.608337 0.367188 1441495462 0.544800 -0.445251 0.608337 0.367188 1441495462 0.544800 -0.445251 0.608337 0.367188 1441495462 0.544800 -0.445251 0.608337 0.367188 1441495462 0.544800 -0.445251 0.608337 0.367188 1441495462 0.542114 -0.450928 0.614197 0.354187 1441495462 0.542114 -0.450928 0.614197 0.354187 1441495462 0.542114 -0.450928 0.614197 0.354187 1441495462 0.542114 -0.450928 0.614197 0.354187 1441495462 0.542114 -0.450928 0.614197 0.354187 1441495462 0.542114 -0.450928 0.614197 0.354187 1441495462 0.530945 -0.474976 0.624573 0.319946 1441495462 0.530945 -0.474976 0.624573 0.319946 1441495462 0.530945 -0.474976 0.624573 0.319946 1441495462 0.530945 -0.474976 0.624573 0.319946 1441495462 0.530945 -0.474976 0.624573 0.319946 1441495462 0.530945 -0.474976 0.624573 0.319946 1441495462 0.514343 -0.504333 0.641785 0.263000 1441495462 0.514343 -0.504333 0.641785 0.263000 1441495462 0.514343 -0.504333 0.641785 0.263000 1441495462 0.514343 -0.504333 0.641785 0.263000 1441495462 0.514343 -0.504333 0.641785 0.263000 1441495462 0.514343 -0.504333 0.641785 0.263000 1441495462 0.494995 -0.528076 0.661682 0.195679 1441495462 0.494995 -0.528076 0.661682 0.195679 1441495462 0.494995 -0.528076 0.661682 0.195679 1441495462 0.494995 -0.528076 0.661682 0.195679 1441495462 0.494995 -0.528076 0.661682 0.195679 1441495462 0.494995 -0.528076 0.661682 0.195679 1441495462 0.494995 -0.528076 0.661682 0.195679 1441495462 0.494995 -0.528076 0.661682 0.195679 1441495462 0.478271 -0.546997 0.674622 0.129883 1441495462 0.478271 -0.546997 0.674622 0.129883 1441495462 0.478271 -0.546997 0.674622 0.129883 1441495462 0.478271 -0.546997 0.674622 0.129883 1441495462 0.478271 -0.546997 0.674622 0.129883 1441495462 0.478271 -0.546997 0.674622 0.129883 1441495462 0.472107 -0.554810 0.681763 0.066772 1441495462 0.472107 -0.554810 0.681763 0.066772 1441495462 0.472107 -0.554810 0.681763 0.066772 1441495462 0.472107 -0.554810 0.681763 0.066772 1441495462 0.472107 -0.554810 0.681763 0.066772 1441495462 0.472107 -0.554810 0.681763 0.066772 1441495462 0.478455 -0.556702 0.679077 0.005676 1441495462 0.478455 -0.556702 0.679077 0.005676 1441495462 0.478455 -0.556702 0.679077 0.005676 1441495462 0.478455 -0.556702 0.679077 0.005676 1441495462 0.478455 -0.556702 0.679077 0.005676 1441495462 0.478455 -0.556702 0.679077 0.005676 1441495462 0.478333 -0.560608 0.674133 -0.049622 1441495462 0.478333 -0.560608 0.674133 -0.049622 1441495462 0.478333 -0.560608 0.674133 -0.049622 1441495462 0.478333 -0.560608 0.674133 -0.049622 1441495462 0.478333 -0.560608 0.674133 -0.049622 1441495462 0.478333 -0.560608 0.674133 -0.049622 1441495462 0.469666 -0.561829 0.674561 -0.093567 1441495462 0.469666 -0.561829 0.674561 -0.093567 1441495462 0.469666 -0.561829 0.674561 -0.093567 1441495462 0.469666 -0.561829 0.674561 -0.093567 1441495462 0.469666 -0.561829 0.674561 -0.093567 1441495462 0.469666 -0.561829 0.674561 -0.093567 1441495462 0.451599 -0.569458 0.675842 -0.122437 1441495462 0.451599 -0.569458 0.675842 -0.122437 1441495462 0.451599 -0.569458 0.675842 -0.122437 1441495462 0.451599 -0.569458 0.675842 -0.122437 1441495462 0.451599 -0.569458 0.675842 -0.122437 1441495462 0.451599 -0.569458 0.675842 -0.122437 1441495462 0.426758 -0.577393 0.681458 -0.141724 1441495462 0.426758 -0.577393 0.681458 -0.141724 1441495462 0.426758 -0.577393 0.681458 -0.141724 1441495462 0.426758 -0.577393 0.681458 -0.141724 1441495462 0.426758 -0.577393 0.681458 -0.141724 1441495462 0.426758 -0.577393 0.681458 -0.141724 1441495462 0.426758 -0.577393 0.681458 -0.141724 1441495462 0.412109 -0.577209 0.686462 -0.160339 1441495463 0.412109 -0.577209 0.686462 -0.160339 1441495463 0.412109 -0.577209 0.686462 -0.160339 1441495463 0.412109 -0.577209 0.686462 -0.160339 1441495463 0.412109 -0.577209 0.686462 -0.160339 1441495463 0.412109 -0.577209 0.686462 -0.160339 1441495463 0.401306 -0.582703 0.688049 -0.161133 1441495463 0.401306 -0.582703 0.688049 -0.161133 1441495463 0.401306 -0.582703 0.688049 -0.161133 1441495463 0.401306 -0.582703 0.688049 -0.161133 1441495463 0.401306 -0.582703 0.688049 -0.161133 1441495463 0.401306 -0.582703 0.688049 -0.161133 1441495463 0.401306 -0.582703 0.688049 -0.161133 1441495463 0.401550 -0.590088 0.687256 -0.135071 1441495463 0.401550 -0.590088 0.687256 -0.135071 1441495463 0.401550 -0.590088 0.687256 -0.135071 1441495463 0.401550 -0.590088 0.687256 -0.135071 1441495463 0.401550 -0.590088 0.687256 -0.135071 1441495463 0.401550 -0.590088 0.687256 -0.135071 1441495463 0.418640 -0.589905 0.682739 -0.102905 1441495463 0.418640 -0.589905 0.682739 -0.102905 1441495463 0.418640 -0.589905 0.682739 -0.102905 1441495463 0.418640 -0.589905 0.682739 -0.102905 1441495463 0.418640 -0.589905 0.682739 -0.102905 1441495463 0.418640 -0.589905 0.682739 -0.102905 1441495463 0.446106 -0.580078 0.678040 -0.069214 1441495463 0.446106 -0.580078 0.678040 -0.069214 1441495463 0.446106 -0.580078 0.678040 -0.069214 1441495463 0.446106 -0.580078 0.678040 -0.069214 1441495463 0.446106 -0.580078 0.678040 -0.069214 1441495463 0.446106 -0.580078 0.678040 -0.069214 1441495463 0.446106 -0.580078 0.678040 -0.069214 1441495463 0.469421 -0.566467 0.676514 -0.032227 1441495463 0.469421 -0.566467 0.676514 -0.032227 1441495463 0.469421 -0.566467 0.676514 -0.032227 1441495463 0.469421 -0.566467 0.676514 -0.032227 1441495463 0.469421 -0.566467 0.676514 -0.032227 1441495463 0.469421 -0.566467 0.676514 -0.032227 1441495463 0.486755 -0.550354 0.678284 0.010559 1441495463 0.486755 -0.550354 0.678284 0.010559 1441495463 0.486755 -0.550354 0.678284 0.010559 1441495463 0.486755 -0.550354 0.678284 0.010559 1441495463 0.486755 -0.550354 0.678284 0.010559 1441495463 0.486755 -0.550354 0.678284 0.010559 1441495463 0.486755 -0.550354 0.678284 0.010559 1441495463 0.483459 -0.551392 0.676819 0.064209 1441495463 0.483459 -0.551392 0.676819 0.064209 1441495463 0.483459 -0.551392 0.676819 0.064209 1441495463 0.483459 -0.551392 0.676819 0.064209 1441495463 0.483459 -0.551392 0.676819 0.064209 1441495463 0.483459 -0.551392 0.676819 0.064209 1441495463 0.480652 -0.548401 0.676270 0.104431 1441495463 0.480652 -0.548401 0.676270 0.104431 1441495463 0.480652 -0.548401 0.676270 0.104431 1441495463 0.480652 -0.548401 0.676270 0.104431 1441495463 0.480652 -0.548401 0.676270 0.104431 1441495463 0.480652 -0.548401 0.676270 0.104431 1441495463 0.480652 -0.548401 0.676270 0.104431 1441495463 0.492676 -0.542419 0.659119 0.169067 1441495463 0.492676 -0.542419 0.659119 0.169067 1441495463 0.492676 -0.542419 0.659119 0.169067 1441495463 0.492676 -0.542419 0.659119 0.169067 1441495463 0.492676 -0.542419 0.659119 0.169067 1441495463 0.492676 -0.542419 0.659119 0.169067 1441495463 0.532043 -0.497681 0.634399 0.258362 1441495463 0.532043 -0.497681 0.634399 0.258362 1441495463 0.532043 -0.497681 0.634399 0.258362 1441495463 0.532043 -0.497681 0.634399 0.258362 1441495463 0.532043 -0.497681 0.634399 0.258362 1441495463 0.532043 -0.497681 0.634399 0.258362 1441495463 0.552917 -0.463074 0.617920 0.313049 1441495463 0.552917 -0.463074 0.617920 0.313049 1441495463 0.552917 -0.463074 0.617920 0.313049 1441495463 0.552917 -0.463074 0.617920 0.313049 1441495463 0.552917 -0.463074 0.617920 0.313049 1441495463 0.552917 -0.463074 0.617920 0.313049 1441495463 0.558411 -0.442322 0.604370 0.356628 1441495463 0.558411 -0.442322 0.604370 0.356628 1441495463 0.558411 -0.442322 0.604370 0.356628 1441495463 0.558411 -0.442322 0.604370 0.356628 1441495463 0.558411 -0.442322 0.604370 0.356628 1441495463 0.558411 -0.442322 0.604370 0.356628 1441495463 0.561707 -0.437683 0.588440 0.382935 1441495463 0.561707 -0.437683 0.588440 0.382935 1441495463 0.561707 -0.437683 0.588440 0.382935 1441495463 0.561707 -0.437683 0.588440 0.382935 1441495463 0.561707 -0.437683 0.588440 0.382935 1441495463 0.554749 -0.444824 0.602112 0.362915 1441495463 0.554749 -0.444824 0.602112 0.362915 1441495463 0.554749 -0.444824 0.602112 0.362915 1441495463 0.554749 -0.444824 0.602112 0.362915 1441495463 0.554749 -0.444824 0.602112 0.362915 1441495463 0.554749 -0.444824 0.602112 0.362915 1441495463 0.536499 -0.472717 0.617188 0.328186 1441495463 0.536499 -0.472717 0.617188 0.328186 1441495463 0.536499 -0.472717 0.617188 0.328186 1441495463 0.536499 -0.472717 0.617188 0.328186 1441495463 0.536499 -0.472717 0.617188 0.328186 1441495463 0.536499 -0.472717 0.617188 0.328186 1441495463 0.514160 -0.506042 0.635498 0.274902 1441495463 0.514160 -0.506042 0.635498 0.274902 1441495463 0.514160 -0.506042 0.635498 0.274902 1441495463 0.514160 -0.506042 0.635498 0.274902 1441495463 0.514160 -0.506042 0.635498 0.274902 1441495463 0.514160 -0.506042 0.635498 0.274902 1441495463 0.493408 -0.527222 0.659119 0.210083 1441495463 0.493408 -0.527222 0.659119 0.210083 1441495463 0.493408 -0.527222 0.659119 0.210083 1441495463 0.493408 -0.527222 0.659119 0.210083 1441495463 0.493408 -0.527222 0.659119 0.210083 1441495463 0.493408 -0.527222 0.659119 0.210083 1441495463 0.493408 -0.527222 0.659119 0.210083 1441495463 0.476746 -0.540161 0.677368 0.148682 1441495463 0.476746 -0.540161 0.677368 0.148682 1441495463 0.476746 -0.540161 0.677368 0.148682 1441495464 0.476746 -0.540161 0.677368 0.148682 1441495464 0.476746 -0.540161 0.677368 0.148682 1441495464 0.476746 -0.540161 0.677368 0.148682 1441495464 0.469910 -0.543762 0.688782 0.095215 1441495464 0.469910 -0.543762 0.688782 0.095215 1441495464 0.469910 -0.543762 0.688782 0.095215 1441495464 0.469910 -0.543762 0.688782 0.095215 1441495464 0.469910 -0.543762 0.688782 0.095215 1441495464 0.469910 -0.543762 0.688782 0.095215 1441495464 0.475952 -0.545898 0.688538 0.037170 1441495464 0.475952 -0.545898 0.688538 0.037170 1441495464 0.475952 -0.545898 0.688538 0.037170 1441495464 0.475952 -0.545898 0.688538 0.037170 1441495464 0.475952 -0.545898 0.688538 0.037170 1441495464 0.475952 -0.545898 0.688538 0.037170 1441495464 0.479736 -0.546265 0.686401 -0.015320 1441495464 0.479736 -0.546265 0.686401 -0.015320 1441495464 0.479736 -0.546265 0.686401 -0.015320 1441495464 0.479736 -0.546265 0.686401 -0.015320 1441495464 0.479736 -0.546265 0.686401 -0.015320 1441495464 0.479736 -0.546265 0.686401 -0.015320 1441495464 0.472107 -0.548035 0.688049 -0.057617 1441495464 0.472107 -0.548035 0.688049 -0.057617 1441495464 0.472107 -0.548035 0.688049 -0.057617 1441495464 0.472107 -0.548035 0.688049 -0.057617 1441495464 0.472107 -0.548035 0.688049 -0.057617 1441495464 0.472107 -0.548035 0.688049 -0.057617 1441495464 0.453369 -0.557068 0.689514 -0.092834 1441495464 0.453369 -0.557068 0.689514 -0.092834 1441495464 0.453369 -0.557068 0.689514 -0.092834 1441495464 0.453369 -0.557068 0.689514 -0.092834 1441495464 0.453369 -0.557068 0.689514 -0.092834 1441495464 0.453369 -0.557068 0.689514 -0.092834 1441495464 0.426270 -0.573120 0.689941 -0.117493 1441495464 0.426270 -0.573120 0.689941 -0.117493 1441495464 0.426270 -0.573120 0.689941 -0.117493 1441495464 0.426270 -0.573120 0.689941 -0.117493 1441495464 0.426270 -0.573120 0.689941 -0.117493 1441495464 0.426270 -0.573120 0.689941 -0.117493 1441495464 0.409912 -0.577942 0.690002 -0.147705 1441495464 0.409912 -0.577942 0.690002 -0.147705 1441495464 0.409912 -0.577942 0.690002 -0.147705 1441495464 0.409912 -0.577942 0.690002 -0.147705 1441495464 0.409912 -0.577942 0.690002 -0.147705 1441495464 0.409912 -0.577942 0.690002 -0.147705 1441495464 0.409912 -0.577942 0.690002 -0.147705 1441495464 0.403687 -0.583069 0.688843 -0.150024 1441495464 0.403687 -0.583069 0.688843 -0.150024 1441495464 0.403687 -0.583069 0.688843 -0.150024 1441495464 0.403687 -0.583069 0.688843 -0.150024 1441495464 0.403687 -0.583069 0.688843 -0.150024 1441495464 0.403687 -0.583069 0.688843 -0.150024 1441495464 0.406860 -0.588623 0.687805 -0.121887 1441495464 0.406860 -0.588623 0.687805 -0.121887 1441495464 0.406860 -0.588623 0.687805 -0.121887 1441495464 0.406860 -0.588623 0.687805 -0.121887 1441495464 0.406860 -0.588623 0.687805 -0.121887 1441495464 0.406860 -0.588623 0.687805 -0.121887 1441495464 0.406860 -0.588623 0.687805 -0.121887 1441495464 0.425232 -0.583069 0.686096 -0.092041 1441495464 0.425232 -0.583069 0.686096 -0.092041 1441495464 0.425232 -0.583069 0.686096 -0.092041 1441495464 0.425232 -0.583069 0.686096 -0.092041 1441495464 0.425232 -0.583069 0.686096 -0.092041 1441495464 0.425232 -0.583069 0.686096 -0.092041 1441495464 0.444275 -0.576233 0.683472 -0.057983 1441495464 0.444275 -0.576233 0.683472 -0.057983 1441495464 0.444275 -0.576233 0.683472 -0.057983 1441495464 0.444275 -0.576233 0.683472 -0.057983 1441495464 0.444275 -0.576233 0.683472 -0.057983 1441495464 0.444275 -0.576233 0.683472 -0.057983 1441495464 0.469971 -0.562317 0.679932 -0.024841 1441495464 0.469971 -0.562317 0.679932 -0.024841 1441495464 0.469971 -0.562317 0.679932 -0.024841 1441495464 0.469971 -0.562317 0.679932 -0.024841 1441495464 0.469971 -0.562317 0.679932 -0.024841 1441495464 0.469971 -0.562317 0.679932 -0.024841 1441495464 0.469971 -0.562317 0.679932 -0.024841 1441495464 0.479736 -0.553162 0.680908 0.012756 1441495464 0.479736 -0.553162 0.680908 0.012756 1441495464 0.479736 -0.553162 0.680908 0.012756 1441495464 0.479736 -0.553162 0.680908 0.012756 1441495464 0.479736 -0.553162 0.680908 0.012756 1441495464 0.479736 -0.553162 0.680908 0.012756 1441495464 0.481079 -0.552002 0.678711 0.055908 1441495464 0.481079 -0.552002 0.678711 0.055908 1441495464 0.481079 -0.552002 0.678711 0.055908 1441495464 0.481079 -0.552002 0.678711 0.055908 1441495464 0.481079 -0.552002 0.678711 0.055908 1441495464 0.481079 -0.552002 0.678711 0.055908 1441495464 0.486023 -0.551819 0.669067 0.107727 1441495464 0.486023 -0.551819 0.669067 0.107727 1441495464 0.486023 -0.551819 0.669067 0.107727 1441495464 0.486023 -0.551819 0.669067 0.107727 1441495464 0.486023 -0.551819 0.669067 0.107727 1441495464 0.499146 -0.546326 0.650330 0.171387 1441495464 0.499146 -0.546326 0.650330 0.171387 1441495464 0.499146 -0.546326 0.650330 0.171387 1441495464 0.499146 -0.546326 0.650330 0.171387 1441495464 0.499146 -0.546326 0.650330 0.171387 1441495464 0.499146 -0.546326 0.650330 0.171387 1441495464 0.499146 -0.546326 0.650330 0.171387 1441495464 0.525391 -0.509155 0.634705 0.248718 1441495464 0.525391 -0.509155 0.634705 0.248718 1441495464 0.525391 -0.509155 0.634705 0.248718 1441495464 0.525391 -0.509155 0.634705 0.248718 1441495464 0.525391 -0.509155 0.634705 0.248718 1441495464 0.525391 -0.509155 0.634705 0.248718 1441495464 0.536194 -0.482422 0.613953 0.320557 1441495464 0.536194 -0.482422 0.613953 0.320557 1441495464 0.536194 -0.482422 0.613953 0.320557 1441495465 0.536194 -0.482422 0.613953 0.320557 1441495465 0.536194 -0.482422 0.613953 0.320557 1441495465 0.536194 -0.482422 0.613953 0.320557 1441495465 0.538208 -0.466309 0.598999 0.366089 1441495465 0.538208 -0.466309 0.598999 0.366089 1441495465 0.538208 -0.466309 0.598999 0.366089 1441495465 0.538208 -0.466309 0.598999 0.366089 1441495465 0.538208 -0.466309 0.598999 0.366089 1441495465 0.538208 -0.466309 0.598999 0.366089 1441495465 0.537537 -0.462402 0.587219 0.390442 1441495465 
0.643982 -0.324585 0.654236 0.227661 1441495467 0.643982 -0.324585 0.654236 0.227661 1441495467 0.643982 -0.324585 0.654236 0.227661 1441495467 0.643982 -0.324585 0.654236 0.227661 1441495467 0.641846 -0.331970 0.652283 0.228638 1441495467 0.641846 -0.331970 0.652283 0.228638 1441495467 0.641846 -0.331970 0.652283 0.228638 1441495467 0.641846 -0.331970 0.652283 0.228638 1441495467 0.641846 -0.331970 0.652283 0.228638 1441495467 0.641846 -0.331970 0.652283 0.228638 1441495467 0.640381 -0.337036 0.651428 0.227783 1441495467 0.640381 -0.337036 0.651428 0.227783 1441495467 0.640381 -0.337036 0.651428 0.227783 1441495467 0.640381 -0.337036 0.651428 0.227783 1441495467 0.640381 -0.337036 0.651428 0.227783 1441495467 0.640381 -0.337036 0.651428 0.227783 1441495467 0.639893 -0.339233 0.651245 0.226440 1441495467 0.639893 -0.339233 0.651245 0.226440 1441495467 0.639893 -0.339233 0.651245 0.226440 1441495467 0.639893 -0.339233 0.651245 0.226440 1441495467 0.639893 -0.339233 0.651245 0.226440 1441495467 0.639893 -0.339233 0.651245 0.226440 1441495467 0.639038 -0.344849 0.648132 0.229370 1441495467 0.639038 -0.344849 0.648132 0.229370 1441495467 0.639038 -0.344849 0.648132 0.229370 1441495467 0.639038 -0.344849 0.648132 0.229370 1441495467 0.639038 -0.344849 0.648132 0.229370 1441495467 0.639038 -0.344849 0.648132 0.229370 1441495467 0.638855 -0.350403 0.643677 0.233765 1441495467 0.638855 -0.350403 0.643677 0.233765 1441495467 0.638855 -0.350403 0.643677 0.233765 1441495467 0.638855 -0.350403 0.643677 0.233765 1441495467 0.638855 -0.350403 0.643677 0.233765 1441495467 0.638855 -0.350403 0.643677 0.233765 1441495467 0.638855 -0.350403 0.643677 0.233765 1441495467 0.640320 -0.353149 0.639099 0.238220 1441495467 0.640320 -0.353149 0.639099 0.238220 1441495467 0.640320 -0.353149 0.639099 0.238220 1441495467 0.640320 -0.353149 0.639099 0.238220 1441495467 0.640320 -0.353149 0.639099 0.238220 1441495467 0.640320 -0.353149 0.639099 0.238220 1441495467 0.642395 -0.353027 0.636169 0.240662 1441495467 0.642395 -0.353027 0.636169 0.240662 1441495467 0.642395 -0.353027 0.636169 0.240662 1441495467 0.642395 -0.353027 0.636169 0.240662 1441495467 0.642395 -0.353027 0.636169 0.240662 1441495467 0.642395 -0.353027 0.636169 0.240662 1441495467 0.642395 -0.353027 0.636169 0.240662 1441495468 0.643982 -0.354248 0.632874 0.243286 1441495468 0.643982 -0.354248 0.632874 0.243286 1441495468 0.643982 -0.354248 0.632874 0.243286 1441495468 0.643982 -0.354248 0.632874 0.243286 1441495468 0.643982 -0.354248 0.632874 0.243286 1441495468 0.643982 -0.354248 0.632874 0.243286 1441495468 0.647217 -0.352173 0.631836 0.240540 1441495468 0.647217 -0.352173 0.631836 0.240540 1441495468 0.647217 -0.352173 0.631836 0.240540 1441495468 0.647217 -0.352173 0.631836 0.240540 1441495468 0.647217 -0.352173 0.631836 0.240540 1441495468 0.647217 -0.352173 0.631836 0.240540 1441495468 0.650269 -0.349426 0.631775 0.236267 1441495468 0.650269 -0.349426 0.631775 0.236267 1441495468 0.650269 -0.349426 0.631775 0.236267 1441495468 0.650269 -0.349426 0.631775 0.236267 1441495468 0.650269 -0.349426 0.631775 0.236267 1441495468 0.650269 -0.349426 0.631775 0.236267 1441495468 0.650269 -0.349426 0.631775 0.236267 1441495468 0.651855 -0.348267 0.632080 0.232727 1441495468 0.651855 -0.348267 0.632080 0.232727 1441495468 0.651855 -0.348267 0.632080 0.232727 1441495468 0.651855 -0.348267 0.632080 0.232727 1441495468 0.651855 -0.348267 0.632080 0.232727 1441495468 0.651855 -0.348267 0.632080 0.232727 1441495468 0.651672 -0.348145 0.632996 0.231018 1441495468 0.651672 -0.348145 0.632996 0.231018 1441495468 0.651672 -0.348145 0.632996 0.231018 1441495468 0.651672 -0.348145 0.632996 0.231018 1441495468 0.651672 -0.348145 0.632996 0.231018 1441495468 0.651672 -0.348145 0.632996 0.231018 1441495468 0.649536 -0.351196 0.633057 0.232239 1441495468 0.649536 -0.351196 0.633057 0.232239 1441495468 0.649536 -0.351196 0.633057 0.232239 1441495468 0.649536 -0.351196 0.633057 0.232239 1441495468 0.649536 -0.351196 0.633057 0.232239 1441495468 0.649536 -0.351196 0.633057 0.232239 1441495468 0.646484 -0.355591 0.632263 0.236206 1441495468 0.646484 -0.355591 0.632263 0.236206 1441495468 0.646484 -0.355591 0.632263 0.236206 1441495468 0.646484 -0.355591 0.632263 0.236206 1441495468 0.646484 -0.355591 0.632263 0.236206 1441495468 0.646484 -0.355591 0.632263 0.236206 1441495468 0.646484 -0.355591 0.632263 0.236206 1441495468 0.643799 -0.359009 0.630981 0.241760 1441495468 0.643799 -0.359009 0.630981 0.241760 1441495468 0.643799 -0.359009 0.630981 0.241760 1441495468 0.643799 -0.359009 0.630981 0.241760 1441495468 0.643799 -0.359009 0.630981 0.241760 1441495468 0.643799 -0.359009 0.630981 0.241760 1441495468 0.641052 -0.362793 0.628967 0.248596 1441495468 0.641052 -0.362793 0.628967 0.248596 1441495468 0.641052 -0.362793 0.628967 0.248596 1441495468 0.641052 -0.362793 0.628967 0.248596 1441495468 0.641052 -0.362793 0.628967 0.248596 1441495468 0.641052 -0.362793 0.628967 0.248596 1441495468 0.639343 -0.364441 0.628174 0.252441 1441495468 0.639343 -0.364441 0.628174 0.252441 1441495468 0.639343 -0.364441 0.628174 0.252441 1441495468 0.639343 -0.364441 0.628174 0.252441 1441495468 0.639343 -0.364441 0.628174 0.252441 1441495468 0.639343 -0.364441 0.628174 0.252441 1441495468 0.639343 -0.364441 0.628174 0.252441 1441495468 0.638245 -0.366821 0.626160 0.256836 1441495468 0.638245 -0.366821 0.626160 0.256836 1441495468 0.638245 -0.366821 0.626160 0.256836 1441495468 0.638245 -0.366821 0.626160 0.256836 1441495468 0.638245 -0.366821 0.626160 0.256836 1441495468 0.638245 -0.366821 0.626160 0.256836 1441495468 0.637451 -0.370605 0.621643 0.264160 1441495468 0.637451 -0.370605 0.621643 0.264160 1441495468 0.637451 -0.370605 0.621643 0.264160 1441495468 0.637451 -0.370605 0.621643 0.264160 1441495468 0.637451 -0.370605 0.621643 0.264160 1441495468 0.637451 -0.370605 0.621643 0.264160 1441495468 0.637451 -0.370605 0.621643 0.264160 1441495468 0.639282 -0.367737 0.620056 0.267517 1441495468 0.639282 -0.367737 0.620056 0.267517 1441495468 0.639282 -0.367737 0.620056 0.267517 1441495468 0.639282 -0.367737 0.620056 0.267517 1441495468 0.639282 -0.367737 0.620056 0.267517 1441495468 0.639282 -0.367737 0.620056 0.267517 1441495468 0.640564 -0.365479 0.618225 0.271790 1441495468 0.640564 -0.365479 0.618225 0.271790 1441495468 0.640564 -0.365479 0.618225 0.271790 1441495468 0.640564 -0.365479 0.618225 0.271790 1441495468 0.640564 -0.365479 0.618225 0.271790 1441495468 0.640564 -0.365479 0.618225 0.271790 1441495468 0.640564 -0.365479 0.618225 0.271790 1441495468 0.641479 -0.365234 0.615051 0.277039 1441495468 0.641479 -0.365234 0.615051 0.277039 1441495468 0.641479 -0.365234 0.615051 0.277039 1441495468 0.641479 -0.365234 0.615051 0.277039 1441495468 0.641479 -0.365234 0.615051 0.277039 1441495468 0.641479 -0.365234 0.615051 0.277039 1441495468 0.642761 -0.363098 0.614380 0.278381 1441495468 0.642761 -0.363098 0.614380 0.278381 1441495468 0.642761 -0.363098 0.614380 0.278381 1441495468 0.642761 -0.363098 0.614380 0.278381 1441495468 0.642761 -0.363098 0.614380 0.278381 1441495468 0.642761 -0.363098 0.614380 0.278381 1441495468 0.643188 -0.360718 0.615784 0.277405 1441495468 0.643188 -0.360718 0.615784 0.277405 1441495468 0.643188 -0.360718 0.615784 0.277405 1441495468 0.643188 -0.360718 0.615784 0.277405 1441495468 0.643188 -0.360718 0.615784 0.277405 1441495468 0.643188 -0.360718 0.615784 0.277405 1441495468 0.643188 -0.360718 0.615784 0.277405 1441495468 0.642395 -0.360901 0.617432 0.275330 1441495468 0.642395 -0.360901 0.617432 0.275330 1441495468 0.642395 -0.360901 0.617432 0.275330 1441495468 0.642395 -0.360901 0.617432 0.275330 1441495468 0.642395 -0.360901 0.617432 0.275330 1441495468 0.642395 -0.360901 0.617432 0.275330 1441495468 0.639648 -0.366577 0.616516 0.276306 1441495469 0.639648 -0.366577 0.616516 0.276306 1441495469 0.639648 -0.366577 0.616516 0.276306 1441495469 0.639648 -0.366577 0.616516 0.276306 1441495469 0.639648 -0.366577 0.616516 0.276306 1441495469 0.639648 -0.366577 0.616516 0.276306 1441495469 0.637329 -0.372009 0.616516 0.274353 1441495469 0.637329 -0.372009 0.616516 0.274353 1441495469 0.637329 -0.372009 0.616516 0.274353 1441495469 0.637329 -0.372009 0.616516 0.274353 1441495469 0.637329 -0.372009 0.616516 0.274353 1441495469 0.637329 -0.372009 0.616516 0.274353 1441495469 0.637329 -0.372009 0.616516 0.274353 1441495469 0.636475 -0.374512 0.618164 0.269104 1441495469 0.636475 -0.374512 0.618164 0.269104 1441495469 0.636475 -0.374512 0.618164 0.269104 1441495469 0.636475 -0.374512 0.618164 0.269104 1441495469 0.636475 -0.374512 0.618164 0.269104 1441495469 0.636475 -0.374512 0.618164 0.269104 1441495469 0.636902 -0.375610 0.619202 0.264221 1441495469 0.636902 -0.375610 0.619202 0.264221 1441495469 0.636902 -0.375610 0.619202 0.264221 1441495469 0.636902 -0.375610 0.619202 0.264221 1441495469 0.636902 -0.375610 0.619202 0.264221 1441495469 0.636902 -0.375610 0.619202 0.264221 1441495469 0.638916 -0.374573 0.619446 0.260193 1441495469 0.638916 -0.374573 0.619446 0.260193 1441495469 0.638916 -0.374573 0.619446 0.260193 1441495469 0.638916 -0.374573 0.619446 0.260193 1441495469 0.638916 -0.374573 0.619446 0.260193 1441495469 0.638916 -0.374573 0.619446 0.260193 1441495469 0.641907 -0.369934 0.620911 0.256042 1441495469 0.641907 -0.369934 0.620911 0.256042 1441495469 0.641907 -0.369934 0.620911 0.256042 1441495469 0.641907 -0.369934 0.620911 0.256042 1441495469 0.641907 -0.369934 0.620911 0.256042 1441495469 0.641907 -0.369934 0.620911 0.256042 1441495469 0.644958 -0.364075 0.622375 0.252930 1441495469 0.644958 -0.364075 0.622375 0.252930 1441495469 0.644958 -0.364075 0.622375 0.252930 1441495469 0.644958 -0.364075 0.622375 0.252930 1441495469 0.644958 -0.364075 0.622375 0.252930 1441495469 0.644958 -0.364075 0.622375 0.252930 1441495469 0.648682 -0.356506 0.624512 0.249084 1441495469 0.648682 -0.356506 0.624512 0.249084 1441495469 0.648682 -0.356506 0.624512 0.249084 1441495469 0.648682 -0.356506 0.624512 0.249084 1441495469 0.648682 -0.356506 0.624512 0.249084 1441495469 0.648682 -0.356506 0.624512 0.249084 1441495469 0.648682 -0.356506 0.624512 0.249084 1441495469 0.652771 -0.347290 0.627319 0.244202 1441495469 0.652771 -0.347290 0.627319 0.244202 1441495469 0.652771 -0.347290 0.627319 0.244202 1441495469 0.652771 -0.347290 0.627319 0.244202 1441495469 0.652771 -0.347290 0.627319 0.244202 1441495469 0.652771 -0.347290 0.627319 0.244202 1441495469 0.656555 -0.337952 0.630432 0.239136 1441495469 0.656555 -0.337952 0.630432 0.239136 1441495469 0.656555 -0.337952 0.630432 0.239136 1441495469 0.656555 -0.337952 0.630432 0.239136 1441495469 0.656555 -0.337952 0.630432 0.239136 1441495469 0.656555 -0.337952 0.630432 0.239136 1441495469 0.656555 -0.337952 0.630432 0.239136 1441495469 0.658630 -0.331482 0.632690 0.236572 1441495469 0.658630 -0.331482 0.632690 0.236572 1441495469 0.658630 -0.331482 0.632690 0.236572 1441495469 0.658630 -0.331482 0.632690 0.236572 1441495469 0.658630 -0.331482 0.632690 0.236572 1441495469 0.658630 -0.331482 0.632690 0.236572 1441495469 0.660400 -0.326050 0.634949 0.233154 1441495469 0.660400 -0.326050 0.634949 0.233154 1441495469 0.660400 -0.326050 0.634949 0.233154 1441495469 0.660400 -0.326050 0.634949 0.233154 1441495469 0.660400 -0.326050 0.634949 0.233154 1441495469 0.660400 -0.326050 0.634949 0.233154 1441495469 0.660889 -0.324280 0.636108 0.231018 1441495469 0.660889 -0.324280 0.636108 0.231018 1441495469 0.660889 -0.324280 0.636108 0.231018 1441495469 0.660889 -0.324280 0.636108 0.231018 1441495469 0.660889 -0.324280 0.636108 0.231018 1441495469 0.660889 -0.324280 0.636108 0.231018 1441495469 0.660889 -0.324280 0.636108 0.231018 1441495469 0.658447 -0.329224 0.634705 0.234619 1441495469 0.658447 -0.329224 0.634705 0.234619 1441495469 0.658447 -0.329224 0.634705 0.234619 1441495469 0.658447 -0.329224 0.634705 0.234619 1441495469 0.658447 -0.329224 0.634705 0.234619 1441495469 0.658447 -0.329224 0.634705 0.234619 1441495469 0.658447 -0.329224 0.634705 0.234619 1441495469 0.654663 -0.338623 0.631165 0.241516 1441495469 0.654663 -0.338623 0.631165 0.241516 1441495469 0.654663 -0.338623 0.631165 0.241516 1441495469 0.654663 -0.338623 0.631165 0.241516 1441495469 0.654663 -0.338623 0.631165 0.241516 1441495469 0.654663 -0.338623 0.631165 0.241516 1441495469 0.651733 -0.343689 0.629883 0.245483 1441495469 0.651733 -0.343689 0.629883 0.245483 1441495469 0.651733 -0.343689 0.629883 0.245483 1441495469 0.651733 -0.343689 0.629883 0.245483 1441495469 0.651733 -0.343689 0.629883 0.245483 1441495469 0.651733 -0.343689 0.629883 0.245483 1441495469 0.647888 -0.349243 0.628723 0.250854 1441495469 0.647888 -0.349243 0.628723 0.250854 1441495469 0.647888 -0.349243 0.628723 0.250854 1441495469 0.647888 -0.349243 0.628723 0.250854 1441495469 0.647888 -0.349243 0.628723 0.250854 1441495469 0.647888 -0.349243 0.628723 0.250854 1441495469 0.647888 -0.349243 0.628723 0.250854 1441495469 0.644470 -0.354980 0.627014 0.255737 1441495469 0.644470 -0.354980 0.627014 0.255737 1441495469 0.644470 -0.354980 0.627014 0.255737 1441495469 0.644470 -0.354980 0.627014 0.255737 1441495469 0.644470 -0.354980 0.627014 0.255737 1441495469 0.644470 -0.354980 0.627014 0.255737 1441495469 0.641785 -0.359863 0.625488 0.259460 1441495469 0.641785 -0.359863 0.625488 0.259460 1441495469 0.641785 -0.359863 0.625488 0.259460 1441495470 0.641785 -0.359863 0.625488 0.259460 1441495470 0.641785 -0.359863 0.625488 0.259460 1441495470 0.641785 -0.359863 0.625488 0.259460 1441495470 0.641785 -0.359863 0.625488 0.259460 1441495470 0.638977 -0.364746 0.623535 0.264099 1441495470 0.638977 -0.364746 0.623535 0.264099 1441495470 0.638977 -0.364746 0.623535 0.264099 1441495470 0.638977 -0.364746 0.623535 0.264099 1441495470 0.638977 -0.364746 0.623535 0.264099 1441495470 0.638977 -0.364746 0.623535 0.264099 1441495470 0.638977 -0.364746 0.623535 0.264099 1441495470 0.636292 -0.369568 0.620300 0.271606 1441495470 0.636292 -0.369568 0.620300 0.271606 1441495470 0.636292 -0.369568 0.620300 0.271606 1441495470 0.636292 -0.369568 0.620300 0.271606 1441495470 0.636292 -0.369568 0.620300 0.271606 1441495470 0.636292 -0.369568 0.620300 0.271606 1441495470 0.636047 -0.371155 0.615906 0.279724 1441495470 0.636047 -0.371155 0.615906 0.279724 1441495470 0.636047 -0.371155 0.615906 0.279724 1441495470 0.636047 -0.371155 0.615906 0.279724 1441495470 0.636047 -0.371155 0.615906 0.279724 1441495470 0.636047 -0.371155 0.615906 0.279724 1441495470 0.636047 -0.371155 0.615906 0.279724 1441495470 0.641052 -0.363892 0.614014 0.282043 1441495470 0.641052 -0.363892 0.614014 0.282043 1441495470 0.641052 -0.363892 0.614014 0.282043 1441495470 0.641052 -0.363892 0.614014 0.282043 1441495470 0.641052 -0.363892 0.614014 0.282043 1441495470 0.641052 -0.363892 0.614014 0.282043 1441495470 0.648193 -0.348022 0.619629 0.273438 1441495470 0.648193 -0.348022 0.619629 0.273438 1441495470 0.648193 -0.348022 0.619629 0.273438 1441495470 0.648193 -0.348022 0.619629 0.273438 1441495470 0.648193 -0.348022 0.619629 0.273438 1441495470 0.648193 -0.348022 0.619629 0.273438 1441495470 0.650818 -0.340759 0.622803 0.269165 1441495470 0.650818 -0.340759 0.622803 0.269165 1441495470 0.650818 -0.340759 0.622803 0.269165 1441495470 0.650818 -0.340759 0.622803 0.269165 1441495470 0.650818 -0.340759 0.622803 0.269165 1441495470 0.650818 -0.340759 0.622803 0.269165 1441495470 0.650818 -0.340759 0.622803 0.269165 1441495470 0.651672 -0.336670 0.625977 0.264587 1441495470 0.651672 -0.336670 0.625977 0.264587 1441495470 0.651672 -0.336670 0.625977 0.264587 1441495470 0.651672 -0.336670 0.625977 0.264587 1441495470 0.651672 -0.336670 0.625977 0.264587 1441495470 0.651672 -0.336670 0.625977 0.264587 1441495470 0.650818 -0.334656 0.629639 0.260559 1441495470 0.650818 -0.334656 0.629639 0.260559 1441495470 0.650818 -0.334656 0.629639 0.260559 1441495470 0.650818 -0.334656 0.629639 0.260559 1441495470 0.650818 -0.334656 0.629639 0.260559 1441495470 0.650818 -0.334656 0.629639 0.260559 1441495470 0.647278 -0.340942 0.629639 0.261230 1441495470 0.647278 -0.340942 0.629639 0.261230 1441495470 0.647278 -0.340942 0.629639 0.261230 1441495470 0.647278 -0.340942 0.629639 0.261230 1441495470 0.647278 -0.340942 0.629639 0.261230 1441495470 0.647278 -0.340942 0.629639 0.261230 1441495470 0.644653 -0.348389 0.628296 0.261230 1441495470 0.644653 -0.348389 0.628296 0.261230 1441495470 0.644653 -0.348389 0.628296 0.261230 1441495470 0.644653 -0.348389 0.628296 0.261230 1441495470 0.644653 -0.348389 0.628296 0.261230 1441495470 0.644653 -0.348389 0.628296 0.261230 1441495470 0.643738 -0.354126 0.626038 0.261108 1441495470 0.643738 -0.354126 0.626038 0.261108 1441495470 0.643738 -0.354126 0.626038 0.261108 1441495470 0.643738 -0.354126 0.626038 0.261108 1441495470 0.643738 -0.354126 0.626038 0.261108 1441495470 0.643738 -0.354126 0.626038 0.261108 1441495470 0.643677 -0.358459 0.623169 0.262207 1441495470 0.643677 -0.358459 0.623169 0.262207 1441495470 0.643677 -0.358459 0.623169 0.262207 1441495470 0.643677 -0.358459 0.623169 0.262207 1441495470 0.643677 -0.358459 0.623169 0.262207 1441495470 0.643677 -0.358459 0.623169 0.262207 1441495470 0.643982 -0.360901 0.620911 0.263611 1441495470 0.643982 -0.360901 0.620911 0.263611 1441495470 0.643982 -0.360901 0.620911 0.263611 1441495470 0.643982 -0.360901 0.620911 0.263611 1441495470 0.643982 -0.360901 0.620911 0.263611 1441495470 0.643982 -0.360901 0.620911 0.263611 1441495470 0.644226 -0.361572 0.619507 0.265320 1441495470 0.644226 -0.361572 0.619507 0.265320 1441495470 0.644226 -0.361572 0.619507 0.265320 1441495470 0.644226 -0.361572 0.619507 0.265320 1441495470 0.644226 -0.361572 0.619507 0.265320 1441495470 0.644226 -0.361572 0.619507 0.265320 1441495470 0.644226 -0.361572 0.619507 0.265320 1441495470 0.644897 -0.361755 0.618225 0.266418 1441495470 0.644897 -0.361755 0.618225 0.266418 1441495470 0.644897 -0.361755 0.618225 0.266418 1441495470 0.644897 -0.361755 0.618225 0.266418 1441495470 0.644897 -0.361755 0.618225 0.266418 1441495470 0.644897 -0.361755 0.618225 0.266418 1441495470 0.644897 -0.361755 0.618225 0.266418 1441495470 0.646667 -0.358643 0.619324 0.263733 1441495470 0.646667 -0.358643 0.619324 0.263733 1441495470 0.646667 -0.358643 0.619324 0.263733 1441495470 0.646667 -0.358643 0.619324 0.263733 1441495470 0.646667 -0.358643 0.619324 0.263733 1441495470 0.646667 -0.358643 0.619324 0.263733 1441495470 0.647400 -0.356201 0.620544 0.262329 1441495470 0.647400 -0.356201 0.620544 0.262329 1441495470 0.647400 -0.356201 0.620544 0.262329 1441495470 0.647400 -0.356201 0.620544 0.262329 1441495470 0.647400 -0.356201 0.620544 0.262329 1441495470 0.647400 -0.356201 0.620544 0.262329 1441495470 0.648010 -0.354675 0.621277 0.261230 1441495470 0.648010 -0.354675 0.621277 0.261230 1441495470 0.648010 -0.354675 0.621277 0.261230 1441495471 0.648010 -0.354675 0.621277 0.261230 1441495471 0.648010 -0.354675 0.621277 0.261230 1441495471 0.648010 -0.354675 0.621277 0.261230 1441495471 0.648010 -0.354675 0.621277 0.261230 1441495471 0.648804 -0.352905 0.621826 0.260437 1441495471 0.648804 -0.352905 0.621826 0.260437 1441495471 0.648804 -0.352905 0.621826 0.260437 1441495471 0.648804 -0.352905 0.621826 0.260437 1441495471 0.648804 -0.352905 0.621826 0.260437 1441495471 0.648804 -0.352905 0.621826 0.260437 1441495471 0.649170 -0.352417 0.621460 0.260925 1441495471 0.649170 -0.352417 0.621460 0.260925 1441495471 0.649170 -0.352417 0.621460 0.260925 1441495471 0.649170 -0.352417 0.621460 0.260925 1441495471 0.649170 -0.352417 0.621460 0.260925 1441495471 0.649170 -0.352417 0.621460 0.260925 1441495471 0.648926 -0.353271 0.620361 0.263000 1441495471 0.648926 -0.353271 0.620361 0.263000 1441495471 0.648926 -0.353271 0.620361 0.263000 1441495471 0.648926 -0.353271 0.620361 0.263000 1441495471 0.648926 -0.353271 0.620361 0.263000 1441495471 0.648926 -0.353271 0.620361 0.263000 1441495471 0.648743 -0.352905 0.620483 0.263672 1441495471 0.648743 -0.352905 0.620483 0.263672 1441495471 0.648743 -0.352905 0.620483 0.263672 1441495471 0.648743 -0.352905 0.620483 0.263672 1441495471 0.648743 -0.352905 0.620483 0.263672 1441495471 0.648743 -0.352905 0.620483 0.263672 1441495471 0.648743 -0.352905 0.620483 0.263672 1441495471 0.647888 -0.353638 0.620300 0.265259 1441495471 0.647888 -0.353638 0.620300 0.265259 1441495471 0.647888 -0.353638 0.620300 0.265259 1441495471 0.647888 -0.353638 0.620300 0.265259 1441495471 0.647888 -0.353638 0.620300 0.265259 1441495471 0.647888 -0.353638 0.620300 0.265259 1441495471 0.646973 -0.354919 0.620300 0.265808 1441495471 0.646973 -0.354919 0.620300 0.265808 1441495471 0.646973 -0.354919 0.620300 0.265808 1441495471 0.646973 -0.354919 0.620300 0.265808 1441495471 0.646973 -0.354919 0.620300 0.265808 1441495471 0.646973 -0.354919 0.620300 0.265808 1441495471 0.646973 -0.354919 0.620300 0.265808 1441495471 0.646606 -0.354309 0.621277 0.265198 1441495471 0.646606 -0.354309 0.621277 0.265198 1441495471 0.646606 -0.354309 0.621277 0.265198 1441495471 0.646606 -0.354309 0.621277 0.265198 1441495471 0.646606 -0.354309 0.621277 0.265198 1441495471 0.646606 -0.354309 0.621277 0.265198 1441495471 0.646057 -0.355103 0.620789 0.266602 1441495471 0.646057 -0.355103 0.620789 0.266602 1441495471 0.646057 -0.355103 0.620789 0.266602 1441495471 0.646057 -0.355103 0.620789 0.266602 1441495471 0.646057 -0.355103 0.620789 0.266602 1441495471 0.646057 -0.355103 0.620789 0.266602 1441495471 0.646057 -0.355103 0.620789 0.266602 1441495471 0.646484 -0.354797 0.619873 0.268005 1441495471 0.646484 -0.354797 0.619873 0.268005 1441495471 0.646484 -0.354797 0.619873 0.268005 1441495471 0.646484 -0.354797 0.619873 0.268005 1441495471 0.646484 -0.354797 0.619873 0.268005 1441495471 0.646484 -0.354797 0.619873 0.268005 1441495471 0.648010 -0.351990 0.620239 0.267273 1441495471 0.648010 -0.351990 0.620239 0.267273 1441495471 0.648010 -0.351990 0.620239 0.267273 1441495471 0.648010 -0.351990 0.620239 0.267273 1441495471 0.648010 -0.351990 0.620239 0.267273 1441495471 0.648010 -0.351990 0.620239 0.267273 1441495471 0.648010 -0.351990 0.620239 0.267273 1441495471 0.648376 -0.351868 0.618896 0.269714 1441495471 0.648376 -0.351868 0.618896 0.269714 1441495471 0.648376 -0.351868 0.618896 0.269714 1441495471 0.648376 -0.351868 0.618896 0.269714 1441495471 0.648376 -0.351868 0.618896 0.269714 1441495471 0.648376 -0.351868 0.618896 0.269714 1441495471 0.649292 -0.353516 0.615479 0.273071 1441495471 0.649292 -0.353516 0.615479 0.273071 1441495471 0.649292 -0.353516 0.615479 0.273071 1441495471 0.649292 -0.353516 0.615479 0.273071 1441495471 0.649292 -0.353516 0.615479 0.273071 1441495471 0.649292 -0.353516 0.615479 0.273071 1441495471 0.652649 -0.346008 0.619080 0.266541 1441495471 0.652649 -0.346008 0.619080 0.266541 1441495471 0.652649 -0.346008 0.619080 0.266541 1441495471 0.652649 -0.346008 0.619080 0.266541 1441495471 0.652649 -0.346008 0.619080 0.266541 1441495471 0.652649 -0.346008 0.619080 0.266541 1441495471 0.653381 -0.342285 0.622253 0.261902 1441495471 0.653381 -0.342285 0.622253 0.261902 1441495471 0.653381 -0.342285 0.622253 0.261902 1441495471 0.653381 -0.342285 0.622253 0.261902 1441495471 0.653381 -0.342285 0.622253 0.261902 1441495471 0.653381 -0.342285 0.622253 0.261902 1441495471 0.653381 -0.342285 0.622253 0.261902 1441495471 0.651855 -0.345947 0.622314 0.260925 1441495471 0.651855 -0.345947 0.622314 0.260925 1441495471 0.651855 -0.345947 0.622314 0.260925 1441495471 0.651855 -0.345947 0.622314 0.260925 1441495471 0.651855 -0.345947 0.622314 0.260925 1441495471 0.651855 -0.345947 0.622314 0.260925 1441495471 0.649109 -0.350159 0.623779 0.258667 1441495471 0.649109 -0.350159 0.623779 0.258667 1441495471 0.649109 -0.350159 0.623779 0.258667 1441495471 0.649109 -0.350159 0.623779 0.258667 1441495471 0.649109 -0.350159 0.623779 0.258667 1441495471 0.649109 -0.350159 0.623779 0.258667 1441495471 0.645447 -0.356140 0.625000 0.256653 1441495471 0.645447 -0.356140 0.625000 0.256653 1441495471 0.645447 -0.356140 0.625000 0.256653 1441495471 0.645447 -0.356140 0.625000 0.256653 1441495471 0.645447 -0.356140 0.625000 0.256653 1441495471 0.645447 -0.356140 0.625000 0.256653 1441495471 0.642761 -0.361023 0.625488 0.255493 1441495471 0.642761 -0.361023 0.625488 0.255493 1441495471 0.642761 -0.361023 0.625488 0.255493 1441495471 0.642761 -0.361023 0.625488 0.255493 1441495472 0.642761 -0.361023 0.625488 0.255493 1441495472 0.642761 -0.361023 0.625488 0.255493 1441495472 0.642761 -0.361023 0.625488 0.255493 1441495472 0.641724 -0.364441 0.624451 0.255737 1441495472 0.641724 -0.364441 0.624451 0.255737 1441495472 0.641724 -0.364441 0.624451 0.255737 1441495472 0.641724 -0.364441 0.624451 0.255737 1441495472 0.641724 -0.364441 0.624451 0.255737 1441495472 0.641724 -0.364441 0.624451 0.255737 1441495472 0.642639 -0.364746 0.623169 0.256104 1441495472 0.642639 -0.364746 0.623169 0.256104 1441495472 0.642639 -0.364746 0.623169 0.256104 1441495472 0.642639 -0.364746 0.623169 0.256104 1441495472 0.642639 -0.364746 0.623169 0.256104 1441495472 0.642639 -0.364746 0.623169 0.256104 1441495472 0.644653 -0.362732 0.622253 0.256042 1441495472 0.644653 -0.362732 0.622253 0.256042 1441495472 0.644653 -0.362732 0.622253 0.256042 1441495472 0.644653 -0.362732 0.622253 0.256042 1441495472 0.644653 -0.362732 0.622253 0.256042 1441495472 0.644653 -0.362732 0.622253 0.256042 1441495472 0.647217 -0.358459 0.622314 0.255493 1441495472 0.647217 -0.358459 0.622314 0.255493 1441495472 0.647217 -0.358459 0.622314 0.255493 1441495472 0.647217 -0.358459 0.622314 0.255493 1441495472 0.647217 -0.358459 0.622314 0.255493 1441495472 0.647217 -0.358459 0.622314 0.255493 1441495472 0.649536 -0.353333 0.623291 0.254272 1441495472 0.649536 -0.353333 0.623291 0.254272 1441495472 0.649536 -0.353333 0.623291 0.254272 1441495472 0.649536 -0.353333 0.623291 0.254272 1441495472 0.649536 -0.353333 0.623291 0.254272 1441495472 0.649536 -0.353333 0.623291 0.254272 1441495472 0.651733 -0.348145 0.625122 0.251282 1441495472 0.651733 -0.348145 0.625122 0.251282 1441495472 0.651733 -0.348145 0.625122 0.251282 1441495472 0.651733 -0.348145 0.625122 0.251282 1441495472 0.651733 -0.348145 0.625122 0.251282 1441495472 0.651733 -0.348145 0.625122 0.251282 1441495472 0.653381 -0.344421 0.626648 0.248413 1441495472 0.653381 -0.344421 0.626648 0.248413 1441495472 0.653381 -0.344421 0.626648 0.248413 1441495472 0.653381 -0.344421 0.626648 0.248413 1441495472 0.653381 -0.344421 0.626648 0.248413 1441495472 0.653381 -0.344421 0.626648 0.248413 1441495472 0.653381 -0.344421 0.626648 0.248413 1441495472 0.653931 -0.342712 0.627502 0.247314 1441495472 0.653931 -0.342712 0.627502 0.247314 1441495472 0.653931 -0.342712 0.627502 0.247314 1441495472 0.653931 -0.342712 0.627502 0.247314 1441495472 0.653931 -0.342712 0.627502 0.247314 1441495472 0.653931 -0.342712 0.627502 0.247314 1441495472 0.654602 -0.341431 0.628113 0.245605 1441495472 0.654602 -0.341431 0.628113 0.245605 1441495472 0.654602 -0.341431 0.628113 0.245605 1441495472 0.654602 -0.341431 0.628113 0.245605 1441495472 0.654602 -0.341431 0.628113 0.245605 1441495472 0.654602 -0.341431 0.628113 0.245605 1441495472 0.654602 -0.341431 0.628113 0.245605 1441495472 0.654541 -0.342346 0.627319 0.246582 1441495472 0.654541 -0.342346 0.627319 0.246582 1441495472 0.654541 -0.342346 0.627319 0.246582 1441495472 0.654541 -0.342346 0.627319 0.246582 1441495472 0.654541 -0.342346 0.627319 0.246582 1441495472 0.654541 -0.342346 0.627319 0.246582 1441495472 0.654114 -0.344116 0.626099 0.248169 1441495472 0.654114 -0.344116 0.626099 0.248169 1441495472 0.654114 -0.344116 0.626099 0.248169 1441495472 0.654114 -0.344116 0.626099 0.248169 1441495472 0.654114 -0.344116 0.626099 0.248169 1441495472 0.654114 -0.344116 0.626099 0.248169 1441495472 0.653992 -0.343811 0.626404 0.248230 1441495472 0.653992 -0.343811 0.626404 0.248230 1441495472 0.653992 -0.343811 0.626404 0.248230 1441495472 0.653992 -0.343811 0.626404 0.248230 1441495472 0.653992 -0.343811 0.626404 0.248230 1441495472 0.653992 -0.343811 0.626404 0.248230 1441495472 0.653564 -0.342834 0.627808 0.247131 1441495472 0.653564 -0.342834 0.627808 0.247131 1441495472 0.653564 -0.342834 0.627808 0.247131 1441495472 0.653564 -0.342834 0.627808 0.247131 1441495472 0.653564 -0.342834 0.627808 0.247131 1441495472 0.653564 -0.342834 0.627808 0.247131 1441495472 0.653564 -0.342834 0.627808 0.247131 1441495472 0.652405 -0.343750 0.627808 0.248962 1441495472 0.652405 -0.343750 0.627808 0.248962 1441495472 0.652405 -0.343750 0.627808 0.248962 1441495472 0.652405 -0.343750 0.627808 0.248962 1441495472 0.652405 -0.343750 0.627808 0.248962 1441495472 0.652405 -0.343750 0.627808 0.248962 1441495472 0.651428 -0.346375 0.625671 0.253174 1441495472 0.651428 -0.346375 0.625671 0.253174 1441495472 0.651428 -0.346375 0.625671 0.253174 1441495472 0.651428 -0.346375 0.625671 0.253174 1441495472 0.651428 -0.346375 0.625671 0.253174 1441495472 0.651428 -0.346375 0.625671 0.253174 1441495472 0.652405 -0.343750 0.625671 0.254272 1441495472 0.652405 -0.343750 0.625671 0.254272 1441495472 0.652405 -0.343750 0.625671 0.254272 1441495472 0.652405 -0.343750 0.625671 0.254272 1441495472 0.652405 -0.343750 0.625671 0.254272 1441495472 0.652405 -0.343750 0.625671 0.254272 1441495472 0.653931 -0.340332 0.625671 0.255066 1441495472 0.653931 -0.340332 0.625671 0.255066 1441495472 0.653931 -0.340332 0.625671 0.255066 1441495472 0.653931 -0.340332 0.625671 0.255066 1441495472 0.653931 -0.340332 0.625671 0.255066 1441495472 0.653931 -0.340332 0.625671 0.255066 1441495472 0.653931 -0.340332 0.625671 0.255066 1441495472 0.654541 -0.339355 0.624939 0.256531 1441495472 0.654541 -0.339355 0.624939 0.256531 1441495472 0.654541 -0.339355 0.624939 0.256531 1441495472 0.654541 -0.339355 0.624939 0.256531 1441495472 0.654541 -0.339355 0.624939 0.256531 1441495473 0.654541 -0.339355 0.624939 0.256531 1441495473 0.654358 -0.339600 0.624146 0.258606 1441495473 0.654358 -0.339600 0.624146 0.258606 1441495473 0.654358 -0.339600 0.624146 0.258606 1441495473 0.654358 -0.339600 0.624146 0.258606 1441495473 0.654358 -0.339600 0.624146 0.258606 1441495473 0.654358 -0.339600 0.624146 0.258606 1441495473 0.654297 -0.338867 0.623962 0.260071 1441495473
[truncated: 215,154 more chars]
