# Supplementary material for: Quaternion-Based Gesture Recognition Using Wireless Wearable Motion Capture Sensors
Source: Sensors (Basel). 2016 Apr 28;16(5):605. doi: 10.3390/s16050605 (PMC4883296; doi:10.3390/s16050605)
Supplement: Supplementary file 1 [file sensors-16-00605-s001.zip › MultiSensorGestureData/P1/2. Uppercut/Training18.txt]

0.762207 -0.313354 0.561462 0.074341 1441495369 0.761841 -0.326233 0.554138 0.078125 1441495369 0.761841 -0.326233 0.554138 0.078125 1441495369 0.761841 -0.326233 0.554138 0.078125 1441495369 0.761841 -0.326233 0.554138 0.078125 1441495369 0.761841 -0.326233 0.554138 0.078125 1441495369 0.761841 -0.326233 0.554138 0.078125 1441495369 0.760620 -0.335022 0.549866 0.082092 1441495369 0.760620 -0.335022 0.549866 0.082092 1441495369 0.760620 -0.335022 0.549866 0.082092 1441495369 0.760620 -0.335022 0.549866 0.082092 1441495369 0.760620 -0.335022 0.549866 0.082092 1441495370 0.760620 -0.335022 0.549866 0.082092 1441495370 0.759033 -0.339355 0.548584 0.087952 1441495370 0.759033 -0.339355 0.548584 0.087952 1441495370 0.759033 -0.339355 0.548584 0.087952 1441495370 0.759033 -0.339355 0.548584 0.087952 1441495370 0.759033 -0.339355 0.548584 0.087952 1441495370 0.759033 -0.339355 0.548584 0.087952 1441495370 0.757507 -0.343262 0.546936 0.095825 1441495370 0.757507 -0.343262 0.546936 0.095825 1441495370 0.757507 -0.343262 0.546936 0.095825 1441495370 0.757507 -0.343262 0.546936 0.095825 1441495370 0.755554 -0.347961 0.545044 0.104370 1441495370 0.755554 -0.347961 0.545044 0.104370 1441495370 0.755554 -0.347961 0.545044 0.104370 1441495370 0.755554 -0.347961 0.545044 0.104370 1441495370 0.755554 -0.347961 0.545044 0.104370 1441495370 0.755554 -0.347961 0.545044 0.104370 1441495370 0.755554 -0.347961 0.545044 0.104370 1441495370 0.755554 -0.347961 0.545044 0.104370 1441495370 0.754822 -0.347168 0.545776 0.108582 1441495370 0.754822 -0.347168 0.545776 0.108582 1441495370 0.754822 -0.347168 0.545776 0.108582 1441495370 0.754822 -0.347168 0.545776 0.108582 1441495370 0.754822 -0.347168 0.545776 0.108582 1441495370 0.754822 -0.347168 0.545776 0.108582 1441495370 0.753540 -0.346802 0.547058 0.111938 1441495370 0.753540 -0.346802 0.547058 0.111938 1441495370 0.753540 -0.346802 0.547058 0.111938 1441495370 0.753540 -0.346802 0.547058 0.111938 1441495370 0.753540 -0.346802 0.547058 0.111938 1441495370 0.753540 -0.346802 0.547058 0.111938 1441495370 0.751526 -0.349854 0.547302 0.114868 1441495370 0.751526 -0.349854 0.547302 0.114868 1441495370 0.751526 -0.349854 0.547302 0.114868 1441495370 0.751526 -0.349854 0.547302 0.114868 1441495370 0.751526 -0.349854 0.547302 0.114868 1441495370 0.751526 -0.349854 0.547302 0.114868 1441495370 0.751709 -0.347961 0.548706 0.112854 1441495370 0.751709 -0.347961 0.548706 0.112854 1441495370 0.751709 -0.347961 0.548706 0.112854 1441495370 0.751709 -0.347961 0.548706 0.112854 1441495370 0.751709 -0.347961 0.548706 0.112854 1441495370 0.751709 -0.347961 0.548706 0.112854 1441495370 0.754272 -0.340271 0.551453 0.105774 1441495370 0.754272 -0.340271 0.551453 0.105774 1441495370 0.754272 -0.340271 0.551453 0.105774 1441495370 0.754272 -0.340271 0.551453 0.105774 1441495370 0.754272 -0.340271 0.551453 0.105774 1441495370 0.754272 -0.340271 0.551453 0.105774 1441495370 0.756775 -0.331604 0.554688 0.098022 1441495370 0.756775 -0.331604 0.554688 0.098022 1441495370 0.756775 -0.331604 0.554688 0.098022 1441495370 0.756775 -0.331604 0.554688 0.098022 1441495370 0.756775 -0.331604 0.554688 0.098022 1441495370 0.756775 -0.331604 0.554688 0.098022 1441495370 0.757874 -0.326355 0.557068 0.093689 1441495370 0.757874 -0.326355 0.557068 0.093689 1441495370 0.757874 -0.326355 0.557068 0.093689 1441495370 0.757874 -0.326355 0.557068 0.093689 1441495370 0.757874 -0.326355 0.557068 0.093689 1441495370 0.757874 -0.326355 0.557068 0.093689 1441495370 0.758423 -0.323669 0.557922 0.093079 1441495370 0.758423 -0.323669 0.557922 0.093079 1441495370 0.758423 -0.323669 0.557922 0.093079 1441495370 0.758423 -0.323669 0.557922 0.093079 1441495370 0.758423 -0.323669 0.557922 0.093079 1441495370 0.758423 -0.323669 0.557922 0.093079 1441495370 0.758057 -0.324646 0.557251 0.096558 1441495370 0.758057 -0.324646 0.557251 0.096558 1441495370 0.758057 -0.324646 0.557251 0.096558 1441495370 0.758057 -0.324646 0.557251 0.096558 1441495370 0.758057 -0.324646 0.557251 0.096558 1441495370 0.758057 -0.324646 0.557251 0.096558 1441495370 0.756470 -0.330139 0.555176 0.102356 1441495370 0.756470 -0.330139 0.555176 0.102356 1441495370 0.756470 -0.330139 0.555176 0.102356 1441495370 0.756470 -0.330139 0.555176 0.102356 1441495370 0.756470 -0.330139 0.555176 0.102356 1441495370 0.756470 -0.330139 0.555176 0.102356 1441495370 0.754211 -0.338745 0.551758 0.109070 1441495370 0.754211 -0.338745 0.551758 0.109070 1441495370 0.754211 -0.338745 0.551758 0.109070 1441495370 0.754211 -0.338745 0.551758 0.109070 1441495370 0.754211 -0.338745 0.551758 0.109070 1441495370 0.754211 -0.338745 0.551758 0.109070 1441495370 0.751953 -0.348083 0.547913 0.114563 1441495370 0.751953 -0.348083 0.547913 0.114563 1441495370 0.751953 -0.348083 0.547913 0.114563 1441495370 0.751953 -0.348083 0.547913 0.114563 1441495370 0.750549 -0.353455 0.546021 0.116638 1441495370 0.750549 -0.353455 0.546021 0.116638 1441495370 0.750549 -0.353455 0.546021 0.116638 1441495370 0.750549 -0.353455 0.546021 0.116638 1441495370 0.750549 -0.353455 0.546021 0.116638 1441495370 0.750549 -0.353455 0.546021 0.116638 1441495370 0.750549 -0.353455 0.546021 0.116638 1441495370 0.750549 -0.353455 0.546021 0.116638 1441495370 0.750427 -0.354431 0.545837 0.115112 1441495370 0.750427 -0.354431 0.545837 0.115112 1441495370 0.750427 -0.354431 0.545837 0.115112 1441495370 0.750427 -0.354431 0.545837 0.115112 1441495370 0.751038 -0.352844 0.546631 0.112366 1441495370 0.751038 -0.352844 0.546631 0.112366 1441495370 0.751038 -0.352844 0.546631 0.112366 1441495370 0.751038 -0.352844 0.546631 0.112366 1441495370 0.751038 -0.352844 0.546631 0.112366 1441495370 0.751038 -0.352844 0.546631 0.112366 1441495370 0.750549 -0.352844 0.547119 0.112793 1441495371 0.750549 -0.352844 0.547119 0.112793 1441495371 0.750549 -0.352844 0.547119 0.112793 1441495371 0.750549 -0.352844 0.547119 0.112793 1441495371 0.750549 -0.352844 0.547119 0.112793 1441495371 0.750549 -0.352844 0.547119 0.112793 1441495371 0.750549 -0.352844 0.547119 0.112793 1441495371 0.750549 -0.352844 0.547119 0.112793 1441495371 0.749695 -0.354004 0.547058 0.115540 1441495371 0.749695 -0.354004 0.547058 0.115540 1441495371 0.749695 -0.354004 0.547058 0.115540 1441495371 0.749695 -0.354004 0.547058 0.115540 1441495371 0.750366 -0.352051 0.547119 0.116516 1441495371 0.750366 -0.352051 0.547119 0.116516 1441495371 0.750366 -0.352051 0.547119 0.116516 1441495371 0.750366 -0.352051 0.547119 0.116516 1441495371 0.750366 -0.352051 0.547119 0.116516 1441495371 0.750366 -0.352051 0.547119 0.116516 1441495371 0.750366 -0.352051 0.547119 0.116516 1441495371 0.750366 -0.352051 0.547119 0.116516 1441495371 0.750793 -0.348816 0.548340 0.118042 1441495371 0.750793 -0.348816 0.548340 0.118042 1441495371 0.750793 -0.348816 0.548340 0.118042 1441495371 0.750793 -0.348816 0.548340 0.118042 1441495371 0.750793 -0.348816 0.548340 0.118042 1441495371 0.750793 -0.348816 0.548340 0.118042 1441495371 0.752136 -0.341370 0.551147 0.118225 1441495371 0.752136 -0.341370 0.551147 0.118225 1441495371 0.752136 -0.341370 0.551147 0.118225 1441495371 0.752136 -0.341370 0.551147 0.118225 1441495371 0.752136 -0.341370 0.551147 0.118225 1441495371 0.752136 -0.341370 0.551147 0.118225 1441495371 0.754272 -0.333679 0.553284 0.116211 1441495371 0.754272 -0.333679 0.553284 0.116211 1441495371 0.754272 -0.333679 0.553284 0.116211 1441495371 0.754272 -0.333679 0.553284 0.116211 1441495371 0.754272 -0.333679 0.553284 0.116211 1441495371 0.754272 -0.333679 0.553284 0.116211 1441495371 0.755493 -0.329407 0.554932 0.112671 1441495371 0.755493 -0.329407 0.554932 0.112671 1441495371 0.755493 -0.329407 0.554932 0.112671 1441495371 0.755493 -0.329407 0.554932 0.112671 1441495371 0.755493 -0.329407 0.554932 0.112671 1441495371 0.755493 -0.329407 0.554932 0.112671 1441495371 0.756897 -0.325562 0.556274 0.107910 1441495371 0.756897 -0.325562 0.556274 0.107910 1441495371 0.756897 -0.325562 0.556274 0.107910 1441495371 0.756897 -0.325562 0.556274 0.107910 1441495371 0.756897 -0.325562 0.556274 0.107910 1441495371 0.756897 -0.325562 0.556274 0.107910 1441495371 0.756897 -0.327515 0.555481 0.105774 1441495371 0.756897 -0.327515 0.555481 0.105774 1441495371 0.756897 -0.327515 0.555481 0.105774 1441495371 0.756897 -0.327515 0.555481 0.105774 1441495371 0.756897 -0.327515 0.555481 0.105774 1441495371 0.756897 -0.327515 0.555481 0.105774 1441495371 0.756287 -0.332031 0.554077 0.103577 1441495371 0.756287 -0.332031 0.554077 0.103577 1441495371 0.756287 -0.332031 0.554077 0.103577 1441495371 0.756287 -0.332031 0.554077 0.103577 1441495371 0.756287 -0.332031 0.554077 0.103577 1441495371 0.756287 -0.332031 0.554077 0.103577 1441495371 0.756775 -0.332825 0.553589 0.100037 1441495371 0.756775 -0.332825 0.553589 0.100037 1441495371 0.756775 -0.332825 0.553589 0.100037 1441495371 0.756775 -0.332825 0.553589 0.100037 1441495371 0.756775 -0.332825 0.553589 0.100037 1441495371 0.756775 -0.332825 0.553589 0.100037 1441495371 0.759216 -0.329712 0.552979 0.095215 1441495371 0.759216 -0.329712 0.552979 0.095215 1441495371 0.759216 -0.329712 0.552979 0.095215 1441495371 0.759216 -0.329712 0.552979 0.095215 1441495371 0.759216 -0.329712 0.552979 0.095215 1441495371 0.759216 -0.329712 0.552979 0.095215 1441495371 0.761230 -0.322144 0.555237 0.091492 1441495371 0.761230 -0.322144 0.555237 0.091492 1441495371 0.761230 -0.322144 0.555237 0.091492 1441495371 0.761230 -0.322144 0.555237 0.091492 1441495371 0.761230 -0.322144 0.555237 0.091492 1441495371 0.761230 -0.322144 0.555237 0.091492 1441495371 0.761353 -0.318848 0.557129 0.090942 1441495371 0.761353 -0.318848 0.557129 0.090942 1441495371 0.761353 -0.318848 0.557129 0.090942 1441495371 0.761353 -0.318848 0.557129 0.090942 1441495371 0.761353 -0.318848 0.557129 0.090942 1441495371 0.761353 -0.318848 0.557129 0.090942 1441495371 0.760620 -0.316833 0.559082 0.091492 1441495371 0.760620 -0.316833 0.559082 0.091492 1441495371 0.760620 -0.316833 0.559082 0.091492 1441495371 0.760620 -0.316833 0.559082 0.091492 1441495371 0.760620 -0.316833 0.559082 0.091492 1441495371 0.760620 -0.316833 0.559082 0.091492 1441495371 0.757629 -0.323669 0.558289 0.097534 1441495371 0.757629 -0.323669 0.558289 0.097534 1441495371 0.757629 -0.323669 0.558289 0.097534 1441495371 0.757629 -0.323669 0.558289 0.097534 1441495371 0.757629 -0.323669 0.558289 0.097534 1441495371 0.757629 -0.323669 0.558289 0.097534 1441495371 0.757629 -0.323669 0.558289 0.097534 1441495371 0.757629 -0.323669 0.558289 0.097534 1441495371 0.757080 -0.325256 0.558289 0.096191 1441495371 0.757080 -0.325256 0.558289 0.096191 1441495371 0.757080 -0.325256 0.558289 0.096191 1441495371 0.757080 -0.325256 0.558289 0.096191 1441495371 0.757080 -0.325256 0.558289 0.096191 1441495371 0.757080 -0.325256 0.558289 0.096191 1441495371 0.760925 -0.313660 0.561890 0.082520 1441495371 0.760925 -0.313660 0.561890 0.082520 1441495371 0.760925 -0.313660 0.561890 0.082520 1441495371 0.760925 -0.313660 0.561890 0.082520 1441495371 0.760925 -0.313660 0.561890 0.082520 1441495371 0.760925 -0.313660 0.561890 0.082520 1441495371 0.764343 -0.304626 0.564270 0.067749 1441495372 0.764343 -0.304626 0.564270 0.067749 1441495372 0.764343 -0.304626 0.564270 0.067749 1441495372 0.764343 -0.304626 0.564270 0.067749 1441495372 0.764343 -0.304626 0.564270 0.067749 1441495372 0.764343 -0.304626 0.564270 0.067749 1441495372 0.764648 -0.309265 0.562195 0.059692 1441495372 0.764648 -0.309265 0.562195 0.059692 1441495372 0.764648 -0.309265 0.562195 0.059692 1441495372 0.764648 -0.309265 0.562195 0.059692 1441495372 0.764648 -0.309265 0.562195 0.059692 1441495372 0.764648 -0.309265 0.562195 0.059692 1441495372 0.765747 -0.314819 0.558411 0.051514 1441495372 0.765747 -0.314819 0.558411 0.051514 1441495372 0.765747 -0.314819 0.558411 0.051514 1441495372 0.765747 -0.314819 0.558411 0.051514 1441495372 0.765747 -0.314819 0.558411 0.051514 1441495372 0.765747 -0.314819 0.558411 0.051514 1441495372 0.766052 -0.322815 0.553650 0.048889 1441495372 0.766052 -0.322815 0.553650 0.048889 1441495372 0.766052 -0.322815 0.553650 0.048889 1441495372 0.766052 -0.322815 0.553650 0.048889 1441495372 0.766052 -0.322815 0.553650 0.048889 1441495372 0.766052 -0.322815 0.553650 0.048889 1441495372 0.766052 -0.322815 0.553650 0.048889 1441495372 0.764954 -0.333679 0.548279 0.053101 1441495372 0.764954 -0.333679 0.548279 0.053101 1441495372 0.764954 -0.333679 0.548279 0.053101 1441495372 0.764954 -0.333679 0.548279 0.053101 1441495372 0.764954 -0.333679 0.548279 0.053101 1441495372 0.763916 -0.341492 0.544312 0.058655 1441495372 0.763916 -0.341492 0.544312 0.058655 1441495372 0.763916 -0.341492 0.544312 0.058655 1441495372 0.763916 -0.341492 0.544312 0.058655 1441495372 0.763916 -0.341492 0.544312 0.058655 1441495372 0.763916 -0.341492 0.544312 0.058655 1441495372 0.763916 -0.341492 0.544312 0.058655 1441495372 0.760498 -0.351746 0.541260 0.070007 1441495372 0.760498 -0.351746 0.541260 0.070007 1441495372 0.760498 -0.351746 0.541260 0.070007 1441495372 0.760498 -0.351746 0.541260 0.070007 1441495372 0.760498 -0.351746 0.541260 0.070007 1441495372 0.760498 -0.351746 0.541260 0.070007 1441495372 0.756042 -0.367310 0.535217 0.083740 1441495372 0.756042 -0.367310 0.535217 0.083740 1441495372 0.756042 -0.367310 0.535217 0.083740 1441495372 0.756042 -0.367310 0.535217 0.083740 1441495372 0.756042 -0.367310 0.535217 0.083740 1441495372 0.756042 -0.370361 0.532104 0.089600 1441495372 0.756042 -0.370361 0.532104 0.089600 1441495372 0.756042 -0.370361 0.532104 0.089600 1441495372 0.756042 -0.370361 0.532104 0.089600 1441495372 0.756042 -0.370361 0.532104 0.089600 1441495372 0.756042 -0.370361 0.532104 0.089600 1441495372 0.756042 -0.370361 0.532104 0.089600 1441495372 0.754944 -0.370544 0.532043 0.098145 1441495372 0.754944 -0.370544 0.532043 0.098145 1441495372 0.754944 -0.370544 0.532043 0.098145 1441495372 0.754944 -0.370544 0.532043 0.098145 1441495372 0.754944 -0.370544 0.532043 0.098145 1441495372 0.754944 -0.370544 0.532043 0.098145 1441495372 0.754028 -0.366089 0.534851 0.106384 1441495372 0.754028 -0.366089 0.534851 0.106384 1441495372 0.754028 -0.366089 0.534851 0.106384 1441495372 0.754028 -0.366089 0.534851 0.106384 1441495372 0.754028 -0.366089 0.534851 0.106384 1441495372 0.754028 -0.366089 0.534851 0.106384 1441495372 0.754150 -0.358154 0.538574 0.113159 1441495372 0.754150 -0.358154 0.538574 0.113159 1441495372 0.754150 -0.358154 0.538574 0.113159 1441495372 0.754150 -0.358154 0.538574 0.113159 1441495372 0.754150 -0.358154 0.538574 0.113159 1441495372 0.754150 -0.358154 0.538574 0.113159 1441495372 0.754150 -0.358154 0.538574 0.113159 1441495372 0.755127 -0.350708 0.541138 0.118164 1441495372 0.755127 -0.350708 0.541138 0.118164 1441495372 0.755127 -0.350708 0.541138 0.118164 1441495372 0.755127 -0.350708 0.541138 0.118164 1441495372 0.755127 -0.350708 0.541138 0.118164 1441495372 0.755554 -0.345947 0.542480 0.123108 1441495372 0.755554 -0.345947 0.542480 0.123108 1441495372 0.755554 -0.345947 0.542480 0.123108 1441495372 0.755554 -0.345947 0.542480 0.123108 1441495372 0.755554 -0.345947 0.542480 0.123108 1441495372 0.755554 -0.345947 0.542480 0.123108 1441495372 0.755310 -0.344482 0.542419 0.128784 1441495372 0.755310 -0.344482 0.542419 0.128784 1441495372 0.755310 -0.344482 0.542419 0.128784 1441495372 0.755310 -0.344482 0.542419 0.128784 1441495372 0.755310 -0.344482 0.542419 0.128784 1441495372 0.755310 -0.344482 0.542419 0.128784 1441495372 0.755310 -0.344482 0.542419 0.128784 1441495372 0.754639 -0.344604 0.542175 0.133179 1441495372 0.754639 -0.344604 0.542175 0.133179 1441495372 0.754639 -0.344604 0.542175 0.133179 1441495372 0.754639 -0.344604 0.542175 0.133179 1441495372 0.754639 -0.344604 0.542175 0.133179 1441495372 0.754639 -0.344604 0.542175 0.133179 1441495372 0.754211 -0.344910 0.542419 0.133911 1441495372 0.754211 -0.344910 0.542419 0.133911 1441495372 0.754211 -0.344910 0.542419 0.133911 1441495372 0.754211 -0.344910 0.542419 0.133911 1441495372 0.754211 -0.344910 0.542419 0.133911 1441495372 0.754211 -0.344910 0.542419 0.133911 1441495372 0.755249 -0.342407 0.543579 0.129822 1441495372 0.755249 -0.342407 0.543579 0.129822 1441495372 0.755249 -0.342407 0.543579 0.129822 1441495372 0.755249 -0.342407 0.543579 0.129822 1441495372 0.755249 -0.342407 0.543579 0.129822 1441495372 0.755249 -0.342407 0.543579 0.129822 1441495372 0.755249 -0.342407 0.543579 0.129822 1441495372 0.756226 -0.340027 0.544678 0.125366 1441495372 0.756226 -0.340027 0.544678 0.125366 1441495373 0.756226 -0.340027 0.544678 0.125366 1441495373 0.756226 -0.340027 0.544678 0.125366 1441495373 0.756226 -0.340027 0.544678 0.125366 1441495373 0.756226 -0.340027 0.544678 0.125366 1441495373 0.756165 -0.340881 0.544678 0.123596 1441495373 0.756165 -0.340881 0.544678 0.123596 1441495373 0.756165 -0.340881 0.544678 0.123596 1441495373 0.756165 -0.340881 0.544678 0.123596 1441495373 0.756165 -0.340881 0.544678 0.123596 1441495373 0.756165 -0.340881 0.544678 0.123596 1441495373 0.756409 -0.341370 0.544617 0.121094 1441495373 0.756409 -0.341370 0.544617 0.121094 1441495373 0.756409 -0.341370 0.544617 0.121094 1441495373 0.756409 -0.341370 0.544617 0.121094 1441495373 0.756409 -0.341370 0.544617 0.121094 1441495373 0.756409 -0.341370 0.544617 0.121094 1441495373 0.757935 -0.340759 0.543701 0.117310 1441495373 0.757935 -0.340759 0.543701 0.117310 1441495373 0.757935 -0.340759 0.543701 0.117310 1441495373 0.757935 -0.340759 0.543701 0.117310 1441495373 0.757935 -0.340759 0.543701 0.117310 1441495373 0.757935 -0.340759 0.543701 0.117310 1441495373 0.760193 -0.336426 0.544434 0.111694 1441495373 0.760193 -0.336426 0.544434 0.111694 1441495373 0.760193 -0.336426 0.544434 0.111694 1441495373 0.760193 -0.336426 0.544434 0.111694 1441495373 0.760193 -0.336426 0.544434 0.111694 1441495373 0.760193 -0.336426 0.544434 0.111694 1441495373 0.761902 -0.330322 0.546753 0.106628 1441495373 0.761902 -0.330322 0.546753 0.106628 1441495373 0.761902 -0.330322 0.546753 0.106628 1441495373 0.761902 -0.330322 0.546753 0.106628 1441495373 0.761902 -0.330322 0.546753 0.106628 1441495373 0.761902 -0.330322 0.546753 0.106628 1441495373 0.761902 -0.330322 0.546753 0.106628 1441495373 0.762512 -0.325439 0.549194 0.104858 1441495373 0.762512 -0.325439 0.549194 0.104858 1441495373 0.762512 -0.325439 0.549194 0.104858 1441495373 0.762512 -0.325439 0.549194 0.104858 1441495373 0.762512 -0.325439 0.549194 0.104858 1441495373 0.762512 -0.325439 0.549194 0.104858 1441495373 0.761597 -0.324585 0.550720 0.105896 1441495373 0.761597 -0.324585 0.550720 0.105896 1441495373 0.761597 -0.324585 0.550720 0.105896 1441495373 0.761597 -0.324585 0.550720 0.105896 1441495373 0.761597 -0.324585 0.550720 0.105896 1441495373 0.761597 -0.324585 0.550720 0.105896 1441495373 0.760071 -0.325256 0.552307 0.106567 1441495373 0.760071 -0.325256 0.552307 0.106567 1441495373 0.760071 -0.325256 0.552307 0.106567 1441495373 0.760071 -0.325256 0.552307 0.106567 1441495373 0.760071 -0.325256 0.552307 0.106567 1441495373 0.760071 -0.325256 0.552307 0.106567 1441495373 0.760620 -0.320679 0.555054 0.102112 1441495373 0.760620 -0.320679 0.555054 0.102112 1441495373 0.760620 -0.320679 0.555054 0.102112 1441495373 0.760620 -0.320679 0.555054 0.102112 1441495373 0.760620 -0.320679 0.555054 0.102112 1441495373 0.760620 -0.320679 0.555054 0.102112 1441495373 0.761475 -0.314453 0.558105 0.098328 1441495373 0.761475 -0.314453 0.558105 0.098328 1441495373 0.761475 -0.314453 0.558105 0.098328 1441495373 0.761475 -0.314453 0.558105 0.098328 1441495373 0.761475 -0.314453 0.558105 0.098328 1441495373 0.761475 -0.314453 0.558105 0.098328 1441495373 0.761841 -0.310425 0.560120 0.096863 1441495373 0.761841 -0.310425 0.560120 0.096863 1441495373 0.761841 -0.310425 0.560120 0.096863 1441495373 0.761841 -0.310425 0.560120 0.096863 1441495373 0.761841 -0.310425 0.560120 0.096863 1441495373 0.761841 -0.310425 0.560120 0.096863 1441495373 0.761353 -0.311707 0.559509 0.100098 1441495373 0.761353 -0.311707 0.559509 0.100098 1441495373 0.761353 -0.311707 0.559509 0.100098 1441495373 0.761353 -0.311707 0.559509 0.100098 1441495373 0.761353 -0.311707 0.559509 0.100098 1441495373 0.761353 -0.311707 0.559509 0.100098 1441495373 0.761780 -0.313904 0.557678 0.100464 1441495373 0.761780 -0.313904 0.557678 0.100464 1441495373 0.761780 -0.313904 0.557678 0.100464 1441495373 0.761780 -0.313904 0.557678 0.100464 1441495373 0.761780 -0.313904 0.557678 0.100464 1441495373 0.761780 -0.313904 0.557678 0.100464 1441495373 0.761292 -0.317871 0.555725 0.102783 1441495373 0.761292 -0.317871 0.555725 0.102783 1441495373 0.761292 -0.317871 0.555725 0.102783 1441495373 0.761292 -0.317871 0.555725 0.102783 1441495373 0.761292 -0.317871 0.555725 0.102783 1441495373 0.761292 -0.317871 0.555725 0.102783 1441495373 0.759766 -0.324524 0.552673 0.108948 1441495373 0.759766 -0.324524 0.552673 0.108948 1441495373 0.759766 -0.324524 0.552673 0.108948 1441495373 0.759766 -0.324524 0.552673 0.108948 1441495373 0.759766 -0.324524 0.552673 0.108948 1441495373 0.757385 -0.334167 0.548645 0.116516 1441495373 0.757385 -0.334167 0.548645 0.116516 1441495373 0.757385 -0.334167 0.548645 0.116516 1441495373 0.757385 -0.334167 0.548645 0.116516 1441495373 0.757385 -0.334167 0.548645 0.116516 1441495373 0.757385 -0.334167 0.548645 0.116516 1441495373 0.757385 -0.334167 0.548645 0.116516 1441495373 0.755615 -0.342041 0.545227 0.121216 1441495373 0.755615 -0.342041 0.545227 0.121216 1441495373 0.755615 -0.342041 0.545227 0.121216 1441495373 0.755615 -0.342041 0.545227 0.121216 1441495373 0.755615 -0.342041 0.545227 0.121216 1441495373 0.755615 -0.342041 0.545227 0.121216 1441495373 0.754639 -0.346985 0.542908 0.123535 1441495373 0.754639 -0.346985 0.542908 0.123535 1441495373 0.754639 -0.346985 0.542908 0.123535 1441495374 0.754639 -0.346985 0.542908 0.123535 1441495374 0.754639 -0.346985 0.542908 0.123535 1441495374 0.754639 -0.346985 0.542908 0.123535 1441495374 0.753540 -0.350098 0.541992 0.125854 1441495374 0.753540 -0.350098 0.541992 0.125854 1441495374 0.753540 -0.350098 0.541992 0.125854 1441495374 0.753540 -0.350098 0.541992 0.125854 1441495374 0.753540 -0.350098 0.541992 0.125854 1441495374 0.753540 -0.350098 0.541992 0.125854 1441495374 0.752441 -0.352356 0.541565 0.127869 1441495374 0.752441 -0.352356 0.541565 0.127869 1441495374 0.752441 -0.352356 0.541565 0.127869 1441495374 0.752441 -0.352356 0.541565 0.127869 1441495374 0.752441 -0.352356 0.541565 0.127869 1441495374 0.752441 -0.352356 0.541565 0.127869 1441495374 0.752441 -0.352356 0.541565 0.127869 1441495374 0.752563 -0.352600 0.540833 0.129272 1441495374 0.752563 -0.352600 0.540833 0.129272 1441495374 0.752563 -0.352600 0.540833 0.129272 1441495374 0.752563 -0.352600 0.540833 0.129272 1441495374 0.752563 -0.352600 0.540833 0.129272 1441495374 0.752563 -0.352600 0.540833 0.129272 1441495374 0.754395 -0.350708 0.539307 0.130554 1441495374 0.754395 -0.350708 0.539307 0.130554 1441495374 0.754395 -0.350708 0.539307 0.130554 1441495374 0.754395 -0.350708 0.539307 0.130554 1441495374 0.754395 -0.350708 0.539307 0.130554 1441495374 0.754395 -0.350708 0.539307 0.130554 1441495374 0.754395 -0.350708 0.539307 0.130554 1441495374 0.754456 -0.351257 0.537659 0.135193 1441495374 0.754456 -0.351257 0.537659 0.135193 1441495374 0.754456 -0.351257 0.537659 0.135193 1441495374 0.754456 -0.351257 0.537659 0.135193 1441495374 0.754456 -0.351257 0.537659 0.135193 1441495374 0.754456 -0.351257 0.537659 0.135193 1441495374 0.752441 -0.351990 0.537537 0.144897 1441495374 0.752441 -0.351990 0.537537 0.144897 1441495374 0.752441 -0.351990 0.537537 0.144897 1441495374 0.752441 -0.351990 0.537537 0.144897 1441495374 0.752441 -0.351990 0.537537 0.144897 1441495374 0.752441 -0.351990 0.537537 0.144897 1441495374 0.752441 -0.351990 0.537537 0.144897 1441495374 0.752869 -0.348511 0.537476 0.150879 1441495374 0.752869 -0.348511 0.537476 0.150879 1441495374 0.752869 -0.348511 0.537476 0.150879 1441495374 0.752869 -0.348511 0.537476 0.150879 1441495374 0.752869 -0.348511 0.537476 0.150879 1441495374 0.752869 -0.348511 0.537476 0.150879 1441495374 0.753174 -0.347961 0.536621 0.153809 1441495374 0.753174 -0.347961 0.536621 0.153809 1441495374 0.753174 -0.347961 0.536621 0.153809 1441495374 0.753174 -0.347961 0.536621 0.153809 1441495374 0.753174 -0.347961 0.536621 0.153809 1441495374 0.753174 -0.347961 0.536621 0.153809 1441495374 0.753235 -0.349915 0.535828 0.151489 1441495374 0.753235 -0.349915 0.535828 0.151489 1441495374 0.753235 -0.349915 0.535828 0.151489 1441495374 0.753235 -0.349915 0.535828 0.151489 1441495374 0.753235 -0.349915 0.535828 0.151489 1441495374 0.753418 -0.351746 0.535828 0.146362 1441495374 0.753418 -0.351746 0.535828 0.146362 1441495374 0.753418 -0.351746 0.535828 0.146362 1441495374 0.753418 -0.351746 0.535828 0.146362 1441495374 0.753418 -0.351746 0.535828 0.146362 1441495374 0.753418 -0.351746 0.535828 0.146362 1441495374 0.753296 -0.354736 0.535583 0.140686 1441495374 0.753296 -0.354736 0.535583 0.140686 1441495374 0.753296 -0.354736 0.535583 0.140686 1441495374 0.753296 -0.354736 0.535583 0.140686 1441495374 0.753296 -0.354736 0.535583 0.140686 1441495374 0.753296 -0.354736 0.535583 0.140686 1441495374 0.753296 -0.354736 0.535583 0.140686 1441495374 0.753479 -0.356812 0.535278 0.135803 1441495374 0.753479 -0.356812 0.535278 0.135803 1441495374 0.753479 -0.356812 0.535278 0.135803 1441495374 0.753479 -0.356812 0.535278 0.135803 1441495374 0.753479 -0.356812 0.535278 0.135803 1441495374 0.754395 -0.356140 0.535828 0.130066 1441495374 0.754395 -0.356140 0.535828 0.130066 1441495374 0.754395 -0.356140 0.535828 0.130066 1441495374 0.754395 -0.356140 0.535828 0.130066 1441495374 0.754395 -0.356140 0.535828 0.130066 1441495374 0.754395 -0.356140 0.535828 0.130066 1441495374 0.754395 -0.356140 0.535828 0.130066 1441495374 0.756470 -0.351685 0.537415 0.123352 1441495374 0.756470 -0.351685 0.537415 0.123352 1441495374 0.756470 -0.351685 0.537415 0.123352 1441495374 0.756470 -0.351685 0.537415 0.123352 1441495374 0.756470 -0.351685 0.537415 0.123352 1441495374 0.756470 -0.351685 0.537415 0.123352 1441495374 0.758240 -0.346680 0.539368 0.118042 1441495374 0.758240 -0.346680 0.539368 0.118042 1441495374 0.758240 -0.346680 0.539368 0.118042 1441495374 0.758240 -0.346680 0.539368 0.118042 1441495374 0.758240 -0.346680 0.539368 0.118042 1441495374 0.758240 -0.346680 0.539368 0.118042 1441495374 0.758667 -0.342529 0.541626 0.117004 1441495374 0.758667 -0.342529 0.541626 0.117004 1441495374 0.758667 -0.342529 0.541626 0.117004 1441495374 0.758667 -0.342529 0.541626 0.117004 1441495374 0.758667 -0.342529 0.541626 0.117004 1441495374 0.758667 -0.342529 0.541626 0.117004 1441495374 0.757629 -0.341003 0.543335 0.120056 1441495374 0.757629 -0.341003 0.543335 0.120056 1441495374 0.757629 -0.341003 0.543335 0.120056 1441495374 0.757629 -0.341003 0.543335 0.120056 1441495374 0.757629 -0.341003 0.543335 0.120056 1441495374 0.757629 -0.341003 0.543335 0.120056 1441495374 0.756287 -0.342163 0.543884 0.122864 1441495374 0.756287 -0.342163 0.543884 0.122864 1441495374 0.756287 -0.342163 0.543884 0.122864 1441495374 0.756287 -0.342163 0.543884 0.122864 1441495374 0.756287 -0.342163 0.543884 0.122864 1441495375 0.756287 -0.342163 0.543884 0.122864 1441495375 0.758972 -0.333679 0.546936 0.115723 1441495375 0.758972 -0.333679 0.546936 0.115723 1441495375 0.758972 -0.333679 0.546936 0.115723 1441495375 0.758972 -0.333679 0.546936 0.115723 1441495375 0.758972 -0.333679 0.546936 0.115723 1441495375 0.758972 -0.333679 0.546936 0.115723 1441495375 0.764587 -0.316895 0.552002 0.101379 1441495375 0.764587 -0.316895 0.552002 0.101379 1441495375 0.764587 -0.316895 0.552002 0.101379 1441495375 0.764587 -0.316895 0.552002 0.101379 1441495375 0.764587 -0.316895 0.552002 0.101379 1441495375 0.765869 -0.310669 0.554871 0.094849 1441495375 0.765869 -0.310669 0.554871 0.094849 1441495375 0.765869 -0.310669 0.554871 0.094849 1441495375 0.765869 -0.310669 0.554871 0.094849 1441495375 0.765869 -0.310669 0.554871 0.094849 1441495375 0.765869 -0.310669 0.554871 0.094849 1441495375 0.766541 -0.309998 0.554993 0.091003 1441495375 0.766541 -0.309998 0.554993 0.091003 1441495375 0.766541 -0.309998 0.554993 0.091003 1441495375 0.766541 -0.309998 0.554993 0.091003 1441495375 0.766541 -0.309998 0.554993 0.091003 1441495375 0.766541 -0.309998 0.554993 0.091003 1441495375 0.766724 -0.312561 0.553223 0.090759 1441495375 0.766724 -0.312561 0.553223 0.090759 1441495375 0.766724 -0.312561 0.553223 0.090759 1441495375 0.766724 -0.312561 0.553223 0.090759 1441495375 0.766724 -0.312561 0.553223 0.090759 1441495375 0.766724 -0.312561 0.553223 0.090759 1441495375 0.765808 -0.318420 0.550537 0.094727 1441495375 
0.743591 -0.333008 0.570740 0.101929 1441495378 0.743591 -0.333008 0.570740 0.101929 1441495378 0.743103 -0.333130 0.570984 0.103455 1441495378 0.743103 -0.333130 0.570984 0.103455 1441495378 0.743103 -0.333130 0.570984 0.103455 1441495378 0.743103 -0.333130 0.570984 0.103455 1441495378 0.743103 -0.333130 0.570984 0.103455 1441495378 0.743103 -0.333130 0.570984 0.103455 1441495378 0.743103 -0.333130 0.570984 0.103455 1441495378 0.734375 -0.354797 0.564514 0.126648 1441495378 0.734375 -0.354797 0.564514 0.126648 1441495378 0.734375 -0.354797 0.564514 0.126648 1441495378 0.734375 -0.354797 0.564514 0.126648 1441495378 0.734375 -0.354797 0.564514 0.126648 1441495378 0.721497 -0.393188 0.547729 0.157593 1441495378 0.721497 -0.393188 0.547729 0.157593 1441495378 0.721497 -0.393188 0.547729 0.157593 1441495378 0.721497 -0.393188 0.547729 0.157593 1441495378 0.721497 -0.393188 0.547729 0.157593 1441495378 0.721497 -0.393188 0.547729 0.157593 1441495378 0.716736 -0.430176 0.524475 0.161560 1441495378 0.716736 -0.430176 0.524475 0.161560 1441495378 0.716736 -0.430176 0.524475 0.161560 1441495378 0.716736 -0.430176 0.524475 0.161560 1441495378 0.716736 -0.430176 0.524475 0.161560 1441495378 0.716736 -0.430176 0.524475 0.161560 1441495378 0.716736 -0.430176 0.524475 0.161560 1441495378 0.709778 -0.486694 0.489746 0.139343 1441495378 0.709778 -0.486694 0.489746 0.139343 1441495378 0.709778 -0.486694 0.489746 0.139343 1441495378 0.709778 -0.486694 0.489746 0.139343 1441495378 0.709778 -0.486694 0.489746 0.139343 1441495378 0.709778 -0.486694 0.489746 0.139343 1441495378 0.690857 -0.562744 0.445313 0.087830 1441495378 0.690857 -0.562744 0.445313 0.087830 1441495378 0.690857 -0.562744 0.445313 0.087830 1441495378 0.690857 -0.562744 0.445313 0.087830 1441495378 0.690857 -0.562744 0.445313 0.087830 1441495378 0.690857 -0.562744 0.445313 0.087830 1441495378 0.690857 -0.562744 0.445313 0.087830 1441495378 0.654236 -0.645203 0.394592 0.000366 1441495378 0.654236 -0.645203 0.394592 0.000366 1441495378 0.654236 -0.645203 0.394592 0.000366 1441495378 0.654236 -0.645203 0.394592 0.000366 1441495378 0.654236 -0.645203 0.394592 0.000366 1441495378 0.654236 -0.645203 0.394592 0.000366 1441495378 0.583130 -0.728088 0.344299 -0.106384 1441495378 0.583130 -0.728088 0.344299 -0.106384 1441495378 0.583130 -0.728088 0.344299 -0.106384 1441495378 0.583130 -0.728088 0.344299 -0.106384 1441495378 0.583130 -0.728088 0.344299 -0.106384 1441495378 0.583130 -0.728088 0.344299 -0.106384 1441495378 0.485229 -0.790710 0.293457 -0.230652 1441495378 0.485229 -0.790710 0.293457 -0.230652 1441495378 0.485229 -0.790710 0.293457 -0.230652 1441495378 0.485229 -0.790710 0.293457 -0.230652 1441495378 0.485229 -0.790710 0.293457 -0.230652 1441495378 0.485229 -0.790710 0.293457 -0.230652 1441495378 0.485229 -0.790710 0.293457 -0.230652 1441495378 0.384766 -0.815247 0.240417 -0.359924 1441495378 0.384766 -0.815247 0.240417 -0.359924 1441495378 0.384766 -0.815247 0.240417 -0.359924 1441495378 0.384766 -0.815247 0.240417 -0.359924 1441495378 0.384766 -0.815247 0.240417 -0.359924 1441495378 0.384766 -0.815247 0.240417 -0.359924 1441495378 0.304993 -0.802246 0.173218 -0.483093 1441495378 0.304993 -0.802246 0.173218 -0.483093 1441495378 0.304993 -0.802246 0.173218 -0.483093 1441495378 0.304993 -0.802246 0.173218 -0.483093 1441495378 0.304993 -0.802246 0.173218 -0.483093 1441495378 0.304993 -0.802246 0.173218 -0.483093 1441495378 0.304993 -0.802246 0.173218 -0.483093 1441495378 0.236633 -0.768982 0.097412 -0.585815 1441495378 0.236633 -0.768982 0.097412 -0.585815 1441495378 0.236633 -0.768982 0.097412 -0.585815 1441495378 0.236633 -0.768982 0.097412 -0.585815 1441495378 0.236633 -0.768982 0.097412 -0.585815 1441495378 0.236633 -0.768982 0.097412 -0.585815 1441495378 0.179321 -0.726196 0.022705 -0.663391 1441495378 0.179321 -0.726196 0.022705 -0.663391 1441495378 0.179321 -0.726196 0.022705 -0.663391 1441495378 0.179321 -0.726196 0.022705 -0.663391 1441495378 0.179321 -0.726196 0.022705 -0.663391 1441495378 0.179321 -0.726196 0.022705 -0.663391 1441495378 0.121521 -0.685486 -0.035400 -0.717041 1441495378 0.121521 -0.685486 -0.035400 -0.717041 1441495378 0.121521 -0.685486 -0.035400 -0.717041 1441495378 0.121521 -0.685486 -0.035400 -0.717041 1441495378 0.121521 -0.685486 -0.035400 -0.717041 1441495378 0.121521 -0.685486 -0.035400 -0.717041 1441495378 0.121521 -0.685486 -0.035400 -0.717041 1441495378 0.077881 -0.647339 -0.075256 -0.754517 1441495378 0.077881 -0.647339 -0.075256 -0.754517 1441495378 0.077881 -0.647339 -0.075256 -0.754517 1441495378 0.077881 -0.647339 -0.075256 -0.754517 1441495378 0.077881 -0.647339 -0.075256 -0.754517 1441495378 0.077881 -0.647339 -0.075256 -0.754517 1441495378 0.062622 -0.616577 -0.110229 -0.777100 1441495378 0.062622 -0.616577 -0.110229 -0.777100 1441495378 0.062622 -0.616577 -0.110229 -0.777100 1441495378 0.062622 -0.616577 -0.110229 -0.777100 1441495378 0.062622 -0.616577 -0.110229 -0.777100 1441495378 0.062622 -0.616577 -0.110229 -0.777100 1441495378 0.074890 -0.605408 -0.134033 -0.781006 1441495378 0.074890 -0.605408 -0.134033 -0.781006 1441495378 0.074890 -0.605408 -0.134033 -0.781006 1441495378 0.074890 -0.605408 -0.134033 -0.781006 1441495378 0.074890 -0.605408 -0.134033 -0.781006 1441495378 0.074890 -0.605408 -0.134033 -0.781006 1441495378 0.116699 -0.620850 -0.135376 -0.763306 1441495378 0.116699 -0.620850 -0.135376 -0.763306 1441495379 0.116699 -0.620850 -0.135376 -0.763306 1441495379 0.116699 -0.620850 -0.135376 -0.763306 1441495379 0.116699 -0.620850 -0.135376 -0.763306 1441495379 0.116699 -0.620850 -0.135376 -0.763306 1441495379 0.194397 -0.663208 -0.105286 -0.715088 1441495379 0.194397 -0.663208 -0.105286 -0.715088 1441495379 0.194397 -0.663208 -0.105286 -0.715088 1441495379 0.194397 -0.663208 -0.105286 -0.715088 1441495379 0.194397 -0.663208 -0.105286 -0.715088 1441495379 0.194397 -0.663208 -0.105286 -0.715088 1441495379 0.294983 -0.713440 -0.040894 -0.634338 1441495379 0.294983 -0.713440 -0.040894 -0.634338 1441495379 0.294983 -0.713440 -0.040894 -0.634338 1441495379 0.294983 -0.713440 -0.040894 -0.634338 1441495379 0.294983 -0.713440 -0.040894 -0.634338 1441495379 0.294983 -0.713440 -0.040894 -0.634338 1441495379 0.408691 -0.750610 0.043396 -0.517334 1441495379 0.408691 -0.750610 0.043396 -0.517334 1441495379 0.408691 -0.750610 0.043396 -0.517334 1441495379 0.408691 -0.750610 0.043396 -0.517334 1441495379 0.408691 -0.750610 0.043396 -0.517334 1441495379 0.408691 -0.750610 0.043396 -0.517334 1441495379 0.512329 -0.759583 0.143738 -0.374084 1441495379 0.512329 -0.759583 0.143738 -0.374084 1441495379 0.512329 -0.759583 0.143738 -0.374084 1441495379 0.512329 -0.759583 0.143738 -0.374084 1441495379 0.512329 -0.759583 0.143738 -0.374084 1441495379 0.512329 -0.759583 0.143738 -0.374084 1441495379 0.512329 -0.759583 0.143738 -0.374084 1441495379 0.596985 -0.735168 0.232788 -0.221191 1441495379 0.596985 -0.735168 0.232788 -0.221191 1441495379 0.596985 -0.735168 0.232788 -0.221191 1441495379 0.596985 -0.735168 0.232788 -0.221191 1441495379 0.596985 -0.735168 0.232788 -0.221191 1441495379 0.596985 -0.735168 0.232788 -0.221191 1441495379 0.641113 -0.699768 0.308777 -0.062927 1441495379 0.641113 -0.699768 0.308777 -0.062927 1441495379 0.641113 -0.699768 0.308777 -0.062927 1441495379 0.641113 -0.699768 0.308777 -0.062927 1441495379 0.641113 -0.699768 0.308777 -0.062927 1441495379 0.641113 -0.699768 0.308777 -0.062927 1441495379 0.649353 -0.663635 0.362000 0.082886 1441495379 0.649353 -0.663635 0.362000 0.082886 1441495379 0.649353 -0.663635 0.362000 0.082886 1441495379 0.649353 -0.663635 0.362000 0.082886 1441495379 0.649353 -0.663635 0.362000 0.082886 1441495379 0.649353 -0.663635 0.362000 0.082886 1441495379 0.639893 -0.635803 0.388733 0.187439 1441495379 0.639893 -0.635803 0.388733 0.187439 1441495379 0.639893 -0.635803 0.388733 0.187439 1441495379 0.639893 -0.635803 0.388733 0.187439 1441495379 0.639893 -0.635803 0.388733 0.187439 1441495379 0.639893 -0.635803 0.388733 0.187439 1441495379 0.639893 -0.635803 0.388733 0.187439 1441495379 0.632324 -0.605774 0.406067 0.261292 1441495379 0.632324 -0.605774 0.406067 0.261292 1441495379 0.632324 -0.605774 0.406067 0.261292 1441495379 0.632324 -0.605774 0.406067 0.261292 1441495379 0.632324 -0.605774 0.406067 0.261292 1441495379 0.632324 -0.605774 0.406067 0.261292 1441495379 0.622009 -0.584167 0.416443 0.313538 1441495379 0.622009 -0.584167 0.416443 0.313538 1441495379 0.622009 -0.584167 0.416443 0.313538 1441495379 0.622009 -0.584167 0.416443 0.313538 1441495379 0.622009 -0.584167 0.416443 0.313538 1441495379 0.622009 -0.584167 0.416443 0.313538 1441495379 0.622009 -0.584167 0.416443 0.313538 1441495379 0.609192 -0.591858 0.413757 0.327576 1441495379 0.609192 -0.591858 0.413757 0.327576 1441495379 0.609192 -0.591858 0.413757 0.327576 1441495379 0.609192 -0.591858 0.413757 0.327576 1441495379 0.609192 -0.591858 0.413757 0.327576 1441495379 0.609192 -0.591858 0.413757 0.327576 1441495379 0.583984 -0.634338 0.395020 0.317017 1441495379 0.583984 -0.634338 0.395020 0.317017 1441495379 0.583984 -0.634338 0.395020 0.317017 1441495379 0.583984 -0.634338 0.395020 0.317017 1441495379 0.583984 -0.634338 0.395020 0.317017 1441495379 0.583984 -0.634338 0.395020 0.317017 1441495379 0.571472 -0.681274 0.373108 0.264648 1441495379 0.571472 -0.681274 0.373108 0.264648 1441495379 0.571472 -0.681274 0.373108 0.264648 1441495379 0.571472 -0.681274 0.373108 0.264648 1441495379 0.571472 -0.681274 0.373108 0.264648 1441495379 0.571472 -0.681274 0.373108 0.264648 1441495379 0.564453 -0.721069 0.353455 0.191040 1441495379 0.564453 -0.721069 0.353455 0.191040 1441495379 0.564453 -0.721069 0.353455 0.191040 1441495379 0.564453 -0.721069 0.353455 0.191040 1441495379 0.564453 -0.721069 0.353455 0.191040 1441495379 0.564453 -0.721069 0.353455 0.191040 1441495379 0.559570 -0.752380 0.332214 0.102234 1441495379 0.559570 -0.752380 0.332214 0.102234 1441495379 0.559570 -0.752380 0.332214 0.102234 1441495379 0.559570 -0.752380 0.332214 0.102234 1441495379 0.559570 -0.752380 0.332214 0.102234 1441495379 0.559570 -0.752380 0.332214 0.102234 1441495379 0.544739 -0.781921 0.303162 -0.000732 1441495379 0.544739 -0.781921 0.303162 -0.000732 1441495379 0.544739 -0.781921 0.303162 -0.000732 1441495379 0.544739 -0.781921 0.303162 -0.000732 1441495379 0.544739 -0.781921 0.303162 -0.000732 1441495379 0.544739 -0.781921 0.303162 -0.000732 1441495379 0.511475 -0.809326 0.260437 -0.124573 1441495379 0.511475 -0.809326 0.260437 -0.124573 1441495379 0.511475 -0.809326 0.260437 -0.124573 1441495379 0.511475 -0.809326 0.260437 -0.124573 1441495379 0.511475 -0.809326 0.260437 -0.124573 1441495379 0.511475 -0.809326 0.260437 -0.124573 1441495379 0.511475 -0.809326 0.260437 -0.124573 1441495379 0.451660 -0.827332 0.211243 -0.258728 1441495379 0.451660 -0.827332 0.211243 -0.258728 1441495379 0.451660 -0.827332 0.211243 -0.258728 1441495380 0.451660 -0.827332 0.211243 -0.258728 1441495380 0.451660 -0.827332 0.211243 -0.258728 1441495380 0.451660 -0.827332 0.211243 -0.258728 1441495380 0.379700 -0.825256 0.156250 -0.387817 1441495380 0.379700 -0.825256 0.156250 -0.387817 1441495380 0.379700 -0.825256 0.156250 -0.387817 1441495380 0.379700 -0.825256 0.156250 -0.387817 1441495380 0.379700 -0.825256 0.156250 -0.387817 1441495380 0.379700 -0.825256 0.156250 -0.387817 1441495380 0.283203 -0.813232 0.105042 -0.497437 1441495380 0.283203 -0.813232 0.105042 -0.497437 1441495380 0.283203 -0.813232 0.105042 -0.497437 1441495380 0.283203 -0.813232 0.105042 -0.497437 1441495380 0.283203 -0.813232 0.105042 -0.497437 1441495380 0.283203 -0.813232 0.105042 -0.497437 1441495380 0.177795 -0.781921 0.059082 -0.594604 1441495380 0.177795 -0.781921 0.059082 -0.594604 1441495380 0.177795 -0.781921 0.059082 -0.594604 1441495380 0.177795 -0.781921 0.059082 -0.594604 1441495380 0.177795 -0.781921 0.059082 -0.594604 1441495380 0.177795 -0.781921 0.059082 -0.594604 1441495380 0.079102 -0.731812 0.019531 -0.676697 1441495380 0.079102 -0.731812 0.019531 -0.676697 1441495380 0.079102 -0.731812 0.019531 -0.676697 1441495380 0.079102 -0.731812 0.019531 -0.676697 1441495380 0.079102 -0.731812 0.019531 -0.676697 1441495380 0.079102 -0.731812 0.019531 -0.676697 1441495380 -0.017151 -0.677246 -0.000854 -0.735596 1441495380 -0.017151 -0.677246 -0.000854 -0.735596 1441495380 -0.017151 -0.677246 -0.000854 -0.735596 1441495380 -0.017151 -0.677246 -0.000854 -0.735596 1441495380 -0.017151 -0.677246 -0.000854 -0.735596 1441495380 -0.017151 -0.677246 -0.000854 -0.735596 1441495380 -0.063660 -0.636414 -0.027161 -0.768311 1441495380 -0.063660 -0.636414 -0.027161 -0.768311 1441495380 -0.063660 -0.636414 -0.027161 -0.768311 1441495380 -0.063660 -0.636414 -0.027161 -0.768311 1441495380 -0.063660 -0.636414 -0.027161 -0.768311 1441495380 -0.063660 -0.636414 -0.027161 -0.768311 1441495380 -0.040405 -0.634888 -0.067810 -0.768616 1441495380 -0.040405 -0.634888 -0.067810 -0.768616 1441495380 -0.040405 -0.634888 -0.067810 -0.768616 1441495380 -0.040405 -0.634888 -0.067810 -0.768616 1441495380 -0.040405 -0.634888 -0.067810 -0.768616 1441495380 -0.040405 -0.634888 -0.067810 -0.768616 1441495380 -0.040405 -0.634888 -0.067810 -0.768616 1441495380 0.006958 -0.653320 -0.076599 -0.753235 1441495380 0.006958 -0.653320 -0.076599 -0.753235 1441495380 0.006958 -0.653320 -0.076599 -0.753235 1441495380 0.006958 -0.653320 -0.076599 -0.753235 1441495380 0.006958 -0.653320 -0.076599 -0.753235 1441495380 0.006958 -0.653320 -0.076599 -0.753235 1441495380 0.069519 -0.688477 -0.062500 -0.719299 1441495380 0.069519 -0.688477 -0.062500 -0.719299 1441495380 0.069519 -0.688477 -0.062500 -0.719299 1441495380 0.069519 -0.688477 -0.062500 -0.719299 1441495380 0.069519 -0.688477 -0.062500 -0.719299 1441495380 0.069519 -0.688477 -0.062500 -0.719299 1441495380 0.143433 -0.736511 -0.024414 -0.660645 1441495380 0.143433 -0.736511 -0.024414 -0.660645 1441495380 0.143433 -0.736511 -0.024414 -0.660645 1441495380 0.143433 -0.736511 -0.024414 -0.660645 1441495380 0.143433 -0.736511 -0.024414 -0.660645 1441495380 0.143433 -0.736511 -0.024414 -0.660645 1441495380 0.237976 -0.786377 0.032898 -0.569153 1441495380 0.237976 -0.786377 0.032898 -0.569153 1441495380 0.237976 -0.786377 0.032898 -0.569153 1441495380 0.237976 -0.786377 0.032898 -0.569153 1441495380 0.237976 -0.786377 0.032898 -0.569153 1441495380 0.237976 -0.786377 0.032898 -0.569153 1441495380 0.237976 -0.786377 0.032898 -0.569153 1441495380 0.341248 -0.824768 0.109741 -0.437439 1441495380 0.341248 -0.824768 0.109741 -0.437439 1441495380 0.341248 -0.824768 0.109741 -0.437439 1441495380 0.341248 -0.824768 0.109741 -0.437439 1441495380 0.341248 -0.824768 0.109741 -0.437439 1441495380 0.341248 -0.824768 0.109741 -0.437439 1441495380 0.403503 -0.849487 0.207031 -0.269653 1441495380 0.403503 -0.849487 0.207031 -0.269653 1441495380 0.403503 -0.849487 0.207031 -0.269653 1441495380 0.403503 -0.849487 0.207031 -0.269653 1441495380 0.403503 -0.849487 0.207031 -0.269653 1441495380 0.488770 -0.822144 0.274048 -0.100525 1441495380 0.488770 -0.822144 0.274048 -0.100525 1441495380 0.488770 -0.822144 0.274048 -0.100525 1441495380 0.488770 -0.822144 0.274048 -0.100525 1441495380 0.488770 -0.822144 0.274048 -0.100525 1441495380 0.488770 -0.822144 0.274048 -0.100525 1441495380 0.558594 -0.760315 0.328308 0.045349 1441495380 0.558594 -0.760315 0.328308 0.045349 1441495380 0.558594 -0.760315 0.328308 0.045349 1441495380 0.558594 -0.760315 0.328308 0.045349 1441495380 0.558594 -0.760315 0.328308 0.045349 1441495380 0.558594 -0.760315 0.328308 0.045349 1441495380 0.558594 -0.760315 0.328308 0.045349 1441495380 0.577393 -0.708679 0.367493 0.171082 1441495380 0.577393 -0.708679 0.367493 0.171082 1441495380 0.577393 -0.708679 0.367493 0.171082 1441495380 0.577393 -0.708679 0.367493 0.171082 1441495380 0.577393 -0.708679 0.367493 0.171082 1441495380 0.577393 -0.708679 0.367493 0.171082 1441495380 0.574463 -0.681763 0.381714 0.243958 1441495380 0.574463 -0.681763 0.381714 0.243958 1441495380 0.574463 -0.681763 0.381714 0.243958 1441495380 0.574463 -0.681763 0.381714 0.243958 1441495380 0.574463 -0.681763 0.381714 0.243958 1441495380 0.574463 -0.681763 0.381714 0.243958 1441495380 0.567078 -0.658752 0.393494 0.299316 1441495380 0.567078 -0.658752 0.393494 0.299316 1441495380 0.567078 -0.658752 0.393494 0.299316 1441495380 0.567078 -0.658752 0.393494 0.299316 1441495381 0.567078 -0.658752 0.393494 0.299316 1441495381 0.560486 -0.653320 0.397766 0.317444 1441495381 0.560486 -0.653320 0.397766 0.317444 1441495381 0.560486 -0.653320 0.397766 0.317444 1441495381 0.560486 -0.653320 0.397766 0.317444 1441495381 0.560486 -0.653320 0.397766 0.317444 1441495381 0.560486 -0.653320 0.397766 0.317444 1441495381 0.551941 -0.670105 0.393494 0.302490 1441495381 0.551941 -0.670105 0.393494 0.302490 1441495381 0.551941 -0.670105 0.393494 0.302490 1441495381 0.551941 -0.670105 0.393494 0.302490 1441495381 0.551941 -0.670105 0.393494 0.302490 1441495381 0.551941 -0.670105 0.393494 0.302490 1441495381 0.551941 -0.670105 0.393494 0.302490 1441495381 0.535950 -0.707397 0.378967 0.262207 1441495381 0.535950 -0.707397 0.378967 0.262207 1441495381 0.535950 -0.707397 0.378967 0.262207 1441495381 0.535950 -0.707397 0.378967 0.262207 1441495381 0.535950 -0.707397 0.378967 0.262207 1441495381 0.513977 -0.756531 0.359192 0.185669 1441495381 0.513977 -0.756531 0.359192 0.185669 1441495381 0.513977 -0.756531 0.359192 0.185669 1441495381 0.513977 -0.756531 0.359192 0.185669 1441495381 0.513977 -0.756531 0.359192 0.185669 1441495381 0.513977 -0.756531 0.359192 0.185669 1441495381 0.481873 -0.806335 0.334045 0.077576 1441495381 0.481873 -0.806335 0.334045 0.077576 1441495381 0.481873 -0.806335 0.334045 0.077576 1441495381 0.481873 -0.806335 0.334045 0.077576 1441495381 0.481873 -0.806335 0.334045 0.077576 1441495381 0.481873 -0.806335 0.334045 0.077576 1441495381 0.432251 -0.848267 0.301331 -0.052673 1441495381 0.432251 -0.848267 0.301331 -0.052673 1441495381 0.432251 -0.848267 0.301331 -0.052673 1441495381 0.432251 -0.848267 0.301331 -0.052673 1441495381 0.432251 -0.848267 0.301331 -0.052673 1441495381 0.432251 -0.848267 0.301331 -0.052673 1441495381 0.432251 -0.848267 0.301331 -0.052673 1441495381 0.362732 -0.871643 0.265198 -0.195862 1441495381 0.362732 -0.871643 0.265198 -0.195862 1441495381 0.362732 -0.871643 0.265198 -0.195862 1441495381 0.362732 -0.871643 0.265198 -0.195862 1441495381 0.362732 -0.871643 0.265198 -0.195862 1441495381 0.362732 -0.871643 0.265198 -0.195862 1441495381 0.310425 -0.855347 0.216248 -0.354004 1441495381 0.310425 -0.855347 0.216248 -0.354004 1441495381 0.310425 -0.855347 0.216248 -0.354004 1441495381 0.310425 -0.855347 0.216248 -0.354004 1441495381 0.244263 -0.816772 0.160156 -0.497681 1441495381 0.244263 -0.816772 0.160156 -0.497681 1441495381 0.244263 -0.816772 0.160156 -0.497681 1441495381 0.244263 -0.816772 0.160156 -0.497681 1441495381 0.244263 -0.816772 0.160156 -0.497681 1441495381 0.244263 -0.816772 0.160156 -0.497681 1441495381 0.164185 -0.761780 0.106750 -0.617615 1441495381 0.164185 -0.761780 0.106750 -0.617615 1441495381 0.164185 -0.761780 0.106750 -0.617615 1441495381 0.164185 -0.761780 0.106750 -0.617615 1441495381 0.164185 -0.761780 0.106750 -0.617615 1441495381 0.164185 -0.761780 0.106750 -0.617615 1441495381 0.080078 -0.700378 0.053894 -0.707275 1441495381 0.080078 -0.700378 0.053894 -0.707275 1441495381 0.080078 -0.700378 0.053894 -0.707275 1441495381 0.080078 -0.700378 0.053894 -0.707275 1441495381 0.080078 -0.700378 0.053894 -0.707275 1441495381 0.080078 -0.700378 0.053894 -0.707275 1441495381 0.080078 -0.700378 0.053894 -0.707275 1441495381 -0.002136 -0.642273 0.005493 -0.766479 1441495381 -0.002136 -0.642273 0.005493 -0.766479 1441495381 -0.002136 -0.642273 0.005493 -0.766479 1441495381 -0.002136 -0.642273 0.005493 -0.766479 1441495381 -0.002136 -0.642273 0.005493 -0.766479 1441495381 -0.002136 -0.642273 0.005493 -0.766479 1441495381 -0.002136 -0.642273 0.005493 -0.766479 1441495381 -0.070740 -0.594482 -0.039368 -0.800049 1441495381 -0.070740 -0.594482 -0.039368 -0.800049 1441495381 -0.070740 -0.594482 -0.039368 -0.800049 1441495381 -0.070740 -0.594482 -0.039368 -0.800049 1441495381 -0.070740 -0.594482 -0.039368 -0.800049 1441495381 -0.070740 -0.594482 -0.039368 -0.800049 1441495381 -0.088928 -0.580444 -0.079712 -0.805542 1441495381 -0.088928 -0.580444 -0.079712 -0.805542 1441495381 -0.088928 -0.580444 -0.079712 -0.805542 1441495381 -0.088928 -0.580444 -0.079712 -0.805542 1441495381 -0.088928 -0.580444 -0.079712 -0.805542 1441495381 -0.063477 -0.600220 -0.078125 -0.793579 1441495381 -0.063477 -0.600220 -0.078125 -0.793579 1441495381 -0.063477 -0.600220 -0.078125 -0.793579 1441495381 -0.063477 -0.600220 -0.078125 -0.793579 1441495381 -0.063477 -0.600220 -0.078125 -0.793579 1441495381 -0.063477 -0.600220 -0.078125 -0.793579 1441495381 0.014160 -0.643616 -0.061646 -0.762817 1441495381 0.014160 -0.643616 -0.061646 -0.762817 1441495381 0.014160 -0.643616 -0.061646 -0.762817 1441495381 0.014160 -0.643616 -0.061646 -0.762817 1441495381 0.014160 -0.643616 -0.061646 -0.762817 1441495381 0.014160 -0.643616 -0.061646 -0.762817 1441495381 0.118835 -0.697021 -0.016663 -0.706970 1441495381 0.118835 -0.697021 -0.016663 -0.706970 1441495381 0.118835 -0.697021 -0.016663 -0.706970 1441495381 0.118835 -0.697021 -0.016663 -0.706970 1441495381 0.118835 -0.697021 -0.016663 -0.706970 1441495381 0.118835 -0.697021 -0.016663 -0.706970 1441495381 0.229492 -0.755310 0.060486 -0.610962 1441495381 0.229492 -0.755310 0.060486 -0.610962 1441495381 0.229492 -0.755310 0.060486 -0.610962 1441495381 0.229492 -0.755310 0.060486 -0.610962 1441495381 0.229492 -0.755310 0.060486 -0.610962 1441495381 0.229492 -0.755310 0.060486 -0.610962 1441495382 0.229492 -0.755310 0.060486 -0.610962 1441495382 0.349854 -0.799988 0.145935 -0.465149 1441495382 0.349854 -0.799988 0.145935 -0.465149 1441495382 0.349854 -0.799988 0.145935 -0.465149 1441495382 0.349854 -0.799988 0.145935 -0.465149 1441495382 0.349854 -0.799988 0.145935 -0.465149 1441495382 0.349854 -0.799988 0.145935 -0.465149 1441495382 0.439026 -0.821960 0.239868 -0.272339 1441495382 0.439026 -0.821960 0.239868 -0.272339 1441495382 0.439026 -0.821960 0.239868 -0.272339 1441495382 0.439026 -0.821960 0.239868 -0.272339 1441495382 0.439026 -0.821960 0.239868 -0.272339 1441495382 0.439026 -0.821960 0.239868 -0.272339 1441495382 0.439026 -0.821960 0.239868 -0.272339 1441495382 0.498474 -0.806885 0.309814 -0.067017 1441495382 0.498474 -0.806885 0.309814 -0.067017 1441495382 0.498474 -0.806885 0.309814 -0.067017 1441495382 0.498474 -0.806885 0.309814 -0.067017 1441495382 0.498474 -0.806885 0.309814 -0.067017 1441495382 0.498474 -0.806885 0.309814 -0.067017 1441495382 0.568726 -0.731812 0.362366 0.098572 1441495382 0.568726 -0.731812 0.362366 0.098572 1441495382 0.568726 -0.731812 0.362366 0.098572 1441495382 0.568726 -0.731812 0.362366 0.098572 1441495382 0.568726 -0.731812 0.362366 0.098572 1441495382 0.568726 -0.731812 0.362366 0.098572 1441495382 0.568726 -0.731812 0.362366 0.098572 1441495382 0.601746 -0.650696 0.403992 0.226440 1441495382 0.601746 -0.650696 0.403992 0.226440 1441495382 0.601746 -0.650696 0.403992 0.226440 1441495382 0.601746 -0.650696 0.403992 0.226440 1441495382 0.601746 -0.650696 0.403992 0.226440 1441495382 0.601746 -0.650696 0.403992 0.226440 1441495382 0.578125 -0.627136 0.414978 0.316589 1441495382 0.578125 -0.627136 0.414978 0.316589 1441495382 0.578125 -0.627136 0.414978 0.316589 1441495382 0.578125 -0.627136 0.414978 0.316589 1441495382 0.578125 -0.627136 0.414978 0.316589 1441495382 0.578125 -0.627136 0.414978 0.316589 1441495382 0.554871 -0.627197 0.411499 0.359680 1441495382 0.554871 -0.627197 0.411499 0.359680 1441495382 0.554871 -0.627197 0.411499 0.359680 1441495382 0.554871 -0.627197 0.411499 0.359680 1441495382 0.554871 -0.627197 0.411499 0.359680 1441495382 0.554871 -0.627197 0.411499 0.359680 1441495382 0.553955 -0.614990 0.418945 0.373230 1441495382 0.553955 -0.614990 0.418945 0.373230 1441495382 0.553955 -0.614990 0.418945 0.373230 1441495382 0.553955 -0.614990 0.418945 0.373230 1441495382 0.553955 -0.614990 0.418945 0.373230 1441495382 0.553955 -0.614990 0.418945 0.373230 1441495382 0.555054 -0.627625 0.420532 0.347961 1441495382 0.555054 -0.627625 0.420532 0.347961 1441495382 0.555054 -0.627625 0.420532 0.347961 1441495382 0.555054 -0.627625 0.420532 0.347961 1441495382 0.555054 -0.627625 0.420532 0.347961 1441495382 0.556885 -0.661743 0.414246 0.283447 1441495382 0.556885 -0.661743 0.414246 0.283447 1441495382 0.556885 -0.661743 0.414246 0.283447 1441495382 0.556885 -0.661743 0.414246 0.283447 1441495382 0.556885 -0.661743 0.414246 0.283447 1441495382 0.556885 -0.700928 0.401855 0.192505 1441495382 0.556885 -0.700928 0.401855 0.192505 1441495382 0.556885 -0.700928 0.401855 0.192505 1441495382 0.556885 -0.700928 0.401855 0.192505 1441495382 0.556885 -0.700928 0.401855 0.192505 1441495382 0.556885 -0.700928 0.401855 0.192505 1441495382 0.533386 -0.752808 0.376404 0.084167 1441495382 0.533386 -0.752808 0.376404 0.084167 1441495382 0.533386 -0.752808 0.376404 0.084167 1441495382 0.533386 -0.752808 0.376404 0.084167 1441495382 0.533386 -0.752808 0.376404 0.084167 1441495382 0.481567 -0.807190 0.338989 -0.041321 1441495382 0.481567 -0.807190 0.338989 -0.041321 1441495382 0.481567 -0.807190 0.338989 -0.041321 1441495382 0.481567 -0.807190 0.338989 -0.041321 1441495382 0.481567 -0.807190 0.338989 -0.041321 1441495382 0.481567 -0.807190 0.338989 -0.041321 1441495382 0.401489 -0.848389 0.296082 -0.177185 1441495382 0.401489 -0.848389 0.296082 -0.177185 1441495382 0.401489 -0.848389 0.296082 -0.177185 1441495382 0.401489 -0.848389 0.296082 -0.177185 1441495382 0.401489 -0.848389 0.296082 -0.177185 1441495382 0.401489 -0.848389 0.296082 -0.177185 1441495382 0.401489 -0.848389 0.296082 -0.177185 1441495382 0.315247 -0.858398 0.247314 -0.320374 1441495382 0.315247 -0.858398 0.247314 -0.320374 1441495382 0.315247 -0.858398 0.247314 -0.320374 1441495382 0.315247 -0.858398 0.247314 -0.320374 1441495382 0.315247 -0.858398 0.247314 -0.320374 1441495382 0.235229 -0.836243 0.181213 -0.461060 1441495382 0.235229 -0.836243 0.181213 -0.461060 1441495382 0.235229 -0.836243 0.181213 -0.461060 1441495382 0.235229 -0.836243 0.181213 -0.461060 1441495382 0.235229 -0.836243 0.181213 -0.461060 1441495382 0.235229 -0.836243 0.181213 -0.461060 1441495382 0.147278 -0.791809 0.107117 -0.583069 1441495382 0.147278 -0.791809 0.107117 -0.583069 1441495382 0.147278 -0.791809 0.107117 -0.583069 1441495382 0.147278 -0.791809 0.107117 -0.583069 1441495382 0.147278 -0.791809 0.107117 -0.583069 1441495382 0.147278 -0.791809 0.107117 -0.583069 1441495382 0.147278 -0.791809 0.107117 -0.583069 1441495382 0.054688 -0.737244 0.045776 -0.671936 1441495382 0.054688 -0.737244 0.045776 -0.671936 1441495382 0.054688 -0.737244 0.045776 -0.671936 1441495382 0.054688 -0.737244 0.045776 -0.671936 1441495382 0.054688 -0.737244 0.045776 -0.671936 1441495382 0.054688 -0.737244 0.045776 -0.671936 1441495383 0.054688 -0.737244 0.045776 -0.671936 1441495383 -0.033936 -0.673157 0.005737 -0.738770 1441495383 -0.033936 -0.673157 0.005737 -0.738770 1441495383 -0.033936 -0.673157 0.005737 -0.738770 1441495383 -0.033936 -0.673157 0.005737 -0.738770 1441495383 -0.033936 -0.673157 0.005737 -0.738770 1441495383 -0.068481 -0.618408 -0.040771 -0.781860 1441495383 -0.068481 -0.618408 -0.040771 -0.781860 1441495383 -0.068481 -0.618408 -0.040771 -0.781860 1441495383 -0.068481 -0.618408 -0.040771 -0.781860 1441495383 -0.068481 -0.618408 -0.040771 -0.781860 1441495383 -0.068481 -0.618408 -0.040771 -0.781860 1441495383 -0.053772 -0.601807 -0.070618 -0.793762 1441495383 -0.053772 -0.601807 -0.070618 -0.793762 1441495383 -0.053772 -0.601807 -0.070618 -0.793762 1441495383 -0.053772 -0.601807 -0.070618 -0.793762 1441495383 -0.053772 -0.601807 -0.070618 -0.793762 1441495383 -0.053772 -0.601807 -0.070618 -0.793762 1441495383 -0.053772 -0.601807 -0.070618 -0.793762 1441495383 -0.001648 -0.623474 -0.078247 -0.777954 1441495383 -0.001648 -0.623474 -0.078247 -0.777954 1441495383 -0.001648 -0.623474 -0.078247 -0.777954 1441495383 -0.001648 -0.623474 -0.078247 -0.777954 1441495383 -0.001648 -0.623474 -0.078247 -0.777954 1441495383 -0.001648 -0.623474 -0.078247 -0.777954 1441495383 0.080444 -0.674683 -0.051208 -0.731995 1441495383 0.080444 -0.674683 -0.051208 -0.731995 1441495383 0.080444 -0.674683 -0.051208 -0.731995 1441495383 0.080444 -0.674683 -0.051208 -0.731995 1441495383 0.080444 -0.674683 -0.051208 -0.731995 1441495383 0.080444 -0.674683 -0.051208 -0.731995 1441495383 0.172974 -0.738892 0.021545 -0.650940 1441495383 0.172974 -0.738892 0.021545 -0.650940 1441495383 0.172974 -0.738892 0.021545 -0.650940 1441495383 0.172974 -0.738892 0.021545 -0.650940 1441495383 0.172974 -0.738892 0.021545 -0.650940 1441495383 0.172974 -0.738892 0.021545 -0.650940 1441495383 0.289246 -0.794922 0.101563 -0.523682 1441495383 0.289246 -0.794922 0.101563 -0.523682 1441495383 0.289246 -0.794922 0.101563 -0.523682 1441495383 0.289246 -0.794922 0.101563 -0.523682 1441495383 0.289246 -0.794922 0.101563 -0.523682 1441495383 0.289246 -0.794922 0.101563 -0.523682 1441495383 0.405701 -0.817932 0.183899 -0.364258 1441495383 0.405701 -0.817932 0.183899 -0.364258 1441495383 0.405701 -0.817932 0.183899 -0.364258 1441495383 0.405701 -0.817932 0.183899 -0.364258 1441495383 0.405701 -0.817932 0.183899 -0.364258 1441495383 0.405701 -0.817932 0.183899 -0.364258 1441495383 0.486938 -0.811768 0.262512 -0.187195 1441495383 0.486938 -0.811768 0.262512 -0.187195 1441495383 0.486938 -0.811768 0.262512 -0.187195 1441495383 
0.756775 -0.336548 0.557373 0.057556 1441495385 0.756775 -0.336548 0.557373 0.057556 1441495385 0.756775 -0.336548 0.557373 0.057556 1441495385 0.756775 -0.336548 0.557373 0.057556 1441495385 0.756775 -0.336548 0.557373 0.057556 1441495385 0.756775 -0.336548 0.557373 0.057556 1441495385 0.757568 -0.332520 0.558594 0.058533 1441495385 0.757568 -0.332520 0.558594 0.058533 1441495385 0.757568 -0.332520 0.558594 0.058533 1441495385 0.757568 -0.332520 0.558594 0.058533 1441495385 0.757568 -0.332520 0.558594 0.058533 1441495385 0.757996 -0.331299 0.558533 0.060730 1441495385 0.757996 -0.331299 0.558533 0.060730 1441495385 0.757996 -0.331299 0.558533 0.060730 1441495385 0.757996 -0.331299 0.558533 0.060730 1441495385 0.757996 -0.331299 0.558533 0.060730 1441495385 0.757996 -0.331299 0.558533 0.060730 1441495385 0.758179 -0.331482 0.558044 0.062012 1441495385 0.758179 -0.331482 0.558044 0.062012 1441495385 0.758179 -0.331482 0.558044 0.062012 1441495386 0.758179 -0.331482 0.558044 0.062012 1441495386 0.758179 -0.331482 0.558044 0.062012 1441495386 0.758179 -0.331482 0.558044 0.062012 1441495386 0.758240 -0.330200 0.558655 0.061829 1441495386 0.758240 -0.330200 0.558655 0.061829 1441495386 0.758240 -0.330200 0.558655 0.061829 1441495386 0.758240 -0.330200 0.558655 0.061829 1441495386 0.758240 -0.330200 0.558655 0.061829 1441495386 0.758240 -0.330200 0.558655 0.061829 1441495386 0.758301 -0.326172 0.561157 0.060364 1441495386 0.758301 -0.326172 0.561157 0.060364 1441495386 0.758301 -0.326172 0.561157 0.060364 1441495386 0.758301 -0.326172 0.561157 0.060364 1441495386 0.758301 -0.326172 0.561157 0.060364 1441495386 0.758301 -0.326172 0.561157 0.060364 1441495386 0.758301 -0.326172 0.561157 0.060364 1441495386 0.759155 -0.320618 0.563538 0.056641 1441495386 0.759155 -0.320618 0.563538 0.056641 1441495386 0.759155 -0.320618 0.563538 0.056641 1441495386 0.759155 -0.320618 0.563538 0.056641 1441495386 0.759155 -0.320618 0.563538 0.056641 1441495386 0.759155 -0.320618 0.563538 0.056641 1441495386 0.760254 -0.317566 0.564148 0.053284 1441495386 0.760254 -0.317566 0.564148 0.053284 1441495386 0.760254 -0.317566 0.564148 0.053284 1441495386 0.760254 -0.317566 0.564148 0.053284 1441495386 0.760254 -0.317566 0.564148 0.053284 1441495386 0.760254 -0.317566 0.564148 0.053284 1441495386 0.760620 -0.317749 0.563660 0.051880 1441495386 0.760620 -0.317749 0.563660 0.051880 1441495386 0.760620 -0.317749 0.563660 0.051880 1441495386 0.760620 -0.317749 0.563660 0.051880 1441495386 0.760620 -0.317749 0.563660 0.051880 1441495386 0.760620 -0.317749 0.563660 0.051880 1441495386 0.760864 -0.317871 0.563538 0.049194 1441495386 0.760864 -0.317871 0.563538 0.049194 1441495386 0.760864 -0.317871 0.563538 0.049194 1441495386 0.760864 -0.317871 0.563538 0.049194 1441495386 0.760864 -0.317871 0.563538 0.049194 1441495386 0.760864 -0.317871 0.563538 0.049194 1441495386 0.761963 -0.315002 0.563965 0.044922 1441495386 0.761963 -0.315002 0.563965 0.044922 1441495386 0.761963 -0.315002 0.563965 0.044922 1441495386 0.761963 -0.315002 0.563965 0.044922 1441495386 0.761963 -0.315002 0.563965 0.044922 1441495386 0.761963 -0.315002 0.563965 0.044922 1441495386 0.762390 -0.316040 0.562866 0.044495 1441495386 0.762390 -0.316040 0.562866 0.044495 1441495386 0.762390 -0.316040 0.562866 0.044495 1441495386 0.762390 -0.316040 0.562866 0.044495 1441495386 0.762390 -0.316040 0.562866 0.044495 1441495386 0.762390 -0.316040 0.562866 0.044495 1441495386 0.762390 -0.316040 0.562866 0.044495 1441495386 0.761841 -0.321106 0.560608 0.046936 1441495386 0.761841 -0.321106 0.560608 0.046936 1441495386 0.761841 -0.321106 0.560608 0.046936 1441495386 0.761841 -0.321106 0.560608 0.046936 1441495386 0.761841 -0.321106 0.560608 0.046936 1441495386 0.761841 -0.321106 0.560608 0.046936 1441495386 0.761047 -0.325317 0.558960 0.050049 1441495386 0.761047 -0.325317 0.558960 0.050049 1441495386 0.761047 -0.325317 0.558960 0.050049 1441495386 0.761047 -0.325317 0.558960 0.050049 1441495386 0.761047 -0.325317 0.558960 0.050049 1441495386 0.761047 -0.325317 0.558960 0.050049 1441495386 0.758972 -0.332886 0.556641 0.057007 1441495386 0.758972 -0.332886 0.556641 0.057007 1441495386 0.758972 -0.332886 0.556641 0.057007 1441495386 0.758972 -0.332886 0.556641 0.057007 1441495386 0.758972 -0.332886 0.556641 0.057007 1441495386 0.758972 -0.332886 0.556641 0.057007 1441495386 0.758972 -0.332886 0.556641 0.057007 1441495386 0.757263 -0.338562 0.554993 0.061890 1441495386 0.757263 -0.338562 0.554993 0.061890 1441495386 0.757263 -0.338562 0.554993 0.061890 1441495386 0.757263 -0.338562 0.554993 0.061890 1441495386 0.757263 -0.338562 0.554993 0.061890 1441495386 0.757263 -0.338562 0.554993 0.061890 1441495386 0.756287 -0.341309 0.554382 0.064392 1441495386 0.756287 -0.341309 0.554382 0.064392 1441495386 0.756287 -0.341309 0.554382 0.064392 1441495386 0.756287 -0.341309 0.554382 0.064392 1441495386 0.756287 -0.341309 0.554382 0.064392 1441495386 0.756287 -0.341309 0.554382 0.064392 1441495386 0.755798 -0.341675 0.554626 0.065491 1441495386 0.755798 -0.341675 0.554626 0.065491 1441495386 0.755798 -0.341675 0.554626 0.065491 1441495386 0.755798 -0.341675 0.554626 0.065491 1441495386 0.755798 -0.341675 0.554626 0.065491 1441495386 0.755798 -0.341675 0.554626 0.065491 1441495386 0.755859 -0.340698 0.555115 0.065918 1441495386 0.755859 -0.340698 0.555115 0.065918 1441495386 0.755859 -0.340698 0.555115 0.065918 1441495386 0.755859 -0.340698 0.555115 0.065918 1441495386 0.755859 -0.340698 0.555115 0.065918 1441495386 0.755859 -0.340698 0.555115 0.065918 1441495386 0.756104 -0.340027 0.555176 0.066711 1441495386 0.756104 -0.340027 0.555176 0.066711 1441495386 0.756104 -0.340027 0.555176 0.066711 1441495386 0.756104 -0.340027 0.555176 0.066711 1441495386 0.756104 -0.340027 0.555176 0.066711 1441495386 0.756104 -0.340027 0.555176 0.066711 1441495386 0.756470 -0.337952 0.555786 0.067627 1441495386 0.756470 -0.337952 0.555786 0.067627 1441495386 0.756470 -0.337952 0.555786 0.067627 1441495386 0.756470 -0.337952 0.555786 0.067627 1441495386 0.756470 -0.337952 0.555786 0.067627 1441495386 0.756470 -0.337952 0.555786 0.067627 1441495386 0.756897 -0.335083 0.556763 0.069153 1441495386 0.756897 -0.335083 0.556763 0.069153 1441495386 0.756897 -0.335083 0.556763 0.069153 1441495386 0.756897 -0.335083 0.556763 0.069153 1441495387 0.756897 -0.335083 0.556763 0.069153 1441495387 0.756897 -0.335083 0.556763 0.069153 1441495387 0.756897 -0.335083 0.556763 0.069153 1441495387 0.757080 -0.331848 0.558350 0.070190 1441495387 0.757080 -0.331848 0.558350 0.070190 1441495387 0.757080 -0.331848 0.558350 0.070190 1441495387 0.757080 -0.331848 0.558350 0.070190 1441495387 0.757080 -0.331848 0.558350 0.070190 1441495387 0.757080 -0.331848 0.558350 0.070190 1441495387 0.757263 -0.328796 0.559937 0.069702 1441495387 0.757263 -0.328796 0.559937 0.069702 1441495387 0.757263 -0.328796 0.559937 0.069702 1441495387 0.757263 -0.328796 0.559937 0.069702 1441495387 0.757263 -0.328796 0.559937 0.069702 1441495387 0.757263 -0.328796 0.559937 0.069702 1441495387 0.757446 -0.328369 0.560181 0.067871 1441495387 0.757446 -0.328369 0.560181 0.067871 1441495387 0.757446 -0.328369 0.560181 0.067871 1441495387 0.757446 -0.328369 0.560181 0.067871 1441495387 0.757446 -0.328369 0.560181 0.067871 1441495387 0.757446 -0.328369 0.560181 0.067871 1441495387 0.757751 -0.329346 0.559448 0.065552 1441495387 0.757751 -0.329346 0.559448 0.065552 1441495387 0.757751 -0.329346 0.559448 0.065552 1441495387 0.757751 -0.329346 0.559448 0.065552 1441495387 0.757751 -0.329346 0.559448 0.065552 1441495387 0.757751 -0.329346 0.559448 0.065552 1441495387 0.757141 -0.333557 0.557739 0.066040 1441495387 0.757141 -0.333557 0.557739 0.066040 1441495387 0.757141 -0.333557 0.557739 0.066040 1441495387 0.757141 -0.333557 0.557739 0.066040 1441495387 0.757141 -0.333557 0.557739 0.066040 1441495387 0.757141 -0.333557 0.557739 0.066040 1441495387 0.756958 -0.336731 0.555908 0.067139 1441495387 0.756958 -0.336731 0.555908 0.067139 1441495387 0.756958 -0.336731 0.555908 0.067139 1441495387 0.756958 -0.336731 0.555908 0.067139 1441495387 0.756958 -0.336731 0.555908 0.067139 1441495387 0.756958 -0.336731 0.555908 0.067139 1441495387 0.756958 -0.336731 0.555908 0.067139 1441495387 0.757324 -0.340088 0.553162 0.069031 1441495387 0.757324 -0.340088 0.553162 0.069031 1441495387 0.757324 -0.340088 0.553162 0.069031 1441495387 0.757324 -0.340088 0.553162 0.069031 1441495387 0.757324 -0.340088 0.553162 0.069031 1441495387 0.757324 -0.340088 0.553162 0.069031 1441495387 0.757446 -0.343384 0.550598 0.071899 1441495387 0.757446 -0.343384 0.550598 0.071899 1441495387 0.757446 -0.343384 0.550598 0.071899 1441495387 0.757446 -0.343384 0.550598 0.071899 1441495387 0.757446 -0.343384 0.550598 0.071899 1441495387 0.757446 -0.343384 0.550598 0.071899 1441495387 0.757080 -0.345276 0.549438 0.074707 1441495387 0.757080 -0.345276 0.549438 0.074707 1441495387 0.757080 -0.345276 0.549438 0.074707 1441495387 0.757080 -0.345276 0.549438 0.074707 1441495387 0.757080 -0.345276 0.549438 0.074707 1441495387 0.757080 -0.345276 0.549438 0.074707 1441495387 0.757080 -0.345276 0.549438 0.074707 1441495387 0.756592 -0.345581 0.549805 0.076111 1441495387 0.756592 -0.345581 0.549805 0.076111 1441495387 0.756592 -0.345581 0.549805 0.076111 1441495387 0.756592 -0.345581 0.549805 0.076111 1441495387 0.756592 -0.345581 0.549805 0.076111 1441495387 0.756592 -0.345581 0.549805 0.076111 1441495387 0.756042 -0.345886 0.550415 0.076172 1441495387 0.756042 -0.345886 0.550415 0.076172 1441495387 0.756042 -0.345886 0.550415 0.076172 1441495387 0.756042 -0.345886 0.550415 0.076172 1441495387 0.756042 -0.345886 0.550415 0.076172 1441495387 0.756042 -0.345886 0.550415 0.076172 1441495387 0.756042 -0.345886 0.550415 0.076172 1441495387 0.756470 -0.344238 0.551208 0.073059 1441495387 0.756470 -0.344238 0.551208 0.073059 1441495387 0.756470 -0.344238 0.551208 0.073059 1441495387 0.756470 -0.344238 0.551208 0.073059 1441495387 0.756470 -0.344238 0.551208 0.073059 1441495387 0.756470 -0.344238 0.551208 0.073059 1441495387 0.758240 -0.337952 0.553589 0.065552 1441495387 0.758240 -0.337952 0.553589 0.065552 1441495387 0.758240 -0.337952 0.553589 0.065552 1441495387 0.758240 -0.337952 0.553589 0.065552 1441495387 0.758240 -0.337952 0.553589 0.065552 1441495387 0.758240 -0.337952 0.553589 0.065552 1441495387 0.758240 -0.337952 0.553589 0.065552 1441495387 0.759949 -0.330811 0.556335 0.058655 1441495387 0.759949 -0.330811 0.556335 0.058655 1441495387 0.759949 -0.330811 0.556335 0.058655 1441495387 0.759949 -0.330811 0.556335 0.058655 1441495387 0.759949 -0.330811 0.556335 0.058655 1441495387 0.759949 -0.330811 0.556335 0.058655 1441495387 0.760742 -0.327454 0.557556 0.055481 1441495387 0.760742 -0.327454 0.557556 0.055481 1441495387 0.760742 -0.327454 0.557556 0.055481 1441495387 0.760742 -0.327454 0.557556 0.055481 1441495387 0.760742 -0.327454 0.557556 0.055481 1441495387 0.760742 -0.327454 0.557556 0.055481 1441495387 0.761108 -0.327026 0.557373 0.055054 1441495387 0.761108 -0.327026 0.557373 0.055054 1441495387 0.761108 -0.327026 0.557373 0.055054 1441495387 0.761108 -0.327026 0.557373 0.055054 1441495387 0.761108 -0.327026 0.557373 0.055054 1441495387 0.761108 -0.327026 0.557373 0.055054 1441495387 0.761597 -0.328003 0.556030 0.056763 1441495387 0.761597 -0.328003 0.556030 0.056763 1441495387 0.761597 -0.328003 0.556030 0.056763 1441495387 0.761597 -0.328003 0.556030 0.056763 1441495387 0.761597 -0.328003 0.556030 0.056763 1441495387 0.761597 -0.328003 0.556030 0.056763 1441495387 0.760925 -0.333008 0.553284 0.062988 1441495387 0.760925 -0.333008 0.553284 0.062988 1441495387 0.760925 -0.333008 0.553284 0.062988 1441495387 0.760925 -0.333008 0.553284 0.062988 1441495387 0.760925 -0.333008 0.553284 0.062988 1441495388 0.760925 -0.333008 0.553284 0.062988 1441495388 0.759644 -0.338867 0.550720 0.069214 1441495388 0.759644 -0.338867 0.550720 0.069214 1441495388 0.759644 -0.338867 0.550720 0.069214 1441495388 0.759644 -0.338867 0.550720 0.069214 1441495388 0.759644 -0.338867 0.550720 0.069214 1441495388 0.759644 -0.338867 0.550720 0.069214 1441495388 0.758423 -0.343079 0.549194 0.073486 1441495388 0.758423 -0.343079 0.549194 0.073486 1441495388 0.758423 -0.343079 0.549194 0.073486 1441495388 0.758423 -0.343079 0.549194 0.073486 1441495388 0.758423 -0.343079 0.549194 0.073486 1441495388 0.758423 -0.343079 0.549194 0.073486 1441495388 0.757507 -0.345093 0.548950 0.075317 1441495388 0.757507 -0.345093 0.548950 0.075317 1441495388 0.757507 -0.345093 0.548950 0.075317 1441495388 0.757507 -0.345093 0.548950 0.075317 1441495388 0.757507 -0.345093 0.548950 0.075317 1441495388 0.757507 -0.345093 0.548950 0.075317 1441495388 0.757385 -0.344788 0.549438 0.074463 1441495388 0.757385 -0.344788 0.549438 0.074463 1441495388 0.757385 -0.344788 0.549438 0.074463 1441495388 0.757385 -0.344788 0.549438 0.074463 1441495388 0.757385 -0.344788 0.549438 0.074463 1441495388 0.757385 -0.344788 0.549438 0.074463 1441495388 0.757080 -0.344299 0.550293 0.073425 1441495388 0.757080 -0.344299 0.550293 0.073425 1441495388 0.757080 -0.344299 0.550293 0.073425 1441495388 0.757080 -0.344299 0.550293 0.073425 1441495388 0.757080 -0.344299 0.550293 0.073425 1441495388 0.757080 -0.344299 0.550293 0.073425 1441495388 0.756836 -0.342529 0.552002 0.071472 1441495388 0.756836 -0.342529 0.552002 0.071472 1441495388 0.756836 -0.342529 0.552002 0.071472 1441495388 0.756836 -0.342529 0.552002 0.071472 1441495388 0.756836 -0.342529 0.552002 0.071472 1441495388 0.756836 -0.342529 0.552002 0.071472 1441495388 0.756836 -0.342529 0.552002 0.071472 1441495388 0.756897 -0.340149 0.553589 0.069946 1441495388 0.756897 -0.340149 0.553589 0.069946 1441495388 0.756897 -0.340149 0.553589 0.069946 1441495388 0.756897 -0.340149 0.553589 0.069946 1441495388 0.756897 -0.340149 0.553589 0.069946 1441495388 0.757141 -0.338623 0.554260 0.069519 1441495388 0.757141 -0.338623 0.554260 0.069519 1441495388 0.757141 -0.338623 0.554260 0.069519 1441495388 0.757141 -0.338623 0.554260 0.069519 1441495388 0.757141 -0.338623 0.554260 0.069519 1441495388 0.757141 -0.338623 0.554260 0.069519 1441495388 0.757446 -0.337524 0.554382 0.070068 1441495388 0.757446 -0.337524 0.554382 0.070068 1441495388 0.757446 -0.337524 0.554382 0.070068 1441495388 0.757446 -0.337524 0.554382 0.070068 1441495388 0.757446 -0.337524 0.554382 0.070068 1441495388 0.757446 -0.337524 0.554382 0.070068 1441495388 0.757751 -0.336426 0.554443 0.071716 1441495388 0.757751 -0.336426 0.554443 0.071716 1441495388 0.757751 -0.336426 0.554443 0.071716 1441495388 0.757751 -0.336426 0.554443 0.071716 1441495388 0.757751 -0.336426 0.554443 0.071716 1441495388 0.757751 -0.336426 0.554443 0.071716 1441495388 0.757751 -0.336426 0.554443 0.071716 1441495388 0.758667 -0.332214 0.555542 0.073059 1441495388 0.758667 -0.332214 0.555542 0.073059 1441495388 0.758667 -0.332214 0.555542 0.073059 1441495388 0.758667 -0.332214 0.555542 0.073059 1441495388 0.758667 -0.332214 0.555542 0.073059 1441495388 0.758667 -0.332214 0.555542 0.073059 1441495388 0.759644 -0.329285 0.555908 0.073914 1441495388 0.759644 -0.329285 0.555908 0.073914 1441495388 0.759644 -0.329285 0.555908 0.073914 1441495388 0.759644 -0.329285 0.555908 0.073914 1441495388 0.759644 -0.329285 0.555908 0.073914 1441495388 0.759644 -0.329285 0.555908 0.073914 1441495388 0.759460 -0.332214 0.554138 0.075684 1441495388 0.759460 -0.332214 0.554138 0.075684 1441495388 0.759460 -0.332214 0.554138 0.075684 1441495388 0.759460 -0.332214 0.554138 0.075684 1441495388 0.759460 -0.332214 0.554138 0.075684 1441495388 0.759460 -0.332214 0.554138 0.075684 1441495388 0.759338 -0.334167 0.553345 0.073730 1441495388 0.759338 -0.334167 0.553345 0.073730 1441495388 0.759338 -0.334167 0.553345 0.073730 1441495388 0.759338 -0.334167 0.553345 0.073730 1441495388 0.759338 -0.334167 0.553345 0.073730 1441495388 0.759338 -0.334167 0.553345 0.073730 1441495388 0.759460 -0.335022 0.552979 0.071350 1441495388 0.759460 -0.335022 0.552979 0.071350 1441495388 0.759460 -0.335022 0.552979 0.071350 1441495388 0.759460 -0.335022 0.552979 0.071350 1441495388 0.759460 -0.335022 0.552979 0.071350 1441495388 0.759460 -0.335022 0.552979 0.071350 1441495388 0.759277 -0.337769 0.551575 0.071472 1441495388 0.759277 -0.337769 0.551575 0.071472 1441495388 0.759277 -0.337769 0.551575 0.071472 1441495388 0.759277 -0.337769 0.551575 0.071472 1441495388 0.759277 -0.337769 0.551575 0.071472 1441495388 0.759277 -0.337769 0.551575 0.071472 1441495388 0.759888 -0.338928 0.550110 0.070496 1441495388 0.759888 -0.338928 0.550110 0.070496 1441495388 0.759888 -0.338928 0.550110 0.070496 1441495388 0.759888 -0.338928 0.550110 0.070496 1441495388 0.759888 -0.338928 0.550110 0.070496 1441495388 0.759888 -0.338928 0.550110 0.070496 1441495388 0.761108 -0.337830 0.549316 0.069214 1441495388 0.761108 -0.337830 0.549316 0.069214 1441495388 0.761108 -0.337830 0.549316 0.069214 1441495388 0.761108 -0.337830 0.549316 0.069214 1441495388 0.761108 -0.337830 0.549316 0.069214 1441495388 0.761108 -0.337830 0.549316 0.069214 1441495388 0.761719 -0.336670 0.549194 0.068848 1441495389 0.761719 -0.336670 0.549194 0.068848 1441495389 0.761719 -0.336670 0.549194 0.068848 1441495389 0.761719 -0.336670 0.549194 0.068848 1441495389 0.761719 -0.336670 0.549194 0.068848 1441495389 0.761719 -0.336670 0.549194 0.068848 1441495389 0.761169 -0.336121 0.550232 0.069763 1441495389 0.761169 -0.336121 0.550232 0.069763 1441495389 0.761169 -0.336121 0.550232 0.069763 1441495389 0.761169 -0.336121 0.550232 0.069763 1441495389 0.761169 -0.336121 0.550232 0.069763 1441495389 0.761169 -0.336121 0.550232 0.069763 1441495389 0.761169 -0.336121 0.550232 0.069763 1441495389 0.759888 -0.336487 0.551636 0.070496 1441495389 0.759888 -0.336487 0.551636 0.070496 1441495389 0.759888 -0.336487 0.551636 0.070496 1441495389 0.759888 -0.336487 0.551636 0.070496 1441495389 0.759888 -0.336487 0.551636 0.070496 1441495389 0.758606 -0.336792 0.553284 0.070129 1441495389 0.758606 -0.336792 0.553284 0.070129 1441495389 0.758606 -0.336792 0.553284 0.070129 1441495389 0.758606 -0.336792 0.553284 0.070129 1441495389 0.758606 -0.336792 0.553284 0.070129 1441495389 0.758606 -0.336792 0.553284 0.070129 1441495389 0.758606 -0.336792 0.553284 0.070129 1441495389 0.758911 -0.333008 0.555847 0.064697 1441495389 0.758911 -0.333008 0.555847 0.064697 1441495389 0.758911 -0.333008 0.555847 0.064697 1441495389 0.758911 -0.333008 0.555847 0.064697 1441495389 0.758911 -0.333008 0.555847 0.064697 1441495389 0.758911 -0.333008 0.555847 0.064697 1441495389 0.760315 -0.325684 0.559082 0.056824 1441495389 0.760315 -0.325684 0.559082 0.056824 1441495389 0.760315 -0.325684 0.559082 0.056824 1441495389 0.760315 -0.325684 0.559082 0.056824 1441495389 0.760315 -0.325684 0.559082 0.056824 1441495389 0.760315 -0.325684 0.559082 0.056824 1441495389 0.762146 -0.319946 0.560364 0.051941 1441495389 0.762146 -0.319946 0.560364 0.051941 1441495389 0.762146 -0.319946 0.560364 0.051941 1441495389 0.762146 -0.319946 0.560364 0.051941 1441495389 0.762146 -0.319946 0.560364 0.051941 1441495389 0.762146 -0.319946 0.560364 0.051941 1441495389 0.761597 -0.322876 0.559448 0.052002 1441495389 0.761597 -0.322876 0.559448 0.052002 1441495389 0.761597 -0.322876 0.559448 0.052002 1441495389 0.761597 -0.322876 0.559448 0.052002 1441495389 0.761597 -0.322876 0.559448 0.052002 1441495389 0.761597 -0.322876 0.559448 0.052002 1441495389 0.762207 -0.322327 0.559265 0.048157 1441495389 0.762207 -0.322327 0.559265 0.048157 1441495389 0.762207 -0.322327 0.559265 0.048157 1441495389 0.762207 -0.322327 0.559265 0.048157 1441495389 0.762207 -0.322327 0.559265 0.048157 1441495389 0.762207 -0.322327 0.559265 0.048157 1441495389 0.762146 -0.322815 0.558960 0.048767 1441495389 0.762146 -0.322815 0.558960 0.048767 1441495389 0.762146 -0.322815 0.558960 0.048767 1441495389 0.762146 -0.322815 0.558960 0.048767 1441495389 0.762146 -0.322815 0.558960 0.048767 1441495389 0.762146 -0.322815 0.558960 0.048767 1441495389 0.759705 -0.330994 0.556824 0.056030 1441495389 0.759705 -0.330994 0.556824 0.056030 1441495389 0.759705 -0.330994 0.556824 0.056030 1441495389 0.759705 -0.330994 0.556824 0.056030 1441495389 0.759705 -0.330994 0.556824 0.056030 1441495389 0.759705 -0.330994 0.556824 0.056030 1441495389 0.756592 -0.339294 0.555237 0.063354 1441495389 0.756592 -0.339294 0.555237 0.063354 1441495389 0.756592 -0.339294 0.555237 0.063354 1441495389 0.756592 -0.339294 0.555237 0.063354 1441495389 0.756592 -0.339294 0.555237 0.063354 1441495389 0.756592 -0.339294 0.555237 0.063354 1441495389 0.753540 -0.348938 0.552551 0.070923 1441495389 0.753540 -0.348938 0.552551 0.070923 1441495389 0.753540 -0.348938 0.552551 0.070923 1441495389 0.753540 -0.348938 0.552551 0.070923 1441495389 0.753540 -0.348938 0.552551 0.070923 1441495389 0.753540 -0.348938 0.552551 0.070923 1441495389 0.752563 -0.353516 0.550659 0.073242 1441495389 0.752563 -0.353516 0.550659 0.073242 1441495389 0.752563 -0.353516 0.550659 0.073242 1441495389 0.752563 -0.353516 0.550659 0.073242 1441495389 0.752563 -0.353516 0.550659 0.073242 1441495389 0.752563 -0.353516 0.550659 0.073242 1441495389 0.752930 -0.351868 0.551270 0.072815 1441495389 0.752930 -0.351868 0.551270 0.072815 1441495389 0.752930 -0.351868 0.551270 0.072815 1441495389 0.752930 -0.351868 0.551270 0.072815 1441495389 0.752930 -0.351868 0.551270 0.072815 1441495389 0.752930 -0.351868 0.551270 0.072815 1441495389 0.751953 -0.353577 0.551086 0.076416 1441495389 0.751953 -0.353577 0.551086 0.076416 1441495389 0.751953 -0.353577 0.551086 0.076416 1441495389 0.751953 -0.353577 0.551086 0.076416 1441495389 0.751953 -0.353577 0.551086 0.076416 1441495389 0.751953 -0.353577 0.551086 0.076416 1441495389 0.751099 -0.355774 0.550171 0.080444 1441495389 0.751099 -0.355774 0.550171 0.080444 1441495389 0.751099 -0.355774 0.550171 0.080444 1441495389 0.751099 -0.355774 0.550171 0.080444 1441495389 0.751099 -0.355774 0.550171 0.080444 1441495389 0.751099 -0.355774 0.550171 0.080444 1441495389 0.750916 -0.356079 0.549622 0.084656 1441495389 0.750916 -0.356079 0.549622 0.084656 1441495389 0.750916 -0.356079 0.549622 0.084656 1441495389 0.750916 -0.356079 0.549622 0.084656 1441495389 0.750916 -0.356079 0.549622 0.084656 1441495389 0.750916 -0.356079 0.549622 0.084656 1441495389 0.751282 -0.353577 0.550171 0.088135 1441495390 0.751282 -0.353577 0.550171 0.088135 1441495390 0.751282 -0.353577 0.550171 0.088135 1441495390 0.751282 -0.353577 0.550171 0.088135 1441495390 0.751282 -0.353577 0.550171 0.088135 1441495390 0.751282 -0.353577 0.550171 0.088135 1441495390 0.751282 -0.353577 0.550171 0.088135 1441495390 0.752258 -0.348450 0.551880 0.089722 1441495390 0.752258 -0.348450 0.551880 0.089722 1441495390 0.752258 -0.348450 0.551880 0.089722 1441495390 0.752258 -0.348450 0.551880 0.089722 1441495390 0.752258 -0.348450 0.551880 0.089722 1441495390 0.752258 -0.348450 0.551880 0.089722 1441495390 0.753601 -0.343140 0.553406 0.089417 1441495390 0.753601 -0.343140 0.553406 0.089417 1441495390 0.753601 -0.343140 0.553406 0.089417 1441495390 0.753601 -0.343140 0.553406 0.089417 1441495390 0.753601 -0.343140 0.553406 0.089417 1441495390 0.753601 -0.343140 0.553406 0.089417 1441495390 0.753601 -0.343140 0.553406 0.089417 1441495390 0.754822 -0.339600 0.554138 0.088318 1441495390 0.754822 -0.339600 0.554138 0.088318 1441495390 0.754822 -0.339600 0.554138 0.088318 1441495390 0.754822 -0.339600 0.554138 0.088318 1441495390 0.755310 -0.338074 0.554871 0.085388 1441495390 0.755310 -0.338074 0.554871 0.085388 1441495390 0.755310 -0.338074 0.554871 0.085388 1441495390 0.755310 -0.338074 0.554871 0.085388 1441495390 0.755310 -0.338074 0.554871 0.085388 1441495390 0.755310 -0.338074 0.554871 0.085388 1441495390 0.756226 -0.335571 0.555847 0.080383 1441495390 0.756226 -0.335571 0.555847 0.080383 1441495390 0.756226 -0.335571 0.555847 0.080383 1441495390 0.756226 -0.335571 0.555847 0.080383 1441495390 0.756226 -0.335571 0.555847 0.080383 1441495390 0.756226 -0.335571 0.555847 0.080383 1441495390 0.756165 -0.337463 0.555298 0.077148 1441495390 0.756165 -0.337463 0.555298 0.077148 1441495390 0.756165 -0.337463 0.555298 0.077148 1441495390 0.756165 -0.337463 0.555298 0.077148 1441495390 0.756165 -0.337463 0.555298 0.077148 1441495390 0.756165 -0.337463 0.555298 0.077148 1441495390 0.755798 -0.338806 0.555481 0.072998 1441495390 0.755798 -0.338806 0.555481 0.072998 1441495390 0.755798 -0.338806 0.555481 0.072998 1441495390 0.755798 -0.338806 0.555481 0.072998 1441495390 0.755798 -0.338806 0.555481 0.072998 1441495390 0.755798 -0.338806 0.555481 0.072998 1441495390 0.757324 -0.334412 0.556824 0.067139 1441495390 0.757324 -0.334412 0.556824 0.067139 1441495390 0.757324 -0.334412 0.556824 0.067139 1441495390 0.757324 -0.334412 0.556824 0.067139 1441495390 0.757324 -0.334412 0.556824 0.067139 1441495390 0.757324 -0.334412 0.556824 0.067139 1441495390 0.757324 -0.334412 0.556824 0.067139 1441495390 0.759705 -0.331421 0.555969 0.061829 1441495390 0.759705 -0.331421 0.555969 0.061829 1441495390 0.759705 -0.331421 0.555969 0.061829 1441495390 0.759705 -0.331421 0.555969 0.061829 1441495390 0.759705 -0.331421 0.555969 0.061829 1441495390 0.759705 -0.331421 0.555969 0.061829 1441495390 0.761108 -0.329163 0.555542 0.059937 1441495390 0.761108 -0.329163 0.555542 0.059937 1441495390 0.761108 -0.329163 0.555542 0.059937 1441495390 0.761108 -0.329163 0.555542 0.059937 1441495390 0.761108 -0.329163 0.555542 0.059937 1441495390 0.761108 -0.329163 0.555542 0.059937 1441495390 0.761108 -0.329163 0.555542 0.059937 1441495390 0.761963 -0.325378 0.556763 0.059021 1441495390 0.761963 -0.325378 0.556763 0.059021 1441495390 0.761963 -0.325378 0.556763 0.059021 1441495390 0.761963 -0.325378 0.556763 0.059021 1441495390 0.761963 -0.325378 0.556763 0.059021 1441495390 0.761963 -0.325378 0.556763 0.059021 1441495390 0.761963 -0.325378 0.556763 0.059021 1441495390 0.761536 -0.323975 0.557922 0.060974 1441495390 0.761536 -0.323975 0.557922 0.060974 1441495390 0.761536 -0.323975 0.557922 0.060974 1441495390 0.761536 -0.323975 0.557922 0.060974 1441495390 0.761536 -0.323975 0.557922 0.060974 1441495390 0.761536 -0.323975 0.557922 0.060974 1441495390 0.760376 -0.327454 0.557068 0.064880 1441495390 0.760376 -0.327454 0.557068 0.064880 1441495390 0.760376 -0.327454 0.557068 0.064880 1441495390 0.760376 -0.327454 0.557068 0.064880 1441495390 0.760376 -0.327454 0.557068 0.064880 1441495390 0.760376 -0.327454 0.557068 0.064880 1441495390 0.760681 -0.326843 0.557312 0.062683 1441495390 0.760681 -0.326843 0.557312 0.062683 1441495390 0.760681 -0.326843 0.557312 0.062683 1441495390 0.760681 -0.326843 0.557312 0.062683 1441495390 0.760681 -0.326843 0.557312 0.062683 1441495390 0.762207 -0.318237 0.560974 0.054810 1441495390 0.762207 -0.318237 0.560974 0.054810 1441495390 0.762207 -0.318237 0.560974 0.054810 1441495390 0.762207 -0.318237 0.560974 0.054810 1441495390 0.762207 -0.318237 0.560974 0.054810 1441495390 0.762207 -0.318237 0.560974 0.054810 1441495390 0.763611 -0.309082 0.564880 0.047302 1441495390 0.763611 -0.309082 0.564880 0.047302 1441495390 0.763611 -0.309082 0.564880 0.047302 1441495390 0.763611 -0.309082 0.564880 0.047302 1441495390 0.763611 -0.309082 0.564880 0.047302 1441495390 0.763611 -0.309082 0.564880 0.047302 1441495390 0.763611 -0.309082 0.564880 0.047302 1441495390 0.764954 -0.303223 0.566528 0.043274 1441495390 0.764954 -0.303223 0.566528 0.043274 1441495390 0.764954 -0.303223 0.566528 0.043274 1441495390 0.764954 -0.303223 0.566528 0.043274 1441495390 0.764954 -0.303223 0.566528 0.043274 1441495390 0.764954 -0.303223 0.566528 0.043274 1441495390 0.765015 -0.305420 0.565186 0.044617 1441495391 0.765015 -0.305420 0.565186 0.044617 1441495391 0.765015 -0.305420 0.565186 0.044617 1441495391 0.765015 -0.305420 0.565186 0.044617 1441495391 0.765015 -0.305420 0.565186 0.044617 1441495391 0.765015 -0.305420 0.565186 0.044617 1441495391 0.764221 -0.311218 0.562805 0.047974 1441495391 0.764221 -0.311218 0.562805 0.047974 1441495391 0.764221 -0.311218 0.562805 0.047974 1441495391 0.764221 -0.311218 0.562805 0.047974 1441495391 0.764221 -0.311218 0.562805 0.047974 1441495391 0.764221 -0.311218 0.562805 0.047974 1441495391 0.763000 -0.317139 0.560730 0.052795 1441495391 0.763000 -0.317139 0.560730 0.052795 1441495391 0.763000 -0.317139 0.560730 0.052795 1441495391 0.763000 -0.317139 0.560730 0.052795 1441495391 0.763000 -0.317139 0.560730 0.052795 1441495391 0.760864 -0.324646 0.558655 0.059204 1441495391 0.760864 -0.324646 0.558655 0.059204 1441495391 0.760864 -0.324646 0.558655 0.059204 1441495391 0.760864 -0.324646 0.558655 0.059204 1441495391 0.760864 -0.324646 0.558655 0.059204 1441495391 0.760864 -0.324646 0.558655 0.059204 1441495391 0.760864 -0.324646 0.558655 0.059204 1441495391 0.759460 -0.329285 0.557434 0.062805 1441495391 0.759460 -0.329285 0.557434 0.062805 1441495391 
0.667725 -0.537292 0.484985 0.173889 1441495393 0.667725 -0.537292 0.484985 0.173889 1441495393 0.667725 -0.537292 0.484985 0.173889 1441495393 0.667725 -0.537292 0.484985 0.173889 1441495393 0.655884 -0.592712 0.447815 0.133850 1441495393 0.655884 -0.592712 0.447815 0.133850 1441495393 0.655884 -0.592712 0.447815 0.133850 1441495393 0.655884 -0.592712 0.447815 0.133850 1441495393 0.655884 -0.592712 0.447815 0.133850 1441495393 0.655884 -0.592712 0.447815 0.133850 1441495393 0.623352 -0.666260 0.403137 0.070251 1441495393 0.623352 -0.666260 0.403137 0.070251 1441495393 0.623352 -0.666260 0.403137 0.070251 1441495393 0.623352 -0.666260 0.403137 0.070251 1441495393 0.623352 -0.666260 0.403137 0.070251 1441495393 0.623352 -0.666260 0.403137 0.070251 1441495393 0.565796 -0.742371 0.358215 -0.020020 1441495393 0.565796 -0.742371 0.358215 -0.020020 1441495393 0.565796 -0.742371 0.358215 -0.020020 1441495393 0.565796 -0.742371 0.358215 -0.020020 1441495393 0.565796 -0.742371 0.358215 -0.020020 1441495393 0.565796 -0.742371 0.358215 -0.020020 1441495393 0.565796 -0.742371 0.358215 -0.020020 1441495393 0.437256 -0.830200 0.319946 -0.131104 1441495393 0.437256 -0.830200 0.319946 -0.131104 1441495393 0.437256 -0.830200 0.319946 -0.131104 1441495393 0.437256 -0.830200 0.319946 -0.131104 1441495393 0.437256 -0.830200 0.319946 -0.131104 1441495393 0.437256 -0.830200 0.319946 -0.131104 1441495393 0.316833 -0.862061 0.285583 -0.273743 1441495393 0.316833 -0.862061 0.285583 -0.273743 1441495393 0.316833 -0.862061 0.285583 -0.273743 1441495393 0.316833 -0.862061 0.285583 -0.273743 1441495394 0.316833 -0.862061 0.285583 -0.273743 1441495394 0.316833 -0.862061 0.285583 -0.273743 1441495394 0.316833 -0.862061 0.285583 -0.273743 1441495394 0.244202 -0.838257 0.231262 -0.429260 1441495394 0.244202 -0.838257 0.231262 -0.429260 1441495394 0.244202 -0.838257 0.231262 -0.429260 1441495394 0.244202 -0.838257 0.231262 -0.429260 1441495394 0.244202 -0.838257 0.231262 -0.429260 1441495394 0.195679 -0.785522 0.149475 -0.567749 1441495394 0.195679 -0.785522 0.149475 -0.567749 1441495394 0.195679 -0.785522 0.149475 -0.567749 1441495394 0.195679 -0.785522 0.149475 -0.567749 1441495394 0.195679 -0.785522 0.149475 -0.567749 1441495394 0.195679 -0.785522 0.149475 -0.567749 1441495394 0.134949 -0.724182 0.067017 -0.673035 1441495394 0.134949 -0.724182 0.067017 -0.673035 1441495394 0.134949 -0.724182 0.067017 -0.673035 1441495394 0.134949 -0.724182 0.067017 -0.673035 1441495394 0.134949 -0.724182 0.067017 -0.673035 1441495394 0.134949 -0.724182 0.067017 -0.673035 1441495394 0.134949 -0.724182 0.067017 -0.673035 1441495394 0.052795 -0.662781 0.011902 -0.746887 1441495394 0.052795 -0.662781 0.011902 -0.746887 1441495394 0.052795 -0.662781 0.011902 -0.746887 1441495394 0.052795 -0.662781 0.011902 -0.746887 1441495394 0.052795 -0.662781 0.011902 -0.746887 1441495394 0.052795 -0.662781 0.011902 -0.746887 1441495394 -0.001343 -0.612549 -0.045349 -0.789185 1441495394 -0.001343 -0.612549 -0.045349 -0.789185 1441495394 -0.001343 -0.612549 -0.045349 -0.789185 1441495394 -0.001343 -0.612549 -0.045349 -0.789185 1441495394 -0.001343 -0.612549 -0.045349 -0.789185 1441495394 -0.001343 -0.612549 -0.045349 -0.789185 1441495394 -0.027832 -0.586670 -0.079651 -0.805481 1441495394 -0.027832 -0.586670 -0.079651 -0.805481 1441495394 -0.027832 -0.586670 -0.079651 -0.805481 1441495394 -0.027832 -0.586670 -0.079651 -0.805481 1441495394 -0.027832 -0.586670 -0.079651 -0.805481 1441495394 -0.027832 -0.586670 -0.079651 -0.805481 1441495394 -0.027832 -0.586670 -0.079651 -0.805481 1441495394 -0.013489 -0.590637 -0.083679 -0.802551 1441495394 -0.013489 -0.590637 -0.083679 -0.802551 1441495394 -0.013489 -0.590637 -0.083679 -0.802551 1441495394 -0.013489 -0.590637 -0.083679 -0.802551 1441495394 -0.013489 -0.590637 -0.083679 -0.802551 1441495394 -0.013489 -0.590637 -0.083679 -0.802551 1441495394 0.048523 -0.621948 -0.073547 -0.778137 1441495394 0.048523 -0.621948 -0.073547 -0.778137 1441495394 0.048523 -0.621948 -0.073547 -0.778137 1441495394 0.048523 -0.621948 -0.073547 -0.778137 1441495394 0.048523 -0.621948 -0.073547 -0.778137 1441495394 0.048523 -0.621948 -0.073547 -0.778137 1441495394 0.142761 -0.676636 -0.029053 -0.721863 1441495394 0.142761 -0.676636 -0.029053 -0.721863 1441495394 0.142761 -0.676636 -0.029053 -0.721863 1441495394 0.142761 -0.676636 -0.029053 -0.721863 1441495394 0.142761 -0.676636 -0.029053 -0.721863 1441495394 0.142761 -0.676636 -0.029053 -0.721863 1441495394 0.142761 -0.676636 -0.029053 -0.721863 1441495394 0.255188 -0.741455 0.042175 -0.619202 1441495394 0.255188 -0.741455 0.042175 -0.619202 1441495394 0.255188 -0.741455 0.042175 -0.619202 1441495394 0.255188 -0.741455 0.042175 -0.619202 1441495394 0.255188 -0.741455 0.042175 -0.619202 1441495394 0.255188 -0.741455 0.042175 -0.619202 1441495394 0.377075 -0.796143 0.122009 -0.457336 1441495394 0.377075 -0.796143 0.122009 -0.457336 1441495394 0.377075 -0.796143 0.122009 -0.457336 1441495394 0.377075 -0.796143 0.122009 -0.457336 1441495394 0.377075 -0.796143 0.122009 -0.457336 1441495394 0.377075 -0.796143 0.122009 -0.457336 1441495394 0.446777 -0.832275 0.217712 -0.245544 1441495394 0.446777 -0.832275 0.217712 -0.245544 1441495394 0.446777 -0.832275 0.217712 -0.245544 1441495394 0.446777 -0.832275 0.217712 -0.245544 1441495394 0.446777 -0.832275 0.217712 -0.245544 1441495394 0.446777 -0.832275 0.217712 -0.245544 1441495394 0.446777 -0.832275 0.217712 -0.245544 1441495394 0.490295 -0.824951 0.278687 -0.037964 1441495394 0.490295 -0.824951 0.278687 -0.037964 1441495394 0.490295 -0.824951 0.278687 -0.037964 1441495394 0.490295 -0.824951 0.278687 -0.037964 1441495394 0.490295 -0.824951 0.278687 -0.037964 1441495394 0.490295 -0.824951 0.278687 -0.037964 1441495394 0.554321 -0.758240 0.322449 0.117371 1441495394 0.554321 -0.758240 0.322449 0.117371 1441495394 0.554321 -0.758240 0.322449 0.117371 1441495394 0.554321 -0.758240 0.322449 0.117371 1441495394 0.554321 -0.758240 0.322449 0.117371 1441495394 0.554321 -0.758240 0.322449 0.117371 1441495394 0.554321 -0.758240 0.322449 0.117371 1441495394 0.598267 -0.671936 0.367065 0.236206 1441495394 0.598267 -0.671936 0.367065 0.236206 1441495394 0.598267 -0.671936 0.367065 0.236206 1441495394 0.598267 -0.671936 0.367065 0.236206 1441495394 0.598267 -0.671936 0.367065 0.236206 1441495394 0.598267 -0.671936 0.367065 0.236206 1441495394 0.595154 -0.619446 0.388428 0.333435 1441495394 0.595154 -0.619446 0.388428 0.333435 1441495394 0.595154 -0.619446 0.388428 0.333435 1441495394 0.595154 -0.619446 0.388428 0.333435 1441495394 0.595154 -0.619446 0.388428 0.333435 1441495394 0.595154 -0.619446 0.388428 0.333435 1441495394 0.591125 -0.583069 0.399414 0.388672 1441495394 0.591125 -0.583069 0.399414 0.388672 1441495394 0.591125 -0.583069 0.399414 0.388672 1441495394 0.591125 -0.583069 0.399414 0.388672 1441495394 0.591125 -0.583069 0.399414 0.388672 1441495394 0.591125 -0.583069 0.399414 0.388672 1441495394 0.580261 -0.564575 0.408569 0.421387 1441495394 0.580261 -0.564575 0.408569 0.421387 1441495394 0.580261 -0.564575 0.408569 0.421387 1441495394 0.580261 -0.564575 0.408569 0.421387 1441495394 0.580261 -0.564575 0.408569 0.421387 1441495394 0.580261 -0.564575 0.408569 0.421387 1441495394 0.580261 -0.564575 0.408569 0.421387 1441495395 0.578430 -0.574280 0.413635 0.405518 1441495395 0.578430 -0.574280 0.413635 0.405518 1441495395 0.578430 -0.574280 0.413635 0.405518 1441495395 0.578430 -0.574280 0.413635 0.405518 1441495395 0.578430 -0.574280 0.413635 0.405518 1441495395 0.573303 -0.616882 0.402649 0.358521 1441495395 0.573303 -0.616882 0.402649 0.358521 1441495395 0.573303 -0.616882 0.402649 0.358521 1441495395 0.573303 -0.616882 0.402649 0.358521 1441495395 0.573303 -0.616882 0.402649 0.358521 1441495395 0.573303 -0.616882 0.402649 0.358521 1441495395 0.573303 -0.616882 0.402649 0.358521 1441495395 0.568726 -0.669617 0.383301 0.284912 1441495395 0.568726 -0.669617 0.383301 0.284912 1441495395 0.568726 -0.669617 0.383301 0.284912 1441495395 0.568726 -0.669617 0.383301 0.284912 1441495395 0.568726 -0.669617 0.383301 0.284912 1441495395 0.568726 -0.669617 0.383301 0.284912 1441495395 0.551025 -0.728577 0.356628 0.195862 1441495395 0.551025 -0.728577 0.356628 0.195862 1441495395 0.551025 -0.728577 0.356628 0.195862 1441495395 0.551025 -0.728577 0.356628 0.195862 1441495395 0.551025 -0.728577 0.356628 0.195862 1441495395 0.551025 -0.728577 0.356628 0.195862 1441495395 0.522583 -0.782532 0.326355 0.089478 1441495395 0.522583 -0.782532 0.326355 0.089478 1441495395 0.522583 -0.782532 0.326355 0.089478 1441495395 0.522583 -0.782532 0.326355 0.089478 1441495395 0.522583 -0.782532 0.326355 0.089478 1441495395 0.522583 -0.782532 0.326355 0.089478 1441495395 0.522583 -0.782532 0.326355 0.089478 1441495395 0.476563 -0.828430 0.291870 -0.037231 1441495395 0.476563 -0.828430 0.291870 -0.037231 1441495395 0.476563 -0.828430 0.291870 -0.037231 1441495395 0.476563 -0.828430 0.291870 -0.037231 1441495395 0.476563 -0.828430 0.291870 -0.037231 1441495395 0.476563 -0.828430 0.291870 -0.037231 1441495395 0.405579 -0.860291 0.253906 -0.176086 1441495395 0.405579 -0.860291 0.253906 -0.176086 1441495395 0.405579 -0.860291 0.253906 -0.176086 1441495395 0.405579 -0.860291 0.253906 -0.176086 1441495395 0.405579 -0.860291 0.253906 -0.176086 1441495395 0.405579 -0.860291 0.253906 -0.176086 1441495395 0.319824 -0.866028 0.217346 -0.317017 1441495395 0.319824 -0.866028 0.217346 -0.317017 1441495395 0.319824 -0.866028 0.217346 -0.317017 1441495395 0.319824 -0.866028 0.217346 -0.317017 1441495395 0.319824 -0.866028 0.217346 -0.317017 1441495395 0.319824 -0.866028 0.217346 -0.317017 1441495395 0.245178 -0.838440 0.174500 -0.454468 1441495395 0.245178 -0.838440 0.174500 -0.454468 1441495395 0.245178 -0.838440 0.174500 -0.454468 1441495395 0.245178 -0.838440 0.174500 -0.454468 1441495395 0.245178 -0.838440 0.174500 -0.454468 1441495395 0.245178 -0.838440 0.174500 -0.454468 1441495395 0.245178 -0.838440 0.174500 -0.454468 1441495395 0.182251 -0.787598 0.118713 -0.576538 1441495395 0.182251 -0.787598 0.118713 -0.576538 1441495395 0.182251 -0.787598 0.118713 -0.576538 1441495395 0.182251 -0.787598 0.118713 -0.576538 1441495395 0.182251 -0.787598 0.118713 -0.576538 1441495395 0.116760 -0.729858 0.063843 -0.670532 1441495395 0.116760 -0.729858 0.063843 -0.670532 1441495395 0.116760 -0.729858 0.063843 -0.670532 1441495395 0.116760 -0.729858 0.063843 -0.670532 1441495395 0.116760 -0.729858 0.063843 -0.670532 1441495395 0.116760 -0.729858 0.063843 -0.670532 1441495395 0.041626 -0.677368 0.030151 -0.733887 1441495395 0.041626 -0.677368 0.030151 -0.733887 1441495395 0.041626 -0.677368 0.030151 -0.733887 1441495395 0.041626 -0.677368 0.030151 -0.733887 1441495395 0.041626 -0.677368 0.030151 -0.733887 1441495395 0.041626 -0.677368 0.030151 -0.733887 1441495395 0.003540 -0.634033 -0.016907 -0.773132 1441495395 0.003540 -0.634033 -0.016907 -0.773132 1441495395 0.003540 -0.634033 -0.016907 -0.773132 1441495395 0.003540 -0.634033 -0.016907 -0.773132 1441495395 0.003540 -0.634033 -0.016907 -0.773132 1441495395 0.003540 -0.634033 -0.016907 -0.773132 1441495395 0.003540 -0.634033 -0.016907 -0.773132 1441495395 0.004700 -0.621704 -0.038879 -0.782349 1441495395 0.004700 -0.621704 -0.038879 -0.782349 1441495395 0.004700 -0.621704 -0.038879 -0.782349 1441495395 0.004700 -0.621704 -0.038879 -0.782349 1441495395 0.004700 -0.621704 -0.038879 -0.782349 1441495395 0.004700 -0.621704 -0.038879 -0.782349 1441495395 0.054016 -0.636230 -0.051331 -0.767944 1441495395 0.054016 -0.636230 -0.051331 -0.767944 1441495395 0.054016 -0.636230 -0.051331 -0.767944 1441495395 0.054016 -0.636230 -0.051331 -0.767944 1441495395 0.054016 -0.636230 -0.051331 -0.767944 1441495395 0.054016 -0.636230 -0.051331 -0.767944 1441495395 0.138550 -0.674133 -0.036865 -0.724609 1441495395 0.138550 -0.674133 -0.036865 -0.724609 1441495395 0.138550 -0.674133 -0.036865 -0.724609 1441495395 0.138550 -0.674133 -0.036865 -0.724609 1441495395 0.138550 -0.674133 -0.036865 -0.724609 1441495395 0.232544 -0.728516 0.016174 -0.644165 1441495395 0.232544 -0.728516 0.016174 -0.644165 1441495395 0.232544 -0.728516 0.016174 -0.644165 1441495395 0.232544 -0.728516 0.016174 -0.644165 1441495395 0.232544 -0.728516 0.016174 -0.644165 1441495395 0.232544 -0.728516 0.016174 -0.644165 1441495395 0.328247 -0.784546 0.091064 -0.518188 1441495395 0.328247 -0.784546 0.091064 -0.518188 1441495395 0.328247 -0.784546 0.091064 -0.518188 1441495395 0.328247 -0.784546 0.091064 -0.518188 1441495395 0.328247 -0.784546 0.091064 -0.518188 1441495395 0.408386 -0.822998 0.177734 -0.352661 1441495396 0.408386 -0.822998 0.177734 -0.352661 1441495396 0.408386 -0.822998 0.177734 -0.352661 1441495396 0.408386 -0.822998 0.177734 -0.352661 1441495396 0.408386 -0.822998 0.177734 -0.352661 1441495396 0.408386 -0.822998 0.177734 -0.352661 1441495396 0.527710 -0.792664 0.231079 -0.199463 1441495396 0.527710 -0.792664 0.231079 -0.199463 1441495396 0.527710 -0.792664 0.231079 -0.199463 1441495396 0.527710 -0.792664 0.231079 -0.199463 1441495396 0.527710 -0.792664 0.231079 -0.199463 1441495396 0.527710 -0.792664 0.231079 -0.199463 1441495396 0.527710 -0.792664 0.231079 -0.199463 1441495396 0.599060 -0.741577 0.297119 -0.053345 1441495396 0.599060 -0.741577 0.297119 -0.053345 1441495396 0.599060 -0.741577 0.297119 -0.053345 1441495396 0.599060 -0.741577 0.297119 -0.053345 1441495396 0.599060 -0.741577 0.297119 -0.053345 1441495396 0.599060 -0.741577 0.297119 -0.053345 1441495396 0.641235 -0.668701 0.364868 0.092224 1441495396 0.641235 -0.668701 0.364868 0.092224 1441495396 0.641235 -0.668701 0.364868 0.092224 1441495396 0.641235 -0.668701 0.364868 0.092224 1441495396 0.641235 -0.668701 0.364868 0.092224 1441495396 0.641235 -0.668701 0.364868 0.092224 1441495396 0.635254 -0.617065 0.408386 0.220947 1441495396 0.635254 -0.617065 0.408386 0.220947 1441495396 0.635254 -0.617065 0.408386 0.220947 1441495396 0.635254 -0.617065 0.408386 0.220947 1441495396 0.635254 -0.617065 0.408386 0.220947 1441495396 0.635254 -0.617065 0.408386 0.220947 1441495396 0.630432 -0.587952 0.418701 0.285522 1441495396 0.630432 -0.587952 0.418701 0.285522 1441495396 0.630432 -0.587952 0.418701 0.285522 1441495396 0.630432 -0.587952 0.418701 0.285522 1441495396 0.630432 -0.587952 0.418701 0.285522 1441495396 0.630432 -0.587952 0.418701 0.285522 1441495396 0.630432 -0.587952 0.418701 0.285522 1441495396 0.620178 -0.559509 0.426208 0.347351 1441495396 0.620178 -0.559509 0.426208 0.347351 1441495396 0.620178 -0.559509 0.426208 0.347351 1441495396 0.620178 -0.559509 0.426208 0.347351 1441495396 0.620178 -0.559509 0.426208 0.347351 1441495396 0.606201 -0.534912 0.429443 0.402283 1441495396 0.606201 -0.534912 0.429443 0.402283 1441495396 0.606201 -0.534912 0.429443 0.402283 1441495396 0.606201 -0.534912 0.429443 0.402283 1441495396 0.606201 -0.534912 0.429443 0.402283 1441495396 0.606201 -0.534912 0.429443 0.402283 1441495396 0.586975 -0.544800 0.418274 0.428528 1441495396 0.586975 -0.544800 0.418274 0.428528 1441495396 0.586975 -0.544800 0.418274 0.428528 1441495396 0.586975 -0.544800 0.418274 0.428528 1441495396 0.586975 -0.544800 0.418274 0.428528 1441495396 0.586975 -0.544800 0.418274 0.428528 1441495396 0.586975 -0.544800 0.418274 0.428528 1441495396 0.575317 -0.580566 0.407776 0.406921 1441495396 0.575317 -0.580566 0.407776 0.406921 1441495396 0.575317 -0.580566 0.407776 0.406921 1441495396 0.575317 -0.580566 0.407776 0.406921 1441495396 0.575317 -0.580566 0.407776 0.406921 1441495396 0.575317 -0.580566 0.407776 0.406921 1441495396 0.577759 -0.626282 0.399170 0.338501 1441495396 0.577759 -0.626282 0.399170 0.338501 1441495396 0.577759 -0.626282 0.399170 0.338501 1441495396 0.577759 -0.626282 0.399170 0.338501 1441495396 0.577759 -0.626282 0.399170 0.338501 1441495396 0.577759 -0.626282 0.399170 0.338501 1441495396 0.576782 -0.677185 0.380676 0.252563 1441495396 0.576782 -0.677185 0.380676 0.252563 1441495396 0.576782 -0.677185 0.380676 0.252563 1441495396 0.576782 -0.677185 0.380676 0.252563 1441495396 0.576782 -0.677185 0.380676 0.252563 1441495396 0.576782 -0.677185 0.380676 0.252563 1441495396 0.564636 -0.730286 0.351563 0.155701 1441495396 0.564636 -0.730286 0.351563 0.155701 1441495396 0.564636 -0.730286 0.351563 0.155701 1441495396 0.564636 -0.730286 0.351563 0.155701 1441495396 0.564636 -0.730286 0.351563 0.155701 1441495396 0.564636 -0.730286 0.351563 0.155701 1441495396 0.564636 -0.730286 0.351563 0.155701 1441495396 0.538330 -0.781189 0.313477 0.040955 1441495396 0.538330 -0.781189 0.313477 0.040955 1441495396 0.538330 -0.781189 0.313477 0.040955 1441495396 0.538330 -0.781189 0.313477 0.040955 1441495396 0.538330 -0.781189 0.313477 0.040955 1441495396 0.495483 -0.819519 0.272217 -0.093750 1441495396 0.495483 -0.819519 0.272217 -0.093750 1441495396 0.495483 -0.819519 0.272217 -0.093750 1441495396 0.495483 -0.819519 0.272217 -0.093750 1441495396 0.495483 -0.819519 0.272217 -0.093750 1441495396 0.495483 -0.819519 0.272217 -0.093750 1441495396 0.430786 -0.840454 0.232178 -0.232666 1441495396 0.430786 -0.840454 0.232178 -0.232666 1441495396 0.430786 -0.840454 0.232178 -0.232666 1441495396 0.430786 -0.840454 0.232178 -0.232666 1441495396 0.430786 -0.840454 0.232178 -0.232666 1441495396 0.430786 -0.840454 0.232178 -0.232666 1441495396 0.354309 -0.835693 0.189758 -0.374207 1441495396 0.354309 -0.835693 0.189758 -0.374207 1441495396 0.354309 -0.835693 0.189758 -0.374207 1441495396 0.354309 -0.835693 0.189758 -0.374207 1441495396 0.354309 -0.835693 0.189758 -0.374207 1441495396 0.354309 -0.835693 0.189758 -0.374207 1441495396 0.354309 -0.835693 0.189758 -0.374207 1441495396 0.287231 -0.802063 0.131775 -0.506897 1441495396 0.287231 -0.802063 0.131775 -0.506897 1441495396 0.287231 -0.802063 0.131775 -0.506897 1441495396 0.287231 -0.802063 0.131775 -0.506897 1441495396 0.287231 -0.802063 0.131775 -0.506897 1441495396 0.287231 -0.802063 0.131775 -0.506897 1441495396 0.223938 -0.755066 0.053284 -0.614014 1441495396 0.223938 -0.755066 0.053284 -0.614014 1441495397 0.223938 -0.755066 0.053284 -0.614014 1441495397 0.223938 -0.755066 0.053284 -0.614014 1441495397 0.223938 -0.755066 0.053284 -0.614014 1441495397 0.223938 -0.755066 0.053284 -0.614014 1441495397 0.223938 -0.755066 0.053284 -0.614014 1441495397 0.141052 -0.709351 -0.013428 -0.690552 1441495397 0.141052 -0.709351 -0.013428 -0.690552 1441495397 0.141052 -0.709351 -0.013428 -0.690552 1441495397 0.141052 -0.709351 -0.013428 -0.690552 1441495397 0.141052 -0.709351 -0.013428 -0.690552 1441495397 0.141052 -0.709351 -0.013428 -0.690552 1441495397 0.060608 -0.660767 -0.060425 -0.745789 1441495397 0.060608 -0.660767 -0.060425 -0.745789 1441495397 0.060608 -0.660767 -0.060425 -0.745789 1441495397 0.060608 -0.660767 -0.060425 -0.745789 1441495397 0.060608 -0.660767 -0.060425 -0.745789 1441495397 0.060608 -0.660767 -0.060425 -0.745789 1441495397 0.003052 -0.607483 -0.088989 -0.789368 1441495397 0.003052 -0.607483 -0.088989 -0.789368 1441495397 0.003052 -0.607483 -0.088989 -0.789368 1441495397 0.003052 -0.607483 -0.088989 -0.789368 1441495397 0.003052 -0.607483 -0.088989 -0.789368 1441495397 0.003052 -0.607483 -0.088989 -0.789368 1441495397 0.006042 -0.583374 -0.116577 -0.803833 1441495397 0.006042 -0.583374 -0.116577 -0.803833 1441495397 0.006042 -0.583374 -0.116577 -0.803833 1441495397 0.006042 -0.583374 -0.116577 -0.803833 1441495397 0.006042 -0.583374 -0.116577 -0.803833 1441495397 0.006042 -0.583374 -0.116577 -0.803833 1441495397 0.044678 -0.592468 -0.120300 -0.795349 1441495397 0.044678 -0.592468 -0.120300 -0.795349 1441495397 0.044678 -0.592468 -0.120300 -0.795349 1441495397 0.044678 -0.592468 -0.120300 -0.795349 1441495397 0.044678 -0.592468 -0.120300 -0.795349 1441495397 0.044678 -0.592468 -0.120300 -0.795349 1441495397 0.102966 -0.626038 -0.100403 -0.766479 1441495397 0.102966 -0.626038 -0.100403 -0.766479 1441495397 0.102966 -0.626038 -0.100403 -0.766479 1441495397 0.102966 -0.626038 -0.100403 -0.766479 1441495397 0.102966 -0.626038 -0.100403 -0.766479 1441495397 0.102966 -0.626038 -0.100403 -0.766479 1441495397 0.102966 -0.626038 -0.100403 -0.766479 1441495397 0.172791 -0.681030 -0.040955 -0.710449 1441495397 0.172791 -0.681030 -0.040955 -0.710449 1441495397 0.172791 -0.681030 -0.040955 -0.710449 1441495397 0.172791 -0.681030 -0.040955 -0.710449 1441495397 0.172791 -0.681030 -0.040955 -0.710449 1441495397 0.172791 -0.681030 -0.040955 -0.710449 1441495397 0.252258 -0.750488 0.041443 -0.609497 1441495397 0.252258 -0.750488 0.041443 -0.609497 1441495397 0.252258 -0.750488 0.041443 -0.609497 1441495397 0.252258 -0.750488 0.041443 -0.609497 1441495397 0.252258 -0.750488 0.041443 -0.609497 1441495397 0.252258 -0.750488 0.041443 -0.609497 1441495397 0.343384 -0.813599 0.122070 -0.453125 1441495397 0.343384 -0.813599 0.122070 -0.453125 1441495397 0.343384 -0.813599 0.122070 -0.453125 1441495397 0.343384 -0.813599 0.122070 -0.453125 1441495397 0.343384 -0.813599 0.122070 -0.453125 1441495397 0.419434 -0.848816 0.208313 -0.245361 1441495397 0.419434 -0.848816 0.208313 -0.245361 1441495397 0.419434 -0.848816 0.208313 -0.245361 1441495397 0.419434 -0.848816 0.208313 -0.245361 1441495397 0.419434 -0.848816 0.208313 -0.245361 1441495397 0.419434 -0.848816 0.208313 -0.245361 1441495397 0.419434 -0.848816 0.208313 -0.245361 1441495397 0.481140 -0.829834 0.282166 -0.017212 1441495397 0.481140 -0.829834 0.282166 -0.017212 1441495397 0.481140 -0.829834 0.282166 -0.017212 1441495397 0.481140 -0.829834 0.282166 -0.017212 1441495397 0.481140 -0.829834 0.282166 -0.017212 1441495397 0.481140 -0.829834 0.282166 -0.017212 1441495397 0.481140 -0.829834 0.282166 -0.017212 1441495397 0.544434 -0.748596 0.337097 0.171997 1441495397 0.544434 -0.748596 0.337097 0.171997 1441495397 0.544434 -0.748596 0.337097 0.171997 1441495397 0.544434 -0.748596 0.337097 0.171997 1441495397 0.544434 -0.748596 0.337097 0.171997 1441495397 0.544434 -0.748596 0.337097 0.171997 1441495397 0.556335 -0.698730 0.363892 0.264221 1441495397 0.556335 -0.698730 0.363892 0.264221 1441495397 0.556335 -0.698730 0.363892 0.264221 1441495397 0.556335 -0.698730 0.363892 0.264221 1441495397 0.556335 -0.698730 0.363892 0.264221 1441495397 0.556335 -0.698730 0.363892 0.264221 1441495397 0.541626 -0.674133 0.374268 0.334778 1441495397 0.541626 -0.674133 0.374268 0.334778 1441495397 0.541626 -0.674133 0.374268 0.334778 1441495397 0.541626 -0.674133 0.374268 0.334778 1441495397 0.541626 -0.674133 0.374268 0.334778 1441495397 0.541626 -0.674133 0.374268 0.334778 1441495397 0.541626 -0.674133 0.374268 0.334778 1441495397 0.521790 -0.644104 0.376831 0.413330 1441495397 0.521790 -0.644104 0.376831 0.413330 1441495397 0.521790 -0.644104 0.376831 0.413330 1441495397 0.521790 -0.644104 0.376831 0.413330 1441495397 0.521790 -0.644104 0.376831 0.413330 1441495397 0.521790 -0.644104 0.376831 0.413330 1441495397 0.521301 -0.619385 0.381470 0.446167 1441495397 0.521301 -0.619385 0.381470 0.446167 1441495397 0.521301 -0.619385 0.381470 0.446167 1441495397 0.521301 -0.619385 0.381470 0.446167 1441495397 0.521301 -0.619385 0.381470 0.446167 1441495397 0.521301 -0.619385 0.381470 0.446167 1441495397 0.514587 -0.624329 0.377075 0.450745 1441495397 0.514587 -0.624329 0.377075 0.450745 1441495397 0.514587 -0.624329 0.377075 0.450745 1441495397 0.514587 -0.624329 0.377075 0.450745 1441495397 0.514587 -0.624329 0.377075 0.450745 1441495397 0.514587 -0.624329 0.377075 0.450745 1441495397 0.505920 -0.658142 0.360962 0.424988 1441495397 0.505920 -0.658142 0.360962 0.424988 1441495397 0.505920 -0.658142 0.360962 0.424988 1441495397 0.505920 -0.658142 0.360962 0.424988 1441495398 0.505920 -0.658142 0.360962 0.424988 1441495398 0.505920 -0.658142 0.360962 0.424988 1441495398 0.505920 -0.658142 0.360962 0.424988 1441495398 0.488586 -0.717285 0.337524 0.364441 1441495398 0.488586 -0.717285 0.337524 0.364441 1441495398 0.488586 -0.717285 0.337524 0.364441 1441495398 0.488586 -0.717285 0.337524 0.364441 1441495398 0.488586 -0.717285 0.337524 0.364441 1441495398 0.488586 -0.717285 0.337524 0.364441 1441495398 0.480957 -0.774109 0.320435 0.258484 1441495398 0.480957 -0.774109 0.320435 0.258484 1441495398 0.480957 -0.774109 0.320435 0.258484 1441495398 0.480957 -0.774109 0.320435 0.258484 1441495398 0.480957 -0.774109 0.320435 0.258484 1441495398 0.480957 -0.774109 0.320435 0.258484 1441495398 0.480957 -0.774109 0.320435 0.258484 1441495398 0.483643 -0.815308 0.300720 0.104553 1441495398 0.483643 -0.815308 0.300720 0.104553 1441495398 0.483643 -0.815308 0.300720 0.104553 1441495398 0.483643 -0.815308 0.300720 0.104553 1441495398 0.483643 -0.815308 0.300720 0.104553 1441495398 0.483643 -0.815308 0.300720 0.104553 1441495398 0.473816 -0.835266 0.272095 -0.061646 1441495398 0.473816 -0.835266 0.272095 -0.061646 1441495398 0.473816 -0.835266 0.272095 -0.061646 1441495398 0.473816 -0.835266 0.272095 -0.061646 1441495398 0.473816 -0.835266 0.272095 -0.061646 1441495398 0.473816 -0.835266 0.272095 -0.061646 1441495398 0.411804 -0.855469 0.227417 -0.216675 1441495398 0.411804 -0.855469 0.227417 -0.216675 1441495398 0.411804 -0.855469 0.227417 -0.216675 1441495398 0.411804 -0.855469 0.227417 -0.216675 1441495398 0.411804 -0.855469 0.227417 -0.216675 1441495398 0.411804 -0.855469 0.227417 -0.216675 1441495398 0.339172 -0.845642 0.178162 -0.371643 1441495398 0.339172 -0.845642 0.178162 -0.371643 1441495398 0.339172 -0.845642 0.178162 -0.371643 1441495398 0.339172 -0.845642 0.178162 -0.371643 1441495398 0.339172 -0.845642 0.178162 -0.371643 1441495398 0.339172 -0.845642 0.178162 -0.371643 1441495398 0.258728 -0.806641 0.116455 -0.518555 1441495398 0.258728 -0.806641 0.116455 -0.518555 1441495398 0.258728 -0.806641 0.116455 -0.518555 1441495398 0.258728 -0.806641 0.116455 -0.518555 1441495398 0.258728 -0.806641 0.116455 -0.518555 1441495398 0.258728 -0.806641 0.116455 -0.518555 1441495398 0.258728 -0.806641 0.116455 -0.518555 1441495398 0.156616 -0.750671 0.059326 -0.639160 1441495398 0.156616 -0.750671 0.059326 -0.639160 1441495398 0.156616 -0.750671 0.059326 -0.639160 1441495398 0.156616 -0.750671 0.059326 -0.639160 1441495398 0.156616 -0.750671 0.059326 -0.639160 1441495398 0.156616 -0.750671 0.059326 -0.639160 1441495398 0.051758 -0.684753 0.018250 -0.726807 1441495398 0.051758 -0.684753 0.018250 -0.726807 1441495398 0.051758 -0.684753 0.018250 -0.726807 1441495398 0.051758 -0.684753 0.018250 -0.726807 1441495398 0.051758 -0.684753 0.018250 -0.726807 1441495398 0.051758 -0.684753 0.018250 -0.726807 1441495398 0.051758 -0.684753 0.018250 -0.726807 1441495398 -0.025391 -0.621399 -0.031006 -0.782532 1441495398 -0.025391 -0.621399 -0.031006 -0.782532 1441495398 -0.025391 -0.621399 -0.031006 -0.782532 1441495398 -0.025391 -0.621399 -0.031006 -0.782532 1441495398 -0.025391 -0.621399 -0.031006 -0.782532 1441495398 -0.025391 -0.621399 -0.031006 -0.782532 1441495398 -0.014404 -0.589966 -0.128906 -0.796997 1441495398 -0.014404 -0.589966 -0.128906 -0.796997 1441495398 -0.014404 -0.589966 -0.128906 -0.796997 1441495398 -0.014404 -0.589966 -0.128906 -0.796997 1441495398 -0.014404 -0.589966 -0.128906 -0.796997 1441495398 -0.014404 -0.589966 -0.128906 -0.796997 1441495398 -0.014404 -0.589966 -0.128906 -0.796997 1441495398 0.014038 -0.599304 -0.149719 -0.786316 1441495398 0.014038 -0.599304 -0.149719 -0.786316 1441495398 0.014038 -0.599304 -0.149719 -0.786316 1441495398 0.014038 -0.599304 -0.149719 -0.786316 1441495398 0.014038 -0.599304 -0.149719 -0.786316 1441495398 0.014038 -0.599304 -0.149719 -0.786316 1441495398 0.059082 -0.633789 -0.110046 -0.763428 1441495398 0.059082 -0.633789 -0.110046 -0.763428 1441495398 0.059082 -0.633789 -0.110046 -0.763428 1441495398 0.059082 -0.633789 -0.110046 -0.763428 1441495398 0.059082 -0.633789 -0.110046 -0.763428 1441495398 0.059082 -0.633789 -0.110046 -0.763428 1441495398 0.134399 -0.682312 -0.072266 -0.715027 1441495398 0.134399 -0.682312 -0.072266 -0.715027 1441495398 0.134399 -0.682312 -0.072266 -0.715027 1441495398 0.134399 -0.682312 -0.072266 -0.715027 1441495398 0.134399 -0.682312 -0.072266 -0.715027 1441495398 0.134399 -0.682312 -0.072266 -0.715027 1441495398 0.134399 -0.682312 -0.072266 -0.715027 1441495398 0.204956 -0.743713 0.001221 -0.636353 1441495398 0.204956 -0.743713 0.001221 -0.636353 1441495398 0.204956 -0.743713 0.001221 -0.636353 1441495398 0.204956 -0.743713 0.001221 -0.636353 1441495398 0.204956 -0.743713 0.001221 -0.636353 1441495398 0.204956 -0.743713 0.001221 -0.636353 1441495398 0.284363 -0.802734 0.087769 -0.516846 1441495398 0.284363 -0.802734 0.087769 -0.516846 1441495398 0.284363 -0.802734 0.087769 -0.516846 1441495398 0.284363 -0.802734 0.087769 -0.516846 1441495398 0.284363 -0.802734 0.087769 -0.516846 1441495398 0.284363 -0.802734 0.087769 -0.516846 1441495398 0.367188 -0.840210 0.172852 -0.359741 1441495398 0.367188 -0.840210 0.172852 -0.359741 1441495398 0.367188 -0.840210 0.172852 -0.359741 1441495398 0.367188 -0.840210 0.172852 -0.359741 1441495398 0.367188 -0.840210 0.172852 -0.359741 1441495398 0.367188 -0.840210 0.172852 -0.359741 1441495398 0.456726 -0.836243 0.242065 -0.183105 1441495398 0.456726 -0.836243 0.242065 -0.183105 1441495398 0.456726 -0.836243 0.242065 -0.183105 1441495398 0.456726 -0.836243 0.242065 -0.183105 1441495399 0.456726 -0.836243 0.242065 -0.183105 1441495399 
0.722534 -0.386841 0.558777 0.126282 1441495401 0.722534 -0.386841 0.558777 0.126282 1441495401 0.721985 -0.385132 0.557678 0.139221 1441495401 0.721985 -0.385132 0.557678 0.139221 1441495401 0.721985 -0.385132 0.557678 0.139221 1441495401 0.721985 -0.385132 0.557678 0.139221 1441495401 0.721985 -0.385132 0.557678 0.139221 1441495401 0.721985 -0.385132 0.557678 0.139221 1441495401 0.721985 -0.385132 0.557678 0.139221 1441495401 0.721924 -0.387390 0.553894 0.147949 1441495401 0.721924 -0.387390 0.553894 0.147949 1441495401 0.721924 -0.387390 0.553894 0.147949 1441495401 0.721924 -0.387390 0.553894 0.147949 1441495401 0.721924 -0.387390 0.553894 0.147949 1441495401 0.721924 -0.387390 0.553894 0.147949 1441495401 0.722168 -0.393066 0.548035 0.153564 1441495401 0.722168 -0.393066 0.548035 0.153564 1441495401 0.722168 -0.393066 0.548035 0.153564 1441495401 0.722168 -0.393066 0.548035 0.153564 1441495401 0.722168 -0.393066 0.548035 0.153564 1441495401 0.722168 -0.393066 0.548035 0.153564 1441495401 0.720947 -0.403198 0.539734 0.162048 1441495401 0.720947 -0.403198 0.539734 0.162048 1441495401 0.720947 -0.403198 0.539734 0.162048 1441495401 0.720947 -0.403198 0.539734 0.162048 1441495401 0.720947 -0.403198 0.539734 0.162048 1441495401 0.720947 -0.403198 0.539734 0.162048 1441495401 0.719238 -0.413025 0.532166 0.169800 1441495401 0.719238 -0.413025 0.532166 0.169800 1441495401 0.719238 -0.413025 0.532166 0.169800 1441495401 0.719238 -0.413025 0.532166 0.169800 1441495401 0.719238 -0.413025 0.532166 0.169800 1441495401 0.719238 -0.413025 0.532166 0.169800 1441495401 0.720276 -0.415649 0.528564 0.170349 1441495401 0.720276 -0.415649 0.528564 0.170349 1441495401 0.720276 -0.415649 0.528564 0.170349 1441495401 0.720276 -0.415649 0.528564 0.170349 1441495401 0.720276 -0.415649 0.528564 0.170349 1441495401 0.720276 -0.415649 0.528564 0.170349 1441495401 0.721924 -0.417175 0.526123 0.167053 1441495401 0.721924 -0.417175 0.526123 0.167053 1441495401 0.721924 -0.417175 0.526123 0.167053 1441495401 0.721924 -0.417175 0.526123 0.167053 1441495401 0.721924 -0.417175 0.526123 0.167053 1441495401 0.721924 -0.417175 0.526123 0.167053 1441495401 0.722839 -0.419739 0.523865 0.163757 1441495401 0.722839 -0.419739 0.523865 0.163757 1441495401 0.722839 -0.419739 0.523865 0.163757 1441495401 0.722839 -0.419739 0.523865 0.163757 1441495401 0.722839 -0.419739 0.523865 0.163757 1441495401 0.722839 -0.419739 0.523865 0.163757 1441495401 0.723694 -0.420654 0.522949 0.160339 1441495401 0.723694 -0.420654 0.522949 0.160339 1441495401 0.723694 -0.420654 0.522949 0.160339 1441495401 0.723694 -0.420654 0.522949 0.160339 1441495401 0.723694 -0.420654 0.522949 0.160339 1441495401 0.723694 -0.420654 0.522949 0.160339 1441495401 0.723694 -0.420654 0.522949 0.160339 1441495401 0.723938 -0.421997 0.522339 0.158081 1441495401 0.723938 -0.421997 0.522339 0.158081 1441495401 0.723938 -0.421997 0.522339 0.158081 1441495401 0.723938 -0.421997 0.522339 0.158081 1441495401 0.723938 -0.421997 0.522339 0.158081 1441495401 0.723938 -0.421997 0.522339 0.158081 1441495401 0.722229 -0.427551 0.518982 0.161743 1441495401 0.722229 -0.427551 0.518982 0.161743 1441495401 0.722229 -0.427551 0.518982 0.161743 1441495401 0.722229 -0.427551 0.518982 0.161743 1441495401 0.722229 -0.427551 0.518982 0.161743 1441495401 0.722229 -0.427551 0.518982 0.161743 1441495401 0.717346 -0.440002 0.511963 0.172119 1441495401 0.717346 -0.440002 0.511963 0.172119 1441495401 0.717346 -0.440002 0.511963 0.172119 1441495401 0.717346 -0.440002 0.511963 0.172119 1441495401 0.717346 -0.440002 0.511963 0.172119 1441495401 0.717346 -0.440002 0.511963 0.172119 1441495401 0.717346 -0.440002 0.511963 0.172119 1441495401 0.717346 -0.443970 0.508362 0.172791 1441495401 0.717346 -0.443970 0.508362 0.172791 1441495401 0.717346 -0.443970 0.508362 0.172791 1441495401 0.717346 -0.443970 0.508362 0.172791 1441495401 0.717346 -0.443970 0.508362 0.172791 1441495401 0.717346 -0.443970 0.508362 0.172791 1441495401 0.721497 -0.441956 0.506775 0.165161 1441495402 0.721497 -0.441956 0.506775 0.165161 1441495402 0.721497 -0.441956 0.506775 0.165161 1441495402 0.721497 -0.441956 0.506775 0.165161 1441495402 0.721497 -0.441956 0.506775 0.165161 1441495402 0.721497 -0.441956 0.506775 0.165161 1441495402 0.724792 -0.443054 0.502563 0.160339 1441495402 0.724792 -0.443054 0.502563 0.160339 1441495402 0.724792 -0.443054 0.502563 0.160339 1441495402 0.724792 -0.443054 0.502563 0.160339 1441495402 0.724792 -0.443054 0.502563 0.160339 1441495402 0.726257 -0.447388 0.496643 0.160095 1441495402 0.726257 -0.447388 0.496643 0.160095 1441495402 0.726257 -0.447388 0.496643 0.160095 1441495402 0.726257 -0.447388 0.496643 0.160095 1441495402 0.726257 -0.447388 0.496643 0.160095 1441495402 0.726257 -0.447388 0.496643 0.160095 1441495402 0.726257 -0.452881 0.490967 0.162292 1441495402 0.726257 -0.452881 0.490967 0.162292 1441495402 0.726257 -0.452881 0.490967 0.162292 1441495402 0.726257 -0.452881 0.490967 0.162292 1441495402 0.726257 -0.452881 0.490967 0.162292 1441495402 0.726257 -0.452881 0.490967 0.162292 1441495402 0.726257 -0.452881 0.490967 0.162292 1441495402 0.724426 -0.459167 0.486511 0.166260 1441495402 0.724426 -0.459167 0.486511 0.166260 1441495402 0.724426 -0.459167 0.486511 0.166260 1441495402 0.724426 -0.459167 0.486511 0.166260 1441495402 0.724426 -0.459167 0.486511 0.166260 1441495402 0.724426 -0.459167 0.486511 0.166260 1441495402 0.722046 -0.462952 0.485046 0.170166 1441495402 0.722046 -0.462952 0.485046 0.170166 1441495402 0.722046 -0.462952 0.485046 0.170166 1441495402 0.722046 -0.462952 0.485046 0.170166 1441495402 0.722046 -0.462952 0.485046 0.170166 1441495402 0.722046 -0.462952 0.485046 0.170166 1441495402 0.722046 -0.462952 0.485046 0.170166 1441495402 0.719299 -0.463379 0.487183 0.174500 1441495402 0.719299 -0.463379 0.487183 0.174500 1441495402 0.719299 -0.463379 0.487183 0.174500 1441495402 0.719299 -0.463379 0.487183 0.174500 1441495402 0.716919 -0.459045 0.493225 0.178833 1441495402 0.716919 -0.459045 0.493225 0.178833 1441495402 0.716919 -0.459045 0.493225 0.178833 1441495402 0.716919 -0.459045 0.493225 0.178833 1441495402 0.716919 -0.459045 0.493225 0.178833 1441495402 0.716919 -0.459045 0.493225 0.178833 1441495402 0.714905 -0.451538 0.501099 0.184143 1441495402 0.714905 -0.451538 0.501099 0.184143 1441495402 0.714905 -0.451538 0.501099 0.184143 1441495402 0.714905 -0.451538 0.501099 0.184143 1441495402 0.714905 -0.451538 0.501099 0.184143 1441495402 0.714905 -0.451538 0.501099 0.184143 1441495402 0.714905 -0.451538 0.501099 0.184143 1441495402 0.713196 -0.445007 0.507141 0.189880 1441495402 0.713196 -0.445007 0.507141 0.189880 1441495402 0.713196 -0.445007 0.507141 0.189880 1441495402 0.713196 -0.445007 0.507141 0.189880 1441495402 0.713196 -0.445007 0.507141 0.189880 1441495402 0.713196 -0.445007 0.507141 0.189880 1441495402 0.713928 -0.433716 0.515259 0.191467 1441495402 0.713928 -0.433716 0.515259 0.191467 1441495402 0.713928 -0.433716 0.515259 0.191467 1441495402 0.713928 -0.433716 0.515259 0.191467 1441495402 0.713928 -0.433716 0.515259 0.191467 1441495402 0.713928 -0.433716 0.515259 0.191467 1441495402 0.717651 -0.416138 0.525452 0.188660 1441495402 0.717651 -0.416138 0.525452 0.188660 1441495402 0.717651 -0.416138 0.525452 0.188660 1441495402 0.717651 -0.416138 0.525452 0.188660 1441495402 0.717651 -0.416138 0.525452 0.188660 1441495402 0.717651 -0.416138 0.525452 0.188660 1441495402 0.722229 -0.401733 0.531982 0.184021 1441495402 0.722229 -0.401733 0.531982 0.184021 1441495402 0.722229 -0.401733 0.531982 0.184021 1441495402 0.722229 -0.401733 0.531982 0.184021 1441495402 0.722229 -0.401733 0.531982 0.184021 1441495402 0.722229 -0.401733 0.531982 0.184021 1441495402 0.722534 -0.401794 0.530273 0.187805 1441495402 0.722534 -0.401794 0.530273 0.187805 1441495402 0.722534 -0.401794 0.530273 0.187805 1441495402 0.722534 -0.401794 0.530273 0.187805 1441495402 0.722534 -0.401794 0.530273 0.187805 1441495402 0.722534 -0.401794 0.530273 0.187805 1441495402 0.722534 -0.401794 0.530273 0.187805 1441495402 0.723633 -0.402222 0.528687 0.187073 1441495402 0.723633 -0.402222 0.528687 0.187073 1441495402 0.723633 -0.402222 0.528687 0.187073 1441495402 0.723633 -0.402222 0.528687 0.187073 1441495402 0.723633 -0.402222 0.528687 0.187073 1441495402 0.723633 -0.402222 0.528687 0.187073 1441495402 0.726196 -0.404053 0.526306 0.179871 1441495402 0.726196 -0.404053 0.526306 0.179871 1441495402 0.726196 -0.404053 0.526306 0.179871 1441495402 0.726196 -0.404053 0.526306 0.179871 1441495402 0.726196 -0.404053 0.526306 0.179871 1441495402 0.726196 -0.404053 0.526306 0.179871 1441495402 0.727966 -0.413513 0.520020 0.169128 1441495402 0.727966 -0.413513 0.520020 0.169128 1441495402 0.727966 -0.413513 0.520020 0.169128 1441495402 0.727966 -0.413513 0.520020 0.169128 1441495402 0.727966 -0.413513 0.520020 0.169128 1441495402 0.727966 -0.413513 0.520020 0.169128 1441495402 0.727966 -0.413513 0.520020 0.169128 1441495402 0.729492 -0.423218 0.513672 0.157471 1441495402 0.729492 -0.423218 0.513672 0.157471 1441495402 0.729492 -0.423218 0.513672 0.157471 1441495402 0.729492 -0.423218 0.513672 0.157471 1441495402 0.729492 -0.423218 0.513672 0.157471 1441495402 0.729492 -0.423218 0.513672 0.157471 1441495402 0.731201 -0.428345 0.509888 0.147888 1441495403 0.731201 -0.428345 0.509888 0.147888 1441495403 0.731201 -0.428345 0.509888 0.147888 1441495403 0.731201 -0.428345 0.509888 0.147888 1441495403 0.731201 -0.428345 0.509888 0.147888 1441495403 0.731201 -0.428345 0.509888 0.147888 1441495403 0.732483 -0.429810 0.508362 0.142273 1441495403 0.732483 -0.429810 0.508362 0.142273 1441495403 0.732483 -0.429810 0.508362 0.142273 1441495403 0.732483 -0.429810 0.508362 0.142273 1441495403 0.732483 -0.429810 0.508362 0.142273 1441495403 0.732483 -0.429810 0.508362 0.142273 1441495403 0.732117 -0.429321 0.509338 0.142029 1441495403 0.732117 -0.429321 0.509338 0.142029 1441495403 0.732117 -0.429321 0.509338 0.142029 1441495403 0.732117 -0.429321 0.509338 0.142029 1441495403 0.732117 -0.429321 0.509338 0.142029 1441495403 0.732117 -0.429321 0.509338 0.142029 1441495403 0.730103 -0.427002 0.512817 0.147095 1441495403 0.730103 -0.427002 0.512817 0.147095 1441495403 0.730103 -0.427002 0.512817 0.147095 1441495403 0.730103 -0.427002 0.512817 0.147095 1441495403 0.730103 -0.427002 0.512817 0.147095 1441495403 0.730103 -0.427002 0.512817 0.147095 1441495403 0.730103 -0.427002 0.512817 0.147095 1441495403 0.726318 -0.430786 0.511353 0.159058 1441495403 0.726318 -0.430786 0.511353 0.159058 1441495403 0.726318 -0.430786 0.511353 0.159058 1441495403 0.726318 -0.430786 0.511353 0.159058 1441495403 0.726318 -0.430786 0.511353 0.159058 1441495403 0.726318 -0.430786 0.511353 0.159058 1441495403 0.721741 -0.440918 0.503052 0.177734 1441495403 0.721741 -0.440918 0.503052 0.177734 1441495403 0.721741 -0.440918 0.503052 0.177734 1441495403 0.721741 -0.440918 0.503052 0.177734 1441495403 0.721741 -0.440918 0.503052 0.177734 1441495403 0.721741 -0.440918 0.503052 0.177734 1441495403 0.711060 -0.459351 0.492310 0.202393 1441495403 0.711060 -0.459351 0.492310 0.202393 1441495403 0.711060 -0.459351 0.492310 0.202393 1441495403 0.711060 -0.459351 0.492310 0.202393 1441495403 0.711060 -0.459351 0.492310 0.202393 1441495403 0.711060 -0.459351 0.492310 0.202393 1441495403 0.710144 -0.455383 0.494446 0.209473 1441495403 0.710144 -0.455383 0.494446 0.209473 1441495403 0.710144 -0.455383 0.494446 0.209473 1441495403 0.710144 -0.455383 0.494446 0.209473 1441495403 0.710144 -0.455383 0.494446 0.209473 1441495403 0.710144 -0.455383 0.494446 0.209473 1441495403 0.715515 -0.440918 0.502502 0.202759 1441495403 0.715515 -0.440918 0.502502 0.202759 1441495403 0.715515 -0.440918 0.502502 0.202759 1441495403 0.715515 -0.440918 0.502502 0.202759 1441495403 0.715515 -0.440918 0.502502 0.202759 1441495403 0.715515 -0.440918 0.502502 0.202759 1441495403 0.715515 -0.440918 0.502502 0.202759 1441495403 0.719116 -0.434509 0.506287 0.194092 1441495403 0.719116 -0.434509 0.506287 0.194092 1441495403 0.719116 -0.434509 0.506287 0.194092 1441495403 0.719116 -0.434509 0.506287 0.194092 1441495403 0.719116 -0.434509 0.506287 0.194092 1441495403 0.719116 -0.434509 0.506287 0.194092 1441495403 0.719116 -0.434509 0.506287 0.194092 1441495403 0.721741 -0.433838 0.506287 0.185791 1441495403 0.721741 -0.433838 0.506287 0.185791 1441495403 0.721741 -0.433838 0.506287 0.185791 1441495403 0.721741 -0.433838 0.506287 0.185791 1441495403 0.721741 -0.433838 0.506287 0.185791 1441495403 0.721741 -0.433838 0.506287 0.185791 1441495403 0.723877 -0.434875 0.505432 0.176941 1441495403 0.723877 -0.434875 0.505432 0.176941 1441495403 0.723877 -0.434875 0.505432 0.176941 1441495403 0.723877 -0.434875 0.505432 0.176941 1441495403 0.723877 -0.434875 0.505432 0.176941 1441495403 0.724243 -0.437012 0.505188 0.170837 1441495403 0.724243 -0.437012 0.505188 0.170837 1441495403 0.724243 -0.437012 0.505188 0.170837 1441495403 0.724243 -0.437012 0.505188 0.170837 1441495403 0.724243 -0.437012 0.505188 0.170837 1441495403 0.724243 -0.437012 0.505188 0.170837 1441495403 0.724487 -0.436584 0.507446 0.164307 1441495403 0.724487 -0.436584 0.507446 0.164307 1441495403 0.724487 -0.436584 0.507446 0.164307 1441495403 0.724487 -0.436584 0.507446 0.164307 1441495403 0.724487 -0.436584 0.507446 0.164307 1441495403 0.724487 -0.436584 0.507446 0.164307 1441495403 0.723083 -0.435852 0.511047 0.161072 1441495403 0.723083 -0.435852 0.511047 0.161072 1441495403 0.723083 -0.435852 0.511047 0.161072 1441495403 0.723083 -0.435852 0.511047 0.161072 1441495403 0.723083 -0.435852 0.511047 0.161072 1441495403 0.723083 -0.435852 0.511047 0.161072 1441495403 0.720703 -0.437134 0.512817 0.162537 1441495403 0.720703 -0.437134 0.512817 0.162537 1441495403 0.720703 -0.437134 0.512817 0.162537 1441495403 0.720703 -0.437134 0.512817 0.162537 1441495403 0.720703 -0.437134 0.512817 0.162537 1441495403 0.720703 -0.437134 0.512817 0.162537 1441495403 0.720520 -0.437622 0.512329 0.163574 1441495403 0.720520 -0.437622 0.512329 0.163574 1441495403 0.720520 -0.437622 0.512329 0.163574 1441495403 0.720520 -0.437622 0.512329 0.163574 1441495403 0.720520 -0.437622 0.512329 0.163574 1441495403 0.720520 -0.437622 0.512329 0.163574 1441495403 0.720520 -0.437622 0.512329 0.163574 1441495403 0.720947 -0.435669 0.512939 0.164917 1441495403 0.720947 -0.435669 0.512939 0.164917 1441495403 0.720947 -0.435669 0.512939 0.164917 1441495403 0.720947 -0.435669 0.512939 0.164917 1441495403 0.721741 -0.429932 0.515930 0.167542 1441495403 0.721741 -0.429932 0.515930 0.167542 1441495404 0.721741 -0.429932 0.515930 0.167542 1441495404 0.721741 -0.429932 0.515930 0.167542 1441495404 0.721741 -0.429932 0.515930 0.167542 1441495404 0.721741 -0.429932 0.515930 0.167542 1441495404 0.721741 -0.429932 0.515930 0.167542 1441495404 0.723938 -0.419556 0.520691 0.169434 1441495404 0.723938 -0.419556 0.520691 0.169434 1441495404 0.723938 -0.419556 0.520691 0.169434 1441495404 0.723938 -0.419556 0.520691 0.169434 1441495404 0.723938 -0.419556 0.520691 0.169434 1441495404 0.723938 -0.419556 0.520691 0.169434 1441495404 0.725403 -0.411743 0.523804 0.172729 1441495404 0.725403 -0.411743 0.523804 0.172729 1441495404 0.725403 -0.411743 0.523804 0.172729 1441495404 0.725403 -0.411743 0.523804 0.172729 1441495404 0.725403 -0.411743 0.523804 0.172729 1441495404 0.725708 -0.408752 0.524841 0.175110 1441495404 0.725708 -0.408752 0.524841 0.175110 1441495404 0.725708 -0.408752 0.524841 0.175110 1441495404 0.725708 -0.408752 0.524841 0.175110 1441495404 0.725708 -0.408752 0.524841 0.175110 1441495404 0.725708 -0.408752 0.524841 0.175110 1441495404 0.726868 -0.406189 0.526123 0.172607 1441495404 0.726868 -0.406189 0.526123 0.172607 1441495404 0.726868 -0.406189 0.526123 0.172607 1441495404 0.726868 -0.406189 0.526123 0.172607 1441495404 0.726868 -0.406189 0.526123 0.172607 1441495404 0.726868 -0.406189 0.526123 0.172607 1441495404 0.727722 -0.409668 0.523804 0.167969 1441495404 0.727722 -0.409668 0.523804 0.167969 1441495404 0.727722 -0.409668 0.523804 0.167969 1441495404 0.727722 -0.409668 0.523804 0.167969 1441495404 0.727722 -0.409668 0.523804 0.167969 1441495404 0.727722 -0.409668 0.523804 0.167969 1441495404 0.726318 -0.422729 0.517029 0.162354 1441495404 0.726318 -0.422729 0.517029 0.162354 1441495404 0.726318 -0.422729 0.517029 0.162354 1441495404 0.726318 -0.422729 0.517029 0.162354 1441495404 0.726318 -0.422729 0.517029 0.162354 1441495404 0.726318 -0.422729 0.517029 0.162354 1441495404 0.724670 -0.434387 0.511719 0.155579 1441495404 0.724670 -0.434387 0.511719 0.155579 1441495404 0.724670 -0.434387 0.511719 0.155579 1441495404 0.724670 -0.434387 0.511719 0.155579 1441495404 0.724670 -0.434387 0.511719 0.155579 1441495404 0.724670 -0.434387 0.511719 0.155579 1441495404 0.724976 -0.436462 0.511475 0.149231 1441495404 0.724976 -0.436462 0.511475 0.149231 1441495404 0.724976 -0.436462 0.511475 0.149231 1441495404 0.724976 -0.436462 0.511475 0.149231 1441495404 0.724976 -0.436462 0.511475 0.149231 1441495404 0.724976 -0.436462 0.511475 0.149231 1441495404 0.727417 -0.431091 0.513794 0.144897 1441495404 0.727417 -0.431091 0.513794 0.144897 1441495404 0.727417 -0.431091 0.513794 0.144897 1441495404 0.727417 -0.431091 0.513794 0.144897 1441495404 0.727417 -0.431091 0.513794 0.144897 1441495404 0.727417 -0.431091 0.513794 0.144897 1441495404 0.727478 -0.431213 0.512329 0.149414 1441495404 0.727478 -0.431213 0.512329 0.149414 1441495404 0.727478 -0.431213 0.512329 0.149414 1441495404 0.727478 -0.431213 0.512329 0.149414 1441495404 0.727478 -0.431213 0.512329 0.149414 1441495404 0.727478 -0.431213 0.512329 0.149414 1441495404 0.727478 -0.431213 0.512329 0.149414 1441495404 0.725708 -0.435852 0.507690 0.159851 1441495404 0.725708 -0.435852 0.507690 0.159851 1441495404 0.725708 -0.435852 0.507690 0.159851 1441495404 0.725708 -0.435852 0.507690 0.159851 1441495404 0.725708 -0.435852 0.507690 0.159851 1441495404 0.725708 -0.435852 0.507690 0.159851 1441495404 0.726440 -0.432190 0.507935 0.165588 1441495404 0.726440 -0.432190 0.507935 0.165588 1441495404 0.726440 -0.432190 0.507935 0.165588 1441495404 0.726440 -0.432190 0.507935 0.165588 1441495404 0.726440 -0.432190 0.507935 0.165588 1441495404 0.726440 -0.432190 0.507935 0.165588 1441495404 0.725952 -0.425354 0.512573 0.171143 1441495404 0.725952 -0.425354 0.512573 0.171143 1441495404 0.725952 -0.425354 0.512573 0.171143 1441495404 0.725952 -0.425354 0.512573 0.171143 1441495404 0.725952 -0.425354 0.512573 0.171143 1441495404 0.725952 -0.425354 0.512573 0.171143 1441495404 0.725708 -0.416687 0.518433 0.175659 1441495404 0.725708 -0.416687 0.518433 0.175659 1441495404 0.725708 -0.416687 0.518433 0.175659 1441495404 0.725708 -0.416687 0.518433 0.175659 1441495404 0.725708 -0.416687 0.518433 0.175659 1441495404 0.725708 -0.416687 0.518433 0.175659 1441495404 0.731750 -0.403809 0.523315 0.166077 1441495404 0.731750 -0.403809 0.523315 0.166077 1441495404 0.731750 -0.403809 0.523315 0.166077 1441495404 0.731750 -0.403809 0.523315 0.166077 1441495404 0.731750 -0.403809 0.523315 0.166077 1441495404 0.731750 -0.403809 0.523315 0.166077 1441495404 0.739136 -0.388489 0.529907 0.147888 1441495404 0.739136 -0.388489 0.529907 0.147888 1441495404 0.739136 -0.388489 0.529907 0.147888 1441495404 0.739136 -0.388489 0.529907 0.147888 1441495404 0.739136 -0.388489 0.529907 0.147888 1441495404 0.739502 -0.391907 0.529419 0.138367 1441495404 0.739502 -0.391907 0.529419 0.138367 1441495404 0.739502 -0.391907 0.529419 0.138367 1441495404 0.739502 -0.391907 0.529419 0.138367 1441495404 0.739502 -0.391907 0.529419 0.138367 1441495404 0.740784 -0.394592 0.528076 0.128784 1441495404 0.740784 -0.394592 0.528076 0.128784 1441495404 0.740784 -0.394592 0.528076 0.128784 1441495405 0.740784 -0.394592 0.528076 0.128784 1441495405 0.742737 -0.393494 0.528015 0.120972 1441495405 0.742737 -0.393494 0.528015 0.120972 1441495405 0.742737 -0.393494 0.528015 0.120972 1441495405 0.742737 -0.393494 0.528015 0.120972 1441495405 0.742737 -0.393494 0.528015 0.120972 1441495405 0.742737 -0.393494 0.528015 0.120972 1441495405 0.744019 -0.391357 0.528442 0.118164 1441495405 0.744019 -0.391357 0.528442 0.118164 1441495405 0.744019 -0.391357 0.528442 0.118164 1441495405 0.744019 -0.391357 0.528442 0.118164 1441495405 0.744019 -0.391357 0.528442 0.118164 1441495405 0.744019 -0.391357 0.528442 0.118164 1441495405 0.744019 -0.391357 0.528442 0.118164 1441495405 0.741272 -0.396851 0.526917 0.124023 1441495405 0.741272 -0.396851 0.526917 0.124023 1441495405 0.741272 -0.396851 0.526917 0.124023 1441495405 0.741272 -0.396851 0.526917 0.124023 1441495405 0.741272 -0.396851 0.526917 0.124023 1441495405 0.741272 -0.396851 0.526917 0.124023 1441495405 0.737061 -0.403320 0.525940 0.131714 1441495405 0.737061 -0.403320 0.525940 0.131714 1441495405 0.737061 -0.403320 0.525940 0.131714 1441495405 0.737061 -0.403320 0.525940 0.131714 1441495405 0.737061 -0.403320 0.525940 0.131714 1441495405 0.737061 -0.403320 0.525940 0.131714 1441495405 0.734924 -0.401978 0.529053 0.135254 1441495405 0.734924 -0.401978 0.529053 0.135254 1441495405 0.734924 -0.401978 0.529053 0.135254 1441495405 0.734924 -0.401978 0.529053 0.135254 1441495405 0.734924 -0.401978 0.529053 0.135254 1441495405 0.734924 -0.401978 0.529053 0.135254 1441495405 0.734924 -0.401978 0.529053 0.135254 1441495405 0.733765 -0.398193 0.532532 0.139221 1441495405 0.733765 -0.398193 0.532532 0.139221 1441495405 0.733765 -0.398193 0.532532 0.139221 1441495405 0.733765 -0.398193 0.532532 0.139221 1441495405 0.733765 -0.398193 0.532532 0.139221 1441495405 0.731873 -0.397949 0.533203 0.146973 1441495405 0.731873 -0.397949 0.533203 0.146973 1441495405 0.731873 -0.397949 0.533203 0.146973 1441495405 0.731873 -0.397949 0.533203 0.146973 1441495405 0.731873 -0.397949 0.533203 0.146973 1441495405 0.731873 -0.397949 0.533203 0.146973 1441495405 0.731873 -0.397949 0.533203 0.146973 1441495405 0.731079 -0.398193 0.532532 0.152893 1441495405 0.731079 -0.398193 0.532532 0.152893 1441495405 0.731079 -0.398193 0.532532 0.152893 1441495405 0.731079 -0.398193 0.532532 0.152893 1441495405 0.731079 -0.398193 0.532532 0.152893 1441495405 0.731079 -0.398193 0.532532 0.152893 1441495405 0.731201 -0.398743 0.530762 0.156677 1441495405 0.731201 -0.398743 0.530762 0.156677 1441495405 0.731201 -0.398743 0.530762 0.156677 1441495405 0.731201 -0.398743 0.530762 0.156677 1441495405 0.731201 -0.398743 0.530762 0.156677 1441495405 0.729919 -0.402893 0.528137 0.161133 1441495405 0.729919 -0.402893 0.528137 0.161133 1441495405 0.729919 -0.402893 0.528137 0.161133 1441495405 0.729919 -0.402893 0.528137 0.161133 1441495405 0.729919 -0.402893 0.528137 0.161133 1441495405 0.729919 -0.402893 0.528137 0.161133 1441495405 0.729919 -0.402893 0.528137 0.161133 1441495405 0.730347 -0.399658 0.529724 0.161804 1441495405 0.730347 -0.399658 0.529724 0.161804 1441495405 0.730347 -0.399658 0.529724 0.161804 1441495405 0.730347 -0.399658 0.529724 0.161804 1441495405 0.730347 -0.399658 0.529724 0.161804 1441495405 0.730347 -0.399658 0.529724 0.161804 1441495405 0.732300 -0.393188 0.532349 0.160400 1441495405 0.732300 -0.393188 0.532349 0.160400 1441495405 0.732300 -0.393188 0.532349 0.160400 1441495405 0.732300 -0.393188 0.532349 0.160400 1441495405 0.732300 -0.393188 0.532349 0.160400 1441495405 0.732300 -0.393188 0.532349 0.160400 1441495405 0.732788 -0.392639 0.533081 0.156921 1441495405 0.732788 -0.392639 0.533081 0.156921 1441495405 0.732788 -0.392639 0.533081 0.156921 1441495405 0.732788 -0.392639 0.533081 0.156921 1441495405 0.732788 -0.392639 0.533081 0.156921 1441495405 0.732788 -0.392639 0.533081 0.156921 1441495405 0.733765 -0.391357 0.534973 0.148865 1441495405 0.733765 -0.391357 0.534973 0.148865 1441495405 0.733765 -0.391357 0.534973 0.148865 1441495405 0.733765 -0.391357 0.534973 0.148865 1441495405 0.733765 -0.391357 0.534973 0.148865 1441495405 0.733765 -0.391357 0.534973 0.148865 1441495405 0.735107 -0.389404 0.536804 0.140564 1441495405 0.735107 -0.389404 0.536804 0.140564 1441495405 0.735107 -0.389404 0.536804 0.140564 1441495405 0.735107 -0.389404 0.536804 0.140564 1441495405 0.735107 -0.389404 0.536804 0.140564 1441495405 0.735107 -0.389404 0.536804 0.140564 1441495405 0.735962 -0.389099 0.537476 0.134155 1441495405 0.735962 -0.389099 0.537476 0.134155 1441495405 0.735962 -0.389099 0.537476 0.134155 1441495405 0.735962 -0.389099 0.537476 0.134155 1441495405 0.735962 -0.389099 0.537476 0.134155 1441495405 0.737366 -0.387573 0.538269 0.127747 1441495405 0.737366 -0.387573 0.538269 0.127747 1441495405 0.737366 -0.387573 0.538269 0.127747 1441495405 0.737366 -0.387573 0.538269 0.127747 1441495405 0.737366 -0.387573 0.538269 0.127747 1441495405 0.737366 -0.387573 0.538269 0.127747 1441495405 0.737366 -0.387573 0.538269 0.127747 1441495405 0.739868 -0.382996 0.539673 0.121033 1441495405 0.739868 -0.382996 0.539673 0.121033 1441495405 0.739868 -0.382996 0.539673 0.121033 1441495405 0.739868 -0.382996 0.539673 0.121033 1441495406 0.739868 -0.382996 0.539673 0.121033 1441495406 0.739868 -0.382996 0.539673 0.121033 1441495406 0.741089 -0.378967 0.541077 0.120056 1441495406 0.741089 -0.378967 0.541077 0.120056 1441495406 0.741089 -0.378967 0.541077 0.120056 1441495406 0.741089 -0.378967 0.541077 0.120056 1441495406 0.741089 -0.378967 0.541077 0.120056 1441495406 0.741089 -0.378967 0.541077 0.120056 1441495406 0.741089 -0.378967 0.541077 0.120056 1441495406 0.739807 -0.380676 0.540466 0.124817 1441495406 0.739807 -0.380676 0.540466 0.124817 1441495406 0.739807 -0.380676 0.540466 0.124817 1441495406 0.739807 -0.380676 0.540466 0.124817 1441495406 0.739807 -0.380676 0.540466 0.124817 1441495406 0.739807 -0.380676 0.540466 0.124817 1441495406 0.739380 -0.380615 0.540588 0.126831 1441495406 0.739380 -0.380615 0.540588 0.126831 1441495406 0.739380 -0.380615 0.540588 0.126831 1441495406 0.739380 -0.380615 0.540588 0.126831 1441495406 0.739380 -0.380615 0.540588 0.126831 1441495406 0.739380 -0.380615 0.540588 0.126831 1441495406 0.739380 -0.380615 0.540588 0.126831 1441495406 0.740173 -0.377014 0.542114 0.126526 1441495406 0.740173 -0.377014 0.542114 0.126526 1441495406 0.740173 -0.377014 0.542114 0.126526 1441495406 0.740173 -0.377014 0.542114 0.126526 1441495406 0.740173 -0.377014 0.542114 0.126526 1441495406 0.740173 -0.377014 0.542114 0.126526 1441495406 0.740967 -0.375244 0.542786 0.124512 1441495406 0.740967 -0.375244 0.542786 0.124512 1441495406 0.740967 -0.375244 0.542786 0.124512 1441495406 0.740967 -0.375244 0.542786 0.124512 1441495406 0.740967 -0.375244 0.542786 0.124512 1441495406 0.740967 -0.375244 0.542786 0.124512 1441495406 0.740967 -0.375244 0.542786 0.124512 1441495406 0.743164 -0.369324 0.544983 0.119324 1441495406 0.743164 -0.369324 0.544983 0.119324 1441495406 0.743164 -0.369324 0.544983 0.119324 1441495406 0.743164 -0.369324 0.544983 0.119324 1441495406 0.743164 -0.369324 0.544983 0.119324 1441495406 0.743164 -0.369324 0.544983 0.119324 1441495406 0.743774 -0.367554 0.545532 0.118652 1441495406 0.743774 -0.367554 0.545532 0.118652 1441495406 0.743774 -0.367554 0.545532 0.118652 1441495406 0.743774 -0.367554 0.545532 0.118652 1441495406 0.743774 -0.367554 0.545532 0.118652 1441495406 0.743774 -0.367554 0.545532 0.118652 1441495406 0.743835 -0.369324 0.543884 0.120239 1441495406 0.743835 -0.369324 0.543884 0.120239 1441495406 0.743835 -0.369324 0.543884 0.120239 1441495406 0.743835 -0.369324 0.543884 0.120239 1441495406 0.743835 -0.369324 0.543884 0.120239 1441495406 0.743835 -0.369324 0.543884 0.120239 1441495406 0.743835 -0.369324 0.543884 0.120239 1441495406 0.743042 -0.374756 0.540344 0.124146 1441495406 0.743042 -0.374756 0.540344 0.124146 1441495406 0.743042 -0.374756 0.540344 0.124146 1441495406 0.743042 -0.374756 0.540344 0.124146 1441495406 0.743042 -0.374756 0.540344 0.124146 1441495406 0.743042 -0.374756 0.540344 0.124146 1441495406 0.741577 -0.381287 0.537048 0.127319 1441495406 0.741577 -0.381287 0.537048 0.127319 1441495406 0.741577 -0.381287 0.537048 0.127319 1441495406 0.741577 -0.381287 0.537048 0.127319 1441495406 0.741577 -0.381287 0.537048 0.127319 1441495406 0.741577 -0.381287 0.537048 0.127319 1441495406 0.739502 -0.386108 0.535645 0.130493 1441495406 0.739502 -0.386108 0.535645 0.130493 1441495406 0.739502 -0.386108 0.535645 0.130493 1441495406 0.739502 -0.386108 0.535645 0.130493 1441495406 0.739502 -0.386108 0.535645 0.130493 1441495406 0.739502 -0.386108 0.535645 0.130493 1441495406 0.739502 -0.386108 0.535645 0.130493 1441495406 0.735413 -0.396301 0.531860 0.138733 1441495406 0.735413 -0.396301 0.531860 0.138733 1441495406 0.735413 -0.396301 0.531860 0.138733 1441495406 0.735413 -0.396301 0.531860 0.138733 1441495406 0.735413 -0.396301 0.531860 0.138733 1441495406 0.735413 -0.396301 0.531860 0.138733 1441495406 0.734436 -0.399963 0.529297 0.142761 1441495406 0.734436 -0.399963 0.529297 0.142761 1441495406 0.734436 -0.399963 0.529297 0.142761 1441495406 0.734436 -0.399963 0.529297 0.142761 1441495406 0.734436 -0.399963 0.529297 0.142761 1441495406 0.733948 -0.401855 0.527466 0.146729 1441495406 0.733948 -0.401855 0.527466 0.146729 1441495406 0.733948 -0.401855 0.527466 0.146729 1441495406 0.733948 -0.401855 0.527466 0.146729 1441495406 0.733948 -0.401855 0.527466 0.146729 1441495406 0.733948 -0.401855 0.527466 0.146729 1441495406 0.733948 -0.401855 0.527466 0.146729 1441495406 0.732483 -0.406677 0.523682 0.154297 1441495406 0.732483 -0.406677 0.523682 0.154297 1441495406 0.732483 -0.406677 0.523682 0.154297 1441495406 0.732483 -0.406677 0.523682 0.154297 1441495406 0.732483 -0.406677 0.523682 0.154297 1441495406 0.728577 -0.416687 0.517456 0.166504 1441495406 0.728577 -0.416687 0.517456 0.166504 1441495406 0.728577 -0.416687 0.517456 0.166504 1441495406 0.728577 -0.416687 0.517456 0.166504 1441495406 0.728577 -0.416687 0.517456 0.166504 1441495406 0.728577 -0.416687 0.517456 0.166504 1441495406 0.724976 -0.424194 0.512939 0.176880 1441495406 0.724976 -0.424194 0.512939 0.176880 1441495406 0.724976 -0.424194 0.512939 0.176880 1441495406 0.724976 -0.424194 0.512939 0.176880 1441495406 0.724976 -0.424194 0.512939 0.176880 1441495406 0.724976 -0.424194 0.512939 0.176880 1441495406 0.724976 -0.424194 0.512939 0.176880 1441495406 0.726074 -0.419861 0.514160 0.179321 1441495406 0.726074 -0.419861 0.514160 0.179321 1441495406 0.726074 -0.419861 0.514160 0.179321 1441495406 0.726074 -0.419861 0.514160 0.179321 1441495406 0.726074 -0.419861 0.514160 0.179321 1441495406 0.726074 -0.419861 0.514160 0.179321 1441495407 0.729370 -0.409241 0.518433 0.178162 1441495407 0.729370 -0.409241 0.518433 0.178162 1441495407 0.729370 -0.409241 0.518433 0.178162 1441495407 0.729370 -0.409241 0.518433 0.178162 1441495407 0.729370 -0.409241 0.518433 0.178162 1441495407 0.729370 -0.409241 0.518433 0.178162 1441495407 0.729370 -0.409241 0.518433 0.178162 1441495407 0.730103 -0.404785 0.521667 0.175781 1441495407 0.730103 -0.404785 0.521667 0.175781 1441495407 0.730103 -0.404785 0.521667 0.175781 1441495407 0.730103 -0.404785 0.521667 0.175781 1441495407 0.730103 -0.404785 0.521667 0.175781 1441495407 0.730103 -0.404785 0.521667 0.175781 1441495407 0.731506 -0.401001 0.525208 0.167908 1441495407 0.731506 -0.401001 0.525208 0.167908 1441495407 0.731506 -0.401001 0.525208 0.167908 1441495407 0.731506 -0.401001 0.525208 0.167908 1441495407 0.731506 -0.401001 0.525208 0.167908 1441495407 0.731506 -0.401001 0.525208 0.167908 1441495407 0.731934 -0.402710 0.525940 0.159485 1441495407 
0.681030 -0.455200 0.493103 0.292847 1441495410 0.681030 -0.455200 0.493103 0.292847 1441495410 0.681030 -0.455200 0.493103 0.292847 1441495410 0.681030 -0.455200 0.493103 0.292847 1441495410 0.681030 -0.455200 0.493103 0.292847 1441495410 0.657349 -0.495728 0.464966 0.325439 1441495410 0.657349 -0.495728 0.464966 0.325439 1441495410 0.657349 -0.495728 0.464966 0.325439 1441495410 0.657349 -0.495728 0.464966 0.325439 1441495410 0.657349 -0.495728 0.464966 0.325439 1441495410 0.657349 -0.495728 0.464966 0.325439 1441495410 0.680603 -0.482239 0.475403 0.279541 1441495410 0.680603 -0.482239 0.475403 0.279541 1441495410 0.680603 -0.482239 0.475403 0.279541 1441495410 0.680603 -0.482239 0.475403 0.279541 1441495410 0.680603 -0.482239 0.475403 0.279541 1441495410 0.680603 -0.482239 0.475403 0.279541 1441495410 0.693665 -0.500244 0.472534 0.212769 1441495410 0.693665 -0.500244 0.472534 0.212769 1441495410 0.693665 -0.500244 0.472534 0.212769 1441495410 0.693665 -0.500244 0.472534 0.212769 1441495410 0.693665 -0.500244 0.472534 0.212769 1441495410 0.693665 -0.500244 0.472534 0.212769 1441495410 0.680054 -0.574158 0.438904 0.123230 1441495410 0.680054 -0.574158 0.438904 0.123230 1441495410 0.680054 -0.574158 0.438904 0.123230 1441495410 0.680054 -0.574158 0.438904 0.123230 1441495410 0.680054 -0.574158 0.438904 0.123230 1441495410 0.680054 -0.574158 0.438904 0.123230 1441495410 0.640808 -0.660278 0.391602 0.002258 1441495410 0.640808 -0.660278 0.391602 0.002258 1441495410 0.640808 -0.660278 0.391602 0.002258 1441495410 0.640808 -0.660278 0.391602 0.002258 1441495410 0.640808 -0.660278 0.391602 0.002258 1441495410 0.640808 -0.660278 0.391602 0.002258 1441495410 0.556702 -0.749084 0.331543 -0.138000 1441495410 0.556702 -0.749084 0.331543 -0.138000 1441495410 0.556702 -0.749084 0.331543 -0.138000 1441495410 0.556702 -0.749084 0.331543 -0.138000 1441495410 0.556702 -0.749084 0.331543 -0.138000 1441495410 0.556702 -0.749084 0.331543 -0.138000 1441495410 0.458008 -0.794189 0.268921 -0.295227 1441495410 0.458008 -0.794189 0.268921 -0.295227 1441495410 0.458008 -0.794189 0.268921 -0.295227 1441495410 0.458008 -0.794189 0.268921 -0.295227 1441495410 0.458008 -0.794189 0.268921 -0.295227 1441495410 0.458008 -0.794189 0.268921 -0.295227 1441495410 0.348328 -0.796509 0.195801 -0.453735 1441495410 0.348328 -0.796509 0.195801 -0.453735 1441495410 0.348328 -0.796509 0.195801 -0.453735 1441495410 0.348328 -0.796509 0.195801 -0.453735 1441495410 0.348328 -0.796509 0.195801 -0.453735 1441495410 0.348328 -0.796509 0.195801 -0.453735 1441495410 0.348328 -0.796509 0.195801 -0.453735 1441495410 0.240234 -0.763428 0.108704 -0.589661 1441495410 0.240234 -0.763428 0.108704 -0.589661 1441495410 0.240234 -0.763428 0.108704 -0.589661 1441495410 0.240234 -0.763428 0.108704 -0.589661 1441495410 0.240234 -0.763428 0.108704 -0.589661 1441495410 0.240234 -0.763428 0.108704 -0.589661 1441495410 0.117920 -0.715332 0.027649 -0.688293 1441495410 0.117920 -0.715332 0.027649 -0.688293 1441495410 0.117920 -0.715332 0.027649 -0.688293 1441495410 0.117920 -0.715332 0.027649 -0.688293 1441495410 0.117920 -0.715332 0.027649 -0.688293 1441495410 0.117920 -0.715332 0.027649 -0.688293 1441495410 0.001953 -0.657715 -0.034790 -0.752502 1441495410 0.001953 -0.657715 -0.034790 -0.752502 1441495410 0.001953 -0.657715 -0.034790 -0.752502 1441495410 0.001953 -0.657715 -0.034790 -0.752502 1441495410 0.001953 -0.657715 -0.034790 -0.752502 1441495410 0.001953 -0.657715 -0.034790 -0.752502 1441495410 -0.062012 -0.607605 -0.088989 -0.786865 1441495410 -0.062012 -0.607605 -0.088989 -0.786865 1441495410 -0.062012 -0.607605 -0.088989 -0.786865 1441495410 -0.062012 -0.607605 -0.088989 -0.786865 1441495410 -0.062012 -0.607605 -0.088989 -0.786865 1441495410 -0.062012 -0.607605 -0.088989 -0.786865 1441495410 -0.062012 -0.607605 -0.088989 -0.786865 1441495410 -0.065430 -0.596436 -0.106689 -0.792908 1441495410 -0.065430 -0.596436 -0.106689 -0.792908 1441495410 -0.065430 -0.596436 -0.106689 -0.792908 1441495410 -0.065430 -0.596436 -0.106689 -0.792908 1441495410 -0.065430 -0.596436 -0.106689 -0.792908 1441495410 -0.065430 -0.596436 -0.106689 -0.792908 1441495410 -0.018738 -0.622314 -0.096863 -0.776550 1441495410 -0.018738 -0.622314 -0.096863 -0.776550 1441495410 -0.018738 -0.622314 -0.096863 -0.776550 1441495410 -0.018738 -0.622314 -0.096863 -0.776550 1441495410 -0.018738 -0.622314 -0.096863 -0.776550 1441495410 -0.018738 -0.622314 -0.096863 -0.776550 1441495410 0.058167 -0.672302 -0.069580 -0.734741 1441495410 0.058167 -0.672302 -0.069580 -0.734741 1441495410 0.058167 -0.672302 -0.069580 -0.734741 1441495410 0.058167 -0.672302 -0.069580 -0.734741 1441495410 0.058167 -0.672302 -0.069580 -0.734741 1441495410 0.058167 -0.672302 -0.069580 -0.734741 1441495410 0.058167 -0.672302 -0.069580 -0.734741 1441495410 0.160095 -0.737122 -0.021851 -0.656189 1441495410 0.160095 -0.737122 -0.021851 -0.656189 1441495410 0.160095 -0.737122 -0.021851 -0.656189 1441495410 0.160095 -0.737122 -0.021851 -0.656189 1441495410 0.160095 -0.737122 -0.021851 -0.656189 1441495410 0.160095 -0.737122 -0.021851 -0.656189 1441495410 0.283325 -0.799316 0.048340 -0.527771 1441495410 0.283325 -0.799316 0.048340 -0.527771 1441495410 0.283325 -0.799316 0.048340 -0.527771 1441495410 0.283325 -0.799316 0.048340 -0.527771 1441495410 0.283325 -0.799316 0.048340 -0.527771 1441495411 0.283325 -0.799316 0.048340 -0.527771 1441495411 0.414734 -0.831421 0.131897 -0.345520 1441495411 0.414734 -0.831421 0.131897 -0.345520 1441495411 0.414734 -0.831421 0.131897 -0.345520 1441495411 0.414734 -0.831421 0.131897 -0.345520 1441495411 0.414734 -0.831421 0.131897 -0.345520 1441495411 0.414734 -0.831421 0.131897 -0.345520 1441495411 0.414734 -0.831421 0.131897 -0.345520 1441495411 0.536072 -0.805420 0.215515 -0.132385 1441495411 0.536072 -0.805420 0.215515 -0.132385 1441495411 0.536072 -0.805420 0.215515 -0.132385 1441495411 0.536072 -0.805420 0.215515 -0.132385 1441495411 0.536072 -0.805420 0.215515 -0.132385 1441495411 0.536072 -0.805420 0.215515 -0.132385 1441495411 0.583130 -0.749512 0.301147 0.086243 1441495411 0.583130 -0.749512 0.301147 0.086243 1441495411 0.583130 -0.749512 0.301147 0.086243 1441495411 0.583130 -0.749512 0.301147 0.086243 1441495411 0.583130 -0.749512 0.301147 0.086243 1441495411 0.583130 -0.749512 0.301147 0.086243 1441495411 0.583130 -0.749512 0.301147 0.086243 1441495411 0.604065 -0.669434 0.356079 0.245239 1441495411 0.604065 -0.669434 0.356079 0.245239 1441495411 0.604065 -0.669434 0.356079 0.245239 1441495411 0.604065 -0.669434 0.356079 0.245239 1441495411 0.604065 -0.669434 0.356079 0.245239 1441495411 0.604065 -0.669434 0.356079 0.245239 1441495411 0.610229 -0.605286 0.387695 0.333008 1441495411 0.610229 -0.605286 0.387695 0.333008 1441495411 0.610229 -0.605286 0.387695 0.333008 1441495411 0.610229 -0.605286 0.387695 0.333008 1441495411 0.610229 -0.605286 0.387695 0.333008 1441495411 0.610229 -0.605286 0.387695 0.333008 1441495411 0.591736 -0.578918 0.389709 0.403503 1441495411 0.591736 -0.578918 0.389709 0.403503 1441495411 0.591736 -0.578918 0.389709 0.403503 1441495411 0.591736 -0.578918 0.389709 0.403503 1441495411 0.591736 -0.578918 0.389709 0.403503 1441495411 0.591736 -0.578918 0.389709 0.403503 1441495411 0.575439 -0.559143 0.386597 0.454651 1441495411 0.575439 -0.559143 0.386597 0.454651 1441495411 0.575439 -0.559143 0.386597 0.454651 1441495411 0.575439 -0.559143 0.386597 0.454651 1441495411 0.575439 -0.559143 0.386597 0.454651 1441495411 0.575439 -0.559143 0.386597 0.454651 1441495411 0.575439 -0.559143 0.386597 0.454651 1441495411 0.563965 -0.550964 0.388062 0.477173 1441495411 0.563965 -0.550964 0.388062 0.477173 1441495411 0.563965 -0.550964 0.388062 0.477173 1441495411 0.563965 -0.550964 0.388062 0.477173 1441495411 0.563965 -0.550964 0.388062 0.477173 1441495411 0.563965 -0.550964 0.388062 0.477173 1441495411 0.553223 -0.576965 0.381165 0.464417 1441495411 0.553223 -0.576965 0.381165 0.464417 1441495411 0.553223 -0.576965 0.381165 0.464417 1441495411 0.553223 -0.576965 0.381165 0.464417 1441495411 0.553223 -0.576965 0.381165 0.464417 1441495411 0.534241 -0.631897 0.364441 0.427124 1441495411 0.534241 -0.631897 0.364441 0.427124 1441495411 0.534241 -0.631897 0.364441 0.427124 1441495411 0.534241 -0.631897 0.364441 0.427124 1441495411 0.534241 -0.631897 0.364441 0.427124 1441495411 0.534241 -0.631897 0.364441 0.427124 1441495411 0.534241 -0.631897 0.364441 0.427124 1441495411 0.519958 -0.688965 0.351257 0.362671 1441495411 0.519958 -0.688965 0.351257 0.362671 1441495411 0.519958 -0.688965 0.351257 0.362671 1441495411 0.519958 -0.688965 0.351257 0.362671 1441495411 0.519958 -0.688965 0.351257 0.362671 1441495411 0.467834 -0.776489 0.324097 0.270386 1441495411 0.467834 -0.776489 0.324097 0.270386 1441495411 0.467834 -0.776489 0.324097 0.270386 1441495411 0.467834 -0.776489 0.324097 0.270386 1441495411 0.467834 -0.776489 0.324097 0.270386 1441495411 0.467834 -0.776489 0.324097 0.270386 1441495411 0.403381 -0.857788 0.295288 0.119446 1441495411 0.403381 -0.857788 0.295288 0.119446 1441495411 0.403381 -0.857788 0.295288 0.119446 1441495411 0.403381 -0.857788 0.295288 0.119446 1441495411 0.403381 -0.857788 0.295288 0.119446 1441495411 0.403381 -0.857788 0.295288 0.119446 1441495411 0.321472 -0.906799 0.266968 -0.056030 1441495411 0.321472 -0.906799 0.266968 -0.056030 1441495411 0.321472 -0.906799 0.266968 -0.056030 1441495411 0.321472 -0.906799 0.266968 -0.056030 1441495411 0.321472 -0.906799 0.266968 -0.056030 1441495411 0.321472 -0.906799 0.266968 -0.056030 1441495411 0.321472 -0.906799 0.266968 -0.056030 1441495411 0.271606 -0.901428 0.231323 -0.245422 1441495411 0.271606 -0.901428 0.231323 -0.245422 1441495411 0.271606 -0.901428 0.231323 -0.245422 1441495411 0.271606 -0.901428 0.231323 -0.245422 1441495411 0.271606 -0.901428 0.231323 -0.245422 1441495411 0.271606 -0.901428 0.231323 -0.245422 1441495411 0.208130 -0.866333 0.186768 -0.413879 1441495411 0.208130 -0.866333 0.186768 -0.413879 1441495411 0.208130 -0.866333 0.186768 -0.413879 1441495411 0.208130 -0.866333 0.186768 -0.413879 1441495411 0.208130 -0.866333 0.186768 -0.413879 1441495411 0.208130 -0.866333 0.186768 -0.413879 1441495411 0.208130 -0.866333 0.186768 -0.413879 1441495411 0.058716 -0.810791 0.182617 -0.553101 1441495411 0.058716 -0.810791 0.182617 -0.553101 1441495411 0.058716 -0.810791 0.182617 -0.553101 1441495411 0.058716 -0.810791 0.182617 -0.553101 1441495411 0.058716 -0.810791 0.182617 -0.553101 1441495411 0.058716 -0.810791 0.182617 -0.553101 1441495411 -0.023560 -0.723206 0.140137 -0.675903 1441495411 -0.023560 -0.723206 0.140137 -0.675903 1441495411 -0.023560 -0.723206 0.140137 -0.675903 1441495411 -0.023560 -0.723206 0.140137 -0.675903 1441495411 -0.023560 -0.723206 0.140137 -0.675903 1441495412 -0.023560 -0.723206 0.140137 -0.675903 1441495412 -0.108521 -0.638550 0.094604 -0.756042 1441495412 -0.108521 -0.638550 0.094604 -0.756042 1441495412 -0.108521 -0.638550 0.094604 -0.756042 1441495412 -0.108521 -0.638550 0.094604 -0.756042 1441495412 -0.108521 -0.638550 0.094604 -0.756042 1441495412 -0.108521 -0.638550 0.094604 -0.756042 1441495412 -0.108521 -0.638550 0.094604 -0.756042 1441495412 -0.147278 -0.592896 0.069275 -0.788696 1441495412 -0.147278 -0.592896 0.069275 -0.788696 1441495412 -0.147278 -0.592896 0.069275 -0.788696 1441495412 -0.147278 -0.592896 0.069275 -0.788696 1441495412 -0.147278 -0.592896 0.069275 -0.788696 1441495412 -0.147278 -0.592896 0.069275 -0.788696 1441495412 -0.119507 -0.613953 0.047363 -0.778870 1441495412 -0.119507 -0.613953 0.047363 -0.778870 1441495412 -0.119507 -0.613953 0.047363 -0.778870 1441495412 -0.119507 -0.613953 0.047363 -0.778870 1441495412 -0.119507 -0.613953 0.047363 -0.778870 1441495412 -0.119507 -0.613953 0.047363 -0.778870 1441495412 -0.055298 -0.669617 0.044556 -0.739319 1441495412 -0.055298 -0.669617 0.044556 -0.739319 1441495412 -0.055298 -0.669617 0.044556 -0.739319 1441495412 -0.055298 -0.669617 0.044556 -0.739319 1441495412 -0.055298 -0.669617 0.044556 -0.739319 1441495412 -0.055298 -0.669617 0.044556 -0.739319 1441495412 0.031982 -0.744080 0.057678 -0.664856 1441495412 0.031982 -0.744080 0.057678 -0.664856 1441495412 0.031982 -0.744080 0.057678 -0.664856 1441495412 0.031982 -0.744080 0.057678 -0.664856 1441495412 0.031982 -0.744080 0.057678 -0.664856 1441495412 0.031982 -0.744080 0.057678 -0.664856 1441495412 0.031982 -0.744080 0.057678 -0.664856 1441495412 0.137146 -0.822144 0.089722 -0.545288 1441495412 0.137146 -0.822144 0.089722 -0.545288 1441495412 0.137146 -0.822144 0.089722 -0.545288 1441495412 0.137146 -0.822144 0.089722 -0.545288 1441495412 0.137146 -0.822144 0.089722 -0.545288 1441495412 0.137146 -0.822144 0.089722 -0.545288 1441495412 0.255127 -0.879028 0.139038 -0.378052 1441495412 0.255127 -0.879028 0.139038 -0.378052 1441495412 0.255127 -0.879028 0.139038 -0.378052 1441495412 0.255127 -0.879028 0.139038 -0.378052 1441495412 0.255127 -0.879028 0.139038 -0.378052 1441495412 0.348633 -0.898315 0.195923 -0.182007 1441495412 0.348633 -0.898315 0.195923 -0.182007 1441495412 0.348633 -0.898315 0.195923 -0.182007 1441495412 0.348633 -0.898315 0.195923 -0.182007 1441495412 0.348633 -0.898315 0.195923 -0.182007 1441495412 0.348633 -0.898315 0.195923 -0.182007 1441495412 0.348633 -0.898315 0.195923 -0.182007 1441495412 0.475769 -0.847656 0.234680 -0.008728 1441495412 0.475769 -0.847656 0.234680 -0.008728 1441495412 0.475769 -0.847656 0.234680 -0.008728 1441495412 0.475769 -0.847656 0.234680 -0.008728 1441495412 0.475769 -0.847656 0.234680 -0.008728 1441495412 0.560913 -0.758850 0.295715 0.148560 1441495412 0.560913 -0.758850 0.295715 0.148560 1441495412 0.560913 -0.758850 0.295715 0.148560 1441495412 0.560913 -0.758850 0.295715 0.148560 1441495412 0.560913 -0.758850 0.295715 0.148560 1441495412 0.560913 -0.758850 0.295715 0.148560 1441495412 0.560913 -0.758850 0.295715 0.148560 1441495412 0.592957 -0.666931 0.353210 0.280701 1441495412 0.592957 -0.666931 0.353210 0.280701 1441495412 0.592957 -0.666931 0.353210 0.280701 1441495412 0.592957 -0.666931 0.353210 0.280701 1441495412 0.592957 -0.666931 0.353210 0.280701 1441495412 0.592957 -0.666931 0.353210 0.280701 1441495412 0.591309 -0.595154 0.386963 0.382568 1441495412 0.591309 -0.595154 0.386963 0.382568 1441495412 0.591309 -0.595154 0.386963 0.382568 1441495412 0.591309 -0.595154 0.386963 0.382568 1441495412 0.591309 -0.595154 0.386963 0.382568 1441495412 0.591309 -0.595154 0.386963 0.382568 1441495412 0.575378 -0.554016 0.395630 0.453247 1441495412 0.575378 -0.554016 0.395630 0.453247 1441495412 0.575378 -0.554016 0.395630 0.453247 1441495412 0.575378 -0.554016 0.395630 0.453247 1441495412 0.575378 -0.554016 0.395630 0.453247 1441495412 0.575378 -0.554016 0.395630 0.453247 1441495412 0.556885 -0.539368 0.389465 0.497192 1441495412 0.556885 -0.539368 0.389465 0.497192 1441495412 0.556885 -0.539368 0.389465 0.497192 1441495412 0.556885 -0.539368 0.389465 0.497192 1441495412 0.556885 -0.539368 0.389465 0.497192 1441495412 0.556885 -0.539368 0.389465 0.497192 1441495412 0.545959 -0.550903 0.379578 0.504333 1441495412 0.545959 -0.550903 0.379578 0.504333 1441495412 0.545959 -0.550903 0.379578 0.504333 1441495412 0.545959 -0.550903 0.379578 0.504333 1441495412 0.545959 -0.550903 0.379578 0.504333 1441495412 0.545959 -0.550903 0.379578 0.504333 1441495412 0.544983 -0.585449 0.370667 0.472046 1441495412 0.544983 -0.585449 0.370667 0.472046 1441495412 0.544983 -0.585449 0.370667 0.472046 1441495412 0.544983 -0.585449 0.370667 0.472046 1441495412 0.544983 -0.585449 0.370667 0.472046 1441495412 0.544983 -0.585449 0.370667 0.472046 1441495412 0.542175 -0.643372 0.357178 0.405579 1441495412 0.542175 -0.643372 0.357178 0.405579 1441495412 0.542175 -0.643372 0.357178 0.405579 1441495412 0.542175 -0.643372 0.357178 0.405579 1441495412 0.542175 -0.643372 0.357178 0.405579 1441495412 0.542175 -0.643372 0.357178 0.405579 1441495412 0.531799 -0.712463 0.340271 0.306274 1441495412 0.531799 -0.712463 0.340271 0.306274 1441495412 0.531799 -0.712463 0.340271 0.306274 1441495412 0.531799 -0.712463 0.340271 0.306274 1441495412 0.531799 -0.712463 0.340271 0.306274 1441495412 0.531799 -0.712463 0.340271 0.306274 1441495413 0.531799 -0.712463 0.340271 0.306274 1441495413 0.486938 -0.797302 0.307678 0.180481 1441495413 0.486938 -0.797302 0.307678 0.180481 1441495413 0.486938 -0.797302 0.307678 0.180481 1441495413 0.486938 -0.797302 0.307678 0.180481 1441495413 0.486938 -0.797302 0.307678 0.180481 1441495413 0.421448 -0.866028 0.267456 0.028625 1441495413 0.421448 -0.866028 0.267456 0.028625 1441495413 0.421448 -0.866028 0.267456 0.028625 1441495413 0.421448 -0.866028 0.267456 0.028625 1441495413 0.421448 -0.866028 0.267456 0.028625 1441495413 0.421448 -0.866028 0.267456 0.028625 1441495413 0.421448 -0.866028 0.267456 0.028625 1441495413 0.347656 -0.899109 0.227295 -0.138367 1441495413 0.347656 -0.899109 0.227295 -0.138367 1441495413 0.347656 -0.899109 0.227295 -0.138367 1441495413 0.347656 -0.899109 0.227295 -0.138367 1441495413 0.347656 -0.899109 0.227295 -0.138367 1441495413 0.347656 -0.899109 0.227295 -0.138367 1441495413 0.282349 -0.889404 0.181396 -0.310486 1441495413 0.282349 -0.889404 0.181396 -0.310486 1441495413 0.282349 -0.889404 0.181396 -0.310486 1441495413 0.282349 -0.889404 0.181396 -0.310486 1441495413 0.282349 -0.889404 0.181396 -0.310486 1441495413 0.282349 -0.889404 0.181396 -0.310486 1441495413 0.235474 -0.843628 0.110657 -0.469788 1441495413 0.235474 -0.843628 0.110657 -0.469788 1441495413 0.235474 -0.843628 0.110657 -0.469788 1441495413 0.235474 -0.843628 0.110657 -0.469788 1441495413 0.235474 -0.843628 0.110657 -0.469788 1441495413 0.235474 -0.843628 0.110657 -0.469788 1441495413 0.153687 -0.788757 0.043884 -0.593628 1441495413 0.153687 -0.788757 0.043884 -0.593628 1441495413 0.153687 -0.788757 0.043884 -0.593628 1441495413 0.153687 -0.788757 0.043884 -0.593628 1441495413 0.153687 -0.788757 0.043884 -0.593628 1441495413 0.153687 -0.788757 0.043884 -0.593628 1441495413 0.052063 -0.724243 0.001160 -0.687622 1441495413 0.052063 -0.724243 0.001160 -0.687622 1441495413 0.052063 -0.724243 0.001160 -0.687622 1441495413 0.052063 -0.724243 0.001160 -0.687622 1441495413 0.052063 -0.724243 0.001160 -0.687622 1441495413 -0.026917 -0.659546 -0.030090 -0.750671 1441495413 -0.026917 -0.659546 -0.030090 -0.750671 1441495413 -0.026917 -0.659546 -0.030090 -0.750671 1441495413 -0.026917 -0.659546 -0.030090 -0.750671 1441495413 -0.026917 -0.659546 -0.030090 -0.750671 1441495413 -0.026917 -0.659546 -0.030090 -0.750671 1441495413 -0.050598 -0.626282 -0.054565 -0.776062 1441495413 -0.050598 -0.626282 -0.054565 -0.776062 1441495413 -0.050598 -0.626282 -0.054565 -0.776062 1441495413 -0.050598 -0.626282 -0.054565 -0.776062 1441495413 -0.050598 -0.626282 -0.054565 -0.776062 1441495413 -0.050598 -0.626282 -0.054565 -0.776062 1441495413 -0.016968 -0.640137 -0.065979 -0.765320 1441495413 -0.016968 -0.640137 -0.065979 -0.765320 1441495413 -0.016968 -0.640137 -0.065979 -0.765320 1441495413 -0.016968 -0.640137 -0.065979 -0.765320 1441495413 -0.016968 -0.640137 -0.065979 -0.765320 1441495413 -0.016968 -0.640137 -0.065979 -0.765320 1441495413 -0.016968 -0.640137 -0.065979 -0.765320 1441495413 0.038269 -0.677917 -0.055054 -0.732178 1441495413 0.038269 -0.677917 -0.055054 -0.732178 1441495413 0.038269 -0.677917 -0.055054 -0.732178 1441495413 0.038269 -0.677917 -0.055054 -0.732178 1441495413 0.038269 -0.677917 -0.055054 -0.732178 1441495413 0.038269 -0.677917 -0.055054 -0.732178 1441495413 0.115295 -0.731628 -0.026978 -0.671387 1441495413 0.115295 -0.731628 -0.026978 -0.671387 1441495413 0.115295 -0.731628 -0.026978 -0.671387 1441495413 0.115295 -0.731628 -0.026978 -0.671387 1441495413 0.115295 -0.731628 -0.026978 -0.671387 1441495413 0.115295 -0.731628 -0.026978 -0.671387 1441495413 0.209412 -0.793579 0.025269 -0.570740 1441495413 0.209412 -0.793579 0.025269 -0.570740 1441495413 0.209412 -0.793579 0.025269 -0.570740 1441495413 0.209412 -0.793579 0.025269 -0.570740 1441495413 0.209412 -0.793579 0.025269 -0.570740 1441495413 0.209412 -0.793579 0.025269 -0.570740 1441495413 0.322144 -0.845093 0.091064 -0.416870 1441495413 0.322144 -0.845093 0.091064 -0.416870 1441495413 0.322144 -0.845093 0.091064 -0.416870 1441495413 0.322144 -0.845093 0.091064 -0.416870 1441495413 0.322144 -0.845093 0.091064 -0.416870 1441495413 0.322144 -0.845093 0.091064 -0.416870 1441495413 0.322144 -0.845093 0.091064 -0.416870 1441495413 0.397522 -0.875122 0.175293 -0.213196 1441495413 0.397522 -0.875122 0.175293 -0.213196 1441495413 0.397522 -0.875122 0.175293 -0.213196 1441495413 0.397522 -0.875122 0.175293 -0.213196 1441495413 0.397522 -0.875122 0.175293 -0.213196 1441495413 0.397522 -0.875122 0.175293 -0.213196 1441495413 0.478271 -0.847595 0.229675 -0.006592 1441495413 0.478271 -0.847595 0.229675 -0.006592 1441495413 0.478271 -0.847595 0.229675 -0.006592 1441495413 0.478271 -0.847595 0.229675 -0.006592 1441495413 0.478271 -0.847595 0.229675 -0.006592 1441495413 0.478271 -0.847595 0.229675 -0.006592 1441495413 0.478271 -0.847595 0.229675 -0.006592 1441495413 0.562622 -0.760254 0.287170 0.151855 1441495413 0.562622 -0.760254 0.287170 0.151855 1441495413 0.562622 -0.760254 0.287170 0.151855 1441495413 0.562622 -0.760254 0.287170 0.151855 1441495413 0.562622 -0.760254 0.287170 0.151855 1441495413 0.562622 -0.760254 0.287170 0.151855 1441495413 0.618896 -0.649292 0.353577 0.265259 1441495413 0.618896 -0.649292 0.353577 0.265259 1441495413 0.618896 -0.649292 0.353577 0.265259 1441495413 0.618896 -0.649292 0.353577 0.265259 1441495413 0.618896 -0.649292 0.353577 0.265259 1441495413 0.618896 -0.649292 0.353577 0.265259 1441495414 0.613220 -0.593994 0.381714 0.354126 1441495414 0.613220 -0.593994 0.381714 0.354126 1441495414 0.613220 -0.593994 0.381714 0.354126 1441495414 0.613220 -0.593994 0.381714 0.354126 1441495414 0.613220 -0.593994 0.381714 0.354126 1441495414 0.613220 -0.593994 0.381714 0.354126 1441495414 0.591492 -0.566345 0.385437 0.425232 1441495414 0.591492 -0.566345 0.385437 0.425232 1441495414 0.591492 -0.566345 0.385437 0.425232 1441495414 0.591492 -0.566345 0.385437 0.425232 1441495414 0.591492 -0.566345 0.385437 0.425232 1441495414 0.591492 -0.566345 0.385437 0.425232 1441495414 0.591492 -0.566345 0.385437 0.425232 1441495414 0.569824 -0.550232 0.383423 0.474792 1441495414 0.569824 -0.550232 0.383423 0.474792 1441495414 0.569824 -0.550232 0.383423 0.474792 1441495414 0.569824 -0.550232 0.383423 0.474792 1441495414 0.569824 -0.550232 0.383423 0.474792 1441495414 0.569824 -0.550232 0.383423 0.474792 1441495414 0.569824 -0.550232 0.383423 0.474792 1441495414 0.562927 -0.550964 0.384155 0.481567 1441495414 0.562927 -0.550964 0.384155 0.481567 1441495414 0.562927 -0.550964 0.384155 0.481567 1441495414 0.562927 -0.550964 0.384155 0.481567 1441495414 0.562927 -0.550964 0.384155 0.481567 1441495414 0.562927 -0.550964 0.384155 0.481567 1441495414 0.559814 -0.580200 0.379150 0.454102 1441495414 0.559814 -0.580200 0.379150 0.454102 1441495414 0.559814 -0.580200 0.379150 0.454102 1441495414 0.559814 -0.580200 0.379150 0.454102 1441495414 0.559814 -0.580200 0.379150 0.454102 1441495414 0.559814 -0.580200 0.379150 0.454102 1441495414 0.558167 -0.629089 0.367920 0.396667 1441495414 0.558167 -0.629089 0.367920 0.396667 1441495414 0.558167 -0.629089 0.367920 0.396667 1441495414 0.558167 -0.629089 0.367920 0.396667 1441495414 0.558167 -0.629089 0.367920 0.396667 1441495414 0.558167 -0.629089 0.367920 0.396667 1441495414 0.541931 -0.696655 0.343750 0.320557 1441495414 0.541931 -0.696655 0.343750 0.320557 1441495414 0.541931 -0.696655 0.343750 0.320557 1441495414 0.541931 -0.696655 0.343750 0.320557 1441495414 0.541931 -0.696655 0.343750 0.320557 1441495414 0.541931 -0.696655 0.343750 0.320557 1441495414 0.514282 -0.765442 0.315491 0.223633 1441495414 0.514282 -0.765442 0.315491 0.223633 1441495414 0.514282 -0.765442 0.315491 0.223633 1441495414 0.514282 -0.765442 0.315491 0.223633 1441495414 0.514282 -0.765442 0.315491 0.223633 1441495414 0.514282 -0.765442 0.315491 0.223633 1441495414 0.453674 -0.838928 0.281433 0.105774 1441495414 0.453674 -0.838928 0.281433 0.105774 1441495414 0.453674 -0.838928 0.281433 0.105774 1441495414 0.453674 -0.838928 0.281433 0.105774 1441495414 0.453674 -0.838928 0.281433 0.105774 1441495414 0.453674 -0.838928 0.281433 0.105774 1441495414 0.361877 -0.898560 0.244019 -0.046570 1441495414 0.361877 -0.898560 0.244019 -0.046570 1441495414 0.361877 -0.898560 0.244019 -0.046570 1441495414 0.361877 -0.898560 0.244019 -0.046570 1441495414 0.361877 -0.898560 0.244019 -0.046570 1441495414 0.361877 -0.898560 0.244019 -0.046570 1441495414 0.278870 -0.912048 0.208130 -0.217041 1441495414 0.278870 -0.912048 0.208130 -0.217041 1441495414 0.278870 -0.912048 0.208130 -0.217041 1441495414 0.278870 -0.912048 0.208130 -0.217041 1441495414 0.278870 -0.912048 0.208130 -0.217041 1441495414 0.278870 -0.912048 0.208130 -0.217041 1441495414 0.278870 -0.912048 0.208130 -0.217041 1441495414 0.219910 -0.883240 0.156006 -0.383667 1441495414 0.219910 -0.883240 0.156006 -0.383667 1441495414 0.219910 -0.883240 0.156006 -0.383667 1441495414 0.219910 -0.883240 0.156006 -0.383667 1441495414 0.219910 -0.883240 0.156006 -0.383667 1441495414 0.141357 -0.836182 0.095947 -0.521301 1441495414 0.141357 -0.836182 0.095947 -0.521301 1441495414 0.141357 -0.836182 0.095947 -0.521301 1441495414 0.141357 -0.836182 0.095947 -0.521301 1441495414 0.141357 -0.836182 0.095947 -0.521301 1441495414 0.141357 -0.836182 0.095947 -0.521301 1441495414 0.141357 -0.836182 0.095947 -0.521301 1441495414 0.018311 -0.772461 0.055298 -0.632446 1441495414 0.018311 -0.772461 0.055298 -0.632446 1441495414 0.018311 -0.772461 0.055298 -0.632446 1441495414 0.018311 -0.772461 0.055298 -0.632446 1441495414 0.018311 -0.772461 0.055298 -0.632446 1441495414 0.018311 -0.772461 0.055298 -0.632446 1441495414 -0.063843 -0.696960 -0.005371 -0.714294 1441495414 -0.063843 -0.696960 -0.005371 -0.714294 1441495414 -0.063843 -0.696960 -0.005371 -0.714294 1441495414 -0.063843 -0.696960 -0.005371 -0.714294 1441495414 -0.063843 -0.696960 -0.005371 -0.714294 1441495414 -0.063843 -0.696960 -0.005371 -0.714294 1441495414 -0.117126 -0.632874 -0.057495 -0.763245 1441495414 -0.117126 -0.632874 -0.057495 -0.763245 1441495414 -0.117126 -0.632874 -0.057495 -0.763245 1441495414 -0.117126 -0.632874 -0.057495 -0.763245 1441495414 -0.117126 -0.632874 -0.057495 -0.763245 1441495414 -0.117126 -0.632874 -0.057495 -0.763245 1441495414 -0.111572 -0.618469 -0.083191 -0.773438 1441495414 -0.111572 -0.618469 -0.083191 -0.773438 1441495414 -0.111572 -0.618469 -0.083191 -0.773438 1441495414 -0.111572 -0.618469 -0.083191 -0.773438 1441495414 -0.111572 -0.618469 -0.083191 -0.773438 1441495414 -0.111572 -0.618469 -0.083191 -0.773438 1441495414 -0.053528 -0.653442 -0.089355 -0.749878 1441495414 -0.053528 -0.653442 -0.089355 -0.749878 1441495414 -0.053528 -0.653442 -0.089355 -0.749878 1441495414 -0.053528 -0.653442 -0.089355 -0.749878 1441495414 -0.053528 -0.653442 -0.089355 -0.749878 1441495414 -0.053528 -0.653442 -0.089355 -0.749878 1441495414 -0.053528 -0.653442 -0.089355 -0.749878 1441495414 0.072144 -0.724670 -0.109619 -0.676514 1441495415 0.072144 -0.724670 -0.109619 -0.676514 1441495415 0.072144 -0.724670 -0.109619 -0.676514 1441495415 0.072144 -0.724670 -0.109619 -0.676514 1441495415 0.072144 -0.724670 -0.109619 -0.676514 1441495415 0.072144 -0.724670 -0.109619 -0.676514 1441495415 0.191467 -0.796875 -0.069885 -0.568726 1441495415 0.191467 -0.796875 -0.069885 -0.568726 1441495415 0.191467 -0.796875 -0.069885 -0.568726 1441495415 0.191467 -0.796875 -0.069885 -0.568726 1441495415 0.191467 -0.796875 -0.069885 -0.568726 1441495415 0.191467 -0.796875 -0.069885 -0.568726 1441495415 0.312927 -0.854126 0.012634 -0.415283 1441495415 0.312927 -0.854126 0.012634 -0.415283 1441495415 0.312927 -0.854126 0.012634 -0.415283 1441495415 0.312927 -0.854126 0.012634 -0.415283 1441495415 0.312927 -0.854126 0.012634 -0.415283 1441495415 0.312927 -0.854126 0.012634 -0.415283 1441495415 0.312927 -0.854126 0.012634 -0.415283 1441495415 0.407349 -0.880554 0.101807 -0.219788 1441495415 0.407349 -0.880554 0.101807 -0.219788 1441495415 0.407349 -0.880554 0.101807 -0.219788 1441495415 0.407349 -0.880554 0.101807 -0.219788 1441495415 0.407349 -0.880554 0.101807 -0.219788 1441495415 0.407349 -0.880554 0.101807 -0.219788 1441495415 0.452942 -0.875793 0.166565 -0.010315 1441495415 0.452942 -0.875793 0.166565 -0.010315 1441495415 0.452942 -0.875793 0.166565 -0.010315 1441495415 0.452942 -0.875793 0.166565 -0.010315 1441495415 0.452942 -0.875793 0.166565 -0.010315 1441495415 0.452942 -0.875793 0.166565 -0.010315 1441495415 0.452942 -0.875793 0.166565 -0.010315 1441495415 0.493469 -0.824402 0.213562 0.176819 1441495415 0.493469 -0.824402 0.213562 0.176819 1441495415 0.493469 -0.824402 0.213562 0.176819 1441495415 0.493469 -0.824402 0.213562 0.176819 1441495415 0.493469 -0.824402 0.213562 0.176819 1441495415 0.493469 -0.824402 0.213562 0.176819 1441495415 0.506592 -0.765076 0.247498 0.311157 1441495415 0.506592 -0.765076 0.247498 0.311157 1441495415 0.506592 -0.765076 0.247498 0.311157 1441495415 0.506592 -0.765076 0.247498 0.311157 1441495415 0.506592 -0.765076 0.247498 0.311157 1441495415 0.533752 -0.690613 0.289856 0.392578 1441495415 0.533752 -0.690613 0.289856 0.392578 1441495415 0.533752 -0.690613 0.289856 0.392578 1441495415 0.533752 -0.690613 0.289856 0.392578 1441495415 0.533752 -0.690613 0.289856 0.392578 1441495415 0.533752 -0.690613 0.289856 0.392578 1441495415 0.533752 -0.690613 0.289856 0.392578 1441495415 0.535095 -0.641174 0.314819 0.451111 1441495415 0.535095 -0.641174 0.314819 0.451111 1441495415 0.535095 -0.641174 0.314819 0.451111 1441495415 0.535095 -0.641174 0.314819 0.451111 1441495415 0.535095 -0.641174 0.314819 0.451111 1441495415 0.535095 -0.641174 0.314819 0.451111 1441495415 0.515991 -0.620605 0.318848 0.496826 1441495415 0.515991 -0.620605 0.318848 0.496826 1441495415 0.515991 -0.620605 0.318848 0.496826 1441495415 0.515991 -0.620605 0.318848 0.496826 1441495415 0.515991 -0.620605 0.318848 0.496826 1441495415 0.515991 -0.620605 0.318848 0.496826 1441495415 0.510071 -0.611938 0.325439 0.509338 1441495415 0.510071 -0.611938 0.325439 0.509338 1441495415 0.510071 -0.611938 0.325439 0.509338 1441495415 0.510071 -0.611938 0.325439 0.509338 1441495415 0.510071 -0.611938 0.325439 0.509338 1441495415 0.510071 -0.611938 0.325439 0.509338 1441495415 0.511536 -0.620667 0.335083 0.490723 1441495415 0.511536 -0.620667 0.335083 0.490723 1441495415 0.511536 -0.620667 0.335083 0.490723 1441495415 0.511536 -0.620667 0.335083 0.490723 1441495415 0.511536 -0.620667 0.335083 0.490723 1441495415 0.511536 -0.620667 0.335083 0.490723 1441495415 0.514893 -0.650574 0.349915 0.434875 1441495415 0.514893 -0.650574 0.349915 0.434875 1441495415 0.514893 -0.650574 0.349915 0.434875 1441495415 0.514893 -0.650574 0.349915 0.434875 1441495415 0.514893 -0.650574 0.349915 0.434875 1441495415 0.514893 -0.650574 0.349915 0.434875 1441495415 0.520813 -0.702393 0.354431 0.331299 1441495415 0.520813 -0.702393 0.354431 0.331299 1441495415 0.520813 -0.702393 0.354431 0.331299 1441495415 0.520813 -0.702393 0.354431 0.331299 1441495415 0.520813 -0.702393 0.354431 0.331299 1441495415 0.520813 -0.702393 0.354431 0.331299 1441495415 0.506775 -0.763611 0.337830 0.214233 1441495415 0.506775 -0.763611 0.337830 0.214233 1441495415 0.506775 -0.763611 0.337830 0.214233 1441495415 0.506775 -0.763611 0.337830 0.214233 1441495415 0.506775 -0.763611 0.337830 0.214233 1441495415 0.506775 -0.763611 0.337830 0.214233 1441495415 0.483398 -0.811951 0.313538 0.093689 1441495415 0.483398 -0.811951 0.313538 0.093689 1441495415 0.483398 -0.811951 0.313538 0.093689 1441495415 0.483398 -0.811951 0.313538 0.093689 1441495415 0.483398 -0.811951 0.313538 0.093689 1441495415 0.483398 -0.811951 0.313538 0.093689 1441495415 0.441406 -0.851624 0.280701 -0.033264 1441495415 0.441406 -0.851624 0.280701 -0.033264 1441495415 0.441406 -0.851624 0.280701 -0.033264 1441495415 0.441406 -0.851624 0.280701 -0.033264 1441495415 0.441406 -0.851624 0.280701 -0.033264 1441495415 0.441406 -0.851624 0.280701 -0.033264 1441495415 0.441406 -0.851624 0.280701 -0.033264 1441495415 0.374878 -0.878418 0.242432 -0.170410 1441495415 0.374878 -0.878418 0.242432 -0.170410 1441495415 0.374878 -0.878418 0.242432 -0.170410 1441495415 0.374878 -0.878418 0.242432 -0.170410 1441495415 0.374878 -0.878418 0.242432 -0.170410 1441495415 0.290405 -0.880981 0.200562 -0.315247 1441495416 0.290405 -0.880981 0.200562 -0.315247 1441495416 0.290405 -0.880981 0.200562 -0.315247 1441495416 0.290405 -0.880981 0.200562 -0.315247 1441495416 
0.725403 -0.432739 0.517334 0.137329 1441495419 0.725403 -0.432739 0.517334 0.137329 1441495419 0.725403 -0.432739 0.517334 0.137329 1441495419 0.725403 -0.432739 0.517334 0.137329 1441495419 0.725403 -0.432739 0.517334 0.137329 1441495419 0.724243 -0.437561 0.513916 0.140808 1441495419 0.724243 -0.437561 0.513916 0.140808 1441495419 0.724243 -0.437561 0.513916 0.140808 1441495419 0.724243 -0.437561 0.513916 0.140808 1441495419 0.724243 -0.437561 0.513916 0.140808 1441495419 0.724243 -0.437561 0.513916 0.140808 1441495419 0.724060 -0.435974 0.514709 0.143799 1441495419 0.724060 -0.435974 0.514709 0.143799 1441495419 0.724060 -0.435974 0.514709 0.143799 1441495419 0.724060 -0.435974 0.514709 0.143799 1441495419 0.724060 -0.435974 0.514709 0.143799 1441495419 0.724060 -0.435974 0.514709 0.143799 1441495419 0.723938 -0.432129 0.517090 0.147522 1441495419 0.723938 -0.432129 0.517090 0.147522 1441495419 0.723938 -0.432129 0.517090 0.147522 1441495419 0.723938 -0.432129 0.517090 0.147522 1441495419 0.723938 -0.432129 0.517090 0.147522 1441495419 0.723938 -0.432129 0.517090 0.147522 1441495419 0.722168 -0.432983 0.516541 0.155457 1441495419 0.722168 -0.432983 0.516541 0.155457 1441495419 0.722168 -0.432983 0.516541 0.155457 1441495419 0.722168 -0.432983 0.516541 0.155457 1441495419 0.722168 -0.432983 0.516541 0.155457 1441495419 0.722168 -0.432983 0.516541 0.155457 1441495419 0.721497 -0.435242 0.513245 0.162781 1441495419 0.721497 -0.435242 0.513245 0.162781 1441495419 0.721497 -0.435242 0.513245 0.162781 1441495419 0.721497 -0.435242 0.513245 0.162781 1441495419 0.721497 -0.435242 0.513245 0.162781 1441495419 0.721497 -0.435242 0.513245 0.162781 1441495419 0.722839 -0.433105 0.512634 0.164429 1441495419 0.722839 -0.433105 0.512634 0.164429 1441495419 0.722839 -0.433105 0.512634 0.164429 1441495419 0.722839 -0.433105 0.512634 0.164429 1441495419 0.722839 -0.433105 0.512634 0.164429 1441495419 0.722839 -0.433105 0.512634 0.164429 1441495419 0.722839 -0.433105 0.512634 0.164429 1441495419 0.724792 -0.429626 0.513611 0.161926 1441495419 0.724792 -0.429626 0.513611 0.161926 1441495419 0.724792 -0.429626 0.513611 0.161926 1441495419 0.724792 -0.429626 0.513611 0.161926 1441495419 0.724792 -0.429626 0.513611 0.161926 1441495419 0.727417 -0.427185 0.513855 0.155823 1441495420 0.727417 -0.427185 0.513855 0.155823 1441495420 0.727417 -0.427185 0.513855 0.155823 1441495420 0.727417 -0.427185 0.513855 0.155823 1441495420 0.727417 -0.427185 0.513855 0.155823 1441495420 0.727417 -0.427185 0.513855 0.155823 1441495420 0.727417 -0.427185 0.513855 0.155823 1441495420 0.727661 -0.431458 0.510986 0.152344 1441495420 0.727661 -0.431458 0.510986 0.152344 1441495420 0.727661 -0.431458 0.510986 0.152344 1441495420 0.727661 -0.431458 0.510986 0.152344 1441495420 0.727539 -0.436096 0.507813 0.150146 1441495420 0.727539 -0.436096 0.507813 0.150146 1441495420 0.727539 -0.436096 0.507813 0.150146 1441495420 0.727539 -0.436096 0.507813 0.150146 1441495420 0.727539 -0.436096 0.507813 0.150146 1441495420 0.727539 -0.436096 0.507813 0.150146 1441495420 0.726807 -0.439941 0.505371 0.150818 1441495420 0.726807 -0.439941 0.505371 0.150818 1441495420 0.726807 -0.439941 0.505371 0.150818 1441495420 0.726807 -0.439941 0.505371 0.150818 1441495420 0.726807 -0.439941 0.505371 0.150818 1441495420 0.726807 -0.439941 0.505371 0.150818 1441495420 0.724792 -0.443604 0.503845 0.154907 1441495420 0.724792 -0.443604 0.503845 0.154907 1441495420 0.724792 -0.443604 0.503845 0.154907 1441495420 0.724792 -0.443604 0.503845 0.154907 1441495420 0.724792 -0.443604 0.503845 0.154907 1441495420 0.724792 -0.443604 0.503845 0.154907 1441495420 0.720459 -0.450317 0.501892 0.161926 1441495420 0.720459 -0.450317 0.501892 0.161926 1441495420 0.720459 -0.450317 0.501892 0.161926 1441495420 0.720459 -0.450317 0.501892 0.161926 1441495420 0.720459 -0.450317 0.501892 0.161926 1441495420 0.720459 -0.450317 0.501892 0.161926 1441495420 0.720459 -0.450317 0.501892 0.161926 1441495420 0.716431 -0.455872 0.500549 0.168335 1441495420 0.716431 -0.455872 0.500549 0.168335 1441495420 0.716431 -0.455872 0.500549 0.168335 1441495420 0.716431 -0.455872 0.500549 0.168335 1441495420 0.716431 -0.455872 0.500549 0.168335 1441495420 0.716431 -0.455872 0.500549 0.168335 1441495420 0.715454 -0.455933 0.501465 0.169495 1441495420 0.715454 -0.455933 0.501465 0.169495 1441495420 0.715454 -0.455933 0.501465 0.169495 1441495420 0.715454 -0.455933 0.501465 0.169495 1441495420 0.715454 -0.455933 0.501465 0.169495 1441495420 0.715454 -0.455933 0.501465 0.169495 1441495420 0.715454 -0.455933 0.501465 0.169495 1441495420 0.716064 -0.453552 0.502991 0.168823 1441495420 0.716064 -0.453552 0.502991 0.168823 1441495420 0.716064 -0.453552 0.502991 0.168823 1441495420 0.716064 -0.453552 0.502991 0.168823 1441495420 0.716064 -0.453552 0.502991 0.168823 1441495420 0.716064 -0.453552 0.502991 0.168823 1441495420 0.716492 -0.452393 0.503113 0.169617 1441495420 0.716492 -0.452393 0.503113 0.169617 1441495420 0.716492 -0.452393 0.503113 0.169617 1441495420 0.716492 -0.452393 0.503113 0.169617 1441495420 0.716492 -0.452393 0.503113 0.169617 1441495420 0.717957 -0.449097 0.503662 0.170593 1441495420 0.717957 -0.449097 0.503662 0.170593 1441495420 0.717957 -0.449097 0.503662 0.170593 1441495420 0.717957 -0.449097 0.503662 0.170593 1441495420 0.717957 -0.449097 0.503662 0.170593 1441495420 0.717957 -0.449097 0.503662 0.170593 1441495420 0.717957 -0.449097 0.503662 0.170593 1441495420 0.719116 -0.445740 0.504150 0.173096 1441495420 0.719116 -0.445740 0.504150 0.173096 1441495420 0.719116 -0.445740 0.504150 0.173096 1441495420 0.719116 -0.445740 0.504150 0.173096 1441495420 0.719116 -0.445740 0.504150 0.173096 1441495420 0.720642 -0.440979 0.505188 0.175720 1441495420 0.720642 -0.440979 0.505188 0.175720 1441495420 0.720642 -0.440979 0.505188 0.175720 1441495420 0.720642 -0.440979 0.505188 0.175720 1441495420 0.720642 -0.440979 0.505188 0.175720 1441495420 0.720642 -0.440979 0.505188 0.175720 1441495420 0.721191 -0.438110 0.505737 0.179321 1441495420 0.721191 -0.438110 0.505737 0.179321 1441495420 0.721191 -0.438110 0.505737 0.179321 1441495420 0.721191 -0.438110 0.505737 0.179321 1441495420 0.721191 -0.438110 0.505737 0.179321 1441495420 0.721191 -0.438110 0.505737 0.179321 1441495420 0.721191 -0.438110 0.505737 0.179321 1441495420 0.721619 -0.436951 0.505920 0.179871 1441495420 0.721619 -0.436951 0.505920 0.179871 1441495420 0.721619 -0.436951 0.505920 0.179871 1441495420 0.721619 -0.436951 0.505920 0.179871 1441495420 0.721619 -0.436951 0.505920 0.179871 1441495420 0.721619 -0.436951 0.505920 0.179871 1441495420 0.722595 -0.437073 0.505310 0.177368 1441495420 0.722595 -0.437073 0.505310 0.177368 1441495420 0.722595 -0.437073 0.505310 0.177368 1441495420 0.722595 -0.437073 0.505310 0.177368 1441495420 0.722595 -0.437073 0.505310 0.177368 1441495420 0.722595 -0.437073 0.505310 0.177368 1441495420 0.721985 -0.443054 0.501770 0.174866 1441495420 0.721985 -0.443054 0.501770 0.174866 1441495420 0.721985 -0.443054 0.501770 0.174866 1441495420 0.721985 -0.443054 0.501770 0.174866 1441495420 0.721985 -0.443054 0.501770 0.174866 1441495420 0.721985 -0.443054 0.501770 0.174866 1441495420 0.721375 -0.448242 0.499329 0.171387 1441495420 0.721375 -0.448242 0.499329 0.171387 1441495420 0.721375 -0.448242 0.499329 0.171387 1441495420 0.721375 -0.448242 0.499329 0.171387 1441495420 0.721375 -0.448242 0.499329 0.171387 1441495420 0.721375 -0.448242 0.499329 0.171387 1441495420 0.721191 -0.448975 0.499573 0.169373 1441495421 0.721191 -0.448975 0.499573 0.169373 1441495421 0.721191 -0.448975 0.499573 0.169373 1441495421 0.721191 -0.448975 0.499573 0.169373 1441495421 0.721191 -0.448975 0.499573 0.169373 1441495421 0.721191 -0.448975 0.499573 0.169373 1441495421 0.721191 -0.448975 0.499573 0.169373 1441495421 0.720459 -0.448730 0.500488 0.170410 1441495421 0.720459 -0.448730 0.500488 0.170410 1441495421 0.720459 -0.448730 0.500488 0.170410 1441495421 0.720459 -0.448730 0.500488 0.170410 1441495421 0.720459 -0.448730 0.500488 0.170410 1441495421 0.720459 -0.448730 0.500488 0.170410 1441495421 0.718933 -0.450867 0.499268 0.174866 1441495421 0.718933 -0.450867 0.499268 0.174866 1441495421 0.718933 -0.450867 0.499268 0.174866 1441495421 0.718933 -0.450867 0.499268 0.174866 1441495421 0.718933 -0.450867 0.499268 0.174866 1441495421 0.718933 -0.450867 0.499268 0.174866 1441495421 0.719299 -0.450073 0.498535 0.177246 1441495421 0.719299 -0.450073 0.498535 0.177246 1441495421 0.719299 -0.450073 0.498535 0.177246 1441495421 0.719299 -0.450073 0.498535 0.177246 1441495421 0.719299 -0.450073 0.498535 0.177246 1441495421 0.719299 -0.450073 0.498535 0.177246 1441495421 0.721802 -0.443359 0.501831 0.174683 1441495421 0.721802 -0.443359 0.501831 0.174683 1441495421 0.721802 -0.443359 0.501831 0.174683 1441495421 0.721802 -0.443359 0.501831 0.174683 1441495421 0.721802 -0.443359 0.501831 0.174683 1441495421 0.722900 -0.437866 0.506104 0.171692 1441495421 0.722900 -0.437866 0.506104 0.171692 1441495421 0.722900 -0.437866 0.506104 0.171692 1441495421 0.722900 -0.437866 0.506104 0.171692 1441495421 0.722900 -0.437866 0.506104 0.171692 1441495421 0.722900 -0.437866 0.506104 0.171692 1441495421 0.722900 -0.437866 0.506104 0.171692 1441495421 0.725464 -0.432007 0.510193 0.163574 1441495421 0.725464 -0.432007 0.510193 0.163574 1441495421 0.725464 -0.432007 0.510193 0.163574 1441495421 0.725464 -0.432007 0.510193 0.163574 1441495421 0.725464 -0.432007 0.510193 0.163574 1441495421 0.725464 -0.432007 0.510193 0.163574 1441495421 0.731140 -0.419556 0.516541 0.150208 1441495421 0.731140 -0.419556 0.516541 0.150208 1441495421 0.731140 -0.419556 0.516541 0.150208 1441495421 0.731140 -0.419556 0.516541 0.150208 1441495421 0.731140 -0.419556 0.516541 0.150208 1441495421 0.731140 -0.419556 0.516541 0.150208 1441495421 0.731567 -0.418762 0.518005 0.145142 1441495421 0.731567 -0.418762 0.518005 0.145142 1441495421 0.731567 -0.418762 0.518005 0.145142 1441495421 0.731567 -0.418762 0.518005 0.145142 1441495421 0.731567 -0.418762 0.518005 0.145142 1441495421 0.733337 -0.416748 0.518860 0.138733 1441495421 0.733337 -0.416748 0.518860 0.138733 1441495421 0.733337 -0.416748 0.518860 0.138733 1441495421 0.733337 -0.416748 0.518860 0.138733 1441495421 0.733337 -0.416748 0.518860 0.138733 1441495421 0.733337 -0.416748 0.518860 0.138733 1441495421 0.733337 -0.416748 0.518860 0.138733 1441495421 0.733521 -0.419189 0.517212 0.136658 1441495421 0.733521 -0.419189 0.517212 0.136658 1441495421 0.733521 -0.419189 0.517212 0.136658 1441495421 0.733521 -0.419189 0.517212 0.136658 1441495421 0.733521 -0.419189 0.517212 0.136658 1441495421 0.733521 -0.419189 0.517212 0.136658 1441495421 0.732361 -0.424194 0.514526 0.137573 1441495421 0.732361 -0.424194 0.514526 0.137573 1441495421 0.732361 -0.424194 0.514526 0.137573 1441495421 0.732361 -0.424194 0.514526 0.137573 1441495421 0.732361 -0.424194 0.514526 0.137573 1441495421 0.732361 -0.424194 0.514526 0.137573 1441495421 0.731689 -0.426880 0.513123 0.137878 1441495421 0.731689 -0.426880 0.513123 0.137878 1441495421 0.731689 -0.426880 0.513123 0.137878 1441495421 0.731689 -0.426880 0.513123 0.137878 1441495421 0.731689 -0.426880 0.513123 0.137878 1441495421 0.728699 -0.432800 0.510925 0.143433 1441495421 0.728699 -0.432800 0.510925 0.143433 1441495421 0.728699 -0.432800 0.510925 0.143433 1441495421 0.728699 -0.432800 0.510925 0.143433 1441495421 0.728699 -0.432800 0.510925 0.143433 1441495421 0.728699 -0.432800 0.510925 0.143433 1441495421 0.725952 -0.435852 0.510254 0.150269 1441495421 0.725952 -0.435852 0.510254 0.150269 1441495421 0.725952 -0.435852 0.510254 0.150269 1441495421 0.725952 -0.435852 0.510254 0.150269 1441495421 0.725952 -0.435852 0.510254 0.150269 1441495421 0.725952 -0.435852 0.510254 0.150269 1441495421 0.723938 -0.435059 0.511169 0.158997 1441495421 0.723938 -0.435059 0.511169 0.158997 1441495421 0.723938 -0.435059 0.511169 0.158997 1441495421 0.723938 -0.435059 0.511169 0.158997 1441495421 0.723938 -0.435059 0.511169 0.158997 1441495421 0.723938 -0.435059 0.511169 0.158997 1441495421 0.721680 -0.435242 0.510620 0.170044 1441495421 0.721680 -0.435242 0.510620 0.170044 1441495421 0.721680 -0.435242 0.510620 0.170044 1441495421 0.721680 -0.435242 0.510620 0.170044 1441495421 0.721680 -0.435242 0.510620 0.170044 1441495421 0.721680 -0.435242 0.510620 0.170044 1441495421 0.722107 -0.431335 0.510620 0.178162 1441495421 0.722107 -0.431335 0.510620 0.178162 1441495421 0.722107 -0.431335 0.510620 0.178162 1441495421 0.722107 -0.431335 0.510620 0.178162 1441495421 0.722107 -0.431335 0.510620 0.178162 1441495421 0.722107 -0.431335 0.510620 0.178162 1441495421 0.721985 -0.428955 0.509644 0.186829 1441495421 0.721985 -0.428955 0.509644 0.186829 1441495422 0.721985 -0.428955 0.509644 0.186829 1441495422 0.721985 -0.428955 0.509644 0.186829 1441495422 0.721985 -0.428955 0.509644 0.186829 1441495422 0.721985 -0.428955 0.509644 0.186829 1441495422 0.721375 -0.426514 0.510010 0.193604 1441495422 0.721375 -0.426514 0.510010 0.193604 1441495422 0.721375 -0.426514 0.510010 0.193604 1441495422 0.721375 -0.426514 0.510010 0.193604 1441495422 0.721375 -0.426514 0.510010 0.193604 1441495422 0.721375 -0.426514 0.510010 0.193604 1441495422 0.721375 -0.426514 0.510010 0.193604 1441495422 0.723450 -0.417297 0.514648 0.193787 1441495422 0.723450 -0.417297 0.514648 0.193787 1441495422 0.723450 -0.417297 0.514648 0.193787 1441495422 0.723450 -0.417297 0.514648 0.193787 1441495422 0.723450 -0.417297 0.514648 0.193787 1441495422 0.723450 -0.417297 0.514648 0.193787 1441495422 0.724915 -0.413269 0.516663 0.191589 1441495422 0.724915 -0.413269 0.516663 0.191589 1441495422 0.724915 -0.413269 0.516663 0.191589 1441495422 0.724915 -0.413269 0.516663 0.191589 1441495422 0.724915 -0.413269 0.516663 0.191589 1441495422 0.724915 -0.413269 0.516663 0.191589 1441495422 0.724731 -0.419617 0.513672 0.186340 1441495422 0.724731 -0.419617 0.513672 0.186340 1441495422 0.724731 -0.419617 0.513672 0.186340 1441495422 0.724731 -0.419617 0.513672 0.186340 1441495422 0.724731 -0.419617 0.513672 0.186340 1441495422 0.724731 -0.419617 0.513672 0.186340 1441495422 0.724731 -0.419617 0.513672 0.186340 1441495422 0.724854 -0.428955 0.509094 0.176880 1441495422 0.724854 -0.428955 0.509094 0.176880 1441495422 0.724854 -0.428955 0.509094 0.176880 1441495422 0.724854 -0.428955 0.509094 0.176880 1441495422 0.724854 -0.428955 0.509094 0.176880 1441495422 0.724854 -0.428955 0.509094 0.176880 1441495422 0.724426 -0.440186 0.503357 0.167358 1441495422 0.724426 -0.440186 0.503357 0.167358 1441495422 0.724426 -0.440186 0.503357 0.167358 1441495422 0.724426 -0.440186 0.503357 0.167358 1441495422 0.724426 -0.440186 0.503357 0.167358 1441495422 0.724426 -0.440186 0.503357 0.167358 1441495422 0.724121 -0.448486 0.498962 0.159851 1441495422 0.724121 -0.448486 0.498962 0.159851 1441495422 0.724121 -0.448486 0.498962 0.159851 1441495422 0.724121 -0.448486 0.498962 0.159851 1441495422 0.724121 -0.448486 0.498962 0.159851 1441495422 0.724121 -0.448486 0.498962 0.159851 1441495422 0.724121 -0.448486 0.498962 0.159851 1441495422 0.724365 -0.450806 0.497925 0.155212 1441495422 0.724365 -0.450806 0.497925 0.155212 1441495422 0.724365 -0.450806 0.497925 0.155212 1441495422 0.724365 -0.450806 0.497925 0.155212 1441495422 0.724365 -0.450806 0.497925 0.155212 1441495422 0.724365 -0.450806 0.497925 0.155212 1441495422 0.724487 -0.448608 0.499695 0.155273 1441495422 0.724487 -0.448608 0.499695 0.155273 1441495422 0.724487 -0.448608 0.499695 0.155273 1441495422 0.724487 -0.448608 0.499695 0.155273 1441495422 0.724487 -0.448608 0.499695 0.155273 1441495422 0.724487 -0.448608 0.499695 0.155273 1441495422 0.721924 -0.449585 0.499756 0.163879 1441495422 0.721924 -0.449585 0.499756 0.163879 1441495422 0.721924 -0.449585 0.499756 0.163879 1441495422 0.721924 -0.449585 0.499756 0.163879 1441495422 0.721924 -0.449585 0.499756 0.163879 1441495422 0.721924 -0.449585 0.499756 0.163879 1441495422 0.721924 -0.449585 0.499756 0.163879 1441495422 0.722900 -0.445007 0.500977 0.168335 1441495422 0.722900 -0.445007 0.500977 0.168335 1441495422 0.722900 -0.445007 0.500977 0.168335 1441495422 0.722900 -0.445007 0.500977 0.168335 1441495422 0.722900 -0.445007 0.500977 0.168335 1441495422 0.722900 -0.445007 0.500977 0.168335 1441495422 0.725830 -0.434570 0.505920 0.168274 1441495422 0.725830 -0.434570 0.505920 0.168274 1441495422 0.725830 -0.434570 0.505920 0.168274 1441495422 0.725830 -0.434570 0.505920 0.168274 1441495422 0.725830 -0.434570 0.505920 0.168274 1441495422 0.725830 -0.434570 0.505920 0.168274 1441495422 0.727295 -0.425903 0.511292 0.167725 1441495422 0.727295 -0.425903 0.511292 0.167725 1441495422 0.727295 -0.425903 0.511292 0.167725 1441495422 0.727295 -0.425903 0.511292 0.167725 1441495422 0.727295 -0.425903 0.511292 0.167725 1441495422 0.727295 -0.425903 0.511292 0.167725 1441495422 0.727417 -0.423218 0.513916 0.166199 1441495422 0.727417 -0.423218 0.513916 0.166199 1441495422 0.727417 -0.423218 0.513916 0.166199 1441495422 0.727417 -0.423218 0.513916 0.166199 1441495422 0.727417 -0.423218 0.513916 0.166199 1441495422 0.727417 -0.423218 0.513916 0.166199 1441495422 0.729675 -0.419067 0.516357 0.159058 1441495422 0.729675 -0.419067 0.516357 0.159058 1441495422 0.729675 -0.419067 0.516357 0.159058 1441495422 0.729675 -0.419067 0.516357 0.159058 1441495422 0.729675 -0.419067 0.516357 0.159058 1441495422 0.729675 -0.419067 0.516357 0.159058 1441495422 0.729675 -0.419067 0.516357 0.159058 1441495422 0.731018 -0.416016 0.518127 0.154846 1441495422 0.731018 -0.416016 0.518127 0.154846 1441495422 0.731018 -0.416016 0.518127 0.154846 1441495422 0.731018 -0.416016 0.518127 0.154846 1441495422 0.731018 -0.416016 0.518127 0.154846 1441495422 0.730774 -0.417603 0.517212 0.155029 1441495422 0.730774 -0.417603 0.517212 0.155029 1441495422 0.730774 -0.417603 0.517212 0.155029 1441495422 0.730774 -0.417603 0.517212 0.155029 1441495422 0.730774 -0.417603 0.517212 0.155029 1441495422 0.730774 -0.417603 0.517212 0.155029 1441495422 0.729919 -0.421387 0.514832 0.156738 1441495422 0.729919 -0.421387 0.514832 0.156738 1441495422 0.729919 -0.421387 0.514832 0.156738 1441495423 0.729919 -0.421387 0.514832 0.156738 1441495423 0.729919 -0.421387 0.514832 0.156738 1441495423 0.729919 -0.421387 0.514832 0.156738 1441495423 0.729675 -0.422974 0.513672 0.157288 1441495423 0.729675 -0.422974 0.513672 0.157288 1441495423 0.729675 -0.422974 0.513672 0.157288 1441495423 0.729675 -0.422974 0.513672 0.157288 1441495423 0.729675 -0.422974 0.513672 0.157288 1441495423 0.729675 -0.422974 0.513672 0.157288 1441495423 0.729675 -0.422974 0.513672 0.157288 1441495423 0.726318 -0.430054 0.510559 0.163757 1441495423 0.726318 -0.430054 0.510559 0.163757 1441495423 0.726318 -0.430054 0.510559 0.163757 1441495423 0.726318 -0.430054 0.510559 0.163757 1441495423 0.726318 -0.430054 0.510559 0.163757 1441495423 0.723145 -0.437439 0.506958 0.169373 1441495423 0.723145 -0.437439 0.506958 0.169373 1441495423 0.723145 -0.437439 0.506958 0.169373 1441495423 0.723145 -0.437439 0.506958 0.169373 1441495423 0.723145 -0.437439 0.506958 0.169373 1441495423 0.723145 -0.437439 0.506958 0.169373 1441495423 0.723755 -0.436401 0.507141 0.168640 1441495423 0.723755 -0.436401 0.507141 0.168640 1441495423 0.723755 -0.436401 0.507141 0.168640 1441495423 0.723755 -0.436401 0.507141 0.168640 1441495423 0.723755 -0.436401 0.507141 0.168640 1441495423 0.723755 -0.436401 0.507141 0.168640 1441495423 0.723755 -0.436401 0.507141 0.168640 1441495423 0.723328 -0.437256 0.506287 0.170959 1441495423 0.723328 -0.437256 0.506287 0.170959 1441495423 0.723328 -0.437256 0.506287 0.170959 1441495423 0.723328 -0.437256 0.506287 0.170959 1441495423 0.723328 -0.437256 0.506287 0.170959 1441495423 0.723328 -0.437256 0.506287 0.170959 1441495423 0.723206 -0.436829 0.505798 0.173950 1441495423 0.723206 -0.436829 0.505798 0.173950 1441495423 0.723206 -0.436829 0.505798 0.173950 1441495423 0.723206 -0.436829 0.505798 0.173950 1441495423 0.723206 -0.436829 0.505798 0.173950 1441495423 0.723206 -0.436829 0.505798 0.173950 1441495423 0.723389 -0.435181 0.505493 0.178345 1441495423 0.723389 -0.435181 0.505493 0.178345 1441495423 0.723389 -0.435181 0.505493 0.178345 1441495423 0.723389 -0.435181 0.505493 0.178345 1441495423 0.723389 -0.435181 0.505493 0.178345 1441495423 0.723389 -0.435181 0.505493 0.178345 1441495423 0.723267 -0.433228 0.505554 0.183167 1441495423 0.723267 -0.433228 0.505554 0.183167 1441495423 0.723267 -0.433228 0.505554 0.183167 1441495423 0.723267 -0.433228 0.505554 0.183167 1441495423 0.723267 -0.433228 0.505554 0.183167 1441495423 0.723267 -0.433228 0.505554 0.183167 1441495423 0.724243 -0.426880 0.509033 0.184570 1441495423 0.724243 -0.426880 0.509033 0.184570 1441495423 0.724243 -0.426880 0.509033 0.184570 1441495423 0.724243 -0.426880 0.509033 0.184570 1441495423 0.724243 -0.426880 0.509033 0.184570 1441495423 0.724243 -0.426880 0.509033 0.184570 1441495423 0.726196 -0.419617 0.512939 0.182739 1441495423 0.726196 -0.419617 0.512939 0.182739 1441495423 0.726196 -0.419617 0.512939 0.182739 1441495423 0.726196 -0.419617 0.512939 0.182739 1441495423 0.726196 -0.419617 0.512939 0.182739 1441495423 0.726196 -0.419617 0.512939 0.182739 1441495423 0.726746 -0.419128 0.513733 0.179382 1441495423 0.726746 -0.419128 0.513733 0.179382 1441495423 0.726746 -0.419128 0.513733 0.179382 1441495423 0.726746 -0.419128 0.513733 0.179382 1441495423 0.726746 -0.419128 0.513733 0.179382 1441495423 0.726624 -0.424255 0.511963 0.172668 1441495423 0.726624 -0.424255 0.511963 0.172668 1441495423 0.726624 -0.424255 0.511963 0.172668 1441495423 0.726624 -0.424255 0.511963 0.172668 1441495423 0.726624 -0.424255 0.511963 0.172668 1441495423 0.726624 -0.424255 0.511963 0.172668 1441495423 0.726624 -0.424255 0.511963 0.172668 1441495423 0.726563 -0.430359 0.509583 0.164856 1441495423 0.726563 -0.430359 0.509583 0.164856 1441495423 0.726563 -0.430359 0.509583 0.164856 1441495423 0.726563 -0.430359 0.509583 0.164856 1441495423 0.726563 -0.430359 0.509583 0.164856 1441495423 0.726563 -0.430359 0.509583 0.164856 1441495423 0.726196 -0.435120 0.507813 0.159485 1441495423 0.726196 -0.435120 0.507813 0.159485 1441495423 0.726196 -0.435120 0.507813 0.159485 1441495423 0.726196 -0.435120 0.507813 0.159485 1441495423 0.726196 -0.435120 0.507813 0.159485 1441495423 0.726196 -0.435120 0.507813 0.159485 1441495423 0.726990 -0.434082 0.508728 0.155518 1441495423 0.726990 -0.434082 0.508728 0.155518 1441495423 0.726990 -0.434082 0.508728 0.155518 1441495423 0.726990 -0.434082 0.508728 0.155518 1441495423 0.726990 -0.434082 0.508728 0.155518 1441495423 0.726990 -0.434082 0.508728 0.155518 1441495423 0.726990 -0.434082 0.508728 0.155518 1441495423 0.728210 -0.430603 0.510376 0.153931 1441495423 0.728210 -0.430603 0.510376 0.153931 1441495423 0.728210 -0.430603 0.510376 0.153931 1441495423 0.728210 -0.430603 0.510376 0.153931 1441495423 0.728210 -0.430603 0.510376 0.153931 1441495423 0.727783 -0.430481 0.509888 0.157959 1441495423 0.727783 -0.430481 0.509888 0.157959 1441495423 0.727783 -0.430481 0.509888 0.157959 1441495423 0.727783 -0.430481 0.509888 0.157959 1441495423 0.727783 -0.430481 0.509888 0.157959 1441495423 0.727783 -0.430481 0.509888 0.157959 1441495423 0.727783 -0.430481 0.509888 0.157959 1441495423 0.729126 -0.426453 0.510986 0.159119 1441495423 0.729126 -0.426453 0.510986 0.159119 1441495423 0.729126 -0.426453 0.510986 0.159119 1441495423 0.729126 -0.426453 0.510986 0.159119 1441495424 0.729126 -0.426453 0.510986 0.159119 1441495424 0.729126 -0.426453 0.510986 0.159119 1441495424 0.730408 -0.420959 0.513916 0.158264 1441495424 0.730408 -0.420959 0.513916 0.158264 1441495424 0.730408 -0.420959 0.513916 0.158264 1441495424 0.730408 -0.420959 0.513916 0.158264 1441495424 0.730408 -0.420959 0.513916 0.158264 1441495424 0.730408 -0.420959 0.513916 0.158264 1441495424 0.731812 -0.415833 0.516968 0.155640 1441495424 0.731812 -0.415833 0.516968 0.155640 1441495424 0.731812 -0.415833 0.516968 0.155640 1441495424 0.731812 -0.415833 0.516968 0.155640 1441495424 0.731812 -0.415833 0.516968 0.155640 1441495424 0.731812 -0.415833 0.516968 0.155640 1441495424 0.731812 -0.415833 0.516968 0.155640 1441495424 0.734863 -0.409485 0.519836 0.148254 1441495424 0.734863 -0.409485 0.519836 0.148254 1441495424 0.734863 -0.409485 0.519836 0.148254 1441495424 0.734863 -0.409485 0.519836 0.148254 1441495424 0.734863 -0.409485 0.519836 0.148254 1441495424 0.734863 -0.409485 0.519836 0.148254 1441495424 0.736633 -0.405457 0.522278 0.142090 1441495424 0.736633 -0.405457 0.522278 0.142090 1441495424 0.736633 -0.405457 0.522278 0.142090 1441495424 0.736633 -0.405457 0.522278 0.142090 1441495424 0.736633 -0.405457 0.522278 0.142090 1441495424 0.736755 -0.406738 0.522095 0.138489 1441495424 0.736755 -0.406738 0.522095 0.138489 1441495424 0.736755 -0.406738 0.522095 0.138489 1441495424 0.736755 -0.406738 0.522095 0.138489 1441495424 0.736755 -0.406738 0.522095 0.138489 1441495424 0.736755 -0.406738 0.522095 0.138489 1441495424 0.737427 -0.406982 0.521912 0.134705 1441495424 0.737427 -0.406982 0.521912 0.134705 1441495424 0.737427 -0.406982 0.521912 0.134705 1441495424 0.737427 -0.406982 0.521912 0.134705 1441495424 0.737427 -0.406982 0.521912 0.134705 1441495424 0.737427 -0.406982 0.521912 0.134705 1441495424 0.736755 -0.410095 0.520386 0.134521 1441495424 0.736755 -0.410095 0.520386 0.134521 1441495424 0.736755 -0.410095 0.520386 0.134521 1441495424 0.736755 -0.410095 0.520386 0.134521 1441495424 0.736755 -0.410095 0.520386 0.134521 1441495424 0.736755 -0.410095 0.520386 0.134521 1441495424 0.735901 -0.412598 0.519104 0.136536 1441495424 0.735901 -0.412598 0.519104 0.136536 1441495424 0.735901 -0.412598 0.519104 0.136536 1441495424 0.735901 -0.412598 0.519104 0.136536 1441495424 0.735901 -0.412598 0.519104 0.136536 1441495424 0.735901 -0.412598 0.519104 0.136536 1441495424 0.735901 -0.412598 0.519104 0.136536 1441495424 0.733704 -0.416382 0.517639 0.142151 1441495424 0.733704 -0.416382 0.517639 0.142151 1441495424 0.733704 -0.416382 0.517639 0.142151 1441495424 0.733704 -0.416382 0.517639 0.142151 1441495424 0.733704 -0.416382 0.517639 0.142151 1441495424 0.730652 -0.421875 0.515564 0.149597 1441495424 0.730652 -0.421875 0.515564 0.149597 1441495424 0.730652 -0.421875 0.515564 0.149597 1441495424 0.730652 -0.421875 0.515564 0.149597 1441495424 0.730652 -0.421875 0.515564 0.149597 1441495424 0.730652 -0.421875 0.515564 0.149597 1441495424 0.730652 -0.421875 0.515564 0.149597 1441495424 0.728027 -0.425903 0.513794 0.156677 1441495424 0.728027 -0.425903 0.513794 0.156677 1441495424 0.728027 -0.425903 0.513794 0.156677 1441495424 0.728027 -0.425903 0.513794 0.156677 1441495424 0.728027 -0.425903 0.513794 0.156677 1441495424 0.726074 -0.429871 0.510864 0.164368 1441495424 0.726074 -0.429871 0.510864 0.164368 1441495424 0.726074 -0.429871 0.510864 0.164368 1441495424 0.726074 -0.429871 0.510864 0.164368 1441495424 0.726074 -0.429871 0.510864 0.164368 1441495424 0.726074 -0.429871 0.510864 0.164368 1441495424 0.726074 -0.429871 0.510864 0.164368 1441495424 0.726135 -0.429626 0.508667 0.171326 1441495424 0.726135 -0.429626 0.508667 0.171326 1441495424 0.726135 -0.429626 0.508667 0.171326 1441495424 0.726135 -0.429626 0.508667 0.171326 1441495424 0.726135 -0.429626 0.508667 0.171326 1441495424 0.726135 -0.429626 0.508667 0.171326 1441495424 0.725952 -0.429504 0.505737 0.180725 1441495424 0.725952 -0.429504 0.505737 0.180725 1441495424 0.725952 -0.429504 0.505737 0.180725 1441495424 0.725952 -0.429504 0.505737 0.180725 1441495424 0.725952 -0.429504 0.505737 0.180725 1441495424 0.725952 -0.429504 0.505737 0.180725 1441495424 0.724182 -0.432373 0.501892 0.191406 1441495424 0.724182 -0.432373 0.501892 0.191406 1441495424 0.724182 -0.432373 0.501892 0.191406 1441495424 0.724182 -0.432373 0.501892 0.191406 1441495424 0.724182 -0.432373 0.501892 0.191406 1441495424 0.724182 -0.432373 0.501892 0.191406 1441495424 0.724426 -0.428650 0.502747 0.196533 1441495424 0.724426 -0.428650 0.502747 0.196533 1441495424 0.724426 -0.428650 0.502747 0.196533 1441495424 0.724426 -0.428650 0.502747 0.196533 1441495424 0.724426 -0.428650 0.502747 0.196533 1441495424 0.724426 -0.428650 0.502747 0.196533 1441495424 0.726868 -0.419617 0.507080 0.195984 1441495424 0.726868 -0.419617 0.507080 0.195984 1441495424 0.726868 -0.419617 0.507080 0.195984 1441495424 0.726868 -0.419617 0.507080 0.195984 1441495424 0.726868 -0.419617 0.507080 0.195984 1441495424 0.726868 -0.419617 0.507080 0.195984 1441495424 0.726868 -0.419617 0.507080 0.195984 1441495424 0.728455 -0.415771 0.508911 0.193420 1441495424 0.728455 -0.415771 0.508911 0.193420 1441495424 0.728455 -0.415771 0.508911 0.193420 1441495424 0.728455 -0.415771 0.508911 0.193420 1441495425 0.728455 -0.415771 0.508911 0.193420 1441495425 0.728455 -0.415771 0.508911 0.193420 1441495425 0.729919 -0.416016 0.509644 0.185486 1441495425 0.729919 -0.416016 0.509644 0.185486 1441495425 0.729919 -0.416016 0.509644 0.185486 1441495425 0.729919 -0.416016 0.509644 0.185486 1441495425 0.729919 -0.416016 0.509644 0.185486 1441495425 0.729919 -0.416016 0.509644 0.185486 1441495425 0.731140 -0.419189 0.508911 0.175171 1441495425 0.731140 -0.419189 0.508911 0.175171 1441495425 0.731140 -0.419189 0.508911 0.175171 1441495425 0.731140 -0.419189 0.508911 0.175171 1441495425 0.731140 -0.419189 0.508911 0.175171 1441495425 0.731140 -0.419189 0.508911 0.175171 1441495425 0.731567 -0.425659 0.506470 0.164612 1441495425 0.731567 -0.425659 0.506470 0.164612 1441495425 
0.622070 -0.610535 0.427185 0.240295 1441495427 0.622070 -0.610535 0.427185 0.240295 1441495428 0.622070 -0.610535 0.427185 0.240295 1441495428 0.622070 -0.610535 0.427185 0.240295 1441495428 0.622070 -0.610535 0.427185 0.240295 1441495428 0.622070 -0.610535 0.427185 0.240295 1441495428 0.587585 -0.684326 0.395691 0.172729 1441495428 0.587585 -0.684326 0.395691 0.172729 1441495428 0.587585 -0.684326 0.395691 0.172729 1441495428 0.587585 -0.684326 0.395691 0.172729 1441495428 0.587585 -0.684326 0.395691 0.172729 1441495428 0.530518 -0.761841 0.365723 0.066101 1441495428 0.530518 -0.761841 0.365723 0.066101 1441495428 0.530518 -0.761841 0.365723 0.066101 1441495428 0.530518 -0.761841 0.365723 0.066101 1441495428 0.530518 -0.761841 0.365723 0.066101 1441495428 0.530518 -0.761841 0.365723 0.066101 1441495428 0.530518 -0.761841 0.365723 0.066101 1441495428 0.438171 -0.830078 0.338074 -0.068237 1441495428 0.438171 -0.830078 0.338074 -0.068237 1441495428 0.438171 -0.830078 0.338074 -0.068237 1441495428 0.438171 -0.830078 0.338074 -0.068237 1441495428 0.438171 -0.830078 0.338074 -0.068237 1441495428 0.334839 -0.862854 0.308777 -0.219360 1441495428 0.334839 -0.862854 0.308777 -0.219360 1441495428 0.334839 -0.862854 0.308777 -0.219360 1441495428 0.334839 -0.862854 0.308777 -0.219360 1441495428 0.334839 -0.862854 0.308777 -0.219360 1441495428 0.334839 -0.862854 0.308777 -0.219360 1441495428 0.334839 -0.862854 0.308777 -0.219360 1441495428 0.242310 -0.853699 0.264832 -0.377319 1441495428 0.242310 -0.853699 0.264832 -0.377319 1441495428 0.242310 -0.853699 0.264832 -0.377319 1441495428 0.242310 -0.853699 0.264832 -0.377319 1441495428 0.242310 -0.853699 0.264832 -0.377319 1441495428 0.242310 -0.853699 0.264832 -0.377319 1441495428 0.179993 -0.808289 0.190308 -0.527405 1441495428 0.179993 -0.808289 0.190308 -0.527405 1441495428 0.179993 -0.808289 0.190308 -0.527405 1441495428 0.179993 -0.808289 0.190308 -0.527405 1441495428 0.179993 -0.808289 0.190308 -0.527405 1441495428 0.179993 -0.808289 0.190308 -0.527405 1441495428 0.120483 -0.747437 0.103943 -0.645020 1441495428 0.120483 -0.747437 0.103943 -0.645020 1441495428 0.120483 -0.747437 0.103943 -0.645020 1441495428 0.120483 -0.747437 0.103943 -0.645020 1441495428 0.120483 -0.747437 0.103943 -0.645020 1441495428 0.120483 -0.747437 0.103943 -0.645020 1441495428 0.041931 -0.684570 0.046570 -0.726257 1441495428 0.041931 -0.684570 0.046570 -0.726257 1441495428 0.041931 -0.684570 0.046570 -0.726257 1441495428 0.041931 -0.684570 0.046570 -0.726257 1441495428 0.041931 -0.684570 0.046570 -0.726257 1441495428 -0.020996 -0.631042 0.013123 -0.775391 1441495428 -0.020996 -0.631042 0.013123 -0.775391 1441495428 -0.020996 -0.631042 0.013123 -0.775391 1441495428 -0.020996 -0.631042 0.013123 -0.775391 1441495428 -0.020996 -0.631042 0.013123 -0.775391 1441495428 -0.020996 -0.631042 0.013123 -0.775391 1441495428 -0.043396 -0.608093 -0.004333 -0.792725 1441495428 -0.043396 -0.608093 -0.004333 -0.792725 1441495428 -0.043396 -0.608093 -0.004333 -0.792725 1441495428 -0.043396 -0.608093 -0.004333 -0.792725 1441495428 -0.037842 -0.611755 -0.005676 -0.790161 1441495428 -0.037842 -0.611755 -0.005676 -0.790161 1441495428 -0.037842 -0.611755 -0.005676 -0.790161 1441495428 -0.037842 -0.611755 -0.005676 -0.790161 1441495428 -0.037842 -0.611755 -0.005676 -0.790161 1441495428 -0.037842 -0.611755 -0.005676 -0.790161 1441495428 0.000244 -0.644836 0.013000 -0.764282 1441495428 0.000244 -0.644836 0.013000 -0.764282 1441495428 0.000244 -0.644836 0.013000 -0.764282 1441495428 0.000244 -0.644836 0.013000 -0.764282 1441495428 0.000244 -0.644836 0.013000 -0.764282 1441495428 0.000244 -0.644836 0.013000 -0.764282 1441495428 0.076843 -0.705872 0.057800 -0.701843 1441495428 0.076843 -0.705872 0.057800 -0.701843 1441495428 0.076843 -0.705872 0.057800 -0.701843 1441495428 0.076843 -0.705872 0.057800 -0.701843 1441495428 0.076843 -0.705872 0.057800 -0.701843 1441495428 0.185852 -0.774292 0.134521 -0.589844 1441495428 0.185852 -0.774292 0.134521 -0.589844 1441495428 0.185852 -0.774292 0.134521 -0.589844 1441495428 0.185852 -0.774292 0.134521 -0.589844 1441495428 0.185852 -0.774292 0.134521 -0.589844 1441495428 0.185852 -0.774292 0.134521 -0.589844 1441495428 0.322388 -0.813843 0.223206 -0.428955 1441495428 0.322388 -0.813843 0.223206 -0.428955 1441495428 0.322388 -0.813843 0.223206 -0.428955 1441495428 0.322388 -0.813843 0.223206 -0.428955 1441495428 0.322388 -0.813843 0.223206 -0.428955 1441495428 0.322388 -0.813843 0.223206 -0.428955 1441495428 0.322388 -0.813843 0.223206 -0.428955 1441495428 0.431030 -0.818542 0.305542 -0.225525 1441495428 0.431030 -0.818542 0.305542 -0.225525 1441495428 0.431030 -0.818542 0.305542 -0.225525 1441495428 0.431030 -0.818542 0.305542 -0.225525 1441495428 0.431030 -0.818542 0.305542 -0.225525 1441495428 0.501831 -0.793640 0.343323 -0.020996 1441495428 0.501831 -0.793640 0.343323 -0.020996 1441495428 0.501831 -0.793640 0.343323 -0.020996 1441495428 0.501831 -0.793640 0.343323 -0.020996 1441495428 0.501831 -0.793640 0.343323 -0.020996 1441495428 0.501831 -0.793640 0.343323 -0.020996 1441495428 0.568848 -0.722595 0.362488 0.151184 1441495428 0.568848 -0.722595 0.362488 0.151184 1441495429 0.568848 -0.722595 0.362488 0.151184 1441495429 0.568848 -0.722595 0.362488 0.151184 1441495429 0.568848 -0.722595 0.362488 0.151184 1441495429 0.568848 -0.722595 0.362488 0.151184 1441495429 0.604980 -0.633728 0.384277 0.290955 1441495429 0.604980 -0.633728 0.384277 0.290955 1441495429 0.604980 -0.633728 0.384277 0.290955 1441495429 0.604980 -0.633728 0.384277 0.290955 1441495429 0.604980 -0.633728 0.384277 0.290955 1441495429 0.604980 -0.633728 0.384277 0.290955 1441495429 0.598755 -0.587280 0.388184 0.381897 1441495429 0.598755 -0.587280 0.388184 0.381897 1441495429 0.598755 -0.587280 0.388184 0.381897 1441495429 0.598755 -0.587280 0.388184 0.381897 1441495429 0.598755 -0.587280 0.388184 0.381897 1441495429 0.598755 -0.587280 0.388184 0.381897 1441495429 0.598755 -0.587280 0.388184 0.381897 1441495429 0.585876 -0.565491 0.383362 0.435852 1441495429 0.585876 -0.565491 0.383362 0.435852 1441495429 0.585876 -0.565491 0.383362 0.435852 1441495429 0.585876 -0.565491 0.383362 0.435852 1441495429 0.585876 -0.565491 0.383362 0.435852 1441495429 0.585876 -0.565491 0.383362 0.435852 1441495429 0.568054 -0.558044 0.379761 0.470825 1441495429 0.568054 -0.558044 0.379761 0.470825 1441495429 0.568054 -0.558044 0.379761 0.470825 1441495429 0.568054 -0.558044 0.379761 0.470825 1441495429 0.568054 -0.558044 0.379761 0.470825 1441495429 0.555359 -0.594482 0.373169 0.445984 1441495429 0.555359 -0.594482 0.373169 0.445984 1441495429 0.555359 -0.594482 0.373169 0.445984 1441495429 0.555359 -0.594482 0.373169 0.445984 1441495429 0.555359 -0.594482 0.373169 0.445984 1441495429 0.555359 -0.594482 0.373169 0.445984 1441495429 0.555359 -0.594482 0.373169 0.445984 1441495429 0.541016 -0.655579 0.363831 0.380920 1441495429 0.541016 -0.655579 0.363831 0.380920 1441495429 0.541016 -0.655579 0.363831 0.380920 1441495429 0.541016 -0.655579 0.363831 0.380920 1441495429 0.541016 -0.655579 0.363831 0.380920 1441495429 0.541016 -0.655579 0.363831 0.380920 1441495429 0.518555 -0.730469 0.347839 0.276611 1441495429 0.518555 -0.730469 0.347839 0.276611 1441495429 0.518555 -0.730469 0.347839 0.276611 1441495429 0.518555 -0.730469 0.347839 0.276611 1441495429 0.518555 -0.730469 0.347839 0.276611 1441495429 0.480530 -0.805420 0.321899 0.129578 1441495429 0.480530 -0.805420 0.321899 0.129578 1441495429 0.480530 -0.805420 0.321899 0.129578 1441495429 0.480530 -0.805420 0.321899 0.129578 1441495429 0.480530 -0.805420 0.321899 0.129578 1441495429 0.480530 -0.805420 0.321899 0.129578 1441495429 0.419067 -0.859863 0.288635 -0.041687 1441495429 0.419067 -0.859863 0.288635 -0.041687 1441495429 0.419067 -0.859863 0.288635 -0.041687 1441495429 0.419067 -0.859863 0.288635 -0.041687 1441495429 0.419067 -0.859863 0.288635 -0.041687 1441495429 0.419067 -0.859863 0.288635 -0.041687 1441495429 0.346313 -0.879761 0.251526 -0.206909 1441495429 0.346313 -0.879761 0.251526 -0.206909 1441495429 0.346313 -0.879761 0.251526 -0.206909 1441495429 0.346313 -0.879761 0.251526 -0.206909 1441495429 0.346313 -0.879761 0.251526 -0.206909 1441495429 0.346313 -0.879761 0.251526 -0.206909 1441495429 0.346313 -0.879761 0.251526 -0.206909 1441495429 0.263672 -0.871399 0.209351 -0.356812 1441495429 0.263672 -0.871399 0.209351 -0.356812 1441495429 0.263672 -0.871399 0.209351 -0.356812 1441495429 0.263672 -0.871399 0.209351 -0.356812 1441495429 0.263672 -0.871399 0.209351 -0.356812 1441495429 0.263672 -0.871399 0.209351 -0.356812 1441495429 0.165955 -0.840149 0.165161 -0.489319 1441495429 0.165955 -0.840149 0.165161 -0.489319 1441495429 0.165955 -0.840149 0.165161 -0.489319 1441495429 0.165955 -0.840149 0.165161 -0.489319 1441495429 0.165955 -0.840149 0.165161 -0.489319 1441495429 0.165955 -0.840149 0.165161 -0.489319 1441495429 0.077209 -0.785583 0.115662 -0.602966 1441495429 0.077209 -0.785583 0.115662 -0.602966 1441495429 0.077209 -0.785583 0.115662 -0.602966 1441495429 0.077209 -0.785583 0.115662 -0.602966 1441495429 0.077209 -0.785583 0.115662 -0.602966 1441495429 0.077209 -0.785583 0.115662 -0.602966 1441495429 0.077209 -0.785583 0.115662 -0.602966 1441495429 -0.011047 -0.720459 0.076965 -0.689209 1441495429 -0.011047 -0.720459 0.076965 -0.689209 1441495429 -0.011047 -0.720459 0.076965 -0.689209 1441495429 -0.011047 -0.720459 0.076965 -0.689209 1441495429 -0.011047 -0.720459 0.076965 -0.689209 1441495429 -0.011047 -0.720459 0.076965 -0.689209 1441495429 -0.081787 -0.655884 0.055359 -0.748413 1441495429 -0.081787 -0.655884 0.055359 -0.748413 1441495429 -0.081787 -0.655884 0.055359 -0.748413 1441495429 -0.081787 -0.655884 0.055359 -0.748413 1441495429 -0.081787 -0.655884 0.055359 -0.748413 1441495429 -0.081787 -0.655884 0.055359 -0.748413 1441495429 -0.110046 -0.616943 0.033630 -0.778625 1441495429 -0.110046 -0.616943 0.033630 -0.778625 1441495429 -0.110046 -0.616943 0.033630 -0.778625 1441495429 -0.110046 -0.616943 0.033630 -0.778625 1441495429 -0.110046 -0.616943 0.033630 -0.778625 1441495429 -0.110046 -0.616943 0.033630 -0.778625 1441495429 -0.095459 -0.624878 0.019714 -0.774658 1441495429 -0.095459 -0.624878 0.019714 -0.774658 1441495429 -0.095459 -0.624878 0.019714 -0.774658 1441495429 -0.095459 -0.624878 0.019714 -0.774658 1441495429 -0.095459 -0.624878 0.019714 -0.774658 1441495429 -0.095459 -0.624878 0.019714 -0.774658 1441495429 -0.095459 -0.624878 0.019714 -0.774658 1441495429 -0.045471 -0.672058 0.027771 -0.738647 1441495429 -0.045471 -0.672058 0.027771 -0.738647 1441495429 -0.045471 -0.672058 0.027771 -0.738647 1441495429 -0.045471 -0.672058 0.027771 -0.738647 1441495430 -0.045471 -0.672058 0.027771 -0.738647 1441495430 -0.045471 -0.672058 0.027771 -0.738647 1441495430 0.043274 -0.745056 0.051025 -0.663696 1441495430 0.043274 -0.745056 0.051025 -0.663696 1441495430 0.043274 -0.745056 0.051025 -0.663696 1441495430 0.043274 -0.745056 0.051025 -0.663696 1441495430 0.043274 -0.745056 0.051025 -0.663696 1441495430 0.043274 -0.745056 0.051025 -0.663696 1441495430 0.161682 -0.820679 0.095093 -0.539795 1441495430 0.161682 -0.820679 0.095093 -0.539795 1441495430 0.161682 -0.820679 0.095093 -0.539795 1441495430 0.161682 -0.820679 0.095093 -0.539795 1441495430 0.161682 -0.820679 0.095093 -0.539795 1441495430 0.161682 -0.820679 0.095093 -0.539795 1441495430 0.161682 -0.820679 0.095093 -0.539795 1441495430 0.300842 -0.871277 0.150635 -0.357422 1441495430 0.300842 -0.871277 0.150635 -0.357422 1441495430 0.300842 -0.871277 0.150635 -0.357422 1441495430 0.300842 -0.871277 0.150635 -0.357422 1441495430 0.300842 -0.871277 0.150635 -0.357422 1441495430 0.300842 -0.871277 0.150635 -0.357422 1441495430 0.425171 -0.869385 0.208557 -0.141357 1441495430 0.425171 -0.869385 0.208557 -0.141357 1441495430 0.425171 -0.869385 0.208557 -0.141357 1441495430 0.425171 -0.869385 0.208557 -0.141357 1441495430 0.425171 -0.869385 0.208557 -0.141357 1441495430 0.425171 -0.869385 0.208557 -0.141357 1441495430 0.533875 -0.798157 0.271423 0.065613 1441495430 0.533875 -0.798157 0.271423 0.065613 1441495430 0.533875 -0.798157 0.271423 0.065613 1441495430 0.533875 -0.798157 0.271423 0.065613 1441495430 0.533875 -0.798157 0.271423 0.065613 1441495430 0.552795 -0.713989 0.334961 0.269104 1441495430 0.552795 -0.713989 0.334961 0.269104 1441495430 0.552795 -0.713989 0.334961 0.269104 1441495430 0.552795 -0.713989 0.334961 0.269104 1441495430 0.552795 -0.713989 0.334961 0.269104 1441495430 0.552795 -0.713989 0.334961 0.269104 1441495430 0.552795 -0.713989 0.334961 0.269104 1441495430 0.549988 -0.632019 0.364014 0.406860 1441495430 0.549988 -0.632019 0.364014 0.406860 1441495430 0.549988 -0.632019 0.364014 0.406860 1441495430 0.549988 -0.632019 0.364014 0.406860 1441495430 0.549988 -0.632019 0.364014 0.406860 1441495430 0.549988 -0.632019 0.364014 0.406860 1441495430 0.538025 -0.604797 0.362732 0.461670 1441495430 0.538025 -0.604797 0.362732 0.461670 1441495430 0.538025 -0.604797 0.362732 0.461670 1441495430 0.538025 -0.604797 0.362732 0.461670 1441495430 0.538025 -0.604797 0.362732 0.461670 1441495430 0.522583 -0.593018 0.356506 0.498108 1441495430 0.522583 -0.593018 0.356506 0.498108 1441495430 0.522583 -0.593018 0.356506 0.498108 1441495430 0.522583 -0.593018 0.356506 0.498108 1441495430 0.522583 -0.593018 0.356506 0.498108 1441495430 0.522583 -0.593018 0.356506 0.498108 1441495430 0.513306 -0.607849 0.346313 0.497070 1441495430 0.513306 -0.607849 0.346313 0.497070 1441495430 0.513306 -0.607849 0.346313 0.497070 1441495430 0.513306 -0.607849 0.346313 0.497070 1441495430 0.513306 -0.607849 0.346313 0.497070 1441495430 0.513306 -0.607849 0.346313 0.497070 1441495430 0.503601 -0.653503 0.332275 0.456970 1441495430 0.503601 -0.653503 0.332275 0.456970 1441495430 0.503601 -0.653503 0.332275 0.456970 1441495430 0.503601 -0.653503 0.332275 0.456970 1441495430 0.503601 -0.653503 0.332275 0.456970 1441495430 0.503601 -0.653503 0.332275 0.456970 1441495430 0.488647 -0.720398 0.313843 0.379089 1441495430 0.488647 -0.720398 0.313843 0.379089 1441495430 0.488647 -0.720398 0.313843 0.379089 1441495430 0.488647 -0.720398 0.313843 0.379089 1441495430 0.488647 -0.720398 0.313843 0.379089 1441495430 0.488647 -0.720398 0.313843 0.379089 1441495430 0.471863 -0.786316 0.297485 0.265564 1441495430 0.471863 -0.786316 0.297485 0.265564 1441495430 0.471863 -0.786316 0.297485 0.265564 1441495430 0.471863 -0.786316 0.297485 0.265564 1441495430 0.471863 -0.786316 0.297485 0.265564 1441495430 0.471863 -0.786316 0.297485 0.265564 1441495430 0.440674 -0.844360 0.278503 0.123596 1441495430 0.440674 -0.844360 0.278503 0.123596 1441495430 0.440674 -0.844360 0.278503 0.123596 1441495430 0.440674 -0.844360 0.278503 0.123596 1441495430 0.440674 -0.844360 0.278503 0.123596 1441495430 0.440674 -0.844360 0.278503 0.123596 1441495430 0.387573 -0.884338 0.257019 -0.041748 1441495430 0.387573 -0.884338 0.257019 -0.041748 1441495430 0.387573 -0.884338 0.257019 -0.041748 1441495430 0.387573 -0.884338 0.257019 -0.041748 1441495430 0.387573 -0.884338 0.257019 -0.041748 1441495430 0.387573 -0.884338 0.257019 -0.041748 1441495430 0.387573 -0.884338 0.257019 -0.041748 1441495430 0.323059 -0.893250 0.229980 -0.211975 1441495430 0.323059 -0.893250 0.229980 -0.211975 1441495430 0.323059 -0.893250 0.229980 -0.211975 1441495430 0.323059 -0.893250 0.229980 -0.211975 1441495430 0.323059 -0.893250 0.229980 -0.211975 1441495430 0.323059 -0.893250 0.229980 -0.211975 1441495430 0.239624 -0.875732 0.194641 -0.371277 1441495430 0.239624 -0.875732 0.194641 -0.371277 1441495430 0.239624 -0.875732 0.194641 -0.371277 1441495430 0.239624 -0.875732 0.194641 -0.371277 1441495430 0.239624 -0.875732 0.194641 -0.371277 1441495430 0.239624 -0.875732 0.194641 -0.371277 1441495430 0.154419 -0.832092 0.148376 -0.511719 1441495430 0.154419 -0.832092 0.148376 -0.511719 1441495430 0.154419 -0.832092 0.148376 -0.511719 1441495430 0.154419 -0.832092 0.148376 -0.511719 1441495431 0.154419 -0.832092 0.148376 -0.511719 1441495431 0.061768 -0.771362 0.101257 -0.625305 1441495431 0.061768 -0.771362 0.101257 -0.625305 1441495431 0.061768 -0.771362 0.101257 -0.625305 1441495431 0.061768 -0.771362 0.101257 -0.625305 1441495431 0.061768 -0.771362 0.101257 -0.625305 1441495431 0.061768 -0.771362 0.101257 -0.625305 1441495431 -0.032043 -0.699341 0.067261 -0.710938 1441495431 -0.032043 -0.699341 0.067261 -0.710938 1441495431 -0.032043 -0.699341 0.067261 -0.710938 1441495431 -0.032043 -0.699341 0.067261 -0.710938 1441495431 -0.032043 -0.699341 0.067261 -0.710938 1441495431 -0.032043 -0.699341 0.067261 -0.710938 1441495431 -0.104004 -0.631470 0.045715 -0.767090 1441495431 -0.104004 -0.631470 0.045715 -0.767090 1441495431 -0.104004 -0.631470 0.045715 -0.767090 1441495431 -0.104004 -0.631470 0.045715 -0.767090 1441495431 -0.104004 -0.631470 0.045715 -0.767090 1441495431 -0.104004 -0.631470 0.045715 -0.767090 1441495431 -0.114868 -0.607422 0.027954 -0.785583 1441495431 -0.114868 -0.607422 0.027954 -0.785583 1441495431 -0.114868 -0.607422 0.027954 -0.785583 1441495431 -0.114868 -0.607422 0.027954 -0.785583 1441495431 -0.071411 -0.633667 0.015747 -0.770203 1441495431 -0.071411 -0.633667 0.015747 -0.770203 1441495431 -0.071411 -0.633667 0.015747 -0.770203 1441495431 -0.071411 -0.633667 0.015747 -0.770203 1441495431 -0.071411 -0.633667 0.015747 -0.770203 1441495431 -0.071411 -0.633667 0.015747 -0.770203 1441495431 -0.071411 -0.633667 0.015747 -0.770203 1441495431 -0.002563 -0.687622 0.030029 -0.725464 1441495431 -0.002563 -0.687622 0.030029 -0.725464 1441495431 -0.002563 -0.687622 0.030029 -0.725464 1441495431 -0.002563 -0.687622 0.030029 -0.725464 1441495431 -0.002563 -0.687622 0.030029 -0.725464 1441495431 -0.002563 -0.687622 0.030029 -0.725464 1441495431 -0.002563 -0.687622 0.030029 -0.725464 1441495431 0.094971 -0.758667 0.061584 -0.641663 1441495431 0.094971 -0.758667 0.061584 -0.641663 1441495431 0.094971 -0.758667 0.061584 -0.641663 1441495431 0.094971 -0.758667 0.061584 -0.641663 1441495431 0.094971 -0.758667 0.061584 -0.641663 1441495431 0.094971 -0.758667 0.061584 -0.641663 1441495431 0.211731 -0.828247 0.105225 -0.508057 1441495431 0.211731 -0.828247 0.105225 -0.508057 1441495431 0.211731 -0.828247 0.105225 -0.508057 1441495431 0.211731 -0.828247 0.105225 -0.508057 1441495431 0.211731 -0.828247 0.105225 -0.508057 1441495431 0.211731 -0.828247 0.105225 -0.508057 1441495431 0.324951 -0.875549 0.167480 -0.315857 1441495431 0.324951 -0.875549 0.167480 -0.315857 1441495431 0.324951 -0.875549 0.167480 -0.315857 1441495431 0.324951 -0.875549 0.167480 -0.315857 1441495431 0.324951 -0.875549 0.167480 -0.315857 1441495431 0.324951 -0.875549 0.167480 -0.315857 1441495431 0.324951 -0.875549 0.167480 -0.315857 1441495431 0.402161 -0.881104 0.231140 -0.092224 1441495431 0.402161 -0.881104 0.231140 -0.092224 1441495431 0.402161 -0.881104 0.231140 -0.092224 1441495431 0.402161 -0.881104 0.231140 -0.092224 1441495431 0.402161 -0.881104 0.231140 -0.092224 1441495431 0.487427 -0.818237 0.285767 0.106018 1441495431 0.487427 -0.818237 0.285767 0.106018 1441495431 0.487427 -0.818237 0.285767 0.106018 1441495431 0.487427 -0.818237 0.285767 0.106018 1441495431 0.487427 -0.818237 0.285767 0.106018 1441495431 0.487427 -0.818237 0.285767 0.106018 1441495431 0.538391 -0.729675 0.337646 0.252380 1441495431 0.538391 -0.729675 0.337646 0.252380 1441495431 0.538391 -0.729675 0.337646 0.252380 1441495431 0.538391 -0.729675 0.337646 0.252380 1441495431 0.538391 -0.729675 0.337646 0.252380 1441495431 0.538391 -0.729675 0.337646 0.252380 1441495431 0.538391 -0.729675 0.337646 0.252380 1441495431 0.548096 -0.665161 0.364197 0.352905 1441495431 0.548096 -0.665161 0.364197 0.352905 1441495431 0.548096 -0.665161 0.364197 0.352905 1441495431 0.548096 -0.665161 0.364197 0.352905 1441495431 0.548096 -0.665161 0.364197 0.352905 1441495431 0.535767 -0.630859 0.362854 0.428040 1441495431 0.535767 -0.630859 0.362854 0.428040 1441495431 0.535767 -0.630859 0.362854 0.428040 1441495431 0.535767 -0.630859 0.362854 0.428040 1441495431 0.535767 -0.630859 0.362854 0.428040 1441495431 0.535767 -0.630859 0.362854 0.428040 1441495431 0.513245 -0.610840 0.349243 0.491394 1441495431 0.513245 -0.610840 0.349243 0.491394 1441495431 0.513245 -0.610840 0.349243 0.491394 1441495431 0.513245 -0.610840 0.349243 0.491394 1441495431 0.513245 -0.610840 0.349243 0.491394 1441495431 0.509399 -0.592834 0.353210 0.514099 1441495431 0.509399 -0.592834 0.353210 0.514099 1441495431 0.509399 -0.592834 0.353210 0.514099 1441495431 0.509399 -0.592834 0.353210 0.514099 1441495431 0.509399 -0.592834 0.353210 0.514099 1441495431 0.509399 -0.592834 0.353210 0.514099 1441495431 0.506226 -0.614075 0.354858 0.490601 1441495431 0.506226 -0.614075 0.354858 0.490601 1441495431 0.506226 -0.614075 0.354858 0.490601 1441495431 0.506226 -0.614075 0.354858 0.490601 1441495431 0.506226 -0.614075 0.354858 0.490601 1441495431 0.506226 -0.614075 0.354858 0.490601 1441495431 0.489441 -0.673340 0.342773 0.435425 1441495431 0.489441 -0.673340 0.342773 0.435425 1441495431 0.489441 -0.673340 0.342773 0.435425 1441495431 0.489441 -0.673340 0.342773 0.435425 1441495431 0.489441 -0.673340 0.342773 0.435425 1441495432 0.489441 -0.673340 0.342773 0.435425 1441495432 0.477112 -0.737244 0.334290 0.342163 1441495432 0.477112 -0.737244 0.334290 0.342163 1441495432 0.477112 -0.737244 0.334290 0.342163 1441495432 0.477112 -0.737244 0.334290 0.342163 1441495432 0.477112 -0.737244 0.334290 0.342163 1441495432 0.477112 -0.737244 0.334290 0.342163 1441495432 0.477112 -0.737244 0.334290 0.342163 1441495432 0.458618 -0.800476 0.319885 0.215881 1441495432 0.458618 -0.800476 0.319885 0.215881 1441495432 0.458618 -0.800476 0.319885 0.215881 1441495432 0.458618 -0.800476 0.319885 0.215881 1441495432 0.458618 -0.800476 0.319885 0.215881 1441495432 0.415222 -0.859985 0.289063 0.066528 1441495432 0.415222 -0.859985 0.289063 0.066528 1441495432 0.415222 -0.859985 0.289063 0.066528 1441495432 0.415222 -0.859985 0.289063 0.066528 1441495432 0.415222 -0.859985 0.289063 0.066528 1441495432 0.415222 -0.859985 0.289063 0.066528 1441495432 0.415222 -0.859985 0.289063 0.066528 1441495432 0.330750 -0.905823 0.248474 -0.091370 1441495432 0.330750 -0.905823 0.248474 -0.091370 1441495432 0.330750 -0.905823 0.248474 -0.091370 1441495432 0.330750 -0.905823 0.248474 -0.091370 1441495432 0.330750 -0.905823 0.248474 -0.091370 1441495432 0.330750 -0.905823 0.248474 -0.091370 1441495432 0.252441 -0.908203 0.209717 -0.259827 1441495432 0.252441 -0.908203 0.209717 -0.259827 1441495432 0.252441 -0.908203 0.209717 -0.259827 1441495432 0.252441 -0.908203 0.209717 -0.259827 1441495432 0.252441 -0.908203 0.209717 -0.259827 1441495432 0.252441 -0.908203 0.209717 -0.259827 1441495432 0.200134 -0.867493 0.157166 -0.427551 1441495432 0.200134 -0.867493 0.157166 -0.427551 1441495432 0.200134 -0.867493 0.157166 -0.427551 1441495432 0.200134 -0.867493 0.157166 -0.427551 1441495432 0.200134 -0.867493 0.157166 -0.427551 1441495432 0.200134 -0.867493 0.157166 -0.427551 1441495432 0.200134 -0.867493 0.157166 -0.427551 1441495432 0.101990 -0.808777 0.116211 -0.567444 1441495432 0.101990 -0.808777 0.116211 -0.567444 1441495432 0.101990 -0.808777 0.116211 -0.567444 1441495432 0.101990 -0.808777 0.116211 -0.567444 1441495432 0.101990 -0.808777 0.116211 -0.567444 1441495432 0.101990 -0.808777 0.116211 -0.567444 1441495432 -0.000916 -0.735840 0.087708 -0.671509 1441495432 -0.000916 -0.735840 0.087708 -0.671509 1441495432 -0.000916 -0.735840 0.087708 -0.671509 1441495432 -0.000916 -0.735840 0.087708 -0.671509 1441495432 -0.000916 -0.735840 0.087708 -0.671509 1441495432 -0.000916 -0.735840 0.087708 -0.671509 1441495432 -0.000916 -0.735840 0.087708 -0.671509 1441495432 -0.066711 -0.670532 0.035583 -0.738098 1441495432 -0.066711 -0.670532 0.035583 -0.738098 1441495432 -0.066711 -0.670532 0.035583 -0.738098 1441495432 -0.066711 -0.670532 0.035583 -0.738098 1441495432 -0.066711 -0.670532 0.035583 -0.738098 1441495432 -0.066711 -0.670532 0.035583 -0.738098 1441495432 -0.100281 -0.635193 0.003601 -0.765869 1441495432 -0.100281 -0.635193 0.003601 -0.765869 1441495432 -0.100281 -0.635193 0.003601 -0.765869 1441495432 -0.100281 -0.635193 0.003601 -0.765869 1441495432 -0.100281 -0.635193 0.003601 -0.765869 1441495432 -0.100281 -0.635193 0.003601 -0.765869 1441495432 -0.076538 -0.643127 -0.002625 -0.761963 1441495432 -0.076538 -0.643127 -0.002625 -0.761963 1441495432 -0.076538 -0.643127 -0.002625 -0.761963 1441495432 -0.076538 -0.643127 -0.002625 -0.761963 1441495432 -0.076538 -0.643127 -0.002625 -0.761963 1441495432 -0.076538 -0.643127 -0.002625 -0.761963 1441495432 -0.076538 -0.643127 -0.002625 -0.761963 1441495432 -0.013367 -0.681213 0.016541 -0.731873 1441495432 -0.013367 -0.681213 0.016541 -0.731873 1441495432 -0.013367 -0.681213 0.016541 -0.731873 1441495432 -0.013367 -0.681213 0.016541 -0.731873 1441495432 -0.013367 -0.681213 0.016541 -0.731873 1441495432 -0.013367 -0.681213 0.016541 -0.731873 1441495432 0.079468 -0.741882 0.071411 -0.661987 1441495432 0.079468 -0.741882 0.071411 -0.661987 1441495432 0.079468 -0.741882 0.071411 -0.661987 1441495432 0.079468 -0.741882 0.071411 -0.661987 1441495432 0.079468 -0.741882 0.071411 -0.661987 1441495432 0.079468 -0.741882 0.071411 -0.661987 1441495432 0.211670 -0.807739 0.131958 -0.534180 1441495432 0.211670 -0.807739 0.131958 -0.534180 1441495432 0.211670 -0.807739 0.131958 -0.534180 1441495432 0.211670 -0.807739 0.131958 -0.534180 1441495432 0.211670 -0.807739 0.131958 -0.534180 1441495432 0.211670 -0.807739 0.131958 -0.534180 1441495432 0.211670 -0.807739 0.131958 -0.534180 1441495432 0.343994 -0.853760 0.198364 -0.336792 1441495432 0.343994 -0.853760 0.198364 -0.336792 1441495432 0.343994 -0.853760 0.198364 -0.336792 1441495432 0.343994 -0.853760 0.198364 -0.336792 1441495432 0.343994 -0.853760 0.198364 -0.336792 1441495432 0.343994 -0.853760 0.198364 -0.336792 1441495432 0.421082 -0.864990 0.253113 -0.102051 1441495432 0.421082 -0.864990 0.253113 -0.102051 1441495432 0.421082 -0.864990 0.253113 -0.102051 1441495432 0.421082 -0.864990 0.253113 -0.102051 1441495432 0.421082 -0.864990 0.253113 -0.102051 1441495432 0.421082 -0.864990 0.253113 -0.102051 1441495432 0.421082 -0.864990 0.253113 -0.102051 1441495432 0.507568 -0.799438 0.298706 0.118713 1441495432 0.507568 -0.799438 0.298706 0.118713 1441495432 0.507568 -0.799438 0.298706 0.118713 1441495432 0.507568 -0.799438 0.298706 0.118713 1441495432 0.507568 -0.799438 0.298706 0.118713 1441495432 0.507568 -0.799438 0.298706 0.118713 1441495432 0.540527 -0.712280 0.338867 0.292664 1441495432 0.540527 -0.712280 0.338867 0.292664 1441495432 0.540527 -0.712280 0.338867 0.292664 1441495432 0.540527 -0.712280 0.338867 0.292664 1441495432 0.540527 -0.712280 0.338867 0.292664 1441495432 0.572876 -0.613708 0.379517 0.388733 1441495433 0.572876 -0.613708 0.379517 0.388733 1441495433 0.572876 -0.613708 0.379517 0.388733 1441495433 0.572876 -0.613708 0.379517 0.388733 1441495433 0.572876 -0.613708 0.379517 0.388733 1441495433 0.572876 -0.613708 0.379517 0.388733 1441495433 0.572876 -0.613708 0.379517 0.388733 1441495433 0.557068 -0.580872 0.385559 0.451172 1441495433 0.557068 -0.580872 0.385559 0.451172 1441495433 0.557068 -0.580872 0.385559 0.451172 1441495433 0.557068 -0.580872 0.385559 0.451172 1441495433 0.557068 -0.580872 0.385559 0.451172 1441495433 0.557068 -0.580872 0.385559 0.451172 1441495433 0.524597 -0.586365 0.367859 0.495605 1441495433 0.524597 -0.586365 0.367859 0.495605 1441495433 0.524597 -0.586365 0.367859 0.495605 1441495433 0.524597 -0.586365 0.367859 0.495605 1441495433 0.524597 -0.586365 0.367859 0.495605 1441495433 0.524597 -0.586365 0.367859 0.495605 1441495433 0.520264 -0.586548 0.371887 0.496948 1441495433 0.520264 -0.586548 0.371887 0.496948 1441495433 0.520264 -0.586548 0.371887 0.496948 1441495433 0.520264 -0.586548 0.371887 0.496948 1441495433 0.520264 -0.586548 0.371887 0.496948 1441495433 0.522278 -0.610168 0.373718 0.463928 1441495433 0.522278 -0.610168 0.373718 0.463928 1441495433 0.522278 -0.610168 0.373718 0.463928 1441495433 0.522278 -0.610168 0.373718 0.463928 1441495433 0.522278 -0.610168 0.373718 0.463928 1441495433 0.522278 -0.610168 0.373718 0.463928 1441495433 0.522278 -0.610168 0.373718 0.463928 1441495433 0.508301 -0.658264 0.368896 0.414917 1441495433 0.508301 -0.658264 0.368896 0.414917 1441495433 0.508301 -0.658264 0.368896 0.414917 1441495433 0.508301 -0.658264 0.368896 0.414917 1441495433 
0.710815 -0.435913 0.534607 0.137329 1441495435 0.710815 -0.435913 0.534607 0.137329 1441495435 0.712708 -0.445496 0.525879 0.130310 1441495435 0.712708 -0.445496 0.525879 0.130310 1441495435 0.712708 -0.445496 0.525879 0.130310 1441495435 0.712708 -0.445496 0.525879 0.130310 1441495435 0.712708 -0.445496 0.525879 0.130310 1441495435 0.714844 -0.455750 0.515869 0.122742 1441495435 0.714844 -0.455750 0.515869 0.122742 1441495435 0.714844 -0.455750 0.515869 0.122742 1441495435 0.714844 -0.455750 0.515869 0.122742 1441495435 0.714844 -0.455750 0.515869 0.122742 1441495435 0.714844 -0.455750 0.515869 0.122742 1441495435 0.715271 -0.466187 0.506348 0.120789 1441495435 0.715271 -0.466187 0.506348 0.120789 1441495435 0.715271 -0.466187 0.506348 0.120789 1441495435 0.715271 -0.466187 0.506348 0.120789 1441495435 0.715271 -0.466187 0.506348 0.120789 1441495435 0.715271 -0.466187 0.506348 0.120789 1441495435 0.715271 -0.466187 0.506348 0.120789 1441495435 0.715332 -0.471130 0.500549 0.125488 1441495435 0.715332 -0.471130 0.500549 0.125488 1441495436 0.715332 -0.471130 0.500549 0.125488 1441495436 0.715332 -0.471130 0.500549 0.125488 1441495436 0.715332 -0.471130 0.500549 0.125488 1441495436 0.716125 -0.468445 0.499512 0.134827 1441495436 0.716125 -0.468445 0.499512 0.134827 1441495436 0.716125 -0.468445 0.499512 0.134827 1441495436 0.716125 -0.468445 0.499512 0.134827 1441495436 0.716125 -0.468445 0.499512 0.134827 1441495436 0.716125 -0.468445 0.499512 0.134827 1441495436 0.716125 -0.468445 0.499512 0.134827 1441495436 0.715698 -0.462524 0.501404 0.149780 1441495436 0.715698 -0.462524 0.501404 0.149780 1441495436 0.715698 -0.462524 0.501404 0.149780 1441495436 0.715698 -0.462524 0.501404 0.149780 1441495436 0.715698 -0.462524 0.501404 0.149780 1441495436 0.715698 -0.462524 0.501404 0.149780 1441495436 0.713501 -0.455811 0.504639 0.168518 1441495436 0.713501 -0.455811 0.504639 0.168518 1441495436 0.713501 -0.455811 0.504639 0.168518 1441495436 0.713501 -0.455811 0.504639 0.168518 1441495436 0.713501 -0.455811 0.504639 0.168518 1441495436 0.713501 -0.455811 0.504639 0.168518 1441495436 0.713501 -0.455811 0.504639 0.168518 1441495436 0.706970 -0.457458 0.503967 0.192017 1441495436 0.706970 -0.457458 0.503967 0.192017 1441495436 0.706970 -0.457458 0.503967 0.192017 1441495436 0.706970 -0.457458 0.503967 0.192017 1441495436 0.706970 -0.457458 0.503967 0.192017 1441495436 0.699768 -0.467834 0.496277 0.212280 1441495436 0.699768 -0.467834 0.496277 0.212280 1441495436 0.699768 -0.467834 0.496277 0.212280 1441495436 0.699768 -0.467834 0.496277 0.212280 1441495436 0.699768 -0.467834 0.496277 0.212280 1441495436 0.699768 -0.467834 0.496277 0.212280 1441495436 0.700378 -0.470093 0.491882 0.215576 1441495436 0.700378 -0.470093 0.491882 0.215576 1441495436 0.700378 -0.470093 0.491882 0.215576 1441495436 0.700378 -0.470093 0.491882 0.215576 1441495436 0.700378 -0.470093 0.491882 0.215576 1441495436 0.700378 -0.470093 0.491882 0.215576 1441495436 0.704834 -0.465698 0.492126 0.209839 1441495436 0.704834 -0.465698 0.492126 0.209839 1441495436 0.704834 -0.465698 0.492126 0.209839 1441495436 0.704834 -0.465698 0.492126 0.209839 1441495436 0.704834 -0.465698 0.492126 0.209839 1441495436 0.704834 -0.465698 0.492126 0.209839 1441495436 0.708069 -0.464233 0.491028 0.204712 1441495436 0.708069 -0.464233 0.491028 0.204712 1441495436 0.708069 -0.464233 0.491028 0.204712 1441495436 0.708069 -0.464233 0.491028 0.204712 1441495436 0.708069 -0.464233 0.491028 0.204712 1441495436 0.708069 -0.464233 0.491028 0.204712 1441495436 0.708069 -0.464233 0.491028 0.204712 1441495436 0.709839 -0.466797 0.488037 0.200012 1441495436 0.709839 -0.466797 0.488037 0.200012 1441495436 0.709839 -0.466797 0.488037 0.200012 1441495436 0.709839 -0.466797 0.488037 0.200012 1441495436 0.709839 -0.466797 0.488037 0.200012 1441495436 0.709839 -0.466797 0.488037 0.200012 1441495436 0.713806 -0.465942 0.487061 0.190063 1441495436 0.713806 -0.465942 0.487061 0.190063 1441495436 0.713806 -0.465942 0.487061 0.190063 1441495436 0.713806 -0.465942 0.487061 0.190063 1441495436 0.713806 -0.465942 0.487061 0.190063 1441495436 0.713806 -0.465942 0.487061 0.190063 1441495436 0.716919 -0.465454 0.486023 0.181885 1441495436 0.716919 -0.465454 0.486023 0.181885 1441495436 0.716919 -0.465454 0.486023 0.181885 1441495436 0.716919 -0.465454 0.486023 0.181885 1441495436 0.716919 -0.465454 0.486023 0.181885 1441495436 0.716919 -0.465454 0.486023 0.181885 1441495436 0.716919 -0.465454 0.486023 0.181885 1441495436 0.716431 -0.469666 0.483887 0.178772 1441495436 0.716431 -0.469666 0.483887 0.178772 1441495436 0.716431 -0.469666 0.483887 0.178772 1441495436 0.716431 -0.469666 0.483887 0.178772 1441495436 0.716431 -0.469666 0.483887 0.178772 1441495436 0.716431 -0.469666 0.483887 0.178772 1441495436 0.716614 -0.469299 0.485413 0.174805 1441495436 0.716614 -0.469299 0.485413 0.174805 1441495436 0.716614 -0.469299 0.485413 0.174805 1441495436 0.716614 -0.469299 0.485413 0.174805 1441495436 0.716614 -0.469299 0.485413 0.174805 1441495436 0.716614 -0.469299 0.485413 0.174805 1441495436 0.714783 -0.469177 0.487793 0.176147 1441495436 0.714783 -0.469177 0.487793 0.176147 1441495436 0.714783 -0.469177 0.487793 0.176147 1441495436 0.714783 -0.469177 0.487793 0.176147 1441495436 0.714783 -0.469177 0.487793 0.176147 1441495436 0.714783 -0.469177 0.487793 0.176147 1441495436 0.713440 -0.467651 0.490295 0.178467 1441495436 0.713440 -0.467651 0.490295 0.178467 1441495436 0.713440 -0.467651 0.490295 0.178467 1441495436 0.713440 -0.467651 0.490295 0.178467 1441495436 0.713440 -0.467651 0.490295 0.178467 1441495436 0.713440 -0.467651 0.490295 0.178467 1441495436 0.713440 -0.467651 0.490295 0.178467 1441495436 0.713318 -0.464844 0.492798 0.179504 1441495436 0.713318 -0.464844 0.492798 0.179504 1441495436 0.713318 -0.464844 0.492798 0.179504 1441495436 0.713318 -0.464844 0.492798 0.179504 1441495436 0.713318 -0.464844 0.492798 0.179504 1441495436 0.713318 -0.464844 0.492798 0.179504 1441495436 0.714050 -0.460510 0.495422 0.180420 1441495436 0.714050 -0.460510 0.495422 0.180420 1441495436 0.714050 -0.460510 0.495422 0.180420 1441495436 0.714050 -0.460510 0.495422 0.180420 1441495436 0.714050 -0.460510 0.495422 0.180420 1441495436 0.714050 -0.460510 0.495422 0.180420 1441495436 0.714478 -0.456177 0.497742 0.183350 1441495436 0.714478 -0.456177 0.497742 0.183350 1441495436 0.714478 -0.456177 0.497742 0.183350 1441495436 0.714478 -0.456177 0.497742 0.183350 1441495436 0.714478 -0.456177 0.497742 0.183350 1441495437 0.714478 -0.456177 0.497742 0.183350 1441495437 0.714478 -0.456177 0.497742 0.183350 1441495437 0.714661 -0.451477 0.500244 0.187500 1441495437 0.714661 -0.451477 0.500244 0.187500 1441495437 0.714661 -0.451477 0.500244 0.187500 1441495437 0.714661 -0.451477 0.500244 0.187500 1441495437 0.714661 -0.451477 0.500244 0.187500 1441495437 0.714661 -0.451477 0.500244 0.187500 1441495437 0.715149 -0.444702 0.504272 0.190918 1441495437 0.715149 -0.444702 0.504272 0.190918 1441495437 0.715149 -0.444702 0.504272 0.190918 1441495437 0.715149 -0.444702 0.504272 0.190918 1441495437 0.715149 -0.444702 0.504272 0.190918 1441495437 0.716797 -0.436584 0.508789 0.191528 1441495437 0.716797 -0.436584 0.508789 0.191528 1441495437 0.716797 -0.436584 0.508789 0.191528 1441495437 0.716797 -0.436584 0.508789 0.191528 1441495437 0.716797 -0.436584 0.508789 0.191528 1441495437 0.716797 -0.436584 0.508789 0.191528 1441495437 0.716797 -0.436584 0.508789 0.191528 1441495437 0.718140 -0.435486 0.508118 0.190979 1441495437 0.718140 -0.435486 0.508118 0.190979 1441495437 0.718140 -0.435486 0.508118 0.190979 1441495437 0.718140 -0.435486 0.508118 0.190979 1441495437 0.718140 -0.435486 0.508118 0.190979 1441495437 0.718140 -0.435486 0.508118 0.190979 1441495437 0.716125 -0.447144 0.500671 0.191101 1441495437 0.716125 -0.447144 0.500671 0.191101 1441495437 0.716125 -0.447144 0.500671 0.191101 1441495437 0.716125 -0.447144 0.500671 0.191101 1441495437 0.716125 -0.447144 0.500671 0.191101 1441495437 0.716125 -0.447144 0.500671 0.191101 1441495437 0.715759 -0.457153 0.494141 0.185669 1441495437 0.715759 -0.457153 0.494141 0.185669 1441495437 0.715759 -0.457153 0.494141 0.185669 1441495437 0.715759 -0.457153 0.494141 0.185669 1441495437 0.715759 -0.457153 0.494141 0.185669 1441495437 0.715759 -0.457153 0.494141 0.185669 1441495437 0.715759 -0.457153 0.494141 0.185669 1441495437 0.717102 -0.461853 0.489807 0.180298 1441495437 0.717102 -0.461853 0.489807 0.180298 1441495437 0.717102 -0.461853 0.489807 0.180298 1441495437 0.717102 -0.461853 0.489807 0.180298 1441495437 0.717102 -0.461853 0.489807 0.180298 1441495437 0.717102 -0.461853 0.489807 0.180298 1441495437 0.716370 -0.466858 0.485535 0.181885 1441495437 0.716370 -0.466858 0.485535 0.181885 1441495437 0.716370 -0.466858 0.485535 0.181885 1441495437 0.716370 -0.466858 0.485535 0.181885 1441495437 0.716370 -0.466858 0.485535 0.181885 1441495437 0.716370 -0.466858 0.485535 0.181885 1441495437 0.717407 -0.466431 0.483826 0.183472 1441495437 0.717407 -0.466431 0.483826 0.183472 1441495437 0.717407 -0.466431 0.483826 0.183472 1441495437 0.717407 -0.466431 0.483826 0.183472 1441495437 0.717407 -0.466431 0.483826 0.183472 1441495437 0.717407 -0.466431 0.483826 0.183472 1441495437 0.717773 -0.466125 0.482483 0.186096 1441495437 0.717773 -0.466125 0.482483 0.186096 1441495437 0.717773 -0.466125 0.482483 0.186096 1441495437 0.717773 -0.466125 0.482483 0.186096 1441495437 0.717773 -0.466125 0.482483 0.186096 1441495437 0.717773 -0.466125 0.482483 0.186096 1441495437 0.716431 -0.467407 0.481018 0.191956 1441495437 0.716431 -0.467407 0.481018 0.191956 1441495437 0.716431 -0.467407 0.481018 0.191956 1441495437 0.716431 -0.467407 0.481018 0.191956 1441495437 0.716431 -0.467407 0.481018 0.191956 1441495437 0.716431 -0.467407 0.481018 0.191956 1441495437 0.716431 -0.467407 0.481018 0.191956 1441495437 0.713928 -0.468872 0.480164 0.199585 1441495437 0.713928 -0.468872 0.480164 0.199585 1441495437 0.713928 -0.468872 0.480164 0.199585 1441495437 0.713928 -0.468872 0.480164 0.199585 1441495437 0.713928 -0.468872 0.480164 0.199585 1441495437 0.713928 -0.468872 0.480164 0.199585 1441495437 0.709167 -0.473755 0.478210 0.209595 1441495437 0.709167 -0.473755 0.478210 0.209595 1441495437 0.709167 -0.473755 0.478210 0.209595 1441495437 0.709167 -0.473755 0.478210 0.209595 1441495437 0.709167 -0.473755 0.478210 0.209595 1441495437 0.706665 -0.477417 0.475525 0.215515 1441495437 0.706665 -0.477417 0.475525 0.215515 1441495437 0.706665 -0.477417 0.475525 0.215515 1441495437 0.706665 -0.477417 0.475525 0.215515 1441495437 0.706665 -0.477417 0.475525 0.215515 1441495437 0.706665 -0.477417 0.475525 0.215515 1441495437 0.706665 -0.477417 0.475525 0.215515 1441495437 0.708557 -0.473389 0.477478 0.214111 1441495437 0.708557 -0.473389 0.477478 0.214111 1441495437 0.708557 -0.473389 0.477478 0.214111 1441495437 0.708557 -0.473389 0.477478 0.214111 1441495437 0.708557 -0.473389 0.477478 0.214111 1441495437 0.708557 -0.473389 0.477478 0.214111 1441495437 0.710083 -0.470215 0.479431 0.211609 1441495437 0.710083 -0.470215 0.479431 0.211609 1441495437 0.710083 -0.470215 0.479431 0.211609 1441495437 0.710083 -0.470215 0.479431 0.211609 1441495437 0.710083 -0.470215 0.479431 0.211609 1441495437 0.713562 -0.466003 0.481201 0.205017 1441495437 0.713562 -0.466003 0.481201 0.205017 1441495437 0.713562 -0.466003 0.481201 0.205017 1441495437 0.713562 -0.466003 0.481201 0.205017 1441495437 0.713562 -0.466003 0.481201 0.205017 1441495437 0.713562 -0.466003 0.481201 0.205017 1441495437 0.718323 -0.459900 0.483704 0.196228 1441495437 0.718323 -0.459900 0.483704 0.196228 1441495437 0.718323 -0.459900 0.483704 0.196228 1441495437 0.718323 -0.459900 0.483704 0.196228 1441495437 0.718323 -0.459900 0.483704 0.196228 1441495438 0.721008 -0.455811 0.485779 0.190613 1441495438 0.721008 -0.455811 0.485779 0.190613 1441495438 0.721008 -0.455811 0.485779 0.190613 1441495438 0.721008 -0.455811 0.485779 0.190613 1441495438 0.721008 -0.455811 0.485779 0.190613 1441495438 0.721008 -0.455811 0.485779 0.190613 1441495438 0.720642 -0.457336 0.485596 0.188843 1441495438 0.720642 -0.457336 0.485596 0.188843 1441495438 0.720642 -0.457336 0.485596 0.188843 1441495438 0.720642 -0.457336 0.485596 0.188843 1441495438 0.720642 -0.457336 0.485596 0.188843 1441495438 0.720642 -0.457336 0.485596 0.188843 1441495438 0.721069 -0.455933 0.487976 0.184448 1441495438 0.721069 -0.455933 0.487976 0.184448 1441495438 0.721069 -0.455933 0.487976 0.184448 1441495438 0.721069 -0.455933 0.487976 0.184448 1441495438 0.721069 -0.455933 0.487976 0.184448 1441495438 0.721069 -0.455933 0.487976 0.184448 1441495438 0.721069 -0.455933 0.487976 0.184448 1441495438 0.720764 -0.453125 0.492310 0.181030 1441495438 0.720764 -0.453125 0.492310 0.181030 1441495438 0.720764 -0.453125 0.492310 0.181030 1441495438 0.720764 -0.453125 0.492310 0.181030 1441495438 0.720764 -0.453125 0.492310 0.181030 1441495438 0.720764 -0.453125 0.492310 0.181030 1441495438 0.719116 -0.453674 0.494446 0.180176 1441495438 0.719116 -0.453674 0.494446 0.180176 1441495438 0.719116 -0.453674 0.494446 0.180176 1441495438 0.719116 -0.453674 0.494446 0.180176 1441495438 0.719116 -0.453674 0.494446 0.180176 1441495438 0.719116 -0.453674 0.494446 0.180176 1441495438 0.718689 -0.454407 0.494995 0.178711 1441495438 0.718689 -0.454407 0.494995 0.178711 1441495438 0.718689 -0.454407 0.494995 0.178711 1441495438 0.718689 -0.454407 0.494995 0.178711 1441495438 0.718689 -0.454407 0.494995 0.178711 1441495438 0.718689 -0.454407 0.494995 0.178711 1441495438 0.717407 -0.457764 0.493347 0.179810 1441495438 0.717407 -0.457764 0.493347 0.179810 1441495438 0.717407 -0.457764 0.493347 0.179810 1441495438 0.717407 -0.457764 0.493347 0.179810 1441495438 0.717407 -0.457764 0.493347 0.179810 1441495438 0.717407 -0.457764 0.493347 0.179810 1441495438 0.714783 -0.461182 0.492249 0.184631 1441495438 0.714783 -0.461182 0.492249 0.184631 1441495438 0.714783 -0.461182 0.492249 0.184631 1441495438 0.714783 -0.461182 0.492249 0.184631 1441495438 0.714783 -0.461182 0.492249 0.184631 1441495438 0.714783 -0.461182 0.492249 0.184631 1441495438 0.714661 -0.458862 0.492798 0.189087 1441495438 0.714661 -0.458862 0.492798 0.189087 1441495438 0.714661 -0.458862 0.492798 0.189087 1441495438 0.714661 -0.458862 0.492798 0.189087 1441495438 0.714661 -0.458862 0.492798 0.189087 1441495438 0.714661 -0.458862 0.492798 0.189087 1441495438 0.714661 -0.458862 0.492798 0.189087 1441495438 0.714966 -0.456116 0.493286 0.193481 1441495438 0.714966 -0.456116 0.493286 0.193481 1441495438 0.714966 -0.456116 0.493286 0.193481 1441495438 0.714966 -0.456116 0.493286 0.193481 1441495438 0.714966 -0.456116 0.493286 0.193481 1441495438 0.714966 -0.456116 0.493286 0.193481 1441495438 0.716492 -0.451233 0.495178 0.194397 1441495438 0.716492 -0.451233 0.495178 0.194397 1441495438 0.716492 -0.451233 0.495178 0.194397 1441495438 0.716492 -0.451233 0.495178 0.194397 1441495438 0.716492 -0.451233 0.495178 0.194397 1441495438 0.716492 -0.451233 0.495178 0.194397 1441495438 0.718079 -0.447449 0.496643 0.193542 1441495438 0.718079 -0.447449 0.496643 0.193542 1441495438 0.718079 -0.447449 0.496643 0.193542 1441495438 0.718079 -0.447449 0.496643 0.193542 1441495438 0.718079 -0.447449 0.496643 0.193542 1441495438 0.718079 -0.447449 0.496643 0.193542 1441495438 0.718750 -0.447632 0.496704 0.190430 1441495438 0.718750 -0.447632 0.496704 0.190430 1441495438 0.718750 -0.447632 0.496704 0.190430 1441495438 0.718750 -0.447632 0.496704 0.190430 1441495438 0.718750 -0.447632 0.496704 0.190430 1441495438 0.718750 -0.447632 0.496704 0.190430 1441495438 0.718750 -0.447632 0.496704 0.190430 1441495438 0.720215 -0.447876 0.496277 0.185303 1441495438 0.720215 -0.447876 0.496277 0.185303 1441495438 0.720215 -0.447876 0.496277 0.185303 1441495438 0.720215 -0.447876 0.496277 0.185303 1441495438 0.720215 -0.447876 0.496277 0.185303 1441495438 0.720215 -0.447876 0.496277 0.185303 1441495438 0.719971 -0.454041 0.491882 0.182861 1441495438 0.719971 -0.454041 0.491882 0.182861 1441495438 0.719971 -0.454041 0.491882 0.182861 1441495438 0.719971 -0.454041 0.491882 0.182861 1441495438 0.719971 -0.454041 0.491882 0.182861 1441495438 0.719727 -0.461060 0.486877 0.179810 1441495438 0.719727 -0.461060 0.486877 0.179810 1441495438 0.719727 -0.461060 0.486877 0.179810 1441495438 0.719727 -0.461060 0.486877 0.179810 1441495438 0.719727 -0.461060 0.486877 0.179810 1441495438 0.719727 -0.461060 0.486877 0.179810 1441495438 0.719055 -0.466919 0.482727 0.178589 1441495438 0.719055 -0.466919 0.482727 0.178589 1441495438 0.719055 -0.466919 0.482727 0.178589 1441495438 0.719055 -0.466919 0.482727 0.178589 1441495438 0.719055 -0.466919 0.482727 0.178589 1441495438 0.719055 -0.466919 0.482727 0.178589 1441495438 0.717590 -0.470825 0.480164 0.180908 1441495438 0.717590 -0.470825 0.480164 0.180908 1441495438 0.717590 -0.470825 0.480164 0.180908 1441495438 0.717590 -0.470825 0.480164 0.180908 1441495438 0.717590 -0.470825 0.480164 0.180908 1441495438 0.717590 -0.470825 0.480164 0.180908 1441495439 0.717590 -0.470825 0.480164 0.180908 1441495439 0.714722 -0.474487 0.478394 0.187378 1441495439 0.714722 -0.474487 0.478394 0.187378 1441495439 0.714722 -0.474487 0.478394 0.187378 1441495439 0.714722 -0.474487 0.478394 0.187378 1441495439 0.714722 -0.474487 0.478394 0.187378 1441495439 0.712402 -0.476135 0.477356 0.194519 1441495439 0.712402 -0.476135 0.477356 0.194519 1441495439 0.712402 -0.476135 0.477356 0.194519 1441495439 0.712402 -0.476135 0.477356 0.194519 1441495439 0.712402 -0.476135 0.477356 0.194519 1441495439 0.712402 -0.476135 0.477356 0.194519 1441495439 0.712402 -0.476135 0.477356 0.194519 1441495439 0.711731 -0.475037 0.477600 0.199036 1441495439 0.711731 -0.475037 0.477600 0.199036 1441495439 0.711731 -0.475037 0.477600 0.199036 1441495439 0.711731 -0.475037 0.477600 0.199036 1441495439 0.711731 -0.475037 0.477600 0.199036 1441495439 0.711731 -0.475037 0.477600 0.199036 1441495439 0.713501 -0.468567 0.481262 0.199219 1441495439 0.713501 -0.468567 0.481262 0.199219 1441495439 0.713501 -0.468567 0.481262 0.199219 1441495439 0.713501 -0.468567 0.481262 0.199219 1441495439 0.713501 -0.468567 0.481262 0.199219 1441495439 0.713501 -0.468567 0.481262 0.199219 1441495439 0.713501 -0.468567 0.481262 0.199219 1441495439 0.716980 -0.457764 0.487732 0.196045 1441495439 0.716980 -0.457764 0.487732 0.196045 1441495439 0.716980 -0.457764 0.487732 0.196045 1441495439 0.716980 -0.457764 0.487732 0.196045 1441495439 0.716980 -0.457764 0.487732 0.196045 1441495439 0.716980 -0.457764 0.487732 0.196045 1441495439 0.718689 -0.452698 0.491577 0.191956 1441495439 0.718689 -0.452698 0.491577 0.191956 1441495439 0.718689 -0.452698 0.491577 0.191956 1441495439 0.718689 -0.452698 0.491577 0.191956 1441495439 0.718689 -0.452698 0.491577 0.191956 1441495439 0.718689 -0.452698 0.491577 0.191956 1441495439 0.721680 -0.445984 0.496643 0.183167 1441495439 0.721680 -0.445984 0.496643 0.183167 1441495439 0.721680 -0.445984 0.496643 0.183167 1441495439 0.721680 -0.445984 0.496643 0.183167 1441495439 0.721680 -0.445984 0.496643 0.183167 1441495439 0.721680 -0.445984 0.496643 0.183167 1441495439 0.724731 -0.439209 0.501404 0.174377 1441495439 0.724731 -0.439209 0.501404 0.174377 1441495439 0.724731 -0.439209 0.501404 0.174377 1441495439 0.724731 -0.439209 0.501404 0.174377 1441495439 0.724731 -0.439209 0.501404 0.174377 1441495439 0.724731 -0.439209 0.501404 0.174377 1441495439 0.724731 -0.439209 0.501404 0.174377 1441495439 0.726807 -0.434692 0.503845 0.170105 1441495439 0.726807 -0.434692 0.503845 0.170105 1441495439 0.726807 -0.434692 0.503845 0.170105 1441495439 0.726807 -0.434692 0.503845 0.170105 1441495439 0.726807 -0.434692 0.503845 0.170105 1441495439 0.726074 -0.437439 0.502258 0.170654 1441495439 0.726074 -0.437439 0.502258 0.170654 1441495439 0.726074 -0.437439 0.502258 0.170654 1441495439 0.726074 -0.437439 0.502258 0.170654 1441495439 0.726074 -0.437439 0.502258 0.170654 1441495439 0.725769 -0.439331 0.501770 0.168396 1441495439 0.725769 -0.439331 0.501770 0.168396 1441495439 0.725769 -0.439331 0.501770 0.168396 1441495439 0.725769 -0.439331 0.501770 0.168396 1441495439 0.725769 -0.439331 0.501770 0.168396 1441495439 0.725769 -0.439331 0.501770 0.168396 1441495439 0.725769 -0.439331 0.501770 0.168396 1441495439 0.725647 -0.438965 0.503662 0.164368 1441495439 0.725647 -0.438965 0.503662 0.164368 1441495439 0.725647 -0.438965 0.503662 0.164368 1441495439 0.725647 -0.438965 0.503662 0.164368 1441495439 0.725647 -0.438965 0.503662 0.164368 1441495439 0.725647 -0.438965 0.503662 0.164368 1441495439 0.723999 -0.439453 0.505798 0.163879 1441495439 0.723999 -0.439453 0.505798 0.163879 1441495439 0.723999 -0.439453 0.505798 0.163879 1441495439 0.723999 -0.439453 0.505798 0.163879 1441495439 0.723999 -0.439453 0.505798 0.163879 1441495439 0.723999 -0.439453 0.505798 0.163879 1441495439 0.723999 -0.439453 0.505798 0.163879 1441495439 0.721558 -0.442993 0.505737 0.165100 1441495439 0.721558 -0.442993 0.505737 0.165100 1441495439 0.721558 -0.442993 0.505737 0.165100 1441495439 0.721558 -0.442993 0.505737 0.165100 1441495439 0.721558 -0.442993 0.505737 0.165100 1441495439 0.721558 -0.442993 0.505737 0.165100 1441495439 0.720337 -0.446167 0.504395 0.166077 1441495439 0.720337 -0.446167 0.504395 0.166077 1441495439 0.720337 -0.446167 0.504395 0.166077 1441495439 0.720337 -0.446167 0.504395 0.166077 1441495439 0.720337 -0.446167 0.504395 0.166077 1441495439 0.720337 -0.446167 0.504395 0.166077 1441495439 0.719299 -0.448547 0.502625 0.169312 1441495439 0.719299 -0.448547 0.502625 0.169312 1441495439 0.719299 -0.448547 0.502625 0.169312 1441495439 0.719299 -0.448547 0.502625 0.169312 1441495439 0.719299 -0.448547 0.502625 0.169312 1441495439 0.719299 -0.448547 0.502625 0.169312 1441495439 0.718079 -0.450012 0.501343 0.174622 1441495439 0.718079 -0.450012 0.501343 0.174622 1441495439 0.718079 -0.450012 0.501343 0.174622 1441495439 0.718079 -0.450012 0.501343 0.174622 1441495439 0.718079 -0.450012 0.501343 0.174622 1441495439 0.718079 -0.450012 0.501343 0.174622 1441495439 0.718079 -0.450012 0.501343 0.174622 1441495439 0.717712 -0.447754 0.501892 0.180176 1441495439 0.717712 -0.447754 0.501892 0.180176 1441495439 0.717712 -0.447754 0.501892 0.180176 1441495439 0.717712 -0.447754 0.501892 0.180176 1441495439 0.717712 -0.447754 0.501892 0.180176 1441495439 0.717712 -0.447754 0.501892 0.180176 1441495439 0.718140 -0.442505 0.504456 0.184326 1441495439 0.718140 -0.442505 0.504456 0.184326 1441495440 0.718140 -0.442505 0.504456 0.184326 1441495440 0.718140 -0.442505 0.504456 0.184326 1441495440 0.718140 -0.442505 0.504456 0.184326 1441495440 0.721069 -0.430359 0.510864 0.183716 1441495440 0.721069 -0.430359 0.510864 0.183716 1441495440 0.721069 -0.430359 0.510864 0.183716 1441495440 0.721069 -0.430359 0.510864 0.183716 1441495440 0.721069 -0.430359 0.510864 0.183716 1441495440 0.721069 -0.430359 0.510864 0.183716 1441495440 0.724426 -0.419983 0.516296 0.179443 1441495440 0.724426 -0.419983 0.516296 0.179443 1441495440 0.724426 -0.419983 0.516296 0.179443 1441495440 0.724426 -0.419983 0.516296 0.179443 1441495440 0.724426 -0.419983 0.516296 0.179443 1441495440 0.724426 -0.419983 0.516296 0.179443 1441495440 0.724426 -0.419983 0.516296 0.179443 1441495440 0.724792 -0.422058 0.514893 0.177063 1441495440 0.724792 -0.422058 0.514893 0.177063 1441495440 0.724792 -0.422058 0.514893 0.177063 1441495440 0.724792 -0.422058 0.514893 0.177063 1441495440 0.724792 -0.422058 0.514893 0.177063 1441495440 0.724792 -0.422058 0.514893 0.177063 1441495440 0.724915 -0.429199 0.510803 0.171204 1441495440 0.724915 -0.429199 0.510803 0.171204 1441495440 0.724915 -0.429199 0.510803 0.171204 1441495440 0.724915 -0.429199 0.510803 0.171204 1441495440 0.724915 -0.429199 0.510803 0.171204 1441495440 0.724915 -0.429199 0.510803 0.171204 1441495440 0.724915 -0.429199 0.510803 0.171204 1441495440 0.724487 -0.439270 0.505249 0.163757 1441495440 0.724487 -0.439270 0.505249 0.163757 1441495440 0.724487 -0.439270 0.505249 0.163757 1441495440 0.724487 -0.439270 0.505249 0.163757 1441495440 0.724487 -0.439270 0.505249 0.163757 1441495440 0.724487 -0.439270 0.505249 0.163757 1441495440 0.721924 -0.452026 0.499023 0.159424 1441495440 0.721924 -0.452026 0.499023 0.159424 1441495440 0.721924 -0.452026 0.499023 0.159424 1441495440 0.721924 -0.452026 0.499023 0.159424 1441495440 0.721924 -0.452026 0.499023 0.159424 1441495440 0.721924 -0.452026 0.499023 0.159424 1441495440 0.719910 -0.458740 0.496582 0.156921 1441495440 0.719910 -0.458740 0.496582 0.156921 1441495440 0.719910 -0.458740 0.496582 0.156921 1441495440 0.719910 -0.458740 0.496582 0.156921 1441495440 0.719910 -0.458740 0.496582 0.156921 1441495440 0.719910 -0.458740 0.496582 0.156921 1441495440 0.718567 -0.460083 0.496887 0.158386 1441495440 0.718567 -0.460083 0.496887 0.158386 1441495440 0.718567 -0.460083 0.496887 0.158386 1441495440 0.718567 -0.460083 0.496887 0.158386 1441495440 0.718567 -0.460083 0.496887 0.158386 1441495440 0.718567 -0.460083 0.496887 0.158386 1441495440 0.718567 -0.460083 0.496887 0.158386 1441495440 0.714294 -0.467102 0.492310 0.170898 1441495440 0.714294 -0.467102 0.492310 0.170898 1441495440 0.714294 -0.467102 0.492310 0.170898 1441495440 0.714294 -0.467102 0.492310 0.170898 1441495440 0.714294 -0.467102 0.492310 0.170898 1441495440 0.715637 -0.466980 0.488464 0.176575 1441495440 0.715637 -0.466980 0.488464 0.176575 1441495440 0.715637 -0.466980 0.488464 0.176575 1441495440 0.715637 -0.466980 0.488464 0.176575 1441495440 0.715637 -0.466980 0.488464 0.176575 1441495440 0.715637 -0.466980 0.488464 0.176575 1441495440 0.715637 -0.466980 0.488464 0.176575 1441495440 0.720154 -0.458008 0.490479 0.175964 1441495440 0.720154 -0.458008 0.490479 0.175964 1441495440 0.720154 -0.458008 0.490479 0.175964 1441495440 0.720154 -0.458008 0.490479 0.175964 1441495440 0.720154 -0.458008 0.490479 0.175964 1441495440 0.720154 -0.458008 0.490479 0.175964 1441495440 0.720520 -0.453186 0.493347 0.179016 1441495440 0.720520 -0.453186 0.493347 0.179016 1441495440 0.720520 -0.453186 0.493347 0.179016 1441495440 0.720520 -0.453186 0.493347 0.179016 1441495440 0.720520 -0.453186 0.493347 0.179016 1441495440 0.720520 -0.453186 0.493347 0.179016 1441495440 0.720825 -0.447754 0.497192 0.180603 1441495440 0.720825 -0.447754 0.497192 0.180603 1441495440 0.720825 -0.447754 0.497192 0.180603 1441495440 0.720825 -0.447754 0.497192 0.180603 1441495440 0.720825 -0.447754 0.497192 0.180603 1441495440 0.720825 -0.447754 0.497192 0.180603 1441495440 0.721436 -0.445557 0.497986 0.181580 1441495440 0.721436 -0.445557 0.497986 0.181580 1441495440 0.721436 -0.445557 0.497986 0.181580 1441495440 0.721436 -0.445557 0.497986 0.181580 1441495440 0.721436 -0.445557 0.497986 0.181580 1441495440 0.721436 -0.445557 0.497986 0.181580 1441495440 0.721436 -0.445557 0.497986 0.181580 1441495440 0.724304 -0.442627 0.498230 0.176453 1441495440 0.724304 -0.442627 0.498230 0.176453 1441495440 0.724304 -0.442627 0.498230 0.176453 1441495440 0.724304 -0.442627 0.498230 0.176453 1441495440 0.724304 -0.442627 0.498230 0.176453 1441495440 0.724304 -0.442627 0.498230 0.176453 1441495440 0.723877 -0.447998 0.494873 0.174316 1441495440 0.723877 -0.447998 0.494873 0.174316 1441495440 0.723877 -0.447998 0.494873 0.174316 1441495440 0.723877 -0.447998 0.494873 0.174316 1441495440 0.723877 -0.447998 0.494873 0.174316 1441495440 0.723877 -0.447998 0.494873 0.174316 1441495440 0.723083 -0.453613 0.491699 0.171936 1441495440 0.723083 -0.453613 0.491699 0.171936 1441495440 0.723083 -0.453613 0.491699 0.171936 1441495440 0.723083 -0.453613 0.491699 0.171936 1441495440 0.723083 -0.453613 0.491699 0.171936 1441495440 0.723083 -0.453613 0.491699 0.171936 1441495440 0.722534 -0.454163 0.492493 0.170776 1441495440 0.722534 -0.454163 0.492493 0.170776 1441495441 0.722534 -0.454163 0.492493 0.170776 1441495441 0.722534 -0.454163 0.492493 0.170776 1441495441 0.722534 -0.454163 0.492493 0.170776 1441495441 0.722534 -0.454163 0.492493 0.170776 1441495441 0.719299 -0.457458 0.492126 0.176086 1441495441 0.719299 -0.457458 0.492126 0.176086 1441495441 0.719299 -0.457458 0.492126 0.176086 1441495441 0.719299 -0.457458 0.492126 0.176086 1441495441 0.719299 -0.457458 0.492126 0.176086 1441495441 0.719299 -0.457458 0.492126 0.176086 1441495441 0.719910 -0.454590 0.493835 0.176514 1441495441 0.719910 -0.454590 0.493835 0.176514 1441495441 0.719910 -0.454590 0.493835 0.176514 1441495441 0.719910 -0.454590 0.493835 0.176514 1441495441 0.719910 -0.454590 0.493835 0.176514 1441495441 0.719910 -0.454590 0.493835 0.176514 1441495441 0.719299 -0.454590 0.494263 0.177734 1441495441 0.719299 -0.454590 0.494263 0.177734 1441495441 0.719299 -0.454590 0.494263 0.177734 1441495441 0.719299 -0.454590 0.494263 0.177734 1441495441 0.719299 -0.454590 0.494263 0.177734 1441495441 0.719299 -0.454590 0.494263 0.177734 1441495441 0.719299 -0.454590 0.494263 0.177734 1441495441 0.716858 -0.459534 0.492493 0.179749 1441495441 0.716858 -0.459534 0.492493 0.179749 1441495441 0.716858 -0.459534 0.492493 0.179749 1441495441 0.716858 -0.459534 0.492493 0.179749 1441495441 
0.718689 -0.434387 0.516541 0.167053 1441495443 0.718689 -0.434387 0.516541 0.167053 1441495443 0.718018 -0.435913 0.515808 0.168213 1441495443 0.718018 -0.435913 0.515808 0.168213 1441495443 0.718018 -0.435913 0.515808 0.168213 1441495443 0.718018 -0.435913 0.515808 0.168213 1441495443 0.718018 -0.435913 0.515808 0.168213 1441495443 0.718018 -0.435913 0.515808 0.168213 1441495443 0.718018 -0.435913 0.515808 0.168213 1441495443 0.717285 -0.437683 0.515076 0.168884 1441495443 0.717285 -0.437683 0.515076 0.168884 1441495443 0.717285 -0.437683 0.515076 0.168884 1441495443 0.717285 -0.437683 0.515076 0.168884 1441495443 0.717285 -0.437683 0.515076 0.168884 1441495443 0.717041 -0.436157 0.517151 0.167603 1441495443 0.717041 -0.436157 0.517151 0.167603 1441495443 0.717041 -0.436157 0.517151 0.167603 1441495443 0.717041 -0.436157 0.517151 0.167603 1441495443 0.717041 -0.436157 0.517151 0.167603 1441495443 0.717041 -0.436157 0.517151 0.167603 1441495443 0.717041 -0.436157 0.517151 0.167603 1441495443 0.717651 -0.428955 0.523193 0.164795 1441495443 0.717651 -0.428955 0.523193 0.164795 1441495443 0.717651 -0.428955 0.523193 0.164795 1441495443 0.717651 -0.428955 0.523193 0.164795 1441495443 0.717651 -0.428955 0.523193 0.164795 1441495443 0.717224 -0.425415 0.524475 0.171631 1441495443 0.717224 -0.425415 0.524475 0.171631 1441495443 0.717224 -0.425415 0.524475 0.171631 1441495443 0.717224 -0.425415 0.524475 0.171631 1441495443 0.717224 -0.425415 0.524475 0.171631 1441495443 0.717224 -0.425415 0.524475 0.171631 1441495444 0.717224 -0.425415 0.524475 0.171631 1441495444 0.695801 -0.464172 0.503357 0.216736 1441495444 0.695801 -0.464172 0.503357 0.216736 1441495444 0.695801 -0.464172 0.503357 0.216736 1441495444 0.695801 -0.464172 0.503357 0.216736 1441495444 0.695801 -0.464172 0.503357 0.216736 1441495444 0.653748 -0.548645 0.453491 0.256714 1441495444 0.653748 -0.548645 0.453491 0.256714 1441495444 0.653748 -0.548645 0.453491 0.256714 1441495444 0.653748 -0.548645 0.453491 0.256714 1441495444 0.653748 -0.548645 0.453491 0.256714 1441495444 0.653748 -0.548645 0.453491 0.256714 1441495444 0.653748 -0.548645 0.453491 0.256714 1441495444 0.634583 -0.616028 0.411987 0.219116 1441495444 0.634583 -0.616028 0.411987 0.219116 1441495444 0.634583 -0.616028 0.411987 0.219116 1441495444 0.634583 -0.616028 0.411987 0.219116 1441495444 0.634583 -0.616028 0.411987 0.219116 1441495444 0.634583 -0.616028 0.411987 0.219116 1441495444 0.605103 -0.687317 0.377991 0.136230 1441495444 0.605103 -0.687317 0.377991 0.136230 1441495444 0.605103 -0.687317 0.377991 0.136230 1441495444 0.605103 -0.687317 0.377991 0.136230 1441495444 0.605103 -0.687317 0.377991 0.136230 1441495444 0.605103 -0.687317 0.377991 0.136230 1441495444 0.537720 -0.770203 0.341797 0.028442 1441495444 0.537720 -0.770203 0.341797 0.028442 1441495444 0.537720 -0.770203 0.341797 0.028442 1441495444 0.537720 -0.770203 0.341797 0.028442 1441495444 0.537720 -0.770203 0.341797 0.028442 1441495444 0.537720 -0.770203 0.341797 0.028442 1441495444 0.441406 -0.836487 0.308533 -0.101685 1441495444 0.441406 -0.836487 0.308533 -0.101685 1441495444 0.441406 -0.836487 0.308533 -0.101685 1441495444 0.441406 -0.836487 0.308533 -0.101685 1441495444 0.441406 -0.836487 0.308533 -0.101685 1441495444 0.441406 -0.836487 0.308533 -0.101685 1441495444 0.335632 -0.866943 0.275330 -0.244873 1441495444 0.335632 -0.866943 0.275330 -0.244873 1441495444 0.335632 -0.866943 0.275330 -0.244873 1441495444 0.335632 -0.866943 0.275330 -0.244873 1441495444 0.335632 -0.866943 0.275330 -0.244873 1441495444 0.335632 -0.866943 0.275330 -0.244873 1441495444 0.229553 -0.857971 0.234924 -0.394958 1441495444 0.229553 -0.857971 0.234924 -0.394958 1441495444 0.229553 -0.857971 0.234924 -0.394958 1441495444 0.229553 -0.857971 0.234924 -0.394958 1441495444 0.229553 -0.857971 0.234924 -0.394958 1441495444 0.143616 -0.809570 0.174744 -0.541748 1441495444 0.143616 -0.809570 0.174744 -0.541748 1441495444 0.143616 -0.809570 0.174744 -0.541748 1441495444 0.143616 -0.809570 0.174744 -0.541748 1441495444 0.143616 -0.809570 0.174744 -0.541748 1441495444 0.143616 -0.809570 0.174744 -0.541748 1441495444 0.067627 -0.737854 0.099548 -0.664185 1441495444 0.067627 -0.737854 0.099548 -0.664185 1441495444 0.067627 -0.737854 0.099548 -0.664185 1441495444 0.067627 -0.737854 0.099548 -0.664185 1441495444 0.067627 -0.737854 0.099548 -0.664185 1441495444 0.067627 -0.737854 0.099548 -0.664185 1441495444 0.067627 -0.737854 0.099548 -0.664185 1441495444 -0.004517 -0.665100 0.029480 -0.746216 1441495444 -0.004517 -0.665100 0.029480 -0.746216 1441495444 -0.004517 -0.665100 0.029480 -0.746216 1441495444 -0.004517 -0.665100 0.029480 -0.746216 1441495444 -0.004517 -0.665100 0.029480 -0.746216 1441495444 -0.036133 -0.621887 -0.037598 -0.781433 1441495444 -0.036133 -0.621887 -0.037598 -0.781433 1441495444 -0.036133 -0.621887 -0.037598 -0.781433 1441495444 -0.036133 -0.621887 -0.037598 -0.781433 1441495444 -0.036133 -0.621887 -0.037598 -0.781433 1441495444 -0.036133 -0.621887 -0.037598 -0.781433 1441495444 -0.036133 -0.621887 -0.037598 -0.781433 1441495444 -0.031067 -0.627502 -0.055420 -0.776062 1441495444 -0.031067 -0.627502 -0.055420 -0.776062 1441495444 -0.031067 -0.627502 -0.055420 -0.776062 1441495444 -0.031067 -0.627502 -0.055420 -0.776062 1441495444 -0.031067 -0.627502 -0.055420 -0.776062 1441495444 -0.031067 -0.627502 -0.055420 -0.776062 1441495444 0.021362 -0.660522 -0.039185 -0.749573 1441495444 0.021362 -0.660522 -0.039185 -0.749573 1441495444 0.021362 -0.660522 -0.039185 -0.749573 1441495444 0.021362 -0.660522 -0.039185 -0.749573 1441495444 0.021362 -0.660522 -0.039185 -0.749573 1441495444 0.021362 -0.660522 -0.039185 -0.749573 1441495444 0.116699 -0.713440 0.003601 -0.690979 1441495444 0.116699 -0.713440 0.003601 -0.690979 1441495444 0.116699 -0.713440 0.003601 -0.690979 1441495444 0.116699 -0.713440 0.003601 -0.690979 1441495444 0.116699 -0.713440 0.003601 -0.690979 1441495444 0.116699 -0.713440 0.003601 -0.690979 1441495444 0.235413 -0.770142 0.069519 -0.588806 1441495444 0.235413 -0.770142 0.069519 -0.588806 1441495444 0.235413 -0.770142 0.069519 -0.588806 1441495444 0.235413 -0.770142 0.069519 -0.588806 1441495444 0.235413 -0.770142 0.069519 -0.588806 1441495444 0.235413 -0.770142 0.069519 -0.588806 1441495444 0.235413 -0.770142 0.069519 -0.588806 1441495444 0.346680 -0.815613 0.153259 -0.437195 1441495444 0.346680 -0.815613 0.153259 -0.437195 1441495444 0.346680 -0.815613 0.153259 -0.437195 1441495444 0.346680 -0.815613 0.153259 -0.437195 1441495444 0.346680 -0.815613 0.153259 -0.437195 1441495444 0.346680 -0.815613 0.153259 -0.437195 1441495444 0.418762 -0.839417 0.236206 -0.253418 1441495444 0.418762 -0.839417 0.236206 -0.253418 1441495444 0.418762 -0.839417 0.236206 -0.253418 1441495444 0.418762 -0.839417 0.236206 -0.253418 1441495444 0.418762 -0.839417 0.236206 -0.253418 1441495444 0.418762 -0.839417 0.236206 -0.253418 1441495445 0.469360 -0.832520 0.283936 -0.077087 1441495445 0.469360 -0.832520 0.283936 -0.077087 1441495445 0.469360 -0.832520 0.283936 -0.077087 1441495445 0.469360 -0.832520 0.283936 -0.077087 1441495445 0.469360 -0.832520 0.283936 -0.077087 1441495445 0.469360 -0.832520 0.283936 -0.077087 1441495445 0.469360 -0.832520 0.283936 -0.077087 1441495445 0.508545 -0.800049 0.310425 0.069763 1441495445 0.508545 -0.800049 0.310425 0.069763 1441495445 0.508545 -0.800049 0.310425 0.069763 1441495445 0.508545 -0.800049 0.310425 0.069763 1441495445 0.508545 -0.800049 0.310425 0.069763 1441495445 0.508545 -0.800049 0.310425 0.069763 1441495445 0.550537 -0.744202 0.327759 0.188721 1441495445 0.550537 -0.744202 0.327759 0.188721 1441495445 0.550537 -0.744202 0.327759 0.188721 1441495445 0.550537 -0.744202 0.327759 0.188721 1441495445 0.550537 -0.744202 0.327759 0.188721 1441495445 0.550537 -0.744202 0.327759 0.188721 1441495445 0.573120 -0.680359 0.340820 0.304077 1441495445 0.573120 -0.680359 0.340820 0.304077 1441495445 0.573120 -0.680359 0.340820 0.304077 1441495445 0.573120 -0.680359 0.340820 0.304077 1441495445 0.573120 -0.680359 0.340820 0.304077 1441495445 0.573120 -0.680359 0.340820 0.304077 1441495445 0.573120 -0.680359 0.340820 0.304077 1441495445 0.578613 -0.621033 0.350464 0.395813 1441495445 0.578613 -0.621033 0.350464 0.395813 1441495445 0.578613 -0.621033 0.350464 0.395813 1441495445 0.578613 -0.621033 0.350464 0.395813 1441495445 0.578613 -0.621033 0.350464 0.395813 1441495445 0.578613 -0.621033 0.350464 0.395813 1441495445 0.569275 -0.595642 0.349609 0.445923 1441495445 0.569275 -0.595642 0.349609 0.445923 1441495445 0.569275 -0.595642 0.349609 0.445923 1441495445 0.569275 -0.595642 0.349609 0.445923 1441495445 0.569275 -0.595642 0.349609 0.445923 1441495445 0.569275 -0.595642 0.349609 0.445923 1441495445 0.569275 -0.595642 0.349609 0.445923 1441495445 0.565063 -0.585754 0.352783 0.461670 1441495445 0.565063 -0.585754 0.352783 0.461670 1441495445 0.565063 -0.585754 0.352783 0.461670 1441495445 0.565063 -0.585754 0.352783 0.461670 1441495445 0.565063 -0.585754 0.352783 0.461670 1441495445 0.562012 -0.591736 0.355408 0.455627 1441495445 0.562012 -0.591736 0.355408 0.455627 1441495445 0.562012 -0.591736 0.355408 0.455627 1441495445 0.562012 -0.591736 0.355408 0.455627 1441495445 0.562012 -0.591736 0.355408 0.455627 1441495445 0.562012 -0.591736 0.355408 0.455627 1441495445 0.561890 -0.619568 0.353088 0.419189 1441495445 0.561890 -0.619568 0.353088 0.419189 1441495445 0.561890 -0.619568 0.353088 0.419189 1441495445 0.561890 -0.619568 0.353088 0.419189 1441495445 0.561890 -0.619568 0.353088 0.419189 1441495445 0.561890 -0.619568 0.353088 0.419189 1441495445 0.561890 -0.619568 0.353088 0.419189 1441495445 0.559265 -0.665771 0.344788 0.353699 1441495445 0.559265 -0.665771 0.344788 0.353699 1441495445 0.559265 -0.665771 0.344788 0.353699 1441495445 0.559265 -0.665771 0.344788 0.353699 1441495445 0.559265 -0.665771 0.344788 0.353699 1441495445 0.559265 -0.665771 0.344788 0.353699 1441495445 0.553040 -0.717102 0.333496 0.261963 1441495445 0.553040 -0.717102 0.333496 0.261963 1441495445 0.553040 -0.717102 0.333496 0.261963 1441495445 0.553040 -0.717102 0.333496 0.261963 1441495445 0.553040 -0.717102 0.333496 0.261963 1441495445 0.553040 -0.717102 0.333496 0.261963 1441495445 0.530884 -0.771179 0.317200 0.151184 1441495445 0.530884 -0.771179 0.317200 0.151184 1441495445 0.530884 -0.771179 0.317200 0.151184 1441495445 0.530884 -0.771179 0.317200 0.151184 1441495445 0.530884 -0.771179 0.317200 0.151184 1441495445 0.530884 -0.771179 0.317200 0.151184 1441495445 0.461548 -0.835449 0.297119 0.027344 1441495445 0.461548 -0.835449 0.297119 0.027344 1441495445 0.461548 -0.835449 0.297119 0.027344 1441495445 0.461548 -0.835449 0.297119 0.027344 1441495445 0.461548 -0.835449 0.297119 0.027344 1441495445 0.461548 -0.835449 0.297119 0.027344 1441495445 0.355591 -0.883240 0.284851 -0.110901 1441495445 0.355591 -0.883240 0.284851 -0.110901 1441495445 0.355591 -0.883240 0.284851 -0.110901 1441495445 0.355591 -0.883240 0.284851 -0.110901 1441495445 0.355591 -0.883240 0.284851 -0.110901 1441495445 0.355591 -0.883240 0.284851 -0.110901 1441495445 0.355591 -0.883240 0.284851 -0.110901 1441495445 0.262634 -0.887573 0.272827 -0.262451 1441495445 0.262634 -0.887573 0.272827 -0.262451 1441495445 0.262634 -0.887573 0.272827 -0.262451 1441495445 0.262634 -0.887573 0.272827 -0.262451 1441495445 0.262634 -0.887573 0.272827 -0.262451 1441495445 0.262634 -0.887573 0.272827 -0.262451 1441495445 0.185669 -0.857788 0.243286 -0.413086 1441495445 0.185669 -0.857788 0.243286 -0.413086 1441495445 0.185669 -0.857788 0.243286 -0.413086 1441495445 0.185669 -0.857788 0.243286 -0.413086 1441495445 0.185669 -0.857788 0.243286 -0.413086 1441495445 0.185669 -0.857788 0.243286 -0.413086 1441495445 0.185669 -0.857788 0.243286 -0.413086 1441495445 0.107849 -0.808899 0.201843 -0.541687 1441495445 0.107849 -0.808899 0.201843 -0.541687 1441495445 0.107849 -0.808899 0.201843 -0.541687 1441495445 0.107849 -0.808899 0.201843 -0.541687 1441495445 0.107849 -0.808899 0.201843 -0.541687 1441495445 0.107849 -0.808899 0.201843 -0.541687 1441495445 0.021729 -0.747559 0.168884 -0.642090 1441495445 0.021729 -0.747559 0.168884 -0.642090 1441495445 0.021729 -0.747559 0.168884 -0.642090 1441495445 0.021729 -0.747559 0.168884 -0.642090 1441495445 0.021729 -0.747559 0.168884 -0.642090 1441495445 0.021729 -0.747559 0.168884 -0.642090 1441495445 -0.052002 -0.682007 0.135071 -0.716980 1441495446 -0.052002 -0.682007 0.135071 -0.716980 1441495446 -0.052002 -0.682007 0.135071 -0.716980 1441495446 -0.052002 -0.682007 0.135071 -0.716980 1441495446 -0.052002 -0.682007 0.135071 -0.716980 1441495446 -0.052002 -0.682007 0.135071 -0.716980 1441495446 -0.096985 -0.634216 0.097168 -0.760925 1441495446 -0.096985 -0.634216 0.097168 -0.760925 1441495446 -0.096985 -0.634216 0.097168 -0.760925 1441495446 -0.096985 -0.634216 0.097168 -0.760925 1441495446 -0.096985 -0.634216 0.097168 -0.760925 1441495446 -0.096985 -0.634216 0.097168 -0.760925 1441495446 -0.091736 -0.628601 0.051514 -0.770630 1441495446 -0.091736 -0.628601 0.051514 -0.770630 1441495446 -0.091736 -0.628601 0.051514 -0.770630 1441495446 -0.091736 -0.628601 0.051514 -0.770630 1441495446 -0.091736 -0.628601 0.051514 -0.770630 1441495446 -0.091736 -0.628601 0.051514 -0.770630 1441495446 -0.091736 -0.628601 0.051514 -0.770630 1441495446 -0.053284 -0.657715 0.035889 -0.750549 1441495446 -0.053284 -0.657715 0.035889 -0.750549 1441495446 -0.053284 -0.657715 0.035889 -0.750549 1441495446 -0.053284 -0.657715 0.035889 -0.750549 1441495446 -0.053284 -0.657715 0.035889 -0.750549 1441495446 -0.053284 -0.657715 0.035889 -0.750549 1441495446 0.024902 -0.705872 0.037354 -0.706970 1441495446 0.024902 -0.705872 0.037354 -0.706970 1441495446 0.024902 -0.705872 0.037354 -0.706970 1441495446 0.024902 -0.705872 0.037354 -0.706970 1441495446 0.024902 -0.705872 0.037354 -0.706970 1441495446 0.024902 -0.705872 0.037354 -0.706970 1441495446 0.024902 -0.705872 0.037354 -0.706970 1441495446 0.135498 -0.762207 0.056091 -0.630554 1441495446 0.135498 -0.762207 0.056091 -0.630554 1441495446 0.135498 -0.762207 0.056091 -0.630554 1441495446 0.135498 -0.762207 0.056091 -0.630554 1441495446 0.135498 -0.762207 0.056091 -0.630554 1441495446 0.135498 -0.762207 0.056091 -0.630554 1441495446 0.260498 -0.814819 0.098328 -0.508545 1441495446 0.260498 -0.814819 0.098328 -0.508545 1441495446 0.260498 -0.814819 0.098328 -0.508545 1441495446 0.260498 -0.814819 0.098328 -0.508545 1441495446 0.260498 -0.814819 0.098328 -0.508545 1441495446 0.260498 -0.814819 0.098328 -0.508545 1441495446 0.260498 -0.814819 0.098328 -0.508545 1441495446 0.353455 -0.857483 0.173462 -0.331299 1441495446 0.353455 -0.857483 0.173462 -0.331299 1441495446 0.353455 -0.857483 0.173462 -0.331299 1441495446 0.353455 -0.857483 0.173462 -0.331299 1441495446 0.353455 -0.857483 0.173462 -0.331299 1441495446 0.353455 -0.857483 0.173462 -0.331299 1441495446 0.434326 -0.861328 0.231750 -0.125488 1441495446 0.434326 -0.861328 0.231750 -0.125488 1441495446 0.434326 -0.861328 0.231750 -0.125488 1441495446 0.434326 -0.861328 0.231750 -0.125488 1441495446 0.434326 -0.861328 0.231750 -0.125488 1441495446 0.434326 -0.861328 0.231750 -0.125488 1441495446 0.512268 -0.811584 0.271790 0.070984 1441495446 0.512268 -0.811584 0.271790 0.070984 1441495446 0.512268 -0.811584 0.271790 0.070984 1441495446 0.512268 -0.811584 0.271790 0.070984 1441495446 0.512268 -0.811584 0.271790 0.070984 1441495446 0.512268 -0.811584 0.271790 0.070984 1441495446 0.556396 -0.725769 0.315125 0.253723 1441495446 0.556396 -0.725769 0.315125 0.253723 1441495446 0.556396 -0.725769 0.315125 0.253723 1441495446 0.556396 -0.725769 0.315125 0.253723 1441495446 0.556396 -0.725769 0.315125 0.253723 1441495446 0.556396 -0.725769 0.315125 0.253723 1441495446 0.549500 -0.675110 0.327637 0.367310 1441495446 0.549500 -0.675110 0.327637 0.367310 1441495446 0.549500 -0.675110 0.327637 0.367310 1441495446 0.549500 -0.675110 0.327637 0.367310 1441495446 0.549500 -0.675110 0.327637 0.367310 1441495446 0.549500 -0.675110 0.327637 0.367310 1441495446 0.549500 -0.675110 0.327637 0.367310 1441495446 0.544128 -0.647705 0.327942 0.420532 1441495446 0.544128 -0.647705 0.327942 0.420532 1441495446 0.544128 -0.647705 0.327942 0.420532 1441495446 0.544128 -0.647705 0.327942 0.420532 1441495446 0.544128 -0.647705 0.327942 0.420532 1441495446 0.526123 -0.622192 0.321411 0.482422 1441495446 0.526123 -0.622192 0.321411 0.482422 1441495446 0.526123 -0.622192 0.321411 0.482422 1441495446 0.526123 -0.622192 0.321411 0.482422 1441495446 0.526123 -0.622192 0.321411 0.482422 1441495446 0.526123 -0.622192 0.321411 0.482422 1441495446 0.526123 -0.622192 0.321411 0.482422 1441495446 0.520203 -0.605591 0.320679 0.509644 1441495446 0.520203 -0.605591 0.320679 0.509644 1441495446 0.520203 -0.605591 0.320679 0.509644 1441495446 0.520203 -0.605591 0.320679 0.509644 1441495446 0.520203 -0.605591 0.320679 0.509644 1441495446 0.520203 -0.605591 0.320679 0.509644 1441495446 0.521423 -0.606567 0.325317 0.504333 1441495446 0.521423 -0.606567 0.325317 0.504333 1441495446 0.521423 -0.606567 0.325317 0.504333 1441495446 0.521423 -0.606567 0.325317 0.504333 1441495446 0.521423 -0.606567 0.325317 0.504333 1441495446 0.521423 -0.606567 0.325317 0.504333 1441495446 0.520874 -0.623291 0.329102 0.481506 1441495446 0.520874 -0.623291 0.329102 0.481506 1441495446 0.520874 -0.623291 0.329102 0.481506 1441495446 0.520874 -0.623291 0.329102 0.481506 1441495446 0.520874 -0.623291 0.329102 0.481506 1441495446 0.520874 -0.623291 0.329102 0.481506 1441495446 0.526917 -0.656799 0.331360 0.425598 1441495446 0.526917 -0.656799 0.331360 0.425598 1441495446 0.526917 -0.656799 0.331360 0.425598 1441495446 0.526917 -0.656799 0.331360 0.425598 1441495446 0.526917 -0.656799 0.331360 0.425598 1441495446 0.526917 -0.656799 0.331360 0.425598 1441495446 0.523682 -0.707275 0.326416 0.344849 1441495446 0.523682 -0.707275 0.326416 0.344849 1441495446 0.523682 -0.707275 0.326416 0.344849 1441495447 0.523682 -0.707275 0.326416 0.344849 1441495447 0.523682 -0.707275 0.326416 0.344849 1441495447 0.523682 -0.707275 0.326416 0.344849 1441495447 0.523682 -0.707275 0.326416 0.344849 1441495447 0.510803 -0.761841 0.316650 0.241699 1441495447 0.510803 -0.761841 0.316650 0.241699 1441495447 0.510803 -0.761841 0.316650 0.241699 1441495447 0.510803 -0.761841 0.316650 0.241699 1441495447 0.510803 -0.761841 0.316650 0.241699 1441495447 0.476929 -0.817688 0.299438 0.119385 1441495447 0.476929 -0.817688 0.299438 0.119385 1441495447 0.476929 -0.817688 0.299438 0.119385 1441495447 0.476929 -0.817688 0.299438 0.119385 1441495447 0.476929 -0.817688 0.299438 0.119385 1441495447 0.476929 -0.817688 0.299438 0.119385 1441495447 0.476929 -0.817688 0.299438 0.119385 1441495447 0.398987 -0.874390 0.275330 -0.021729 1441495447 0.398987 -0.874390 0.275330 -0.021729 1441495447 0.398987 -0.874390 0.275330 -0.021729 1441495447 0.398987 -0.874390 0.275330 -0.021729 1441495447 0.398987 -0.874390 0.275330 -0.021729 1441495447 0.398987 -0.874390 0.275330 -0.021729 1441495447 0.299377 -0.902649 0.252563 -0.178528 1441495447 0.299377 -0.902649 0.252563 -0.178528 1441495447 0.299377 -0.902649 0.252563 -0.178528 1441495447 0.299377 -0.902649 0.252563 -0.178528 1441495447 0.299377 -0.902649 0.252563 -0.178528 1441495447 0.299377 -0.902649 0.252563 -0.178528 1441495447 0.299377 -0.902649 0.252563 -0.178528 1441495447 0.224304 -0.886292 0.218567 -0.341187 1441495447 0.224304 -0.886292 0.218567 -0.341187 1441495447 0.224304 -0.886292 0.218567 -0.341187 1441495447 0.224304 -0.886292 0.218567 -0.341187 1441495447 0.224304 -0.886292 0.218567 -0.341187 1441495447 0.145020 -0.846802 0.167969 -0.483459 1441495447 0.145020 -0.846802 0.167969 -0.483459 1441495447 0.145020 -0.846802 0.167969 -0.483459 1441495447 0.145020 -0.846802 0.167969 -0.483459 1441495447 0.145020 -0.846802 0.167969 -0.483459 1441495447 0.145020 -0.846802 0.167969 -0.483459 1441495447 0.145020 -0.846802 0.167969 -0.483459 1441495447 0.034424 -0.789917 0.138672 -0.596436 1441495447 0.034424 -0.789917 0.138672 -0.596436 1441495447 0.034424 -0.789917 0.138672 -0.596436 1441495447 0.034424 -0.789917 0.138672 -0.596436 1441495447 0.034424 -0.789917 0.138672 -0.596436 1441495447 0.034424 -0.789917 0.138672 -0.596436 1441495447 -0.053833 -0.721985 0.118774 -0.679565 1441495447 -0.053833 -0.721985 0.118774 -0.679565 1441495447 -0.053833 -0.721985 0.118774 -0.679565 1441495447 -0.053833 -0.721985 0.118774 -0.679565 1441495447 -0.053833 -0.721985 0.118774 -0.679565 1441495447 -0.053833 -0.721985 0.118774 -0.679565 1441495447 -0.108765 -0.663879 0.103210 -0.732727 1441495447 -0.108765 -0.663879 0.103210 -0.732727 1441495447 -0.108765 -0.663879 0.103210 -0.732727 1441495447 -0.108765 -0.663879 0.103210 -0.732727 1441495447 -0.108765 -0.663879 0.103210 -0.732727 1441495447 -0.108765 -0.663879 0.103210 -0.732727 1441495447 -0.108765 -0.663879 0.103210 -0.732727 1441495447 -0.112671 -0.645935 0.084106 -0.750366 1441495447 -0.112671 -0.645935 0.084106 -0.750366 1441495447 -0.112671 -0.645935 0.084106 -0.750366 1441495447 -0.112671 -0.645935 0.084106 -0.750366 1441495447 -0.112671 -0.645935 0.084106 -0.750366 1441495447 -0.112671 -0.645935 0.084106 -0.750366 1441495447 -0.072571 -0.670593 0.072144 -0.734802 1441495447 -0.072571 -0.670593 0.072144 -0.734802 1441495447 -0.072571 -0.670593 0.072144 -0.734802 1441495447 -0.072571 -0.670593 0.072144 -0.734802 1441495447 -0.072571 -0.670593 0.072144 -0.734802 1441495447 -0.072571 -0.670593 0.072144 -0.734802 1441495447 -0.072571 -0.670593 0.072144 -0.734802 1441495447 0.028992 -0.721436 0.055237 -0.689758 1441495447 0.028992 -0.721436 0.055237 -0.689758 1441495447 0.028992 -0.721436 0.055237 -0.689758 1441495447 0.028992 -0.721436 0.055237 -0.689758 1441495447 0.028992 -0.721436 0.055237 -0.689758 1441495447 0.028992 -0.721436 0.055237 -0.689758 1441495447 0.165894 -0.785278 0.053833 -0.594116 1441495447 0.165894 -0.785278 0.053833 -0.594116 1441495447 0.165894 -0.785278 0.053833 -0.594116 1441495447 0.165894 -0.785278 0.053833 -0.594116 1441495447 0.165894 -0.785278 0.053833 -0.594116 1441495447 0.165894 -0.785278 0.053833 -0.594116 1441495447 0.165894 -0.785278 0.053833 -0.594116 1441495447 0.290710 -0.845337 0.098938 -0.437134 1441495447 0.290710 -0.845337 0.098938 -0.437134 1441495447 0.290710 -0.845337 0.098938 -0.437134 1441495447 0.290710 -0.845337 0.098938 -0.437134 1441495447 0.290710 -0.845337 0.098938 -0.437134 1441495447 0.290710 -0.845337 0.098938 -0.437134 1441495447 0.369568 -0.883423 0.165771 -0.235596 1441495447 0.369568 -0.883423 0.165771 -0.235596 1441495447 0.369568 -0.883423 0.165771 -0.235596 1441495447 0.369568 -0.883423 0.165771 -0.235596 1441495447 0.369568 -0.883423 0.165771 -0.235596 1441495447 0.369568 -0.883423 0.165771 -0.235596 1441495447 0.446655 -0.866455 0.220398 -0.034668 1441495447 0.446655 -0.866455 0.220398 -0.034668 1441495447 0.446655 -0.866455 0.220398 -0.034668 1441495447 0.446655 -0.866455 0.220398 -0.034668 1441495447 0.446655 -0.866455 0.220398 -0.034668 1441495447 0.446655 -0.866455 0.220398 -0.034668 1441495447 0.446655 -0.866455 0.220398 -0.034668 1441495447 0.527466 -0.792480 0.267456 0.149170 1441495447 0.527466 -0.792480 0.267456 0.149170 1441495447 0.527466 -0.792480 0.267456 0.149170 1441495447 0.527466 -0.792480 0.267456 0.149170 1441495447 0.527466 -0.792480 0.267456 0.149170 1441495447 0.527466 -0.792480 0.267456 0.149170 1441495447 0.570313 -0.694580 0.312500 0.307617 1441495447 0.570313 -0.694580 0.312500 0.307617 1441495447 0.570313 -0.694580 0.312500 0.307617 1441495447 0.570313 -0.694580 0.312500 0.307617 1441495448 0.570313 -0.694580 0.312500 0.307617 1441495448 0.570313 -0.694580 0.312500 0.307617 1441495448 0.561218 -0.641663 0.326782 0.407959 1441495448 0.561218 -0.641663 0.326782 0.407959 1441495448 0.561218 -0.641663 0.326782 0.407959 1441495448 0.561218 -0.641663 0.326782 0.407959 1441495448 0.561218 -0.641663 0.326782 0.407959 1441495448 0.561218 -0.641663 0.326782 0.407959 1441495448 0.542236 -0.625183 0.320251 0.461060 1441495448 0.542236 -0.625183 0.320251 0.461060 1441495448 0.542236 -0.625183 0.320251 0.461060 1441495448 0.542236 -0.625183 0.320251 0.461060 1441495448 0.542236 -0.625183 0.320251 0.461060 1441495448 0.542236 -0.625183 0.320251 0.461060 1441495448 0.530273 -0.601318 0.319641 0.504944 1441495448 0.530273 -0.601318 0.319641 0.504944 1441495448 0.530273 -0.601318 0.319641 0.504944 1441495448 0.530273 -0.601318 0.319641 0.504944 1441495448 0.530273 -0.601318 0.319641 0.504944 1441495448 0.530273 -0.601318 0.319641 0.504944 1441495448 0.524780 -0.585327 0.323853 0.526367 1441495448 0.524780 -0.585327 0.323853 0.526367 1441495448 0.524780 -0.585327 0.323853 0.526367 1441495448 0.524780 -0.585327 0.323853 0.526367 1441495448 0.524780 -0.585327 0.323853 0.526367 1441495448 0.524780 -0.585327 0.323853 0.526367 1441495448 0.518982 -0.600769 0.322449 0.515503 1441495448 0.518982 -0.600769 0.322449 0.515503 1441495448 0.518982 -0.600769 0.322449 0.515503 1441495448 0.518982 -0.600769 0.322449 0.515503 1441495448 0.518982 -0.600769 0.322449 0.515503 1441495448 0.518982 -0.600769 0.322449 0.515503 1441495448 0.511292 -0.648865 0.314819 0.467285 1441495448 0.511292 -0.648865 0.314819 0.467285 1441495448 0.511292 -0.648865 0.314819 0.467285 1441495448 0.511292 -0.648865 0.314819 0.467285 1441495448 0.511292 -0.648865 0.314819 0.467285 1441495448 0.511292 -0.648865 0.314819 0.467285 1441495448 0.500549 -0.713074 0.305420 0.384216 1441495448 0.500549 -0.713074 0.305420 0.384216 1441495448 0.500549 -0.713074 0.305420 0.384216 1441495448 0.500549 -0.713074 0.305420 0.384216 1441495448 0.500549 -0.713074 0.305420 0.384216 1441495448 0.500549 -0.713074 0.305420 0.384216 1441495448 0.489258 -0.773376 0.298401 0.271057 1441495448 0.489258 -0.773376 0.298401 0.271057 1441495448 0.489258 -0.773376 0.298401 0.271057 1441495448 0.489258 -0.773376 0.298401 0.271057 1441495448 0.489258 -0.773376 0.298401 0.271057 1441495448 0.489258 -0.773376 0.298401 0.271057 1441495448 0.489258 -0.773376 0.298401 0.271057 1441495448 0.449036 -0.835632 0.283081 0.141418 1441495448 0.449036 -0.835632 0.283081 0.141418 1441495448 0.449036 -0.835632 0.283081 0.141418 1441495448 0.449036 -0.835632 0.283081 0.141418 1441495448 0.449036 -0.835632 0.283081 0.141418 1441495448 0.449036 -0.835632 0.283081 0.141418 1441495448 0.376892 -0.888855 0.260437 -0.004150 1441495448 0.376892 -0.888855 0.260437 -0.004150 1441495448 0.376892 -0.888855 0.260437 -0.004150 1441495448 0.376892 -0.888855 0.260437 -0.004150 1441495448 0.376892 -0.888855 0.260437 -0.004150 1441495448 0.376892 -0.888855 0.260437 -0.004150 1441495448 0.294556 -0.912048 0.237122 -0.158813 1441495448 0.294556 -0.912048 0.237122 -0.158813 1441495448 0.294556 -0.912048 0.237122 -0.158813 1441495448 0.294556 -0.912048 0.237122 -0.158813 1441495448 0.294556 -0.912048 0.237122 -0.158813 1441495448 0.294556 -0.912048 0.237122 -0.158813 1441495448 0.227478 -0.897766 0.204285 -0.317139 1441495448 0.227478 -0.897766 0.204285 -0.317139 1441495448 0.227478 -0.897766 0.204285 -0.317139 1441495448 0.227478 -0.897766 0.204285 -0.317139 1441495448 0.227478 -0.897766 0.204285 -0.317139 1441495448 0.227478 -0.897766 0.204285 -0.317139 1441495448 0.166260 -0.855896 0.154358 -0.464844 1441495448 0.166260 -0.855896 0.154358 -0.464844 1441495448 0.166260 -0.855896 0.154358 -0.464844 1441495448 0.166260 -0.855896 0.154358 -0.464844 1441495448 0.166260 -0.855896 0.154358 -0.464844 1441495448 0.091553 -0.797607 0.099670 -0.587891 1441495448 0.091553 -0.797607 0.099670 -0.587891 1441495448 0.091553 -0.797607 0.099670 -0.587891 1441495448 0.091553 -0.797607 0.099670 -0.587891 1441495448 0.091553 -0.797607 0.099670 -0.587891 1441495448 0.091553 -0.797607 0.099670 -0.587891 1441495448 0.091553 -0.797607 0.099670 -0.587891 1441495448 0.019348 -0.729858 0.036743 -0.682373 1441495448 0.019348 -0.729858 0.036743 -0.682373 1441495448 0.019348 -0.729858 0.036743 -0.682373 1441495448 0.019348 -0.729858 0.036743 -0.682373 1441495448 0.019348 -0.729858 0.036743 -0.682373 1441495448 0.019348 -0.729858 0.036743 -0.682373 1441495448 -0.051636 -0.662964 -0.010498 -0.746887 1441495448 -0.051636 -0.662964 -0.010498 -0.746887 1441495448 -0.051636 -0.662964 -0.010498 -0.746887 1441495448 -0.051636 -0.662964 -0.010498 -0.746887 1441495448 -0.051636 -0.662964 -0.010498 -0.746887 1441495448 -0.051636 -0.662964 -0.010498 -0.746887 1441495448 -0.051636 -0.662964 -0.010498 -0.746887 1441495448 -0.093018 -0.616516 -0.032043 -0.781250 1441495448 -0.093018 -0.616516 -0.032043 -0.781250 1441495448 -0.093018 -0.616516 -0.032043 -0.781250 1441495448 -0.093018 -0.616516 -0.032043 -0.781250 1441495448 -0.093018 -0.616516 -0.032043 -0.781250 1441495448 -0.093018 -0.616516 -0.032043 -0.781250 1441495448 -0.082275 -0.615601 -0.035095 -0.783020 1441495448 -0.082275 -0.615601 -0.035095 -0.783020 1441495448 -0.082275 -0.615601 -0.035095 -0.783020 1441495448 -0.082275 -0.615601 -0.035095 -0.783020 1441495449 -0.082275 -0.615601 -0.035095 -0.783020 1441495449 -0.082275 -0.615601 -0.035095 -0.783020 1441495449 -0.034424 -0.649475 -0.014893 -0.759521 1441495449 -0.034424 -0.649475 -0.014893 -0.759521 1441495449 -0.034424 -0.649475 -0.014893 -0.759521 1441495449 -0.034424 -0.649475 -0.014893 -0.759521 1441495449 -0.034424 -0.649475 -0.014893 -0.759521 1441495449 -0.034424 -0.649475 -0.014893 -0.759521 1441495449 -0.034424 -0.649475 -0.014893 -0.759521 1441495449 0.042847 -0.708191 0.018066 -0.704529 1441495449 0.042847 -0.708191 0.018066 -0.704529 1441495449 0.042847 -0.708191 0.018066 -0.704529 1441495449 0.042847 -0.708191 0.018066 -0.704529 1441495449 0.042847 -0.708191 0.018066 -0.704529 1441495449 0.042847 -0.708191 0.018066 -0.704529 1441495449 0.138977 -0.772034 0.073303 -0.615906 1441495449 0.138977 -0.772034 0.073303 -0.615906 1441495449 0.138977 -0.772034 0.073303 -0.615906 1441495449 0.138977 -0.772034 0.073303 -0.615906 1441495449 0.138977 -0.772034 0.073303 -0.615906 1441495449 0.138977 -0.772034 0.073303 -0.615906 1441495449 0.256226 -0.827820 0.138428 -0.479492 1441495449 0.256226 -0.827820 0.138428 -0.479492 1441495449 0.256226 -0.827820 0.138428 -0.479492 1441495449 0.256226 -0.827820 0.138428 -0.479492 1441495449 0.256226 -0.827820 0.138428 -0.479492 1441495449 0.256226 -0.827820 0.138428 -0.479492 1441495449 0.350220 -0.867065 0.218933 -0.278687 1441495449 0.350220 -0.867065 0.218933 -0.278687 1441495449 0.350220 -0.867065 0.218933 -0.278687 1441495449 0.350220 -0.867065 0.218933 -0.278687 1441495449 0.350220 -0.867065 0.218933 -0.278687 1441495449 0.350220 -0.867065 0.218933 -0.278687 1441495449 0.457581 -0.847168 0.260254 -0.072266 1441495449 0.457581 -0.847168 0.260254 -0.072266 1441495449 0.457581 -0.847168 0.260254 -0.072266 1441495449 0.457581 -0.847168 0.260254 -0.072266 1441495449 0.457581 -0.847168 0.260254 -0.072266 1441495449 0.457581 -0.847168 0.260254 -0.072266 1441495449 0.457581 -0.847168 0.260254 -0.072266 1441495449 
0.699585 -0.456787 0.499695 0.228333 1441495451 0.699585 -0.456787 0.499695 0.228333 1441495451 0.699585 -0.456787 0.499695 0.228333 1441495451 0.699585 -0.456787 0.499695 0.228333 1441495451 0.699585 -0.456787 0.499695 0.228333 1441495451 0.699585 -0.456787 0.499695 0.228333 1441495451 0.699097 -0.470642 0.490845 0.220825 1441495451 0.699097 -0.470642 0.490845 0.220825 1441495451 0.699097 -0.470642 0.490845 0.220825 1441495451 0.699097 -0.470642 0.490845 0.220825 1441495451 0.699097 -0.470642 0.490845 0.220825 1441495451 0.699097 -0.470642 0.490845 0.220825 1441495451 0.699097 -0.470642 0.490845 0.220825 1441495451 0.699341 -0.482239 0.483459 0.211121 1441495451 0.699341 -0.482239 0.483459 0.211121 1441495451 0.699341 -0.482239 0.483459 0.211121 1441495451 0.699341 -0.482239 0.483459 0.211121 1441495451 0.699341 -0.482239 0.483459 0.211121 1441495451 0.699341 -0.482239 0.483459 0.211121 1441495451 0.701416 -0.487244 0.479797 0.200928 1441495451 0.701416 -0.487244 0.479797 0.200928 1441495451 0.701416 -0.487244 0.479797 0.200928 1441495451 0.701416 -0.487244 0.479797 0.200928 1441495451 0.701416 -0.487244 0.479797 0.200928 1441495451 0.701416 -0.487244 0.479797 0.200928 1441495451 0.701416 -0.487244 0.479797 0.200928 1441495451 0.704590 -0.486206 0.479126 0.193665 1441495451 0.704590 -0.486206 0.479126 0.193665 1441495451 0.704590 -0.486206 0.479126 0.193665 1441495451 0.704590 -0.486206 0.479126 0.193665 1441495451 0.704590 -0.486206 0.479126 0.193665 1441495451 0.704590 -0.486206 0.479126 0.193665 1441495451 0.707092 -0.482849 0.479492 0.192139 1441495452 0.707092 -0.482849 0.479492 0.192139 1441495452 0.707092 -0.482849 0.479492 0.192139 1441495452 0.707092 -0.482849 0.479492 0.192139 1441495452 0.707092 -0.482849 0.479492 0.192139 1441495452 0.708069 -0.479675 0.479675 0.195862 1441495452 0.708069 -0.479675 0.479675 0.195862 1441495452 0.708069 -0.479675 0.479675 0.195862 1441495452 0.708069 -0.479675 0.479675 0.195862 1441495452 0.708069 -0.479675 0.479675 0.195862 1441495452 0.708069 -0.479675 0.479675 0.195862 1441495452 0.708069 -0.479675 0.479675 0.195862 1441495452 0.708618 -0.475220 0.480774 0.201904 1441495452 0.708618 -0.475220 0.480774 0.201904 1441495452 0.708618 -0.475220 0.480774 0.201904 1441495452 0.708618 -0.475220 0.480774 0.201904 1441495452 0.708618 -0.475220 0.480774 0.201904 1441495452 0.708740 -0.470581 0.482117 0.209290 1441495452 0.708740 -0.470581 0.482117 0.209290 1441495452 0.708740 -0.470581 0.482117 0.209290 1441495452 0.708740 -0.470581 0.482117 0.209290 1441495452 0.708740 -0.470581 0.482117 0.209290 1441495452 0.708740 -0.470581 0.482117 0.209290 1441495452 0.708740 -0.470581 0.482117 0.209290 1441495452 0.708008 -0.468018 0.482300 0.216797 1441495452 0.708008 -0.468018 0.482300 0.216797 1441495452 0.708008 -0.468018 0.482300 0.216797 1441495452 0.708008 -0.468018 0.482300 0.216797 1441495452 0.708008 -0.468018 0.482300 0.216797 1441495452 0.706238 -0.470154 0.480225 0.222656 1441495452 0.706238 -0.470154 0.480225 0.222656 1441495452 0.706238 -0.470154 0.480225 0.222656 1441495452 0.706238 -0.470154 0.480225 0.222656 1441495452 0.706238 -0.470154 0.480225 0.222656 1441495452 0.706238 -0.470154 0.480225 0.222656 1441495452 0.706238 -0.470154 0.480225 0.222656 1441495452 0.704773 -0.474243 0.477051 0.225281 1441495452 0.704773 -0.474243 0.477051 0.225281 1441495452 0.704773 -0.474243 0.477051 0.225281 1441495452 0.704773 -0.474243 0.477051 0.225281 1441495452 0.704773 -0.474243 0.477051 0.225281 1441495452 0.703552 -0.479126 0.472961 0.227295 1441495452 0.703552 -0.479126 0.472961 0.227295 1441495452 0.703552 -0.479126 0.472961 0.227295 1441495452 0.703552 -0.479126 0.472961 0.227295 1441495452 0.703552 -0.479126 0.472961 0.227295 1441495452 0.703552 -0.479126 0.472961 0.227295 1441495452 0.702759 -0.483643 0.468506 0.229370 1441495452 0.702759 -0.483643 0.468506 0.229370 1441495452 0.702759 -0.483643 0.468506 0.229370 1441495452 0.702759 -0.483643 0.468506 0.229370 1441495452 0.702759 -0.483643 0.468506 0.229370 1441495452 0.702759 -0.483643 0.468506 0.229370 1441495452 0.702454 -0.487366 0.464539 0.230652 1441495452 0.702454 -0.487366 0.464539 0.230652 1441495452 0.702454 -0.487366 0.464539 0.230652 1441495452 0.702454 -0.487366 0.464539 0.230652 1441495452 0.702454 -0.487366 0.464539 0.230652 1441495452 0.702454 -0.487366 0.464539 0.230652 1441495452 0.702454 -0.487366 0.464539 0.230652 1441495452 0.701294 -0.491516 0.460938 0.232422 1441495452 0.701294 -0.491516 0.460938 0.232422 1441495452 0.701294 -0.491516 0.460938 0.232422 1441495452 0.701294 -0.491516 0.460938 0.232422 1441495452 0.701294 -0.491516 0.460938 0.232422 1441495452 0.701294 -0.491516 0.460938 0.232422 1441495452 0.701050 -0.492126 0.460632 0.232544 1441495452 0.701050 -0.492126 0.460632 0.232544 1441495452 0.701050 -0.492126 0.460632 0.232544 1441495452 0.701050 -0.492126 0.460632 0.232544 1441495452 0.701050 -0.492126 0.460632 0.232544 1441495452 0.701050 -0.492126 0.460632 0.232544 1441495452 0.702087 -0.487671 0.464661 0.230896 1441495452 0.702087 -0.487671 0.464661 0.230896 1441495452 0.702087 -0.487671 0.464661 0.230896 1441495452 0.702087 -0.487671 0.464661 0.230896 1441495452 0.702087 -0.487671 0.464661 0.230896 1441495452 0.702087 -0.487671 0.464661 0.230896 1441495452 0.702271 -0.482300 0.470337 0.230103 1441495452 0.702271 -0.482300 0.470337 0.230103 1441495452 0.702271 -0.482300 0.470337 0.230103 1441495452 0.702271 -0.482300 0.470337 0.230103 1441495452 0.702271 -0.482300 0.470337 0.230103 1441495452 0.702271 -0.482300 0.470337 0.230103 1441495452 0.702271 -0.482300 0.470337 0.230103 1441495452 0.702148 -0.476318 0.477112 0.229065 1441495452 0.702148 -0.476318 0.477112 0.229065 1441495452 0.702148 -0.476318 0.477112 0.229065 1441495452 0.702148 -0.476318 0.477112 0.229065 1441495452 0.702148 -0.476318 0.477112 0.229065 1441495452 0.702148 -0.476318 0.477112 0.229065 1441495452 0.701477 -0.471497 0.483154 0.228394 1441495452 0.701477 -0.471497 0.483154 0.228394 1441495452 0.701477 -0.471497 0.483154 0.228394 1441495452 0.701477 -0.471497 0.483154 0.228394 1441495452 0.701477 -0.471497 0.483154 0.228394 1441495452 0.701172 -0.468445 0.487183 0.226990 1441495452 0.701172 -0.468445 0.487183 0.226990 1441495452 0.701172 -0.468445 0.487183 0.226990 1441495452 0.701172 -0.468445 0.487183 0.226990 1441495452 0.701172 -0.468445 0.487183 0.226990 1441495452 0.701172 -0.468445 0.487183 0.226990 1441495452 0.701172 -0.468445 0.487183 0.226990 1441495452 0.702454 -0.464905 0.490051 0.224060 1441495452 0.702454 -0.464905 0.490051 0.224060 1441495452 0.702454 -0.464905 0.490051 0.224060 1441495452 0.702454 -0.464905 0.490051 0.224060 1441495452 0.702454 -0.464905 0.490051 0.224060 1441495452 0.702454 -0.464905 0.490051 0.224060 1441495452 0.704407 -0.460938 0.492310 0.221191 1441495452 0.704407 -0.460938 0.492310 0.221191 1441495452 0.704407 -0.460938 0.492310 0.221191 1441495453 0.704407 -0.460938 0.492310 0.221191 1441495453 0.704407 -0.460938 0.492310 0.221191 1441495453 0.704407 -0.460938 0.492310 0.221191 1441495453 0.706482 -0.456482 0.494751 0.218445 1441495453 0.706482 -0.456482 0.494751 0.218445 1441495453 0.706482 -0.456482 0.494751 0.218445 1441495453 0.706482 -0.456482 0.494751 0.218445 1441495453 0.706482 -0.456482 0.494751 0.218445 1441495453 0.706482 -0.456482 0.494751 0.218445 1441495453 0.706482 -0.456482 0.494751 0.218445 1441495453 0.707825 -0.453735 0.496338 0.216187 1441495453 0.707825 -0.453735 0.496338 0.216187 1441495453 0.707825 -0.453735 0.496338 0.216187 1441495453 0.707825 -0.453735 0.496338 0.216187 1441495453 0.707825 -0.453735 0.496338 0.216187 1441495453 0.707825 -0.453735 0.496338 0.216187 1441495453 0.708435 -0.452515 0.497864 0.213196 1441495453 0.708435 -0.452515 0.497864 0.213196 1441495453 0.708435 -0.452515 0.497864 0.213196 1441495453 0.708435 -0.452515 0.497864 0.213196 1441495453 0.708435 -0.452515 0.497864 0.213196 1441495453 0.708435 -0.452515 0.497864 0.213196 1441495453 0.709656 -0.448853 0.501770 0.207581 1441495453 0.709656 -0.448853 0.501770 0.207581 1441495453 0.709656 -0.448853 0.501770 0.207581 1441495453 0.709656 -0.448853 0.501770 0.207581 1441495453 0.709656 -0.448853 0.501770 0.207581 1441495453 0.711243 -0.445557 0.505676 0.199524 1441495453 0.711243 -0.445557 0.505676 0.199524 1441495453 0.711243 -0.445557 0.505676 0.199524 1441495453 0.711243 -0.445557 0.505676 0.199524 1441495453 0.711243 -0.445557 0.505676 0.199524 1441495453 0.711243 -0.445557 0.505676 0.199524 1441495453 0.711243 -0.445557 0.505676 0.199524 1441495453 0.712280 -0.445740 0.507141 0.191711 1441495453 0.712280 -0.445740 0.507141 0.191711 1441495453 0.712280 -0.445740 0.507141 0.191711 1441495453 0.712280 -0.445740 0.507141 0.191711 1441495453 0.712280 -0.445740 0.507141 0.191711 1441495453 0.712280 -0.445740 0.507141 0.191711 1441495453 0.715576 -0.442078 0.509766 0.180542 1441495453 0.715576 -0.442078 0.509766 0.180542 1441495453 0.715576 -0.442078 0.509766 0.180542 1441495453 0.715576 -0.442078 0.509766 0.180542 1441495453 0.715576 -0.442078 0.509766 0.180542 1441495453 0.715576 -0.442078 0.509766 0.180542 1441495453 0.721619 -0.430237 0.516052 0.166687 1441495453 0.721619 -0.430237 0.516052 0.166687 1441495453 0.721619 -0.430237 0.516052 0.166687 1441495453 0.721619 -0.430237 0.516052 0.166687 1441495453 0.721619 -0.430237 0.516052 0.166687 1441495453 0.721619 -0.430237 0.516052 0.166687 1441495453 0.729370 -0.415955 0.520935 0.153381 1441495453 0.729370 -0.415955 0.520935 0.153381 1441495453 0.729370 -0.415955 0.520935 0.153381 1441495453 0.729370 -0.415955 0.520935 0.153381 1441495453 0.729370 -0.415955 0.520935 0.153381 1441495453 0.729370 -0.415955 0.520935 0.153381 1441495453 0.729370 -0.415955 0.520935 0.153381 1441495453 0.738586 -0.400940 0.524109 0.137878 1441495453 0.738586 -0.400940 0.524109 0.137878 1441495453 0.738586 -0.400940 0.524109 0.137878 1441495453 0.738586 -0.400940 0.524109 0.137878 1441495453 0.738586 -0.400940 0.524109 0.137878 1441495453 0.746521 -0.385742 0.528015 0.122681 1441495453 0.746521 -0.385742 0.528015 0.122681 1441495453 0.746521 -0.385742 0.528015 0.122681 1441495453 0.746521 -0.385742 0.528015 0.122681 1441495453 0.746521 -0.385742 0.528015 0.122681 1441495453 0.746521 -0.385742 0.528015 0.122681 1441495453 0.746521 -0.385742 0.528015 0.122681 1441495453 0.750854 -0.376953 0.529663 0.116211 1441495453 0.750854 -0.376953 0.529663 0.116211 1441495453 0.750854 -0.376953 0.529663 0.116211 1441495453 0.750854 -0.376953 0.529663 0.116211 1441495453 0.750854 -0.376953 0.529663 0.116211 1441495453 0.750854 -0.376953 0.529663 0.116211 1441495453 0.751404 -0.375305 0.529968 0.116455 1441495453 0.751404 -0.375305 0.529968 0.116455 1441495453 0.751404 -0.375305 0.529968 0.116455 1441495453 0.751404 -0.375305 0.529968 0.116455 1441495453 0.751404 -0.375305 0.529968 0.116455 1441495453 0.751404 -0.375305 0.529968 0.116455 1441495453 0.752625 -0.373596 0.529663 0.115601 1441495453 0.752625 -0.373596 0.529663 0.115601 1441495453 0.752625 -0.373596 0.529663 0.115601 1441495453 0.752625 -0.373596 0.529663 0.115601 1441495453 0.752625 -0.373596 0.529663 0.115601 1441495453 0.756287 -0.366333 0.531372 0.106750 1441495453 0.756287 -0.366333 0.531372 0.106750 1441495453 0.756287 -0.366333 0.531372 0.106750 1441495453 0.756287 -0.366333 0.531372 0.106750 1441495453 0.756287 -0.366333 0.531372 0.106750 1441495453 0.756287 -0.366333 0.531372 0.106750 1441495453 0.756287 -0.366333 0.531372 0.106750 1441495453 0.758789 -0.360779 0.532776 0.100708 1441495453 0.758789 -0.360779 0.532776 0.100708 1441495453 0.758789 -0.360779 0.532776 0.100708 1441495453 0.758789 -0.360779 0.532776 0.100708 1441495453 0.758789 -0.360779 0.532776 0.100708 1441495453 0.758789 -0.360779 0.532776 0.100708 1441495453 0.759460 -0.359375 0.532898 0.100159 1441495453 0.759460 -0.359375 0.532898 0.100159 1441495453 0.759460 -0.359375 0.532898 0.100159 1441495453 0.759460 -0.359375 0.532898 0.100159 1441495453 0.759460 -0.359375 0.532898 0.100159 1441495453 0.759460 -0.359375 0.532898 0.100159 1441495453 0.759033 -0.361572 0.531433 0.103271 1441495453 0.759033 -0.361572 0.531433 0.103271 1441495453 0.759033 -0.361572 0.531433 0.103271 1441495453 0.759033 -0.361572 0.531433 0.103271 1441495454 0.759033 -0.361572 0.531433 0.103271 1441495454 0.759033 -0.361572 0.531433 0.103271 1441495454 0.757813 -0.365967 0.529114 0.108704 1441495454 0.757813 -0.365967 0.529114 0.108704 1441495454 0.757813 -0.365967 0.529114 0.108704 1441495454 0.757813 -0.365967 0.529114 0.108704 1441495454 0.757813 -0.365967 0.529114 0.108704 1441495454 0.757813 -0.365967 0.529114 0.108704 1441495454 0.756226 -0.371582 0.526123 0.114929 1441495454 0.756226 -0.371582 0.526123 0.114929 1441495454 0.756226 -0.371582 0.526123 0.114929 1441495454 0.756226 -0.371582 0.526123 0.114929 1441495454 0.756226 -0.371582 0.526123 0.114929 1441495454 0.753967 -0.378906 0.522766 0.121155 1441495454 0.753967 -0.378906 0.522766 0.121155 1441495454 0.753967 -0.378906 0.522766 0.121155 1441495454 0.753967 -0.378906 0.522766 0.121155 1441495454 0.753967 -0.378906 0.522766 0.121155 1441495454 0.753967 -0.378906 0.522766 0.121155 1441495454 0.751648 -0.385681 0.519775 0.126526 1441495454 0.751648 -0.385681 0.519775 0.126526 1441495454 0.751648 -0.385681 0.519775 0.126526 1441495454 0.751648 -0.385681 0.519775 0.126526 1441495454 0.751648 -0.385681 0.519775 0.126526 1441495454 0.751648 -0.385681 0.519775 0.126526 1441495454 0.751648 -0.385681 0.519775 0.126526 1441495454 0.750671 -0.390076 0.517456 0.128601 1441495454 0.750671 -0.390076 0.517456 0.128601 1441495454 0.750671 -0.390076 0.517456 0.128601 1441495454 0.750671 -0.390076 0.517456 0.128601 1441495454 0.750671 -0.390076 0.517456 0.128601 1441495454 0.750671 -0.390076 0.517456 0.128601 1441495454 0.750732 -0.391663 0.516113 0.128723 1441495454 0.750732 -0.391663 0.516113 0.128723 1441495454 0.750732 -0.391663 0.516113 0.128723 1441495454 0.750732 -0.391663 0.516113 0.128723 1441495454 0.750732 -0.391663 0.516113 0.128723 1441495454 0.750732 -0.391663 0.516113 0.128723 1441495454 0.751282 -0.391602 0.515625 0.127869 1441495454 0.751282 -0.391602 0.515625 0.127869 1441495454 0.751282 -0.391602 0.515625 0.127869 1441495454 0.751282 -0.391602 0.515625 0.127869 1441495454 0.751282 -0.391602 0.515625 0.127869 1441495454 0.751282 -0.391602 0.515625 0.127869 1441495454 0.751282 -0.391602 0.515625 0.127869 1441495454 0.752075 -0.389160 0.517090 0.124634 1441495454 0.752075 -0.389160 0.517090 0.124634 1441495454 0.752075 -0.389160 0.517090 0.124634 1441495454 0.752075 -0.389160 0.517090 0.124634 1441495454 0.752075 -0.389160 0.517090 0.124634 1441495454 0.752075 -0.389160 0.517090 0.124634 1441495454 0.753174 -0.384216 0.520020 0.120789 1441495454 0.753174 -0.384216 0.520020 0.120789 1441495454 0.753174 -0.384216 0.520020 0.120789 1441495454 0.753174 -0.384216 0.520020 0.120789 1441495454 0.753174 -0.384216 0.520020 0.120789 1441495454 0.753174 -0.384216 0.520020 0.120789 1441495454 0.754211 -0.378967 0.523071 0.117737 1441495454 0.754211 -0.378967 0.523071 0.117737 1441495454 0.754211 -0.378967 0.523071 0.117737 1441495454 0.754211 -0.378967 0.523071 0.117737 1441495454 0.754211 -0.378967 0.523071 0.117737 1441495454 0.754211 -0.378967 0.523071 0.117737 1441495454 0.754211 -0.378967 0.523071 0.117737 1441495454 0.755127 -0.375183 0.525208 0.114624 1441495454 0.755127 -0.375183 0.525208 0.114624 1441495454 0.755127 -0.375183 0.525208 0.114624 1441495454 0.755127 -0.375183 0.525208 0.114624 1441495454 0.755127 -0.375183 0.525208 0.114624 1441495454 0.755127 -0.375183 0.525208 0.114624 1441495454 0.755432 -0.372620 0.527100 0.112183 1441495454 0.755432 -0.372620 0.527100 0.112183 1441495454 0.755432 -0.372620 0.527100 0.112183 1441495454 0.755432 -0.372620 0.527100 0.112183 1441495454 0.755432 -0.372620 0.527100 0.112183 1441495454 0.755432 -0.372620 0.527100 0.112183 1441495454 0.756042 -0.369263 0.529236 0.109131 1441495454 0.756042 -0.369263 0.529236 0.109131 1441495454 0.756042 -0.369263 0.529236 0.109131 1441495454 0.756042 -0.369263 0.529236 0.109131 1441495454 0.756042 -0.369263 0.529236 0.109131 1441495454 0.756042 -0.369263 0.529236 0.109131 1441495454 0.756897 -0.366089 0.530762 0.106567 1441495454 0.756897 -0.366089 0.530762 0.106567 1441495454 0.756897 -0.366089 0.530762 0.106567 1441495454 0.756897 -0.366089 0.530762 0.106567 1441495454 0.756897 -0.366089 0.530762 0.106567 1441495454 0.756897 -0.366089 0.530762 0.106567 1441495454 0.756897 -0.366089 0.530762 0.106567 1441495454 0.757202 -0.366333 0.530273 0.106079 1441495454 0.757202 -0.366333 0.530273 0.106079 1441495454 0.757202 -0.366333 0.530273 0.106079 1441495454 0.757202 -0.366333 0.530273 0.106079 1441495454 0.757202 -0.366333 0.530273 0.106079 1441495454 0.757202 -0.366333 0.530273 0.106079 1441495454 0.756592 -0.370239 0.528198 0.107239 1441495454 0.756592 -0.370239 0.528198 0.107239 1441495454 0.756592 -0.370239 0.528198 0.107239 1441495454 0.756592 -0.370239 0.528198 0.107239 1441495454 0.756592 -0.370239 0.528198 0.107239 1441495454 0.756592 -0.370239 0.528198 0.107239 1441495454 0.756226 -0.373779 0.526184 0.107300 1441495454 0.756226 -0.373779 0.526184 0.107300 1441495454 0.756226 -0.373779 0.526184 0.107300 1441495454 0.756226 -0.373779 0.526184 0.107300 1441495454 0.756226 -0.373779 0.526184 0.107300 1441495454 0.756226 -0.373779 0.526184 0.107300 1441495454 0.756409 -0.376526 0.524048 0.106628 1441495454 0.756409 -0.376526 0.524048 0.106628 1441495454 0.756409 -0.376526 0.524048 0.106628 1441495454 0.756409 -0.376526 0.524048 0.106628 1441495455 0.756409 -0.376526 0.524048 0.106628 1441495455 0.756409 -0.376526 0.524048 0.106628 1441495455 0.756409 -0.376526 0.524048 0.106628 1441495455 0.757080 -0.378174 0.522217 0.104919 1441495455 0.757080 -0.378174 0.522217 0.104919 1441495455 0.757080 -0.378174 0.522217 0.104919 1441495455 0.757080 -0.378174 0.522217 0.104919 1441495455 0.757080 -0.378174 0.522217 0.104919 1441495455 0.757080 -0.378174 0.522217 0.104919 1441495455 0.757874 -0.377380 0.522095 0.103027 1441495455 0.757874 -0.377380 0.522095 0.103027 1441495455 0.757874 -0.377380 0.522095 0.103027 1441495455 0.757874 -0.377380 0.522095 0.103027 1441495455 0.757874 -0.377380 0.522095 0.103027 1441495455 0.757874 -0.377380 0.522095 0.103027 1441495455 0.757874 -0.377380 0.522095 0.103027 1441495455 0.758179 -0.376770 0.522400 0.101318 1441495455 0.758179 -0.376770 0.522400 0.101318 1441495455 0.758179 -0.376770 0.522400 0.101318 1441495455 0.758179 -0.376770 0.522400 0.101318 1441495455 0.758179 -0.376770 0.522400 0.101318 1441495455 0.758179 -0.376770 0.522400 0.101318 1441495455 0.758240 -0.376221 0.523071 0.099304 1441495455 0.758240 -0.376221 0.523071 0.099304 1441495455 0.758240 -0.376221 0.523071 0.099304 1441495455 0.758240 -0.376221 0.523071 0.099304 1441495455 0.758240 -0.376221 0.523071 0.099304 1441495455 0.758240 -0.376221 0.523071 0.099304 1441495455 0.758850 -0.374634 0.524048 0.095642 1441495455 0.758850 -0.374634 0.524048 0.095642 1441495455 0.758850 -0.374634 0.524048 0.095642 1441495455 0.758850 -0.374634 0.524048 0.095642 1441495455 0.758850 -0.374634 0.524048 0.095642 1441495455 0.758850 -0.374634 0.524048 0.095642 1441495455 0.759827 -0.370483 0.526367 0.090881 1441495455 0.759827 -0.370483 0.526367 0.090881 1441495455 0.759827 -0.370483 0.526367 0.090881 1441495455 0.759827 -0.370483 0.526367 0.090881 1441495455 0.759827 -0.370483 0.526367 0.090881 1441495455 0.759827 -0.370483 0.526367 0.090881 1441495455 0.761353 -0.364136 0.529602 0.084595 1441495455 0.761353 -0.364136 0.529602 0.084595 1441495455 0.761353 -0.364136 0.529602 0.084595 1441495455 0.761353 -0.364136 0.529602 0.084595 1441495455 0.761353 -0.364136 0.529602 0.084595 1441495455 0.761353 -0.364136 0.529602 0.084595 1441495455 0.763489 -0.356812 0.532410 0.079102 1441495455 0.763489 -0.356812 0.532410 0.079102 1441495455 0.763489 -0.356812 0.532410 0.079102 1441495455 0.763489 -0.356812 0.532410 0.079102 1441495455 0.763489 -0.356812 0.532410 0.079102 1441495455 0.763489 -0.356812 0.532410 0.079102 1441495455 0.765076 -0.351807 0.533875 0.076050 1441495455 0.765076 -0.351807 0.533875 0.076050 1441495455 0.765076 -0.351807 0.533875 0.076050 1441495455 0.765076 -0.351807 0.533875 0.076050 1441495455 0.765076 -0.351807 0.533875 0.076050 1441495455 0.765076 -0.351807 0.533875 0.076050 1441495455 0.766174 -0.349548 0.534119 0.074158 1441495455 0.766174 -0.349548 0.534119 0.074158 1441495455 0.766174 -0.349548 0.534119 0.074158 1441495455 0.766174 -0.349548 0.534119 0.074158 1441495455 0.766174 -0.349548 0.534119 0.074158 1441495455 0.766174 -0.349548 0.534119 0.074158 1441495455 0.764709 -0.355286 0.531982 0.076965 1441495455 0.764709 -0.355286 0.531982 0.076965 1441495455 0.764709 -0.355286 0.531982 0.076965 1441495455 0.764709 -0.355286 0.531982 0.076965 1441495455 0.764709 -0.355286 0.531982 0.076965 1441495455 0.763000 -0.361389 0.529846 0.080139 1441495455 0.763000 -0.361389 0.529846 0.080139 1441495455 0.763000 -0.361389 0.529846 0.080139 1441495455 0.763000 -0.361389 0.529846 0.080139 1441495455 0.763000 -0.361389 0.529846 0.080139 1441495455 0.763000 -0.361389 0.529846 0.080139 1441495455 0.763000 -0.361389 0.529846 0.080139 1441495455 0.761047 -0.366272 0.528442 0.085632 1441495455 0.761047 -0.366272 0.528442 0.085632 1441495455 0.761047 -0.366272 0.528442 0.085632 1441495455 0.761047 -0.366272 0.528442 0.085632 1441495455 0.761047 -0.366272 0.528442 0.085632 1441495455 0.761047 -0.366272 0.528442 0.085632 1441495455 0.757629 -0.376038 0.524780 0.095703 1441495455 0.757629 -0.376038 0.524780 0.095703 1441495455 0.757629 -0.376038 0.524780 0.095703 1441495455 0.757629 -0.376038 0.524780 0.095703 1441495455 0.757629 -0.376038 0.524780 0.095703 1441495455 0.757629 -0.376038 0.524780 0.095703 1441495455 0.755981 -0.383179 0.521057 0.100891 1441495455 0.755981 -0.383179 0.521057 0.100891 1441495455 0.755981 -0.383179 0.521057 0.100891 1441495455 0.755981 -0.383179 0.521057 0.100891 1441495455 0.755981 -0.383179 0.521057 0.100891 1441495455 0.755981 -0.383179 0.521057 0.100891 1441495455 0.755615 -0.385254 0.519531 0.103027 1441495455 0.755615 -0.385254 0.519531 0.103027 1441495455 0.755615 -0.385254 0.519531 0.103027 1441495455 0.755615 -0.385254 0.519531 0.103027 1441495455 0.755615 -0.385254 0.519531 0.103027 1441495455 0.755615 -0.385254 0.519531 0.103027 1441495455 0.755615 -0.385254 0.519531 0.103027 1441495455 0.754456 -0.388672 0.517700 0.107971 1441495455 0.754456 -0.388672 0.517700 0.107971 1441495455 0.754456 -0.388672 0.517700 0.107971 1441495455 0.754456 -0.388672 0.517700 0.107971 1441495455 0.754456 -0.388672 0.517700 0.107971 1441495455 0.754456 -0.388672 0.517700 0.107971 1441495455 0.752930 -0.393250 0.515015 0.114563 1441495455 0.752930 -0.393250 0.515015 0.114563 1441495455 0.752930 -0.393250 0.515015 0.114563 1441495455 0.752930 -0.393250 0.515015 0.114563 1441495456 0.752930 -0.393250 0.515015 0.114563 1441495456 0.752930 -0.393250 0.515015 0.114563 1441495456 0.752441 -0.395752 0.512817 0.118835 1441495456 0.752441 -0.395752 0.512817 0.118835 1441495456 0.752441 -0.395752 0.512817 0.118835 1441495456 0.752441 -0.395752 0.512817 0.118835 1441495456 0.752441 -0.395752 0.512817 0.118835 1441495456 0.752441 -0.395752 0.512817 0.118835 1441495456 0.752808 -0.394348 0.512817 0.121582 1441495456 0.752808 -0.394348 0.512817 0.121582 1441495456 0.752808 -0.394348 0.512817 0.121582 1441495456 0.752808 -0.394348 0.512817 0.121582 1441495456 0.752808 -0.394348 0.512817 0.121582 1441495456 0.752808 -0.394348 0.512817 0.121582 1441495456 0.752808 -0.394348 0.512817 0.121582 1441495456 0.753113 -0.391479 0.514038 0.123779 1441495456 0.753113 -0.391479 0.514038 0.123779 1441495456 0.753113 -0.391479 0.514038 0.123779 1441495456 0.753113 -0.391479 0.514038 0.123779 1441495456 0.753113 -0.391479 0.514038 0.123779 1441495456 0.753113 -0.391479 0.514038 0.123779 1441495456 0.753174 -0.388611 0.515686 0.125122 1441495456 0.753174 -0.388611 0.515686 0.125122 1441495456 0.753174 -0.388611 0.515686 0.125122 1441495456 0.753174 -0.388611 0.515686 0.125122 1441495456 0.753174 -0.388611 0.515686 0.125122 1441495456 0.753174 -0.388611 0.515686 0.125122 1441495456 0.752808 -0.387878 0.516785 0.125000 1441495456 0.752808 -0.387878 0.516785 0.125000 1441495456 0.752808 -0.387878 0.516785 0.125000 1441495456 0.752808 -0.387878 0.516785 0.125000 1441495456 0.752808 -0.387878 0.516785 0.125000 1441495456 0.752808 -0.387878 0.516785 0.125000 1441495456 0.753052 -0.385803 0.518677 0.122559 1441495456 0.753052 -0.385803 0.518677 0.122559 1441495456 0.753052 -0.385803 0.518677 0.122559 1441495456 0.753052 -0.385803 0.518677 0.122559 1441495456 0.753052 -0.385803 0.518677 0.122559 1441495456 0.753723 -0.384094 0.519409 0.120544 1441495456 0.753723 -0.384094 0.519409 0.120544 1441495456 0.753723 -0.384094 0.519409 0.120544 1441495456 0.753723 -0.384094 0.519409 0.120544 1441495456 0.753723 -0.384094 0.519409 0.120544 1441495456 0.753723 -0.384094 0.519409 0.120544 1441495456 0.753723 -0.384094 0.519409 0.120544 1441495456 0.753906 -0.385376 0.518250 0.120239 1441495456 0.753906 -0.385376 0.518250 0.120239 1441495456 0.753906 -0.385376 0.518250 0.120239 1441495456 0.753906 -0.385376 0.518250 0.120239 1441495456 0.753906 -0.385376 0.518250 0.120239 1441495456 0.753906 -0.385376 0.518250 0.120239 1441495456 0.753906 -0.387756 0.516357 0.120911 1441495456 0.753906 -0.387756 0.516357 0.120911 1441495456 0.753906 -0.387756 0.516357 0.120911 1441495456 0.753906 -0.387756 0.516357 0.120911 1441495456 0.753906 -0.387756 0.516357 0.120911 1441495456 0.753906 -0.387756 0.516357 0.120911 1441495456 0.754517 -0.389709 0.513916 0.121155 1441495456 0.754517 -0.389709 0.513916 0.121155 1441495456 0.754517 -0.389709 0.513916 0.121155 1441495456 0.754517 -0.389709 0.513916 0.121155 1441495456 0.754517 -0.389709 0.513916 0.121155 1441495456 0.754517 -0.389709 0.513916 0.121155 1441495456 0.756104 -0.388306 0.513000 0.119263 1441495456 0.756104 -0.388306 0.513000 0.119263 1441495456 0.756104 -0.388306 0.513000 0.119263 1441495456 0.756104 -0.388306 0.513000 0.119263 1441495456 0.756104 -0.388306 0.513000 0.119263 1441495456 0.756104 -0.388306 0.513000 0.119263 1441495456 0.757690 -0.385254 0.513367 0.117615 1441495456 0.757690 -0.385254 0.513367 0.117615 1441495456 0.757690 -0.385254 0.513367 0.117615 1441495456 0.757690 -0.385254 0.513367 0.117615 1441495456 0.757690 -0.385254 0.513367 0.117615 1441495456 0.757690 -0.385254 0.513367 0.117615 1441495456 0.759094 -0.382263 0.513916 0.115723 1441495456 0.759094 -0.382263 0.513916 0.115723 1441495456 0.759094 -0.382263 0.513916 0.115723 1441495456 0.759094 -0.382263 0.513916 0.115723 1441495456 0.759094 -0.382263 0.513916 0.115723 1441495456 0.759094 -0.382263 0.513916 0.115723 1441495456 0.759460 -0.380798 0.514526 0.115662 1441495456 0.759460 -0.380798 0.514526 0.115662 1441495456 0.759460 -0.380798 0.514526 0.115662 1441495456 0.759460 -0.380798 0.514526 0.115662 1441495456 0.759460 -0.380798 0.514526 0.115662 1441495456 0.759460 -0.380798 0.514526 0.115662 1441495456 0.759033 -0.380920 0.514954 0.116516 1441495456 0.759033 -0.380920 0.514954 0.116516 1441495456 0.759033 -0.380920 0.514954 0.116516 1441495456 0.759033 -0.380920 0.514954 0.116516 1441495456 0.759033 -0.380920 0.514954 0.116516 1441495456 0.759033 -0.380920 0.514954 0.116516 1441495456 0.759033 -0.380920 0.514954 0.116516 1441495456 0.760498 -0.378174 0.515991 0.110657 1441495456 
0.658508 -0.504639 0.483765 0.278625 1441495459 0.658508 -0.504639 0.483765 0.278625 1441495459 0.658508 -0.504639 0.483765 0.278625 1441495459 0.658508 -0.504639 0.483765 0.278625 1441495459 0.658508 -0.504639 0.483765 0.278625 1441495459 0.658508 -0.504639 0.483765 0.278625 1441495459 0.626038 -0.562927 0.444580 0.305725 1441495459 0.626038 -0.562927 0.444580 0.305725 1441495459 0.626038 -0.562927 0.444580 0.305725 1441495459 0.626038 -0.562927 0.444580 0.305725 1441495459 0.626038 -0.562927 0.444580 0.305725 1441495459 0.626038 -0.562927 0.444580 0.305725 1441495459 0.613708 -0.610107 0.421021 0.271606 1441495459 0.613708 -0.610107 0.421021 0.271606 1441495459 0.613708 -0.610107 0.421021 0.271606 1441495459 0.613708 -0.610107 0.421021 0.271606 1441495459 0.613708 -0.610107 0.421021 0.271606 1441495459 0.613708 -0.610107 0.421021 0.271606 1441495459 0.588867 -0.674316 0.400024 0.196106 1441495459 0.588867 -0.674316 0.400024 0.196106 1441495459 0.588867 -0.674316 0.400024 0.196106 1441495459 0.588867 -0.674316 0.400024 0.196106 1441495459 0.588867 -0.674316 0.400024 0.196106 1441495459 0.588867 -0.674316 0.400024 0.196106 1441495459 0.531189 -0.753662 0.376343 0.090454 1441495459 0.531189 -0.753662 0.376343 0.090454 1441495459 0.531189 -0.753662 0.376343 0.090454 1441495459 0.531189 -0.753662 0.376343 0.090454 1441495459 0.531189 -0.753662 0.376343 0.090454 1441495459 0.531189 -0.753662 0.376343 0.090454 1441495459 0.531189 -0.753662 0.376343 0.090454 1441495459 0.437012 -0.826172 0.353455 -0.039001 1441495459 0.437012 -0.826172 0.353455 -0.039001 1441495459 0.437012 -0.826172 0.353455 -0.039001 1441495459 0.437012 -0.826172 0.353455 -0.039001 1441495459 0.437012 -0.826172 0.353455 -0.039001 1441495459 0.328003 -0.865417 0.332336 -0.181641 1441495459 0.328003 -0.865417 0.332336 -0.181641 1441495459 0.328003 -0.865417 0.332336 -0.181641 1441495459 0.328003 -0.865417 0.332336 -0.181641 1441495460 0.328003 -0.865417 0.332336 -0.181641 1441495460 0.328003 -0.865417 0.332336 -0.181641 1441495460 0.328003 -0.865417 0.332336 -0.181641 1441495460 0.230286 -0.861145 0.301636 -0.338318 1441495460 0.230286 -0.861145 0.301636 -0.338318 1441495460 0.230286 -0.861145 0.301636 -0.338318 1441495460 0.230286 -0.861145 0.301636 -0.338318 1441495460 0.230286 -0.861145 0.301636 -0.338318 1441495460 0.153992 -0.821350 0.237488 -0.495361 1441495460 0.153992 -0.821350 0.237488 -0.495361 1441495460 0.153992 -0.821350 0.237488 -0.495361 1441495460 0.153992 -0.821350 0.237488 -0.495361 1441495460 0.153992 -0.821350 0.237488 -0.495361 1441495460 0.153992 -0.821350 0.237488 -0.495361 1441495460 0.065125 -0.764587 0.159058 -0.621216 1441495460 0.065125 -0.764587 0.159058 -0.621216 1441495460 0.065125 -0.764587 0.159058 -0.621216 1441495460 0.065125 -0.764587 0.159058 -0.621216 1441495460 0.065125 -0.764587 0.159058 -0.621216 1441495460 0.065125 -0.764587 0.159058 -0.621216 1441495460 -0.031616 -0.699524 0.111694 -0.705200 1441495460 -0.031616 -0.699524 0.111694 -0.705200 1441495460 -0.031616 -0.699524 0.111694 -0.705200 1441495460 -0.031616 -0.699524 0.111694 -0.705200 1441495460 -0.031616 -0.699524 0.111694 -0.705200 1441495460 -0.031616 -0.699524 0.111694 -0.705200 1441495460 -0.031616 -0.699524 0.111694 -0.705200 1441495460 -0.077576 -0.645691 0.073792 -0.756104 1441495460 -0.077576 -0.645691 0.073792 -0.756104 1441495460 -0.077576 -0.645691 0.073792 -0.756104 1441495460 -0.077576 -0.645691 0.073792 -0.756104 1441495460 -0.077576 -0.645691 0.073792 -0.756104 1441495460 -0.077576 -0.645691 0.073792 -0.756104 1441495460 -0.079163 -0.630066 0.057861 -0.770386 1441495460 -0.079163 -0.630066 0.057861 -0.770386 1441495460 -0.079163 -0.630066 0.057861 -0.770386 1441495460 -0.079163 -0.630066 0.057861 -0.770386 1441495460 -0.079163 -0.630066 0.057861 -0.770386 1441495460 -0.079163 -0.630066 0.057861 -0.770386 1441495460 -0.050110 -0.648621 0.073669 -0.755920 1441495460 -0.050110 -0.648621 0.073669 -0.755920 1441495460 -0.050110 -0.648621 0.073669 -0.755920 1441495460 -0.050110 -0.648621 0.073669 -0.755920 1441495460 -0.050110 -0.648621 0.073669 -0.755920 1441495460 -0.050110 -0.648621 0.073669 -0.755920 1441495460 -0.050110 -0.648621 0.073669 -0.755920 1441495460 0.016235 -0.692749 0.101501 -0.713867 1441495460 0.016235 -0.692749 0.101501 -0.713867 1441495460 0.016235 -0.692749 0.101501 -0.713867 1441495460 0.016235 -0.692749 0.101501 -0.713867 1441495460 0.016235 -0.692749 0.101501 -0.713867 1441495460 0.016235 -0.692749 0.101501 -0.713867 1441495460 0.111511 -0.750793 0.145935 -0.634521 1441495460 0.111511 -0.750793 0.145935 -0.634521 1441495460 0.111511 -0.750793 0.145935 -0.634521 1441495460 0.111511 -0.750793 0.145935 -0.634521 1441495460 0.111511 -0.750793 0.145935 -0.634521 1441495460 0.111511 -0.750793 0.145935 -0.634521 1441495460 0.111511 -0.750793 0.145935 -0.634521 1441495460 0.236572 -0.803345 0.197327 -0.509705 1441495460 0.236572 -0.803345 0.197327 -0.509705 1441495460 0.236572 -0.803345 0.197327 -0.509705 1441495460 0.236572 -0.803345 0.197327 -0.509705 1441495460 0.236572 -0.803345 0.197327 -0.509705 1441495460 0.236572 -0.803345 0.197327 -0.509705 1441495460 0.365479 -0.828491 0.258423 -0.336670 1441495460 0.365479 -0.828491 0.258423 -0.336670 1441495460 0.365479 -0.828491 0.258423 -0.336670 1441495460 0.365479 -0.828491 0.258423 -0.336670 1441495460 0.365479 -0.828491 0.258423 -0.336670 1441495460 0.365479 -0.828491 0.258423 -0.336670 1441495460 0.365479 -0.828491 0.258423 -0.336670 1441495460 0.463501 -0.818115 0.309204 -0.142517 1441495460 0.463501 -0.818115 0.309204 -0.142517 1441495460 0.463501 -0.818115 0.309204 -0.142517 1441495460 0.463501 -0.818115 0.309204 -0.142517 1441495460 0.463501 -0.818115 0.309204 -0.142517 1441495460 0.520508 -0.780090 0.342224 0.057861 1441495460 0.520508 -0.780090 0.342224 0.057861 1441495460 0.520508 -0.780090 0.342224 0.057861 1441495460 0.520508 -0.780090 0.342224 0.057861 1441495460 0.520508 -0.780090 0.342224 0.057861 1441495460 0.520508 -0.780090 0.342224 0.057861 1441495460 0.520508 -0.780090 0.342224 0.057861 1441495460 0.573059 -0.701538 0.362061 0.219971 1441495460 0.573059 -0.701538 0.362061 0.219971 1441495460 0.573059 -0.701538 0.362061 0.219971 1441495460 0.573059 -0.701538 0.362061 0.219971 1441495460 0.573059 -0.701538 0.362061 0.219971 1441495460 0.592224 -0.618713 0.383362 0.345642 1441495460 0.592224 -0.618713 0.383362 0.345642 1441495460 0.592224 -0.618713 0.383362 0.345642 1441495460 0.592224 -0.618713 0.383362 0.345642 1441495460 0.592224 -0.618713 0.383362 0.345642 1441495460 0.592224 -0.618713 0.383362 0.345642 1441495460 0.592224 -0.618713 0.383362 0.345642 1441495460 0.585022 -0.577454 0.388306 0.416504 1441495460 0.585022 -0.577454 0.388306 0.416504 1441495460 0.585022 -0.577454 0.388306 0.416504 1441495460 0.585022 -0.577454 0.388306 0.416504 1441495460 0.585022 -0.577454 0.388306 0.416504 1441495460 0.585022 -0.577454 0.388306 0.416504 1441495460 0.568359 -0.562195 0.387207 0.459290 1441495460 0.568359 -0.562195 0.387207 0.459290 1441495460 0.568359 -0.562195 0.387207 0.459290 1441495460 0.568359 -0.562195 0.387207 0.459290 1441495460 0.568359 -0.562195 0.387207 0.459290 1441495460 0.568359 -0.562195 0.387207 0.459290 1441495460 0.554504 -0.554504 0.390015 0.482544 1441495460 0.554504 -0.554504 0.390015 0.482544 1441495460 0.554504 -0.554504 0.390015 0.482544 1441495460 0.554504 -0.554504 0.390015 0.482544 1441495461 0.554504 -0.554504 0.390015 0.482544 1441495461 0.554504 -0.554504 0.390015 0.482544 1441495461 0.554504 -0.554504 0.390015 0.482544 1441495461 0.548401 -0.574829 0.389343 0.466064 1441495461 0.548401 -0.574829 0.389343 0.466064 1441495461 0.548401 -0.574829 0.389343 0.466064 1441495461 0.548401 -0.574829 0.389343 0.466064 1441495461 0.548401 -0.574829 0.389343 0.466064 1441495461 0.548401 -0.574829 0.389343 0.466064 1441495461 0.538086 -0.628723 0.376282 0.416626 1441495461 0.538086 -0.628723 0.376282 0.416626 1441495461 0.538086 -0.628723 0.376282 0.416626 1441495461 0.538086 -0.628723 0.376282 0.416626 1441495461 0.538086 -0.628723 0.376282 0.416626 1441495461 0.538086 -0.628723 0.376282 0.416626 1441495461 0.519287 -0.700562 0.357117 0.334656 1441495461 0.519287 -0.700562 0.357117 0.334656 1441495461 0.519287 -0.700562 0.357117 0.334656 1441495461 0.519287 -0.700562 0.357117 0.334656 1441495461 0.519287 -0.700562 0.357117 0.334656 1441495461 0.519287 -0.700562 0.357117 0.334656 1441495461 0.519287 -0.700562 0.357117 0.334656 1441495461 0.495300 -0.770996 0.338135 0.214172 1441495461 0.495300 -0.770996 0.338135 0.214172 1441495461 0.495300 -0.770996 0.338135 0.214172 1441495461 0.495300 -0.770996 0.338135 0.214172 1441495461 0.495300 -0.770996 0.338135 0.214172 1441495461 0.495300 -0.770996 0.338135 0.214172 1441495461 0.450989 -0.832642 0.313232 0.072449 1441495461 0.450989 -0.832642 0.313232 0.072449 1441495461 0.450989 -0.832642 0.313232 0.072449 1441495461 0.450989 -0.832642 0.313232 0.072449 1441495461 0.450989 -0.832642 0.313232 0.072449 1441495461 0.450989 -0.832642 0.313232 0.072449 1441495461 0.376038 -0.878601 0.282288 -0.083557 1441495461 0.376038 -0.878601 0.282288 -0.083557 1441495461 0.376038 -0.878601 0.282288 -0.083557 1441495461 0.376038 -0.878601 0.282288 -0.083557 1441495461 0.376038 -0.878601 0.282288 -0.083557 1441495461 0.376038 -0.878601 0.282288 -0.083557 1441495461 0.300171 -0.886230 0.247742 -0.251221 1441495461 0.300171 -0.886230 0.247742 -0.251221 1441495461 0.300171 -0.886230 0.247742 -0.251221 1441495461 0.300171 -0.886230 0.247742 -0.251221 1441495461 0.300171 -0.886230 0.247742 -0.251221 1441495461 0.300171 -0.886230 0.247742 -0.251221 1441495461 0.300171 -0.886230 0.247742 -0.251221 1441495461 0.246155 -0.852600 0.195068 -0.417725 1441495461 0.246155 -0.852600 0.195068 -0.417725 1441495461 0.246155 -0.852600 0.195068 -0.417725 1441495461 0.246155 -0.852600 0.195068 -0.417725 1441495461 0.246155 -0.852600 0.195068 -0.417725 1441495461 0.171387 -0.801941 0.135864 -0.556030 1441495461 0.171387 -0.801941 0.135864 -0.556030 1441495461 0.171387 -0.801941 0.135864 -0.556030 1441495461 0.171387 -0.801941 0.135864 -0.556030 1441495461 0.171387 -0.801941 0.135864 -0.556030 1441495461 0.171387 -0.801941 0.135864 -0.556030 1441495461 0.066833 -0.741699 0.102600 -0.659546 1441495461 0.066833 -0.741699 0.102600 -0.659546 1441495461 0.066833 -0.741699 0.102600 -0.659546 1441495461 0.066833 -0.741699 0.102600 -0.659546 1441495461 0.066833 -0.741699 0.102600 -0.659546 1441495461 0.066833 -0.741699 0.102600 -0.659546 1441495461 0.066833 -0.741699 0.102600 -0.659546 1441495461 -0.026367 -0.673523 0.088074 -0.733459 1441495461 -0.026367 -0.673523 0.088074 -0.733459 1441495461 -0.026367 -0.673523 0.088074 -0.733459 1441495461 -0.026367 -0.673523 0.088074 -0.733459 1441495461 -0.026367 -0.673523 0.088074 -0.733459 1441495461 -0.026367 -0.673523 0.088074 -0.733459 1441495461 -0.073120 -0.622925 0.074524 -0.775330 1441495461 -0.073120 -0.622925 0.074524 -0.775330 1441495461 -0.073120 -0.622925 0.074524 -0.775330 1441495461 -0.060730 -0.621460 0.058105 -0.778992 1441495461 -0.060730 -0.621460 0.058105 -0.778992 1441495461 -0.060730 -0.621460 0.058105 -0.778992 1441495461 -0.060730 -0.621460 0.058105 -0.778992 1441495461 -0.060730 -0.621460 0.058105 -0.778992 1441495461 -0.060730 -0.621460 0.058105 -0.778992 1441495461 -0.060730 -0.621460 0.058105 -0.778992 1441495461 -0.006165 -0.659607 0.052185 -0.749817 1441495461 -0.006165 -0.659607 0.052185 -0.749817 1441495461 -0.006165 -0.659607 0.052185 -0.749817 1441495461 -0.006165 -0.659607 0.052185 -0.749817 1441495461 -0.006165 -0.659607 0.052185 -0.749817 1441495461 0.073364 -0.713623 0.082581 -0.691833 1441495461 0.073364 -0.713623 0.082581 -0.691833 1441495461 0.073364 -0.713623 0.082581 -0.691833 1441495461 0.073364 -0.713623 0.082581 -0.691833 1441495461 0.073364 -0.713623 0.082581 -0.691833 1441495461 0.073364 -0.713623 0.082581 -0.691833 1441495461 0.183655 -0.767273 0.136414 -0.599182 1441495461 0.183655 -0.767273 0.136414 -0.599182 1441495461 0.183655 -0.767273 0.136414 -0.599182 1441495461 0.183655 -0.767273 0.136414 -0.599182 1441495461 0.183655 -0.767273 0.136414 -0.599182 1441495461 0.183655 -0.767273 0.136414 -0.599182 1441495461 0.305298 -0.811890 0.203674 -0.454041 1441495461 0.305298 -0.811890 0.203674 -0.454041 1441495461 0.305298 -0.811890 0.203674 -0.454041 1441495461 0.305298 -0.811890 0.203674 -0.454041 1441495461 0.305298 -0.811890 0.203674 -0.454041 1441495461 0.305298 -0.811890 0.203674 -0.454041 1441495461 0.392395 -0.835327 0.284912 -0.259094 1441495461 0.392395 -0.835327 0.284912 -0.259094 1441495461 0.392395 -0.835327 0.284912 -0.259094 1441495461 0.392395 -0.835327 0.284912 -0.259094 1441495462 0.392395 -0.835327 0.284912 -0.259094 1441495462 0.392395 -0.835327 0.284912 -0.259094 1441495462 0.392395 -0.835327 0.284912 -0.259094 1441495462 0.504211 -0.795715 0.329224 -0.065063 1441495462 0.504211 -0.795715 0.329224 -0.065063 1441495462 0.504211 -0.795715 0.329224 -0.065063 1441495462 0.504211 -0.795715 0.329224 -0.065063 1441495462 0.565125 -0.727966 0.367554 0.124695 1441495462 0.565125 -0.727966 0.367554 0.124695 1441495462 0.565125 -0.727966 0.367554 0.124695 1441495462 0.565125 -0.727966 0.367554 0.124695 1441495462 0.565125 -0.727966 0.367554 0.124695 1441495462 0.565125 -0.727966 0.367554 0.124695 1441495462 0.589172 -0.649231 0.392639 0.277771 1441495462 0.589172 -0.649231 0.392639 0.277771 1441495462 0.589172 -0.649231 0.392639 0.277771 1441495462 0.589172 -0.649231 0.392639 0.277771 1441495462 0.589172 -0.649231 0.392639 0.277771 1441495462 0.563416 -0.626221 0.383423 0.378601 1441495462 0.563416 -0.626221 0.383423 0.378601 1441495462 0.563416 -0.626221 0.383423 0.378601 1441495462 0.563416 -0.626221 0.383423 0.378601 1441495462 0.563416 -0.626221 0.383423 0.378601 1441495462 0.563416 -0.626221 0.383423 0.378601 1441495462 0.550049 -0.597900 0.375732 0.445801 1441495462 0.550049 -0.597900 0.375732 0.445801 1441495462 0.550049 -0.597900 0.375732 0.445801 1441495462 0.550049 -0.597900 0.375732 0.445801 1441495462 0.550049 -0.597900 0.375732 0.445801 1441495462 0.550049 -0.597900 0.375732 0.445801 1441495462 0.550049 -0.597900 0.375732 0.445801 1441495462 0.535522 -0.575317 0.369995 0.495300 1441495462 0.535522 -0.575317 0.369995 0.495300 1441495462 0.535522 -0.575317 0.369995 0.495300 1441495462 0.535522 -0.575317 0.369995 0.495300 1441495462 0.535522 -0.575317 0.369995 0.495300 1441495462 0.535522 -0.575317 0.369995 0.495300 1441495462 0.525391 -0.580383 0.364807 0.503967 1441495462 0.525391 -0.580383 0.364807 0.503967 1441495462 0.525391 -0.580383 0.364807 0.503967 1441495462 0.525391 -0.580383 0.364807 0.503967 1441495462 0.525391 -0.580383 0.364807 0.503967 1441495462 0.525391 -0.580383 0.364807 0.503967 1441495462 0.521240 -0.607971 0.361145 0.477722 1441495462 0.521240 -0.607971 0.361145 0.477722 1441495462 0.521240 -0.607971 0.361145 0.477722 1441495462 0.521240 -0.607971 0.361145 0.477722 1441495462 0.521240 -0.607971 0.361145 0.477722 1441495462 0.521240 -0.607971 0.361145 0.477722 1441495462 0.521240 -0.607971 0.361145 0.477722 1441495462 0.512146 -0.659058 0.351624 0.423828 1441495462 0.512146 -0.659058 0.351624 0.423828 1441495462 0.512146 -0.659058 0.351624 0.423828 1441495462 0.512146 -0.659058 0.351624 0.423828 1441495462 0.512146 -0.659058 0.351624 0.423828 1441495462 0.512146 -0.659058 0.351624 0.423828 1441495462 0.500366 -0.719971 0.343201 0.336914 1441495462 0.500366 -0.719971 0.343201 0.336914 1441495462 0.500366 -0.719971 0.343201 0.336914 1441495462 0.500366 -0.719971 0.343201 0.336914 1441495462 0.500366 -0.719971 0.343201 0.336914 1441495462 0.500366 -0.719971 0.343201 0.336914 1441495462 0.478516 -0.783936 0.331482 0.215759 1441495462 0.478516 -0.783936 0.331482 0.215759 1441495462 0.478516 -0.783936 0.331482 0.215759 1441495462 0.478516 -0.783936 0.331482 0.215759 1441495462 0.478516 -0.783936 0.331482 0.215759 1441495462 0.478516 -0.783936 0.331482 0.215759 1441495462 0.438904 -0.839111 0.313354 0.070679 1441495462 0.438904 -0.839111 0.313354 0.070679 1441495462 0.438904 -0.839111 0.313354 0.070679 1441495462 0.438904 -0.839111 0.313354 0.070679 1441495462 0.438904 -0.839111 0.313354 0.070679 1441495462 0.438904 -0.839111 0.313354 0.070679 1441495462 0.378113 -0.875610 0.288269 -0.085388 1441495462 0.378113 -0.875610 0.288269 -0.085388 1441495462 0.378113 -0.875610 0.288269 -0.085388 1441495462 0.378113 -0.875610 0.288269 -0.085388 1441495462 0.378113 -0.875610 0.288269 -0.085388 1441495462 0.378113 -0.875610 0.288269 -0.085388 1441495462 0.306396 -0.882568 0.258240 -0.246094 1441495462 0.306396 -0.882568 0.258240 -0.246094 1441495462 0.306396 -0.882568 0.258240 -0.246094 1441495462 0.306396 -0.882568 0.258240 -0.246094 1441495462 0.306396 -0.882568 0.258240 -0.246094 1441495462 0.306396 -0.882568 0.258240 -0.246094 1441495462 0.238892 -0.856934 0.213745 -0.403687 1441495462 0.238892 -0.856934 0.213745 -0.403687 1441495462 0.238892 -0.856934 0.213745 -0.403687 1441495462 0.238892 -0.856934 0.213745 -0.403687 1441495462 0.238892 -0.856934 0.213745 -0.403687 1441495462 0.238892 -0.856934 0.213745 -0.403687 1441495462 0.158752 -0.812317 0.162109 -0.537354 1441495462 0.158752 -0.812317 0.162109 -0.537354 1441495462 0.158752 -0.812317 0.162109 -0.537354 1441495462 0.158752 -0.812317 0.162109 -0.537354 1441495462 0.158752 -0.812317 0.162109 -0.537354 1441495462 0.158752 -0.812317 0.162109 -0.537354 1441495462 0.068909 -0.755249 0.120728 -0.640625 1441495462 0.068909 -0.755249 0.120728 -0.640625 1441495462 0.068909 -0.755249 0.120728 -0.640625 1441495462 0.068909 -0.755249 0.120728 -0.640625 1441495462 0.068909 -0.755249 0.120728 -0.640625 1441495462 0.068909 -0.755249 0.120728 -0.640625 1441495462 0.068909 -0.755249 0.120728 -0.640625 1441495462 -0.019592 -0.696472 0.097900 -0.710693 1441495462 -0.019592 -0.696472 0.097900 -0.710693 1441495462 -0.019592 -0.696472 0.097900 -0.710693 1441495462 -0.019592 -0.696472 0.097900 -0.710693 1441495463 -0.019592 -0.696472 0.097900 -0.710693 1441495463 -0.070862 -0.654724 0.072632 -0.749084 1441495463 -0.070862 -0.654724 0.072632 -0.749084 1441495463 -0.070862 -0.654724 0.072632 -0.749084 1441495463 -0.070862 -0.654724 0.072632 -0.749084 1441495463 -0.070862 -0.654724 0.072632 -0.749084 1441495463 -0.070862 -0.654724 0.072632 -0.749084 1441495463 -0.073364 -0.647522 0.050903 -0.756836 1441495463 -0.073364 -0.647522 0.050903 -0.756836 1441495463 -0.073364 -0.647522 0.050903 -0.756836 1441495463 -0.073364 -0.647522 0.050903 -0.756836 1441495463 -0.073364 -0.647522 0.050903 -0.756836 1441495463 -0.073364 -0.647522 0.050903 -0.756836 1441495463 -0.030090 -0.672791 0.047852 -0.737732 1441495463 -0.030090 -0.672791 0.047852 -0.737732 1441495463 -0.030090 -0.672791 0.047852 -0.737732 1441495463 -0.030090 -0.672791 0.047852 -0.737732 1441495463 -0.030090 -0.672791 0.047852 -0.737732 1441495463 -0.030090 -0.672791 0.047852 -0.737732 1441495463 -0.030090 -0.672791 0.047852 -0.737732 1441495463 0.051758 -0.717285 0.060242 -0.692322 1441495463 0.051758 -0.717285 0.060242 -0.692322 1441495463 0.051758 -0.717285 0.060242 -0.692322 1441495463 0.051758 -0.717285 0.060242 -0.692322 1441495463 0.051758 -0.717285 0.060242 -0.692322 1441495463 0.051758 -0.717285 0.060242 -0.692322 1441495463 0.151245 -0.772034 0.099182 -0.609375 1441495463 0.151245 -0.772034 0.099182 -0.609375 1441495463 0.151245 -0.772034 0.099182 -0.609375 1441495463 0.151245 -0.772034 0.099182 -0.609375 1441495463 0.151245 -0.772034 0.099182 -0.609375 1441495463 0.151245 -0.772034 0.099182 -0.609375 1441495463 0.278259 -0.818787 0.149292 -0.479492 1441495463 0.278259 -0.818787 0.149292 -0.479492 1441495463 0.278259 -0.818787 0.149292 -0.479492 1441495463 0.278259 -0.818787 0.149292 -0.479492 1441495463 0.278259 -0.818787 0.149292 -0.479492 1441495463 0.278259 -0.818787 0.149292 -0.479492 1441495463 0.278259 -0.818787 0.149292 -0.479492 1441495463 0.382874 -0.846436 0.223022 -0.295410 1441495463 0.382874 -0.846436 0.223022 -0.295410 1441495463 0.382874 -0.846436 0.223022 -0.295410 1441495463 0.382874 -0.846436 0.223022 -0.295410 1441495463 0.382874 -0.846436 0.223022 -0.295410 1441495463 0.382874 -0.846436 0.223022 -0.295410 1441495463 0.382874 -0.846436 0.223022 -0.295410 1441495463 0.471558 -0.829407 0.285950 -0.089294 1441495463 0.471558 -0.829407 0.285950 -0.089294 1441495463 0.471558 -0.829407 0.285950 -0.089294 1441495463 0.471558 -0.829407 0.285950 -0.089294 1441495463 0.471558 -0.829407 0.285950 -0.089294 1441495463 0.471558 -0.829407 0.285950 -0.089294 1441495463 0.546265 -0.755798 0.340149 0.121094 1441495463 0.546265 -0.755798 0.340149 0.121094 1441495463 0.546265 -0.755798 0.340149 0.121094 1441495463 0.546265 -0.755798 0.340149 0.121094 1441495463 0.546265 -0.755798 0.340149 0.121094 1441495463 0.546265 -0.755798 0.340149 0.121094 1441495463 0.546265 -0.755798 0.340149 0.121094 1441495463 0.581299 -0.651733 0.387024 0.295715 1441495463 0.581299 -0.651733 0.387024 0.295715 1441495463 0.581299 -0.651733 0.387024 0.295715 1441495463 0.581299 -0.651733 0.387024 0.295715 1441495463 0.581299 -0.651733 0.387024 0.295715 1441495463 0.581299 -0.651733 0.387024 0.295715 1441495463 0.603943 -0.583435 0.411316 0.354492 1441495463 0.603943 -0.583435 0.411316 0.354492 1441495463 0.603943 -0.583435 0.411316 0.354492 1441495463 0.603943 -0.583435 0.411316 0.354492 1441495463 0.592773 -0.542786 0.422363 0.419006 1441495463 0.592773 -0.542786 0.422363 0.419006 1441495463 0.592773 -0.542786 0.422363 0.419006 1441495463 0.592773 -0.542786 0.422363 0.419006 1441495463 0.592773 -0.542786 0.422363 0.419006 1441495463 0.592773 -0.542786 0.422363 0.419006 1441495463 0.592773 -0.542786 0.422363 0.419006 1441495463 0.562500 -0.531433 0.405396 0.486511 1441495463 0.562500 -0.531433 0.405396 0.486511 1441495463 0.562500 -0.531433 0.405396 0.486511 1441495463 0.562500 -0.531433 0.405396 0.486511 1441495463 0.562500 -0.531433 0.405396 0.486511 1441495463 0.562500 -0.531433 0.405396 0.486511 1441495463 0.567322 -0.529785 0.412537 0.476685 1441495463 0.567322 -0.529785 0.412537 0.476685 1441495463 0.567322 -0.529785 0.412537 0.476685 1441495463 0.567322 -0.529785 0.412537 0.476685 1441495463 0.567322 -0.529785 0.412537 0.476685 1441495463 0.567322 -0.529785 0.412537 0.476685 1441495463 0.558960 -0.571411 0.401611 0.446838 1441495463 0.558960 -0.571411 0.401611 0.446838 1441495463 0.558960 -0.571411 0.401611 0.446838 1441495463 0.558960 -0.571411 0.401611 0.446838 1441495463 0.558960 -0.571411 0.401611 0.446838 1441495463 0.558960 -0.571411 0.401611 0.446838 1441495463 0.558960 -0.571411 0.401611 0.446838 1441495463 0.548706 -0.633789 0.383240 0.387634 1441495463 0.548706 -0.633789 0.383240 0.387634 1441495463 0.548706 -0.633789 0.383240 0.387634 1441495463 0.548706 -0.633789 0.383240 0.387634 1441495463 0.548706 -0.633789 0.383240 0.387634 1441495463 0.548706 -0.633789 0.383240 0.387634 1441495463 0.520752 -0.711426 0.358398 0.306885 1441495463 0.520752 -0.711426 0.358398 0.306885 1441495463 0.520752 -0.711426 0.358398 0.306885 1441495463 0.520752 -0.711426 0.358398 0.306885 1441495463 0.520752 -0.711426 0.358398 0.306885 1441495463 0.520752 -0.711426 0.358398 0.306885 1441495463 0.520752 -0.711426 0.358398 0.306885 1441495463 0.484192 -0.783752 0.335876 0.196228 1441495463 0.484192 -0.783752 0.335876 0.196228 1441495463 0.484192 -0.783752 0.335876 0.196228 1441495463 0.484192 -0.783752 0.335876 0.196228 1441495463 0.484192 -0.783752 0.335876 0.196228 1441495463 0.484192 -0.783752 0.335876 0.196228 1441495463 0.424622 -0.847717 0.311035 0.065491 1441495464 0.424622 -0.847717 0.311035 0.065491 1441495464 0.424622 -0.847717 0.311035 0.065491 1441495464 0.424622 -0.847717 0.311035 0.065491 1441495464 0.424622 -0.847717 0.311035 0.065491 1441495464 0.424622 -0.847717 0.311035 0.065491 1441495464 0.424622 -0.847717 0.311035 0.065491 1441495464 0.340149 -0.893311 0.282776 -0.079712 1441495464 0.340149 -0.893311 0.282776 -0.079712 1441495464 0.340149 -0.893311 0.282776 -0.079712 1441495464 0.340149 -0.893311 0.282776 -0.079712 1441495464 0.340149 -0.893311 0.282776 -0.079712 1441495464 0.251648 -0.903625 0.256958 -0.232605 1441495464 0.251648 -0.903625 0.256958 -0.232605 1441495464 0.251648 -0.903625 0.256958 -0.232605 1441495464 0.251648 -0.903625 0.256958 -0.232605 1441495464 0.251648 -0.903625 0.256958 -0.232605 1441495464 0.251648 -0.903625 0.256958 -0.232605 1441495464 0.251648 -0.903625 0.256958 -0.232605 1441495464 0.181641 -0.876404 0.219788 -0.388123 1441495464 0.181641 -0.876404 0.219788 -0.388123 1441495464 0.181641 -0.876404 0.219788 -0.388123 1441495464 0.181641 -0.876404 0.219788 -0.388123 1441495464 0.181641 -0.876404 0.219788 -0.388123 1441495464 0.181641 -0.876404 0.219788 -0.388123 1441495464 0.113037 -0.825439 0.170166 -0.526306 1441495464 0.113037 -0.825439 0.170166 -0.526306 1441495464 0.113037 -0.825439 0.170166 -0.526306 1441495464 0.113037 -0.825439 0.170166 -0.526306 1441495464 0.043823 -0.763489 0.112061 -0.634521 1441495464 0.043823 -0.763489 0.112061 -0.634521 1441495464 0.043823 -0.763489 0.112061 -0.634521 1441495464 0.043823 -0.763489 0.112061 -0.634521 1441495464 0.043823 -0.763489 0.112061 -0.634521 1441495464 0.043823 -0.763489 0.112061 -0.634521 1441495464 0.043823 -0.763489 0.112061 -0.634521 1441495464 -0.022827 -0.705383 0.058472 -0.706055 1441495464 -0.022827 -0.705383 0.058472 -0.706055 1441495464 -0.022827 -0.705383 0.058472 -0.706055 1441495464 -0.022827 -0.705383 0.058472 -0.706055 1441495464 -0.022827 -0.705383 0.058472 -0.706055 1441495464 -0.022827 -0.705383 0.058472 -0.706055 1441495464 -0.070374 -0.664917 0.031738 -0.742920 1441495464 -0.070374 -0.664917 0.031738 -0.742920 1441495464 -0.070374 -0.664917 0.031738 -0.742920 1441495464 -0.070374 -0.664917 0.031738 -0.742920 1441495464 -0.070374 -0.664917 0.031738 -0.742920 1441495464 -0.070374 -0.664917 0.031738 -0.742920 1441495464 -0.062744 -0.662048 0.023315 -0.746521 1441495464 -0.062744 -0.662048 0.023315 -0.746521 1441495464 -0.062744 -0.662048 0.023315 -0.746521 1441495464 -0.062744 -0.662048 0.023315 -0.746521 1441495464 -0.062744 -0.662048 0.023315 -0.746521 1441495464 -0.062744 -0.662048 0.023315 -0.746521 1441495464 -0.007385 -0.690002 0.027344 -0.723328 1441495464 -0.007385 -0.690002 0.027344 -0.723328 1441495464 -0.007385 -0.690002 0.027344 -0.723328 1441495464 -0.007385 -0.690002 0.027344 -0.723328 1441495464 -0.007385 -0.690002 0.027344 -0.723328 1441495464 -0.007385 -0.690002 0.027344 -0.723328 1441495464 -0.007385 -0.690002 0.027344 -0.723328 1441495464 0.071167 -0.736938 0.060364 -0.669556 1441495464 0.071167 -0.736938 0.060364 -0.669556 1441495464 0.071167 -0.736938 0.060364 -0.669556 1441495464 0.071167 -0.736938 0.060364 -0.669556 1441495464 0.071167 -0.736938 0.060364 -0.669556 1441495464 0.170593 -0.789978 0.108521 -0.578918 1441495464 0.170593 -0.789978 0.108521 -0.578918 1441495464 0.170593 -0.789978 0.108521 -0.578918 1441495464 0.170593 -0.789978 0.108521 -0.578918 1441495464 0.170593 -0.789978 0.108521 -0.578918 1441495464 0.170593 -0.789978 0.108521 -0.578918 1441495464 0.267822 -0.838745 0.176270 -0.440186 1441495464 0.267822 -0.838745 0.176270 -0.440186 1441495464 0.267822 -0.838745 0.176270 -0.440186 1441495464 0.267822 -0.838745 0.176270 -0.440186 1441495464 0.267822 -0.838745 0.176270 -0.440186 1441495464 0.267822 -0.838745 0.176270 -0.440186 1441495464 0.267822 -0.838745 0.176270 -0.440186 1441495464 0.354492 -0.865173 0.240662 -0.260498 1441495464 0.354492 -0.865173 0.240662 -0.260498 1441495464 0.354492 -0.865173 0.240662 -0.260498 1441495464 0.354492 -0.865173 0.240662 -0.260498 1441495464 0.354492 -0.865173 0.240662 -0.260498 1441495464 0.476501 -0.828369 0.281982 -0.085083 1441495464 0.476501 -0.828369 0.281982 -0.085083 1441495464 0.476501 -0.828369 0.281982 -0.085083 1441495464 0.476501 -0.828369 0.281982 -0.085083 1441495464 0.476501 -0.828369 0.281982 -0.085083 1441495464 0.476501 -0.828369 0.281982 -0.085083 1441495464 0.585815 -0.731323 0.338989 0.083740 1441495464 0.585815 -0.731323 0.338989 0.083740 1441495464 0.585815 -0.731323 0.338989 0.083740 1441495464 0.585815 -0.731323 0.338989 0.083740 1441495464 0.585815 -0.731323 0.338989 0.083740 1441495464 0.585815 -0.731323 0.338989 0.083740 1441495464 0.585815 -0.731323 0.338989 0.083740 1441495464 0.604980 -0.643738 0.393982 0.253601 1441495464 0.604980 -0.643738 0.393982 0.253601 1441495464 0.604980 -0.643738 0.393982 0.253601 1441495464 0.604980 -0.643738 0.393982 0.253601 1441495464 0.604980 -0.643738 0.393982 0.253601 1441495464 0.592773 -0.594299 0.405212 0.362183 1441495464 0.592773 -0.594299 0.405212 0.362183 1441495464 0.592773 -0.594299 0.405212 0.362183 1441495464 0.592773 -0.594299 0.405212 0.362183 1441495464 0.592773 -0.594299 0.405212 0.362183 1441495464 0.592773 -0.594299 0.405212 0.362183 1441495464 0.578979 -0.572998 0.404419 0.415771 1441495464 0.578979 -0.572998 0.404419 0.415771 1441495465 0.578979 -0.572998 0.404419 0.415771 1441495465 0.578979 -0.572998 0.404419 0.415771 1441495465 0.578979 -0.572998 0.404419 0.415771 1441495465 0.578979 -0.572998 0.404419 0.415771 1441495465 0.560974 -0.556763 0.398926 0.464905 1441495465 0.560974 -0.556763 0.398926 0.464905 1441495465 0.560974 -0.556763 0.398926 0.464905 1441495465 0.560974 -0.556763 0.398926 0.464905 1441495465 0.560974 -0.556763 0.398926 0.464905 1441495465 
0.724731 -0.402222 0.548523 0.109863 1441495467 0.724731 -0.402222 0.548523 0.109863 1441495467 0.724731 -0.402222 0.548523 0.109863 1441495467 0.724731 -0.402222 0.548523 0.109863 1441495467 0.724731 -0.402222 0.548523 0.109863 1441495467 0.724731 -0.402222 0.548523 0.109863 1441495467 0.724670 -0.407104 0.544983 0.109680 1441495467 0.724670 -0.407104 0.544983 0.109680 1441495467 0.724670 -0.407104 0.544983 0.109680 1441495467 0.724670 -0.407104 0.544983 0.109680 1441495467 0.724670 -0.407104 0.544983 0.109680 1441495467 0.724670 -0.407104 0.544983 0.109680 1441495467 0.724976 -0.409485 0.543030 0.108826 1441495467 0.724976 -0.409485 0.543030 0.108826 1441495467 0.724976 -0.409485 0.543030 0.108826 1441495467 0.724976 -0.409485 0.543030 0.108826 1441495467 0.724976 -0.409485 0.543030 0.108826 1441495467 0.724976 -0.409485 0.543030 0.108826 1441495467 0.726013 -0.410767 0.540588 0.108948 1441495467 0.726013 -0.410767 0.540588 0.108948 1441495467 0.726013 -0.410767 0.540588 0.108948 1441495467 0.726013 -0.410767 0.540588 0.108948 1441495467 0.726013 -0.410767 0.540588 0.108948 1441495467 0.726013 -0.410767 0.540588 0.108948 1441495467 0.726868 -0.414124 0.536255 0.111694 1441495467 0.726868 -0.414124 0.536255 0.111694 1441495467 0.726868 -0.414124 0.536255 0.111694 1441495467 0.726868 -0.414124 0.536255 0.111694 1441495467 0.726868 -0.414124 0.536255 0.111694 1441495467 0.726868 -0.414124 0.536255 0.111694 1441495467 0.727478 -0.416504 0.532349 0.117737 1441495467 0.727478 -0.416504 0.532349 0.117737 1441495467 0.727478 -0.416504 0.532349 0.117737 1441495467 0.727478 -0.416504 0.532349 0.117737 1441495467 0.727478 -0.416504 0.532349 0.117737 1441495467 0.727478 -0.416504 0.532349 0.117737 1441495467 0.728638 -0.415344 0.530334 0.123718 1441495467 0.728638 -0.415344 0.530334 0.123718 1441495467 0.728638 -0.415344 0.530334 0.123718 1441495467 0.728638 -0.415344 0.530334 0.123718 1441495467 0.728638 -0.415344 0.530334 0.123718 1441495467 0.728638 -0.415344 0.530334 0.123718 1441495467 0.728638 -0.415344 0.530334 0.123718 1441495467 0.729004 -0.414490 0.528870 0.130127 1441495467 0.729004 -0.414490 0.528870 0.130127 1441495467 0.729004 -0.414490 0.528870 0.130127 1441495467 0.729004 -0.414490 0.528870 0.130127 1441495468 0.729004 -0.414490 0.528870 0.130127 1441495468 0.729004 -0.414490 0.528870 0.130127 1441495468 0.729553 -0.414795 0.526855 0.134338 1441495468 0.729553 -0.414795 0.526855 0.134338 1441495468 0.729553 -0.414795 0.526855 0.134338 1441495468 0.729553 -0.414795 0.526855 0.134338 1441495468 0.729553 -0.414795 0.526855 0.134338 1441495468 0.729553 -0.414795 0.526855 0.134338 1441495468 0.732666 -0.411621 0.526001 0.130554 1441495468 0.732666 -0.411621 0.526001 0.130554 1441495468 0.732666 -0.411621 0.526001 0.130554 1441495468 0.732666 -0.411621 0.526001 0.130554 1441495468 0.732666 -0.411621 0.526001 0.130554 1441495468 0.732666 -0.411621 0.526001 0.130554 1441495468 0.732666 -0.411621 0.526001 0.130554 1441495468 0.736816 -0.404785 0.527527 0.122131 1441495468 0.736816 -0.404785 0.527527 0.122131 1441495468 0.736816 -0.404785 0.527527 0.122131 1441495468 0.736816 -0.404785 0.527527 0.122131 1441495468 0.736816 -0.404785 0.527527 0.122131 1441495468 0.736816 -0.404785 0.527527 0.122131 1441495468 0.737793 -0.404297 0.527344 0.118652 1441495468 0.737793 -0.404297 0.527344 0.118652 1441495468 0.737793 -0.404297 0.527344 0.118652 1441495468 0.737793 -0.404297 0.527344 0.118652 1441495468 0.737793 -0.404297 0.527344 0.118652 1441495468 0.737793 -0.404297 0.527344 0.118652 1441495468 0.737732 -0.406799 0.526001 0.116333 1441495468 0.737732 -0.406799 0.526001 0.116333 1441495468 0.737732 -0.406799 0.526001 0.116333 1441495468 0.737732 -0.406799 0.526001 0.116333 1441495468 0.737732 -0.406799 0.526001 0.116333 1441495468 0.737732 -0.406799 0.526001 0.116333 1441495468 0.736572 -0.411560 0.524231 0.115112 1441495468 0.736572 -0.411560 0.524231 0.115112 1441495468 0.736572 -0.411560 0.524231 0.115112 1441495468 0.736572 -0.411560 0.524231 0.115112 1441495468 0.736572 -0.411560 0.524231 0.115112 1441495468 0.735107 -0.415649 0.523132 0.114441 1441495468 0.735107 -0.415649 0.523132 0.114441 1441495468 0.735107 -0.415649 0.523132 0.114441 1441495468 0.735107 -0.415649 0.523132 0.114441 1441495468 0.735107 -0.415649 0.523132 0.114441 1441495468 0.735107 -0.415649 0.523132 0.114441 1441495468 0.735107 -0.415649 0.523132 0.114441 1441495468 0.732483 -0.419922 0.522583 0.118530 1441495468 0.732483 -0.419922 0.522583 0.118530 1441495468 0.732483 -0.419922 0.522583 0.118530 1441495468 0.732483 -0.419922 0.522583 0.118530 1441495468 0.732483 -0.419922 0.522583 0.118530 1441495468 0.732483 -0.419922 0.522583 0.118530 1441495468 0.726746 -0.430176 0.519226 0.130798 1441495468 0.726746 -0.430176 0.519226 0.130798 1441495468 0.726746 -0.430176 0.519226 0.130798 1441495468 0.726746 -0.430176 0.519226 0.130798 1441495468 0.726746 -0.430176 0.519226 0.130798 1441495468 0.726746 -0.430176 0.519226 0.130798 1441495468 0.725708 -0.431946 0.517456 0.137634 1441495468 0.725708 -0.431946 0.517456 0.137634 1441495468 0.725708 -0.431946 0.517456 0.137634 1441495468 0.725708 -0.431946 0.517456 0.137634 1441495468 0.725708 -0.431946 0.517456 0.137634 1441495468 0.725708 -0.431946 0.517456 0.137634 1441495468 0.726624 -0.429810 0.516663 0.142212 1441495468 0.726624 -0.429810 0.516663 0.142212 1441495468 0.726624 -0.429810 0.516663 0.142212 1441495468 0.726624 -0.429810 0.516663 0.142212 1441495468 0.726624 -0.429810 0.516663 0.142212 1441495468 0.726074 -0.429077 0.516418 0.148071 1441495468 0.726074 -0.429077 0.516418 0.148071 1441495468 0.726074 -0.429077 0.516418 0.148071 1441495468 0.726074 -0.429077 0.516418 0.148071 1441495468 0.726074 -0.429077 0.516418 0.148071 1441495468 0.726074 -0.429077 0.516418 0.148071 1441495468 0.726074 -0.429077 0.516418 0.148071 1441495468 0.726563 -0.424805 0.517822 0.153076 1441495468 0.726563 -0.424805 0.517822 0.153076 1441495468 0.726563 -0.424805 0.517822 0.153076 1441495468 0.726563 -0.424805 0.517822 0.153076 1441495468 0.726563 -0.424805 0.517822 0.153076 1441495468 0.726563 -0.422058 0.518188 0.159241 1441495468 0.726563 -0.422058 0.518188 0.159241 1441495468 0.726563 -0.422058 0.518188 0.159241 1441495468 0.726563 -0.422058 0.518188 0.159241 1441495468 0.726563 -0.422058 0.518188 0.159241 1441495468 0.726563 -0.422058 0.518188 0.159241 1441495468 0.726563 -0.422058 0.518188 0.159241 1441495468 0.726196 -0.420898 0.518311 0.163696 1441495468 0.726196 -0.420898 0.518311 0.163696 1441495468 0.726196 -0.420898 0.518311 0.163696 1441495468 0.726196 -0.420898 0.518311 0.163696 1441495468 0.726196 -0.420898 0.518311 0.163696 1441495468 0.726196 -0.420898 0.518311 0.163696 1441495468 0.726196 -0.418396 0.519958 0.164856 1441495468 0.726196 -0.418396 0.519958 0.164856 1441495468 0.726196 -0.418396 0.519958 0.164856 1441495468 0.726196 -0.418396 0.519958 0.164856 1441495468 0.726196 -0.418396 0.519958 0.164856 1441495468 0.726196 -0.418396 0.519958 0.164856 1441495468 0.727417 -0.414978 0.521667 0.162720 1441495468 0.727417 -0.414978 0.521667 0.162720 1441495468 0.727417 -0.414978 0.521667 0.162720 1441495468 0.727417 -0.414978 0.521667 0.162720 1441495468 0.727417 -0.414978 0.521667 0.162720 1441495468 0.727417 -0.414978 0.521667 0.162720 1441495468 0.728638 -0.415100 0.521057 0.158752 1441495468 0.728638 -0.415100 0.521057 0.158752 1441495468 0.728638 -0.415100 0.521057 0.158752 1441495468 0.728638 -0.415100 0.521057 0.158752 1441495468 0.728638 -0.415100 0.521057 0.158752 1441495469 0.728638 -0.415100 0.521057 0.158752 1441495469 0.728394 -0.421448 0.517639 0.154480 1441495469 0.728394 -0.421448 0.517639 0.154480 1441495469 0.728394 -0.421448 0.517639 0.154480 1441495469 0.728394 -0.421448 0.517639 0.154480 1441495469 0.728394 -0.421448 0.517639 0.154480 1441495469 0.728394 -0.421448 0.517639 0.154480 1441495469 0.728760 -0.425476 0.515198 0.149658 1441495469 0.728760 -0.425476 0.515198 0.149658 1441495469 0.728760 -0.425476 0.515198 0.149658 1441495469 0.728760 -0.425476 0.515198 0.149658 1441495469 0.728760 -0.425476 0.515198 0.149658 1441495469 0.728760 -0.425476 0.515198 0.149658 1441495469 0.728760 -0.425476 0.515198 0.149658 1441495469 0.729980 -0.425476 0.514343 0.146423 1441495469 0.729980 -0.425476 0.514343 0.146423 1441495469 0.729980 -0.425476 0.514343 0.146423 1441495469 0.729980 -0.425476 0.514343 0.146423 1441495469 0.729980 -0.425476 0.514343 0.146423 1441495469 0.729980 -0.425476 0.514343 0.146423 1441495469 0.731750 -0.424072 0.513916 0.143250 1441495469 0.731750 -0.424072 0.513916 0.143250 1441495469 0.731750 -0.424072 0.513916 0.143250 1441495469 0.731750 -0.424072 0.513916 0.143250 1441495469 0.731750 -0.424072 0.513916 0.143250 1441495469 0.731750 -0.424072 0.513916 0.143250 1441495469 0.733887 -0.420044 0.515381 0.139099 1441495469 0.733887 -0.420044 0.515381 0.139099 1441495469 0.733887 -0.420044 0.515381 0.139099 1441495469 0.733887 -0.420044 0.515381 0.139099 1441495469 0.733887 -0.420044 0.515381 0.139099 1441495469 0.733887 -0.420044 0.515381 0.139099 1441495469 0.735535 -0.414612 0.518311 0.135559 1441495469 0.735535 -0.414612 0.518311 0.135559 1441495469 0.735535 -0.414612 0.518311 0.135559 1441495469 0.735535 -0.414612 0.518311 0.135559 1441495469 0.735535 -0.414612 0.518311 0.135559 1441495469 0.735535 -0.414612 0.518311 0.135559 1441495469 0.735535 -0.414612 0.518311 0.135559 1441495469 0.736755 -0.407959 0.522522 0.132813 1441495469 0.736755 -0.407959 0.522522 0.132813 1441495469 0.736755 -0.407959 0.522522 0.132813 1441495469 0.736755 -0.407959 0.522522 0.132813 1441495469 0.736755 -0.407959 0.522522 0.132813 1441495469 0.736755 -0.407959 0.522522 0.132813 1441495469 0.738281 -0.400330 0.527344 0.128479 1441495469 0.738281 -0.400330 0.527344 0.128479 1441495469 0.738281 -0.400330 0.527344 0.128479 1441495469 0.738281 -0.400330 0.527344 0.128479 1441495469 0.738281 -0.400330 0.527344 0.128479 1441495469 0.738281 -0.400330 0.527344 0.128479 1441495469 0.740112 -0.392517 0.532166 0.122131 1441495469 0.740112 -0.392517 0.532166 0.122131 1441495469 0.740112 -0.392517 0.532166 0.122131 1441495469 0.740112 -0.392517 0.532166 0.122131 1441495469 0.740112 -0.392517 0.532166 0.122131 1441495469 0.740112 -0.392517 0.532166 0.122131 1441495469 0.741272 -0.385559 0.537048 0.116028 1441495469 0.741272 -0.385559 0.537048 0.116028 1441495469 0.741272 -0.385559 0.537048 0.116028 1441495469 0.741272 -0.385559 0.537048 0.116028 1441495469 0.741272 -0.385559 0.537048 0.116028 1441495469 0.741272 -0.385559 0.537048 0.116028 1441495469 0.741272 -0.385559 0.537048 0.116028 1441495469 0.741516 -0.381287 0.540649 0.111267 1441495469 0.741516 -0.381287 0.540649 0.111267 1441495469 0.741516 -0.381287 0.540649 0.111267 1441495469 0.741516 -0.381287 0.540649 0.111267 1441495469 0.741516 -0.381287 0.540649 0.111267 1441495469 0.743042 -0.376526 0.543091 0.105225 1441495469 0.743042 -0.376526 0.543091 0.105225 1441495469 0.743042 -0.376526 0.543091 0.105225 1441495469 0.743042 -0.376526 0.543091 0.105225 1441495469 0.743042 -0.376526 0.543091 0.105225 1441495469 0.743042 -0.376526 0.543091 0.105225 1441495469 0.743042 -0.376526 0.543091 0.105225 1441495469 0.744141 -0.376099 0.542419 0.102417 1441495469 0.744141 -0.376099 0.542419 0.102417 1441495469 0.744141 -0.376099 0.542419 0.102417 1441495469 0.744141 -0.376099 0.542419 0.102417 1441495469 0.744141 -0.376099 0.542419 0.102417 1441495469 0.744141 -0.376099 0.542419 0.102417 1441495469 0.742432 -0.385254 0.537659 0.106018 1441495469 0.742432 -0.385254 0.537659 0.106018 1441495469 0.742432 -0.385254 0.537659 0.106018 1441495469 0.742432 -0.385254 0.537659 0.106018 1441495469 0.742432 -0.385254 0.537659 0.106018 1441495469 0.742432 -0.385254 0.537659 0.106018 1441495469 0.740234 -0.393738 0.533630 0.110352 1441495469 0.740234 -0.393738 0.533630 0.110352 1441495469 0.740234 -0.393738 0.533630 0.110352 1441495469 0.740234 -0.393738 0.533630 0.110352 1441495469 0.740234 -0.393738 0.533630 0.110352 1441495469 0.740234 -0.393738 0.533630 0.110352 1441495469 0.737061 -0.401306 0.530823 0.117737 1441495469 0.737061 -0.401306 0.530823 0.117737 1441495469 0.737061 -0.401306 0.530823 0.117737 1441495469 0.737061 -0.401306 0.530823 0.117737 1441495469 0.737061 -0.401306 0.530823 0.117737 1441495469 0.737061 -0.401306 0.530823 0.117737 1441495469 0.737061 -0.401306 0.530823 0.117737 1441495469 0.732971 -0.410461 0.527161 0.127625 1441495469 0.732971 -0.410461 0.527161 0.127625 1441495469 0.732971 -0.410461 0.527161 0.127625 1441495469 0.732971 -0.410461 0.527161 0.127625 1441495469 0.732971 -0.410461 0.527161 0.127625 1441495469 0.732971 -0.410461 0.527161 0.127625 1441495469 0.730713 -0.416504 0.523987 0.134155 1441495469 0.730713 -0.416504 0.523987 0.134155 1441495469 0.730713 -0.416504 0.523987 0.134155 1441495469 0.730713 -0.416504 0.523987 0.134155 1441495469 0.730713 -0.416504 0.523987 0.134155 1441495469 0.730713 -0.416504 0.523987 0.134155 1441495469 0.730713 -0.416504 0.523987 0.134155 1441495469 0.729919 -0.419312 0.521912 0.137756 1441495470 0.729919 -0.419312 0.521912 0.137756 1441495470 0.729919 -0.419312 0.521912 0.137756 1441495470 0.729919 -0.419312 0.521912 0.137756 1441495470 0.729919 -0.419312 0.521912 0.137756 1441495470 0.728333 -0.423096 0.519470 0.143494 1441495470 0.728333 -0.423096 0.519470 0.143494 1441495470 0.728333 -0.423096 0.519470 0.143494 1441495470 0.728333 -0.423096 0.519470 0.143494 1441495470 0.728333 -0.423096 0.519470 0.143494 1441495470 0.728333 -0.423096 0.519470 0.143494 1441495470 0.728333 -0.423096 0.519470 0.143494 1441495470 0.725952 -0.428162 0.516724 0.150513 1441495470 0.725952 -0.428162 0.516724 0.150513 1441495470 0.725952 -0.428162 0.516724 0.150513 1441495470 0.725952 -0.428162 0.516724 0.150513 1441495470 0.725952 -0.428162 0.516724 0.150513 1441495470 0.725952 -0.428162 0.516724 0.150513 1441495470 0.724243 -0.429810 0.516357 0.154968 1441495470 0.724243 -0.429810 0.516357 0.154968 1441495470 0.724243 -0.429810 0.516357 0.154968 1441495470 0.724243 -0.429810 0.516357 0.154968 1441495470 0.724243 -0.429810 0.516357 0.154968 1441495470 0.724243 -0.429810 0.516357 0.154968 1441495470 0.724792 -0.423035 0.520996 0.155518 1441495470 0.724792 -0.423035 0.520996 0.155518 1441495470 0.724792 -0.423035 0.520996 0.155518 1441495470 0.724792 -0.423035 0.520996 0.155518 1441495470 0.724792 -0.423035 0.520996 0.155518 1441495470 0.728455 -0.408142 0.529053 0.151062 1441495470 0.728455 -0.408142 0.529053 0.151062 1441495470 0.728455 -0.408142 0.529053 0.151062 1441495470 0.728455 -0.408142 0.529053 0.151062 1441495470 0.728455 -0.408142 0.529053 0.151062 1441495470 0.728455 -0.408142 0.529053 0.151062 1441495470 0.729736 -0.399780 0.534363 0.148376 1441495470 0.729736 -0.399780 0.534363 0.148376 1441495470 0.729736 -0.399780 0.534363 0.148376 1441495470 0.729736 -0.399780 0.534363 0.148376 1441495470 0.729736 -0.399780 0.534363 0.148376 1441495470 0.729736 -0.399780 0.534363 0.148376 1441495470 0.730957 -0.396362 0.537354 0.140686 1441495470 0.730957 -0.396362 0.537354 0.140686 1441495470 0.730957 -0.396362 0.537354 0.140686 1441495470 0.730957 -0.396362 0.537354 0.140686 1441495470 0.730957 -0.396362 0.537354 0.140686 1441495470 0.730957 -0.396362 0.537354 0.140686 1441495470 0.732056 -0.396545 0.538025 0.131592 1441495470 0.732056 -0.396545 0.538025 0.131592 1441495470 0.732056 -0.396545 0.538025 0.131592 1441495470 0.732056 -0.396545 0.538025 0.131592 1441495470 0.732056 -0.396545 0.538025 0.131592 1441495470 0.732056 -0.396545 0.538025 0.131592 1441495470 0.732056 -0.396545 0.538025 0.131592 1441495470 0.733154 -0.400269 0.535156 0.125732 1441495470 0.733154 -0.400269 0.535156 0.125732 1441495470 0.733154 -0.400269 0.535156 0.125732 1441495470 0.733154 -0.400269 0.535156 0.125732 1441495470 0.733154 -0.400269 0.535156 0.125732 1441495470 0.734558 -0.403381 0.531006 0.124878 1441495470 0.734558 -0.403381 0.531006 0.124878 1441495470 0.734558 -0.403381 0.531006 0.124878 1441495470 0.734558 -0.403381 0.531006 0.124878 1441495470 0.734558 -0.403381 0.531006 0.124878 1441495470 0.734558 -0.403381 0.531006 0.124878 1441495470 0.734558 -0.403381 0.531006 0.124878 1441495470 0.733765 -0.410095 0.525269 0.132202 1441495470 0.733765 -0.410095 0.525269 0.132202 1441495470 0.733765 -0.410095 0.525269 0.132202 1441495470 0.733765 -0.410095 0.525269 0.132202 1441495470 0.733765 -0.410095 0.525269 0.132202 1441495470 0.733765 -0.410095 0.525269 0.132202 1441495470 0.732910 -0.414612 0.521301 0.138367 1441495470 0.732910 -0.414612 0.521301 0.138367 1441495470 0.732910 -0.414612 0.521301 0.138367 1441495470 0.732910 -0.414612 0.521301 0.138367 1441495470 0.732910 -0.414612 0.521301 0.138367 1441495470 0.732910 -0.414612 0.521301 0.138367 1441495470 0.732605 -0.415710 0.519897 0.141785 1441495470 0.732605 -0.415710 0.519897 0.141785 1441495470 0.732605 -0.415710 0.519897 0.141785 1441495470 0.732605 -0.415710 0.519897 0.141785 1441495470 0.732605 -0.415710 0.519897 0.141785 1441495470 0.732605 -0.415710 0.519897 0.141785 1441495470 0.732605 -0.415710 0.519897 0.141785 1441495470 0.731567 -0.418030 0.518433 0.145691 1441495470 0.731567 -0.418030 0.518433 0.145691 1441495470 0.731567 -0.418030 0.518433 0.145691 1441495470 0.731567 -0.418030 0.518433 0.145691 1441495470 0.731567 -0.418030 0.518433 0.145691 1441495470 0.731445 -0.418640 0.517883 0.146606 1441495470 0.731445 -0.418640 0.517883 0.146606 1441495470 0.731445 -0.418640 0.517883 0.146606 1441495470 0.731445 -0.418640 0.517883 0.146606 1441495470 0.731445 -0.418640 0.517883 0.146606 1441495470 0.731445 -0.418640 0.517883 0.146606 1441495470 0.733215 -0.414124 0.520020 0.142822 1441495470 0.733215 -0.414124 0.520020 0.142822 1441495470 0.733215 -0.414124 0.520020 0.142822 1441495470 0.733215 -0.414124 0.520020 0.142822 1441495470 0.733215 -0.414124 0.520020 0.142822 1441495470 0.733215 -0.414124 0.520020 0.142822 1441495470 0.735291 -0.408325 0.523010 0.138123 1441495470 0.735291 -0.408325 0.523010 0.138123 1441495470 0.735291 -0.408325 0.523010 0.138123 1441495470 0.735291 -0.408325 0.523010 0.138123 1441495470 0.735291 -0.408325 0.523010 0.138123 1441495470 0.735291 -0.408325 0.523010 0.138123 1441495470 0.735291 -0.408325 0.523010 0.138123 1441495470 0.736389 -0.404968 0.524780 0.135254 1441495471 0.736389 -0.404968 0.524780 0.135254 1441495471 0.736389 -0.404968 0.524780 0.135254 1441495471 0.736389 -0.404968 0.524780 0.135254 1441495471 0.736389 -0.404968 0.524780 0.135254 1441495471 0.736389 -0.404968 0.524780 0.135254 1441495471 0.737061 -0.403442 0.525330 0.133972 1441495471 0.737061 -0.403442 0.525330 0.133972 1441495471 0.737061 -0.403442 0.525330 0.133972 1441495471 0.737061 -0.403442 0.525330 0.133972 1441495471 0.737061 -0.403442 0.525330 0.133972 1441495471 0.737061 -0.403442 0.525330 0.133972 1441495471 0.737183 -0.403381 0.524963 0.134888 1441495471 0.737183 -0.403381 0.524963 0.134888 1441495471 0.737183 -0.403381 0.524963 0.134888 1441495471 0.737183 -0.403381 0.524963 0.134888 1441495471 0.737183 -0.403381 0.524963 0.134888 1441495471 0.737183 -0.403381 0.524963 0.134888 1441495471 0.735291 -0.406799 0.523743 0.139771 1441495471 0.735291 -0.406799 0.523743 0.139771 1441495471 0.735291 -0.406799 0.523743 0.139771 1441495471 0.735291 -0.406799 0.523743 0.139771 1441495471 0.735291 -0.406799 0.523743 0.139771 1441495471 0.735291 -0.406799 0.523743 0.139771 1441495471 0.733459 -0.410034 0.522705 0.143738 1441495471 0.733459 -0.410034 0.522705 0.143738 1441495471 0.733459 -0.410034 0.522705 0.143738 1441495471 0.733459 -0.410034 0.522705 0.143738 1441495471 0.733459 -0.410034 0.522705 0.143738 1441495471 0.733459 -0.410034 0.522705 0.143738 1441495471 0.732117 -0.412964 0.521973 0.144958 1441495471 0.732117 -0.412964 0.521973 0.144958 1441495471 0.732117 -0.412964 0.521973 0.144958 1441495471 0.732117 -0.412964 0.521973 0.144958 1441495471 0.732117 -0.412964 0.521973 0.144958 1441495471 0.732117 -0.412964 0.521973 0.144958 1441495471 0.731384 -0.414551 0.521851 0.144470 1441495471 0.731384 -0.414551 0.521851 0.144470 1441495471 0.731384 -0.414551 0.521851 0.144470 1441495471 0.731384 -0.414551 0.521851 0.144470 1441495471 0.731384 -0.414551 0.521851 0.144470 1441495471 0.731445 -0.414001 0.522400 0.143799 1441495471 0.731445 -0.414001 0.522400 0.143799 1441495471 0.731445 -0.414001 0.522400 0.143799 1441495471 0.731445 -0.414001 0.522400 0.143799 1441495471 0.731445 -0.414001 0.522400 0.143799 1441495471 0.731445 -0.414001 0.522400 0.143799 1441495471 0.731140 -0.414368 0.522156 0.145081 1441495471 0.731140 -0.414368 0.522156 0.145081 1441495471 0.731140 -0.414368 0.522156 0.145081 1441495471 0.731140 -0.414368 0.522156 0.145081 1441495471 0.731140 -0.414368 0.522156 0.145081 1441495471 0.731140 -0.414368 0.522156 0.145081 1441495471 0.731567 -0.411987 0.523132 0.146179 1441495471 0.731567 -0.411987 0.523132 0.146179 1441495471 0.731567 -0.411987 0.523132 0.146179 1441495471 0.731567 -0.411987 0.523132 0.146179 1441495471 0.731567 -0.411987 0.523132 0.146179 1441495471 0.731567 -0.411987 0.523132 0.146179 1441495471 0.732910 -0.407837 0.524170 0.147400 1441495471 0.732910 -0.407837 0.524170 0.147400 1441495471 0.732910 -0.407837 0.524170 0.147400 1441495471 0.732910 -0.407837 0.524170 0.147400 1441495471 0.732910 -0.407837 0.524170 0.147400 1441495471 0.732910 -0.407837 0.524170 0.147400 1441495471 0.732910 -0.407837 0.524170 0.147400 1441495471 0.732849 -0.407837 0.523438 0.150269 1441495471 0.732849 -0.407837 0.523438 0.150269 1441495471 0.732849 -0.407837 0.523438 0.150269 1441495471 0.732849 -0.407837 0.523438 0.150269 1441495471 0.732849 -0.407837 0.523438 0.150269 1441495471 0.732849 -0.407837 0.523438 0.150269 1441495471 0.733032 -0.405762 0.524780 0.150391 1441495471 0.733032 -0.405762 0.524780 0.150391 1441495471 0.733032 -0.405762 0.524780 0.150391 1441495471 0.733032 -0.405762 0.524780 0.150391 1441495471 0.733032 -0.405762 0.524780 0.150391 1441495471 0.735046 -0.397766 0.528870 0.147339 1441495471 0.735046 -0.397766 0.528870 0.147339 1441495471 0.735046 -0.397766 0.528870 0.147339 1441495471 0.735046 -0.397766 0.528870 0.147339 1441495471 0.735046 -0.397766 0.528870 0.147339 1441495471 0.735046 -0.397766 0.528870 0.147339 1441495471 0.735046 -0.397766 0.528870 0.147339 1441495471 0.735901 -0.396606 0.529236 0.144958 1441495471 0.735901 -0.396606 0.529236 0.144958 1441495471 0.735901 -0.396606 0.529236 0.144958 1441495471 0.735901 -0.396606 0.529236 0.144958 1441495471 0.735901 -0.396606 0.529236 0.144958 1441495471 0.735901 -0.396606 0.529236 0.144958 1441495471 0.735779 -0.401062 0.527405 0.139832 1441495471 0.735779 -0.401062 0.527405 0.139832 1441495471 0.735779 -0.401062 0.527405 0.139832 1441495471 0.735779 -0.401062 0.527405 0.139832 1441495471 0.735779 -0.401062 0.527405 0.139832 1441495471 0.735779 -0.401062 0.527405 0.139832 1441495471 0.735413 -0.406494 0.525085 0.134766 1441495471 0.735413 -0.406494 0.525085 0.134766 1441495471 0.735413 -0.406494 0.525085 0.134766 1441495471 0.735413 -0.406494 0.525085 0.134766 1441495471 0.735413 -0.406494 0.525085 0.134766 1441495471 0.735413 -0.406494 0.525085 0.134766 1441495471 0.734863 -0.411377 0.522827 0.131714 1441495471 0.734863 -0.411377 0.522827 0.131714 1441495471 0.734863 -0.411377 0.522827 0.131714 1441495471 0.734863 -0.411377 0.522827 0.131714 1441495471 0.734863 -0.411377 0.522827 0.131714 1441495471 0.734863 -0.411377 0.522827 0.131714 1441495471 0.735046 -0.413574 0.521301 0.129639 1441495472 0.735046 -0.413574 0.521301 0.129639 1441495472 0.735046 -0.413574 0.521301 0.129639 1441495472 0.735046 -0.413574 0.521301 0.129639 1441495472 0.735046 -0.413574 0.521301 0.129639 1441495472 0.735046 -0.413574 0.521301 0.129639 1441495472 0.735229 -0.414490 0.520081 0.130859 1441495472 0.735229 -0.414490 0.520081 0.130859 1441495472 0.735229 -0.414490 0.520081 0.130859 1441495472 0.735229 -0.414490 0.520081 0.130859 1441495472 0.735229 -0.414490 0.520081 0.130859 1441495472 0.735229 -0.414490 0.520081 0.130859 1441495472 0.734314 -0.416870 0.518066 0.136230 1441495472 0.734314 -0.416870 0.518066 0.136230 1441495472 0.734314 -0.416870 0.518066 0.136230 1441495472 0.734314 -0.416870 0.518066 0.136230 1441495472 0.734314 -0.416870 0.518066 0.136230 1441495472 0.734314 -0.416870 0.518066 0.136230 1441495472 0.735168 -0.413269 0.519348 0.137817 1441495472 0.735168 -0.413269 0.519348 0.137817 1441495472 0.735168 -0.413269 0.519348 0.137817 1441495472 0.735168 -0.413269 0.519348 0.137817 1441495472 0.735168 -0.413269 0.519348 0.137817 1441495472 0.735168 -0.413269 0.519348 0.137817 1441495472 0.735168 -0.413269 0.519348 0.137817 1441495472 0.735657 -0.408386 0.522278 0.138367 1441495472 0.735657 -0.408386 0.522278 0.138367 1441495472 0.735657 -0.408386 0.522278 0.138367 1441495472 0.735657 -0.408386 0.522278 0.138367 1441495472 0.735657 -0.408386 0.522278 0.138367 1441495472 0.735657 -0.408386 0.522278 0.138367 1441495472 0.736084 -0.404907 0.524597 0.137390 1441495472 0.736084 -0.404907 0.524597 0.137390 1441495472 0.736084 -0.404907 0.524597 0.137390 1441495472 0.736084 -0.404907 0.524597 0.137390 1441495472 0.736084 -0.404907 0.524597 0.137390 1441495472 0.736084 -0.404907 0.524597 0.137390 1441495472 0.738586 -0.398132 0.527893 0.131165 1441495472 0.738586 -0.398132 0.527893 0.131165 1441495472 0.738586 -0.398132 0.527893 0.131165 1441495472 0.738586 -0.398132 0.527893 0.131165 1441495472 0.738586 -0.398132 0.527893 0.131165 1441495472 0.738586 -0.398132 0.527893 0.131165 1441495472 0.739868 -0.393921 0.530334 0.127075 1441495472 0.739868 -0.393921 0.530334 0.127075 1441495472 0.739868 -0.393921 0.530334 0.127075 1441495472 0.739868 -0.393921 0.530334 0.127075 1441495472 0.739868 -0.393921 0.530334 0.127075 1441495472 0.739868 -0.393921 0.530334 0.127075 1441495472 0.740295 -0.393494 0.530762 0.124268 1441495472 0.740295 -0.393494 0.530762 0.124268 1441495472 0.740295 -0.393494 0.530762 0.124268 1441495472 0.740295 -0.393494 0.530762 0.124268 1441495472 0.740295 -0.393494 0.530762 0.124268 1441495472 0.740295 -0.393494 0.530762 0.124268 1441495472 0.741516 -0.391418 0.531128 0.121643 1441495472 0.741516 -0.391418 0.531128 0.121643 1441495472 0.741516 -0.391418 0.531128 0.121643 1441495472 0.741516 -0.391418 0.531128 0.121643 1441495472 0.741516 -0.391418 0.531128 0.121643 1441495472 0.741516 -0.391418 0.531128 0.121643 1441495472 0.741333 -0.392883 0.529968 0.122986 1441495472 0.741333 -0.392883 0.529968 0.122986 1441495472 0.741333 -0.392883 0.529968 0.122986 1441495472 0.741333 -0.392883 0.529968 0.122986 1441495472 0.741333 -0.392883 0.529968 0.122986 1441495472 0.741333 -0.392883 0.529968 0.122986 1441495472 0.741333 -0.392883 0.529968 0.122986 1441495472 0.739746 -0.396301 0.528870 0.126526 1441495472 0.739746 -0.396301 0.528870 0.126526 1441495472 0.739746 -0.396301 0.528870 0.126526 1441495472 0.739746 -0.396301 0.528870 0.126526 1441495472 0.739746 -0.396301 0.528870 0.126526 1441495472 0.739746 -0.396301 0.528870 0.126526 1441495472 0.738770 -0.396729 0.529602 0.127563 1441495472 0.738770 -0.396729 0.529602 0.127563 1441495472 0.738770 -0.396729 0.529602 0.127563 1441495472 0.738770 -0.396729 0.529602 0.127563 1441495472 0.738770 -0.396729 0.529602 0.127563 1441495472 0.738770 -0.396729 0.529602 0.127563 1441495472 0.738220 -0.397522 0.529846 0.127197 1441495472 0.738220 -0.397522 0.529846 0.127197 1441495472 0.738220 -0.397522 0.529846 0.127197 1441495472 0.738220 -0.397522 0.529846 0.127197 1441495472 0.738220 -0.397522 0.529846 0.127197 1441495472 0.738159 -0.398560 0.529419 0.126221 1441495472 0.738159 -0.398560 0.529419 0.126221 1441495472 0.738159 -0.398560 0.529419 0.126221 1441495472 0.738159 -0.398560 0.529419 0.126221 1441495472 0.738159 -0.398560 0.529419 0.126221 1441495472 0.738159 -0.398560 0.529419 0.126221 1441495472 0.738159 -0.398560 0.529419 0.126221 1441495472 0.736267 -0.401306 0.528931 0.130249 1441495472 0.736267 -0.401306 0.528931 0.130249 1441495472 0.736267 -0.401306 0.528931 0.130249 1441495472 0.736267 -0.401306 0.528931 0.130249 1441495472 0.736267 -0.401306 0.528931 0.130249 1441495472 0.736267 -0.401306 0.528931 0.130249 1441495472 0.736084 -0.399292 0.530151 0.132690 1441495472 0.736084 -0.399292 0.530151 0.132690 1441495472 0.736084 -0.399292 0.530151 0.132690 1441495472 0.736084 -0.399292 0.530151 0.132690 1441495472 0.736084 -0.399292 0.530151 0.132690 1441495472 0.736084 -0.399292 0.530151 0.132690 1441495472 0.736755 -0.396301 0.531067 0.134216 1441495472 0.736755 -0.396301 0.531067 0.134216 1441495472 0.736755 -0.396301 0.531067 0.134216 1441495472 0.736755 -0.396301 0.531067 0.134216 1441495472 0.736755 -0.396301 0.531067 0.134216 1441495472 0.736755 -0.396301 0.531067 0.134216 1441495472 0.736633 -0.396057 0.531067 0.135803 1441495472 0.736633 -0.396057 0.531067 0.135803 1441495472 0.736633 -0.396057 0.531067 0.135803 1441495473 0.736633 -0.396057 0.531067 0.135803 1441495473 0.736633 -0.396057 0.531067 0.135803 1441495473 0.736633 -0.396057 0.531067 0.135803 1441495473 0.735962 -0.396240 0.531494 0.137207 1441495473 0.735962 -0.396240 0.531494 0.137207 1441495473 0.735962 -0.396240 0.531494 0.137207 1441495473 0.735962 -0.396240 0.531494 0.137207 1441495473 0.735962 -0.396240 0.531494 0.137207 1441495473 0.735962 -0.396240 0.531494 0.137207 1441495473
[truncated: 209,897 more chars]
