# Supplementary material for: Quaternion-Based Gesture Recognition Using Wireless Wearable Motion Capture Sensors
Source: Sensors (Basel). 2016 Apr 28;16(5):605. doi: 10.3390/s16050605 (PMC4883296; doi:10.3390/s16050605)
Supplement: Supplementary file 1 [file sensors-16-00605-s001.zip › MultiSensorGestureData/P1/2. Uppercut/Training19.txt]

0.310852 0.577148 -0.281433 0.700684 1441495369 0.309753 0.576904 -0.278320 0.702637 1441495369 0.309753 0.576904 -0.278320 0.702637 1441495369 0.309753 0.576904 -0.278320 0.702637 1441495369 0.309753 0.576904 -0.278320 0.702637 1441495369 0.311707 0.575195 -0.276855 0.703735 1441495369 0.311707 0.575195 -0.276855 0.703735 1441495369 0.311707 0.575195 -0.276855 0.703735 1441495369 0.311707 0.575195 -0.276855 0.703735 1441495369 0.311707 0.575195 -0.276855 0.703735 1441495369 0.311707 0.575195 -0.276855 0.703735 1441495369 0.311707 0.575195 -0.276855 0.703735 1441495369 0.311707 0.575195 -0.276855 0.703735 1441495369 0.314819 0.573059 -0.277527 0.703857 1441495370 0.314819 0.573059 -0.277527 0.703857 1441495370 0.314819 0.573059 -0.277527 0.703857 1441495370 0.314819 0.573059 -0.277527 0.703857 1441495370 0.314819 0.573059 -0.277527 0.703857 1441495370 0.314819 0.573059 -0.277527 0.703857 1441495370 0.315369 0.572083 -0.278198 0.704163 1441495370 0.315369 0.572083 -0.278198 0.704163 1441495370 0.315369 0.572083 -0.278198 0.704163 1441495370 0.315369 0.572083 -0.278198 0.704163 1441495370 0.315369 0.572083 -0.278198 0.704163 1441495370 0.315369 0.572083 -0.278198 0.704163 1441495370 0.315369 0.572083 -0.278198 0.704163 1441495370 0.315369 0.572083 -0.278198 0.704163 1441495370 0.313416 0.572144 -0.277344 0.705261 1441495370 0.313416 0.572144 -0.277344 0.705261 1441495370 0.313416 0.572144 -0.277344 0.705261 1441495370 0.313416 0.572144 -0.277344 0.705261 1441495370 0.310913 0.572998 -0.275696 0.706360 1441495370 0.310913 0.572998 -0.275696 0.706360 1441495370 0.310913 0.572998 -0.275696 0.706360 1441495370 0.310913 0.572998 -0.275696 0.706360 1441495370 0.310913 0.572998 -0.275696 0.706360 1441495370 0.310913 0.572998 -0.275696 0.706360 1441495370 0.310913 0.572998 -0.275696 0.706360 1441495370 0.310913 0.572998 -0.275696 0.706360 1441495370 0.308472 0.573792 -0.273438 0.707642 1441495370 0.308472 0.573792 -0.273438 0.707642 1441495370 0.308472 0.573792 -0.273438 0.707642 1441495370 0.308472 0.573792 -0.273438 0.707642 1441495370 0.308472 0.573792 -0.273438 0.707642 1441495370 0.308472 0.573792 -0.273438 0.707642 1441495370 0.306946 0.573792 -0.271057 0.709229 1441495370 0.306946 0.573792 -0.271057 0.709229 1441495370 0.306946 0.573792 -0.271057 0.709229 1441495370 0.306946 0.573792 -0.271057 0.709229 1441495370 0.306946 0.573792 -0.271057 0.709229 1441495370 0.306946 0.573792 -0.271057 0.709229 1441495370 0.307068 0.572571 -0.269226 0.710876 1441495370 0.307068 0.572571 -0.269226 0.710876 1441495370 0.307068 0.572571 -0.269226 0.710876 1441495370 0.307068 0.572571 -0.269226 0.710876 1441495370 0.307068 0.572571 -0.269226 0.710876 1441495370 0.307068 0.572571 -0.269226 0.710876 1441495370 0.307434 0.571838 -0.268921 0.711426 1441495370 0.307434 0.571838 -0.268921 0.711426 1441495370 0.307434 0.571838 -0.268921 0.711426 1441495370 0.307434 0.571838 -0.268921 0.711426 1441495370 0.307434 0.571838 -0.268921 0.711426 1441495370 0.307434 0.571838 -0.268921 0.711426 1441495370 0.307251 0.571045 -0.269104 0.712036 1441495370 0.307251 0.571045 -0.269104 0.712036 1441495370 0.307251 0.571045 -0.269104 0.712036 1441495370 0.307251 0.571045 -0.269104 0.712036 1441495370 0.307251 0.571045 -0.269104 0.712036 1441495370 0.307251 0.571045 -0.269104 0.712036 1441495370 0.306335 0.570496 -0.268799 0.712952 1441495370 0.306335 0.570496 -0.268799 0.712952 1441495370 0.306335 0.570496 -0.268799 0.712952 1441495370 0.306335 0.570496 -0.268799 0.712952 1441495370 0.306335 0.570496 -0.268799 0.712952 1441495370 0.306335 0.570496 -0.268799 0.712952 1441495370 0.305054 0.570007 -0.268127 0.714172 1441495370 0.305054 0.570007 -0.268127 0.714172 1441495370 0.305054 0.570007 -0.268127 0.714172 1441495370 0.305054 0.570007 -0.268127 0.714172 1441495370 0.305054 0.570007 -0.268127 0.714172 1441495370 0.305054 0.570007 -0.268127 0.714172 1441495370 0.303711 0.569885 -0.267822 0.714966 1441495370 0.303711 0.569885 -0.267822 0.714966 1441495370 0.303711 0.569885 -0.267822 0.714966 1441495370 0.303711 0.569885 -0.267822 0.714966 1441495370 0.303711 0.569885 -0.267822 0.714966 1441495370 0.303711 0.569885 -0.267822 0.714966 1441495370 0.303711 0.569885 -0.267822 0.714966 1441495370 0.303711 0.569885 -0.267822 0.714966 1441495370 0.303406 0.569641 -0.267578 0.715393 1441495370 0.303406 0.569641 -0.267578 0.715393 1441495370 0.303406 0.569641 -0.267578 0.715393 1441495370 0.303406 0.569641 -0.267578 0.715393 1441495370 0.303406 0.569641 -0.267578 0.715393 1441495370 0.303406 0.569641 -0.267578 0.715393 1441495370 0.304138 0.569336 -0.268005 0.715149 1441495370 0.304138 0.569336 -0.268005 0.715149 1441495370 0.304138 0.569336 -0.268005 0.715149 1441495370 0.304138 0.569336 -0.268005 0.715149 1441495370 0.304138 0.569336 -0.268005 0.715149 1441495370 0.304138 0.569336 -0.268005 0.715149 1441495370 0.305664 0.568848 -0.268127 0.714844 1441495370 0.305664 0.568848 -0.268127 0.714844 1441495370 0.305664 0.568848 -0.268127 0.714844 1441495370 0.305664 0.568848 -0.268127 0.714844 1441495370 0.305664 0.568848 -0.268127 0.714844 1441495370 0.305664 0.568848 -0.268127 0.714844 1441495370 0.307922 0.567749 -0.268188 0.714722 1441495370 0.307922 0.567749 -0.268188 0.714722 1441495370 0.307922 0.567749 -0.268188 0.714722 1441495370 0.307922 0.567749 -0.268188 0.714722 1441495370 0.307922 0.567749 -0.268188 0.714722 1441495370 0.307922 0.567749 -0.268188 0.714722 1441495370 0.311157 0.566223 -0.269165 0.714172 1441495370 0.311157 0.566223 -0.269165 0.714172 1441495370 0.311157 0.566223 -0.269165 0.714172 1441495370 0.311157 0.566223 -0.269165 0.714172 1441495370 0.311157 0.566223 -0.269165 0.714172 1441495370 0.311157 0.566223 -0.269165 0.714172 1441495370 0.311157 0.566223 -0.269165 0.714172 1441495370 0.311157 0.566223 -0.269165 0.714172 1441495370 0.312927 0.565796 -0.270264 0.713318 1441495370 0.312927 0.565796 -0.270264 0.713318 1441495370 0.312927 0.565796 -0.270264 0.713318 1441495370 0.312927 0.565796 -0.270264 0.713318 1441495370 0.312927 0.565796 -0.270264 0.713318 1441495370 0.312927 0.565796 -0.270264 0.713318 1441495370 0.313232 0.565857 -0.270813 0.712952 1441495371 0.313232 0.565857 -0.270813 0.712952 1441495371 0.313232 0.565857 -0.270813 0.712952 1441495371 0.313232 0.565857 -0.270813 0.712952 1441495371 0.313232 0.565857 -0.270813 0.712952 1441495371 0.313232 0.565857 -0.270813 0.712952 1441495371 0.312256 0.565918 -0.270081 0.713562 1441495371 0.312256 0.565918 -0.270081 0.713562 1441495371 0.312256 0.565918 -0.270081 0.713562 1441495371 0.312256 0.565918 -0.270081 0.713562 1441495371 0.312256 0.565918 -0.270081 0.713562 1441495371 0.312256 0.565918 -0.270081 0.713562 1441495371 0.308899 0.566772 -0.267822 0.715210 1441495371 0.308899 0.566772 -0.267822 0.715210 1441495371 0.308899 0.566772 -0.267822 0.715210 1441495371 0.308899 0.566772 -0.267822 0.715210 1441495371 0.308899 0.566772 -0.267822 0.715210 1441495371 0.308899 0.566772 -0.267822 0.715210 1441495371 0.303223 0.568481 -0.263794 0.717773 1441495371 0.303223 0.568481 -0.263794 0.717773 1441495371 0.303223 0.568481 -0.263794 0.717773 1441495371 0.303223 0.568481 -0.263794 0.717773 1441495371 0.303223 0.568481 -0.263794 0.717773 1441495371 0.303223 0.568481 -0.263794 0.717773 1441495371 0.303223 0.568481 -0.263794 0.717773 1441495371 0.302612 0.568604 -0.261658 0.718750 1441495371 0.302612 0.568604 -0.261658 0.718750 1441495371 0.302612 0.568604 -0.261658 0.718750 1441495371 0.302612 0.568604 -0.261658 0.718750 1441495371 0.302612 0.568604 -0.261658 0.718750 1441495371 0.302612 0.568604 -0.261658 0.718750 1441495371 0.302063 0.569336 -0.261475 0.718445 1441495371 0.302063 0.569336 -0.261475 0.718445 1441495371 0.302063 0.569336 -0.261475 0.718445 1441495371 0.302063 0.569336 -0.261475 0.718445 1441495371 0.302063 0.569336 -0.261475 0.718445 1441495371 0.302063 0.569336 -0.261475 0.718445 1441495371 0.302490 0.570190 -0.262024 0.717346 1441495371 0.302490 0.570190 -0.262024 0.717346 1441495371 0.302490 0.570190 -0.262024 0.717346 1441495371 0.302490 0.570190 -0.262024 0.717346 1441495371 0.302490 0.570190 -0.262024 0.717346 1441495371 0.302490 0.570190 -0.262024 0.717346 1441495371 0.304932 0.571106 -0.264526 0.714722 1441495371 0.304932 0.571106 -0.264526 0.714722 1441495371 0.304932 0.571106 -0.264526 0.714722 1441495371 0.304932 0.571106 -0.264526 0.714722 1441495371 0.304932 0.571106 -0.264526 0.714722 1441495371 0.304932 0.571106 -0.264526 0.714722 1441495371 0.313721 0.570435 -0.270264 0.709229 1441495371 0.313721 0.570435 -0.270264 0.709229 1441495371 0.313721 0.570435 -0.270264 0.709229 1441495371 0.313721 0.570435 -0.270264 0.709229 1441495371 0.313721 0.570435 -0.270264 0.709229 1441495371 0.313721 0.570435 -0.270264 0.709229 1441495371 0.324707 0.567871 -0.278381 0.703186 1441495371 0.324707 0.567871 -0.278381 0.703186 1441495371 0.324707 0.567871 -0.278381 0.703186 1441495371 0.324707 0.567871 -0.278381 0.703186 1441495371 0.324707 0.567871 -0.278381 0.703186 1441495371 0.324707 0.567871 -0.278381 0.703186 1441495371 0.324707 0.567871 -0.278381 0.703186 1441495371 0.332520 0.564514 -0.284363 0.699829 1441495371 0.332520 0.564514 -0.284363 0.699829 1441495371 0.332520 0.564514 -0.284363 0.699829 1441495371 0.332520 0.564514 -0.284363 0.699829 1441495371 0.332520 0.564514 -0.284363 0.699829 1441495371 0.332520 0.564514 -0.284363 0.699829 1441495371 0.334351 0.563782 -0.288208 0.697998 1441495371 0.334351 0.563782 -0.288208 0.697998 1441495371 0.334351 0.563782 -0.288208 0.697998 1441495371 0.334351 0.563782 -0.288208 0.697998 1441495371 0.334351 0.563782 -0.288208 0.697998 1441495371 0.334351 0.563782 -0.288208 0.697998 1441495371 0.330444 0.566895 -0.290039 0.696594 1441495371 0.330444 0.566895 -0.290039 0.696594 1441495371 0.330444 0.566895 -0.290039 0.696594 1441495371 0.330444 0.566895 -0.290039 0.696594 1441495371 0.330444 0.566895 -0.290039 0.696594 1441495371 0.330444 0.566895 -0.290039 0.696594 1441495371 0.325134 0.570313 -0.289368 0.696594 1441495371 0.325134 0.570313 -0.289368 0.696594 1441495371 0.325134 0.570313 -0.289368 0.696594 1441495371 0.325134 0.570313 -0.289368 0.696594 1441495371 0.325134 0.570313 -0.289368 0.696594 1441495371 0.325134 0.570313 -0.289368 0.696594 1441495371 0.322021 0.573303 -0.287598 0.696350 1441495371 0.322021 0.573303 -0.287598 0.696350 1441495371 0.322021 0.573303 -0.287598 0.696350 1441495371 0.322021 0.573303 -0.287598 0.696350 1441495371 0.322021 0.573303 -0.287598 0.696350 1441495371 0.322021 0.573303 -0.287598 0.696350 1441495371 0.322266 0.574402 -0.286682 0.695618 1441495371 0.322266 0.574402 -0.286682 0.695618 1441495371 0.322266 0.574402 -0.286682 0.695618 1441495371 0.322266 0.574402 -0.286682 0.695618 1441495371 0.322266 0.574402 -0.286682 0.695618 1441495371 0.322266 0.574402 -0.286682 0.695618 1441495371 0.323853 0.574890 -0.287109 0.694336 1441495371 0.323853 0.574890 -0.287109 0.694336 1441495371 0.323853 0.574890 -0.287109 0.694336 1441495371 0.323853 0.574890 -0.287109 0.694336 1441495371 0.323853 0.574890 -0.287109 0.694336 1441495371 0.323853 0.574890 -0.287109 0.694336 1441495371 0.322876 0.576660 -0.287537 0.693176 1441495371 0.322876 0.576660 -0.287537 0.693176 1441495371 0.322876 0.576660 -0.287537 0.693176 1441495371 0.322876 0.576660 -0.287537 0.693176 1441495371 0.322876 0.576660 -0.287537 0.693176 1441495371 0.322876 0.576660 -0.287537 0.693176 1441495371 0.322876 0.576660 -0.287537 0.693176 1441495371 0.320129 0.577698 -0.285522 0.694397 1441495371 0.320129 0.577698 -0.285522 0.694397 1441495372 0.320129 0.577698 -0.285522 0.694397 1441495372 0.320129 0.577698 -0.285522 0.694397 1441495372 0.320129 0.577698 -0.285522 0.694397 1441495372 0.320129 0.577698 -0.285522 0.694397 1441495372 0.317810 0.577209 -0.283325 0.696777 1441495372 0.317810 0.577209 -0.283325 0.696777 1441495372 0.317810 0.577209 -0.283325 0.696777 1441495372 0.317810 0.577209 -0.283325 0.696777 1441495372 0.317810 0.577209 -0.283325 0.696777 1441495372 0.317810 0.577209 -0.283325 0.696777 1441495372 0.315613 0.576843 -0.281250 0.698914 1441495372 0.315613 0.576843 -0.281250 0.698914 1441495372 0.315613 0.576843 -0.281250 0.698914 1441495372 0.315613 0.576843 -0.281250 0.698914 1441495372 0.315613 0.576843 -0.281250 0.698914 1441495372 0.315613 0.576843 -0.281250 0.698914 1441495372 0.312683 0.577332 -0.279358 0.700562 1441495372 0.312683 0.577332 -0.279358 0.700562 1441495372 0.312683 0.577332 -0.279358 0.700562 1441495372 0.312683 0.577332 -0.279358 0.700562 1441495372 0.312683 0.577332 -0.279358 0.700562 1441495372 0.312683 0.577332 -0.279358 0.700562 1441495372 0.312683 0.577332 -0.279358 0.700562 1441495372 0.308960 0.579041 -0.277161 0.701660 1441495372 0.308960 0.579041 -0.277161 0.701660 1441495372 0.308960 0.579041 -0.277161 0.701660 1441495372 0.308960 0.579041 -0.277161 0.701660 1441495372 0.308960 0.579041 -0.277161 0.701660 1441495372 0.308960 0.579041 -0.277161 0.701660 1441495372 0.305725 0.581360 -0.275513 0.701843 1441495372 0.305725 0.581360 -0.275513 0.701843 1441495372 0.305725 0.581360 -0.275513 0.701843 1441495372 0.305725 0.581360 -0.275513 0.701843 1441495372 0.305725 0.581360 -0.275513 0.701843 1441495372 0.305725 0.581360 -0.275513 0.701843 1441495372 0.305725 0.581360 -0.275513 0.701843 1441495372 0.303467 0.582947 -0.272705 0.702576 1441495372 0.303467 0.582947 -0.272705 0.702576 1441495372 0.303467 0.582947 -0.272705 0.702576 1441495372 0.303467 0.582947 -0.272705 0.702576 1441495372 0.303467 0.582947 -0.272705 0.702576 1441495372 0.303467 0.582947 -0.272705 0.702576 1441495372 0.303162 0.582825 -0.270874 0.703552 1441495372 0.303162 0.582825 -0.270874 0.703552 1441495372 0.303162 0.582825 -0.270874 0.703552 1441495372 0.303162 0.582825 -0.270874 0.703552 1441495372 0.303162 0.582825 -0.270874 0.703552 1441495372 0.303162 0.582825 -0.270874 0.703552 1441495372 0.302490 0.583130 -0.269104 0.704224 1441495372 0.302490 0.583130 -0.269104 0.704224 1441495372 0.302490 0.583130 -0.269104 0.704224 1441495372 0.302490 0.583130 -0.269104 0.704224 1441495372 0.302490 0.583130 -0.269104 0.704224 1441495372 0.302490 0.583130 -0.269104 0.704224 1441495372 0.300903 0.583435 -0.267456 0.705322 1441495372 0.300903 0.583435 -0.267456 0.705322 1441495372 0.300903 0.583435 -0.267456 0.705322 1441495372 0.300903 0.583435 -0.267456 0.705322 1441495372 0.300903 0.583435 -0.267456 0.705322 1441495372 0.300903 0.583435 -0.267456 0.705322 1441495372 0.298889 0.583191 -0.265564 0.707031 1441495372 0.298889 0.583191 -0.265564 0.707031 1441495372 0.298889 0.583191 -0.265564 0.707031 1441495372 0.298889 0.583191 -0.265564 0.707031 1441495372 0.298889 0.583191 -0.265564 0.707031 1441495372 0.298889 0.583191 -0.265564 0.707031 1441495372 0.298096 0.581970 -0.264038 0.708984 1441495372 0.298096 0.581970 -0.264038 0.708984 1441495372 0.298096 0.581970 -0.264038 0.708984 1441495372 0.298096 0.581970 -0.264038 0.708984 1441495372 0.298096 0.581970 -0.264038 0.708984 1441495372 0.298096 0.581970 -0.264038 0.708984 1441495372 0.297302 0.580627 -0.263000 0.710815 1441495372 0.297302 0.580627 -0.263000 0.710815 1441495372 0.297302 0.580627 -0.263000 0.710815 1441495372 0.297302 0.580627 -0.263000 0.710815 1441495372 0.297302 0.580627 -0.263000 0.710815 1441495372 0.297302 0.580627 -0.263000 0.710815 1441495372 0.291687 0.581543 -0.259827 0.713501 1441495372 0.291687 0.581543 -0.259827 0.713501 1441495372 0.291687 0.581543 -0.259827 0.713501 1441495372 0.291687 0.581543 -0.259827 0.713501 1441495372 0.291687 0.581543 -0.259827 0.713501 1441495372 0.291687 0.581543 -0.259827 0.713501 1441495372 0.286438 0.582947 -0.255920 0.715942 1441495372 0.286438 0.582947 -0.255920 0.715942 1441495372 0.286438 0.582947 -0.255920 0.715942 1441495372 0.286438 0.582947 -0.255920 0.715942 1441495372 0.286438 0.582947 -0.255920 0.715942 1441495372 0.286438 0.582947 -0.255920 0.715942 1441495372 0.282349 0.583618 -0.253296 0.717957 1441495372 0.282349 0.583618 -0.253296 0.717957 1441495372 0.282349 0.583618 -0.253296 0.717957 1441495372 0.282349 0.583618 -0.253296 0.717957 1441495372 0.282349 0.583618 -0.253296 0.717957 1441495372 0.282349 0.583618 -0.253296 0.717957 1441495372 0.282349 0.583618 -0.253296 0.717957 1441495372 0.281799 0.584290 -0.251831 0.718079 1441495372 0.281799 0.584290 -0.251831 0.718079 1441495372 0.281799 0.584290 -0.251831 0.718079 1441495372 0.281799 0.584290 -0.251831 0.718079 1441495372 0.281799 0.584290 -0.251831 0.718079 1441495372 0.281799 0.584290 -0.251831 0.718079 1441495372 0.283203 0.585144 -0.252991 0.716431 1441495372 0.283203 0.585144 -0.252991 0.716431 1441495372 0.283203 0.585144 -0.252991 0.716431 1441495372 0.283203 0.585144 -0.252991 0.716431 1441495372 0.283203 0.585144 -0.252991 0.716431 1441495372 0.283203 0.585144 -0.252991 0.716431 1441495372 0.286316 0.584351 -0.253967 0.715576 1441495372 0.286316 0.584351 -0.253967 0.715576 1441495372 0.286316 0.584351 -0.253967 0.715576 1441495372 0.286316 0.584351 -0.253967 0.715576 1441495373 0.286316 0.584351 -0.253967 0.715576 1441495373 0.286316 0.584351 -0.253967 0.715576 1441495373 0.286316 0.584351 -0.253967 0.715576 1441495373 0.292419 0.581360 -0.256531 0.714600 1441495373 0.292419 0.581360 -0.256531 0.714600 1441495373 0.292419 0.581360 -0.256531 0.714600 1441495373 0.292419 0.581360 -0.256531 0.714600 1441495373 0.292419 0.581360 -0.256531 0.714600 1441495373 0.292419 0.581360 -0.256531 0.714600 1441495373 0.300476 0.576965 -0.260925 0.713196 1441495373 0.300476 0.576965 -0.260925 0.713196 1441495373 0.300476 0.576965 -0.260925 0.713196 1441495373 0.300476 0.576965 -0.260925 0.713196 1441495373 0.300476 0.576965 -0.260925 0.713196 1441495373 0.300476 0.576965 -0.260925 0.713196 1441495373 0.300476 0.576965 -0.260925 0.713196 1441495373 0.307861 0.571960 -0.266418 0.712036 1441495373 0.307861 0.571960 -0.266418 0.712036 1441495373 0.307861 0.571960 -0.266418 0.712036 1441495373 0.307861 0.571960 -0.266418 0.712036 1441495373 0.307861 0.571960 -0.266418 0.712036 1441495373 0.307861 0.571960 -0.266418 0.712036 1441495373 0.311768 0.567688 -0.270020 0.712402 1441495373 0.311768 0.567688 -0.270020 0.712402 1441495373 0.311768 0.567688 -0.270020 0.712402 1441495373 0.311768 0.567688 -0.270020 0.712402 1441495373 0.311768 0.567688 -0.270020 0.712402 1441495373 0.311768 0.567688 -0.270020 0.712402 1441495373 0.311768 0.567688 -0.270020 0.712402 1441495373 0.313232 0.564148 -0.271729 0.713928 1441495373 0.313232 0.564148 -0.271729 0.713928 1441495373 0.313232 0.564148 -0.271729 0.713928 1441495373 0.313232 0.564148 -0.271729 0.713928 1441495373 0.313232 0.564148 -0.271729 0.713928 1441495373 0.313232 0.564148 -0.271729 0.713928 1441495373 0.313599 0.561462 -0.271851 0.715881 1441495373 0.313599 0.561462 -0.271851 0.715881 1441495373 0.313599 0.561462 -0.271851 0.715881 1441495373 0.313599 0.561462 -0.271851 0.715881 1441495373 0.313599 0.561462 -0.271851 0.715881 1441495373 0.313599 0.561462 -0.271851 0.715881 1441495373 0.313049 0.559937 -0.270630 0.717712 1441495373 0.313049 0.559937 -0.270630 0.717712 1441495373 0.313049 0.559937 -0.270630 0.717712 1441495373 0.313049 0.559937 -0.270630 0.717712 1441495373 0.313049 0.559937 -0.270630 0.717712 1441495373 0.313049 0.559937 -0.270630 0.717712 1441495373 0.313660 0.559143 -0.269714 0.718445 1441495373 0.313660 0.559143 -0.269714 0.718445 1441495373 0.313660 0.559143 -0.269714 0.718445 1441495373 0.313660 0.559143 -0.269714 0.718445 1441495373 0.313660 0.559143 -0.269714 0.718445 1441495373 0.313660 0.559143 -0.269714 0.718445 1441495373 0.313660 0.559143 -0.269714 0.718445 1441495373 0.313904 0.559326 -0.269531 0.718262 1441495373 0.313904 0.559326 -0.269531 0.718262 1441495373 0.313904 0.559326 -0.269531 0.718262 1441495373 0.313904 0.559326 -0.269531 0.718262 1441495373 0.313904 0.559326 -0.269531 0.718262 1441495373 0.313904 0.559326 -0.269531 0.718262 1441495373 0.313354 0.560547 -0.269592 0.717529 1441495373 0.313354 0.560547 -0.269592 0.717529 1441495373 0.313354 0.560547 -0.269592 0.717529 1441495373 0.313354 0.560547 -0.269592 0.717529 1441495373 0.313354 0.560547 -0.269592 0.717529 1441495373 0.313354 0.560547 -0.269592 0.717529 1441495373 0.313354 0.560547 -0.269592 0.717529 1441495373 0.311462 0.561462 -0.268616 0.718018 1441495373 0.311462 0.561462 -0.268616 0.718018 1441495373 0.311462 0.561462 -0.268616 0.718018 1441495373 0.311462 0.561462 -0.268616 0.718018 1441495373 0.311462 0.561462 -0.268616 0.718018 1441495373 0.311462 0.561462 -0.268616 0.718018 1441495373 0.310791 0.560974 -0.267395 0.719116 1441495373 0.310791 0.560974 -0.267395 0.719116 1441495373 0.310791 0.560974 -0.267395 0.719116 1441495373 0.310791 0.560974 -0.267395 0.719116 1441495373 0.310791 0.560974 -0.267395 0.719116 1441495373 0.310791 0.560974 -0.267395 0.719116 1441495373 0.309937 0.560120 -0.266296 0.720520 1441495373 0.309937 0.560120 -0.266296 0.720520 1441495373 0.309937 0.560120 -0.266296 0.720520 1441495373 0.309937 0.560120 -0.266296 0.720520 1441495373 0.309937 0.560120 -0.266296 0.720520 1441495373 0.309937 0.560120 -0.266296 0.720520 1441495373 0.308838 0.559937 -0.265198 0.721558 1441495373 0.308838 0.559937 -0.265198 0.721558 1441495373 0.308838 0.559937 -0.265198 0.721558 1441495373 0.308838 0.559937 -0.265198 0.721558 1441495373 0.308838 0.559937 -0.265198 0.721558 1441495373 0.308838 0.559937 -0.265198 0.721558 1441495373 0.306763 0.560669 -0.263489 0.722534 1441495373 0.306763 0.560669 -0.263489 0.722534 1441495373 0.306763 0.560669 -0.263489 0.722534 1441495373 0.306763 0.560669 -0.263489 0.722534 1441495373 0.306763 0.560669 -0.263489 0.722534 1441495373 0.306763 0.560669 -0.263489 0.722534 1441495373 0.306763 0.560669 -0.263489 0.722534 1441495373 0.304443 0.562256 -0.261719 0.722900 1441495373 0.304443 0.562256 -0.261719 0.722900 1441495373 0.304443 0.562256 -0.261719 0.722900 1441495373 0.304443 0.562256 -0.261719 0.722900 1441495373 0.304443 0.562256 -0.261719 0.722900 1441495373 0.303467 0.563965 -0.261475 0.722107 1441495373 0.303467 0.563965 -0.261475 0.722107 1441495373 0.303467 0.563965 -0.261475 0.722107 1441495373 0.303467 0.563965 -0.261475 0.722107 1441495373 0.303467 0.563965 -0.261475 0.722107 1441495373 0.303467 0.563965 -0.261475 0.722107 1441495373 0.303223 0.565735 -0.261963 0.720642 1441495373 0.303223 0.565735 -0.261963 0.720642 1441495373 0.303223 0.565735 -0.261963 0.720642 1441495373 0.303223 0.565735 -0.261963 0.720642 1441495373 0.303223 0.565735 -0.261963 0.720642 1441495373 0.303223 0.565735 -0.261963 0.720642 1441495374 0.303223 0.565735 -0.261963 0.720642 1441495374 0.302246 0.568115 -0.261902 0.719177 1441495374 0.302246 0.568115 -0.261902 0.719177 1441495374 0.302246 0.568115 -0.261902 0.719177 1441495374 0.302246 0.568115 -0.261902 0.719177 1441495374 0.302246 0.568115 -0.261902 0.719177 1441495374 0.302246 0.568115 -0.261902 0.719177 1441495374 0.301147 0.570557 -0.262024 0.717651 1441495374 0.301147 0.570557 -0.262024 0.717651 1441495374 0.301147 0.570557 -0.262024 0.717651 1441495374 0.301147 0.570557 -0.262024 0.717651 1441495374 0.301147 0.570557 -0.262024 0.717651 1441495374 0.301147 0.570557 -0.262024 0.717651 1441495374 0.299194 0.571106 -0.260559 0.718567 1441495374 0.299194 0.571106 -0.260559 0.718567 1441495374 0.299194 0.571106 -0.260559 0.718567 1441495374 0.299194 0.571106 -0.260559 0.718567 1441495374 0.299194 0.571106 -0.260559 0.718567 1441495374 0.299194 0.571106 -0.260559 0.718567 1441495374 0.299194 0.571106 -0.260559 0.718567 1441495374 0.292236 0.572693 -0.256470 0.721680 1441495374 0.292236 0.572693 -0.256470 0.721680 1441495374 0.292236 0.572693 -0.256470 0.721680 1441495374 0.292236 0.572693 -0.256470 0.721680 1441495374 0.292236 0.572693 -0.256470 0.721680 1441495374 0.292236 0.572693 -0.256470 0.721680 1441495374 0.278381 0.577026 -0.247620 0.726746 1441495374 0.278381 0.577026 -0.247620 0.726746 1441495374 0.278381 0.577026 -0.247620 0.726746 1441495374 0.278381 0.577026 -0.247620 0.726746 1441495374 0.278381 0.577026 -0.247620 0.726746 1441495374 0.278381 0.577026 -0.247620 0.726746 1441495374 0.266907 0.579407 -0.239380 0.731873 1441495374 0.266907 0.579407 -0.239380 0.731873 1441495374 0.266907 0.579407 -0.239380 0.731873 1441495374 0.266907 0.579407 -0.239380 0.731873 1441495374 0.266907 0.579407 -0.239380 0.731873 1441495374 0.266907 0.579407 -0.239380 0.731873 1441495374 0.258972 0.582397 -0.235657 0.733521 1441495374 0.258972 0.582397 -0.235657 0.733521 1441495374 0.258972 0.582397 -0.235657 0.733521 1441495374 0.258972 0.582397 -0.235657 0.733521 1441495374 0.258972 0.582397 -0.235657 0.733521 1441495374 0.258972 0.582397 -0.235657 0.733521 1441495374 0.254395 0.584106 -0.232422 0.734863 1441495374 0.254395 0.584106 -0.232422 0.734863 1441495374 0.254395 0.584106 -0.232422 0.734863 1441495374 0.254395 0.584106 -0.232422 0.734863 1441495374 0.254395 0.584106 -0.232422 0.734863 1441495374 0.254395 0.584106 -0.232422 0.734863 1441495374 0.254395 0.584106 -0.232422 0.734863 1441495374 0.254700 0.584473 -0.231262 0.734802 1441495374 0.254700 0.584473 -0.231262 0.734802 1441495374 0.254700 0.584473 -0.231262 0.734802 1441495374 0.254700 0.584473 -0.231262 0.734802 1441495374 0.254700 0.584473 -0.231262 0.734802 1441495374 0.254700 0.584473 -0.231262 0.734802 1441495374 0.254700 0.584473 -0.231262 0.734802 1441495374 0.258240 0.585388 -0.231873 0.732666 1441495374 0.258240 0.585388 -0.231873 0.732666 1441495374 0.258240 0.585388 -0.231873 0.732666 1441495374 0.258240 0.585388 -0.231873 0.732666 1441495374 0.258240 0.585388 -0.231873 0.732666 1441495374 0.258240 0.585388 -0.231873 0.732666 1441495374 0.266968 0.585754 -0.235657 0.728027 1441495374 0.266968 0.585754 -0.235657 0.728027 1441495374 0.266968 0.585754 -0.235657 0.728027 1441495374 0.266968 0.585754 -0.235657 0.728027 1441495374 0.266968 0.585754 -0.235657 0.728027 1441495374 0.266968 0.585754 -0.235657 0.728027 1441495374 0.280640 0.583862 -0.243591 0.721741 1441495374 0.280640 0.583862 -0.243591 0.721741 1441495374 0.280640 0.583862 -0.243591 0.721741 1441495374 0.280640 0.583862 -0.243591 0.721741 1441495374 0.280640 0.583862 -0.243591 0.721741 1441495374 0.280640 0.583862 -0.243591 0.721741 1441495374 0.292786 0.581421 -0.252502 0.715820 1441495374 0.292786 0.581421 -0.252502 0.715820 1441495374 0.292786 0.581421 -0.252502 0.715820 1441495374 0.292786 0.581421 -0.252502 0.715820 1441495374 0.292786 0.581421 -0.252502 0.715820 1441495374 0.292786 0.581421 -0.252502 0.715820 1441495374 0.292786 0.581421 -0.252502 0.715820 1441495374 0.299133 0.580017 -0.259216 0.711914 1441495374 0.299133 0.580017 -0.259216 0.711914 1441495374 0.299133 0.580017 -0.259216 0.711914 1441495374 0.299133 0.580017 -0.259216 0.711914 1441495374 0.299133 0.580017 -0.259216 0.711914 1441495374 0.299133 0.580017 -0.259216 0.711914 1441495374 0.299377 0.581360 -0.263367 0.709167 1441495374 0.299377 0.581360 -0.263367 0.709167 1441495374 0.299377 0.581360 -0.263367 0.709167 1441495374 0.299377 0.581360 -0.263367 0.709167 1441495374 0.299377 0.581360 -0.263367 0.709167 1441495374 0.299377 0.581360 -0.263367 0.709167 1441495374 0.296448 0.584167 -0.264771 0.707581 1441495374 0.296448 0.584167 -0.264771 0.707581 1441495374 0.296448 0.584167 -0.264771 0.707581 1441495374 0.296448 0.584167 -0.264771 0.707581 1441495374 0.293823 0.585754 -0.264038 0.707642 1441495374 0.293823 0.585754 -0.264038 0.707642 1441495374 0.293823 0.585754 -0.264038 0.707642 1441495374 0.293823 0.585754 -0.264038 0.707642 1441495374 0.293823 0.585754 -0.264038 0.707642 1441495374 0.293823 0.585754 -0.264038 0.707642 1441495374 0.293823 0.585754 -0.264038 0.707642 1441495374 0.293640 0.584351 -0.262329 0.709534 1441495374 0.293640 0.584351 -0.262329 0.709534 1441495374 0.293640 0.584351 -0.262329 0.709534 1441495374 0.293640 0.584351 -0.262329 0.709534 1441495374 0.293640 0.584351 -0.262329 0.709534 1441495374 0.293640 0.584351 -0.262329 0.709534 1441495375 0.296082 0.582336 -0.263855 0.709595 1441495375 0.296082 0.582336 -0.263855 0.709595 1441495375 0.296082 0.582336 -0.263855 0.709595 1441495375 0.296082 0.582336 -0.263855 0.709595 1441495375 0.296082 0.582336 -0.263855 0.709595 1441495375 0.296082 0.582336 -0.263855 0.709595 1441495375 0.297546 0.580872 -0.264832 0.709839 1441495375 0.297546 0.580872 -0.264832 0.709839 1441495375 0.297546 0.580872 -0.264832 0.709839 1441495375 0.297546 0.580872 -0.264832 0.709839 1441495375 0.297546 0.580872 -0.264832 0.709839 1441495375 0.297546 0.580872 -0.264832 0.709839 1441495375 0.297058 0.579712 -0.264771 0.710999 1441495375 0.297058 0.579712 -0.264771 0.710999 1441495375 0.297058 0.579712 -0.264771 0.710999 1441495375 0.297058 0.579712 -0.264771 0.710999 1441495375 0.297058 0.579712 -0.264771 0.710999 1441495375 0.297058 0.579712 -0.264771 0.710999 1441495375 0.297058 0.579712 -0.264771 0.710999 1441495375 0.295532 0.578918 -0.263428 0.712708 1441495375 0.295532 0.578918 -0.263428 0.712708 1441495375 0.295532 0.578918 -0.263428 0.712708 1441495375 0.295532 0.578918 -0.263428 0.712708 1441495375 0.295532 0.578918 -0.263428 0.712708 1441495375 0.295532 0.578918 -0.263428 0.712708 1441495375 0.294556 0.578308 -0.262024 0.714172 1441495375 0.294556 0.578308 -0.262024 0.714172 1441495375 0.294556 0.578308 -0.262024 0.714172 1441495375 0.294556 0.578308 -0.262024 0.714172 1441495375 0.294556 0.578308 -0.262024 0.714172 1441495375 0.294556 0.578308 -0.262024 0.714172 1441495375 0.293152 0.578491 -0.260803 0.715088 1441495375 0.293152 0.578491 -0.260803 0.715088 1441495375 
0.324585 0.579468 -0.289856 0.689087 1441495378 0.324585 0.579468 -0.289856 0.689087 1441495378 0.324585 0.579468 -0.289856 0.689087 1441495378 0.324585 0.579468 -0.289856 0.689087 1441495378 0.324585 0.579468 -0.289856 0.689087 1441495378 0.324585 0.579468 -0.289856 0.689087 1441495378 0.329651 0.575073 -0.292297 0.689270 1441495378 0.329651 0.575073 -0.292297 0.689270 1441495378 0.329651 0.575073 -0.292297 0.689270 1441495378 0.329651 0.575073 -0.292297 0.689270 1441495378 0.329651 0.575073 -0.292297 0.689270 1441495378 0.329651 0.575073 -0.292297 0.689270 1441495378 0.329651 0.575073 -0.292297 0.689270 1441495378 0.333252 0.569458 -0.292542 0.692078 1441495378 0.333252 0.569458 -0.292542 0.692078 1441495378 0.333252 0.569458 -0.292542 0.692078 1441495378 0.333252 0.569458 -0.292542 0.692078 1441495378 0.333252 0.569458 -0.292542 0.692078 1441495378 0.333252 0.569458 -0.292542 0.692078 1441495378 0.333252 0.569458 -0.292542 0.692078 1441495378 0.337585 0.562561 -0.292725 0.695557 1441495378 0.337585 0.562561 -0.292725 0.695557 1441495378 0.337585 0.562561 -0.292725 0.695557 1441495378 0.337585 0.562561 -0.292725 0.695557 1441495378 0.337585 0.562561 -0.292725 0.695557 1441495378 0.337585 0.562561 -0.292725 0.695557 1441495378 0.339905 0.556641 -0.291199 0.699768 1441495378 0.339905 0.556641 -0.291199 0.699768 1441495378 0.339905 0.556641 -0.291199 0.699768 1441495378 0.339905 0.556641 -0.291199 0.699768 1441495378 0.339905 0.556641 -0.291199 0.699768 1441495378 0.341980 0.552673 -0.289612 0.702637 1441495378 0.341980 0.552673 -0.289612 0.702637 1441495378 0.341980 0.552673 -0.289612 0.702637 1441495378 0.341980 0.552673 -0.289612 0.702637 1441495378 0.341980 0.552673 -0.289612 0.702637 1441495378 0.341980 0.552673 -0.289612 0.702637 1441495378 0.343811 0.548950 -0.286621 0.705872 1441495378 0.343811 0.548950 -0.286621 0.705872 1441495378 0.343811 0.548950 -0.286621 0.705872 1441495378 0.343811 0.548950 -0.286621 0.705872 1441495378 0.343811 0.548950 -0.286621 0.705872 1441495378 0.343811 0.548950 -0.286621 0.705872 1441495378 0.345154 0.545898 -0.284302 0.708496 1441495378 0.345154 0.545898 -0.284302 0.708496 1441495378 0.345154 0.545898 -0.284302 0.708496 1441495378 0.345154 0.545898 -0.284302 0.708496 1441495378 0.345154 0.545898 -0.284302 0.708496 1441495378 0.345154 0.545898 -0.284302 0.708496 1441495378 0.345154 0.545898 -0.284302 0.708496 1441495378 0.347656 0.544189 -0.284729 0.708435 1441495378 0.347656 0.544189 -0.284729 0.708435 1441495378 0.347656 0.544189 -0.284729 0.708435 1441495378 0.347656 0.544189 -0.284729 0.708435 1441495378 0.347656 0.544189 -0.284729 0.708435 1441495378 0.347656 0.544189 -0.284729 0.708435 1441495378 0.350464 0.543579 -0.286560 0.706787 1441495378 0.350464 0.543579 -0.286560 0.706787 1441495378 0.350464 0.543579 -0.286560 0.706787 1441495378 0.350464 0.543579 -0.286560 0.706787 1441495378 0.352966 0.543030 -0.288635 0.705078 1441495378 0.352966 0.543030 -0.288635 0.705078 1441495378 0.352966 0.543030 -0.288635 0.705078 1441495378 0.352966 0.543030 -0.288635 0.705078 1441495378 0.355469 0.542358 -0.291260 0.703247 1441495378 0.355469 0.542358 -0.291260 0.703247 1441495378 0.355469 0.542358 -0.291260 0.703247 1441495378 0.355469 0.542358 -0.291260 0.703247 1441495378 0.355469 0.542358 -0.291260 0.703247 1441495378 0.355469 0.542358 -0.291260 0.703247 1441495378 0.356201 0.541626 -0.293030 0.702698 1441495378 0.356201 0.541626 -0.293030 0.702698 1441495378 0.356201 0.541626 -0.293030 0.702698 1441495378 0.356201 0.541626 -0.293030 0.702698 1441495378 0.356201 0.541626 -0.293030 0.702698 1441495378 0.356201 0.541626 -0.293030 0.702698 1441495378 0.356201 0.541626 -0.293030 0.702698 1441495378 0.354797 0.541199 -0.293091 0.703735 1441495378 0.354797 0.541199 -0.293091 0.703735 1441495378 0.354797 0.541199 -0.293091 0.703735 1441495378 0.354797 0.541199 -0.293091 0.703735 1441495378 0.354797 0.541199 -0.293091 0.703735 1441495378 0.354797 0.541199 -0.293091 0.703735 1441495378 0.354248 0.540527 -0.293396 0.704407 1441495378 0.354248 0.540527 -0.293396 0.704407 1441495378 0.354248 0.540527 -0.293396 0.704407 1441495378 0.354248 0.540527 -0.293396 0.704407 1441495378 0.354248 0.540527 -0.293396 0.704407 1441495378 0.354248 0.540527 -0.293396 0.704407 1441495378 0.354248 0.540527 -0.293396 0.704407 1441495378 0.351990 0.540955 -0.292480 0.705566 1441495378 0.351990 0.540955 -0.292480 0.705566 1441495378 0.351990 0.540955 -0.292480 0.705566 1441495378 0.351990 0.540955 -0.292480 0.705566 1441495378 0.351990 0.540955 -0.292480 0.705566 1441495378 0.351990 0.540955 -0.292480 0.705566 1441495378 0.349731 0.542114 -0.290527 0.706604 1441495378 0.349731 0.542114 -0.290527 0.706604 1441495378 0.349731 0.542114 -0.290527 0.706604 1441495378 0.349731 0.542114 -0.290527 0.706604 1441495378 0.349731 0.542114 -0.290527 0.706604 1441495378 0.349731 0.542114 -0.290527 0.706604 1441495378 0.349854 0.543335 -0.290344 0.705688 1441495378 0.349854 0.543335 -0.290344 0.705688 1441495378 0.349854 0.543335 -0.290344 0.705688 1441495378 0.349854 0.543335 -0.290344 0.705688 1441495379 0.349854 0.543335 -0.290344 0.705688 1441495379 0.349854 0.543335 -0.290344 0.705688 1441495379 0.349854 0.543335 -0.290344 0.705688 1441495379 0.350464 0.543518 -0.290894 0.705017 1441495379 0.350464 0.543518 -0.290894 0.705017 1441495379 0.350464 0.543518 -0.290894 0.705017 1441495379 0.350464 0.543518 -0.290894 0.705017 1441495379 0.350464 0.543518 -0.290894 0.705017 1441495379 0.350464 0.543518 -0.290894 0.705017 1441495379 0.350586 0.542603 -0.291199 0.705505 1441495379 0.350586 0.542603 -0.291199 0.705505 1441495379 0.350586 0.542603 -0.291199 0.705505 1441495379 0.350586 0.542603 -0.291199 0.705505 1441495379 0.350586 0.542603 -0.291199 0.705505 1441495379 0.350586 0.542603 -0.291199 0.705505 1441495379 0.349121 0.541199 -0.289612 0.708008 1441495379 0.349121 0.541199 -0.289612 0.708008 1441495379 0.349121 0.541199 -0.289612 0.708008 1441495379 0.349121 0.541199 -0.289612 0.708008 1441495379 0.349121 0.541199 -0.289612 0.708008 1441495379 0.349121 0.541199 -0.289612 0.708008 1441495379 0.349121 0.541199 -0.289612 0.708008 1441495379 0.347839 0.539612 -0.288147 0.710449 1441495379 0.347839 0.539612 -0.288147 0.710449 1441495379 0.347839 0.539612 -0.288147 0.710449 1441495379 0.347839 0.539612 -0.288147 0.710449 1441495379 0.347839 0.539612 -0.288147 0.710449 1441495379 0.347839 0.539612 -0.288147 0.710449 1441495379 0.347778 0.539551 -0.288513 0.710388 1441495379 0.347778 0.539551 -0.288513 0.710388 1441495379 0.347778 0.539551 -0.288513 0.710388 1441495379 0.347778 0.539551 -0.288513 0.710388 1441495379 0.347778 0.539551 -0.288513 0.710388 1441495379 0.347778 0.539551 -0.288513 0.710388 1441495379 0.347778 0.539551 -0.288513 0.710388 1441495379 0.349182 0.541931 -0.292603 0.706177 1441495379 0.349182 0.541931 -0.292603 0.706177 1441495379 0.349182 0.541931 -0.292603 0.706177 1441495379 0.349182 0.541931 -0.292603 0.706177 1441495379 0.349182 0.541931 -0.292603 0.706177 1441495379 0.351868 0.545532 -0.300110 0.698853 1441495379 0.351868 0.545532 -0.300110 0.698853 1441495379 0.351868 0.545532 -0.300110 0.698853 1441495379 0.351868 0.545532 -0.300110 0.698853 1441495379 0.351868 0.545532 -0.300110 0.698853 1441495379 0.356262 0.548523 -0.308411 0.690613 1441495379 0.356262 0.548523 -0.308411 0.690613 1441495379 0.356262 0.548523 -0.308411 0.690613 1441495379 0.356262 0.548523 -0.308411 0.690613 1441495379 0.356262 0.548523 -0.308411 0.690613 1441495379 0.356262 0.548523 -0.308411 0.690613 1441495379 0.363037 0.548401 -0.317200 0.683167 1441495379 0.363037 0.548401 -0.317200 0.683167 1441495379 0.363037 0.548401 -0.317200 0.683167 1441495379 0.363037 0.548401 -0.317200 0.683167 1441495379 0.363037 0.548401 -0.317200 0.683167 1441495379 0.363037 0.548401 -0.317200 0.683167 1441495379 0.369324 0.546692 -0.323730 0.678162 1441495379 0.369324 0.546692 -0.323730 0.678162 1441495379 0.369324 0.546692 -0.323730 0.678162 1441495379 0.369324 0.546692 -0.323730 0.678162 1441495379 0.369324 0.546692 -0.323730 0.678162 1441495379 0.369324 0.546692 -0.323730 0.678162 1441495379 0.371948 0.545166 -0.326477 0.676636 1441495379 0.371948 0.545166 -0.326477 0.676636 1441495379 0.371948 0.545166 -0.326477 0.676636 1441495379 0.371948 0.545166 -0.326477 0.676636 1441495379 0.371948 0.545166 -0.326477 0.676636 1441495379 0.371948 0.545166 -0.326477 0.676636 1441495379 0.371643 0.544861 -0.327148 0.676697 1441495379 0.371643 0.544861 -0.327148 0.676697 1441495379 0.371643 0.544861 -0.327148 0.676697 1441495379 0.371643 0.544861 -0.327148 0.676697 1441495379 0.371643 0.544861 -0.327148 0.676697 1441495379 0.371643 0.544861 -0.327148 0.676697 1441495379 0.370056 0.544861 -0.326477 0.677856 1441495379 0.370056 0.544861 -0.326477 0.677856 1441495379 0.370056 0.544861 -0.326477 0.677856 1441495379 0.370056 0.544861 -0.326477 0.677856 1441495379 0.370056 0.544861 -0.326477 0.677856 1441495379 0.370056 0.544861 -0.326477 0.677856 1441495379 0.370056 0.544861 -0.326477 0.677856 1441495379 0.368225 0.544617 -0.324219 0.680176 1441495379 0.368225 0.544617 -0.324219 0.680176 1441495379 0.368225 0.544617 -0.324219 0.680176 1441495379 0.368225 0.544617 -0.324219 0.680176 1441495379 0.368225 0.544617 -0.324219 0.680176 1441495379 0.368225 0.544617 -0.324219 0.680176 1441495379 0.366638 0.544800 -0.321533 0.682129 1441495379 0.366638 0.544800 -0.321533 0.682129 1441495379 0.366638 0.544800 -0.321533 0.682129 1441495379 0.366638 0.544800 -0.321533 0.682129 1441495379 0.366638 0.544800 -0.321533 0.682129 1441495379 0.363403 0.544983 -0.316895 0.685913 1441495379 0.363403 0.544983 -0.316895 0.685913 1441495379 0.363403 0.544983 -0.316895 0.685913 1441495379 0.363403 0.544983 -0.316895 0.685913 1441495379 0.363403 0.544983 -0.316895 0.685913 1441495379 0.363403 0.544983 -0.316895 0.685913 1441495379 0.361084 0.545959 -0.314575 0.687439 1441495379 0.361084 0.545959 -0.314575 0.687439 1441495379 0.361084 0.545959 -0.314575 0.687439 1441495379 0.361084 0.545959 -0.314575 0.687439 1441495379 0.361084 0.545959 -0.314575 0.687439 1441495379 0.361084 0.545959 -0.314575 0.687439 1441495379 0.361084 0.545959 -0.314575 0.687439 1441495379 0.359009 0.547058 -0.313416 0.688171 1441495379 0.359009 0.547058 -0.313416 0.688171 1441495379 0.359009 0.547058 -0.313416 0.688171 1441495379 0.359009 0.547058 -0.313416 0.688171 1441495379 0.359009 0.547058 -0.313416 0.688171 1441495379 0.359009 0.547058 -0.313416 0.688171 1441495380 0.357422 0.548950 -0.312866 0.687683 1441495380 0.357422 0.548950 -0.312866 0.687683 1441495380 0.357422 0.548950 -0.312866 0.687683 1441495380 0.357422 0.548950 -0.312866 0.687683 1441495380 0.357422 0.548950 -0.312866 0.687683 1441495380 0.357422 0.548950 -0.312866 0.687683 1441495380 0.356689 0.551025 -0.313965 0.685913 1441495380 0.356689 0.551025 -0.313965 0.685913 1441495380 0.356689 0.551025 -0.313965 0.685913 1441495380 0.356689 0.551025 -0.313965 0.685913 1441495380 0.356689 0.551025 -0.313965 0.685913 1441495380 0.356689 0.551025 -0.313965 0.685913 1441495380 0.354919 0.553711 -0.314941 0.684204 1441495380 0.354919 0.553711 -0.314941 0.684204 1441495380 0.354919 0.553711 -0.314941 0.684204 1441495380 0.354919 0.553711 -0.314941 0.684204 1441495380 0.354919 0.553711 -0.314941 0.684204 1441495380 0.354919 0.553711 -0.314941 0.684204 1441495380 0.351013 0.556396 -0.313110 0.684875 1441495380 0.351013 0.556396 -0.313110 0.684875 1441495380 0.351013 0.556396 -0.313110 0.684875 1441495380 0.351013 0.556396 -0.313110 0.684875 1441495380 0.351013 0.556396 -0.313110 0.684875 1441495380 0.351013 0.556396 -0.313110 0.684875 1441495380 0.344849 0.558716 -0.309875 0.687561 1441495380 0.344849 0.558716 -0.309875 0.687561 1441495380 0.344849 0.558716 -0.309875 0.687561 1441495380 0.344849 0.558716 -0.309875 0.687561 1441495380 0.344849 0.558716 -0.309875 0.687561 1441495380 0.344849 0.558716 -0.309875 0.687561 1441495380 0.344849 0.558716 -0.309875 0.687561 1441495380 0.343384 0.558777 -0.309570 0.688416 1441495380 0.343384 0.558777 -0.309570 0.688416 1441495380 0.343384 0.558777 -0.309570 0.688416 1441495380 0.343384 0.558777 -0.309570 0.688416 1441495380 0.343384 0.558777 -0.309570 0.688416 1441495380 0.343384 0.558777 -0.309570 0.688416 1441495380 0.343872 0.557800 -0.309387 0.689026 1441495380 0.343872 0.557800 -0.309387 0.689026 1441495380 0.343872 0.557800 -0.309387 0.689026 1441495380 0.343872 0.557800 -0.309387 0.689026 1441495380 0.343872 0.557800 -0.309387 0.689026 1441495380 0.343872 0.557800 -0.309387 0.689026 1441495380 0.345093 0.557434 -0.309265 0.688843 1441495380 0.345093 0.557434 -0.309265 0.688843 1441495380 0.345093 0.557434 -0.309265 0.688843 1441495380 0.345093 0.557434 -0.309265 0.688843 1441495380 0.345093 0.557434 -0.309265 0.688843 1441495380 0.345093 0.557434 -0.309265 0.688843 1441495380 0.346436 0.557190 -0.309875 0.688110 1441495380 0.346436 0.557190 -0.309875 0.688110 1441495380 0.346436 0.557190 -0.309875 0.688110 1441495380 0.346436 0.557190 -0.309875 0.688110 1441495380 0.346436 0.557190 -0.309875 0.688110 1441495380 0.346436 0.557190 -0.309875 0.688110 1441495380 0.346436 0.557190 -0.309875 0.688110 1441495380 0.346863 0.557190 -0.309875 0.687866 1441495380 0.346863 0.557190 -0.309875 0.687866 1441495380 0.346863 0.557190 -0.309875 0.687866 1441495380 0.346863 0.557190 -0.309875 0.687866 1441495380 0.346863 0.557190 -0.309875 0.687866 1441495380 0.346863 0.557190 -0.309875 0.687866 1441495380 0.347900 0.555237 -0.309875 0.688904 1441495380 0.347900 0.555237 -0.309875 0.688904 1441495380 0.347900 0.555237 -0.309875 0.688904 1441495380 0.347900 0.555237 -0.309875 0.688904 1441495380 0.347900 0.555237 -0.309875 0.688904 1441495380 0.347900 0.555237 -0.309875 0.688904 1441495380 0.349304 0.552551 -0.309570 0.690491 1441495380 0.349304 0.552551 -0.309570 0.690491 1441495380 0.349304 0.552551 -0.309570 0.690491 1441495380 0.349304 0.552551 -0.309570 0.690491 1441495380 0.349304 0.552551 -0.309570 0.690491 1441495380 0.349304 0.552551 -0.309570 0.690491 1441495380 0.349304 0.552551 -0.309570 0.690491 1441495380 0.350220 0.549561 -0.308594 0.692810 1441495380 0.350220 0.549561 -0.308594 0.692810 1441495380 0.350220 0.549561 -0.308594 0.692810 1441495380 0.350220 0.549561 -0.308594 0.692810 1441495380 0.350220 0.549561 -0.308594 0.692810 1441495380 0.350220 0.549561 -0.308594 0.692810 1441495380 0.352600 0.546875 -0.308777 0.693665 1441495380 0.352600 0.546875 -0.308777 0.693665 1441495380 0.352600 0.546875 -0.308777 0.693665 1441495380 0.352600 0.546875 -0.308777 0.693665 1441495380 0.352600 0.546875 -0.308777 0.693665 1441495380 0.352600 0.546875 -0.308777 0.693665 1441495380 0.352600 0.546875 -0.308777 0.693665 1441495380 0.356140 0.544556 -0.311157 0.692627 1441495380 0.356140 0.544556 -0.311157 0.692627 1441495380 0.356140 0.544556 -0.311157 0.692627 1441495380 0.356140 0.544556 -0.311157 0.692627 1441495380 0.356140 0.544556 -0.311157 0.692627 1441495380 0.360107 0.541870 -0.314148 0.691284 1441495380 0.360107 0.541870 -0.314148 0.691284 1441495380 0.360107 0.541870 -0.314148 0.691284 1441495380 0.360107 0.541870 -0.314148 0.691284 1441495380 0.360107 0.541870 -0.314148 0.691284 1441495380 0.363708 0.539612 -0.317383 0.689697 1441495380 0.363708 0.539612 -0.317383 0.689697 1441495380 0.363708 0.539612 -0.317383 0.689697 1441495380 0.363708 0.539612 -0.317383 0.689697 1441495380 0.363708 0.539612 -0.317383 0.689697 1441495380 0.363708 0.539612 -0.317383 0.689697 1441495380 0.363708 0.539612 -0.317383 0.689697 1441495380 0.368225 0.537476 -0.321838 0.686951 1441495380 0.368225 0.537476 -0.321838 0.686951 1441495380 0.368225 0.537476 -0.321838 0.686951 1441495380 0.368225 0.537476 -0.321838 0.686951 1441495380 0.368225 0.537476 -0.321838 0.686951 1441495380 0.371643 0.535583 -0.323914 0.685608 1441495381 0.371643 0.535583 -0.323914 0.685608 1441495381 0.371643 0.535583 -0.323914 0.685608 1441495381 0.371643 0.535583 -0.323914 0.685608 1441495381 0.371643 0.535583 -0.323914 0.685608 1441495381 0.371643 0.535583 -0.323914 0.685608 1441495381 0.373962 0.533325 -0.324768 0.685730 1441495381 0.373962 0.533325 -0.324768 0.685730 1441495381 0.373962 0.533325 -0.324768 0.685730 1441495381 0.373962 0.533325 -0.324768 0.685730 1441495381 0.373962 0.533325 -0.324768 0.685730 1441495381 0.373962 0.533325 -0.324768 0.685730 1441495381 0.375000 0.531067 -0.323364 0.687561 1441495381 0.375000 0.531067 -0.323364 0.687561 1441495381 0.375000 0.531067 -0.323364 0.687561 1441495381 0.375000 0.531067 -0.323364 0.687561 1441495381 0.375000 0.531067 -0.323364 0.687561 1441495381 0.375000 0.531067 -0.323364 0.687561 1441495381 0.375854 0.528198 -0.320435 0.690613 1441495381 0.375854 0.528198 -0.320435 0.690613 1441495381 0.375854 0.528198 -0.320435 0.690613 1441495381 0.375854 0.528198 -0.320435 0.690613 1441495381 0.375854 0.528198 -0.320435 0.690613 1441495381 0.375732 0.525696 -0.316284 0.694519 1441495381 0.375732 0.525696 -0.316284 0.694519 1441495381 0.375732 0.525696 -0.316284 0.694519 1441495381 0.375732 0.525696 -0.316284 0.694519 1441495381 0.375732 0.525696 -0.316284 0.694519 1441495381 0.375732 0.525696 -0.316284 0.694519 1441495381 0.375977 0.523743 -0.312622 0.697449 1441495381 0.375977 0.523743 -0.312622 0.697449 1441495381 0.375977 0.523743 -0.312622 0.697449 1441495381 0.375977 0.523743 -0.312622 0.697449 1441495381 0.375977 0.523743 -0.312622 0.697449 1441495381 0.375977 0.523743 -0.312622 0.697449 1441495381 0.376404 0.522827 -0.309692 0.699280 1441495381 0.376404 0.522827 -0.309692 0.699280 1441495381 0.376404 0.522827 -0.309692 0.699280 1441495381 0.376404 0.522827 -0.309692 0.699280 1441495381 0.376404 0.522827 -0.309692 0.699280 1441495381 0.376404 0.522827 -0.309692 0.699280 1441495381 0.378296 0.521729 -0.308594 0.699524 1441495381 0.378296 0.521729 -0.308594 0.699524 1441495381 0.378296 0.521729 -0.308594 0.699524 1441495381 0.378296 0.521729 -0.308594 0.699524 1441495381 0.378296 0.521729 -0.308594 0.699524 1441495381 0.378296 0.521729 -0.308594 0.699524 1441495381 0.378296 0.521729 -0.308594 0.699524 1441495381 0.380798 0.520142 -0.308350 0.699524 1441495381 0.380798 0.520142 -0.308350 0.699524 1441495381 0.380798 0.520142 -0.308350 0.699524 1441495381 0.380798 0.520142 -0.308350 0.699524 1441495381 0.380798 0.520142 -0.308350 0.699524 1441495381 0.380798 0.520142 -0.308350 0.699524 1441495381 0.382996 0.519897 -0.310669 0.697388 1441495381 0.382996 0.519897 -0.310669 0.697388 1441495381 0.382996 0.519897 -0.310669 0.697388 1441495381 0.382996 0.519897 -0.310669 0.697388 1441495381 0.382996 0.519897 -0.310669 0.697388 1441495381 0.382996 0.519897 -0.310669 0.697388 1441495381 0.384216 0.519775 -0.312805 0.695862 1441495381 0.384216 0.519775 -0.312805 0.695862 1441495381 0.384216 0.519775 -0.312805 0.695862 1441495381 0.384216 0.519775 -0.312805 0.695862 1441495381 0.384216 0.519775 -0.312805 0.695862 1441495381 0.384216 0.519775 -0.312805 0.695862 1441495381 0.384216 0.519775 -0.312805 0.695862 1441495381 0.382935 0.520386 -0.313538 0.695801 1441495381 0.382935 0.520386 -0.313538 0.695801 1441495381 0.382935 0.520386 -0.313538 0.695801 1441495381 0.382935 0.520386 -0.313538 0.695801 1441495381 0.382935 0.520386 -0.313538 0.695801 1441495381 0.382935 0.520386 -0.313538 0.695801 1441495381 0.378906 0.521423 -0.312378 0.697815 1441495381 0.378906 0.521423 -0.312378 0.697815 1441495381 0.378906 0.521423 -0.312378 0.697815 1441495381 0.378906 0.521423 -0.312378 0.697815 1441495381 0.378906 0.521423 -0.312378 0.697815 1441495381 0.378906 0.521423 -0.312378 0.697815 1441495381 0.374207 0.525024 -0.310791 0.698303 1441495381 0.374207 0.525024 -0.310791 0.698303 1441495381 0.374207 0.525024 -0.310791 0.698303 1441495381 0.374207 0.525024 -0.310791 0.698303 1441495381 0.374207 0.525024 -0.310791 0.698303 1441495381 0.374207 0.525024 -0.310791 0.698303 1441495381 0.370728 0.528809 -0.309692 0.697815 1441495381 0.370728 0.528809 -0.309692 0.697815 1441495381 0.370728 0.528809 -0.309692 0.697815 1441495381 0.370728 0.528809 -0.309692 0.697815 1441495381 0.370728 0.528809 -0.309692 0.697815 1441495381 0.370728 0.528809 -0.309692 0.697815 1441495381 0.370850 0.530518 -0.309937 0.696350 1441495381 0.370850 0.530518 -0.309937 0.696350 1441495381 0.370850 0.530518 -0.309937 0.696350 1441495381 0.370850 0.530518 -0.309937 0.696350 1441495381 0.370850 0.530518 -0.309937 0.696350 1441495381 0.370850 0.530518 -0.309937 0.696350 1441495381 0.370483 0.531189 -0.309753 0.696167 1441495381 0.370483 0.531189 -0.309753 0.696167 1441495381 0.370483 0.531189 -0.309753 0.696167 1441495381 0.370483 0.531189 -0.309753 0.696167 1441495381 0.370483 0.531189 -0.309753 0.696167 1441495381 0.370483 0.531189 -0.309753 0.696167 1441495381 0.369080 0.531677 -0.308044 0.697266 1441495381 0.369080 0.531677 -0.308044 0.697266 1441495381 0.369080 0.531677 -0.308044 0.697266 1441495381 0.369080 0.531677 -0.308044 0.697266 1441495381 0.369080 0.531677 -0.308044 0.697266 1441495381 0.369080 0.531677 -0.308044 0.697266 1441495381 0.369080 0.531677 -0.308044 0.697266 1441495381 0.367126 0.533508 -0.307312 0.697205 1441495382 0.367126 0.533508 -0.307312 0.697205 1441495382 0.367126 0.533508 -0.307312 0.697205 1441495382 0.367126 0.533508 -0.307312 0.697205 1441495382 0.367126 0.533508 -0.307312 0.697205 1441495382 0.367126 0.533508 -0.307312 0.697205 1441495382 0.362915 0.538208 -0.306091 0.696350 1441495382 0.362915 0.538208 -0.306091 0.696350 1441495382 0.362915 0.538208 -0.306091 0.696350 1441495382 0.362915 0.538208 -0.306091 0.696350 1441495382 0.362915 0.538208 -0.306091 0.696350 1441495382 0.362915 0.538208 -0.306091 0.696350 1441495382 0.358948 0.542358 -0.304382 0.695923 1441495382 0.358948 0.542358 -0.304382 0.695923 1441495382 0.358948 0.542358 -0.304382 0.695923 1441495382 0.358948 0.542358 -0.304382 0.695923 1441495382 0.358948 0.542358 -0.304382 0.695923 1441495382 0.358826 0.544678 -0.305298 0.693726 1441495382 0.358826 0.544678 -0.305298 0.693726 1441495382 0.358826 0.544678 -0.305298 0.693726 1441495382 0.362549 0.545654 -0.309753 0.689026 1441495382 0.362549 0.545654 -0.309753 0.689026 1441495382 0.362549 0.545654 -0.309753 0.689026 1441495382 0.362549 0.545654 -0.309753 0.689026 1441495382 0.362549 0.545654 -0.309753 0.689026 1441495382 0.362549 0.545654 -0.309753 0.689026 1441495382 0.369385 0.544922 -0.316284 0.682983 1441495382 0.369385 0.544922 -0.316284 0.682983 1441495382 0.369385 0.544922 -0.316284 0.682983 1441495382 0.369385 0.544922 -0.316284 0.682983 1441495382 0.369385 0.544922 -0.316284 0.682983 1441495382 0.369385 0.544922 -0.316284 0.682983 1441495382 0.376465 0.543762 -0.323792 0.676514 1441495382 0.376465 0.543762 -0.323792 0.676514 1441495382 0.376465 0.543762 -0.323792 0.676514 1441495382 0.376465 0.543762 -0.323792 0.676514 1441495382 0.376465 0.543762 -0.323792 0.676514 1441495382 0.376465 0.543762 -0.323792 0.676514 1441495382 0.376465 0.543762 -0.323792 0.676514 1441495382 0.381287 0.541870 -0.329712 0.672485 1441495382 0.381287 0.541870 -0.329712 0.672485 1441495382 0.381287 0.541870 -0.329712 0.672485 1441495382 0.381287 0.541870 -0.329712 0.672485 1441495382 0.381287 0.541870 -0.329712 0.672485 1441495382 0.381287 0.541870 -0.329712 0.672485 1441495382 0.381348 0.541443 -0.330994 0.672119 1441495382 0.381348 0.541443 -0.330994 0.672119 1441495382 0.381348 0.541443 -0.330994 0.672119 1441495382 0.381348 0.541443 -0.330994 0.672119 1441495382 0.381348 0.541443 -0.330994 0.672119 1441495382 0.381348 0.541443 -0.330994 0.672119 1441495382 0.381348 0.541443 -0.330994 0.672119 1441495382 0.380310 0.542542 -0.331238 0.671753 1441495382 0.380310 0.542542 -0.331238 0.671753 1441495382 0.380310 0.542542 -0.331238 0.671753 1441495382 0.380310 0.542542 -0.331238 0.671753 1441495382 0.380310 0.542542 -0.331238 0.671753 1441495382 0.380310 0.542542 -0.331238 0.671753 1441495382 0.378845 0.544006 -0.330505 0.671753 1441495382 0.378845 0.544006 -0.330505 0.671753 1441495382 0.378845 0.544006 -0.330505 0.671753 1441495382 0.378845 0.544006 -0.330505 0.671753 1441495382 0.378845 0.544006 -0.330505 0.671753 1441495382 0.378845 0.544006 -0.330505 0.671753 1441495382 0.376648 0.545044 -0.327393 0.673645 1441495382 0.376648 0.545044 -0.327393 0.673645 1441495382 0.376648 0.545044 -0.327393 0.673645 1441495382 0.376648 0.545044 -0.327393 0.673645 1441495382 0.376648 0.545044 -0.327393 0.673645 1441495382 0.376648 0.545044 -0.327393 0.673645 1441495382 0.374084 0.546265 -0.323792 0.675842 1441495382 0.374084 0.546265 -0.323792 0.675842 1441495382 0.374084 0.546265 -0.323792 0.675842 1441495382 0.374084 0.546265 -0.323792 0.675842 1441495382 0.374084 0.546265 -0.323792 0.675842 1441495382 0.374084 0.546265 -0.323792 0.675842 1441495382 0.374084 0.546265 -0.323792 0.675842 1441495382 0.373535 0.546570 -0.321838 0.676819 1441495382 0.373535 0.546570 -0.321838 0.676819 1441495382 0.373535 0.546570 -0.321838 0.676819 1441495382 0.373535 0.546570 -0.321838 0.676819 1441495382 0.373535 0.546570 -0.321838 0.676819 1441495382 0.373535 0.546570 -0.321838 0.676819 1441495382 0.373352 0.547485 -0.320923 0.676575 1441495382 0.373352 0.547485 -0.320923 0.676575 1441495382 0.373352 0.547485 -0.320923 0.676575 1441495382 0.373352 0.547485 -0.320923 0.676575 1441495382 0.373352 0.547485 -0.320923 0.676575 1441495382 0.373352 0.547485 -0.320923 0.676575 1441495382 0.373840 0.548401 -0.321655 0.675293 1441495382 0.373840 0.548401 -0.321655 0.675293 1441495382 0.373840 0.548401 -0.321655 0.675293 1441495382 0.373840 0.548401 -0.321655 0.675293 1441495382 0.373840 0.548401 -0.321655 0.675293 1441495382 0.373840 0.548401 -0.321655 0.675293 1441495382 0.375000 0.548462 -0.323303 0.673767 1441495382 0.375000 0.548462 -0.323303 0.673767 1441495382 0.375000 0.548462 -0.323303 0.673767 1441495382 0.375000 0.548462 -0.323303 0.673767 1441495382 0.375000 0.548462 -0.323303 0.673767 1441495382 0.375000 0.548462 -0.323303 0.673767 1441495382 0.375000 0.548462 -0.323303 0.673767 1441495382 0.375671 0.548279 -0.325134 0.672668 1441495382 0.375671 0.548279 -0.325134 0.672668 1441495382 0.375671 0.548279 -0.325134 0.672668 1441495382 0.375671 0.548279 -0.325134 0.672668 1441495382 0.375671 0.548279 -0.325134 0.672668 1441495382 0.375671 0.548279 -0.325134 0.672668 1441495382 0.373779 0.548950 -0.325256 0.673096 1441495382 0.373779 0.548950 -0.325256 0.673096 1441495383 0.373779 0.548950 -0.325256 0.673096 1441495383 0.373779 0.548950 -0.325256 0.673096 1441495383 0.373779 0.548950 -0.325256 0.673096 1441495383 0.373779 0.548950 -0.325256 0.673096 1441495383 0.373779 0.548950 -0.325256 0.673096 1441495383 0.371338 0.550232 -0.324036 0.674011 1441495383 0.371338 0.550232 -0.324036 0.674011 1441495383 0.371338 0.550232 -0.324036 0.674011 1441495383 0.371338 0.550232 -0.324036 0.674011 1441495383 0.371338 0.550232 -0.324036 0.674011 1441495383 0.371338 0.550232 -0.324036 0.674011 1441495383 0.368164 0.551331 -0.321716 0.675903 1441495383 0.368164 0.551331 -0.321716 0.675903 1441495383 0.368164 0.551331 -0.321716 0.675903 1441495383 0.368164 0.551331 -0.321716 0.675903 1441495383 0.368164 0.551331 -0.321716 0.675903 1441495383 0.363892 0.552612 -0.318298 0.678833 1441495383 0.363892 0.552612 -0.318298 0.678833 1441495383 0.363892 0.552612 -0.318298 0.678833 1441495383 0.363892 0.552612 -0.318298 0.678833 1441495383 0.363892 0.552612 -0.318298 0.678833 1441495383 0.363892 0.552612 -0.318298 0.678833 1441495383 0.363892 0.552612 -0.318298 0.678833 1441495383 0.359314 0.553894 -0.314148 0.682190 1441495383 0.359314 0.553894 -0.314148 0.682190 1441495383 0.359314 0.553894 -0.314148 0.682190 1441495383 0.359314 0.553894 -0.314148 0.682190 1441495383 0.359314 0.553894 -0.314148 0.682190 1441495383 0.359314 0.553894 -0.314148 0.682190 1441495383 0.355652 0.554138 -0.309631 0.685974 1441495383 0.355652 0.554138 -0.309631 0.685974 1441495383 0.355652 0.554138 -0.309631 0.685974 1441495383 0.355652 0.554138 -0.309631 0.685974 1441495383 0.355652 0.554138 -0.309631 0.685974 1441495383 0.355652 0.554138 -0.309631 0.685974 1441495383 0.353088 0.553284 -0.307129 0.689026 1441495383 0.353088 0.553284 -0.307129 0.689026 1441495383 0.353088 0.553284 -0.307129 0.689026 1441495383 0.353088 0.553284 -0.307129 0.689026 1441495383 0.353088 0.553284 -0.307129 0.689026 1441495383 0.353088 0.553284 -0.307129 0.689026 1441495383 0.350586 0.551758 -0.304749 0.692566 1441495383 0.350586 0.551758 -0.304749 0.692566 1441495383 0.350586 0.551758 -0.304749 0.692566 1441495383 0.350586 0.551758 -0.304749 0.692566 1441495383 0.350586 0.551758 -0.304749 0.692566 1441495383 0.350586 0.551758 -0.304749 0.692566 1441495383 0.348755 0.550720 -0.302124 0.695496 1441495383 0.348755 0.550720 -0.302124 0.695496 1441495383 0.348755 0.550720 -0.302124 0.695496 1441495383 0.348755 0.550720 -0.302124 0.695496 1441495383 0.348755 0.550720 -0.302124 0.695496 1441495383 
0.316101 0.575623 -0.281738 0.699524 1441495385 0.316101 0.575623 -0.281738 0.699524 1441495385 0.316101 0.575623 -0.281738 0.699524 1441495385 0.316101 0.575623 -0.281738 0.699524 1441495385 0.316101 0.575623 -0.281738 0.699524 1441495385 0.322937 0.571228 -0.285645 0.698364 1441495385 0.322937 0.571228 -0.285645 0.698364 1441495385 0.322937 0.571228 -0.285645 0.698364 1441495385 0.322937 0.571228 -0.285645 0.698364 1441495385 0.322937 0.571228 -0.285645 0.698364 1441495385 0.322937 0.571228 -0.285645 0.698364 1441495385 0.328308 0.566467 -0.289551 0.698120 1441495385 0.328308 0.566467 -0.289551 0.698120 1441495385 0.328308 0.566467 -0.289551 0.698120 1441495385 0.328308 0.566467 -0.289551 0.698120 1441495385 0.328308 0.566467 -0.289551 0.698120 1441495385 0.328308 0.566467 -0.289551 0.698120 1441495385 0.328430 0.564331 -0.290649 0.699402 1441495385 0.328430 0.564331 -0.290649 0.699402 1441495385 0.328430 0.564331 -0.290649 0.699402 1441495385 0.328430 0.564331 -0.290649 0.699402 1441495385 0.328430 0.564331 -0.290649 0.699402 1441495386 0.328430 0.564331 -0.290649 0.699402 1441495386 0.325439 0.565002 -0.290039 0.700500 1441495386 0.325439 0.565002 -0.290039 0.700500 1441495386 0.325439 0.565002 -0.290039 0.700500 1441495386 0.325439 0.565002 -0.290039 0.700500 1441495386 0.325439 0.565002 -0.290039 0.700500 1441495386 0.325439 0.565002 -0.290039 0.700500 1441495386 0.321289 0.566650 -0.286987 0.702332 1441495386 0.321289 0.566650 -0.286987 0.702332 1441495386 0.321289 0.566650 -0.286987 0.702332 1441495386 0.321289 0.566650 -0.286987 0.702332 1441495386 0.321289 0.566650 -0.286987 0.702332 1441495386 0.321289 0.566650 -0.286987 0.702332 1441495386 0.321289 0.566650 -0.286987 0.702332 1441495386 0.319275 0.566711 -0.283508 0.704590 1441495386 0.319275 0.566711 -0.283508 0.704590 1441495386 0.319275 0.566711 -0.283508 0.704590 1441495386 0.319275 0.566711 -0.283508 0.704590 1441495386 0.319275 0.566711 -0.283508 0.704590 1441495386 0.319275 0.566711 -0.283508 0.704590 1441495386 0.318665 0.566406 -0.281128 0.706055 1441495386 0.318665 0.566406 -0.281128 0.706055 1441495386 0.318665 0.566406 -0.281128 0.706055 1441495386 0.318665 0.566406 -0.281128 0.706055 1441495386 0.318665 0.566406 -0.281128 0.706055 1441495386 0.318665 0.566406 -0.281128 0.706055 1441495386 0.318665 0.566406 -0.281128 0.706055 1441495386 0.319214 0.565979 -0.280457 0.706421 1441495386 0.319214 0.565979 -0.280457 0.706421 1441495386 0.319214 0.565979 -0.280457 0.706421 1441495386 0.319214 0.565979 -0.280457 0.706421 1441495386 0.319214 0.565979 -0.280457 0.706421 1441495386 0.319214 0.565979 -0.280457 0.706421 1441495386 0.319031 0.565857 -0.280579 0.706543 1441495386 0.319031 0.565857 -0.280579 0.706543 1441495386 0.319031 0.565857 -0.280579 0.706543 1441495386 0.319031 0.565857 -0.280579 0.706543 1441495386 0.319031 0.565857 -0.280579 0.706543 1441495386 0.319031 0.565857 -0.280579 0.706543 1441495386 0.318848 0.564636 -0.279968 0.707825 1441495386 0.318848 0.564636 -0.279968 0.707825 1441495386 0.318848 0.564636 -0.279968 0.707825 1441495386 0.318848 0.564636 -0.279968 0.707825 1441495386 0.318848 0.564636 -0.279968 0.707825 1441495386 0.318848 0.564636 -0.279968 0.707825 1441495386 0.318848 0.564636 -0.279968 0.707825 1441495386 0.318787 0.563049 -0.279358 0.709412 1441495386 0.318787 0.563049 -0.279358 0.709412 1441495386 0.318787 0.563049 -0.279358 0.709412 1441495386 0.318787 0.563049 -0.279358 0.709412 1441495386 0.318787 0.563049 -0.279358 0.709412 1441495386 0.318787 0.563049 -0.279358 0.709412 1441495386 0.318298 0.562561 -0.278748 0.710205 1441495386 0.318298 0.562561 -0.278748 0.710205 1441495386 0.318298 0.562561 -0.278748 0.710205 1441495386 0.318298 0.562561 -0.278748 0.710205 1441495386 0.318298 0.562561 -0.278748 0.710205 1441495386 0.318298 0.562561 -0.278748 0.710205 1441495386 0.318298 0.562561 -0.278748 0.710205 1441495386 0.318237 0.562256 -0.278320 0.710693 1441495386 0.318237 0.562256 -0.278320 0.710693 1441495386 0.318237 0.562256 -0.278320 0.710693 1441495386 0.318237 0.562256 -0.278320 0.710693 1441495386 0.318237 0.562256 -0.278320 0.710693 1441495386 0.318237 0.562256 -0.278320 0.710693 1441495386 0.318848 0.561951 -0.278137 0.710693 1441495386 0.318848 0.561951 -0.278137 0.710693 1441495386 0.318848 0.561951 -0.278137 0.710693 1441495386 0.318848 0.561951 -0.278137 0.710693 1441495386 0.318848 0.561951 -0.278137 0.710693 1441495386 0.318848 0.561951 -0.278137 0.710693 1441495386 0.320251 0.561218 -0.278625 0.710449 1441495386 0.320251 0.561218 -0.278625 0.710449 1441495386 0.320251 0.561218 -0.278625 0.710449 1441495386 0.320251 0.561218 -0.278625 0.710449 1441495386 0.320251 0.561218 -0.278625 0.710449 1441495386 0.320251 0.561218 -0.278625 0.710449 1441495386 0.321228 0.560364 -0.279358 0.710388 1441495386 0.321228 0.560364 -0.279358 0.710388 1441495386 0.321228 0.560364 -0.279358 0.710388 1441495386 0.321228 0.560364 -0.279358 0.710388 1441495386 0.321228 0.560364 -0.279358 0.710388 1441495386 0.321228 0.560364 -0.279358 0.710388 1441495386 0.321777 0.559448 -0.279602 0.710815 1441495386 0.321777 0.559448 -0.279602 0.710815 1441495386 0.321777 0.559448 -0.279602 0.710815 1441495386 0.321777 0.559448 -0.279602 0.710815 1441495386 0.321777 0.559448 -0.279602 0.710815 1441495386 0.321777 0.559448 -0.279602 0.710815 1441495386 0.321289 0.558533 -0.279358 0.711792 1441495386 0.321289 0.558533 -0.279358 0.711792 1441495386 0.321289 0.558533 -0.279358 0.711792 1441495386 0.321289 0.558533 -0.279358 0.711792 1441495386 0.321289 0.558533 -0.279358 0.711792 1441495386 0.321289 0.558533 -0.279358 0.711792 1441495386 0.321289 0.558533 -0.279358 0.711792 1441495386 0.320190 0.557983 -0.278320 0.713135 1441495386 0.320190 0.557983 -0.278320 0.713135 1441495386 0.320190 0.557983 -0.278320 0.713135 1441495386 0.320190 0.557983 -0.278320 0.713135 1441495386 0.320190 0.557983 -0.278320 0.713135 1441495386 0.320190 0.557983 -0.278320 0.713135 1441495386 0.317688 0.557739 -0.276733 0.715088 1441495386 0.317688 0.557739 -0.276733 0.715088 1441495386 0.317688 0.557739 -0.276733 0.715088 1441495386 0.317688 0.557739 -0.276733 0.715088 1441495386 0.317688 0.557739 -0.276733 0.715088 1441495386 0.317688 0.557739 -0.276733 0.715088 1441495386 0.317688 0.557739 -0.276733 0.715088 1441495386 0.314026 0.556335 -0.273560 0.719055 1441495386 0.314026 0.556335 -0.273560 0.719055 1441495386 0.314026 0.556335 -0.273560 0.719055 1441495386 0.314026 0.556335 -0.273560 0.719055 1441495386 0.314026 0.556335 -0.273560 0.719055 1441495386 0.314026 0.556335 -0.273560 0.719055 1441495386 0.310669 0.554565 -0.269470 0.723389 1441495387 0.310669 0.554565 -0.269470 0.723389 1441495387 0.310669 0.554565 -0.269470 0.723389 1441495387 0.310669 0.554565 -0.269470 0.723389 1441495387 0.310669 0.554565 -0.269470 0.723389 1441495387 0.310669 0.554565 -0.269470 0.723389 1441495387 0.310669 0.554565 -0.269470 0.723389 1441495387 0.310547 0.552429 -0.266907 0.726013 1441495387 0.310547 0.552429 -0.266907 0.726013 1441495387 0.310547 0.552429 -0.266907 0.726013 1441495387 0.310547 0.552429 -0.266907 0.726013 1441495387 0.310547 0.552429 -0.266907 0.726013 1441495387 0.310547 0.552429 -0.266907 0.726013 1441495387 0.311523 0.552307 -0.267151 0.725586 1441495387 0.311523 0.552307 -0.267151 0.725586 1441495387 0.311523 0.552307 -0.267151 0.725586 1441495387 0.311523 0.552307 -0.267151 0.725586 1441495387 0.311523 0.552307 -0.267151 0.725586 1441495387 0.311523 0.552307 -0.267151 0.725586 1441495387 0.314148 0.552490 -0.269287 0.723511 1441495387 0.314148 0.552490 -0.269287 0.723511 1441495387 0.314148 0.552490 -0.269287 0.723511 1441495387 0.314148 0.552490 -0.269287 0.723511 1441495387 0.314148 0.552490 -0.269287 0.723511 1441495387 0.314148 0.552490 -0.269287 0.723511 1441495387 0.317322 0.551941 -0.271667 0.721619 1441495387 0.317322 0.551941 -0.271667 0.721619 1441495387 0.317322 0.551941 -0.271667 0.721619 1441495387 0.317322 0.551941 -0.271667 0.721619 1441495387 0.317322 0.551941 -0.271667 0.721619 1441495387 0.317322 0.551941 -0.271667 0.721619 1441495387 0.321289 0.551147 -0.273560 0.719788 1441495387 0.321289 0.551147 -0.273560 0.719788 1441495387 0.321289 0.551147 -0.273560 0.719788 1441495387 0.321289 0.551147 -0.273560 0.719788 1441495387 0.321289 0.551147 -0.273560 0.719788 1441495387 0.321289 0.551147 -0.273560 0.719788 1441495387 0.324097 0.549500 -0.275452 0.719055 1441495387 0.324097 0.549500 -0.275452 0.719055 1441495387 0.324097 0.549500 -0.275452 0.719055 1441495387 0.324097 0.549500 -0.275452 0.719055 1441495387 0.324097 0.549500 -0.275452 0.719055 1441495387 0.324097 0.549500 -0.275452 0.719055 1441495387 0.324097 0.549500 -0.275452 0.719055 1441495387 0.323914 0.549316 -0.276062 0.719055 1441495387 0.323914 0.549316 -0.276062 0.719055 1441495387 0.323914 0.549316 -0.276062 0.719055 1441495387 0.323914 0.549316 -0.276062 0.719055 1441495387 0.323914 0.549316 -0.276062 0.719055 1441495387 0.323914 0.549316 -0.276062 0.719055 1441495387 0.323914 0.549316 -0.276062 0.719055 1441495387 0.321045 0.550781 -0.275513 0.719421 1441495387 0.321045 0.550781 -0.275513 0.719421 1441495387 0.321045 0.550781 -0.275513 0.719421 1441495387 0.321045 0.550781 -0.275513 0.719421 1441495387 0.321045 0.550781 -0.275513 0.719421 1441495387 0.321045 0.550781 -0.275513 0.719421 1441495387 0.317810 0.553101 -0.274597 0.719421 1441495387 0.317810 0.553101 -0.274597 0.719421 1441495387 0.317810 0.553101 -0.274597 0.719421 1441495387 0.317810 0.553101 -0.274597 0.719421 1441495387 0.317810 0.553101 -0.274597 0.719421 1441495387 0.317810 0.553101 -0.274597 0.719421 1441495387 0.315674 0.555481 -0.272888 0.719238 1441495387 0.315674 0.555481 -0.272888 0.719238 1441495387 0.315674 0.555481 -0.272888 0.719238 1441495387 0.315674 0.555481 -0.272888 0.719238 1441495387 0.315674 0.555481 -0.272888 0.719238 1441495387 0.315674 0.555481 -0.272888 0.719238 1441495387 0.315002 0.557495 -0.270935 0.718689 1441495387 0.315002 0.557495 -0.270935 0.718689 1441495387 0.315002 0.557495 -0.270935 0.718689 1441495387 0.315002 0.557495 -0.270935 0.718689 1441495387 0.315002 0.557495 -0.270935 0.718689 1441495387 0.315002 0.557495 -0.270935 0.718689 1441495387 0.314697 0.560181 -0.270508 0.716919 1441495387 0.314697 0.560181 -0.270508 0.716919 1441495387 0.314697 0.560181 -0.270508 0.716919 1441495387 0.314697 0.560181 -0.270508 0.716919 1441495387 0.314697 0.560181 -0.270508 0.716919 1441495387 0.314697 0.560181 -0.270508 0.716919 1441495387 0.314026 0.562134 -0.270691 0.715576 1441495387 0.314026 0.562134 -0.270691 0.715576 1441495387 0.314026 0.562134 -0.270691 0.715576 1441495387 0.314026 0.562134 -0.270691 0.715576 1441495387 0.314026 0.562134 -0.270691 0.715576 1441495387 0.314026 0.562134 -0.270691 0.715576 1441495387 0.314026 0.562134 -0.270691 0.715576 1441495387 0.312195 0.563904 -0.270203 0.715149 1441495387 0.312195 0.563904 -0.270203 0.715149 1441495387 0.312195 0.563904 -0.270203 0.715149 1441495387 0.312195 0.563904 -0.270203 0.715149 1441495387 0.312195 0.563904 -0.270203 0.715149 1441495387 0.312195 0.563904 -0.270203 0.715149 1441495387 0.309448 0.565796 -0.268921 0.715393 1441495387 0.309448 0.565796 -0.268921 0.715393 1441495387 0.309448 0.565796 -0.268921 0.715393 1441495387 0.309448 0.565796 -0.268921 0.715393 1441495387 0.309448 0.565796 -0.268921 0.715393 1441495387 0.309448 0.565796 -0.268921 0.715393 1441495387 0.309448 0.565796 -0.268921 0.715393 1441495387 0.306458 0.567932 -0.267212 0.715576 1441495387 0.306458 0.567932 -0.267212 0.715576 1441495387 0.306458 0.567932 -0.267212 0.715576 1441495387 0.306458 0.567932 -0.267212 0.715576 1441495387 0.306458 0.567932 -0.267212 0.715576 1441495387 0.306458 0.567932 -0.267212 0.715576 1441495387 0.303162 0.570435 -0.265686 0.715576 1441495387 0.303162 0.570435 -0.265686 0.715576 1441495387 0.303162 0.570435 -0.265686 0.715576 1441495387 0.303162 0.570435 -0.265686 0.715576 1441495387 0.303162 0.570435 -0.265686 0.715576 1441495387 0.303162 0.570435 -0.265686 0.715576 1441495387 0.303162 0.570435 -0.265686 0.715576 1441495387 0.300964 0.574829 -0.266052 0.712830 1441495387 0.300964 0.574829 -0.266052 0.712830 1441495388 0.300964 0.574829 -0.266052 0.712830 1441495388 0.300964 0.574829 -0.266052 0.712830 1441495388 0.300964 0.574829 -0.266052 0.712830 1441495388 0.300964 0.574829 -0.266052 0.712830 1441495388 0.300781 0.578613 -0.268188 0.709045 1441495388 0.300781 0.578613 -0.268188 0.709045 1441495388 0.300781 0.578613 -0.268188 0.709045 1441495388 0.300781 0.578613 -0.268188 0.709045 1441495388 0.300781 0.578613 -0.268188 0.709045 1441495388 0.300781 0.578613 -0.268188 0.709045 1441495388 0.302063 0.581787 -0.271179 0.704712 1441495388 0.302063 0.581787 -0.271179 0.704712 1441495388 0.302063 0.581787 -0.271179 0.704712 1441495388 0.302063 0.581787 -0.271179 0.704712 1441495388 0.302063 0.581787 -0.271179 0.704712 1441495388 0.302063 0.581787 -0.271179 0.704712 1441495388 0.302063 0.581787 -0.271179 0.704712 1441495388 0.304749 0.583191 -0.274536 0.701111 1441495388 0.304749 0.583191 -0.274536 0.701111 1441495388 0.304749 0.583191 -0.274536 0.701111 1441495388 0.304749 0.583191 -0.274536 0.701111 1441495388 0.304749 0.583191 -0.274536 0.701111 1441495388 0.304749 0.583191 -0.274536 0.701111 1441495388 0.307739 0.582764 -0.277405 0.699036 1441495388 0.307739 0.582764 -0.277405 0.699036 1441495388 0.307739 0.582764 -0.277405 0.699036 1441495388 0.307739 0.582764 -0.277405 0.699036 1441495388 0.307739 0.582764 -0.277405 0.699036 1441495388 0.307739 0.582764 -0.277405 0.699036 1441495388 0.307739 0.582764 -0.277405 0.699036 1441495388 0.309082 0.582764 -0.279053 0.697754 1441495388 0.309082 0.582764 -0.279053 0.697754 1441495388 0.309082 0.582764 -0.279053 0.697754 1441495388 0.309082 0.582764 -0.279053 0.697754 1441495388 0.309082 0.582764 -0.279053 0.697754 1441495388 0.309082 0.582764 -0.279053 0.697754 1441495388 0.310120 0.582153 -0.280334 0.697327 1441495388 0.310120 0.582153 -0.280334 0.697327 1441495388 0.310120 0.582153 -0.280334 0.697327 1441495388 0.310120 0.582153 -0.280334 0.697327 1441495388 0.310120 0.582153 -0.280334 0.697327 1441495388 0.310120 0.582153 -0.280334 0.697327 1441495388 0.309937 0.581177 -0.280029 0.698303 1441495388 0.309937 0.581177 -0.280029 0.698303 1441495388 0.309937 0.581177 -0.280029 0.698303 1441495388 0.309937 0.581177 -0.280029 0.698303 1441495388 0.309937 0.581177 -0.280029 0.698303 1441495388 0.309937 0.581177 -0.280029 0.698303 1441495388 0.308289 0.581177 -0.278809 0.699524 1441495388 0.308289 0.581177 -0.278809 0.699524 1441495388 0.308289 0.581177 -0.278809 0.699524 1441495388 0.308289 0.581177 -0.278809 0.699524 1441495388 0.308289 0.581177 -0.278809 0.699524 1441495388 0.308289 0.581177 -0.278809 0.699524 1441495388 0.308289 0.581177 -0.278809 0.699524 1441495388 0.302307 0.582642 -0.275513 0.702209 1441495388 0.302307 0.582642 -0.275513 0.702209 1441495388 0.302307 0.582642 -0.275513 0.702209 1441495388 0.302307 0.582642 -0.275513 0.702209 1441495388 0.302307 0.582642 -0.275513 0.702209 1441495388 0.302307 0.582642 -0.275513 0.702209 1441495388 0.294739 0.585022 -0.271118 0.705200 1441495388 0.294739 0.585022 -0.271118 0.705200 1441495388 0.294739 0.585022 -0.271118 0.705200 1441495388 0.294739 0.585022 -0.271118 0.705200 1441495388 0.294739 0.585022 -0.271118 0.705200 1441495388 0.294739 0.585022 -0.271118 0.705200 1441495388 0.290588 0.585266 -0.267639 0.708008 1441495388 0.290588 0.585266 -0.267639 0.708008 1441495388 0.290588 0.585266 -0.267639 0.708008 1441495388 0.290588 0.585266 -0.267639 0.708008 1441495388 0.290588 0.585266 -0.267639 0.708008 1441495388 0.290588 0.585266 -0.267639 0.708008 1441495388 0.290588 0.585266 -0.267639 0.708008 1441495388 0.288757 0.585449 -0.265625 0.709412 1441495388 0.288757 0.585449 -0.265625 0.709412 1441495388 0.288757 0.585449 -0.265625 0.709412 1441495388 0.288757 0.585449 -0.265625 0.709412 1441495388 0.288757 0.585449 -0.265625 0.709412 1441495388 0.288757 0.585449 -0.265625 0.709412 1441495388 0.290771 0.586182 -0.266724 0.707581 1441495388 0.290771 0.586182 -0.266724 0.707581 1441495388 0.290771 0.586182 -0.266724 0.707581 1441495388 0.290771 0.586182 -0.266724 0.707581 1441495388 0.290771 0.586182 -0.266724 0.707581 1441495388 0.290771 0.586182 -0.266724 0.707581 1441495388 0.290771 0.586182 -0.266724 0.707581 1441495388 0.295105 0.585571 -0.269287 0.705261 1441495388 0.295105 0.585571 -0.269287 0.705261 1441495388 0.295105 0.585571 -0.269287 0.705261 1441495388 0.295105 0.585571 -0.269287 0.705261 1441495388 0.295105 0.585571 -0.269287 0.705261 1441495388 0.295105 0.585571 -0.269287 0.705261 1441495388 0.301514 0.581909 -0.272339 0.704407 1441495388 0.301514 0.581909 -0.272339 0.704407 1441495388 0.301514 0.581909 -0.272339 0.704407 1441495388 0.301514 0.581909 -0.272339 0.704407 1441495388 0.301514 0.581909 -0.272339 0.704407 1441495388 0.307556 0.577209 -0.276001 0.704285 1441495388 0.307556 0.577209 -0.276001 0.704285 1441495388 0.307556 0.577209 -0.276001 0.704285 1441495388 0.307556 0.577209 -0.276001 0.704285 1441495388 0.307556 0.577209 -0.276001 0.704285 1441495388 0.307556 0.577209 -0.276001 0.704285 1441495388 0.307556 0.577209 -0.276001 0.704285 1441495388 0.310730 0.572937 -0.277649 0.705688 1441495388 0.310730 0.572937 -0.277649 0.705688 1441495388 0.310730 0.572937 -0.277649 0.705688 1441495388 0.310730 0.572937 -0.277649 0.705688 1441495388 0.310730 0.572937 -0.277649 0.705688 1441495388 0.310730 0.572937 -0.277649 0.705688 1441495388 0.310791 0.570618 -0.278259 0.707336 1441495388 0.310791 0.570618 -0.278259 0.707336 1441495388 0.310791 0.570618 -0.278259 0.707336 1441495388 0.310791 0.570618 -0.278259 0.707336 1441495389 0.310791 0.570618 -0.278259 0.707336 1441495389 0.310791 0.570618 -0.278259 0.707336 1441495389 0.310608 0.568726 -0.277710 0.709167 1441495389 0.310608 0.568726 -0.277710 0.709167 1441495389 0.310608 0.568726 -0.277710 0.709167 1441495389 0.310608 0.568726 -0.277710 0.709167 1441495389 0.310608 0.568726 -0.277710 0.709167 1441495389 0.310608 0.568726 -0.277710 0.709167 1441495389 0.310608 0.568726 -0.277710 0.709167 1441495389 0.310303 0.567871 -0.276611 0.710388 1441495389 0.310303 0.567871 -0.276611 0.710388 1441495389 0.310303 0.567871 -0.276611 0.710388 1441495389 0.310303 0.567871 -0.276611 0.710388 1441495389 0.310303 0.567871 -0.276611 0.710388 1441495389 0.310303 0.567871 -0.276611 0.710388 1441495389 0.311218 0.566895 -0.275757 0.711121 1441495389 0.311218 0.566895 -0.275757 0.711121 1441495389 0.311218 0.566895 -0.275757 0.711121 1441495389 0.311218 0.566895 -0.275757 0.711121 1441495389 0.311218 0.566895 -0.275757 0.711121 1441495389 0.311218 0.566895 -0.275757 0.711121 1441495389 0.313171 0.565857 -0.275879 0.710999 1441495389 0.313171 0.565857 -0.275879 0.710999 1441495389 0.313171 0.565857 -0.275879 0.710999 1441495389 0.313171 0.565857 -0.275879 0.710999 1441495389 0.313171 0.565857 -0.275879 0.710999 1441495389 0.313171 0.565857 -0.275879 0.710999 1441495389 0.313171 0.565857 -0.275879 0.710999 1441495389 0.315308 0.564880 -0.276184 0.710693 1441495389 0.315308 0.564880 -0.276184 0.710693 1441495389 0.315308 0.564880 -0.276184 0.710693 1441495389 0.315308 0.564880 -0.276184 0.710693 1441495389 0.315308 0.564880 -0.276184 0.710693 1441495389 0.315308 0.564880 -0.276184 0.710693 1441495389 0.317688 0.563721 -0.276978 0.710266 1441495389 0.317688 0.563721 -0.276978 0.710266 1441495389 0.317688 0.563721 -0.276978 0.710266 1441495389 0.317688 0.563721 -0.276978 0.710266 1441495389 0.317688 0.563721 -0.276978 0.710266 1441495389 0.317688 0.563721 -0.276978 0.710266 1441495389 0.317566 0.564209 -0.277405 0.709778 1441495389 0.317566 0.564209 -0.277405 0.709778 1441495389 0.317566 0.564209 -0.277405 0.709778 1441495389 0.317566 0.564209 -0.277405 0.709778 1441495389 0.317566 0.564209 -0.277405 0.709778 1441495389 0.317566 0.564209 -0.277405 0.709778 1441495389 0.317566 0.564209 -0.277405 0.709778 1441495389 0.316772 0.564209 -0.276672 0.710388 1441495389 0.316772 0.564209 -0.276672 0.710388 1441495389 0.316772 0.564209 -0.276672 0.710388 1441495389 0.316772 0.564209 -0.276672 0.710388 1441495389 0.316772 0.564209 -0.276672 0.710388 1441495389 0.316772 0.564209 -0.276672 0.710388 1441495389 0.315674 0.564026 -0.276001 0.711304 1441495389 0.315674 0.564026 -0.276001 0.711304 1441495389 0.315674 0.564026 -0.276001 0.711304 1441495389 0.315674 0.564026 -0.276001 0.711304 1441495389 0.315674 0.564026 -0.276001 0.711304 1441495389 0.315674 0.564026 -0.276001 0.711304 1441495389 0.315674 0.564026 -0.276001 0.711304 1441495389 0.313538 0.564758 -0.273987 0.712463 1441495389 0.313538 0.564758 -0.273987 0.712463 1441495389 0.313538 0.564758 -0.273987 0.712463 1441495389 0.313538 0.564758 -0.273987 0.712463 1441495389 0.313538 0.564758 -0.273987 0.712463 1441495389 0.313538 0.564758 -0.273987 0.712463 1441495389 0.313660 0.565063 -0.272827 0.712646 1441495389 0.313660 0.565063 -0.272827 0.712646 1441495389 0.313660 0.565063 -0.272827 0.712646 1441495389 0.313660 0.565063 -0.272827 0.712646 1441495389 0.313660 0.565063 -0.272827 0.712646 1441495389 0.313660 0.565063 -0.272827 0.712646 1441495389 0.315125 0.564819 -0.272949 0.712097 1441495389 0.315125 0.564819 -0.272949 0.712097 1441495389 0.315125 0.564819 -0.272949 0.712097 1441495389 0.315125 0.564819 -0.272949 0.712097 1441495389 0.315125 0.564819 -0.272949 0.712097 1441495389 0.315125 0.564819 -0.272949 0.712097 1441495389 0.315125 0.564819 -0.272949 0.712097 1441495389 0.318726 0.563538 -0.273804 0.711182 1441495389 0.318726 0.563538 -0.273804 0.711182 1441495389 0.318726 0.563538 -0.273804 0.711182 1441495389 0.318726 0.563538 -0.273804 0.711182 1441495389 0.318726 0.563538 -0.273804 0.711182 1441495389 0.318726 0.563538 -0.273804 0.711182 1441495389 0.320984 0.562317 -0.275146 0.710632 1441495389 0.320984 0.562317 -0.275146 0.710632 1441495389 0.320984 0.562317 -0.275146 0.710632 1441495389 0.320984 0.562317 -0.275146 0.710632 1441495389 0.320984 0.562317 -0.275146 0.710632 1441495389 0.320984 0.562317 -0.275146 0.710632 1441495389 0.320801 0.561646 -0.275146 0.711243 1441495389 0.320801 0.561646 -0.275146 0.711243 1441495389 0.320801 0.561646 -0.275146 0.711243 1441495389 0.320801 0.561646 -0.275146 0.711243 1441495389 0.320801 0.561646 -0.275146 0.711243 1441495389 0.320801 0.561646 -0.275146 0.711243 1441495389 0.320801 0.561646 -0.275146 0.711243 1441495389 0.318665 0.561646 -0.273926 0.712646 1441495389 0.318665 0.561646 -0.273926 0.712646 1441495389 0.318665 0.561646 -0.273926 0.712646 1441495389 0.318665 0.561646 -0.273926 0.712646 1441495389 0.318665 0.561646 -0.273926 0.712646 1441495389 0.318665 0.561646 -0.273926 0.712646 1441495389 0.316101 0.561890 -0.272583 0.714111 1441495389 0.316101 0.561890 -0.272583 0.714111 1441495389 0.316101 0.561890 -0.272583 0.714111 1441495389 0.316101 0.561890 -0.272583 0.714111 1441495389 0.316101 0.561890 -0.272583 0.714111 1441495389 0.316101 0.561890 -0.272583 0.714111 1441495389 0.312866 0.563293 -0.271240 0.714966 1441495389 0.312866 0.563293 -0.271240 0.714966 1441495389 0.312866 0.563293 -0.271240 0.714966 1441495389 0.312866 0.563293 -0.271240 0.714966 1441495390 0.312866 0.563293 -0.271240 0.714966 1441495390 0.312866 0.563293 -0.271240 0.714966 1441495390 0.312866 0.563293 -0.271240 0.714966 1441495390 0.307922 0.565613 -0.269348 0.716003 1441495390 0.307922 0.565613 -0.269348 0.716003 1441495390 0.307922 0.565613 -0.269348 0.716003 1441495390 0.307922 0.565613 -0.269348 0.716003 1441495390 0.307922 0.565613 -0.269348 0.716003 1441495390 0.307922 0.565613 -0.269348 0.716003 1441495390 0.303650 0.566956 -0.267273 0.717529 1441495390 0.303650 0.566956 -0.267273 0.717529 1441495390 0.303650 0.566956 -0.267273 0.717529 1441495390 0.303650 0.566956 -0.267273 0.717529 1441495390 0.303650 0.566956 -0.267273 0.717529 1441495390 0.303650 0.566956 -0.267273 0.717529 1441495390 0.300964 0.566772 -0.265503 0.719482 1441495390 0.300964 0.566772 -0.265503 0.719482 1441495390 0.300964 0.566772 -0.265503 0.719482 1441495390 0.300964 0.566772 -0.265503 0.719482 1441495390 0.300964 0.566772 -0.265503 0.719482 1441495390 0.300964 0.566772 -0.265503 0.719482 1441495390 0.300537 0.566833 -0.263489 0.720337 1441495390 0.300537 0.566833 -0.263489 0.720337 1441495390 0.300537 0.566833 -0.263489 0.720337 1441495390 0.300537 0.566833 -0.263489 0.720337 1441495390 0.300537 0.566833 -0.263489 0.720337 1441495390 0.300537 0.566833 -0.263489 0.720337 1441495390 0.300537 0.566833 -0.263489 0.720337 1441495390 0.303467 0.567810 -0.265198 0.717712 1441495390 0.303467 0.567810 -0.265198 0.717712 1441495390 0.303467 0.567810 -0.265198 0.717712 1441495390 0.303467 0.567810 -0.265198 0.717712 1441495390 0.303467 0.567810 -0.265198 0.717712 1441495390 0.303467 0.567810 -0.265198 0.717712 1441495390 0.309021 0.568726 -0.268860 0.713196 1441495390 0.309021 0.568726 -0.268860 0.713196 1441495390 0.309021 0.568726 -0.268860 0.713196 1441495390 0.309021 0.568726 -0.268860 0.713196 1441495390 0.309021 0.568726 -0.268860 0.713196 1441495390 0.309021 0.568726 -0.268860 0.713196 1441495390 0.318298 0.568115 -0.275269 0.707153 1441495390 0.318298 0.568115 -0.275269 0.707153 1441495390 0.318298 0.568115 -0.275269 0.707153 1441495390 0.318298 0.568115 -0.275269 0.707153 1441495390 0.318298 0.568115 -0.275269 0.707153 1441495390 0.318298 0.568115 -0.275269 0.707153 1441495390 0.318298 0.568115 -0.275269 0.707153 1441495390 0.328003 0.566223 -0.283020 0.701111 1441495390 0.328003 0.566223 -0.283020 0.701111 1441495390 0.328003 0.566223 -0.283020 0.701111 1441495390 0.328003 0.566223 -0.283020 0.701111 1441495390 0.328003 0.566223 -0.283020 0.701111 1441495390 0.328003 0.566223 -0.283020 0.701111 1441495390 0.332703 0.564758 -0.289124 0.697632 1441495390 0.332703 0.564758 -0.289124 0.697632 1441495390 0.332703 0.564758 -0.289124 0.697632 1441495390 0.332703 0.564758 -0.289124 0.697632 1441495390 0.332703 0.564758 -0.289124 0.697632 1441495390 0.332703 0.564758 -0.289124 0.697632 1441495390 0.332703 0.565552 -0.293030 0.695374 1441495390 0.332703 0.565552 -0.293030 0.695374 1441495390 0.332703 0.565552 -0.293030 0.695374 1441495390 0.332703 0.565552 -0.293030 0.695374 1441495390 0.332703 0.565552 -0.293030 0.695374 1441495390 0.332703 0.565552 -0.293030 0.695374 1441495390 0.332703 0.565552 -0.293030 0.695374 1441495390 0.329041 0.568115 -0.293884 0.694641 1441495390 0.329041 0.568115 -0.293884 0.694641 1441495390 0.329041 0.568115 -0.293884 0.694641 1441495390 0.329041 0.568115 -0.293884 0.694641 1441495390 0.329041 0.568115 -0.293884 0.694641 1441495390 0.329041 0.568115 -0.293884 0.694641 1441495390 0.325256 0.571533 -0.292542 0.694214 1441495390 0.325256 0.571533 -0.292542 0.694214 1441495390 0.325256 0.571533 -0.292542 0.694214 1441495390 0.325256 0.571533 -0.292542 0.694214 1441495390 0.325256 0.571533 -0.292542 0.694214 1441495390 0.325256 0.571533 -0.292542 0.694214 1441495390 0.325256 0.571533 -0.292542 0.694214 1441495390 0.322815 0.574707 -0.291077 0.693298 1441495390 0.322815 0.574707 -0.291077 0.693298 1441495390 0.322815 0.574707 -0.291077 0.693298 1441495390 0.322815 0.574707 -0.291077 0.693298 1441495390 0.322815 0.574707 -0.291077 0.693298 1441495390 0.322815 0.574707 -0.291077 0.693298 1441495390 0.322693 0.575684 -0.290344 0.692871 1441495390 0.322693 0.575684 -0.290344 0.692871 1441495390 0.322693 0.575684 -0.290344 0.692871 1441495390 0.322693 0.575684 -0.290344 0.692871 1441495390 0.322693 0.575684 -0.290344 0.692871 1441495390 0.322693 0.575684 -0.290344 0.692871 1441495390 0.322021 0.576721 -0.289795 0.692566 1441495390 0.322021 0.576721 -0.289795 0.692566 1441495390 0.322021 0.576721 -0.289795 0.692566 1441495390 0.322021 0.576721 -0.289795 0.692566 1441495390 0.322021 0.576721 -0.289795 0.692566 1441495390 0.322021 0.576721 -0.289795 0.692566 1441495390 0.322021 0.576721 -0.289795 0.692566 1441495390 0.321472 0.576599 -0.288635 0.693420 1441495390 0.321472 0.576599 -0.288635 0.693420 1441495390 0.321472 0.576599 -0.288635 0.693420 1441495390 0.321472 0.576599 -0.288635 0.693420 1441495390 0.321472 0.576599 -0.288635 0.693420 1441495390 0.321472 0.576599 -0.288635 0.693420 1441495390 0.320007 0.576904 -0.287598 0.694275 1441495390 0.320007 0.576904 -0.287598 0.694275 1441495390 0.320007 0.576904 -0.287598 0.694275 1441495390 0.320007 0.576904 -0.287598 0.694275 1441495390 0.320007 0.576904 -0.287598 0.694275 1441495390 0.320007 0.576904 -0.287598 0.694275 1441495390 0.320007 0.576904 -0.287598 0.694275 1441495390 0.319092 0.576721 -0.286316 0.695313 1441495390 0.319092 0.576721 -0.286316 0.695313 1441495390 0.319092 0.576721 -0.286316 0.695313 1441495390 0.319092 0.576721 -0.286316 0.695313 1441495390 0.319092 0.576721 -0.286316 0.695313 1441495391 0.319092 0.576721 -0.286316 0.695313 1441495391 0.317200 0.578491 -0.285156 0.695251 1441495391 0.317200 0.578491 -0.285156 0.695251 1441495391 0.317200 0.578491 -0.285156 0.695251 1441495391 0.317200 0.578491 -0.285156 0.695251 1441495391 0.317200 0.578491 -0.285156 0.695251 1441495391 0.317200 0.578491 -0.285156 0.695251 1441495391 0.317200 0.578491 -0.285156 0.695251 1441495391 0.316406 0.580688 -0.285278 0.693726 1441495391 0.316406 0.580688 -0.285278 0.693726 1441495391 0.316406 0.580688 -0.285278 0.693726 1441495391 0.316406 0.580688 -0.285278 0.693726 1441495391 0.316406 0.580688 -0.285278 0.693726 1441495391 0.316406 0.580688 -0.285278 0.693726 1441495391 0.316589 0.581909 -0.286194 0.692261 1441495391 0.316589 0.581909 -0.286194 0.692261 1441495391 0.316589 0.581909 -0.286194 0.692261 1441495391 0.316589 0.581909 -0.286194 0.692261 1441495391 0.316589 0.581909 -0.286194 0.692261 1441495391 0.316589 0.581909 -0.286194 0.692261 1441495391 0.317566 0.581970 -0.287170 0.691284 1441495391 0.317566 0.581970 -0.287170 0.691284 1441495391 0.317566 0.581970 -0.287170 0.691284 1441495391 0.317566 0.581970 -0.287170 0.691284 1441495391 0.317566 0.581970 -0.287170 0.691284 1441495391 
0.323730 0.575684 -0.289001 0.692932 1441495393 0.323730 0.575684 -0.289001 0.692932 1441495393 0.323730 0.575684 -0.289001 0.692932 1441495393 0.323730 0.575684 -0.289001 0.692932 1441495393 0.323730 0.575684 -0.289001 0.692932 1441495393 0.323730 0.575684 -0.289001 0.692932 1441495393 0.323730 0.575684 -0.289001 0.692932 1441495393 0.324585 0.572571 -0.287231 0.695862 1441495393 0.324585 0.572571 -0.287231 0.695862 1441495393 0.324585 0.572571 -0.287231 0.695862 1441495393 0.324585 0.572571 -0.287231 0.695862 1441495393 0.324585 0.572571 -0.287231 0.695862 1441495393 0.324585 0.572571 -0.287231 0.695862 1441495393 0.325195 0.569702 -0.283936 0.699280 1441495393 0.325195 0.569702 -0.283936 0.699280 1441495393 0.325195 0.569702 -0.283936 0.699280 1441495393 0.325195 0.569702 -0.283936 0.699280 1441495393 0.325195 0.569702 -0.283936 0.699280 1441495393 0.325195 0.569702 -0.283936 0.699280 1441495393 0.327148 0.566895 -0.282532 0.701233 1441495393 0.327148 0.566895 -0.282532 0.701233 1441495393 0.327148 0.566895 -0.282532 0.701233 1441495393 0.327148 0.566895 -0.282532 0.701233 1441495393 0.327148 0.566895 -0.282532 0.701233 1441495393 0.327148 0.566895 -0.282532 0.701233 1441495393 0.331970 0.564453 -0.284058 0.700317 1441495393 0.331970 0.564453 -0.284058 0.700317 1441495393 0.331970 0.564453 -0.284058 0.700317 1441495393 0.331970 0.564453 -0.284058 0.700317 1441495393 0.331970 0.564453 -0.284058 0.700317 1441495393 0.331970 0.564453 -0.284058 0.700317 1441495393 0.339111 0.562683 -0.288940 0.696289 1441495394 0.339111 0.562683 -0.288940 0.696289 1441495394 0.339111 0.562683 -0.288940 0.696289 1441495394 0.339111 0.562683 -0.288940 0.696289 1441495394 0.339111 0.562683 -0.288940 0.696289 1441495394 0.339111 0.562683 -0.288940 0.696289 1441495394 0.347229 0.560486 -0.294983 0.691528 1441495394 0.347229 0.560486 -0.294983 0.691528 1441495394 0.347229 0.560486 -0.294983 0.691528 1441495394 0.347229 0.560486 -0.294983 0.691528 1441495394 0.347229 0.560486 -0.294983 0.691528 1441495394 0.347229 0.560486 -0.294983 0.691528 1441495394 0.355530 0.557007 -0.302490 0.686829 1441495394 0.355530 0.557007 -0.302490 0.686829 1441495394 0.355530 0.557007 -0.302490 0.686829 1441495394 0.355530 0.557007 -0.302490 0.686829 1441495394 0.355530 0.557007 -0.302490 0.686829 1441495394 0.355530 0.557007 -0.302490 0.686829 1441495394 0.355530 0.557007 -0.302490 0.686829 1441495394 0.363708 0.552063 -0.310547 0.682983 1441495394 0.363708 0.552063 -0.310547 0.682983 1441495394 0.363708 0.552063 -0.310547 0.682983 1441495394 0.363708 0.552063 -0.310547 0.682983 1441495394 0.363708 0.552063 -0.310547 0.682983 1441495394 0.363708 0.552063 -0.310547 0.682983 1441495394 0.367004 0.548462 -0.314209 0.682434 1441495394 0.367004 0.548462 -0.314209 0.682434 1441495394 0.367004 0.548462 -0.314209 0.682434 1441495394 0.367004 0.548462 -0.314209 0.682434 1441495394 0.367004 0.548462 -0.314209 0.682434 1441495394 0.367004 0.548462 -0.314209 0.682434 1441495394 0.367004 0.548462 -0.314209 0.682434 1441495394 0.366394 0.547302 -0.315002 0.683289 1441495394 0.366394 0.547302 -0.315002 0.683289 1441495394 0.366394 0.547302 -0.315002 0.683289 1441495394 0.366394 0.547302 -0.315002 0.683289 1441495394 0.366394 0.547302 -0.315002 0.683289 1441495394 0.366394 0.547302 -0.315002 0.683289 1441495394 0.366394 0.547302 -0.315002 0.683289 1441495394 0.365784 0.546570 -0.314575 0.684387 1441495394 0.365784 0.546570 -0.314575 0.684387 1441495394 0.365784 0.546570 -0.314575 0.684387 1441495394 0.365784 0.546570 -0.314575 0.684387 1441495394 0.365784 0.546570 -0.314575 0.684387 1441495394 0.365784 0.546570 -0.314575 0.684387 1441495394 0.364929 0.546387 -0.313354 0.685547 1441495394 0.364929 0.546387 -0.313354 0.685547 1441495394 0.364929 0.546387 -0.313354 0.685547 1441495394 0.364929 0.546387 -0.313354 0.685547 1441495394 0.364929 0.546387 -0.313354 0.685547 1441495394 0.364929 0.546387 -0.313354 0.685547 1441495394 0.362976 0.546753 -0.311401 0.687195 1441495394 0.362976 0.546753 -0.311401 0.687195 1441495394 0.362976 0.546753 -0.311401 0.687195 1441495394 0.362976 0.546753 -0.311401 0.687195 1441495394 0.362976 0.546753 -0.311401 0.687195 1441495394 0.362976 0.546753 -0.311401 0.687195 1441495394 0.362976 0.546753 -0.311401 0.687195 1441495394 0.358643 0.546997 -0.307556 0.690979 1441495394 0.358643 0.546997 -0.307556 0.690979 1441495394 0.358643 0.546997 -0.307556 0.690979 1441495394 0.358643 0.546997 -0.307556 0.690979 1441495394 0.358643 0.546997 -0.307556 0.690979 1441495394 0.358643 0.546997 -0.307556 0.690979 1441495394 0.354065 0.546997 -0.303223 0.695251 1441495394 0.354065 0.546997 -0.303223 0.695251 1441495394 0.354065 0.546997 -0.303223 0.695251 1441495394 0.354065 0.546997 -0.303223 0.695251 1441495394 0.354065 0.546997 -0.303223 0.695251 1441495394 0.354065 0.546997 -0.303223 0.695251 1441495394 0.349792 0.546753 -0.298767 0.699524 1441495394 0.349792 0.546753 -0.298767 0.699524 1441495394 0.349792 0.546753 -0.298767 0.699524 1441495394 0.349792 0.546753 -0.298767 0.699524 1441495394 0.349792 0.546753 -0.298767 0.699524 1441495394 0.349792 0.546753 -0.298767 0.699524 1441495394 0.349792 0.546753 -0.298767 0.699524 1441495394 0.346619 0.546631 -0.294556 0.702942 1441495394 0.346619 0.546631 -0.294556 0.702942 1441495394 0.346619 0.546631 -0.294556 0.702942 1441495394 0.346619 0.546631 -0.294556 0.702942 1441495394 0.346619 0.546631 -0.294556 0.702942 1441495394 0.346619 0.546631 -0.294556 0.702942 1441495394 0.347046 0.546326 -0.293884 0.703308 1441495394 0.347046 0.546326 -0.293884 0.703308 1441495394 0.347046 0.546326 -0.293884 0.703308 1441495394 0.347046 0.546326 -0.293884 0.703308 1441495394 0.347046 0.546326 -0.293884 0.703308 1441495394 0.347046 0.546326 -0.293884 0.703308 1441495394 0.349792 0.546509 -0.296265 0.700806 1441495394 0.349792 0.546509 -0.296265 0.700806 1441495394 0.349792 0.546509 -0.296265 0.700806 1441495394 0.349792 0.546509 -0.296265 0.700806 1441495394 0.349792 0.546509 -0.296265 0.700806 1441495394 0.349792 0.546509 -0.296265 0.700806 1441495394 0.353577 0.546875 -0.298889 0.697510 1441495394 0.353577 0.546875 -0.298889 0.697510 1441495394 0.353577 0.546875 -0.298889 0.697510 1441495394 0.353577 0.546875 -0.298889 0.697510 1441495394 0.353577 0.546875 -0.298889 0.697510 1441495394 0.353577 0.546875 -0.298889 0.697510 1441495394 0.353577 0.546875 -0.298889 0.697510 1441495394 0.358337 0.545898 -0.301514 0.694702 1441495394 0.358337 0.545898 -0.301514 0.694702 1441495394 0.358337 0.545898 -0.301514 0.694702 1441495394 0.358337 0.545898 -0.301514 0.694702 1441495394 0.358337 0.545898 -0.301514 0.694702 1441495394 0.358337 0.545898 -0.301514 0.694702 1441495394 0.364380 0.543396 -0.304382 0.692261 1441495394 0.364380 0.543396 -0.304382 0.692261 1441495394 0.364380 0.543396 -0.304382 0.692261 1441495394 0.364380 0.543396 -0.304382 0.692261 1441495394 0.364380 0.543396 -0.304382 0.692261 1441495394 0.364380 0.543396 -0.304382 0.692261 1441495394 0.364624 0.542053 -0.304871 0.692993 1441495394 0.364624 0.542053 -0.304871 0.692993 1441495394 0.364624 0.542053 -0.304871 0.692993 1441495394 0.364624 0.542053 -0.304871 0.692993 1441495394 0.364624 0.542053 -0.304871 0.692993 1441495395 0.364624 0.542053 -0.304871 0.692993 1441495395 0.364624 0.542053 -0.304871 0.692993 1441495395 0.359924 0.543518 -0.302429 0.695374 1441495395 0.359924 0.543518 -0.302429 0.695374 1441495395 0.359924 0.543518 -0.302429 0.695374 1441495395 0.359924 0.543518 -0.302429 0.695374 1441495395 0.359924 0.543518 -0.302429 0.695374 1441495395 0.359924 0.543518 -0.302429 0.695374 1441495395 0.354309 0.545166 -0.298706 0.698547 1441495395 0.354309 0.545166 -0.298706 0.698547 1441495395 0.354309 0.545166 -0.298706 0.698547 1441495395 0.354309 0.545166 -0.298706 0.698547 1441495395 0.354309 0.545166 -0.298706 0.698547 1441495395 0.354309 0.545166 -0.298706 0.698547 1441495395 0.349243 0.546692 -0.293640 0.702026 1441495395 0.349243 0.546692 -0.293640 0.702026 1441495395 0.349243 0.546692 -0.293640 0.702026 1441495395 0.349243 0.546692 -0.293640 0.702026 1441495395 0.349243 0.546692 -0.293640 0.702026 1441495395 0.349243 0.546692 -0.293640 0.702026 1441495395 0.346680 0.547119 -0.289856 0.704529 1441495395 0.346680 0.547119 -0.289856 0.704529 1441495395 0.346680 0.547119 -0.289856 0.704529 1441495395 0.346680 0.547119 -0.289856 0.704529 1441495395 0.346008 0.547913 -0.287598 0.705200 1441495395 0.346008 0.547913 -0.287598 0.705200 1441495395 0.346008 0.547913 -0.287598 0.705200 1441495395 0.346008 0.547913 -0.287598 0.705200 1441495395 0.346008 0.547913 -0.287598 0.705200 1441495395 0.346008 0.547913 -0.287598 0.705200 1441495395 0.346008 0.547913 -0.287598 0.705200 1441495395 0.347046 0.548401 -0.286926 0.704590 1441495395 0.347046 0.548401 -0.286926 0.704590 1441495395 0.347046 0.548401 -0.286926 0.704590 1441495395 0.347046 0.548401 -0.286926 0.704590 1441495395 0.347046 0.548401 -0.286926 0.704590 1441495395 0.347046 0.548401 -0.286926 0.704590 1441495395 0.348877 0.549866 -0.288574 0.701843 1441495395 0.348877 0.549866 -0.288574 0.701843 1441495395 0.348877 0.549866 -0.288574 0.701843 1441495395 0.348877 0.549866 -0.288574 0.701843 1441495395 0.348877 0.549866 -0.288574 0.701843 1441495395 0.348877 0.549866 -0.288574 0.701843 1441495395 0.352783 0.550354 -0.292664 0.697815 1441495395 0.352783 0.550354 -0.292664 0.697815 1441495395 0.352783 0.550354 -0.292664 0.697815 1441495395 0.352783 0.550354 -0.292664 0.697815 1441495395 0.352783 0.550354 -0.292664 0.697815 1441495395 0.352783 0.550354 -0.292664 0.697815 1441495395 0.352783 0.550354 -0.292664 0.697815 1441495395 0.356995 0.550476 -0.297363 0.693604 1441495395 0.356995 0.550476 -0.297363 0.693604 1441495395 0.356995 0.550476 -0.297363 0.693604 1441495395 0.356995 0.550476 -0.297363 0.693604 1441495395 0.356995 0.550476 -0.297363 0.693604 1441495395 0.356995 0.550476 -0.297363 0.693604 1441495395 0.356995 0.550476 -0.297363 0.693604 1441495395 0.362305 0.550049 -0.304504 0.687988 1441495395 0.362305 0.550049 -0.304504 0.687988 1441495395 0.362305 0.550049 -0.304504 0.687988 1441495395 0.362305 0.550049 -0.304504 0.687988 1441495395 0.362305 0.550049 -0.304504 0.687988 1441495395 0.362305 0.550049 -0.304504 0.687988 1441495395 0.367981 0.549561 -0.310852 0.682495 1441495395 0.367981 0.549561 -0.310852 0.682495 1441495395 0.367981 0.549561 -0.310852 0.682495 1441495395 0.367981 0.549561 -0.310852 0.682495 1441495395 0.367981 0.549561 -0.310852 0.682495 1441495395 0.367981 0.549561 -0.310852 0.682495 1441495395 0.373779 0.547913 -0.316711 0.678040 1441495395 0.373779 0.547913 -0.316711 0.678040 1441495395 0.373779 0.547913 -0.316711 0.678040 1441495395 0.373779 0.547913 -0.316711 0.678040 1441495395 0.373779 0.547913 -0.316711 0.678040 1441495395 0.373779 0.547913 -0.316711 0.678040 1441495395 0.376221 0.547241 -0.318970 0.676147 1441495395 0.376221 0.547241 -0.318970 0.676147 1441495395 0.376221 0.547241 -0.318970 0.676147 1441495395 0.376221 0.547241 -0.318970 0.676147 1441495395 0.376221 0.547241 -0.318970 0.676147 1441495395 0.376221 0.547241 -0.318970 0.676147 1441495395 0.376343 0.547363 -0.319275 0.675781 1441495395 0.376343 0.547363 -0.319275 0.675781 1441495395 0.376343 0.547363 -0.319275 0.675781 1441495395 0.376343 0.547363 -0.319275 0.675781 1441495395 0.376343 0.547363 -0.319275 0.675781 1441495395 0.376343 0.547363 -0.319275 0.675781 1441495395 0.376343 0.547363 -0.319275 0.675781 1441495395 0.375488 0.548462 -0.319031 0.675537 1441495395 0.375488 0.548462 -0.319031 0.675537 1441495395 0.375488 0.548462 -0.319031 0.675537 1441495395 0.375488 0.548462 -0.319031 0.675537 1441495395 0.375488 0.548462 -0.319031 0.675537 1441495395 0.375488 0.548462 -0.319031 0.675537 1441495395 0.375488 0.548462 -0.319031 0.675537 1441495395 0.373779 0.548645 -0.317017 0.677246 1441495395 0.373779 0.548645 -0.317017 0.677246 1441495395 0.373779 0.548645 -0.317017 0.677246 1441495395 0.373779 0.548645 -0.317017 0.677246 1441495395 0.373779 0.548645 -0.317017 0.677246 1441495395 0.373779 0.548645 -0.317017 0.677246 1441495395 0.370422 0.548889 -0.314392 0.680115 1441495395 0.370422 0.548889 -0.314392 0.680115 1441495395 0.370422 0.548889 -0.314392 0.680115 1441495395 0.370422 0.548889 -0.314392 0.680115 1441495395 0.370422 0.548889 -0.314392 0.680115 1441495395 0.370422 0.548889 -0.314392 0.680115 1441495395 0.365784 0.549255 -0.311157 0.683838 1441495395 0.365784 0.549255 -0.311157 0.683838 1441495395 0.365784 0.549255 -0.311157 0.683838 1441495395 0.365784 0.549255 -0.311157 0.683838 1441495395 0.365784 0.549255 -0.311157 0.683838 1441495396 0.365784 0.549255 -0.311157 0.683838 1441495396 0.360840 0.550476 -0.307373 0.687134 1441495396 0.360840 0.550476 -0.307373 0.687134 1441495396 0.360840 0.550476 -0.307373 0.687134 1441495396 0.360840 0.550476 -0.307373 0.687134 1441495396 0.360840 0.550476 -0.307373 0.687134 1441495396 0.358337 0.552612 -0.306396 0.687195 1441495396 0.358337 0.552612 -0.306396 0.687195 1441495396 0.358337 0.552612 -0.306396 0.687195 1441495396 0.356995 0.555725 -0.308228 0.684570 1441495396 0.356995 0.555725 -0.308228 0.684570 1441495396 0.356995 0.555725 -0.308228 0.684570 1441495396 0.356995 0.555725 -0.308228 0.684570 1441495396 0.356995 0.555725 -0.308228 0.684570 1441495396 0.356995 0.555725 -0.308228 0.684570 1441495396 0.356873 0.558594 -0.310425 0.681335 1441495396 0.356873 0.558594 -0.310425 0.681335 1441495396 0.356873 0.558594 -0.310425 0.681335 1441495396 0.356873 0.558594 -0.310425 0.681335 1441495396 0.356873 0.558594 -0.310425 0.681335 1441495396 0.356873 0.558594 -0.310425 0.681335 1441495396 0.358459 0.560486 -0.313416 0.677490 1441495396 0.358459 0.560486 -0.313416 0.677490 1441495396 0.358459 0.560486 -0.313416 0.677490 1441495396 0.358459 0.560486 -0.313416 0.677490 1441495396 0.358459 0.560486 -0.313416 0.677490 1441495396 0.364075 0.559631 -0.319336 0.672485 1441495396 0.364075 0.559631 -0.319336 0.672485 1441495396 0.364075 0.559631 -0.319336 0.672485 1441495396 0.364075 0.559631 -0.319336 0.672485 1441495396 0.364075 0.559631 -0.319336 0.672485 1441495396 0.364075 0.559631 -0.319336 0.672485 1441495396 0.370605 0.556091 -0.324585 0.669312 1441495396 0.370605 0.556091 -0.324585 0.669312 1441495396 0.370605 0.556091 -0.324585 0.669312 1441495396 0.370605 0.556091 -0.324585 0.669312 1441495396 0.370605 0.556091 -0.324585 0.669312 1441495396 0.370605 0.556091 -0.324585 0.669312 1441495396 0.370605 0.556091 -0.324585 0.669312 1441495396 0.374817 0.553101 -0.327148 0.668213 1441495396 0.374817 0.553101 -0.327148 0.668213 1441495396 0.374817 0.553101 -0.327148 0.668213 1441495396 0.374817 0.553101 -0.327148 0.668213 1441495396 0.374817 0.553101 -0.327148 0.668213 1441495396 0.374817 0.553101 -0.327148 0.668213 1441495396 0.374878 0.551514 -0.327087 0.669556 1441495396 0.374878 0.551514 -0.327087 0.669556 1441495396 0.374878 0.551514 -0.327087 0.669556 1441495396 0.374878 0.551514 -0.327087 0.669556 1441495396 0.374878 0.551514 -0.327087 0.669556 1441495396 0.374878 0.551514 -0.327087 0.669556 1441495396 0.374878 0.551514 -0.327087 0.669556 1441495396 0.371399 0.551819 -0.324585 0.672424 1441495396 0.371399 0.551819 -0.324585 0.672424 1441495396 0.371399 0.551819 -0.324585 0.672424 1441495396 0.371399 0.551819 -0.324585 0.672424 1441495396 0.371399 0.551819 -0.324585 0.672424 1441495396 0.371399 0.551819 -0.324585 0.672424 1441495396 0.365173 0.555176 -0.320801 0.674866 1441495396 0.365173 0.555176 -0.320801 0.674866 1441495396 0.365173 0.555176 -0.320801 0.674866 1441495396 0.365173 0.555176 -0.320801 0.674866 1441495396 0.365173 0.555176 -0.320801 0.674866 1441495396 0.365173 0.555176 -0.320801 0.674866 1441495396 0.358398 0.559021 -0.315552 0.677856 1441495396 0.358398 0.559021 -0.315552 0.677856 1441495396 0.358398 0.559021 -0.315552 0.677856 1441495396 0.358398 0.559021 -0.315552 0.677856 1441495396 0.358398 0.559021 -0.315552 0.677856 1441495396 0.358398 0.559021 -0.315552 0.677856 1441495396 0.353455 0.561096 -0.309631 0.681396 1441495396 0.353455 0.561096 -0.309631 0.681396 1441495396 0.353455 0.561096 -0.309631 0.681396 1441495396 0.353455 0.561096 -0.309631 0.681396 1441495396 0.351563 0.561890 -0.306274 0.683228 1441495396 0.351563 0.561890 -0.306274 0.683228 1441495396 0.351563 0.561890 -0.306274 0.683228 1441495396 0.351563 0.561890 -0.306274 0.683228 1441495396 0.351563 0.561890 -0.306274 0.683228 1441495396 0.351563 0.561890 -0.306274 0.683228 1441495396 0.352112 0.560608 -0.305420 0.684326 1441495396 0.352112 0.560608 -0.305420 0.684326 1441495396 0.352112 0.560608 -0.305420 0.684326 1441495396 0.352112 0.560608 -0.305420 0.684326 1441495396 0.352112 0.560608 -0.305420 0.684326 1441495396 0.352112 0.560608 -0.305420 0.684326 1441495396 0.352112 0.560608 -0.305420 0.684326 1441495396 0.353943 0.560242 -0.306152 0.683411 1441495396 0.353943 0.560242 -0.306152 0.683411 1441495396 0.353943 0.560242 -0.306152 0.683411 1441495396 0.353943 0.560242 -0.306152 0.683411 1441495396 0.353943 0.560242 -0.306152 0.683411 1441495396 0.353943 0.560242 -0.306152 0.683411 1441495396 0.356445 0.560364 -0.308777 0.680786 1441495396 0.356445 0.560364 -0.308777 0.680786 1441495396 0.356445 0.560364 -0.308777 0.680786 1441495396 0.356445 0.560364 -0.308777 0.680786 1441495396 0.356445 0.560364 -0.308777 0.680786 1441495396 0.356445 0.560364 -0.308777 0.680786 1441495396 0.359070 0.560242 -0.312134 0.678040 1441495396 0.359070 0.560242 -0.312134 0.678040 1441495396 0.359070 0.560242 -0.312134 0.678040 1441495396 0.359070 0.560242 -0.312134 0.678040 1441495396 0.359070 0.560242 -0.312134 0.678040 1441495396 0.359070 0.560242 -0.312134 0.678040 1441495397 0.359070 0.560242 -0.312134 0.678040 1441495397 0.361023 0.559570 -0.315491 0.675964 1441495397 0.361023 0.559570 -0.315491 0.675964 1441495397 0.361023 0.559570 -0.315491 0.675964 1441495397 0.361023 0.559570 -0.315491 0.675964 1441495397 0.361023 0.559570 -0.315491 0.675964 1441495397 0.361023 0.559570 -0.315491 0.675964 1441495397 0.362000 0.558838 -0.317810 0.674927 1441495397 0.362000 0.558838 -0.317810 0.674927 1441495397 0.362000 0.558838 -0.317810 0.674927 1441495397 0.362000 0.558838 -0.317810 0.674927 1441495397 0.362000 0.558838 -0.317810 0.674927 1441495397 0.362000 0.558838 -0.317810 0.674927 1441495397 0.361389 0.558105 -0.319214 0.675232 1441495397 0.361389 0.558105 -0.319214 0.675232 1441495397 0.361389 0.558105 -0.319214 0.675232 1441495397 0.361389 0.558105 -0.319214 0.675232 1441495397 0.361389 0.558105 -0.319214 0.675232 1441495397 0.361389 0.558105 -0.319214 0.675232 1441495397 0.361389 0.558105 -0.319214 0.675232 1441495397 0.357422 0.559448 -0.318909 0.676392 1441495397 0.357422 0.559448 -0.318909 0.676392 1441495397 0.357422 0.559448 -0.318909 0.676392 1441495397 0.357422 0.559448 -0.318909 0.676392 1441495397 0.357422 0.559448 -0.318909 0.676392 1441495397 0.357422 0.559448 -0.318909 0.676392 1441495397 0.354736 0.561340 -0.317566 0.676880 1441495397 0.354736 0.561340 -0.317566 0.676880 1441495397 0.354736 0.561340 -0.317566 0.676880 1441495397 0.354736 0.561340 -0.317566 0.676880 1441495397 0.354736 0.561340 -0.317566 0.676880 1441495397 0.354736 0.561340 -0.317566 0.676880 1441495397 0.354614 0.561768 -0.316467 0.677063 1441495397 0.354614 0.561768 -0.316467 0.677063 1441495397 0.354614 0.561768 -0.316467 0.677063 1441495397 0.354614 0.561768 -0.316467 0.677063 1441495397 0.354614 0.561768 -0.316467 0.677063 1441495397 0.354614 0.561768 -0.316467 0.677063 1441495397 0.355042 0.561035 -0.315002 0.678162 1441495397 0.355042 0.561035 -0.315002 0.678162 1441495397 0.355042 0.561035 -0.315002 0.678162 1441495397 0.355042 0.561035 -0.315002 0.678162 1441495397 0.355042 0.561035 -0.315002 0.678162 1441495397 0.355042 0.561035 -0.315002 0.678162 1441495397 0.353821 0.559509 -0.311829 0.681519 1441495397 0.353821 0.559509 -0.311829 0.681519 1441495397 0.353821 0.559509 -0.311829 0.681519 1441495397 0.353821 0.559509 -0.311829 0.681519 1441495397 0.353821 0.559509 -0.311829 0.681519 1441495397 0.353821 0.559509 -0.311829 0.681519 1441495397 0.353821 0.559509 -0.311829 0.681519 1441495397 0.352600 0.556519 -0.307861 0.686401 1441495397 0.352600 0.556519 -0.307861 0.686401 1441495397 0.352600 0.556519 -0.307861 0.686401 1441495397 0.352600 0.556519 -0.307861 0.686401 1441495397 0.352600 0.556519 -0.307861 0.686401 1441495397 0.352600 0.556519 -0.307861 0.686401 1441495397 0.351013 0.553406 -0.303162 0.691711 1441495397 0.351013 0.553406 -0.303162 0.691711 1441495397 0.351013 0.553406 -0.303162 0.691711 1441495397 0.351013 0.553406 -0.303162 0.691711 1441495397 0.351013 0.553406 -0.303162 0.691711 1441495397 0.351013 0.553406 -0.303162 0.691711 1441495397 0.350525 0.550415 -0.298035 0.696594 1441495397 0.350525 0.550415 -0.298035 0.696594 1441495397 0.350525 0.550415 -0.298035 0.696594 1441495397 0.350525 0.550415 -0.298035 0.696594 1441495397 0.350525 0.550415 -0.298035 0.696594 1441495397 0.350525 0.550415 -0.298035 0.696594 1441495397 0.351929 0.548584 -0.296143 0.698181 1441495397 0.351929 0.548584 -0.296143 0.698181 1441495397 0.351929 0.548584 -0.296143 0.698181 1441495397 0.351929 0.548584 -0.296143 0.698181 1441495397 0.351929 0.548584 -0.296143 0.698181 1441495397 0.351929 0.548584 -0.296143 0.698181 1441495397 0.351929 0.548584 -0.296143 0.698181 1441495397 0.355103 0.547302 -0.297302 0.697083 1441495397 0.355103 0.547302 -0.297302 0.697083 1441495397 0.355103 0.547302 -0.297302 0.697083 1441495397 0.355103 0.547302 -0.297302 0.697083 1441495397 0.355103 0.547302 -0.297302 0.697083 1441495397 0.355103 0.547302 -0.297302 0.697083 1441495397 0.359497 0.547119 -0.302063 0.692932 1441495397 0.359497 0.547119 -0.302063 0.692932 1441495397 0.359497 0.547119 -0.302063 0.692932 1441495397 0.359497 0.547119 -0.302063 0.692932 1441495397 0.359497 0.547119 -0.302063 0.692932 1441495397 0.359497 0.547119 -0.302063 0.692932 1441495397 0.363525 0.546387 -0.306335 0.689514 1441495397 0.363525 0.546387 -0.306335 0.689514 1441495397 0.363525 0.546387 -0.306335 0.689514 1441495397 0.363525 0.546387 -0.306335 0.689514 1441495397 0.363525 0.546387 -0.306335 0.689514 1441495397 0.363525 0.546387 -0.306335 0.689514 1441495397 0.363525 0.546387 -0.306335 0.689514 1441495397 0.366394 0.544983 -0.307983 0.688354 1441495397 0.366394 0.544983 -0.307983 0.688354 1441495397 0.366394 0.544983 -0.307983 0.688354 1441495397 0.366394 0.544983 -0.307983 0.688354 1441495397 0.366394 0.544983 -0.307983 0.688354 1441495397 0.366394 0.544983 -0.307983 0.688354 1441495397 0.369995 0.543396 -0.309814 0.686829 1441495397 0.369995 0.543396 -0.309814 0.686829 1441495397 0.369995 0.543396 -0.309814 0.686829 1441495397 0.369995 0.543396 -0.309814 0.686829 1441495397 0.369995 0.543396 -0.309814 0.686829 1441495397 0.369995 0.543396 -0.309814 0.686829 1441495397 0.373657 0.541199 -0.311157 0.685974 1441495397 0.373657 0.541199 -0.311157 0.685974 1441495397 0.373657 0.541199 -0.311157 0.685974 1441495397 0.373657 0.541199 -0.311157 0.685974 1441495397 0.373657 0.541199 -0.311157 0.685974 1441495397 0.373657 0.541199 -0.311157 0.685974 1441495397 0.373657 0.541199 -0.311157 0.685974 1441495397 0.374939 0.538696 -0.311462 0.687134 1441495398 0.374939 0.538696 -0.311462 0.687134 1441495398 0.374939 0.538696 -0.311462 0.687134 1441495398 0.374939 0.538696 -0.311462 0.687134 1441495398 0.374939 0.538696 -0.311462 0.687134 1441495398 0.374939 0.538696 -0.311462 0.687134 1441495398 0.374207 0.537170 -0.309143 0.689758 1441495398 0.374207 0.537170 -0.309143 0.689758 1441495398 0.374207 0.537170 -0.309143 0.689758 1441495398 0.374207 0.537170 -0.309143 0.689758 1441495398 0.374207 0.537170 -0.309143 0.689758 1441495398 0.374207 0.537170 -0.309143 0.689758 1441495398 0.374207 0.537170 -0.309143 0.689758 1441495398 0.372314 0.537231 -0.305481 0.692383 1441495398 0.372314 0.537231 -0.305481 0.692383 1441495398 0.372314 0.537231 -0.305481 0.692383 1441495398 0.372314 0.537231 -0.305481 0.692383 1441495398 0.372314 0.537231 -0.305481 0.692383 1441495398 0.372314 0.537231 -0.305481 0.692383 1441495398 0.370667 0.537720 -0.302368 0.694214 1441495398 0.370667 0.537720 -0.302368 0.694214 1441495398 0.370667 0.537720 -0.302368 0.694214 1441495398 0.370667 0.537720 -0.302368 0.694214 1441495398 0.370667 0.537720 -0.302368 0.694214 1441495398 0.370667 0.537720 -0.302368 0.694214 1441495398 0.372009 0.537354 -0.301208 0.694275 1441495398 0.372009 0.537354 -0.301208 0.694275 1441495398 0.372009 0.537354 -0.301208 0.694275 1441495398 0.372009 0.537354 -0.301208 0.694275 1441495398 0.372009 0.537354 -0.301208 0.694275 1441495398 0.372009 0.537354 -0.301208 0.694275 1441495398 0.374939 0.536804 -0.302185 0.692688 1441495398 0.374939 0.536804 -0.302185 0.692688 1441495398 0.374939 0.536804 -0.302185 0.692688 1441495398 0.374939 0.536804 -0.302185 0.692688 1441495398 0.374939 0.536804 -0.302185 0.692688 1441495398 0.374939 0.536804 -0.302185 0.692688 1441495398 0.374939 0.536804 -0.302185 0.692688 1441495398 0.377930 0.536316 -0.303833 0.690735 1441495398 0.377930 0.536316 -0.303833 0.690735 1441495398 0.377930 0.536316 -0.303833 0.690735 1441495398 0.377930 0.536316 -0.303833 0.690735 1441495398 0.377930 0.536316 -0.303833 0.690735 1441495398 0.377930 0.536316 -0.303833 0.690735 1441495398 0.377930 0.536316 -0.303833 0.690735 1441495398 0.382507 0.534973 -0.307617 0.687561 1441495398 0.382507 0.534973 -0.307617 0.687561 1441495398 0.382507 0.534973 -0.307617 0.687561 1441495398 0.382507 0.534973 -0.307617 0.687561 1441495398 0.382507 0.534973 -0.307617 0.687561 1441495398 0.382507 0.534973 -0.307617 0.687561 1441495398 0.382507 0.534973 -0.307617 0.687561 1441495398 0.386780 0.533630 -0.312134 0.684204 1441495398 0.386780 0.533630 -0.312134 0.684204 1441495398 0.386780 0.533630 -0.312134 0.684204 1441495398 0.386780 0.533630 -0.312134 0.684204 1441495398 0.386780 0.533630 -0.312134 0.684204 1441495398 0.386780 0.533630 -0.312134 0.684204 1441495398 0.388916 0.532349 -0.315369 0.682495 1441495398 0.388916 0.532349 -0.315369 0.682495 1441495398 0.388916 0.532349 -0.315369 0.682495 1441495398 0.388916 0.532349 -0.315369 0.682495 1441495398 0.388916 0.532349 -0.315369 0.682495 1441495398 0.388916 0.532349 -0.315369 0.682495 1441495398 0.388916 0.532349 -0.315369 0.682495 1441495398 0.388733 0.531677 -0.316711 0.682556 1441495398 0.388733 0.531677 -0.316711 0.682556 1441495398 0.388733 0.531677 -0.316711 0.682556 1441495398 0.388733 0.531677 -0.316711 0.682556 1441495398 0.388733 0.531677 -0.316711 0.682556 1441495398 0.388733 0.531677 -0.316711 0.682556 1441495398 0.385742 0.532593 -0.315857 0.683899 1441495398 0.385742 0.532593 -0.315857 0.683899 1441495398 0.385742 0.532593 -0.315857 0.683899 1441495398 0.385742 0.532593 -0.315857 0.683899 1441495398 0.385742 0.532593 -0.315857 0.683899 1441495398 0.385742 0.532593 -0.315857 0.683899 1441495398 0.381714 0.535156 -0.313965 0.684998 1441495398 0.381714 0.535156 -0.313965 0.684998 1441495398 0.381714 0.535156 -0.313965 0.684998 1441495398 0.381714 0.535156 -0.313965 0.684998 1441495398 0.381714 0.535156 -0.313965 0.684998 1441495398 0.381714 0.535156 -0.313965 0.684998 1441495398 0.381714 0.535156 -0.313965 0.684998 1441495398 0.377930 0.537903 -0.313538 0.685120 1441495398 0.377930 0.537903 -0.313538 0.685120 1441495398 0.377930 0.537903 -0.313538 0.685120 1441495398 0.377930 0.537903 -0.313538 0.685120 1441495398 0.377930 0.537903 -0.313538 0.685120 1441495398 0.373535 0.541260 -0.313232 0.685059 1441495398 0.373535 0.541260 -0.313232 0.685059 1441495398 0.373535 0.541260 -0.313232 0.685059 1441495398 0.373535 0.541260 -0.313232 0.685059 1441495398 0.373535 0.541260 -0.313232 0.685059 1441495398 0.373535 0.541260 -0.313232 0.685059 1441495398 0.373535 0.541260 -0.313232 0.685059 1441495398 0.368286 0.545349 -0.313232 0.684631 1441495398 0.368286 0.545349 -0.313232 0.684631 1441495398 0.368286 0.545349 -0.313232 0.684631 1441495398 0.368286 0.545349 -0.313232 0.684631 1441495398 0.368286 0.545349 -0.313232 0.684631 1441495398 0.368286 0.545349 -0.313232 0.684631 1441495398 0.363892 0.548950 -0.312256 0.684570 1441495398 0.363892 0.548950 -0.312256 0.684570 1441495398 0.363892 0.548950 -0.312256 0.684570 1441495398 0.363892 0.548950 -0.312256 0.684570 1441495398 0.363892 0.548950 -0.312256 0.684570 1441495398 0.363892 0.548950 -0.312256 0.684570 1441495398 0.360840 0.551880 -0.311096 0.684387 1441495398 0.360840 0.551880 -0.311096 0.684387 1441495398 0.360840 0.551880 -0.311096 0.684387 1441495398 0.360840 0.551880 -0.311096 0.684387 1441495398 0.360840 0.551880 -0.311096 0.684387 1441495398 0.360840 0.551880 -0.311096 0.684387 1441495398 0.360657 0.552673 -0.310303 0.684204 1441495398 0.360657 0.552673 -0.310303 0.684204 1441495399 0.360657 0.552673 -0.310303 0.684204 1441495399 
0.343384 0.552917 -0.297852 0.698242 1441495401 0.343384 0.552917 -0.297852 0.698242 1441495401 0.343384 0.552917 -0.297852 0.698242 1441495401 0.343384 0.552917 -0.297852 0.698242 1441495401 0.341248 0.553528 -0.294373 0.700317 1441495401 0.341248 0.553528 -0.294373 0.700317 1441495401 0.341248 0.553528 -0.294373 0.700317 1441495401 0.341248 0.553528 -0.294373 0.700317 1441495401 0.341248 0.553528 -0.294373 0.700317 1441495401 0.341248 0.553528 -0.294373 0.700317 1441495401 0.341248 0.553528 -0.294373 0.700317 1441495401 0.339600 0.553223 -0.291138 0.702698 1441495401 0.339600 0.553223 -0.291138 0.702698 1441495401 0.339600 0.553223 -0.291138 0.702698 1441495401 0.339600 0.553223 -0.291138 0.702698 1441495401 0.339600 0.553223 -0.291138 0.702698 1441495401 0.339600 0.553223 -0.291138 0.702698 1441495401 0.338867 0.552063 -0.289001 0.704834 1441495401 0.338867 0.552063 -0.289001 0.704834 1441495401 0.338867 0.552063 -0.289001 0.704834 1441495401 0.338867 0.552063 -0.289001 0.704834 1441495401 0.338867 0.552063 -0.289001 0.704834 1441495401 0.338867 0.552063 -0.289001 0.704834 1441495401 0.339355 0.550476 -0.287842 0.706299 1441495401 0.339355 0.550476 -0.287842 0.706299 1441495401 0.339355 0.550476 -0.287842 0.706299 1441495401 0.339355 0.550476 -0.287842 0.706299 1441495401 0.339355 0.550476 -0.287842 0.706299 1441495401 0.339355 0.550476 -0.287842 0.706299 1441495401 0.341675 0.548645 -0.288269 0.706482 1441495401 0.341675 0.548645 -0.288269 0.706482 1441495401 0.341675 0.548645 -0.288269 0.706482 1441495401 0.341675 0.548645 -0.288269 0.706482 1441495401 0.341675 0.548645 -0.288269 0.706482 1441495401 0.342773 0.547791 -0.289429 0.706116 1441495401 0.342773 0.547791 -0.289429 0.706116 1441495401 0.342773 0.547791 -0.289429 0.706116 1441495401 0.342773 0.547791 -0.289429 0.706116 1441495401 0.342773 0.547791 -0.289429 0.706116 1441495401 0.342773 0.547791 -0.289429 0.706116 1441495401 0.342773 0.547791 -0.289429 0.706116 1441495401 0.340698 0.549011 -0.290100 0.705872 1441495401 0.340698 0.549011 -0.290100 0.705872 1441495401 0.340698 0.549011 -0.290100 0.705872 1441495401 0.340698 0.549011 -0.290100 0.705872 1441495401 0.340698 0.549011 -0.290100 0.705872 1441495401 0.340698 0.549011 -0.290100 0.705872 1441495401 0.336731 0.552246 -0.290405 0.705139 1441495401 0.336731 0.552246 -0.290405 0.705139 1441495401 0.336731 0.552246 -0.290405 0.705139 1441495401 0.336731 0.552246 -0.290405 0.705139 1441495401 0.336731 0.552246 -0.290405 0.705139 1441495401 0.336731 0.552246 -0.290405 0.705139 1441495401 0.332336 0.556335 -0.290833 0.703796 1441495401 0.332336 0.556335 -0.290833 0.703796 1441495401 0.332336 0.556335 -0.290833 0.703796 1441495401 0.332336 0.556335 -0.290833 0.703796 1441495401 0.332336 0.556335 -0.290833 0.703796 1441495401 0.332336 0.556335 -0.290833 0.703796 1441495401 0.332336 0.556335 -0.290833 0.703796 1441495401 0.328064 0.561523 -0.290833 0.701721 1441495401 0.328064 0.561523 -0.290833 0.701721 1441495401 0.328064 0.561523 -0.290833 0.701721 1441495401 0.328064 0.561523 -0.290833 0.701721 1441495401 0.328064 0.561523 -0.290833 0.701721 1441495401 0.328064 0.561523 -0.290833 0.701721 1441495401 0.322815 0.567017 -0.289185 0.700378 1441495401 0.322815 0.567017 -0.289185 0.700378 1441495401 0.322815 0.567017 -0.289185 0.700378 1441495401 0.322815 0.567017 -0.289185 0.700378 1441495401 0.322815 0.567017 -0.289185 0.700378 1441495401 0.322815 0.567017 -0.289185 0.700378 1441495401 0.322815 0.567017 -0.289185 0.700378 1441495401 0.319275 0.570251 -0.286133 0.700623 1441495401 0.319275 0.570251 -0.286133 0.700623 1441495401 0.319275 0.570251 -0.286133 0.700623 1441495401 0.319275 0.570251 -0.286133 0.700623 1441495401 0.319275 0.570251 -0.286133 0.700623 1441495401 0.319275 0.570251 -0.286133 0.700623 1441495401 0.316162 0.572754 -0.283508 0.701111 1441495401 0.316162 0.572754 -0.283508 0.701111 1441495401 0.316162 0.572754 -0.283508 0.701111 1441495401 0.316162 0.572754 -0.283508 0.701111 1441495401 0.316162 0.572754 -0.283508 0.701111 1441495401 0.316162 0.572754 -0.283508 0.701111 1441495402 0.313171 0.574280 -0.280151 0.702515 1441495402 0.313171 0.574280 -0.280151 0.702515 1441495402 0.313171 0.574280 -0.280151 0.702515 1441495402 0.313171 0.574280 -0.280151 0.702515 1441495402 0.313171 0.574280 -0.280151 0.702515 1441495402 0.313171 0.574280 -0.280151 0.702515 1441495402 0.313171 0.574280 -0.280151 0.702515 1441495402 0.309753 0.576477 -0.277832 0.703186 1441495402 0.309753 0.576477 -0.277832 0.703186 1441495402 0.309753 0.576477 -0.277832 0.703186 1441495402 0.309753 0.576477 -0.277832 0.703186 1441495402 0.309753 0.576477 -0.277832 0.703186 1441495402 0.309753 0.576477 -0.277832 0.703186 1441495402 0.306396 0.579956 -0.276123 0.702454 1441495402 0.306396 0.579956 -0.276123 0.702454 1441495402 0.306396 0.579956 -0.276123 0.702454 1441495402 0.306396 0.579956 -0.276123 0.702454 1441495402 0.306396 0.579956 -0.276123 0.702454 1441495402 0.306396 0.579956 -0.276123 0.702454 1441495402 0.303955 0.583313 -0.275269 0.701111 1441495402 0.303955 0.583313 -0.275269 0.701111 1441495402 0.303955 0.583313 -0.275269 0.701111 1441495402 0.303955 0.583313 -0.275269 0.701111 1441495402 0.303955 0.583313 -0.275269 0.701111 1441495402 0.303955 0.583313 -0.275269 0.701111 1441495402 0.302917 0.586304 -0.275269 0.699036 1441495402 0.302917 0.586304 -0.275269 0.699036 1441495402 0.302917 0.586304 -0.275269 0.699036 1441495402 0.302917 0.586304 -0.275269 0.699036 1441495402 0.302917 0.586304 -0.275269 0.699036 1441495402 0.302917 0.586304 -0.275269 0.699036 1441495402 0.303467 0.588562 -0.276062 0.696594 1441495402 0.303467 0.588562 -0.276062 0.696594 1441495402 0.303467 0.588562 -0.276062 0.696594 1441495402 0.303467 0.588562 -0.276062 0.696594 1441495402 0.303467 0.588562 -0.276062 0.696594 1441495402 0.303467 0.588562 -0.276062 0.696594 1441495402 0.303467 0.588562 -0.276062 0.696594 1441495402 0.305542 0.588867 -0.277466 0.694824 1441495402 0.305542 0.588867 -0.277466 0.694824 1441495402 0.305542 0.588867 -0.277466 0.694824 1441495402 0.305542 0.588867 -0.277466 0.694824 1441495402 0.305542 0.588867 -0.277466 0.694824 1441495402 0.305542 0.588867 -0.277466 0.694824 1441495402 0.307678 0.588074 -0.278564 0.694153 1441495402 0.307678 0.588074 -0.278564 0.694153 1441495402 0.307678 0.588074 -0.278564 0.694153 1441495402 0.307678 0.588074 -0.278564 0.694153 1441495402 0.307678 0.588074 -0.278564 0.694153 1441495402 0.307678 0.588074 -0.278564 0.694153 1441495402 0.308105 0.588013 -0.278809 0.693909 1441495402 0.308105 0.588013 -0.278809 0.693909 1441495402 0.308105 0.588013 -0.278809 0.693909 1441495402 0.308105 0.588013 -0.278809 0.693909 1441495402 0.308105 0.588013 -0.278809 0.693909 1441495402 0.305115 0.589417 -0.278442 0.694214 1441495402 0.305115 0.589417 -0.278442 0.694214 1441495402 0.305115 0.589417 -0.278442 0.694214 1441495402 0.305115 0.589417 -0.278442 0.694214 1441495402 0.305115 0.589417 -0.278442 0.694214 1441495402 0.299927 0.591125 -0.276611 0.695740 1441495402 0.299927 0.591125 -0.276611 0.695740 1441495402 0.299927 0.591125 -0.276611 0.695740 1441495402 0.299927 0.591125 -0.276611 0.695740 1441495402 0.299927 0.591125 -0.276611 0.695740 1441495402 0.293579 0.591980 -0.273254 0.699036 1441495402 0.293579 0.591980 -0.273254 0.699036 1441495402 0.293579 0.591980 -0.273254 0.699036 1441495402 0.293579 0.591980 -0.273254 0.699036 1441495402 0.286133 0.593872 -0.268005 0.702515 1441495402 0.286133 0.593872 -0.268005 0.702515 1441495402 0.286133 0.593872 -0.268005 0.702515 1441495402 0.286133 0.593872 -0.268005 0.702515 1441495402 0.286133 0.593872 -0.268005 0.702515 1441495402 0.283081 0.594604 -0.263855 0.704712 1441495402 0.283081 0.594604 -0.263855 0.704712 1441495402 0.283508 0.594604 -0.263000 0.704834 1441495402 0.283508 0.594604 -0.263000 0.704834 1441495402 0.283508 0.594604 -0.263000 0.704834 1441495402 0.282349 0.595398 -0.260132 0.705750 1441495402 0.282349 0.595398 -0.260132 0.705750 1441495402 0.282349 0.595398 -0.260132 0.705750 1441495402 0.282349 0.595398 -0.260132 0.705750 1441495402 0.282349 0.595398 -0.260132 0.705750 1441495402 0.282349 0.595398 -0.260132 0.705750 1441495402 0.282349 0.595398 -0.260132 0.705750 1441495402 0.283813 0.593750 -0.259521 0.706726 1441495402 0.283813 0.593750 -0.259521 0.706726 1441495402 0.283813 0.593750 -0.259521 0.706726 1441495402 0.283813 0.593750 -0.259521 0.706726 1441495402 0.283813 0.593750 -0.259521 0.706726 1441495402 0.283813 0.593750 -0.259521 0.706726 1441495403 0.284851 0.592407 -0.259766 0.707336 1441495403 0.284851 0.592407 -0.259766 0.707336 1441495403 0.284851 0.592407 -0.259766 0.707336 1441495403 0.284851 0.592407 -0.259766 0.707336 1441495403 0.284851 0.592407 -0.259766 0.707336 1441495403 0.284851 0.592407 -0.259766 0.707336 1441495403 0.285217 0.591064 -0.260254 0.708130 1441495403 0.285217 0.591064 -0.260254 0.708130 1441495403 0.285217 0.591064 -0.260254 0.708130 1441495403 0.285217 0.591064 -0.260254 0.708130 1441495403 0.285217 0.591064 -0.260254 0.708130 1441495403 0.285217 0.591064 -0.260254 0.708130 1441495403 0.282837 0.591248 -0.259399 0.709229 1441495403 0.282837 0.591248 -0.259399 0.709229 1441495403 0.282837 0.591248 -0.259399 0.709229 1441495403 0.282837 0.591248 -0.259399 0.709229 1441495403 0.282837 0.591248 -0.259399 0.709229 1441495403 0.282837 0.591248 -0.259399 0.709229 1441495403 0.282837 0.591248 -0.259399 0.709229 1441495403 0.280212 0.590698 -0.257629 0.711426 1441495403 0.280212 0.590698 -0.257629 0.711426 1441495403 0.280212 0.590698 -0.257629 0.711426 1441495403 0.280212 0.590698 -0.257629 0.711426 1441495403 0.280212 0.590698 -0.257629 0.711426 1441495403 0.280212 0.590698 -0.257629 0.711426 1441495403 0.278198 0.590393 -0.255371 0.713257 1441495403 0.278198 0.590393 -0.255371 0.713257 1441495403 0.278198 0.590393 -0.255371 0.713257 1441495403 0.278198 0.590393 -0.255371 0.713257 1441495403 0.277832 0.588928 -0.253357 0.715332 1441495403 0.277832 0.588928 -0.253357 0.715332 1441495403 0.277832 0.588928 -0.253357 0.715332 1441495403 0.277832 0.588928 -0.253357 0.715332 1441495403 0.277832 0.588928 -0.253357 0.715332 1441495403 0.277832 0.588928 -0.253357 0.715332 1441495403 0.279114 0.586975 -0.253601 0.716370 1441495403 0.279114 0.586975 -0.253601 0.716370 1441495403 0.279114 0.586975 -0.253601 0.716370 1441495403 0.279114 0.586975 -0.253601 0.716370 1441495403 0.279114 0.586975 -0.253601 0.716370 1441495403 0.279114 0.586975 -0.253601 0.716370 1441495403 0.281189 0.586304 -0.255615 0.715393 1441495403 0.281189 0.586304 -0.255615 0.715393 1441495403 0.281189 0.586304 -0.255615 0.715393 1441495403 0.281189 0.586304 -0.255615 0.715393 1441495403 0.281189 0.586304 -0.255615 0.715393 1441495403 0.281189 0.586304 -0.255615 0.715393 1441495403 0.282532 0.585083 -0.256836 0.715393 1441495403 0.282532 0.585083 -0.256836 0.715393 1441495403 0.282532 0.585083 -0.256836 0.715393 1441495403 0.282532 0.585083 -0.256836 0.715393 1441495403 0.282532 0.585083 -0.256836 0.715393 1441495403 0.282532 0.585083 -0.256836 0.715393 1441495403 0.282532 0.585083 -0.256836 0.715393 1441495403 0.281982 0.584045 -0.256104 0.716736 1441495403 0.281982 0.584045 -0.256104 0.716736 1441495403 0.281982 0.584045 -0.256104 0.716736 1441495403 0.281982 0.584045 -0.256104 0.716736 1441495403 0.281982 0.584045 -0.256104 0.716736 1441495403 0.281982 0.584045 -0.256104 0.716736 1441495403 0.281616 0.583130 -0.255615 0.717834 1441495403 0.281616 0.583130 -0.255615 0.717834 1441495403 0.281616 0.583130 -0.255615 0.717834 1441495403 0.281616 0.583130 -0.255615 0.717834 1441495403 0.281616 0.583130 -0.255615 0.717834 1441495403 0.281616 0.583130 -0.255615 0.717834 1441495403 0.281006 0.582825 -0.254700 0.718628 1441495403 0.281006 0.582825 -0.254700 0.718628 1441495403 0.281006 0.582825 -0.254700 0.718628 1441495403 0.281006 0.582825 -0.254700 0.718628 1441495403 0.281006 0.582825 -0.254700 0.718628 1441495403 0.281006 0.582825 -0.254700 0.718628 1441495403 0.282349 0.582458 -0.254456 0.718445 1441495403 0.282349 0.582458 -0.254456 0.718445 1441495403 0.282349 0.582458 -0.254456 0.718445 1441495403 0.282349 0.582458 -0.254456 0.718445 1441495403 0.286011 0.581238 -0.254211 0.718140 1441495403 0.286011 0.581238 -0.254211 0.718140 1441495403 0.286011 0.581238 -0.254211 0.718140 1441495403 0.286011 0.581238 -0.254211 0.718140 1441495403 0.291992 0.578796 -0.255432 0.717224 1441495403 0.291992 0.578796 -0.255432 0.717224 1441495403 0.291992 0.578796 -0.255432 0.717224 1441495403 0.297302 0.575745 -0.257385 0.716797 1441495403 0.297302 0.575745 -0.257385 0.716797 1441495403 0.297302 0.575745 -0.257385 0.716797 1441495403 0.297302 0.575745 -0.257385 0.716797 1441495403 0.297302 0.575745 -0.257385 0.716797 1441495403 0.297302 0.575745 -0.257385 0.716797 1441495403 0.300110 0.573730 -0.258423 0.716919 1441495403 0.300110 0.573730 -0.258423 0.716919 1441495403 0.300110 0.573730 -0.258423 0.716919 1441495403 0.300110 0.573730 -0.258423 0.716919 1441495403 0.300110 0.573730 -0.258423 0.716919 1441495403 0.300110 0.573730 -0.258423 0.716919 1441495403 0.300171 0.573242 -0.258240 0.717285 1441495403 0.300171 0.573242 -0.258240 0.717285 1441495403 0.300171 0.573242 -0.258240 0.717285 1441495403 0.300171 0.573242 -0.258240 0.717285 1441495403 0.300171 0.573242 -0.258240 0.717285 1441495403 0.300171 0.573242 -0.258240 0.717285 1441495403 0.300049 0.571960 -0.258240 0.718384 1441495404 0.300049 0.571960 -0.258240 0.718384 1441495404 0.300049 0.571960 -0.258240 0.718384 1441495404 0.300049 0.571960 -0.258240 0.718384 1441495404 0.300049 0.571960 -0.258240 0.718384 1441495404 0.300049 0.571960 -0.258240 0.718384 1441495404 0.300049 0.571960 -0.258240 0.718384 1441495404 0.298767 0.570862 -0.258850 0.719543 1441495404 0.298767 0.570862 -0.258850 0.719543 1441495404 0.298767 0.570862 -0.258850 0.719543 1441495404 0.298767 0.570862 -0.258850 0.719543 1441495404 0.298767 0.570862 -0.258850 0.719543 1441495404 0.298767 0.570862 -0.258850 0.719543 1441495404 0.295959 0.568787 -0.257019 0.723022 1441495404 0.295959 0.568787 -0.257019 0.723022 1441495404 0.295959 0.568787 -0.257019 0.723022 1441495404 0.295959 0.568787 -0.257019 0.723022 1441495404 0.295959 0.568787 -0.257019 0.723022 1441495404 0.295959 0.568787 -0.257019 0.723022 1441495404 0.295959 0.568787 -0.257019 0.723022 1441495404 0.293152 0.566895 -0.252686 0.727173 1441495404 0.293152 0.566895 -0.252686 0.727173 1441495404 0.293152 0.566895 -0.252686 0.727173 1441495404 0.293152 0.566895 -0.252686 0.727173 1441495404 0.293152 0.566895 -0.252686 0.727173 1441495404 0.293152 0.566895 -0.252686 0.727173 1441495404 0.294189 0.565979 -0.250183 0.728333 1441495404 0.294189 0.565979 -0.250183 0.728333 1441495404 0.294189 0.565979 -0.250183 0.728333 1441495404 0.294189 0.565979 -0.250183 0.728333 1441495404 0.294189 0.565979 -0.250183 0.728333 1441495404 0.294189 0.565979 -0.250183 0.728333 1441495404 0.294189 0.565979 -0.250183 0.728333 1441495404 0.297058 0.566589 -0.249573 0.726868 1441495404 0.297058 0.566589 -0.249573 0.726868 1441495404 0.297058 0.566589 -0.249573 0.726868 1441495404 0.297058 0.566589 -0.249573 0.726868 1441495404 0.297058 0.566589 -0.249573 0.726868 1441495404 0.297058 0.566589 -0.249573 0.726868 1441495404 0.300537 0.566956 -0.250427 0.724854 1441495404 0.300537 0.566956 -0.250427 0.724854 1441495404 0.300537 0.566956 -0.250427 0.724854 1441495404 0.300537 0.566956 -0.250427 0.724854 1441495404 0.300537 0.566956 -0.250427 0.724854 1441495404 0.300537 0.566956 -0.250427 0.724854 1441495404 0.304077 0.567383 -0.253052 0.722107 1441495404 0.304077 0.567383 -0.253052 0.722107 1441495404 0.304077 0.567383 -0.253052 0.722107 1441495404 0.304077 0.567383 -0.253052 0.722107 1441495404 0.304077 0.567383 -0.253052 0.722107 1441495404 0.304077 0.567383 -0.253052 0.722107 1441495404 0.305908 0.568054 -0.255737 0.719910 1441495404 0.305908 0.568054 -0.255737 0.719910 1441495404 0.305908 0.568054 -0.255737 0.719910 1441495404 0.305908 0.568054 -0.255737 0.719910 1441495404 0.305908 0.568054 -0.255737 0.719910 1441495404 0.305908 0.568054 -0.255737 0.719910 1441495404 0.303467 0.570313 -0.257324 0.718567 1441495404 0.303467 0.570313 -0.257324 0.718567 1441495404 0.303467 0.570313 -0.257324 0.718567 1441495404 0.303467 0.570313 -0.257324 0.718567 1441495404 0.303467 0.570313 -0.257324 0.718567 1441495404 0.303467 0.570313 -0.257324 0.718567 1441495404 0.297974 0.573975 -0.257019 0.718079 1441495404 0.297974 0.573975 -0.257019 0.718079 1441495404 0.297974 0.573975 -0.257019 0.718079 1441495404 0.297974 0.573975 -0.257019 0.718079 1441495404 0.297974 0.573975 -0.257019 0.718079 1441495404 0.297974 0.573975 -0.257019 0.718079 1441495404 0.297974 0.573975 -0.257019 0.718079 1441495404 0.292480 0.577942 -0.256165 0.717468 1441495404 0.292480 0.577942 -0.256165 0.717468 1441495404 0.292480 0.577942 -0.256165 0.717468 1441495404 0.292480 0.577942 -0.256165 0.717468 1441495404 0.292480 0.577942 -0.256165 0.717468 1441495404 0.292480 0.577942 -0.256165 0.717468 1441495404 0.287903 0.580994 -0.251953 0.718384 1441495404 0.287903 0.580994 -0.251953 0.718384 1441495404 0.287903 0.580994 -0.251953 0.718384 1441495404 0.287903 0.580994 -0.251953 0.718384 1441495404 0.287903 0.580994 -0.251953 0.718384 1441495404 0.287903 0.580994 -0.251953 0.718384 1441495404 0.288513 0.581116 -0.250793 0.718384 1441495404 0.288513 0.581116 -0.250793 0.718384 1441495404 0.288513 0.581116 -0.250793 0.718384 1441495404 0.288513 0.581116 -0.250793 0.718384 1441495404 0.288513 0.581116 -0.250793 0.718384 1441495404 0.288513 0.581116 -0.250793 0.718384 1441495404 0.288513 0.581116 -0.250793 0.718384 1441495404 0.289307 0.582092 -0.250610 0.717346 1441495404 0.289307 0.582092 -0.250610 0.717346 1441495404 0.289307 0.582092 -0.250610 0.717346 1441495404 0.289307 0.582092 -0.250610 0.717346 1441495404 0.289307 0.582092 -0.250610 0.717346 1441495404 0.289307 0.582092 -0.250610 0.717346 1441495404 0.289612 0.583374 -0.252563 0.715515 1441495404 0.289612 0.583374 -0.252563 0.715515 1441495404 0.289612 0.583374 -0.252563 0.715515 1441495404 0.289612 0.583374 -0.252563 0.715515 1441495404 0.289612 0.583374 -0.252563 0.715515 1441495404 0.289612 0.583374 -0.252563 0.715515 1441495404 0.287659 0.584473 -0.253418 0.715088 1441495404 0.287659 0.584473 -0.253418 0.715088 1441495404 0.287659 0.584473 -0.253418 0.715088 1441495404 0.287659 0.584473 -0.253418 0.715088 1441495404 0.286194 0.585144 -0.253662 0.715027 1441495404 0.286194 0.585144 -0.253662 0.715027 1441495404 0.286194 0.585144 -0.253662 0.715027 1441495404 0.286194 0.585144 -0.253662 0.715027 1441495404 0.286194 0.585144 -0.253662 0.715027 1441495404 0.286194 0.585144 -0.253662 0.715027 1441495404 0.284790 0.585815 -0.253235 0.715149 1441495404 0.284790 0.585815 -0.253235 0.715149 1441495404 0.284790 0.585815 -0.253235 0.715149 1441495404 0.284790 0.585815 -0.253235 0.715149 1441495405 0.284790 0.585815 -0.253235 0.715149 1441495405 0.284790 0.585815 -0.253235 0.715149 1441495405 0.284790 0.585815 -0.253235 0.715149 1441495405 0.284119 0.587830 -0.253479 0.713745 1441495405 0.284119 0.587830 -0.253479 0.713745 1441495405 0.284119 0.587830 -0.253479 0.713745 1441495405 0.284119 0.587830 -0.253479 0.713745 1441495405 0.284119 0.587830 -0.253479 0.713745 1441495405 0.284119 0.587830 -0.253479 0.713745 1441495405 0.285461 0.590637 -0.255371 0.710205 1441495405 0.285461 0.590637 -0.255371 0.710205 1441495405 0.285461 0.590637 -0.255371 0.710205 1441495405 0.285461 0.590637 -0.255371 0.710205 1441495405 0.285461 0.590637 -0.255371 0.710205 1441495405 0.285461 0.590637 -0.255371 0.710205 1441495405 0.285461 0.590637 -0.255371 0.710205 1441495405 0.288208 0.592957 -0.257996 0.706177 1441495405 0.288208 0.592957 -0.257996 0.706177 1441495405 0.288208 0.592957 -0.257996 0.706177 1441495405 0.288208 0.592957 -0.257996 0.706177 1441495405 0.288208 0.592957 -0.257996 0.706177 1441495405 0.288208 0.592957 -0.257996 0.706177 1441495405 0.290833 0.595093 -0.260193 0.702454 1441495405 0.290833 0.595093 -0.260193 0.702454 1441495405 0.290833 0.595093 -0.260193 0.702454 1441495405 0.290833 0.595093 -0.260193 0.702454 1441495405 0.290833 0.595093 -0.260193 0.702454 1441495405 0.290833 0.595093 -0.260193 0.702454 1441495405 0.290833 0.595093 -0.260193 0.702454 1441495405 0.292847 0.596741 -0.262512 0.699341 1441495405 0.292847 0.596741 -0.262512 0.699341 1441495405 0.292847 0.596741 -0.262512 0.699341 1441495405 0.292847 0.596741 -0.262512 0.699341 1441495405 0.292847 0.596741 -0.262512 0.699341 1441495405 0.292847 0.596741 -0.262512 0.699341 1441495405 0.292236 0.599121 -0.264282 0.696960 1441495405 0.292236 0.599121 -0.264282 0.696960 1441495405 0.292236 0.599121 -0.264282 0.696960 1441495405 0.292236 0.599121 -0.264282 0.696960 1441495405 0.292236 0.599121 -0.264282 0.696960 1441495405 0.292236 0.599121 -0.264282 0.696960 1441495405 0.289917 0.599609 -0.263184 0.697876 1441495405 0.289917 0.599609 -0.263184 0.697876 1441495405 0.289917 0.599609 -0.263184 0.697876 1441495405 0.289917 0.599609 -0.263184 0.697876 1441495405 0.289917 0.599609 -0.263184 0.697876 1441495405 0.289917 0.599609 -0.263184 0.697876 1441495405 0.289917 0.599609 -0.263184 0.697876 1441495405 0.286743 0.599243 -0.260559 0.700500 1441495405 0.286743 0.599243 -0.260559 0.700500 1441495405 0.286743 0.599243 -0.260559 0.700500 1441495405 0.286743 0.599243 -0.260559 0.700500 1441495405 0.286743 0.599243 -0.260559 0.700500 1441495405 0.286743 0.599243 -0.260559 0.700500 1441495405 0.282043 0.599731 -0.255676 0.703735 1441495405 0.282043 0.599731 -0.255676 0.703735 1441495405 0.282043 0.599731 -0.255676 0.703735 1441495405 0.282043 0.599731 -0.255676 0.703735 1441495405 0.282043 0.599731 -0.255676 0.703735 1441495405 0.282043 0.599731 -0.255676 0.703735 1441495405 0.275391 0.600586 -0.249329 0.707947 1441495405 0.275391 0.600586 -0.249329 0.707947 1441495405 0.275391 0.600586 -0.249329 0.707947 1441495405 0.275391 0.600586 -0.249329 0.707947 1441495405 0.275391 0.600586 -0.249329 0.707947 1441495405 0.275391 0.600586 -0.249329 0.707947 1441495405 0.274353 0.599060 -0.246216 0.710754 1441495405 0.274353 0.599060 -0.246216 0.710754 1441495405 0.274353 0.599060 -0.246216 0.710754 1441495405 0.274353 0.599060 -0.246216 0.710754 1441495405 0.274353 0.599060 -0.246216 0.710754 1441495405 0.274353 0.599060 -0.246216 0.710754 1441495405 0.274353 0.599060 -0.246216 0.710754 1441495405 0.276001 0.597534 -0.246094 0.711426 1441495405 0.276001 0.597534 -0.246094 0.711426 1441495405 0.276001 0.597534 -0.246094 0.711426 1441495405 0.276001 0.597534 -0.246094 0.711426 1441495405 0.276001 0.597534 -0.246094 0.711426 1441495405 0.276001 0.597534 -0.246094 0.711426 1441495405 0.280090 0.595520 -0.248169 0.710815 1441495405 0.280090 0.595520 -0.248169 0.710815 1441495405 0.280090 0.595520 -0.248169 0.710815 1441495405 0.280090 0.595520 -0.248169 0.710815 1441495405 0.280090 0.595520 -0.248169 0.710815 1441495405 0.280090 0.595520 -0.248169 0.710815 1441495405 0.280090 0.595520 -0.248169 0.710815 1441495405 0.285828 0.593323 -0.252686 0.708740 1441495405 0.285828 0.593323 -0.252686 0.708740 1441495405 0.285828 0.593323 -0.252686 0.708740 1441495405 0.285828 0.593323 -0.252686 0.708740 1441495405 0.285828 0.593323 -0.252686 0.708740 1441495405 0.285828 0.593323 -0.252686 0.708740 1441495405 0.292786 0.589661 -0.258301 0.706970 1441495405 0.292786 0.589661 -0.258301 0.706970 1441495405 0.292786 0.589661 -0.258301 0.706970 1441495405 0.292786 0.589661 -0.258301 0.706970 1441495405 0.292786 0.589661 -0.258301 0.706970 1441495405 0.292786 0.589661 -0.258301 0.706970 1441495405 0.292786 0.589661 -0.258301 0.706970 1441495405 0.299988 0.585510 -0.264099 0.705200 1441495405 0.299988 0.585510 -0.264099 0.705200 1441495405 0.299988 0.585510 -0.264099 0.705200 1441495405 0.299988 0.585510 -0.264099 0.705200 1441495405 0.299988 0.585510 -0.264099 0.705200 1441495405 0.299988 0.585510 -0.264099 0.705200 1441495405 0.303406 0.582336 -0.268738 0.704651 1441495405 0.303406 0.582336 -0.268738 0.704651 1441495405 0.303406 0.582336 -0.268738 0.704651 1441495405 0.303406 0.582336 -0.268738 0.704651 1441495405 0.303406 0.582336 -0.268738 0.704651 1441495405 0.303406 0.582336 -0.268738 0.704651 1441495405 0.302429 0.580933 -0.269653 0.705872 1441495405 0.302429 0.580933 -0.269653 0.705872 1441495406 0.302429 0.580933 -0.269653 0.705872 1441495406 0.302429 0.580933 -0.269653 0.705872 1441495406 0.302429 0.580933 -0.269653 0.705872 1441495406 0.302429 0.580933 -0.269653 0.705872 1441495406 0.299377 0.580078 -0.267578 0.708618 1441495406 0.299377 0.580078 -0.267578 0.708618 1441495406 0.299377 0.580078 -0.267578 0.708618 1441495406 0.299377 0.580078 -0.267578 0.708618 1441495406 0.299377 0.580078 -0.267578 0.708618 1441495406 0.299377 0.580078 -0.267578 0.708618 1441495406 0.296997 0.579163 -0.264526 0.711548 1441495406 0.296997 0.579163 -0.264526 0.711548 1441495406 0.296997 0.579163 -0.264526 0.711548 1441495406 0.296997 0.579163 -0.264526 0.711548 1441495406 0.296997 0.579163 -0.264526 0.711548 1441495406 0.296997 0.579163 -0.264526 0.711548 1441495406 0.296997 0.579163 -0.264526 0.711548 1441495406 0.296143 0.578674 -0.262756 0.712952 1441495406 0.296143 0.578674 -0.262756 0.712952 1441495406 0.296143 0.578674 -0.262756 0.712952 1441495406 0.296143 0.578674 -0.262756 0.712952 1441495406 0.296143 0.578674 -0.262756 0.712952 1441495406 0.296143 0.578674 -0.262756 0.712952 1441495406 0.296082 0.577393 -0.262268 0.714233 1441495406 0.296082 0.577393 -0.262268 0.714233 1441495406 0.296082 0.577393 -0.262268 0.714233 1441495406 0.296082 0.577393 -0.262268 0.714233 1441495406 0.296082 0.577393 -0.262268 0.714233 1441495406 0.296082 0.577393 -0.262268 0.714233 1441495406 0.296082 0.577393 -0.262268 0.714233 1441495406 0.295654 0.576233 -0.261963 0.715393 1441495406 0.295654 0.576233 -0.261963 0.715393 1441495406 0.295654 0.576233 -0.261963 0.715393 1441495406 0.295654 0.576233 -0.261963 0.715393 1441495406 0.295654 0.576233 -0.261963 0.715393 1441495406 0.295654 0.576233 -0.261963 0.715393 1441495406 0.294189 0.575439 -0.261108 0.716980 1441495406 0.294189 0.575439 -0.261108 0.716980 1441495406 0.294189 0.575439 -0.261108 0.716980 1441495406 0.294189 0.575439 -0.261108 0.716980 1441495406 0.294189 0.575439 -0.261108 0.716980 1441495406 0.294189 0.575439 -0.261108 0.716980 1441495406 0.291138 0.576599 -0.260437 0.717590 1441495406 0.291138 0.576599 -0.260437 0.717590 1441495406 0.291138 0.576599 -0.260437 0.717590 1441495406 0.291138 0.576599 -0.260437 0.717590 1441495406 0.291138 0.576599 -0.260437 0.717590 1441495406 0.291138 0.576599 -0.260437 0.717590 1441495406 0.291138 0.576599 -0.260437 0.717590 1441495406 0.287170 0.578857 -0.259766 0.717590 1441495406 0.287170 0.578857 -0.259766 0.717590 1441495406 0.287170 0.578857 -0.259766 0.717590 1441495406 0.287170 0.578857 -0.259766 0.717590 1441495406 0.287170 0.578857 -0.259766 0.717590 1441495406 0.287170 0.578857 -0.259766 0.717590 1441495406 0.287170 0.578857 -0.259766 0.717590 1441495406 0.283508 0.581604 -0.260132 0.716675 1441495406 0.283508 0.581604 -0.260132 0.716675 1441495406 0.283508 0.581604 -0.260132 0.716675 1441495406 0.283508 0.581604 -0.260132 0.716675 1441495406 0.283508 0.581604 -0.260132 0.716675 1441495406 0.283508 0.581604 -0.260132 0.716675 1441495406 0.281372 0.583191 -0.259583 0.716431 1441495406 0.281372 0.583191 -0.259583 0.716431 1441495406 0.281372 0.583191 -0.259583 0.716431 1441495406 0.281372 0.583191 -0.259583 0.716431 1441495406 0.281372 0.583191 -0.259583 0.716431 1441495406 0.281372 0.583191 -0.259583 0.716431 1441495406 0.281738 0.583008 -0.258789 0.716736 1441495406 0.281738 0.583008 -0.258789 0.716736 1441495406 0.281738 0.583008 -0.258789 0.716736 1441495406 0.281738 0.583008 -0.258789 0.716736 1441495406 0.281738 0.583008 -0.258789 0.716736 1441495406 0.281738 0.583008 -0.258789 0.716736 1441495406 0.281738 0.583008 -0.258789 0.716736 1441495406 0.284485 0.581970 -0.258789 0.716431 1441495406 0.284485 0.581970 -0.258789 0.716431 1441495406 0.284485 0.581970 -0.258789 0.716431 1441495406 0.284485 0.581970 -0.258789 0.716431 1441495406 0.284485 0.581970 -0.258789 0.716431 1441495406 0.284485 0.581970 -0.258789 0.716431 1441495406 0.286438 0.581421 -0.259033 0.716064 1441495406 0.286438 0.581421 -0.259033 0.716064 1441495406 0.286438 0.581421 -0.259033 0.716064 1441495406 0.286438 0.581421 -0.259033 0.716064 1441495406 0.286438 0.581421 -0.259033 0.716064 1441495406 0.286438 0.581421 -0.259033 0.716064 1441495406 0.284729 0.581665 -0.257080 0.717224 1441495406 0.284729 0.581665 -0.257080 0.717224 1441495406 0.284729 0.581665 -0.257080 0.717224 1441495406 0.284729 0.581665 -0.257080 0.717224 1441495406 0.284729 0.581665 -0.257080 0.717224 1441495406 0.284729 0.581665 -0.257080 0.717224 1441495406 0.284729 0.581665 -0.257080 0.717224 1441495406 0.277954 0.583923 -0.252258 0.719788 1441495406 0.277954 0.583923 -0.252258 0.719788 1441495406 0.277954 0.583923 -0.252258 0.719788 1441495406 0.277954 0.583923 -0.252258 0.719788 1441495406 0.277954 0.583923 -0.252258 0.719788 1441495406 0.277954 0.583923 -0.252258 0.719788 1441495406 0.266296 0.588013 -0.244934 0.723389 1441495406 0.266296 0.588013 -0.244934 0.723389 1441495406 0.266296 0.588013 -0.244934 0.723389 1441495406 0.266296 0.588013 -0.244934 0.723389 1441495406 0.266296 0.588013 -0.244934 0.723389 1441495406 0.266296 0.588013 -0.244934 0.723389 1441495406 0.257324 0.590088 -0.237793 0.727295 1441495406 0.257324 0.590088 -0.237793 0.727295 1441495406 0.257324 0.590088 -0.237793 0.727295 1441495406 0.257324 0.590088 -0.237793 0.727295 1441495406 0.257324 0.590088 -0.237793 0.727295 1441495406 0.257324 0.590088 -0.237793 0.727295 1441495406 0.257324 0.590088 -0.237793 0.727295 1441495406 0.255676 0.589294 -0.235596 0.729187 1441495406 0.255676 0.589294 -0.235596 0.729187 1441495406 0.255676 0.589294 -0.235596 0.729187 1441495406 0.255676 0.589294 -0.235596 0.729187 1441495406 0.255676 0.589294 -0.235596 0.729187 1441495407 0.255676 0.589294 -0.235596 0.729187 1441495407 0.257507 0.588013 -0.235535 0.729614 1441495407 0.257507 0.588013 -0.235535 0.729614 1441495407 0.257507 0.588013 -0.235535 0.729614 1441495407 0.257507 0.588013 -0.235535 0.729614 1441495407 0.257507 0.588013 -0.235535 0.729614 1441495407 0.257507 0.588013 -0.235535 0.729614 1441495407 0.262207 0.587219 -0.238098 0.727783 1441495407 0.262207 0.587219 -0.238098 0.727783 1441495407 0.262207 0.587219 -0.238098 0.727783 1441495407 0.262207 0.587219 -0.238098 0.727783 1441495407 0.262207 0.587219 -0.238098 0.727783 1441495407 0.262207 0.587219 -0.238098 0.727783 1441495407 0.267578 0.587158 -0.241150 0.724854 1441495407 0.267578 0.587158 -0.241150 0.724854 1441495407 0.267578 0.587158 -0.241150 0.724854 1441495407 0.267578 0.587158 -0.241150 0.724854 1441495407 0.267578 0.587158 -0.241150 0.724854 1441495407 0.267578 0.587158 -0.241150 0.724854 1441495407 0.267578 0.587158 -0.241150 0.724854 1441495407 
0.330994 0.571167 -0.288940 0.693298 1441495410 0.330994 0.571167 -0.288940 0.693298 1441495410 0.330994 0.571167 -0.288940 0.693298 1441495410 0.330994 0.571167 -0.288940 0.693298 1441495410 0.330994 0.571167 -0.288940 0.693298 1441495410 0.330994 0.571167 -0.288940 0.693298 1441495410 0.341797 0.564941 -0.299866 0.688477 1441495410 0.341797 0.564941 -0.299866 0.688477 1441495410 0.341797 0.564941 -0.299866 0.688477 1441495410 0.341797 0.564941 -0.299866 0.688477 1441495410 0.341797 0.564941 -0.299866 0.688477 1441495410 0.347656 0.561035 -0.306030 0.686035 1441495410 0.347656 0.561035 -0.306030 0.686035 1441495410 0.347656 0.561035 -0.306030 0.686035 1441495410 0.347656 0.561035 -0.306030 0.686035 1441495410 0.347656 0.561035 -0.306030 0.686035 1441495410 0.347656 0.561035 -0.306030 0.686035 1441495410 0.346558 0.559509 -0.306641 0.687561 1441495410 0.346558 0.559509 -0.306641 0.687561 1441495410 0.346558 0.559509 -0.306641 0.687561 1441495410 0.346558 0.559509 -0.306641 0.687561 1441495410 0.346558 0.559509 -0.306641 0.687561 1441495410 0.346558 0.559509 -0.306641 0.687561 1441495410 0.346558 0.559509 -0.306641 0.687561 1441495410 0.346924 0.557922 -0.305481 0.689148 1441495410 0.346924 0.557922 -0.305481 0.689148 1441495410 0.346924 0.557922 -0.305481 0.689148 1441495410 0.346924 0.557922 -0.305481 0.689148 1441495410 0.346924 0.557922 -0.305481 0.689148 1441495410 0.346924 0.557922 -0.305481 0.689148 1441495410 0.347229 0.558533 -0.304565 0.688965 1441495410 0.347229 0.558533 -0.304565 0.688965 1441495410 0.347229 0.558533 -0.304565 0.688965 1441495410 0.347229 0.558533 -0.304565 0.688965 1441495410 0.347229 0.558533 -0.304565 0.688965 1441495410 0.347229 0.558533 -0.304565 0.688965 1441495410 0.349792 0.558655 -0.305298 0.687195 1441495410 0.349792 0.558655 -0.305298 0.687195 1441495410 0.349792 0.558655 -0.305298 0.687195 1441495410 0.349792 0.558655 -0.305298 0.687195 1441495410 0.349792 0.558655 -0.305298 0.687195 1441495410 0.349792 0.558655 -0.305298 0.687195 1441495410 0.353394 0.559753 -0.307739 0.683411 1441495410 0.353394 0.559753 -0.307739 0.683411 1441495410 0.353394 0.559753 -0.307739 0.683411 1441495410 0.353394 0.559753 -0.307739 0.683411 1441495410 0.353394 0.559753 -0.307739 0.683411 1441495410 0.353394 0.559753 -0.307739 0.683411 1441495410 0.353394 0.559753 -0.307739 0.683411 1441495410 0.357483 0.561035 -0.311890 0.678345 1441495410 0.357483 0.561035 -0.311890 0.678345 1441495410 0.357483 0.561035 -0.311890 0.678345 1441495410 0.357483 0.561035 -0.311890 0.678345 1441495410 0.357483 0.561035 -0.311890 0.678345 1441495410 0.357483 0.561035 -0.311890 0.678345 1441495410 0.360291 0.562012 -0.315735 0.674255 1441495410 0.360291 0.562012 -0.315735 0.674255 1441495410 0.360291 0.562012 -0.315735 0.674255 1441495410 0.360291 0.562012 -0.315735 0.674255 1441495410 0.360291 0.562012 -0.315735 0.674255 1441495410 0.360291 0.562012 -0.315735 0.674255 1441495410 0.360535 0.562744 -0.317993 0.672363 1441495410 0.360535 0.562744 -0.317993 0.672363 1441495410 0.360535 0.562744 -0.317993 0.672363 1441495410 0.360535 0.562744 -0.317993 0.672363 1441495410 0.360535 0.562744 -0.317993 0.672363 1441495410 0.360535 0.562744 -0.317993 0.672363 1441495410 0.360535 0.562744 -0.317993 0.672363 1441495410 0.357605 0.564636 -0.317871 0.672424 1441495410 0.357605 0.564636 -0.317871 0.672424 1441495410 0.357605 0.564636 -0.317871 0.672424 1441495410 0.357605 0.564636 -0.317871 0.672424 1441495410 0.357605 0.564636 -0.317871 0.672424 1441495410 0.353271 0.566772 -0.317078 0.673279 1441495410 0.353271 0.566772 -0.317078 0.673279 1441495410 0.353271 0.566772 -0.317078 0.673279 1441495410 0.353271 0.566772 -0.317078 0.673279 1441495410 0.353271 0.566772 -0.317078 0.673279 1441495410 0.353271 0.566772 -0.317078 0.673279 1441495410 0.349915 0.568726 -0.315735 0.674072 1441495410 0.349915 0.568726 -0.315735 0.674072 1441495410 0.349915 0.568726 -0.315735 0.674072 1441495410 0.349915 0.568726 -0.315735 0.674072 1441495410 0.349915 0.568726 -0.315735 0.674072 1441495410 0.349915 0.568726 -0.315735 0.674072 1441495410 0.347290 0.570313 -0.314026 0.674927 1441495410 0.347290 0.570313 -0.314026 0.674927 1441495410 0.347290 0.570313 -0.314026 0.674927 1441495410 0.347290 0.570313 -0.314026 0.674927 1441495410 0.347290 0.570313 -0.314026 0.674927 1441495410 0.347290 0.570313 -0.314026 0.674927 1441495410 0.344177 0.571594 -0.311768 0.676453 1441495410 0.344177 0.571594 -0.311768 0.676453 1441495410 0.344177 0.571594 -0.311768 0.676453 1441495410 0.344177 0.571594 -0.311768 0.676453 1441495410 0.344177 0.571594 -0.311768 0.676453 1441495410 0.344177 0.571594 -0.311768 0.676453 1441495410 0.340149 0.572327 -0.307983 0.679565 1441495410 0.340149 0.572327 -0.307983 0.679565 1441495410 0.340149 0.572327 -0.307983 0.679565 1441495410 0.340149 0.572327 -0.307983 0.679565 1441495410 0.340149 0.572327 -0.307983 0.679565 1441495410 0.340149 0.572327 -0.307983 0.679565 1441495410 0.340149 0.572327 -0.307983 0.679565 1441495410 0.337158 0.570740 -0.303406 0.684387 1441495410 0.337158 0.570740 -0.303406 0.684387 1441495410 0.337158 0.570740 -0.303406 0.684387 1441495411 0.337158 0.570740 -0.303406 0.684387 1441495411 0.337158 0.570740 -0.303406 0.684387 1441495411 0.337158 0.570740 -0.303406 0.684387 1441495411 0.334656 0.570007 -0.299438 0.687988 1441495411 0.334656 0.570007 -0.299438 0.687988 1441495411 0.334656 0.570007 -0.299438 0.687988 1441495411 0.334656 0.570007 -0.299438 0.687988 1441495411 0.334656 0.570007 -0.299438 0.687988 1441495411 0.334656 0.570007 -0.299438 0.687988 1441495411 0.332947 0.569397 -0.295532 0.690979 1441495411 0.332947 0.569397 -0.295532 0.690979 1441495411 0.332947 0.569397 -0.295532 0.690979 1441495411 0.332947 0.569397 -0.295532 0.690979 1441495411 0.332947 0.569397 -0.295532 0.690979 1441495411 0.332947 0.569397 -0.295532 0.690979 1441495411 0.333923 0.568665 -0.294250 0.691711 1441495411 0.333923 0.568665 -0.294250 0.691711 1441495411 0.333923 0.568665 -0.294250 0.691711 1441495411 0.333923 0.568665 -0.294250 0.691711 1441495411 0.333923 0.568665 -0.294250 0.691711 1441495411 0.333923 0.568665 -0.294250 0.691711 1441495411 0.337402 0.567932 -0.296570 0.689575 1441495411 0.337402 0.567932 -0.296570 0.689575 1441495411 0.337402 0.567932 -0.296570 0.689575 1441495411 0.337402 0.567932 -0.296570 0.689575 1441495411 0.337402 0.567932 -0.296570 0.689575 1441495411 0.342468 0.567932 -0.301636 0.684937 1441495411 0.342468 0.567932 -0.301636 0.684937 1441495411 0.342468 0.567932 -0.301636 0.684937 1441495411 0.342468 0.567932 -0.301636 0.684937 1441495411 0.342468 0.567932 -0.301636 0.684937 1441495411 0.342468 0.567932 -0.301636 0.684937 1441495411 0.349609 0.566162 -0.306824 0.680420 1441495411 0.349609 0.566162 -0.306824 0.680420 1441495411 0.349609 0.566162 -0.306824 0.680420 1441495411 0.349609 0.566162 -0.306824 0.680420 1441495411 0.349609 0.566162 -0.306824 0.680420 1441495411 0.349609 0.566162 -0.306824 0.680420 1441495411 0.354309 0.564148 -0.310425 0.678040 1441495411 0.354309 0.564148 -0.310425 0.678040 1441495411 0.354309 0.564148 -0.310425 0.678040 1441495411 0.354309 0.564148 -0.310425 0.678040 1441495411 0.354309 0.564148 -0.310425 0.678040 1441495411 0.354309 0.564148 -0.310425 0.678040 1441495411 0.354309 0.564148 -0.310425 0.678040 1441495411 0.355713 0.561523 -0.310974 0.679199 1441495411 0.355713 0.561523 -0.310974 0.679199 1441495411 0.355713 0.561523 -0.310974 0.679199 1441495411 0.355713 0.561523 -0.310974 0.679199 1441495411 0.355713 0.561523 -0.310974 0.679199 1441495411 0.355713 0.561523 -0.310974 0.679199 1441495411 0.353516 0.560913 -0.309631 0.681519 1441495411 0.353516 0.560913 -0.309631 0.681519 1441495411 0.353516 0.560913 -0.309631 0.681519 1441495411 0.353516 0.560913 -0.309631 0.681519 1441495411 0.353516 0.560913 -0.309631 0.681519 1441495411 0.353516 0.560913 -0.309631 0.681519 1441495411 0.353516 0.560913 -0.309631 0.681519 1441495411 0.348816 0.560303 -0.303772 0.687012 1441495411 0.348816 0.560303 -0.303772 0.687012 1441495411 0.348816 0.560303 -0.303772 0.687012 1441495411 0.348816 0.560303 -0.303772 0.687012 1441495411 0.348816 0.560303 -0.303772 0.687012 1441495411 0.348816 0.560303 -0.303772 0.687012 1441495411 0.343933 0.559326 -0.297546 0.692993 1441495411 0.343933 0.559326 -0.297546 0.692993 1441495411 0.343933 0.559326 -0.297546 0.692993 1441495411 0.343933 0.559326 -0.297546 0.692993 1441495411 0.343933 0.559326 -0.297546 0.692993 1441495411 0.343933 0.559326 -0.297546 0.692993 1441495411 0.339661 0.558289 -0.290283 0.698975 1441495411 0.339661 0.558289 -0.290283 0.698975 1441495411 0.339661 0.558289 -0.290283 0.698975 1441495411 0.339661 0.558289 -0.290283 0.698975 1441495411 0.339661 0.558289 -0.290283 0.698975 1441495411 0.339661 0.558289 -0.290283 0.698975 1441495411 0.337036 0.557251 -0.284851 0.703308 1441495411 0.337036 0.557251 -0.284851 0.703308 1441495411 0.337036 0.557251 -0.284851 0.703308 1441495411 0.337036 0.557251 -0.284851 0.703308 1441495411 0.337036 0.557251 -0.284851 0.703308 1441495411 0.337036 0.557251 -0.284851 0.703308 1441495411 0.337036 0.557251 -0.284851 0.703308 1441495411 0.337219 0.556152 -0.281433 0.705444 1441495411 0.337219 0.556152 -0.281433 0.705444 1441495411 0.337219 0.556152 -0.281433 0.705444 1441495411 0.337219 0.556152 -0.281433 0.705444 1441495411 0.337219 0.556152 -0.281433 0.705444 1441495411 0.337219 0.556152 -0.281433 0.705444 1441495411 0.342712 0.554199 -0.282654 0.703918 1441495411 0.342712 0.554199 -0.282654 0.703918 1441495411 0.342712 0.554199 -0.282654 0.703918 1441495411 0.342712 0.554199 -0.282654 0.703918 1441495411 0.342712 0.554199 -0.282654 0.703918 1441495411 0.342712 0.554199 -0.282654 0.703918 1441495411 0.351807 0.550964 -0.287842 0.699829 1441495411 0.351807 0.550964 -0.287842 0.699829 1441495411 0.351807 0.550964 -0.287842 0.699829 1441495411 0.351807 0.550964 -0.287842 0.699829 1441495411 0.351807 0.550964 -0.287842 0.699829 1441495411 0.351807 0.550964 -0.287842 0.699829 1441495411 0.351807 0.550964 -0.287842 0.699829 1441495411 0.361450 0.546509 -0.295227 0.695313 1441495411 0.361450 0.546509 -0.295227 0.695313 1441495411 0.365723 0.541748 -0.303650 0.693176 1441495412 0.365723 0.541748 -0.303650 0.693176 1441495412 0.365723 0.541748 -0.303650 0.693176 1441495412 0.365723 0.541748 -0.303650 0.693176 1441495412 0.361877 0.541809 -0.300964 0.696289 1441495412 0.361877 0.541809 -0.300964 0.696289 1441495412 0.361877 0.541809 -0.300964 0.696289 1441495412 0.361877 0.541809 -0.300964 0.696289 1441495412 0.361877 0.541809 -0.300964 0.696289 1441495412 0.361877 0.541809 -0.300964 0.696289 1441495412 0.359192 0.541931 -0.297485 0.699097 1441495412 0.359192 0.541931 -0.297485 0.699097 1441495412 0.359192 0.541931 -0.297485 0.699097 1441495412 0.359192 0.541931 -0.297485 0.699097 1441495412 0.359192 0.541931 -0.297485 0.699097 1441495412 0.359192 0.541931 -0.297485 0.699097 1441495412 0.356079 0.542969 -0.294739 0.701050 1441495412 0.356079 0.542969 -0.294739 0.701050 1441495412 0.356079 0.542969 -0.294739 0.701050 1441495412 0.356079 0.542969 -0.294739 0.701050 1441495412 0.356079 0.542969 -0.294739 0.701050 1441495412 0.356079 0.542969 -0.294739 0.701050 1441495412 0.356079 0.542969 -0.294739 0.701050 1441495412 0.349915 0.545288 -0.290161 0.704224 1441495412 0.349915 0.545288 -0.290161 0.704224 1441495412 0.349915 0.545288 -0.290161 0.704224 1441495412 0.349915 0.545288 -0.290161 0.704224 1441495412 0.349915 0.545288 -0.290161 0.704224 1441495412 0.349915 0.545288 -0.290161 0.704224 1441495412 0.342834 0.547363 -0.285339 0.708069 1441495412 0.342834 0.547363 -0.285339 0.708069 1441495412 0.342834 0.547363 -0.285339 0.708069 1441495412 0.342834 0.547363 -0.285339 0.708069 1441495412 0.342834 0.547363 -0.285339 0.708069 1441495412 0.342834 0.547363 -0.285339 0.708069 1441495412 0.336243 0.549072 -0.280273 0.711914 1441495412 0.336243 0.549072 -0.280273 0.711914 1441495412 0.336243 0.549072 -0.280273 0.711914 1441495412 0.336243 0.549072 -0.280273 0.711914 1441495412 0.336243 0.549072 -0.280273 0.711914 1441495412 0.336243 0.549072 -0.280273 0.711914 1441495412 0.330566 0.550232 -0.275513 0.715515 1441495412 0.330566 0.550232 -0.275513 0.715515 1441495412 0.330566 0.550232 -0.275513 0.715515 1441495412 0.330566 0.550232 -0.275513 0.715515 1441495412 0.330566 0.550232 -0.275513 0.715515 1441495412 0.327942 0.551270 -0.273376 0.716736 1441495412 0.327942 0.551270 -0.273376 0.716736 1441495412 0.327942 0.551270 -0.273376 0.716736 1441495412 0.327942 0.551270 -0.273376 0.716736 1441495412 0.327942 0.551270 -0.273376 0.716736 1441495412 0.327942 0.551270 -0.273376 0.716736 1441495412 0.327942 0.551270 -0.273376 0.716736 1441495412 0.328186 0.552856 -0.274109 0.715088 1441495412 0.328186 0.552856 -0.274109 0.715088 1441495412 0.328186 0.552856 -0.274109 0.715088 1441495412 0.328186 0.552856 -0.274109 0.715088 1441495412 0.328186 0.552856 -0.274109 0.715088 1441495412 0.328186 0.552856 -0.274109 0.715088 1441495412 0.329956 0.553833 -0.275513 0.713013 1441495412 0.329956 0.553833 -0.275513 0.713013 1441495412 0.329956 0.553833 -0.275513 0.713013 1441495412 0.329956 0.553833 -0.275513 0.713013 1441495412 0.329956 0.553833 -0.275513 0.713013 1441495412 0.329956 0.553833 -0.275513 0.713013 1441495412 0.333740 0.553101 -0.275696 0.711731 1441495412 0.333740 0.553101 -0.275696 0.711731 1441495412 0.333740 0.553101 -0.275696 0.711731 1441495412 0.333740 0.553101 -0.275696 0.711731 1441495412 0.333740 0.553101 -0.275696 0.711731 1441495412 0.333740 0.553101 -0.275696 0.711731 1441495412 0.333740 0.553101 -0.275696 0.711731 1441495412 0.340454 0.552063 -0.279785 0.707825 1441495412 0.340454 0.552063 -0.279785 0.707825 1441495412 0.340454 0.552063 -0.279785 0.707825 1441495412 0.340454 0.552063 -0.279785 0.707825 1441495412 0.340454 0.552063 -0.279785 0.707825 1441495412 0.340454 0.552063 -0.279785 0.707825 1441495412 0.345459 0.551392 -0.283569 0.704407 1441495412 0.345459 0.551392 -0.283569 0.704407 1441495412 0.345459 0.551392 -0.283569 0.704407 1441495412 0.345459 0.551392 -0.283569 0.704407 1441495412 0.345459 0.551392 -0.283569 0.704407 1441495412 0.345459 0.551392 -0.283569 0.704407 1441495412 0.348389 0.550598 -0.286987 0.702148 1441495412 0.348389 0.550598 -0.286987 0.702148 1441495412 0.348389 0.550598 -0.286987 0.702148 1441495412 0.348389 0.550598 -0.286987 0.702148 1441495412 0.348389 0.550598 -0.286987 0.702148 1441495412 0.348389 0.550598 -0.286987 0.702148 1441495412 0.347595 0.550781 -0.288452 0.701782 1441495412 0.347595 0.550781 -0.288452 0.701782 1441495412 0.347595 0.550781 -0.288452 0.701782 1441495412 0.347595 0.550781 -0.288452 0.701782 1441495412 0.347595 0.550781 -0.288452 0.701782 1441495412 0.347595 0.550781 -0.288452 0.701782 1441495412 0.344055 0.551819 -0.287842 0.702942 1441495412 0.344055 0.551819 -0.287842 0.702942 1441495412 0.344055 0.551819 -0.287842 0.702942 1441495412 0.344055 0.551819 -0.287842 0.702942 1441495412 0.344055 0.551819 -0.287842 0.702942 1441495412 0.344055 0.551819 -0.287842 0.702942 1441495412 0.339355 0.552734 -0.283569 0.706299 1441495412 0.339355 0.552734 -0.283569 0.706299 1441495412 0.339355 0.552734 -0.283569 0.706299 1441495412 0.339355 0.552734 -0.283569 0.706299 1441495412 0.339355 0.552734 -0.283569 0.706299 1441495413 0.339355 0.552734 -0.283569 0.706299 1441495413 0.339355 0.552734 -0.283569 0.706299 1441495413 0.333130 0.555237 -0.278564 0.709229 1441495413 0.333130 0.555237 -0.278564 0.709229 1441495413 0.333130 0.555237 -0.278564 0.709229 1441495413 0.333130 0.555237 -0.278564 0.709229 1441495413 0.327026 0.559814 -0.273621 0.710449 1441495413 0.327026 0.559814 -0.273621 0.710449 1441495413 0.327026 0.559814 -0.273621 0.710449 1441495413 0.327026 0.559814 -0.273621 0.710449 1441495413 0.327026 0.559814 -0.273621 0.710449 1441495413 0.327026 0.559814 -0.273621 0.710449 1441495413 0.327026 0.559814 -0.273621 0.710449 1441495413 0.325684 0.564331 -0.271973 0.708069 1441495413 0.325684 0.564331 -0.271973 0.708069 1441495413 0.325684 0.564331 -0.271973 0.708069 1441495413 0.325684 0.564331 -0.271973 0.708069 1441495413 0.325684 0.564331 -0.271973 0.708069 1441495413 0.325684 0.564331 -0.271973 0.708069 1441495413 0.329407 0.567261 -0.275513 0.702698 1441495413 0.329407 0.567261 -0.275513 0.702698 1441495413 0.329407 0.567261 -0.275513 0.702698 1441495413 0.329407 0.567261 -0.275513 0.702698 1441495413 0.329407 0.567261 -0.275513 0.702698 1441495413 0.329407 0.567261 -0.275513 0.702698 1441495413 0.336548 0.567322 -0.282288 0.696472 1441495413 0.336548 0.567322 -0.282288 0.696472 1441495413 0.336548 0.567322 -0.282288 0.696472 1441495413 0.336548 0.567322 -0.282288 0.696472 1441495413 0.336548 0.567322 -0.282288 0.696472 1441495413 0.336548 0.567322 -0.282288 0.696472 1441495413 0.342346 0.565613 -0.289185 0.692200 1441495413 0.342346 0.565613 -0.289185 0.692200 1441495413 0.342346 0.565613 -0.289185 0.692200 1441495413 0.342346 0.565613 -0.289185 0.692200 1441495413 0.342346 0.565613 -0.289185 0.692200 1441495413 0.342346 0.565613 -0.289185 0.692200 1441495413 0.344788 0.564270 -0.292725 0.690613 1441495413 0.344788 0.564270 -0.292725 0.690613 1441495413 0.344788 0.564270 -0.292725 0.690613 1441495413 0.344788 0.564270 -0.292725 0.690613 1441495413 0.344788 0.564270 -0.292725 0.690613 1441495413 0.344788 0.564270 -0.292725 0.690613 1441495413 0.344788 0.564270 -0.292725 0.690613 1441495413 0.343872 0.565063 -0.294495 0.689697 1441495413 0.343872 0.565063 -0.294495 0.689697 1441495413 0.343872 0.565063 -0.294495 0.689697 1441495413 0.343872 0.565063 -0.294495 0.689697 1441495413 0.343872 0.565063 -0.294495 0.689697 1441495413 0.341370 0.565552 -0.293152 0.691040 1441495413 0.341370 0.565552 -0.293152 0.691040 1441495413 0.341370 0.565552 -0.293152 0.691040 1441495413 0.341370 0.565552 -0.293152 0.691040 1441495413 0.341370 0.565552 -0.293152 0.691040 1441495413 0.341370 0.565552 -0.293152 0.691040 1441495413 0.336670 0.567627 -0.289856 0.693115 1441495413 0.336670 0.567627 -0.289856 0.693115 1441495413 0.336670 0.567627 -0.289856 0.693115 1441495413 0.336670 0.567627 -0.289856 0.693115 1441495413 0.336670 0.567627 -0.289856 0.693115 1441495413 0.336670 0.567627 -0.289856 0.693115 1441495413 0.336670 0.567627 -0.289856 0.693115 1441495413 0.332581 0.571594 -0.287659 0.692688 1441495413 0.332581 0.571594 -0.287659 0.692688 1441495413 0.332581 0.571594 -0.287659 0.692688 1441495413 0.332581 0.571594 -0.287659 0.692688 1441495413 0.332581 0.571594 -0.287659 0.692688 1441495413 0.328003 0.575378 -0.285278 0.692749 1441495413 0.328003 0.575378 -0.285278 0.692749 1441495413 0.328003 0.575378 -0.285278 0.692749 1441495413 0.328003 0.575378 -0.285278 0.692749 1441495413 0.328003 0.575378 -0.285278 0.692749 1441495413 0.328003 0.575378 -0.285278 0.692749 1441495413 0.328003 0.575378 -0.285278 0.692749 1441495413 0.323242 0.577942 -0.282532 0.693970 1441495413 0.323242 0.577942 -0.282532 0.693970 1441495413 0.323242 0.577942 -0.282532 0.693970 1441495413 0.323242 0.577942 -0.282532 0.693970 1441495413 0.323242 0.577942 -0.282532 0.693970 1441495413 0.318970 0.578613 -0.279419 0.696655 1441495413 0.318970 0.578613 -0.279419 0.696655 1441495413 0.318970 0.578613 -0.279419 0.696655 1441495413 0.318970 0.578613 -0.279419 0.696655 1441495413 0.318970 0.578613 -0.279419 0.696655 1441495413 0.318970 0.578613 -0.279419 0.696655 1441495413 0.313416 0.580017 -0.274048 0.700134 1441495413 0.313416 0.580017 -0.274048 0.700134 1441495413 0.313416 0.580017 -0.274048 0.700134 1441495413 0.313416 0.580017 -0.274048 0.700134 1441495413 0.313416 0.580017 -0.274048 0.700134 1441495413 0.313416 0.580017 -0.274048 0.700134 1441495413 0.310608 0.581787 -0.270081 0.701477 1441495413 0.310608 0.581787 -0.270081 0.701477 1441495413 0.310608 0.581787 -0.270081 0.701477 1441495413 0.310608 0.581787 -0.270081 0.701477 1441495413 0.310608 0.581787 -0.270081 0.701477 1441495413 0.310608 0.581787 -0.270081 0.701477 1441495413 0.312378 0.582458 -0.270691 0.699890 1441495413 0.312378 0.582458 -0.270691 0.699890 1441495413 0.312378 0.582458 -0.270691 0.699890 1441495413 0.312378 0.582458 -0.270691 0.699890 1441495413 0.312378 0.582458 -0.270691 0.699890 1441495413 0.312378 0.582458 -0.270691 0.699890 1441495413 0.315979 0.581848 -0.274170 0.697388 1441495413 0.315979 0.581848 -0.274170 0.697388 1441495413 0.315979 0.581848 -0.274170 0.697388 1441495413 0.315979 0.581848 -0.274170 0.697388 1441495413 0.315979 0.581848 -0.274170 0.697388 1441495413 0.315979 0.581848 -0.274170 0.697388 1441495413 0.315979 0.581848 -0.274170 0.697388 1441495414 0.322083 0.579712 -0.279480 0.694275 1441495414 0.322083 0.579712 -0.279480 0.694275 1441495414 0.322083 0.579712 -0.279480 0.694275 1441495414 0.322083 0.579712 -0.279480 0.694275 1441495414 0.322083 0.579712 -0.279480 0.694275 1441495414 0.322083 0.579712 -0.279480 0.694275 1441495414 0.328979 0.576904 -0.286499 0.690491 1441495414 0.328979 0.576904 -0.286499 0.690491 1441495414 0.328979 0.576904 -0.286499 0.690491 1441495414 0.328979 0.576904 -0.286499 0.690491 1441495414 0.328979 0.576904 -0.286499 0.690491 1441495414 0.328979 0.576904 -0.286499 0.690491 1441495414 0.328979 0.576904 -0.286499 0.690491 1441495414 0.332581 0.574890 -0.290344 0.688843 1441495414 0.332581 0.574890 -0.290344 0.688843 1441495414 0.332581 0.574890 -0.290344 0.688843 1441495414 0.332581 0.574890 -0.290344 0.688843 1441495414 0.332581 0.574890 -0.290344 0.688843 1441495414 0.332581 0.574890 -0.290344 0.688843 1441495414 0.334412 0.573120 -0.291809 0.688843 1441495414 0.334412 0.573120 -0.291809 0.688843 1441495414 0.334412 0.573120 -0.291809 0.688843 1441495414 0.334412 0.573120 -0.291809 0.688843 1441495414 0.334412 0.573120 -0.291809 0.688843 1441495414 0.334412 0.573120 -0.291809 0.688843 1441495414 0.334412 0.573120 -0.291809 0.688843 1441495414 0.334961 0.571289 -0.291809 0.690063 1441495414 0.334961 0.571289 -0.291809 0.690063 1441495414 0.334961 0.571289 -0.291809 0.690063 1441495414 0.334961 0.571289 -0.291809 0.690063 1441495414 0.334961 0.571289 -0.291809 0.690063 1441495414 0.334961 0.571289 -0.291809 0.690063 1441495414 0.335083 0.569580 -0.290405 0.691956 1441495414 0.335083 0.569580 -0.290405 0.691956 1441495414 0.335083 0.569580 -0.290405 0.691956 1441495414 0.335083 0.569580 -0.290405 0.691956 1441495414 0.335083 0.569580 -0.290405 0.691956 1441495414 0.335083 0.569580 -0.290405 0.691956 1441495414 0.335083 0.569580 -0.290405 0.691956 1441495414 0.333130 0.567505 -0.286072 0.696411 1441495414 0.333130 0.567505 -0.286072 0.696411 1441495414 0.333130 0.567505 -0.286072 0.696411 1441495414 0.333130 0.567505 -0.286072 0.696411 1441495414 0.333130 0.567505 -0.286072 0.696411 1441495414 0.331848 0.565491 -0.280273 0.701050 1441495414 0.331848 0.565491 -0.280273 0.701050 1441495414 0.331848 0.565491 -0.280273 0.701050 1441495414 0.331848 0.565491 -0.280273 0.701050 1441495414 0.331848 0.565491 -0.280273 0.701050 1441495414 0.331848 0.565491 -0.280273 0.701050 1441495414 0.332458 0.563538 -0.276123 0.703979 1441495414 0.332458 0.563538 -0.276123 0.703979 1441495414 0.332458 0.563538 -0.276123 0.703979 1441495414 0.332458 0.563538 -0.276123 0.703979 1441495414 0.332458 0.563538 -0.276123 0.703979 1441495414 0.332458 0.563538 -0.276123 0.703979 1441495414 0.335144 0.561890 -0.275330 0.704285 1441495414 0.335144 0.561890 -0.275330 0.704285 1441495414 0.335144 0.561890 -0.275330 0.704285 1441495414 0.335144 0.561890 -0.275330 0.704285 1441495414 0.335144 0.561890 -0.275330 0.704285 1441495414 0.335144 0.561890 -0.275330 0.704285 1441495414 0.339844 0.560486 -0.277832 0.702209 1441495414 0.339844 0.560486 -0.277832 0.702209 1441495414 0.339844 0.560486 -0.277832 0.702209 1441495414 0.339844 0.560486 -0.277832 0.702209 1441495414 0.339844 0.560486 -0.277832 0.702209 1441495414 0.339844 0.560486 -0.277832 0.702209 1441495414 0.344849 0.557922 -0.281738 0.700195 1441495414 0.344849 0.557922 -0.281738 0.700195 1441495414 0.344849 0.557922 -0.281738 0.700195 1441495414 0.344849 0.557922 -0.281738 0.700195 1441495414 0.344849 0.557922 -0.281738 0.700195 1441495414 0.344849 0.557922 -0.281738 0.700195 1441495414 0.344849 0.557922 -0.281738 0.700195 1441495414 0.348938 0.555481 -0.285889 0.698486 1441495414 0.348938 0.555481 -0.285889 0.698486 1441495414 0.348938 0.555481 -0.285889 0.698486 1441495414 0.348938 0.555481 -0.285889 0.698486 1441495414 0.348938 0.555481 -0.285889 0.698486 1441495414 0.348938 0.555481 -0.285889 0.698486 1441495414 0.350159 0.553589 -0.288818 0.698181 1441495414 0.350159 0.553589 -0.288818 0.698181 1441495414 0.350159 0.553589 -0.288818 0.698181 1441495414 0.350159 0.553589 -0.288818 0.698181 1441495414 0.350159 0.553589 -0.288818 0.698181 1441495414 0.350159 0.553589 -0.288818 0.698181 1441495414 0.348328 0.553284 -0.289856 0.698914 1441495414 0.348328 0.553284 -0.289856 0.698914 1441495414 0.348328 0.553284 -0.289856 0.698914 1441495414 0.348328 0.553284 -0.289856 0.698914 1441495414 0.348328 0.553284 -0.289856 0.698914 1441495414 0.348328 0.553284 -0.289856 0.698914 1441495414 0.348328 0.553284 -0.289856 0.698914 1441495414 0.345398 0.553589 -0.289917 0.700073 1441495414 0.345398 0.553589 -0.289917 0.700073 1441495414 0.345398 0.553589 -0.289917 0.700073 1441495414 0.345398 0.553589 -0.289917 0.700073 1441495414 0.345398 0.553589 -0.289917 0.700073 1441495414 0.345398 0.553589 -0.289917 0.700073 1441495414 0.343079 0.553894 -0.289124 0.701294 1441495414 0.343079 0.553894 -0.289124 0.701294 1441495414 0.343079 0.553894 -0.289124 0.701294 1441495414 0.343079 0.553894 -0.289124 0.701294 1441495414 0.343079 0.553894 -0.289124 0.701294 1441495414 0.343079 0.553894 -0.289124 0.701294 1441495414 0.340820 0.554626 -0.287598 0.702454 1441495414 0.340820 0.554626 -0.287598 0.702454 1441495414 0.340820 0.554626 -0.287598 0.702454 1441495414 0.340820 0.554626 -0.287598 0.702454 1441495414 0.340820 0.554626 -0.287598 0.702454 1441495414 0.340820 0.554626 -0.287598 0.702454 1441495414 0.337708 0.555298 -0.285461 0.704285 1441495415 0.337708 0.555298 -0.285461 0.704285 1441495415 0.337708 0.555298 -0.285461 0.704285 1441495415 0.337708 0.555298 -0.285461 0.704285 1441495415 0.337708 0.555298 -0.285461 0.704285 1441495415 0.337708 0.555298 -0.285461 0.704285 1441495415 0.337708 0.555298 -0.285461 0.704285 1441495415 0.333374 0.555664 -0.283081 0.707031 1441495415 0.333374 0.555664 -0.283081 0.707031 1441495415 0.333374 0.555664 -0.283081 0.707031 1441495415 0.333374 0.555664 -0.283081 0.707031 1441495415 0.333374 0.555664 -0.283081 0.707031 1441495415 0.333374 0.555664 -0.283081 0.707031 1441495415 0.328857 0.555054 -0.280151 0.710815 1441495415 0.328857 0.555054 -0.280151 0.710815 1441495415 0.328857 0.555054 -0.280151 0.710815 1441495415 0.328857 0.555054 -0.280151 0.710815 1441495415 0.328857 0.555054 -0.280151 0.710815 1441495415 0.328857 0.555054 -0.280151 0.710815 1441495415 0.323364 0.555847 -0.275574 0.714417 1441495415 0.323364 0.555847 -0.275574 0.714417 1441495415 0.323364 0.555847 -0.275574 0.714417 1441495415 0.323364 0.555847 -0.275574 0.714417 1441495415 0.323364 0.555847 -0.275574 0.714417 1441495415 0.319336 0.558044 -0.272278 0.715820 1441495415 0.319336 0.558044 -0.272278 0.715820 1441495415 0.319336 0.558044 -0.272278 0.715820 1441495415 0.319336 0.558044 -0.272278 0.715820 1441495415 0.319336 0.558044 -0.272278 0.715820 1441495415 0.319336 0.558044 -0.272278 0.715820 1441495415 0.318298 0.560425 -0.271973 0.714539 1441495415 0.318298 0.560425 -0.271973 0.714539 1441495415 0.318298 0.560425 -0.271973 0.714539 1441495415 0.318298 0.560425 -0.271973 0.714539 1441495415 0.318298 0.560425 -0.271973 0.714539 1441495415 0.318298 0.560425 -0.271973 0.714539 1441495415 0.319031 0.561768 -0.273315 0.712646 1441495415 0.319031 0.561768 -0.273315 0.712646 1441495415 0.319031 0.561768 -0.273315 0.712646 1441495415 0.319031 0.561768 -0.273315 0.712646 1441495415 0.319031 0.561768 -0.273315 0.712646 1441495415 0.319031 0.561768 -0.273315 0.712646 1441495415 0.319031 0.561768 -0.273315 0.712646 1441495415 0.320862 0.562866 -0.275391 0.710144 1441495415 0.320862 0.562866 -0.275391 0.710144 1441495415 0.320862 0.562866 -0.275391 0.710144 1441495415 0.320862 0.562866 -0.275391 0.710144 1441495415 0.320862 0.562866 -0.275391 0.710144 1441495415 0.320862 0.562866 -0.275391 0.710144 1441495415 0.323792 0.562866 -0.277405 0.708069 1441495415 0.323792 0.562866 -0.277405 0.708069 1441495415 0.323792 0.562866 -0.277405 0.708069 1441495415 0.323792 0.562866 -0.277405 0.708069 1441495415 0.323792 0.562866 -0.277405 0.708069 1441495415 0.323792 0.562866 -0.277405 0.708069 1441495415 0.323792 0.562866 -0.277405 0.708069 1441495415 0.327209 0.561829 -0.279663 0.706360 1441495415 0.327209 0.561829 -0.279663 0.706360 1441495415 0.327209 0.561829 -0.279663 0.706360 1441495415 0.327209 0.561829 -0.279663 0.706360 1441495415 0.327209 0.561829 -0.279663 0.706360 1441495415 0.327209 0.561829 -0.279663 0.706360 1441495415 0.329956 0.560608 -0.281555 0.705322 1441495415 0.329956 0.560608 -0.281555 0.705322 1441495415 0.329956 0.560608 -0.281555 0.705322 1441495415 0.329956 0.560608 -0.281555 0.705322 1441495415 0.329956 0.560608 -0.281555 0.705322 1441495415 0.329956 0.560608 -0.281555 0.705322 1441495415 0.330505 0.559021 -0.281433 0.706360 1441495415 0.330505 0.559021 -0.281433 0.706360 1441495415 0.330505 0.559021 -0.281433 0.706360 1441495415 0.330505 0.559021 -0.281433 0.706360 1441495415 0.330505 0.559021 -0.281433 0.706360 1441495415 0.330505 0.559021 -0.281433 0.706360 1441495415 0.327698 0.557495 -0.278870 0.709900 1441495415 0.327698 0.557495 -0.278870 0.709900 1441495415 0.327698 0.557495 -0.278870 0.709900 1441495415 0.327698 0.557495 -0.278870 0.709900 1441495415 0.327698 0.557495 -0.278870 0.709900 1441495415 0.321899 0.559204 -0.273926 0.713135 1441495415 0.321899 0.559204 -0.273926 0.713135 1441495415 0.321899 0.559204 -0.273926 0.713135 1441495415 0.321899 0.559204 -0.273926 0.713135 1441495415 0.321899 0.559204 -0.273926 0.713135 1441495415 0.321899 0.559204 -0.273926 0.713135 1441495415 0.321899 0.559204 -0.273926 0.713135 1441495415 0.315491 0.561157 -0.268188 0.716675 1441495415 0.315491 0.561157 -0.268188 0.716675 1441495415 0.315491 0.561157 -0.268188 0.716675 1441495415 0.315491 0.561157 -0.268188 0.716675 1441495415 0.315491 0.561157 -0.268188 0.716675 1441495415 0.315491 0.561157 -0.268188 0.716675 1441495415 0.312927 0.562195 -0.264526 0.718323 1441495415 0.312927 0.562195 -0.264526 0.718323 1441495415 0.312927 0.562195 -0.264526 0.718323 1441495415 0.312927 0.562195 -0.264526 0.718323 1441495415 0.312927 0.562195 -0.264526 0.718323 1441495415 0.312927 0.562195 -0.264526 0.718323 1441495415 0.315552 0.562927 -0.264771 0.716492 1441495415 0.315552 0.562927 -0.264771 0.716492 1441495415 0.315552 0.562927 -0.264771 0.716492 1441495415 0.315552 0.562927 -0.264771 0.716492 1441495415 0.315552 0.562927 -0.264771 0.716492 1441495415 0.315552 0.562927 -0.264771 0.716492 1441495415 0.320923 0.563232 -0.268311 0.712524 1441495415 0.320923 0.563232 -0.268311 0.712524 1441495415 0.320923 0.563232 -0.268311 0.712524 1441495415 0.320923 0.563232 -0.268311 0.712524 1441495415 0.320923 0.563232 -0.268311 0.712524 1441495415 0.320923 0.563232 -0.268311 0.712524 1441495415 0.320923 0.563232 -0.268311 0.712524 1441495415 0.327454 0.563599 -0.275391 0.706543 1441495416 0.327454 0.563599 -0.275391 0.706543 1441495416 0.327454 0.563599 -0.275391 0.706543 1441495416 0.327454 0.563599 -0.275391 0.706543 1441495416 
0.283997 0.594788 -0.262512 0.704712 1441495419 0.283997 0.594788 -0.262512 0.704712 1441495419 0.283997 0.594788 -0.262512 0.704712 1441495419 0.283997 0.594788 -0.262512 0.704712 1441495419 0.283997 0.594788 -0.262512 0.704712 1441495419 0.285706 0.592712 -0.261292 0.706177 1441495419 0.285706 0.592712 -0.261292 0.706177 1441495419 0.285706 0.592712 -0.261292 0.706177 1441495419 0.285706 0.592712 -0.261292 0.706177 1441495419 0.285706 0.592712 -0.261292 0.706177 1441495419 0.285706 0.592712 -0.261292 0.706177 1441495419 0.285706 0.592712 -0.261292 0.706177 1441495419 0.288452 0.589844 -0.261169 0.707520 1441495419 0.288452 0.589844 -0.261169 0.707520 1441495419 0.288452 0.589844 -0.261169 0.707520 1441495419 0.288452 0.589844 -0.261169 0.707520 1441495419 0.288452 0.589844 -0.261169 0.707520 1441495419 0.288452 0.589844 -0.261169 0.707520 1441495419 0.289368 0.587524 -0.260620 0.709290 1441495419 0.289368 0.587524 -0.260620 0.709290 1441495419 0.289368 0.587524 -0.260620 0.709290 1441495419 0.289368 0.587524 -0.260620 0.709290 1441495419 0.289368 0.587524 -0.260620 0.709290 1441495419 0.289368 0.587524 -0.260620 0.709290 1441495419 0.287537 0.586975 -0.260010 0.710693 1441495419 0.287537 0.586975 -0.260010 0.710693 1441495419 0.287537 0.586975 -0.260010 0.710693 1441495419 0.287537 0.586975 -0.260010 0.710693 1441495419 0.287537 0.586975 -0.260010 0.710693 1441495419 0.287537 0.586975 -0.260010 0.710693 1441495419 0.282471 0.587830 -0.256836 0.713196 1441495419 0.282471 0.587830 -0.256836 0.713196 1441495419 0.282471 0.587830 -0.256836 0.713196 1441495419 0.282471 0.587830 -0.256836 0.713196 1441495419 0.282471 0.587830 -0.256836 0.713196 1441495419 0.282471 0.587830 -0.256836 0.713196 1441495419 0.277527 0.587708 -0.251282 0.717224 1441495419 0.277527 0.587708 -0.251282 0.717224 1441495419 0.277527 0.587708 -0.251282 0.717224 1441495419 0.277527 0.587708 -0.251282 0.717224 1441495419 0.277527 0.587708 -0.251282 0.717224 1441495419 0.277527 0.587708 -0.251282 0.717224 1441495419 0.277527 0.587708 -0.251282 0.717224 1441495419 0.274414 0.586853 -0.246033 0.720886 1441495419 0.274414 0.586853 -0.246033 0.720886 1441495419 0.274414 0.586853 -0.246033 0.720886 1441495419 0.274414 0.586853 -0.246033 0.720886 1441495419 0.274414 0.586853 -0.246033 0.720886 1441495419 0.274414 0.586853 -0.246033 0.720886 1441495419 0.272766 0.586243 -0.241882 0.723389 1441495420 0.272766 0.586243 -0.241882 0.723389 1441495420 0.272766 0.586243 -0.241882 0.723389 1441495420 0.272766 0.586243 -0.241882 0.723389 1441495420 0.272766 0.586243 -0.241882 0.723389 1441495420 0.272766 0.586243 -0.241882 0.723389 1441495420 0.272766 0.586243 -0.241882 0.723389 1441495420 0.270691 0.586121 -0.238403 0.725464 1441495420 0.270691 0.586121 -0.238403 0.725464 1441495420 0.270691 0.586121 -0.238403 0.725464 1441495420 0.270691 0.586121 -0.238403 0.725464 1441495420 0.270691 0.586121 -0.238403 0.725464 1441495420 0.270691 0.586121 -0.238403 0.725464 1441495420 0.270081 0.585571 -0.236694 0.726685 1441495420 0.270081 0.585571 -0.236694 0.726685 1441495420 0.270081 0.585571 -0.236694 0.726685 1441495420 0.270081 0.585571 -0.236694 0.726685 1441495420 0.270081 0.585571 -0.236694 0.726685 1441495420 0.270081 0.585571 -0.236694 0.726685 1441495420 0.269470 0.585388 -0.236084 0.727234 1441495420 0.269470 0.585388 -0.236084 0.727234 1441495420 0.269470 0.585388 -0.236084 0.727234 1441495420 0.269470 0.585388 -0.236084 0.727234 1441495420 0.269470 0.585388 -0.236084 0.727234 1441495420 0.269470 0.585388 -0.236084 0.727234 1441495420 0.269470 0.585388 -0.236084 0.727234 1441495420 0.269775 0.585388 -0.236328 0.727051 1441495420 0.269775 0.585388 -0.236328 0.727051 1441495420 0.269775 0.585388 -0.236328 0.727051 1441495420 0.269775 0.585388 -0.236328 0.727051 1441495420 0.269775 0.585388 -0.236328 0.727051 1441495420 0.269775 0.585388 -0.236328 0.727051 1441495420 0.271057 0.585083 -0.237305 0.726501 1441495420 0.271057 0.585083 -0.237305 0.726501 1441495420 0.271057 0.585083 -0.237305 0.726501 1441495420 0.271057 0.585083 -0.237305 0.726501 1441495420 0.271057 0.585083 -0.237305 0.726501 1441495420 0.271057 0.585083 -0.237305 0.726501 1441495420 0.273499 0.584290 -0.238464 0.725830 1441495420 0.273499 0.584290 -0.238464 0.725830 1441495420 0.273499 0.584290 -0.238464 0.725830 1441495420 0.273499 0.584290 -0.238464 0.725830 1441495420 0.273499 0.584290 -0.238464 0.725830 1441495420 0.273499 0.584290 -0.238464 0.725830 1441495420 0.273499 0.584290 -0.238464 0.725830 1441495420 0.277649 0.582764 -0.240906 0.724731 1441495420 0.277649 0.582764 -0.240906 0.724731 1441495420 0.277649 0.582764 -0.240906 0.724731 1441495420 0.277649 0.582764 -0.240906 0.724731 1441495420 0.277649 0.582764 -0.240906 0.724731 1441495420 0.277649 0.582764 -0.240906 0.724731 1441495420 0.280151 0.581116 -0.242493 0.724548 1441495420 0.280151 0.581116 -0.242493 0.724548 1441495420 0.280151 0.581116 -0.242493 0.724548 1441495420 0.280151 0.581116 -0.242493 0.724548 1441495420 0.280151 0.581116 -0.242493 0.724548 1441495420 0.280151 0.581116 -0.242493 0.724548 1441495420 0.280579 0.580322 -0.242981 0.724792 1441495420 0.280579 0.580322 -0.242981 0.724792 1441495420 0.280579 0.580322 -0.242981 0.724792 1441495420 0.280579 0.580322 -0.242981 0.724792 1441495420 0.280579 0.580322 -0.242981 0.724792 1441495420 0.280579 0.580322 -0.242981 0.724792 1441495420 0.277649 0.580078 -0.241943 0.726440 1441495420 0.277649 0.580078 -0.241943 0.726440 1441495420 0.277649 0.580078 -0.241943 0.726440 1441495420 0.277649 0.580078 -0.241943 0.726440 1441495420 0.277649 0.580078 -0.241943 0.726440 1441495420 0.277649 0.580078 -0.241943 0.726440 1441495420 0.277649 0.580078 -0.241943 0.726440 1441495420 0.273254 0.580261 -0.240173 0.728577 1441495420 0.273254 0.580261 -0.240173 0.728577 1441495420 0.273254 0.580261 -0.240173 0.728577 1441495420 0.273254 0.580261 -0.240173 0.728577 1441495420 0.273254 0.580261 -0.240173 0.728577 1441495420 0.273254 0.580261 -0.240173 0.728577 1441495420 0.267273 0.580811 -0.237122 0.731384 1441495420 0.267273 0.580811 -0.237122 0.731384 1441495420 0.267273 0.580811 -0.237122 0.731384 1441495420 0.267273 0.580811 -0.237122 0.731384 1441495420 0.267273 0.580811 -0.237122 0.731384 1441495420 0.267273 0.580811 -0.237122 0.731384 1441495420 0.267273 0.580811 -0.237122 0.731384 1441495420 0.262390 0.580872 -0.233398 0.734314 1441495420 0.262390 0.580872 -0.233398 0.734314 1441495420 0.262390 0.580872 -0.233398 0.734314 1441495420 0.262390 0.580872 -0.233398 0.734314 1441495420 0.262390 0.580872 -0.233398 0.734314 1441495420 0.262390 0.580872 -0.233398 0.734314 1441495420 0.261353 0.581421 -0.232727 0.734436 1441495420 0.261353 0.581421 -0.232727 0.734436 1441495420 0.261353 0.581421 -0.232727 0.734436 1441495420 0.261353 0.581421 -0.232727 0.734436 1441495420 0.261353 0.581421 -0.232727 0.734436 1441495420 0.261353 0.581421 -0.232727 0.734436 1441495420 0.261414 0.582581 -0.233582 0.733215 1441495420 0.261414 0.582581 -0.233582 0.733215 1441495420 0.261414 0.582581 -0.233582 0.733215 1441495420 0.261414 0.582581 -0.233582 0.733215 1441495420 0.261414 0.582581 -0.233582 0.733215 1441495420 0.261414 0.582581 -0.233582 0.733215 1441495420 0.261414 0.582581 -0.233582 0.733215 1441495420 0.263794 0.582397 -0.235046 0.732056 1441495420 0.263794 0.582397 -0.235046 0.732056 1441495420 0.263794 0.582397 -0.235046 0.732056 1441495420 0.263794 0.582397 -0.235046 0.732056 1441495420 0.263794 0.582397 -0.235046 0.732056 1441495420 0.263794 0.582397 -0.235046 0.732056 1441495420 0.267517 0.581055 -0.237244 0.731079 1441495420 0.267517 0.581055 -0.237244 0.731079 1441495420 0.267517 0.581055 -0.237244 0.731079 1441495420 0.267517 0.581055 -0.237244 0.731079 1441495420 0.267517 0.581055 -0.237244 0.731079 1441495420 0.267517 0.581055 -0.237244 0.731079 1441495420 0.267517 0.581055 -0.237244 0.731079 1441495420 0.272705 0.578918 -0.240540 0.729797 1441495421 0.272705 0.578918 -0.240540 0.729797 1441495421 0.272705 0.578918 -0.240540 0.729797 1441495421 0.272705 0.578918 -0.240540 0.729797 1441495421 0.272705 0.578918 -0.240540 0.729797 1441495421 0.272705 0.578918 -0.240540 0.729797 1441495421 0.274597 0.577515 -0.242798 0.729431 1441495421 0.274597 0.577515 -0.242798 0.729431 1441495421 0.274597 0.577515 -0.242798 0.729431 1441495421 0.274597 0.577515 -0.242798 0.729431 1441495421 0.274597 0.577515 -0.242798 0.729431 1441495421 0.274597 0.577515 -0.242798 0.729431 1441495421 0.273193 0.577576 -0.242859 0.729858 1441495421 0.273193 0.577576 -0.242859 0.729858 1441495421 0.273193 0.577576 -0.242859 0.729858 1441495421 0.273193 0.577576 -0.242859 0.729858 1441495421 0.273193 0.577576 -0.242859 0.729858 1441495421 0.273193 0.577576 -0.242859 0.729858 1441495421 0.271179 0.577576 -0.241211 0.731201 1441495421 0.271179 0.577576 -0.241211 0.731201 1441495421 0.271179 0.577576 -0.241211 0.731201 1441495421 0.271179 0.577576 -0.241211 0.731201 1441495421 0.271179 0.577576 -0.241211 0.731201 1441495421 0.271179 0.577576 -0.241211 0.731201 1441495421 0.270508 0.577637 -0.239929 0.731812 1441495421 0.270508 0.577637 -0.239929 0.731812 1441495421 0.270508 0.577637 -0.239929 0.731812 1441495421 0.270508 0.577637 -0.239929 0.731812 1441495421 0.270508 0.577637 -0.239929 0.731812 1441495421 0.270508 0.577637 -0.239929 0.731812 1441495421 0.271912 0.576477 -0.239380 0.732361 1441495421 0.271912 0.576477 -0.239380 0.732361 1441495421 0.271912 0.576477 -0.239380 0.732361 1441495421 0.271912 0.576477 -0.239380 0.732361 1441495421 0.271912 0.576477 -0.239380 0.732361 1441495421 0.271912 0.576477 -0.239380 0.732361 1441495421 0.274719 0.575134 -0.240234 0.732056 1441495421 0.274719 0.575134 -0.240234 0.732056 1441495421 0.274719 0.575134 -0.240234 0.732056 1441495421 0.274719 0.575134 -0.240234 0.732056 1441495421 0.274719 0.575134 -0.240234 0.732056 1441495421 0.274719 0.575134 -0.240234 0.732056 1441495421 0.276245 0.575134 -0.241394 0.731140 1441495421 0.276245 0.575134 -0.241394 0.731140 1441495421 0.276245 0.575134 -0.241394 0.731140 1441495421 0.276245 0.575134 -0.241394 0.731140 1441495421 0.276245 0.575134 -0.241394 0.731140 1441495421 0.276245 0.575134 -0.241394 0.731140 1441495421 0.276489 0.576233 -0.242310 0.729919 1441495421 0.276489 0.576233 -0.242310 0.729919 1441495421 0.276489 0.576233 -0.242310 0.729919 1441495421 0.276489 0.576233 -0.242310 0.729919 1441495421 0.276489 0.576233 -0.242310 0.729919 1441495421 0.276489 0.576233 -0.242310 0.729919 1441495421 0.276489 0.576233 -0.242310 0.729919 1441495421 0.276550 0.577515 -0.243469 0.728455 1441495421 0.276550 0.577515 -0.243469 0.728455 1441495421 0.276550 0.577515 -0.243469 0.728455 1441495421 0.276550 0.577515 -0.243469 0.728455 1441495421 0.276550 0.577515 -0.243469 0.728455 1441495421 0.275208 0.580078 -0.244019 0.726746 1441495421 0.275208 0.580078 -0.244019 0.726746 1441495421 0.275208 0.580078 -0.244019 0.726746 1441495421 0.275208 0.580078 -0.244019 0.726746 1441495421 0.275208 0.580078 -0.244019 0.726746 1441495421 0.275208 0.580078 -0.244019 0.726746 1441495421 0.275208 0.580078 -0.244019 0.726746 1441495421 0.274475 0.583862 -0.244995 0.723633 1441495421 0.274475 0.583862 -0.244995 0.723633 1441495421 0.274475 0.583862 -0.244995 0.723633 1441495421 0.274475 0.583862 -0.244995 0.723633 1441495421 0.274475 0.583862 -0.244995 0.723633 1441495421 0.274475 0.583862 -0.244995 0.723633 1441495421 0.275208 0.587708 -0.247620 0.719299 1441495421 0.275208 0.587708 -0.247620 0.719299 1441495421 0.275208 0.587708 -0.247620 0.719299 1441495421 0.275208 0.587708 -0.247620 0.719299 1441495421 0.275208 0.587708 -0.247620 0.719299 1441495421 0.275208 0.587708 -0.247620 0.719299 1441495421 0.277344 0.590271 -0.250488 0.715454 1441495421 0.277344 0.590271 -0.250488 0.715454 1441495421 0.277344 0.590271 -0.250488 0.715454 1441495421 0.277344 0.590271 -0.250488 0.715454 1441495421 0.277344 0.590271 -0.250488 0.715454 1441495421 0.277344 0.590271 -0.250488 0.715454 1441495421 0.279053 0.592468 -0.253296 0.711914 1441495421 0.279053 0.592468 -0.253296 0.711914 1441495421 0.279053 0.592468 -0.253296 0.711914 1441495421 0.279053 0.592468 -0.253296 0.711914 1441495421 0.279053 0.592468 -0.253296 0.711914 1441495421 0.279053 0.592468 -0.253296 0.711914 1441495421 0.279053 0.592468 -0.253296 0.711914 1441495421 0.278809 0.594421 -0.254700 0.709900 1441495421 0.278809 0.594421 -0.254700 0.709900 1441495421 0.278809 0.594421 -0.254700 0.709900 1441495421 0.278809 0.594421 -0.254700 0.709900 1441495421 0.278809 0.594421 -0.254700 0.709900 1441495421 0.278809 0.594421 -0.254700 0.709900 1441495421 0.275574 0.596130 -0.253296 0.710205 1441495421 0.275574 0.596130 -0.253296 0.710205 1441495421 0.275574 0.596130 -0.253296 0.710205 1441495421 0.275574 0.596130 -0.253296 0.710205 1441495421 0.275574 0.596130 -0.253296 0.710205 1441495421 0.275574 0.596130 -0.253296 0.710205 1441495421 0.270447 0.597351 -0.249390 0.712585 1441495421 0.270447 0.597351 -0.249390 0.712585 1441495421 0.270447 0.597351 -0.249390 0.712585 1441495421 0.270447 0.597351 -0.249390 0.712585 1441495421 0.270447 0.597351 -0.249390 0.712585 1441495421 0.270447 0.597351 -0.249390 0.712585 1441495421 0.263611 0.598694 -0.243408 0.716064 1441495421 0.263611 0.598694 -0.243408 0.716064 1441495421 0.263611 0.598694 -0.243408 0.716064 1441495422 0.263611 0.598694 -0.243408 0.716064 1441495422 0.263611 0.598694 -0.243408 0.716064 1441495422 0.263611 0.598694 -0.243408 0.716064 1441495422 0.257263 0.599304 -0.236633 0.720093 1441495422 0.257263 0.599304 -0.236633 0.720093 1441495422 0.257263 0.599304 -0.236633 0.720093 1441495422 0.257263 0.599304 -0.236633 0.720093 1441495422 0.257263 0.599304 -0.236633 0.720093 1441495422 0.257263 0.599304 -0.236633 0.720093 1441495422 0.257874 0.598083 -0.235168 0.721436 1441495422 0.257874 0.598083 -0.235168 0.721436 1441495422 0.257874 0.598083 -0.235168 0.721436 1441495422 0.257874 0.598083 -0.235168 0.721436 1441495422 0.257874 0.598083 -0.235168 0.721436 1441495422 0.257874 0.598083 -0.235168 0.721436 1441495422 0.257874 0.598083 -0.235168 0.721436 1441495422 0.259155 0.597778 -0.235718 0.721008 1441495422 0.259155 0.597778 -0.235718 0.721008 1441495422 0.259155 0.597778 -0.235718 0.721008 1441495422 0.259155 0.597778 -0.235718 0.721008 1441495422 0.259155 0.597778 -0.235718 0.721008 1441495422 0.259155 0.597778 -0.235718 0.721008 1441495422 0.260315 0.598816 -0.236572 0.719421 1441495422 0.260315 0.598816 -0.236572 0.719421 1441495422 0.260315 0.598816 -0.236572 0.719421 1441495422 0.260315 0.598816 -0.236572 0.719421 1441495422 0.260315 0.598816 -0.236572 0.719421 1441495422 0.260315 0.598816 -0.236572 0.719421 1441495422 0.260315 0.598816 -0.236572 0.719421 1441495422 0.262390 0.598083 -0.237488 0.718994 1441495422 0.262390 0.598083 -0.237488 0.718994 1441495422 0.262390 0.598083 -0.237488 0.718994 1441495422 0.262390 0.598083 -0.237488 0.718994 1441495422 0.262390 0.598083 -0.237488 0.718994 1441495422 0.262390 0.598083 -0.237488 0.718994 1441495422 0.265625 0.595947 -0.238220 0.719360 1441495422 0.265625 0.595947 -0.238220 0.719360 1441495422 0.265625 0.595947 -0.238220 0.719360 1441495422 0.265625 0.595947 -0.238220 0.719360 1441495422 0.265625 0.595947 -0.238220 0.719360 1441495422 0.268677 0.593262 -0.239441 0.720032 1441495422 0.268677 0.593262 -0.239441 0.720032 1441495422 0.268677 0.593262 -0.239441 0.720032 1441495422 0.268677 0.593262 -0.239441 0.720032 1441495422 0.268677 0.593262 -0.239441 0.720032 1441495422 0.268677 0.593262 -0.239441 0.720032 1441495422 0.270630 0.590576 -0.240967 0.720947 1441495422 0.270630 0.590576 -0.240967 0.720947 1441495422 0.270630 0.590576 -0.240967 0.720947 1441495422 0.270630 0.590576 -0.240967 0.720947 1441495422 0.270630 0.590576 -0.240967 0.720947 1441495422 0.270630 0.590576 -0.240967 0.720947 1441495422 0.270630 0.590576 -0.240967 0.720947 1441495422 0.270020 0.588806 -0.241211 0.722595 1441495422 0.270020 0.588806 -0.241211 0.722595 1441495422 0.270020 0.588806 -0.241211 0.722595 1441495422 0.270020 0.588806 -0.241211 0.722595 1441495422 0.270020 0.588806 -0.241211 0.722595 1441495422 0.268250 0.587585 -0.239807 0.724670 1441495422 0.268250 0.587585 -0.239807 0.724670 1441495422 0.268250 0.587585 -0.239807 0.724670 1441495422 0.268250 0.587585 -0.239807 0.724670 1441495422 0.268250 0.587585 -0.239807 0.724670 1441495422 0.268250 0.587585 -0.239807 0.724670 1441495422 0.268250 0.587585 -0.239807 0.724670 1441495422 0.267639 0.586365 -0.238159 0.726501 1441495422 0.267639 0.586365 -0.238159 0.726501 1441495422 0.267639 0.586365 -0.238159 0.726501 1441495422 0.267639 0.586365 -0.238159 0.726501 1441495422 0.267639 0.586365 -0.238159 0.726501 1441495422 0.267639 0.586365 -0.238159 0.726501 1441495422 0.268738 0.584900 -0.237671 0.727417 1441495422 0.268738 0.584900 -0.237671 0.727417 1441495422 0.268738 0.584900 -0.237671 0.727417 1441495422 0.268738 0.584900 -0.237671 0.727417 1441495422 0.268738 0.584900 -0.237671 0.727417 1441495422 0.268738 0.584900 -0.237671 0.727417 1441495422 0.270935 0.583069 -0.237976 0.727905 1441495422 0.270935 0.583069 -0.237976 0.727905 1441495422 0.270935 0.583069 -0.237976 0.727905 1441495422 0.270935 0.583069 -0.237976 0.727905 1441495422 0.270935 0.583069 -0.237976 0.727905 1441495422 0.270935 0.583069 -0.237976 0.727905 1441495422 0.272827 0.581543 -0.238525 0.728333 1441495422 0.272827 0.581543 -0.238525 0.728333 1441495422 0.272827 0.581543 -0.238525 0.728333 1441495422 0.272827 0.581543 -0.238525 0.728333 1441495422 0.272827 0.581543 -0.238525 0.728333 1441495422 0.272827 0.581543 -0.238525 0.728333 1441495422 0.272827 0.581543 -0.238525 0.728333 1441495422 0.272827 0.581177 -0.238770 0.728455 1441495422 0.272827 0.581177 -0.238770 0.728455 1441495422 0.272827 0.581177 -0.238770 0.728455 1441495422 0.272827 0.581177 -0.238770 0.728455 1441495422 0.272827 0.581177 -0.238770 0.728455 1441495422 0.272827 0.581177 -0.238770 0.728455 1441495422 0.272827 0.581177 -0.238770 0.728455 1441495422 0.271912 0.581421 -0.238281 0.728821 1441495422 0.271912 0.581421 -0.238281 0.728821 1441495422 0.271912 0.581421 -0.238281 0.728821 1441495422 0.271912 0.581421 -0.238281 0.728821 1441495422 0.271912 0.581421 -0.238281 0.728821 1441495422 0.270264 0.582336 -0.237976 0.728760 1441495422 0.270264 0.582336 -0.237976 0.728760 1441495422 0.270264 0.582336 -0.237976 0.728760 1441495422 0.270264 0.582336 -0.237976 0.728760 1441495422 0.270264 0.582336 -0.237976 0.728760 1441495422 0.270264 0.582336 -0.237976 0.728760 1441495422 0.268494 0.583130 -0.237549 0.728943 1441495422 0.268494 0.583130 -0.237549 0.728943 1441495422 0.268494 0.583130 -0.237549 0.728943 1441495422 0.268494 0.583130 -0.237549 0.728943 1441495423 0.268494 0.583130 -0.237549 0.728943 1441495423 0.268494 0.583130 -0.237549 0.728943 1441495423 0.267761 0.583557 -0.237488 0.728882 1441495423 0.267761 0.583557 -0.237488 0.728882 1441495423 0.267761 0.583557 -0.237488 0.728882 1441495423 0.267761 0.583557 -0.237488 0.728882 1441495423 0.267761 0.583557 -0.237488 0.728882 1441495423 0.267761 0.583557 -0.237488 0.728882 1441495423 0.268677 0.583374 -0.237915 0.728577 1441495423 0.268677 0.583374 -0.237915 0.728577 1441495423 0.268677 0.583374 -0.237915 0.728577 1441495423 0.268677 0.583374 -0.237915 0.728577 1441495423 0.268677 0.583374 -0.237915 0.728577 1441495423 0.268677 0.583374 -0.237915 0.728577 1441495423 0.272400 0.581787 -0.239685 0.727905 1441495423 0.272400 0.581787 -0.239685 0.727905 1441495423 0.272400 0.581787 -0.239685 0.727905 1441495423 0.272400 0.581787 -0.239685 0.727905 1441495423 0.272400 0.581787 -0.239685 0.727905 1441495423 0.272400 0.581787 -0.239685 0.727905 1441495423 0.272400 0.581787 -0.239685 0.727905 1441495423 0.275269 0.580444 -0.241455 0.727295 1441495423 0.275269 0.580444 -0.241455 0.727295 1441495423 0.275269 0.580444 -0.241455 0.727295 1441495423 0.275269 0.580444 -0.241455 0.727295 1441495423 0.275269 0.580444 -0.241455 0.727295 1441495423 0.275269 0.580444 -0.241455 0.727295 1441495423 0.275085 0.579895 -0.241272 0.727844 1441495423 0.275085 0.579895 -0.241272 0.727844 1441495423 0.275085 0.579895 -0.241272 0.727844 1441495423 0.275085 0.579895 -0.241272 0.727844 1441495423 0.275085 0.579895 -0.241272 0.727844 1441495423 0.275085 0.579895 -0.241272 0.727844 1441495423 0.272949 0.579895 -0.240417 0.728943 1441495423 0.272949 0.579895 -0.240417 0.728943 1441495423 0.272949 0.579895 -0.240417 0.728943 1441495423 0.272949 0.579895 -0.240417 0.728943 1441495423 0.272949 0.579895 -0.240417 0.728943 1441495423 0.272949 0.579895 -0.240417 0.728943 1441495423 0.272949 0.579895 -0.240417 0.728943 1441495423 0.268311 0.580627 -0.238037 0.730835 1441495423 0.268311 0.580627 -0.238037 0.730835 1441495423 0.268311 0.580627 -0.238037 0.730835 1441495423 0.268311 0.580627 -0.238037 0.730835 1441495423 0.268311 0.580627 -0.238037 0.730835 1441495423 0.268311 0.580627 -0.238037 0.730835 1441495423 0.261780 0.581360 -0.233398 0.734131 1441495423 0.261780 0.581360 -0.233398 0.734131 1441495423 0.261780 0.581360 -0.233398 0.734131 1441495423 0.261780 0.581360 -0.233398 0.734131 1441495423 0.261780 0.581360 -0.233398 0.734131 1441495423 0.261780 0.581360 -0.233398 0.734131 1441495423 0.259766 0.579346 -0.230652 0.737305 1441495423 0.259766 0.579346 -0.230652 0.737305 1441495423 0.259766 0.579346 -0.230652 0.737305 1441495423 0.259766 0.579346 -0.230652 0.737305 1441495423 0.259766 0.579346 -0.230652 0.737305 1441495423 0.259766 0.579346 -0.230652 0.737305 1441495423 0.259766 0.579346 -0.230652 0.737305 1441495423 0.262024 0.576721 -0.230469 0.738647 1441495423 0.262024 0.576721 -0.230469 0.738647 1441495423 0.262024 0.576721 -0.230469 0.738647 1441495423 0.262024 0.576721 -0.230469 0.738647 1441495423 0.262024 0.576721 -0.230469 0.738647 1441495423 0.262024 0.576721 -0.230469 0.738647 1441495423 0.264954 0.575745 -0.231689 0.737915 1441495423 0.264954 0.575745 -0.231689 0.737915 1441495423 0.264954 0.575745 -0.231689 0.737915 1441495423 0.264954 0.575745 -0.231689 0.737915 1441495423 0.264954 0.575745 -0.231689 0.737915 1441495423 0.264954 0.575745 -0.231689 0.737915 1441495423 0.268738 0.575684 -0.234131 0.735840 1441495423 0.268738 0.575684 -0.234131 0.735840 1441495423 0.268738 0.575684 -0.234131 0.735840 1441495423 0.268738 0.575684 -0.234131 0.735840 1441495423 0.268738 0.575684 -0.234131 0.735840 1441495423 0.268738 0.575684 -0.234131 0.735840 1441495423 0.274109 0.574219 -0.237305 0.734009 1441495423 0.274109 0.574219 -0.237305 0.734009 1441495423 0.274109 0.574219 -0.237305 0.734009 1441495423 0.274109 0.574219 -0.237305 0.734009 1441495423 0.274109 0.574219 -0.237305 0.734009 1441495423 0.274109 0.574219 -0.237305 0.734009 1441495423 0.279236 0.573425 -0.241089 0.731445 1441495423 0.279236 0.573425 -0.241089 0.731445 1441495423 0.279236 0.573425 -0.241089 0.731445 1441495423 0.279236 0.573425 -0.241089 0.731445 1441495423 0.279236 0.573425 -0.241089 0.731445 1441495423 0.279236 0.573425 -0.241089 0.731445 1441495423 0.279236 0.573425 -0.241089 0.731445 1441495423 0.282898 0.572876 -0.245239 0.729126 1441495423 0.282898 0.572876 -0.245239 0.729126 1441495423 0.282898 0.572876 -0.245239 0.729126 1441495423 0.282898 0.572876 -0.245239 0.729126 1441495423 0.282898 0.572876 -0.245239 0.729126 1441495423 0.282898 0.572876 -0.245239 0.729126 1441495423 0.282349 0.573669 -0.247009 0.728027 1441495423 0.282349 0.573669 -0.247009 0.728027 1441495423 0.282349 0.573669 -0.247009 0.728027 1441495423 0.282349 0.573669 -0.247009 0.728027 1441495423 0.282349 0.573669 -0.247009 0.728027 1441495423 0.282349 0.573669 -0.247009 0.728027 1441495423 0.282349 0.573669 -0.247009 0.728027 1441495423 0.281006 0.575439 -0.248718 0.726624 1441495423 0.281006 0.575439 -0.248718 0.726624 1441495423 0.281006 0.575439 -0.248718 0.726624 1441495423 0.281006 0.575439 -0.248718 0.726624 1441495423 0.281006 0.575439 -0.248718 0.726624 1441495423 0.281006 0.575439 -0.248718 0.726624 1441495423 0.280029 0.577881 -0.250000 0.724609 1441495423 0.280029 0.577881 -0.250000 0.724609 1441495423 0.280029 0.577881 -0.250000 0.724609 1441495423 0.280029 0.577881 -0.250000 0.724609 1441495423 0.280029 0.577881 -0.250000 0.724609 1441495424 0.280029 0.577881 -0.250000 0.724609 1441495424 0.280029 0.577881 -0.250000 0.724609 1441495424 0.280151 0.579102 -0.249695 0.723694 1441495424 0.280151 0.579102 -0.249695 0.723694 1441495424 0.280151 0.579102 -0.249695 0.723694 1441495424 0.280151 0.579102 -0.249695 0.723694 1441495424 0.280151 0.579102 -0.249695 0.723694 1441495424 0.280151 0.579102 -0.249695 0.723694 1441495424 0.280518 0.579346 -0.249695 0.723328 1441495424 0.280518 0.579346 -0.249695 0.723328 1441495424 0.280518 0.579346 -0.249695 0.723328 1441495424 0.280518 0.579346 -0.249695 0.723328 1441495424 0.280518 0.579346 -0.249695 0.723328 1441495424 0.280518 0.579346 -0.249695 0.723328 1441495424 0.280518 0.579346 -0.249695 0.723328 1441495424 0.281311 0.579102 -0.249817 0.723206 1441495424 0.281311 0.579102 -0.249817 0.723206 1441495424 0.281311 0.579102 -0.249817 0.723206 1441495424 0.281311 0.579102 -0.249817 0.723206 1441495424 0.281311 0.579102 -0.249817 0.723206 1441495424 0.281311 0.579102 -0.249817 0.723206 1441495424 0.281006 0.579224 -0.249634 0.723267 1441495424 0.281006 0.579224 -0.249634 0.723267 1441495424 0.281006 0.579224 -0.249634 0.723267 1441495424 0.281006 0.579224 -0.249634 0.723267 1441495424 0.281006 0.579224 -0.249634 0.723267 1441495424 0.281006 0.579224 -0.249634 0.723267 1441495424 0.280090 0.579651 -0.248779 0.723572 1441495424 0.280090 0.579651 -0.248779 0.723572 1441495424 0.280090 0.579651 -0.248779 0.723572 1441495424 0.280090 0.579651 -0.248779 0.723572 1441495424 0.280090 0.579651 -0.248779 0.723572 1441495424 0.280090 0.579651 -0.248779 0.723572 1441495424 0.280090 0.579651 -0.248779 0.723572 1441495424 0.278809 0.580688 -0.248169 0.723450 1441495424 0.278809 0.580688 -0.248169 0.723450 1441495424 0.278809 0.580688 -0.248169 0.723450 1441495424 0.278809 0.580688 -0.248169 0.723450 1441495424 0.278809 0.580688 -0.248169 0.723450 1441495424 0.278809 0.580688 -0.248169 0.723450 1441495424 0.278809 0.580688 -0.248169 0.723450 1441495424 0.276978 0.582520 -0.247437 0.722961 1441495424 0.276978 0.582520 -0.247437 0.722961 1441495424 0.276978 0.582520 -0.247437 0.722961 1441495424 0.276978 0.582520 -0.247437 0.722961 1441495424 0.276978 0.582520 -0.247437 0.722961 1441495424 0.276978 0.582520 -0.247437 0.722961 1441495424 0.274658 0.585632 -0.246948 0.721497 1441495424 0.274658 0.585632 -0.246948 0.721497 1441495424 0.274658 0.585632 -0.246948 0.721497 1441495424 0.274658 0.585632 -0.246948 0.721497 1441495424 0.274658 0.585632 -0.246948 0.721497 1441495424 0.274658 0.585632 -0.246948 0.721497 1441495424 0.272705 0.589661 -0.246765 0.718994 1441495424 0.272705 0.589661 -0.246765 0.718994 1441495424 0.272705 0.589661 -0.246765 0.718994 1441495424 0.272705 0.589661 -0.246765 0.718994 1441495424 0.272705 0.589661 -0.246765 0.718994 1441495424 0.272705 0.589661 -0.246765 0.718994 1441495424 0.271973 0.593140 -0.247498 0.716125 1441495424 0.271973 0.593140 -0.247498 0.716125 1441495424 0.271973 0.593140 -0.247498 0.716125 1441495424 0.271973 0.593140 -0.247498 0.716125 1441495424 0.271973 0.593140 -0.247498 0.716125 1441495424 0.271973 0.593140 -0.247498 0.716125 1441495424 0.271973 0.593140 -0.247498 0.716125 1441495424 0.271912 0.594910 -0.248291 0.714417 1441495424 0.271912 0.594910 -0.248291 0.714417 1441495424 0.271912 0.594910 -0.248291 0.714417 1441495424 0.271912 0.594910 -0.248291 0.714417 1441495424 0.271912 0.594910 -0.248291 0.714417 1441495424 0.271912 0.594910 -0.248291 0.714417 1441495424 0.270081 0.596436 -0.247742 0.714050 1441495424 0.270081 0.596436 -0.247742 0.714050 1441495424 0.270081 0.596436 -0.247742 0.714050 1441495424 0.270081 0.596436 -0.247742 0.714050 1441495424 0.270081 0.596436 -0.247742 0.714050 1441495424 0.270081 0.596436 -0.247742 0.714050 1441495424 0.265320 0.598328 -0.245544 0.715027 1441495424 0.265320 0.598328 -0.245544 0.715027 1441495424 0.265320 0.598328 -0.245544 0.715027 1441495424 0.265320 0.598328 -0.245544 0.715027 1441495424 0.265320 0.598328 -0.245544 0.715027 1441495424 0.265320 0.598328 -0.245544 0.715027 1441495424 0.257751 0.600342 -0.241211 0.717590 1441495424 0.257751 0.600342 -0.241211 0.717590 1441495424 0.257751 0.600342 -0.241211 0.717590 1441495424 0.257751 0.600342 -0.241211 0.717590 1441495424 0.257751 0.600342 -0.241211 0.717590 1441495424 0.257751 0.600342 -0.241211 0.717590 1441495424 0.248169 0.602173 -0.233948 0.721802 1441495424 0.248169 0.602173 -0.233948 0.721802 1441495424 0.248169 0.602173 -0.233948 0.721802 1441495424 0.248169 0.602173 -0.233948 0.721802 1441495424 0.248169 0.602173 -0.233948 0.721802 1441495424 0.248169 0.602173 -0.233948 0.721802 1441495424 0.242554 0.602173 -0.228943 0.725281 1441495424 0.242554 0.602173 -0.228943 0.725281 1441495424 0.242554 0.602173 -0.228943 0.725281 1441495424 0.242554 0.602173 -0.228943 0.725281 1441495424 0.242554 0.602173 -0.228943 0.725281 1441495424 0.242554 0.602173 -0.228943 0.725281 1441495424 0.242554 0.602173 -0.228943 0.725281 1441495424 0.244019 0.599670 -0.228333 0.727051 1441495424 0.244019 0.599670 -0.228333 0.727051 1441495424 0.244019 0.599670 -0.228333 0.727051 1441495424 0.244019 0.599670 -0.228333 0.727051 1441495424 0.244019 0.599670 -0.228333 0.727051 1441495424 0.244019 0.599670 -0.228333 0.727051 1441495424 0.247070 0.596924 -0.229614 0.727905 1441495424 0.247070 0.596924 -0.229614 0.727905 1441495424 0.247070 0.596924 -0.229614 0.727905 1441495424 0.247070 0.596924 -0.229614 0.727905 1441495424 0.247070 0.596924 -0.229614 0.727905 1441495424 0.247070 0.596924 -0.229614 0.727905 1441495425 0.247070 0.596924 -0.229614 0.727905 1441495425 0.251404 0.595459 -0.231812 0.726929 1441495425 0.251404 0.595459 -0.231812 0.726929 1441495425 0.251404 0.595459 -0.231812 0.726929 1441495425 0.251404 0.595459 -0.231812 0.726929 1441495425 0.251404 0.595459 -0.231812 0.726929 1441495425 0.251404 0.595459 -0.231812 0.726929 1441495425 0.257507 0.593262 -0.235352 0.725403 1441495425 0.257507 0.593262 -0.235352 0.725403 1441495425 0.257507 0.593262 -0.235352 0.725403 1441495425 0.257507 0.593262 -0.235352 0.725403 1441495425 0.257507 0.593262 -0.235352 0.725403 1441495425 0.257507 0.593262 -0.235352 0.725403 1441495425 0.264221 0.590454 -0.239136 0.724060 1441495425 0.264221 0.590454 -0.239136 0.724060 1441495425 
0.284363 0.573181 -0.245789 0.728088 1441495427 0.284363 0.573181 -0.245789 0.728088 1441495428 0.284363 0.573181 -0.245789 0.728088 1441495428 0.284363 0.573181 -0.245789 0.728088 1441495428 0.284363 0.573181 -0.245789 0.728088 1441495428 0.284363 0.573181 -0.245789 0.728088 1441495428 0.286133 0.570374 -0.246460 0.729370 1441495428 0.286133 0.570374 -0.246460 0.729370 1441495428 0.286133 0.570374 -0.246460 0.729370 1441495428 0.286133 0.570374 -0.246460 0.729370 1441495428 0.286133 0.570374 -0.246460 0.729370 1441495428 0.287781 0.568970 -0.247009 0.729614 1441495428 0.287781 0.568970 -0.247009 0.729614 1441495428 0.287781 0.568970 -0.247009 0.729614 1441495428 0.287781 0.568970 -0.247009 0.729614 1441495428 0.287781 0.568970 -0.247009 0.729614 1441495428 0.287781 0.568970 -0.247009 0.729614 1441495428 0.291199 0.567444 -0.248596 0.728882 1441495428 0.291199 0.567444 -0.248596 0.728882 1441495428 0.291199 0.567444 -0.248596 0.728882 1441495428 0.291199 0.567444 -0.248596 0.728882 1441495428 0.291199 0.567444 -0.248596 0.728882 1441495428 0.291199 0.567444 -0.248596 0.728882 1441495428 0.295837 0.566223 -0.251709 0.726929 1441495428 0.295837 0.566223 -0.251709 0.726929 1441495428 0.295837 0.566223 -0.251709 0.726929 1441495428 0.295837 0.566223 -0.251709 0.726929 1441495428 0.295837 0.566223 -0.251709 0.726929 1441495428 0.295837 0.566223 -0.251709 0.726929 1441495428 0.302368 0.564026 -0.256104 0.724365 1441495428 0.302368 0.564026 -0.256104 0.724365 1441495428 0.302368 0.564026 -0.256104 0.724365 1441495428 0.302368 0.564026 -0.256104 0.724365 1441495428 0.302368 0.564026 -0.256104 0.724365 1441495428 0.302368 0.564026 -0.256104 0.724365 1441495428 0.309204 0.561523 -0.261108 0.721680 1441495428 0.309204 0.561523 -0.261108 0.721680 1441495428 0.309204 0.561523 -0.261108 0.721680 1441495428 0.309204 0.561523 -0.261108 0.721680 1441495428 0.309204 0.561523 -0.261108 0.721680 1441495428 0.309204 0.561523 -0.261108 0.721680 1441495428 0.315918 0.559326 -0.267517 0.718140 1441495428 0.315918 0.559326 -0.267517 0.718140 1441495428 0.315918 0.559326 -0.267517 0.718140 1441495428 0.315918 0.559326 -0.267517 0.718140 1441495428 0.315918 0.559326 -0.267517 0.718140 1441495428 0.315918 0.559326 -0.267517 0.718140 1441495428 0.321655 0.557251 -0.273743 0.714844 1441495428 0.321655 0.557251 -0.273743 0.714844 1441495428 0.321655 0.557251 -0.273743 0.714844 1441495428 0.321655 0.557251 -0.273743 0.714844 1441495428 0.321655 0.557251 -0.273743 0.714844 1441495428 0.321655 0.557251 -0.273743 0.714844 1441495428 0.321655 0.557251 -0.273743 0.714844 1441495428 0.326172 0.555481 -0.278748 0.712219 1441495428 0.326172 0.555481 -0.278748 0.712219 1441495428 0.326172 0.555481 -0.278748 0.712219 1441495428 0.326172 0.555481 -0.278748 0.712219 1441495428 0.326172 0.555481 -0.278748 0.712219 1441495428 0.326172 0.555481 -0.278748 0.712219 1441495428 0.329956 0.553528 -0.281738 0.710815 1441495428 0.329956 0.553528 -0.281738 0.710815 1441495428 0.329956 0.553528 -0.281738 0.710815 1441495428 0.329956 0.553528 -0.281738 0.710815 1441495428 0.329956 0.553528 -0.281738 0.710815 1441495428 0.329956 0.553528 -0.281738 0.710815 1441495428 0.331909 0.552490 -0.283386 0.710083 1441495428 0.331909 0.552490 -0.283386 0.710083 1441495428 0.331909 0.552490 -0.283386 0.710083 1441495428 0.331909 0.552490 -0.283386 0.710083 1441495428 0.331909 0.552490 -0.283386 0.710083 1441495428 0.331909 0.552490 -0.283386 0.710083 1441495428 0.331909 0.552490 -0.283386 0.710083 1441495428 0.330627 0.552856 -0.282471 0.710754 1441495428 0.330627 0.552856 -0.282471 0.710754 1441495428 0.330627 0.552856 -0.282471 0.710754 1441495428 0.330627 0.552856 -0.282471 0.710754 1441495428 0.330627 0.552856 -0.282471 0.710754 1441495428 0.330627 0.552856 -0.282471 0.710754 1441495428 0.328125 0.552979 -0.280518 0.712585 1441495428 0.328125 0.552979 -0.280518 0.712585 1441495428 0.328125 0.552979 -0.280518 0.712585 1441495428 0.328125 0.552979 -0.280518 0.712585 1441495428 0.328125 0.552979 -0.280518 0.712585 1441495428 0.326233 0.552063 -0.278687 0.714844 1441495428 0.326233 0.552063 -0.278687 0.714844 1441495428 0.326233 0.552063 -0.278687 0.714844 1441495428 0.326233 0.552063 -0.278687 0.714844 1441495428 0.326233 0.552063 -0.278687 0.714844 1441495428 0.326233 0.552063 -0.278687 0.714844 1441495428 0.324158 0.551575 -0.276611 0.716980 1441495428 0.324158 0.551575 -0.276611 0.716980 1441495428 0.324158 0.551575 -0.276611 0.716980 1441495428 0.324158 0.551575 -0.276611 0.716980 1441495428 0.324158 0.551575 -0.276611 0.716980 1441495428 0.324158 0.551575 -0.276611 0.716980 1441495428 0.322021 0.550964 -0.273132 0.719788 1441495428 0.322021 0.550964 -0.273132 0.719788 1441495428 0.322021 0.550964 -0.273132 0.719788 1441495428 0.322021 0.550964 -0.273132 0.719788 1441495428 0.322021 0.550964 -0.273132 0.719788 1441495428 0.322021 0.550964 -0.273132 0.719788 1441495428 0.322327 0.550171 -0.271667 0.720764 1441495428 0.322327 0.550171 -0.271667 0.720764 1441495428 0.322327 0.550171 -0.271667 0.720764 1441495428 0.322327 0.550171 -0.271667 0.720764 1441495428 0.322327 0.550171 -0.271667 0.720764 1441495428 0.322327 0.550171 -0.271667 0.720764 1441495428 0.326050 0.550415 -0.274414 0.717896 1441495428 0.326050 0.550415 -0.274414 0.717896 1441495428 0.326050 0.550415 -0.274414 0.717896 1441495429 0.326050 0.550415 -0.274414 0.717896 1441495429 0.326050 0.550415 -0.274414 0.717896 1441495429 0.326050 0.550415 -0.274414 0.717896 1441495429 0.330139 0.550354 -0.277649 0.714783 1441495429 0.330139 0.550354 -0.277649 0.714783 1441495429 0.330139 0.550354 -0.277649 0.714783 1441495429 0.330139 0.550354 -0.277649 0.714783 1441495429 0.330139 0.550354 -0.277649 0.714783 1441495429 0.330139 0.550354 -0.277649 0.714783 1441495429 0.335938 0.550415 -0.281067 0.710754 1441495429 0.335938 0.550415 -0.281067 0.710754 1441495429 0.335938 0.550415 -0.281067 0.710754 1441495429 0.335938 0.550415 -0.281067 0.710754 1441495429 0.335938 0.550415 -0.281067 0.710754 1441495429 0.335938 0.550415 -0.281067 0.710754 1441495429 0.335938 0.550415 -0.281067 0.710754 1441495429 0.343079 0.549561 -0.286621 0.705750 1441495429 0.343079 0.549561 -0.286621 0.705750 1441495429 0.343079 0.549561 -0.286621 0.705750 1441495429 0.343079 0.549561 -0.286621 0.705750 1441495429 0.343079 0.549561 -0.286621 0.705750 1441495429 0.343079 0.549561 -0.286621 0.705750 1441495429 0.346619 0.548462 -0.289307 0.703796 1441495429 0.346619 0.548462 -0.289307 0.703796 1441495429 0.346619 0.548462 -0.289307 0.703796 1441495429 0.346619 0.548462 -0.289307 0.703796 1441495429 0.346619 0.548462 -0.289307 0.703796 1441495429 0.346619 0.548462 -0.289307 0.703796 1441495429 0.344055 0.549683 -0.288330 0.704468 1441495429 0.344055 0.549683 -0.288330 0.704468 1441495429 0.344055 0.549683 -0.288330 0.704468 1441495429 0.344055 0.549683 -0.288330 0.704468 1441495429 0.344055 0.549683 -0.288330 0.704468 1441495429 0.344055 0.549683 -0.288330 0.704468 1441495429 0.344055 0.549683 -0.288330 0.704468 1441495429 0.337646 0.552917 -0.285278 0.706299 1441495429 0.337646 0.552917 -0.285278 0.706299 1441495429 0.337646 0.552917 -0.285278 0.706299 1441495429 0.337646 0.552917 -0.285278 0.706299 1441495429 0.337646 0.552917 -0.285278 0.706299 1441495429 0.337646 0.552917 -0.285278 0.706299 1441495429 0.337646 0.552917 -0.285278 0.706299 1441495429 0.330017 0.557251 -0.279907 0.708618 1441495429 0.330017 0.557251 -0.279907 0.708618 1441495429 0.330017 0.557251 -0.279907 0.708618 1441495429 0.330017 0.557251 -0.279907 0.708618 1441495429 0.330017 0.557251 -0.279907 0.708618 1441495429 0.330017 0.557251 -0.279907 0.708618 1441495429 0.323181 0.561096 -0.273682 0.711121 1441495429 0.323181 0.561096 -0.273682 0.711121 1441495429 0.323181 0.561096 -0.273682 0.711121 1441495429 0.323181 0.561096 -0.273682 0.711121 1441495429 0.323181 0.561096 -0.273682 0.711121 1441495429 0.323181 0.561096 -0.273682 0.711121 1441495429 0.319458 0.565002 -0.269470 0.711365 1441495429 0.319458 0.565002 -0.269470 0.711365 1441495429 0.319458 0.565002 -0.269470 0.711365 1441495429 0.319458 0.565002 -0.269470 0.711365 1441495429 0.319458 0.565002 -0.269470 0.711365 1441495429 0.319458 0.565002 -0.269470 0.711365 1441495429 0.319702 0.568665 -0.268921 0.708557 1441495429 0.319702 0.568665 -0.268921 0.708557 1441495429 0.319702 0.568665 -0.268921 0.708557 1441495429 0.319702 0.568665 -0.268921 0.708557 1441495429 0.319702 0.568665 -0.268921 0.708557 1441495429 0.319702 0.568665 -0.268921 0.708557 1441495429 0.322266 0.571594 -0.271851 0.703918 1441495429 0.322266 0.571594 -0.271851 0.703918 1441495429 0.322266 0.571594 -0.271851 0.703918 1441495429 0.322266 0.571594 -0.271851 0.703918 1441495429 0.322266 0.571594 -0.271851 0.703918 1441495429 0.322266 0.571594 -0.271851 0.703918 1441495429 0.326355 0.572754 -0.277161 0.698975 1441495429 0.326355 0.572754 -0.277161 0.698975 1441495429 0.326355 0.572754 -0.277161 0.698975 1441495429 0.326355 0.572754 -0.277161 0.698975 1441495429 0.326355 0.572754 -0.277161 0.698975 1441495429 0.326355 0.572754 -0.277161 0.698975 1441495429 0.326355 0.572754 -0.277161 0.698975 1441495429 0.330322 0.572632 -0.283630 0.694580 1441495429 0.330322 0.572632 -0.283630 0.694580 1441495429 0.330322 0.572632 -0.283630 0.694580 1441495429 0.330322 0.572632 -0.283630 0.694580 1441495429 0.330322 0.572632 -0.283630 0.694580 1441495429 0.330322 0.572632 -0.283630 0.694580 1441495429 0.333252 0.570923 -0.288940 0.692444 1441495429 0.333252 0.570923 -0.288940 0.692444 1441495429 0.333252 0.570923 -0.288940 0.692444 1441495429 0.333252 0.570923 -0.288940 0.692444 1441495429 0.333252 0.570923 -0.288940 0.692444 1441495429 0.333252 0.570923 -0.288940 0.692444 1441495429 0.333435 0.570190 -0.291809 0.691711 1441495429 0.333435 0.570190 -0.291809 0.691711 1441495429 0.333435 0.570190 -0.291809 0.691711 1441495429 0.333435 0.570190 -0.291809 0.691711 1441495429 0.333435 0.570190 -0.291809 0.691711 1441495429 0.333435 0.570190 -0.291809 0.691711 1441495429 0.332458 0.570435 -0.293823 0.691101 1441495429 0.332458 0.570435 -0.293823 0.691101 1441495429 0.332458 0.570435 -0.293823 0.691101 1441495429 0.332458 0.570435 -0.293823 0.691101 1441495429 0.332458 0.570435 -0.293823 0.691101 1441495429 0.332458 0.570435 -0.293823 0.691101 1441495429 0.332458 0.570435 -0.293823 0.691101 1441495429 0.329407 0.572021 -0.293457 0.691467 1441495429 0.329407 0.572021 -0.293457 0.691467 1441495429 0.329407 0.572021 -0.293457 0.691467 1441495429 0.329407 0.572021 -0.293457 0.691467 1441495429 0.329407 0.572021 -0.293457 0.691467 1441495429 0.329407 0.572021 -0.293457 0.691467 1441495429 0.324768 0.576050 -0.292114 0.690857 1441495429 0.324768 0.576050 -0.292114 0.690857 1441495429 0.324768 0.576050 -0.292114 0.690857 1441495429 0.324768 0.576050 -0.292114 0.690857 1441495429 0.324768 0.576050 -0.292114 0.690857 1441495429 0.324768 0.576050 -0.292114 0.690857 1441495430 0.318909 0.580444 -0.289978 0.690796 1441495430 0.318909 0.580444 -0.289978 0.690796 1441495430 0.318909 0.580444 -0.289978 0.690796 1441495430 0.318909 0.580444 -0.289978 0.690796 1441495430 0.318909 0.580444 -0.289978 0.690796 1441495430 0.318909 0.580444 -0.289978 0.690796 1441495430 0.318909 0.580444 -0.289978 0.690796 1441495430 0.312805 0.584412 -0.287109 0.691467 1441495430 0.312805 0.584412 -0.287109 0.691467 1441495430 0.312805 0.584412 -0.287109 0.691467 1441495430 0.312805 0.584412 -0.287109 0.691467 1441495430 0.312805 0.584412 -0.287109 0.691467 1441495430 0.312805 0.584412 -0.287109 0.691467 1441495430 0.307861 0.587402 -0.284302 0.692322 1441495430 0.307861 0.587402 -0.284302 0.692322 1441495430 0.307861 0.587402 -0.284302 0.692322 1441495430 0.307861 0.587402 -0.284302 0.692322 1441495430 0.307861 0.587402 -0.284302 0.692322 1441495430 0.307861 0.587402 -0.284302 0.692322 1441495430 0.302368 0.590454 -0.280090 0.693787 1441495430 0.302368 0.590454 -0.280090 0.693787 1441495430 0.302368 0.590454 -0.280090 0.693787 1441495430 0.302368 0.590454 -0.280090 0.693787 1441495430 0.302368 0.590454 -0.280090 0.693787 1441495430 0.302368 0.590454 -0.280090 0.693787 1441495430 0.299561 0.592590 -0.276917 0.694519 1441495430 0.299561 0.592590 -0.276917 0.694519 1441495430 0.299561 0.592590 -0.276917 0.694519 1441495430 0.299561 0.592590 -0.276917 0.694519 1441495430 0.299561 0.592590 -0.276917 0.694519 1441495430 0.299561 0.592590 -0.276917 0.694519 1441495430 0.299561 0.592590 -0.276917 0.694519 1441495430 0.301270 0.592896 -0.277161 0.693420 1441495430 0.301270 0.592896 -0.277161 0.693420 1441495430 0.301270 0.592896 -0.277161 0.693420 1441495430 0.301270 0.592896 -0.277161 0.693420 1441495430 0.301270 0.592896 -0.277161 0.693420 1441495430 0.301270 0.592896 -0.277161 0.693420 1441495430 0.305542 0.592041 -0.279175 0.691406 1441495430 0.305542 0.592041 -0.279175 0.691406 1441495430 0.305542 0.592041 -0.279175 0.691406 1441495430 0.305542 0.592041 -0.279175 0.691406 1441495430 0.305542 0.592041 -0.279175 0.691406 1441495430 0.305542 0.592041 -0.279175 0.691406 1441495430 0.312744 0.589966 -0.283752 0.688171 1441495430 0.312744 0.589966 -0.283752 0.688171 1441495430 0.312744 0.589966 -0.283752 0.688171 1441495430 0.312744 0.589966 -0.283752 0.688171 1441495430 0.312744 0.589966 -0.283752 0.688171 1441495430 0.312744 0.589966 -0.283752 0.688171 1441495430 0.318359 0.587158 -0.287659 0.686401 1441495430 0.318359 0.587158 -0.287659 0.686401 1441495430 0.318359 0.587158 -0.287659 0.686401 1441495430 0.318359 0.587158 -0.287659 0.686401 1441495430 0.318359 0.587158 -0.287659 0.686401 1441495430 0.318359 0.587158 -0.287659 0.686401 1441495430 0.318359 0.587158 -0.287659 0.686401 1441495430 0.318970 0.585876 -0.287476 0.687195 1441495430 0.318970 0.585876 -0.287476 0.687195 1441495430 0.318970 0.585876 -0.287476 0.687195 1441495430 0.318970 0.585876 -0.287476 0.687195 1441495430 0.318970 0.585876 -0.287476 0.687195 1441495430 0.318970 0.585876 -0.287476 0.687195 1441495430 0.317261 0.584961 -0.285645 0.689575 1441495430 0.317261 0.584961 -0.285645 0.689575 1441495430 0.317261 0.584961 -0.285645 0.689575 1441495430 0.317261 0.584961 -0.285645 0.689575 1441495430 0.317261 0.584961 -0.285645 0.689575 1441495430 0.317261 0.584961 -0.285645 0.689575 1441495430 0.317261 0.584961 -0.285645 0.689575 1441495430 0.314575 0.584778 -0.282837 0.692078 1441495430 0.314575 0.584778 -0.282837 0.692078 1441495430 0.314575 0.584778 -0.282837 0.692078 1441495430 0.314575 0.584778 -0.282837 0.692078 1441495430 0.314575 0.584778 -0.282837 0.692078 1441495430 0.310242 0.583435 -0.277039 0.697510 1441495430 0.310242 0.583435 -0.277039 0.697510 1441495430 0.310242 0.583435 -0.277039 0.697510 1441495430 0.310242 0.583435 -0.277039 0.697510 1441495430 0.310242 0.583435 -0.277039 0.697510 1441495430 0.310242 0.583435 -0.277039 0.697510 1441495430 0.306519 0.581909 -0.269653 0.703247 1441495430 0.306519 0.581909 -0.269653 0.703247 1441495430 0.306519 0.581909 -0.269653 0.703247 1441495430 0.306519 0.581909 -0.269653 0.703247 1441495430 0.306519 0.581909 -0.269653 0.703247 1441495430 0.306519 0.581909 -0.269653 0.703247 1441495430 0.307251 0.580627 -0.266724 0.705139 1441495430 0.307251 0.580627 -0.266724 0.705139 1441495430 0.307251 0.580627 -0.266724 0.705139 1441495430 0.307251 0.580627 -0.266724 0.705139 1441495430 0.307251 0.580627 -0.266724 0.705139 1441495430 0.307251 0.580627 -0.266724 0.705139 1441495430 0.311157 0.578613 -0.266846 0.705078 1441495430 0.311157 0.578613 -0.266846 0.705078 1441495430 0.311157 0.578613 -0.266846 0.705078 1441495430 0.311157 0.578613 -0.266846 0.705078 1441495430 0.311157 0.578613 -0.266846 0.705078 1441495430 0.311157 0.578613 -0.266846 0.705078 1441495430 0.311157 0.578613 -0.266846 0.705078 1441495430 0.317017 0.575439 -0.270020 0.703857 1441495430 0.317017 0.575439 -0.270020 0.703857 1441495430 0.317017 0.575439 -0.270020 0.703857 1441495430 0.317017 0.575439 -0.270020 0.703857 1441495430 0.317017 0.575439 -0.270020 0.703857 1441495430 0.323669 0.571045 -0.274536 0.702637 1441495430 0.323669 0.571045 -0.274536 0.702637 1441495430 0.323669 0.571045 -0.274536 0.702637 1441495430 0.323669 0.571045 -0.274536 0.702637 1441495430 0.323669 0.571045 -0.274536 0.702637 1441495430 0.323669 0.571045 -0.274536 0.702637 1441495431 0.323669 0.571045 -0.274536 0.702637 1441495431 0.329285 0.567078 -0.279053 0.701477 1441495431 0.329285 0.567078 -0.279053 0.701477 1441495431 0.329285 0.567078 -0.279053 0.701477 1441495431 0.329285 0.567078 -0.279053 0.701477 1441495431 0.329285 0.567078 -0.279053 0.701477 1441495431 0.329285 0.567078 -0.279053 0.701477 1441495431 0.332275 0.564270 -0.282593 0.700928 1441495431 0.332275 0.564270 -0.282593 0.700928 1441495431 0.332275 0.564270 -0.282593 0.700928 1441495431 0.332275 0.564270 -0.282593 0.700928 1441495431 0.332275 0.564270 -0.282593 0.700928 1441495431 0.332275 0.564270 -0.282593 0.700928 1441495431 0.332886 0.563293 -0.284241 0.700745 1441495431 0.332886 0.563293 -0.284241 0.700745 1441495431 0.332886 0.563293 -0.284241 0.700745 1441495431 0.332886 0.563293 -0.284241 0.700745 1441495431 0.332886 0.563293 -0.284241 0.700745 1441495431 0.332886 0.563293 -0.284241 0.700745 1441495431 0.333069 0.563232 -0.285645 0.700134 1441495431 0.333069 0.563232 -0.285645 0.700134 1441495431 0.333069 0.563232 -0.285645 0.700134 1441495431 0.333069 0.563232 -0.285645 0.700134 1441495431 0.333069 0.563232 -0.285645 0.700134 1441495431 0.333069 0.563232 -0.285645 0.700134 1441495431 0.332520 0.563721 -0.285400 0.700134 1441495431 0.332520 0.563721 -0.285400 0.700134 1441495431 0.332520 0.563721 -0.285400 0.700134 1441495431 0.332520 0.563721 -0.285400 0.700134 1441495431 0.332520 0.563721 -0.285400 0.700134 1441495431 0.332520 0.563721 -0.285400 0.700134 1441495431 0.332520 0.563721 -0.285400 0.700134 1441495431 0.330994 0.564575 -0.284607 0.700439 1441495431 0.330994 0.564575 -0.284607 0.700439 1441495431 0.330994 0.564575 -0.284607 0.700439 1441495431 0.330994 0.564575 -0.284607 0.700439 1441495431 0.330994 0.564575 -0.284607 0.700439 1441495431 0.330994 0.564575 -0.284607 0.700439 1441495431 0.328491 0.565002 -0.282898 0.701965 1441495431 0.328491 0.565002 -0.282898 0.701965 1441495431 0.328491 0.565002 -0.282898 0.701965 1441495431 0.328491 0.565002 -0.282898 0.701965 1441495431 0.328491 0.565002 -0.282898 0.701965 1441495431 0.328491 0.565002 -0.282898 0.701965 1441495431 0.328491 0.565002 -0.282898 0.701965 1441495431 0.325500 0.564941 -0.280823 0.704224 1441495431 0.325500 0.564941 -0.280823 0.704224 1441495431 0.325500 0.564941 -0.280823 0.704224 1441495431 0.325500 0.564941 -0.280823 0.704224 1441495431 0.325500 0.564941 -0.280823 0.704224 1441495431 0.325500 0.564941 -0.280823 0.704224 1441495431 0.323120 0.564453 -0.278809 0.706482 1441495431 0.323120 0.564453 -0.278809 0.706482 1441495431 0.323120 0.564453 -0.278809 0.706482 1441495431 0.323120 0.564453 -0.278809 0.706482 1441495431 0.323120 0.564453 -0.278809 0.706482 1441495431 0.323120 0.564453 -0.278809 0.706482 1441495431 0.323120 0.564453 -0.278809 0.706482 1441495431 0.320374 0.564270 -0.275696 0.709167 1441495431 0.320374 0.564270 -0.275696 0.709167 1441495431 0.320374 0.564270 -0.275696 0.709167 1441495431 0.320374 0.564270 -0.275696 0.709167 1441495431 0.320374 0.564270 -0.275696 0.709167 1441495431 0.320251 0.564270 -0.273926 0.709839 1441495431 0.320251 0.564270 -0.273926 0.709839 1441495431 0.320251 0.564270 -0.273926 0.709839 1441495431 0.320251 0.564270 -0.273926 0.709839 1441495431 0.320251 0.564270 -0.273926 0.709839 1441495431 0.320251 0.564270 -0.273926 0.709839 1441495431 0.323303 0.564270 -0.275818 0.707764 1441495431 0.323303 0.564270 -0.275818 0.707764 1441495431 0.323303 0.564270 -0.275818 0.707764 1441495431 0.323303 0.564270 -0.275818 0.707764 1441495431 0.323303 0.564270 -0.275818 0.707764 1441495431 0.323303 0.564270 -0.275818 0.707764 1441495431 0.328674 0.564148 -0.280151 0.703674 1441495431 0.328674 0.564148 -0.280151 0.703674 1441495431 0.328674 0.564148 -0.280151 0.703674 1441495431 0.328674 0.564148 -0.280151 0.703674 1441495431 0.328674 0.564148 -0.280151 0.703674 1441495431 0.328674 0.564148 -0.280151 0.703674 1441495431 0.328674 0.564148 -0.280151 0.703674 1441495431 0.335815 0.563293 -0.285278 0.698914 1441495431 0.335815 0.563293 -0.285278 0.698914 1441495431 0.335815 0.563293 -0.285278 0.698914 1441495431 0.335815 0.563293 -0.285278 0.698914 1441495431 0.335815 0.563293 -0.285278 0.698914 1441495431 0.335815 0.563293 -0.285278 0.698914 1441495431 0.335815 0.563293 -0.285278 0.698914 1441495431 0.341492 0.561157 -0.289490 0.696106 1441495431 0.341492 0.561157 -0.289490 0.696106 1441495431 0.341492 0.561157 -0.289490 0.696106 1441495431 0.341492 0.561157 -0.289490 0.696106 1441495431 0.341492 0.561157 -0.289490 0.696106 1441495431 0.341492 0.561157 -0.289490 0.696106 1441495431 0.345398 0.558960 -0.291687 0.695068 1441495431 0.345398 0.558960 -0.291687 0.695068 1441495431 0.345398 0.558960 -0.291687 0.695068 1441495431 0.345398 0.558960 -0.291687 0.695068 1441495431 0.345398 0.558960 -0.291687 0.695068 1441495431 0.345398 0.558960 -0.291687 0.695068 1441495431 0.344604 0.557922 -0.291199 0.696472 1441495431 0.344604 0.557922 -0.291199 0.696472 1441495431 0.344604 0.557922 -0.291199 0.696472 1441495431 0.344604 0.557922 -0.291199 0.696472 1441495431 0.344604 0.557922 -0.291199 0.696472 1441495431 0.344604 0.557922 -0.291199 0.696472 1441495431 0.341553 0.557678 -0.289490 0.698914 1441495431 0.341553 0.557678 -0.289490 0.698914 1441495431 0.341553 0.557678 -0.289490 0.698914 1441495431 0.341553 0.557678 -0.289490 0.698914 1441495431 0.341553 0.557678 -0.289490 0.698914 1441495431 0.341553 0.557678 -0.289490 0.698914 1441495431 0.337402 0.557556 -0.285217 0.702759 1441495432 0.337402 0.557556 -0.285217 0.702759 1441495432 0.337402 0.557556 -0.285217 0.702759 1441495432 0.337402 0.557556 -0.285217 0.702759 1441495432 0.337402 0.557556 -0.285217 0.702759 1441495432 0.337402 0.557556 -0.285217 0.702759 1441495432 0.337402 0.557556 -0.285217 0.702759 1441495432 0.333008 0.557007 -0.279358 0.707642 1441495432 0.333008 0.557007 -0.279358 0.707642 1441495432 0.333008 0.557007 -0.279358 0.707642 1441495432 0.333008 0.557007 -0.279358 0.707642 1441495432 0.333008 0.557007 -0.279358 0.707642 1441495432 0.330078 0.557068 -0.274231 0.710938 1441495432 0.330078 0.557068 -0.274231 0.710938 1441495432 0.330078 0.557068 -0.274231 0.710938 1441495432 0.330078 0.557068 -0.274231 0.710938 1441495432 0.330078 0.557068 -0.274231 0.710938 1441495432 0.330078 0.557068 -0.274231 0.710938 1441495432 0.330017 0.557007 -0.271484 0.712097 1441495432 0.330017 0.557007 -0.271484 0.712097 1441495432 0.330017 0.557007 -0.271484 0.712097 1441495432 0.330017 0.557007 -0.271484 0.712097 1441495432 0.330017 0.557007 -0.271484 0.712097 1441495432 0.330017 0.557007 -0.271484 0.712097 1441495432 0.333374 0.557190 -0.272583 0.709961 1441495432 0.333374 0.557190 -0.272583 0.709961 1441495432 0.333374 0.557190 -0.272583 0.709961 1441495432 0.333374 0.557190 -0.272583 0.709961 1441495432 0.333374 0.557190 -0.272583 0.709961 1441495432 0.333374 0.557190 -0.272583 0.709961 1441495432 0.338196 0.557800 -0.277466 0.705261 1441495432 0.338196 0.557800 -0.277466 0.705261 1441495432 0.338196 0.557800 -0.277466 0.705261 1441495432 0.338196 0.557800 -0.277466 0.705261 1441495432 0.338196 0.557800 -0.277466 0.705261 1441495432 0.338196 0.557800 -0.277466 0.705261 1441495432 0.340698 0.559143 -0.282532 0.700989 1441495432 0.340698 0.559143 -0.282532 0.700989 1441495432 0.340698 0.559143 -0.282532 0.700989 1441495432 0.340698 0.559143 -0.282532 0.700989 1441495432 0.340698 0.559143 -0.282532 0.700989 1441495432 0.340698 0.559143 -0.282532 0.700989 1441495432 0.340698 0.559143 -0.282532 0.700989 1441495432 0.340759 0.559998 -0.286011 0.698853 1441495432 0.340759 0.559998 -0.286011 0.698853 1441495432 0.340759 0.559998 -0.286011 0.698853 1441495432 0.340759 0.559998 -0.286011 0.698853 1441495432 0.340759 0.559998 -0.286011 0.698853 1441495432 0.340759 0.559998 -0.286011 0.698853 1441495432 0.338257 0.561401 -0.287292 0.698425 1441495432 0.338257 0.561401 -0.287292 0.698425 1441495432 0.338257 0.561401 -0.287292 0.698425 1441495432 0.338257 0.561401 -0.287292 0.698425 1441495432 0.338257 0.561401 -0.287292 0.698425 1441495432 0.338257 0.561401 -0.287292 0.698425 1441495432 0.335083 0.564331 -0.288147 0.697205 1441495432 0.335083 0.564331 -0.288147 0.697205 1441495432 0.335083 0.564331 -0.288147 0.697205 1441495432 0.335083 0.564331 -0.288147 0.697205 1441495432 0.335083 0.564331 -0.288147 0.697205 1441495432 0.335083 0.564331 -0.288147 0.697205 1441495432 0.335083 0.564331 -0.288147 0.697205 1441495432 0.331787 0.567810 -0.287903 0.696106 1441495432 0.331787 0.567810 -0.287903 0.696106 1441495432 0.331787 0.567810 -0.287903 0.696106 1441495432 0.331787 0.567810 -0.287903 0.696106 1441495432 0.331787 0.567810 -0.287903 0.696106 1441495432 0.331787 0.567810 -0.287903 0.696106 1441495432 0.331787 0.567810 -0.287903 0.696106 1441495432 0.327942 0.572021 -0.287109 0.694824 1441495432 0.327942 0.572021 -0.287109 0.694824 1441495432 0.327942 0.572021 -0.287109 0.694824 1441495432 0.327942 0.572021 -0.287109 0.694824 1441495432 0.327942 0.572021 -0.287109 0.694824 1441495432 0.327942 0.572021 -0.287109 0.694824 1441495432 0.320984 0.577576 -0.284058 0.694702 1441495432 0.320984 0.577576 -0.284058 0.694702 1441495432 0.320984 0.577576 -0.284058 0.694702 1441495432 0.320984 0.577576 -0.284058 0.694702 1441495432 0.320984 0.577576 -0.284058 0.694702 1441495432 0.320984 0.577576 -0.284058 0.694702 1441495432 0.314209 0.582275 -0.280151 0.695435 1441495432 0.314209 0.582275 -0.280151 0.695435 1441495432 0.314209 0.582275 -0.280151 0.695435 1441495432 0.314209 0.582275 -0.280151 0.695435 1441495432 0.314209 0.582275 -0.280151 0.695435 1441495432 0.314209 0.582275 -0.280151 0.695435 1441495432 0.314209 0.582275 -0.280151 0.695435 1441495432 0.310852 0.585144 -0.278259 0.695313 1441495432 0.310852 0.585144 -0.278259 0.695313 1441495432 0.310852 0.585144 -0.278259 0.695313 1441495432 0.310852 0.585144 -0.278259 0.695313 1441495432 0.310852 0.585144 -0.278259 0.695313 1441495432 0.308350 0.586975 -0.276367 0.695618 1441495432 0.308350 0.586975 -0.276367 0.695618 1441495432 0.308350 0.586975 -0.276367 0.695618 1441495432 0.308350 0.586975 -0.276367 0.695618 1441495432 0.308350 0.586975 -0.276367 0.695618 1441495432 0.308350 0.586975 -0.276367 0.695618 1441495432 0.308533 0.587952 -0.275879 0.694946 1441495432 0.308533 0.587952 -0.275879 0.694946 1441495432 0.308533 0.587952 -0.275879 0.694946 1441495432 0.308533 0.587952 -0.275879 0.694946 1441495432 0.308533 0.587952 -0.275879 0.694946 1441495432 0.311829 0.587524 -0.278137 0.692932 1441495432 0.311829 0.587524 -0.278137 0.692932 1441495432 0.311829 0.587524 -0.278137 0.692932 1441495432 0.311829 0.587524 -0.278137 0.692932 1441495432 0.311829 0.587524 -0.278137 0.692932 1441495432 0.311829 0.587524 -0.278137 0.692932 1441495432 0.311829 0.587524 -0.278137 0.692932 1441495432 0.317749 0.586792 -0.282043 0.689270 1441495432 0.317749 0.586792 -0.282043 0.689270 1441495433 0.317749 0.586792 -0.282043 0.689270 1441495433 0.317749 0.586792 -0.282043 0.689270 1441495433 0.317749 0.586792 -0.282043 0.689270 1441495433 0.317749 0.586792 -0.282043 0.689270 1441495433 0.324829 0.584595 -0.286987 0.685791 1441495433 0.324829 0.584595 -0.286987 0.685791 1441495433 0.324829 0.584595 -0.286987 0.685791 1441495433 0.324829 0.584595 -0.286987 0.685791 1441495433 0.324829 0.584595 -0.286987 0.685791 1441495433 0.324829 0.584595 -0.286987 0.685791 1441495433 0.329651 0.582031 -0.290588 0.684143 1441495433 0.329651 0.582031 -0.290588 0.684143 1441495433 0.329651 0.582031 -0.290588 0.684143 1441495433 0.329651 0.582031 -0.290588 0.684143 1441495433 0.329651 0.582031 -0.290588 0.684143 1441495433 0.329651 0.582031 -0.290588 0.684143 1441495433 0.329346 0.581360 -0.290833 0.684753 1441495433 0.329346 0.581360 -0.290833 0.684753 1441495433 0.329346 0.581360 -0.290833 0.684753 1441495433 0.329346 0.581360 -0.290833 0.684753 1441495433 0.329346 0.581360 -0.290833 0.684753 1441495433 0.329346 0.581360 -0.290833 0.684753 1441495433 0.326294 0.581909 -0.288818 0.686584 1441495433 0.326294 0.581909 -0.288818 0.686584 1441495433 0.326294 0.581909 -0.288818 0.686584 1441495433 0.326294 0.581909 -0.288818 0.686584 1441495433 0.326294 0.581909 -0.288818 0.686584 1441495433 0.326294 0.581909 -0.288818 0.686584 1441495433 0.324402 0.580811 -0.285889 0.689636 1441495433 0.324402 0.580811 -0.285889 0.689636 1441495433 0.324402 0.580811 -0.285889 0.689636 1441495433 0.324402 0.580811 -0.285889 0.689636 1441495433 0.324402 0.580811 -0.285889 0.689636 1441495433 0.324402 0.580811 -0.285889 0.689636 1441495433 
0.278381 0.598022 -0.258484 0.705688 1441495435 0.278381 0.598022 -0.258484 0.705688 1441495435 0.278381 0.598022 -0.258484 0.705688 1441495435 0.278381 0.598022 -0.258484 0.705688 1441495435 0.278381 0.598022 -0.258484 0.705688 1441495435 0.278381 0.598022 -0.258484 0.705688 1441495435 0.278381 0.598022 -0.258484 0.705688 1441495435 0.273193 0.599304 -0.253052 0.708618 1441495435 0.273193 0.599304 -0.253052 0.708618 1441495435 0.273193 0.599304 -0.253052 0.708618 1441495435 0.273193 0.599304 -0.253052 0.708618 1441495435 0.273193 0.599304 -0.253052 0.708618 1441495435 0.273193 0.599304 -0.253052 0.708618 1441495435 0.272705 0.598450 -0.250000 0.710571 1441495435 0.272705 0.598450 -0.250000 0.710571 1441495435 0.272705 0.598450 -0.250000 0.710571 1441495435 0.272705 0.598450 -0.250000 0.710571 1441495435 0.272705 0.598450 -0.250000 0.710571 1441495435 0.272705 0.598450 -0.250000 0.710571 1441495435 0.272705 0.598450 -0.250000 0.710571 1441495435 0.273071 0.596375 -0.248413 0.712708 1441495435 0.273071 0.596375 -0.248413 0.712708 1441495435 0.273071 0.596375 -0.248413 0.712708 1441495435 0.273071 0.596375 -0.248413 0.712708 1441495435 0.273071 0.596375 -0.248413 0.712708 1441495436 0.273071 0.596375 -0.248413 0.712708 1441495436 0.272034 0.595276 -0.247192 0.714478 1441495436 0.272034 0.595276 -0.247192 0.714478 1441495436 0.272034 0.595276 -0.247192 0.714478 1441495436 0.272034 0.595276 -0.247192 0.714478 1441495436 0.272034 0.595276 -0.247192 0.714478 1441495436 0.272034 0.595276 -0.247192 0.714478 1441495436 0.267944 0.596252 -0.244507 0.716064 1441495436 0.267944 0.596252 -0.244507 0.716064 1441495436 0.267944 0.596252 -0.244507 0.716064 1441495436 0.267944 0.596252 -0.244507 0.716064 1441495436 0.267944 0.596252 -0.244507 0.716064 1441495436 0.267944 0.596252 -0.244507 0.716064 1441495436 0.262024 0.598267 -0.241028 0.717834 1441495436 0.262024 0.598267 -0.241028 0.717834 1441495436 0.262024 0.598267 -0.241028 0.717834 1441495436 0.262024 0.598267 -0.241028 0.717834 1441495436 0.262024 0.598267 -0.241028 0.717834 1441495436 0.262024 0.598267 -0.241028 0.717834 1441495436 0.262024 0.598267 -0.241028 0.717834 1441495436 0.256592 0.599609 -0.236816 0.720032 1441495436 0.256592 0.599609 -0.236816 0.720032 1441495436 0.256592 0.599609 -0.236816 0.720032 1441495436 0.256592 0.599609 -0.236816 0.720032 1441495436 0.256592 0.599609 -0.236816 0.720032 1441495436 0.256592 0.599609 -0.236816 0.720032 1441495436 0.250549 0.600342 -0.231262 0.723389 1441495436 0.250549 0.600342 -0.231262 0.723389 1441495436 0.250549 0.600342 -0.231262 0.723389 1441495436 0.250549 0.600342 -0.231262 0.723389 1441495436 0.250549 0.600342 -0.231262 0.723389 1441495436 0.250549 0.600342 -0.231262 0.723389 1441495436 0.250549 0.600342 -0.231262 0.723389 1441495436 0.245605 0.600830 -0.225647 0.726440 1441495436 0.245605 0.600830 -0.225647 0.726440 1441495436 0.245605 0.600830 -0.225647 0.726440 1441495436 0.245605 0.600830 -0.225647 0.726440 1441495436 0.245605 0.600830 -0.225647 0.726440 1441495436 0.245605 0.600830 -0.225647 0.726440 1441495436 0.241455 0.600891 -0.221497 0.729004 1441495436 0.241455 0.600891 -0.221497 0.729004 1441495436 0.241455 0.600891 -0.221497 0.729004 1441495436 0.241455 0.600891 -0.221497 0.729004 1441495436 0.241455 0.600891 -0.221497 0.729004 1441495436 0.241455 0.600891 -0.221497 0.729004 1441495436 0.238098 0.600159 -0.218872 0.731506 1441495436 0.238098 0.600159 -0.218872 0.731506 1441495436 0.238098 0.600159 -0.218872 0.731506 1441495436 0.238098 0.600159 -0.218872 0.731506 1441495436 0.238098 0.600159 -0.218872 0.731506 1441495436 0.238098 0.600159 -0.218872 0.731506 1441495436 0.238098 0.600159 -0.218872 0.731506 1441495436 0.235352 0.598999 -0.217102 0.733887 1441495436 0.235352 0.598999 -0.217102 0.733887 1441495436 0.235352 0.598999 -0.217102 0.733887 1441495436 0.235352 0.598999 -0.217102 0.733887 1441495436 0.235352 0.598999 -0.217102 0.733887 1441495436 0.235352 0.598999 -0.217102 0.733887 1441495436 0.233765 0.597961 -0.216003 0.735596 1441495436 0.233765 0.597961 -0.216003 0.735596 1441495436 0.233765 0.597961 -0.216003 0.735596 1441495436 0.233765 0.597961 -0.216003 0.735596 1441495436 0.233765 0.597961 -0.216003 0.735596 1441495436 0.233765 0.597961 -0.216003 0.735596 1441495436 0.233765 0.597595 -0.216370 0.735779 1441495436 0.233765 0.597595 -0.216370 0.735779 1441495436 0.233765 0.597595 -0.216370 0.735779 1441495436 0.233765 0.597595 -0.216370 0.735779 1441495436 0.233765 0.597595 -0.216370 0.735779 1441495436 0.233765 0.597595 -0.216370 0.735779 1441495436 0.233765 0.597595 -0.216370 0.735779 1441495436 0.236267 0.597046 -0.217896 0.734924 1441495436 0.236267 0.597046 -0.217896 0.734924 1441495436 0.236267 0.597046 -0.217896 0.734924 1441495436 0.236267 0.597046 -0.217896 0.734924 1441495436 0.236267 0.597046 -0.217896 0.734924 1441495436 0.236267 0.597046 -0.217896 0.734924 1441495436 0.240234 0.596008 -0.220093 0.733826 1441495436 0.240234 0.596008 -0.220093 0.733826 1441495436 0.240234 0.596008 -0.220093 0.733826 1441495436 0.240234 0.596008 -0.220093 0.733826 1441495436 0.240234 0.596008 -0.220093 0.733826 1441495436 0.240234 0.596008 -0.220093 0.733826 1441495436 0.240234 0.596008 -0.220093 0.733826 1441495436 0.245850 0.593872 -0.223633 0.732666 1441495436 0.245850 0.593872 -0.223633 0.732666 1441495436 0.245850 0.593872 -0.223633 0.732666 1441495436 0.245850 0.593872 -0.223633 0.732666 1441495436 0.245850 0.593872 -0.223633 0.732666 1441495436 0.245850 0.593872 -0.223633 0.732666 1441495436 0.250610 0.591858 -0.226868 0.731689 1441495436 0.250610 0.591858 -0.226868 0.731689 1441495436 0.250610 0.591858 -0.226868 0.731689 1441495436 0.250610 0.591858 -0.226868 0.731689 1441495436 0.250610 0.591858 -0.226868 0.731689 1441495436 0.250610 0.591858 -0.226868 0.731689 1441495436 0.250610 0.591858 -0.226868 0.731689 1441495436 0.252136 0.590881 -0.228699 0.731384 1441495436 0.252136 0.590881 -0.228699 0.731384 1441495436 0.252136 0.590881 -0.228699 0.731384 1441495436 0.252136 0.590881 -0.228699 0.731384 1441495436 0.252136 0.590881 -0.228699 0.731384 1441495436 0.251282 0.590698 -0.229065 0.731689 1441495436 0.251282 0.590698 -0.229065 0.731689 1441495436 0.251282 0.590698 -0.229065 0.731689 1441495436 0.251282 0.590698 -0.229065 0.731689 1441495436 0.251282 0.590698 -0.229065 0.731689 1441495436 0.251282 0.590698 -0.229065 0.731689 1441495436 0.248352 0.591919 -0.228271 0.731934 1441495436 0.248352 0.591919 -0.228271 0.731934 1441495436 0.248352 0.591919 -0.228271 0.731934 1441495436 0.248352 0.591919 -0.228271 0.731934 1441495436 0.248352 0.591919 -0.228271 0.731934 1441495436 0.248352 0.591919 -0.228271 0.731934 1441495436 0.242371 0.594177 -0.226685 0.732605 1441495437 0.242371 0.594177 -0.226685 0.732605 1441495437 0.242371 0.594177 -0.226685 0.732605 1441495437 0.242371 0.594177 -0.226685 0.732605 1441495437 0.242371 0.594177 -0.226685 0.732605 1441495437 0.242371 0.594177 -0.226685 0.732605 1441495437 0.242371 0.594177 -0.226685 0.732605 1441495437 0.230591 0.598938 -0.222900 0.733704 1441495437 0.230591 0.598938 -0.222900 0.733704 1441495437 0.230591 0.598938 -0.222900 0.733704 1441495437 0.230591 0.598938 -0.222900 0.733704 1441495437 0.230591 0.598938 -0.222900 0.733704 1441495437 0.230591 0.598938 -0.222900 0.733704 1441495437 0.221802 0.601685 -0.218262 0.735596 1441495437 0.221802 0.601685 -0.218262 0.735596 1441495437 0.221802 0.601685 -0.218262 0.735596 1441495437 0.221802 0.601685 -0.218262 0.735596 1441495437 0.221802 0.601685 -0.218262 0.735596 1441495437 0.221802 0.601685 -0.218262 0.735596 1441495437 0.214478 0.604919 -0.214844 0.736084 1441495437 0.214478 0.604919 -0.214844 0.736084 1441495437 0.214478 0.604919 -0.214844 0.736084 1441495437 0.214478 0.604919 -0.214844 0.736084 1441495437 0.214478 0.604919 -0.214844 0.736084 1441495437 0.214478 0.604919 -0.214844 0.736084 1441495437 0.208862 0.607849 -0.210938 0.736450 1441495437 0.208862 0.607849 -0.210938 0.736450 1441495437 0.208862 0.607849 -0.210938 0.736450 1441495437 0.208862 0.607849 -0.210938 0.736450 1441495437 0.208862 0.607849 -0.210938 0.736450 1441495437 0.208862 0.607849 -0.210938 0.736450 1441495437 0.207581 0.609131 -0.208252 0.736511 1441495437 0.207581 0.609131 -0.208252 0.736511 1441495437 0.207581 0.609131 -0.208252 0.736511 1441495437 0.207581 0.609131 -0.208252 0.736511 1441495437 0.207581 0.609131 -0.208252 0.736511 1441495437 0.207581 0.609131 -0.208252 0.736511 1441495437 0.207581 0.609131 -0.208252 0.736511 1441495437 0.210083 0.607727 -0.207520 0.737122 1441495437 0.210083 0.607727 -0.207520 0.737122 1441495437 0.210083 0.607727 -0.207520 0.737122 1441495437 0.210083 0.607727 -0.207520 0.737122 1441495437 0.210083 0.607727 -0.207520 0.737122 1441495437 0.210083 0.607727 -0.207520 0.737122 1441495437 0.215698 0.604126 -0.209167 0.738037 1441495437 0.215698 0.604126 -0.209167 0.738037 1441495437 0.215698 0.604126 -0.209167 0.738037 1441495437 0.215698 0.604126 -0.209167 0.738037 1441495437 0.215698 0.604126 -0.209167 0.738037 1441495437 0.215698 0.604126 -0.209167 0.738037 1441495437 0.215698 0.604126 -0.209167 0.738037 1441495437 0.221008 0.599487 -0.211365 0.739624 1441495437 0.221008 0.599487 -0.211365 0.739624 1441495437 0.221008 0.599487 -0.211365 0.739624 1441495437 0.221008 0.599487 -0.211365 0.739624 1441495437 0.221008 0.599487 -0.211365 0.739624 1441495437 0.222717 0.596313 -0.211548 0.741638 1441495437 0.222717 0.596313 -0.211548 0.741638 1441495437 0.222717 0.596313 -0.211548 0.741638 1441495437 0.222717 0.596313 -0.211548 0.741638 1441495437 0.222717 0.596313 -0.211548 0.741638 1441495437 0.222717 0.596313 -0.211548 0.741638 1441495437 0.222717 0.596313 -0.211548 0.741638 1441495437 0.220886 0.594971 -0.210388 0.743591 1441495437 0.220886 0.594971 -0.210388 0.743591 1441495437 0.220886 0.594971 -0.210388 0.743591 1441495437 0.220886 0.594971 -0.210388 0.743591 1441495437 0.220886 0.594971 -0.210388 0.743591 1441495437 0.220886 0.594971 -0.210388 0.743591 1441495437 0.217712 0.594788 -0.207947 0.745361 1441495437 0.217712 0.594788 -0.207947 0.745361 1441495437 0.217712 0.594788 -0.207947 0.745361 1441495437 0.217712 0.594788 -0.207947 0.745361 1441495437 0.217712 0.594788 -0.207947 0.745361 1441495437 0.217712 0.594788 -0.207947 0.745361 1441495437 0.214111 0.595337 -0.204956 0.746765 1441495437 0.214111 0.595337 -0.204956 0.746765 1441495437 0.214111 0.595337 -0.204956 0.746765 1441495437 0.214111 0.595337 -0.204956 0.746765 1441495437 0.214111 0.595337 -0.204956 0.746765 1441495437 0.214111 0.595337 -0.204956 0.746765 1441495437 0.214111 0.595337 -0.204956 0.746765 1441495437 0.211365 0.596313 -0.201599 0.747681 1441495437 0.211365 0.596313 -0.201599 0.747681 1441495437 0.211365 0.596313 -0.201599 0.747681 1441495437 0.211365 0.596313 -0.201599 0.747681 1441495437 0.211365 0.596313 -0.201599 0.747681 1441495437 0.211365 0.596313 -0.201599 0.747681 1441495437 0.210449 0.597107 -0.199341 0.747925 1441495437 0.210449 0.597107 -0.199341 0.747925 1441495437 0.210449 0.597107 -0.199341 0.747925 1441495437 0.210449 0.597107 -0.199341 0.747925 1441495437 0.210449 0.597107 -0.199341 0.747925 1441495437 0.210449 0.597107 -0.199341 0.747925 1441495437 0.210449 0.597107 -0.199341 0.747925 1441495437 0.208740 0.597534 -0.197571 0.748474 1441495437 0.208740 0.597534 -0.197571 0.748474 1441495437 0.208740 0.597534 -0.197571 0.748474 1441495437 0.208740 0.597534 -0.197571 0.748474 1441495437 0.208740 0.597534 -0.197571 0.748474 1441495437 0.208740 0.597534 -0.197571 0.748474 1441495437 0.209229 0.597656 -0.197144 0.748413 1441495437 0.209229 0.597656 -0.197144 0.748413 1441495437 0.209229 0.597656 -0.197144 0.748413 1441495437 0.209229 0.597656 -0.197144 0.748413 1441495437 0.209229 0.597656 -0.197144 0.748413 1441495437 0.209229 0.597656 -0.197144 0.748413 1441495437 0.209229 0.597656 -0.197144 0.748413 1441495437 0.209167 0.597961 -0.197510 0.748047 1441495437 0.209167 0.597961 -0.197510 0.748047 1441495437 0.209167 0.597961 -0.197510 0.748047 1441495437 0.209167 0.597961 -0.197510 0.748047 1441495437 0.209167 0.597961 -0.197510 0.748047 1441495437 0.209167 0.597961 -0.197510 0.748047 1441495437 0.211121 0.597961 -0.199524 0.747009 1441495438 0.211121 0.597961 -0.199524 0.747009 1441495438 0.211121 0.597961 -0.199524 0.747009 1441495438 0.211121 0.597961 -0.199524 0.747009 1441495438 0.211121 0.597961 -0.199524 0.747009 1441495438 0.211121 0.597961 -0.199524 0.747009 1441495438 0.213318 0.598755 -0.201965 0.745056 1441495438 0.213318 0.598755 -0.201965 0.745056 1441495438 0.213318 0.598755 -0.201965 0.745056 1441495438 0.213318 0.598755 -0.201965 0.745056 1441495438 0.213318 0.598755 -0.201965 0.745056 1441495438 0.213318 0.598755 -0.201965 0.745056 1441495438 0.216492 0.600464 -0.205383 0.741821 1441495438 0.216492 0.600464 -0.205383 0.741821 1441495438 0.216492 0.600464 -0.205383 0.741821 1441495438 0.216492 0.600464 -0.205383 0.741821 1441495438 0.216492 0.600464 -0.205383 0.741821 1441495438 0.216492 0.600464 -0.205383 0.741821 1441495438 0.216492 0.600464 -0.205383 0.741821 1441495438 0.221375 0.602356 -0.209900 0.737549 1441495438 0.221375 0.602356 -0.209900 0.737549 1441495438 0.221375 0.602356 -0.209900 0.737549 1441495438 0.221375 0.602356 -0.209900 0.737549 1441495438 0.221375 0.602356 -0.209900 0.737549 1441495438 0.221375 0.602356 -0.209900 0.737549 1441495438 0.227844 0.603394 -0.215210 0.733215 1441495438 0.227844 0.603394 -0.215210 0.733215 1441495438 0.227844 0.603394 -0.215210 0.733215 1441495438 0.227844 0.603394 -0.215210 0.733215 1441495438 0.227844 0.603394 -0.215210 0.733215 1441495438 0.227844 0.603394 -0.215210 0.733215 1441495438 0.232849 0.604126 -0.219788 0.729675 1441495438 0.232849 0.604126 -0.219788 0.729675 1441495438 0.232849 0.604126 -0.219788 0.729675 1441495438 0.232849 0.604126 -0.219788 0.729675 1441495438 0.232849 0.604126 -0.219788 0.729675 1441495438 0.232849 0.604126 -0.219788 0.729675 1441495438 0.232849 0.604126 -0.219788 0.729675 1441495438 0.232483 0.605225 -0.220276 0.728699 1441495438 0.232483 0.605225 -0.220276 0.728699 1441495438 0.232483 0.605225 -0.220276 0.728699 1441495438 0.232483 0.605225 -0.220276 0.728699 1441495438 0.232483 0.605225 -0.220276 0.728699 1441495438 0.229736 0.606262 -0.218018 0.729431 1441495438 0.229736 0.606262 -0.218018 0.729431 1441495438 0.229736 0.606262 -0.218018 0.729431 1441495438 0.229736 0.606262 -0.218018 0.729431 1441495438 0.229736 0.606262 -0.218018 0.729431 1441495438 0.229736 0.606262 -0.218018 0.729431 1441495438 0.229736 0.606262 -0.218018 0.729431 1441495438 0.225464 0.607056 -0.215515 0.730835 1441495438 0.225464 0.607056 -0.215515 0.730835 1441495438 0.225464 0.607056 -0.215515 0.730835 1441495438 0.225464 0.607056 -0.215515 0.730835 1441495438 0.225464 0.607056 -0.215515 0.730835 1441495438 0.225464 0.607056 -0.215515 0.730835 1441495438 0.225464 0.607056 -0.215515 0.730835 1441495438 0.220520 0.608154 -0.213196 0.732117 1441495438 0.220520 0.608154 -0.213196 0.732117 1441495438 0.220520 0.608154 -0.213196 0.732117 1441495438 0.220520 0.608154 -0.213196 0.732117 1441495438 0.220520 0.608154 -0.213196 0.732117 1441495438 0.220520 0.608154 -0.213196 0.732117 1441495438 0.216553 0.609314 -0.211121 0.732971 1441495438 0.216553 0.609314 -0.211121 0.732971 1441495438 0.216553 0.609314 -0.211121 0.732971 1441495438 0.216553 0.609314 -0.211121 0.732971 1441495438 0.216553 0.609314 -0.211121 0.732971 1441495438 0.216553 0.609314 -0.211121 0.732971 1441495438 0.214111 0.609558 -0.209534 0.733887 1441495438 0.214111 0.609558 -0.209534 0.733887 1441495438 0.214111 0.609558 -0.209534 0.733887 1441495438 0.214111 0.609558 -0.209534 0.733887 1441495438 0.214111 0.609558 -0.209534 0.733887 1441495438 0.214111 0.609558 -0.209534 0.733887 1441495438 0.214111 0.609558 -0.209534 0.733887 1441495438 0.214233 0.609558 -0.208618 0.734131 1441495438 0.214233 0.609558 -0.208618 0.734131 1441495438 0.214233 0.609558 -0.208618 0.734131 1441495438 0.214233 0.609558 -0.208618 0.734131 1441495438 0.214233 0.609558 -0.208618 0.734131 1441495438 0.214233 0.609558 -0.208618 0.734131 1441495438 0.214233 0.609558 -0.208618 0.734131 1441495438 0.215454 0.610596 -0.208801 0.732849 1441495438 0.215454 0.610596 -0.208801 0.732849 1441495438 0.215454 0.610596 -0.208801 0.732849 1441495438 0.215454 0.610596 -0.208801 0.732849 1441495438 0.215454 0.610596 -0.208801 0.732849 1441495438 0.215454 0.610596 -0.208801 0.732849 1441495438 0.218628 0.610168 -0.209229 0.732178 1441495438 0.218628 0.610168 -0.209229 0.732178 1441495438 0.218628 0.610168 -0.209229 0.732178 1441495438 0.218628 0.610168 -0.209229 0.732178 1441495438 0.218628 0.610168 -0.209229 0.732178 1441495438 0.218628 0.610168 -0.209229 0.732178 1441495438 0.223877 0.608154 -0.211670 0.731506 1441495438 0.223877 0.608154 -0.211670 0.731506 1441495438 0.223877 0.608154 -0.211670 0.731506 1441495438 0.223877 0.608154 -0.211670 0.731506 1441495438 0.223877 0.608154 -0.211670 0.731506 1441495438 0.223877 0.608154 -0.211670 0.731506 1441495438 0.223877 0.608154 -0.211670 0.731506 1441495438 0.227600 0.606079 -0.213623 0.731506 1441495438 0.227600 0.606079 -0.213623 0.731506 1441495438 0.227600 0.606079 -0.213623 0.731506 1441495438 0.227600 0.606079 -0.213623 0.731506 1441495438 0.227600 0.606079 -0.213623 0.731506 1441495438 0.227600 0.606079 -0.213623 0.731506 1441495438 0.229126 0.604492 -0.214233 0.732239 1441495438 0.229126 0.604492 -0.214233 0.732239 1441495438 0.229126 0.604492 -0.214233 0.732239 1441495438 0.229126 0.604492 -0.214233 0.732239 1441495438 0.229126 0.604492 -0.214233 0.732239 1441495438 0.229126 0.604492 -0.214233 0.732239 1441495438 0.229126 0.604492 -0.214233 0.732239 1441495438 0.228271 0.603699 -0.213623 0.733337 1441495439 0.228271 0.603699 -0.213623 0.733337 1441495439 0.228271 0.603699 -0.213623 0.733337 1441495439 0.228271 0.603699 -0.213623 0.733337 1441495439 0.228271 0.603699 -0.213623 0.733337 1441495439 0.226074 0.603516 -0.212219 0.734497 1441495439 0.226074 0.603516 -0.212219 0.734497 1441495439 0.226074 0.603516 -0.212219 0.734497 1441495439 0.226074 0.603516 -0.212219 0.734497 1441495439 0.226074 0.603516 -0.212219 0.734497 1441495439 0.226074 0.603516 -0.212219 0.734497 1441495439 0.224304 0.603027 -0.210571 0.735901 1441495439 0.224304 0.603027 -0.210571 0.735901 1441495439 0.224304 0.603027 -0.210571 0.735901 1441495439 0.224304 0.603027 -0.210571 0.735901 1441495439 0.224304 0.603027 -0.210571 0.735901 1441495439 0.224304 0.603027 -0.210571 0.735901 1441495439 0.224304 0.603027 -0.210571 0.735901 1441495439 0.223877 0.602234 -0.209961 0.736877 1441495439 0.223877 0.602234 -0.209961 0.736877 1441495439 0.223877 0.602234 -0.209961 0.736877 1441495439 0.223877 0.602234 -0.209961 0.736877 1441495439 0.223877 0.602234 -0.209961 0.736877 1441495439 0.223877 0.602234 -0.209961 0.736877 1441495439 0.225281 0.601135 -0.211487 0.736938 1441495439 0.225281 0.601135 -0.211487 0.736938 1441495439 0.225281 0.601135 -0.211487 0.736938 1441495439 0.225281 0.601135 -0.211487 0.736938 1441495439 0.225281 0.601135 -0.211487 0.736938 1441495439 0.225281 0.601135 -0.211487 0.736938 1441495439 0.225281 0.601135 -0.211487 0.736938 1441495439 0.226440 0.600586 -0.212830 0.736633 1441495439 0.226440 0.600586 -0.212830 0.736633 1441495439 0.226440 0.600586 -0.212830 0.736633 1441495439 0.226440 0.600586 -0.212830 0.736633 1441495439 0.226440 0.600586 -0.212830 0.736633 1441495439 0.226440 0.600586 -0.212830 0.736633 1441495439 0.226135 0.600708 -0.212952 0.736633 1441495439 0.226135 0.600708 -0.212952 0.736633 1441495439 0.226135 0.600708 -0.212952 0.736633 1441495439 0.226135 0.600708 -0.212952 0.736633 1441495439 0.226135 0.600708 -0.212952 0.736633 1441495439 0.226135 0.600708 -0.212952 0.736633 1441495439 0.226624 0.600281 -0.212952 0.736816 1441495439 0.226624 0.600281 -0.212952 0.736816 1441495439 0.226624 0.600281 -0.212952 0.736816 1441495439 0.226624 0.600281 -0.212952 0.736816 1441495439 0.226624 0.600281 -0.212952 0.736816 1441495439 0.228394 0.599487 -0.214172 0.736572 1441495439 0.228394 0.599487 -0.214172 0.736572 1441495439 0.228394 0.599487 -0.214172 0.736572 1441495439 0.228394 0.599487 -0.214172 0.736572 1441495439 0.228394 0.599487 -0.214172 0.736572 1441495439 0.228394 0.599487 -0.214172 0.736572 1441495439 0.228394 0.599487 -0.214172 0.736572 1441495439 0.230835 0.598572 -0.216431 0.735840 1441495439 0.230835 0.598572 -0.216431 0.735840 1441495439 0.230835 0.598572 -0.216431 0.735840 1441495439 0.230835 0.598572 -0.216431 0.735840 1441495439 0.230835 0.598572 -0.216431 0.735840 1441495439 0.230835 0.598572 -0.216431 0.735840 1441495439 0.233337 0.598328 -0.218933 0.734558 1441495439 0.233337 0.598328 -0.218933 0.734558 1441495439 0.233337 0.598328 -0.218933 0.734558 1441495439 0.233337 0.598328 -0.218933 0.734558 1441495439 0.233337 0.598328 -0.218933 0.734558 1441495439 0.233337 0.598328 -0.218933 0.734558 1441495439 0.233337 0.598328 -0.218933 0.734558 1441495439 0.236938 0.597473 -0.221436 0.733337 1441495439 0.236938 0.597473 -0.221436 0.733337 1441495439 0.236938 0.597473 -0.221436 0.733337 1441495439 0.236938 0.597473 -0.221436 0.733337 1441495439 0.236938 0.597473 -0.221436 0.733337 1441495439 0.236938 0.597473 -0.221436 0.733337 1441495439 0.236938 0.597473 -0.221436 0.733337 1441495439 0.241455 0.596069 -0.223877 0.732300 1441495439 0.241455 0.596069 -0.223877 0.732300 1441495439 0.241455 0.596069 -0.223877 0.732300 1441495439 0.241455 0.596069 -0.223877 0.732300 1441495439 0.241455 0.596069 -0.223877 0.732300 1441495439 0.241455 0.596069 -0.223877 0.732300 1441495439 0.246460 0.594360 -0.226501 0.731140 1441495439 0.246460 0.594360 -0.226501 0.731140 1441495439 0.246460 0.594360 -0.226501 0.731140 1441495439 0.246460 0.594360 -0.226501 0.731140 1441495439 0.246460 0.594360 -0.226501 0.731140 1441495439 0.246460 0.594360 -0.226501 0.731140 1441495439 0.249512 0.592957 -0.228149 0.730774 1441495439 0.249512 0.592957 -0.228149 0.730774 1441495439 0.249512 0.592957 -0.228149 0.730774 1441495439 0.249512 0.592957 -0.228149 0.730774 1441495439 0.249512 0.592957 -0.228149 0.730774 1441495439 0.249512 0.592957 -0.228149 0.730774 1441495439 0.248779 0.592712 -0.227661 0.731323 1441495439 0.248779 0.592712 -0.227661 0.731323 1441495439 0.248779 0.592712 -0.227661 0.731323 1441495439 0.248779 0.592712 -0.227661 0.731323 1441495439 0.248779 0.592712 -0.227661 0.731323 1441495439 0.248779 0.592712 -0.227661 0.731323 1441495439 0.245850 0.593140 -0.225952 0.732483 1441495439 0.245850 0.593140 -0.225952 0.732483 1441495439 0.245850 0.593140 -0.225952 0.732483 1441495439 0.245850 0.593140 -0.225952 0.732483 1441495439 0.245850 0.593140 -0.225952 0.732483 1441495439 0.245850 0.593140 -0.225952 0.732483 1441495439 0.242126 0.593933 -0.223511 0.733887 1441495439 0.242126 0.593933 -0.223511 0.733887 1441495439 0.242126 0.593933 -0.223511 0.733887 1441495439 0.242126 0.593933 -0.223511 0.733887 1441495439 0.242126 0.593933 -0.223511 0.733887 1441495439 0.242126 0.593933 -0.223511 0.733887 1441495439 0.242126 0.593933 -0.223511 0.733887 1441495439 0.237122 0.595154 -0.220459 0.735474 1441495439 0.237122 0.595154 -0.220459 0.735474 1441495439 0.237122 0.595154 -0.220459 0.735474 1441495439 0.237122 0.595154 -0.220459 0.735474 1441495440 0.237122 0.595154 -0.220459 0.735474 1441495440 0.237122 0.595154 -0.220459 0.735474 1441495440 0.236755 0.593933 -0.218140 0.737244 1441495440 0.236755 0.593933 -0.218140 0.737244 1441495440 0.236755 0.593933 -0.218140 0.737244 1441495440 0.236755 0.593933 -0.218140 0.737244 1441495440 0.236755 0.593933 -0.218140 0.737244 1441495440 0.236755 0.593933 -0.218140 0.737244 1441495440 0.243469 0.591614 -0.222351 0.735657 1441495440 0.243469 0.591614 -0.222351 0.735657 1441495440 0.243469 0.591614 -0.222351 0.735657 1441495440 0.243469 0.591614 -0.222351 0.735657 1441495440 0.243469 0.591614 -0.222351 0.735657 1441495440 0.243469 0.591614 -0.222351 0.735657 1441495440 0.245667 0.592407 -0.225586 0.733276 1441495440 0.245667 0.592407 -0.225586 0.733276 1441495440 0.245667 0.592407 -0.225586 0.733276 1441495440 0.245667 0.592407 -0.225586 0.733276 1441495440 0.245667 0.592407 -0.225586 0.733276 1441495440 0.245667 0.592407 -0.225586 0.733276 1441495440 0.245667 0.592407 -0.225586 0.733276 1441495440 0.248962 0.592896 -0.228821 0.730774 1441495440 0.248962 0.592896 -0.228821 0.730774 1441495440 0.248962 0.592896 -0.228821 0.730774 1441495440 0.248962 0.592896 -0.228821 0.730774 1441495440 0.248962 0.592896 -0.228821 0.730774 1441495440 0.248962 0.592896 -0.228821 0.730774 1441495440 0.250916 0.591492 -0.229614 0.731018 1441495440 0.250916 0.591492 -0.229614 0.731018 1441495440 0.250916 0.591492 -0.229614 0.731018 1441495440 0.250916 0.591492 -0.229614 0.731018 1441495440 0.250916 0.591492 -0.229614 0.731018 1441495440 0.250916 0.591492 -0.229614 0.731018 1441495440 0.250916 0.591492 -0.229614 0.731018 1441495440 0.251953 0.589661 -0.229370 0.732178 1441495440 0.251953 0.589661 -0.229370 0.732178 1441495440 0.251953 0.589661 -0.229370 0.732178 1441495440 0.251953 0.589661 -0.229370 0.732178 1441495440 0.251953 0.589661 -0.229370 0.732178 1441495440 0.251953 0.589661 -0.229370 0.732178 1441495440 0.252075 0.588196 -0.228333 0.733643 1441495440 0.252075 0.588196 -0.228333 0.733643 1441495440 0.252075 0.588196 -0.228333 0.733643 1441495440 0.252075 0.588196 -0.228333 0.733643 1441495440 0.252075 0.588196 -0.228333 0.733643 1441495440 0.252075 0.588196 -0.228333 0.733643 1441495440 0.252075 0.588196 -0.228333 0.733643 1441495440 0.251160 0.586548 -0.227173 0.735657 1441495440 0.251160 0.586548 -0.227173 0.735657 1441495440 0.251160 0.586548 -0.227173 0.735657 1441495440 0.251160 0.586548 -0.227173 0.735657 1441495440 0.251160 0.586548 -0.227173 0.735657 1441495440 0.251160 0.586548 -0.227173 0.735657 1441495440 0.248413 0.585815 -0.224426 0.738037 1441495440 0.248413 0.585815 -0.224426 0.738037 1441495440 0.248413 0.585815 -0.224426 0.738037 1441495440 0.248413 0.585815 -0.224426 0.738037 1441495440 0.248413 0.585815 -0.224426 0.738037 1441495440 0.248413 0.585815 -0.224426 0.738037 1441495440 0.248413 0.585815 -0.224426 0.738037 1441495440 0.246948 0.584717 -0.221069 0.740356 1441495440 0.246948 0.584717 -0.221069 0.740356 1441495440 0.246948 0.584717 -0.221069 0.740356 1441495440 0.246948 0.584717 -0.221069 0.740356 1441495440 0.246948 0.584717 -0.221069 0.740356 1441495440 0.246338 0.583557 -0.218506 0.742249 1441495440 0.246338 0.583557 -0.218506 0.742249 1441495440 0.246338 0.583557 -0.218506 0.742249 1441495440 0.246338 0.583557 -0.218506 0.742249 1441495440 0.246338 0.583557 -0.218506 0.742249 1441495440 0.246338 0.583557 -0.218506 0.742249 1441495440 0.246338 0.583557 -0.218506 0.742249 1441495440 0.245728 0.582031 -0.216309 0.744263 1441495440 0.245728 0.582031 -0.216309 0.744263 1441495440 0.245728 0.582031 -0.216309 0.744263 1441495440 0.245728 0.582031 -0.216309 0.744263 1441495440 0.245728 0.582031 -0.216309 0.744263 1441495440 0.245728 0.582031 -0.216309 0.744263 1441495440 0.247925 0.579773 -0.215698 0.745544 1441495440 0.247925 0.579773 -0.215698 0.745544 1441495440 0.247925 0.579773 -0.215698 0.745544 1441495440 0.247925 0.579773 -0.215698 0.745544 1441495440 0.247925 0.579773 -0.215698 0.745544 1441495440 0.247925 0.579773 -0.215698 0.745544 1441495440 0.249023 0.580078 -0.217407 0.744385 1441495440 0.249023 0.580078 -0.217407 0.744385 1441495440 0.249023 0.580078 -0.217407 0.744385 1441495440 0.249023 0.580078 -0.217407 0.744385 1441495440 0.249023 0.580078 -0.217407 0.744385 1441495440 0.249023 0.580078 -0.217407 0.744385 1441495440 0.247803 0.582153 -0.217468 0.743164 1441495440 0.247803 0.582153 -0.217468 0.743164 1441495440 0.247803 0.582153 -0.217468 0.743164 1441495440 0.247803 0.582153 -0.217468 0.743164 1441495440 0.247803 0.582153 -0.217468 0.743164 1441495440 0.247803 0.582153 -0.217468 0.743164 1441495440 0.247803 0.582153 -0.217468 0.743164 1441495440 0.245850 0.584778 -0.216431 0.742065 1441495440 0.245850 0.584778 -0.216431 0.742065 1441495440 0.245850 0.584778 -0.216431 0.742065 1441495440 0.245850 0.584778 -0.216431 0.742065 1441495440 0.245850 0.584778 -0.216431 0.742065 1441495440 0.245850 0.584778 -0.216431 0.742065 1441495440 0.243896 0.587646 -0.215820 0.740662 1441495440 0.243896 0.587646 -0.215820 0.740662 1441495440 0.243896 0.587646 -0.215820 0.740662 1441495440 0.243896 0.587646 -0.215820 0.740662 1441495440 0.243896 0.587646 -0.215820 0.740662 1441495440 0.243896 0.587646 -0.215820 0.740662 1441495440 0.243164 0.591125 -0.215942 0.738037 1441495440 0.243164 0.591125 -0.215942 0.738037 1441495440 0.243164 0.591125 -0.215942 0.738037 1441495440 0.243164 0.591125 -0.215942 0.738037 1441495440 0.243164 0.591125 -0.215942 0.738037 1441495441 0.243164 0.591125 -0.215942 0.738037 1441495441 0.243164 0.591125 -0.215942 0.738037 1441495441 0.244812 0.594299 -0.217957 0.734375 1441495441 0.244812 0.594299 -0.217957 0.734375 1441495441 0.244812 0.594299 -0.217957 0.734375 1441495441 0.244812 0.594299 -0.217957 0.734375 1441495441 0.244812 0.594299 -0.217957 0.734375 1441495441 0.244812 0.594299 -0.217957 0.734375 1441495441 0.247498 0.597168 -0.221252 0.730164 1441495441 0.247498 0.597168 -0.221252 0.730164 1441495441 0.247498 0.597168 -0.221252 0.730164 1441495441 0.247498 0.597168 -0.221252 0.730164 1441495441 0.247498 0.597168 -0.221252 0.730164 1441495441 0.247498 0.597168 -0.221252 0.730164 1441495441 0.248779 0.599487 -0.223450 0.727112 1441495441 0.248779 0.599487 -0.223450 0.727112 1441495441 0.248779 0.599487 -0.223450 0.727112 1441495441 0.248779 0.599487 -0.223450 0.727112 1441495441 0.248779 0.599487 -0.223450 0.727112 1441495441 0.248596 0.601074 -0.223938 0.725769 1441495441 0.248596 0.601074 -0.223938 0.725769 1441495441 0.248596 0.601074 -0.223938 0.725769 1441495441 0.248596 0.601074 -0.223938 0.725769 1441495441 0.248596 0.601074 -0.223938 0.725769 1441495441 0.248596 0.601074 -0.223938 0.725769 1441495441 0.248596 0.601074 -0.223938 0.725769 1441495441 0.245239 0.603577 -0.222351 0.725281 1441495441 
0.245850 0.588318 -0.222534 0.737427 1441495443 0.245850 0.588318 -0.222534 0.737427 1441495443 0.245850 0.588318 -0.222534 0.737427 1441495443 0.245850 0.588318 -0.222534 0.737427 1441495443 0.245850 0.588318 -0.222534 0.737427 1441495443 0.247314 0.587891 -0.223572 0.736938 1441495443 0.247314 0.587891 -0.223572 0.736938 1441495443 0.247314 0.587891 -0.223572 0.736938 1441495443 0.247314 0.587891 -0.223572 0.736938 1441495443 0.247314 0.587891 -0.223572 0.736938 1441495443 0.247314 0.587891 -0.223572 0.736938 1441495443 0.250488 0.586487 -0.225647 0.736389 1441495443 0.250488 0.586487 -0.225647 0.736389 1441495443 0.250488 0.586487 -0.225647 0.736389 1441495443 0.250488 0.586487 -0.225647 0.736389 1441495443 0.250488 0.586487 -0.225647 0.736389 1441495443 0.250488 0.586487 -0.225647 0.736389 1441495443 0.250488 0.586487 -0.225647 0.736389 1441495443 0.255371 0.585022 -0.228027 0.735168 1441495443 0.255371 0.585022 -0.228027 0.735168 1441495443 0.255371 0.585022 -0.228027 0.735168 1441495443 0.255371 0.585022 -0.228027 0.735168 1441495443 0.255371 0.585022 -0.228027 0.735168 1441495443 0.255371 0.585022 -0.228027 0.735168 1441495443 0.255371 0.585022 -0.228027 0.735168 1441495443 0.262451 0.582336 -0.232239 0.733459 1441495443 0.262451 0.582336 -0.232239 0.733459 1441495443 0.262451 0.582336 -0.232239 0.733459 1441495443 0.262451 0.582336 -0.232239 0.733459 1441495443 0.262451 0.582336 -0.232239 0.733459 1441495443 0.262451 0.582336 -0.232239 0.733459 1441495443 0.270081 0.577271 -0.235657 0.733582 1441495443 0.270081 0.577271 -0.235657 0.733582 1441495443 0.270081 0.577271 -0.235657 0.733582 1441495444 0.270081 0.577271 -0.235657 0.733582 1441495444 0.270081 0.577271 -0.235657 0.733582 1441495444 0.270081 0.577271 -0.235657 0.733582 1441495444 0.270081 0.577271 -0.235657 0.733582 1441495444 0.274414 0.572937 -0.237366 0.734863 1441495444 0.274414 0.572937 -0.237366 0.734863 1441495444 0.274414 0.572937 -0.237366 0.734863 1441495444 0.274414 0.572937 -0.237366 0.734863 1441495444 0.274414 0.572937 -0.237366 0.734863 1441495444 0.274414 0.572937 -0.237366 0.734863 1441495444 0.275635 0.570801 -0.235107 0.736816 1441495444 0.275635 0.570801 -0.235107 0.736816 1441495444 0.275635 0.570801 -0.235107 0.736816 1441495444 0.275635 0.570801 -0.235107 0.736816 1441495444 0.275635 0.570801 -0.235107 0.736816 1441495444 0.275635 0.570801 -0.235107 0.736816 1441495444 0.275635 0.570801 -0.235107 0.736816 1441495444 0.279724 0.571045 -0.236450 0.734619 1441495444 0.279724 0.571045 -0.236450 0.734619 1441495444 0.279724 0.571045 -0.236450 0.734619 1441495444 0.279724 0.571045 -0.236450 0.734619 1441495444 0.279724 0.571045 -0.236450 0.734619 1441495444 0.279724 0.571045 -0.236450 0.734619 1441495444 0.279724 0.571045 -0.236450 0.734619 1441495444 0.282654 0.571533 -0.237732 0.732666 1441495444 0.282654 0.571533 -0.237732 0.732666 1441495444 0.282654 0.571533 -0.237732 0.732666 1441495444 0.282654 0.571533 -0.237732 0.732666 1441495444 0.282654 0.571533 -0.237732 0.732666 1441495444 0.282654 0.571533 -0.237732 0.732666 1441495444 0.285706 0.571777 -0.240356 0.730469 1441495444 0.285706 0.571777 -0.240356 0.730469 1441495444 0.285706 0.571777 -0.240356 0.730469 1441495444 0.285706 0.571777 -0.240356 0.730469 1441495444 0.285706 0.571777 -0.240356 0.730469 1441495444 0.285706 0.571777 -0.240356 0.730469 1441495444 0.285706 0.571777 -0.240356 0.730469 1441495444 0.289795 0.571777 -0.243652 0.727783 1441495444 0.289795 0.571777 -0.243652 0.727783 1441495444 0.289795 0.571777 -0.243652 0.727783 1441495444 0.289795 0.571777 -0.243652 0.727783 1441495444 0.289795 0.571777 -0.243652 0.727783 1441495444 0.289795 0.571777 -0.243652 0.727783 1441495444 0.294739 0.572815 -0.248779 0.723206 1441495444 0.294739 0.572815 -0.248779 0.723206 1441495444 0.294739 0.572815 -0.248779 0.723206 1441495444 0.294739 0.572815 -0.248779 0.723206 1441495444 0.294739 0.572815 -0.248779 0.723206 1441495444 0.294739 0.572815 -0.248779 0.723206 1441495444 0.300415 0.574158 -0.255798 0.717346 1441495444 0.300415 0.574158 -0.255798 0.717346 1441495444 0.300415 0.574158 -0.255798 0.717346 1441495444 0.300415 0.574158 -0.255798 0.717346 1441495444 0.300415 0.574158 -0.255798 0.717346 1441495444 0.300415 0.574158 -0.255798 0.717346 1441495444 0.300415 0.574158 -0.255798 0.717346 1441495444 0.307312 0.574036 -0.264038 0.711487 1441495444 0.307312 0.574036 -0.264038 0.711487 1441495444 0.307312 0.574036 -0.264038 0.711487 1441495444 0.307312 0.574036 -0.264038 0.711487 1441495444 0.307312 0.574036 -0.264038 0.711487 1441495444 0.307312 0.574036 -0.264038 0.711487 1441495444 0.311584 0.572815 -0.270142 0.708374 1441495444 0.311584 0.572815 -0.270142 0.708374 1441495444 0.311584 0.572815 -0.270142 0.708374 1441495444 0.311584 0.572815 -0.270142 0.708374 1441495444 0.311584 0.572815 -0.270142 0.708374 1441495444 0.311584 0.572815 -0.270142 0.708374 1441495444 0.312439 0.572144 -0.273254 0.707336 1441495444 0.312439 0.572144 -0.273254 0.707336 1441495444 0.312439 0.572144 -0.273254 0.707336 1441495444 0.312439 0.572144 -0.273254 0.707336 1441495444 0.312439 0.572144 -0.273254 0.707336 1441495444 0.312439 0.572144 -0.273254 0.707336 1441495444 0.310669 0.572937 -0.273865 0.707214 1441495444 0.310669 0.572937 -0.273865 0.707214 1441495444 0.310669 0.572937 -0.273865 0.707214 1441495444 0.310669 0.572937 -0.273865 0.707214 1441495444 0.310669 0.572937 -0.273865 0.707214 1441495444 0.310669 0.572937 -0.273865 0.707214 1441495444 0.310669 0.572937 -0.273865 0.707214 1441495444 0.308105 0.574707 -0.272827 0.707336 1441495444 0.308105 0.574707 -0.272827 0.707336 1441495444 0.308105 0.574707 -0.272827 0.707336 1441495444 0.308105 0.574707 -0.272827 0.707336 1441495444 0.308105 0.574707 -0.272827 0.707336 1441495444 0.308105 0.574707 -0.272827 0.707336 1441495444 0.304749 0.577698 -0.271240 0.706909 1441495444 0.304749 0.577698 -0.271240 0.706909 1441495444 0.304749 0.577698 -0.271240 0.706909 1441495444 0.304749 0.577698 -0.271240 0.706909 1441495444 0.304749 0.577698 -0.271240 0.706909 1441495444 0.304749 0.577698 -0.271240 0.706909 1441495444 0.298828 0.580505 -0.267090 0.708740 1441495444 0.298828 0.580505 -0.267090 0.708740 1441495444 0.298828 0.580505 -0.267090 0.708740 1441495444 0.298828 0.580505 -0.267090 0.708740 1441495444 0.298828 0.580505 -0.267090 0.708740 1441495444 0.298828 0.580505 -0.267090 0.708740 1441495444 0.291992 0.582886 -0.262329 0.711426 1441495444 0.291992 0.582886 -0.262329 0.711426 1441495444 0.291992 0.582886 -0.262329 0.711426 1441495444 0.291992 0.582886 -0.262329 0.711426 1441495444 0.291992 0.582886 -0.262329 0.711426 1441495444 0.291992 0.582886 -0.262329 0.711426 1441495444 0.291992 0.582886 -0.262329 0.711426 1441495444 0.285645 0.584351 -0.257080 0.714722 1441495444 0.285645 0.584351 -0.257080 0.714722 1441495444 0.285645 0.584351 -0.257080 0.714722 1441495444 0.285645 0.584351 -0.257080 0.714722 1441495444 0.285645 0.584351 -0.257080 0.714722 1441495444 0.285645 0.584351 -0.257080 0.714722 1441495444 0.282593 0.585022 -0.253906 0.716492 1441495444 0.282593 0.585022 -0.253906 0.716492 1441495444 0.282593 0.585022 -0.253906 0.716492 1441495445 0.282593 0.585022 -0.253906 0.716492 1441495445 0.282593 0.585022 -0.253906 0.716492 1441495445 0.282593 0.585022 -0.253906 0.716492 1441495445 0.282898 0.585388 -0.253723 0.716125 1441495445 0.282898 0.585388 -0.253723 0.716125 1441495445 0.282898 0.585388 -0.253723 0.716125 1441495445 0.282898 0.585388 -0.253723 0.716125 1441495445 0.282898 0.585388 -0.253723 0.716125 1441495445 0.282898 0.585388 -0.253723 0.716125 1441495445 0.286194 0.585205 -0.256531 0.713989 1441495445 0.286194 0.585205 -0.256531 0.713989 1441495445 0.286194 0.585205 -0.256531 0.713989 1441495445 0.286194 0.585205 -0.256531 0.713989 1441495445 0.286194 0.585205 -0.256531 0.713989 1441495445 0.286194 0.585205 -0.256531 0.713989 1441495445 0.289856 0.585144 -0.259521 0.711426 1441495445 0.289856 0.585144 -0.259521 0.711426 1441495445 0.289856 0.585144 -0.259521 0.711426 1441495445 0.289856 0.585144 -0.259521 0.711426 1441495445 0.289856 0.585144 -0.259521 0.711426 1441495445 0.289856 0.585144 -0.259521 0.711426 1441495445 0.289856 0.585144 -0.259521 0.711426 1441495445 0.293152 0.585327 -0.261658 0.709167 1441495445 0.293152 0.585327 -0.261658 0.709167 1441495445 0.293152 0.585327 -0.261658 0.709167 1441495445 0.293152 0.585327 -0.261658 0.709167 1441495445 0.293152 0.585327 -0.261658 0.709167 1441495445 0.293152 0.585327 -0.261658 0.709167 1441495445 0.298401 0.583435 -0.263306 0.707886 1441495445 0.298401 0.583435 -0.263306 0.707886 1441495445 0.298401 0.583435 -0.263306 0.707886 1441495445 0.298401 0.583435 -0.263306 0.707886 1441495445 0.298401 0.583435 -0.263306 0.707886 1441495445 0.298401 0.583435 -0.263306 0.707886 1441495445 0.298401 0.583435 -0.263306 0.707886 1441495445 0.304504 0.580078 -0.265076 0.707397 1441495445 0.304504 0.580078 -0.265076 0.707397 1441495445 0.304504 0.580078 -0.265076 0.707397 1441495445 0.304504 0.580078 -0.265076 0.707397 1441495445 0.304504 0.580078 -0.265076 0.707397 1441495445 0.304504 0.580078 -0.265076 0.707397 1441495445 0.308716 0.577209 -0.266663 0.707336 1441495445 0.308716 0.577209 -0.266663 0.707336 1441495445 0.308716 0.577209 -0.266663 0.707336 1441495445 0.308716 0.577209 -0.266663 0.707336 1441495445 0.308716 0.577209 -0.266663 0.707336 1441495445 0.308716 0.577209 -0.266663 0.707336 1441495445 0.309570 0.576599 -0.267273 0.707214 1441495445 0.309570 0.576599 -0.267273 0.707214 1441495445 0.309570 0.576599 -0.267273 0.707214 1441495445 0.309570 0.576599 -0.267273 0.707214 1441495445 0.309570 0.576599 -0.267273 0.707214 1441495445 0.309570 0.576599 -0.267273 0.707214 1441495445 0.308350 0.576416 -0.267334 0.707947 1441495445 0.308350 0.576416 -0.267334 0.707947 1441495445 0.308350 0.576416 -0.267334 0.707947 1441495445 0.308350 0.576416 -0.267334 0.707947 1441495445 0.308350 0.576416 -0.267334 0.707947 1441495445 0.308350 0.576416 -0.267334 0.707947 1441495445 0.306396 0.575928 -0.265198 0.709900 1441495445 0.306396 0.575928 -0.265198 0.709900 1441495445 0.306396 0.575928 -0.265198 0.709900 1441495445 0.306396 0.575928 -0.265198 0.709900 1441495445 0.306396 0.575928 -0.265198 0.709900 1441495445 0.306396 0.575928 -0.265198 0.709900 1441495445 0.305115 0.574463 -0.261658 0.712952 1441495445 0.305115 0.574463 -0.261658 0.712952 1441495445 0.305115 0.574463 -0.261658 0.712952 1441495445 0.305115 0.574463 -0.261658 0.712952 1441495445 0.305115 0.574463 -0.261658 0.712952 1441495445 0.305115 0.574463 -0.261658 0.712952 1441495445 0.304504 0.572205 -0.257874 0.716431 1441495445 0.304504 0.572205 -0.257874 0.716431 1441495445 0.304504 0.572205 -0.257874 0.716431 1441495445 0.304504 0.572205 -0.257874 0.716431 1441495445 0.304504 0.572205 -0.257874 0.716431 1441495445 0.304504 0.572205 -0.257874 0.716431 1441495445 0.305237 0.569763 -0.256226 0.718628 1441495445 0.305237 0.569763 -0.256226 0.718628 1441495445 0.305237 0.569763 -0.256226 0.718628 1441495445 0.305237 0.569763 -0.256226 0.718628 1441495445 0.305237 0.569763 -0.256226 0.718628 1441495445 0.305237 0.569763 -0.256226 0.718628 1441495445 0.306580 0.567810 -0.255676 0.719788 1441495445 0.306580 0.567810 -0.255676 0.719788 1441495445 0.306580 0.567810 -0.255676 0.719788 1441495445 0.306580 0.567810 -0.255676 0.719788 1441495445 0.306580 0.567810 -0.255676 0.719788 1441495445 0.306580 0.567810 -0.255676 0.719788 1441495445 0.308655 0.565674 -0.256470 0.720337 1441495445 0.308655 0.565674 -0.256470 0.720337 1441495445 0.308655 0.565674 -0.256470 0.720337 1441495445 0.308655 0.565674 -0.256470 0.720337 1441495445 0.308655 0.565674 -0.256470 0.720337 1441495445 0.308655 0.565674 -0.256470 0.720337 1441495445 0.308655 0.565674 -0.256470 0.720337 1441495445 0.311462 0.563477 -0.259155 0.719849 1441495445 0.311462 0.563477 -0.259155 0.719849 1441495445 0.311462 0.563477 -0.259155 0.719849 1441495445 0.311462 0.563477 -0.259155 0.719849 1441495445 0.311462 0.563477 -0.259155 0.719849 1441495445 0.311462 0.563477 -0.259155 0.719849 1441495445 0.314209 0.561829 -0.262695 0.718750 1441495445 0.314209 0.561829 -0.262695 0.718750 1441495445 0.314209 0.561829 -0.262695 0.718750 1441495445 0.314209 0.561829 -0.262695 0.718750 1441495445 0.314209 0.561829 -0.262695 0.718750 1441495445 0.314209 0.561829 -0.262695 0.718750 1441495445 0.314941 0.559814 -0.265625 0.718933 1441495445 0.314941 0.559814 -0.265625 0.718933 1441495445 0.314941 0.559814 -0.265625 0.718933 1441495445 0.314941 0.559814 -0.265625 0.718933 1441495445 0.314941 0.559814 -0.265625 0.718933 1441495446 0.314941 0.559814 -0.265625 0.718933 1441495446 0.314941 0.559814 -0.265625 0.718933 1441495446 0.313721 0.558716 -0.265381 0.720337 1441495446 0.313721 0.558716 -0.265381 0.720337 1441495446 0.313721 0.558716 -0.265381 0.720337 1441495446 0.313721 0.558716 -0.265381 0.720337 1441495446 0.313721 0.558716 -0.265381 0.720337 1441495446 0.313721 0.558716 -0.265381 0.720337 1441495446 0.310852 0.558472 -0.263062 0.722595 1441495446 0.310852 0.558472 -0.263062 0.722595 1441495446 0.310852 0.558472 -0.263062 0.722595 1441495446 0.310852 0.558472 -0.263062 0.722595 1441495446 0.310852 0.558472 -0.263062 0.722595 1441495446 0.310852 0.558472 -0.263062 0.722595 1441495446 0.307373 0.559082 -0.258789 0.725220 1441495446 0.307373 0.559082 -0.258789 0.725220 1441495446 0.307373 0.559082 -0.258789 0.725220 1441495446 0.307373 0.559082 -0.258789 0.725220 1441495446 0.307373 0.559082 -0.258789 0.725220 1441495446 0.307373 0.559082 -0.258789 0.725220 1441495446 0.307373 0.559082 -0.258789 0.725220 1441495446 0.304260 0.560303 -0.254578 0.727051 1441495446 0.304260 0.560303 -0.254578 0.727051 1441495446 0.304260 0.560303 -0.254578 0.727051 1441495446 0.304260 0.560303 -0.254578 0.727051 1441495446 0.304260 0.560303 -0.254578 0.727051 1441495446 0.304260 0.560303 -0.254578 0.727051 1441495446 0.300903 0.561646 -0.250122 0.728943 1441495446 0.300903 0.561646 -0.250122 0.728943 1441495446 0.300903 0.561646 -0.250122 0.728943 1441495446 0.300903 0.561646 -0.250122 0.728943 1441495446 0.300903 0.561646 -0.250122 0.728943 1441495446 0.300903 0.561646 -0.250122 0.728943 1441495446 0.296326 0.562927 -0.245789 0.731323 1441495446 0.296326 0.562927 -0.245789 0.731323 1441495446 0.296326 0.562927 -0.245789 0.731323 1441495446 0.296326 0.562927 -0.245789 0.731323 1441495446 0.296326 0.562927 -0.245789 0.731323 1441495446 0.296326 0.562927 -0.245789 0.731323 1441495446 0.291565 0.563843 -0.242371 0.733643 1441495446 0.291565 0.563843 -0.242371 0.733643 1441495446 0.291565 0.563843 -0.242371 0.733643 1441495446 0.291565 0.563843 -0.242371 0.733643 1441495446 0.291565 0.563843 -0.242371 0.733643 1441495446 0.286560 0.564758 -0.238098 0.736328 1441495446 0.286560 0.564758 -0.238098 0.736328 1441495446 0.286560 0.564758 -0.238098 0.736328 1441495446 0.286560 0.564758 -0.238098 0.736328 1441495446 0.286560 0.564758 -0.238098 0.736328 1441495446 0.286560 0.564758 -0.238098 0.736328 1441495446 0.283936 0.565857 -0.235840 0.737183 1441495446 0.283936 0.565857 -0.235840 0.737183 1441495446 0.283936 0.565857 -0.235840 0.737183 1441495446 0.283936 0.565857 -0.235840 0.737183 1441495446 0.283936 0.565857 -0.235840 0.737183 1441495446 0.283936 0.565857 -0.235840 0.737183 1441495446 0.284485 0.566528 -0.236206 0.736389 1441495446 0.284485 0.566528 -0.236206 0.736389 1441495446 0.284485 0.566528 -0.236206 0.736389 1441495446 0.284485 0.566528 -0.236206 0.736389 1441495446 0.284485 0.566528 -0.236206 0.736389 1441495446 0.287537 0.566162 -0.238647 0.734680 1441495446 0.287537 0.566162 -0.238647 0.734680 1441495446 0.287537 0.566162 -0.238647 0.734680 1441495446 0.287537 0.566162 -0.238647 0.734680 1441495446 0.287537 0.566162 -0.238647 0.734680 1441495446 0.287537 0.566162 -0.238647 0.734680 1441495446 0.287537 0.566162 -0.238647 0.734680 1441495446 0.295898 0.565125 -0.244324 0.730286 1441495446 0.295898 0.565125 -0.244324 0.730286 1441495446 0.295898 0.565125 -0.244324 0.730286 1441495446 0.295898 0.565125 -0.244324 0.730286 1441495446 0.306824 0.562988 -0.253479 0.724243 1441495446 0.306824 0.562988 -0.253479 0.724243 1441495446 0.306824 0.562988 -0.253479 0.724243 1441495446 0.306824 0.562988 -0.253479 0.724243 1441495446 0.306824 0.562988 -0.253479 0.724243 1441495446 0.306824 0.562988 -0.253479 0.724243 1441495446 0.306824 0.562988 -0.253479 0.724243 1441495446 0.314087 0.561401 -0.259521 0.720276 1441495446 0.314087 0.561401 -0.259521 0.720276 1441495446 0.314087 0.561401 -0.259521 0.720276 1441495446 0.314087 0.561401 -0.259521 0.720276 1441495446 0.314087 0.561401 -0.259521 0.720276 1441495446 0.314087 0.561401 -0.259521 0.720276 1441495446 0.318909 0.560852 -0.264404 0.716736 1441495446 0.318909 0.560852 -0.264404 0.716736 1441495446 0.318909 0.560852 -0.264404 0.716736 1441495446 0.318909 0.560852 -0.264404 0.716736 1441495446 0.318909 0.560852 -0.264404 0.716736 1441495446 0.318909 0.560852 -0.264404 0.716736 1441495446 0.322266 0.559692 -0.268311 0.714722 1441495446 0.322266 0.559692 -0.268311 0.714722 1441495446 0.322266 0.559692 -0.268311 0.714722 1441495446 0.322266 0.559692 -0.268311 0.714722 1441495446 0.322266 0.559692 -0.268311 0.714722 1441495446 0.322266 0.559692 -0.268311 0.714722 1441495446 0.322449 0.558838 -0.269104 0.715027 1441495446 0.322449 0.558838 -0.269104 0.715027 1441495446 0.322449 0.558838 -0.269104 0.715027 1441495446 0.322449 0.558838 -0.269104 0.715027 1441495446 0.322449 0.558838 -0.269104 0.715027 1441495446 0.322449 0.558838 -0.269104 0.715027 1441495446 0.322449 0.558838 -0.269104 0.715027 1441495446 0.321045 0.559204 -0.267944 0.715820 1441495446 0.321045 0.559204 -0.267944 0.715820 1441495446 0.321045 0.559204 -0.267944 0.715820 1441495446 0.321045 0.559204 -0.267944 0.715820 1441495446 0.321045 0.559204 -0.267944 0.715820 1441495447 0.319641 0.558777 -0.265198 0.717773 1441495447 0.319641 0.558777 -0.265198 0.717773 1441495447 0.319641 0.558777 -0.265198 0.717773 1441495447 0.319641 0.558777 -0.265198 0.717773 1441495447 0.319641 0.558777 -0.265198 0.717773 1441495447 0.319641 0.558777 -0.265198 0.717773 1441495447 0.317993 0.558594 -0.261292 0.720093 1441495447 0.317993 0.558594 -0.261292 0.720093 1441495447 0.317993 0.558594 -0.261292 0.720093 1441495447 0.317993 0.558594 -0.261292 0.720093 1441495447 0.317993 0.558594 -0.261292 0.720093 1441495447 0.317993 0.558594 -0.261292 0.720093 1441495447 0.317261 0.559265 -0.257141 0.721375 1441495447 0.317261 0.559265 -0.257141 0.721375 1441495447 0.317261 0.559265 -0.257141 0.721375 1441495447 0.317261 0.559265 -0.257141 0.721375 1441495447 0.317261 0.559265 -0.257141 0.721375 1441495447 0.317261 0.559265 -0.257141 0.721375 1441495447 0.319031 0.559998 -0.255554 0.720581 1441495447 0.319031 0.559998 -0.255554 0.720581 1441495447 0.319031 0.559998 -0.255554 0.720581 1441495447 0.319031 0.559998 -0.255554 0.720581 1441495447 0.319031 0.559998 -0.255554 0.720581 1441495447 0.319031 0.559998 -0.255554 0.720581 1441495447 0.323059 0.560852 -0.257935 0.717224 1441495447 0.323059 0.560852 -0.257935 0.717224 1441495447 0.323059 0.560852 -0.257935 0.717224 1441495447 0.323059 0.560852 -0.257935 0.717224 1441495447 0.323059 0.560852 -0.257935 0.717224 1441495447 0.323059 0.560852 -0.257935 0.717224 1441495447 0.323059 0.560852 -0.257935 0.717224 1441495447 0.327026 0.561340 -0.262573 0.713379 1441495447 0.327026 0.561340 -0.262573 0.713379 1441495447 0.327026 0.561340 -0.262573 0.713379 1441495447 0.327026 0.561340 -0.262573 0.713379 1441495447 0.327026 0.561340 -0.262573 0.713379 1441495447 0.327026 0.561340 -0.262573 0.713379 1441495447 0.328369 0.562134 -0.266785 0.710571 1441495447 0.328369 0.562134 -0.266785 0.710571 1441495447 0.328369 0.562134 -0.266785 0.710571 1441495447 0.328369 0.562134 -0.266785 0.710571 1441495447 0.328369 0.562134 -0.266785 0.710571 1441495447 0.328369 0.562134 -0.266785 0.710571 1441495447 0.328369 0.562134 -0.266785 0.710571 1441495447 0.326660 0.563660 -0.268982 0.709351 1441495447 0.326660 0.563660 -0.268982 0.709351 1441495447 0.326660 0.563660 -0.268982 0.709351 1441495447 0.326660 0.563660 -0.268982 0.709351 1441495447 0.326660 0.563660 -0.268982 0.709351 1441495447 0.326660 0.563660 -0.268982 0.709351 1441495447 0.325256 0.564636 -0.271912 0.708069 1441495447 0.325256 0.564636 -0.271912 0.708069 1441495447 0.325256 0.564636 -0.271912 0.708069 1441495447 0.325256 0.564636 -0.271912 0.708069 1441495447 0.325256 0.564636 -0.271912 0.708069 1441495447 0.325256 0.564636 -0.271912 0.708069 1441495447 0.323242 0.565979 -0.273438 0.707336 1441495447 0.323242 0.565979 -0.273438 0.707336 1441495447 0.323242 0.565979 -0.273438 0.707336 1441495447 0.323242 0.565979 -0.273438 0.707336 1441495447 0.323242 0.565979 -0.273438 0.707336 1441495447 0.323242 0.565979 -0.273438 0.707336 1441495447 0.323242 0.565979 -0.273438 0.707336 1441495447 0.320374 0.568115 -0.273438 0.706909 1441495447 0.320374 0.568115 -0.273438 0.706909 1441495447 0.320374 0.568115 -0.273438 0.706909 1441495447 0.320374 0.568115 -0.273438 0.706909 1441495447 0.320374 0.568115 -0.273438 0.706909 1441495447 0.320374 0.568115 -0.273438 0.706909 1441495447 0.315552 0.572144 -0.272583 0.706177 1441495447 0.315552 0.572144 -0.272583 0.706177 1441495447 0.315552 0.572144 -0.272583 0.706177 1441495447 0.315552 0.572144 -0.272583 0.706177 1441495447 0.315552 0.572144 -0.272583 0.706177 1441495447 0.315552 0.572144 -0.272583 0.706177 1441495447 0.309753 0.576721 -0.271179 0.705566 1441495447 0.309753 0.576721 -0.271179 0.705566 1441495447 0.309753 0.576721 -0.271179 0.705566 1441495447 0.309753 0.576721 -0.271179 0.705566 1441495447 0.309753 0.576721 -0.271179 0.705566 1441495447 0.309753 0.576721 -0.271179 0.705566 1441495447 0.305725 0.579407 -0.270813 0.705261 1441495447 0.305725 0.579407 -0.270813 0.705261 1441495447 0.305725 0.579407 -0.270813 0.705261 1441495447 0.305725 0.579407 -0.270813 0.705261 1441495447 0.305725 0.579407 -0.270813 0.705261 1441495447 0.305725 0.579407 -0.270813 0.705261 1441495447 0.305725 0.579407 -0.270813 0.705261 1441495447 0.301819 0.582581 -0.269592 0.704834 1441495447 0.301819 0.582581 -0.269592 0.704834 1441495447 0.301819 0.582581 -0.269592 0.704834 1441495447 0.301819 0.582581 -0.269592 0.704834 1441495447 0.301819 0.582581 -0.269592 0.704834 1441495447 0.301819 0.582581 -0.269592 0.704834 1441495447 0.296021 0.586975 -0.266602 0.704712 1441495447 0.296021 0.586975 -0.266602 0.704712 1441495447 0.296021 0.586975 -0.266602 0.704712 1441495447 0.296021 0.586975 -0.266602 0.704712 1441495447 0.296021 0.586975 -0.266602 0.704712 1441495447 0.296021 0.586975 -0.266602 0.704712 1441495447 0.296021 0.586975 -0.266602 0.704712 1441495447 0.291931 0.590271 -0.263794 0.704773 1441495447 0.291931 0.590271 -0.263794 0.704773 1441495447 0.291931 0.590271 -0.263794 0.704773 1441495447 0.291931 0.590271 -0.263794 0.704773 1441495447 0.291931 0.590271 -0.263794 0.704773 1441495447 0.291931 0.590271 -0.263794 0.704773 1441495447 0.292419 0.592957 -0.264221 0.702148 1441495447 0.292419 0.592957 -0.264221 0.702148 1441495447 0.292419 0.592957 -0.264221 0.702148 1441495447 0.292419 0.592957 -0.264221 0.702148 1441495447 0.292419 0.592957 -0.264221 0.702148 1441495447 0.292419 0.592957 -0.264221 0.702148 1441495447 0.292419 0.592957 -0.264221 0.702148 1441495447 0.296875 0.593933 -0.268127 0.697937 1441495448 0.296875 0.593933 -0.268127 0.697937 1441495448 0.296875 0.593933 -0.268127 0.697937 1441495448 0.296875 0.593933 -0.268127 0.697937 1441495448 0.296875 0.593933 -0.268127 0.697937 1441495448 0.296875 0.593933 -0.268127 0.697937 1441495448 0.304443 0.592590 -0.274170 0.693481 1441495448 0.304443 0.592590 -0.274170 0.693481 1441495448 0.304443 0.592590 -0.274170 0.693481 1441495448 0.304443 0.592590 -0.274170 0.693481 1441495448 0.304443 0.592590 -0.274170 0.693481 1441495448 0.304443 0.592590 -0.274170 0.693481 1441495448 0.312561 0.589905 -0.281372 0.689270 1441495448 0.312561 0.589905 -0.281372 0.689270 1441495448 0.312561 0.589905 -0.281372 0.689270 1441495448 0.312561 0.589905 -0.281372 0.689270 1441495448 0.312561 0.589905 -0.281372 0.689270 1441495448 0.312561 0.589905 -0.281372 0.689270 1441495448 0.312561 0.589905 -0.281372 0.689270 1441495448 0.316406 0.587830 -0.285034 0.687744 1441495448 0.316406 0.587830 -0.285034 0.687744 1441495448 0.316406 0.587830 -0.285034 0.687744 1441495448 0.316406 0.587830 -0.285034 0.687744 1441495448 0.316406 0.587830 -0.285034 0.687744 1441495448 0.316406 0.587830 -0.285034 0.687744 1441495448 0.316406 0.587830 -0.285034 0.687744 1441495448 0.315308 0.587341 -0.285156 0.688660 1441495448 0.315308 0.587341 -0.285156 0.688660 1441495448 0.315308 0.587341 -0.285156 0.688660 1441495448 0.315308 0.587341 -0.285156 0.688660 1441495448 0.315308 0.587341 -0.285156 0.688660 1441495448 0.315308 0.587341 -0.285156 0.688660 1441495448 0.312561 0.587036 -0.283508 0.690796 1441495448 0.312561 0.587036 -0.283508 0.690796 1441495448 0.312561 0.587036 -0.283508 0.690796 1441495448 0.312561 0.587036 -0.283508 0.690796 1441495448 0.312561 0.587036 -0.283508 0.690796 1441495448 0.312561 0.587036 -0.283508 0.690796 1441495448 0.309143 0.586975 -0.280334 0.693726 1441495448 0.309143 0.586975 -0.280334 0.693726 1441495448 0.309143 0.586975 -0.280334 0.693726 1441495448 0.309143 0.586975 -0.280334 0.693726 1441495448 0.309143 0.586975 -0.280334 0.693726 1441495448 0.309143 0.586975 -0.280334 0.693726 1441495448 0.304016 0.586731 -0.274292 0.698608 1441495448 0.304016 0.586731 -0.274292 0.698608 1441495448 0.304016 0.586731 -0.274292 0.698608 1441495448 0.304016 0.586731 -0.274292 0.698608 1441495448 0.304016 0.586731 -0.274292 0.698608 1441495448 0.304016 0.586731 -0.274292 0.698608 1441495448 0.304016 0.586731 -0.274292 0.698608 1441495448 0.300171 0.584839 -0.266846 0.704651 1441495448 0.300171 0.584839 -0.266846 0.704651 1441495448 0.300171 0.584839 -0.266846 0.704651 1441495448 0.300171 0.584839 -0.266846 0.704651 1441495448 0.300171 0.584839 -0.266846 0.704651 1441495448 0.300171 0.584839 -0.266846 0.704651 1441495448 0.299866 0.581909 -0.261719 0.709167 1441495448 0.299866 0.581909 -0.261719 0.709167 1441495448 0.299866 0.581909 -0.261719 0.709167 1441495448 0.299866 0.581909 -0.261719 0.709167 1441495448 0.299866 0.581909 -0.261719 0.709167 1441495448 0.299866 0.581909 -0.261719 0.709167 1441495448 0.302612 0.578186 -0.259644 0.711731 1441495448 0.302612 0.578186 -0.259644 0.711731 1441495448 0.302612 0.578186 -0.259644 0.711731 1441495448 0.302612 0.578186 -0.259644 0.711731 1441495448 0.302612 0.578186 -0.259644 0.711731 1441495448 0.302612 0.578186 -0.259644 0.711731 1441495448 0.307373 0.574707 -0.260681 0.712158 1441495448 0.307373 0.574707 -0.260681 0.712158 1441495448 0.307373 0.574707 -0.260681 0.712158 1441495448 0.307373 0.574707 -0.260681 0.712158 1441495448 0.307373 0.574707 -0.260681 0.712158 1441495448 0.307373 0.574707 -0.260681 0.712158 1441495448 0.313171 0.571106 -0.263977 0.711304 1441495448 0.313171 0.571106 -0.263977 0.711304 1441495448 0.313171 0.571106 -0.263977 0.711304 1441495448 0.313171 0.571106 -0.263977 0.711304 1441495448 0.313171 0.571106 -0.263977 0.711304 1441495448 0.313171 0.571106 -0.263977 0.711304 1441495448 0.319153 0.568176 -0.268921 0.709106 1441495448 0.319153 0.568176 -0.268921 0.709106 1441495448 0.319153 0.568176 -0.268921 0.709106 1441495448 0.319153 0.568176 -0.268921 0.709106 1441495448 0.319153 0.568176 -0.268921 0.709106 1441495448 0.319153 0.568176 -0.268921 0.709106 1441495448 0.319153 0.568176 -0.268921 0.709106 1441495448 0.323853 0.565796 -0.274231 0.706909 1441495448 0.323853 0.565796 -0.274231 0.706909 1441495448 0.323853 0.565796 -0.274231 0.706909 1441495448 0.323853 0.565796 -0.274231 0.706909 1441495448 0.323853 0.565796 -0.274231 0.706909 1441495448 0.323853 0.565796 -0.274231 0.706909 1441495448 0.326660 0.564575 -0.278076 0.705078 1441495448 0.326660 0.564575 -0.278076 0.705078 1441495448 0.326660 0.564575 -0.278076 0.705078 1441495448 0.326660 0.564575 -0.278076 0.705078 1441495448 0.326660 0.564575 -0.278076 0.705078 1441495448 0.326660 0.564575 -0.278076 0.705078 1441495448 0.326660 0.564575 -0.278076 0.705078 1441495448 0.327820 0.564453 -0.280518 0.703674 1441495448 0.327820 0.564453 -0.280518 0.703674 1441495448 0.327820 0.564453 -0.280518 0.703674 1441495448 0.327820 0.564453 -0.280518 0.703674 1441495448 0.327820 0.564453 -0.280518 0.703674 1441495448 0.327820 0.564453 -0.280518 0.703674 1441495448 0.328064 0.565491 -0.281677 0.702271 1441495448 0.328064 0.565491 -0.281677 0.702271 1441495448 0.328064 0.565491 -0.281677 0.702271 1441495448 0.328064 0.565491 -0.281677 0.702271 1441495448 0.328064 0.565491 -0.281677 0.702271 1441495448 0.328064 0.565491 -0.281677 0.702271 1441495448 0.327026 0.566040 -0.280457 0.702759 1441495449 0.327026 0.566040 -0.280457 0.702759 1441495449 0.327026 0.566040 -0.280457 0.702759 1441495449 0.327026 0.566040 -0.280457 0.702759 1441495449 0.327026 0.566040 -0.280457 0.702759 1441495449 0.324646 0.566772 -0.278076 0.704224 1441495449 0.324646 0.566772 -0.278076 0.704224 1441495449 0.324646 0.566772 -0.278076 0.704224 1441495449 0.324646 0.566772 -0.278076 0.704224 1441495449 0.324646 0.566772 -0.278076 0.704224 1441495449 0.324646 0.566772 -0.278076 0.704224 1441495449 0.324646 0.566772 -0.278076 0.704224 1441495449 0.320129 0.567932 -0.274414 0.706848 1441495449 0.320129 0.567932 -0.274414 0.706848 1441495449 0.320129 0.567932 -0.274414 0.706848 1441495449 0.320129 0.567932 -0.274414 0.706848 1441495449 0.320129 0.567932 -0.274414 0.706848 1441495449 0.320129 0.567932 -0.274414 0.706848 1441495449 0.313721 0.568542 -0.269226 0.711182 1441495449 0.313721 0.568542 -0.269226 0.711182 1441495449 0.313721 0.568542 -0.269226 0.711182 1441495449 0.313721 0.568542 -0.269226 0.711182 1441495449 0.313721 0.568542 -0.269226 0.711182 1441495449 0.313721 0.568542 -0.269226 0.711182 1441495449 0.306946 0.569458 -0.263794 0.715454 1441495449 0.306946 0.569458 -0.263794 0.715454 1441495449 0.306946 0.569458 -0.263794 0.715454 1441495449 0.306946 0.569458 -0.263794 0.715454 1441495449 0.306946 0.569458 -0.263794 0.715454 1441495449 0.306946 0.569458 -0.263794 0.715454 1441495449 0.306946 0.569458 -0.263794 0.715454 1441495449 0.300354 0.571045 -0.258423 0.718933 1441495449 0.300354 0.571045 -0.258423 0.718933 1441495449 0.300354 0.571045 -0.258423 0.718933 1441495449 0.300354 0.571045 -0.258423 0.718933 1441495449 0.300354 0.571045 -0.258423 0.718933 1441495449 0.300354 0.571045 -0.258423 0.718933 1441495449 0.295837 0.572632 -0.254395 0.720947 1441495449 0.295837 0.572632 -0.254395 0.720947 1441495449 0.295837 0.572632 -0.254395 0.720947 1441495449 
0.286926 0.590210 -0.258667 0.708801 1441495451 0.286926 0.590210 -0.258667 0.708801 1441495451 0.286926 0.590210 -0.258667 0.708801 1441495451 0.283875 0.590881 -0.256348 0.710266 1441495451 0.283875 0.590881 -0.256348 0.710266 1441495451 0.283875 0.590881 -0.256348 0.710266 1441495451 0.283875 0.590881 -0.256348 0.710266 1441495451 0.283875 0.590881 -0.256348 0.710266 1441495451 0.283875 0.590881 -0.256348 0.710266 1441495451 0.281433 0.590698 -0.253845 0.712280 1441495451 0.281433 0.590698 -0.253845 0.712280 1441495451 0.281433 0.590698 -0.253845 0.712280 1441495451 0.281433 0.590698 -0.253845 0.712280 1441495451 0.281433 0.590698 -0.253845 0.712280 1441495451 0.281433 0.590698 -0.253845 0.712280 1441495451 0.281433 0.590698 -0.253845 0.712280 1441495451 0.281067 0.589539 -0.251831 0.714111 1441495451 0.281067 0.589539 -0.251831 0.714111 1441495451 0.281067 0.589539 -0.251831 0.714111 1441495451 0.281067 0.589539 -0.251831 0.714111 1441495451 0.281067 0.589539 -0.251831 0.714111 1441495451 0.281067 0.589539 -0.251831 0.714111 1441495451 0.282410 0.587280 -0.250854 0.715759 1441495451 0.282410 0.587280 -0.250854 0.715759 1441495451 0.282410 0.587280 -0.250854 0.715759 1441495451 0.282410 0.587280 -0.250854 0.715759 1441495451 0.282410 0.587280 -0.250854 0.715759 1441495451 0.282410 0.587280 -0.250854 0.715759 1441495451 0.283691 0.585327 -0.250916 0.716797 1441495451 0.283691 0.585327 -0.250916 0.716797 1441495451 0.283691 0.585327 -0.250916 0.716797 1441495451 0.283691 0.585327 -0.250916 0.716797 1441495452 0.283691 0.585327 -0.250916 0.716797 1441495452 0.283691 0.585327 -0.250916 0.716797 1441495452 0.283203 0.584412 -0.250793 0.717834 1441495452 0.283203 0.584412 -0.250793 0.717834 1441495452 0.283203 0.584412 -0.250793 0.717834 1441495452 0.283203 0.584412 -0.250793 0.717834 1441495452 0.283203 0.584412 -0.250793 0.717834 1441495452 0.283203 0.584412 -0.250793 0.717834 1441495452 0.281250 0.584412 -0.249390 0.719055 1441495452 0.281250 0.584412 -0.249390 0.719055 1441495452 0.281250 0.584412 -0.249390 0.719055 1441495452 0.281250 0.584412 -0.249390 0.719055 1441495452 0.281250 0.584412 -0.249390 0.719055 1441495452 0.281250 0.584412 -0.249390 0.719055 1441495452 0.277771 0.584534 -0.246155 0.721436 1441495452 0.277771 0.584534 -0.246155 0.721436 1441495452 0.277771 0.584534 -0.246155 0.721436 1441495452 0.277771 0.584534 -0.246155 0.721436 1441495452 0.277771 0.584534 -0.246155 0.721436 1441495452 0.277771 0.584534 -0.246155 0.721436 1441495452 0.273499 0.584717 -0.241882 0.724365 1441495452 0.273499 0.584717 -0.241882 0.724365 1441495452 0.273499 0.584717 -0.241882 0.724365 1441495452 0.273499 0.584717 -0.241882 0.724365 1441495452 0.273499 0.584717 -0.241882 0.724365 1441495452 0.273499 0.584717 -0.241882 0.724365 1441495452 0.269470 0.584412 -0.237549 0.727539 1441495452 0.269470 0.584412 -0.237549 0.727539 1441495452 0.269470 0.584412 -0.237549 0.727539 1441495452 0.269470 0.584412 -0.237549 0.727539 1441495452 0.269470 0.584412 -0.237549 0.727539 1441495452 0.269470 0.584412 -0.237549 0.727539 1441495452 0.263916 0.584412 -0.232056 0.731323 1441495452 0.263916 0.584412 -0.232056 0.731323 1441495452 0.263916 0.584412 -0.232056 0.731323 1441495452 0.263916 0.584412 -0.232056 0.731323 1441495452 0.263916 0.584412 -0.232056 0.731323 1441495452 0.263916 0.584412 -0.232056 0.731323 1441495452 0.263916 0.584412 -0.232056 0.731323 1441495452 0.257813 0.585022 -0.226563 0.734741 1441495452 0.257813 0.585022 -0.226563 0.734741 1441495452 0.257813 0.585022 -0.226563 0.734741 1441495452 0.257813 0.585022 -0.226563 0.734741 1441495452 0.257813 0.585022 -0.226563 0.734741 1441495452 0.252319 0.586060 -0.222107 0.737183 1441495452 0.252319 0.586060 -0.222107 0.737183 1441495452 0.252319 0.586060 -0.222107 0.737183 1441495452 0.252319 0.586060 -0.222107 0.737183 1441495452 0.252319 0.586060 -0.222107 0.737183 1441495452 0.252319 0.586060 -0.222107 0.737183 1441495452 0.252319 0.586060 -0.222107 0.737183 1441495452 0.248352 0.587036 -0.219238 0.738647 1441495452 0.248352 0.587036 -0.219238 0.738647 1441495452 0.248352 0.587036 -0.219238 0.738647 1441495452 0.248352 0.587036 -0.219238 0.738647 1441495452 0.248352 0.587036 -0.219238 0.738647 1441495452 0.248352 0.587036 -0.219238 0.738647 1441495452 0.245911 0.587952 -0.218079 0.739075 1441495452 0.245911 0.587952 -0.218079 0.739075 1441495452 0.245911 0.587952 -0.218079 0.739075 1441495452 0.245911 0.587952 -0.218079 0.739075 1441495452 0.245911 0.587952 -0.218079 0.739075 1441495452 0.245911 0.587952 -0.218079 0.739075 1441495452 0.245056 0.588806 -0.217957 0.738708 1441495452 0.245056 0.588806 -0.217957 0.738708 1441495452 0.245056 0.588806 -0.217957 0.738708 1441495452 0.245056 0.588806 -0.217957 0.738708 1441495452 0.245056 0.588806 -0.217957 0.738708 1441495452 0.245056 0.588806 -0.217957 0.738708 1441495452 0.245056 0.588806 -0.217957 0.738708 1441495452 0.245667 0.589294 -0.218628 0.737915 1441495452 0.245667 0.589294 -0.218628 0.737915 1441495452 0.245667 0.589294 -0.218628 0.737915 1441495452 0.245667 0.589294 -0.218628 0.737915 1441495452 0.245667 0.589294 -0.218628 0.737915 1441495452 0.245667 0.589294 -0.218628 0.737915 1441495452 0.248108 0.589294 -0.220459 0.736511 1441495452 0.248108 0.589294 -0.220459 0.736511 1441495452 0.248108 0.589294 -0.220459 0.736511 1441495452 0.248108 0.589294 -0.220459 0.736511 1441495452 0.248108 0.589294 -0.220459 0.736511 1441495452 0.248108 0.589294 -0.220459 0.736511 1441495452 0.252625 0.588196 -0.223816 0.734863 1441495452 0.252625 0.588196 -0.223816 0.734863 1441495452 0.252625 0.588196 -0.223816 0.734863 1441495452 0.252625 0.588196 -0.223816 0.734863 1441495452 0.252625 0.588196 -0.223816 0.734863 1441495452 0.252625 0.588196 -0.223816 0.734863 1441495452 0.257019 0.587341 -0.227478 0.732910 1441495452 0.257019 0.587341 -0.227478 0.732910 1441495452 0.257019 0.587341 -0.227478 0.732910 1441495452 0.257019 0.587341 -0.227478 0.732910 1441495452 0.257019 0.587341 -0.227478 0.732910 1441495452 0.257019 0.587341 -0.227478 0.732910 1441495452 0.257019 0.587341 -0.227478 0.732910 1441495452 0.259338 0.587219 -0.230164 0.731323 1441495452 0.259338 0.587219 -0.230164 0.731323 1441495452 0.259338 0.587219 -0.230164 0.731323 1441495452 0.259338 0.587219 -0.230164 0.731323 1441495452 0.259338 0.587219 -0.230164 0.731323 1441495452 0.259338 0.587219 -0.230164 0.731323 1441495452 0.259155 0.587463 -0.230896 0.730957 1441495452 0.259155 0.587463 -0.230896 0.730957 1441495452 0.259155 0.587463 -0.230896 0.730957 1441495452 0.259155 0.587463 -0.230896 0.730957 1441495452 0.259155 0.587463 -0.230896 0.730957 1441495452 0.259155 0.587463 -0.230896 0.730957 1441495452 0.257813 0.587708 -0.230103 0.731506 1441495452 0.257813 0.587708 -0.230103 0.731506 1441495452 0.257813 0.587708 -0.230103 0.731506 1441495452 0.257813 0.587708 -0.230103 0.731506 1441495452 0.257813 0.587708 -0.230103 0.731506 1441495452 0.257813 0.587708 -0.230103 0.731506 1441495453 0.256836 0.587708 -0.229492 0.731995 1441495453 0.256836 0.587708 -0.229492 0.731995 1441495453 0.256836 0.587708 -0.229492 0.731995 1441495453 0.256836 0.587708 -0.229492 0.731995 1441495453 0.256836 0.587708 -0.229492 0.731995 1441495453 0.256836 0.587708 -0.229492 0.731995 1441495453 0.254272 0.588501 -0.228455 0.732666 1441495453 0.254272 0.588501 -0.228455 0.732666 1441495453 0.254272 0.588501 -0.228455 0.732666 1441495453 0.254272 0.588501 -0.228455 0.732666 1441495453 0.254272 0.588501 -0.228455 0.732666 1441495453 0.254272 0.588501 -0.228455 0.732666 1441495453 0.251587 0.589172 -0.227234 0.733398 1441495453 0.251587 0.589172 -0.227234 0.733398 1441495453 0.251587 0.589172 -0.227234 0.733398 1441495453 0.251587 0.589172 -0.227234 0.733398 1441495453 0.251587 0.589172 -0.227234 0.733398 1441495453 0.251587 0.589172 -0.227234 0.733398 1441495453 0.251587 0.589172 -0.227234 0.733398 1441495453 0.250183 0.588989 -0.225464 0.734558 1441495453 0.250183 0.588989 -0.225464 0.734558 1441495453 0.250183 0.588989 -0.225464 0.734558 1441495453 0.250183 0.588989 -0.225464 0.734558 1441495453 0.250183 0.588989 -0.225464 0.734558 1441495453 0.250183 0.588989 -0.225464 0.734558 1441495453 0.252075 0.588501 -0.225769 0.734192 1441495453 0.252075 0.588501 -0.225769 0.734192 1441495453 0.252075 0.588501 -0.225769 0.734192 1441495453 0.252075 0.588501 -0.225769 0.734192 1441495453 0.252075 0.588501 -0.225769 0.734192 1441495453 0.252075 0.588501 -0.225769 0.734192 1441495453 0.255920 0.587585 -0.226746 0.733276 1441495453 0.255920 0.587585 -0.226746 0.733276 1441495453 0.255920 0.587585 -0.226746 0.733276 1441495453 0.255920 0.587585 -0.226746 0.733276 1441495453 0.255920 0.587585 -0.226746 0.733276 1441495453 0.255920 0.587585 -0.226746 0.733276 1441495453 0.255920 0.587585 -0.226746 0.733276 1441495453 0.260681 0.586060 -0.229370 0.732056 1441495453 0.260681 0.586060 -0.229370 0.732056 1441495453 0.260681 0.586060 -0.229370 0.732056 1441495453 0.260681 0.586060 -0.229370 0.732056 1441495453 0.260681 0.586060 -0.229370 0.732056 1441495453 0.260681 0.586060 -0.229370 0.732056 1441495453 0.267212 0.584106 -0.233582 0.729919 1441495453 0.267212 0.584106 -0.233582 0.729919 1441495453 0.267212 0.584106 -0.233582 0.729919 1441495453 0.267212 0.584106 -0.233582 0.729919 1441495453 0.267212 0.584106 -0.233582 0.729919 1441495453 0.267212 0.584106 -0.233582 0.729919 1441495453 0.267212 0.584106 -0.233582 0.729919 1441495453 0.272644 0.582397 -0.237427 0.728027 1441495453 0.272644 0.582397 -0.237427 0.728027 1441495453 0.272644 0.582397 -0.237427 0.728027 1441495453 0.272644 0.582397 -0.237427 0.728027 1441495453 0.272644 0.582397 -0.237427 0.728027 1441495453 0.272644 0.582397 -0.237427 0.728027 1441495453 0.272644 0.582397 -0.237427 0.728027 1441495453 0.275818 0.581421 -0.240662 0.726563 1441495453 0.275818 0.581421 -0.240662 0.726563 1441495453 0.275818 0.581421 -0.240662 0.726563 1441495453 0.275818 0.581421 -0.240662 0.726563 1441495453 0.275818 0.581421 -0.240662 0.726563 1441495453 0.274963 0.582764 -0.242798 0.725098 1441495453 0.274963 0.582764 -0.242798 0.725098 1441495453 0.274963 0.582764 -0.242798 0.725098 1441495453 0.274963 0.582764 -0.242798 0.725098 1441495453 0.274963 0.582764 -0.242798 0.725098 1441495453 0.274963 0.582764 -0.242798 0.725098 1441495453 0.274963 0.582764 -0.242798 0.725098 1441495453 0.271423 0.585754 -0.243713 0.723694 1441495453 0.271423 0.585754 -0.243713 0.723694 1441495453 0.271423 0.585754 -0.243713 0.723694 1441495453 0.271423 0.585754 -0.243713 0.723694 1441495453 0.271423 0.585754 -0.243713 0.723694 1441495453 0.271423 0.585754 -0.243713 0.723694 1441495453 0.265869 0.588562 -0.240112 0.724670 1441495453 0.265869 0.588562 -0.240112 0.724670 1441495453 0.265869 0.588562 -0.240112 0.724670 1441495453 0.265869 0.588562 -0.240112 0.724670 1441495453 0.265869 0.588562 -0.240112 0.724670 1441495453 0.265869 0.588562 -0.240112 0.724670 1441495453 0.265869 0.588562 -0.240112 0.724670 1441495453 0.261658 0.590576 -0.236267 0.725830 1441495453 0.261658 0.590576 -0.236267 0.725830 1441495453 0.261658 0.590576 -0.236267 0.725830 1441495453 0.261658 0.590576 -0.236267 0.725830 1441495453 0.261658 0.590576 -0.236267 0.725830 1441495453 0.261658 0.590576 -0.236267 0.725830 1441495453 0.258789 0.593018 -0.232910 0.725952 1441495453 0.258789 0.593018 -0.232910 0.725952 1441495453 0.258789 0.593018 -0.232910 0.725952 1441495453 0.258789 0.593018 -0.232910 0.725952 1441495453 0.258789 0.593018 -0.232910 0.725952 1441495453 0.258789 0.593018 -0.232910 0.725952 1441495453 0.256348 0.595703 -0.230103 0.725525 1441495453 0.256348 0.595703 -0.230103 0.725525 1441495453 0.256348 0.595703 -0.230103 0.725525 1441495453 0.256348 0.595703 -0.230103 0.725525 1441495453 0.256348 0.595703 -0.230103 0.725525 1441495453 0.256348 0.595703 -0.230103 0.725525 1441495453 0.256348 0.595703 -0.230103 0.725525 1441495453 0.254456 0.598816 -0.228516 0.724121 1441495453 0.254456 0.598816 -0.228516 0.724121 1441495453 0.254456 0.598816 -0.228516 0.724121 1441495453 0.254456 0.598816 -0.228516 0.724121 1441495453 0.254456 0.598816 -0.228516 0.724121 1441495453 0.254456 0.598816 -0.228516 0.724121 1441495453 0.251892 0.601807 -0.227295 0.722900 1441495453 0.251892 0.601807 -0.227295 0.722900 1441495453 0.251892 0.601807 -0.227295 0.722900 1441495453 0.251892 0.601807 -0.227295 0.722900 1441495453 0.251892 0.601807 -0.227295 0.722900 1441495453 0.251892 0.601807 -0.227295 0.722900 1441495453 0.248047 0.604919 -0.225342 0.722290 1441495454 0.248047 0.604919 -0.225342 0.722290 1441495454 0.248047 0.604919 -0.225342 0.722290 1441495454 0.248047 0.604919 -0.225342 0.722290 1441495454 0.248047 0.604919 -0.225342 0.722290 1441495454 0.248047 0.604919 -0.225342 0.722290 1441495454 0.244934 0.608276 -0.224182 0.720825 1441495454 0.244934 0.608276 -0.224182 0.720825 1441495454 0.244934 0.608276 -0.224182 0.720825 1441495454 0.244934 0.608276 -0.224182 0.720825 1441495454 0.244934 0.608276 -0.224182 0.720825 1441495454 0.244934 0.608276 -0.224182 0.720825 1441495454 0.244934 0.608276 -0.224182 0.720825 1441495454 0.243958 0.611206 -0.223938 0.718811 1441495454 0.243958 0.611206 -0.223938 0.718811 1441495454 0.243958 0.611206 -0.223938 0.718811 1441495454 0.243958 0.611206 -0.223938 0.718811 1441495454 0.243958 0.611206 -0.223938 0.718811 1441495454 0.243958 0.611206 -0.223938 0.718811 1441495454 0.245300 0.612366 -0.225586 0.716858 1441495454 0.245300 0.612366 -0.225586 0.716858 1441495454 0.245300 0.612366 -0.225586 0.716858 1441495454 0.245300 0.612366 -0.225586 0.716858 1441495454 0.245300 0.612366 -0.225586 0.716858 1441495454 0.245300 0.612366 -0.225586 0.716858 1441495454 0.247253 0.612488 -0.227356 0.715515 1441495454 0.247253 0.612488 -0.227356 0.715515 1441495454 0.247253 0.612488 -0.227356 0.715515 1441495454 0.247253 0.612488 -0.227356 0.715515 1441495454 0.247253 0.612488 -0.227356 0.715515 1441495454 0.247253 0.612488 -0.227356 0.715515 1441495454 0.248535 0.612549 -0.229065 0.714478 1441495454 0.248535 0.612549 -0.229065 0.714478 1441495454 0.248535 0.612549 -0.229065 0.714478 1441495454 0.248535 0.612549 -0.229065 0.714478 1441495454 0.248535 0.612549 -0.229065 0.714478 1441495454 0.248535 0.612549 -0.229065 0.714478 1441495454 0.252075 0.610474 -0.229736 0.714783 1441495454 0.252075 0.610474 -0.229736 0.714783 1441495454 0.252075 0.610474 -0.229736 0.714783 1441495454 0.252075 0.610474 -0.229736 0.714783 1441495454 0.252075 0.610474 -0.229736 0.714783 1441495454 0.252075 0.610474 -0.229736 0.714783 1441495454 0.252075 0.610474 -0.229736 0.714783 1441495454 0.255798 0.606323 -0.228577 0.717346 1441495454 0.255798 0.606323 -0.228577 0.717346 1441495454 0.255798 0.606323 -0.228577 0.717346 1441495454 0.255798 0.606323 -0.228577 0.717346 1441495454 0.255798 0.606323 -0.228577 0.717346 1441495454 0.255798 0.606323 -0.228577 0.717346 1441495454 0.258606 0.602539 -0.226440 0.720276 1441495454 0.258606 0.602539 -0.226440 0.720276 1441495454 0.258606 0.602539 -0.226440 0.720276 1441495454 0.258606 0.602539 -0.226440 0.720276 1441495454 0.258606 0.602539 -0.226440 0.720276 1441495454 0.258606 0.602539 -0.226440 0.720276 1441495454 0.259094 0.599365 -0.225098 0.723145 1441495454 0.259094 0.599365 -0.225098 0.723145 1441495454 0.259094 0.599365 -0.225098 0.723145 1441495454 0.259094 0.599365 -0.225098 0.723145 1441495454 0.259094 0.599365 -0.225098 0.723145 1441495454 0.259094 0.599365 -0.225098 0.723145 1441495454 0.260620 0.595764 -0.224304 0.725769 1441495454 0.260620 0.595764 -0.224304 0.725769 1441495454 0.260620 0.595764 -0.224304 0.725769 1441495454 0.260620 0.595764 -0.224304 0.725769 1441495454 0.260620 0.595764 -0.224304 0.725769 1441495454 0.260620 0.595764 -0.224304 0.725769 1441495454 0.260620 0.595764 -0.224304 0.725769 1441495454 0.261963 0.593506 -0.223999 0.727234 1441495454 0.261963 0.593506 -0.223999 0.727234 1441495454 0.261963 0.593506 -0.223999 0.727234 1441495454 0.261963 0.593506 -0.223999 0.727234 1441495454 0.261963 0.593506 -0.223999 0.727234 1441495454 0.261963 0.593506 -0.223999 0.727234 1441495454 0.265015 0.592957 -0.226746 0.725708 1441495454 0.265015 0.592957 -0.226746 0.725708 1441495454 0.265015 0.592957 -0.226746 0.725708 1441495454 0.265015 0.592957 -0.226746 0.725708 1441495454 0.265015 0.592957 -0.226746 0.725708 1441495454 0.265015 0.592957 -0.226746 0.725708 1441495454 0.265869 0.593628 -0.228882 0.724243 1441495454 0.265869 0.593628 -0.228882 0.724243 1441495454 0.265869 0.593628 -0.228882 0.724243 1441495454 0.265869 0.593628 -0.228882 0.724243 1441495454 0.265869 0.593628 -0.228882 0.724243 1441495454 0.265869 0.593628 -0.228882 0.724243 1441495454 0.266174 0.593262 -0.229858 0.724060 1441495454 0.266174 0.593262 -0.229858 0.724060 1441495454 0.266174 0.593262 -0.229858 0.724060 1441495454 0.266174 0.593262 -0.229858 0.724060 1441495454 0.266174 0.593262 -0.229858 0.724060 1441495454 0.266174 0.593262 -0.229858 0.724060 1441495454 0.269531 0.591248 -0.232422 0.723633 1441495454 0.269531 0.591248 -0.232422 0.723633 1441495454 0.269531 0.591248 -0.232422 0.723633 1441495454 0.269531 0.591248 -0.232422 0.723633 1441495454 0.269531 0.591248 -0.232422 0.723633 1441495454 0.269531 0.591248 -0.232422 0.723633 1441495454 0.273376 0.589233 -0.235535 0.722839 1441495454 0.273376 0.589233 -0.235535 0.722839 1441495454 0.273376 0.589233 -0.235535 0.722839 1441495454 0.273376 0.589233 -0.235535 0.722839 1441495454 0.273376 0.589233 -0.235535 0.722839 1441495454 0.273376 0.589233 -0.235535 0.722839 1441495454 0.273376 0.589233 -0.235535 0.722839 1441495454 0.276184 0.587097 -0.237732 0.722778 1441495454 0.276184 0.587097 -0.237732 0.722778 1441495454 0.276184 0.587097 -0.237732 0.722778 1441495454 0.276184 0.587097 -0.237732 0.722778 1441495454 0.276184 0.587097 -0.237732 0.722778 1441495454 0.276184 0.587097 -0.237732 0.722778 1441495454 0.278564 0.584412 -0.239624 0.723450 1441495454 0.278564 0.584412 -0.239624 0.723450 1441495455 0.278564 0.584412 -0.239624 0.723450 1441495455 0.278564 0.584412 -0.239624 0.723450 1441495455 0.278564 0.584412 -0.239624 0.723450 1441495455 0.278564 0.584412 -0.239624 0.723450 1441495455 0.279114 0.582031 -0.239929 0.725037 1441495455 0.279114 0.582031 -0.239929 0.725037 1441495455 0.279114 0.582031 -0.239929 0.725037 1441495455 0.279114 0.582031 -0.239929 0.725037 1441495455 0.279114 0.582031 -0.239929 0.725037 1441495455 0.279114 0.582031 -0.239929 0.725037 1441495455 0.279114 0.582031 -0.239929 0.725037 1441495455 0.280151 0.580322 -0.238953 0.726318 1441495455 0.280151 0.580322 -0.238953 0.726318 1441495455 0.280151 0.580322 -0.238953 0.726318 1441495455 0.280151 0.580322 -0.238953 0.726318 1441495455 0.280151 0.580322 -0.238953 0.726318 1441495455 0.280151 0.580322 -0.238953 0.726318 1441495455 0.280151 0.580322 -0.238953 0.726318 1441495455 0.281189 0.578491 -0.238159 0.727661 1441495455 0.281189 0.578491 -0.238159 0.727661 1441495455 0.281189 0.578491 -0.238159 0.727661 1441495455 0.281189 0.578491 -0.238159 0.727661 1441495455 0.281189 0.578491 -0.238159 0.727661 1441495455 0.281189 0.578491 -0.238159 0.727661 1441495455 0.283142 0.576782 -0.237610 0.728455 1441495455 0.283142 0.576782 -0.237610 0.728455 1441495455 0.283142 0.576782 -0.237610 0.728455 1441495455 0.283142 0.576782 -0.237610 0.728455 1441495455 0.283142 0.576782 -0.237610 0.728455 1441495455 0.283142 0.576782 -0.237610 0.728455 1441495455 0.285522 0.574585 -0.237244 0.729370 1441495455 0.285522 0.574585 -0.237244 0.729370 1441495455 0.285522 0.574585 -0.237244 0.729370 1441495455 0.285522 0.574585 -0.237244 0.729370 1441495455 0.285522 0.574585 -0.237244 0.729370 1441495455 0.287292 0.573730 -0.236755 0.729492 1441495455 0.287292 0.573730 -0.236755 0.729492 1441495455 0.287292 0.573730 -0.236755 0.729492 1441495455 0.287292 0.573730 -0.236755 0.729492 1441495455 0.287292 0.573730 -0.236755 0.729492 1441495455 0.287292 0.573730 -0.236755 0.729492 1441495455 0.287292 0.573730 -0.236755 0.729492 1441495455 0.288147 0.572876 -0.236938 0.729797 1441495455 0.288147 0.572876 -0.236938 0.729797 1441495455 0.288147 0.572876 -0.236938 0.729797 1441495455 0.288147 0.572876 -0.236938 0.729797 1441495455 0.288147 0.572876 -0.236938 0.729797 1441495455 0.288147 0.572876 -0.236938 0.729797 1441495455 0.288391 0.571594 -0.237244 0.730591 1441495455 0.288391 0.571594 -0.237244 0.730591 1441495455 0.288391 0.571594 -0.237244 0.730591 1441495455 0.288391 0.571594 -0.237244 0.730591 1441495455 0.288391 0.571594 -0.237244 0.730591 1441495455 0.288391 0.571594 -0.237244 0.730591 1441495455 0.288940 0.570313 -0.238708 0.730835 1441495455 0.288940 0.570313 -0.238708 0.730835 1441495455 0.288940 0.570313 -0.238708 0.730835 1441495455 0.288940 0.570313 -0.238708 0.730835 1441495455 0.288940 0.570313 -0.238708 0.730835 1441495455 0.288940 0.570313 -0.238708 0.730835 1441495455 0.287903 0.570435 -0.239319 0.731018 1441495455 0.287903 0.570435 -0.239319 0.731018 1441495455 0.287903 0.570435 -0.239319 0.731018 1441495455 0.287903 0.570435 -0.239319 0.731018 1441495455 0.287903 0.570435 -0.239319 0.731018 1441495455 0.287903 0.570435 -0.239319 0.731018 1441495455 0.285522 0.571899 -0.238892 0.730957 1441495455 0.285522 0.571899 -0.238892 0.730957 1441495455 0.285522 0.571899 -0.238892 0.730957 1441495455 0.285522 0.571899 -0.238892 0.730957 1441495455 0.285522 0.571899 -0.238892 0.730957 1441495455 0.285522 0.571899 -0.238892 0.730957 1441495455 0.282959 0.573669 -0.237671 0.730957 1441495455 0.282959 0.573669 -0.237671 0.730957 1441495455 0.282959 0.573669 -0.237671 0.730957 1441495455 0.282959 0.573669 -0.237671 0.730957 1441495455 0.282959 0.573669 -0.237671 0.730957 1441495455 0.282959 0.573669 -0.237671 0.730957 1441495455 0.281677 0.574524 -0.236328 0.731201 1441495455 0.281677 0.574524 -0.236328 0.731201 1441495455 0.281677 0.574524 -0.236328 0.731201 1441495455 0.281677 0.574524 -0.236328 0.731201 1441495455 0.281677 0.574524 -0.236328 0.731201 1441495455 0.281677 0.574524 -0.236328 0.731201 1441495455 0.281494 0.574158 -0.235535 0.731750 1441495455 0.281494 0.574158 -0.235535 0.731750 1441495455 0.281494 0.574158 -0.235535 0.731750 1441495455 0.281494 0.574158 -0.235535 0.731750 1441495455 0.281494 0.574158 -0.235535 0.731750 1441495455 0.281494 0.574158 -0.235535 0.731750 1441495455 0.279907 0.574219 -0.234131 0.732788 1441495455 0.279907 0.574219 -0.234131 0.732788 1441495455 0.279907 0.574219 -0.234131 0.732788 1441495455 0.279907 0.574219 -0.234131 0.732788 1441495455 0.279907 0.574219 -0.234131 0.732788 1441495455 0.279907 0.574219 -0.234131 0.732788 1441495455 0.275818 0.575562 -0.231018 0.734314 1441495455 0.275818 0.575562 -0.231018 0.734314 1441495455 0.275818 0.575562 -0.231018 0.734314 1441495455 0.275818 0.575562 -0.231018 0.734314 1441495455 0.275818 0.575562 -0.231018 0.734314 1441495455 0.275818 0.575562 -0.231018 0.734314 1441495455 0.270142 0.578247 -0.227539 0.735413 1441495455 0.270142 0.578247 -0.227539 0.735413 1441495455 0.270142 0.578247 -0.227539 0.735413 1441495455 0.270142 0.578247 -0.227539 0.735413 1441495455 0.270142 0.578247 -0.227539 0.735413 1441495455 0.270142 0.578247 -0.227539 0.735413 1441495455 0.264221 0.580200 -0.223816 0.737122 1441495455 0.264221 0.580200 -0.223816 0.737122 1441495455 0.264221 0.580200 -0.223816 0.737122 1441495456 0.264221 0.580200 -0.223816 0.737122 1441495456 0.264221 0.580200 -0.223816 0.737122 1441495456 0.264221 0.580200 -0.223816 0.737122 1441495456 0.264221 0.580200 -0.223816 0.737122 1441495456 0.257141 0.582886 -0.219849 0.738708 1441495456 0.257141 0.582886 -0.219849 0.738708 1441495456 0.257141 0.582886 -0.219849 0.738708 1441495456 0.257141 0.582886 -0.219849 0.738708 1441495456 0.257141 0.582886 -0.219849 0.738708 1441495456 0.257141 0.582886 -0.219849 0.738708 1441495456 0.250916 0.584961 -0.216064 0.740356 1441495456 0.250916 0.584961 -0.216064 0.740356 1441495456 0.250916 0.584961 -0.216064 0.740356 1441495456 0.250916 0.584961 -0.216064 0.740356 1441495456 0.250916 0.584961 -0.216064 0.740356 1441495456 0.250916 0.584961 -0.216064 0.740356 1441495456 0.250916 0.584961 -0.216064 0.740356 1441495456 0.247070 0.585449 -0.213501 0.742004 1441495456 0.247070 0.585449 -0.213501 0.742004 1441495456 0.247070 0.585449 -0.213501 0.742004 1441495456 0.247070 0.585449 -0.213501 0.742004 1441495456 0.247070 0.585449 -0.213501 0.742004 1441495456 0.247070 0.585449 -0.213501 0.742004 1441495456 0.244446 0.586304 -0.211914 0.742615 1441495456 0.244446 0.586304 -0.211914 0.742615 1441495456 0.244446 0.586304 -0.211914 0.742615 1441495456 0.244446 0.586304 -0.211914 0.742615 1441495456 0.244446 0.586304 -0.211914 0.742615 1441495456 0.244446 0.586304 -0.211914 0.742615 1441495456 0.244446 0.586304 -0.211914 0.742615 1441495456 0.243958 0.587708 -0.211670 0.741760 1441495456 0.243958 0.587708 -0.211670 0.741760 1441495456 0.243958 0.587708 -0.211670 0.741760 1441495456 0.243958 0.587708 -0.211670 0.741760 1441495456 0.243958 0.587708 -0.211670 0.741760 1441495456 0.243958 0.587708 -0.211670 0.741760 1441495456 0.244568 0.589478 -0.212402 0.739990 1441495456 0.244568 0.589478 -0.212402 0.739990 1441495456 0.244568 0.589478 -0.212402 0.739990 1441495456 0.244568 0.589478 -0.212402 0.739990 1441495456 0.244568 0.589478 -0.212402 0.739990 1441495456 0.244568 0.589478 -0.212402 0.739990 1441495456 0.244568 0.589478 -0.212402 0.739990 1441495456 0.246033 0.590942 -0.213196 0.738037 1441495456 0.246033 0.590942 -0.213196 0.738037 1441495456 0.246033 0.590942 -0.213196 0.738037 1441495456 0.246033 0.590942 -0.213196 0.738037 1441495456 0.246033 0.590942 -0.213196 0.738037 1441495456 0.246033 0.590942 -0.213196 0.738037 1441495456 0.249207 0.589905 -0.214966 0.737305 1441495456 0.249207 0.589905 -0.214966 0.737305 1441495456 0.249207 0.589905 -0.214966 0.737305 1441495456 0.249207 0.589905 -0.214966 0.737305 1441495456 0.249207 0.589905 -0.214966 0.737305 1441495456 0.249207 0.589905 -0.214966 0.737305 1441495456 0.252502 0.589478 -0.217896 0.735657 1441495456 0.252502 0.589478 -0.217896 0.735657 1441495456 0.252502 0.589478 -0.217896 0.735657 1441495456 0.252502 0.589478 -0.217896 0.735657 1441495456 0.252502 0.589478 -0.217896 0.735657 1441495456 0.252502 0.589478 -0.217896 0.735657 1441495456 0.252502 0.589478 -0.217896 0.735657 1441495456 0.254639 0.589478 -0.221985 0.733704 1441495456 0.254639 0.589478 -0.221985 0.733704 1441495456 0.254639 0.589478 -0.221985 0.733704 1441495456 0.254639 0.589478 -0.221985 0.733704 1441495456 0.254639 0.589478 -0.221985 0.733704 1441495456 0.254639 0.589478 -0.221985 0.733704 1441495456 0.254639 0.590759 -0.225403 0.731628 1441495456 0.254639 0.590759 -0.225403 0.731628 1441495456 0.254639 0.590759 -0.225403 0.731628 1441495456 0.254639 0.590759 -0.225403 0.731628 1441495456 0.254639 0.590759 -0.225403 0.731628 1441495456 0.254639 0.590759 -0.225403 0.731628 1441495456 0.253113 0.591980 -0.226746 0.730774 1441495456 0.253113 0.591980 -0.226746 0.730774 1441495456 0.253113 0.591980 -0.226746 0.730774 1441495456 0.253113 0.591980 -0.226746 0.730774 1441495456 0.253113 0.591980 -0.226746 0.730774 1441495456 0.253113 0.591980 -0.226746 0.730774 1441495456 0.253113 0.591980 -0.226746 0.730774 1441495456 0.250854 0.592651 -0.225220 0.731506 1441495456 0.250854 0.592651 -0.225220 0.731506 1441495456 0.250854 0.592651 -0.225220 0.731506 1441495456 0.250854 0.592651 -0.225220 0.731506 1441495456 0.250854 0.592651 -0.225220 0.731506 1441495456 0.250854 0.592651 -0.225220 0.731506 1441495456 0.248413 0.593201 -0.222778 0.732605 1441495456 0.248413 0.593201 -0.222778 0.732605 1441495456 0.248413 0.593201 -0.222778 0.732605 1441495456 0.248413 0.593201 -0.222778 0.732605 1441495456 0.248413 0.593201 -0.222778 0.732605 1441495456 0.248413 0.593201 -0.222778 0.732605 1441495456 0.248413 0.593201 -0.222778 0.732605 1441495456 0.247498 0.592102 -0.220398 0.734497 1441495456 0.247498 0.592102 -0.220398 0.734497 1441495456 0.247498 0.592102 -0.220398 0.734497 1441495456 0.247498 0.592102 -0.220398 0.734497 1441495456 0.247498 0.592102 -0.220398 0.734497 1441495456 0.247498 0.592102 -0.220398 0.734497 1441495456 
0.286499 0.588684 -0.259766 0.709839 1441495459 0.291016 0.586182 -0.264343 0.708313 1441495459 0.291016 0.586182 -0.264343 0.708313 1441495459 0.291016 0.586182 -0.264343 0.708313 1441495459 0.291016 0.586182 -0.264343 0.708313 1441495459 0.291016 0.586182 -0.264343 0.708313 1441495459 0.291016 0.586182 -0.264343 0.708313 1441495459 0.295410 0.584595 -0.267883 0.706482 1441495459 0.295410 0.584595 -0.267883 0.706482 1441495459 0.295410 0.584595 -0.267883 0.706482 1441495459 0.295410 0.584595 -0.267883 0.706482 1441495459 0.295410 0.584595 -0.267883 0.706482 1441495459 0.295410 0.584595 -0.267883 0.706482 1441495459 0.298279 0.583618 -0.270081 0.705261 1441495459 0.298279 0.583618 -0.270081 0.705261 1441495459 0.298279 0.583618 -0.270081 0.705261 1441495459 0.298279 0.583618 -0.270081 0.705261 1441495459 0.298279 0.583618 -0.270081 0.705261 1441495459 0.298279 0.583618 -0.270081 0.705261 1441495459 0.301392 0.581665 -0.269897 0.705627 1441495459 0.301392 0.581665 -0.269897 0.705627 1441495459 0.301392 0.581665 -0.269897 0.705627 1441495459 0.301392 0.581665 -0.269897 0.705627 1441495459 0.301392 0.581665 -0.269897 0.705627 1441495459 0.301392 0.581665 -0.269897 0.705627 1441495459 0.303894 0.580505 -0.270020 0.705444 1441495459 0.303894 0.580505 -0.270020 0.705444 1441495459 0.303894 0.580505 -0.270020 0.705444 1441495459 0.303894 0.580505 -0.270020 0.705444 1441495459 0.303894 0.580505 -0.270020 0.705444 1441495459 0.303894 0.580505 -0.270020 0.705444 1441495459 0.307007 0.579407 -0.271240 0.704529 1441495459 0.307007 0.579407 -0.271240 0.704529 1441495459 0.307007 0.579407 -0.271240 0.704529 1441495459 0.307007 0.579407 -0.271240 0.704529 1441495459 0.307007 0.579407 -0.271240 0.704529 1441495459 0.307007 0.579407 -0.271240 0.704529 1441495459 0.307007 0.579407 -0.271240 0.704529 1441495459 0.310181 0.579529 -0.273621 0.702148 1441495460 0.310181 0.579529 -0.273621 0.702148 1441495460 0.310181 0.579529 -0.273621 0.702148 1441495460 0.310181 0.579529 -0.273621 0.702148 1441495460 0.310181 0.579529 -0.273621 0.702148 1441495460 0.310181 0.579529 -0.273621 0.702148 1441495460 0.313721 0.579834 -0.277405 0.698792 1441495460 0.313721 0.579834 -0.277405 0.698792 1441495460 0.313721 0.579834 -0.277405 0.698792 1441495460 0.313721 0.579834 -0.277405 0.698792 1441495460 0.313721 0.579834 -0.277405 0.698792 1441495460 0.313721 0.579834 -0.277405 0.698792 1441495460 0.318176 0.579163 -0.282227 0.695435 1441495460 0.318176 0.579163 -0.282227 0.695435 1441495460 0.318176 0.579163 -0.282227 0.695435 1441495460 0.318176 0.579163 -0.282227 0.695435 1441495460 0.318176 0.579163 -0.282227 0.695435 1441495460 0.318176 0.579163 -0.282227 0.695435 1441495460 0.318176 0.579163 -0.282227 0.695435 1441495460 0.320496 0.578552 -0.286560 0.693054 1441495460 0.320496 0.578552 -0.286560 0.693054 1441495460 0.320496 0.578552 -0.286560 0.693054 1441495460 0.320496 0.578552 -0.286560 0.693054 1441495460 0.320496 0.578552 -0.286560 0.693054 1441495460 0.320496 0.578552 -0.286560 0.693054 1441495460 0.319153 0.579102 -0.287659 0.692749 1441495460 0.319153 0.579102 -0.287659 0.692749 1441495460 0.319153 0.579102 -0.287659 0.692749 1441495460 0.319153 0.579102 -0.287659 0.692749 1441495460 0.319153 0.579102 -0.287659 0.692749 1441495460 0.319153 0.579102 -0.287659 0.692749 1441495460 0.319153 0.579102 -0.287659 0.692749 1441495460 0.318298 0.579712 -0.288940 0.692139 1441495460 0.318298 0.579712 -0.288940 0.692139 1441495460 0.318298 0.579712 -0.288940 0.692139 1441495460 0.318298 0.579712 -0.288940 0.692139 1441495460 0.318298 0.579712 -0.288940 0.692139 1441495460 0.318298 0.579712 -0.288940 0.692139 1441495460 0.318237 0.580017 -0.288879 0.691956 1441495460 0.318237 0.580017 -0.288879 0.691956 1441495460 0.318237 0.580017 -0.288879 0.691956 1441495460 0.318237 0.580017 -0.288879 0.691956 1441495460 0.318237 0.580017 -0.288879 0.691956 1441495460 0.318237 0.580017 -0.288879 0.691956 1441495460 0.317566 0.580750 -0.288147 0.691956 1441495460 0.317566 0.580750 -0.288147 0.691956 1441495460 0.317566 0.580750 -0.288147 0.691956 1441495460 0.317566 0.580750 -0.288147 0.691956 1441495460 0.317566 0.580750 -0.288147 0.691956 1441495460 0.317566 0.580750 -0.288147 0.691956 1441495460 0.315063 0.581055 -0.284973 0.694092 1441495460 0.315063 0.581055 -0.284973 0.694092 1441495460 0.315063 0.581055 -0.284973 0.694092 1441495460 0.315063 0.581055 -0.284973 0.694092 1441495460 0.315063 0.581055 -0.284973 0.694092 1441495460 0.315063 0.581055 -0.284973 0.694092 1441495460 0.315063 0.581055 -0.284973 0.694092 1441495460 0.312744 0.580688 -0.281921 0.696716 1441495460 0.312744 0.580688 -0.281921 0.696716 1441495460 0.312744 0.580688 -0.281921 0.696716 1441495460 0.312744 0.580688 -0.281921 0.696716 1441495460 0.312744 0.580688 -0.281921 0.696716 1441495460 0.312744 0.580688 -0.281921 0.696716 1441495460 0.310547 0.580200 -0.279236 0.699219 1441495460 0.310547 0.580200 -0.279236 0.699219 1441495460 0.310547 0.580200 -0.279236 0.699219 1441495460 0.310547 0.580200 -0.279236 0.699219 1441495460 0.310547 0.580200 -0.279236 0.699219 1441495460 0.310547 0.580200 -0.279236 0.699219 1441495460 0.310547 0.580200 -0.279236 0.699219 1441495460 0.307739 0.579895 -0.275574 0.702148 1441495460 0.307739 0.579895 -0.275574 0.702148 1441495460 0.307739 0.579895 -0.275574 0.702148 1441495460 0.307739 0.579895 -0.275574 0.702148 1441495460 0.307739 0.579895 -0.275574 0.702148 1441495460 0.307739 0.579895 -0.275574 0.702148 1441495460 0.306213 0.580383 -0.272522 0.703552 1441495460 0.306213 0.580383 -0.272522 0.703552 1441495460 0.306213 0.580383 -0.272522 0.703552 1441495460 0.306213 0.580383 -0.272522 0.703552 1441495460 0.306213 0.580383 -0.272522 0.703552 1441495460 0.306213 0.580383 -0.272522 0.703552 1441495460 0.307556 0.580994 -0.273010 0.702332 1441495460 0.307556 0.580994 -0.273010 0.702332 1441495460 0.307556 0.580994 -0.273010 0.702332 1441495460 0.307556 0.580994 -0.273010 0.702332 1441495460 0.307556 0.580994 -0.273010 0.702332 1441495460 0.307556 0.580994 -0.273010 0.702332 1441495460 0.310852 0.582031 -0.275330 0.699097 1441495460 0.310852 0.582031 -0.275330 0.699097 1441495460 0.310852 0.582031 -0.275330 0.699097 1441495460 0.310852 0.582031 -0.275330 0.699097 1441495460 0.310852 0.582031 -0.275330 0.699097 1441495460 0.313599 0.582764 -0.277222 0.696472 1441495460 0.313599 0.582764 -0.277222 0.696472 1441495460 0.313599 0.582764 -0.277222 0.696472 1441495460 0.313599 0.582764 -0.277222 0.696472 1441495460 0.313599 0.582764 -0.277222 0.696472 1441495460 0.313599 0.582764 -0.277222 0.696472 1441495460 0.316956 0.583069 -0.279663 0.693787 1441495460 0.316956 0.583069 -0.279663 0.693787 1441495460 0.316956 0.583069 -0.279663 0.693787 1441495460 0.316956 0.583069 -0.279663 0.693787 1441495460 0.316956 0.583069 -0.279663 0.693787 1441495460 0.316956 0.583069 -0.279663 0.693787 1441495460 0.318481 0.582458 -0.281616 0.692749 1441495460 0.318481 0.582458 -0.281616 0.692749 1441495460 0.318481 0.582458 -0.281616 0.692749 1441495460 0.318481 0.582458 -0.281616 0.692749 1441495460 0.318481 0.582458 -0.281616 0.692749 1441495460 0.318481 0.582458 -0.281616 0.692749 1441495460 0.314941 0.582947 -0.278992 0.695068 1441495460 0.314941 0.582947 -0.278992 0.695068 1441495460 0.314941 0.582947 -0.278992 0.695068 1441495461 0.314941 0.582947 -0.278992 0.695068 1441495461 0.314941 0.582947 -0.278992 0.695068 1441495461 0.314941 0.582947 -0.278992 0.695068 1441495461 0.314941 0.582947 -0.278992 0.695068 1441495461 0.310852 0.583679 -0.276794 0.697144 1441495461 0.310852 0.583679 -0.276794 0.697144 1441495461 0.310852 0.583679 -0.276794 0.697144 1441495461 0.310852 0.583679 -0.276794 0.697144 1441495461 0.310852 0.583679 -0.276794 0.697144 1441495461 0.310852 0.583679 -0.276794 0.697144 1441495461 0.305786 0.584106 -0.272644 0.700623 1441495461 0.305786 0.584106 -0.272644 0.700623 1441495461 0.305786 0.584106 -0.272644 0.700623 1441495461 0.305786 0.584106 -0.272644 0.700623 1441495461 0.305786 0.584106 -0.272644 0.700623 1441495461 0.305786 0.584106 -0.272644 0.700623 1441495461 0.305786 0.584106 -0.272644 0.700623 1441495461 0.301819 0.583069 -0.266968 0.705383 1441495461 0.301819 0.583069 -0.266968 0.705383 1441495461 0.301819 0.583069 -0.266968 0.705383 1441495461 0.301819 0.583069 -0.266968 0.705383 1441495461 0.301819 0.583069 -0.266968 0.705383 1441495461 0.301819 0.583069 -0.266968 0.705383 1441495461 0.299683 0.580750 -0.261169 0.710388 1441495461 0.299683 0.580750 -0.261169 0.710388 1441495461 0.299683 0.580750 -0.261169 0.710388 1441495461 0.299683 0.580750 -0.261169 0.710388 1441495461 0.299683 0.580750 -0.261169 0.710388 1441495461 0.299683 0.580750 -0.261169 0.710388 1441495461 0.300537 0.577881 -0.257813 0.713562 1441495461 0.300537 0.577881 -0.257813 0.713562 1441495461 0.300537 0.577881 -0.257813 0.713562 1441495461 0.300537 0.577881 -0.257813 0.713562 1441495461 0.300537 0.577881 -0.257813 0.713562 1441495461 0.300537 0.577881 -0.257813 0.713562 1441495461 0.304688 0.574707 -0.257935 0.714355 1441495461 0.304688 0.574707 -0.257935 0.714355 1441495461 0.304688 0.574707 -0.257935 0.714355 1441495461 0.304688 0.574707 -0.257935 0.714355 1441495461 0.304688 0.574707 -0.257935 0.714355 1441495461 0.304688 0.574707 -0.257935 0.714355 1441495461 0.304688 0.574707 -0.257935 0.714355 1441495461 0.311035 0.571960 -0.261780 0.712402 1441495461 0.311035 0.571960 -0.261780 0.712402 1441495461 0.311035 0.571960 -0.261780 0.712402 1441495461 0.311035 0.571960 -0.261780 0.712402 1441495461 0.311035 0.571960 -0.261780 0.712402 1441495461 0.311035 0.571960 -0.261780 0.712402 1441495461 0.319275 0.569336 -0.268677 0.708313 1441495461 0.319275 0.569336 -0.268677 0.708313 1441495461 0.319275 0.569336 -0.268677 0.708313 1441495461 0.319275 0.569336 -0.268677 0.708313 1441495461 0.319275 0.569336 -0.268677 0.708313 1441495461 0.319275 0.569336 -0.268677 0.708313 1441495461 0.325439 0.566040 -0.275391 0.705505 1441495461 0.325439 0.566040 -0.275391 0.705505 1441495461 0.325439 0.566040 -0.275391 0.705505 1441495461 0.325439 0.566040 -0.275391 0.705505 1441495461 0.325439 0.566040 -0.275391 0.705505 1441495461 0.325439 0.566040 -0.275391 0.705505 1441495461 0.327637 0.564392 -0.278870 0.704468 1441495461 0.327637 0.564392 -0.278870 0.704468 1441495461 0.327637 0.564392 -0.278870 0.704468 1441495461 0.327637 0.564392 -0.278870 0.704468 1441495461 0.327637 0.564392 -0.278870 0.704468 1441495461 0.327637 0.564392 -0.278870 0.704468 1441495461 0.327637 0.564392 -0.278870 0.704468 1441495461 0.328186 0.563843 -0.281128 0.703735 1441495461 0.328186 0.563843 -0.281128 0.703735 1441495461 0.328186 0.563843 -0.281128 0.703735 1441495461 0.328186 0.563843 -0.281128 0.703735 1441495461 0.328186 0.563843 -0.281128 0.703735 1441495461 0.328186 0.563843 -0.281128 0.703735 1441495461 0.327759 0.563599 -0.281311 0.704102 1441495461 0.327759 0.563599 -0.281311 0.704102 1441495461 0.327759 0.563599 -0.281311 0.704102 1441495461 0.327759 0.563599 -0.281311 0.704102 1441495461 0.327759 0.563599 -0.281311 0.704102 1441495461 0.327759 0.563599 -0.281311 0.704102 1441495461 0.327759 0.563599 -0.281311 0.704102 1441495461 0.327332 0.563538 -0.281250 0.704346 1441495461 0.327332 0.563538 -0.281250 0.704346 1441495461 0.327332 0.563538 -0.281250 0.704346 1441495461 0.327332 0.563538 -0.281250 0.704346 1441495461 0.327332 0.563538 -0.281250 0.704346 1441495461 0.327332 0.563538 -0.281250 0.704346 1441495461 0.326416 0.563904 -0.280579 0.704712 1441495461 0.326416 0.563904 -0.280579 0.704712 1441495461 0.326416 0.563904 -0.280579 0.704712 1441495461 0.326416 0.563904 -0.280579 0.704712 1441495461 0.326416 0.563904 -0.280579 0.704712 1441495461 0.326416 0.563904 -0.280579 0.704712 1441495461 0.323486 0.565063 -0.278137 0.706116 1441495461 0.323486 0.565063 -0.278137 0.706116 1441495461 0.323486 0.565063 -0.278137 0.706116 1441495461 0.323486 0.565063 -0.278137 0.706116 1441495461 0.323486 0.565063 -0.278137 0.706116 1441495461 0.323486 0.565063 -0.278137 0.706116 1441495461 0.323486 0.565063 -0.278137 0.706116 1441495461 0.319519 0.566467 -0.275024 0.708069 1441495461 0.319519 0.566467 -0.275024 0.708069 1441495461 0.319519 0.566467 -0.275024 0.708069 1441495461 0.319519 0.566467 -0.275024 0.708069 1441495461 0.319519 0.566467 -0.275024 0.708069 1441495461 0.319519 0.566467 -0.275024 0.708069 1441495461 0.313660 0.568115 -0.270203 0.711182 1441495461 0.313660 0.568115 -0.270203 0.711182 1441495461 0.313660 0.568115 -0.270203 0.711182 1441495461 0.313660 0.568115 -0.270203 0.711182 1441495461 0.313660 0.568115 -0.270203 0.711182 1441495461 0.313660 0.568115 -0.270203 0.711182 1441495461 0.306824 0.569824 -0.264282 0.715027 1441495461 0.306824 0.569824 -0.264282 0.715027 1441495461 0.306824 0.569824 -0.264282 0.715027 1441495462 0.306824 0.569824 -0.264282 0.715027 1441495462 0.306824 0.569824 -0.264282 0.715027 1441495462 0.306824 0.569824 -0.264282 0.715027 1441495462 0.303894 0.570435 -0.261536 0.716736 1441495462 0.303894 0.570435 -0.261536 0.716736 1441495462 0.303894 0.570435 -0.261536 0.716736 1441495462 0.303894 0.570435 -0.261536 0.716736 1441495462 0.303894 0.570435 -0.261536 0.716736 1441495462 0.303894 0.570435 -0.261536 0.716736 1441495462 0.304077 0.570435 -0.260864 0.716980 1441495462 0.304077 0.570435 -0.260864 0.716980 1441495462 0.304077 0.570435 -0.260864 0.716980 1441495462 0.304077 0.570435 -0.260864 0.716980 1441495462 0.304077 0.570435 -0.260864 0.716980 1441495462 0.304077 0.570435 -0.260864 0.716980 1441495462 0.304077 0.570435 -0.260864 0.716980 1441495462 0.307556 0.569641 -0.263062 0.715271 1441495462 0.307556 0.569641 -0.263062 0.715271 1441495462 0.307556 0.569641 -0.263062 0.715271 1441495462 0.307556 0.569641 -0.263062 0.715271 1441495462 0.307556 0.569641 -0.263062 0.715271 1441495462 0.307556 0.569641 -0.263062 0.715271 1441495462 0.313599 0.569397 -0.268066 0.710999 1441495462 0.313599 0.569397 -0.268066 0.710999 1441495462 0.313599 0.569397 -0.268066 0.710999 1441495462 0.313599 0.569397 -0.268066 0.710999 1441495462 0.313599 0.569397 -0.268066 0.710999 1441495462 0.313599 0.569397 -0.268066 0.710999 1441495462 0.318787 0.568787 -0.273010 0.707275 1441495462 0.318787 0.568787 -0.273010 0.707275 1441495462 0.318787 0.568787 -0.273010 0.707275 1441495462 0.318787 0.568787 -0.273010 0.707275 1441495462 0.318787 0.568787 -0.273010 0.707275 1441495462 0.318787 0.568787 -0.273010 0.707275 1441495462 0.319763 0.568359 -0.273987 0.706787 1441495462 0.319763 0.568359 -0.273987 0.706787 1441495462 0.319763 0.568359 -0.273987 0.706787 1441495462 0.319763 0.568359 -0.273987 0.706787 1441495462 0.319763 0.568359 -0.273987 0.706787 1441495462 0.319763 0.568359 -0.273987 0.706787 1441495462 0.319031 0.568604 -0.274292 0.706787 1441495462 0.319031 0.568604 -0.274292 0.706787 1441495462 0.319031 0.568604 -0.274292 0.706787 1441495462 0.319031 0.568604 -0.274292 0.706787 1441495462 0.319031 0.568604 -0.274292 0.706787 1441495462 0.319031 0.568604 -0.274292 0.706787 1441495462 0.319031 0.568604 -0.274292 0.706787 1441495462 0.317749 0.568970 -0.273987 0.707214 1441495462 0.317749 0.568970 -0.273987 0.707214 1441495462 0.317749 0.568970 -0.273987 0.707214 1441495462 0.317749 0.568970 -0.273987 0.707214 1441495462 0.317749 0.568970 -0.273987 0.707214 1441495462 0.317749 0.568970 -0.273987 0.707214 1441495462 0.315857 0.569519 -0.273621 0.707764 1441495462 0.315857 0.569519 -0.273621 0.707764 1441495462 0.315857 0.569519 -0.273621 0.707764 1441495462 0.315857 0.569519 -0.273621 0.707764 1441495462 0.315857 0.569519 -0.273621 0.707764 1441495462 0.315857 0.569519 -0.273621 0.707764 1441495462 0.312927 0.569397 -0.269897 0.710571 1441495462 0.312927 0.569397 -0.269897 0.710571 1441495462 0.312927 0.569397 -0.269897 0.710571 1441495462 0.312927 0.569397 -0.269897 0.710571 1441495462 0.312927 0.569397 -0.269897 0.710571 1441495462 0.312927 0.569397 -0.269897 0.710571 1441495462 0.310974 0.568970 -0.265564 0.713440 1441495462 0.310974 0.568970 -0.265564 0.713440 1441495462 0.310974 0.568970 -0.265564 0.713440 1441495462 0.310974 0.568970 -0.265564 0.713440 1441495462 0.310974 0.568970 -0.265564 0.713440 1441495462 0.310974 0.568970 -0.265564 0.713440 1441495462 0.309631 0.569702 -0.261963 0.714783 1441495462 0.309631 0.569702 -0.261963 0.714783 1441495462 0.309631 0.569702 -0.261963 0.714783 1441495462 0.309631 0.569702 -0.261963 0.714783 1441495462 0.309631 0.569702 -0.261963 0.714783 1441495462 0.309631 0.569702 -0.261963 0.714783 1441495462 0.310608 0.571594 -0.261292 0.713074 1441495462 0.310608 0.571594 -0.261292 0.713074 1441495462 0.310608 0.571594 -0.261292 0.713074 1441495462 0.310608 0.571594 -0.261292 0.713074 1441495462 0.310608 0.571594 -0.261292 0.713074 1441495462 0.310608 0.571594 -0.261292 0.713074 1441495462 0.313110 0.574036 -0.263367 0.709229 1441495462 0.313110 0.574036 -0.263367 0.709229 1441495462 0.313110 0.574036 -0.263367 0.709229 1441495462 0.313110 0.574036 -0.263367 0.709229 1441495462 0.313110 0.574036 -0.263367 0.709229 1441495462 0.313110 0.574036 -0.263367 0.709229 1441495462 0.316833 0.575134 -0.267151 0.705261 1441495462 0.316833 0.575134 -0.267151 0.705261 1441495462 0.316833 0.575134 -0.267151 0.705261 1441495462 0.316833 0.575134 -0.267151 0.705261 1441495462 0.316833 0.575134 -0.267151 0.705261 1441495462 0.316833 0.575134 -0.267151 0.705261 1441495462 0.320374 0.576538 -0.272583 0.700439 1441495462 0.320374 0.576538 -0.272583 0.700439 1441495462 0.320374 0.576538 -0.272583 0.700439 1441495462 0.320374 0.576538 -0.272583 0.700439 1441495462 0.320374 0.576538 -0.272583 0.700439 1441495462 0.320374 0.576538 -0.272583 0.700439 1441495462 0.320374 0.576538 -0.272583 0.700439 1441495462 0.323120 0.577454 -0.278137 0.696228 1441495462 0.323120 0.577454 -0.278137 0.696228 1441495462 0.323120 0.577454 -0.278137 0.696228 1441495462 0.323120 0.577454 -0.278137 0.696228 1441495462 0.323120 0.577454 -0.278137 0.696228 1441495462 0.323120 0.577454 -0.278137 0.696228 1441495462 0.323425 0.577209 -0.281494 0.694885 1441495462 0.323425 0.577209 -0.281494 0.694885 1441495462 0.323425 0.577209 -0.281494 0.694885 1441495462 0.323425 0.577209 -0.281494 0.694885 1441495463 0.323425 0.577209 -0.281494 0.694885 1441495463 0.323425 0.577209 -0.281494 0.694885 1441495463 0.321533 0.578247 -0.282593 0.694458 1441495463 0.321533 0.578247 -0.282593 0.694458 1441495463 0.321533 0.578247 -0.282593 0.694458 1441495463 0.321533 0.578247 -0.282593 0.694458 1441495463 0.321533 0.578247 -0.282593 0.694458 1441495463 0.321533 0.578247 -0.282593 0.694458 1441495463 0.321533 0.578247 -0.282593 0.694458 1441495463 0.319153 0.579956 -0.281555 0.694580 1441495463 0.319153 0.579956 -0.281555 0.694580 1441495463 0.319153 0.579956 -0.281555 0.694580 1441495463 0.319153 0.579956 -0.281555 0.694580 1441495463 0.319153 0.579956 -0.281555 0.694580 1441495463 0.319153 0.579956 -0.281555 0.694580 1441495463 0.317932 0.581848 -0.280884 0.693848 1441495463 0.317932 0.581848 -0.280884 0.693848 1441495463 0.317932 0.581848 -0.280884 0.693848 1441495463 0.317932 0.581848 -0.280884 0.693848 1441495463 0.317932 0.581848 -0.280884 0.693848 1441495463 0.317932 0.581848 -0.280884 0.693848 1441495463 0.315186 0.584045 -0.279419 0.693787 1441495463 0.315186 0.584045 -0.279419 0.693787 1441495463 0.315186 0.584045 -0.279419 0.693787 1441495463 0.315186 0.584045 -0.279419 0.693787 1441495463 0.315186 0.584045 -0.279419 0.693787 1441495463 0.315186 0.584045 -0.279419 0.693787 1441495463 0.310608 0.586670 -0.276733 0.694763 1441495463 0.310608 0.586670 -0.276733 0.694763 1441495463 0.310608 0.586670 -0.276733 0.694763 1441495463 0.310608 0.586670 -0.276733 0.694763 1441495463 0.310608 0.586670 -0.276733 0.694763 1441495463 0.310608 0.586670 -0.276733 0.694763 1441495463 0.310608 0.586670 -0.276733 0.694763 1441495463 0.305969 0.588806 -0.273132 0.696411 1441495463 0.305969 0.588806 -0.273132 0.696411 1441495463 0.305969 0.588806 -0.273132 0.696411 1441495463 0.305969 0.588806 -0.273132 0.696411 1441495463 0.305969 0.588806 -0.273132 0.696411 1441495463 0.305969 0.588806 -0.273132 0.696411 1441495463 0.301453 0.591370 -0.269104 0.697815 1441495463 0.301453 0.591370 -0.269104 0.697815 1441495463 0.301453 0.591370 -0.269104 0.697815 1441495463 0.301453 0.591370 -0.269104 0.697815 1441495463 0.301453 0.591370 -0.269104 0.697815 1441495463 0.301453 0.591370 -0.269104 0.697815 1441495463 0.298767 0.593384 -0.265625 0.698608 1441495463 0.298767 0.593384 -0.265625 0.698608 1441495463 0.298767 0.593384 -0.265625 0.698608 1441495463 0.298767 0.593384 -0.265625 0.698608 1441495463 0.298767 0.593384 -0.265625 0.698608 1441495463 0.298767 0.593384 -0.265625 0.698608 1441495463 0.298767 0.593384 -0.265625 0.698608 1441495463 0.299255 0.594238 -0.264893 0.697876 1441495463 0.299255 0.594238 -0.264893 0.697876 1441495463 0.299255 0.594238 -0.264893 0.697876 1441495463 0.299255 0.594238 -0.264893 0.697876 1441495463 0.299255 0.594238 -0.264893 0.697876 1441495463 0.301941 0.594116 -0.265686 0.696533 1441495463 0.301941 0.594116 -0.265686 0.696533 1441495463 0.301941 0.594116 -0.265686 0.696533 1441495463 0.301941 0.594116 -0.265686 0.696533 1441495463 0.301941 0.594116 -0.265686 0.696533 1441495463 0.301941 0.594116 -0.265686 0.696533 1441495463 0.301941 0.594116 -0.265686 0.696533 1441495463 0.309326 0.591858 -0.271118 0.693115 1441495463 0.309326 0.591858 -0.271118 0.693115 1441495463 0.309326 0.591858 -0.271118 0.693115 1441495463 0.309326 0.591858 -0.271118 0.693115 1441495463 0.309326 0.591858 -0.271118 0.693115 1441495463 0.309326 0.591858 -0.271118 0.693115 1441495463 0.316406 0.588501 -0.277161 0.690369 1441495463 0.316406 0.588501 -0.277161 0.690369 1441495463 0.316406 0.588501 -0.277161 0.690369 1441495463 0.316406 0.588501 -0.277161 0.690369 1441495463 0.316406 0.588501 -0.277161 0.690369 1441495463 0.316406 0.588501 -0.277161 0.690369 1441495463 0.316772 0.587280 -0.277893 0.690979 1441495463 0.316772 0.587280 -0.277893 0.690979 1441495463 0.316772 0.587280 -0.277893 0.690979 1441495463 0.316772 0.587280 -0.277893 0.690979 1441495463 0.316772 0.587280 -0.277893 0.690979 1441495463 0.316772 0.587280 -0.277893 0.690979 1441495463 0.314148 0.587524 -0.276489 0.692505 1441495463 0.314148 0.587524 -0.276489 0.692505 1441495463 0.314148 0.587524 -0.276489 0.692505 1441495463 0.314148 0.587524 -0.276489 0.692505 1441495463 0.314148 0.587524 -0.276489 0.692505 1441495463 0.314148 0.587524 -0.276489 0.692505 1441495463 0.310425 0.588379 -0.274414 0.694336 1441495463 0.310425 0.588379 -0.274414 0.694336 1441495463 0.310425 0.588379 -0.274414 0.694336 1441495463 0.310425 0.588379 -0.274414 0.694336 1441495463 0.310425 0.588379 -0.274414 0.694336 1441495463 0.310425 0.588379 -0.274414 0.694336 1441495463 0.310425 0.588379 -0.274414 0.694336 1441495463 0.307129 0.589294 -0.271729 0.696045 1441495463 0.307129 0.589294 -0.271729 0.696045 1441495463 0.307129 0.589294 -0.271729 0.696045 1441495463 0.307129 0.589294 -0.271729 0.696045 1441495463 0.307129 0.589294 -0.271729 0.696045 1441495463 0.307129 0.589294 -0.271729 0.696045 1441495463 0.304138 0.588257 -0.266724 0.700134 1441495463 0.304138 0.588257 -0.266724 0.700134 1441495463 0.304138 0.588257 -0.266724 0.700134 1441495463 0.304138 0.588257 -0.266724 0.700134 1441495463 0.304138 0.588257 -0.266724 0.700134 1441495463 0.304138 0.588257 -0.266724 0.700134 1441495463 0.304138 0.588257 -0.266724 0.700134 1441495463 0.303894 0.585571 -0.262390 0.704163 1441495463 0.303894 0.585571 -0.262390 0.704163 1441495463 0.303894 0.585571 -0.262390 0.704163 1441495463 0.303894 0.585571 -0.262390 0.704163 1441495463 0.303894 0.585571 -0.262390 0.704163 1441495463 0.303894 0.585571 -0.262390 0.704163 1441495464 0.305054 0.583008 -0.259766 0.706787 1441495464 0.305054 0.583008 -0.259766 0.706787 1441495464 0.305054 0.583008 -0.259766 0.706787 1441495464 0.305054 0.583008 -0.259766 0.706787 1441495464 0.305054 0.583008 -0.259766 0.706787 1441495464 0.305054 0.583008 -0.259766 0.706787 1441495464 0.308777 0.580261 -0.259705 0.707397 1441495464 0.308777 0.580261 -0.259705 0.707397 1441495464 0.308777 0.580261 -0.259705 0.707397 1441495464 0.308777 0.580261 -0.259705 0.707397 1441495464 0.308777 0.580261 -0.259705 0.707397 1441495464 0.308777 0.580261 -0.259705 0.707397 1441495464 0.314697 0.577026 -0.262573 0.706360 1441495464 0.314697 0.577026 -0.262573 0.706360 1441495464 0.314697 0.577026 -0.262573 0.706360 1441495464 0.314697 0.577026 -0.262573 0.706360 1441495464 0.314697 0.577026 -0.262573 0.706360 1441495464 0.314697 0.577026 -0.262573 0.706360 1441495464 0.320923 0.573792 -0.267212 0.704529 1441495464 0.320923 0.573792 -0.267212 0.704529 1441495464 0.320923 0.573792 -0.267212 0.704529 1441495464 0.320923 0.573792 -0.267212 0.704529 1441495464 0.320923 0.573792 -0.267212 0.704529 1441495464 0.320923 0.573792 -0.267212 0.704529 1441495464 0.320923 0.573792 -0.267212 0.704529 1441495464 0.326111 0.570618 -0.271667 0.703003 1441495464 0.326111 0.570618 -0.271667 0.703003 1441495464 0.326111 0.570618 -0.271667 0.703003 1441495464 0.326111 0.570618 -0.271667 0.703003 1441495464 0.326111 0.570618 -0.271667 0.703003 1441495464 0.326111 0.570618 -0.271667 0.703003 1441495464 0.329468 0.568420 -0.275208 0.701782 1441495464 0.329468 0.568420 -0.275208 0.701782 1441495464 0.329468 0.568420 -0.275208 0.701782 1441495464 0.329468 0.568420 -0.275208 0.701782 1441495464 0.329468 0.568420 -0.275208 0.701782 1441495464 0.329468 0.568420 -0.275208 0.701782 1441495464 0.329468 0.568420 -0.275208 0.701782 1441495464 0.330750 0.567200 -0.277649 0.701233 1441495464 0.330750 0.567200 -0.277649 0.701233 1441495464 0.330750 0.567200 -0.277649 0.701233 1441495464 0.330750 0.567200 -0.277649 0.701233 1441495464 0.330750 0.567200 -0.277649 0.701233 1441495464 0.330750 0.567200 -0.277649 0.701233 1441495464 0.330017 0.566895 -0.278137 0.701660 1441495464 0.330017 0.566895 -0.278137 0.701660 1441495464 0.330017 0.566895 -0.278137 0.701660 1441495464 0.330017 0.566895 -0.278137 0.701660 1441495464 0.330017 0.566895 -0.278137 0.701660 1441495464 0.330017 0.566895 -0.278137 0.701660 1441495464 0.328064 0.567078 -0.276672 0.702942 1441495464 0.328064 0.567078 -0.276672 0.702942 1441495464 0.328064 0.567078 -0.276672 0.702942 1441495464 0.328064 0.567078 -0.276672 0.702942 1441495464 0.328064 0.567078 -0.276672 0.702942 1441495464 0.328064 0.567078 -0.276672 0.702942 1441495464 0.325317 0.568054 -0.273987 0.704529 1441495464 0.325317 0.568054 -0.273987 0.704529 1441495464 0.325317 0.568054 -0.273987 0.704529 1441495464 0.325317 0.568054 -0.273987 0.704529 1441495464 0.325317 0.568054 -0.273987 0.704529 1441495464 0.325317 0.568054 -0.273987 0.704529 1441495464 0.321533 0.569397 -0.270813 0.706360 1441495464 0.321533 0.569397 -0.270813 0.706360 1441495464 0.321533 0.569397 -0.270813 0.706360 1441495464 0.321533 0.569397 -0.270813 0.706360 1441495464 0.321533 0.569397 -0.270813 0.706360 1441495464 0.321533 0.569397 -0.270813 0.706360 1441495464 0.321533 0.569397 -0.270813 0.706360 1441495464 0.316895 0.570435 -0.266968 0.709106 1441495464 0.316895 0.570435 -0.266968 0.709106 1441495464 0.316895 0.570435 -0.266968 0.709106 1441495464 0.316895 0.570435 -0.266968 0.709106 1441495464 0.316895 0.570435 -0.266968 0.709106 1441495464 0.316895 0.570435 -0.266968 0.709106 1441495464 0.312256 0.570496 -0.262878 0.712646 1441495464 0.312256 0.570496 -0.262878 0.712646 1441495464 0.312256 0.570496 -0.262878 0.712646 1441495464 0.312256 0.570496 -0.262878 0.712646 1441495464 0.312256 0.570496 -0.262878 0.712646 1441495464 0.312256 0.570496 -0.262878 0.712646 1441495464 0.312256 0.570496 -0.262878 0.712646 1441495464 0.308899 0.570679 -0.259583 0.715149 1441495464 0.308899 0.570679 -0.259583 0.715149 1441495464 0.308899 0.570679 -0.259583 0.715149 1441495464 0.308899 0.570679 -0.259583 0.715149 1441495464 0.308899 0.570679 -0.259583 0.715149 1441495464 0.307800 0.570496 -0.258179 0.716248 1441495464 0.307800 0.570496 -0.258179 0.716248 1441495464 0.307800 0.570496 -0.258179 0.716248 1441495464 0.307800 0.570496 -0.258179 0.716248 1441495464 0.307800 0.570496 -0.258179 0.716248 1441495464 0.307800 0.570496 -0.258179 0.716248 1441495464 0.308838 0.570618 -0.258728 0.715515 1441495464 0.308838 0.570618 -0.258728 0.715515 1441495464 0.308838 0.570618 -0.258728 0.715515 1441495464 0.308838 0.570618 -0.258728 0.715515 1441495464 0.308838 0.570618 -0.258728 0.715515 1441495464 0.308838 0.570618 -0.258728 0.715515 1441495464 0.308838 0.570618 -0.258728 0.715515 1441495464 0.312317 0.571167 -0.261230 0.712708 1441495464 0.312317 0.571167 -0.261230 0.712708 1441495464 0.312317 0.571167 -0.261230 0.712708 1441495464 0.312317 0.571167 -0.261230 0.712708 1441495464 0.312317 0.571167 -0.261230 0.712708 1441495464 0.312317 0.571167 -0.261230 0.712708 1441495464 0.318604 0.570374 -0.266235 0.708679 1441495464 0.318604 0.570374 -0.266235 0.708679 1441495464 0.318604 0.570374 -0.266235 0.708679 1441495464 0.318604 0.570374 -0.266235 0.708679 1441495464 0.318604 0.570374 -0.266235 0.708679 1441495464 0.318604 0.570374 -0.266235 0.708679 1441495464 0.318604 0.570374 -0.266235 0.708679 1441495465 0.324402 0.568909 -0.271240 0.705322 1441495465 0.324402 0.568909 -0.271240 0.705322 1441495465 0.324402 0.568909 -0.271240 0.705322 1441495465 0.324402 0.568909 -0.271240 0.705322 1441495465 0.324402 0.568909 -0.271240 0.705322 1441495465 0.324402 0.568909 -0.271240 0.705322 1441495465 0.327026 0.567200 -0.273254 0.704712 1441495465 0.327026 0.567200 -0.273254 0.704712 1441495465 0.327026 0.567200 -0.273254 0.704712 1441495465 0.327026 0.567200 -0.273254 0.704712 1441495465 
0.277222 0.595642 -0.251831 0.710571 1441495467 0.275635 0.594971 -0.248840 0.712769 1441495467 0.275635 0.594971 -0.248840 0.712769 1441495467 0.275635 0.594971 -0.248840 0.712769 1441495467 0.275635 0.594971 -0.248840 0.712769 1441495467 0.275635 0.594971 -0.248840 0.712769 1441495467 0.275635 0.594971 -0.248840 0.712769 1441495467 0.276794 0.592285 -0.247314 0.715088 1441495467 0.276794 0.592285 -0.247314 0.715088 1441495467 0.276794 0.592285 -0.247314 0.715088 1441495467 0.276794 0.592285 -0.247314 0.715088 1441495467 0.276794 0.592285 -0.247314 0.715088 1441495467 0.276794 0.592285 -0.247314 0.715088 1441495467 0.278687 0.589233 -0.247253 0.716919 1441495467 0.278687 0.589233 -0.247253 0.716919 1441495467 0.278687 0.589233 -0.247253 0.716919 1441495467 0.278687 0.589233 -0.247253 0.716919 1441495467 0.278687 0.589233 -0.247253 0.716919 1441495467 0.278687 0.589233 -0.247253 0.716919 1441495467 0.278687 0.586731 -0.246277 0.719238 1441495467 0.278687 0.586731 -0.246277 0.719238 1441495467 0.278687 0.586731 -0.246277 0.719238 1441495467 0.278687 0.586731 -0.246277 0.719238 1441495467 0.278687 0.586731 -0.246277 0.719238 1441495467 0.278687 0.586731 -0.246277 0.719238 1441495467 0.275269 0.587097 -0.243835 0.721130 1441495467 0.275269 0.587097 -0.243835 0.721130 1441495467 0.275269 0.587097 -0.243835 0.721130 1441495467 0.275269 0.587097 -0.243835 0.721130 1441495467 0.275269 0.587097 -0.243835 0.721130 1441495467 0.268982 0.589478 -0.240051 0.722839 1441495467 0.268982 0.589478 -0.240051 0.722839 1441495467 0.268982 0.589478 -0.240051 0.722839 1441495467 0.268982 0.589478 -0.240051 0.722839 1441495467 0.268982 0.589478 -0.240051 0.722839 1441495467 0.268982 0.589478 -0.240051 0.722839 1441495467 0.263550 0.590271 -0.234985 0.725830 1441495467 0.263550 0.590271 -0.234985 0.725830 1441495467 0.263550 0.590271 -0.234985 0.725830 1441495467 0.263550 0.590271 -0.234985 0.725830 1441495467 0.263550 0.590271 -0.234985 0.725830 1441495467 0.263550 0.590271 -0.234985 0.725830 1441495467 0.260071 0.588623 -0.230530 0.729858 1441495467 0.260071 0.588623 -0.230530 0.729858 1441495467 0.260071 0.588623 -0.230530 0.729858 1441495467 0.260071 0.588623 -0.230530 0.729858 1441495468 0.260071 0.588623 -0.230530 0.729858 1441495468 0.260071 0.588623 -0.230530 0.729858 1441495468 0.260193 0.584412 -0.227722 0.734070 1441495468 0.260193 0.584412 -0.227722 0.734070 1441495468 0.260193 0.584412 -0.227722 0.734070 1441495468 0.260193 0.584412 -0.227722 0.734070 1441495468 0.260193 0.584412 -0.227722 0.734070 1441495468 0.260193 0.584412 -0.227722 0.734070 1441495468 0.260559 0.581177 -0.226624 0.736816 1441495468 0.260559 0.581177 -0.226624 0.736816 1441495468 0.260559 0.581177 -0.226624 0.736816 1441495468 0.260559 0.581177 -0.226624 0.736816 1441495468 0.260559 0.581177 -0.226624 0.736816 1441495468 0.260559 0.581177 -0.226624 0.736816 1441495468 0.260559 0.581177 -0.226624 0.736816 1441495468 0.258179 0.579773 -0.224487 0.739441 1441495468 0.258179 0.579773 -0.224487 0.739441 1441495468 0.258179 0.579773 -0.224487 0.739441 1441495468 0.258179 0.579773 -0.224487 0.739441 1441495468 0.258179 0.579773 -0.224487 0.739441 1441495468 0.258179 0.579773 -0.224487 0.739441 1441495468 0.255981 0.579468 -0.223694 0.740662 1441495468 0.255981 0.579468 -0.223694 0.740662 1441495468 0.255981 0.579468 -0.223694 0.740662 1441495468 0.255981 0.579468 -0.223694 0.740662 1441495468 0.255981 0.579468 -0.223694 0.740662 1441495468 0.255981 0.579468 -0.223694 0.740662 1441495468 0.255981 0.579468 -0.223694 0.740662 1441495468 0.253845 0.580566 -0.223267 0.740662 1441495468 0.253845 0.580566 -0.223267 0.740662 1441495468 0.253845 0.580566 -0.223267 0.740662 1441495468 0.253845 0.580566 -0.223267 0.740662 1441495468 0.253845 0.580566 -0.223267 0.740662 1441495468 0.253845 0.580566 -0.223267 0.740662 1441495468 0.252075 0.582336 -0.223145 0.739929 1441495468 0.252075 0.582336 -0.223145 0.739929 1441495468 0.252075 0.582336 -0.223145 0.739929 1441495468 0.252075 0.582336 -0.223145 0.739929 1441495468 0.252075 0.582336 -0.223145 0.739929 1441495468 0.252075 0.582336 -0.223145 0.739929 1441495468 0.251099 0.584229 -0.223145 0.738708 1441495468 0.251099 0.584229 -0.223145 0.738708 1441495468 0.251099 0.584229 -0.223145 0.738708 1441495468 0.251099 0.584229 -0.223145 0.738708 1441495468 0.251099 0.584229 -0.223145 0.738708 1441495468 0.251099 0.584229 -0.223145 0.738708 1441495468 0.251099 0.584229 -0.223145 0.738708 1441495468 0.250122 0.585571 -0.221863 0.738403 1441495468 0.250122 0.585571 -0.221863 0.738403 1441495468 0.250122 0.585571 -0.221863 0.738403 1441495468 0.250122 0.585571 -0.221863 0.738403 1441495468 0.250122 0.585571 -0.221863 0.738403 1441495468 0.250122 0.585571 -0.221863 0.738403 1441495468 0.250793 0.585999 -0.221252 0.738037 1441495468 0.250793 0.585999 -0.221252 0.738037 1441495468 0.250793 0.585999 -0.221252 0.738037 1441495468 0.250793 0.585999 -0.221252 0.738037 1441495468 0.250793 0.585999 -0.221252 0.738037 1441495468 0.250793 0.585999 -0.221252 0.738037 1441495468 0.250793 0.585999 -0.221252 0.738037 1441495468 0.251526 0.586182 -0.221558 0.737549 1441495468 0.251526 0.586182 -0.221558 0.737549 1441495468 0.251526 0.586182 -0.221558 0.737549 1441495468 0.251526 0.586182 -0.221558 0.737549 1441495468 0.251526 0.586182 -0.221558 0.737549 1441495468 0.251526 0.586182 -0.221558 0.737549 1441495468 0.250122 0.586487 -0.220398 0.738098 1441495468 0.250122 0.586487 -0.220398 0.738098 1441495468 0.250122 0.586487 -0.220398 0.738098 1441495468 0.250122 0.586487 -0.220398 0.738098 1441495468 0.250122 0.586487 -0.220398 0.738098 1441495468 0.247803 0.586853 -0.218994 0.739014 1441495468 0.247803 0.586853 -0.218994 0.739014 1441495468 0.247803 0.586853 -0.218994 0.739014 1441495468 0.247803 0.586853 -0.218994 0.739014 1441495468 0.247803 0.586853 -0.218994 0.739014 1441495468 0.247803 0.586853 -0.218994 0.739014 1441495468 0.247803 0.586853 -0.218994 0.739014 1441495468 0.244263 0.588196 -0.217957 0.739380 1441495468 0.244263 0.588196 -0.217957 0.739380 1441495468 0.244263 0.588196 -0.217957 0.739380 1441495468 0.244263 0.588196 -0.217957 0.739380 1441495468 0.244263 0.588196 -0.217957 0.739380 1441495468 0.244263 0.588196 -0.217957 0.739380 1441495468 0.239380 0.591003 -0.216431 0.739258 1441495468 0.239380 0.591003 -0.216431 0.739258 1441495468 0.239380 0.591003 -0.216431 0.739258 1441495468 0.239380 0.591003 -0.216431 0.739258 1441495468 0.239380 0.591003 -0.216431 0.739258 1441495468 0.239380 0.591003 -0.216431 0.739258 1441495468 0.239380 0.591003 -0.216431 0.739258 1441495468 0.231384 0.595093 -0.213379 0.739380 1441495468 0.231384 0.595093 -0.213379 0.739380 1441495468 0.231384 0.595093 -0.213379 0.739380 1441495468 0.231384 0.595093 -0.213379 0.739380 1441495468 0.231384 0.595093 -0.213379 0.739380 1441495468 0.231384 0.595093 -0.213379 0.739380 1441495468 0.223633 0.597961 -0.207764 0.741028 1441495468 0.223633 0.597961 -0.207764 0.741028 1441495468 0.223633 0.597961 -0.207764 0.741028 1441495468 0.223633 0.597961 -0.207764 0.741028 1441495468 0.223633 0.597961 -0.207764 0.741028 1441495468 0.223633 0.597961 -0.207764 0.741028 1441495468 0.220337 0.598816 -0.203857 0.742432 1441495468 0.220337 0.598816 -0.203857 0.742432 1441495468 0.220337 0.598816 -0.203857 0.742432 1441495468 0.220337 0.598816 -0.203857 0.742432 1441495468 0.220337 0.598816 -0.203857 0.742432 1441495468 0.220337 0.598816 -0.203857 0.742432 1441495468 0.220337 0.598816 -0.203857 0.742432 1441495468 0.221558 0.599731 -0.201782 0.741882 1441495468 0.221558 0.599731 -0.201782 0.741882 1441495468 0.221558 0.599731 -0.201782 0.741882 1441495468 0.221558 0.599731 -0.201782 0.741882 1441495469 0.221558 0.599731 -0.201782 0.741882 1441495469 0.221558 0.599731 -0.201782 0.741882 1441495469 0.226929 0.600891 -0.203308 0.738953 1441495469 0.226929 0.600891 -0.203308 0.738953 1441495469 0.226929 0.600891 -0.203308 0.738953 1441495469 0.226929 0.600891 -0.203308 0.738953 1441495469 0.226929 0.600891 -0.203308 0.738953 1441495469 0.226929 0.600891 -0.203308 0.738953 1441495469 0.234253 0.600220 -0.207520 0.736023 1441495469 0.234253 0.600220 -0.207520 0.736023 1441495469 0.234253 0.600220 -0.207520 0.736023 1441495469 0.234253 0.600220 -0.207520 0.736023 1441495469 0.234253 0.600220 -0.207520 0.736023 1441495469 0.234253 0.600220 -0.207520 0.736023 1441495469 0.242249 0.598877 -0.213684 0.732727 1441495469 0.242249 0.598877 -0.213684 0.732727 1441495469 0.242249 0.598877 -0.213684 0.732727 1441495469 0.242249 0.598877 -0.213684 0.732727 1441495469 0.242249 0.598877 -0.213684 0.732727 1441495469 0.242249 0.598877 -0.213684 0.732727 1441495469 0.248474 0.598267 -0.220276 0.729248 1441495469 0.248474 0.598267 -0.220276 0.729248 1441495469 0.248474 0.598267 -0.220276 0.729248 1441495469 0.248474 0.598267 -0.220276 0.729248 1441495469 0.248474 0.598267 -0.220276 0.729248 1441495469 0.248474 0.598267 -0.220276 0.729248 1441495469 0.250732 0.598816 -0.225220 0.726440 1441495469 0.250732 0.598816 -0.225220 0.726440 1441495469 0.250732 0.598816 -0.225220 0.726440 1441495469 0.250732 0.598816 -0.225220 0.726440 1441495469 0.250732 0.598816 -0.225220 0.726440 1441495469 0.250732 0.598816 -0.225220 0.726440 1441495469 0.250732 0.598816 -0.225220 0.726440 1441495469 0.250427 0.600159 -0.228149 0.724487 1441495469 0.250427 0.600159 -0.228149 0.724487 1441495469 0.250427 0.600159 -0.228149 0.724487 1441495469 0.250427 0.600159 -0.228149 0.724487 1441495469 0.250427 0.600159 -0.228149 0.724487 1441495469 0.250427 0.600159 -0.228149 0.724487 1441495469 0.250061 0.601196 -0.230408 0.723083 1441495469 0.250061 0.601196 -0.230408 0.723083 1441495469 0.250061 0.601196 -0.230408 0.723083 1441495469 0.250061 0.601196 -0.230408 0.723083 1441495469 0.250061 0.601196 -0.230408 0.723083 1441495469 0.250061 0.601196 -0.230408 0.723083 1441495469 0.250366 0.601135 -0.230774 0.722961 1441495469 0.250366 0.601135 -0.230774 0.722961 1441495469 0.250366 0.601135 -0.230774 0.722961 1441495469 0.250366 0.601135 -0.230774 0.722961 1441495469 0.250366 0.601135 -0.230774 0.722961 1441495469 0.250366 0.601135 -0.230774 0.722961 1441495469 0.251343 0.600891 -0.231201 0.722656 1441495469 0.251343 0.600891 -0.231201 0.722656 1441495469 0.251343 0.600891 -0.231201 0.722656 1441495469 0.251343 0.600891 -0.231201 0.722656 1441495469 0.251343 0.600891 -0.231201 0.722656 1441495469 0.251343 0.600891 -0.231201 0.722656 1441495469 0.250061 0.601318 -0.230835 0.722839 1441495469 0.250061 0.601318 -0.230835 0.722839 1441495469 0.250061 0.601318 -0.230835 0.722839 1441495469 0.250061 0.601318 -0.230835 0.722839 1441495469 0.250061 0.601318 -0.230835 0.722839 1441495469 0.250061 0.601318 -0.230835 0.722839 1441495469 0.249146 0.601318 -0.230957 0.723145 1441495469 0.249146 0.601318 -0.230957 0.723145 1441495469 0.249146 0.601318 -0.230957 0.723145 1441495469 0.249146 0.601318 -0.230957 0.723145 1441495469 0.249146 0.601318 -0.230957 0.723145 1441495469 0.249146 0.601318 -0.230957 0.723145 1441495469 0.249146 0.601318 -0.230957 0.723145 1441495469 0.247986 0.600647 -0.230469 0.724243 1441495469 0.247986 0.600647 -0.230469 0.724243 1441495469 0.247986 0.600647 -0.230469 0.724243 1441495469 0.247986 0.600647 -0.230469 0.724243 1441495469 0.247986 0.600647 -0.230469 0.724243 1441495469 0.247986 0.600647 -0.230469 0.724243 1441495469 0.247070 0.600403 -0.229858 0.724915 1441495469 0.247070 0.600403 -0.229858 0.724915 1441495469 0.247070 0.600403 -0.229858 0.724915 1441495469 0.247070 0.600403 -0.229858 0.724915 1441495469 0.247070 0.600403 -0.229858 0.724915 1441495469 0.247070 0.600403 -0.229858 0.724915 1441495469 0.244995 0.601318 -0.228394 0.725403 1441495469 0.244995 0.601318 -0.228394 0.725403 1441495469 0.244995 0.601318 -0.228394 0.725403 1441495469 0.244995 0.601318 -0.228394 0.725403 1441495469 0.244995 0.601318 -0.228394 0.725403 1441495469 0.244995 0.601318 -0.228394 0.725403 1441495469 0.244202 0.602356 -0.227722 0.724976 1441495469 0.244202 0.602356 -0.227722 0.724976 1441495469 0.244202 0.602356 -0.227722 0.724976 1441495469 0.244202 0.602356 -0.227722 0.724976 1441495469 0.244202 0.602356 -0.227722 0.724976 1441495469 0.244202 0.602356 -0.227722 0.724976 1441495469 0.243958 0.603210 -0.226624 0.724670 1441495469 0.243958 0.603210 -0.226624 0.724670 1441495469 0.243958 0.603210 -0.226624 0.724670 1441495469 0.243958 0.603210 -0.226624 0.724670 1441495469 0.243958 0.603210 -0.226624 0.724670 1441495469 0.243958 0.603210 -0.226624 0.724670 1441495469 0.243958 0.603210 -0.226624 0.724670 1441495469 0.245056 0.602722 -0.225586 0.725037 1441495469 0.245056 0.602722 -0.225586 0.725037 1441495469 0.245056 0.602722 -0.225586 0.725037 1441495469 0.245056 0.602722 -0.225586 0.725037 1441495469 0.245056 0.602722 -0.225586 0.725037 1441495469 0.245056 0.602722 -0.225586 0.725037 1441495469 0.246704 0.602600 -0.225281 0.724670 1441495469 0.246704 0.602600 -0.225281 0.724670 1441495469 0.246704 0.602600 -0.225281 0.724670 1441495469 0.246704 0.602600 -0.225281 0.724670 1441495469 0.246704 0.602600 -0.225281 0.724670 1441495469 0.246704 0.602600 -0.225281 0.724670 1441495469 0.246704 0.602600 -0.225281 0.724670 1441495470 0.245239 0.603516 -0.224426 0.724670 1441495470 0.245239 0.603516 -0.224426 0.724670 1441495470 0.245239 0.603516 -0.224426 0.724670 1441495470 0.245239 0.603516 -0.224426 0.724670 1441495470 0.245239 0.603516 -0.224426 0.724670 1441495470 0.245239 0.603516 -0.224426 0.724670 1441495470 0.241577 0.603882 -0.221680 0.726440 1441495470 0.241577 0.603882 -0.221680 0.726440 1441495470 0.241577 0.603882 -0.221680 0.726440 1441495470 0.241577 0.603882 -0.221680 0.726440 1441495470 0.241577 0.603882 -0.221680 0.726440 1441495470 0.234802 0.605713 -0.216614 0.728699 1441495470 0.234802 0.605713 -0.216614 0.728699 1441495470 0.234802 0.605713 -0.216614 0.728699 1441495470 0.234802 0.605713 -0.216614 0.728699 1441495470 0.234802 0.605713 -0.216614 0.728699 1441495470 0.234802 0.605713 -0.216614 0.728699 1441495470 0.234802 0.605713 -0.216614 0.728699 1441495470 0.226196 0.607666 -0.211487 0.731262 1441495470 0.226196 0.607666 -0.211487 0.731262 1441495470 0.226196 0.607666 -0.211487 0.731262 1441495470 0.226196 0.607666 -0.211487 0.731262 1441495470 0.226196 0.607666 -0.211487 0.731262 1441495470 0.226196 0.607666 -0.211487 0.731262 1441495470 0.222656 0.606323 -0.208130 0.734436 1441495470 0.222656 0.606323 -0.208130 0.734436 1441495470 0.222656 0.606323 -0.208130 0.734436 1441495470 0.222656 0.606323 -0.208130 0.734436 1441495470 0.222656 0.606323 -0.208130 0.734436 1441495470 0.222656 0.606323 -0.208130 0.734436 1441495470 0.224548 0.604553 -0.209961 0.734802 1441495470 0.224548 0.604553 -0.209961 0.734802 1441495470 0.224548 0.604553 -0.209961 0.734802 1441495470 0.224548 0.604553 -0.209961 0.734802 1441495470 0.224548 0.604553 -0.209961 0.734802 1441495470 0.224548 0.604553 -0.209961 0.734802 1441495470 0.224548 0.604553 -0.209961 0.734802 1441495470 0.227905 0.604126 -0.213196 0.733215 1441495470 0.227905 0.604126 -0.213196 0.733215 1441495470 0.227905 0.604126 -0.213196 0.733215 1441495470 0.227905 0.604126 -0.213196 0.733215 1441495470 0.227905 0.604126 -0.213196 0.733215 1441495470 0.227905 0.604126 -0.213196 0.733215 1441495470 0.231506 0.604492 -0.216431 0.730835 1441495470 0.231506 0.604492 -0.216431 0.730835 1441495470 0.231506 0.604492 -0.216431 0.730835 1441495470 0.231506 0.604492 -0.216431 0.730835 1441495470 0.231506 0.604492 -0.216431 0.730835 1441495470 0.235779 0.602295 -0.218750 0.730530 1441495470 0.235779 0.602295 -0.218750 0.730530 1441495470 0.235779 0.602295 -0.218750 0.730530 1441495470 0.235779 0.602295 -0.218750 0.730530 1441495470 0.235779 0.602295 -0.218750 0.730530 1441495470 0.235779 0.602295 -0.218750 0.730530 1441495470 0.235779 0.602295 -0.218750 0.730530 1441495470 0.239563 0.599976 -0.220398 0.730713 1441495470 0.239563 0.599976 -0.220398 0.730713 1441495470 0.239563 0.599976 -0.220398 0.730713 1441495470 0.239563 0.599976 -0.220398 0.730713 1441495470 0.239563 0.599976 -0.220398 0.730713 1441495470 0.239563 0.599976 -0.220398 0.730713 1441495470 0.241821 0.597229 -0.221375 0.731995 1441495470 0.241821 0.597229 -0.221375 0.731995 1441495470 0.241821 0.597229 -0.221375 0.731995 1441495470 0.241821 0.597229 -0.221375 0.731995 1441495470 0.241821 0.597229 -0.221375 0.731995 1441495470 0.241821 0.597229 -0.221375 0.731995 1441495470 0.242004 0.595093 -0.221191 0.733704 1441495470 0.242004 0.595093 -0.221191 0.733704 1441495470 0.242004 0.595093 -0.221191 0.733704 1441495470 0.242004 0.595093 -0.221191 0.733704 1441495470 0.242004 0.595093 -0.221191 0.733704 1441495470 0.242004 0.595093 -0.221191 0.733704 1441495470 0.240540 0.593628 -0.220154 0.735657 1441495470 0.240540 0.593628 -0.220154 0.735657 1441495470 0.240540 0.593628 -0.220154 0.735657 1441495470 0.240540 0.593628 -0.220154 0.735657 1441495470 0.240540 0.593628 -0.220154 0.735657 1441495470 0.240540 0.593628 -0.220154 0.735657 1441495470 0.238342 0.592773 -0.218872 0.737488 1441495470 0.238342 0.592773 -0.218872 0.737488 1441495470 0.238342 0.592773 -0.218872 0.737488 1441495470 0.238342 0.592773 -0.218872 0.737488 1441495470 0.238342 0.592773 -0.218872 0.737488 1441495470 0.238342 0.592773 -0.218872 0.737488 1441495470 0.235596 0.592590 -0.216736 0.739136 1441495470 0.235596 0.592590 -0.216736 0.739136 1441495470 0.235596 0.592590 -0.216736 0.739136 1441495470 0.235596 0.592590 -0.216736 0.739136 1441495470 0.235596 0.592590 -0.216736 0.739136 1441495470 0.235596 0.592590 -0.216736 0.739136 1441495470 0.233887 0.592407 -0.214844 0.740295 1441495470 0.233887 0.592407 -0.214844 0.740295 1441495470 0.233887 0.592407 -0.214844 0.740295 1441495470 0.233887 0.592407 -0.214844 0.740295 1441495470 0.233887 0.592407 -0.214844 0.740295 1441495470 0.233887 0.592407 -0.214844 0.740295 1441495470 0.233398 0.592407 -0.214294 0.740662 1441495470 0.233398 0.592407 -0.214294 0.740662 1441495470 0.233398 0.592407 -0.214294 0.740662 1441495470 0.233398 0.592407 -0.214294 0.740662 1441495470 0.233398 0.592407 -0.214294 0.740662 1441495470 0.233398 0.592407 -0.214294 0.740662 1441495470 0.232666 0.592346 -0.213928 0.741028 1441495470 0.232666 0.592346 -0.213928 0.741028 1441495470 0.232666 0.592346 -0.213928 0.741028 1441495470 0.232666 0.592346 -0.213928 0.741028 1441495470 0.232666 0.592346 -0.213928 0.741028 1441495470 0.232666 0.592346 -0.213928 0.741028 1441495470 0.231750 0.592346 -0.213989 0.741333 1441495471 0.231750 0.592346 -0.213989 0.741333 1441495471 0.231750 0.592346 -0.213989 0.741333 1441495471 0.231750 0.592346 -0.213989 0.741333 1441495471 0.231750 0.592346 -0.213989 0.741333 1441495471 0.231750 0.592346 -0.213989 0.741333 1441495471 0.231750 0.592346 -0.213989 0.741333 1441495471 0.231323 0.591980 -0.213989 0.741760 1441495471 0.231323 0.591980 -0.213989 0.741760 1441495471 0.231323 0.591980 -0.213989 0.741760 1441495471 0.231323 0.591980 -0.213989 0.741760 1441495471 0.231323 0.591980 -0.213989 0.741760 1441495471 0.231323 0.591980 -0.213989 0.741760 1441495471 0.230957 0.591980 -0.213989 0.741882 1441495471 0.230957 0.591980 -0.213989 0.741882 1441495471 0.230957 0.591980 -0.213989 0.741882 1441495471 0.230957 0.591980 -0.213989 0.741882 1441495471 0.230957 0.591980 -0.213989 0.741882 1441495471 0.230957 0.591980 -0.213989 0.741882 1441495471 0.231018 0.592529 -0.214661 0.741211 1441495471 0.231018 0.592529 -0.214661 0.741211 1441495471 0.231018 0.592529 -0.214661 0.741211 1441495471 0.231018 0.592529 -0.214661 0.741211 1441495471 0.231018 0.592529 -0.214661 0.741211 1441495471 0.231018 0.592529 -0.214661 0.741211 1441495471 0.232300 0.592773 -0.215515 0.740356 1441495471 0.232300 0.592773 -0.215515 0.740356 1441495471 0.232300 0.592773 -0.215515 0.740356 1441495471 0.232300 0.592773 -0.215515 0.740356 1441495471 0.232300 0.592773 -0.215515 0.740356 1441495471 0.234131 0.592529 -0.216553 0.739685 1441495471 0.234131 0.592529 -0.216553 0.739685 1441495471 0.234131 0.592529 -0.216553 0.739685 1441495471 0.234131 0.592529 -0.216553 0.739685 1441495471 0.234131 0.592529 -0.216553 0.739685 1441495471 0.234131 0.592529 -0.216553 0.739685 1441495471 0.234131 0.592529 -0.216553 0.739685 1441495471 0.235718 0.592102 -0.217529 0.739197 1441495471 0.235718 0.592102 -0.217529 0.739197 1441495471 0.235718 0.592102 -0.217529 0.739197 1441495471 0.235718 0.592102 -0.217529 0.739197 1441495471 0.235718 0.592102 -0.217529 0.739197 1441495471 0.235718 0.592102 -0.217529 0.739197 1441495471 0.236389 0.592346 -0.218201 0.738586 1441495471 0.236389 0.592346 -0.218201 0.738586 1441495471 0.236389 0.592346 -0.218201 0.738586 1441495471 0.236389 0.592346 -0.218201 0.738586 1441495471 0.236389 0.592346 -0.218201 0.738586 1441495471 0.236389 0.592346 -0.218201 0.738586 1441495471 0.235352 0.593140 -0.218262 0.738281 1441495471 0.235352 0.593140 -0.218262 0.738281 1441495471 0.235352 0.593140 -0.218262 0.738281 1441495471 0.235352 0.593140 -0.218262 0.738281 1441495471 0.235352 0.593140 -0.218262 0.738281 1441495471 0.235352 0.593140 -0.218262 0.738281 1441495471 0.235352 0.593140 -0.218262 0.738281 1441495471 0.234619 0.593445 -0.218201 0.738281 1441495471 0.234619 0.593445 -0.218201 0.738281 1441495471 0.234619 0.593445 -0.218201 0.738281 1441495471 0.234619 0.593445 -0.218201 0.738281 1441495471 0.234619 0.593445 -0.218201 0.738281 1441495471 0.234619 0.593445 -0.218201 0.738281 1441495471 0.234314 0.593201 -0.218323 0.738525 1441495471 0.234314 0.593201 -0.218323 0.738525 1441495471 0.234314 0.593201 -0.218323 0.738525 1441495471 0.234314 0.593201 -0.218323 0.738525 1441495471 0.234314 0.593201 -0.218323 0.738525 1441495471 0.234314 0.593201 -0.218323 0.738525 1441495471 0.231506 0.593689 -0.216736 0.739502 1441495471 0.231506 0.593689 -0.216736 0.739502 1441495471 0.231506 0.593689 -0.216736 0.739502 1441495471 0.231506 0.593689 -0.216736 0.739502 1441495471 0.231506 0.593689 -0.216736 0.739502 1441495471 0.231506 0.593689 -0.216736 0.739502 1441495471 0.229736 0.593750 -0.214966 0.740540 1441495471 0.229736 0.593750 -0.214966 0.740540 1441495471 0.229736 0.593750 -0.214966 0.740540 1441495471 0.229736 0.593750 -0.214966 0.740540 1441495471 0.229736 0.593750 -0.214966 0.740540 1441495471 0.229736 0.593750 -0.214966 0.740540 1441495471 0.229736 0.593750 -0.214966 0.740540 1441495471 0.231506 0.593079 -0.214966 0.740479 1441495471 0.231506 0.593079 -0.214966 0.740479 1441495471 0.231506 0.593079 -0.214966 0.740479 1441495471 0.231506 0.593079 -0.214966 0.740479 1441495471 0.231506 0.593079 -0.214966 0.740479 1441495471 0.231506 0.593079 -0.214966 0.740479 1441495471 0.234863 0.593506 -0.215942 0.738831 1441495471 0.234863 0.593506 -0.215942 0.738831 1441495471 0.234863 0.593506 -0.215942 0.738831 1441495471 0.234863 0.593506 -0.215942 0.738831 1441495471 0.234863 0.593506 -0.215942 0.738831 1441495471 0.234863 0.593506 -0.215942 0.738831 1441495471 0.234863 0.593506 -0.215942 0.738831 1441495471 0.238159 0.594727 -0.217163 0.736450 1441495471 0.238159 0.594727 -0.217163 0.736450 1441495471 0.238159 0.594727 -0.217163 0.736450 1441495471 0.238159 0.594727 -0.217163 0.736450 1441495471 0.238159 0.594727 -0.217163 0.736450 1441495471 0.238159 0.594727 -0.217163 0.736450 1441495471 0.242554 0.595764 -0.219849 0.733398 1441495471 0.242554 0.595764 -0.219849 0.733398 1441495471 0.242554 0.595764 -0.219849 0.733398 1441495471 0.242554 0.595764 -0.219849 0.733398 1441495471 0.242554 0.595764 -0.219849 0.733398 1441495471 0.242554 0.595764 -0.219849 0.733398 1441495471 0.245789 0.597900 -0.222534 0.729736 1441495471 0.245789 0.597900 -0.222534 0.729736 1441495471 0.245789 0.597900 -0.222534 0.729736 1441495471 0.245789 0.597900 -0.222534 0.729736 1441495471 0.245789 0.597900 -0.222534 0.729736 1441495471 0.245789 0.597900 -0.222534 0.729736 1441495471 0.246704 0.599609 -0.225037 0.727234 1441495472 0.246704 0.599609 -0.225037 0.727234 1441495472 0.246704 0.599609 -0.225037 0.727234 1441495472 0.246704 0.599609 -0.225037 0.727234 1441495472 0.246704 0.599609 -0.225037 0.727234 1441495472 0.246704 0.599609 -0.225037 0.727234 1441495472 0.245300 0.601685 -0.226257 0.725647 1441495472 0.245300 0.601685 -0.226257 0.725647 1441495472 0.245300 0.601685 -0.226257 0.725647 1441495472 0.245300 0.601685 -0.226257 0.725647 1441495472 0.245300 0.601685 -0.226257 0.725647 1441495472 0.245300 0.601685 -0.226257 0.725647 1441495472 0.242981 0.603760 -0.226501 0.724609 1441495472 0.242981 0.603760 -0.226501 0.724609 1441495472 0.242981 0.603760 -0.226501 0.724609 1441495472 0.242981 0.603760 -0.226501 0.724609 1441495472 0.242981 0.603760 -0.226501 0.724609 1441495472 0.242981 0.603760 -0.226501 0.724609 1441495472 0.242981 0.603760 -0.226501 0.724609 1441495472 0.240417 0.605652 -0.225281 0.724243 1441495472 0.240417 0.605652 -0.225281 0.724243 1441495472 0.240417 0.605652 -0.225281 0.724243 1441495472 0.240417 0.605652 -0.225281 0.724243 1441495472 0.240417 0.605652 -0.225281 0.724243 1441495472 0.240417 0.605652 -0.225281 0.724243 1441495472 0.239136 0.606506 -0.224426 0.724243 1441495472 0.239136 0.606506 -0.224426 0.724243 1441495472 0.239136 0.606506 -0.224426 0.724243 1441495472 0.239136 0.606506 -0.224426 0.724243 1441495472 0.239136 0.606506 -0.224426 0.724243 1441495472 0.239136 0.606506 -0.224426 0.724243 1441495472 0.238037 0.607117 -0.223694 0.724304 1441495472 0.238037 0.607117 -0.223694 0.724304 1441495472 0.238037 0.607117 -0.223694 0.724304 1441495472 0.238037 0.607117 -0.223694 0.724304 1441495472 0.238037 0.607117 -0.223694 0.724304 1441495472 0.238037 0.607117 -0.223694 0.724304 1441495472 0.237732 0.607361 -0.223938 0.724182 1441495472 0.237732 0.607361 -0.223938 0.724182 1441495472 0.237732 0.607361 -0.223938 0.724182 1441495472 0.237732 0.607361 -0.223938 0.724182 1441495472 0.237732 0.607361 -0.223938 0.724182 1441495472 0.237732 0.607361 -0.223938 0.724182 1441495472 0.237732 0.607361 -0.223938 0.724182 1441495472 0.236084 0.607910 -0.223328 0.724365 1441495472 0.236084 0.607910 -0.223328 0.724365 1441495472 0.236084 0.607910 -0.223328 0.724365 1441495472 0.236084 0.607910 -0.223328 0.724365 1441495472 0.236084 0.607910 -0.223328 0.724365 1441495472 0.236084 0.607910 -0.223328 0.724365 1441495472 0.235291 0.607727 -0.222656 0.725037 1441495472 0.235291 0.607727 -0.222656 0.725037 1441495472 0.235291 0.607727 -0.222656 0.725037 1441495472 0.235291 0.607727 -0.222656 0.725037 1441495472 0.235291 0.607727 -0.222656 0.725037 1441495472 0.235291 0.607727 -0.222656 0.725037 1441495472 0.235901 0.607300 -0.223145 0.724976 1441495472 0.235901 0.607300 -0.223145 0.724976 1441495472 0.235901 0.607300 -0.223145 0.724976 1441495472 0.235901 0.607300 -0.223145 0.724976 1441495472 0.235901 0.607300 -0.223145 0.724976 1441495472 0.235901 0.607300 -0.223145 0.724976 1441495472 0.235901 0.607300 -0.223145 0.724976 1441495472 0.237732 0.606873 -0.224731 0.724304 1441495472 0.237732 0.606873 -0.224731 0.724304 1441495472 0.237732 0.606873 -0.224731 0.724304 1441495472 0.237732 0.606873 -0.224731 0.724304 1441495472 0.237732 0.606873 -0.224731 0.724304 1441495472 0.237732 0.606873 -0.224731 0.724304 1441495472 0.239807 0.606506 -0.226624 0.723328 1441495472 0.239807 0.606506 -0.226624 0.723328 1441495472 0.239807 0.606506 -0.226624 0.723328 1441495472 0.239807 0.606506 -0.226624 0.723328 1441495472 0.239807 0.606506 -0.226624 0.723328 1441495472 0.239807 0.606506 -0.226624 0.723328 1441495472 0.239807 0.606506 -0.226624 0.723328 1441495472 0.243286 0.605713 -0.229065 0.722046 1441495472 0.243286 0.605713 -0.229065 0.722046 1441495472 0.243286 0.605713 -0.229065 0.722046 1441495472 0.243286 0.605713 -0.229065 0.722046 1441495472 0.243286 0.605713 -0.229065 0.722046 1441495472 0.243286 0.605713 -0.229065 0.722046 1441495472 0.246399 0.604309 -0.231323 0.721497 1441495472 0.246399 0.604309 -0.231323 0.721497 1441495472 0.246399 0.604309 -0.231323 0.721497 1441495472 0.246399 0.604309 -0.231323 0.721497 1441495472 0.246399 0.604309 -0.231323 0.721497 1441495472 0.246399 0.604309 -0.231323 0.721497 1441495472 0.246216 0.603455 -0.230896 0.722351 1441495472 0.246216 0.603455 -0.230896 0.722351 1441495472 0.246216 0.603455 -0.230896 0.722351 1441495472 0.246216 0.603455 -0.230896 0.722351 1441495472 0.246216 0.603455 -0.230896 0.722351 1441495472 0.246216 0.603455 -0.230896 0.722351 1441495472 0.244446 0.603027 -0.228943 0.723938 1441495472 0.244446 0.603027 -0.228943 0.723938 1441495472 0.244446 0.603027 -0.228943 0.723938 1441495472 0.244446 0.603027 -0.228943 0.723938 1441495472 0.244446 0.603027 -0.228943 0.723938 1441495472 0.244446 0.603027 -0.228943 0.723938 1441495472 0.244141 0.602478 -0.228699 0.724548 1441495472 0.244141 0.602478 -0.228699 0.724548 1441495472 0.244141 0.602478 -0.228699 0.724548 1441495472 0.244141 0.602478 -0.228699 0.724548 1441495472 0.244141 0.602478 -0.228699 0.724548 1441495472 0.244141 0.602478 -0.228699 0.724548 1441495472 0.243774 0.602173 -0.228394 0.725098 1441495472 0.243774 0.602173 -0.228394 0.725098 1441495472 0.243774 0.602173 -0.228394 0.725098 1441495472 0.243774 0.602173 -0.228394 0.725098 1441495472 0.243774 0.602173 -0.228394 0.725098 1441495472 0.243774 0.602173 -0.228394 0.725098 1441495472 0.243774 0.602173 -0.228394 0.725098 1441495472 0.241089 0.602112 -0.226685 0.726563 1441495472 0.241089 0.602112 -0.226685 0.726563 1441495472 0.241089 0.602112 -0.226685 0.726563 1441495472 0.241089 0.602112 -0.226685 0.726563 1441495473 0.241089 0.602112 -0.226685 0.726563 1441495473 0.241089 0.602112 -0.226685 0.726563 1441495473 0.237732 0.602844 -0.224243 0.727783 1441495473 0.237732 0.602844 -0.224243 0.727783 1441495473 0.237732 0.602844 -0.224243 0.727783 1441495473 0.237732 0.602844 -0.224243 0.727783 1441495473 0.237732 0.602844 -0.224243 0.727783 1441495473 0.237732 0.602844 -0.224243 0.727783 1441495473
[truncated: 212,936 more chars]
