# Supplementary material for: Quaternion-Based Gesture Recognition Using Wireless Wearable Motion Capture Sensors
Source: Sensors (Basel). 2016 Apr 28;16(5):605. doi: 10.3390/s16050605 (PMC4883296; doi:10.3390/s16050605)
Supplement: Supplementary file 1 [file sensors-16-00605-s001.zip › MultiSensorGestureData/P1/3. Throw/Training15.txt]

0.644409 -0.192444 -0.528015 0.518494 1441496552 0.644409 -0.192444 -0.528015 0.518494 1441496552 0.644409 -0.192444 -0.528015 0.518494 1441496552 0.644409 -0.192444 -0.528015 0.518494 1441496553 0.602356 -0.271057 -0.446228 0.603821 1441496553 0.602356 -0.271057 -0.446228 0.603821 1441496553 0.602356 -0.271057 -0.446228 0.603821 1441496553 0.602356 -0.271057 -0.446228 0.603821 1441496553 0.602356 -0.271057 -0.446228 0.603821 1441496553 0.602356 -0.271057 -0.446228 0.603821 1441496553 0.602356 -0.271057 -0.446228 0.603821 1441496553 0.556641 -0.329712 -0.340759 0.682129 1441496553 0.556641 -0.329712 -0.340759 0.682129 1441496553 0.556641 -0.329712 -0.340759 0.682129 1441496553 0.556641 -0.329712 -0.340759 0.682129 1441496553 0.556641 -0.329712 -0.340759 0.682129 1441496553 0.556641 -0.329712 -0.340759 0.682129 1441496553 0.507202 -0.378418 -0.218201 0.742920 1441496553 0.507202 -0.378418 -0.218201 0.742920 1441496553 0.507202 -0.378418 -0.218201 0.742920 1441496553 0.507202 -0.378418 -0.218201 0.742920 1441496553 0.507202 -0.378418 -0.218201 0.742920 1441496553 0.507202 -0.378418 -0.218201 0.742920 1441496553 0.507202 -0.378418 -0.218201 0.742920 1441496553 0.449219 -0.421387 -0.090637 0.782532 1441496553 0.449219 -0.421387 -0.090637 0.782532 1441496553 0.449219 -0.421387 -0.090637 0.782532 1441496553 0.449219 -0.421387 -0.090637 0.782532 1441496553 0.449219 -0.421387 -0.090637 0.782532 1441496553 0.449219 -0.421387 -0.090637 0.782532 1441496553 0.384766 -0.456238 0.032288 0.801697 1441496553 0.384766 -0.456238 0.032288 0.801697 1441496553 0.384766 -0.456238 0.032288 0.801697 1441496553 0.384766 -0.456238 0.032288 0.801697 1441496553 0.384766 -0.456238 0.032288 0.801697 1441496553 0.384766 -0.456238 0.032288 0.801697 1441496553 0.310486 -0.484436 0.138611 0.806030 1441496553 0.310486 -0.484436 0.138611 0.806030 1441496553 0.310486 -0.484436 0.138611 0.806030 1441496553 0.310486 -0.484436 0.138611 0.806030 1441496553 0.310486 -0.484436 0.138611 0.806030 1441496553 0.310486 -0.484436 0.138611 0.806030 1441496553 0.310486 -0.484436 0.138611 0.806030 1441496553 0.252380 -0.495911 0.245300 0.793823 1441496553 0.252380 -0.495911 0.245300 0.793823 1441496553 0.252380 -0.495911 0.245300 0.793823 1441496553 0.252380 -0.495911 0.245300 0.793823 1441496553 0.252380 -0.495911 0.245300 0.793823 1441496553 0.252380 -0.495911 0.245300 0.793823 1441496553 0.252380 -0.495911 0.245300 0.793823 1441496553 0.188171 -0.494202 0.349121 0.773560 1441496553 0.188171 -0.494202 0.349121 0.773560 1441496553 0.188171 -0.494202 0.349121 0.773560 1441496553 0.188171 -0.494202 0.349121 0.773560 1441496553 0.188171 -0.494202 0.349121 0.773560 1441496553 0.188171 -0.494202 0.349121 0.773560 1441496553 0.136658 -0.485962 0.452881 0.734863 1441496553 0.136658 -0.485962 0.452881 0.734863 1441496553 0.136658 -0.485962 0.452881 0.734863 1441496553 0.136658 -0.485962 0.452881 0.734863 1441496553 0.136658 -0.485962 0.452881 0.734863 1441496553 0.136658 -0.485962 0.452881 0.734863 1441496553 0.101196 -0.483032 0.537781 0.683533 1441496553 0.101196 -0.483032 0.537781 0.683533 1441496553 0.101196 -0.483032 0.537781 0.683533 1441496553 0.101196 -0.483032 0.537781 0.683533 1441496553 0.101196 -0.483032 0.537781 0.683533 1441496553 0.101196 -0.483032 0.537781 0.683533 1441496553 0.101196 -0.483032 0.537781 0.683533 1441496553 0.087830 -0.494080 0.591919 0.630737 1441496553 0.087830 -0.494080 0.591919 0.630737 1441496553 0.087830 -0.494080 0.591919 0.630737 1441496553 0.087830 -0.494080 0.591919 0.630737 1441496553 0.087830 -0.494080 0.591919 0.630737 1441496553 0.087830 -0.494080 0.591919 0.630737 1441496553 0.083923 -0.523926 0.612366 0.585999 1441496553 0.083923 -0.523926 0.612366 0.585999 1441496553 0.083923 -0.523926 0.612366 0.585999 1441496553 0.083923 -0.523926 0.612366 0.585999 1441496553 0.083923 -0.523926 0.612366 0.585999 1441496553 0.083923 -0.523926 0.612366 0.585999 1441496553 0.074646 -0.557373 0.610168 0.557983 1441496553 0.074646 -0.557373 0.610168 0.557983 1441496553 0.074646 -0.557373 0.610168 0.557983 1441496553 0.074646 -0.557373 0.610168 0.557983 1441496553 0.074646 -0.557373 0.610168 0.557983 1441496553 0.074646 -0.557373 0.610168 0.557983 1441496553 0.060425 -0.585999 0.586182 0.556152 1441496553 0.060425 -0.585999 0.586182 0.556152 1441496553 0.060425 -0.585999 0.586182 0.556152 1441496553 0.060425 -0.585999 0.586182 0.556152 1441496553 0.060425 -0.585999 0.586182 0.556152 1441496553 0.060425 -0.585999 0.586182 0.556152 1441496553 0.060425 -0.585999 0.586182 0.556152 1441496553 0.058716 -0.608521 0.540588 0.577881 1441496553 0.058716 -0.608521 0.540588 0.577881 1441496553 0.058716 -0.608521 0.540588 0.577881 1441496553 0.058716 -0.608521 0.540588 0.577881 1441496553 0.058716 -0.608521 0.540588 0.577881 1441496553 0.058716 -0.608521 0.540588 0.577881 1441496553 0.082642 -0.622742 0.470886 0.619324 1441496553 0.082642 -0.622742 0.470886 0.619324 1441496553 0.082642 -0.622742 0.470886 0.619324 1441496553 0.082642 -0.622742 0.470886 0.619324 1441496553 0.082642 -0.622742 0.470886 0.619324 1441496553 0.082642 -0.622742 0.470886 0.619324 1441496553 0.143982 -0.619080 0.382202 0.670776 1441496553 0.143982 -0.619080 0.382202 0.670776 1441496553 0.143982 -0.619080 0.382202 0.670776 1441496553 0.143982 -0.619080 0.382202 0.670776 1441496553 0.143982 -0.619080 0.382202 0.670776 1441496553 0.143982 -0.619080 0.382202 0.670776 1441496553 0.143982 -0.619080 0.382202 0.670776 1441496553 0.262390 -0.579102 0.293701 0.713806 1441496553 0.262390 -0.579102 0.293701 0.713806 1441496553 0.262390 -0.579102 0.293701 0.713806 1441496553 0.262390 -0.579102 0.293701 0.713806 1441496553 0.262390 -0.579102 0.293701 0.713806 1441496553 0.262390 -0.579102 0.293701 0.713806 1441496553 0.358521 -0.501160 0.207520 0.759705 1441496553 0.358521 -0.501160 0.207520 0.759705 1441496554 0.358521 -0.501160 0.207520 0.759705 1441496554 0.358521 -0.501160 0.207520 0.759705 1441496554 0.358521 -0.501160 0.207520 0.759705 1441496554 0.358521 -0.501160 0.207520 0.759705 1441496554 0.447205 -0.397339 0.165833 0.783936 1441496554 0.447205 -0.397339 0.165833 0.783936 1441496554 0.447205 -0.397339 0.165833 0.783936 1441496554 0.447205 -0.397339 0.165833 0.783936 1441496554 0.447205 -0.397339 0.165833 0.783936 1441496554 0.447205 -0.397339 0.165833 0.783936 1441496554 0.497375 -0.320984 0.120667 0.796814 1441496554 0.497375 -0.320984 0.120667 0.796814 1441496554 0.497375 -0.320984 0.120667 0.796814 1441496554 0.497375 -0.320984 0.120667 0.796814 1441496554 0.497375 -0.320984 0.120667 0.796814 1441496554 0.497375 -0.320984 0.120667 0.796814 1441496554 0.513611 -0.295044 0.076843 0.802002 1441496554 0.513611 -0.295044 0.076843 0.802002 1441496554 0.513611 -0.295044 0.076843 0.802002 1441496554 0.513611 -0.295044 0.076843 0.802002 1441496554 0.513611 -0.295044 0.076843 0.802002 1441496554 0.513611 -0.295044 0.076843 0.802002 1441496554 0.513611 -0.295044 0.076843 0.802002 1441496554 0.511292 -0.292786 0.061340 0.805603 1441496554 0.511292 -0.292786 0.061340 0.805603 1441496554 0.511292 -0.292786 0.061340 0.805603 1441496554 0.511292 -0.292786 0.061340 0.805603 1441496554 0.511292 -0.292786 0.061340 0.805603 1441496554 0.502075 -0.297546 0.071899 0.808777 1441496554 0.502075 -0.297546 0.071899 0.808777 1441496554 0.502075 -0.297546 0.071899 0.808777 1441496554 0.502075 -0.297546 0.071899 0.808777 1441496554 0.502075 -0.297546 0.071899 0.808777 1441496554 0.502075 -0.297546 0.071899 0.808777 1441496554 0.502075 -0.297546 0.071899 0.808777 1441496554 0.481628 -0.321411 0.088013 0.810486 1441496554 0.481628 -0.321411 0.088013 0.810486 1441496554 0.481628 -0.321411 0.088013 0.810486 1441496554 0.481628 -0.321411 0.088013 0.810486 1441496554 0.481628 -0.321411 0.088013 0.810486 1441496554 0.481628 -0.321411 0.088013 0.810486 1441496554 0.450684 -0.352478 0.107666 0.813049 1441496554 0.450684 -0.352478 0.107666 0.813049 1441496554 0.450684 -0.352478 0.107666 0.813049 1441496554 0.450684 -0.352478 0.107666 0.813049 1441496554 0.450684 -0.352478 0.107666 0.813049 1441496554 0.450684 -0.352478 0.107666 0.813049 1441496554 0.412720 -0.383789 0.131897 0.815430 1441496554 0.412720 -0.383789 0.131897 0.815430 1441496554 0.412720 -0.383789 0.131897 0.815430 1441496554 0.412720 -0.383789 0.131897 0.815430 1441496554 0.412720 -0.383789 0.131897 0.815430 1441496554 0.412720 -0.383789 0.131897 0.815430 1441496554 0.366821 -0.418396 0.161072 0.815125 1441496554 0.366821 -0.418396 0.161072 0.815125 1441496554 0.366821 -0.418396 0.161072 0.815125 1441496554 0.366821 -0.418396 0.161072 0.815125 1441496554 0.366821 -0.418396 0.161072 0.815125 1441496554 0.366821 -0.418396 0.161072 0.815125 1441496554 0.366821 -0.418396 0.161072 0.815125 1441496554 0.320190 -0.450500 0.198303 0.809448 1441496554 0.320190 -0.450500 0.198303 0.809448 1441496554 0.320190 -0.450500 0.198303 0.809448 1441496554 0.320190 -0.450500 0.198303 0.809448 1441496554 0.320190 -0.450500 0.198303 0.809448 1441496554 0.320190 -0.450500 0.198303 0.809448 1441496554 0.273926 -0.477234 0.237610 0.800415 1441496554 0.273926 -0.477234 0.237610 0.800415 1441496554 0.273926 -0.477234 0.237610 0.800415 1441496554 0.273926 -0.477234 0.237610 0.800415 1441496554 0.273926 -0.477234 0.237610 0.800415 1441496554 0.273926 -0.477234 0.237610 0.800415 1441496554 0.228638 -0.497498 0.276367 0.789795 1441496554 0.228638 -0.497498 0.276367 0.789795 1441496554 0.228638 -0.497498 0.276367 0.789795 1441496554 0.228638 -0.497498 0.276367 0.789795 1441496554 0.228638 -0.497498 0.276367 0.789795 1441496554 0.228638 -0.497498 0.276367 0.789795 1441496554 0.228638 -0.497498 0.276367 0.789795 1441496554 0.189575 -0.511963 0.313416 0.776917 1441496554 0.189575 -0.511963 0.313416 0.776917 1441496554 0.189575 -0.511963 0.313416 0.776917 1441496554 0.189575 -0.511963 0.313416 0.776917 1441496554 0.189575 -0.511963 0.313416 0.776917 1441496554 0.189575 -0.511963 0.313416 0.776917 1441496554 0.162170 -0.517761 0.355164 0.761230 1441496554 0.162170 -0.517761 0.355164 0.761230 1441496554 0.162170 -0.517761 0.355164 0.761230 1441496554 0.162170 -0.517761 0.355164 0.761230 1441496554 0.162170 -0.517761 0.355164 0.761230 1441496554 0.162170 -0.517761 0.355164 0.761230 1441496554 0.154358 -0.518860 0.400818 0.739075 1441496554 0.154358 -0.518860 0.400818 0.739075 1441496554 0.154358 -0.518860 0.400818 0.739075 1441496554 0.154358 -0.518860 0.400818 0.739075 1441496554 0.154358 -0.518860 0.400818 0.739075 1441496554 0.154358 -0.518860 0.400818 0.739075 1441496554 0.150146 -0.521240 0.444824 0.712646 1441496554 0.150146 -0.521240 0.444824 0.712646 1441496554 0.150146 -0.521240 0.444824 0.712646 1441496554 0.150146 -0.521240 0.444824 0.712646 1441496554 0.150146 -0.521240 0.444824 0.712646 1441496554 0.150146 -0.521240 0.444824 0.712646 1441496554 0.150146 -0.521240 0.444824 0.712646 1441496554 0.149902 -0.522827 0.500366 0.673584 1441496554 0.149902 -0.522827 0.500366 0.673584 1441496554 0.149902 -0.522827 0.500366 0.673584 1441496554 0.149902 -0.522827 0.500366 0.673584 1441496554 0.149902 -0.522827 0.500366 0.673584 1441496554 0.149902 -0.522827 0.500366 0.673584 1441496554 0.144958 -0.522888 0.548889 0.635803 1441496554 0.144958 -0.522888 0.548889 0.635803 1441496554 0.144958 -0.522888 0.548889 0.635803 1441496555 0.144958 -0.522888 0.548889 0.635803 1441496555 0.144958 -0.522888 0.548889 0.635803 1441496555 0.144958 -0.522888 0.548889 0.635803 1441496555 0.144958 -0.522888 0.548889 0.635803 1441496555 0.136719 -0.530090 0.579041 0.604126 1441496555 0.136719 -0.530090 0.579041 0.604126 1441496555 0.136719 -0.530090 0.579041 0.604126 1441496555 0.136719 -0.530090 0.579041 0.604126 1441496555 0.136719 -0.530090 0.579041 0.604126 1441496555 0.136719 -0.530090 0.579041 0.604126 1441496555 0.136719 -0.530090 0.579041 0.604126 1441496555 0.129028 -0.541260 0.593506 0.581421 1441496555 0.129028 -0.541260 0.593506 0.581421 1441496555 0.129028 -0.541260 0.593506 0.581421 1441496555 0.129028 -0.541260 0.593506 0.581421 1441496555 0.129028 -0.541260 0.593506 0.581421 1441496555 0.129028 -0.541260 0.593506 0.581421 1441496555 0.116272 -0.554871 0.596191 0.568481 1441496555 0.116272 -0.554871 0.596191 0.568481 1441496555 0.116272 -0.554871 0.596191 0.568481 1441496555 0.116272 -0.554871 0.596191 0.568481 1441496555 0.116272 -0.554871 0.596191 0.568481 1441496555 0.116272 -0.554871 0.596191 0.568481 1441496555 0.116272 -0.554871 0.596191 0.568481 1441496555 0.098389 -0.572266 0.586182 0.564941 1441496555 0.098389 -0.572266 0.586182 0.564941 1441496555 0.098389 -0.572266 0.586182 0.564941 1441496555 0.098389 -0.572266 0.586182 0.564941 1441496555 0.098389 -0.572266 0.586182 0.564941 1441496555 0.098389 -0.572266 0.586182 0.564941 1441496555 0.098389 -0.572266 0.586182 0.564941 1441496555 0.079529 -0.594299 0.558289 0.573425 1441496555 0.079529 -0.594299 0.558289 0.573425 1441496555 0.079529 -0.594299 0.558289 0.573425 1441496555 0.079529 -0.594299 0.558289 0.573425 1441496555 0.079529 -0.594299 0.558289 0.573425 1441496555 0.079529 -0.594299 0.558289 0.573425 1441496555 0.070984 -0.615417 0.513184 0.593994 1441496555 0.070984 -0.615417 0.513184 0.593994 1441496555 0.070984 -0.615417 0.513184 0.593994 1441496555 0.070984 -0.615417 0.513184 0.593994 1441496555 0.070984 -0.615417 0.513184 0.593994 1441496555 0.070984 -0.615417 0.513184 0.593994 1441496555 0.083618 -0.628784 0.452332 0.626892 1441496555 0.083618 -0.628784 0.452332 0.626892 1441496555 0.083618 -0.628784 0.452332 0.626892 1441496555 0.083618 -0.628784 0.452332 0.626892 1441496555 0.083618 -0.628784 0.452332 0.626892 1441496555 0.083618 -0.628784 0.452332 0.626892 1441496555 0.122498 -0.626221 0.377625 0.670959 1441496555 0.122498 -0.626221 0.377625 0.670959 1441496555 0.122498 -0.626221 0.377625 0.670959 1441496555 0.122498 -0.626221 0.377625 0.670959 1441496555 0.122498 -0.626221 0.377625 0.670959 1441496555 0.122498 -0.626221 0.377625 0.670959 1441496555 0.122498 -0.626221 0.377625 0.670959 1441496555 0.202942 -0.597839 0.294739 0.717285 1441496555 0.202942 -0.597839 0.294739 0.717285 1441496555 0.202942 -0.597839 0.294739 0.717285 1441496555 0.202942 -0.597839 0.294739 0.717285 1441496555 0.202942 -0.597839 0.294739 0.717285 1441496555 0.202942 -0.597839 0.294739 0.717285 1441496555 0.324341 -0.529358 0.228455 0.749878 1441496555 0.324341 -0.529358 0.228455 0.749878 1441496555 0.324341 -0.529358 0.228455 0.749878 1441496555 0.324341 -0.529358 0.228455 0.749878 1441496555 0.324341 -0.529358 0.228455 0.749878 1441496555 0.324341 -0.529358 0.228455 0.749878 1441496555 0.433716 -0.430420 0.171021 0.772888 1441496555 0.433716 -0.430420 0.171021 0.772888 1441496555 0.433716 -0.430420 0.171021 0.772888 1441496555 0.433716 -0.430420 0.171021 0.772888 1441496555 0.433716 -0.430420 0.171021 0.772888 1441496555 0.433716 -0.430420 0.171021 0.772888 1441496555 0.433716 -0.430420 0.171021 0.772888 1441496555 0.524719 -0.310242 0.118225 0.783813 1441496555 0.524719 -0.310242 0.118225 0.783813 1441496555 0.524719 -0.310242 0.118225 0.783813 1441496555 0.524719 -0.310242 0.118225 0.783813 1441496555 0.524719 -0.310242 0.118225 0.783813 1441496555 0.524719 -0.310242 0.118225 0.783813 1441496555 0.588318 -0.201050 0.078674 0.779236 1441496555 0.588318 -0.201050 0.078674 0.779236 1441496555 0.588318 -0.201050 0.078674 0.779236 1441496555 0.588318 -0.201050 0.078674 0.779236 1441496555 0.588318 -0.201050 0.078674 0.779236 1441496555 0.588318 -0.201050 0.078674 0.779236 1441496555 0.612183 -0.153870 0.020996 0.775269 1441496555 0.612183 -0.153870 0.020996 0.775269 1441496555 0.612183 -0.153870 0.020996 0.775269 1441496555 0.612183 -0.153870 0.020996 0.775269 1441496555 0.612183 -0.153870 0.020996 0.775269 1441496555 0.612183 -0.153870 0.020996 0.775269 1441496555 0.623535 -0.117493 -0.012756 0.772766 1441496555 0.623535 -0.117493 -0.012756 0.772766 1441496555 0.623535 -0.117493 -0.012756 0.772766 1441496555 0.623535 -0.117493 -0.012756 0.772766 1441496555 0.623535 -0.117493 -0.012756 0.772766 1441496555 0.623535 -0.117493 -0.012756 0.772766 1441496555 0.623535 -0.117493 -0.012756 0.772766 1441496555 0.625610 -0.099609 -0.026978 0.773193 1441496555 0.625610 -0.099609 -0.026978 0.773193 1441496555 0.625610 -0.099609 -0.026978 0.773193 1441496555 0.625610 -0.099609 -0.026978 0.773193 1441496555 0.625610 -0.099609 -0.026978 0.773193 1441496555 0.625610 -0.099609 -0.026978 0.773193 1441496555 0.625610 -0.099609 -0.026978 0.773193 1441496555 0.617798 -0.109070 -0.030396 0.778076 1441496555 0.617798 -0.109070 -0.030396 0.778076 1441496555 0.617798 -0.109070 -0.030396 0.778076 1441496555 0.617798 -0.109070 -0.030396 0.778076 1441496555 0.617798 -0.109070 -0.030396 0.778076 1441496555 0.617798 -0.109070 -0.030396 0.778076 1441496555 0.598633 -0.138245 -0.019409 0.788696 1441496555 0.598633 -0.138245 -0.019409 0.788696 1441496555 0.598633 -0.138245 -0.019409 0.788696 1441496556 0.598633 -0.138245 -0.019409 0.788696 1441496556 0.598633 -0.138245 -0.019409 0.788696 1441496556 0.598633 -0.138245 -0.019409 0.788696 1441496556 0.568176 -0.178711 0.010010 0.803162 1441496556 0.568176 -0.178711 0.010010 0.803162 1441496556 0.568176 -0.178711 0.010010 0.803162 1441496556 0.568176 -0.178711 0.010010 0.803162 1441496556 0.568176 -0.178711 0.010010 0.803162 1441496556 0.568176 -0.178711 0.010010 0.803162 1441496556 0.568176 -0.178711 0.010010 0.803162 1441496556 0.525391 -0.231079 0.052551 0.817139 1441496556 0.525391 -0.231079 0.052551 0.817139 1441496556 0.525391 -0.231079 0.052551 0.817139 1441496556 0.525391 -0.231079 0.052551 0.817139 1441496556 0.525391 -0.231079 0.052551 0.817139 1441496556 0.525391 -0.231079 0.052551 0.817139 1441496556 0.473450 -0.287842 0.109070 0.825256 1441496556 0.473450 -0.287842 0.109070 0.825256 1441496556 0.473450 -0.287842 0.109070 0.825256 1441496556 0.473450 -0.287842 0.109070 0.825256 1441496556 0.417419 -0.339905 0.180542 0.823120 1441496556 0.417419 -0.339905 0.180542 0.823120 1441496556 0.417419 -0.339905 0.180542 0.823120 1441496556 0.417419 -0.339905 0.180542 0.823120 1441496556 0.417419 -0.339905 0.180542 0.823120 1441496556 0.417419 -0.339905 0.180542 0.823120 1441496556 0.417419 -0.339905 0.180542 0.823120 1441496556 0.360962 -0.384888 0.257263 0.809509 1441496556 0.360962 -0.384888 0.257263 0.809509 1441496556 0.360962 -0.384888 0.257263 0.809509 1441496556 0.360962 -0.384888 0.257263 0.809509 1441496556 0.360962 -0.384888 0.257263 0.809509 1441496556 0.360962 -0.384888 0.257263 0.809509 1441496556 0.312622 -0.418457 0.334961 0.784119 1441496556 0.312622 -0.418457 0.334961 0.784119 1441496556 0.312622 -0.418457 0.334961 0.784119 1441496556 0.312622 -0.418457 0.334961 0.784119 1441496556 0.312622 -0.418457 0.334961 0.784119 1441496556 0.312622 -0.418457 0.334961 0.784119 1441496556 0.265259 -0.448486 0.403076 0.752319 1441496556 0.265259 -0.448486 0.403076 0.752319 1441496556 0.265259 -0.448486 0.403076 0.752319 1441496556 0.265259 -0.448486 0.403076 0.752319 1441496556 0.265259 -0.448486 0.403076 0.752319 1441496556 0.265259 -0.448486 0.403076 0.752319 1441496556 0.265259 -0.448486 0.403076 0.752319 1441496556 0.217712 -0.475586 0.463562 0.715149 1441496556 0.217712 -0.475586 0.463562 0.715149 1441496556 0.217712 -0.475586 0.463562 0.715149 1441496556 0.217712 -0.475586 0.463562 0.715149 1441496556 0.217712 -0.475586 0.463562 0.715149 1441496556 0.217712 -0.475586 0.463562 0.715149 1441496556 0.176331 -0.495178 0.524353 0.669861 1441496556 0.176331 -0.495178 0.524353 0.669861 1441496556 0.176331 -0.495178 0.524353 0.669861 1441496556 0.176331 -0.495178 0.524353 0.669861 1441496556 0.176331 -0.495178 0.524353 0.669861 1441496556 0.176331 -0.495178 0.524353 0.669861 1441496556 0.143005 -0.509033 0.570374 0.628540 1441496556 0.143005 -0.509033 0.570374 0.628540 1441496556 0.143005 -0.509033 0.570374 0.628540 1441496556 0.143005 -0.509033 0.570374 0.628540 1441496556 0.143005 -0.509033 0.570374 0.628540 1441496556 0.143005 -0.509033 0.570374 0.628540 1441496556 0.120850 -0.523132 0.603699 0.589294 1441496556 0.120850 -0.523132 0.603699 0.589294 1441496556 0.120850 -0.523132 0.603699 0.589294 1441496556 0.120850 -0.523132 0.603699 0.589294 1441496556 0.120850 -0.523132 0.603699 0.589294 1441496556 0.120850 -0.523132 0.603699 0.589294 1441496556 0.106445 -0.539917 0.628662 0.549438 1441496556 0.106445 -0.539917 0.628662 0.549438 1441496556 0.106445 -0.539917 0.628662 0.549438 1441496556 0.106445 -0.539917 0.628662 0.549438 1441496556 0.106445 -0.539917 0.628662 0.549438 1441496556 0.106445 -0.539917 0.628662 0.549438 1441496556 0.106445 -0.539917 0.628662 0.549438 1441496556 0.095093 -0.557800 0.644531 0.514099 1441496556 0.095093 -0.557800 0.644531 0.514099 1441496556 0.095093 -0.557800 0.644531 0.514099 1441496556 0.095093 -0.557800 0.644531 0.514099 1441496556 0.095093 -0.557800 0.644531 0.514099 1441496556 0.095093 -0.557800 0.644531 0.514099 1441496556 0.085876 -0.574036 0.649597 0.491028 1441496556 0.085876 -0.574036 0.649597 0.491028 1441496556 0.085876 -0.574036 0.649597 0.491028 1441496556 0.085876 -0.574036 0.649597 0.491028 1441496556 0.085876 -0.574036 0.649597 0.491028 1441496556 0.085876 -0.574036 0.649597 0.491028 1441496556 0.073792 -0.586853 0.644775 0.484070 1441496556 0.073792 -0.586853 0.644775 0.484070 1441496556 0.073792 -0.586853 0.644775 0.484070 1441496556 0.073792 -0.586853 0.644775 0.484070 1441496556 0.073792 -0.586853 0.644775 0.484070 1441496556 0.073792 -0.586853 0.644775 0.484070 1441496556 0.058411 -0.599426 0.628601 0.492004 1441496556 0.058411 -0.599426 0.628601 0.492004 1441496556 0.058411 -0.599426 0.628601 0.492004 1441496556 0.058411 -0.599426 0.628601 0.492004 1441496556 0.058411 -0.599426 0.628601 0.492004 1441496556 0.058411 -0.599426 0.628601 0.492004 1441496556 0.056702 -0.615295 0.594727 0.514221 1441496556 0.056702 -0.615295 0.594727 0.514221 1441496556 0.056702 -0.615295 0.594727 0.514221 1441496556 0.056702 -0.615295 0.594727 0.514221 1441496556 0.056702 -0.615295 0.594727 0.514221 1441496556 0.056702 -0.615295 0.594727 0.514221 1441496556 0.077026 -0.627075 0.539063 0.556946 1441496556 0.077026 -0.627075 0.539063 0.556946 1441496556 0.077026 -0.627075 0.539063 0.556946 1441496556 0.077026 -0.627075 0.539063 0.556946 1441496556 0.077026 -0.627075 0.539063 0.556946 1441496557 0.077026 -0.627075 0.539063 0.556946 1441496557 0.077026 -0.627075 0.539063 0.556946 1441496557 0.128357 -0.627625 0.463074 0.612488 1441496557 0.128357 -0.627625 0.463074 0.612488 1441496557 0.128357 -0.627625 0.463074 0.612488 1441496557 0.128357 -0.627625 0.463074 0.612488 1441496557 0.128357 -0.627625 0.463074 0.612488 1441496557 0.128357 -0.627625 0.463074 0.612488 1441496557 0.222534 -0.604431 0.380798 0.663330 1441496557 0.222534 -0.604431 0.380798 0.663330 1441496557 0.222534 -0.604431 0.380798 0.663330 1441496557 0.222534 -0.604431 0.380798 0.663330 1441496557 0.222534 -0.604431 0.380798 0.663330 1441496557 0.222534 -0.604431 0.380798 0.663330 1441496557 0.222534 -0.604431 0.380798 0.663330 1441496557 0.327026 -0.544495 0.303284 0.710266 1441496557 0.327026 -0.544495 0.303284 0.710266 1441496557 0.327026 -0.544495 0.303284 0.710266 1441496557 0.327026 -0.544495 0.303284 0.710266 1441496557 0.327026 -0.544495 0.303284 0.710266 1441496557 0.327026 -0.544495 0.303284 0.710266 1441496557 0.412537 -0.470154 0.221741 0.747986 1441496557 0.412537 -0.470154 0.221741 0.747986 1441496557 0.412537 -0.470154 0.221741 0.747986 1441496557 0.412537 -0.470154 0.221741 0.747986 1441496557 0.412537 -0.470154 0.221741 0.747986 1441496557 0.412537 -0.470154 0.221741 0.747986 1441496557 0.412537 -0.470154 0.221741 0.747986 1441496557 0.501282 -0.361694 0.157959 0.769958 1441496557 0.501282 -0.361694 0.157959 0.769958 1441496557 0.501282 -0.361694 0.157959 0.769958 1441496557 0.501282 -0.361694 0.157959 0.769958 1441496557 0.501282 -0.361694 0.157959 0.769958 1441496557 0.501282 -0.361694 0.157959 0.769958 1441496557 0.576477 -0.245361 0.115356 0.770813 1441496557 0.576477 -0.245361 0.115356 0.770813 1441496557 0.576477 -0.245361 0.115356 0.770813 1441496557 0.576477 -0.245361 0.115356 0.770813 1441496557 0.576477 -0.245361 0.115356 0.770813 1441496557 0.576477 -0.245361 0.115356 0.770813 1441496557 0.606567 -0.193848 0.040039 0.769958 1441496557 0.606567 -0.193848 0.040039 0.769958 1441496557 0.606567 -0.193848 0.040039 0.769958 1441496557 0.606567 -0.193848 0.040039 0.769958 1441496557 0.606567 -0.193848 0.040039 0.769958 1441496557 0.606567 -0.193848 0.040039 0.769958 1441496557 0.606567 -0.193848 0.040039 0.769958 1441496557 0.620483 -0.150024 -0.008301 0.769653 1441496557 0.620483 -0.150024 -0.008301 0.769653 1441496557 0.620483 -0.150024 -0.008301 0.769653 1441496557 0.620483 -0.150024 -0.008301 0.769653 1441496557 0.620483 -0.150024 -0.008301 0.769653 1441496557 0.620483 -0.150024 -0.008301 0.769653 1441496557 0.628723 -0.116394 -0.032898 0.768127 1441496557 0.628723 -0.116394 -0.032898 0.768127 1441496557 0.628723 -0.116394 -0.032898 0.768127 1441496557 0.628723 -0.116394 -0.032898 0.768127 1441496557 0.628723 -0.116394 -0.032898 0.768127 1441496557 0.628723 -0.116394 -0.032898 0.768127 1441496557 0.628723 -0.116394 -0.032898 0.768127 1441496557 0.632263 -0.096924 -0.044495 0.767334 1441496557 0.632263 -0.096924 -0.044495 0.767334 1441496557 0.632263 -0.096924 -0.044495 0.767334 1441496557 0.632263 -0.096924 -0.044495 0.767334 1441496557 0.632263 -0.096924 -0.044495 0.767334 1441496557 0.632263 -0.096924 -0.044495 0.767334 1441496557 0.629639 -0.103577 -0.049744 0.768311 1441496557 0.629639 -0.103577 -0.049744 0.768311 1441496557 0.629639 -0.103577 -0.049744 0.768311 1441496557 0.629639 -0.103577 -0.049744 0.768311 1441496557 0.629639 -0.103577 -0.049744 0.768311 1441496557 0.629639 -0.103577 -0.049744 0.768311 1441496557 0.618103 -0.126526 -0.037598 0.774902 1441496557 0.618103 -0.126526 -0.037598 0.774902 1441496557 0.618103 -0.126526 -0.037598 0.774902 1441496557 0.618103 -0.126526 -0.037598 0.774902 1441496557 0.618103 -0.126526 -0.037598 0.774902 1441496557 0.618103 -0.126526 -0.037598 0.774902 1441496557 0.593079 -0.172974 -0.010498 0.786255 1441496557 0.593079 -0.172974 -0.010498 0.786255 1441496557 0.593079 -0.172974 -0.010498 0.786255 1441496557 0.593079 -0.172974 -0.010498 0.786255 1441496557 0.593079 -0.172974 -0.010498 0.786255 1441496557 0.593079 -0.172974 -0.010498 0.786255 1441496557 0.593079 -0.172974 -0.010498 0.786255 1441496557 0.555725 -0.227173 0.037170 0.798828 1441496557 0.555725 -0.227173 0.037170 0.798828 1441496557 0.555725 -0.227173 0.037170 0.798828 1441496557 0.555725 -0.227173 0.037170 0.798828 1441496557 0.555725 -0.227173 0.037170 0.798828 1441496557 0.555725 -0.227173 0.037170 0.798828 1441496557 0.506042 -0.284058 0.104065 0.807678 1441496557 0.506042 -0.284058 0.104065 0.807678 1441496557 0.506042 -0.284058 0.104065 0.807678 1441496557 0.506042 -0.284058 0.104065 0.807678 1441496557 0.506042 -0.284058 0.104065 0.807678 1441496557 0.506042 -0.284058 0.104065 0.807678 1441496557 0.506042 -0.284058 0.104065 0.807678 1441496557 0.450684 -0.337036 0.182983 0.806030 1441496557 0.450684 -0.337036 0.182983 0.806030 1441496557 0.450684 -0.337036 0.182983 0.806030 1441496557 0.450684 -0.337036 0.182983 0.806030 1441496557 0.450684 -0.337036 0.182983 0.806030 1441496557 0.450684 -0.337036 0.182983 0.806030 1441496557 0.394348 -0.387634 0.260193 0.791504 1441496557 0.394348 -0.387634 0.260193 0.791504 1441496557 0.394348 -0.387634 0.260193 0.791504 1441496557 0.394348 -0.387634 0.260193 0.791504 1441496557 0.394348 -0.387634 0.260193 0.791504 1441496557 0.394348 -0.387634 0.260193 0.791504 1441496557 0.337646 -0.433594 0.332153 0.766541 1441496557 0.337646 -0.433594 0.332153 0.766541 1441496557 0.337646 -0.433594 0.332153 0.766541 1441496557 0.337646 -0.433594 0.332153 0.766541 1441496557 0.337646 -0.433594 0.332153 0.766541 1441496557 0.337646 -0.433594 0.332153 0.766541 1441496557 0.337646 -0.433594 0.332153 0.766541 1441496558 0.285339 -0.470642 0.397766 0.734009 1441496558 0.285339 -0.470642 0.397766 0.734009 1441496558 0.285339 -0.470642 0.397766 0.734009 1441496558 0.285339 -0.470642 0.397766 0.734009 1441496558 0.285339 -0.470642 0.397766 0.734009 1441496558 0.285339 -0.470642 0.397766 0.734009 1441496558 0.240417 -0.498779 0.462097 0.692688 1441496558 0.240417 -0.498779 0.462097 0.692688 1441496558 0.240417 -0.498779 0.462097 0.692688 1441496558 0.240417 -0.498779 0.462097 0.692688 1441496558 0.240417 -0.498779 0.462097 0.692688 1441496558 0.240417 -0.498779 0.462097 0.692688 1441496558 0.193909 -0.519226 0.522766 0.647644 1441496558 0.193909 -0.519226 0.522766 0.647644 1441496558 0.193909 -0.519226 0.522766 0.647644 1441496558 0.193909 -0.519226 0.522766 0.647644 1441496558 0.193909 -0.519226 0.522766 0.647644 1441496558 0.193909 -0.519226 0.522766 0.647644 1441496558 0.193909 -0.519226 0.522766 0.647644 1441496558 0.155396 -0.525513 0.582642 0.600159 1441496558 0.155396 -0.525513 0.582642 0.600159 1441496558 0.155396 -0.525513 0.582642 0.600159 1441496558 0.155396 -0.525513 0.582642 0.600159 1441496558 0.155396 -0.525513 0.582642 0.600159 1441496558 0.155396 -0.525513 0.582642 0.600159 1441496558 0.114441 -0.525879 0.630981 0.558716 1441496558 0.114441 -0.525879 0.630981 0.558716 1441496558 0.114441 -0.525879 0.630981 0.558716 1441496558 0.114441 -0.525879 0.630981 0.558716 1441496558 0.114441 -0.525879 0.630981 0.558716 1441496558 0.114441 -0.525879 0.630981 0.558716 1441496558 0.079346 -0.524475 0.661926 0.529541 1441496558 0.079346 -0.524475 0.661926 0.529541 1441496558 0.079346 -0.524475 0.661926 0.529541 1441496558 0.079346 -0.524475 0.661926 0.529541 1441496558 0.079346 -0.524475 0.661926 0.529541 1441496558 0.079346 -0.524475 0.661926 0.529541 1441496558 0.079346 -0.524475 0.661926 0.529541 1441496558 0.058472 -0.530212 0.671387 0.514465 1441496558 0.058472 -0.530212 0.671387 0.514465 1441496558 0.058472 -0.530212 0.671387 0.514465 1441496558 0.058472 -0.530212 0.671387 0.514465 1441496558 0.058472 -0.530212 0.671387 0.514465 1441496558 0.058472 -0.530212 0.671387 0.514465 1441496558 0.056824 -0.548645 0.657227 0.513611 1441496558 0.056824 -0.548645 0.657227 0.513611 1441496558 0.056824 -0.548645 0.657227 0.513611 1441496558 0.056824 -0.548645 0.657227 0.513611 1441496558 0.067749 -0.571594 0.623047 0.529602 1441496558 0.067749 -0.571594 0.623047 0.529602 1441496558 0.067749 -0.571594 0.623047 0.529602 1441496558 0.067749 -0.571594 0.623047 0.529602 1441496558 0.067749 -0.571594 0.623047 0.529602 1441496558 0.067749 -0.571594 0.623047 0.529602 1441496558 0.090576 -0.590942 0.572144 0.561401 1441496558 0.090576 -0.590942 0.572144 0.561401 1441496558 0.090576 -0.590942 0.572144 0.561401 1441496558 0.090576 -0.590942 0.572144 0.561401 1441496558 0.090576 -0.590942 0.572144 0.561401 1441496558 0.090576 -0.590942 0.572144 0.561401 1441496558 0.134399 -0.599487 0.507080 0.604492 1441496558 0.134399 -0.599487 0.507080 0.604492 1441496558 0.134399 -0.599487 0.507080 0.604492 1441496558 0.134399 -0.599487 0.507080 0.604492 1441496558 0.134399 -0.599487 0.507080 0.604492 1441496558 0.134399 -0.599487 0.507080 0.604492 1441496558 0.134399 -0.599487 0.507080 0.604492 1441496558 0.204407 -0.589966 0.435120 0.648682 1441496558 0.204407 -0.589966 0.435120 0.648682 1441496558 0.204407 -0.589966 0.435120 0.648682 1441496558 0.204407 -0.589966 0.435120 0.648682 1441496558 0.204407 -0.589966 0.435120 0.648682 1441496558 0.204407 -0.589966 0.435120 0.648682 1441496558 0.204407 -0.589966 0.435120 0.648682 1441496558 0.282959 -0.559814 0.359131 0.691101 1441496558 0.282959 -0.559814 0.359131 0.691101 1441496558 0.282959 -0.559814 0.359131 0.691101 1441496558 0.282959 -0.559814 0.359131 0.691101 1441496558 0.282959 -0.559814 0.359131 0.691101 1441496558 0.282959 -0.559814 0.359131 0.691101 1441496558 0.282959 -0.559814 0.359131 0.691101 1441496558 
0.677368 0.052795 -0.677063 0.282776 1441496562 0.677368 0.052795 -0.677063 0.282776 1441496562 0.677368 0.052795 -0.677063 0.282776 1441496562 0.674255 0.055542 -0.677979 0.287415 1441496562 0.674255 0.055542 -0.677979 0.287415 1441496562 0.674255 0.055542 -0.677979 0.287415 1441496562 0.674255 0.055542 -0.677979 0.287415 1441496562 0.674255 0.055542 -0.677979 0.287415 1441496562 0.674255 0.055542 -0.677979 0.287415 1441496562 0.670471 0.061829 -0.677307 0.296448 1441496562 0.670471 0.061829 -0.677307 0.296448 1441496562 0.670471 0.061829 -0.677307 0.296448 1441496562 0.670471 0.061829 -0.677307 0.296448 1441496562 0.670471 0.061829 -0.677307 0.296448 1441496562 0.670471 0.061829 -0.677307 0.296448 1441496563 0.670471 0.061829 -0.677307 0.296448 1441496563 0.666931 0.067444 -0.675476 0.307251 1441496563 0.666931 0.067444 -0.675476 0.307251 1441496563 0.666931 0.067444 -0.675476 0.307251 1441496563 0.666931 0.067444 -0.675476 0.307251 1441496563 0.666931 0.067444 -0.675476 0.307251 1441496563 0.666931 0.067444 -0.675476 0.307251 1441496563 0.664734 0.065369 -0.674744 0.313965 1441496563 0.664734 0.065369 -0.674744 0.313965 1441496563 0.664734 0.065369 -0.674744 0.313965 1441496563 0.664734 0.065369 -0.674744 0.313965 1441496563 0.664734 0.065369 -0.674744 0.313965 1441496563 0.664734 0.065369 -0.674744 0.313965 1441496563 0.664368 0.057495 -0.674866 0.315918 1441496563 0.664368 0.057495 -0.674866 0.315918 1441496563 0.664368 0.057495 -0.674866 0.315918 1441496563 0.664368 0.057495 -0.674866 0.315918 1441496563 0.664368 0.057495 -0.674866 0.315918 1441496563 0.664368 0.057495 -0.674866 0.315918 1441496563 0.664673 0.048523 -0.676086 0.314270 1441496563 0.664673 0.048523 -0.676086 0.314270 1441496563 0.664673 0.048523 -0.676086 0.314270 1441496563 0.664673 0.048523 -0.676086 0.314270 1441496563 0.664673 0.048523 -0.676086 0.314270 1441496563 0.664673 0.048523 -0.676086 0.314270 1441496563 0.664673 0.048523 -0.676086 0.314270 1441496563 0.665283 0.044617 -0.678345 0.308594 1441496563 0.665283 0.044617 -0.678345 0.308594 1441496563 0.665283 0.044617 -0.678345 0.308594 1441496563 0.665283 0.044617 -0.678345 0.308594 1441496563 0.665283 0.044617 -0.678345 0.308594 1441496563 0.665283 0.044617 -0.678345 0.308594 1441496563 0.666992 0.041687 -0.681458 0.298340 1441496563 0.666992 0.041687 -0.681458 0.298340 1441496563 0.666992 0.041687 -0.681458 0.298340 1441496563 0.666992 0.041687 -0.681458 0.298340 1441496563 0.666992 0.041687 -0.681458 0.298340 1441496563 0.666992 0.041687 -0.681458 0.298340 1441496563 0.666992 0.041687 -0.681458 0.298340 1441496563 0.666992 0.035828 -0.684692 0.291565 1441496563 0.666992 0.035828 -0.684692 0.291565 1441496563 0.666992 0.035828 -0.684692 0.291565 1441496563 0.666992 0.035828 -0.684692 0.291565 1441496563 0.666992 0.035828 -0.684692 0.291565 1441496563 0.666992 0.035828 -0.684692 0.291565 1441496563 0.664368 0.040527 -0.684875 0.296509 1441496563 0.664368 0.040527 -0.684875 0.296509 1441496563 0.664368 0.040527 -0.684875 0.296509 1441496563 0.664368 0.040527 -0.684875 0.296509 1441496563 0.664368 0.040527 -0.684875 0.296509 1441496563 0.664368 0.040527 -0.684875 0.296509 1441496563 0.661255 0.047485 -0.684021 0.304260 1441496563 0.661255 0.047485 -0.684021 0.304260 1441496563 0.661255 0.047485 -0.684021 0.304260 1441496563 0.661255 0.047485 -0.684021 0.304260 1441496563 0.661255 0.047485 -0.684021 0.304260 1441496563 0.661255 0.047485 -0.684021 0.304260 1441496563 0.661255 0.047485 -0.684021 0.304260 1441496563 0.659058 0.052429 -0.682556 0.311401 1441496563 0.659058 0.052429 -0.682556 0.311401 1441496563 0.659058 0.052429 -0.682556 0.311401 1441496563 0.659058 0.052429 -0.682556 0.311401 1441496563 0.659058 0.052429 -0.682556 0.311401 1441496563 0.659119 0.046997 -0.681641 0.314209 1441496563 0.659119 0.046997 -0.681641 0.314209 1441496563 0.659119 0.046997 -0.681641 0.314209 1441496563 0.659119 0.046997 -0.681641 0.314209 1441496563 0.659119 0.046997 -0.681641 0.314209 1441496563 0.659119 0.046997 -0.681641 0.314209 1441496563 0.659119 0.046997 -0.681641 0.314209 1441496563 0.661377 0.029907 -0.681885 0.311035 1441496563 0.661377 0.029907 -0.681885 0.311035 1441496563 0.661377 0.029907 -0.681885 0.311035 1441496563 0.661377 0.029907 -0.681885 0.311035 1441496563 0.661377 0.029907 -0.681885 0.311035 1441496563 0.661377 0.029907 -0.681885 0.311035 1441496563 0.661377 0.029907 -0.681885 0.311035 1441496563 0.664734 0.006165 -0.684143 0.300110 1441496563 0.664734 0.006165 -0.684143 0.300110 1441496563 0.664734 0.006165 -0.684143 0.300110 1441496563 0.664734 0.006165 -0.684143 0.300110 1441496563 0.664734 0.006165 -0.684143 0.300110 1441496563 0.664734 0.006165 -0.684143 0.300110 1441496563 0.669250 -0.014404 -0.685303 0.286804 1441496563 0.669250 -0.014404 -0.685303 0.286804 1441496563 0.669250 -0.014404 -0.685303 0.286804 1441496563 0.669250 -0.014404 -0.685303 0.286804 1441496563 0.674316 -0.031372 -0.685852 0.271912 1441496563 0.674316 -0.031372 -0.685852 0.271912 1441496563 0.674316 -0.031372 -0.685852 0.271912 1441496563 0.674316 -0.031372 -0.685852 0.271912 1441496563 0.674316 -0.031372 -0.685852 0.271912 1441496563 0.674316 -0.031372 -0.685852 0.271912 1441496563 0.679871 -0.048279 -0.687927 0.249268 1441496563 0.679871 -0.048279 -0.687927 0.249268 1441496563 0.679871 -0.048279 -0.687927 0.249268 1441496563 0.679871 -0.048279 -0.687927 0.249268 1441496563 0.679871 -0.048279 -0.687927 0.249268 1441496563 0.679871 -0.048279 -0.687927 0.249268 1441496563 0.683044 -0.068237 -0.693237 0.219604 1441496563 0.683044 -0.068237 -0.693237 0.219604 1441496563 0.683044 -0.068237 -0.693237 0.219604 1441496563 0.683044 -0.068237 -0.693237 0.219604 1441496563 0.683044 -0.068237 -0.693237 0.219604 1441496563 0.683044 -0.068237 -0.693237 0.219604 1441496563 0.683044 -0.068237 -0.693237 0.219604 1441496563 0.683716 -0.092712 -0.698975 0.187988 1441496563 0.683716 -0.092712 -0.698975 0.187988 1441496563 0.683716 -0.092712 -0.698975 0.187988 1441496563 0.683716 -0.092712 -0.698975 0.187988 1441496563 0.683716 -0.092712 -0.698975 0.187988 1441496563 0.683716 -0.092712 -0.698975 0.187988 1441496564 0.684692 -0.121033 -0.700562 0.160522 1441496564 0.684692 -0.121033 -0.700562 0.160522 1441496564 0.684692 -0.121033 -0.700562 0.160522 1441496564 0.684692 -0.121033 -0.700562 0.160522 1441496564 0.684692 -0.121033 -0.700562 0.160522 1441496564 0.684692 -0.121033 -0.700562 0.160522 1441496564 0.685608 -0.130981 -0.698059 0.159851 1441496564 0.685608 -0.130981 -0.698059 0.159851 1441496564 0.685608 -0.130981 -0.698059 0.159851 1441496564 0.685608 -0.130981 -0.698059 0.159851 1441496564 0.685608 -0.130981 -0.698059 0.159851 1441496564 0.685608 -0.130981 -0.698059 0.159851 1441496564 0.685608 -0.130981 -0.698059 0.159851 1441496564 0.686523 -0.123779 -0.695679 0.171265 1441496564 0.686523 -0.123779 -0.695679 0.171265 1441496564 0.686523 -0.123779 -0.695679 0.171265 1441496564 0.686523 -0.123779 -0.695679 0.171265 1441496564 0.686523 -0.123779 -0.695679 0.171265 1441496564 0.685364 -0.117249 -0.695984 0.179382 1441496564 0.685364 -0.117249 -0.695984 0.179382 1441496564 0.685364 -0.117249 -0.695984 0.179382 1441496564 0.685364 -0.117249 -0.695984 0.179382 1441496564 0.685364 -0.117249 -0.695984 0.179382 1441496564 0.685364 -0.117249 -0.695984 0.179382 1441496564 0.685364 -0.117249 -0.695984 0.179382 1441496564 0.684692 -0.103882 -0.695679 0.190796 1441496564 0.684692 -0.103882 -0.695679 0.190796 1441496564 0.684692 -0.103882 -0.695679 0.190796 1441496564 0.684692 -0.103882 -0.695679 0.190796 1441496564 0.684692 -0.103882 -0.695679 0.190796 1441496564 0.684692 -0.103882 -0.695679 0.190796 1441496564 0.684204 -0.093018 -0.695435 0.198792 1441496564 0.684204 -0.093018 -0.695435 0.198792 1441496564 0.684204 -0.093018 -0.695435 0.198792 1441496564 0.684204 -0.093018 -0.695435 0.198792 1441496564 0.684204 -0.093018 -0.695435 0.198792 1441496564 0.684204 -0.093018 -0.695435 0.198792 1441496564 0.682617 -0.081482 -0.695557 0.208862 1441496564 0.682617 -0.081482 -0.695557 0.208862 1441496564 0.682617 -0.081482 -0.695557 0.208862 1441496564 0.682617 -0.081482 -0.695557 0.208862 1441496564 0.682617 -0.081482 -0.695557 0.208862 1441496564 0.682617 -0.081482 -0.695557 0.208862 1441496564 0.679321 -0.068176 -0.697205 0.218445 1441496564 0.679321 -0.068176 -0.697205 0.218445 1441496564 0.679321 -0.068176 -0.697205 0.218445 1441496564 0.679321 -0.068176 -0.697205 0.218445 1441496564 0.679321 -0.068176 -0.697205 0.218445 1441496564 0.679321 -0.068176 -0.697205 0.218445 1441496564 0.674683 -0.053040 -0.699036 0.230896 1441496564 0.674683 -0.053040 -0.699036 0.230896 1441496564 0.674683 -0.053040 -0.699036 0.230896 1441496564 0.674683 -0.053040 -0.699036 0.230896 1441496564 0.674683 -0.053040 -0.699036 0.230896 1441496564 0.674683 -0.053040 -0.699036 0.230896 1441496564 0.674683 -0.053040 -0.699036 0.230896 1441496564 0.668762 -0.035522 -0.700073 0.247803 1441496564 0.668762 -0.035522 -0.700073 0.247803 1441496564 0.668762 -0.035522 -0.700073 0.247803 1441496564 0.668762 -0.035522 -0.700073 0.247803 1441496564 0.668762 -0.035522 -0.700073 0.247803 1441496564 0.668762 -0.035522 -0.700073 0.247803 1441496564 0.663635 -0.016541 -0.700073 0.263062 1441496564 0.663635 -0.016541 -0.700073 0.263062 1441496564 0.663635 -0.016541 -0.700073 0.263062 1441496564 0.663635 -0.016541 -0.700073 0.263062 1441496564 0.663635 -0.016541 -0.700073 0.263062 1441496564 0.663635 -0.016541 -0.700073 0.263062 1441496564 0.659058 0.001160 -0.699402 0.276611 1441496564 0.659058 0.001160 -0.699402 0.276611 1441496564 0.659058 0.001160 -0.699402 0.276611 1441496564 0.659058 0.001160 -0.699402 0.276611 1441496564 0.659058 0.001160 -0.699402 0.276611 1441496564 0.659058 0.001160 -0.699402 0.276611 1441496564 0.654785 0.015869 -0.697815 0.289795 1441496564 0.654785 0.015869 -0.697815 0.289795 1441496564 0.654785 0.015869 -0.697815 0.289795 1441496564 0.654785 0.015869 -0.697815 0.289795 1441496564 0.654785 0.015869 -0.697815 0.289795 1441496564 0.654785 0.015869 -0.697815 0.289795 1441496564 0.651062 0.022400 -0.696594 0.300537 1441496564 0.651062 0.022400 -0.696594 0.300537 1441496564 0.651062 0.022400 -0.696594 0.300537 1441496564 0.651062 0.022400 -0.696594 0.300537 1441496564 0.651062 0.022400 -0.696594 0.300537 1441496564 0.651062 0.022400 -0.696594 0.300537 1441496564 0.646484 0.024597 -0.694824 0.314148 1441496564 0.646484 0.024597 -0.694824 0.314148 1441496564 0.646484 0.024597 -0.694824 0.314148 1441496564 0.646484 0.024597 -0.694824 0.314148 1441496564 0.646484 0.024597 -0.694824 0.314148 1441496564 0.646484 0.024597 -0.694824 0.314148 1441496564 0.646484 0.024597 -0.694824 0.314148 1441496564 0.642334 0.024231 -0.692322 0.327881 1441496564 0.642334 0.024231 -0.692322 0.327881 1441496564 0.642334 0.024231 -0.692322 0.327881 1441496564 0.642334 0.024231 -0.692322 0.327881 1441496564 0.642334 0.024231 -0.692322 0.327881 1441496564 0.642334 0.024231 -0.692322 0.327881 1441496564 0.640259 0.020569 -0.688660 0.339661 1441496564 0.640259 0.020569 -0.688660 0.339661 1441496564 0.640259 0.020569 -0.688660 0.339661 1441496564 0.640259 0.020569 -0.688660 0.339661 1441496564 0.640259 0.020569 -0.688660 0.339661 1441496564 0.640259 0.020569 -0.688660 0.339661 1441496564 0.640869 0.008057 -0.686462 0.343445 1441496564 0.640869 0.008057 -0.686462 0.343445 1441496564 0.640869 0.008057 -0.686462 0.343445 1441496564 0.640869 0.008057 -0.686462 0.343445 1441496564 0.640869 0.008057 -0.686462 0.343445 1441496564 0.640869 0.008057 -0.686462 0.343445 1441496565 0.643555 -0.011963 -0.687073 0.337036 1441496565 0.643555 -0.011963 -0.687073 0.337036 1441496565 0.643555 -0.011963 -0.687073 0.337036 1441496565 0.643555 -0.011963 -0.687073 0.337036 1441496565 0.643555 -0.011963 -0.687073 0.337036 1441496565 0.643555 -0.011963 -0.687073 0.337036 1441496565 0.648865 -0.032898 -0.689270 0.320618 1441496565 0.648865 -0.032898 -0.689270 0.320618 1441496565 0.648865 -0.032898 -0.689270 0.320618 1441496565 0.648865 -0.032898 -0.689270 0.320618 1441496565 0.648865 -0.032898 -0.689270 0.320618 1441496565 0.655884 -0.058350 -0.694031 0.291016 1441496565 0.655884 -0.058350 -0.694031 0.291016 1441496565 0.655884 -0.058350 -0.694031 0.291016 1441496565 0.655884 -0.058350 -0.694031 0.291016 1441496565 0.655884 -0.058350 -0.694031 0.291016 1441496565 0.655884 -0.058350 -0.694031 0.291016 1441496565 0.655884 -0.058350 -0.694031 0.291016 1441496565 0.660461 -0.084351 -0.699463 0.259583 1441496565 0.660461 -0.084351 -0.699463 0.259583 1441496565 0.660461 -0.084351 -0.699463 0.259583 1441496565 0.660461 -0.084351 -0.699463 0.259583 1441496565 0.660461 -0.084351 -0.699463 0.259583 1441496565 0.660461 -0.084351 -0.699463 0.259583 1441496565 0.660461 -0.084351 -0.699463 0.259583 1441496565 0.664551 -0.102112 -0.703064 0.231506 1441496565 0.664551 -0.102112 -0.703064 0.231506 1441496565 0.664551 -0.102112 -0.703064 0.231506 1441496565 0.664551 -0.102112 -0.703064 0.231506 1441496565 0.664551 -0.102112 -0.703064 0.231506 1441496565 0.664551 -0.102112 -0.703064 0.231506 1441496565 0.669922 -0.112122 -0.704590 0.205261 1441496565 0.669922 -0.112122 -0.704590 0.205261 1441496565 0.669922 -0.112122 -0.704590 0.205261 1441496565 0.669922 -0.112122 -0.704590 0.205261 1441496565 0.669922 -0.112122 -0.704590 0.205261 1441496565 0.669922 -0.112122 -0.704590 0.205261 1441496565 0.675415 -0.124023 -0.706116 0.172852 1441496565 0.675415 -0.124023 -0.706116 0.172852 1441496565 0.675415 -0.124023 -0.706116 0.172852 1441496565 0.675415 -0.124023 -0.706116 0.172852 1441496565 0.675415 -0.124023 -0.706116 0.172852 1441496565 0.675415 -0.124023 -0.706116 0.172852 1441496565 0.675415 -0.124023 -0.706116 0.172852 1441496565 0.677734 -0.150635 -0.707947 0.129578 1441496565 0.677734 -0.150635 -0.707947 0.129578 1441496565 0.677734 -0.150635 -0.707947 0.129578 1441496565 0.677734 -0.150635 -0.707947 0.129578 1441496565 0.677734 -0.150635 -0.707947 0.129578 1441496565 0.677734 -0.150635 -0.707947 0.129578 1441496565 0.677185 -0.179626 -0.706482 0.100464 1441496565 0.677185 -0.179626 -0.706482 0.100464 1441496565 0.677185 -0.179626 -0.706482 0.100464 1441496565 0.677185 -0.179626 -0.706482 0.100464 1441496565 0.677185 -0.179626 -0.706482 0.100464 1441496565 0.677185 -0.179626 -0.706482 0.100464 1441496565 0.677185 -0.187683 -0.704285 0.101074 1441496565 0.677185 -0.187683 -0.704285 0.101074 1441496565 0.677185 -0.187683 -0.704285 0.101074 1441496565 0.677185 -0.187683 -0.704285 0.101074 1441496565 0.677185 -0.187683 -0.704285 0.101074 1441496565 0.677185 -0.187683 -0.704285 0.101074 1441496565 0.677673 -0.177979 -0.703918 0.116699 1441496565 0.677673 -0.177979 -0.703918 0.116699 1441496565 0.677673 -0.177979 -0.703918 0.116699 1441496565 0.677673 -0.177979 -0.703918 0.116699 1441496565 0.677673 -0.177979 -0.703918 0.116699 1441496565 0.677673 -0.177979 -0.703918 0.116699 1441496565 0.677673 -0.177979 -0.703918 0.116699 1441496565 0.676514 -0.170227 -0.704651 0.129700 1441496565 0.676514 -0.170227 -0.704651 0.129700 1441496565 0.676514 -0.170227 -0.704651 0.129700 1441496565 0.676514 -0.170227 -0.704651 0.129700 1441496565 0.676514 -0.170227 -0.704651 0.129700 1441496565 0.676514 -0.170227 -0.704651 0.129700 1441496565 0.673523 -0.162354 -0.706604 0.143799 1441496565 0.673523 -0.162354 -0.706604 0.143799 1441496565 0.673523 -0.162354 -0.706604 0.143799 1441496565 0.673523 -0.162354 -0.706604 0.143799 1441496565 0.673523 -0.162354 -0.706604 0.143799 1441496565 0.673523 -0.162354 -0.706604 0.143799 1441496565 0.673523 -0.162354 -0.706604 0.143799 1441496565 0.670471 -0.147583 -0.708435 0.163757 1441496565 0.670471 -0.147583 -0.708435 0.163757 1441496565 0.670471 -0.147583 -0.708435 0.163757 1441496565 0.670471 -0.147583 -0.708435 0.163757 1441496565 0.670471 -0.147583 -0.708435 0.163757 1441496565 0.670471 -0.147583 -0.708435 0.163757 1441496565 0.669922 -0.126404 -0.707520 0.186096 1441496565 0.669922 -0.126404 -0.707520 0.186096 1441496565 0.669922 -0.126404 -0.707520 0.186096 1441496565 0.669922 -0.126404 -0.707520 0.186096 1441496565 0.668457 -0.109619 -0.708557 0.197876 1441496565 0.668457 -0.109619 -0.708557 0.197876 1441496565 0.668457 -0.109619 -0.708557 0.197876 1441496565 0.668457 -0.109619 -0.708557 0.197876 1441496565 0.668457 -0.109619 -0.708557 0.197876 1441496565 0.668457 -0.109619 -0.708557 0.197876 1441496565 0.667480 -0.091797 -0.709900 0.205139 1441496565 0.667480 -0.091797 -0.709900 0.205139 1441496565 0.667480 -0.091797 -0.709900 0.205139 1441496565 0.667480 -0.091797 -0.709900 0.205139 1441496565 0.667480 -0.091797 -0.709900 0.205139 1441496565 0.667480 -0.091797 -0.709900 0.205139 1441496565 0.666992 -0.063599 -0.709229 0.219360 1441496565 0.666992 -0.063599 -0.709229 0.219360 1441496565 0.666992 -0.063599 -0.709229 0.219360 1441496565 0.666992 -0.063599 -0.709229 0.219360 1441496565 0.666992 -0.063599 -0.709229 0.219360 1441496565 0.666992 -0.063599 -0.709229 0.219360 1441496565 0.665222 -0.036743 -0.707275 0.236450 1441496565 0.665222 -0.036743 -0.707275 0.236450 1441496566 0.665222 -0.036743 -0.707275 0.236450 1441496566 0.665222 -0.036743 -0.707275 0.236450 1441496566 0.665222 -0.036743 -0.707275 0.236450 1441496566 0.665222 -0.036743 -0.707275 0.236450 1441496566 0.665222 -0.036743 -0.707275 0.236450 1441496566 0.661072 -0.013611 -0.704773 0.257080 1441496566 0.661072 -0.013611 -0.704773 0.257080 1441496566 0.661072 -0.013611 -0.704773 0.257080 1441496566 0.661072 -0.013611 -0.704773 0.257080 1441496566 0.661072 -0.013611 -0.704773 0.257080 1441496566 0.661072 -0.013611 -0.704773 0.257080 1441496566 0.657043 0.011414 -0.700256 0.278870 1441496566 0.657043 0.011414 -0.700256 0.278870 1441496566 0.657043 0.011414 -0.700256 0.278870 1441496566 0.657043 0.011414 -0.700256 0.278870 1441496566 0.657043 0.011414 -0.700256 0.278870 1441496566 0.657043 0.011414 -0.700256 0.278870 1441496566 0.655273 0.032776 -0.694641 0.294922 1441496566 0.655273 0.032776 -0.694641 0.294922 1441496566 0.655273 0.032776 -0.694641 0.294922 1441496566 0.655273 0.032776 -0.694641 0.294922 1441496566 0.655273 0.032776 -0.694641 0.294922 1441496566 0.655273 0.032776 -0.694641 0.294922 1441496566 0.655396 0.041443 -0.690796 0.302551 1441496566 0.655396 0.041443 -0.690796 0.302551 1441496566 0.655396 0.041443 -0.690796 0.302551 1441496566 0.655396 0.041443 -0.690796 0.302551 1441496566 0.655396 0.041443 -0.690796 0.302551 1441496566 0.655396 0.041443 -0.690796 0.302551 1441496566 0.655396 0.041443 -0.690796 0.302551 1441496566 0.657715 0.042847 -0.687012 0.305847 1441496566 0.657715 0.042847 -0.687012 0.305847 1441496566 0.657715 0.042847 -0.687012 0.305847 1441496566 0.657715 0.042847 -0.687012 0.305847 1441496566 0.657715 0.042847 -0.687012 0.305847 1441496566 0.657715 0.042847 -0.687012 0.305847 1441496566 0.663513 0.035339 -0.683716 0.301758 1441496566 0.663513 0.035339 -0.683716 0.301758 1441496566 0.663513 0.035339 -0.683716 0.301758 1441496566 0.663513 0.035339 -0.683716 0.301758 1441496566 0.663513 0.035339 -0.683716 0.301758 1441496566 0.663513 0.035339 -0.683716 0.301758 1441496566 0.671143 0.015686 -0.683228 0.287231 1441496566 0.671143 0.015686 -0.683228 0.287231 1441496566 0.671143 0.015686 -0.683228 0.287231 1441496566 0.671143 0.015686 -0.683228 0.287231 1441496566 0.671143 0.015686 -0.683228 0.287231 1441496566 0.671143 0.015686 -0.683228 0.287231 1441496566 0.679077 -0.006836 -0.683472 0.267700 1441496566 0.679077 -0.006836 -0.683472 0.267700 1441496566 0.679077 -0.006836 -0.683472 0.267700 1441496566 0.679077 -0.006836 -0.683472 0.267700 1441496566 0.679077 -0.006836 -0.683472 0.267700 1441496566 0.679077 -0.006836 -0.683472 0.267700 1441496566 0.686646 -0.024414 -0.682373 0.249573 1441496566 0.686646 -0.024414 -0.682373 0.249573 1441496566 0.686646 -0.024414 -0.682373 0.249573 1441496566 0.686646 -0.024414 -0.682373 0.249573 1441496566 0.686646 -0.024414 -0.682373 0.249573 1441496566 0.686646 -0.024414 -0.682373 0.249573 1441496566 0.691833 -0.046143 -0.682617 0.230774 1441496566 0.691833 -0.046143 -0.682617 0.230774 1441496566 0.691833 -0.046143 -0.682617 0.230774 1441496566 0.691833 -0.046143 -0.682617 0.230774 1441496566 0.691833 -0.046143 -0.682617 0.230774 1441496566 0.691833 -0.046143 -0.682617 0.230774 1441496566 0.692932 -0.071655 -0.684692 0.214355 1441496566 0.692932 -0.071655 -0.684692 0.214355 1441496566 0.692932 -0.071655 -0.684692 0.214355 1441496566 0.692932 -0.071655 -0.684692 0.214355 1441496566 0.692932 -0.071655 -0.684692 0.214355 1441496566 0.692932 -0.071655 -0.684692 0.214355 1441496566 0.692688 -0.088257 -0.686707 0.202271 1441496566 0.692688 -0.088257 -0.686707 0.202271 1441496566 0.692688 -0.088257 -0.686707 0.202271 1441496566 0.692688 -0.088257 -0.686707 0.202271 1441496566 0.692688 -0.088257 -0.686707 0.202271 1441496566 0.692688 -0.088257 -0.686707 0.202271 1441496566 0.693115 -0.093994 -0.688965 0.189941 1441496566 0.693115 -0.093994 -0.688965 0.189941 1441496566 0.693115 -0.093994 -0.688965 0.189941 1441496566 0.693115 -0.093994 -0.688965 0.189941 1441496566 0.693115 -0.093994 -0.688965 0.189941 1441496566 0.693115 -0.093994 -0.688965 0.189941 1441496566 0.693115 -0.093994 -0.688965 0.189941 1441496566 0.693481 -0.093506 -0.691650 0.178833 1441496566 0.693481 -0.093506 -0.691650 0.178833 1441496566 0.693481 -0.093506 -0.691650 0.178833 1441496566 0.693481 -0.093506 -0.691650 0.178833 1441496566 0.693481 -0.093506 -0.691650 0.178833 1441496566 0.693481 -0.093506 -0.691650 0.178833 1441496566 0.693359 -0.091675 -0.694336 0.169556 1441496566 0.693359 -0.091675 -0.694336 0.169556 1441496566 0.693359 -0.091675 -0.694336 0.169556 1441496566 0.693359 -0.091675 -0.694336 0.169556 1441496566 0.693359 -0.091675 -0.694336 0.169556 1441496566 0.693359 -0.091675 -0.694336 0.169556 1441496566 0.693359 -0.091675 -0.694336 0.169556 1441496566 0.695862 -0.094849 -0.692810 0.163696 1441496566 0.695862 -0.094849 -0.692810 0.163696 1441496566 0.695862 -0.094849 -0.692810 0.163696 1441496566 0.695862 -0.094849 -0.692810 0.163696 1441496566 0.695862 -0.094849 -0.692810 0.163696 1441496566 0.695862 -0.094849 -0.692810 0.163696 1441496566 0.699402 -0.096741 -0.687866 0.168274 1441496566 0.699402 -0.096741 -0.687866 0.168274 1441496566 0.699402 -0.096741 -0.687866 0.168274 1441496566 0.699402 -0.096741 -0.687866 0.168274 1441496566 0.699402 -0.096741 -0.687866 0.168274 1441496566 0.699402 -0.096741 -0.687866 0.168274 1441496566 0.701721 -0.097412 -0.684387 0.172424 1441496566 0.701721 -0.097412 -0.684387 0.172424 1441496566 0.701721 -0.097412 -0.684387 0.172424 1441496567 0.701721 -0.097412 -0.684387 0.172424 1441496567 0.701721 -0.097412 -0.684387 0.172424 1441496567 0.701721 -0.097412 -0.684387 0.172424 1441496567 0.701477 -0.097839 -0.683289 0.177368 1441496567 0.701477 -0.097839 -0.683289 0.177368 1441496567 0.701477 -0.097839 -0.683289 0.177368 1441496567 0.701477 -0.097839 -0.683289 0.177368 1441496567 0.701477 -0.097839 -0.683289 0.177368 1441496567 0.701477 -0.097839 -0.683289 0.177368 1441496567 0.701477 -0.097839 -0.683289 0.177368 1441496567 0.699341 -0.091431 -0.683716 0.187378 1441496567 0.699341 -0.091431 -0.683716 0.187378 1441496567 0.699341 -0.091431 -0.683716 0.187378 1441496567 0.699341 -0.091431 -0.683716 0.187378 1441496567 0.695923 -0.081177 -0.685242 0.199036 1441496567 0.695923 -0.081177 -0.685242 0.199036 1441496567 0.695923 -0.081177 -0.685242 0.199036 1441496567 0.695923 -0.081177 -0.685242 0.199036 1441496567 0.695923 -0.081177 -0.685242 0.199036 1441496567 0.695923 -0.081177 -0.685242 0.199036 1441496567 0.691650 -0.071228 -0.687073 0.210815 1441496567 0.691650 -0.071228 -0.687073 0.210815 1441496567 0.691650 -0.071228 -0.687073 0.210815 1441496567 0.691650 -0.071228 -0.687073 0.210815 1441496567 0.691650 -0.071228 -0.687073 0.210815 1441496567 0.691650 -0.071228 -0.687073 0.210815 1441496567 0.686157 -0.062439 -0.689819 0.222290 1441496567 0.686157 -0.062439 -0.689819 0.222290 1441496567 0.686157 -0.062439 -0.689819 0.222290 1441496567 0.686157 -0.062439 -0.689819 0.222290 1441496567 0.686157 -0.062439 -0.689819 0.222290 1441496567 0.686157 -0.062439 -0.689819 0.222290 1441496567 0.686157 -0.062439 -0.689819 0.222290 1441496567 0.679993 -0.050842 -0.692932 0.234375 1441496567 0.679993 -0.050842 -0.692932 0.234375 1441496567 0.679993 -0.050842 -0.692932 0.234375 1441496567 0.679993 -0.050842 -0.692932 0.234375 1441496567 0.679993 -0.050842 -0.692932 0.234375 1441496567 0.679993 -0.050842 -0.692932 0.234375 1441496567 0.674561 -0.035217 -0.694885 0.246704 1441496567 0.674561 -0.035217 -0.694885 0.246704 1441496567 0.674561 -0.035217 -0.694885 0.246704 1441496567 0.674561 -0.035217 -0.694885 0.246704 1441496567 0.674561 -0.035217 -0.694885 0.246704 1441496567 0.674561 -0.035217 -0.694885 0.246704 1441496567 0.669739 -0.021851 -0.696533 0.256592 1441496567 0.669739 -0.021851 -0.696533 0.256592 1441496567 0.669739 -0.021851 -0.696533 0.256592 1441496567 0.669739 -0.021851 -0.696533 0.256592 1441496567 0.669739 -0.021851 -0.696533 0.256592 1441496567 0.664551 -0.009216 -0.698242 0.265930 1441496567 0.664551 -0.009216 -0.698242 0.265930 1441496567 0.664551 -0.009216 -0.698242 0.265930 1441496567 0.664551 -0.009216 -0.698242 0.265930 1441496567 0.664551 -0.009216 -0.698242 0.265930 1441496567 0.664551 -0.009216 -0.698242 0.265930 1441496567 0.664551 -0.009216 -0.698242 0.265930 1441496567 0.659790 0.006104 -0.698486 0.276978 1441496567 0.659790 0.006104 -0.698486 0.276978 1441496567 0.659790 0.006104 -0.698486 0.276978 1441496567 0.659790 0.006104 -0.698486 0.276978 1441496567 0.659790 0.006104 -0.698486 0.276978 1441496567 0.659790 0.006104 -0.698486 0.276978 1441496567 0.656494 0.020142 -0.697327 0.286926 1441496567 0.656494 0.020142 -0.697327 0.286926 1441496567 0.656494 0.020142 -0.697327 0.286926 1441496567 0.656494 0.020142 -0.697327 0.286926 1441496567 0.656494 0.020142 -0.697327 0.286926 1441496567 0.656494 0.020142 -0.697327 0.286926 1441496567 0.654236 0.031311 -0.695190 0.296082 1441496567 0.654236 0.031311 -0.695190 0.296082 1441496567 0.654236 0.031311 -0.695190 0.296082 1441496567 0.654236 0.031311 -0.695190 0.296082 1441496567 0.654236 0.031311 -0.695190 0.296082 1441496567 0.654236 0.031311 -0.695190 0.296082 1441496567 0.654236 0.031311 -0.695190 0.296082 1441496567 0.653564 0.036438 -0.692017 0.304260 1441496567 0.653564 0.036438 -0.692017 0.304260 1441496567 0.653564 0.036438 -0.692017 0.304260 1441496567 0.653564 0.036438 -0.692017 0.304260 1441496567 0.653564 0.036438 -0.692017 0.304260 1441496567 0.653564 0.036438 -0.692017 0.304260 1441496567 0.653564 0.036438 -0.692017 0.304260 1441496567 0.655029 0.030151 -0.689331 0.307800 1441496567 0.655029 0.030151 -0.689331 0.307800 1441496567 0.655029 0.030151 -0.689331 0.307800 1441496567 0.655029 0.030151 -0.689331 0.307800 1441496567 0.655029 0.030151 -0.689331 0.307800 1441496567 0.655029 0.030151 -0.689331 0.307800 1441496567 0.657043 0.009399 -0.689575 0.304382 1441496567 0.657043 0.009399 -0.689575 0.304382 1441496567 0.657043 0.009399 -0.689575 0.304382 1441496567 0.657043 0.009399 -0.689575 0.304382 1441496567 0.657043 0.009399 -0.689575 0.304382 1441496567 0.657043 0.009399 -0.689575 0.304382 1441496567 0.657654 -0.016296 -0.691406 0.298645 1441496567 0.657654 -0.016296 -0.691406 0.298645 1441496567 0.657654 -0.016296 -0.691406 0.298645 1441496567 0.657654 -0.016296 -0.691406 0.298645 1441496567 0.657654 -0.016296 -0.691406 0.298645 1441496567 0.657654 -0.016296 -0.691406 0.298645 1441496567 0.657654 -0.016296 -0.691406 0.298645 1441496567 0.658630 -0.033752 -0.691711 0.294373 1441496567 0.658630 -0.033752 -0.691711 0.294373 1441496567 0.658630 -0.033752 -0.691711 0.294373 1441496567 0.658630 -0.033752 -0.691711 0.294373 1441496567 0.658630 -0.033752 -0.691711 0.294373 1441496567 0.658630 -0.033752 -0.691711 0.294373 1441496567 0.661865 -0.049866 -0.692566 0.282471 1441496567 0.661865 -0.049866 -0.692566 0.282471 1441496567 0.661865 -0.049866 -0.692566 0.282471 1441496567 0.661865 -0.049866 -0.692566 0.282471 1441496568 0.661865 -0.049866 -0.692566 0.282471 1441496568 0.661865 -0.049866 -0.692566 0.282471 1441496568 0.661865 -0.049866 -0.692566 0.282471 1441496568 0.665588 -0.064819 -0.694885 0.264343 1441496568 0.665588 -0.064819 -0.694885 0.264343 1441496568 0.665588 -0.064819 -0.694885 0.264343 1441496568 0.665588 -0.064819 -0.694885 0.264343 1441496568 0.665588 -0.064819 -0.694885 0.264343 1441496568 0.665588 -0.064819 -0.694885 0.264343 1441496568 0.669250 -0.073547 -0.697876 0.244202 1441496568 0.669250 -0.073547 -0.697876 0.244202 1441496568 0.669250 -0.073547 -0.697876 0.244202 1441496568 
0.636963 -0.140747 -0.536072 0.535767 1441496572 0.599121 -0.223511 -0.466675 0.610962 1441496572 0.599121 -0.223511 -0.466675 0.610962 1441496572 0.599121 -0.223511 -0.466675 0.610962 1441496572 0.599121 -0.223511 -0.466675 0.610962 1441496572 0.599121 -0.223511 -0.466675 0.610962 1441496572 0.599121 -0.223511 -0.466675 0.610962 1441496572 0.599121 -0.223511 -0.466675 0.610962 1441496572 0.541687 -0.305237 -0.379028 0.685364 1441496572 0.541687 -0.305237 -0.379028 0.685364 1441496572 0.541687 -0.305237 -0.379028 0.685364 1441496572 0.541687 -0.305237 -0.379028 0.685364 1441496572 0.541687 -0.305237 -0.379028 0.685364 1441496572 0.541687 -0.305237 -0.379028 0.685364 1441496572 0.483032 -0.363037 -0.264587 0.751526 1441496572 0.483032 -0.363037 -0.264587 0.751526 1441496572 0.483032 -0.363037 -0.264587 0.751526 1441496572 0.483032 -0.363037 -0.264587 0.751526 1441496572 0.483032 -0.363037 -0.264587 0.751526 1441496572 0.483032 -0.363037 -0.264587 0.751526 1441496572 0.425720 -0.407471 -0.142517 0.795227 1441496572 0.425720 -0.407471 -0.142517 0.795227 1441496572 0.425720 -0.407471 -0.142517 0.795227 1441496572 0.425720 -0.407471 -0.142517 0.795227 1441496572 0.425720 -0.407471 -0.142517 0.795227 1441496572 0.425720 -0.407471 -0.142517 0.795227 1441496572 0.372803 -0.435425 -0.016357 0.819214 1441496572 0.372803 -0.435425 -0.016357 0.819214 1441496572 0.372803 -0.435425 -0.016357 0.819214 1441496572 0.372803 -0.435425 -0.016357 0.819214 1441496572 0.319153 -0.454163 0.105896 0.824951 1441496572 0.319153 -0.454163 0.105896 0.824951 1441496572 0.319153 -0.454163 0.105896 0.824951 1441496572 0.319153 -0.454163 0.105896 0.824951 1441496572 0.319153 -0.454163 0.105896 0.824951 1441496572 0.319153 -0.454163 0.105896 0.824951 1441496572 0.277710 -0.464111 0.220093 0.811768 1441496572 0.277710 -0.464111 0.220093 0.811768 1441496572 0.277710 -0.464111 0.220093 0.811768 1441496572 0.277710 -0.464111 0.220093 0.811768 1441496572 0.277710 -0.464111 0.220093 0.811768 1441496572 0.277710 -0.464111 0.220093 0.811768 1441496572 0.277710 -0.464111 0.220093 0.811768 1441496572 0.231506 -0.469604 0.325928 0.787109 1441496572 0.231506 -0.469604 0.325928 0.787109 1441496572 0.231506 -0.469604 0.325928 0.787109 1441496572 0.231506 -0.469604 0.325928 0.787109 1441496572 0.231506 -0.469604 0.325928 0.787109 1441496572 0.231506 -0.469604 0.325928 0.787109 1441496572 0.231506 -0.469604 0.325928 0.787109 1441496572 0.181946 -0.470703 0.431396 0.747803 1441496572 0.181946 -0.470703 0.431396 0.747803 1441496572 0.181946 -0.470703 0.431396 0.747803 1441496572 0.181946 -0.470703 0.431396 0.747803 1441496572 0.181946 -0.470703 0.431396 0.747803 1441496572 0.181946 -0.470703 0.431396 0.747803 1441496572 0.127747 -0.469299 0.513672 0.706787 1441496572 0.127747 -0.469299 0.513672 0.706787 1441496572 0.127747 -0.469299 0.513672 0.706787 1441496572 0.127747 -0.469299 0.513672 0.706787 1441496572 0.127747 -0.469299 0.513672 0.706787 1441496572 0.127747 -0.469299 0.513672 0.706787 1441496572 0.074646 -0.474365 0.578857 0.658997 1441496572 0.074646 -0.474365 0.578857 0.658997 1441496572 0.074646 -0.474365 0.578857 0.658997 1441496573 0.074646 -0.474365 0.578857 0.658997 1441496573 0.074646 -0.474365 0.578857 0.658997 1441496573 0.074646 -0.474365 0.578857 0.658997 1441496573 0.035950 -0.480164 0.633118 0.606079 1441496573 0.035950 -0.480164 0.633118 0.606079 1441496573 0.035950 -0.480164 0.633118 0.606079 1441496573 0.035950 -0.480164 0.633118 0.606079 1441496573 0.035950 -0.480164 0.633118 0.606079 1441496573 0.035950 -0.480164 0.633118 0.606079 1441496573 0.015991 -0.494995 0.657715 0.567505 1441496573 0.015991 -0.494995 0.657715 0.567505 1441496573 0.015991 -0.494995 0.657715 0.567505 1441496573 0.015991 -0.494995 0.657715 0.567505 1441496573 0.015991 -0.494995 0.657715 0.567505 1441496573 0.015991 -0.494995 0.657715 0.567505 1441496573 0.016724 -0.525635 0.647705 0.551208 1441496573 0.016724 -0.525635 0.647705 0.551208 1441496573 0.016724 -0.525635 0.647705 0.551208 1441496573 0.016724 -0.525635 0.647705 0.551208 1441496573 0.016724 -0.525635 0.647705 0.551208 1441496573 0.016724 -0.525635 0.647705 0.551208 1441496573 0.032166 -0.559326 0.613892 0.556030 1441496573 0.032166 -0.559326 0.613892 0.556030 1441496573 0.032166 -0.559326 0.613892 0.556030 1441496573 0.032166 -0.559326 0.613892 0.556030 1441496573 0.032166 -0.559326 0.613892 0.556030 1441496573 0.032166 -0.559326 0.613892 0.556030 1441496573 0.032166 -0.559326 0.613892 0.556030 1441496573 0.063904 -0.584961 0.560608 0.582581 1441496573 0.063904 -0.584961 0.560608 0.582581 1441496573 0.063904 -0.584961 0.560608 0.582581 1441496573 0.063904 -0.584961 0.560608 0.582581 1441496573 0.063904 -0.584961 0.560608 0.582581 1441496573 0.063904 -0.584961 0.560608 0.582581 1441496573 0.129395 -0.591919 0.481567 0.633179 1441496573 0.129395 -0.591919 0.481567 0.633179 1441496573 0.129395 -0.591919 0.481567 0.633179 1441496573 0.129395 -0.591919 0.481567 0.633179 1441496573 0.129395 -0.591919 0.481567 0.633179 1441496573 0.129395 -0.591919 0.481567 0.633179 1441496573 0.229004 -0.574890 0.383423 0.685547 1441496573 0.229004 -0.574890 0.383423 0.685547 1441496573 0.229004 -0.574890 0.383423 0.685547 1441496573 0.229004 -0.574890 0.383423 0.685547 1441496573 0.229004 -0.574890 0.383423 0.685547 1441496573 0.229004 -0.574890 0.383423 0.685547 1441496573 0.229004 -0.574890 0.383423 0.685547 1441496573 0.339600 -0.520569 0.286194 0.729187 1441496573 0.339600 -0.520569 0.286194 0.729187 1441496573 0.339600 -0.520569 0.286194 0.729187 1441496573 0.339600 -0.520569 0.286194 0.729187 1441496573 0.339600 -0.520569 0.286194 0.729187 1441496573 0.339600 -0.520569 0.286194 0.729187 1441496573 0.453064 -0.425293 0.187744 0.760620 1441496573 0.453064 -0.425293 0.187744 0.760620 1441496573 0.453064 -0.425293 0.187744 0.760620 1441496573 0.453064 -0.425293 0.187744 0.760620 1441496573 0.453064 -0.425293 0.187744 0.760620 1441496573 0.453064 -0.425293 0.187744 0.760620 1441496573 0.551208 -0.314209 0.099426 0.766479 1441496573 0.551208 -0.314209 0.099426 0.766479 1441496573 0.551208 -0.314209 0.099426 0.766479 1441496573 0.551208 -0.314209 0.099426 0.766479 1441496573 0.551208 -0.314209 0.099426 0.766479 1441496573 0.551208 -0.314209 0.099426 0.766479 1441496573 0.618225 -0.202332 0.031250 0.758850 1441496573 0.618225 -0.202332 0.031250 0.758850 1441496573 0.618225 -0.202332 0.031250 0.758850 1441496573 0.618225 -0.202332 0.031250 0.758850 1441496573 0.618225 -0.202332 0.031250 0.758850 1441496573 0.618225 -0.202332 0.031250 0.758850 1441496573 0.652222 -0.125061 -0.017944 0.747375 1441496573 0.652222 -0.125061 -0.017944 0.747375 1441496573 0.652222 -0.125061 -0.017944 0.747375 1441496573 0.652222 -0.125061 -0.017944 0.747375 1441496573 0.652222 -0.125061 -0.017944 0.747375 1441496573 0.652222 -0.125061 -0.017944 0.747375 1441496573 0.652222 -0.125061 -0.017944 0.747375 1441496573 0.657104 -0.098450 -0.038452 0.746338 1441496573 0.657104 -0.098450 -0.038452 0.746338 1441496573 0.657104 -0.098450 -0.038452 0.746338 1441496573 0.657104 -0.098450 -0.038452 0.746338 1441496573 0.657104 -0.098450 -0.038452 0.746338 1441496573 0.657104 -0.098450 -0.038452 0.746338 1441496573 0.657104 -0.098450 -0.038452 0.746338 1441496573 0.652039 -0.099243 -0.032837 0.750916 1441496573 0.652039 -0.099243 -0.032837 0.750916 1441496573 0.652039 -0.099243 -0.032837 0.750916 1441496573 0.652039 -0.099243 -0.032837 0.750916 1441496573 0.652039 -0.099243 -0.032837 0.750916 1441496573 0.652039 -0.099243 -0.032837 0.750916 1441496573 0.636414 -0.123047 -0.005371 0.761414 1441496573 0.636414 -0.123047 -0.005371 0.761414 1441496573 0.636414 -0.123047 -0.005371 0.761414 1441496573 0.636414 -0.123047 -0.005371 0.761414 1441496573 0.636414 -0.123047 -0.005371 0.761414 1441496573 0.636414 -0.123047 -0.005371 0.761414 1441496573 0.636414 -0.123047 -0.005371 0.761414 1441496573 0.607422 -0.167419 0.039063 0.775513 1441496573 0.607422 -0.167419 0.039063 0.775513 1441496573 0.607422 -0.167419 0.039063 0.775513 1441496573 0.607422 -0.167419 0.039063 0.775513 1441496573 0.607422 -0.167419 0.039063 0.775513 1441496573 0.607422 -0.167419 0.039063 0.775513 1441496573 0.562744 -0.227417 0.096008 0.788879 1441496573 0.562744 -0.227417 0.096008 0.788879 1441496573 0.562744 -0.227417 0.096008 0.788879 1441496573 0.562744 -0.227417 0.096008 0.788879 1441496573 0.562744 -0.227417 0.096008 0.788879 1441496573 0.562744 -0.227417 0.096008 0.788879 1441496573 0.503113 -0.290100 0.165955 0.796936 1441496573 0.503113 -0.290100 0.165955 0.796936 1441496573 0.503113 -0.290100 0.165955 0.796936 1441496573 0.503113 -0.290100 0.165955 0.796936 1441496574 0.503113 -0.290100 0.165955 0.796936 1441496574 0.503113 -0.290100 0.165955 0.796936 1441496574 0.442810 -0.340027 0.248535 0.791443 1441496574 0.442810 -0.340027 0.248535 0.791443 1441496574 0.442810 -0.340027 0.248535 0.791443 1441496574 0.442810 -0.340027 0.248535 0.791443 1441496574 0.442810 -0.340027 0.248535 0.791443 1441496574 0.442810 -0.340027 0.248535 0.791443 1441496574 0.382507 -0.381531 0.326904 0.775330 1441496574 0.382507 -0.381531 0.326904 0.775330 1441496574 0.382507 -0.381531 0.326904 0.775330 1441496574 0.382507 -0.381531 0.326904 0.775330 1441496574 0.382507 -0.381531 0.326904 0.775330 1441496574 0.382507 -0.381531 0.326904 0.775330 1441496574 0.382507 -0.381531 0.326904 0.775330 1441496574 0.323242 -0.409607 0.403931 0.751343 1441496574 0.323242 -0.409607 0.403931 0.751343 1441496574 0.323242 -0.409607 0.403931 0.751343 1441496574 0.323242 -0.409607 0.403931 0.751343 1441496574 0.323242 -0.409607 0.403931 0.751343 1441496574 0.323242 -0.409607 0.403931 0.751343 1441496574 0.259705 -0.432312 0.472534 0.722717 1441496574 0.259705 -0.432312 0.472534 0.722717 1441496574 0.259705 -0.432312 0.472534 0.722717 1441496574 0.259705 -0.432312 0.472534 0.722717 1441496574 0.259705 -0.432312 0.472534 0.722717 1441496574 0.259705 -0.432312 0.472534 0.722717 1441496574 0.191406 -0.448120 0.548035 0.679810 1441496574 0.191406 -0.448120 0.548035 0.679810 1441496574 0.191406 -0.448120 0.548035 0.679810 1441496574 0.191406 -0.448120 0.548035 0.679810 1441496574 0.191406 -0.448120 0.548035 0.679810 1441496574 0.191406 -0.448120 0.548035 0.679810 1441496574 0.191406 -0.448120 0.548035 0.679810 1441496574 0.119812 -0.458557 0.609375 0.635559 1441496574 0.119812 -0.458557 0.609375 0.635559 1441496574 0.119812 -0.458557 0.609375 0.635559 1441496574 0.119812 -0.458557 0.609375 0.635559 1441496574 0.119812 -0.458557 0.609375 0.635559 1441496574 0.119812 -0.458557 0.609375 0.635559 1441496574 0.052856 -0.463867 0.653503 0.595764 1441496574 0.052856 -0.463867 0.653503 0.595764 1441496574 0.052856 -0.463867 0.653503 0.595764 1441496574 0.052856 -0.463867 0.653503 0.595764 1441496574 0.052856 -0.463867 0.653503 0.595764 1441496574 0.052856 -0.463867 0.653503 0.595764 1441496574 0.009521 -0.464722 0.683716 0.562561 1441496574 0.009521 -0.464722 0.683716 0.562561 1441496574 0.009521 -0.464722 0.683716 0.562561 1441496574 0.009521 -0.464722 0.683716 0.562561 1441496574 0.009521 -0.464722 0.683716 0.562561 1441496574 0.009521 -0.464722 0.683716 0.562561 1441496574 0.001343 -0.480530 0.684631 0.548035 1441496574 0.001343 -0.480530 0.684631 0.548035 1441496574 0.001343 -0.480530 0.684631 0.548035 1441496574 0.001343 -0.480530 0.684631 0.548035 1441496574 0.001343 -0.480530 0.684631 0.548035 1441496574 0.001343 -0.480530 0.684631 0.548035 1441496574 0.001343 -0.480530 0.684631 0.548035 1441496574 0.013733 -0.511658 0.659363 0.550659 1441496574 0.013733 -0.511658 0.659363 0.550659 1441496574 0.013733 -0.511658 0.659363 0.550659 1441496574 0.013733 -0.511658 0.659363 0.550659 1441496574 0.013733 -0.511658 0.659363 0.550659 1441496574 0.013733 -0.511658 0.659363 0.550659 1441496574 0.034607 -0.538635 0.619629 0.569885 1441496574 0.034607 -0.538635 0.619629 0.569885 1441496574 0.034607 -0.538635 0.619629 0.569885 1441496574 0.034607 -0.538635 0.619629 0.569885 1441496574 0.034607 -0.538635 0.619629 0.569885 1441496574 0.034607 -0.538635 0.619629 0.569885 1441496574 0.062500 -0.556213 0.560425 0.610352 1441496574 0.062500 -0.556213 0.560425 0.610352 1441496574 0.062500 -0.556213 0.560425 0.610352 1441496574 0.062500 -0.556213 0.560425 0.610352 1441496574 0.062500 -0.556213 0.560425 0.610352 1441496574 0.062500 -0.556213 0.560425 0.610352 1441496574 0.062500 -0.556213 0.560425 0.610352 1441496574 0.111816 -0.562378 0.492676 0.654541 1441496574 0.111816 -0.562378 0.492676 0.654541 1441496574 0.111816 -0.562378 0.492676 0.654541 1441496574 0.111816 -0.562378 0.492676 0.654541 1441496574 0.111816 -0.562378 0.492676 0.654541 1441496574 0.111816 -0.562378 0.492676 0.654541 1441496574 0.179077 -0.554199 0.416321 0.698181 1441496574 0.179077 -0.554199 0.416321 0.698181 1441496574 0.179077 -0.554199 0.416321 0.698181 1441496574 0.179077 -0.554199 0.416321 0.698181 1441496574 0.179077 -0.554199 0.416321 0.698181 1441496574 0.179077 -0.554199 0.416321 0.698181 1441496574 0.179077 -0.554199 0.416321 0.698181 1441496574 0.261780 -0.525940 0.331909 0.738037 1441496574 0.261780 -0.525940 0.331909 0.738037 1441496574 0.261780 -0.525940 0.331909 0.738037 1441496574 0.261780 -0.525940 0.331909 0.738037 1441496574 0.261780 -0.525940 0.331909 0.738037 1441496574 0.350586 -0.469299 0.243042 0.773132 1441496574 0.350586 -0.469299 0.243042 0.773132 1441496574 0.350586 -0.469299 0.243042 0.773132 1441496574 0.350586 -0.469299 0.243042 0.773132 1441496574 0.350586 -0.469299 0.243042 0.773132 1441496574 0.350586 -0.469299 0.243042 0.773132 1441496574 0.350586 -0.469299 0.243042 0.773132 1441496574 0.447083 -0.375488 0.165955 0.794678 1441496574 0.447083 -0.375488 0.165955 0.794678 1441496574 0.447083 -0.375488 0.165955 0.794678 1441496574 0.447083 -0.375488 0.165955 0.794678 1441496574 0.447083 -0.375488 0.165955 0.794678 1441496574 0.447083 -0.375488 0.165955 0.794678 1441496574 0.553467 -0.244385 0.099121 0.789978 1441496574 0.553467 -0.244385 0.099121 0.789978 1441496574 0.553467 -0.244385 0.099121 0.789978 1441496574 0.553467 -0.244385 0.099121 0.789978 1441496574 0.553467 -0.244385 0.099121 0.789978 1441496575 0.617676 -0.153687 0.006409 0.771240 1441496575 0.617676 -0.153687 0.006409 0.771240 1441496575 0.617676 -0.153687 0.006409 0.771240 1441496575 0.617676 -0.153687 0.006409 0.771240 1441496575 0.617676 -0.153687 0.006409 0.771240 1441496575 0.617676 -0.153687 0.006409 0.771240 1441496575 0.632629 -0.091797 -0.044739 0.767639 1441496575 0.632629 -0.091797 -0.044739 0.767639 1441496575 0.632629 -0.091797 -0.044739 0.767639 1441496575 0.632629 -0.091797 -0.044739 0.767639 1441496575 0.632629 -0.091797 -0.044739 0.767639 1441496575 0.632629 -0.091797 -0.044739 0.767639 1441496575 0.637207 -0.044006 -0.066284 0.766479 1441496575 0.637207 -0.044006 -0.066284 0.766479 1441496575 0.637207 -0.044006 -0.066284 0.766479 1441496575 0.637207 -0.044006 -0.066284 0.766479 1441496575 0.637207 -0.044006 -0.066284 0.766479 1441496575 0.637207 -0.044006 -0.066284 0.766479 1441496575 0.637207 -0.044006 -0.066284 0.766479 1441496575 0.636780 -0.031555 -0.075928 0.766602 1441496575 0.636780 -0.031555 -0.075928 0.766602 1441496575 0.636780 -0.031555 -0.075928 0.766602 1441496575 0.636780 -0.031555 -0.075928 0.766602 1441496575 0.636780 -0.031555 -0.075928 0.766602 1441496575 0.636780 -0.031555 -0.075928 0.766602 1441496575 0.629944 -0.052979 -0.064819 0.772095 1441496575 0.629944 -0.052979 -0.064819 0.772095 1441496575 0.629944 -0.052979 -0.064819 0.772095 1441496575 0.629944 -0.052979 -0.064819 0.772095 1441496575 0.629944 -0.052979 -0.064819 0.772095 1441496575 0.629944 -0.052979 -0.064819 0.772095 1441496575 0.613098 -0.094727 -0.029724 0.783691 1441496575 0.613098 -0.094727 -0.029724 0.783691 1441496575 0.613098 -0.094727 -0.029724 0.783691 1441496575 0.613098 -0.094727 -0.029724 0.783691 1441496575 0.613098 -0.094727 -0.029724 0.783691 1441496575 0.613098 -0.094727 -0.029724 0.783691 1441496575 0.613098 -0.094727 -0.029724 0.783691 1441496575 0.581421 -0.155762 0.021362 0.798218 1441496575 0.581421 -0.155762 0.021362 0.798218 1441496575 0.581421 -0.155762 0.021362 0.798218 1441496575 0.581421 -0.155762 0.021362 0.798218 1441496575 0.581421 -0.155762 0.021362 0.798218 1441496575 0.581421 -0.155762 0.021362 0.798218 1441496575 0.533020 -0.225464 0.090088 0.810486 1441496575 0.533020 -0.225464 0.090088 0.810486 1441496575 0.533020 -0.225464 0.090088 0.810486 1441496575 0.533020 -0.225464 0.090088 0.810486 1441496575 0.533020 -0.225464 0.090088 0.810486 1441496575 0.533020 -0.225464 0.090088 0.810486 1441496575 0.472900 -0.288818 0.179932 0.812683 1441496575 0.472900 -0.288818 0.179932 0.812683 1441496575 0.472900 -0.288818 0.179932 0.812683 1441496575 0.472900 -0.288818 0.179932 0.812683 1441496575 0.472900 -0.288818 0.179932 0.812683 1441496575 0.472900 -0.288818 0.179932 0.812683 1441496575 0.472900 -0.288818 0.179932 0.812683 1441496575 0.407898 -0.345459 0.281067 0.796997 1441496575 0.407898 -0.345459 0.281067 0.796997 1441496575 0.407898 -0.345459 0.281067 0.796997 1441496575 0.407898 -0.345459 0.281067 0.796997 1441496575 0.407898 -0.345459 0.281067 0.796997 1441496575 0.407898 -0.345459 0.281067 0.796997 1441496575 0.336548 -0.401184 0.373291 0.765747 1441496575 0.336548 -0.401184 0.373291 0.765747 1441496575 0.336548 -0.401184 0.373291 0.765747 1441496575 0.336548 -0.401184 0.373291 0.765747 1441496575 0.336548 -0.401184 0.373291 0.765747 1441496575 0.336548 -0.401184 0.373291 0.765747 1441496575 0.336548 -0.401184 0.373291 0.765747 1441496575 0.265869 -0.446777 0.465515 0.716187 1441496575 0.265869 -0.446777 0.465515 0.716187 1441496575 0.265869 -0.446777 0.465515 0.716187 1441496575 0.265869 -0.446777 0.465515 0.716187 1441496575 0.265869 -0.446777 0.465515 0.716187 1441496575 0.265869 -0.446777 0.465515 0.716187 1441496575 0.196228 -0.473511 0.551697 0.657959 1441496575 0.196228 -0.473511 0.551697 0.657959 1441496575 0.196228 -0.473511 0.551697 0.657959 1441496575 0.196228 -0.473511 0.551697 0.657959 1441496575 0.196228 -0.473511 0.551697 0.657959 1441496575 0.196228 -0.473511 0.551697 0.657959 1441496575 0.143860 -0.476990 0.637878 0.587219 1441496575 0.143860 -0.476990 0.637878 0.587219 1441496575 0.143860 -0.476990 0.637878 0.587219 1441496575 0.143860 -0.476990 0.637878 0.587219 1441496575 0.143860 -0.476990 0.637878 0.587219 1441496575 0.143860 -0.476990 0.637878 0.587219 1441496575 0.143860 -0.476990 0.637878 0.587219 1441496575 0.095520 -0.470093 0.689880 0.542114 1441496575 0.095520 -0.470093 0.689880 0.542114 1441496575 0.095520 -0.470093 0.689880 0.542114 1441496575 0.095520 -0.470093 0.689880 0.542114 1441496575 0.095520 -0.470093 0.689880 0.542114 1441496575 0.095520 -0.470093 0.689880 0.542114 1441496575 0.065857 -0.460815 0.722412 0.511230 1441496575 0.065857 -0.460815 0.722412 0.511230 1441496575 0.065857 -0.460815 0.722412 0.511230 1441496575 0.065857 -0.460815 0.722412 0.511230 1441496575 0.065857 -0.460815 0.722412 0.511230 1441496575 0.065857 -0.460815 0.722412 0.511230 1441496575 0.065857 -0.460815 0.722412 0.511230 1441496575 0.052124 -0.467896 0.729675 0.495911 1441496575 0.052124 -0.467896 0.729675 0.495911 1441496575 0.052124 -0.467896 0.729675 0.495911 1441496575 0.052124 -0.467896 0.729675 0.495911 1441496575 0.052124 -0.467896 0.729675 0.495911 1441496575 0.052124 -0.467896 0.729675 0.495911 1441496575 0.052307 -0.497070 0.715698 0.487793 1441496575 0.052307 -0.497070 0.715698 0.487793 1441496575 0.052307 -0.497070 0.715698 0.487793 1441496575 0.052307 -0.497070 0.715698 0.487793 1441496575 0.052307 -0.497070 0.715698 0.487793 1441496575 0.052307 -0.497070 0.715698 0.487793 1441496576 0.065186 -0.525635 0.689331 0.494202 1441496576 0.065186 -0.525635 0.689331 0.494202 1441496576 0.065186 -0.525635 0.689331 0.494202 1441496576 0.065186 -0.525635 0.689331 0.494202 1441496576 0.065186 -0.525635 0.689331 0.494202 1441496576 0.065186 -0.525635 0.689331 0.494202 1441496576 0.089722 -0.546753 0.643250 0.528381 1441496576 0.089722 -0.546753 0.643250 0.528381 1441496576 0.089722 -0.546753 0.643250 0.528381 1441496576 0.089722 -0.546753 0.643250 0.528381 1441496576 0.089722 -0.546753 0.643250 0.528381 1441496576 0.089722 -0.546753 0.643250 0.528381 1441496576 0.089722 -0.546753 0.643250 0.528381 1441496576 0.128784 -0.558411 0.567444 0.591187 1441496576 0.128784 -0.558411 0.567444 0.591187 1441496576 0.128784 -0.558411 0.567444 0.591187 1441496576 0.128784 -0.558411 0.567444 0.591187 1441496576 0.128784 -0.558411 0.567444 0.591187 1441496576 0.128784 -0.558411 0.567444 0.591187 1441496576 0.198181 -0.555542 0.470398 0.656372 1441496576 0.198181 -0.555542 0.470398 0.656372 1441496576 0.198181 -0.555542 0.470398 0.656372 1441496576 0.198181 -0.555542 0.470398 0.656372 1441496576 0.198181 -0.555542 0.470398 0.656372 1441496576 0.198181 -0.555542 0.470398 0.656372 1441496576 0.198181 -0.555542 0.470398 0.656372 1441496576 0.292664 -0.518311 0.378784 0.708618 1441496576 0.292664 -0.518311 0.378784 0.708618 1441496576 0.292664 -0.518311 0.378784 0.708618 1441496576 0.292664 -0.518311 0.378784 0.708618 1441496576 0.292664 -0.518311 0.378784 0.708618 1441496576 0.292664 -0.518311 0.378784 0.708618 1441496576 0.388123 -0.446594 0.283264 0.754761 1441496576 0.388123 -0.446594 0.283264 0.754761 1441496576 0.388123 -0.446594 0.283264 0.754761 1441496576 0.388123 -0.446594 0.283264 0.754761 1441496576 0.388123 -0.446594 0.283264 0.754761 1441496576 0.388123 -0.446594 0.283264 0.754761 1441496576 0.388123 -0.446594 0.283264 0.754761 1441496576 0.497742 -0.318909 0.209167 0.778931 1441496576 0.497742 -0.318909 0.209167 0.778931 1441496576 0.497742 -0.318909 0.209167 0.778931 1441496576 0.497742 -0.318909 0.209167 0.778931 1441496576 0.497742 -0.318909 0.209167 0.778931 1441496576 0.497742 -0.318909 0.209167 0.778931 1441496576 0.595886 -0.155396 0.157715 0.771851 1441496576 0.595886 -0.155396 0.157715 0.771851 1441496576 0.595886 -0.155396 0.157715 0.771851 1441496576 0.595886 -0.155396 0.157715 0.771851 1441496576 0.595886 -0.155396 0.157715 0.771851 1441496576 0.595886 -0.155396 0.157715 0.771851 1441496576 0.633789 -0.084595 0.067627 0.765808 1441496576 0.633789 -0.084595 0.067627 0.765808 1441496576 0.633789 -0.084595 0.067627 0.765808 1441496576 0.633789 -0.084595 0.067627 0.765808 1441496576 0.633789 -0.084595 0.067627 0.765808 1441496576 0.633789 -0.084595 0.067627 0.765808 1441496576 0.633789 -0.084595 0.067627 0.765808 1441496576 0.634644 -0.051880 0.009521 0.770935 1441496576 0.634644 -0.051880 0.009521 0.770935 1441496576 0.634644 -0.051880 0.009521 0.770935 1441496576 0.634644 -0.051880 0.009521 0.770935 1441496576 0.634644 -0.051880 0.009521 0.770935 1441496576 0.638794 -0.025330 -0.015869 0.768738 1441496576 0.638794 -0.025330 -0.015869 0.768738 1441496576 0.638794 -0.025330 -0.015869 0.768738 1441496576 0.638794 -0.025330 -0.015869 0.768738 1441496576 0.638794 -0.025330 -0.015869 0.768738 1441496576 0.638794 -0.025330 -0.015869 0.768738 1441496576 0.641357 -0.027405 -0.031616 0.766052 1441496576 0.641357 -0.027405 -0.031616 0.766052 1441496576 0.641357 -0.027405 -0.031616 0.766052 1441496576 0.641357 -0.027405 -0.031616 0.766052 1441496576 0.641357 -0.027405 -0.031616 0.766052 1441496576 0.641357 -0.027405 -0.031616 0.766052 1441496576 0.636841 -0.053955 -0.028870 0.768494 1441496576 0.636841 -0.053955 -0.028870 0.768494 1441496576 0.636841 -0.053955 -0.028870 0.768494 1441496576 0.636841 -0.053955 -0.028870 0.768494 1441496576 0.636841 -0.053955 -0.028870 0.768494 1441496576 0.636841 -0.053955 -0.028870 0.768494 1441496576 0.636841 -0.053955 -0.028870 0.768494 1441496576 0.619385 -0.101685 -0.008667 0.778381 1441496576 0.619385 -0.101685 -0.008667 0.778381 1441496576 0.619385 -0.101685 -0.008667 0.778381 1441496576 0.619385 -0.101685 -0.008667 0.778381 1441496576 0.619385 -0.101685 -0.008667 0.778381 1441496576 0.619385 -0.101685 -0.008667 0.778381 1441496576 0.585815 -0.168701 0.027588 0.792175 1441496576 0.585815 -0.168701 0.027588 0.792175 1441496576 0.585815 -0.168701 0.027588 0.792175 1441496576 0.585815 -0.168701 0.027588 0.792175 1441496576 0.585815 -0.168701 0.027588 0.792175 1441496576 0.585815 -0.168701 0.027588 0.792175 1441496576 0.585815 -0.168701 0.027588 0.792175 1441496576 0.537292 -0.242188 0.081726 0.803711 1441496576 0.537292 -0.242188 0.081726 0.803711 1441496576 0.537292 -0.242188 0.081726 0.803711 1441496576 0.537292 -0.242188 0.081726 0.803711 1441496576 0.537292 -0.242188 0.081726 0.803711 1441496576 0.537292 -0.242188 0.081726 0.803711 1441496576 0.473267 -0.320313 0.149353 0.806885 1441496576 0.473267 -0.320313 0.149353 0.806885 1441496576 0.473267 -0.320313 0.149353 0.806885 1441496576 0.473267 -0.320313 0.149353 0.806885 1441496576 0.473267 -0.320313 0.149353 0.806885 1441496576 0.473267 -0.320313 0.149353 0.806885 1441496576 0.409363 -0.378113 0.240356 0.794739 1441496576 0.409363 -0.378113 0.240356 0.794739 1441496576 0.409363 -0.378113 0.240356 0.794739 1441496576 0.409363 -0.378113 0.240356 0.794739 1441496576 0.409363 -0.378113 0.240356 0.794739 1441496576 0.409363 -0.378113 0.240356 0.794739 1441496577 0.344055 -0.428284 0.334595 0.765625 1441496577 0.344055 -0.428284 0.334595 0.765625 1441496577 0.344055 -0.428284 0.334595 0.765625 1441496577 0.344055 -0.428284 0.334595 0.765625 1441496577 0.344055 -0.428284 0.334595 0.765625 1441496577 0.344055 -0.428284 0.334595 0.765625 1441496577 0.278687 -0.470520 0.423157 0.722412 1441496577 0.278687 -0.470520 0.423157 0.722412 1441496577 0.278687 -0.470520 0.423157 0.722412 1441496577 0.278687 -0.470520 0.423157 0.722412 1441496577 0.278687 -0.470520 0.423157 0.722412 1441496577 0.278687 -0.470520 0.423157 0.722412 1441496577 0.220459 -0.500488 0.507751 0.665588 1441496577 0.220459 -0.500488 0.507751 0.665588 1441496577 0.220459 -0.500488 0.507751 0.665588 1441496577 0.220459 -0.500488 0.507751 0.665588 1441496577 0.220459 -0.500488 0.507751 0.665588 1441496577 0.220459 -0.500488 0.507751 0.665588 1441496577 0.164001 -0.515625 0.581116 0.607910 1441496577 0.164001 -0.515625 0.581116 0.607910 1441496577 0.164001 -0.515625 0.581116 0.607910 1441496577 0.164001 -0.515625 0.581116 0.607910 1441496577 0.164001 -0.515625 0.581116 0.607910 1441496577 0.164001 -0.515625 0.581116 0.607910 1441496577 0.124878 -0.511108 0.646179 0.552734 1441496577 0.124878 -0.511108 0.646179 0.552734 1441496577 0.124878 -0.511108 0.646179 0.552734 1441496577 0.124878 -0.511108 0.646179 0.552734 1441496577 0.124878 -0.511108 0.646179 0.552734 1441496577 0.124878 -0.511108 0.646179 0.552734 1441496577 0.088196 -0.500244 0.686584 0.520081 1441496577 0.088196 -0.500244 0.686584 0.520081 1441496577 0.088196 -0.500244 0.686584 0.520081 1441496577 0.088196 -0.500244 0.686584 0.520081 1441496577 0.088196 -0.500244 0.686584 0.520081 1441496577 0.088196 -0.500244 0.686584 0.520081 1441496577 0.065857 -0.486877 0.714294 0.498352 1441496577 0.065857 -0.486877 0.714294 0.498352 1441496577 0.065857 -0.486877 0.714294 0.498352 1441496577 0.065857 -0.486877 0.714294 0.498352 1441496577 0.065857 -0.486877 0.714294 0.498352 1441496577 0.065857 -0.486877 0.714294 0.498352 1441496577 0.053955 -0.490723 0.717529 0.491272 1441496577 0.053955 -0.490723 0.717529 0.491272 1441496577 0.053955 -0.490723 0.717529 0.491272 1441496577 0.053955 -0.490723 0.717529 0.491272 1441496577 0.053955 -0.490723 0.717529 0.491272 1441496577 0.053955 -0.490723 0.717529 0.491272 1441496577 0.055725 -0.511963 0.704346 0.488525 1441496577 0.055725 -0.511963 0.704346 0.488525 1441496577 0.055725 -0.511963 0.704346 0.488525 1441496577 0.055725 -0.511963 0.704346 0.488525 1441496577 0.055725 -0.511963 0.704346 0.488525 1441496577 0.055725 -0.511963 0.704346 0.488525 1441496577 0.062134 -0.538940 0.675720 0.499084 1441496577 0.062134 -0.538940 0.675720 0.499084 1441496577 0.062134 -0.538940 0.675720 0.499084 1441496577 0.062134 -0.538940 0.675720 0.499084 1441496577 0.062134 -0.538940 0.675720 0.499084 1441496577 0.062134 -0.538940 0.675720 0.499084 1441496577 0.075256 -0.563110 0.630859 0.528381 1441496577 0.075256 -0.563110 0.630859 0.528381 1441496577 0.075256 -0.563110 0.630859 0.528381 1441496577 0.075256 -0.563110 0.630859 0.528381 1441496577 0.075256 -0.563110 0.630859 0.528381 1441496577 0.075256 -0.563110 0.630859 0.528381 1441496577 0.115784 -0.577515 0.571289 0.571533 1441496577 0.115784 -0.577515 0.571289 0.571533 1441496577 0.115784 -0.577515 0.571289 0.571533 1441496577 0.115784 -0.577515 0.571289 0.571533 1441496577 0.115784 -0.577515 0.571289 0.571533 1441496577 0.115784 -0.577515 0.571289 0.571533 1441496577 0.181641 -0.572876 0.495178 0.627319 1441496577 0.181641 -0.572876 0.495178 0.627319 1441496577 0.181641 -0.572876 0.495178 0.627319 1441496577 0.181641 -0.572876 0.495178 0.627319 1441496577 0.181641 -0.572876 0.495178 0.627319 1441496577 0.181641 -0.572876 0.495178 0.627319 1441496577 0.263977 -0.545837 0.406677 0.683350 1441496577 0.263977 -0.545837 0.406677 0.683350 1441496577 0.263977 -0.545837 0.406677 0.683350 1441496577 0.263977 -0.545837 0.406677 0.683350 1441496577 0.263977 -0.545837 0.406677 0.683350 1441496577 0.263977 -0.545837 0.406677 0.683350 1441496577 0.263977 -0.545837 0.406677 0.683350 1441496577 0.355408 -0.489990 0.308350 0.733826 1441496577 0.355408 -0.489990 0.308350 0.733826 1441496577 0.355408 -0.489990 0.308350 0.733826 1441496577 0.355408 -0.489990 0.308350 0.733826 1441496577 0.355408 -0.489990 0.308350 0.733826 1441496577 0.355408 -0.489990 0.308350 0.733826 1441496577 0.444214 -0.414124 0.205444 0.767395 1441496577 0.444214 -0.414124 0.205444 0.767395 1441496577 0.444214 -0.414124 0.205444 0.767395 1441496577 0.444214 -0.414124 0.205444 0.767395 1441496577 0.444214 -0.414124 0.205444 0.767395 1441496577 0.444214 -0.414124 0.205444 0.767395 1441496577 0.444214 -0.414124 0.205444 0.767395 1441496577 0.517212 -0.329407 0.098511 0.783691 1441496577 0.517212 -0.329407 0.098511 0.783691 1441496577 0.517212 -0.329407 0.098511 0.783691 1441496577 
0.656250 0.180664 -0.613037 0.401001 1441496581 0.655579 0.181335 -0.611206 0.404602 1441496581 0.655579 0.181335 -0.611206 0.404602 1441496581 0.655579 0.181335 -0.611206 0.404602 1441496581 0.655579 0.181335 -0.611206 0.404602 1441496581 0.655579 0.181335 -0.611206 0.404602 1441496581 0.652588 0.183716 -0.609253 0.411316 1441496581 0.652588 0.183716 -0.609253 0.411316 1441496581 0.652588 0.183716 -0.609253 0.411316 1441496581 0.652588 0.183716 -0.609253 0.411316 1441496581 0.652588 0.183716 -0.609253 0.411316 1441496581 0.652588 0.183716 -0.609253 0.411316 1441496581 0.648926 0.184753 -0.607361 0.419373 1441496581 0.648926 0.184753 -0.607361 0.419373 1441496581 0.648926 0.184753 -0.607361 0.419373 1441496581 0.648926 0.184753 -0.607361 0.419373 1441496581 0.648926 0.184753 -0.607361 0.419373 1441496581 0.648926 0.184753 -0.607361 0.419373 1441496581 0.648926 0.184753 -0.607361 0.419373 1441496581 0.643494 0.188110 -0.604309 0.430481 1441496581 0.643494 0.188110 -0.604309 0.430481 1441496581 0.643494 0.188110 -0.604309 0.430481 1441496581 0.643494 0.188110 -0.604309 0.430481 1441496581 0.643494 0.188110 -0.604309 0.430481 1441496581 0.643494 0.188110 -0.604309 0.430481 1441496581 0.639038 0.190735 -0.600891 0.440674 1441496581 0.639038 0.190735 -0.600891 0.440674 1441496581 0.639038 0.190735 -0.600891 0.440674 1441496581 0.639038 0.190735 -0.600891 0.440674 1441496581 0.639038 0.190735 -0.600891 0.440674 1441496581 0.639038 0.190735 -0.600891 0.440674 1441496581 0.637329 0.187866 -0.599548 0.446106 1441496581 0.637329 0.187866 -0.599548 0.446106 1441496581 0.637329 0.187866 -0.599548 0.446106 1441496581 0.637329 0.187866 -0.599548 0.446106 1441496581 0.637329 0.187866 -0.599548 0.446106 1441496581 0.638306 0.181519 -0.601135 0.445251 1441496581 0.638306 0.181519 -0.601135 0.445251 1441496581 0.638306 0.181519 -0.601135 0.445251 1441496581 0.638306 0.181519 -0.601135 0.445251 1441496581 0.638306 0.181519 -0.601135 0.445251 1441496581 0.638306 0.181519 -0.601135 0.445251 1441496581 0.643188 0.170532 -0.606506 0.435181 1441496581 0.643188 0.170532 -0.606506 0.435181 1441496581 0.643188 0.170532 -0.606506 0.435181 1441496581 0.643188 0.170532 -0.606506 0.435181 1441496581 0.643188 0.170532 -0.606506 0.435181 1441496581 0.643188 0.170532 -0.606506 0.435181 1441496581 0.643188 0.170532 -0.606506 0.435181 1441496581 0.648193 0.159180 -0.613708 0.421692 1441496581 0.648193 0.159180 -0.613708 0.421692 1441496581 0.648193 0.159180 -0.613708 0.421692 1441496581 0.648193 0.159180 -0.613708 0.421692 1441496581 0.648193 0.159180 -0.613708 0.421692 1441496581 0.648193 0.159180 -0.613708 0.421692 1441496581 0.654236 0.143616 -0.623047 0.403870 1441496581 0.654236 0.143616 -0.623047 0.403870 1441496581 0.654236 0.143616 -0.623047 0.403870 1441496581 0.654236 0.143616 -0.623047 0.403870 1441496581 0.654236 0.143616 -0.623047 0.403870 1441496581 0.654236 0.143616 -0.623047 0.403870 1441496581 0.654602 0.131226 -0.630920 0.395203 1441496581 0.654602 0.131226 -0.630920 0.395203 1441496581 0.654602 0.131226 -0.630920 0.395203 1441496581 0.654602 0.131226 -0.630920 0.395203 1441496581 0.645630 0.142456 -0.630981 0.405884 1441496581 0.645630 0.142456 -0.630981 0.405884 1441496581 0.645630 0.142456 -0.630981 0.405884 1441496581 0.645630 0.142456 -0.630981 0.405884 1441496581 0.645630 0.142456 -0.630981 0.405884 1441496581 0.645630 0.142456 -0.630981 0.405884 1441496581 0.645630 0.142456 -0.630981 0.405884 1441496581 0.633118 0.163208 -0.627380 0.422913 1441496581 0.633118 0.163208 -0.627380 0.422913 1441496581 0.633118 0.163208 -0.627380 0.422913 1441496581 0.633118 0.163208 -0.627380 0.422913 1441496581 0.633118 0.163208 -0.627380 0.422913 1441496581 0.633118 0.163208 -0.627380 0.422913 1441496581 0.622192 0.185852 -0.620972 0.438904 1441496581 0.622192 0.185852 -0.620972 0.438904 1441496581 0.622192 0.185852 -0.620972 0.438904 1441496581 0.622192 0.185852 -0.620972 0.438904 1441496581 0.622192 0.185852 -0.620972 0.438904 1441496581 0.622192 0.185852 -0.620972 0.438904 1441496581 0.617371 0.195923 -0.616272 0.447876 1441496581 0.617371 0.195923 -0.616272 0.447876 1441496581 0.617371 0.195923 -0.616272 0.447876 1441496581 0.617371 0.195923 -0.616272 0.447876 1441496581 0.617371 0.195923 -0.616272 0.447876 1441496581 0.617371 0.195923 -0.616272 0.447876 1441496581 0.617371 0.195923 -0.616272 0.447876 1441496581 0.616577 0.194397 -0.614258 0.452393 1441496581 0.616577 0.194397 -0.614258 0.452393 1441496581 0.616577 0.194397 -0.614258 0.452393 1441496581 0.616577 0.194397 -0.614258 0.452393 1441496581 0.616577 0.194397 -0.614258 0.452393 1441496581 0.616577 0.194397 -0.614258 0.452393 1441496581 0.619263 0.185486 -0.614136 0.452698 1441496581 0.619263 0.185486 -0.614136 0.452698 1441496581 0.619263 0.185486 -0.614136 0.452698 1441496581 0.619263 0.185486 -0.614136 0.452698 1441496581 0.619263 0.185486 -0.614136 0.452698 1441496581 0.619263 0.185486 -0.614136 0.452698 1441496581 0.625977 0.169861 -0.616211 0.446716 1441496581 0.625977 0.169861 -0.616211 0.446716 1441496581 0.625977 0.169861 -0.616211 0.446716 1441496581 0.625977 0.169861 -0.616211 0.446716 1441496581 0.625977 0.169861 -0.616211 0.446716 1441496581 0.625977 0.169861 -0.616211 0.446716 1441496581 0.633850 0.153442 -0.618896 0.437683 1441496582 0.633850 0.153442 -0.618896 0.437683 1441496582 0.633850 0.153442 -0.618896 0.437683 1441496582 0.633850 0.153442 -0.618896 0.437683 1441496582 0.633850 0.153442 -0.618896 0.437683 1441496582 0.633850 0.153442 -0.618896 0.437683 1441496582 0.640869 0.140381 -0.621033 0.428772 1441496582 0.640869 0.140381 -0.621033 0.428772 1441496582 0.640869 0.140381 -0.621033 0.428772 1441496582 0.640869 0.140381 -0.621033 0.428772 1441496582 0.640869 0.140381 -0.621033 0.428772 1441496582 0.640869 0.140381 -0.621033 0.428772 1441496582 0.647034 0.130188 -0.625061 0.416748 1441496582 0.647034 0.130188 -0.625061 0.416748 1441496582 0.647034 0.130188 -0.625061 0.416748 1441496582 0.647034 0.130188 -0.625061 0.416748 1441496582 0.647034 0.130188 -0.625061 0.416748 1441496582 0.647034 0.130188 -0.625061 0.416748 1441496582 0.654602 0.114380 -0.632751 0.397461 1441496582 0.654602 0.114380 -0.632751 0.397461 1441496582 0.654602 0.114380 -0.632751 0.397461 1441496582 0.654602 0.114380 -0.632751 0.397461 1441496582 0.654602 0.114380 -0.632751 0.397461 1441496582 0.654602 0.114380 -0.632751 0.397461 1441496582 0.664490 0.094360 -0.640198 0.373718 1441496582 0.664490 0.094360 -0.640198 0.373718 1441496582 0.664490 0.094360 -0.640198 0.373718 1441496582 0.664490 0.094360 -0.640198 0.373718 1441496582 0.664490 0.094360 -0.640198 0.373718 1441496582 0.664490 0.094360 -0.640198 0.373718 1441496582 0.675781 0.069275 -0.645935 0.348328 1441496582 0.675781 0.069275 -0.645935 0.348328 1441496582 0.675781 0.069275 -0.645935 0.348328 1441496582 0.675781 0.069275 -0.645935 0.348328 1441496582 0.675781 0.069275 -0.645935 0.348328 1441496582 0.675781 0.069275 -0.645935 0.348328 1441496582 0.680420 0.058716 -0.647522 0.338074 1441496582 0.680420 0.058716 -0.647522 0.338074 1441496582 0.680420 0.058716 -0.647522 0.338074 1441496582 0.680420 0.058716 -0.647522 0.338074 1441496582 0.681030 0.060364 -0.646851 0.337769 1441496582 0.681030 0.060364 -0.646851 0.337769 1441496582 0.681030 0.060364 -0.646851 0.337769 1441496582 0.681030 0.060364 -0.646851 0.337769 1441496582 0.681030 0.060364 -0.646851 0.337769 1441496582 0.679443 0.070129 -0.645081 0.342468 1441496582 0.679443 0.070129 -0.645081 0.342468 1441496582 0.679443 0.070129 -0.645081 0.342468 1441496582 0.679443 0.070129 -0.645081 0.342468 1441496582 0.679443 0.070129 -0.645081 0.342468 1441496582 0.676880 0.080139 -0.642761 0.349609 1441496582 0.676880 0.080139 -0.642761 0.349609 1441496582 0.676880 0.080139 -0.642761 0.349609 1441496582 0.676880 0.080139 -0.642761 0.349609 1441496582 0.676880 0.080139 -0.642761 0.349609 1441496582 0.676880 0.080139 -0.642761 0.349609 1441496582 0.671936 0.093750 -0.638916 0.362549 1441496582 0.671936 0.093750 -0.638916 0.362549 1441496582 0.671936 0.093750 -0.638916 0.362549 1441496582 0.671936 0.093750 -0.638916 0.362549 1441496582 0.671936 0.093750 -0.638916 0.362549 1441496582 0.671936 0.093750 -0.638916 0.362549 1441496582 0.665771 0.108521 -0.634705 0.376953 1441496582 0.665771 0.108521 -0.634705 0.376953 1441496582 0.665771 0.108521 -0.634705 0.376953 1441496582 0.665771 0.108521 -0.634705 0.376953 1441496582 0.665771 0.108521 -0.634705 0.376953 1441496582 0.665771 0.108521 -0.634705 0.376953 1441496582 0.659790 0.120483 -0.631165 0.389587 1441496582 0.659790 0.120483 -0.631165 0.389587 1441496582 0.659790 0.120483 -0.631165 0.389587 1441496582 0.659790 0.120483 -0.631165 0.389587 1441496582 0.652832 0.131348 -0.628540 0.401917 1441496582 0.652832 0.131348 -0.628540 0.401917 1441496582 0.652832 0.131348 -0.628540 0.401917 1441496582 0.652832 0.131348 -0.628540 0.401917 1441496582 0.652832 0.131348 -0.628540 0.401917 1441496582 0.652832 0.131348 -0.628540 0.401917 1441496582 0.652832 0.131348 -0.628540 0.401917 1441496582 0.643982 0.145081 -0.625793 0.415405 1441496582 0.643982 0.145081 -0.625793 0.415405 1441496582 0.643982 0.145081 -0.625793 0.415405 1441496582 0.643982 0.145081 -0.625793 0.415405 1441496582 0.643982 0.145081 -0.625793 0.415405 1441496582 0.643982 0.145081 -0.625793 0.415405 1441496582 0.636108 0.158203 -0.623596 0.426025 1441496582 0.636108 0.158203 -0.623596 0.426025 1441496582 0.636108 0.158203 -0.623596 0.426025 1441496582 0.636108 0.158203 -0.623596 0.426025 1441496582 0.636108 0.158203 -0.623596 0.426025 1441496582 0.636108 0.158203 -0.623596 0.426025 1441496582 0.628540 0.170532 -0.621155 0.435791 1441496582 0.628540 0.170532 -0.621155 0.435791 1441496582 0.628540 0.170532 -0.621155 0.435791 1441496582 0.628540 0.170532 -0.621155 0.435791 1441496582 0.628540 0.170532 -0.621155 0.435791 1441496582 0.628540 0.170532 -0.621155 0.435791 1441496582 0.623352 0.179138 -0.619324 0.442505 1441496582 0.623352 0.179138 -0.619324 0.442505 1441496582 0.623352 0.179138 -0.619324 0.442505 1441496582 0.623352 0.179138 -0.619324 0.442505 1441496582 0.623352 0.179138 -0.619324 0.442505 1441496582 0.623352 0.179138 -0.619324 0.442505 1441496582 0.620789 0.181091 -0.620300 0.443848 1441496583 0.620789 0.181091 -0.620300 0.443848 1441496583 0.620789 0.181091 -0.620300 0.443848 1441496583 0.620789 0.181091 -0.620300 0.443848 1441496583 0.620789 0.181091 -0.620300 0.443848 1441496583 0.620789 0.181091 -0.620300 0.443848 1441496583 0.620422 0.178162 -0.621887 0.443359 1441496583 0.620422 0.178162 -0.621887 0.443359 1441496583 0.620422 0.178162 -0.621887 0.443359 1441496583 0.620422 0.178162 -0.621887 0.443359 1441496583 0.620422 0.178162 -0.621887 0.443359 1441496583 0.620422 0.178162 -0.621887 0.443359 1441496583 0.622375 0.173767 -0.621887 0.442383 1441496583 0.622375 0.173767 -0.621887 0.442383 1441496583 0.622375 0.173767 -0.621887 0.442383 1441496583 0.622375 0.173767 -0.621887 0.442383 1441496583 0.622375 0.173767 -0.621887 0.442383 1441496583 0.622375 0.173767 -0.621887 0.442383 1441496583 0.628174 0.161743 -0.623291 0.436646 1441496583 0.628174 0.161743 -0.623291 0.436646 1441496583 0.628174 0.161743 -0.623291 0.436646 1441496583 0.628174 0.161743 -0.623291 0.436646 1441496583 0.628174 0.161743 -0.623291 0.436646 1441496583 0.628174 0.161743 -0.623291 0.436646 1441496583 0.637939 0.134460 -0.632690 0.417908 1441496583 0.637939 0.134460 -0.632690 0.417908 1441496583 0.637939 0.134460 -0.632690 0.417908 1441496583 0.637939 0.134460 -0.632690 0.417908 1441496583 0.637939 0.134460 -0.632690 0.417908 1441496583 0.637939 0.134460 -0.632690 0.417908 1441496583 0.647644 0.096741 -0.646912 0.390747 1441496583 0.647644 0.096741 -0.646912 0.390747 1441496583 0.647644 0.096741 -0.646912 0.390747 1441496583 0.647644 0.096741 -0.646912 0.390747 1441496583 0.647644 0.096741 -0.646912 0.390747 1441496583 0.647644 0.096741 -0.646912 0.390747 1441496583 0.651917 0.079590 -0.652527 0.377869 1441496583 0.651917 0.079590 -0.652527 0.377869 1441496583 0.651917 0.079590 -0.652527 0.377869 1441496583 0.651917 0.079590 -0.652527 0.377869 1441496583 0.651917 0.079590 -0.652527 0.377869 1441496583 0.651917 0.079590 -0.652527 0.377869 1441496583 0.657715 0.068848 -0.656921 0.362122 1441496583 0.657715 0.068848 -0.656921 0.362122 1441496583 0.657715 0.068848 -0.656921 0.362122 1441496583 0.657715 0.068848 -0.656921 0.362122 1441496583 0.657715 0.068848 -0.656921 0.362122 1441496583 0.657715 0.068848 -0.656921 0.362122 1441496583 0.657715 0.068848 -0.656921 0.362122 1441496583 0.664795 0.053345 -0.664490 0.337158 1441496583 0.664795 0.053345 -0.664490 0.337158 1441496583 0.664795 0.053345 -0.664490 0.337158 1441496583 0.664795 0.053345 -0.664490 0.337158 1441496583 0.664795 0.053345 -0.664490 0.337158 1441496583 0.664795 0.053345 -0.664490 0.337158 1441496583 0.671509 0.032166 -0.674011 0.306152 1441496583 0.671509 0.032166 -0.674011 0.306152 1441496583 0.671509 0.032166 -0.674011 0.306152 1441496583 0.671509 0.032166 -0.674011 0.306152 1441496583 0.671509 0.032166 -0.674011 0.306152 1441496583 0.671509 0.032166 -0.674011 0.306152 1441496583 0.671509 0.032166 -0.674011 0.306152 1441496583 0.677429 0.013611 -0.680969 0.277771 1441496583 0.677429 0.013611 -0.680969 0.277771 1441496583 0.677429 0.013611 -0.680969 0.277771 1441496583 0.677429 0.013611 -0.680969 0.277771 1441496583 0.677429 0.013611 -0.680969 0.277771 1441496583 0.677429 0.013611 -0.680969 0.277771 1441496583 0.683960 -0.010071 -0.683899 0.253723 1441496583 0.683960 -0.010071 -0.683899 0.253723 1441496583 0.683960 -0.010071 -0.683899 0.253723 1441496583 0.683960 -0.010071 -0.683899 0.253723 1441496583 0.683960 -0.010071 -0.683899 0.253723 1441496583 0.683960 -0.010071 -0.683899 0.253723 1441496583 0.685730 -0.025269 -0.685730 0.242676 1441496583 0.685730 -0.025269 -0.685730 0.242676 1441496583 0.685730 -0.025269 -0.685730 0.242676 1441496583 0.685730 -0.025269 -0.685730 0.242676 1441496583 0.685730 -0.025269 -0.685730 0.242676 1441496583 0.685730 -0.025269 -0.685730 0.242676 1441496583 0.685730 -0.025269 -0.685730 0.242676 1441496583 0.687073 -0.031250 -0.686157 0.236816 1441496583 0.687073 -0.031250 -0.686157 0.236816 1441496583 0.687073 -0.031250 -0.686157 0.236816 1441496583 0.687073 -0.031250 -0.686157 0.236816 1441496583 0.687073 -0.031250 -0.686157 0.236816 1441496583 0.687073 -0.031250 -0.686157 0.236816 1441496583 0.686462 -0.034912 -0.688049 0.232605 1441496583 0.686462 -0.034912 -0.688049 0.232605 1441496583 0.686462 -0.034912 -0.688049 0.232605 1441496583 0.686462 -0.034912 -0.688049 0.232605 1441496583 0.686462 -0.034912 -0.688049 0.232605 1441496583 0.686462 -0.034912 -0.688049 0.232605 1441496583 0.681824 -0.033203 -0.691711 0.235779 1441496583 0.681824 -0.033203 -0.691711 0.235779 1441496583 0.681824 -0.033203 -0.691711 0.235779 1441496583 0.681824 -0.033203 -0.691711 0.235779 1441496583 0.681824 -0.033203 -0.691711 0.235779 1441496583 0.681824 -0.033203 -0.691711 0.235779 1441496583 0.677429 -0.017822 -0.691895 0.249084 1441496583 0.677429 -0.017822 -0.691895 0.249084 1441496583 0.677429 -0.017822 -0.691895 0.249084 1441496583 0.677429 -0.017822 -0.691895 0.249084 1441496583 0.677429 -0.017822 -0.691895 0.249084 1441496583 0.677429 -0.017822 -0.691895 0.249084 1441496583 0.677429 -0.017822 -0.691895 0.249084 1441496583 0.674316 -0.005249 -0.689087 0.265320 1441496583 0.674316 -0.005249 -0.689087 0.265320 1441496583 0.674316 -0.005249 -0.689087 0.265320 1441496583 0.674316 -0.005249 -0.689087 0.265320 1441496583 0.674316 -0.005249 -0.689087 0.265320 1441496583 0.674316 -0.005249 -0.689087 0.265320 1441496583 0.671082 0.006714 -0.685852 0.281494 1441496584 0.671082 0.006714 -0.685852 0.281494 1441496584 0.671082 0.006714 -0.685852 0.281494 1441496584 0.671082 0.006714 -0.685852 0.281494 1441496584 0.671082 0.006714 -0.685852 0.281494 1441496584 0.665100 0.006531 -0.687134 0.292236 1441496584 0.665100 0.006531 -0.687134 0.292236 1441496584 0.665100 0.006531 -0.687134 0.292236 1441496584 0.665100 0.006531 -0.687134 0.292236 1441496584 0.665100 0.006531 -0.687134 0.292236 1441496584 0.665100 0.006531 -0.687134 0.292236 1441496584 0.665100 0.006531 -0.687134 0.292236 1441496584 0.657776 0.014526 -0.687561 0.307068 1441496584 0.657776 0.014526 -0.687561 0.307068 1441496584 0.657776 0.014526 -0.687561 0.307068 1441496584 0.657776 0.014526 -0.687561 0.307068 1441496584 0.657776 0.014526 -0.687561 0.307068 1441496584 0.657776 0.014526 -0.687561 0.307068 1441496584 0.657776 0.014526 -0.687561 0.307068 1441496584 0.651001 0.028870 -0.686584 0.322388 1441496584 0.651001 0.028870 -0.686584 0.322388 1441496584 0.651001 0.028870 -0.686584 0.322388 1441496584 0.651001 0.028870 -0.686584 0.322388 1441496584 0.651001 0.028870 -0.686584 0.322388 1441496584 0.651001 0.028870 -0.686584 0.322388 1441496584 0.645447 0.044800 -0.684387 0.336121 1441496584 0.645447 0.044800 -0.684387 0.336121 1441496584 0.645447 0.044800 -0.684387 0.336121 1441496584 0.645447 0.044800 -0.684387 0.336121 1441496584 0.645447 0.044800 -0.684387 0.336121 1441496584 0.645447 0.044800 -0.684387 0.336121 1441496584 0.640747 0.059509 -0.681152 0.349182 1441496584 0.640747 0.059509 -0.681152 0.349182 1441496584 0.640747 0.059509 -0.681152 0.349182 1441496584 0.640747 0.059509 -0.681152 0.349182 1441496584 0.640747 0.059509 -0.681152 0.349182 1441496584 0.640747 0.059509 -0.681152 0.349182 1441496584 0.637817 0.070129 -0.677185 0.360107 1441496584 0.637817 0.070129 -0.677185 0.360107 1441496584 0.637817 0.070129 -0.677185 0.360107 1441496584 0.637817 0.070129 -0.677185 0.360107 1441496584 0.637817 0.070129 -0.677185 0.360107 1441496584 0.637817 0.070129 -0.677185 0.360107 1441496584 0.637634 0.072937 -0.674011 0.365662 1441496584 0.637634 0.072937 -0.674011 0.365662 1441496584 0.637634 0.072937 -0.674011 0.365662 1441496584 0.637634 0.072937 -0.674011 0.365662 1441496584 0.637634 0.072937 -0.674011 0.365662 1441496584 0.637634 0.072937 -0.674011 0.365662 1441496584 0.640320 0.067383 -0.671875 0.366089 1441496584 0.640320 0.067383 -0.671875 0.366089 1441496584 0.640320 0.067383 -0.671875 0.366089 1441496584 0.640320 0.067383 -0.671875 0.366089 1441496584 0.640320 0.067383 -0.671875 0.366089 1441496584 0.640320 0.067383 -0.671875 0.366089 1441496584 0.646729 0.052002 -0.671753 0.357422 1441496584 0.646729 0.052002 -0.671753 0.357422 1441496584 0.646729 0.052002 -0.671753 0.357422 1441496584 0.646729 0.052002 -0.671753 0.357422 1441496584 0.646729 0.052002 -0.671753 0.357422 1441496584 0.646729 0.052002 -0.671753 0.357422 1441496584 0.646729 0.052002 -0.671753 0.357422 1441496584 0.655884 0.022156 -0.676697 0.333801 1441496584 0.655884 0.022156 -0.676697 0.333801 1441496584 0.655884 0.022156 -0.676697 0.333801 1441496584 0.655884 0.022156 -0.676697 0.333801 1441496584 0.655884 0.022156 -0.676697 0.333801 1441496584 0.655884 0.022156 -0.676697 0.333801 1441496584 0.662354 -0.008118 -0.683350 0.306946 1441496584 0.662354 -0.008118 -0.683350 0.306946 1441496584 0.662354 -0.008118 -0.683350 0.306946 1441496584 0.662354 -0.008118 -0.683350 0.306946 1441496584 0.662354 -0.008118 -0.683350 0.306946 1441496584 0.662354 -0.008118 -0.683350 0.306946 1441496584 0.662354 -0.008118 -0.683350 0.306946 1441496584 0.667236 -0.027466 -0.688538 0.282715 1441496584 0.667236 -0.027466 -0.688538 0.282715 1441496584 0.667236 -0.027466 -0.688538 0.282715 1441496584 0.667236 -0.027466 -0.688538 0.282715 1441496584 0.667236 -0.027466 -0.688538 0.282715 1441496584 0.667236 -0.027466 -0.688538 0.282715 1441496584 0.671692 -0.038269 -0.692810 0.259644 1441496584 0.671692 -0.038269 -0.692810 0.259644 1441496584 0.671692 -0.038269 -0.692810 0.259644 1441496584 0.671692 -0.038269 -0.692810 0.259644 1441496584 0.671692 -0.038269 -0.692810 0.259644 1441496584 0.671692 -0.038269 -0.692810 0.259644 1441496584 0.675171 -0.047241 -0.697144 0.236328 1441496584 0.675171 -0.047241 -0.697144 0.236328 1441496584 0.675171 -0.047241 -0.697144 0.236328 1441496584 0.675171 -0.047241 -0.697144 0.236328 1441496584 0.675171 -0.047241 -0.697144 0.236328 1441496584 0.675171 -0.047241 -0.697144 0.236328 1441496584 0.675171 -0.047241 -0.697144 0.236328 1441496584 0.678467 -0.060059 -0.701660 0.209167 1441496584 0.678467 -0.060059 -0.701660 0.209167 1441496584 0.678467 -0.060059 -0.701660 0.209167 1441496584 0.678467 -0.060059 -0.701660 0.209167 1441496584 0.678467 -0.060059 -0.701660 0.209167 1441496584 0.678467 -0.060059 -0.701660 0.209167 1441496584 0.683044 -0.081970 -0.703430 0.178833 1441496584 0.683044 -0.081970 -0.703430 0.178833 1441496584 0.683044 -0.081970 -0.703430 0.178833 1441496584 0.683044 -0.081970 -0.703430 0.178833 1441496584 0.683044 -0.081970 -0.703430 0.178833 1441496584 0.683044 -0.081970 -0.703430 0.178833 1441496584 0.683044 -0.081970 -0.703430 0.178833 1441496584 0.684448 -0.104187 -0.701843 0.167480 1441496584 0.684448 -0.104187 -0.701843 0.167480 1441496584 0.684448 -0.104187 -0.701843 0.167480 1441496584 0.684448 -0.104187 -0.701843 0.167480 1441496584 0.684448 -0.104187 -0.701843 0.167480 1441496584 0.684448 -0.104187 -0.701843 0.167480 1441496584 0.685364 -0.100403 -0.700012 0.173584 1441496584 0.685364 -0.100403 -0.700012 0.173584 1441496584 0.685364 -0.100403 -0.700012 0.173584 1441496585 0.685364 -0.100403 -0.700012 0.173584 1441496585 0.685364 -0.100403 -0.700012 0.173584 1441496585 0.685364 -0.100403 -0.700012 0.173584 1441496585 0.685364 -0.100403 -0.700012 0.173584 1441496585 0.684875 -0.094299 -0.700317 0.177979 1441496585 0.684875 -0.094299 -0.700317 0.177979 1441496585 0.684875 -0.094299 -0.700317 0.177979 1441496585 0.682556 -0.085754 -0.700928 0.188477 1441496585 0.682556 -0.085754 -0.700928 0.188477 1441496585 0.682556 -0.085754 -0.700928 0.188477 1441496585 0.682556 -0.085754 -0.700928 0.188477 1441496585 0.681274 -0.069702 -0.699707 0.203552 1441496585 0.681274 -0.069702 -0.699707 0.203552 1441496585 0.681274 -0.069702 -0.699707 0.203552 1441496585 0.681274 -0.069702 -0.699707 0.203552 1441496585 0.681274 -0.069702 -0.699707 0.203552 1441496585 0.679443 -0.056946 -0.698853 0.216064 1441496585 0.679443 -0.056946 -0.698853 0.216064 1441496585 0.679443 -0.056946 -0.698853 0.216064 1441496585 0.679443 -0.056946 -0.698853 0.216064 1441496585 0.679443 -0.056946 -0.698853 0.216064 1441496585 0.679443 -0.056946 -0.698853 0.216064 1441496585 0.676453 -0.050537 -0.699097 0.226196 1441496585 0.676453 -0.050537 -0.699097 0.226196 1441496585 0.676453 -0.050537 -0.699097 0.226196 1441496585 0.676453 -0.050537 -0.699097 0.226196 1441496585 0.676453 -0.050537 -0.699097 0.226196 1441496585 0.676453 -0.050537 -0.699097 0.226196 1441496585 0.676453 -0.050537 -0.699097 0.226196 1441496585 0.672058 -0.044800 -0.699707 0.238098 1441496585 0.672058 -0.044800 -0.699707 0.238098 1441496585 0.672058 -0.044800 -0.699707 0.238098 1441496585 0.672058 -0.044800 -0.699707 0.238098 1441496585 0.672058 -0.044800 -0.699707 0.238098 1441496585 0.672058 -0.044800 -0.699707 0.238098 1441496585 0.667236 -0.038086 -0.700317 0.250671 1441496585 0.667236 -0.038086 -0.700317 0.250671 1441496585 0.667236 -0.038086 -0.700317 0.250671 1441496585 0.667236 -0.038086 -0.700317 0.250671 1441496585 0.667236 -0.038086 -0.700317 0.250671 1441496585 0.667236 -0.038086 -0.700317 0.250671 1441496585 0.662903 -0.030518 -0.700378 0.262817 1441496585 0.662903 -0.030518 -0.700378 0.262817 1441496585 0.662903 -0.030518 -0.700378 0.262817 1441496585 0.662903 -0.030518 -0.700378 0.262817 1441496585 0.662903 -0.030518 -0.700378 0.262817 1441496585 0.662903 -0.030518 -0.700378 0.262817 1441496585 0.662903 -0.030518 -0.700378 0.262817 1441496585 0.659729 -0.025085 -0.700562 0.270935 1441496585 0.659729 -0.025085 -0.700562 0.270935 1441496585 0.659729 -0.025085 -0.700562 0.270935 1441496585 0.659729 -0.025085 -0.700562 0.270935 1441496585 0.659729 -0.025085 -0.700562 0.270935 1441496585 0.659729 -0.025085 -0.700562 0.270935 1441496585 0.658142 -0.019531 -0.700500 0.275208 1441496585 0.658142 -0.019531 -0.700500 0.275208 1441496585 0.658142 -0.019531 -0.700500 0.275208 1441496585 0.658142 -0.019531 -0.700500 0.275208 1441496585 0.658142 -0.019531 -0.700500 0.275208 1441496585 0.658142 -0.019531 -0.700500 0.275208 1441496585 0.658020 -0.012146 -0.699890 0.277527 1441496585 0.658020 -0.012146 -0.699890 0.277527 1441496585 0.658020 -0.012146 -0.699890 0.277527 1441496585 0.658020 -0.012146 -0.699890 0.277527 1441496585 0.658020 -0.012146 -0.699890 0.277527 1441496585 0.658020 -0.012146 -0.699890 0.277527 1441496585 0.658936 -0.005676 -0.698914 0.278015 1441496585 0.658936 -0.005676 -0.698914 0.278015 1441496585 0.658936 -0.005676 -0.698914 0.278015 1441496585 0.658936 -0.005676 -0.698914 0.278015 1441496585 0.658936 -0.005676 -0.698914 0.278015 1441496585 0.658936 -0.005676 -0.698914 0.278015 1441496585 0.658936 -0.005676 -0.698914 0.278015 1441496585 0.660034 -0.005737 -0.698608 0.276184 1441496585 0.660034 -0.005737 -0.698608 0.276184 1441496585 0.660034 -0.005737 -0.698608 0.276184 1441496585 0.660034 -0.005737 -0.698608 0.276184 1441496585 0.660034 -0.005737 -0.698608 0.276184 1441496585 0.660034 -0.005737 -0.698608 0.276184 1441496585 0.661682 -0.011963 -0.699097 0.270691 1441496585 0.661682 -0.011963 -0.699097 0.270691 1441496585 0.661682 -0.011963 -0.699097 0.270691 1441496585 0.661682 -0.011963 -0.699097 0.270691 1441496585 0.661682 -0.011963 -0.699097 0.270691 1441496585 0.661682 -0.011963 -0.699097 0.270691 1441496585 0.661682 -0.011963 -0.699097 0.270691 1441496585 0.664001 -0.024170 -0.700623 0.260132 1441496585 0.664001 -0.024170 -0.700623 0.260132 1441496585 0.664001 -0.024170 -0.700623 0.260132 1441496585 0.664001 -0.024170 -0.700623 0.260132 1441496585 0.664001 -0.024170 -0.700623 0.260132 1441496585 0.664001 -0.024170 -0.700623 0.260132 1441496585 0.665771 -0.037292 -0.702576 0.248596 1441496585 0.665771 -0.037292 -0.702576 0.248596 1441496585 0.665771 -0.037292 -0.702576 0.248596 1441496585 0.665771 -0.037292 -0.702576 0.248596 1441496585 0.665771 -0.037292 -0.702576 0.248596 1441496585 0.665771 -0.037292 -0.702576 0.248596 1441496585 0.665771 -0.037292 -0.702576 0.248596 1441496585 0.667114 -0.050354 -0.704285 0.237427 1441496585 0.667114 -0.050354 -0.704285 0.237427 1441496585 0.667114 -0.050354 -0.704285 0.237427 1441496585 0.667114 -0.050354 -0.704285 0.237427 1441496585 0.667114 -0.050354 -0.704285 0.237427 1441496585 0.667114 -0.050354 -0.704285 0.237427 1441496585 0.668762 -0.066345 -0.705994 0.223450 1441496585 0.668762 -0.066345 -0.705994 0.223450 1441496585 0.668762 -0.066345 -0.705994 0.223450 1441496585 0.668762 -0.066345 -0.705994 0.223450 1441496585 0.668762 -0.066345 -0.705994 0.223450 1441496585 0.668762 -0.066345 -0.705994 0.223450 1441496586 0.668762 -0.066345 -0.705994 0.223450 1441496586 0.670410 -0.083374 -0.707214 0.208374 1441496586 0.670410 -0.083374 -0.707214 0.208374 1441496586 0.670410 -0.083374 -0.707214 0.208374 1441496586 0.670410 -0.083374 -0.707214 0.208374 1441496586 0.670410 -0.083374 -0.707214 0.208374 1441496586 0.670410 -0.083374 -0.707214 0.208374 1441496586 0.670410 -0.083374 -0.707214 0.208374 1441496586 0.671753 -0.096985 -0.707764 0.196045 1441496586 0.671753 -0.096985 -0.707764 0.196045 1441496586 0.671753 -0.096985 -0.707764 0.196045 1441496586 0.671753 -0.096985 -0.707764 0.196045 1441496586 0.671753 -0.096985 -0.707764 0.196045 1441496586 0.671753 -0.096985 -0.707764 0.196045 1441496586 0.673950 -0.103943 -0.707092 0.187134 1441496586 0.673950 -0.103943 -0.707092 0.187134 1441496586 0.673950 -0.103943 -0.707092 0.187134 1441496586 0.673950 -0.103943 -0.707092 0.187134 1441496586 0.673950 -0.103943 -0.707092 0.187134 1441496586 0.673950 -0.103943 -0.707092 0.187134 1441496586 0.675476 -0.113647 -0.707031 0.175659 1441496586 0.675476 -0.113647 -0.707031 0.175659 1441496586 0.675476 -0.113647 -0.707031 0.175659 1441496586 0.675476 -0.113647 -0.707031 0.175659 1441496586 0.675476 -0.113647 -0.707031 0.175659 1441496586 0.675476 -0.113647 -0.707031 0.175659 1441496586 0.675720 -0.120544 -0.707336 0.168762 1441496586 0.675720 -0.120544 -0.707336 0.168762 1441496586 0.675720 -0.120544 -0.707336 0.168762 1441496586 0.675720 -0.120544 -0.707336 0.168762 1441496586 0.675720 -0.120544 -0.707336 0.168762 1441496586 0.675720 -0.120544 -0.707336 0.168762 1441496586 0.675720 -0.120544 -0.707336 0.168762 1441496586 0.675598 -0.119568 -0.708130 0.166748 1441496586 0.675598 -0.119568 -0.708130 0.166748 1441496586 0.675598 -0.119568 -0.708130 0.166748 1441496586 0.675598 -0.119568 -0.708130 0.166748 1441496586 0.675598 -0.119568 -0.708130 0.166748 1441496586 0.675598 -0.119568 -0.708130 0.166748 1441496586 0.676270 -0.112549 -0.709106 0.164734 1441496586 0.676270 -0.112549 -0.709106 0.164734 1441496586 0.676270 -0.112549 -0.709106 0.164734 1441496586 0.676270 -0.112549 -0.709106 0.164734 1441496586 0.676270 -0.112549 -0.709106 0.164734 1441496586 0.676270 -0.112549 -0.709106 0.164734 1441496586 0.676453 -0.108582 -0.710144 0.162292 1441496586 0.676453 -0.108582 -0.710144 0.162292 1441496586 0.676453 -0.108582 -0.710144 0.162292 1441496586 0.676453 -0.108582 -0.710144 0.162292 1441496586 0.676453 -0.108582 -0.710144 0.162292 1441496586 0.676453 -0.108582 -0.710144 0.162292 1441496586 0.675476 -0.106506 -0.710510 0.165955 1441496586 0.675476 -0.106506 -0.710510 0.165955 1441496586 0.675476 -0.106506 -0.710510 0.165955 1441496586 0.675476 -0.106506 -0.710510 0.165955 1441496586 0.675476 -0.106506 -0.710510 0.165955 1441496586 0.675476 -0.106506 -0.710510 0.165955 1441496586 0.673706 -0.099121 -0.710266 0.178467 1441496586 0.673706 -0.099121 -0.710266 0.178467 1441496586 0.673706 -0.099121 -0.710266 0.178467 1441496586 0.673706 -0.099121 -0.710266 0.178467 1441496586 0.673706 -0.099121 -0.710266 0.178467 1441496586 0.673706 -0.099121 -0.710266 0.178467 1441496586 0.673706 -0.099121 -0.710266 0.178467 1441496586 0.672424 -0.084778 -0.708313 0.197388 1441496586 
0.676514 -0.054382 -0.610107 0.408813 1441496589 0.676514 -0.054382 -0.610107 0.408813 1441496589 0.676514 -0.054382 -0.610107 0.408813 1441496589 0.676514 -0.054382 -0.610107 0.408813 1441496589 0.676514 -0.054382 -0.610107 0.408813 1441496589 0.667786 -0.104675 -0.548157 0.492554 1441496589 0.667786 -0.104675 -0.548157 0.492554 1441496589 0.667786 -0.104675 -0.548157 0.492554 1441496589 0.667786 -0.104675 -0.548157 0.492554 1441496589 0.667786 -0.104675 -0.548157 0.492554 1441496589 0.650330 -0.154236 -0.471069 0.575562 1441496589 0.650330 -0.154236 -0.471069 0.575562 1441496589 0.650330 -0.154236 -0.471069 0.575562 1441496589 0.650330 -0.154236 -0.471069 0.575562 1441496589 0.650330 -0.154236 -0.471069 0.575562 1441496589 0.650330 -0.154236 -0.471069 0.575562 1441496589 0.650330 -0.154236 -0.471069 0.575562 1441496589 0.622253 -0.203857 -0.381531 0.652405 1441496589 0.622253 -0.203857 -0.381531 0.652405 1441496589 0.622253 -0.203857 -0.381531 0.652405 1441496589 0.622253 -0.203857 -0.381531 0.652405 1441496589 0.622253 -0.203857 -0.381531 0.652405 1441496589 0.622253 -0.203857 -0.381531 0.652405 1441496589 0.582153 -0.264587 -0.285278 0.713928 1441496589 0.582153 -0.264587 -0.285278 0.713928 1441496589 0.582153 -0.264587 -0.285278 0.713928 1441496589 0.582153 -0.264587 -0.285278 0.713928 1441496589 0.582153 -0.264587 -0.285278 0.713928 1441496589 0.582153 -0.264587 -0.285278 0.713928 1441496589 0.533997 -0.313843 -0.173401 0.765686 1441496589 0.533997 -0.313843 -0.173401 0.765686 1441496589 0.533997 -0.313843 -0.173401 0.765686 1441496589 0.533997 -0.313843 -0.173401 0.765686 1441496589 0.533997 -0.313843 -0.173401 0.765686 1441496589 0.533997 -0.313843 -0.173401 0.765686 1441496589 0.480347 -0.346191 -0.050720 0.804260 1441496589 0.480347 -0.346191 -0.050720 0.804260 1441496589 0.480347 -0.346191 -0.050720 0.804260 1441496589 0.480347 -0.346191 -0.050720 0.804260 1441496589 0.480347 -0.346191 -0.050720 0.804260 1441496589 0.480347 -0.346191 -0.050720 0.804260 1441496589 0.480347 -0.346191 -0.050720 0.804260 1441496589 0.416992 -0.377197 0.069031 0.823975 1441496589 0.416992 -0.377197 0.069031 0.823975 1441496589 0.416992 -0.377197 0.069031 0.823975 1441496589 0.416992 -0.377197 0.069031 0.823975 1441496589 0.416992 -0.377197 0.069031 0.823975 1441496589 0.353577 -0.405212 0.179993 0.823608 1441496589 0.353577 -0.405212 0.179993 0.823608 1441496589 0.353577 -0.405212 0.179993 0.823608 1441496589 0.353577 -0.405212 0.179993 0.823608 1441496589 0.353577 -0.405212 0.179993 0.823608 1441496589 0.353577 -0.405212 0.179993 0.823608 1441496589 0.353577 -0.405212 0.179993 0.823608 1441496589 0.283630 -0.430542 0.276855 0.810852 1441496589 0.283630 -0.430542 0.276855 0.810852 1441496589 0.283630 -0.430542 0.276855 0.810852 1441496589 0.283630 -0.430542 0.276855 0.810852 1441496589 0.283630 -0.430542 0.276855 0.810852 1441496589 0.283630 -0.430542 0.276855 0.810852 1441496589 0.211182 -0.447021 0.363464 0.789551 1441496589 0.211182 -0.447021 0.363464 0.789551 1441496590 0.211182 -0.447021 0.363464 0.789551 1441496590 0.211182 -0.447021 0.363464 0.789551 1441496590 0.211182 -0.447021 0.363464 0.789551 1441496590 0.211182 -0.447021 0.363464 0.789551 1441496590 0.148376 -0.451172 0.455139 0.753174 1441496590 0.148376 -0.451172 0.455139 0.753174 1441496590 0.148376 -0.451172 0.455139 0.753174 1441496590 0.148376 -0.451172 0.455139 0.753174 1441496590 0.148376 -0.451172 0.455139 0.753174 1441496590 0.148376 -0.451172 0.455139 0.753174 1441496590 0.095886 -0.456360 0.525818 0.711304 1441496590 0.095886 -0.456360 0.525818 0.711304 1441496590 0.095886 -0.456360 0.525818 0.711304 1441496590 0.095886 -0.456360 0.525818 0.711304 1441496590 0.095886 -0.456360 0.525818 0.711304 1441496590 0.095886 -0.456360 0.525818 0.711304 1441496590 0.095886 -0.456360 0.525818 0.711304 1441496590 0.055725 -0.472717 0.587463 0.654419 1441496590 0.055725 -0.472717 0.587463 0.654419 1441496590 0.055725 -0.472717 0.587463 0.654419 1441496590 0.055725 -0.472717 0.587463 0.654419 1441496590 0.055725 -0.472717 0.587463 0.654419 1441496590 0.055725 -0.472717 0.587463 0.654419 1441496590 0.031799 -0.495483 0.616943 0.610657 1441496590 0.031799 -0.495483 0.616943 0.610657 1441496590 0.031799 -0.495483 0.616943 0.610657 1441496590 0.031799 -0.495483 0.616943 0.610657 1441496590 0.031799 -0.495483 0.616943 0.610657 1441496590 0.031799 -0.495483 0.616943 0.610657 1441496590 0.027771 -0.528931 0.613403 0.585815 1441496590 0.027771 -0.528931 0.613403 0.585815 1441496590 0.027771 -0.528931 0.613403 0.585815 1441496590 0.027771 -0.528931 0.613403 0.585815 1441496590 0.027771 -0.528931 0.613403 0.585815 1441496590 0.027771 -0.528931 0.613403 0.585815 1441496590 0.038452 -0.561523 0.580872 0.588074 1441496590 0.038452 -0.561523 0.580872 0.588074 1441496590 0.038452 -0.561523 0.580872 0.588074 1441496590 0.038452 -0.561523 0.580872 0.588074 1441496590 0.038452 -0.561523 0.580872 0.588074 1441496590 0.038452 -0.561523 0.580872 0.588074 1441496590 0.038452 -0.561523 0.580872 0.588074 1441496590 0.067688 -0.584778 0.520752 0.618225 1441496590 0.067688 -0.584778 0.520752 0.618225 1441496590 0.067688 -0.584778 0.520752 0.618225 1441496590 0.067688 -0.584778 0.520752 0.618225 1441496590 0.067688 -0.584778 0.520752 0.618225 1441496590 0.136108 -0.595154 0.422424 0.669922 1441496590 0.136108 -0.595154 0.422424 0.669922 1441496590 0.136108 -0.595154 0.422424 0.669922 1441496590 0.136108 -0.595154 0.422424 0.669922 1441496590 0.136108 -0.595154 0.422424 0.669922 1441496590 0.136108 -0.595154 0.422424 0.669922 1441496590 0.240601 -0.582092 0.305664 0.714050 1441496590 0.240601 -0.582092 0.305664 0.714050 1441496590 0.240601 -0.582092 0.305664 0.714050 1441496590 0.240601 -0.582092 0.305664 0.714050 1441496590 0.240601 -0.582092 0.305664 0.714050 1441496590 0.240601 -0.582092 0.305664 0.714050 1441496590 0.240601 -0.582092 0.305664 0.714050 1441496590 0.348816 -0.526001 0.186646 0.752808 1441496590 0.348816 -0.526001 0.186646 0.752808 1441496590 0.348816 -0.526001 0.186646 0.752808 1441496590 0.348816 -0.526001 0.186646 0.752808 1441496590 0.348816 -0.526001 0.186646 0.752808 1441496590 0.348816 -0.526001 0.186646 0.752808 1441496590 0.462524 -0.424927 0.091309 0.772705 1441496590 0.462524 -0.424927 0.091309 0.772705 1441496590 0.462524 -0.424927 0.091309 0.772705 1441496590 0.462524 -0.424927 0.091309 0.772705 1441496590 0.462524 -0.424927 0.091309 0.772705 1441496590 0.462524 -0.424927 0.091309 0.772705 1441496590 0.563965 -0.288452 0.042969 0.772583 1441496590 0.563965 -0.288452 0.042969 0.772583 1441496590 0.563965 -0.288452 0.042969 0.772583 1441496590 0.563965 -0.288452 0.042969 0.772583 1441496590 0.563965 -0.288452 0.042969 0.772583 1441496590 0.563965 -0.288452 0.042969 0.772583 1441496590 0.620972 -0.205261 -0.024170 0.756104 1441496590 0.620972 -0.205261 -0.024170 0.756104 1441496590 0.620972 -0.205261 -0.024170 0.756104 1441496590 0.620972 -0.205261 -0.024170 0.756104 1441496590 0.620972 -0.205261 -0.024170 0.756104 1441496590 0.620972 -0.205261 -0.024170 0.756104 1441496590 0.620972 -0.205261 -0.024170 0.756104 1441496590 0.651001 -0.147156 -0.064514 0.741821 1441496590 0.651001 -0.147156 -0.064514 0.741821 1441496590 0.651001 -0.147156 -0.064514 0.741821 1441496590 0.651001 -0.147156 -0.064514 0.741821 1441496590 0.651001 -0.147156 -0.064514 0.741821 1441496590 0.651001 -0.147156 -0.064514 0.741821 1441496590 0.656799 -0.117310 -0.069458 0.741577 1441496590 0.656799 -0.117310 -0.069458 0.741577 1441496590 0.656799 -0.117310 -0.069458 0.741577 1441496590 0.656799 -0.117310 -0.069458 0.741577 1441496590 0.656799 -0.117310 -0.069458 0.741577 1441496590 0.656799 -0.117310 -0.069458 0.741577 1441496590 0.651428 -0.118835 -0.059021 0.746948 1441496590 0.651428 -0.118835 -0.059021 0.746948 1441496590 0.651428 -0.118835 -0.059021 0.746948 1441496590 0.651428 -0.118835 -0.059021 0.746948 1441496590 0.651428 -0.118835 -0.059021 0.746948 1441496590 0.651428 -0.118835 -0.059021 0.746948 1441496590 0.651428 -0.118835 -0.059021 0.746948 1441496590 0.631958 -0.143860 -0.028564 0.760986 1441496590 0.631958 -0.143860 -0.028564 0.760986 1441496590 0.631958 -0.143860 -0.028564 0.760986 1441496590 0.631958 -0.143860 -0.028564 0.760986 1441496590 0.631958 -0.143860 -0.028564 0.760986 1441496590 0.631958 -0.143860 -0.028564 0.760986 1441496590 0.595520 -0.186707 0.019409 0.781067 1441496590 0.595520 -0.186707 0.019409 0.781067 1441496590 0.595520 -0.186707 0.019409 0.781067 1441496591 0.595520 -0.186707 0.019409 0.781067 1441496591 0.595520 -0.186707 0.019409 0.781067 1441496591 0.595520 -0.186707 0.019409 0.781067 1441496591 0.542542 -0.239380 0.083740 0.800781 1441496591 0.542542 -0.239380 0.083740 0.800781 1441496591 0.542542 -0.239380 0.083740 0.800781 1441496591 0.542542 -0.239380 0.083740 0.800781 1441496591 0.542542 -0.239380 0.083740 0.800781 1441496591 0.542542 -0.239380 0.083740 0.800781 1441496591 0.478149 -0.291260 0.162781 0.812378 1441496591 0.478149 -0.291260 0.162781 0.812378 1441496591 0.478149 -0.291260 0.162781 0.812378 1441496591 0.478149 -0.291260 0.162781 0.812378 1441496591 0.478149 -0.291260 0.162781 0.812378 1441496591 0.478149 -0.291260 0.162781 0.812378 1441496591 0.407104 -0.339294 0.247498 0.811096 1441496591 0.407104 -0.339294 0.247498 0.811096 1441496591 0.407104 -0.339294 0.247498 0.811096 1441496591 0.407104 -0.339294 0.247498 0.811096 1441496591 0.407104 -0.339294 0.247498 0.811096 1441496591 0.407104 -0.339294 0.247498 0.811096 1441496591 0.407104 -0.339294 0.247498 0.811096 1441496591 0.332275 -0.378662 0.336853 0.795410 1441496591 0.332275 -0.378662 0.336853 0.795410 1441496591 0.332275 -0.378662 0.336853 0.795410 1441496591 0.332275 -0.378662 0.336853 0.795410 1441496591 0.332275 -0.378662 0.336853 0.795410 1441496591 0.332275 -0.378662 0.336853 0.795410 1441496591 0.253174 -0.419067 0.412354 0.768250 1441496591 0.253174 -0.419067 0.412354 0.768250 1441496591 0.253174 -0.419067 0.412354 0.768250 1441496591 0.253174 -0.419067 0.412354 0.768250 1441496591 0.253174 -0.419067 0.412354 0.768250 1441496591 0.253174 -0.419067 0.412354 0.768250 1441496591 0.253174 -0.419067 0.412354 0.768250 1441496591 0.171814 -0.453674 0.489014 0.724915 1441496591 0.171814 -0.453674 0.489014 0.724915 1441496591 0.171814 -0.453674 0.489014 0.724915 1441496591 0.171814 -0.453674 0.489014 0.724915 1441496591 0.171814 -0.453674 0.489014 0.724915 1441496591 0.171814 -0.453674 0.489014 0.724915 1441496591 0.095947 -0.474487 0.556274 0.675415 1441496591 0.095947 -0.474487 0.556274 0.675415 1441496591 0.095947 -0.474487 0.556274 0.675415 1441496591 0.095947 -0.474487 0.556274 0.675415 1441496591 0.095947 -0.474487 0.556274 0.675415 1441496591 0.095947 -0.474487 0.556274 0.675415 1441496591 0.095947 -0.474487 0.556274 0.675415 1441496591 0.029846 -0.484619 0.613953 0.622314 1441496591 0.029846 -0.484619 0.613953 0.622314 1441496591 0.029846 -0.484619 0.613953 0.622314 1441496591 0.029846 -0.484619 0.613953 0.622314 1441496591 0.029846 -0.484619 0.613953 0.622314 1441496591 0.029846 -0.484619 0.613953 0.622314 1441496591 -0.018555 -0.492554 0.650757 0.577454 1441496591 -0.018555 -0.492554 0.650757 0.577454 1441496591 -0.018555 -0.492554 0.650757 0.577454 1441496591 -0.018555 -0.492554 0.650757 0.577454 1441496591 -0.018555 -0.492554 0.650757 0.577454 1441496591 -0.018555 -0.492554 0.650757 0.577454 1441496591 -0.018555 -0.492554 0.650757 0.577454 1441496591 -0.028870 -0.515015 0.653503 0.553894 1441496591 -0.028870 -0.515015 0.653503 0.553894 1441496591 -0.028870 -0.515015 0.653503 0.553894 1441496591 -0.028870 -0.515015 0.653503 0.553894 1441496591 -0.028870 -0.515015 0.653503 0.553894 1441496591 -0.028870 -0.515015 0.653503 0.553894 1441496591 -0.009827 -0.548523 0.620361 0.560486 1441496591 -0.009827 -0.548523 0.620361 0.560486 1441496591 -0.009827 -0.548523 0.620361 0.560486 1441496591 -0.009827 -0.548523 0.620361 0.560486 1441496591 -0.009827 -0.548523 0.620361 0.560486 1441496591 -0.009827 -0.548523 0.620361 0.560486 1441496591 -0.009827 -0.548523 0.620361 0.560486 1441496591 0.031311 -0.564636 0.572388 0.593750 1441496591 0.031311 -0.564636 0.572388 0.593750 1441496591 0.031311 -0.564636 0.572388 0.593750 1441496591 0.031311 -0.564636 0.572388 0.593750 1441496591 0.031311 -0.564636 0.572388 0.593750 1441496591 0.031311 -0.564636 0.572388 0.593750 1441496591 0.088623 -0.568787 0.503479 0.644287 1441496591 0.088623 -0.568787 0.503479 0.644287 1441496591 0.088623 -0.568787 0.503479 0.644287 1441496591 0.088623 -0.568787 0.503479 0.644287 1441496591 0.088623 -0.568787 0.503479 0.644287 1441496591 0.088623 -0.568787 0.503479 0.644287 1441496591 0.088623 -0.568787 0.503479 0.644287 1441496591 0.169678 -0.562561 0.410950 0.696960 1441496591 0.169678 -0.562561 0.410950 0.696960 1441496591 0.169678 -0.562561 0.410950 0.696960 1441496591 0.169678 -0.562561 0.410950 0.696960 1441496591 0.169678 -0.562561 0.410950 0.696960 1441496591 0.169678 -0.562561 0.410950 0.696960 1441496591 0.283936 -0.529419 0.291016 0.744568 1441496591 0.283936 -0.529419 0.291016 0.744568 1441496591 0.283936 -0.529419 0.291016 0.744568 1441496591 0.283936 -0.529419 0.291016 0.744568 1441496591 0.283936 -0.529419 0.291016 0.744568 1441496591 0.283936 -0.529419 0.291016 0.744568 1441496591 0.283936 -0.529419 0.291016 0.744568 1441496591 0.425720 -0.427856 0.183411 0.775879 1441496591 0.425720 -0.427856 0.183411 0.775879 1441496591 0.425720 -0.427856 0.183411 0.775879 1441496591 0.425720 -0.427856 0.183411 0.775879 1441496591 0.425720 -0.427856 0.183411 0.775879 1441496591 0.425720 -0.427856 0.183411 0.775879 1441496591 0.556519 -0.250122 0.124084 0.782471 1441496591 0.556519 -0.250122 0.124084 0.782471 1441496591 0.556519 -0.250122 0.124084 0.782471 1441496591 0.556519 -0.250122 0.124084 0.782471 1441496591 0.556519 -0.250122 0.124084 0.782471 1441496591 0.556519 -0.250122 0.124084 0.782471 1441496591 0.630798 -0.122009 0.046082 0.764832 1441496591 0.630798 -0.122009 0.046082 0.764832 1441496591 0.630798 -0.122009 0.046082 0.764832 1441496591 0.630798 -0.122009 0.046082 0.764832 1441496592 0.630798 -0.122009 0.046082 0.764832 1441496592 0.630798 -0.122009 0.046082 0.764832 1441496592 0.648376 -0.108032 -0.053345 0.751709 1441496592 0.648376 -0.108032 -0.053345 0.751709 1441496592 0.648376 -0.108032 -0.053345 0.751709 1441496592 0.648376 -0.108032 -0.053345 0.751709 1441496592 0.648376 -0.108032 -0.053345 0.751709 1441496592 0.648376 -0.108032 -0.053345 0.751709 1441496592 0.648376 -0.108032 -0.053345 0.751709 1441496592 0.658508 -0.056458 -0.065369 0.747559 1441496592 0.658508 -0.056458 -0.065369 0.747559 1441496592 0.658508 -0.056458 -0.065369 0.747559 1441496592 0.658508 -0.056458 -0.065369 0.747559 1441496592 0.658508 -0.056458 -0.065369 0.747559 1441496592 0.658508 -0.056458 -0.065369 0.747559 1441496592 0.661194 -0.043518 -0.065491 0.746033 1441496592 0.661194 -0.043518 -0.065491 0.746033 1441496592 0.661194 -0.043518 -0.065491 0.746033 1441496592 0.661194 -0.043518 -0.065491 0.746033 1441496592 0.661194 -0.043518 -0.065491 0.746033 1441496592 0.661194 -0.043518 -0.065491 0.746033 1441496592 0.656189 -0.063904 -0.054749 0.749878 1441496592 0.656189 -0.063904 -0.054749 0.749878 1441496592 0.656189 -0.063904 -0.054749 0.749878 1441496592 0.656189 -0.063904 -0.054749 0.749878 1441496592 0.656189 -0.063904 -0.054749 0.749878 1441496592 0.656189 -0.063904 -0.054749 0.749878 1441496592 0.656189 -0.063904 -0.054749 0.749878 1441496592 0.641296 -0.097046 -0.024963 0.760681 1441496592 0.641296 -0.097046 -0.024963 0.760681 1441496592 0.641296 -0.097046 -0.024963 0.760681 1441496592 0.641296 -0.097046 -0.024963 0.760681 1441496592 0.641296 -0.097046 -0.024963 0.760681 1441496592 0.641296 -0.097046 -0.024963 0.760681 1441496592 0.612732 -0.148621 0.015625 0.776001 1441496592 0.612732 -0.148621 0.015625 0.776001 1441496592 0.612732 -0.148621 0.015625 0.776001 1441496592 0.612732 -0.148621 0.015625 0.776001 1441496592 0.612732 -0.148621 0.015625 0.776001 1441496592 0.612732 -0.148621 0.015625 0.776001 1441496592 0.612732 -0.148621 0.015625 0.776001 1441496592 0.570129 -0.211060 0.066895 0.791138 1441496592 0.570129 -0.211060 0.066895 0.791138 1441496592 0.570129 -0.211060 0.066895 0.791138 1441496592 0.570129 -0.211060 0.066895 0.791138 1441496592 0.570129 -0.211060 0.066895 0.791138 1441496592 0.570129 -0.211060 0.066895 0.791138 1441496592 0.517212 -0.270935 0.134705 0.800537 1441496592 0.517212 -0.270935 0.134705 0.800537 1441496592 0.517212 -0.270935 0.134705 0.800537 1441496592 0.517212 -0.270935 0.134705 0.800537 1441496592 0.517212 -0.270935 0.134705 0.800537 1441496592 0.517212 -0.270935 0.134705 0.800537 1441496592 0.455750 -0.323608 0.214539 0.800903 1441496592 0.455750 -0.323608 0.214539 0.800903 1441496592 0.455750 -0.323608 0.214539 0.800903 1441496592 0.455750 -0.323608 0.214539 0.800903 1441496592 0.455750 -0.323608 0.214539 0.800903 1441496592 0.455750 -0.323608 0.214539 0.800903 1441496592 0.389038 -0.373108 0.297546 0.787964 1441496592 0.389038 -0.373108 0.297546 0.787964 1441496592 0.389038 -0.373108 0.297546 0.787964 1441496592 0.389038 -0.373108 0.297546 0.787964 1441496592 0.389038 -0.373108 0.297546 0.787964 1441496592 0.389038 -0.373108 0.297546 0.787964 1441496592 0.389038 -0.373108 0.297546 0.787964 1441496592 0.318359 -0.418396 0.375916 0.763062 1441496592 0.318359 -0.418396 0.375916 0.763062 1441496592 0.318359 -0.418396 0.375916 0.763062 1441496592 0.318359 -0.418396 0.375916 0.763062 1441496592 0.318359 -0.418396 0.375916 0.763062 1441496592 0.318359 -0.418396 0.375916 0.763062 1441496592 0.244324 -0.459717 0.444946 0.728699 1441496592 0.244324 -0.459717 0.444946 0.728699 1441496592 0.244324 -0.459717 0.444946 0.728699 1441496592 0.244324 -0.459717 0.444946 0.728699 1441496592 0.244324 -0.459717 0.444946 0.728699 1441496592 0.244324 -0.459717 0.444946 0.728699 1441496592 0.175903 -0.489929 0.521301 0.676208 1441496592 0.175903 -0.489929 0.521301 0.676208 1441496592 0.175903 -0.489929 0.521301 0.676208 1441496592 0.175903 -0.489929 0.521301 0.676208 1441496592 0.175903 -0.489929 0.521301 0.676208 1441496592 0.108276 -0.509705 0.579712 0.626343 1441496592 0.108276 -0.509705 0.579712 0.626343 1441496592 0.108276 -0.509705 0.579712 0.626343 1441496592 0.108276 -0.509705 0.579712 0.626343 1441496592 0.108276 -0.509705 0.579712 0.626343 1441496592 0.052368 -0.521240 0.628784 0.574585 1441496592 0.052368 -0.521240 0.628784 0.574585 1441496592 0.052368 -0.521240 0.628784 0.574585 1441496592 0.052368 -0.521240 0.628784 0.574585 1441496592 0.052368 -0.521240 0.628784 0.574585 1441496592 0.052368 -0.521240 0.628784 0.574585 1441496592 0.052368 -0.521240 0.628784 0.574585 1441496592 0.016479 -0.535706 0.651123 0.537415 1441496592 0.016479 -0.535706 0.651123 0.537415 1441496592 0.016479 -0.535706 0.651123 0.537415 1441496592 0.016479 -0.535706 0.651123 0.537415 1441496592 0.016479 -0.535706 0.651123 0.537415 1441496592 0.016479 -0.535706 0.651123 0.537415 1441496592 0.016785 -0.559570 0.642822 0.522766 1441496592 0.016785 -0.559570 0.642822 0.522766 1441496592 0.016785 -0.559570 0.642822 0.522766 1441496592 0.016785 -0.559570 0.642822 0.522766 1441496592 0.016785 -0.559570 0.642822 0.522766 1441496592 0.016785 -0.559570 0.642822 0.522766 1441496592 0.042725 -0.585632 0.605835 0.536804 1441496592 0.042725 -0.585632 0.605835 0.536804 1441496592 0.042725 -0.585632 0.605835 0.536804 1441496592 0.042725 -0.585632 0.605835 0.536804 1441496592 0.042725 -0.585632 0.605835 0.536804 1441496592 0.042725 -0.585632 0.605835 0.536804 1441496593 0.093018 -0.594849 0.553040 0.575867 1441496593 0.093018 -0.594849 0.553040 0.575867 1441496593 0.093018 -0.594849 0.553040 0.575867 1441496593 0.093018 -0.594849 0.553040 0.575867 1441496593 0.093018 -0.594849 0.553040 0.575867 1441496593 0.093018 -0.594849 0.553040 0.575867 1441496593 0.093018 -0.594849 0.553040 0.575867 1441496593 0.170532 -0.580933 0.483154 0.632385 1441496593 0.170532 -0.580933 0.483154 0.632385 1441496593 0.170532 -0.580933 0.483154 0.632385 1441496593 0.170532 -0.580933 0.483154 0.632385 1441496593 0.170532 -0.580933 0.483154 0.632385 1441496593 0.170532 -0.580933 0.483154 0.632385 1441496593 0.275940 -0.544739 0.392639 0.687683 1441496593 0.275940 -0.544739 0.392639 0.687683 1441496593 0.275940 -0.544739 0.392639 0.687683 1441496593 0.275940 -0.544739 0.392639 0.687683 1441496593 0.275940 -0.544739 0.392639 0.687683 1441496593 0.275940 -0.544739 0.392639 0.687683 1441496593 0.390320 -0.478638 0.285583 0.732727 1441496593 0.390320 -0.478638 0.285583 0.732727 1441496593 0.390320 -0.478638 0.285583 0.732727 1441496593 0.390320 -0.478638 0.285583 0.732727 1441496593 0.390320 -0.478638 0.285583 0.732727 1441496593 0.390320 -0.478638 0.285583 0.732727 1441496593 0.390320 -0.478638 0.285583 0.732727 1441496593 0.498230 -0.375610 0.181213 0.760132 1441496593 0.498230 -0.375610 0.181213 0.760132 1441496593 0.498230 -0.375610 0.181213 0.760132 1441496593 0.498230 -0.375610 0.181213 0.760132 1441496593 0.498230 -0.375610 0.181213 0.760132 1441496593 0.498230 -0.375610 0.181213 0.760132 1441496593 0.598450 -0.236145 0.111816 0.757324 1441496593 0.598450 -0.236145 0.111816 0.757324 1441496593 0.598450 -0.236145 0.111816 0.757324 1441496593 0.598450 -0.236145 0.111816 0.757324 1441496593 0.598450 -0.236145 0.111816 0.757324 1441496593 0.598450 -0.236145 0.111816 0.757324 1441496593 0.598450 -0.236145 0.111816 0.757324 1441496593 0.649048 -0.164978 0.025452 0.742188 1441496593 0.649048 -0.164978 0.025452 0.742188 1441496593 0.649048 -0.164978 0.025452 0.742188 1441496593 0.649048 -0.164978 0.025452 0.742188 1441496593 0.649048 -0.164978 0.025452 0.742188 1441496593 0.649048 -0.164978 0.025452 0.742188 1441496593 0.656494 -0.128174 -0.020691 0.743042 1441496593 0.656494 -0.128174 -0.020691 0.743042 1441496593 0.656494 -0.128174 -0.020691 0.743042 1441496593 0.656494 -0.128174 -0.020691 0.743042 1441496593 0.656494 -0.128174 -0.020691 0.743042 1441496593 0.656494 -0.128174 -0.020691 0.743042 1441496593 0.663269 -0.096130 -0.038208 0.741150 1441496593 0.663269 -0.096130 -0.038208 0.741150 1441496593 0.663269 -0.096130 -0.038208 0.741150 1441496593 0.663269 -0.096130 -0.038208 0.741150 1441496593 0.663269 -0.096130 -0.038208 0.741150 1441496593 0.663269 -0.096130 -0.038208 0.741150 1441496593 0.663269 -0.096130 -0.038208 0.741150 1441496593 0.667664 -0.077576 -0.041382 0.739197 1441496593 0.667664 -0.077576 -0.041382 0.739197 1441496593 0.667664 -0.077576 -0.041382 0.739197 1441496593 0.667664 -0.077576 -0.041382 0.739197 1441496593 0.667664 -0.077576 -0.041382 0.739197 1441496593 0.667664 -0.077576 -0.041382 0.739197 1441496593 0.664001 -0.087280 -0.032593 0.741882 1441496593 0.664001 -0.087280 -0.032593 0.741882 1441496593 0.664001 -0.087280 -0.032593 0.741882 1441496593 0.664001 -0.087280 -0.032593 0.741882 1441496593 0.664001 -0.087280 -0.032593 0.741882 1441496593 0.664001 -0.087280 -0.032593 0.741882 1441496593 0.646240 -0.116333 -0.003113 0.754150 1441496593 0.646240 -0.116333 -0.003113 0.754150 1441496593 0.646240 -0.116333 -0.003113 0.754150 1441496593 0.646240 -0.116333 -0.003113 0.754150 1441496593 0.646240 -0.116333 -0.003113 0.754150 1441496593 0.646240 -0.116333 -0.003113 0.754150 1441496593 0.611816 -0.167908 0.039612 0.771912 1441496593 0.611816 -0.167908 0.039612 0.771912 1441496593 0.611816 -0.167908 0.039612 0.771912 1441496593 0.611816 -0.167908 0.039612 0.771912 1441496593 0.611816 -0.167908 0.039612 0.771912 1441496593 0.611816 -0.167908 0.039612 0.771912 1441496593 0.611816 -0.167908 0.039612 0.771912 1441496593 0.561462 -0.230286 0.098633 0.788635 1441496593 0.561462 -0.230286 0.098633 0.788635 1441496593 0.561462 -0.230286 0.098633 0.788635 1441496593 0.561462 -0.230286 0.098633 0.788635 1441496593 0.561462 -0.230286 0.098633 0.788635 1441496593 0.561462 -0.230286 0.098633 0.788635 1441496593 0.499207 -0.289917 0.180786 0.796204 1441496593 0.499207 -0.289917 0.180786 0.796204 1441496593 0.499207 -0.289917 0.180786 0.796204 1441496593 0.499207 -0.289917 0.180786 0.796204 1441496593 0.499207 -0.289917 0.180786 0.796204 1441496593 0.499207 -0.289917 0.180786 0.796204 1441496593 0.428223 -0.347961 0.272095 0.788330 1441496593 0.428223 -0.347961 0.272095 0.788330 1441496593 0.428223 -0.347961 0.272095 0.788330 1441496593 0.428223 -0.347961 0.272095 0.788330 1441496593 0.428223 -0.347961 0.272095 0.788330 1441496593 0.428223 -0.347961 0.272095 0.788330 1441496593 0.359131 -0.396790 0.359863 0.764160 1441496593 0.359131 -0.396790 0.359863 0.764160 1441496593 0.359131 -0.396790 0.359863 0.764160 1441496593 0.359131 -0.396790 0.359863 0.764160 1441496593 0.359131 -0.396790 0.359863 0.764160 1441496593 0.359131 -0.396790 0.359863 0.764160 1441496593 0.359131 -0.396790 0.359863 0.764160 1441496593 0.291077 -0.439636 0.433594 0.730713 1441496593 0.291077 -0.439636 0.433594 0.730713 1441496593 0.291077 -0.439636 0.433594 0.730713 1441496593 0.291077 -0.439636 0.433594 0.730713 1441496593 0.291077 -0.439636 0.433594 0.730713 1441496593 0.291077 -0.439636 0.433594 0.730713 1441496593 0.223450 -0.471985 0.508057 0.684937 1441496594 0.223450 -0.471985 0.508057 0.684937 1441496594 0.223450 -0.471985 0.508057 0.684937 1441496594 0.223450 -0.471985 0.508057 0.684937 1441496594 0.223450 -0.471985 0.508057 0.684937 1441496594 0.223450 -0.471985 0.508057 0.684937 1441496594 0.223450 -0.471985 0.508057 0.684937 1441496594 0.152710 -0.494751 0.565979 0.641479 1441496594 0.152710 -0.494751 0.565979 0.641479 1441496594 0.152710 -0.494751 0.565979 0.641479 1441496594 0.152710 -0.494751 0.565979 0.641479 1441496594 0.152710 -0.494751 0.565979 0.641479 1441496594 0.086426 -0.507019 0.613464 0.599243 1441496594 0.086426 -0.507019 0.613464 0.599243 1441496594 0.086426 -0.507019 0.613464 0.599243 1441496594 0.086426 -0.507019 0.613464 0.599243 1441496594 0.086426 -0.507019 0.613464 0.599243 1441496594 0.086426 -0.507019 0.613464 0.599243 1441496594 0.035522 -0.513611 0.644775 0.564880 1441496594 0.035522 -0.513611 0.644775 0.564880 1441496594 0.035522 -0.513611 0.644775 0.564880 1441496594 0.035522 -0.513611 0.644775 0.564880 1441496594 0.035522 -0.513611 0.644775 0.564880 1441496594 0.035522 -0.513611 0.644775 0.564880 1441496594 0.035522 -0.513611 0.644775 0.564880 1441496594 0.007996 -0.525146 0.657043 0.540771 1441496594 0.007996 -0.525146 0.657043 0.540771 1441496594 0.007996 -0.525146 0.657043 0.540771 1441496594 0.007996 -0.525146 0.657043 0.540771 1441496594 0.007996 -0.525146 0.657043 0.540771 1441496594 0.007996 -0.525146 0.657043 0.540771 1441496594 0.004028 -0.544006 0.650146 0.530396 1441496594 0.004028 -0.544006 0.650146 0.530396 1441496594 0.004028 -0.544006 0.650146 0.530396 1441496594 0.004028 -0.544006 0.650146 0.530396 1441496594 0.004028 -0.544006 0.650146 0.530396 1441496594 0.004028 -0.544006 0.650146 0.530396 1441496594 0.004028 -0.544006 0.650146 0.530396 1441496594 0.019775 -0.566833 0.624634 0.536743 1441496594 0.019775 -0.566833 0.624634 0.536743 1441496594 0.019775 -0.566833 0.624634 0.536743 1441496594 0.019775 -0.566833 0.624634 0.536743 1441496594 0.019775 -0.566833 0.624634 0.536743 1441496594 0.019775 -0.566833 0.624634 0.536743 1441496594 0.059204 -0.585999 0.582397 0.560242 1441496594 0.059204 -0.585999 0.582397 0.560242 1441496594 0.059204 -0.585999 0.582397 0.560242 1441496594 0.059204 -0.585999 0.582397 0.560242 1441496594 
0.659729 0.160583 -0.618652 0.395203 1441496597 0.659729 0.160583 -0.618652 0.395203 1441496597 0.659729 0.160583 -0.618652 0.395203 1441496597 0.659119 0.159485 -0.616638 0.399841 1441496597 0.659119 0.159485 -0.616638 0.399841 1441496597 0.659119 0.159485 -0.616638 0.399841 1441496597 0.659119 0.159485 -0.616638 0.399841 1441496597 0.659119 0.159485 -0.616638 0.399841 1441496597 0.659119 0.159485 -0.616638 0.399841 1441496597 0.660767 0.155396 -0.615723 0.400146 1441496597 0.660767 0.155396 -0.615723 0.400146 1441496597 0.660767 0.155396 -0.615723 0.400146 1441496597 0.660767 0.155396 -0.615723 0.400146 1441496597 0.660767 0.155396 -0.615723 0.400146 1441496597 0.663513 0.148254 -0.617676 0.395203 1441496597 0.663513 0.148254 -0.617676 0.395203 1441496597 0.663513 0.148254 -0.617676 0.395203 1441496597 0.663513 0.148254 -0.617676 0.395203 1441496597 0.663513 0.148254 -0.617676 0.395203 1441496597 0.663513 0.148254 -0.617676 0.395203 1441496597 0.666504 0.141968 -0.621338 0.386719 1441496597 0.666504 0.141968 -0.621338 0.386719 1441496597 0.666504 0.141968 -0.621338 0.386719 1441496597 0.666504 0.141968 -0.621338 0.386719 1441496597 0.666504 0.141968 -0.621338 0.386719 1441496597 0.666504 0.141968 -0.621338 0.386719 1441496597 0.671143 0.131714 -0.626709 0.373413 1441496597 0.671143 0.131714 -0.626709 0.373413 1441496597 0.671143 0.131714 -0.626709 0.373413 1441496597 0.671143 0.131714 -0.626709 0.373413 1441496597 0.676208 0.116882 -0.632568 0.359009 1441496597 0.676208 0.116882 -0.632568 0.359009 1441496597 0.676208 0.116882 -0.632568 0.359009 1441496597 0.676208 0.116882 -0.632568 0.359009 1441496597 0.676208 0.116882 -0.632568 0.359009 1441496598 0.676208 0.116882 -0.632568 0.359009 1441496598 0.676208 0.116882 -0.632568 0.359009 1441496598 0.676270 0.110291 -0.636963 0.353210 1441496598 0.676270 0.110291 -0.636963 0.353210 1441496598 0.676270 0.110291 -0.636963 0.353210 1441496598 0.676270 0.110291 -0.636963 0.353210 1441496598 0.676270 0.110291 -0.636963 0.353210 1441496598 0.676270 0.110291 -0.636963 0.353210 1441496598 0.670837 0.117310 -0.638123 0.359192 1441496598 0.670837 0.117310 -0.638123 0.359192 1441496598 0.670837 0.117310 -0.638123 0.359192 1441496598 0.670837 0.117310 -0.638123 0.359192 1441496598 0.670837 0.117310 -0.638123 0.359192 1441496598 0.670837 0.117310 -0.638123 0.359192 1441496598 0.661804 0.136902 -0.634827 0.374390 1441496598 0.661804 0.136902 -0.634827 0.374390 1441496598 0.661804 0.136902 -0.634827 0.374390 1441496598 0.661804 0.136902 -0.634827 0.374390 1441496598 0.656433 0.153137 -0.629761 0.385925 1441496598 0.656433 0.153137 -0.629761 0.385925 1441496598 0.656433 0.153137 -0.629761 0.385925 1441496598 0.656433 0.153137 -0.629761 0.385925 1441496598 0.656433 0.153137 -0.629761 0.385925 1441496598 0.654663 0.157715 -0.625793 0.393616 1441496598 0.654663 0.157715 -0.625793 0.393616 1441496598 0.654663 0.157715 -0.625793 0.393616 1441496598 0.654663 0.157715 -0.625793 0.393616 1441496598 0.654663 0.157715 -0.625793 0.393616 1441496598 0.654663 0.157715 -0.625793 0.393616 1441496598 0.657104 0.152405 -0.622864 0.396240 1441496598 0.657104 0.152405 -0.622864 0.396240 1441496598 0.657104 0.152405 -0.622864 0.396240 1441496598 0.657104 0.152405 -0.622864 0.396240 1441496598 0.657104 0.152405 -0.622864 0.396240 1441496598 0.657104 0.152405 -0.622864 0.396240 1441496598 0.662781 0.137756 -0.623596 0.390991 1441496598 0.662781 0.137756 -0.623596 0.390991 1441496598 0.662781 0.137756 -0.623596 0.390991 1441496598 0.662781 0.137756 -0.623596 0.390991 1441496598 0.662781 0.137756 -0.623596 0.390991 1441496598 0.662781 0.137756 -0.623596 0.390991 1441496598 0.668457 0.123779 -0.626648 0.380981 1441496598 0.668457 0.123779 -0.626648 0.380981 1441496598 0.668457 0.123779 -0.626648 0.380981 1441496598 0.668457 0.123779 -0.626648 0.380981 1441496598 0.668457 0.123779 -0.626648 0.380981 1441496598 0.668457 0.123779 -0.626648 0.380981 1441496598 0.668457 0.123779 -0.626648 0.380981 1441496598 0.673401 0.110901 -0.631836 0.367432 1441496598 0.673401 0.110901 -0.631836 0.367432 1441496598 0.673401 0.110901 -0.631836 0.367432 1441496598 0.673401 0.110901 -0.631836 0.367432 1441496598 0.673401 0.110901 -0.631836 0.367432 1441496598 0.673401 0.110901 -0.631836 0.367432 1441496598 0.677124 0.103577 -0.633667 0.359558 1441496598 0.677124 0.103577 -0.633667 0.359558 1441496598 0.677124 0.103577 -0.633667 0.359558 1441496598 0.677124 0.103577 -0.633667 0.359558 1441496598 0.677124 0.103577 -0.633667 0.359558 1441496598 0.677124 0.103577 -0.633667 0.359558 1441496598 0.681030 0.101074 -0.633911 0.352356 1441496598 0.681030 0.101074 -0.633911 0.352356 1441496598 0.681030 0.101074 -0.633911 0.352356 1441496598 0.681030 0.101074 -0.633911 0.352356 1441496598 0.681030 0.101074 -0.633911 0.352356 1441496598 0.681030 0.101074 -0.633911 0.352356 1441496598 0.684814 0.087097 -0.635681 0.345520 1441496598 0.684814 0.087097 -0.635681 0.345520 1441496598 0.684814 0.087097 -0.635681 0.345520 1441496598 0.684814 0.087097 -0.635681 0.345520 1441496598 0.684814 0.087097 -0.635681 0.345520 1441496598 0.684814 0.087097 -0.635681 0.345520 1441496598 0.681946 0.092346 -0.634644 0.351501 1441496598 0.681946 0.092346 -0.634644 0.351501 1441496598 0.681946 0.092346 -0.634644 0.351501 1441496598 0.681946 0.092346 -0.634644 0.351501 1441496598 0.681946 0.092346 -0.634644 0.351501 1441496598 0.681946 0.092346 -0.634644 0.351501 1441496598 0.681946 0.092346 -0.634644 0.351501 1441496598 0.680298 0.096741 -0.636169 0.350769 1441496598 0.680298 0.096741 -0.636169 0.350769 1441496598 0.680298 0.096741 -0.636169 0.350769 1441496598 0.680298 0.096741 -0.636169 0.350769 1441496598 0.680298 0.096741 -0.636169 0.350769 1441496598 0.680298 0.096741 -0.636169 0.350769 1441496598 0.682983 0.099976 -0.637268 0.342712 1441496598 0.682983 0.099976 -0.637268 0.342712 1441496598 0.682983 0.099976 -0.637268 0.342712 1441496598 0.682983 0.099976 -0.637268 0.342712 1441496598 0.682983 0.099976 -0.637268 0.342712 1441496598 0.682983 0.099976 -0.637268 0.342712 1441496598 0.685608 0.098450 -0.637695 0.337036 1441496598 0.685608 0.098450 -0.637695 0.337036 1441496598 0.685608 0.098450 -0.637695 0.337036 1441496598 0.685608 0.098450 -0.637695 0.337036 1441496598 0.685608 0.098450 -0.637695 0.337036 1441496598 0.685608 0.098450 -0.637695 0.337036 1441496598 0.686096 0.097168 -0.638367 0.335144 1441496598 0.686096 0.097168 -0.638367 0.335144 1441496598 0.686096 0.097168 -0.638367 0.335144 1441496598 0.686096 0.097168 -0.638367 0.335144 1441496598 0.686096 0.097168 -0.638367 0.335144 1441496598 0.686096 0.097168 -0.638367 0.335144 1441496598 0.686096 0.097168 -0.638367 0.335144 1441496598 0.683960 0.097595 -0.638916 0.338318 1441496598 0.683960 0.097595 -0.638916 0.338318 1441496598 0.683960 0.097595 -0.638916 0.338318 1441496598 0.683960 0.097595 -0.638916 0.338318 1441496598 0.683960 0.097595 -0.638916 0.338318 1441496599 0.683960 0.097595 -0.638916 0.338318 1441496599 0.679565 0.106812 -0.636963 0.347778 1441496599 0.679565 0.106812 -0.636963 0.347778 1441496599 0.679565 0.106812 -0.636963 0.347778 1441496599 0.679565 0.106812 -0.636963 0.347778 1441496599 0.679565 0.106812 -0.636963 0.347778 1441496599 0.679565 0.106812 -0.636963 0.347778 1441496599 0.673218 0.119568 -0.635193 0.359131 1441496599 0.673218 0.119568 -0.635193 0.359131 1441496599 0.673218 0.119568 -0.635193 0.359131 1441496599 0.673218 0.119568 -0.635193 0.359131 1441496599 0.673218 0.119568 -0.635193 0.359131 1441496599 0.673218 0.119568 -0.635193 0.359131 1441496599 0.666443 0.130981 -0.634583 0.368713 1441496599 0.666443 0.130981 -0.634583 0.368713 1441496599 0.666443 0.130981 -0.634583 0.368713 1441496599 0.666443 0.130981 -0.634583 0.368713 1441496599 0.666443 0.130981 -0.634583 0.368713 1441496599 0.666443 0.130981 -0.634583 0.368713 1441496599 0.666443 0.130981 -0.634583 0.368713 1441496599 0.659912 0.141663 -0.634094 0.377319 1441496599 0.659912 0.141663 -0.634094 0.377319 1441496599 0.659912 0.141663 -0.634094 0.377319 1441496599 0.659912 0.141663 -0.634094 0.377319 1441496599 0.659912 0.141663 -0.634094 0.377319 1441496599 0.659912 0.141663 -0.634094 0.377319 1441496599 0.654541 0.150635 -0.633484 0.384155 1441496599 0.654541 0.150635 -0.633484 0.384155 1441496599 0.654541 0.150635 -0.633484 0.384155 1441496599 0.654541 0.150635 -0.633484 0.384155 1441496599 0.654541 0.150635 -0.633484 0.384155 1441496599 0.654541 0.150635 -0.633484 0.384155 1441496599 0.650879 0.158997 -0.632446 0.388672 1441496599 0.650879 0.158997 -0.632446 0.388672 1441496599 0.650879 0.158997 -0.632446 0.388672 1441496599 0.650879 0.158997 -0.632446 0.388672 1441496599 0.650879 0.158997 -0.632446 0.388672 1441496599 0.650879 0.158997 -0.632446 0.388672 1441496599 0.649353 0.163269 -0.631348 0.391235 1441496599 0.649353 0.163269 -0.631348 0.391235 1441496599 0.649353 0.163269 -0.631348 0.391235 1441496599 0.649353 0.163269 -0.631348 0.391235 1441496599 0.649353 0.163269 -0.631348 0.391235 1441496599 0.649353 0.163269 -0.631348 0.391235 1441496599 0.648560 0.164612 -0.629700 0.394653 1441496599 0.648560 0.164612 -0.629700 0.394653 1441496599 0.648560 0.164612 -0.629700 0.394653 1441496599 0.648560 0.164612 -0.629700 0.394653 1441496599 0.648560 0.164612 -0.629700 0.394653 1441496599 0.648560 0.164612 -0.629700 0.394653 1441496599 0.648560 0.164612 -0.629700 0.394653 1441496599 0.650146 0.159363 -0.628784 0.395691 1441496599 0.650146 0.159363 -0.628784 0.395691 1441496599 0.650146 0.159363 -0.628784 0.395691 1441496599 0.650146 0.159363 -0.628784 0.395691 1441496599 0.650146 0.159363 -0.628784 0.395691 1441496599 0.650146 0.159363 -0.628784 0.395691 1441496599 0.652283 0.152100 -0.628357 0.395630 1441496599 0.652283 0.152100 -0.628357 0.395630 1441496599 0.652283 0.152100 -0.628357 0.395630 1441496599 0.652283 0.152100 -0.628357 0.395630 1441496599 0.652283 0.152100 -0.628357 0.395630 1441496599 0.652283 0.152100 -0.628357 0.395630 1441496599 0.655029 0.145691 -0.627625 0.394653 1441496599 0.655029 0.145691 -0.627625 0.394653 1441496599 0.655029 0.145691 -0.627625 0.394653 1441496599 0.655029 0.145691 -0.627625 0.394653 1441496599 0.655029 0.145691 -0.627625 0.394653 1441496599 0.655029 0.145691 -0.627625 0.394653 1441496599 0.655029 0.145691 -0.627625 0.394653 1441496599 0.658203 0.137817 -0.628723 0.390381 1441496599 0.658203 0.137817 -0.628723 0.390381 1441496599 0.658203 0.137817 -0.628723 0.390381 1441496599 0.658203 0.137817 -0.628723 0.390381 1441496599 0.658203 0.137817 -0.628723 0.390381 1441496599 0.658203 0.137817 -0.628723 0.390381 1441496599 0.665039 0.122314 -0.632568 0.377625 1441496599 0.665039 0.122314 -0.632568 0.377625 1441496599 0.665039 0.122314 -0.632568 0.377625 1441496599 0.665039 0.122314 -0.632568 0.377625 1441496599 0.665039 0.122314 -0.632568 0.377625 1441496599 0.665039 0.122314 -0.632568 0.377625 1441496599 0.673035 0.101501 -0.637939 0.360107 1441496599 0.673035 0.101501 -0.637939 0.360107 1441496599 0.673035 0.101501 -0.637939 0.360107 1441496599 0.673035 0.101501 -0.637939 0.360107 1441496599 0.673035 0.101501 -0.637939 0.360107 1441496599 0.673035 0.101501 -0.637939 0.360107 1441496599 0.673035 0.101501 -0.637939 0.360107 1441496599 0.677795 0.087097 -0.642517 0.346680 1441496599 0.677795 0.087097 -0.642517 0.346680 1441496599 0.677795 0.087097 -0.642517 0.346680 1441496599 0.677795 0.087097 -0.642517 0.346680 1441496599 0.677795 0.087097 -0.642517 0.346680 1441496599 0.677795 0.087097 -0.642517 0.346680 1441496599 0.681763 0.079895 -0.644836 0.336121 1441496599 0.681763 0.079895 -0.644836 0.336121 1441496599 0.681763 0.079895 -0.644836 0.336121 1441496599 0.681763 0.079895 -0.644836 0.336121 1441496599 0.681763 0.079895 -0.644836 0.336121 1441496599 0.681763 0.079895 -0.644836 0.336121 1441496599 0.681763 0.079895 -0.644836 0.336121 1441496599 0.684387 0.076416 -0.645264 0.330750 1441496599 0.684387 0.076416 -0.645264 0.330750 1441496599 0.684387 0.076416 -0.645264 0.330750 1441496599 0.684387 0.076416 -0.645264 0.330750 1441496599 0.684387 0.076416 -0.645264 0.330750 1441496599 0.684387 0.076416 -0.645264 0.330750 1441496599 0.683716 0.075195 -0.646057 0.330872 1441496599 0.683716 0.075195 -0.646057 0.330872 1441496599 0.683716 0.075195 -0.646057 0.330872 1441496599 0.683716 0.075195 -0.646057 0.330872 1441496599 0.683716 0.075195 -0.646057 0.330872 1441496599 0.683716 0.075195 -0.646057 0.330872 1441496600 0.683716 0.075195 -0.646057 0.330872 1441496600 0.684448 0.078003 -0.645386 0.330017 1441496600 0.684448 0.078003 -0.645386 0.330017 1441496600 0.684448 0.078003 -0.645386 0.330017 1441496600 0.684448 0.078003 -0.645386 0.330017 1441496600 0.684448 0.078003 -0.645386 0.330017 1441496600 0.684448 0.078003 -0.645386 0.330017 1441496600 0.685852 0.080261 -0.644104 0.329041 1441496600 0.685852 0.080261 -0.644104 0.329041 1441496600 0.685852 0.080261 -0.644104 0.329041 1441496600 0.685852 0.080261 -0.644104 0.329041 1441496600 0.685852 0.080261 -0.644104 0.329041 1441496600 0.685852 0.080261 -0.644104 0.329041 1441496600 0.685852 0.080261 -0.644104 0.329041 1441496600 0.683594 0.085327 -0.642212 0.336121 1441496600 0.683594 0.085327 -0.642212 0.336121 1441496600 0.683594 0.085327 -0.642212 0.336121 1441496600 0.683594 0.085327 -0.642212 0.336121 1441496600 0.683594 0.085327 -0.642212 0.336121 1441496600 0.683594 0.085327 -0.642212 0.336121 1441496600 0.676819 0.097534 -0.639404 0.351379 1441496600 0.676819 0.097534 -0.639404 0.351379 1441496600 0.676819 0.097534 -0.639404 0.351379 1441496600 0.676819 0.097534 -0.639404 0.351379 1441496600 0.676819 0.097534 -0.639404 0.351379 1441496600 0.676819 0.097534 -0.639404 0.351379 1441496600 0.669800 0.110168 -0.636292 0.366455 1441496600 0.669800 0.110168 -0.636292 0.366455 1441496600 0.669800 0.110168 -0.636292 0.366455 1441496600 0.669800 0.110168 -0.636292 0.366455 1441496600 0.669800 0.110168 -0.636292 0.366455 1441496600 0.669800 0.110168 -0.636292 0.366455 1441496600 0.664612 0.119690 -0.634094 0.376648 1441496600 0.664612 0.119690 -0.634094 0.376648 1441496600 0.664612 0.119690 -0.634094 0.376648 1441496600 0.664612 0.119690 -0.634094 0.376648 1441496600 0.664612 0.119690 -0.634094 0.376648 1441496600 0.664612 0.119690 -0.634094 0.376648 1441496600 0.659607 0.129517 -0.632324 0.385010 1441496600 0.659607 0.129517 -0.632324 0.385010 1441496600 0.659607 0.129517 -0.632324 0.385010 1441496600 0.659607 0.129517 -0.632324 0.385010 1441496600 0.659607 0.129517 -0.632324 0.385010 1441496600 0.659607 0.129517 -0.632324 0.385010 1441496600 0.659607 0.129517 -0.632324 0.385010 1441496600 0.654968 0.138550 -0.630676 0.392395 1441496600 0.654968 0.138550 -0.630676 0.392395 1441496600 0.654968 0.138550 -0.630676 0.392395 1441496600 0.654968 0.138550 -0.630676 0.392395 1441496600 0.654968 0.138550 -0.630676 0.392395 1441496600 0.654968 0.138550 -0.630676 0.392395 1441496600 0.649780 0.146790 -0.630066 0.399048 1441496600 0.649780 0.146790 -0.630066 0.399048 1441496600 0.649780 0.146790 -0.630066 0.399048 1441496600 0.649780 0.146790 -0.630066 0.399048 1441496600 0.649780 0.146790 -0.630066 0.399048 1441496600 0.649780 0.146790 -0.630066 0.399048 1441496600 0.644348 0.156616 -0.629395 0.405090 1441496600 0.644348 0.156616 -0.629395 0.405090 1441496600 0.644348 0.156616 -0.629395 0.405090 1441496600 0.644348 0.156616 -0.629395 0.405090 1441496600 0.644348 0.156616 -0.629395 0.405090 1441496600 0.644348 0.156616 -0.629395 0.405090 1441496600 0.644348 0.156616 -0.629395 0.405090 1441496600 0.639832 0.166626 -0.628601 0.409424 1441496600 0.639832 0.166626 -0.628601 0.409424 1441496600 0.639832 0.166626 -0.628601 0.409424 1441496600 0.639832 0.166626 -0.628601 0.409424 1441496600 0.639832 0.166626 -0.628601 0.409424 1441496600 0.639832 0.166626 -0.628601 0.409424 1441496600 0.636719 0.173767 -0.627197 0.413452 1441496600 0.636719 0.173767 -0.627197 0.413452 1441496600 0.636719 0.173767 -0.627197 0.413452 1441496600 0.636719 0.173767 -0.627197 0.413452 1441496600 0.636719 0.173767 -0.627197 0.413452 1441496600 0.636719 0.173767 -0.627197 0.413452 1441496600 0.636719 0.173767 -0.627197 0.413452 1441496600 0.634277 0.179688 -0.623901 0.419617 1441496600 0.634277 0.179688 -0.623901 0.419617 1441496600 0.634277 0.179688 -0.623901 0.419617 1441496600 0.634277 0.179688 -0.623901 0.419617 1441496600 0.634277 0.179688 -0.623901 0.419617 1441496600 0.634277 0.179688 -0.623901 0.419617 1441496600 0.636597 0.176453 -0.621460 0.421204 1441496600 0.636597 0.176453 -0.621460 0.421204 1441496600 0.636597 0.176453 -0.621460 0.421204 1441496600 0.636597 0.176453 -0.621460 0.421204 1441496600 0.636597 0.176453 -0.621460 0.421204 1441496600 0.636597 0.176453 -0.621460 0.421204 1441496600 0.636597 0.176453 -0.621460 0.421204 1441496600 0.641541 0.166992 -0.620361 0.419067 1441496600 0.641541 0.166992 -0.620361 0.419067 1441496600 0.641541 0.166992 -0.620361 0.419067 1441496600 0.641541 0.166992 -0.620361 0.419067 1441496600 0.641541 0.166992 -0.620361 0.419067 1441496600 0.641541 0.166992 -0.620361 0.419067 1441496600 0.647949 0.151123 -0.621826 0.413025 1441496600 0.647949 0.151123 -0.621826 0.413025 1441496600 0.647949 0.151123 -0.621826 0.413025 1441496600 0.647949 0.151123 -0.621826 0.413025 1441496600 0.647949 0.151123 -0.621826 0.413025 1441496600 0.647949 0.151123 -0.621826 0.413025 1441496600 0.653259 0.134033 -0.625061 0.405640 1441496600 0.653259 0.134033 -0.625061 0.405640 1441496600 0.653259 0.134033 -0.625061 0.405640 1441496600 0.653259 0.134033 -0.625061 0.405640 1441496600 0.653259 0.134033 -0.625061 0.405640 1441496600 0.659241 0.116455 -0.630981 0.392029 1441496600 0.659241 0.116455 -0.630981 0.392029 1441496600 0.659241 0.116455 -0.630981 0.392029 1441496600 0.659241 0.116455 -0.630981 0.392029 1441496600 0.659241 0.116455 -0.630981 0.392029 1441496600 0.659241 0.116455 -0.630981 0.392029 1441496600 0.659241 0.116455 -0.630981 0.392029 1441496600 0.664307 0.097473 -0.640259 0.373230 1441496600 0.664307 0.097473 -0.640259 0.373230 1441496601 0.664307 0.097473 -0.640259 0.373230 1441496601 0.664307 0.097473 -0.640259 0.373230 1441496601 0.664307 0.097473 -0.640259 0.373230 1441496601 0.664307 0.097473 -0.640259 0.373230 1441496601 0.665955 0.092468 -0.647095 0.359375 1441496601 0.665955 0.092468 -0.647095 0.359375 1441496601 0.665955 0.092468 -0.647095 0.359375 1441496601 0.665955 0.092468 -0.647095 0.359375 1441496601 0.665955 0.092468 -0.647095 0.359375 1441496601 0.665955 0.092468 -0.647095 0.359375 1441496601 0.665955 0.092468 -0.647095 0.359375 1441496601 0.679932 0.070801 -0.652710 0.326538 1441496601 0.679932 0.070801 -0.652710 0.326538 1441496601 0.679932 0.070801 -0.652710 0.326538 1441496601 0.679932 0.070801 -0.652710 0.326538 1441496601 0.679932 0.070801 -0.652710 0.326538 1441496601 0.679932 0.070801 -0.652710 0.326538 1441496601 0.685486 0.047913 -0.657532 0.308899 1441496601 0.685486 0.047913 -0.657532 0.308899 1441496601 0.685486 0.047913 -0.657532 0.308899 1441496601 0.685486 0.047913 -0.657532 0.308899 1441496601 0.685486 0.047913 -0.657532 0.308899 1441496601 0.685486 0.047913 -0.657532 0.308899 1441496601 0.680969 0.064697 -0.655273 0.320435 1441496601 0.680969 0.064697 -0.655273 0.320435 1441496601 0.680969 0.064697 -0.655273 0.320435 1441496601 0.680969 0.064697 -0.655273 0.320435 1441496601 0.680969 0.064697 -0.655273 0.320435 1441496601 0.680969 0.064697 -0.655273 0.320435 1441496601 0.677673 0.068848 -0.654358 0.328369 1441496601 0.677673 0.068848 -0.654358 0.328369 1441496601 0.677673 0.068848 -0.654358 0.328369 1441496601 0.677673 0.068848 -0.654358 0.328369 1441496601 0.677673 0.068848 -0.654358 0.328369 1441496601 0.677673 0.068848 -0.654358 0.328369 1441496601 0.671021 0.078857 -0.653809 0.340637 1441496601 0.671021 0.078857 -0.653809 0.340637 1441496601 0.671021 0.078857 -0.653809 0.340637 1441496601 0.671021 0.078857 -0.653809 0.340637 1441496601 0.671021 0.078857 -0.653809 0.340637 1441496601 0.671021 0.078857 -0.653809 0.340637 1441496601 0.667847 0.091858 -0.651123 0.348633 1441496601 0.667847 0.091858 -0.651123 0.348633 1441496601 0.667847 0.091858 -0.651123 0.348633 1441496601 0.667847 0.091858 -0.651123 0.348633 1441496601 0.667847 0.091858 -0.651123 0.348633 1441496601 0.667847 0.091858 -0.651123 0.348633 1441496601 0.667847 0.091858 -0.651123 0.348633 1441496601 0.668457 0.094788 -0.650513 0.347839 1441496601 0.668457 0.094788 -0.650513 0.347839 1441496601 0.668457 0.094788 -0.650513 0.347839 1441496601 0.668457 0.094788 -0.650513 0.347839 1441496601 0.668457 0.094788 -0.650513 0.347839 1441496601 0.668457 0.094788 -0.650513 0.347839 1441496601 0.669739 0.092896 -0.651611 0.343811 1441496601 0.669739 0.092896 -0.651611 0.343811 1441496601 0.669739 0.092896 -0.651611 0.343811 1441496601 0.669739 0.092896 -0.651611 0.343811 1441496601 0.669739 0.092896 -0.651611 0.343811 1441496601 0.669739 0.092896 -0.651611 0.343811 1441496601 0.668030 0.093811 -0.653198 0.343872 1441496601 0.668030 0.093811 -0.653198 0.343872 1441496601 0.668030 0.093811 -0.653198 0.343872 1441496601 0.668030 0.093811 -0.653198 0.343872 1441496601 0.668030 0.093811 -0.653198 0.343872 1441496601 0.668030 0.093811 -0.653198 0.343872 1441496601 0.668030 0.093811 -0.653198 0.343872 1441496601 0.663330 0.100098 -0.653870 0.349915 1441496601 0.663330 0.100098 -0.653870 0.349915 1441496601 0.663330 0.100098 -0.653870 0.349915 1441496601 0.663330 0.100098 -0.653870 0.349915 1441496601 0.663330 0.100098 -0.653870 0.349915 1441496601 0.663330 0.100098 -0.653870 0.349915 1441496601 0.658508 0.108337 -0.653137 0.357666 1441496601 0.658508 0.108337 -0.653137 0.357666 1441496601 0.658508 0.108337 -0.653137 0.357666 1441496601 0.658508 0.108337 -0.653137 0.357666 1441496601 0.658508 0.108337 -0.653137 0.357666 1441496601 0.658508 0.108337 -0.653137 0.357666 1441496601 0.655762 0.113953 -0.652405 0.362427 1441496601 0.655762 0.113953 -0.652405 0.362427 1441496601 0.655762 0.113953 -0.652405 0.362427 1441496601 0.655762 0.113953 -0.652405 0.362427 1441496601 0.655762 0.113953 -0.652405 0.362427 1441496601 0.655762 0.113953 -0.652405 0.362427 1441496601 0.654785 0.115906 -0.652710 0.363037 1441496601 0.654785 0.115906 -0.652710 0.363037 1441496601 0.654785 0.115906 -0.652710 0.363037 1441496601 0.654785 0.115906 -0.652710 0.363037 1441496601 0.654785 0.115906 -0.652710 0.363037 1441496601 0.654785 0.115906 -0.652710 0.363037 1441496601 0.654785 0.115906 -0.652710 0.363037 1441496601 0.653381 0.118713 -0.652588 0.364807 1441496601 0.653381 0.118713 -0.652588 0.364807 1441496601 0.653381 0.118713 -0.652588 0.364807 1441496601 0.653381 0.118713 -0.652588 0.364807 1441496601 0.653381 0.118713 -0.652588 0.364807 1441496601 0.653381 0.118713 -0.652588 0.364807 1441496601 0.651428 0.121338 -0.652344 0.367859 1441496601 0.651428 0.121338 -0.652344 0.367859 1441496601 0.651428 0.121338 -0.652344 0.367859 1441496601 0.651428 0.121338 -0.652344 0.367859 1441496601 0.651428 0.121338 -0.652344 0.367859 1441496601 0.651428 0.121338 -0.652344 0.367859 1441496601 0.650024 0.123413 -0.651672 0.370850 1441496601 0.650024 0.123413 -0.651672 0.370850 1441496601 0.650024 0.123413 -0.651672 0.370850 1441496601 0.650024 0.123413 -0.651672 0.370850 1441496601 0.650024 0.123413 -0.651672 0.370850 1441496601 0.650024 0.123413 -0.651672 0.370850 1441496601 0.650024 0.123413 -0.651672 0.370850 1441496601 0.650574 0.123413 -0.650452 0.372009 1441496601 0.650574 0.123413 -0.650452 0.372009 1441496602 0.650574 0.123413 -0.650452 0.372009 1441496602 0.650574 0.123413 -0.650452 0.372009 1441496602 0.650574 0.123413 -0.650452 0.372009 1441496602 0.650574 0.123413 -0.650452 0.372009 1441496602 0.653198 0.117737 -0.650635 0.368896 1441496602 0.653198 0.117737 -0.650635 0.368896 1441496602 0.653198 0.117737 -0.650635 0.368896 1441496602 0.653198 0.117737 -0.650635 0.368896 1441496602 0.653198 0.117737 -0.650635 0.368896 1441496602 0.653198 0.117737 -0.650635 0.368896 1441496602 0.656128 0.110352 -0.651917 0.363770 1441496602 0.656128 0.110352 -0.651917 0.363770 1441496602 0.656128 0.110352 -0.651917 0.363770 1441496602 0.656128 0.110352 -0.651917 0.363770 1441496602 0.656128 0.110352 -0.651917 0.363770 1441496602 0.656128 0.110352 -0.651917 0.363770 1441496602 0.656128 0.110352 -0.651917 0.363770 1441496602 0.658386 0.102356 -0.654114 0.357971 1441496602 0.658386 0.102356 -0.654114 0.357971 1441496602 0.658386 0.102356 -0.654114 0.357971 1441496602 0.658386 0.102356 -0.654114 0.357971 1441496602 0.658386 0.102356 -0.654114 0.357971 1441496602 0.661804 0.089600 -0.658142 0.347656 1441496602 0.661804 0.089600 -0.658142 0.347656 1441496602 0.661804 0.089600 -0.658142 0.347656 1441496602 0.661804 0.089600 -0.658142 0.347656 1441496602 0.661804 0.089600 -0.658142 0.347656 1441496602 0.661804 0.089600 -0.658142 0.347656 1441496602 0.666931 0.069885 -0.663757 0.331238 1441496602 0.666931 0.069885 -0.663757 0.331238 1441496602 0.666931 0.069885 -0.663757 0.331238 1441496602 0.666931 0.069885 -0.663757 0.331238 1441496602 0.666931 0.069885 -0.663757 0.331238 1441496602 0.666931 0.069885 -0.663757 0.331238 1441496602 0.666931 0.069885 -0.663757 0.331238 1441496602 0.672180 0.046875 -0.669373 0.312927 1441496602 0.672180 0.046875 -0.669373 0.312927 1441496602 0.672180 0.046875 -0.669373 0.312927 1441496602 0.672180 0.046875 -0.669373 0.312927 1441496602 0.672180 0.046875 -0.669373 0.312927 1441496602 0.672180 0.046875 -0.669373 0.312927 1441496602 0.675659 0.028992 -0.672852 0.299927 1441496602 0.675659 0.028992 -0.672852 0.299927 1441496602 0.675659 0.028992 -0.672852 0.299927 1441496602 0.675659 0.028992 -0.672852 0.299927 1441496602 0.675659 0.028992 -0.672852 0.299927 1441496602 0.675659 0.028992 -0.672852 0.299927 1441496602 0.677795 0.020081 -0.673767 0.293518 1441496602 0.677795 0.020081 -0.673767 0.293518 1441496602 0.677795 0.020081 -0.673767 0.293518 1441496602 0.677795 0.020081 -0.673767 0.293518 1441496602 0.677795 0.020081 -0.673767 0.293518 1441496602 0.677795 0.020081 -0.673767 0.293518 1441496602 0.677795 0.020081 -0.673767 0.293518 1441496602 0.679016 0.016357 -0.674805 0.288513 1441496602 0.679016 0.016357 -0.674805 0.288513 1441496602 0.679016 0.016357 -0.674805 0.288513 1441496602 0.679016 0.016357 -0.674805 0.288513 1441496602 0.679016 0.016357 -0.674805 0.288513 1441496602 0.679016 0.016357 -0.674805 0.288513 1441496602 0.682190 0.011658 -0.676941 0.276062 1441496602 0.682190 0.011658 -0.676941 0.276062 1441496602 0.682190 0.011658 -0.676941 0.276062 1441496602 0.682190 0.011658 -0.676941 0.276062 1441496602 0.682190 0.011658 -0.676941 0.276062 1441496602 0.682190 0.011658 -0.676941 0.276062 1441496602 0.685181 0.010986 -0.677185 0.268127 1441496602 0.685181 0.010986 -0.677185 0.268127 1441496602 0.685181 0.010986 -0.677185 0.268127 1441496602 0.685181 0.010986 -0.677185 0.268127 1441496602 0.685181 0.010986 -0.677185 0.268127 1441496602 0.685181 0.010986 -0.677185 0.268127 1441496602 0.685181 0.010986 -0.677185 0.268127 1441496602 0.684692 0.017761 -0.676575 0.270325 1441496602 0.684692 0.017761 -0.676575 0.270325 1441496602 0.684692 0.017761 -0.676575 0.270325 1441496602 0.684692 0.017761 -0.676575 0.270325 1441496602 0.684692 0.017761 -0.676575 0.270325 1441496602 0.684692 0.017761 -0.676575 0.270325 1441496602 0.681396 0.022949 -0.676575 0.278259 1441496602 0.681396 0.022949 -0.676575 0.278259 1441496602 0.681396 0.022949 -0.676575 0.278259 1441496602 0.681396 0.022949 -0.676575 0.278259 1441496602 0.681396 0.022949 -0.676575 0.278259 1441496602 0.681396 0.022949 -0.676575 0.278259 1441496602 0.681396 0.022949 -0.676575 0.278259 1441496602 0.676331 0.037537 -0.674194 0.294373 1441496602 0.676331 0.037537 -0.674194 0.294373 1441496602 0.676331 0.037537 -0.674194 0.294373 1441496602 0.676331 0.037537 -0.674194 0.294373 1441496602 0.676331 0.037537 -0.674194 0.294373 1441496602 0.676331 0.037537 -0.674194 0.294373 1441496602 0.672974 0.050354 -0.670837 0.307495 1441496602 0.672974 0.050354 -0.670837 0.307495 1441496602 0.672974 0.050354 -0.670837 0.307495 1441496602 0.672974 0.050354 -0.670837 0.307495 1441496602 0.672974 0.050354 -0.670837 0.307495 1441496602 0.672974 0.050354 -0.670837 0.307495 1441496602 0.670837 0.055725 -0.670227 0.312439 1441496602 0.670837 0.055725 -0.670227 0.312439 1441496602 0.670837 0.055725 -0.670227 0.312439 1441496602 0.670837 0.055725 -0.670227 0.312439 1441496602 0.670837 0.055725 -0.670227 0.312439 1441496602 0.670837 0.055725 -0.670227 0.312439 1441496602 0.667725 0.061035 -0.670776 0.316895 1441496602 0.667725 0.061035 -0.670776 0.316895 1441496602 0.667725 0.061035 -0.670776 0.316895 1441496602 0.667725 0.061035 -0.670776 0.316895 1441496602 0.667725 0.061035 -0.670776 0.316895 1441496602 0.667725 0.061035 -0.670776 0.316895 1441496602 0.667725 0.061035 -0.670776 0.316895 1441496602 0.663696 0.069031 -0.671387 0.322449 1441496602 0.663696 0.069031 -0.671387 0.322449 1441496602 0.663696 0.069031 -0.671387 0.322449 1441496603 0.663696 0.069031 -0.671387 0.322449 1441496603 0.663696 0.069031 -0.671387 0.322449 1441496603 0.663696 0.069031 -0.671387 0.322449 1441496603 0.659119 0.078918 -0.671814 0.328674 1441496603 0.659119 0.078918 -0.671814 0.328674 1441496603 0.659119 0.078918 -0.671814 0.328674 1441496603 0.659119 0.078918 -0.671814 0.328674 1441496603 0.659119 0.078918 -0.671814 0.328674 1441496603 0.659119 0.078918 -0.671814 0.328674 1441496603 0.659119 0.078918 -0.671814 0.328674 1441496603 0.654846 0.088257 -0.672058 0.334229 1441496603 0.654846 0.088257 -0.672058 0.334229 1441496603 0.654846 0.088257 -0.672058 0.334229 1441496603 0.654846 0.088257 -0.672058 0.334229 1441496603 0.654846 0.088257 -0.672058 0.334229 1441496603 0.654846 0.088257 -0.672058 0.334229 1441496603 0.651184 0.095825 -0.670898 0.341553 1441496603 0.651184 0.095825 -0.670898 0.341553 1441496603 0.651184 0.095825 -0.670898 0.341553 1441496603 0.651184 0.095825 -0.670898 0.341553 1441496603 0.651184 0.095825 -0.670898 0.341553 1441496603 0.651184 0.095825 -0.670898 0.341553 1441496603 0.651184 0.095825 -0.670898 0.341553 1441496603 0.648682 0.097412 -0.669800 0.347900 1441496603 0.648682 0.097412 -0.669800 0.347900 1441496603 0.648682 0.097412 -0.669800 0.347900 1441496603 0.648682 0.097412 -0.669800 0.347900 1441496603 
0.687622 -0.072510 -0.481689 0.538391 1441496606 0.687622 -0.072510 -0.481689 0.538391 1441496606 0.687622 -0.072510 -0.481689 0.538391 1441496606 0.687622 -0.072510 -0.481689 0.538391 1441496606 0.687622 -0.072510 -0.481689 0.538391 1441496606 0.687622 -0.072510 -0.481689 0.538391 1441496606 0.670959 -0.149353 -0.397278 0.607971 1441496606 0.670959 -0.149353 -0.397278 0.607971 1441496606 0.670959 -0.149353 -0.397278 0.607971 1441496606 0.670959 -0.149353 -0.397278 0.607971 1441496606 0.670959 -0.149353 -0.397278 0.607971 1441496606 0.670959 -0.149353 -0.397278 0.607971 1441496606 0.640625 -0.222351 -0.302917 0.669617 1441496606 0.640625 -0.222351 -0.302917 0.669617 1441496606 0.640625 -0.222351 -0.302917 0.669617 1441496606 0.640625 -0.222351 -0.302917 0.669617 1441496606 0.640625 -0.222351 -0.302917 0.669617 1441496606 0.640625 -0.222351 -0.302917 0.669617 1441496606 0.595703 -0.292114 -0.199768 0.721008 1441496606 0.595703 -0.292114 -0.199768 0.721008 1441496606 0.595703 -0.292114 -0.199768 0.721008 1441496606 0.595703 -0.292114 -0.199768 0.721008 1441496606 0.595703 -0.292114 -0.199768 0.721008 1441496606 0.595703 -0.292114 -0.199768 0.721008 1441496606 0.595703 -0.292114 -0.199768 0.721008 1441496606 0.542053 -0.346252 -0.080017 0.761475 1441496606 0.542053 -0.346252 -0.080017 0.761475 1441496606 0.542053 -0.346252 -0.080017 0.761475 1441496606 0.542053 -0.346252 -0.080017 0.761475 1441496606 0.542053 -0.346252 -0.080017 0.761475 1441496606 0.482910 -0.386230 0.052429 0.784058 1441496606 0.482910 -0.386230 0.052429 0.784058 1441496606 0.482910 -0.386230 0.052429 0.784058 1441496606 0.482910 -0.386230 0.052429 0.784058 1441496606 0.482910 -0.386230 0.052429 0.784058 1441496606 0.482910 -0.386230 0.052429 0.784058 1441496606 0.482910 -0.386230 0.052429 0.784058 1441496606 0.413696 -0.421753 0.174988 0.787598 1441496606 0.413696 -0.421753 0.174988 0.787598 1441496606 0.413696 -0.421753 0.174988 0.787598 1441496606 0.413696 -0.421753 0.174988 0.787598 1441496606 0.413696 -0.421753 0.174988 0.787598 1441496606 0.413696 -0.421753 0.174988 0.787598 1441496606 0.343689 -0.449402 0.280090 0.775513 1441496606 0.343689 -0.449402 0.280090 0.775513 1441496606 0.343689 -0.449402 0.280090 0.775513 1441496606 0.343689 -0.449402 0.280090 0.775513 1441496606 0.343689 -0.449402 0.280090 0.775513 1441496606 0.343689 -0.449402 0.280090 0.775513 1441496606 0.281006 -0.465271 0.372864 0.752014 1441496606 0.281006 -0.465271 0.372864 0.752014 1441496606 0.281006 -0.465271 0.372864 0.752014 1441496606 0.281006 -0.465271 0.372864 0.752014 1441496606 0.281006 -0.465271 0.372864 0.752014 1441496606 0.281006 -0.465271 0.372864 0.752014 1441496606 0.218506 -0.474670 0.460327 0.717590 1441496606 0.218506 -0.474670 0.460327 0.717590 1441496606 0.218506 -0.474670 0.460327 0.717590 1441496606 0.218506 -0.474670 0.460327 0.717590 1441496606 0.218506 -0.474670 0.460327 0.717590 1441496606 0.218506 -0.474670 0.460327 0.717590 1441496606 0.163025 -0.478699 0.542969 0.670349 1441496606 0.163025 -0.478699 0.542969 0.670349 1441496606 0.163025 -0.478699 0.542969 0.670349 1441496606 0.163025 -0.478699 0.542969 0.670349 1441496606 0.163025 -0.478699 0.542969 0.670349 1441496606 0.163025 -0.478699 0.542969 0.670349 1441496606 0.163025 -0.478699 0.542969 0.670349 1441496606 0.110168 -0.486145 0.599915 0.625732 1441496606 0.110168 -0.486145 0.599915 0.625732 1441496607 0.110168 -0.486145 0.599915 0.625732 1441496607 0.110168 -0.486145 0.599915 0.625732 1441496607 0.110168 -0.486145 0.599915 0.625732 1441496607 0.110168 -0.486145 0.599915 0.625732 1441496607 0.068481 -0.504822 0.631836 0.584167 1441496607 0.068481 -0.504822 0.631836 0.584167 1441496607 0.068481 -0.504822 0.631836 0.584167 1441496607 0.068481 -0.504822 0.631836 0.584167 1441496607 0.068481 -0.504822 0.631836 0.584167 1441496607 0.068481 -0.504822 0.631836 0.584167 1441496607 0.046387 -0.532410 0.637817 0.554504 1441496607 0.046387 -0.532410 0.637817 0.554504 1441496607 0.046387 -0.532410 0.637817 0.554504 1441496607 0.046387 -0.532410 0.637817 0.554504 1441496607 0.046387 -0.532410 0.637817 0.554504 1441496607 0.046387 -0.532410 0.637817 0.554504 1441496607 0.044495 -0.563782 0.612854 0.551880 1441496607 0.044495 -0.563782 0.612854 0.551880 1441496607 0.044495 -0.563782 0.612854 0.551880 1441496607 0.044495 -0.563782 0.612854 0.551880 1441496607 0.044495 -0.563782 0.612854 0.551880 1441496607 0.044495 -0.563782 0.612854 0.551880 1441496607 0.044495 -0.563782 0.612854 0.551880 1441496607 0.069824 -0.586426 0.560303 0.580750 1441496607 0.069824 -0.586426 0.560303 0.580750 1441496607 0.069824 -0.586426 0.560303 0.580750 1441496607 0.069824 -0.586426 0.560303 0.580750 1441496607 0.069824 -0.586426 0.560303 0.580750 1441496607 0.069824 -0.586426 0.560303 0.580750 1441496607 0.128235 -0.592224 0.481567 0.633118 1441496607 0.128235 -0.592224 0.481567 0.633118 1441496607 0.128235 -0.592224 0.481567 0.633118 1441496607 0.128235 -0.592224 0.481567 0.633118 1441496607 0.128235 -0.592224 0.481567 0.633118 1441496607 0.128235 -0.592224 0.481567 0.633118 1441496607 0.128235 -0.592224 0.481567 0.633118 1441496607 0.216309 -0.576111 0.382446 0.689209 1441496607 0.216309 -0.576111 0.382446 0.689209 1441496607 0.216309 -0.576111 0.382446 0.689209 1441496607 0.216309 -0.576111 0.382446 0.689209 1441496607 0.216309 -0.576111 0.382446 0.689209 1441496607 0.216309 -0.576111 0.382446 0.689209 1441496607 0.325012 -0.525391 0.284912 0.732910 1441496607 0.325012 -0.525391 0.284912 0.732910 1441496607 0.325012 -0.525391 0.284912 0.732910 1441496607 0.325012 -0.525391 0.284912 0.732910 1441496607 0.325012 -0.525391 0.284912 0.732910 1441496607 0.325012 -0.525391 0.284912 0.732910 1441496607 0.325012 -0.525391 0.284912 0.732910 1441496607 0.435547 -0.437500 0.192383 0.762756 1441496607 0.435547 -0.437500 0.192383 0.762756 1441496607 0.435547 -0.437500 0.192383 0.762756 1441496607 0.435547 -0.437500 0.192383 0.762756 1441496607 0.435547 -0.437500 0.192383 0.762756 1441496607 0.435547 -0.437500 0.192383 0.762756 1441496607 0.543518 -0.319336 0.114624 0.767761 1441496607 0.543518 -0.319336 0.114624 0.767761 1441496607 0.543518 -0.319336 0.114624 0.767761 1441496607 0.543518 -0.319336 0.114624 0.767761 1441496607 0.543518 -0.319336 0.114624 0.767761 1441496607 0.543518 -0.319336 0.114624 0.767761 1441496607 0.631165 -0.196777 0.059082 0.747925 1441496607 0.631165 -0.196777 0.059082 0.747925 1441496607 0.631165 -0.196777 0.059082 0.747925 1441496607 0.631165 -0.196777 0.059082 0.747925 1441496607 0.631165 -0.196777 0.059082 0.747925 1441496607 0.631165 -0.196777 0.059082 0.747925 1441496607 0.667908 -0.151489 -0.013184 0.728516 1441496607 0.667908 -0.151489 -0.013184 0.728516 1441496607 0.667908 -0.151489 -0.013184 0.728516 1441496607 0.667908 -0.151489 -0.013184 0.728516 1441496607 0.667908 -0.151489 -0.013184 0.728516 1441496607 0.667908 -0.151489 -0.013184 0.728516 1441496607 0.679321 -0.125366 -0.030762 0.722290 1441496607 0.679321 -0.125366 -0.030762 0.722290 1441496607 0.679321 -0.125366 -0.030762 0.722290 1441496607 0.679321 -0.125366 -0.030762 0.722290 1441496607 0.679321 -0.125366 -0.030762 0.722290 1441496607 0.679321 -0.125366 -0.030762 0.722290 1441496607 0.675964 -0.131714 -0.025635 0.724548 1441496607 0.675964 -0.131714 -0.025635 0.724548 1441496607 0.675964 -0.131714 -0.025635 0.724548 1441496607 0.675964 -0.131714 -0.025635 0.724548 1441496607 0.675964 -0.131714 -0.025635 0.724548 1441496607 0.675964 -0.131714 -0.025635 0.724548 1441496607 0.675964 -0.131714 -0.025635 0.724548 1441496607 0.656250 -0.159119 0.005127 0.737549 1441496607 0.656250 -0.159119 0.005127 0.737549 1441496607 0.656250 -0.159119 0.005127 0.737549 1441496607 0.656250 -0.159119 0.005127 0.737549 1441496607 0.656250 -0.159119 0.005127 0.737549 1441496607 0.656250 -0.159119 0.005127 0.737549 1441496607 0.612244 -0.217957 0.049133 0.758362 1441496607 0.612244 -0.217957 0.049133 0.758362 1441496607 0.612244 -0.217957 0.049133 0.758362 1441496607 0.612244 -0.217957 0.049133 0.758362 1441496607 0.612244 -0.217957 0.049133 0.758362 1441496607 0.612244 -0.217957 0.049133 0.758362 1441496607 0.612244 -0.217957 0.049133 0.758362 1441496607 0.548340 -0.281433 0.116821 0.778748 1441496607 0.548340 -0.281433 0.116821 0.778748 1441496607 0.548340 -0.281433 0.116821 0.778748 1441496607 0.548340 -0.281433 0.116821 0.778748 1441496607 0.548340 -0.281433 0.116821 0.778748 1441496607 0.548340 -0.281433 0.116821 0.778748 1441496607 0.469238 -0.335999 0.205750 0.790283 1441496607 0.469238 -0.335999 0.205750 0.790283 1441496607 0.469238 -0.335999 0.205750 0.790283 1441496607 0.469238 -0.335999 0.205750 0.790283 1441496607 0.469238 -0.335999 0.205750 0.790283 1441496607 0.469238 -0.335999 0.205750 0.790283 1441496607 0.379822 -0.392578 0.291199 0.785339 1441496607 0.379822 -0.392578 0.291199 0.785339 1441496607 0.379822 -0.392578 0.291199 0.785339 1441496608 0.379822 -0.392578 0.291199 0.785339 1441496608 0.379822 -0.392578 0.291199 0.785339 1441496608 0.379822 -0.392578 0.291199 0.785339 1441496608 0.379822 -0.392578 0.291199 0.785339 1441496608 0.282837 -0.444092 0.371033 0.764893 1441496608 0.282837 -0.444092 0.371033 0.764893 1441496608 0.282837 -0.444092 0.371033 0.764893 1441496608 0.282837 -0.444092 0.371033 0.764893 1441496608 0.282837 -0.444092 0.371033 0.764893 1441496608 0.282837 -0.444092 0.371033 0.764893 1441496608 0.191528 -0.484314 0.453369 0.723267 1441496608 0.191528 -0.484314 0.453369 0.723267 1441496608 0.191528 -0.484314 0.453369 0.723267 1441496608 0.191528 -0.484314 0.453369 0.723267 1441496608 0.191528 -0.484314 0.453369 0.723267 1441496608 0.191528 -0.484314 0.453369 0.723267 1441496608 0.191528 -0.484314 0.453369 0.723267 1441496608 0.091675 -0.507019 0.531250 0.672485 1441496608 0.091675 -0.507019 0.531250 0.672485 1441496608 0.091675 -0.507019 0.531250 0.672485 1441496608 0.091675 -0.507019 0.531250 0.672485 1441496608 0.091675 -0.507019 0.531250 0.672485 1441496608 0.091675 -0.507019 0.531250 0.672485 1441496608 0.006714 -0.519531 0.587158 0.620667 1441496608 0.006714 -0.519531 0.587158 0.620667 1441496608 0.006714 -0.519531 0.587158 0.620667 1441496608 0.006714 -0.519531 0.587158 0.620667 1441496608 0.006714 -0.519531 0.587158 0.620667 1441496608 0.006714 -0.519531 0.587158 0.620667 1441496608 -0.025574 -0.538330 0.607849 0.583130 1441496608 -0.025574 -0.538330 0.607849 0.583130 1441496608 -0.025574 -0.538330 0.607849 0.583130 1441496608 -0.025574 -0.538330 0.607849 0.583130 1441496608 -0.011292 -0.566406 0.591431 0.573792 1441496608 -0.011292 -0.566406 0.591431 0.573792 1441496608 -0.011292 -0.566406 0.591431 0.573792 1441496608 -0.011292 -0.566406 0.591431 0.573792 1441496608 -0.011292 -0.566406 0.591431 0.573792 1441496608 -0.011292 -0.566406 0.591431 0.573792 1441496608 0.024658 -0.593750 0.546082 0.590393 1441496608 0.024658 -0.593750 0.546082 0.590393 1441496608 0.024658 -0.593750 0.546082 0.590393 1441496608 0.024658 -0.593750 0.546082 0.590393 1441496608 0.024658 -0.593750 0.546082 0.590393 1441496608 0.024658 -0.593750 0.546082 0.590393 1441496608 0.024658 -0.593750 0.546082 0.590393 1441496608 0.082886 -0.604309 0.487793 0.624451 1441496608 0.082886 -0.604309 0.487793 0.624451 1441496608 0.082886 -0.604309 0.487793 0.624451 1441496608 0.082886 -0.604309 0.487793 0.624451 1441496608 0.082886 -0.604309 0.487793 0.624451 1441496608 0.082886 -0.604309 0.487793 0.624451 1441496608 0.172363 -0.596069 0.402649 0.672913 1441496608 0.172363 -0.596069 0.402649 0.672913 1441496608 0.172363 -0.596069 0.402649 0.672913 1441496608 0.172363 -0.596069 0.402649 0.672913 1441496608 0.172363 -0.596069 0.402649 0.672913 1441496608 0.172363 -0.596069 0.402649 0.672913 1441496608 0.172363 -0.596069 0.402649 0.672913 1441496608 0.282532 -0.561462 0.306030 0.715027 1441496608 0.282532 -0.561462 0.306030 0.715027 1441496608 0.282532 -0.561462 0.306030 0.715027 1441496608 0.282532 -0.561462 0.306030 0.715027 1441496608 0.282532 -0.561462 0.306030 0.715027 1441496608 0.282532 -0.561462 0.306030 0.715027 1441496608 0.394165 -0.488098 0.212952 0.749023 1441496608 0.394165 -0.488098 0.212952 0.749023 1441496608 0.394165 -0.488098 0.212952 0.749023 1441496608 0.394165 -0.488098 0.212952 0.749023 1441496608 0.394165 -0.488098 0.212952 0.749023 1441496608 0.394165 -0.488098 0.212952 0.749023 1441496608 0.394165 -0.488098 0.212952 0.749023 1441496608 0.514832 -0.374390 0.134216 0.759399 1441496608 0.514832 -0.374390 0.134216 0.759399 1441496608 0.514832 -0.374390 0.134216 0.759399 1441496608 0.514832 -0.374390 0.134216 0.759399 1441496608 0.514832 -0.374390 0.134216 0.759399 1441496608 0.514832 -0.374390 0.134216 0.759399 1441496608 0.614624 -0.235718 0.082031 0.748291 1441496608 0.614624 -0.235718 0.082031 0.748291 1441496608 0.614624 -0.235718 0.082031 0.748291 1441496608 0.614624 -0.235718 0.082031 0.748291 1441496608 0.614624 -0.235718 0.082031 0.748291 1441496608 0.614624 -0.235718 0.082031 0.748291 1441496608 0.665955 -0.167175 -0.004639 0.726929 1441496608 0.665955 -0.167175 -0.004639 0.726929 1441496608 0.665955 -0.167175 -0.004639 0.726929 1441496608 0.665955 -0.167175 -0.004639 0.726929 1441496608 0.665955 -0.167175 -0.004639 0.726929 1441496608 0.665955 -0.167175 -0.004639 0.726929 1441496608 0.665955 -0.167175 -0.004639 0.726929 1441496608 0.690857 -0.102295 -0.043213 0.714355 1441496608 0.690857 -0.102295 -0.043213 0.714355 1441496608 0.690857 -0.102295 -0.043213 0.714355 1441496608 0.690857 -0.102295 -0.043213 0.714355 1441496608 0.690857 -0.102295 -0.043213 0.714355 1441496608 0.690857 -0.102295 -0.043213 0.714355 1441496608 0.696594 -0.069641 -0.052856 0.712036 1441496608 0.696594 -0.069641 -0.052856 0.712036 1441496608 0.696594 -0.069641 -0.052856 0.712036 1441496608 0.696594 -0.069641 -0.052856 0.712036 1441496608 0.696594 -0.069641 -0.052856 0.712036 1441496608 0.696594 -0.069641 -0.052856 0.712036 1441496608 0.693542 -0.086426 -0.059387 0.712646 1441496608 0.693542 -0.086426 -0.059387 0.712646 1441496608 0.693542 -0.086426 -0.059387 0.712646 1441496608 0.693542 -0.086426 -0.059387 0.712646 1441496608 0.693542 -0.086426 -0.059387 0.712646 1441496608 0.693542 -0.086426 -0.059387 0.712646 1441496608 0.693542 -0.086426 -0.059387 0.712646 1441496608 0.670898 -0.140625 -0.047791 0.726501 1441496608 0.670898 -0.140625 -0.047791 0.726501 1441496608 0.670898 -0.140625 -0.047791 0.726501 1441496609 0.670898 -0.140625 -0.047791 0.726501 1441496609 0.670898 -0.140625 -0.047791 0.726501 1441496609 0.670898 -0.140625 -0.047791 0.726501 1441496609 0.626465 -0.205322 -0.003479 0.751831 1441496609 0.626465 -0.205322 -0.003479 0.751831 1441496609 0.626465 -0.205322 -0.003479 0.751831 1441496609 0.626465 -0.205322 -0.003479 0.751831 1441496609 0.626465 -0.205322 -0.003479 0.751831 1441496609 0.626465 -0.205322 -0.003479 0.751831 1441496609 0.567017 -0.270447 0.068237 0.775024 1441496609 0.567017 -0.270447 0.068237 0.775024 1441496609 0.567017 -0.270447 0.068237 0.775024 1441496609 0.567017 -0.270447 0.068237 0.775024 1441496609 0.567017 -0.270447 0.068237 0.775024 1441496609 0.567017 -0.270447 0.068237 0.775024 1441496609 0.567017 -0.270447 0.068237 0.775024 1441496609 0.506653 -0.312439 0.169495 0.785400 1441496609 0.506653 -0.312439 0.169495 0.785400 1441496609 0.506653 -0.312439 0.169495 0.785400 1441496609 0.506653 -0.312439 0.169495 0.785400 1441496609 0.506653 -0.312439 0.169495 0.785400 1441496609 0.506653 -0.312439 0.169495 0.785400 1441496609 0.446228 -0.345215 0.275696 0.778198 1441496609 0.446228 -0.345215 0.275696 0.778198 1441496609 0.446228 -0.345215 0.275696 0.778198 1441496609 0.446228 -0.345215 0.275696 0.778198 1441496609 0.446228 -0.345215 0.275696 0.778198 1441496609 0.446228 -0.345215 0.275696 0.778198 1441496609 0.446228 -0.345215 0.275696 0.778198 1441496609 0.380981 -0.379700 0.373474 0.755737 1441496609 0.380981 -0.379700 0.373474 0.755737 1441496609 0.380981 -0.379700 0.373474 0.755737 1441496609 0.380981 -0.379700 0.373474 0.755737 1441496609 0.380981 -0.379700 0.373474 0.755737 1441496609 0.380981 -0.379700 0.373474 0.755737 1441496609 0.304871 -0.419434 0.455139 0.723816 1441496609 0.304871 -0.419434 0.455139 0.723816 1441496609 0.304871 -0.419434 0.455139 0.723816 1441496609 0.304871 -0.419434 0.455139 0.723816 1441496609 0.304871 -0.419434 0.455139 0.723816 1441496609 0.304871 -0.419434 0.455139 0.723816 1441496609 0.304871 -0.419434 0.455139 0.723816 1441496609 0.223450 -0.453186 0.534424 0.677551 1441496609 0.223450 -0.453186 0.534424 0.677551 1441496609 0.223450 -0.453186 0.534424 0.677551 1441496609 0.223450 -0.453186 0.534424 0.677551 1441496609 0.223450 -0.453186 0.534424 0.677551 1441496609 0.223450 -0.453186 0.534424 0.677551 1441496609 0.146240 -0.466919 0.612976 0.620361 1441496609 0.146240 -0.466919 0.612976 0.620361 1441496609 0.146240 -0.466919 0.612976 0.620361 1441496609 0.146240 -0.466919 0.612976 0.620361 1441496609 0.146240 -0.466919 0.612976 0.620361 1441496609 0.146240 -0.466919 0.612976 0.620361 1441496609 0.146240 -0.466919 0.612976 0.620361 1441496609 0.076538 -0.477783 0.660522 0.574036 1441496609 0.076538 -0.477783 0.660522 0.574036 1441496609 0.076538 -0.477783 0.660522 0.574036 1441496609 0.076538 -0.477783 0.660522 0.574036 1441496609 0.076538 -0.477783 0.660522 0.574036 1441496609 0.076538 -0.477783 0.660522 0.574036 1441496609 0.048096 -0.501404 0.674744 0.539368 1441496609 0.048096 -0.501404 0.674744 0.539368 1441496609 0.048096 -0.501404 0.674744 0.539368 1441496609 0.048096 -0.501404 0.674744 0.539368 1441496609 0.048096 -0.501404 0.674744 0.539368 1441496609 0.048096 -0.501404 0.674744 0.539368 1441496609 0.052002 -0.539917 0.649048 0.533386 1441496609 0.052002 -0.539917 0.649048 0.533386 1441496609 0.052002 -0.539917 0.649048 0.533386 1441496609 0.052002 -0.539917 0.649048 0.533386 1441496609 0.052002 -0.539917 0.649048 0.533386 1441496609 0.052002 -0.539917 0.649048 0.533386 1441496609 0.081177 -0.574463 0.598877 0.552002 1441496609 0.081177 -0.574463 0.598877 0.552002 1441496609 0.081177 -0.574463 0.598877 0.552002 1441496609 0.081177 -0.574463 0.598877 0.552002 1441496609 0.081177 -0.574463 0.598877 0.552002 1441496609 0.081177 -0.574463 0.598877 0.552002 1441496609 0.081177 -0.574463 0.598877 0.552002 1441496609 0.141357 -0.588196 0.526794 0.597107 1441496609 0.141357 -0.588196 0.526794 0.597107 1441496609 0.141357 -0.588196 0.526794 0.597107 1441496609 0.141357 -0.588196 0.526794 0.597107 1441496609 0.225464 -0.578308 0.440674 0.648438 1441496609 0.225464 -0.578308 0.440674 0.648438 1441496609 0.225464 -0.578308 0.440674 0.648438 1441496609 0.225464 -0.578308 0.440674 0.648438 1441496609 0.225464 -0.578308 0.440674 0.648438 1441496609 0.225464 -0.578308 0.440674 0.648438 1441496609 0.319824 -0.540100 0.351746 0.694458 1441496609 0.319824 -0.540100 0.351746 0.694458 1441496609 0.319824 -0.540100 0.351746 0.694458 1441496609 0.319824 -0.540100 0.351746 0.694458 1441496609 0.319824 -0.540100 0.351746 0.694458 1441496609 0.319824 -0.540100 0.351746 0.694458 1441496609 0.413086 -0.467468 0.266968 0.734558 1441496609 0.413086 -0.467468 0.266968 0.734558 1441496609 0.413086 -0.467468 0.266968 0.734558 1441496609 0.413086 -0.467468 0.266968 0.734558 1441496609 0.413086 -0.467468 0.266968 0.734558 1441496609 0.413086 -0.467468 0.266968 0.734558 1441496609 0.413086 -0.467468 0.266968 0.734558 1441496609 0.505188 -0.355835 0.198120 0.760864 1441496609 0.505188 -0.355835 0.198120 0.760864 1441496609 0.505188 -0.355835 0.198120 0.760864 1441496609 0.505188 -0.355835 0.198120 0.760864 1441496609 0.505188 -0.355835 0.198120 0.760864 1441496609 0.585144 -0.227417 0.149902 0.763794 1441496609 0.585144 -0.227417 0.149902 0.763794 1441496609 0.585144 -0.227417 0.149902 0.763794 1441496609 0.585144 -0.227417 0.149902 0.763794 1441496609 0.585144 -0.227417 0.149902 0.763794 1441496610 0.585144 -0.227417 0.149902 0.763794 1441496610 0.585144 -0.227417 0.149902 0.763794 1441496610 0.638550 -0.142273 0.081238 0.751892 1441496610 0.638550 -0.142273 0.081238 0.751892 1441496610 0.638550 -0.142273 0.081238 0.751892 1441496610 0.638550 -0.142273 0.081238 0.751892 1441496610 0.638550 -0.142273 0.081238 0.751892 1441496610 0.638550 -0.142273 0.081238 0.751892 1441496610 0.667786 -0.087463 0.031128 0.738464 1441496610 0.667786 -0.087463 0.031128 0.738464 1441496610 0.667786 -0.087463 0.031128 0.738464 1441496610 0.667786 -0.087463 0.031128 0.738464 1441496610 0.667786 -0.087463 0.031128 0.738464 1441496610 0.667786 -0.087463 0.031128 0.738464 1441496610 0.681824 -0.062378 0.003662 0.728821 1441496610 0.681824 -0.062378 0.003662 0.728821 1441496610 0.681824 -0.062378 0.003662 0.728821 1441496610 0.681824 -0.062378 0.003662 0.728821 1441496610 0.681824 -0.062378 0.003662 0.728821 1441496610 0.681824 -0.062378 0.003662 0.728821 1441496610 0.679932 -0.071411 0.000366 0.729736 1441496610 0.679932 -0.071411 0.000366 0.729736 1441496610 0.679932 -0.071411 0.000366 0.729736 1441496610 0.679932 -0.071411 0.000366 0.729736 1441496610 0.679932 -0.071411 0.000366 0.729736 1441496610 0.679932 -0.071411 0.000366 0.729736 1441496610 0.666626 -0.109375 0.016541 0.737122 1441496610 0.666626 -0.109375 0.016541 0.737122 1441496610 0.666626 -0.109375 0.016541 0.737122 1441496610 0.666626 -0.109375 0.016541 0.737122 1441496610 0.666626 -0.109375 0.016541 0.737122 1441496610 0.666626 -0.109375 0.016541 0.737122 1441496610 0.639709 -0.165710 0.051453 0.748718 1441496610 0.639709 -0.165710 0.051453 0.748718 1441496610 0.639709 -0.165710 0.051453 0.748718 1441496610 0.639709 -0.165710 0.051453 0.748718 1441496610 0.639709 -0.165710 0.051453 0.748718 1441496610 0.639709 -0.165710 0.051453 0.748718 1441496610 0.639709 -0.165710 0.051453 0.748718 1441496610 0.595886 -0.232605 0.107178 0.761108 1441496610 0.595886 -0.232605 0.107178 0.761108 1441496610 0.595886 -0.232605 0.107178 0.761108 1441496610 0.595886 -0.232605 0.107178 0.761108 1441496610 0.595886 -0.232605 0.107178 0.761108 1441496610 0.595886 -0.232605 0.107178 0.761108 1441496610 0.595886 -0.232605 0.107178 0.761108 1441496610 0.529907 -0.297607 0.189880 0.771057 1441496610 0.529907 -0.297607 0.189880 0.771057 1441496610 0.529907 -0.297607 0.189880 0.771057 1441496610 0.529907 -0.297607 0.189880 0.771057 1441496610 0.529907 -0.297607 0.189880 0.771057 1441496610 0.529907 -0.297607 0.189880 0.771057 1441496610 0.459167 -0.355530 0.289795 0.760742 1441496610 0.459167 -0.355530 0.289795 0.760742 1441496610 0.459167 -0.355530 0.289795 0.760742 1441496610 0.459167 -0.355530 0.289795 0.760742 1441496610 0.459167 -0.355530 0.289795 0.760742 1441496610 0.459167 -0.355530 0.289795 0.760742 1441496610 0.459167 -0.355530 0.289795 0.760742 1441496610 0.379883 -0.408875 0.390503 0.732056 1441496610 0.379883 -0.408875 0.390503 0.732056 1441496610 0.379883 -0.408875 0.390503 0.732056 1441496610 0.379883 -0.408875 0.390503 0.732056 1441496610 0.379883 -0.408875 0.390503 0.732056 1441496610 0.379883 -0.408875 0.390503 0.732056 1441496610 0.295898 -0.458130 0.481018 0.686340 1441496610 0.295898 -0.458130 0.481018 0.686340 1441496610 0.295898 -0.458130 0.481018 0.686340 1441496610 0.295898 -0.458130 0.481018 0.686340 1441496610 0.295898 -0.458130 0.481018 0.686340 1441496610 0.205078 -0.489624 0.562683 0.633667 1441496610 0.205078 -0.489624 0.562683 0.633667 1441496610 0.205078 -0.489624 0.562683 0.633667 1441496610 0.205078 -0.489624 0.562683 0.633667 1441496610 0.205078 -0.489624 0.562683 0.633667 1441496610 0.205078 -0.489624 0.562683 0.633667 1441496610 0.205078 -0.489624 0.562683 0.633667 1441496610 0.111572 -0.506714 0.629578 0.578247 1441496610 0.111572 -0.506714 0.629578 0.578247 1441496610 0.111572 -0.506714 0.629578 0.578247 1441496610 0.111572 -0.506714 0.629578 0.578247 1441496610 0.111572 -0.506714 0.629578 0.578247 1441496610 0.111572 -0.506714 0.629578 0.578247 1441496610 0.111572 -0.506714 0.629578 0.578247 1441496610 0.024231 -0.513916 0.661377 0.545715 1441496610 0.024231 -0.513916 0.661377 0.545715 1441496610 0.024231 -0.513916 0.661377 0.545715 1441496610 0.024231 -0.513916 0.661377 0.545715 1441496610 0.024231 -0.513916 0.661377 0.545715 1441496610 0.024231 -0.513916 0.661377 0.545715 1441496610 -0.011169 -0.529968 0.666931 0.523682 1441496610 -0.011169 -0.529968 0.666931 0.523682 1441496610 -0.011169 -0.529968 0.666931 0.523682 1441496610 -0.011169 -0.529968 0.666931 0.523682 1441496610 -0.011169 -0.529968 0.666931 0.523682 1441496610 -0.011169 -0.529968 0.666931 0.523682 1441496610 0.005249 -0.567871 0.632446 0.526794 1441496610 0.005249 -0.567871 0.632446 0.526794 1441496610 0.005249 -0.567871 0.632446 0.526794 1441496610 0.005249 -0.567871 0.632446 0.526794 1441496610 0.005249 -0.567871 0.632446 0.526794 1441496610 0.005249 -0.567871 0.632446 0.526794 1441496610 0.005249 -0.567871 0.632446 0.526794 1441496610 0.042542 -0.606018 0.570618 0.552551 1441496610 0.042542 -0.606018 0.570618 0.552551 1441496610 0.042542 -0.606018 0.570618 0.552551 1441496610 0.042542 -0.606018 0.570618 0.552551 1441496610 0.042542 -0.606018 0.570618 0.552551 1441496610 0.042542 -0.606018 0.570618 0.552551 1441496610 0.103821 -0.624268 0.499023 0.592041 1441496610 0.103821 -0.624268 0.499023 0.592041 1441496610 0.103821 -0.624268 0.499023 0.592041 1441496610 0.103821 -0.624268 0.499023 0.592041 1441496610 0.103821 -0.624268 0.499023 0.592041 1441496610 0.103821 -0.624268 0.499023 0.592041 1441496611 0.184082 -0.619934 0.409729 0.643372 1441496611 0.184082 -0.619934 0.409729 0.643372 1441496611 0.184082 -0.619934 0.409729 0.643372 1441496611 0.184082 -0.619934 0.409729 0.643372 1441496611 0.184082 -0.619934 0.409729 0.643372 1441496611 0.184082 -0.619934 0.409729 0.643372 1441496611 0.184082 -0.619934 0.409729 0.643372 1441496611 0.285278 -0.585999 0.313721 0.690491 1441496611 0.285278 -0.585999 0.313721 0.690491 1441496611 0.285278 -0.585999 0.313721 0.690491 1441496611 0.285278 -0.585999 0.313721 0.690491 1441496611 0.285278 -0.585999 0.313721 0.690491 1441496611 0.285278 -0.585999 0.313721 0.690491 1441496611 0.285278 -0.585999 0.313721 0.690491 1441496611 0.404968 -0.508118 0.225220 0.725952 1441496611 0.404968 -0.508118 0.225220 0.725952 1441496611 0.404968 -0.508118 0.225220 0.725952 1441496611 0.404968 -0.508118 0.225220 0.725952 1441496611 0.404968 -0.508118 0.225220 0.725952 1441496611 0.404968 -0.508118 0.225220 0.725952 1441496611 0.531067 -0.381714 0.121277 0.746643 1441496611 0.531067 -0.381714 0.121277 0.746643 1441496611 0.531067 -0.381714 0.121277 0.746643 1441496611 0.531067 -0.381714 0.121277 0.746643 1441496611 0.531067 -0.381714 0.121277 0.746643 1441496611 0.531067 -0.381714 0.121277 0.746643 1441496611 0.649719 -0.215088 0.062073 0.726440 1441496611 0.649719 -0.215088 0.062073 0.726440 1441496611 0.649719 -0.215088 0.062073 0.726440 1441496611 0.649719 -0.215088 0.062073 0.726440 1441496611 0.649719 -0.215088 0.062073 0.726440 1441496611 0.649719 -0.215088 0.062073 0.726440 1441496611 0.670227 -0.162964 0.020508 0.723694 1441496611 0.670227 -0.162964 0.020508 0.723694 1441496611 0.670227 -0.162964 0.020508 0.723694 1441496611 0.670227 -0.162964 0.020508 0.723694 1441496611 0.670227 -0.162964 0.020508 0.723694 1441496611 0.670227 -0.162964 0.020508 0.723694 1441496611 0.670227 -0.162964 0.020508 0.723694 1441496611 0.674561 -0.139404 0.007019 0.724854 1441496611 0.674561 -0.139404 0.007019 0.724854 1441496611 0.674561 -0.139404 0.007019 0.724854 1441496611 0.674561 -0.139404 0.007019 0.724854 1441496611 0.674561 -0.139404 0.007019 0.724854 1441496611 0.681519 -0.114441 0.014160 0.722595 1441496611 0.681519 -0.114441 0.014160 0.722595 1441496611 0.681519 -0.114441 0.014160 0.722595 1441496611 0.681519 -0.114441 0.014160 0.722595 1441496611 0.681519 -0.114441 0.014160 0.722595 1441496611 0.681519 -0.114441 0.014160 0.722595 1441496611 0.670898 -0.136597 0.027527 0.728333 1441496611 0.670898 -0.136597 0.027527 0.728333 1441496611 0.670898 -0.136597 0.027527 0.728333 1441496611 0.670898 -0.136597 0.027527 0.728333 1441496611 0.670898 -0.136597 0.027527 0.728333 1441496611 0.670898 -0.136597 0.027527 0.728333 1441496611 0.646484 -0.174927 0.060547 0.740051 1441496611 0.646484 -0.174927 0.060547 0.740051 1441496611 0.646484 -0.174927 0.060547 0.740051 1441496611 0.646484 -0.174927 0.060547 0.740051 1441496611 0.646484 -0.174927 0.060547 0.740051 1441496611 0.646484 -0.174927 0.060547 0.740051 1441496611 0.605042 -0.229126 0.110840 0.754333 1441496611 0.605042 -0.229126 0.110840 0.754333 1441496611 0.605042 -0.229126 0.110840 0.754333 1441496611 0.605042 -0.229126 0.110840 0.754333 1441496611 0.605042 -0.229126 0.110840 0.754333 1441496611 0.605042 -0.229126 0.110840 0.754333 1441496611 0.547913 -0.288818 0.179688 0.764221 1441496611 0.547913 -0.288818 0.179688 0.764221 1441496611 0.547913 -0.288818 0.179688 0.764221 1441496611 0.547913 -0.288818 0.179688 0.764221 1441496611 0.547913 -0.288818 0.179688 0.764221 1441496611 0.547913 -0.288818 0.179688 0.764221 1441496611 0.547913 -0.288818 0.179688 0.764221 1441496611 0.480042 -0.346069 0.258728 0.763367 1441496611 0.480042 -0.346069 0.258728 0.763367 1441496611 0.480042 -0.346069 0.258728 0.763367 1441496611 0.480042 -0.346069 0.258728 0.763367 1441496611 0.480042 -0.346069 0.258728 0.763367 1441496611 0.480042 -0.346069 0.258728 0.763367 1441496611 0.406128 -0.398376 0.339050 0.749268 1441496611 0.406128 -0.398376 0.339050 0.749268 1441496611 0.406128 -0.398376 0.339050 0.749268 1441496611 0.406128 -0.398376 0.339050 0.749268 1441496611 0.406128 -0.398376 0.339050 0.749268 1441496611 0.406128 -0.398376 0.339050 0.749268 1441496611 0.406128 -0.398376 0.339050 0.749268 1441496611 0.324036 -0.444336 0.413818 0.725464 1441496611 0.324036 -0.444336 0.413818 0.725464 1441496611 0.324036 -0.444336 0.413818 0.725464 1441496611 0.324036 -0.444336 0.413818 0.725464 1441496611 0.324036 -0.444336 0.413818 0.725464 1441496611 0.324036 -0.444336 0.413818 0.725464 1441496611 0.239990 -0.482483 0.490540 0.684814 1441496611 0.239990 -0.482483 0.490540 0.684814 1441496611 0.239990 -0.482483 0.490540 0.684814 1441496611 0.239990 -0.482483 0.490540 0.684814 1441496611 0.239990 -0.482483 0.490540 0.684814 1441496611 0.239990 -0.482483 0.490540 0.684814 1441496611 0.156189 -0.504883 0.558655 0.639221 1441496611 0.156189 -0.504883 0.558655 0.639221 1441496611 
0.679260 0.012329 -0.687256 0.257141 1441496614 0.677795 0.013489 -0.686035 0.263977 1441496614 0.677795 0.013489 -0.686035 0.263977 1441496614 0.677795 0.013489 -0.686035 0.263977 1441496614 0.677795 0.013489 -0.686035 0.263977 1441496614 0.677795 0.013489 -0.686035 0.263977 1441496614 0.677795 0.013489 -0.686035 0.263977 1441496614 0.677368 0.008179 -0.685120 0.267761 1441496614 0.677368 0.008179 -0.685120 0.267761 1441496614 0.677368 0.008179 -0.685120 0.267761 1441496614 0.677368 0.008179 -0.685120 0.267761 1441496614 0.677368 0.008179 -0.685120 0.267761 1441496614 0.677368 0.008179 -0.685120 0.267761 1441496614 0.677368 0.008179 -0.685120 0.267761 1441496614 0.677673 -0.003174 -0.684753 0.268005 1441496614 0.677673 -0.003174 -0.684753 0.268005 1441496614 0.677673 -0.003174 -0.684753 0.268005 1441496614 0.677673 -0.003174 -0.684753 0.268005 1441496614 0.677673 -0.003174 -0.684753 0.268005 1441496614 0.677673 -0.003174 -0.684753 0.268005 1441496614 0.678772 -0.011902 -0.684021 0.266846 1441496614 0.678772 -0.011902 -0.684021 0.266846 1441496614 0.678772 -0.011902 -0.684021 0.266846 1441496614 0.678772 -0.011902 -0.684021 0.266846 1441496614 0.678772 -0.011902 -0.684021 0.266846 1441496614 0.678772 -0.011902 -0.684021 0.266846 1441496614 0.680908 -0.015442 -0.683411 0.262817 1441496614 0.680908 -0.015442 -0.683411 0.262817 1441496614 0.680908 -0.015442 -0.683411 0.262817 1441496614 0.680908 -0.015442 -0.683411 0.262817 1441496614 0.680908 -0.015442 -0.683411 0.262817 1441496614 0.680908 -0.015442 -0.683411 0.262817 1441496614 0.682617 -0.017456 -0.683960 0.256653 1441496614 0.682617 -0.017456 -0.683960 0.256653 1441496614 0.682617 -0.017456 -0.683960 0.256653 1441496614 0.682617 -0.017456 -0.683960 0.256653 1441496614 0.682617 -0.017456 -0.683960 0.256653 1441496614 0.682617 -0.017456 -0.683960 0.256653 1441496614 0.683228 -0.022461 -0.686401 0.247925 1441496614 0.683228 -0.022461 -0.686401 0.247925 1441496614 0.683228 -0.022461 -0.686401 0.247925 1441496614 0.683228 -0.022461 -0.686401 0.247925 1441496614 0.683228 -0.022461 -0.686401 0.247925 1441496614 0.683228 -0.022461 -0.686401 0.247925 1441496614 0.683228 -0.022461 -0.686401 0.247925 1441496614 0.683044 -0.024048 -0.688171 0.243591 1441496614 0.683044 -0.024048 -0.688171 0.243591 1441496614 0.683044 -0.024048 -0.688171 0.243591 1441496614 0.683044 -0.024048 -0.688171 0.243591 1441496614 0.683044 -0.024048 -0.688171 0.243591 1441496614 0.683044 -0.024048 -0.688171 0.243591 1441496614 0.682129 -0.016968 -0.688110 0.246765 1441496614 0.682129 -0.016968 -0.688110 0.246765 1441496615 0.682129 -0.016968 -0.688110 0.246765 1441496615 0.682129 -0.016968 -0.688110 0.246765 1441496615 0.682129 -0.016968 -0.688110 0.246765 1441496615 0.682129 -0.016968 -0.688110 0.246765 1441496615 0.681030 -0.009399 -0.687134 0.252869 1441496615 0.681030 -0.009399 -0.687134 0.252869 1441496615 0.681030 -0.009399 -0.687134 0.252869 1441496615 0.681030 -0.009399 -0.687134 0.252869 1441496615 0.681030 -0.009399 -0.687134 0.252869 1441496615 0.681030 -0.009399 -0.687134 0.252869 1441496615 0.679810 -0.006104 -0.686523 0.257874 1441496615 0.679810 -0.006104 -0.686523 0.257874 1441496615 0.679810 -0.006104 -0.686523 0.257874 1441496615 0.679810 -0.006104 -0.686523 0.257874 1441496615 0.679810 -0.006104 -0.686523 0.257874 1441496615 0.679810 -0.006104 -0.686523 0.257874 1441496615 0.678467 -0.005127 -0.685974 0.263000 1441496615 0.678467 -0.005127 -0.685974 0.263000 1441496615 0.678467 -0.005127 -0.685974 0.263000 1441496615 0.678467 -0.005127 -0.685974 0.263000 1441496615 0.678467 -0.005127 -0.685974 0.263000 1441496615 0.678467 -0.005127 -0.685974 0.263000 1441496615 0.678467 -0.005127 -0.685974 0.263000 1441496615 0.678223 -0.006653 -0.685120 0.265625 1441496615 0.678223 -0.006653 -0.685120 0.265625 1441496615 0.678223 -0.006653 -0.685120 0.265625 1441496615 0.678223 -0.006653 -0.685120 0.265625 1441496615 0.678223 -0.006653 -0.685120 0.265625 1441496615 0.678223 -0.006653 -0.685120 0.265625 1441496615 0.678955 -0.013428 -0.684509 0.265198 1441496615 0.678955 -0.013428 -0.684509 0.265198 1441496615 0.678955 -0.013428 -0.684509 0.265198 1441496615 0.678955 -0.013428 -0.684509 0.265198 1441496615 0.678955 -0.013428 -0.684509 0.265198 1441496615 0.678955 -0.013428 -0.684509 0.265198 1441496615 0.679932 -0.024536 -0.684509 0.261841 1441496615 0.679932 -0.024536 -0.684509 0.261841 1441496615 0.679932 -0.024536 -0.684509 0.261841 1441496615 0.679932 -0.024536 -0.684509 0.261841 1441496615 0.679932 -0.024536 -0.684509 0.261841 1441496615 0.679932 -0.024536 -0.684509 0.261841 1441496615 0.682434 -0.032715 -0.683838 0.256104 1441496615 0.682434 -0.032715 -0.683838 0.256104 1441496615 0.682434 -0.032715 -0.683838 0.256104 1441496615 0.682434 -0.032715 -0.683838 0.256104 1441496615 0.682434 -0.032715 -0.683838 0.256104 1441496615 0.682434 -0.032715 -0.683838 0.256104 1441496615 0.682434 -0.032715 -0.683838 0.256104 1441496615 0.686523 -0.038879 -0.683167 0.245728 1441496615 0.686523 -0.038879 -0.683167 0.245728 1441496615 0.686523 -0.038879 -0.683167 0.245728 1441496615 0.686523 -0.038879 -0.683167 0.245728 1441496615 0.686523 -0.038879 -0.683167 0.245728 1441496615 0.686523 -0.038879 -0.683167 0.245728 1441496615 0.689819 -0.040955 -0.683594 0.234802 1441496615 0.689819 -0.040955 -0.683594 0.234802 1441496615 0.689819 -0.040955 -0.683594 0.234802 1441496615 0.689819 -0.040955 -0.683594 0.234802 1441496615 0.689819 -0.040955 -0.683594 0.234802 1441496615 0.689819 -0.040955 -0.683594 0.234802 1441496615 0.689819 -0.040955 -0.683594 0.234802 1441496615 0.692688 -0.040527 -0.684875 0.222534 1441496615 0.692688 -0.040527 -0.684875 0.222534 1441496615 0.692688 -0.040527 -0.684875 0.222534 1441496615 0.692688 -0.040527 -0.684875 0.222534 1441496615 0.692688 -0.040527 -0.684875 0.222534 1441496615 0.692688 -0.040527 -0.684875 0.222534 1441496615 0.693909 -0.042542 -0.686584 0.212708 1441496615 0.693909 -0.042542 -0.686584 0.212708 1441496615 0.693909 -0.042542 -0.686584 0.212708 1441496615 0.693909 -0.042542 -0.686584 0.212708 1441496615 0.693909 -0.042542 -0.686584 0.212708 1441496615 0.693909 -0.042542 -0.686584 0.212708 1441496615 0.693909 -0.042542 -0.686584 0.212708 1441496615 0.695313 -0.038086 -0.685303 0.213013 1441496615 0.695313 -0.038086 -0.685303 0.213013 1441496615 0.695313 -0.038086 -0.685303 0.213013 1441496615 0.695313 -0.038086 -0.685303 0.213013 1441496615 0.695313 -0.038086 -0.685303 0.213013 1441496615 0.695313 -0.038086 -0.685303 0.213013 1441496615 0.697937 -0.027771 -0.682556 0.214844 1441496615 0.697937 -0.027771 -0.682556 0.214844 1441496615 0.697937 -0.027771 -0.682556 0.214844 1441496615 0.697937 -0.027771 -0.682556 0.214844 1441496615 0.697937 -0.027771 -0.682556 0.214844 1441496615 0.697937 -0.027771 -0.682556 0.214844 1441496615 0.700928 -0.016113 -0.678894 0.217896 1441496615 0.700928 -0.016113 -0.678894 0.217896 1441496615 0.700928 -0.016113 -0.678894 0.217896 1441496615 0.700928 -0.016113 -0.678894 0.217896 1441496615 0.700928 -0.016113 -0.678894 0.217896 1441496615 0.700928 -0.016113 -0.678894 0.217896 1441496615 0.700928 -0.016113 -0.678894 0.217896 1441496615 0.703064 -0.013733 -0.675903 0.220581 1441496615 0.703064 -0.013733 -0.675903 0.220581 1441496615 0.703064 -0.013733 -0.675903 0.220581 1441496615 0.703064 -0.013733 -0.675903 0.220581 1441496615 0.703064 -0.013733 -0.675903 0.220581 1441496615 0.703064 -0.013733 -0.675903 0.220581 1441496615 0.703064 -0.013733 -0.675903 0.220581 1441496615 0.702820 -0.020264 -0.674561 0.224792 1441496615 0.702820 -0.020264 -0.674561 0.224792 1441496615 0.702820 -0.020264 -0.674561 0.224792 1441496615 0.702820 -0.020264 -0.674561 0.224792 1441496615 0.702820 -0.020264 -0.674561 0.224792 1441496615 0.702820 -0.020264 -0.674561 0.224792 1441496615 0.700806 -0.027649 -0.674255 0.231201 1441496615 0.700806 -0.027649 -0.674255 0.231201 1441496615 0.700806 -0.027649 -0.674255 0.231201 1441496615 0.700806 -0.027649 -0.674255 0.231201 1441496615 0.700806 -0.027649 -0.674255 0.231201 1441496615 0.700806 -0.027649 -0.674255 0.231201 1441496615 0.697632 -0.035278 -0.675720 0.235535 1441496615 0.697632 -0.035278 -0.675720 0.235535 1441496615 0.697632 -0.035278 -0.675720 0.235535 1441496615 0.697632 -0.035278 -0.675720 0.235535 1441496615 0.697632 -0.035278 -0.675720 0.235535 1441496615 0.697632 -0.035278 -0.675720 0.235535 1441496616 0.697632 -0.035278 -0.675720 0.235535 1441496616 0.693604 -0.038147 -0.678650 0.238525 1441496616 0.693604 -0.038147 -0.678650 0.238525 1441496616 0.693604 -0.038147 -0.678650 0.238525 1441496616 0.693604 -0.038147 -0.678650 0.238525 1441496616 0.693604 -0.038147 -0.678650 0.238525 1441496616 0.693604 -0.038147 -0.678650 0.238525 1441496616 0.689331 -0.034119 -0.681519 0.243286 1441496616 0.689331 -0.034119 -0.681519 0.243286 1441496616 0.689331 -0.034119 -0.681519 0.243286 1441496616 0.689331 -0.034119 -0.681519 0.243286 1441496616 0.689331 -0.034119 -0.681519 0.243286 1441496616 0.689331 -0.034119 -0.681519 0.243286 1441496616 0.685425 -0.030701 -0.683777 0.248352 1441496616 0.685425 -0.030701 -0.683777 0.248352 1441496616 0.685425 -0.030701 -0.683777 0.248352 1441496616 0.685425 -0.030701 -0.683777 0.248352 1441496616 0.685425 -0.030701 -0.683777 0.248352 1441496616 0.685425 -0.030701 -0.683777 0.248352 1441496616 0.685425 -0.030701 -0.683777 0.248352 1441496616 0.682007 -0.029602 -0.685608 0.252869 1441496616 0.682007 -0.029602 -0.685608 0.252869 1441496616 0.682007 -0.029602 -0.685608 0.252869 1441496616 0.682007 -0.029602 -0.685608 0.252869 1441496616 0.682007 -0.029602 -0.685608 0.252869 1441496616 0.682007 -0.029602 -0.685608 0.252869 1441496616 0.680664 -0.024109 -0.684753 0.259399 1441496616 0.680664 -0.024109 -0.684753 0.259399 1441496616 0.680664 -0.024109 -0.684753 0.259399 1441496616 0.680664 -0.024109 -0.684753 0.259399 1441496616 0.680664 -0.024109 -0.684753 0.259399 1441496616 0.682312 -0.016968 -0.680054 0.267639 1441496616 0.682312 -0.016968 -0.680054 0.267639 1441496616 0.682312 -0.016968 -0.680054 0.267639 1441496616 0.682312 -0.016968 -0.680054 0.267639 1441496616 0.682312 -0.016968 -0.680054 0.267639 1441496616 0.682312 -0.016968 -0.680054 0.267639 1441496616 0.686890 -0.021973 -0.675903 0.266052 1441496616 0.686890 -0.021973 -0.675903 0.266052 1441496616 0.686890 -0.021973 -0.675903 0.266052 1441496616 0.686890 -0.021973 -0.675903 0.266052 1441496616 0.686890 -0.021973 -0.675903 0.266052 1441496616 0.686890 -0.021973 -0.675903 0.266052 1441496616 0.690979 -0.038269 -0.675415 0.254578 1441496616 0.690979 -0.038269 -0.675415 0.254578 1441496616 0.690979 -0.038269 -0.675415 0.254578 1441496616 0.690979 -0.038269 -0.675415 0.254578 1441496616 0.690979 -0.038269 -0.675415 0.254578 1441496616 0.690979 -0.038269 -0.675415 0.254578 1441496616 0.690979 -0.038269 -0.675415 0.254578 1441496616 0.692688 -0.047791 -0.677307 0.243164 1441496616 0.692688 -0.047791 -0.677307 0.243164 1441496616 0.692688 -0.047791 -0.677307 0.243164 1441496616 0.692688 -0.047791 -0.677307 0.243164 1441496616 0.692688 -0.047791 -0.677307 0.243164 1441496616 0.694214 -0.040710 -0.675964 0.243835 1441496616 0.694214 -0.040710 -0.675964 0.243835 1441496616 0.694214 -0.040710 -0.675964 0.243835 1441496616 0.694214 -0.040710 -0.675964 0.243835 1441496616 0.694214 -0.040710 -0.675964 0.243835 1441496616 0.694214 -0.040710 -0.675964 0.243835 1441496616 0.694885 -0.041626 -0.673950 0.247253 1441496616 0.694885 -0.041626 -0.673950 0.247253 1441496616 0.694885 -0.041626 -0.673950 0.247253 1441496616 0.694885 -0.041626 -0.673950 0.247253 1441496616 0.694885 -0.041626 -0.673950 0.247253 1441496616 0.694885 -0.041626 -0.673950 0.247253 1441496616 0.694885 -0.041626 -0.673950 0.247253 1441496616 0.696533 -0.065186 -0.674683 0.235413 1441496616 0.696533 -0.065186 -0.674683 0.235413 1441496616 0.696533 -0.065186 -0.674683 0.235413 1441496616 0.696533 -0.065186 -0.674683 0.235413 1441496616 0.696533 -0.065186 -0.674683 0.235413 1441496616 0.696533 -0.065186 -0.674683 0.235413 1441496616 0.696472 -0.100830 -0.677612 0.213562 1441496616 0.696472 -0.100830 -0.677612 0.213562 1441496616 0.696472 -0.100830 -0.677612 0.213562 1441496616 0.696472 -0.100830 -0.677612 0.213562 1441496616 0.696472 -0.100830 -0.677612 0.213562 1441496616 0.696472 -0.100830 -0.677612 0.213562 1441496616 0.697205 -0.112122 -0.677856 0.204590 1441496616 0.697205 -0.112122 -0.677856 0.204590 1441496616 0.697205 -0.112122 -0.677856 0.204590 1441496616 0.697205 -0.112122 -0.677856 0.204590 1441496616 0.697205 -0.112122 -0.677856 0.204590 1441496616 0.697205 -0.112122 -0.677856 0.204590 1441496616 0.697205 -0.112122 -0.677856 0.204590 1441496616 0.700134 -0.109314 -0.677124 0.198303 1441496616 0.700134 -0.109314 -0.677124 0.198303 1441496616 0.700134 -0.109314 -0.677124 0.198303 1441496616 0.700134 -0.109314 -0.677124 0.198303 1441496616 0.700134 -0.109314 -0.677124 0.198303 1441496616 0.700134 -0.109314 -0.677124 0.198303 1441496616 0.703674 -0.105530 -0.676819 0.188660 1441496616 0.703674 -0.105530 -0.676819 0.188660 1441496616 0.703674 -0.105530 -0.676819 0.188660 1441496616 0.703674 -0.105530 -0.676819 0.188660 1441496616 0.703674 -0.105530 -0.676819 0.188660 1441496616 0.703674 -0.105530 -0.676819 0.188660 1441496616 0.703674 -0.105530 -0.676819 0.188660 1441496616 0.704224 -0.101624 -0.679871 0.177551 1441496616 0.704224 -0.101624 -0.679871 0.177551 1441496616 0.704224 -0.101624 -0.679871 0.177551 1441496616 0.704224 -0.101624 -0.679871 0.177551 1441496616 0.704224 -0.101624 -0.679871 0.177551 1441496616 0.704224 -0.101624 -0.679871 0.177551 1441496616 0.703674 -0.087708 -0.683533 0.172852 1441496616 0.703674 -0.087708 -0.683533 0.172852 1441496616 0.703674 -0.087708 -0.683533 0.172852 1441496616 0.703674 -0.087708 -0.683533 0.172852 1441496616 0.703674 -0.087708 -0.683533 0.172852 1441496616 0.703674 -0.087708 -0.683533 0.172852 1441496616 0.701721 -0.076660 -0.686951 0.172485 1441496617 0.701721 -0.076660 -0.686951 0.172485 1441496617 0.701721 -0.076660 -0.686951 0.172485 1441496617 0.701721 -0.076660 -0.686951 0.172485 1441496617 0.701721 -0.076660 -0.686951 0.172485 1441496617 0.701721 -0.076660 -0.686951 0.172485 1441496617 0.697815 -0.075317 -0.690552 0.174622 1441496617 0.697815 -0.075317 -0.690552 0.174622 1441496617 0.697815 -0.075317 -0.690552 0.174622 1441496617 0.697815 -0.075317 -0.690552 0.174622 1441496617 0.697815 -0.075317 -0.690552 0.174622 1441496617 0.697815 -0.075317 -0.690552 0.174622 1441496617 0.697815 -0.075317 -0.690552 0.174622 1441496617 0.692749 -0.076355 -0.694031 0.180359 1441496617 0.692749 -0.076355 -0.694031 0.180359 1441496617 0.692749 -0.076355 -0.694031 0.180359 1441496617 0.692749 -0.076355 -0.694031 0.180359 1441496617 0.692749 -0.076355 -0.694031 0.180359 1441496617 0.692749 -0.076355 -0.694031 0.180359 1441496617 0.688843 -0.062927 -0.694946 0.196228 1441496617 0.688843 -0.062927 -0.694946 0.196228 1441496617 0.688843 -0.062927 -0.694946 0.196228 1441496617 0.688843 -0.062927 -0.694946 0.196228 1441496617 0.688843 -0.062927 -0.694946 0.196228 1441496617 0.688843 -0.062927 -0.694946 0.196228 1441496617 0.689209 -0.045166 -0.692444 0.208496 1441496617 0.689209 -0.045166 -0.692444 0.208496 1441496617 0.689209 -0.045166 -0.692444 0.208496 1441496617 0.689209 -0.045166 -0.692444 0.208496 1441496617 0.689209 -0.045166 -0.692444 0.208496 1441496617 0.689209 -0.045166 -0.692444 0.208496 1441496617 0.689209 -0.045166 -0.692444 0.208496 1441496617 0.689758 -0.042236 -0.692017 0.208679 1441496617 0.689758 -0.042236 -0.692017 0.208679 1441496617 0.689758 -0.042236 -0.692017 0.208679 1441496617 0.689758 -0.042236 -0.692017 0.208679 1441496617 0.689758 -0.042236 -0.692017 0.208679 1441496617 0.689758 -0.042236 -0.692017 0.208679 1441496617 0.689331 -0.040100 -0.691467 0.212280 1441496617 0.689331 -0.040100 -0.691467 0.212280 1441496617 0.689331 -0.040100 -0.691467 0.212280 1441496617 0.689331 -0.040100 -0.691467 0.212280 1441496617 0.689331 -0.040100 -0.691467 0.212280 1441496617 0.689331 -0.040100 -0.691467 0.212280 1441496617 0.689026 -0.034790 -0.689758 0.219604 1441496617 0.689026 -0.034790 -0.689758 0.219604 1441496617 0.689026 -0.034790 -0.689758 0.219604 1441496617 0.689026 -0.034790 -0.689758 0.219604 1441496617 0.689026 -0.034790 -0.689758 0.219604 1441496617 0.688660 -0.032104 -0.688049 0.226563 1441496617 0.688660 -0.032104 -0.688049 0.226563 1441496617 0.688660 -0.032104 -0.688049 0.226563 1441496617 0.688660 -0.032104 -0.688049 0.226563 1441496617 0.688660 -0.032104 -0.688049 0.226563 1441496617 0.688660 -0.032104 -0.688049 0.226563 1441496617 0.686523 -0.027466 -0.686035 0.239380 1441496617 0.686523 -0.027466 -0.686035 0.239380 1441496617 0.686523 -0.027466 -0.686035 0.239380 1441496617 0.686523 -0.027466 -0.686035 0.239380 1441496617 0.686523 -0.027466 -0.686035 0.239380 1441496617 0.686523 -0.027466 -0.686035 0.239380 1441496617 0.686523 -0.027466 -0.686035 0.239380 1441496617 0.683167 -0.013733 -0.681763 0.261292 1441496617 0.683167 -0.013733 -0.681763 0.261292 1441496617 0.683167 -0.013733 -0.681763 0.261292 1441496617 0.683167 -0.013733 -0.681763 0.261292 1441496617 0.683167 -0.013733 -0.681763 0.261292 1441496617 0.682373 -0.013733 -0.679565 0.269043 1441496617 0.682373 -0.013733 -0.679565 0.269043 1441496617 0.682373 -0.013733 -0.679565 0.269043 1441496617 0.682373 -0.013733 -0.679565 0.269043 1441496617 0.682373 -0.013733 -0.679565 0.269043 1441496617 0.682373 -0.013733 -0.679565 0.269043 1441496617 0.682800 -0.026489 -0.681213 0.262634 1441496617 0.682800 -0.026489 -0.681213 0.262634 1441496617 0.682800 -0.026489 -0.681213 0.262634 1441496617 0.682800 -0.026489 -0.681213 0.262634 1441496617 0.682800 -0.039551 -0.685852 0.248718 1441496617 0.682800 -0.039551 -0.685852 0.248718 1441496617 0.682800 -0.039551 -0.685852 0.248718 1441496617 0.682800 -0.039551 -0.685852 0.248718 1441496617 0.682800 -0.039551 -0.685852 0.248718 1441496617 0.682800 -0.039551 -0.685852 0.248718 1441496617 0.682800 -0.039551 -0.685852 0.248718 1441496617 0.680725 -0.044617 -0.692993 0.233154 1441496617 0.680725 -0.044617 -0.692993 0.233154 1441496617 0.680725 -0.044617 -0.692993 0.233154 1441496617 0.680725 -0.044617 -0.692993 0.233154 1441496617 0.680725 -0.044617 -0.692993 0.233154 1441496617 0.680725 -0.044617 -0.692993 0.233154 1441496617 0.680725 -0.044617 -0.692993 0.233154 1441496617 0.681885 -0.045410 -0.696106 0.220093 1441496617 0.681885 -0.045410 -0.696106 0.220093 1441496617 0.681885 -0.045410 -0.696106 0.220093 1441496617 0.681885 -0.045410 -0.696106 0.220093 1441496617 0.681885 -0.045410 -0.696106 0.220093 1441496617 0.681885 -0.045410 -0.696106 0.220093 1441496617 0.687317 -0.046448 -0.689819 0.222717 1441496617 0.687317 -0.046448 -0.689819 0.222717 1441496617 0.687317 -0.046448 -0.689819 0.222717 1441496617 0.687317 -0.046448 -0.689819 0.222717 1441496617 0.687317 -0.046448 -0.689819 0.222717 1441496617 0.692322 -0.052002 -0.684814 0.221497 1441496617 0.692322 -0.052002 -0.684814 0.221497 1441496617 0.692322 -0.052002 -0.684814 0.221497 1441496617 0.692322 -0.052002 -0.684814 0.221497 1441496617 0.692322 -0.052002 -0.684814 0.221497 1441496617 0.692322 -0.052002 -0.684814 0.221497 1441496617 0.692322 -0.052002 -0.684814 0.221497 1441496617 0.691101 -0.061890 -0.687988 0.212646 1441496618 0.691101 -0.061890 -0.687988 0.212646 1441496618 0.691101 -0.061890 -0.687988 0.212646 1441496618 0.690918 -0.063049 -0.690613 0.204041 1441496618 0.690918 -0.063049 -0.690613 0.204041 1441496618 0.690918 -0.063049 -0.690613 0.204041 1441496618 0.690918 -0.063049 -0.690613 0.204041 1441496618 0.690918 -0.063049 -0.690613 0.204041 1441496618 0.690918 -0.063049 -0.690613 0.204041 1441496618 0.690918 -0.063049 -0.690613 0.204041 1441496618 0.692261 -0.067993 -0.691101 0.196289 1441496618 0.692261 -0.067993 -0.691101 0.196289 1441496618 0.692261 -0.067993 -0.691101 0.196289 1441496618 0.692261 -0.067993 -0.691101 0.196289 1441496618 0.692261 -0.067993 -0.691101 0.196289 1441496618 0.692261 -0.067993 -0.691101 0.196289 1441496618 0.691650 -0.064575 -0.690125 0.202881 1441496618 0.691650 -0.064575 -0.690125 0.202881 1441496618 0.691650 -0.064575 -0.690125 0.202881 1441496618 0.691650 -0.064575 -0.690125 0.202881 1441496618 0.691650 -0.064575 -0.690125 0.202881 1441496618 0.691650 -0.064575 -0.690125 0.202881 1441496618 0.688538 -0.050598 -0.689880 0.217712 1441496618 0.688538 -0.050598 -0.689880 0.217712 1441496618 0.688538 -0.050598 -0.689880 0.217712 1441496618 0.688538 -0.050598 -0.689880 0.217712 1441496618 0.688538 -0.050598 -0.689880 0.217712 1441496618 0.688538 -0.050598 -0.689880 0.217712 1441496618 0.685242 -0.035156 -0.688843 0.233765 1441496618 0.685242 -0.035156 -0.688843 0.233765 1441496618 0.685242 -0.035156 -0.688843 0.233765 1441496618 0.685242 -0.035156 -0.688843 0.233765 1441496618 0.685242 -0.035156 -0.688843 0.233765 1441496618 0.685242 -0.035156 -0.688843 0.233765 1441496618 0.685242 -0.035156 -0.688843 0.233765 1441496618 0.681885 -0.020569 -0.688293 0.246704 1441496618 0.681885 -0.020569 -0.688293 0.246704 1441496618 0.681885 -0.020569 -0.688293 0.246704 1441496618 0.681885 -0.020569 -0.688293 0.246704 1441496618 0.681885 -0.020569 -0.688293 0.246704 1441496618 0.678955 -0.008484 -0.688965 0.253479 1441496618 0.678955 -0.008484 -0.688965 0.253479 1441496618 0.678955 -0.008484 -0.688965 0.253479 1441496618 0.678955 -0.008484 -0.688965 0.253479 1441496618 0.678955 -0.008484 -0.688965 0.253479 1441496618 0.678955 -0.008484 -0.688965 0.253479 1441496618 0.678955 -0.008484 -0.688965 0.253479 1441496618 0.677490 -0.002502 -0.689880 0.255127 1441496618 0.677490 -0.002502 -0.689880 0.255127 1441496618 0.677490 -0.002502 -0.689880 0.255127 1441496618 0.677490 -0.002502 -0.689880 0.255127 1441496618 0.677490 -0.002502 -0.689880 0.255127 1441496618 0.677490 -0.002502 -0.689880 0.255127 1441496618 0.676147 0.000793 -0.690857 0.255920 1441496618 0.676147 0.000793 -0.690857 0.255920 1441496618 0.676147 0.000793 -0.690857 0.255920 1441496618 0.676147 0.000793 -0.690857 0.255920 1441496618 0.676147 0.000793 -0.690857 0.255920 1441496618 0.676147 0.000793 -0.690857 0.255920 1441496618 0.674011 0.006531 -0.691589 0.259521 1441496618 0.674011 0.006531 -0.691589 0.259521 1441496618 0.674011 0.006531 -0.691589 0.259521 1441496618 0.674011 0.006531 -0.691589 0.259521 1441496618 0.674011 0.006531 -0.691589 0.259521 1441496618 0.674011 0.006531 -0.691589 0.259521 1441496618 0.671509 0.014832 -0.691406 0.266052 1441496618 0.671509 0.014832 -0.691406 0.266052 1441496618 0.671509 0.014832 -0.691406 0.266052 1441496618 0.671509 0.014832 -0.691406 0.266052 1441496618 0.671509 0.014832 -0.691406 0.266052 1441496618 0.671509 0.014832 -0.691406 0.266052 1441496618 0.671509 0.014832 -0.691406 0.266052 1441496618 0.669739 0.023254 -0.689941 0.273682 1441496618 0.669739 0.023254 -0.689941 0.273682 1441496618 0.669739 0.023254 -0.689941 0.273682 1441496618 0.669739 0.023254 -0.689941 0.273682 1441496618 0.669739 0.023254 -0.689941 0.273682 1441496618 0.669739 0.023254 -0.689941 0.273682 1441496618 0.669739 0.023254 -0.689941 0.273682 1441496618 0.669800 0.027588 -0.687805 0.278503 1441496618 0.669800 0.027588 -0.687805 0.278503 1441496618 0.669800 0.027588 -0.687805 0.278503 1441496618 0.669800 0.027588 -0.687805 0.278503 1441496618 0.669800 0.027588 -0.687805 0.278503 1441496618 0.669800 0.027588 -0.687805 0.278503 1441496618 0.671326 0.023132 -0.686951 0.277283 1441496618 0.671326 0.023132 -0.686951 0.277283 1441496618 0.671326 0.023132 -0.686951 0.277283 1441496618 0.671326 0.023132 -0.686951 0.277283 1441496618 0.671326 0.023132 -0.686951 0.277283 1441496618 0.671326 0.023132 -0.686951 0.277283 1441496618 0.671326 0.023132 -0.686951 0.277283 1441496618 0.673340 0.013916 -0.686462 0.274231 1441496618 0.673340 0.013916 -0.686462 0.274231 1441496618 0.673340 0.013916 -0.686462 0.274231 1441496618 0.673340 0.013916 -0.686462 0.274231 1441496618 0.673340 0.013916 -0.686462 0.274231 1441496618 0.673340 0.013916 -0.686462 0.274231 1441496618 0.675232 0.001099 -0.686584 0.269592 1441496618 0.675232 0.001099 -0.686584 0.269592 1441496618 0.675232 0.001099 -0.686584 0.269592 1441496618 0.675232 0.001099 -0.686584 0.269592 1441496618 0.675232 0.001099 -0.686584 0.269592 1441496618 0.675232 0.001099 -0.686584 0.269592 1441496618 0.676758 -0.012024 -0.687500 0.262939 1441496618 0.676758 -0.012024 -0.687500 0.262939 1441496618 0.676758 -0.012024 -0.687500 0.262939 1441496618 0.676758 -0.012024 -0.687500 0.262939 1441496618 0.676758 -0.012024 -0.687500 0.262939 1441496618 0.676758 -0.012024 -0.687500 0.262939 1441496618 0.678833 -0.025269 -0.689819 0.250305 1441496618 0.678833 -0.025269 -0.689819 0.250305 1441496619 0.678833 -0.025269 -0.689819 0.250305 1441496619 0.678833 -0.025269 -0.689819 0.250305 1441496619 0.678833 -0.025269 -0.689819 0.250305 1441496619 0.678833 -0.025269 -0.689819 0.250305 1441496619 0.680054 -0.040405 -0.692322 0.237671 1441496619 0.680054 -0.040405 -0.692322 0.237671 1441496619 0.680054 -0.040405 -0.692322 0.237671 1441496619 0.680054 -0.040405 -0.692322 0.237671 1441496619 0.680054 -0.040405 -0.692322 0.237671 1441496619 0.680054 -0.040405 -0.692322 0.237671 1441496619 0.680054 -0.040405 -0.692322 0.237671 1441496619 0.682312 -0.042542 -0.691040 0.234741 1441496619 0.682312 -0.042542 -0.691040 0.234741 1441496619 0.682312 -0.042542 -0.691040 0.234741 1441496619 0.682312 -0.042542 -0.691040 0.234741 1441496619 0.682312 -0.042542 -0.691040 0.234741 1441496619 0.682312 -0.042542 -0.691040 0.234741 1441496619 0.686218 -0.049988 -0.689087 0.227417 1441496619 0.686218 -0.049988 -0.689087 0.227417 1441496619 0.686218 -0.049988 -0.689087 0.227417 1441496619 0.686218 -0.049988 -0.689087 0.227417 1441496619 0.686218 -0.049988 -0.689087 0.227417 1441496619 0.686218 -0.049988 -0.689087 0.227417 1441496619 0.688904 -0.060425 -0.688477 0.218506 1441496619 0.688904 -0.060425 -0.688477 0.218506 1441496619 0.688904 -0.060425 -0.688477 0.218506 1441496619 0.688904 -0.060425 -0.688477 0.218506 1441496619 0.688904 -0.060425 -0.688477 0.218506 1441496619 0.688904 -0.060425 -0.688477 0.218506 1441496619 0.690674 -0.064331 -0.687378 0.215210 1441496619 0.690674 -0.064331 -0.687378 0.215210 1441496619 0.690674 -0.064331 -0.687378 0.215210 1441496619 0.690674 -0.064331 -0.687378 0.215210 1441496619 0.690674 -0.064331 -0.687378 0.215210 1441496619 0.690674 -0.064331 -0.687378 0.215210 1441496619 0.692383 -0.060059 -0.685486 0.216980 1441496619 0.692383 -0.060059 -0.685486 0.216980 1441496619 0.692383 -0.060059 -0.685486 0.216980 1441496619 0.692383 -0.060059 -0.685486 0.216980 1441496619 0.692383 -0.060059 -0.685486 0.216980 1441496619 0.692383 -0.060059 -0.685486 0.216980 1441496619 0.693970 -0.051636 -0.683289 0.220947 1441496619 0.693970 -0.051636 -0.683289 0.220947 1441496619 0.693970 -0.051636 -0.683289 0.220947 1441496619 0.693970 -0.051636 -0.683289 0.220947 1441496619 0.693970 -0.051636 -0.683289 0.220947 1441496619 0.693970 -0.051636 -0.683289 0.220947 1441496619 0.693298 -0.045532 -0.683105 0.225037 1441496619 0.693298 -0.045532 -0.683105 0.225037 1441496619 0.693298 -0.045532 -0.683105 0.225037 1441496619 0.693298 -0.045532 -0.683105 0.225037 1441496619 0.693298 -0.045532 -0.683105 0.225037 1441496619 0.693298 -0.045532 -0.683105 0.225037 1441496619 0.691040 -0.036377 -0.683228 0.232971 1441496619 0.691040 -0.036377 -0.683228 0.232971 1441496619 0.691040 -0.036377 -0.683228 0.232971 1441496619 0.691040 -0.036377 -0.683228 0.232971 1441496619 0.691040 -0.036377 -0.683228 0.232971 1441496619 0.691040 -0.036377 -0.683228 0.232971 1441496619 0.689026 -0.024292 -0.682495 0.242676 1441496619 0.689026 -0.024292 -0.682495 0.242676 1441496619 0.689026 -0.024292 -0.682495 0.242676 1441496619 0.689026 -0.024292 -0.682495 0.242676 1441496619 0.689026 -0.024292 -0.682495 0.242676 1441496619 0.687012 -0.013123 -0.681824 0.250854 1441496619 0.687012 -0.013123 -0.681824 0.250854 1441496619 0.687012 -0.013123 -0.681824 0.250854 1441496619 0.687012 -0.013123 -0.681824 0.250854 1441496619 0.687012 -0.013123 -0.681824 0.250854 1441496619 0.687012 -0.013123 -0.681824 0.250854 1441496619 0.684265 -0.005127 -0.682800 0.255981 1441496619 0.684265 -0.005127 -0.682800 0.255981 1441496619 0.684265 -0.005127 -0.682800 0.255981 1441496619 0.684265 -0.005127 -0.682800 0.255981 1441496619 0.684265 -0.005127 -0.682800 0.255981 1441496619 0.684265 -0.005127 -0.682800 0.255981 1441496619 0.684265 -0.005127 -0.682800 0.255981 1441496619 0.680664 0.003357 -0.684509 0.261047 1441496619 0.680664 0.003357 -0.684509 0.261047 1441496619 0.680664 0.003357 -0.684509 0.261047 1441496619 0.680664 0.003357 -0.684509 0.261047 1441496619 0.680664 0.003357 -0.684509 0.261047 1441496619 0.680664 0.003357 -0.684509 0.261047 1441496619 0.677063 0.013489 -0.685669 0.266785 1441496619 0.677063 0.013489 -0.685669 0.266785 1441496619 0.677063 0.013489 -0.685669 0.266785 1441496619 0.677063 0.013489 -0.685669 0.266785 1441496619 0.677063 0.013489 -0.685669 0.266785 1441496619 0.677063 0.013489 -0.685669 0.266785 1441496619 0.677063 0.013489 -0.685669 0.266785 1441496619 0.674316 0.022522 -0.686401 0.271301 1441496619 0.674316 0.022522 -0.686401 0.271301 1441496619 0.674316 0.022522 -0.686401 0.271301 1441496619 0.674316 0.022522 -0.686401 0.271301 1441496619 0.674316 0.022522 -0.686401 0.271301 1441496619 0.674316 0.022522 -0.686401 0.271301 1441496619 0.672485 0.030396 -0.686462 0.274963 1441496619 0.672485 0.030396 -0.686462 0.274963 1441496619 0.672485 0.030396 -0.686462 0.274963 1441496619 0.672485 0.030396 -0.686462 0.274963 1441496619 0.672485 0.030396 -0.686462 0.274963 1441496619 0.672485 0.030396 -0.686462 0.274963 1441496619 0.671570 0.037781 -0.685242 0.279236 1441496619 0.671570 0.037781 -0.685242 0.279236 1441496619 0.671570 0.037781 -0.685242 0.279236 1441496619 0.671570 0.037781 -0.685242 0.279236 1441496619 0.671570 0.037781 -0.685242 0.279236 1441496619 0.671570 0.037781 -0.685242 0.279236 1441496619 0.671570 0.037781 -0.685242 0.279236 1441496619 0.670959 0.044312 -0.682434 0.286499 1441496619 0.670959 0.044312 -0.682434 0.286499 1441496620 
0.339050 -0.478088 0.253845 0.769409 1441496622 0.339050 -0.478088 0.253845 0.769409 1441496622 0.339050 -0.478088 0.253845 0.769409 1441496622 0.273743 -0.474121 0.374023 0.748535 1441496622 0.273743 -0.474121 0.374023 0.748535 1441496622 0.273743 -0.474121 0.374023 0.748535 1441496622 0.273743 -0.474121 0.374023 0.748535 1441496622 0.273743 -0.474121 0.374023 0.748535 1441496622 0.273743 -0.474121 0.374023 0.748535 1441496622 0.204834 -0.462769 0.475647 0.719421 1441496622 0.204834 -0.462769 0.475647 0.719421 1441496622 0.204834 -0.462769 0.475647 0.719421 1441496622 0.204834 -0.462769 0.475647 0.719421 1441496622 0.204834 -0.462769 0.475647 0.719421 1441496622 0.204834 -0.462769 0.475647 0.719421 1441496622 0.204834 -0.462769 0.475647 0.719421 1441496623 0.139954 -0.454102 0.552979 0.684387 1441496623 0.139954 -0.454102 0.552979 0.684387 1441496623 0.139954 -0.454102 0.552979 0.684387 1441496623 0.139954 -0.454102 0.552979 0.684387 1441496623 0.139954 -0.454102 0.552979 0.684387 1441496623 0.139954 -0.454102 0.552979 0.684387 1441496623 0.083191 -0.455017 0.606140 0.646973 1441496623 0.083191 -0.455017 0.606140 0.646973 1441496623 0.083191 -0.455017 0.606140 0.646973 1441496623 0.083191 -0.455017 0.606140 0.646973 1441496623 0.083191 -0.455017 0.606140 0.646973 1441496623 0.083191 -0.455017 0.606140 0.646973 1441496623 0.046936 -0.472534 0.637207 0.606934 1441496623 0.046936 -0.472534 0.637207 0.606934 1441496623 0.046936 -0.472534 0.637207 0.606934 1441496623 0.046936 -0.472534 0.637207 0.606934 1441496623 0.033875 -0.505249 0.631348 0.587341 1441496623 0.033875 -0.505249 0.631348 0.587341 1441496623 0.033875 -0.505249 0.631348 0.587341 1441496623 0.033875 -0.505249 0.631348 0.587341 1441496623 0.033875 -0.505249 0.631348 0.587341 1441496623 0.033875 -0.505249 0.631348 0.587341 1441496623 0.049927 -0.539734 0.597229 0.591125 1441496623 0.049927 -0.539734 0.597229 0.591125 1441496623 0.049927 -0.539734 0.597229 0.591125 1441496623 0.049927 -0.539734 0.597229 0.591125 1441496623 0.049927 -0.539734 0.597229 0.591125 1441496623 0.049927 -0.539734 0.597229 0.591125 1441496623 0.097290 -0.564026 0.523621 0.631042 1441496623 0.097290 -0.564026 0.523621 0.631042 1441496623 0.097290 -0.564026 0.523621 0.631042 1441496623 0.097290 -0.564026 0.523621 0.631042 1441496623 0.097290 -0.564026 0.523621 0.631042 1441496623 0.097290 -0.564026 0.523621 0.631042 1441496623 0.185913 -0.565796 0.421387 0.683838 1441496623 0.185913 -0.565796 0.421387 0.683838 1441496623 0.185913 -0.565796 0.421387 0.683838 1441496623 0.185913 -0.565796 0.421387 0.683838 1441496623 0.185913 -0.565796 0.421387 0.683838 1441496623 0.185913 -0.565796 0.421387 0.683838 1441496623 0.185913 -0.565796 0.421387 0.683838 1441496623 0.299316 -0.536255 0.311768 0.724976 1441496623 0.299316 -0.536255 0.311768 0.724976 1441496623 0.299316 -0.536255 0.311768 0.724976 1441496623 0.299316 -0.536255 0.311768 0.724976 1441496623 0.299316 -0.536255 0.311768 0.724976 1441496623 0.299316 -0.536255 0.311768 0.724976 1441496623 0.299316 -0.536255 0.311768 0.724976 1441496623 0.405945 -0.472534 0.200073 0.756165 1441496623 0.405945 -0.472534 0.200073 0.756165 1441496623 0.405945 -0.472534 0.200073 0.756165 1441496623 0.405945 -0.472534 0.200073 0.756165 1441496623 0.405945 -0.472534 0.200073 0.756165 1441496623 0.500671 -0.386230 0.102600 0.767822 1441496623 0.500671 -0.386230 0.102600 0.767822 1441496623 0.500671 -0.386230 0.102600 0.767822 1441496623 0.500671 -0.386230 0.102600 0.767822 1441496623 0.500671 -0.386230 0.102600 0.767822 1441496623 0.500671 -0.386230 0.102600 0.767822 1441496623 0.500671 -0.386230 0.102600 0.767822 1441496623 0.590088 -0.250000 0.076660 0.763794 1441496623 0.590088 -0.250000 0.076660 0.763794 1441496623 0.590088 -0.250000 0.076660 0.763794 1441496623 0.590088 -0.250000 0.076660 0.763794 1441496623 0.590088 -0.250000 0.076660 0.763794 1441496623 0.590088 -0.250000 0.076660 0.763794 1441496623 0.590088 -0.250000 0.076660 0.763794 1441496623 0.628723 -0.202942 0.001953 0.750671 1441496623 0.628723 -0.202942 0.001953 0.750671 1441496623 0.628723 -0.202942 0.001953 0.750671 1441496623 0.628723 -0.202942 0.001953 0.750671 1441496623 0.628723 -0.202942 0.001953 0.750671 1441496623 0.628723 -0.202942 0.001953 0.750671 1441496623 0.659424 -0.161499 -0.047485 0.732666 1441496623 0.659424 -0.161499 -0.047485 0.732666 1441496623 0.659424 -0.161499 -0.047485 0.732666 1441496623 0.659424 -0.161499 -0.047485 0.732666 1441496623 0.659424 -0.161499 -0.047485 0.732666 1441496623 0.659424 -0.161499 -0.047485 0.732666 1441496623 0.649902 -0.154907 -0.040771 0.742859 1441496623 0.649902 -0.154907 -0.040771 0.742859 1441496623 0.649902 -0.154907 -0.040771 0.742859 1441496623 0.649902 -0.154907 -0.040771 0.742859 1441496623 0.649902 -0.154907 -0.040771 0.742859 1441496623 0.649902 -0.154907 -0.040771 0.742859 1441496623 0.616821 -0.189697 -0.009705 0.763794 1441496623 0.616821 -0.189697 -0.009705 0.763794 1441496623 0.616821 -0.189697 -0.009705 0.763794 1441496623 0.616821 -0.189697 -0.009705 0.763794 1441496623 0.616821 -0.189697 -0.009705 0.763794 1441496623 0.616821 -0.189697 -0.009705 0.763794 1441496623 0.568237 -0.240845 0.041931 0.785706 1441496623 0.568237 -0.240845 0.041931 0.785706 1441496623 0.568237 -0.240845 0.041931 0.785706 1441496623 0.568237 -0.240845 0.041931 0.785706 1441496623 0.568237 -0.240845 0.041931 0.785706 1441496623 0.568237 -0.240845 0.041931 0.785706 1441496623 0.502747 -0.303345 0.108521 0.802124 1441496623 0.502747 -0.303345 0.108521 0.802124 1441496623 0.502747 -0.303345 0.108521 0.802124 1441496623 0.502747 -0.303345 0.108521 0.802124 1441496623 0.502747 -0.303345 0.108521 0.802124 1441496623 0.502747 -0.303345 0.108521 0.802124 1441496623 0.502747 -0.303345 0.108521 0.802124 1441496623 0.427979 -0.354431 0.200317 0.806885 1441496623 0.427979 -0.354431 0.200317 0.806885 1441496623 0.427979 -0.354431 0.200317 0.806885 1441496623 0.427979 -0.354431 0.200317 0.806885 1441496623 0.427979 -0.354431 0.200317 0.806885 1441496623 0.427979 -0.354431 0.200317 0.806885 1441496624 0.346741 -0.402649 0.309692 0.788452 1441496624 0.346741 -0.402649 0.309692 0.788452 1441496624 0.346741 -0.402649 0.309692 0.788452 1441496624 0.346741 -0.402649 0.309692 0.788452 1441496624 0.346741 -0.402649 0.309692 0.788452 1441496624 0.267578 -0.444519 0.429504 0.739075 1441496624 0.267578 -0.444519 0.429504 0.739075 1441496624 0.267578 -0.444519 0.429504 0.739075 1441496624 0.267578 -0.444519 0.429504 0.739075 1441496624 0.267578 -0.444519 0.429504 0.739075 1441496624 0.267578 -0.444519 0.429504 0.739075 1441496624 0.267578 -0.444519 0.429504 0.739075 1441496624 0.167542 -0.475098 0.533081 0.679688 1441496624 0.167542 -0.475098 0.533081 0.679688 1441496624 0.167542 -0.475098 0.533081 0.679688 1441496624 0.167542 -0.475098 0.533081 0.679688 1441496624 0.167542 -0.475098 0.533081 0.679688 1441496624 0.167542 -0.475098 0.533081 0.679688 1441496624 0.075500 -0.484985 0.615906 0.616211 1441496624 0.075500 -0.484985 0.615906 0.616211 1441496624 0.075500 -0.484985 0.615906 0.616211 1441496624 0.075500 -0.484985 0.615906 0.616211 1441496624 0.075500 -0.484985 0.615906 0.616211 1441496624 0.075500 -0.484985 0.615906 0.616211 1441496624 0.004517 -0.481140 0.663086 0.573425 1441496624 0.004517 -0.481140 0.663086 0.573425 1441496624 0.004517 -0.481140 0.663086 0.573425 1441496624 0.004517 -0.481140 0.663086 0.573425 1441496624 0.004517 -0.481140 0.663086 0.573425 1441496624 0.004517 -0.481140 0.663086 0.573425 1441496624 -0.013977 -0.482544 0.678894 0.553223 1441496624 -0.013977 -0.482544 0.678894 0.553223 1441496624 -0.013977 -0.482544 0.678894 0.553223 1441496624 -0.013977 -0.482544 0.678894 0.553223 1441496624 -0.013977 -0.482544 0.678894 0.553223 1441496624 -0.013977 -0.482544 0.678894 0.553223 1441496624 0.015930 -0.506409 0.657349 0.557739 1441496624 0.015930 -0.506409 0.657349 0.557739 1441496624 0.015930 -0.506409 0.657349 0.557739 1441496624 0.015930 -0.506409 0.657349 0.557739 1441496624 0.015930 -0.506409 0.657349 0.557739 1441496624 0.015930 -0.506409 0.657349 0.557739 1441496624 0.015930 -0.506409 0.657349 0.557739 1441496624 0.066772 -0.532104 0.613647 0.579468 1441496624 0.066772 -0.532104 0.613647 0.579468 1441496624 0.066772 -0.532104 0.613647 0.579468 1441496624 0.066772 -0.532104 0.613647 0.579468 1441496624 0.147522 -0.551453 0.553833 0.606079 1441496624 0.147522 -0.551453 0.553833 0.606079 1441496624 0.147522 -0.551453 0.553833 0.606079 1441496624 0.147522 -0.551453 0.553833 0.606079 1441496624 0.147522 -0.551453 0.553833 0.606079 1441496624 0.248962 -0.557251 0.465027 0.641235 1441496624 0.248962 -0.557251 0.465027 0.641235 1441496624 0.248962 -0.557251 0.465027 0.641235 1441496624 0.248962 -0.557251 0.465027 0.641235 1441496624 0.248962 -0.557251 0.465027 0.641235 1441496624 0.248962 -0.557251 0.465027 0.641235 1441496624 0.248962 -0.557251 0.465027 0.641235 1441496624 0.356873 -0.532837 0.357239 0.679016 1441496624 0.356873 -0.532837 0.357239 0.679016 1441496624 0.356873 -0.532837 0.357239 0.679016 1441496624 0.356873 -0.532837 0.357239 0.679016 1441496624 0.356873 -0.532837 0.357239 0.679016 1441496624 0.356873 -0.532837 0.357239 0.679016 1441496624 0.455017 -0.464050 0.248413 0.718262 1441496624 0.455017 -0.464050 0.248413 0.718262 1441496624 0.455017 -0.464050 0.248413 0.718262 1441496624 0.455017 -0.464050 0.248413 0.718262 1441496624 0.455017 -0.464050 0.248413 0.718262 1441496624 0.455017 -0.464050 0.248413 0.718262 1441496624 0.554321 -0.347412 0.145447 0.742126 1441496624 0.554321 -0.347412 0.145447 0.742126 1441496624 0.554321 -0.347412 0.145447 0.742126 1441496624 0.554321 -0.347412 0.145447 0.742126 1441496624 0.554321 -0.347412 0.145447 0.742126 1441496624 0.554321 -0.347412 0.145447 0.742126 1441496624 0.554321 -0.347412 0.145447 0.742126 1441496624 0.633728 -0.227539 0.056091 0.737183 1441496624 0.633728 -0.227539 0.056091 0.737183 1441496624 0.633728 -0.227539 0.056091 0.737183 1441496624 0.633728 -0.227539 0.056091 0.737183 1441496624 0.633728 -0.227539 0.056091 0.737183 1441496624 0.633728 -0.227539 0.056091 0.737183 1441496624 0.684265 -0.139526 -0.028748 0.715149 1441496624 0.684265 -0.139526 -0.028748 0.715149 1441496624 0.684265 -0.139526 -0.028748 0.715149 1441496624 0.684265 -0.139526 -0.028748 0.715149 1441496624 0.684265 -0.139526 -0.028748 0.715149 1441496624 0.684265 -0.139526 -0.028748 0.715149 1441496624 0.699036 -0.099426 -0.066345 0.704956 1441496624 0.699036 -0.099426 -0.066345 0.704956 1441496624 0.699036 -0.099426 -0.066345 0.704956 1441496624 0.699036 -0.099426 -0.066345 0.704956 1441496624 0.699036 -0.099426 -0.066345 0.704956 1441496624 0.699036 -0.099426 -0.066345 0.704956 1441496624 0.702209 -0.085083 -0.066895 0.703674 1441496624 0.702209 -0.085083 -0.066895 0.703674 1441496624 0.702209 -0.085083 -0.066895 0.703674 1441496624 0.702209 -0.085083 -0.066895 0.703674 1441496624 0.702209 -0.085083 -0.066895 0.703674 1441496624 0.702209 -0.085083 -0.066895 0.703674 1441496624 0.702209 -0.085083 -0.066895 0.703674 1441496624 0.703247 -0.089539 -0.051697 0.703308 1441496624 0.703247 -0.089539 -0.051697 0.703308 1441496624 0.703247 -0.089539 -0.051697 0.703308 1441496624 0.703247 -0.089539 -0.051697 0.703308 1441496624 0.703247 -0.089539 -0.051697 0.703308 1441496624 0.703247 -0.089539 -0.051697 0.703308 1441496624 0.688293 -0.126404 -0.019592 0.714050 1441496624 0.688293 -0.126404 -0.019592 0.714050 1441496625 0.688293 -0.126404 -0.019592 0.714050 1441496625 0.688293 -0.126404 -0.019592 0.714050 1441496625 0.688293 -0.126404 -0.019592 0.714050 1441496625 0.688293 -0.126404 -0.019592 0.714050 1441496625 0.650757 -0.189575 0.030762 0.734558 1441496625 0.650757 -0.189575 0.030762 0.734558 1441496625 0.650757 -0.189575 0.030762 0.734558 1441496625 0.650757 -0.189575 0.030762 0.734558 1441496625 0.650757 -0.189575 0.030762 0.734558 1441496625 0.650757 -0.189575 0.030762 0.734558 1441496625 0.650757 -0.189575 0.030762 0.734558 1441496625 0.592651 -0.257141 0.104553 0.756104 1441496625 0.592651 -0.257141 0.104553 0.756104 1441496625 0.592651 -0.257141 0.104553 0.756104 1441496625 0.592651 -0.257141 0.104553 0.756104 1441496625 0.592651 -0.257141 0.104553 0.756104 1441496625 0.592651 -0.257141 0.104553 0.756104 1441496625 0.518860 -0.313538 0.197937 0.770203 1441496625 0.518860 -0.313538 0.197937 0.770203 1441496625 0.518860 -0.313538 0.197937 0.770203 1441496625 0.518860 -0.313538 0.197937 0.770203 1441496625 0.518860 -0.313538 0.197937 0.770203 1441496625 0.518860 -0.313538 0.197937 0.770203 1441496625 0.433594 -0.365845 0.292542 0.769714 1441496625 0.433594 -0.365845 0.292542 0.769714 1441496625 0.433594 -0.365845 0.292542 0.769714 1441496625 0.433594 -0.365845 0.292542 0.769714 1441496625 0.433594 -0.365845 0.292542 0.769714 1441496625 0.433594 -0.365845 0.292542 0.769714 1441496625 0.343567 -0.408569 0.388794 0.750916 1441496625 0.343567 -0.408569 0.388794 0.750916 1441496625 0.343567 -0.408569 0.388794 0.750916 1441496625 0.343567 -0.408569 0.388794 0.750916 1441496625 0.343567 -0.408569 0.388794 0.750916 1441496625 0.343567 -0.408569 0.388794 0.750916 1441496625 0.256409 -0.439880 0.485657 0.710510 1441496625 0.256409 -0.439880 0.485657 0.710510 1441496625 0.256409 -0.439880 0.485657 0.710510 1441496625 0.256409 -0.439880 0.485657 0.710510 1441496625 0.256409 -0.439880 0.485657 0.710510 1441496625 0.256409 -0.439880 0.485657 0.710510 1441496625 0.256409 -0.439880 0.485657 0.710510 1441496625 0.166992 -0.458313 0.574036 0.657654 1441496625 0.166992 -0.458313 0.574036 0.657654 1441496625 0.166992 -0.458313 0.574036 0.657654 1441496625 0.166992 -0.458313 0.574036 0.657654 1441496625 0.166992 -0.458313 0.574036 0.657654 1441496625 0.166992 -0.458313 0.574036 0.657654 1441496625 0.088440 -0.469788 0.635193 0.606567 1441496625 0.088440 -0.469788 0.635193 0.606567 1441496625 0.088440 -0.469788 0.635193 0.606567 1441496625 0.088440 -0.469788 0.635193 0.606567 1441496625 0.088440 -0.469788 0.635193 0.606567 1441496625 0.088440 -0.469788 0.635193 0.606567 1441496625 0.037170 -0.473755 0.674255 0.565247 1441496625 0.037170 -0.473755 0.674255 0.565247 1441496625 0.037170 -0.473755 0.674255 0.565247 1441496625 0.037170 -0.473755 0.674255 0.565247 1441496625 0.037170 -0.473755 0.674255 0.565247 1441496625 0.037170 -0.473755 0.674255 0.565247 1441496625 0.028870 -0.485779 0.682007 0.545898 1441496625 0.028870 -0.485779 0.682007 0.545898 1441496625 0.028870 -0.485779 0.682007 0.545898 1441496625 0.028870 -0.485779 0.682007 0.545898 1441496625 0.028870 -0.485779 0.682007 0.545898 1441496625 0.028870 -0.485779 0.682007 0.545898 1441496625 0.028870 -0.485779 0.682007 0.545898 1441496625 0.051514 -0.510864 0.657532 0.551331 1441496625 0.051514 -0.510864 0.657532 0.551331 1441496625 0.051514 -0.510864 0.657532 0.551331 1441496625 0.051514 -0.510864 0.657532 0.551331 1441496625 0.051514 -0.510864 0.657532 0.551331 1441496625 0.051514 -0.510864 0.657532 0.551331 1441496625 0.051514 -0.510864 0.657532 0.551331 1441496625 0.093445 -0.533081 0.610474 0.578247 1441496625 0.093445 -0.533081 0.610474 0.578247 1441496625 0.093445 -0.533081 0.610474 0.578247 1441496625 0.093445 -0.533081 0.610474 0.578247 1441496625 0.093445 -0.533081 0.610474 0.578247 1441496625 0.093445 -0.533081 0.610474 0.578247 1441496625 0.164124 -0.540894 0.534119 0.628601 1441496625 0.164124 -0.540894 0.534119 0.628601 1441496625 0.164124 -0.540894 0.534119 0.628601 1441496625 0.164124 -0.540894 0.534119 0.628601 1441496625 0.164124 -0.540894 0.534119 0.628601 1441496625 0.164124 -0.540894 0.534119 0.628601 1441496625 0.164124 -0.540894 0.534119 0.628601 1441496625 0.270203 -0.527344 0.430054 0.681091 1441496625 0.270203 -0.527344 0.430054 0.681091 1441496625 0.270203 -0.527344 0.430054 0.681091 1441496625 0.270203 -0.527344 0.430054 0.681091 1441496625 0.270203 -0.527344 0.430054 0.681091 1441496625 0.270203 -0.527344 0.430054 0.681091 1441496625 0.391174 -0.478271 0.315369 0.720215 1441496625 0.391174 -0.478271 0.315369 0.720215 1441496625 0.391174 -0.478271 0.315369 0.720215 1441496625 0.391174 -0.478271 0.315369 0.720215 1441496625 0.391174 -0.478271 0.315369 0.720215 1441496625 0.391174 -0.478271 0.315369 0.720215 1441496625 0.391174 -0.478271 0.315369 0.720215 1441496625 0.501221 -0.394348 0.193848 0.745422 1441496625 0.501221 -0.394348 0.193848 0.745422 1441496625 0.501221 -0.394348 0.193848 0.745422 1441496625 0.501221 -0.394348 0.193848 0.745422 1441496625 0.501221 -0.394348 0.193848 0.745422 1441496625 0.501221 -0.394348 0.193848 0.745422 1441496625 0.603455 -0.275024 0.093384 0.742554 1441496625 0.603455 -0.275024 0.093384 0.742554 1441496625 0.603455 -0.275024 0.093384 0.742554 1441496625 0.603455 -0.275024 0.093384 0.742554 1441496625 0.603455 -0.275024 0.093384 0.742554 1441496625 0.603455 -0.275024 0.093384 0.742554 1441496625 0.603455 -0.275024 0.093384 0.742554 1441496625 0.665466 -0.166321 0.020874 0.727295 1441496625 0.665466 -0.166321 0.020874 0.727295 1441496625 0.665466 -0.166321 0.020874 0.727295 1441496626 0.665466 -0.166321 0.020874 0.727295 1441496626 0.665466 -0.166321 0.020874 0.727295 1441496626 0.665466 -0.166321 0.020874 0.727295 1441496626 0.694580 -0.115845 -0.050354 0.708191 1441496626 0.694580 -0.115845 -0.050354 0.708191 1441496626 0.694580 -0.115845 -0.050354 0.708191 1441496626 0.694580 -0.115845 -0.050354 0.708191 1441496626 0.694580 -0.115845 -0.050354 0.708191 1441496626 0.694580 -0.115845 -0.050354 0.708191 1441496626 0.705017 -0.074341 -0.077332 0.700989 1441496626 0.705017 -0.074341 -0.077332 0.700989 1441496626 0.705017 -0.074341 -0.077332 0.700989 1441496626 0.705017 -0.074341 -0.077332 0.700989 1441496626 0.705017 -0.074341 -0.077332 0.700989 1441496626 0.705017 -0.074341 -0.077332 0.700989 1441496626 0.705017 -0.074341 -0.077332 0.700989 1441496626 0.708740 -0.061523 -0.083801 0.697693 1441496626 0.708740 -0.061523 -0.083801 0.697693 1441496626 0.708740 -0.061523 -0.083801 0.697693 1441496626 0.708740 -0.061523 -0.083801 0.697693 1441496626 0.708740 -0.061523 -0.083801 0.697693 1441496626 0.708740 -0.061523 -0.083801 0.697693 1441496626 0.708740 -0.061523 -0.083801 0.697693 1441496626 0.704712 -0.078064 -0.072266 0.701416 1441496626 0.704712 -0.078064 -0.072266 0.701416 1441496626 0.704712 -0.078064 -0.072266 0.701416 1441496626 0.704712 -0.078064 -0.072266 0.701416 1441496626 0.704712 -0.078064 -0.072266 0.701416 1441496626 0.704712 -0.078064 -0.072266 0.701416 1441496626 0.691162 -0.108093 -0.037109 0.713501 1441496626 0.691162 -0.108093 -0.037109 0.713501 1441496626 0.691162 -0.108093 -0.037109 0.713501 1441496626 0.691162 -0.108093 -0.037109 0.713501 1441496626 0.691162 -0.108093 -0.037109 0.713501 1441496626 0.691162 -0.108093 -0.037109 0.713501 1441496626 0.659790 -0.159546 0.015076 0.734070 1441496626 0.659790 -0.159546 0.015076 0.734070 1441496626 0.659790 -0.159546 0.015076 0.734070 1441496626 0.659790 -0.159546 0.015076 0.734070 1441496626 0.659790 -0.159546 0.015076 0.734070 1441496626 0.659790 -0.159546 0.015076 0.734070 1441496626 0.604736 -0.232422 0.083496 0.757141 1441496626 0.604736 -0.232422 0.083496 0.757141 1441496626 0.604736 -0.232422 0.083496 0.757141 1441496626 0.604736 -0.232422 0.083496 0.757141 1441496626 0.604736 -0.232422 0.083496 0.757141 1441496626 0.604736 -0.232422 0.083496 0.757141 1441496626 0.604736 -0.232422 0.083496 0.757141 1441496626 0.537537 -0.292419 0.188477 0.768066 1441496626 0.537537 -0.292419 0.188477 0.768066 1441496626 0.537537 -0.292419 0.188477 0.768066 1441496626 0.537537 -0.292419 0.188477 0.768066 1441496626 0.537537 -0.292419 0.188477 0.768066 1441496626 0.537537 -0.292419 0.188477 0.768066 1441496626 0.466003 -0.348572 0.298889 0.756287 1441496626 0.466003 -0.348572 0.298889 0.756287 1441496626 0.466003 -0.348572 0.298889 0.756287 1441496626 0.466003 -0.348572 0.298889 0.756287 1441496626 0.466003 -0.348572 0.298889 0.756287 1441496626 0.382019 -0.399902 0.398865 0.731445 1441496626 0.382019 -0.399902 0.398865 0.731445 1441496626 0.382019 -0.399902 0.398865 0.731445 1441496626 0.382019 -0.399902 0.398865 0.731445 1441496626 0.382019 -0.399902 0.398865 0.731445 1441496626 0.382019 -0.399902 0.398865 0.731445 1441496626 0.382019 -0.399902 0.398865 0.731445 1441496626 0.293518 -0.440674 0.492493 0.690674 1441496626 0.293518 -0.440674 0.492493 0.690674 1441496626 0.293518 -0.440674 0.492493 0.690674 1441496626 0.293518 -0.440674 0.492493 0.690674 1441496626 0.293518 -0.440674 0.492493 0.690674 1441496626 0.206299 -0.463318 0.570679 0.645813 1441496626 0.206299 -0.463318 0.570679 0.645813 1441496626 0.206299 -0.463318 0.570679 0.645813 1441496626 0.206299 -0.463318 0.570679 0.645813 1441496626 0.206299 -0.463318 0.570679 0.645813 1441496626 0.206299 -0.463318 0.570679 0.645813 1441496626 0.119324 -0.474731 0.628357 0.604553 1441496626 0.119324 -0.474731 0.628357 0.604553 1441496626 0.119324 -0.474731 0.628357 0.604553 1441496626 0.119324 -0.474731 0.628357 0.604553 1441496626 0.119324 -0.474731 0.628357 0.604553 1441496626 0.046143 -0.475525 0.664490 0.574585 1441496626 0.046143 -0.475525 0.664490 0.574585 1441496626 0.046143 -0.475525 0.664490 0.574585 1441496626 0.046143 -0.475525 0.664490 0.574585 1441496626 0.046143 -0.475525 0.664490 0.574585 1441496626 0.046143 -0.475525 0.664490 0.574585 1441496626 0.030029 -0.484619 0.667725 0.564270 1441496626 0.030029 -0.484619 0.667725 0.564270 1441496626 0.030029 -0.484619 0.667725 0.564270 1441496626 0.030029 -0.484619 0.667725 0.564270 1441496626 0.030029 -0.484619 0.667725 0.564270 1441496626 0.030029 -0.484619 0.667725 0.564270 1441496626 0.030029 -0.484619 0.667725 0.564270 1441496626 0.062744 -0.511475 0.640381 0.569519 1441496626 0.062744 -0.511475 0.640381 0.569519 1441496626 0.062744 -0.511475 0.640381 0.569519 1441496626 0.062744 -0.511475 0.640381 0.569519 1441496626 0.062744 -0.511475 0.640381 0.569519 1441496626 0.062744 -0.511475 0.640381 0.569519 1441496626 0.112244 -0.538757 0.595032 0.585693 1441496626 0.112244 -0.538757 0.595032 0.585693 1441496626 0.112244 -0.538757 0.595032 0.585693 1441496626 0.112244 -0.538757 0.595032 0.585693 1441496626 0.112244 -0.538757 0.595032 0.585693 1441496626 0.112244 -0.538757 0.595032 0.585693 1441496626 0.172241 -0.558105 0.528015 0.616455 1441496626 0.172241 -0.558105 0.528015 0.616455 1441496626 0.172241 -0.558105 0.528015 0.616455 1441496626 0.172241 -0.558105 0.528015 0.616455 1441496627 0.172241 -0.558105 0.528015 0.616455 1441496627 0.172241 -0.558105 0.528015 0.616455 1441496627 0.172241 -0.558105 0.528015 0.616455 1441496627 0.250671 -0.552551 0.442566 0.660217 1441496627 0.250671 -0.552551 0.442566 0.660217 1441496627 0.250671 -0.552551 0.442566 0.660217 1441496627 0.250671 -0.552551 0.442566 0.660217 1441496627 0.250671 -0.552551 0.442566 0.660217 1441496627 0.250671 -0.552551 0.442566 0.660217 1441496627 0.344299 -0.507935 0.350403 0.707520 1441496627 0.344299 -0.507935 0.350403 0.707520 1441496627 0.344299 -0.507935 0.350403 0.707520 1441496627 0.344299 -0.507935 0.350403 0.707520 1441496627 0.344299 -0.507935 0.350403 0.707520 1441496627 0.344299 -0.507935 0.350403 0.707520 1441496627 0.434692 -0.433838 0.234436 0.753540 1441496627 0.434692 -0.433838 0.234436 0.753540 1441496627 0.434692 -0.433838 0.234436 0.753540 1441496627 0.434692 -0.433838 0.234436 0.753540 1441496627 0.434692 -0.433838 0.234436 0.753540 1441496627 0.434692 -0.433838 0.234436 0.753540 1441496627 0.499695 -0.356689 0.120056 0.780151 1441496627 0.499695 -0.356689 0.120056 0.780151 1441496627 0.499695 -0.356689 0.120056 0.780151 1441496627 0.499695 -0.356689 0.120056 0.780151 1441496627 0.499695 -0.356689 0.120056 0.780151 1441496627 0.499695 -0.356689 0.120056 0.780151 1441496627 0.571899 -0.252869 0.034485 0.779602 1441496627 0.571899 -0.252869 0.034485 0.779602 1441496627 0.571899 -0.252869 0.034485 0.779602 1441496627 0.571899 -0.252869 0.034485 0.779602 1441496627 0.571899 -0.252869 0.034485 0.779602 1441496627 0.571899 -0.252869 0.034485 0.779602 1441496627 0.571899 -0.252869 0.034485 0.779602 1441496627 0.635437 -0.148743 -0.039001 0.756653 1441496627 0.635437 -0.148743 -0.039001 0.756653 1441496627 0.635437 -0.148743 -0.039001 0.756653 1441496627 0.635437 -0.148743 -0.039001 0.756653 1441496627 0.635437 -0.148743 -0.039001 0.756653 1441496627 0.635437 -0.148743 -0.039001 0.756653 1441496627 0.674744 -0.092529 -0.095764 0.725891 1441496627 0.674744 -0.092529 -0.095764 0.725891 1441496627 0.674744 -0.092529 -0.095764 0.725891 1441496627 0.674744 -0.092529 -0.095764 0.725891 1441496627 0.674744 -0.092529 -0.095764 0.725891 1441496627 0.674744 -0.092529 -0.095764 0.725891 1441496627 0.674744 -0.092529 -0.095764 0.725891 1441496627 0.678955 -0.075806 -0.100525 0.723267 1441496627 0.678955 -0.075806 -0.100525 0.723267 1441496627 0.678955 -0.075806 -0.100525 0.723267 1441496627 0.678955 -0.075806 -0.100525 0.723267 1441496627 0.678955 -0.075806 -0.100525 0.723267 1441496627 0.678955 -0.075806 -0.100525 0.723267 1441496627 0.674500 -0.089844 -0.086670 0.727600 1441496627 0.674500 -0.089844 -0.086670 0.727600 1441496627 0.674500 -0.089844 -0.086670 0.727600 1441496627 0.674500 -0.089844 -0.086670 0.727600 1441496627 0.674500 -0.089844 -0.086670 0.727600 1441496627 0.674500 -0.089844 -0.086670 0.727600 1441496627 0.659729 -0.120483 -0.051941 0.739929 1441496627 0.659729 -0.120483 -0.051941 0.739929 1441496627 0.659729 -0.120483 -0.051941 0.739929 1441496627 0.659729 -0.120483 -0.051941 0.739929 1441496627 0.659729 -0.120483 -0.051941 0.739929 1441496627 0.659729 -0.120483 -0.051941 0.739929 1441496627 0.626221 -0.173401 -0.000305 0.760071 1441496627 0.626221 -0.173401 -0.000305 0.760071 1441496627 0.626221 -0.173401 -0.000305 0.760071 1441496627 0.626221 -0.173401 -0.000305 0.760071 1441496627 0.626221 -0.173401 -0.000305 0.760071 1441496627 0.626221 -0.173401 -0.000305 0.760071 1441496627 0.574219 -0.231995 0.073120 0.781677 1441496627 0.574219 -0.231995 0.073120 0.781677 1441496627 0.574219 -0.231995 0.073120 0.781677 1441496627 0.574219 -0.231995 0.073120 0.781677 1441496627 0.574219 -0.231995 0.073120 0.781677 1441496627 0.574219 -0.231995 0.073120 0.781677 1441496627 0.505920 -0.292786 0.162048 0.794983 1441496627 0.505920 -0.292786 0.162048 0.794983 1441496627 0.505920 -0.292786 0.162048 0.794983 1441496627 0.505920 -0.292786 0.162048 0.794983 1441496627 0.505920 -0.292786 0.162048 0.794983 1441496627 0.505920 -0.292786 0.162048 0.794983 1441496627 0.505920 -0.292786 0.162048 0.794983 1441496627 0.425659 -0.353577 0.257324 0.792175 1441496627 0.425659 -0.353577 0.257324 0.792175 1441496627 0.425659 -0.353577 0.257324 0.792175 1441496627 0.425659 -0.353577 0.257324 0.792175 1441496627 0.425659 -0.353577 0.257324 0.792175 1441496627 0.425659 -0.353577 0.257324 0.792175 1441496627 0.336487 -0.413391 0.348572 0.770935 1441496627 0.336487 -0.413391 0.348572 0.770935 1441496627 0.336487 -0.413391 0.348572 0.770935 1441496627 0.336487 -0.413391 0.348572 0.770935 1441496627 0.336487 -0.413391 0.348572 0.770935 1441496627 0.336487 -0.413391 0.348572 0.770935 1441496627 0.256348 -0.458496 0.444946 0.725281 1441496627 0.256348 -0.458496 0.444946 0.725281 1441496627 0.256348 -0.458496 0.444946 0.725281 1441496627 0.256348 -0.458496 0.444946 0.725281 1441496627 0.256348 -0.458496 0.444946 0.725281 1441496627 0.256348 -0.458496 0.444946 0.725281 1441496627 0.256348 -0.458496 0.444946 0.725281 1441496627 0.164978 -0.490601 0.528442 0.672913 1441496627 0.164978 -0.490601 0.528442 0.672913 1441496627 0.164978 -0.490601 0.528442 0.672913 1441496627 0.164978 -0.490601 0.528442 0.672913 1441496627 0.164978 -0.490601 0.528442 0.672913 1441496627 0.164978 -0.490601 0.528442 0.672913 1441496627 0.078308 -0.505981 0.593567 0.620850 1441496627 0.078308 -0.505981 0.593567 0.620850 1441496627 0.078308 -0.505981 0.593567 0.620850 1441496627 0.078308 -0.505981 0.593567 0.620850 1441496627 0.078308 -0.505981 0.593567 0.620850 1441496628 0.078308 -0.505981 0.593567 0.620850 1441496628 0.078308 -0.505981 0.593567 0.620850 1441496628 0.020020 -0.511597 0.629700 0.584229 1441496628 0.020020 -0.511597 0.629700 0.584229 1441496628 0.020020 -0.511597 0.629700 0.584229 1441496628 0.020020 -0.511597 0.629700 0.584229 1441496628 0.020020 -0.511597 0.629700 0.584229 1441496628 0.020020 -0.511597 0.629700 0.584229 1441496628 0.024414 -0.526428 0.630615 0.569702 1441496628 0.024414 -0.526428 0.630615 0.569702 1441496628 0.024414 -0.526428 0.630615 0.569702 1441496628 0.024414 -0.526428 0.630615 0.569702 1441496628 0.024414 -0.526428 0.630615 0.569702 1441496628 0.024414 -0.526428 0.630615 0.569702 1441496628 0.077881 -0.544983 0.613525 0.566101 1441496628 0.077881 -0.544983 0.613525 0.566101 1441496628 0.077881 -0.544983 0.613525 0.566101 1441496628 0.077881 -0.544983 0.613525 0.566101 1441496628 0.077881 -0.544983 0.613525 0.566101 1441496628 0.077881 -0.544983 0.613525 0.566101 1441496628 0.077881 -0.544983 0.613525 0.566101 1441496628 0.141418 -0.551514 0.576355 0.586243 1441496628 0.141418 -0.551514 0.576355 0.586243 1441496628 0.141418 -0.551514 0.576355 0.586243 1441496628 0.141418 -0.551514 0.576355 0.586243 1441496628 0.141418 -0.551514 0.576355 0.586243 1441496628 0.141418 -0.551514 0.576355 0.586243 1441496628 0.209595 -0.550537 0.512634 0.624634 1441496628 0.209595 -0.550537 0.512634 0.624634 1441496628 0.209595 -0.550537 0.512634 0.624634 1441496628 0.209595 -0.550537 0.512634 0.624634 1441496628 0.209595 -0.550537 0.512634 0.624634 1441496628 0.209595 -0.550537 0.512634 0.624634 1441496628 0.289673 -0.535278 0.428650 0.667664 1441496628 0.289673 -0.535278 0.428650 0.667664 1441496628 0.289673 -0.535278 0.428650 0.667664 1441496628 0.289673 -0.535278 0.428650 0.667664 1441496628 0.380127 -0.494446 0.333801 0.706787 1441496628 0.380127 -0.494446 0.333801 0.706787 1441496628 0.380127 -0.494446 0.333801 0.706787 1441496628 0.380127 -0.494446 0.333801 0.706787 1441496628 0.380127 -0.494446 0.333801 0.706787 1441496628 0.474854 -0.419067 0.232300 0.738159 1441496628 0.474854 -0.419067 0.232300 0.738159 1441496628 0.474854 -0.419067 0.232300 0.738159 1441496628 0.474854 -0.419067 0.232300 0.738159 1441496628 0.474854 -0.419067 0.232300 0.738159 1441496628 0.474854 -0.419067 0.232300 0.738159 1441496628 0.569336 -0.313171 0.128784 0.749084 1441496628 0.569336 -0.313171 0.128784 0.749084 1441496628 0.569336 -0.313171 0.128784 0.749084 1441496628 0.569336 -0.313171 0.128784 0.749084 1441496628 0.569336 -0.313171 0.128784 0.749084 1441496628 0.569336 -0.313171 0.128784 0.749084 1441496628 0.569336 -0.313171 0.128784 0.749084 1441496628 
0.679688 0.042908 -0.686340 0.255005 1441496631 0.679688 0.042908 -0.686340 0.255005 1441496631 0.679688 0.042908 -0.686340 0.255005 1441496631 0.679688 0.042908 -0.686340 0.255005 1441496631 0.679688 0.042908 -0.686340 0.255005 1441496631 0.680603 0.040405 -0.686340 0.253113 1441496631 0.680603 0.040405 -0.686340 0.253113 1441496631 0.680603 0.040405 -0.686340 0.253113 1441496631 0.680603 0.040405 -0.686340 0.253113 1441496631 0.680603 0.040405 -0.686340 0.253113 1441496631 0.680603 0.040405 -0.686340 0.253113 1441496631 0.680603 0.040405 -0.686340 0.253113 1441496631 0.681030 0.035278 -0.686523 0.252258 1441496631 0.681030 0.035278 -0.686523 0.252258 1441496631 0.681030 0.035278 -0.686523 0.252258 1441496631 0.681030 0.035278 -0.686523 0.252258 1441496631 0.681030 0.035278 -0.686523 0.252258 1441496631 0.681030 0.035278 -0.686523 0.252258 1441496631 0.681335 0.029236 -0.686340 0.252625 1441496631 0.681335 0.029236 -0.686340 0.252625 1441496631 0.681335 0.029236 -0.686340 0.252625 1441496631 0.681335 0.029236 -0.686340 0.252625 1441496631 0.681335 0.029236 -0.686340 0.252625 1441496631 0.681335 0.029236 -0.686340 0.252625 1441496631 0.682190 0.020142 -0.685486 0.253662 1441496631 0.682190 0.020142 -0.685486 0.253662 1441496631 0.682190 0.020142 -0.685486 0.253662 1441496631 0.682190 0.020142 -0.685486 0.253662 1441496631 0.682190 0.020142 -0.685486 0.253662 1441496631 0.682190 0.020142 -0.685486 0.253662 1441496631 0.683044 0.009949 -0.684631 0.254333 1441496631 0.683044 0.009949 -0.684631 0.254333 1441496631 0.683044 0.009949 -0.684631 0.254333 1441496631 0.683044 0.009949 -0.684631 0.254333 1441496631 0.683044 0.009949 -0.684631 0.254333 1441496631 0.683044 0.009949 -0.684631 0.254333 1441496631 0.683044 0.009949 -0.684631 0.254333 1441496631 0.684753 0.002441 -0.684082 0.251099 1441496631 0.684753 0.002441 -0.684082 0.251099 1441496631 0.684753 0.002441 -0.684082 0.251099 1441496631 0.684753 0.002441 -0.684082 0.251099 1441496631 0.684753 0.002441 -0.684082 0.251099 1441496631 0.684753 0.002441 -0.684082 0.251099 1441496631 0.686462 -0.003662 -0.684387 0.245605 1441496631 0.686462 -0.003662 -0.684387 0.245605 1441496631 0.686462 -0.003662 -0.684387 0.245605 1441496631 0.686462 -0.003662 -0.684387 0.245605 1441496631 0.686462 -0.003662 -0.684387 0.245605 1441496631 0.686462 -0.003662 -0.684387 0.245605 1441496631 0.688293 -0.011353 -0.684875 0.238708 1441496631 0.688293 -0.011353 -0.684875 0.238708 1441496631 0.688293 -0.011353 -0.684875 0.238708 1441496631 0.688293 -0.011353 -0.684875 0.238708 1441496631 0.688293 -0.011353 -0.684875 0.238708 1441496631 0.688293 -0.011353 -0.684875 0.238708 1441496631 0.688293 -0.011353 -0.684875 0.238708 1441496631 0.689636 -0.019653 -0.685120 0.233765 1441496631 0.689636 -0.019653 -0.685120 0.233765 1441496631 0.689636 -0.019653 -0.685120 0.233765 1441496631 0.689636 -0.019653 -0.685120 0.233765 1441496631 0.689636 -0.019653 -0.685120 0.233765 1441496631 0.689636 -0.019653 -0.685120 0.233765 1441496631 0.690002 -0.023376 -0.685303 0.231689 1441496631 0.690002 -0.023376 -0.685303 0.231689 1441496631 0.690002 -0.023376 -0.685303 0.231689 1441496631 0.690002 -0.023376 -0.685303 0.231689 1441496631 0.690002 -0.023376 -0.685303 0.231689 1441496631 0.690002 -0.023376 -0.685303 0.231689 1441496631 0.688171 -0.019775 -0.686401 0.234131 1441496631 0.688171 -0.019775 -0.686401 0.234131 1441496631 0.688171 -0.019775 -0.686401 0.234131 1441496631 0.688171 -0.019775 -0.686401 0.234131 1441496631 0.688171 -0.019775 -0.686401 0.234131 1441496631 0.688171 -0.019775 -0.686401 0.234131 1441496631 0.688171 -0.019775 -0.686401 0.234131 1441496631 0.685181 -0.009338 -0.687195 0.241272 1441496631 0.685181 -0.009338 -0.687195 0.241272 1441496631 0.685181 -0.009338 -0.687195 0.241272 1441496631 0.685181 -0.009338 -0.687195 0.241272 1441496631 0.685181 -0.009338 -0.687195 0.241272 1441496631 0.685181 -0.009338 -0.687195 0.241272 1441496631 0.682251 0.004333 -0.686829 0.250427 1441496631 0.682251 0.004333 -0.686829 0.250427 1441496631 0.682251 0.004333 -0.686829 0.250427 1441496631 0.682251 0.004333 -0.686829 0.250427 1441496631 0.682251 0.004333 -0.686829 0.250427 1441496631 0.682251 0.004333 -0.686829 0.250427 1441496631 0.679138 0.019043 -0.685547 0.261597 1441496631 0.679138 0.019043 -0.685547 0.261597 1441496631 0.679138 0.019043 -0.685547 0.261597 1441496631 0.679138 0.019043 -0.685547 0.261597 1441496632 0.679138 0.019043 -0.685547 0.261597 1441496632 0.679138 0.019043 -0.685547 0.261597 1441496632 0.676636 0.031189 -0.683716 0.271484 1441496632 0.676636 0.031189 -0.683716 0.271484 1441496632 0.676636 0.031189 -0.683716 0.271484 1441496632 0.676636 0.031189 -0.683716 0.271484 1441496632 0.676636 0.031189 -0.683716 0.271484 1441496632 0.676636 0.031189 -0.683716 0.271484 1441496632 0.676636 0.031189 -0.683716 0.271484 1441496632 0.675598 0.035950 -0.682617 0.276123 1441496632 0.675598 0.035950 -0.682617 0.276123 1441496632 0.675598 0.035950 -0.682617 0.276123 1441496632 0.675598 0.035950 -0.682617 0.276123 1441496632 0.675598 0.035950 -0.682617 0.276123 1441496632 0.675598 0.035950 -0.682617 0.276123 1441496632 0.676147 0.034668 -0.681519 0.277771 1441496632 0.676147 0.034668 -0.681519 0.277771 1441496632 0.676147 0.034668 -0.681519 0.277771 1441496632 0.676147 0.034668 -0.681519 0.277771 1441496632 0.676147 0.034668 -0.681519 0.277771 1441496632 0.676147 0.034668 -0.681519 0.277771 1441496632 0.676147 0.034668 -0.681519 0.277771 1441496632 0.677795 0.025452 -0.680603 0.276917 1441496632 0.677795 0.025452 -0.680603 0.276917 1441496632 0.677795 0.025452 -0.680603 0.276917 1441496632 0.677795 0.025452 -0.680603 0.276917 1441496632 0.677795 0.025452 -0.680603 0.276917 1441496632 0.677795 0.025452 -0.680603 0.276917 1441496632 0.680054 0.010803 -0.680542 0.272461 1441496632 0.680054 0.010803 -0.680542 0.272461 1441496632 0.680054 0.010803 -0.680542 0.272461 1441496632 0.680054 0.010803 -0.680542 0.272461 1441496632 0.680054 0.010803 -0.680542 0.272461 1441496632 0.680054 0.010803 -0.680542 0.272461 1441496632 0.683350 -0.002380 -0.680664 0.264099 1441496632 0.683350 -0.002380 -0.680664 0.264099 1441496632 0.683350 -0.002380 -0.680664 0.264099 1441496632 0.683350 -0.002380 -0.680664 0.264099 1441496632 0.683350 -0.002380 -0.680664 0.264099 1441496632 0.687988 -0.018677 -0.682556 0.245728 1441496632 0.687988 -0.018677 -0.682556 0.245728 1441496632 0.687988 -0.018677 -0.682556 0.245728 1441496632 0.687988 -0.018677 -0.682556 0.245728 1441496632 0.687988 -0.018677 -0.682556 0.245728 1441496632 0.687988 -0.018677 -0.682556 0.245728 1441496632 0.692139 -0.036682 -0.684570 0.225586 1441496632 0.692139 -0.036682 -0.684570 0.225586 1441496632 0.692139 -0.036682 -0.684570 0.225586 1441496632 0.692139 -0.036682 -0.684570 0.225586 1441496632 0.692139 -0.036682 -0.684570 0.225586 1441496632 0.692139 -0.036682 -0.684570 0.225586 1441496632 0.696228 -0.049255 -0.685120 0.208496 1441496632 0.696228 -0.049255 -0.685120 0.208496 1441496632 0.696228 -0.049255 -0.685120 0.208496 1441496632 0.696228 -0.049255 -0.685120 0.208496 1441496632 0.696228 -0.049255 -0.685120 0.208496 1441496632 0.696228 -0.049255 -0.685120 0.208496 1441496632 0.699585 -0.058411 -0.684692 0.195862 1441496632 0.699585 -0.058411 -0.684692 0.195862 1441496632 0.699585 -0.058411 -0.684692 0.195862 1441496632 0.699585 -0.058411 -0.684692 0.195862 1441496632 0.699585 -0.058411 -0.684692 0.195862 1441496632 0.699585 -0.058411 -0.684692 0.195862 1441496632 0.699585 -0.058411 -0.684692 0.195862 1441496632 0.702454 -0.069031 -0.683533 0.186096 1441496632 0.702454 -0.069031 -0.683533 0.186096 1441496632 0.702454 -0.069031 -0.683533 0.186096 1441496632 0.702454 -0.069031 -0.683533 0.186096 1441496632 0.702454 -0.069031 -0.683533 0.186096 1441496632 0.702454 -0.069031 -0.683533 0.186096 1441496632 0.701477 -0.077820 -0.683411 0.186401 1441496632 0.701477 -0.077820 -0.683411 0.186401 1441496632 0.701477 -0.077820 -0.683411 0.186401 1441496632 0.701477 -0.077820 -0.683411 0.186401 1441496632 0.701477 -0.077820 -0.683411 0.186401 1441496632 0.701477 -0.077820 -0.683411 0.186401 1441496632 0.701416 -0.077881 -0.682983 0.188416 1441496632 0.701416 -0.077881 -0.682983 0.188416 1441496632 0.701416 -0.077881 -0.682983 0.188416 1441496632 0.701416 -0.077881 -0.682983 0.188416 1441496632 0.701416 -0.077881 -0.682983 0.188416 1441496632 0.701416 -0.077881 -0.682983 0.188416 1441496632 0.702881 -0.072998 -0.682129 0.187988 1441496632 0.702881 -0.072998 -0.682129 0.187988 1441496632 0.702881 -0.072998 -0.682129 0.187988 1441496632 0.702881 -0.072998 -0.682129 0.187988 1441496632 0.702881 -0.072998 -0.682129 0.187988 1441496632 0.702881 -0.072998 -0.682129 0.187988 1441496632 0.704102 -0.065613 -0.681458 0.188599 1441496632 0.704102 -0.065613 -0.681458 0.188599 1441496632 0.704102 -0.065613 -0.681458 0.188599 1441496632 0.704102 -0.065613 -0.681458 0.188599 1441496632 0.704102 -0.065613 -0.681458 0.188599 1441496632 0.704102 -0.065613 -0.681458 0.188599 1441496632 0.702332 -0.056030 -0.681458 0.197876 1441496632 0.702332 -0.056030 -0.681458 0.197876 1441496632 0.702332 -0.056030 -0.681458 0.197876 1441496632 0.702332 -0.056030 -0.681458 0.197876 1441496632 0.702332 -0.056030 -0.681458 0.197876 1441496632 0.702332 -0.056030 -0.681458 0.197876 1441496632 0.698730 -0.042114 -0.681152 0.214539 1441496632 0.698730 -0.042114 -0.681152 0.214539 1441496632 0.698730 -0.042114 -0.681152 0.214539 1441496632 0.698730 -0.042114 -0.681152 0.214539 1441496632 0.698730 -0.042114 -0.681152 0.214539 1441496632 0.698730 -0.042114 -0.681152 0.214539 1441496632 0.695190 -0.028320 -0.681091 0.228088 1441496632 0.695190 -0.028320 -0.681091 0.228088 1441496632 0.695190 -0.028320 -0.681091 0.228088 1441496632 0.695190 -0.028320 -0.681091 0.228088 1441496632 0.695190 -0.028320 -0.681091 0.228088 1441496633 0.695190 -0.028320 -0.681091 0.228088 1441496633 0.691711 -0.017578 -0.682495 0.235352 1441496633 0.691711 -0.017578 -0.682495 0.235352 1441496633 0.691711 -0.017578 -0.682495 0.235352 1441496633 0.691711 -0.017578 -0.682495 0.235352 1441496633 0.691711 -0.017578 -0.682495 0.235352 1441496633 0.691711 -0.017578 -0.682495 0.235352 1441496633 0.691711 -0.017578 -0.682495 0.235352 1441496633 0.688232 -0.007690 -0.684265 0.241028 1441496633 0.688232 -0.007690 -0.684265 0.241028 1441496633 0.688232 -0.007690 -0.684265 0.241028 1441496633 0.688232 -0.007690 -0.684265 0.241028 1441496633 0.688232 -0.007690 -0.684265 0.241028 1441496633 0.688232 -0.007690 -0.684265 0.241028 1441496633 0.684937 0.001465 -0.685425 0.247131 1441496633 0.684937 0.001465 -0.685425 0.247131 1441496633 0.684937 0.001465 -0.685425 0.247131 1441496633 0.684937 0.001465 -0.685425 0.247131 1441496633 0.684937 0.001465 -0.685425 0.247131 1441496633 0.684937 0.001465 -0.685425 0.247131 1441496633 0.684937 0.001465 -0.685425 0.247131 1441496633 0.681885 0.010986 -0.685730 0.254333 1441496633 0.681885 0.010986 -0.685730 0.254333 1441496633 0.681885 0.010986 -0.685730 0.254333 1441496633 0.681885 0.010986 -0.685730 0.254333 1441496633 0.681885 0.010986 -0.685730 0.254333 1441496633 0.681885 0.010986 -0.685730 0.254333 1441496633 0.679626 0.018188 -0.684753 0.262451 1441496633 0.679626 0.018188 -0.684753 0.262451 1441496633 0.679626 0.018188 -0.684753 0.262451 1441496633 0.679626 0.018188 -0.684753 0.262451 1441496633 0.679626 0.018188 -0.684753 0.262451 1441496633 0.679626 0.018188 -0.684753 0.262451 1441496633 0.677917 0.017395 -0.683350 0.270508 1441496633 0.677917 0.017395 -0.683350 0.270508 1441496633 0.677917 0.017395 -0.683350 0.270508 1441496633 0.677917 0.017395 -0.683350 0.270508 1441496633 0.677917 0.017395 -0.683350 0.270508 1441496633 0.677917 0.017395 -0.683350 0.270508 1441496633 0.677551 0.008667 -0.682129 0.274780 1441496633 0.677551 0.008667 -0.682129 0.274780 1441496633 0.677551 0.008667 -0.682129 0.274780 1441496633 0.677551 0.008667 -0.682129 0.274780 1441496633 0.677551 0.008667 -0.682129 0.274780 1441496633 0.677551 0.008667 -0.682129 0.274780 1441496633 0.678101 -0.004395 -0.681152 0.276001 1441496633 0.678101 -0.004395 -0.681152 0.276001 1441496633 0.678101 -0.004395 -0.681152 0.276001 1441496633 0.678101 -0.004395 -0.681152 0.276001 1441496633 0.678101 -0.004395 -0.681152 0.276001 1441496633 0.678101 -0.004395 -0.681152 0.276001 1441496633 0.678101 -0.004395 -0.681152 0.276001 1441496633 0.680237 -0.019470 -0.680054 0.272766 1441496633 0.680237 -0.019470 -0.680054 0.272766 1441496633 0.680237 -0.019470 -0.680054 0.272766 1441496633 0.680237 -0.019470 -0.680054 0.272766 1441496633 0.680237 -0.019470 -0.680054 0.272766 1441496633 0.680237 -0.019470 -0.680054 0.272766 1441496633 0.683411 -0.038513 -0.680115 0.262329 1441496633 0.683411 -0.038513 -0.680115 0.262329 1441496633 0.683411 -0.038513 -0.680115 0.262329 1441496633 0.683411 -0.038513 -0.680115 0.262329 1441496633 0.683411 -0.038513 -0.680115 0.262329 1441496633 0.683411 -0.038513 -0.680115 0.262329 1441496633 0.686279 -0.059753 -0.682739 0.243652 1441496633 0.686279 -0.059753 -0.682739 0.243652 1441496633 0.686279 -0.059753 -0.682739 0.243652 1441496633 0.686279 -0.059753 -0.682739 0.243652 1441496633 0.686279 -0.059753 -0.682739 0.243652 1441496633 0.686279 -0.059753 -0.682739 0.243652 1441496633 0.686279 -0.059753 -0.682739 0.243652 1441496633 0.687988 -0.078735 -0.687439 0.218811 1441496633 0.687988 -0.078735 -0.687439 0.218811 1441496633 0.687988 -0.078735 -0.687439 0.218811 1441496633 0.687988 -0.078735 -0.687439 0.218811 1441496633 0.687988 -0.078735 -0.687439 0.218811 1441496633 0.687988 -0.078735 -0.687439 0.218811 1441496633 0.690002 -0.085449 -0.690796 0.198608 1441496633 0.690002 -0.085449 -0.690796 0.198608 1441496633 0.690002 -0.085449 -0.690796 0.198608 1441496633 0.690002 -0.085449 -0.690796 0.198608 1441496633 0.690002 -0.085449 -0.690796 0.198608 1441496633 0.690002 -0.085449 -0.690796 0.198608 1441496633 0.695007 -0.093628 -0.691223 0.174377 1441496633 0.695007 -0.093628 -0.691223 0.174377 1441496633 0.695007 -0.093628 -0.691223 0.174377 1441496633 0.695007 -0.093628 -0.691223 0.174377 1441496633 0.695007 -0.093628 -0.691223 0.174377 1441496633 0.699402 -0.116028 -0.689209 0.149414 1441496633 0.699402 -0.116028 -0.689209 0.149414 1441496633 0.699402 -0.116028 -0.689209 0.149414 1441496633 0.699402 -0.116028 -0.689209 0.149414 1441496633 0.699402 -0.116028 -0.689209 0.149414 1441496633 0.699402 -0.116028 -0.689209 0.149414 1441496633 0.699402 -0.116028 -0.689209 0.149414 1441496633 0.702454 -0.127808 -0.685120 0.144287 1441496633 0.702454 -0.127808 -0.685120 0.144287 1441496633 0.702454 -0.127808 -0.685120 0.144287 1441496633 0.702454 -0.127808 -0.685120 0.144287 1441496633 0.702454 -0.127808 -0.685120 0.144287 1441496633 0.702454 -0.127808 -0.685120 0.144287 1441496633 0.702393 -0.116028 -0.684021 0.158936 1441496633 0.702393 -0.116028 -0.684021 0.158936 1441496633 0.702393 -0.116028 -0.684021 0.158936 1441496633 0.702393 -0.116028 -0.684021 0.158936 1441496633 0.702393 -0.116028 -0.684021 0.158936 1441496633 0.702393 -0.116028 -0.684021 0.158936 1441496633 0.702393 -0.116028 -0.684021 0.158936 1441496633 0.703308 -0.090515 -0.680054 0.186401 1441496633 0.703308 -0.090515 -0.680054 0.186401 1441496633 0.703308 -0.090515 -0.680054 0.186401 1441496633 0.703308 -0.090515 -0.680054 0.186401 1441496633 0.703308 -0.090515 -0.680054 0.186401 1441496634 0.703308 -0.090515 -0.680054 0.186401 1441496634 0.701965 -0.074463 -0.678345 0.203979 1441496634 0.701965 -0.074463 -0.678345 0.203979 1441496634 0.701965 -0.074463 -0.678345 0.203979 1441496634 0.701965 -0.074463 -0.678345 0.203979 1441496634 0.701965 -0.074463 -0.678345 0.203979 1441496634 0.701965 -0.074463 -0.678345 0.203979 1441496634 0.698914 -0.057068 -0.678833 0.217896 1441496634 0.698914 -0.057068 -0.678833 0.217896 1441496634 0.698914 -0.057068 -0.678833 0.217896 1441496634 0.698914 -0.057068 -0.678833 0.217896 1441496634 0.698914 -0.057068 -0.678833 0.217896 1441496634 0.698914 -0.057068 -0.678833 0.217896 1441496634 0.698914 -0.057068 -0.678833 0.217896 1441496634 0.696228 -0.040466 -0.679260 0.228394 1441496634 0.696228 -0.040466 -0.679260 0.228394 1441496634 0.696228 -0.040466 -0.679260 0.228394 1441496634 0.696228 -0.040466 -0.679260 0.228394 1441496634 0.696228 -0.040466 -0.679260 0.228394 1441496634 0.696228 -0.040466 -0.679260 0.228394 1441496634 0.693848 -0.031494 -0.680908 0.232239 1441496634 0.693848 -0.031494 -0.680908 0.232239 1441496634 0.693848 -0.031494 -0.680908 0.232239 1441496634 0.693848 -0.031494 -0.680908 0.232239 1441496634 0.693848 -0.031494 -0.680908 0.232239 1441496634 0.693848 -0.031494 -0.680908 0.232239 1441496634 0.690735 -0.026794 -0.684204 0.232483 1441496634 0.690735 -0.026794 -0.684204 0.232483 1441496634 0.690735 -0.026794 -0.684204 0.232483 1441496634 0.690735 -0.026794 -0.684204 0.232483 1441496634 0.690735 -0.026794 -0.684204 0.232483 1441496634 0.690735 -0.026794 -0.684204 0.232483 1441496634 0.690735 -0.026794 -0.684204 0.232483 1441496634 0.686279 -0.016357 -0.687256 0.237549 1441496634 0.686279 -0.016357 -0.687256 0.237549 1441496634 0.686279 -0.016357 -0.687256 0.237549 1441496634 0.686279 -0.016357 -0.687256 0.237549 1441496634 0.686279 -0.016357 -0.687256 0.237549 1441496634 0.686279 -0.016357 -0.687256 0.237549 1441496634 0.681274 -0.000122 -0.688721 0.248108 1441496634 0.681274 -0.000122 -0.688721 0.248108 1441496634 0.681274 -0.000122 -0.688721 0.248108 1441496634 0.681274 -0.000122 -0.688721 0.248108 1441496634 0.681274 -0.000122 -0.688721 0.248108 1441496634 0.681274 -0.000122 -0.688721 0.248108 1441496634 0.677246 0.015625 -0.688416 0.259033 1441496634 0.677246 0.015625 -0.688416 0.259033 1441496634 0.677246 0.015625 -0.688416 0.259033 1441496634 0.677246 0.015625 -0.688416 0.259033 1441496634 0.677246 0.015625 -0.688416 0.259033 1441496634 0.677246 0.015625 -0.688416 0.259033 1441496634 0.675659 0.024780 -0.687622 0.264526 1441496634 0.675659 0.024780 -0.687622 0.264526 1441496634 0.675659 0.024780 -0.687622 0.264526 1441496634 0.675659 0.024780 -0.687622 0.264526 1441496634 0.675659 0.024780 -0.687622 0.264526 1441496634 0.675659 0.024780 -0.687622 0.264526 1441496634 0.675659 0.024780 -0.687622 0.264526 1441496634 0.675354 0.025146 -0.686707 0.267700 1441496634 0.675354 0.025146 -0.686707 0.267700 1441496634 0.675354 0.025146 -0.686707 0.267700 1441496634 0.675354 0.025146 -0.686707 0.267700 1441496634 0.675354 0.025146 -0.686707 0.267700 1441496634 0.675354 0.025146 -0.686707 0.267700 1441496634 0.676025 0.019958 -0.684143 0.272949 1441496634 0.676025 0.019958 -0.684143 0.272949 1441496634 0.676025 0.019958 -0.684143 0.272949 1441496634 0.676025 0.019958 -0.684143 0.272949 1441496634 0.676025 0.019958 -0.684143 0.272949 1441496634 0.676025 0.019958 -0.684143 0.272949 1441496634 0.679077 0.004883 -0.681702 0.272217 1441496634 0.679077 0.004883 -0.681702 0.272217 1441496634 0.679077 0.004883 -0.681702 0.272217 1441496634 0.679077 0.004883 -0.681702 0.272217 1441496634 0.679077 0.004883 -0.681702 0.272217 1441496634 0.679077 0.004883 -0.681702 0.272217 1441496634 0.683899 -0.019287 -0.680847 0.261536 1441496634 0.683899 -0.019287 -0.680847 0.261536 1441496634 0.683899 -0.019287 -0.680847 0.261536 1441496634 0.683899 -0.019287 -0.680847 0.261536 1441496634 0.683899 -0.019287 -0.680847 0.261536 1441496634 0.683899 -0.019287 -0.680847 0.261536 1441496634 0.687622 -0.042603 -0.681458 0.247009 1441496634 0.687622 -0.042603 -0.681458 0.247009 1441496634 0.687622 -0.042603 -0.681458 0.247009 1441496634 0.687622 -0.042603 -0.681458 0.247009 1441496634 0.687622 -0.042603 -0.681458 0.247009 1441496634 0.687622 -0.042603 -0.681458 0.247009 1441496634 0.687622 -0.042603 -0.681458 0.247009 1441496634 0.690063 -0.055786 -0.682739 0.233459 1441496634 0.690063 -0.055786 -0.682739 0.233459 1441496634 0.690063 -0.055786 -0.682739 0.233459 1441496634 0.690063 -0.055786 -0.682739 0.233459 1441496634 0.690063 -0.055786 -0.682739 0.233459 1441496634 0.690063 -0.055786 -0.682739 0.233459 1441496634 0.691650 -0.059326 -0.685242 0.220215 1441496634 0.691650 -0.059326 -0.685242 0.220215 1441496634 0.691650 -0.059326 -0.685242 0.220215 1441496634 0.691650 -0.059326 -0.685242 0.220215 1441496634 0.691650 -0.059326 -0.685242 0.220215 1441496634 0.691650 -0.059326 -0.685242 0.220215 1441496634 0.693359 -0.055420 -0.687927 0.207397 1441496634 0.693359 -0.055420 -0.687927 0.207397 1441496634 0.693359 -0.055420 -0.687927 0.207397 1441496634 0.693359 -0.055420 -0.687927 0.207397 1441496634 0.693359 -0.055420 -0.687927 0.207397 1441496634 0.693359 -0.055420 -0.687927 0.207397 1441496634 0.697021 -0.057434 -0.688293 0.192627 1441496634 0.697021 -0.057434 -0.688293 0.192627 1441496634 0.697021 -0.057434 -0.688293 0.192627 1441496634 0.697021 -0.057434 -0.688293 0.192627 1441496634 0.697021 -0.057434 -0.688293 0.192627 1441496634 0.697021 -0.057434 -0.688293 0.192627 1441496634 0.700195 -0.074646 -0.686951 0.179565 1441496635 0.700195 -0.074646 -0.686951 0.179565 1441496635 0.700195 -0.074646 -0.686951 0.179565 1441496635 0.700195 -0.074646 -0.686951 0.179565 1441496635 0.700195 -0.086060 -0.686340 0.176819 1441496635 0.700195 -0.086060 -0.686340 0.176819 1441496635 0.700195 -0.086060 -0.686340 0.176819 1441496635 0.700195 -0.086060 -0.686340 0.176819 1441496635 0.700195 -0.086060 -0.686340 0.176819 1441496635 0.700195 -0.086060 -0.686340 0.176819 1441496635 0.700195 -0.086060 -0.686340 0.176819 1441496635 0.700806 -0.086670 -0.685120 0.178894 1441496635 0.700806 -0.086670 -0.685120 0.178894 1441496635 0.700806 -0.086670 -0.685120 0.178894 1441496635 0.700806 -0.086670 -0.685120 0.178894 1441496635 0.700806 -0.086670 -0.685120 0.178894 1441496635 0.700806 -0.086670 -0.685120 0.178894 1441496635 0.701294 -0.081665 -0.683655 0.184875 1441496635 0.701294 -0.081665 -0.683655 0.184875 1441496635 0.701294 -0.081665 -0.683655 0.184875 1441496635 0.701294 -0.081665 -0.683655 0.184875 1441496635 0.701294 -0.081665 -0.683655 0.184875 1441496635 0.701294 -0.081665 -0.683655 0.184875 1441496635 0.699768 -0.074341 -0.683716 0.193115 1441496635 0.699768 -0.074341 -0.683716 0.193115 1441496635 0.699768 -0.074341 -0.683716 0.193115 1441496635 0.699768 -0.074341 -0.683716 0.193115 1441496635 0.699768 -0.074341 -0.683716 0.193115 1441496635 0.699768 -0.074341 -0.683716 0.193115 1441496635 0.699768 -0.074341 -0.683716 0.193115 1441496635 0.697388 -0.059814 -0.683411 0.207458 1441496635 0.697388 -0.059814 -0.683411 0.207458 1441496635 0.697388 -0.059814 -0.683411 0.207458 1441496635 0.697388 -0.059814 -0.683411 0.207458 1441496635 0.697388 -0.059814 -0.683411 0.207458 1441496635 0.697388 -0.059814 -0.683411 0.207458 1441496635 0.695374 -0.046082 -0.682739 0.219543 1441496635 0.695374 -0.046082 -0.682739 0.219543 1441496635 0.695374 -0.046082 -0.682739 0.219543 1441496635 0.695374 -0.046082 -0.682739 0.219543 1441496635 0.695374 -0.046082 -0.682739 0.219543 1441496635 0.695374 -0.046082 -0.682739 0.219543 1441496635 0.695374 -0.046082 -0.682739 0.219543 1441496635 0.693359 -0.036560 -0.682922 0.226868 1441496635 0.693359 -0.036560 -0.682922 0.226868 1441496635 0.693359 -0.036560 -0.682922 0.226868 1441496635 0.693359 -0.036560 -0.682922 0.226868 1441496635 0.693359 -0.036560 -0.682922 0.226868 1441496635 0.693359 -0.036560 -0.682922 0.226868 1441496635 0.690186 -0.029663 -0.684509 0.232788 1441496635 0.690186 -0.029663 -0.684509 0.232788 1441496635 0.690186 -0.029663 -0.684509 0.232788 1441496635 0.690186 -0.029663 -0.684509 0.232788 1441496635 0.690186 -0.029663 -0.684509 0.232788 1441496635 0.690186 -0.029663 -0.684509 0.232788 1441496635 0.690186 -0.029663 -0.684509 0.232788 1441496635 0.685913 -0.022217 -0.686096 0.241333 1441496635 0.685913 -0.022217 -0.686096 0.241333 1441496635 0.685913 -0.022217 -0.686096 0.241333 1441496635 0.682068 -0.014709 -0.687073 0.249939 1441496635 0.682068 -0.014709 -0.687073 0.249939 1441496635 0.682068 -0.014709 -0.687073 0.249939 1441496635 0.682068 -0.014709 -0.687073 0.249939 1441496635 0.682068 -0.014709 -0.687073 0.249939 1441496635 0.682068 -0.014709 -0.687073 0.249939 1441496635 0.682068 -0.014709 -0.687073 0.249939 1441496635 0.679199 -0.008057 -0.687500 0.256836 1441496635 0.679199 -0.008057 -0.687500 0.256836 1441496635 0.679199 -0.008057 -0.687500 0.256836 1441496635 0.679199 -0.008057 -0.687500 0.256836 1441496635 0.679199 -0.008057 -0.687500 0.256836 1441496635 0.679199 -0.008057 -0.687500 0.256836 1441496635 0.677917 -0.002319 -0.687134 0.261230 1441496635 0.677917 -0.002319 -0.687134 0.261230 1441496635 0.677917 -0.002319 -0.687134 0.261230 1441496635 0.677917 -0.002319 -0.687134 0.261230 1441496635 0.677917 -0.002319 -0.687134 0.261230 1441496635 0.677917 -0.002319 -0.687134 0.261230 1441496635 0.676514 0.000671 -0.687439 0.264038 1441496635 0.676514 0.000671 -0.687439 0.264038 1441496635 0.676514 0.000671 -0.687439 0.264038 1441496635 0.676514 0.000671 -0.687439 0.264038 1441496635 0.676514 0.000671 -0.687439 0.264038 1441496635 0.676514 0.000671 -0.687439 0.264038 1441496635 0.676880 0.002625 -0.686279 0.266174 1441496635 0.676880 0.002625 -0.686279 0.266174 1441496635 0.676880 0.002625 -0.686279 0.266174 1441496635 0.676880 0.002625 -0.686279 0.266174 1441496635 0.676880 0.002625 -0.686279 0.266174 1441496635 0.676880 0.002625 -0.686279 0.266174 1441496635 0.676880 0.002625 -0.686279 0.266174 1441496635 0.679626 -0.002563 -0.684326 0.264160 1441496635 0.679626 -0.002563 -0.684326 0.264160 1441496635 0.679626 -0.002563 -0.684326 0.264160 1441496635 0.679626 -0.002563 -0.684326 0.264160 1441496635 0.679626 -0.002563 -0.684326 0.264160 1441496635 0.679626 -0.002563 -0.684326 0.264160 1441496635 0.682617 -0.015686 -0.683044 0.259338 1441496635 0.682617 -0.015686 -0.683044 0.259338 1441496635 0.682617 -0.015686 -0.683044 0.259338 1441496635 0.682617 -0.015686 -0.683044 0.259338 1441496635 0.682617 -0.015686 -0.683044 0.259338 1441496635 0.682617 -0.015686 -0.683044 0.259338 1441496635 0.682617 -0.015686 -0.683044 0.259338 1441496635 0.685120 -0.032593 -0.682495 0.252441 1441496635 0.685120 -0.032593 -0.682495 0.252441 1441496635 0.685120 -0.032593 -0.682495 0.252441 1441496635 0.685120 -0.032593 -0.682495 0.252441 1441496635 0.685120 -0.032593 -0.682495 0.252441 1441496635 0.685120 -0.032593 -0.682495 0.252441 1441496635 0.686951 -0.049133 -0.682678 0.244202 1441496635 0.686951 -0.049133 -0.682678 0.244202 1441496636 0.686951 -0.049133 -0.682678 0.244202 1441496636 0.686951 -0.049133 -0.682678 0.244202 1441496636 0.686951 -0.049133 -0.682678 0.244202 1441496636 0.686951 -0.049133 -0.682678 0.244202 1441496636 0.689758 -0.061768 -0.682678 0.233032 1441496636 0.689758 -0.061768 -0.682678 0.233032 1441496636 0.689758 -0.061768 -0.682678 0.233032 1441496636 0.689758 -0.061768 -0.682678 0.233032 1441496636 0.689758 -0.061768 -0.682678 0.233032 1441496636 0.689758 -0.061768 -0.682678 0.233032 1441496636 0.689758 -0.061768 -0.682678 0.233032 1441496636 0.693481 -0.074707 -0.683105 0.216492 1441496636 0.693481 -0.074707 -0.683105 0.216492 1441496636 0.693481 -0.074707 -0.683105 0.216492 1441496636 0.693481 -0.074707 -0.683105 0.216492 1441496636 0.693481 -0.074707 -0.683105 0.216492 1441496636 0.693481 -0.074707 -0.683105 0.216492 1441496636 0.696960 -0.089294 -0.684326 0.194946 1441496636 0.696960 -0.089294 -0.684326 0.194946 1441496636 0.696960 -0.089294 -0.684326 0.194946 1441496636 0.696960 -0.089294 -0.684326 0.194946 1441496636 0.696960 -0.089294 -0.684326 0.194946 1441496636 0.696960 -0.089294 -0.684326 0.194946 1441496636 0.701111 -0.103638 -0.683167 0.175842 1441496636 0.701111 -0.103638 -0.683167 0.175842 1441496636 0.701111 -0.103638 -0.683167 0.175842 1441496636 0.701111 -0.103638 -0.683167 0.175842 1441496636 0.704956 -0.108582 -0.680481 0.167969 1441496636 0.704956 -0.108582 -0.680481 0.167969 1441496636 0.704956 -0.108582 -0.680481 0.167969 1441496636 0.704956 -0.108582 -0.680481 0.167969 1441496636 0.704956 -0.108582 -0.680481 0.167969 1441496636 0.704956 -0.108582 -0.680481 0.167969 1441496636 0.704407 -0.115234 -0.681580 0.161072 1441496636 0.704407 -0.115234 -0.681580 0.161072 1441496636 0.704407 -0.115234 -0.681580 0.161072 1441496636 0.704407 -0.115234 -0.681580 0.161072 1441496636 0.704407 -0.115234 -0.681580 0.161072 1441496636 0.704407 -0.115234 -0.681580 0.161072 1441496636 0.704407 -0.115234 -0.681580 0.161072 1441496636 0.703796 -0.115417 -0.682556 0.159424 1441496636 0.703796 -0.115417 -0.682556 0.159424 1441496636 0.703796 -0.115417 -0.682556 0.159424 1441496636 0.703796 -0.115417 -0.682556 0.159424 1441496636 0.703796 -0.115417 -0.682556 0.159424 1441496636 0.703796 -0.115417 -0.682556 0.159424 1441496636 0.703247 -0.107788 -0.682373 0.167786 1441496636 0.703247 -0.107788 -0.682373 0.167786 1441496636 0.703247 -0.107788 -0.682373 0.167786 1441496636 0.703247 -0.107788 -0.682373 0.167786 1441496636 0.703247 -0.107788 -0.682373 0.167786 1441496636 0.703247 -0.107788 -0.682373 0.167786 1441496636 0.703247 -0.107788 -0.682373 0.167786 1441496636 0.701904 -0.094360 -0.682312 0.181274 1441496636 0.701904 -0.094360 -0.682312 0.181274 1441496636 0.701904 -0.094360 -0.682312 0.181274 1441496636 0.701904 -0.094360 -0.682312 0.181274 1441496636 0.701904 -0.094360 -0.682312 0.181274 1441496636 0.698914 -0.081360 -0.683350 0.194519 1441496636 0.698914 -0.081360 -0.683350 0.194519 1441496636 0.698914 -0.081360 -0.683350 0.194519 1441496636 0.698914 -0.081360 -0.683350 0.194519 1441496636 0.698914 -0.081360 -0.683350 0.194519 1441496636 0.698914 -0.081360 -0.683350 0.194519 1441496636 0.697388 -0.063354 -0.682617 0.209045 1441496636 0.697388 -0.063354 -0.682617 0.209045 1441496636 0.697388 -0.063354 -0.682617 0.209045 1441496636 0.697388 -0.063354 -0.682617 0.209045 1441496636 0.697388 -0.063354 -0.682617 0.209045 1441496636 0.697388 -0.063354 -0.682617 0.209045 1441496636 0.695740 -0.052795 -0.683350 0.214844 1441496636 0.695740 -0.052795 -0.683350 0.214844 1441496636 0.695740 -0.052795 -0.683350 0.214844 1441496636 0.695740 -0.052795 -0.683350 0.214844 1441496636 0.695740 -0.052795 -0.683350 0.214844 1441496636 0.695740 -0.052795 -0.683350 0.214844 1441496636 0.692749 -0.045959 -0.685974 0.217773 1441496636 0.692749 -0.045959 -0.685974 0.217773 1441496636 0.692749 -0.045959 -0.685974 0.217773 1441496636 0.692749 -0.045959 -0.685974 0.217773 1441496636 0.692749 -0.045959 -0.685974 0.217773 1441496636 0.692749 -0.045959 -0.685974 0.217773 1441496636 0.689331 -0.035095 -0.687561 0.225525 1441496636 0.689331 -0.035095 -0.687561 0.225525 1441496636 0.689331 -0.035095 -0.687561 0.225525 1441496636 0.689331 -0.035095 -0.687561 0.225525 1441496636 0.689331 -0.035095 -0.687561 0.225525 1441496636 0.689331 -0.035095 -0.687561 0.225525 1441496636 0.689331 -0.035095 -0.687561 0.225525 1441496636 0.686218 -0.025085 -0.688171 0.234192 1441496636 0.686218 -0.025085 -0.688171 0.234192 1441496636 0.686218 -0.025085 -0.688171 0.234192 1441496636 
0.697327 -0.139648 -0.389893 0.584961 1441496639 0.697327 -0.139648 -0.389893 0.584961 1441496639 0.674805 -0.196350 -0.270752 0.657776 1441496639 0.674805 -0.196350 -0.270752 0.657776 1441496639 0.674805 -0.196350 -0.270752 0.657776 1441496639 0.674805 -0.196350 -0.270752 0.657776 1441496639 0.674805 -0.196350 -0.270752 0.657776 1441496639 0.674805 -0.196350 -0.270752 0.657776 1441496640 0.648926 -0.235596 -0.134277 0.710815 1441496640 0.648926 -0.235596 -0.134277 0.710815 1441496640 0.648926 -0.235596 -0.134277 0.710815 1441496640 0.648926 -0.235596 -0.134277 0.710815 1441496640 0.648926 -0.235596 -0.134277 0.710815 1441496640 0.648926 -0.235596 -0.134277 0.710815 1441496640 0.648926 -0.235596 -0.134277 0.710815 1441496640 0.601501 -0.287170 -0.001770 0.745422 1441496640 0.601501 -0.287170 -0.001770 0.745422 1441496640 0.601501 -0.287170 -0.001770 0.745422 1441496640 0.601501 -0.287170 -0.001770 0.745422 1441496640 0.601501 -0.287170 -0.001770 0.745422 1441496640 0.601501 -0.287170 -0.001770 0.745422 1441496640 0.536255 -0.335754 0.131042 0.763184 1441496640 0.536255 -0.335754 0.131042 0.763184 1441496640 0.536255 -0.335754 0.131042 0.763184 1441496640 0.536255 -0.335754 0.131042 0.763184 1441496640 0.536255 -0.335754 0.131042 0.763184 1441496640 0.536255 -0.335754 0.131042 0.763184 1441496640 0.457581 -0.382751 0.245789 0.763977 1441496640 0.457581 -0.382751 0.245789 0.763977 1441496640 0.457581 -0.382751 0.245789 0.763977 1441496640 0.457581 -0.382751 0.245789 0.763977 1441496640 0.457581 -0.382751 0.245789 0.763977 1441496640 0.457581 -0.382751 0.245789 0.763977 1441496640 0.457581 -0.382751 0.245789 0.763977 1441496640 0.379517 -0.415894 0.352539 0.747437 1441496640 0.379517 -0.415894 0.352539 0.747437 1441496640 0.379517 -0.415894 0.352539 0.747437 1441496640 0.379517 -0.415894 0.352539 0.747437 1441496640 0.379517 -0.415894 0.352539 0.747437 1441496640 0.379517 -0.415894 0.352539 0.747437 1441496640 0.379517 -0.415894 0.352539 0.747437 1441496640 0.303589 -0.430115 0.467590 0.710022 1441496640 0.303589 -0.430115 0.467590 0.710022 1441496640 0.303589 -0.430115 0.467590 0.710022 1441496640 0.303589 -0.430115 0.467590 0.710022 1441496640 0.303589 -0.430115 0.467590 0.710022 1441496640 0.303589 -0.430115 0.467590 0.710022 1441496640 0.246399 -0.422302 0.590759 0.641724 1441496640 0.246399 -0.422302 0.590759 0.641724 1441496640 0.246399 -0.422302 0.590759 0.641724 1441496640 0.246399 -0.422302 0.590759 0.641724 1441496640 0.246399 -0.422302 0.590759 0.641724 1441496640 0.246399 -0.422302 0.590759 0.641724 1441496640 0.176514 -0.433838 0.643066 0.605835 1441496640 0.176514 -0.433838 0.643066 0.605835 1441496640 0.176514 -0.433838 0.643066 0.605835 1441496640 0.176514 -0.433838 0.643066 0.605835 1441496640 0.176514 -0.433838 0.643066 0.605835 1441496640 0.176514 -0.433838 0.643066 0.605835 1441496640 0.176514 -0.433838 0.643066 0.605835 1441496640 0.132507 -0.442688 0.679993 0.569214 1441496640 0.132507 -0.442688 0.679993 0.569214 1441496640 0.132507 -0.442688 0.679993 0.569214 1441496640 0.132507 -0.442688 0.679993 0.569214 1441496640 0.132507 -0.442688 0.679993 0.569214 1441496640 0.132507 -0.442688 0.679993 0.569214 1441496640 0.104309 -0.461060 0.691162 0.546570 1441496640 0.104309 -0.461060 0.691162 0.546570 1441496640 0.104309 -0.461060 0.691162 0.546570 1441496640 0.104309 -0.461060 0.691162 0.546570 1441496640 0.104309 -0.461060 0.691162 0.546570 1441496640 0.104309 -0.461060 0.691162 0.546570 1441496640 0.104309 -0.461060 0.691162 0.546570 1441496640 0.095947 -0.491760 0.680176 0.535034 1441496640 0.095947 -0.491760 0.680176 0.535034 1441496640 0.095947 -0.491760 0.680176 0.535034 1441496640 0.095947 -0.491760 0.680176 0.535034 1441496640 0.095947 -0.491760 0.680176 0.535034 1441496640 0.095947 -0.491760 0.680176 0.535034 1441496640 0.105164 -0.523438 0.647949 0.543152 1441496640 0.105164 -0.523438 0.647949 0.543152 1441496640 0.105164 -0.523438 0.647949 0.543152 1441496640 0.105164 -0.523438 0.647949 0.543152 1441496640 0.105164 -0.523438 0.647949 0.543152 1441496640 0.105164 -0.523438 0.647949 0.543152 1441496640 0.138306 -0.548462 0.580627 0.585510 1441496640 0.138306 -0.548462 0.580627 0.585510 1441496640 0.138306 -0.548462 0.580627 0.585510 1441496640 0.138306 -0.548462 0.580627 0.585510 1441496640 0.138306 -0.548462 0.580627 0.585510 1441496640 0.138306 -0.548462 0.580627 0.585510 1441496640 0.138306 -0.548462 0.580627 0.585510 1441496640 0.219116 -0.558105 0.481567 0.639221 1441496640 0.219116 -0.558105 0.481567 0.639221 1441496640 0.219116 -0.558105 0.481567 0.639221 1441496640 0.219116 -0.558105 0.481567 0.639221 1441496640 0.219116 -0.558105 0.481567 0.639221 1441496640 0.219116 -0.558105 0.481567 0.639221 1441496640 0.333069 -0.528870 0.366638 0.689087 1441496640 0.333069 -0.528870 0.366638 0.689087 1441496640 0.333069 -0.528870 0.366638 0.689087 1441496640 0.333069 -0.528870 0.366638 0.689087 1441496640 0.333069 -0.528870 0.366638 0.689087 1441496640 0.333069 -0.528870 0.366638 0.689087 1441496640 0.450134 -0.455322 0.246521 0.727478 1441496640 0.450134 -0.455322 0.246521 0.727478 1441496640 0.450134 -0.455322 0.246521 0.727478 1441496640 0.450134 -0.455322 0.246521 0.727478 1441496640 0.450134 -0.455322 0.246521 0.727478 1441496640 0.450134 -0.455322 0.246521 0.727478 1441496640 0.450134 -0.455322 0.246521 0.727478 1441496640 0.566040 -0.345764 0.117981 0.738953 1441496640 0.566040 -0.345764 0.117981 0.738953 1441496640 0.566040 -0.345764 0.117981 0.738953 1441496640 0.566040 -0.345764 0.117981 0.738953 1441496640 0.566040 -0.345764 0.117981 0.738953 1441496640 0.566040 -0.345764 0.117981 0.738953 1441496640 0.651123 -0.235718 0.011536 0.721252 1441496640 0.651123 -0.235718 0.011536 0.721252 1441496640 0.651123 -0.235718 0.011536 0.721252 1441496640 0.651123 -0.235718 0.011536 0.721252 1441496640 0.651123 -0.235718 0.011536 0.721252 1441496640 0.651123 -0.235718 0.011536 0.721252 1441496640 0.651123 -0.235718 0.011536 0.721252 1441496641 0.694763 -0.156372 -0.055908 0.699707 1441496641 0.694763 -0.156372 -0.055908 0.699707 1441496641 0.694763 -0.156372 -0.055908 0.699707 1441496641 0.694763 -0.156372 -0.055908 0.699707 1441496641 0.694763 -0.156372 -0.055908 0.699707 1441496641 0.694763 -0.156372 -0.055908 0.699707 1441496641 0.707642 -0.107666 -0.071655 0.694641 1441496641 0.707642 -0.107666 -0.071655 0.694641 1441496641 0.707642 -0.107666 -0.071655 0.694641 1441496641 0.707642 -0.107666 -0.071655 0.694641 1441496641 0.707642 -0.107666 -0.071655 0.694641 1441496641 0.707642 -0.107666 -0.071655 0.694641 1441496641 0.711914 -0.090454 -0.068054 0.693054 1441496641 0.711914 -0.090454 -0.068054 0.693054 1441496641 0.711914 -0.090454 -0.068054 0.693054 1441496641 0.711914 -0.090454 -0.068054 0.693054 1441496641 0.711914 -0.090454 -0.068054 0.693054 1441496641 0.711914 -0.090454 -0.068054 0.693054 1441496641 0.711914 -0.090454 -0.068054 0.693054 1441496641 0.705750 -0.109436 -0.048889 0.698181 1441496641 0.705750 -0.109436 -0.048889 0.698181 1441496641 0.705750 -0.109436 -0.048889 0.698181 1441496641 0.705750 -0.109436 -0.048889 0.698181 1441496641 0.705750 -0.109436 -0.048889 0.698181 1441496641 0.705750 -0.109436 -0.048889 0.698181 1441496641 0.683044 -0.149902 -0.005371 0.714783 1441496641 0.683044 -0.149902 -0.005371 0.714783 1441496641 0.683044 -0.149902 -0.005371 0.714783 1441496641 0.683044 -0.149902 -0.005371 0.714783 1441496641 0.683044 -0.149902 -0.005371 0.714783 1441496641 0.683044 -0.149902 -0.005371 0.714783 1441496641 0.638733 -0.213623 0.053528 0.737183 1441496641 0.638733 -0.213623 0.053528 0.737183 1441496641 0.638733 -0.213623 0.053528 0.737183 1441496641 0.638733 -0.213623 0.053528 0.737183 1441496641 0.638733 -0.213623 0.053528 0.737183 1441496641 0.638733 -0.213623 0.053528 0.737183 1441496641 0.579163 -0.270325 0.134827 0.757141 1441496641 0.579163 -0.270325 0.134827 0.757141 1441496641 0.579163 -0.270325 0.134827 0.757141 1441496641 0.579163 -0.270325 0.134827 0.757141 1441496641 0.579163 -0.270325 0.134827 0.757141 1441496641 0.579163 -0.270325 0.134827 0.757141 1441496641 0.579163 -0.270325 0.134827 0.757141 1441496641 0.502441 -0.325195 0.225098 0.768799 1441496641 0.502441 -0.325195 0.225098 0.768799 1441496641 0.502441 -0.325195 0.225098 0.768799 1441496641 0.502441 -0.325195 0.225098 0.768799 1441496641 0.502441 -0.325195 0.225098 0.768799 1441496641 0.502441 -0.325195 0.225098 0.768799 1441496641 0.422913 -0.364075 0.329346 0.761597 1441496641 0.422913 -0.364075 0.329346 0.761597 1441496641 0.422913 -0.364075 0.329346 0.761597 1441496641 0.422913 -0.364075 0.329346 0.761597 1441496641 0.422913 -0.364075 0.329346 0.761597 1441496641 0.422913 -0.364075 0.329346 0.761597 1441496641 0.422913 -0.364075 0.329346 0.761597 1441496641 0.333191 -0.407288 0.411072 0.744324 1441496641 0.333191 -0.407288 0.411072 0.744324 1441496641 0.333191 -0.407288 0.411072 0.744324 1441496641 0.333191 -0.407288 0.411072 0.744324 1441496641 0.333191 -0.407288 0.411072 0.744324 1441496641 0.333191 -0.407288 0.411072 0.744324 1441496641 0.235046 -0.443298 0.484131 0.716797 1441496641 0.235046 -0.443298 0.484131 0.716797 1441496641 0.235046 -0.443298 0.484131 0.716797 1441496641 0.235046 -0.443298 0.484131 0.716797 1441496641 0.235046 -0.443298 0.484131 0.716797 1441496641 0.235046 -0.443298 0.484131 0.716797 1441496641 0.141602 -0.463562 0.560669 0.671326 1441496641 0.141602 -0.463562 0.560669 0.671326 1441496641 0.141602 -0.463562 0.560669 0.671326 1441496641 0.141602 -0.463562 0.560669 0.671326 1441496641 0.141602 -0.463562 0.560669 0.671326 1441496641 0.141602 -0.463562 0.560669 0.671326 1441496641 0.066101 -0.474548 0.623169 0.618164 1441496641 0.066101 -0.474548 0.623169 0.618164 1441496641 0.066101 -0.474548 0.623169 0.618164 1441496641 0.066101 -0.474548 0.623169 0.618164 1441496641 0.066101 -0.474548 0.623169 0.618164 1441496641 0.066101 -0.474548 0.623169 0.618164 1441496641 0.021851 -0.485657 0.653381 0.580261 1441496641 0.021851 -0.485657 0.653381 0.580261 1441496641 0.021851 -0.485657 0.653381 0.580261 1441496641 0.021851 -0.485657 0.653381 0.580261 1441496641 0.021851 -0.485657 0.653381 0.580261 1441496641 0.021851 -0.485657 0.653381 0.580261 1441496641 0.021851 -0.485657 0.653381 0.580261 1441496641 0.020142 -0.505859 0.649597 0.567200 1441496641 0.020142 -0.505859 0.649597 0.567200 1441496641 0.020142 -0.505859 0.649597 0.567200 1441496641 0.020142 -0.505859 0.649597 0.567200 1441496641 0.020142 -0.505859 0.649597 0.567200 1441496641 0.020142 -0.505859 0.649597 0.567200 1441496641 0.045898 -0.534119 0.617737 0.575256 1441496641 0.045898 -0.534119 0.617737 0.575256 1441496641 0.045898 -0.534119 0.617737 0.575256 1441496641 0.045898 -0.534119 0.617737 0.575256 1441496641 0.045898 -0.534119 0.617737 0.575256 1441496641 0.045898 -0.534119 0.617737 0.575256 1441496641 0.045898 -0.534119 0.617737 0.575256 1441496641 0.104492 -0.554199 0.580261 0.587524 1441496641 0.104492 -0.554199 0.580261 0.587524 1441496641 0.104492 -0.554199 0.580261 0.587524 1441496641 0.104492 -0.554199 0.580261 0.587524 1441496641 0.104492 -0.554199 0.580261 0.587524 1441496641 0.104492 -0.554199 0.580261 0.587524 1441496641 0.177917 -0.558533 0.519348 0.621765 1441496641 0.177917 -0.558533 0.519348 0.621765 1441496641 0.177917 -0.558533 0.519348 0.621765 1441496641 0.177917 -0.558533 0.519348 0.621765 1441496641 0.177917 -0.558533 0.519348 0.621765 1441496641 0.177917 -0.558533 0.519348 0.621765 1441496641 0.177917 -0.558533 0.519348 0.621765 1441496641 0.267395 -0.545898 0.436279 0.663452 1441496642 0.267395 -0.545898 0.436279 0.663452 1441496642 0.267395 -0.545898 0.436279 0.663452 1441496642 0.267395 -0.545898 0.436279 0.663452 1441496642 0.267395 -0.545898 0.436279 0.663452 1441496642 0.267395 -0.545898 0.436279 0.663452 1441496642 0.369751 -0.504761 0.344055 0.700073 1441496642 0.369751 -0.504761 0.344055 0.700073 1441496642 0.369751 -0.504761 0.344055 0.700073 1441496642 0.369751 -0.504761 0.344055 0.700073 1441496642 0.369751 -0.504761 0.344055 0.700073 1441496642 0.369751 -0.504761 0.344055 0.700073 1441496642 0.471252 -0.429810 0.237122 0.732788 1441496642 0.471252 -0.429810 0.237122 0.732788 1441496642 0.471252 -0.429810 0.237122 0.732788 1441496642 0.471252 -0.429810 0.237122 0.732788 1441496642 0.471252 -0.429810 0.237122 0.732788 1441496642 0.471252 -0.429810 0.237122 0.732788 1441496642 0.565063 -0.319458 0.131287 0.749207 1441496642 0.565063 -0.319458 0.131287 0.749207 1441496642 0.565063 -0.319458 0.131287 0.749207 1441496642 0.565063 -0.319458 0.131287 0.749207 1441496642 0.565063 -0.319458 0.131287 0.749207 1441496642 0.565063 -0.319458 0.131287 0.749207 1441496642 0.643555 -0.168579 0.072754 0.743042 1441496642 0.643555 -0.168579 0.072754 0.743042 1441496642 0.643555 -0.168579 0.072754 0.743042 1441496642 0.643555 -0.168579 0.072754 0.743042 1441496642 0.643555 -0.168579 0.072754 0.743042 1441496642 0.643555 -0.168579 0.072754 0.743042 1441496642 0.690613 -0.075684 0.003845 0.719177 1441496642 0.690613 -0.075684 0.003845 0.719177 1441496642 0.690613 -0.075684 0.003845 0.719177 1441496642 0.690613 -0.075684 0.003845 0.719177 1441496642 0.690613 -0.075684 0.003845 0.719177 1441496642 0.690613 -0.075684 0.003845 0.719177 1441496642 0.690613 -0.075684 0.003845 0.719177 1441496642 0.702026 -0.057251 -0.065063 0.706848 1441496642 0.702026 -0.057251 -0.065063 0.706848 1441496642 0.702026 -0.057251 -0.065063 0.706848 1441496642 0.702026 -0.057251 -0.065063 0.706848 1441496642 0.702026 -0.057251 -0.065063 0.706848 1441496642 0.702026 -0.057251 -0.065063 0.706848 1441496642 0.706787 -0.033630 -0.076660 0.702454 1441496642 0.706787 -0.033630 -0.076660 0.702454 1441496642 0.706787 -0.033630 -0.076660 0.702454 1441496642 0.706787 -0.033630 -0.076660 0.702454 1441496642 0.706787 -0.033630 -0.076660 0.702454 1441496642 0.706787 -0.033630 -0.076660 0.702454 1441496642 0.706787 -0.033630 -0.076660 0.702454 1441496642 0.705505 -0.043091 -0.069702 0.703918 1441496642 0.705505 -0.043091 -0.069702 0.703918 1441496642 0.705505 -0.043091 -0.069702 0.703918 1441496642 0.705505 -0.043091 -0.069702 0.703918 1441496642 0.705505 -0.043091 -0.069702 0.703918 1441496642 0.705505 -0.043091 -0.069702 0.703918 1441496642 0.693970 -0.080566 -0.044128 0.714050 1441496642 0.693970 -0.080566 -0.044128 0.714050 1441496642 0.693970 -0.080566 -0.044128 0.714050 1441496642 0.693970 -0.080566 -0.044128 0.714050 1441496642 0.666321 -0.140198 0.000061 0.732300 1441496642 0.666321 -0.140198 0.000061 0.732300 1441496642 0.666321 -0.140198 0.000061 0.732300 1441496642 0.666321 -0.140198 0.000061 0.732300 1441496642 0.666321 -0.140198 0.000061 0.732300 1441496642 0.666321 -0.140198 0.000061 0.732300 1441496642 0.666321 -0.140198 0.000061 0.732300 1441496642 0.622253 -0.205261 0.067261 0.752380 1441496642 0.622253 -0.205261 0.067261 0.752380 1441496642 0.622253 -0.205261 0.067261 0.752380 1441496642 0.622253 -0.205261 0.067261 0.752380 1441496642 0.622253 -0.205261 0.067261 0.752380 1441496642 0.561951 -0.272034 0.152710 0.766052 1441496642 0.561951 -0.272034 0.152710 0.766052 1441496642 0.561951 -0.272034 0.152710 0.766052 1441496642 0.561951 -0.272034 0.152710 0.766052 1441496642 0.561951 -0.272034 0.152710 0.766052 1441496642 0.561951 -0.272034 0.152710 0.766052 1441496642 0.492554 -0.326904 0.253296 0.765686 1441496642 0.492554 -0.326904 0.253296 0.765686 1441496642 0.492554 -0.326904 0.253296 0.765686 1441496642 0.492554 -0.326904 0.253296 0.765686 1441496642 0.492554 -0.326904 0.253296 0.765686 1441496642 0.492554 -0.326904 0.253296 0.765686 1441496642 0.492554 -0.326904 0.253296 0.765686 1441496642 0.413513 -0.379456 0.352295 0.748901 1441496642 0.413513 -0.379456 0.352295 0.748901 1441496642 0.413513 -0.379456 0.352295 0.748901 1441496642 0.413513 -0.379456 0.352295 0.748901 1441496642 0.413513 -0.379456 0.352295 0.748901 1441496642 0.413513 -0.379456 0.352295 0.748901 1441496642 0.331116 -0.425354 0.446289 0.714294 1441496642 0.331116 -0.425354 0.446289 0.714294 1441496642 0.331116 -0.425354 0.446289 0.714294 1441496642 0.331116 -0.425354 0.446289 0.714294 1441496642 0.331116 -0.425354 0.446289 0.714294 1441496642 0.331116 -0.425354 0.446289 0.714294 1441496642 0.331116 -0.425354 0.446289 0.714294 1441496642 0.244019 -0.452942 0.530396 0.673706 1441496642 0.244019 -0.452942 0.530396 0.673706 1441496642 0.244019 -0.452942 0.530396 0.673706 1441496642 0.244019 -0.452942 0.530396 0.673706 1441496642 0.160156 -0.468750 0.597290 0.630737 1441496642 0.160156 -0.468750 0.597290 0.630737 1441496642 0.160156 -0.468750 0.597290 0.630737 1441496642 0.160156 -0.468750 0.597290 0.630737 1441496642 0.160156 -0.468750 0.597290 0.630737 1441496642 0.160156 -0.468750 0.597290 0.630737 1441496642 0.089233 -0.474976 0.643066 0.593994 1441496642 0.089233 -0.474976 0.643066 0.593994 1441496643 0.089233 -0.474976 0.643066 0.593994 1441496643 0.089233 -0.474976 0.643066 0.593994 1441496643 0.089233 -0.474976 0.643066 0.593994 1441496643 0.089233 -0.474976 0.643066 0.593994 1441496643 0.038757 -0.482788 0.674805 0.556824 1441496643 0.038757 -0.482788 0.674805 0.556824 1441496643 0.038757 -0.482788 0.674805 0.556824 1441496643 0.038757 -0.482788 0.674805 0.556824 1441496643 0.038757 -0.482788 0.674805 0.556824 1441496643 0.038757 -0.482788 0.674805 0.556824 1441496643 0.038757 -0.482788 0.674805 0.556824 1441496643 0.018372 -0.505127 0.677734 0.533997 1441496643 0.018372 -0.505127 0.677734 0.533997 1441496643 0.018372 -0.505127 0.677734 0.533997 1441496643 0.018372 -0.505127 0.677734 0.533997 1441496643 0.018372 -0.505127 0.677734 0.533997 1441496643 0.018372 -0.505127 0.677734 0.533997 1441496643 0.032043 -0.537476 0.653198 0.532288 1441496643 0.032043 -0.537476 0.653198 0.532288 1441496643 0.032043 -0.537476 0.653198 0.532288 1441496643 0.032043 -0.537476 0.653198 0.532288 1441496643 0.032043 -0.537476 0.653198 0.532288 1441496643 0.032043 -0.537476 0.653198 0.532288 1441496643 0.032043 -0.537476 0.653198 0.532288 1441496643 0.070496 -0.562561 0.605652 0.558289 1441496643 0.070496 -0.562561 0.605652 0.558289 1441496643 0.070496 -0.562561 0.605652 0.558289 1441496643 0.070496 -0.562561 0.605652 0.558289 1441496643 0.070496 -0.562561 0.605652 0.558289 1441496643 0.070496 -0.562561 0.605652 0.558289 1441496643 0.070496 -0.562561 0.605652 0.558289 1441496643 0.134521 -0.570984 0.540100 0.603394 1441496643 0.134521 -0.570984 0.540100 0.603394 1441496643 0.134521 -0.570984 0.540100 0.603394 1441496643 0.134521 -0.570984 0.540100 0.603394 1441496643 0.134521 -0.570984 0.540100 0.603394 1441496643 0.134521 -0.570984 0.540100 0.603394 1441496643 0.218506 -0.558655 0.456909 0.656799 1441496643 0.218506 -0.558655 0.456909 0.656799 1441496643 0.218506 -0.558655 0.456909 0.656799 1441496643 0.218506 -0.558655 0.456909 0.656799 1441496643 0.218506 -0.558655 0.456909 0.656799 1441496643 0.218506 -0.558655 0.456909 0.656799 1441496643 0.316589 -0.518921 0.364624 0.705322 1441496643 0.316589 -0.518921 0.364624 0.705322 1441496643 0.316589 -0.518921 0.364624 0.705322 1441496643 0.316589 -0.518921 0.364624 0.705322 1441496643 0.316589 -0.518921 0.364624 0.705322 1441496643 0.316589 -0.518921 0.364624 0.705322 1441496643 0.415588 -0.442810 0.262451 0.749817 1441496643 0.415588 -0.442810 0.262451 0.749817 1441496643 0.415588 -0.442810 0.262451 0.749817 1441496643 0.415588 -0.442810 0.262451 0.749817 1441496643 0.415588 -0.442810 0.262451 0.749817 1441496643 0.415588 -0.442810 0.262451 0.749817 1441496643 0.415588 -0.442810 0.262451 0.749817 1441496643 0.515503 -0.329407 0.157959 0.775085 1441496643 0.515503 -0.329407 0.157959 0.775085 1441496643 0.515503 -0.329407 0.157959 0.775085 1441496643 0.515503 -0.329407 0.157959 0.775085 1441496643 0.515503 -0.329407 0.157959 0.775085 1441496643 0.608643 -0.188721 0.075684 0.766907 1441496643 0.608643 -0.188721 0.075684 0.766907 1441496643 0.608643 -0.188721 0.075684 0.766907 1441496643 0.608643 -0.188721 0.075684 0.766907 1441496643 0.608643 -0.188721 0.075684 0.766907 1441496643 0.608643 -0.188721 0.075684 0.766907 1441496643 0.608643 -0.188721 0.075684 0.766907 1441496643 0.681030 -0.081604 -0.010071 0.727539 1441496643 0.681030 -0.081604 -0.010071 0.727539 1441496643 0.681030 -0.081604 -0.010071 0.727539 1441496643 0.681030 -0.081604 -0.010071 0.727539 1441496643 0.681030 -0.081604 -0.010071 0.727539 1441496643 0.681030 -0.081604 -0.010071 0.727539 1441496643 0.692444 -0.081726 -0.096497 0.710266 1441496643 0.692444 -0.081726 -0.096497 0.710266 1441496643 0.692444 -0.081726 -0.096497 0.710266 1441496643 0.692444 -0.081726 -0.096497 0.710266 1441496643 0.692444 -0.081726 -0.096497 0.710266 1441496643 0.692444 -0.081726 -0.096497 0.710266 1441496643 0.695984 -0.042603 -0.095764 0.710266 1441496643 0.695984 -0.042603 -0.095764 0.710266 1441496643 0.695984 -0.042603 -0.095764 0.710266 1441496643 0.695984 -0.042603 -0.095764 0.710266 1441496643 0.695984 -0.042603 -0.095764 0.710266 1441496643 0.695984 -0.042603 -0.095764 0.710266 1441496643 0.697266 -0.051270 -0.095398 0.708496 1441496643 0.697266 -0.051270 -0.095398 0.708496 1441496643 0.697266 -0.051270 -0.095398 0.708496 1441496643 0.697266 -0.051270 -0.095398 0.708496 1441496643 0.697266 -0.051270 -0.095398 0.708496 1441496643 0.693176 -0.078064 -0.074829 0.712585 1441496643 0.693176 -0.078064 -0.074829 0.712585 1441496643 0.693176 -0.078064 -0.074829 0.712585 1441496643 0.693176 -0.078064 -0.074829 0.712585 1441496643 0.693176 -0.078064 -0.074829 0.712585 1441496643 0.693176 -0.078064 -0.074829 0.712585 1441496643 0.693176 -0.078064 -0.074829 0.712585 1441496643 0.677185 -0.115845 -0.030701 0.725952 1441496643 0.677185 -0.115845 -0.030701 0.725952 1441496643 0.677185 -0.115845 -0.030701 0.725952 1441496643 0.677185 -0.115845 -0.030701 0.725952 1441496643 0.677185 -0.115845 -0.030701 0.725952 1441496643 0.677185 -0.115845 -0.030701 0.725952 1441496643 0.646362 -0.169128 0.029053 0.743469 1441496643 0.646362 -0.169128 0.029053 0.743469 1441496643 0.646362 -0.169128 0.029053 0.743469 1441496643 0.646362 -0.169128 0.029053 0.743469 1441496643 0.646362 -0.169128 0.029053 0.743469 1441496643 0.646362 -0.169128 0.029053 0.743469 1441496643 0.646362 -0.169128 0.029053 0.743469 1441496643 0.597107 -0.233765 0.103394 0.760254 1441496643 0.597107 -0.233765 0.103394 0.760254 1441496643 0.597107 -0.233765 0.103394 0.760254 1441496643 0.597107 -0.233765 0.103394 0.760254 1441496644 0.597107 -0.233765 0.103394 0.760254 1441496644 0.597107 -0.233765 0.103394 0.760254 1441496644 0.597107 -0.233765 0.103394 0.760254 1441496644 0.536255 -0.288086 0.200378 0.767578 1441496644 0.536255 -0.288086 0.200378 0.767578 1441496644 0.536255 -0.288086 0.200378 0.767578 1441496644 0.536255 -0.288086 0.200378 0.767578 1441496644 0.536255 -0.288086 0.200378 0.767578 1441496644 0.536255 -0.288086 0.200378 0.767578 1441496644 0.464478 -0.342773 0.300659 0.759155 1441496644 0.464478 -0.342773 0.300659 0.759155 1441496644 0.464478 -0.342773 0.300659 0.759155 1441496644 0.464478 -0.342773 0.300659 0.759155 1441496644 0.464478 -0.342773 0.300659 0.759155 1441496644 0.464478 -0.342773 0.300659 0.759155 1441496644 0.383911 -0.395203 0.395691 0.734680 1441496644 0.383911 -0.395203 0.395691 0.734680 1441496644 0.383911 -0.395203 0.395691 0.734680 1441496644 0.383911 -0.395203 0.395691 0.734680 1441496644 0.383911 -0.395203 0.395691 0.734680 1441496644 0.383911 -0.395203 0.395691 0.734680 1441496644 0.302002 -0.439819 0.485352 0.692627 1441496644 0.302002 -0.439819 0.485352 0.692627 1441496644 0.302002 -0.439819 0.485352 0.692627 1441496644 0.302002 -0.439819 0.485352 0.692627 1441496644 0.302002 -0.439819 0.485352 0.692627 1441496644 0.302002 -0.439819 0.485352 0.692627 1441496644 0.218323 -0.468079 0.567322 0.641296 1441496644 0.218323 -0.468079 0.567322 0.641296 1441496644 0.218323 -0.468079 0.567322 0.641296 1441496644 0.218323 -0.468079 0.567322 0.641296 1441496644 0.218323 -0.468079 0.567322 0.641296 1441496644 0.218323 -0.468079 0.567322 0.641296 1441496644 0.218323 -0.468079 0.567322 0.641296 1441496644 0.140381 -0.483398 0.634094 0.586914 1441496644 0.140381 -0.483398 0.634094 0.586914 1441496644 0.140381 -0.483398 0.634094 0.586914 1441496644 0.140381 -0.483398 0.634094 0.586914 1441496644 0.140381 -0.483398 0.634094 0.586914 1441496644 0.140381 -0.483398 0.634094 0.586914 1441496644 0.075317 -0.490601 0.676514 0.543945 1441496644 0.075317 -0.490601 0.676514 0.543945 1441496644 0.075317 -0.490601 0.676514 0.543945 1441496644 0.075317 -0.490601 0.676514 0.543945 1441496644 0.075317 -0.490601 0.676514 0.543945 1441496644 0.075317 -0.490601 0.676514 0.543945 1441496644 0.075317 -0.490601 0.676514 0.543945 1441496644 0.048035 -0.500977 0.690002 0.520142 1441496644 0.048035 -0.500977 0.690002 0.520142 1441496644 0.048035 -0.500977 0.690002 0.520142 1441496644 0.048035 -0.500977 0.690002 0.520142 1441496644 0.048035 -0.500977 0.690002 0.520142 1441496644 0.048035 -0.500977 0.690002 0.520142 1441496644 0.065430 -0.520020 0.675171 0.519104 1441496644 0.065430 -0.520020 0.675171 0.519104 1441496644 0.065430 -0.520020 0.675171 0.519104 1441496644 0.065430 -0.520020 0.675171 0.519104 1441496644 0.065430 -0.520020 0.675171 0.519104 1441496644 0.065430 -0.520020 0.675171 0.519104 1441496644 0.104736 -0.536377 0.642029 0.537720 1441496644 0.104736 -0.536377 0.642029 0.537720 1441496644 0.104736 -0.536377 0.642029 0.537720 1441496644 0.104736 -0.536377 0.642029 0.537720 1441496644 0.104736 -0.536377 0.642029 0.537720 1441496644 0.104736 -0.536377 0.642029 0.537720 1441496644 0.152771 -0.543091 0.596680 0.570679 1441496644 0.152771 -0.543091 0.596680 0.570679 1441496644 0.152771 -0.543091 0.596680 0.570679 1441496644 0.152771 -0.543091 0.596680 0.570679 1441496644 0.152771 -0.543091 0.596680 0.570679 1441496644 0.152771 -0.543091 0.596680 0.570679 1441496644 0.218262 -0.540710 0.533447 0.612671 1441496644 0.218262 -0.540710 0.533447 0.612671 1441496644 0.218262 -0.540710 0.533447 0.612671 1441496644 0.218262 -0.540710 0.533447 0.612671 1441496644 0.218262 -0.540710 0.533447 0.612671 1441496644 0.218262 -0.540710 0.533447 0.612671 1441496644 0.296631 -0.519897 0.458801 0.656616 1441496644 0.296631 -0.519897 0.458801 0.656616 1441496644 0.296631 -0.519897 0.458801 0.656616 1441496644 0.296631 -0.519897 0.458801 0.656616 1441496644 0.296631 -0.519897 0.458801 0.656616 1441496644 0.296631 -0.519897 0.458801 0.656616 1441496644 0.377991 -0.475464 0.375549 0.700012 1441496644 0.377991 -0.475464 0.375549 0.700012 1441496644 0.377991 -0.475464 0.375549 0.700012 1441496644 0.377991 -0.475464 0.375549 0.700012 1441496644 0.377991 -0.475464 0.375549 0.700012 1441496644 0.377991 -0.475464 0.375549 0.700012 1441496644 0.461060 -0.400391 0.296082 0.734436 1441496644 0.461060 -0.400391 0.296082 0.734436 1441496644 0.461060 -0.400391 0.296082 0.734436 1441496644 0.461060 -0.400391 0.296082 0.734436 1441496644 0.461060 -0.400391 0.296082 0.734436 1441496644 0.461060 -0.400391 0.296082 0.734436 1441496644 0.531860 -0.316101 0.210938 0.756714 1441496644 0.531860 -0.316101 0.210938 0.756714 1441496644 0.531860 -0.316101 0.210938 0.756714 1441496644 0.531860 -0.316101 0.210938 0.756714 1441496644 0.531860 -0.316101 0.210938 0.756714 1441496644 0.531860 -0.316101 0.210938 0.756714 1441496644 0.531860 -0.316101 0.210938 0.756714 1441496644 0.591064 -0.223755 0.133057 0.763367 1441496644 0.591064 -0.223755 0.133057 0.763367 1441496644 0.591064 -0.223755 0.133057 0.763367 1441496644 0.591064 -0.223755 0.133057 0.763367 1441496644 0.591064 -0.223755 0.133057 0.763367 1441496644 0.634705 -0.149597 0.055359 0.756042 1441496644 0.634705 -0.149597 0.055359 0.756042 1441496644 0.634705 -0.149597 0.055359 0.756042 1441496644 0.634705 -0.149597 0.055359 0.756042 1441496645 0.634705 -0.149597 0.055359 0.756042 1441496645 0.634705 -0.149597 0.055359 0.756042 1441496645 0.668823 -0.090454 -0.019531 0.737549 1441496645 0.668823 -0.090454 -0.019531 0.737549 1441496645 0.668823 -0.090454 -0.019531 0.737549 1441496645 0.668823 -0.090454 -0.019531 0.737549 1441496645 0.668823 -0.090454 -0.019531 0.737549 1441496645 0.668823 -0.090454 -0.019531 0.737549 1441496645 0.686768 -0.049011 -0.071106 0.721619 1441496645 0.686768 -0.049011 -0.071106 0.721619 1441496645 0.686768 -0.049011 -0.071106 0.721619 1441496645 0.686768 -0.049011 -0.071106 0.721619 1441496645 0.686768 -0.049011 -0.071106 0.721619 1441496645 0.686768 -0.049011 -0.071106 0.721619 1441496645 0.688538 -0.030884 -0.081299 0.719910 1441496645 0.688538 -0.030884 -0.081299 0.719910 1441496645 0.688538 -0.030884 -0.081299 0.719910 1441496645 0.688538 -0.030884 -0.081299 0.719910 1441496645 0.688538 -0.030884 -0.081299 0.719910 1441496645 0.688538 -0.030884 -0.081299 0.719910 1441496645 0.684387 -0.042847 -0.071899 0.724243 1441496645 0.684387 -0.042847 -0.071899 0.724243 1441496645 0.684387 -0.042847 -0.071899 0.724243 1441496645 0.684387 -0.042847 -0.071899 0.724243 1441496645 0.684387 -0.042847 -0.071899 0.724243 1441496645 0.684387 -0.042847 -0.071899 0.724243 1441496645 0.684387 -0.042847 -0.071899 0.724243 1441496645 0.672180 -0.074707 -0.039001 0.735535 1441496645 0.672180 -0.074707 -0.039001 0.735535 1441496645 0.672180 -0.074707 -0.039001 0.735535 1441496645 0.672180 -0.074707 -0.039001 0.735535 1441496645 0.672180 -0.074707 -0.039001 0.735535 1441496645 0.672180 -0.074707 -0.039001 0.735535 1441496645 0.645630 -0.127441 0.013428 0.752747 1441496645 0.645630 -0.127441 0.013428 0.752747 1441496645 0.645630 -0.127441 0.013428 0.752747 1441496645 
0.697998 0.036560 -0.678589 0.225830 1441496648 0.697998 0.036560 -0.678589 0.225830 1441496648 0.695374 0.039856 -0.678406 0.233643 1441496648 0.695374 0.039856 -0.678406 0.233643 1441496648 0.695374 0.039856 -0.678406 0.233643 1441496648 0.695374 0.039856 -0.678406 0.233643 1441496648 0.695374 0.039856 -0.678406 0.233643 1441496648 0.695374 0.039856 -0.678406 0.233643 1441496648 0.693787 0.040283 -0.677063 0.242249 1441496648 0.693787 0.040283 -0.677063 0.242249 1441496648 0.693787 0.040283 -0.677063 0.242249 1441496648 0.693787 0.040283 -0.677063 0.242249 1441496648 0.693787 0.040283 -0.677063 0.242249 1441496648 0.693787 0.040283 -0.677063 0.242249 1441496648 0.693481 0.033569 -0.676880 0.244446 1441496648 0.693481 0.033569 -0.676880 0.244446 1441496648 0.693481 0.033569 -0.676880 0.244446 1441496648 0.693481 0.033569 -0.676880 0.244446 1441496648 0.693481 0.033569 -0.676880 0.244446 1441496648 0.693481 0.033569 -0.676880 0.244446 1441496648 0.694580 0.027527 -0.677795 0.239624 1441496648 0.694580 0.027527 -0.677795 0.239624 1441496648 0.694580 0.027527 -0.677795 0.239624 1441496648 0.694580 0.027527 -0.677795 0.239624 1441496648 0.694580 0.027527 -0.677795 0.239624 1441496648 0.694580 0.027527 -0.677795 0.239624 1441496648 0.695557 0.014771 -0.680908 0.228699 1441496648 0.695557 0.014771 -0.680908 0.228699 1441496648 0.695557 0.014771 -0.680908 0.228699 1441496648 0.695557 0.014771 -0.680908 0.228699 1441496648 0.695557 0.014771 -0.680908 0.228699 1441496648 0.695557 0.014771 -0.680908 0.228699 1441496648 0.695557 0.014771 -0.680908 0.228699 1441496648 0.694519 0.005249 -0.683899 0.223267 1441496648 0.694519 0.005249 -0.683899 0.223267 1441496648 0.694519 0.005249 -0.683899 0.223267 1441496648 0.694519 0.005249 -0.683899 0.223267 1441496648 0.694519 0.005249 -0.683899 0.223267 1441496648 0.694519 0.005249 -0.683899 0.223267 1441496648 0.691589 0.004578 -0.686768 0.223755 1441496648 0.691589 0.004578 -0.686768 0.223755 1441496648 0.691589 0.004578 -0.686768 0.223755 1441496648 0.691589 0.004578 -0.686768 0.223755 1441496648 0.691589 0.004578 -0.686768 0.223755 1441496648 0.691589 0.004578 -0.686768 0.223755 1441496648 0.687805 0.013184 -0.687988 0.231201 1441496648 0.687805 0.013184 -0.687988 0.231201 1441496648 0.687805 0.013184 -0.687988 0.231201 1441496648 0.687805 0.013184 -0.687988 0.231201 1441496648 0.687805 0.013184 -0.687988 0.231201 1441496648 0.687805 0.013184 -0.687988 0.231201 1441496648 0.687805 0.013184 -0.687988 0.231201 1441496648 0.684204 0.026611 -0.687256 0.242554 1441496648 0.684204 0.026611 -0.687256 0.242554 1441496648 0.684204 0.026611 -0.687256 0.242554 1441496648 0.684204 0.026611 -0.687256 0.242554 1441496648 0.684204 0.026611 -0.687256 0.242554 1441496648 0.684204 0.026611 -0.687256 0.242554 1441496648 0.681702 0.038208 -0.686279 0.250610 1441496648 0.681702 0.038208 -0.686279 0.250610 1441496648 0.681702 0.038208 -0.686279 0.250610 1441496648 0.681702 0.038208 -0.686279 0.250610 1441496648 0.681702 0.038208 -0.686279 0.250610 1441496648 0.681702 0.038208 -0.686279 0.250610 1441496648 0.681702 0.038208 -0.686279 0.250610 1441496648 0.678650 0.047180 -0.685852 0.258484 1441496648 0.678650 0.047180 -0.685852 0.258484 1441496648 0.678650 0.047180 -0.685852 0.258484 1441496649 0.678650 0.047180 -0.685852 0.258484 1441496649 0.678650 0.047180 -0.685852 0.258484 1441496649 0.678650 0.047180 -0.685852 0.258484 1441496649 0.676819 0.053101 -0.684631 0.265259 1441496649 0.676819 0.053101 -0.684631 0.265259 1441496649 0.676819 0.053101 -0.684631 0.265259 1441496649 0.676819 0.053101 -0.684631 0.265259 1441496649 0.676819 0.053101 -0.684631 0.265259 1441496649 0.676819 0.053101 -0.684631 0.265259 1441496649 0.676819 0.053101 -0.684631 0.265259 1441496649 0.676453 0.047241 -0.685486 0.265137 1441496649 0.676453 0.047241 -0.685486 0.265137 1441496649 0.676453 0.047241 -0.685486 0.265137 1441496649 0.676453 0.047241 -0.685486 0.265137 1441496649 0.676453 0.047241 -0.685486 0.265137 1441496649 0.676453 0.047241 -0.685486 0.265137 1441496649 0.677429 0.036438 -0.687195 0.259705 1441496649 0.677429 0.036438 -0.687195 0.259705 1441496649 0.677429 0.036438 -0.687195 0.259705 1441496649 0.677429 0.036438 -0.687195 0.259705 1441496649 0.677429 0.036438 -0.687195 0.259705 1441496649 0.677429 0.036438 -0.687195 0.259705 1441496649 0.679810 0.024475 -0.688843 0.250488 1441496649 0.679810 0.024475 -0.688843 0.250488 1441496649 0.679810 0.024475 -0.688843 0.250488 1441496649 0.679810 0.024475 -0.688843 0.250488 1441496649 0.679810 0.024475 -0.688843 0.250488 1441496649 0.683594 0.007385 -0.691040 0.234680 1441496649 0.683594 0.007385 -0.691040 0.234680 1441496649 0.683594 0.007385 -0.691040 0.234680 1441496649 0.683594 0.007385 -0.691040 0.234680 1441496649 0.683594 0.007385 -0.691040 0.234680 1441496649 0.683594 0.007385 -0.691040 0.234680 1441496649 0.687744 -0.015747 -0.692932 0.215881 1441496649 0.687744 -0.015747 -0.692932 0.215881 1441496649 0.687744 -0.015747 -0.692932 0.215881 1441496649 0.687744 -0.015747 -0.692932 0.215881 1441496649 0.687744 -0.015747 -0.692932 0.215881 1441496649 0.691345 -0.035034 -0.692810 0.202026 1441496649 0.691345 -0.035034 -0.692810 0.202026 1441496649 0.691345 -0.035034 -0.692810 0.202026 1441496649 0.691345 -0.035034 -0.692810 0.202026 1441496649 0.691345 -0.035034 -0.692810 0.202026 1441496649 0.691345 -0.035034 -0.692810 0.202026 1441496649 0.694824 -0.045227 -0.690918 0.194458 1441496649 0.694824 -0.045227 -0.690918 0.194458 1441496649 0.694824 -0.045227 -0.690918 0.194458 1441496649 0.694824 -0.045227 -0.690918 0.194458 1441496649 0.694824 -0.045227 -0.690918 0.194458 1441496649 0.694824 -0.045227 -0.690918 0.194458 1441496649 0.698181 -0.053528 -0.689148 0.186462 1441496649 0.698181 -0.053528 -0.689148 0.186462 1441496649 0.698181 -0.053528 -0.689148 0.186462 1441496649 0.698181 -0.053528 -0.689148 0.186462 1441496649 0.698181 -0.053528 -0.689148 0.186462 1441496649 0.698181 -0.053528 -0.689148 0.186462 1441496649 0.698181 -0.053528 -0.689148 0.186462 1441496649 0.700928 -0.059998 -0.687500 0.180237 1441496649 0.700928 -0.059998 -0.687500 0.180237 1441496649 0.700928 -0.059998 -0.687500 0.180237 1441496649 0.700928 -0.059998 -0.687500 0.180237 1441496649 0.700928 -0.059998 -0.687500 0.180237 1441496649 0.700928 -0.059998 -0.687500 0.180237 1441496649 0.702271 -0.061951 -0.686646 0.177490 1441496649 0.702271 -0.061951 -0.686646 0.177490 1441496649 0.702271 -0.061951 -0.686646 0.177490 1441496649 0.702271 -0.061951 -0.686646 0.177490 1441496649 0.702271 -0.061951 -0.686646 0.177490 1441496649 0.702271 -0.061951 -0.686646 0.177490 1441496649 0.702026 -0.061707 -0.686401 0.179321 1441496649 0.702026 -0.061707 -0.686401 0.179321 1441496649 0.702026 -0.061707 -0.686401 0.179321 1441496649 0.702026 -0.061707 -0.686401 0.179321 1441496649 0.702026 -0.061707 -0.686401 0.179321 1441496649 0.702026 -0.061707 -0.686401 0.179321 1441496649 0.700867 -0.057190 -0.685730 0.187744 1441496649 0.700867 -0.057190 -0.685730 0.187744 1441496649 0.700867 -0.057190 -0.685730 0.187744 1441496649 0.700867 -0.057190 -0.685730 0.187744 1441496649 0.700867 -0.057190 -0.685730 0.187744 1441496649 0.699097 -0.049133 -0.685181 0.198303 1441496649 0.699097 -0.049133 -0.685181 0.198303 1441496649 0.699097 -0.049133 -0.685181 0.198303 1441496649 0.699097 -0.049133 -0.685181 0.198303 1441496649 0.699097 -0.049133 -0.685181 0.198303 1441496649 0.699097 -0.049133 -0.685181 0.198303 1441496649 0.699097 -0.049133 -0.685181 0.198303 1441496649 0.696960 -0.038086 -0.684753 0.209595 1441496649 0.696960 -0.038086 -0.684753 0.209595 1441496649 0.696960 -0.038086 -0.684753 0.209595 1441496649 0.696960 -0.038086 -0.684753 0.209595 1441496649 0.696960 -0.038086 -0.684753 0.209595 1441496649 0.696960 -0.038086 -0.684753 0.209595 1441496649 0.693726 -0.024597 -0.685181 0.220581 1441496649 0.693726 -0.024597 -0.685181 0.220581 1441496649 0.693726 -0.024597 -0.685181 0.220581 1441496649 0.693726 -0.024597 -0.685181 0.220581 1441496649 0.693726 -0.024597 -0.685181 0.220581 1441496649 0.693726 -0.024597 -0.685181 0.220581 1441496649 0.693726 -0.024597 -0.685181 0.220581 1441496649 0.689270 -0.009827 -0.686462 0.231445 1441496649 0.689270 -0.009827 -0.686462 0.231445 1441496649 0.689270 -0.009827 -0.686462 0.231445 1441496649 0.689270 -0.009827 -0.686462 0.231445 1441496649 0.689270 -0.009827 -0.686462 0.231445 1441496649 0.689270 -0.009827 -0.686462 0.231445 1441496649 0.684265 0.004822 -0.687683 0.242554 1441496649 0.684265 0.004822 -0.687683 0.242554 1441496649 0.684265 0.004822 -0.687683 0.242554 1441496650 0.684265 0.004822 -0.687683 0.242554 1441496650 0.684265 0.004822 -0.687683 0.242554 1441496650 0.684265 0.004822 -0.687683 0.242554 1441496650 0.678589 0.016113 -0.689941 0.251465 1441496650 0.678589 0.016113 -0.689941 0.251465 1441496650 0.678589 0.016113 -0.689941 0.251465 1441496650 0.678589 0.016113 -0.689941 0.251465 1441496650 0.678589 0.016113 -0.689941 0.251465 1441496650 0.678589 0.016113 -0.689941 0.251465 1441496650 0.678589 0.016113 -0.689941 0.251465 1441496650 0.672668 0.030151 -0.691589 0.261292 1441496650 0.672668 0.030151 -0.691589 0.261292 1441496650 0.672668 0.030151 -0.691589 0.261292 1441496650 0.672668 0.030151 -0.691589 0.261292 1441496650 0.672668 0.030151 -0.691589 0.261292 1441496650 0.672668 0.030151 -0.691589 0.261292 1441496650 0.668091 0.047913 -0.690918 0.271912 1441496650 0.668091 0.047913 -0.690918 0.271912 1441496650 0.668091 0.047913 -0.690918 0.271912 1441496650 0.668091 0.047913 -0.690918 0.271912 1441496650 0.668091 0.047913 -0.690918 0.271912 1441496650 0.668091 0.047913 -0.690918 0.271912 1441496650 0.668091 0.047913 -0.690918 0.271912 1441496650 0.665588 0.059692 -0.689819 0.278503 1441496650 0.665588 0.059692 -0.689819 0.278503 1441496650 0.665588 0.059692 -0.689819 0.278503 1441496650 0.665588 0.059692 -0.689819 0.278503 1441496650 0.665588 0.059692 -0.689819 0.278503 1441496650 0.665588 0.059692 -0.689819 0.278503 1441496650 0.666199 0.059998 -0.688354 0.280518 1441496650 0.666199 0.059998 -0.688354 0.280518 1441496650 0.666199 0.059998 -0.688354 0.280518 1441496650 0.666199 0.059998 -0.688354 0.280518 1441496650 0.666199 0.059998 -0.688354 0.280518 1441496650 0.666199 0.059998 -0.688354 0.280518 1441496650 0.666199 0.059998 -0.688354 0.280518 1441496650 0.669617 0.048645 -0.687622 0.276428 1441496650 0.669617 0.048645 -0.687622 0.276428 1441496650 0.669617 0.048645 -0.687622 0.276428 1441496650 0.669617 0.048645 -0.687622 0.276428 1441496650 0.669617 0.048645 -0.687622 0.276428 1441496650 0.669617 0.048645 -0.687622 0.276428 1441496650 0.675049 0.032471 -0.686707 0.267700 1441496650 0.675049 0.032471 -0.686707 0.267700 1441496650 0.675049 0.032471 -0.686707 0.267700 1441496650 0.675049 0.032471 -0.686707 0.267700 1441496650 0.675049 0.032471 -0.686707 0.267700 1441496650 0.675049 0.032471 -0.686707 0.267700 1441496650 0.681458 0.009338 -0.686462 0.253540 1441496650 0.681458 0.009338 -0.686462 0.253540 1441496650 0.681458 0.009338 -0.686462 0.253540 1441496650 0.681458 0.009338 -0.686462 0.253540 1441496650 0.681458 0.009338 -0.686462 0.253540 1441496650 0.681458 0.009338 -0.686462 0.253540 1441496650 0.687866 -0.016113 -0.686035 0.236572 1441496650 0.687866 -0.016113 -0.686035 0.236572 1441496650 0.687866 -0.016113 -0.686035 0.236572 1441496650 0.687866 -0.016113 -0.686035 0.236572 1441496650 0.687866 -0.016113 -0.686035 0.236572 1441496650 0.687866 -0.016113 -0.686035 0.236572 1441496650 0.692810 -0.038330 -0.686523 0.217407 1441496650 0.692810 -0.038330 -0.686523 0.217407 1441496650 0.692810 -0.038330 -0.686523 0.217407 1441496650 0.692810 -0.038330 -0.686523 0.217407 1441496650 0.692810 -0.038330 -0.686523 0.217407 1441496650 0.692810 -0.038330 -0.686523 0.217407 1441496650 0.696533 -0.055542 -0.687561 0.197510 1441496650 0.696533 -0.055542 -0.687561 0.197510 1441496650 0.696533 -0.055542 -0.687561 0.197510 1441496650 0.696533 -0.055542 -0.687561 0.197510 1441496650 0.696533 -0.055542 -0.687561 0.197510 1441496650 0.696533 -0.055542 -0.687561 0.197510 1441496650 0.699951 -0.074036 -0.688416 0.175232 1441496650 0.699951 -0.074036 -0.688416 0.175232 1441496650 0.699951 -0.074036 -0.688416 0.175232 1441496650 0.699951 -0.074036 -0.688416 0.175232 1441496650 0.699951 -0.074036 -0.688416 0.175232 1441496650 0.699951 -0.074036 -0.688416 0.175232 1441496650 0.704102 -0.098145 -0.685730 0.156250 1441496650 0.704102 -0.098145 -0.685730 0.156250 1441496650 0.704102 -0.098145 -0.685730 0.156250 1441496650 0.704102 -0.098145 -0.685730 0.156250 1441496650 0.704102 -0.098145 -0.685730 0.156250 1441496650 0.704102 -0.098145 -0.685730 0.156250 1441496650 0.705566 -0.106934 -0.682922 0.155823 1441496650 0.705566 -0.106934 -0.682922 0.155823 1441496650 0.705566 -0.106934 -0.682922 0.155823 1441496650 0.705566 -0.106934 -0.682922 0.155823 1441496650 0.705566 -0.106934 -0.682922 0.155823 1441496650 0.705566 -0.106934 -0.682922 0.155823 1441496650 0.705261 -0.097290 -0.682190 0.166565 1441496650 0.705261 -0.097290 -0.682190 0.166565 1441496650 0.705261 -0.097290 -0.682190 0.166565 1441496650 0.705261 -0.097290 -0.682190 0.166565 1441496650 0.705261 -0.097290 -0.682190 0.166565 1441496650 0.705261 -0.097290 -0.682190 0.166565 1441496650 0.705872 -0.078308 -0.679932 0.182312 1441496650 0.705872 -0.078308 -0.679932 0.182312 1441496650 0.705872 -0.078308 -0.679932 0.182312 1441496650 0.705872 -0.078308 -0.679932 0.182312 1441496650 0.705872 -0.078308 -0.679932 0.182312 1441496650 0.705872 -0.078308 -0.679932 0.182312 1441496650 0.706848 -0.060425 -0.676392 0.198120 1441496650 0.706848 -0.060425 -0.676392 0.198120 1441496650 0.706848 -0.060425 -0.676392 0.198120 1441496650 0.706848 -0.060425 -0.676392 0.198120 1441496650 0.706848 -0.060425 -0.676392 0.198120 1441496650 0.706848 -0.060425 -0.676392 0.198120 1441496650 0.706848 -0.060425 -0.676392 0.198120 1441496650 0.704407 -0.051575 -0.676575 0.208313 1441496650 0.704407 -0.051575 -0.676575 0.208313 1441496650 0.704407 -0.051575 -0.676575 0.208313 1441496650 0.704407 -0.051575 -0.676575 0.208313 1441496650 0.704407 -0.051575 -0.676575 0.208313 1441496650 0.704407 -0.051575 -0.676575 0.208313 1441496651 0.699463 -0.039429 -0.679138 0.218933 1441496651 0.699463 -0.039429 -0.679138 0.218933 1441496651 0.699463 -0.039429 -0.679138 0.218933 1441496651 0.699463 -0.039429 -0.679138 0.218933 1441496651 0.699463 -0.039429 -0.679138 0.218933 1441496651 0.699463 -0.039429 -0.679138 0.218933 1441496651 0.699463 -0.039429 -0.679138 0.218933 1441496651 0.694092 -0.024475 -0.682373 0.228027 1441496651 0.694092 -0.024475 -0.682373 0.228027 1441496651 0.694092 -0.024475 -0.682373 0.228027 1441496651 0.694092 -0.024475 -0.682373 0.228027 1441496651 0.694092 -0.024475 -0.682373 0.228027 1441496651 0.694092 -0.024475 -0.682373 0.228027 1441496651 0.689270 -0.007080 -0.684448 0.237549 1441496651 0.689270 -0.007080 -0.684448 0.237549 1441496651 0.689270 -0.007080 -0.684448 0.237549 1441496651 0.689270 -0.007080 -0.684448 0.237549 1441496651 0.689270 -0.007080 -0.684448 0.237549 1441496651 0.689270 -0.007080 -0.684448 0.237549 1441496651 0.684326 0.010254 -0.686035 0.246948 1441496651 0.684326 0.010254 -0.686035 0.246948 1441496651 0.684326 0.010254 -0.686035 0.246948 1441496651 0.684326 0.010254 -0.686035 0.246948 1441496651 0.684326 0.010254 -0.686035 0.246948 1441496651 0.684326 0.010254 -0.686035 0.246948 1441496651 0.684326 0.010254 -0.686035 0.246948 1441496651 0.678955 0.025146 -0.687805 0.255493 1441496651 0.678955 0.025146 -0.687805 0.255493 1441496651 0.678955 0.025146 -0.687805 0.255493 1441496651 0.678955 0.025146 -0.687805 0.255493 1441496651 0.678955 0.025146 -0.687805 0.255493 1441496651 0.678955 0.025146 -0.687805 0.255493 1441496651 0.673645 0.038940 -0.689453 0.263184 1441496651 0.673645 0.038940 -0.689453 0.263184 1441496651 0.673645 0.038940 -0.689453 0.263184 1441496651 0.673645 0.038940 -0.689453 0.263184 1441496651 0.673645 0.038940 -0.689453 0.263184 1441496651 0.673645 0.038940 -0.689453 0.263184 1441496651 0.669312 0.052856 -0.690002 0.270325 1441496651 0.669312 0.052856 -0.690002 0.270325 1441496651 0.669312 0.052856 -0.690002 0.270325 1441496651 0.669312 0.052856 -0.690002 0.270325 1441496651 0.669312 0.052856 -0.690002 0.270325 1441496651 0.669312 0.052856 -0.690002 0.270325 1441496651 0.669312 0.052856 -0.690002 0.270325 1441496651 0.666626 0.065063 -0.689087 0.276672 1441496651 0.666626 0.065063 -0.689087 0.276672 1441496651 0.666626 0.065063 -0.689087 0.276672 1441496651 0.666626 0.065063 -0.689087 0.276672 1441496651 0.666626 0.065063 -0.689087 0.276672 1441496651 0.666626 0.065063 -0.689087 0.276672 1441496651 0.665955 0.072388 -0.686951 0.281677 1441496651 0.665955 0.072388 -0.686951 0.281677 1441496651 0.665955 0.072388 -0.686951 0.281677 1441496651 0.665955 0.072388 -0.686951 0.281677 1441496651 0.665955 0.072388 -0.686951 0.281677 1441496651 0.665955 0.072388 -0.686951 0.281677 1441496651 0.668213 0.070190 -0.684631 0.282471 1441496651 0.668213 0.070190 -0.684631 0.282471 1441496651 0.668213 0.070190 -0.684631 0.282471 1441496651 0.668213 0.070190 -0.684631 0.282471 1441496651 0.668213 0.070190 -0.684631 0.282471 1441496651 0.668213 0.070190 -0.684631 0.282471 1441496651 0.672913 0.056824 -0.683228 0.277710 1441496651 0.672913 0.056824 -0.683228 0.277710 1441496651 0.672913 0.056824 -0.683228 0.277710 1441496651 0.672913 0.056824 -0.683228 0.277710 1441496651 0.672913 0.056824 -0.683228 0.277710 1441496651 0.672913 0.056824 -0.683228 0.277710 1441496651 0.679260 0.036133 -0.681885 0.268799 1441496651 0.679260 0.036133 -0.681885 0.268799 1441496651 0.679260 0.036133 -0.681885 0.268799 1441496651 0.679260 0.036133 -0.681885 0.268799 1441496651 0.679260 0.036133 -0.681885 0.268799 1441496651 0.679260 0.036133 -0.681885 0.268799 1441496651 0.679260 0.036133 -0.681885 0.268799 1441496651 0.685852 0.014893 -0.681152 0.255615 1441496651 0.685852 0.014893 -0.681152 0.255615 1441496651 0.685852 0.014893 -0.681152 0.255615 1441496651 0.685852 0.014893 -0.681152 0.255615 1441496651 0.685852 0.014893 -0.681152 0.255615 1441496651 0.685852 0.014893 -0.681152 0.255615 1441496651 0.691956 0.001099 -0.680725 0.240417 1441496651 0.691956 0.001099 -0.680725 0.240417 1441496651 0.691956 0.001099 -0.680725 0.240417 1441496651 0.691956 0.001099 -0.680725 0.240417 1441496651 0.691956 0.001099 -0.680725 0.240417 1441496651 0.691956 0.001099 -0.680725 0.240417 1441496651 0.691956 0.001099 -0.680725 0.240417 1441496651 0.696899 -0.009521 -0.680969 0.224609 1441496651 0.696899 -0.009521 -0.680969 0.224609 1441496651 0.696899 -0.009521 -0.680969 0.224609 1441496651 0.696899 -0.009521 -0.680969 0.224609 1441496651 0.696899 -0.009521 -0.680969 0.224609 1441496651 0.696899 -0.009521 -0.680969 0.224609 1441496651 0.696899 -0.009521 -0.680969 0.224609 1441496651 0.700500 -0.020813 -0.682556 0.207336 1441496651 0.700500 -0.020813 -0.682556 0.207336 1441496651 0.700500 -0.020813 -0.682556 0.207336 1441496651 0.700500 -0.020813 -0.682556 0.207336 1441496651 0.700500 -0.020813 -0.682556 0.207336 1441496651 0.700500 -0.020813 -0.682556 0.207336 1441496651 0.703491 -0.034607 -0.684448 0.188293 1441496651 0.703491 -0.034607 -0.684448 0.188293 1441496651 0.703491 -0.034607 -0.684448 0.188293 1441496651 0.703491 -0.034607 -0.684448 0.188293 1441496651 0.703491 -0.034607 -0.684448 0.188293 1441496651 0.703491 -0.034607 -0.684448 0.188293 1441496651 0.707153 -0.048889 -0.683960 0.172424 1441496651 0.707153 -0.048889 -0.683960 0.172424 1441496651 0.707153 -0.048889 -0.683960 0.172424 1441496651 0.707153 -0.048889 -0.683960 0.172424 1441496651 0.707153 -0.048889 -0.683960 0.172424 1441496651 0.707153 -0.048889 -0.683960 0.172424 1441496652 0.707153 -0.048889 -0.683960 0.172424 1441496652 0.709229 -0.056885 -0.683533 0.162720 1441496652 0.709229 -0.056885 -0.683533 0.162720 1441496652 0.709229 -0.056885 -0.683533 0.162720 1441496652 0.709229 -0.056885 -0.683533 0.162720 1441496652 0.709229 -0.056885 -0.683533 0.162720 1441496652 0.708923 -0.053833 -0.683777 0.164246 1441496652 0.708923 -0.053833 -0.683777 0.164246 1441496652 0.708923 -0.053833 -0.683777 0.164246 1441496652 0.708923 -0.053833 -0.683777 0.164246 1441496652 0.708923 -0.053833 -0.683777 0.164246 1441496652 0.708923 -0.053833 -0.683777 0.164246 1441496652 0.706055 -0.045776 -0.684570 0.175476 1441496652 0.706055 -0.045776 -0.684570 0.175476 1441496652 0.706055 -0.045776 -0.684570 0.175476 1441496652 0.706055 -0.045776 -0.684570 0.175476 1441496652 0.706055 -0.045776 -0.684570 0.175476 1441496652 0.702759 -0.034546 -0.684448 0.190979 1441496652 0.702759 -0.034546 -0.684448 0.190979 1441496652 0.702759 -0.034546 -0.684448 0.190979 1441496652 0.702759 -0.034546 -0.684448 0.190979 1441496652 0.702759 -0.034546 -0.684448 0.190979 1441496652 0.702759 -0.034546 -0.684448 0.190979 1441496652 0.699219 -0.023071 -0.683960 0.206787 1441496652 0.699219 -0.023071 -0.683960 0.206787 1441496652 0.699219 -0.023071 -0.683960 0.206787 1441496652 0.699219 -0.023071 -0.683960 0.206787 1441496652 0.699219 -0.023071 -0.683960 0.206787 1441496652 0.699219 -0.023071 -0.683960 0.206787 1441496652 0.699219 -0.023071 -0.683960 0.206787 1441496652 0.695740 -0.012207 -0.684326 0.217896 1441496652 0.695740 -0.012207 -0.684326 0.217896 1441496652 0.695740 -0.012207 -0.684326 0.217896 1441496652 0.695740 -0.012207 -0.684326 0.217896 1441496652 0.695740 -0.012207 -0.684326 0.217896 1441496652 0.691895 -0.002869 -0.685181 0.227661 1441496652 0.691895 -0.002869 -0.685181 0.227661 1441496652 0.691895 -0.002869 -0.685181 0.227661 1441496652 0.691895 -0.002869 -0.685181 0.227661 1441496652 0.691895 -0.002869 -0.685181 0.227661 1441496652 0.687073 0.006470 -0.686523 0.237732 1441496652 0.687073 0.006470 -0.686523 0.237732 1441496652 0.687073 0.006470 -0.686523 0.237732 1441496652 0.687073 0.006470 -0.686523 0.237732 1441496652 0.687073 0.006470 -0.686523 0.237732 1441496652 0.687073 0.006470 -0.686523 0.237732 1441496652 0.687073 0.006470 -0.686523 0.237732 1441496652 0.681335 0.018433 -0.688171 0.248779 1441496652 0.681335 0.018433 -0.688171 0.248779 1441496652 0.681335 0.018433 -0.688171 0.248779 1441496652 0.681335 0.018433 -0.688171 0.248779 1441496652 0.681335 0.018433 -0.688171 0.248779 1441496652 0.681335 0.018433 -0.688171 0.248779 1441496652 0.681335 0.018433 -0.688171 0.248779 1441496652 0.676025 0.029297 -0.689087 0.259399 1441496652 0.676025 0.029297 -0.689087 0.259399 1441496652 0.676025 0.029297 -0.689087 0.259399 1441496652 0.676025 0.029297 -0.689087 0.259399 1441496652 0.676025 0.029297 -0.689087 0.259399 1441496652 0.676025 0.029297 -0.689087 0.259399 1441496652 0.670959 0.036438 -0.690674 0.267334 1441496652 0.670959 0.036438 -0.690674 0.267334 1441496652 0.670959 0.036438 -0.690674 0.267334 1441496652 0.670959 0.036438 -0.690674 0.267334 1441496652 0.670959 0.036438 -0.690674 0.267334 1441496652 0.670959 0.036438 -0.690674 0.267334 1441496652 0.666504 0.045593 -0.691223 0.275391 1441496652 0.666504 0.045593 -0.691223 0.275391 1441496652 0.666504 0.045593 -0.691223 0.275391 1441496652 0.666504 0.045593 -0.691223 0.275391 1441496652 0.666504 0.045593 -0.691223 0.275391 1441496652 0.666504 0.045593 -0.691223 0.275391 1441496652 0.666504 0.045593 -0.691223 0.275391 1441496652 0.664978 0.052124 -0.690002 0.281128 1441496652 0.664978 0.052124 -0.690002 0.281128 1441496652 0.664978 0.052124 -0.690002 0.281128 1441496652 0.664978 0.052124 -0.690002 0.281128 1441496652 0.664978 0.052124 -0.690002 0.281128 1441496652 0.664978 0.052124 -0.690002 0.281128 1441496652 0.667786 0.053223 -0.687805 0.279419 1441496652 0.667786 0.053223 -0.687805 0.279419 1441496652 0.667786 0.053223 -0.687805 0.279419 1441496652 0.667786 0.053223 -0.687805 0.279419 1441496652 0.667786 0.053223 -0.687805 0.279419 1441496652 0.667786 0.053223 -0.687805 0.279419 1441496652 0.667786 0.053223 -0.687805 0.279419 1441496652 0.673950 0.045654 -0.686218 0.269897 1441496652 0.673950 0.045654 -0.686218 0.269897 1441496652 0.673950 0.045654 -0.686218 0.269897 1441496652 0.673950 0.045654 -0.686218 0.269897 1441496652 0.673950 0.045654 -0.686218 0.269897 1441496652 0.673950 0.045654 -0.686218 0.269897 1441496652 0.680176 0.030457 -0.685425 0.258057 1441496652 0.680176 0.030457 -0.685425 0.258057 1441496652 0.680176 0.030457 -0.685425 0.258057 1441496652 0.680176 0.030457 -0.685425 0.258057 1441496652 0.680176 0.030457 -0.685425 0.258057 1441496652 0.680176 0.030457 -0.685425 0.258057 1441496652 0.686829 0.014038 -0.684448 0.244080 1441496652 0.686829 0.014038 -0.684448 0.244080 1441496652 0.686829 0.014038 -0.684448 0.244080 1441496652 0.686829 0.014038 -0.684448 0.244080 1441496652 0.686829 0.014038 -0.684448 0.244080 1441496652 0.686829 0.014038 -0.684448 0.244080 1441496652 0.693176 0.000366 -0.683472 0.228699 1441496652 0.693176 0.000366 -0.683472 0.228699 1441496652 0.693176 0.000366 -0.683472 0.228699 1441496652 0.693176 0.000366 -0.683472 0.228699 1441496652 0.693176 0.000366 -0.683472 0.228699 1441496652 0.693176 0.000366 -0.683472 0.228699 1441496652 0.693176 0.000366 -0.683472 0.228699 1441496653 0.698853 -0.011414 -0.683228 0.211426 1441496653 0.698853 -0.011414 -0.683228 0.211426 1441496653 0.698853 -0.011414 -0.683228 0.211426 1441496653 0.698853 -0.011414 -0.683228 0.211426 1441496653 0.698853 -0.011414 -0.683228 0.211426 1441496653 0.698853 -0.011414 -0.683228 0.211426 1441496653 0.702820 -0.020935 -0.684265 0.193298 1441496653 0.702820 -0.020935 -0.684265 0.193298 1441496653 0.702820 -0.020935 -0.684265 0.193298 1441496653 0.702820 -0.020935 -0.684265 0.193298 1441496653 0.702820 -0.020935 -0.684265 0.193298 1441496653 0.702820 -0.020935 -0.684265 0.193298 1441496653 0.704712 -0.029297 -0.685974 0.178894 1441496653 0.704712 -0.029297 -0.685974 0.178894 1441496653 0.704712 -0.029297 -0.685974 0.178894 1441496653 0.704712 -0.029297 -0.685974 0.178894 1441496653 0.704712 -0.029297 -0.685974 0.178894 1441496653 0.704712 -0.029297 -0.685974 0.178894 1441496653 0.704712 -0.029297 -0.685974 0.178894 1441496653 0.705078 -0.039429 -0.687500 0.169312 1441496653 0.705078 -0.039429 -0.687500 0.169312 1441496653 0.705078 -0.039429 -0.687500 0.169312 1441496653 0.705078 -0.039429 -0.687500 0.169312 1441496653 0.705078 -0.039429 -0.687500 0.169312 1441496653 0.705078 -0.039429 -0.687500 0.169312 1441496653 0.704529 -0.047180 -0.688904 0.163696 1441496653 0.704529 -0.047180 -0.688904 0.163696 1441496653 0.704529 -0.047180 -0.688904 0.163696 1441496653 0.704529 -0.047180 -0.688904 0.163696 1441496653 0.704529 -0.047180 -0.688904 0.163696 1441496653 0.704529 -0.047180 -0.688904 0.163696 1441496653 0.704529 -0.047180 -0.688904 0.163696 1441496653 0.705322 -0.062927 -0.687744 0.159790 1441496653 0.705322 -0.062927 -0.687744 0.159790 1441496653 0.705322 -0.062927 -0.687744 0.159790 1441496653 0.705322 -0.062927 -0.687744 0.159790 1441496653 0.705322 -0.062927 -0.687744 0.159790 1441496653 0.705322 -0.062927 -0.687744 0.159790 1441496653 0.708252 -0.061340 -0.683167 0.166809 1441496653 0.708252 -0.061340 -0.683167 0.166809 1441496653 0.708252 -0.061340 -0.683167 0.166809 1441496653 0.708252 -0.061340 -0.683167 0.166809 1441496653 0.708252 -0.061340 -0.683167 0.166809 1441496653 0.708252 -0.061340 -0.683167 0.166809 1441496653 0.710571 -0.057739 -0.679688 0.172363 1441496653 0.710571 -0.057739 -0.679688 0.172363 1441496653 0.710571 -0.057739 -0.679688 0.172363 1441496653 0.710571 -0.057739 -0.679688 0.172363 1441496653 0.710571 -0.057739 -0.679688 0.172363 1441496653 0.710571 -0.057739 -0.679688 0.172363 1441496653 0.710083 -0.058655 -0.679321 0.175476 1441496653 0.710083 -0.058655 -0.679321 0.175476 1441496653 0.710083 -0.058655 -0.679321 0.175476 1441496653 0.710083 -0.058655 -0.679321 0.175476 1441496653 0.710083 -0.058655 -0.679321 0.175476 1441496653 0.710083 -0.058655 -0.679321 0.175476 1441496653 0.706848 -0.055542 -0.681335 0.181641 1441496653 0.706848 -0.055542 -0.681335 0.181641 1441496653 0.706848 -0.055542 -0.681335 0.181641 1441496653 0.706848 -0.055542 -0.681335 0.181641 1441496653 0.706848 -0.055542 -0.681335 0.181641 1441496653 0.706848 -0.055542 -0.681335 0.181641 1441496653 0.706848 -0.055542 -0.681335 0.181641 1441496653 0.702637 -0.044922 -0.683105 0.193970 1441496653 0.702637 -0.044922 -0.683105 0.193970 1441496653 0.702637 -0.044922 -0.683105 0.193970 1441496653 0.702637 -0.044922 -0.683105 0.193970 1441496653 0.702637 -0.044922 -0.683105 0.193970 1441496653 0.702637 -0.044922 -0.683105 0.193970 1441496653 0.699402 -0.028992 -0.682800 0.209290 1441496653 0.699402 -0.028992 -0.682800 0.209290 1441496653 0.699402 -0.028992 -0.682800 0.209290 1441496653 0.699402 -0.028992 -0.682800 0.209290 1441496653 0.699402 -0.028992 -0.682800 0.209290 1441496653 0.699402 -0.028992 -0.682800 0.209290 1441496653 0.697815 -0.015320 -0.682068 0.218079 1441496653 0.697815 -0.015320 -0.682068 0.218079 1441496653 0.697815 -0.015320 -0.682068 0.218079 1441496653 0.697815 -0.015320 -0.682068 0.218079 1441496653 0.697815 -0.015320 -0.682068 0.218079 1441496653 0.697815 -0.015320 -0.682068 0.218079 1441496653 0.695862 -0.010254 -0.684265 0.217896 1441496653 0.695862 -0.010254 -0.684265 0.217896 1441496653 0.695862 -0.010254 -0.684265 0.217896 1441496653 0.695862 -0.010254 -0.684265 0.217896 1441496653 0.695862 -0.010254 -0.684265 0.217896 1441496653 0.695862 -0.010254 -0.684265 0.217896 1441496653 0.695862 -0.010254 -0.684265 0.217896 1441496653 0.692993 -0.002197 -0.686646 0.219788 1441496653 0.692993 -0.002197 -0.686646 0.219788 1441496653 0.692993 -0.002197 -0.686646 0.219788 1441496653 0.692993 -0.002197 -0.686646 0.219788 1441496653 0.692993 -0.002197 -0.686646 0.219788 1441496653 0.692993 -0.002197 -0.686646 0.219788 1441496653 0.691223 0.008606 -0.688538 0.219177 1441496653 0.691223 0.008606 -0.688538 0.219177 1441496653 0.691223 0.008606 -0.688538 0.219177 1441496653 0.691223 0.008606 -0.688538 0.219177 1441496653 0.691223 0.008606 -0.688538 0.219177 1441496653 0.691223 0.008606 -0.688538 0.219177 1441496653 0.690491 0.016785 -0.689880 0.216919 1441496653 0.690491 0.016785 -0.689880 0.216919 1441496653 0.690491 0.016785 -0.689880 0.216919 1441496653 0.690491 0.016785 -0.689880 0.216919 1441496653 0.690491 0.016785 -0.689880 0.216919 1441496653 0.690491 0.016785 -0.689880 0.216919 1441496653 0.690186 0.021057 -0.689941 0.217102 1441496653 0.690186 0.021057 -0.689941 0.217102 1441496653 0.690186 0.021057 -0.689941 0.217102 1441496653 0.690186 0.021057 -0.689941 0.217102 1441496653 0.690186 0.021057 -0.689941 0.217102 1441496653 0.690186 0.021057 -0.689941 0.217102 1441496653 0.690186 0.021057 -0.689941 0.217102 1441496653 
0.710754 -0.055969 -0.291931 0.637512 1441496656 0.691833 -0.125305 -0.184326 0.686768 1441496656 0.691833 -0.125305 -0.184326 0.686768 1441496656 0.691833 -0.125305 -0.184326 0.686768 1441496656 0.691833 -0.125305 -0.184326 0.686768 1441496656 0.691833 -0.125305 -0.184326 0.686768 1441496656 0.691833 -0.125305 -0.184326 0.686768 1441496656 0.657043 -0.192627 -0.068054 0.725586 1441496656 0.657043 -0.192627 -0.068054 0.725586 1441496656 0.657043 -0.192627 -0.068054 0.725586 1441496656 0.657043 -0.192627 -0.068054 0.725586 1441496656 0.657043 -0.192627 -0.068054 0.725586 1441496656 0.657043 -0.192627 -0.068054 0.725586 1441496657 0.605530 -0.254456 0.056702 0.751892 1441496657 0.605530 -0.254456 0.056702 0.751892 1441496657 0.605530 -0.254456 0.056702 0.751892 1441496657 0.605530 -0.254456 0.056702 0.751892 1441496657 0.605530 -0.254456 0.056702 0.751892 1441496657 0.605530 -0.254456 0.056702 0.751892 1441496657 0.544434 -0.301025 0.186890 0.760254 1441496657 0.544434 -0.301025 0.186890 0.760254 1441496657 0.544434 -0.301025 0.186890 0.760254 1441496657 0.544434 -0.301025 0.186890 0.760254 1441496657 0.544434 -0.301025 0.186890 0.760254 1441496657 0.544434 -0.301025 0.186890 0.760254 1441496657 0.480713 -0.336487 0.305359 0.749878 1441496657 0.480713 -0.336487 0.305359 0.749878 1441496657 0.480713 -0.336487 0.305359 0.749878 1441496657 0.480713 -0.336487 0.305359 0.749878 1441496657 0.480713 -0.336487 0.305359 0.749878 1441496657 0.480713 -0.336487 0.305359 0.749878 1441496657 0.406677 -0.376038 0.404663 0.727600 1441496657 0.406677 -0.376038 0.404663 0.727600 1441496657 0.406677 -0.376038 0.404663 0.727600 1441496657 0.406677 -0.376038 0.404663 0.727600 1441496657 0.406677 -0.376038 0.404663 0.727600 1441496657 0.406677 -0.376038 0.404663 0.727600 1441496657 0.406677 -0.376038 0.404663 0.727600 1441496657 0.342163 -0.385620 0.512695 0.686523 1441496657 0.342163 -0.385620 0.512695 0.686523 1441496657 0.342163 -0.385620 0.512695 0.686523 1441496657 0.342163 -0.385620 0.512695 0.686523 1441496657 0.342163 -0.385620 0.512695 0.686523 1441496657 0.342163 -0.385620 0.512695 0.686523 1441496657 0.277039 -0.387390 0.591248 0.650818 1441496657 0.277039 -0.387390 0.591248 0.650818 1441496657 0.277039 -0.387390 0.591248 0.650818 1441496657 0.277039 -0.387390 0.591248 0.650818 1441496657 0.277039 -0.387390 0.591248 0.650818 1441496657 0.277039 -0.387390 0.591248 0.650818 1441496657 0.277039 -0.387390 0.591248 0.650818 1441496657 0.228027 -0.383728 0.649719 0.615295 1441496657 0.228027 -0.383728 0.649719 0.615295 1441496657 0.228027 -0.383728 0.649719 0.615295 1441496657 0.228027 -0.383728 0.649719 0.615295 1441496657 0.228027 -0.383728 0.649719 0.615295 1441496657 0.228027 -0.383728 0.649719 0.615295 1441496657 0.193787 -0.385986 0.689697 0.581116 1441496657 0.193787 -0.385986 0.689697 0.581116 1441496657 0.193787 -0.385986 0.689697 0.581116 1441496657 0.193787 -0.385986 0.689697 0.581116 1441496657 0.193787 -0.385986 0.689697 0.581116 1441496657 0.193787 -0.385986 0.689697 0.581116 1441496657 0.173218 -0.400940 0.712158 0.549561 1441496657 0.173218 -0.400940 0.712158 0.549561 1441496657 0.173218 -0.400940 0.712158 0.549561 1441496657 0.173218 -0.400940 0.712158 0.549561 1441496657 0.173218 -0.400940 0.712158 0.549561 1441496657 0.173218 -0.400940 0.712158 0.549561 1441496657 0.159607 -0.429932 0.713867 0.529175 1441496657 0.159607 -0.429932 0.713867 0.529175 1441496657 0.159607 -0.429932 0.713867 0.529175 1441496657 0.159607 -0.429932 0.713867 0.529175 1441496657 0.159607 -0.429932 0.713867 0.529175 1441496657 0.159607 -0.429932 0.713867 0.529175 1441496657 0.159607 -0.429932 0.713867 0.529175 1441496657 0.148682 -0.465393 0.695923 0.526306 1441496657 0.148682 -0.465393 0.695923 0.526306 1441496657 0.148682 -0.465393 0.695923 0.526306 1441496657 0.148682 -0.465393 0.695923 0.526306 1441496657 0.148682 -0.465393 0.695923 0.526306 1441496657 0.148682 -0.465393 0.695923 0.526306 1441496657 0.145325 -0.497925 0.659607 0.543884 1441496657 0.145325 -0.497925 0.659607 0.543884 1441496657 0.145325 -0.497925 0.659607 0.543884 1441496657 0.145325 -0.497925 0.659607 0.543884 1441496657 0.145325 -0.497925 0.659607 0.543884 1441496657 0.145325 -0.497925 0.659607 0.543884 1441496657 0.163147 -0.524231 0.599976 0.581848 1441496657 0.163147 -0.524231 0.599976 0.581848 1441496657 0.163147 -0.524231 0.599976 0.581848 1441496657 0.163147 -0.524231 0.599976 0.581848 1441496657 0.163147 -0.524231 0.599976 0.581848 1441496657 0.163147 -0.524231 0.599976 0.581848 1441496657 0.163147 -0.524231 0.599976 0.581848 1441496657 0.212341 -0.536560 0.520203 0.629517 1441496657 0.212341 -0.536560 0.520203 0.629517 1441496657 0.212341 -0.536560 0.520203 0.629517 1441496657 0.212341 -0.536560 0.520203 0.629517 1441496657 0.212341 -0.536560 0.520203 0.629517 1441496657 0.212341 -0.536560 0.520203 0.629517 1441496657 0.288757 -0.525024 0.425964 0.677856 1441496657 0.288757 -0.525024 0.425964 0.677856 1441496657 0.288757 -0.525024 0.425964 0.677856 1441496657 0.288757 -0.525024 0.425964 0.677856 1441496657 0.288757 -0.525024 0.425964 0.677856 1441496657 0.288757 -0.525024 0.425964 0.677856 1441496657 0.378723 -0.485168 0.315491 0.722229 1441496657 0.378723 -0.485168 0.315491 0.722229 1441496657 0.378723 -0.485168 0.315491 0.722229 1441496657 0.378723 -0.485168 0.315491 0.722229 1441496657 0.378723 -0.485168 0.315491 0.722229 1441496657 0.474121 -0.411072 0.214172 0.748535 1441496657 0.474121 -0.411072 0.214172 0.748535 1441496657 0.474121 -0.411072 0.214172 0.748535 1441496657 0.474121 -0.411072 0.214172 0.748535 1441496657 0.474121 -0.411072 0.214172 0.748535 1441496657 0.474121 -0.411072 0.214172 0.748535 1441496657 0.474121 -0.411072 0.214172 0.748535 1441496657 0.559509 -0.314026 0.119751 0.757568 1441496657 0.559509 -0.314026 0.119751 0.757568 1441496657 0.559509 -0.314026 0.119751 0.757568 1441496657 0.559509 -0.314026 0.119751 0.757568 1441496657 0.559509 -0.314026 0.119751 0.757568 1441496657 0.559509 -0.314026 0.119751 0.757568 1441496657 0.624268 -0.218994 0.041504 0.748657 1441496658 0.624268 -0.218994 0.041504 0.748657 1441496658 0.624268 -0.218994 0.041504 0.748657 1441496658 0.624268 -0.218994 0.041504 0.748657 1441496658 0.624268 -0.218994 0.041504 0.748657 1441496658 0.624268 -0.218994 0.041504 0.748657 1441496658 0.624268 -0.218994 0.041504 0.748657 1441496658 0.666931 -0.150879 -0.031494 0.729004 1441496658 0.666931 -0.150879 -0.031494 0.729004 1441496658 0.666931 -0.150879 -0.031494 0.729004 1441496658 0.666931 -0.150879 -0.031494 0.729004 1441496658 0.666931 -0.150879 -0.031494 0.729004 1441496658 0.666931 -0.150879 -0.031494 0.729004 1441496658 0.692505 -0.100220 -0.078491 0.710022 1441496658 0.692505 -0.100220 -0.078491 0.710022 1441496658 0.692505 -0.100220 -0.078491 0.710022 1441496658 0.692505 -0.100220 -0.078491 0.710022 1441496658 0.692505 -0.100220 -0.078491 0.710022 1441496658 0.692505 -0.100220 -0.078491 0.710022 1441496658 0.696960 -0.078613 -0.083740 0.707825 1441496658 0.696960 -0.078613 -0.083740 0.707825 1441496658 0.696960 -0.078613 -0.083740 0.707825 1441496658 0.696960 -0.078613 -0.083740 0.707825 1441496658 0.696960 -0.078613 -0.083740 0.707825 1441496658 0.696960 -0.078613 -0.083740 0.707825 1441496658 0.687378 -0.091431 -0.060486 0.717896 1441496658 0.687378 -0.091431 -0.060486 0.717896 1441496658 0.687378 -0.091431 -0.060486 0.717896 1441496658 0.687378 -0.091431 -0.060486 0.717896 1441496658 0.687378 -0.091431 -0.060486 0.717896 1441496658 0.687378 -0.091431 -0.060486 0.717896 1441496658 0.665100 -0.125366 -0.014832 0.735962 1441496658 0.665100 -0.125366 -0.014832 0.735962 1441496658 0.665100 -0.125366 -0.014832 0.735962 1441496658 0.665100 -0.125366 -0.014832 0.735962 1441496658 0.665100 -0.125366 -0.014832 0.735962 1441496658 0.665100 -0.125366 -0.014832 0.735962 1441496658 0.665100 -0.125366 -0.014832 0.735962 1441496658 0.626343 -0.173523 0.053467 0.758057 1441496658 0.626343 -0.173523 0.053467 0.758057 1441496658 0.626343 -0.173523 0.053467 0.758057 1441496658 0.626343 -0.173523 0.053467 0.758057 1441496658 0.626343 -0.173523 0.053467 0.758057 1441496658 0.626343 -0.173523 0.053467 0.758057 1441496658 0.573181 -0.226257 0.142273 0.774536 1441496658 0.573181 -0.226257 0.142273 0.774536 1441496658 0.573181 -0.226257 0.142273 0.774536 1441496658 0.573181 -0.226257 0.142273 0.774536 1441496658 0.573181 -0.226257 0.142273 0.774536 1441496658 0.573181 -0.226257 0.142273 0.774536 1441496658 0.509460 -0.274658 0.246521 0.777283 1441496658 0.509460 -0.274658 0.246521 0.777283 1441496658 0.509460 -0.274658 0.246521 0.777283 1441496658 0.509460 -0.274658 0.246521 0.777283 1441496658 0.509460 -0.274658 0.246521 0.777283 1441496658 0.437805 -0.323486 0.348267 0.763123 1441496658 0.437805 -0.323486 0.348267 0.763123 1441496658 0.437805 -0.323486 0.348267 0.763123 1441496658 0.437805 -0.323486 0.348267 0.763123 1441496658 0.437805 -0.323486 0.348267 0.763123 1441496658 0.437805 -0.323486 0.348267 0.763123 1441496658 0.364197 -0.364746 0.443726 0.733032 1441496658 0.364197 -0.364746 0.443726 0.733032 1441496658 0.364197 -0.364746 0.443726 0.733032 1441496658 0.364197 -0.364746 0.443726 0.733032 1441496658 0.364197 -0.364746 0.443726 0.733032 1441496658 0.364197 -0.364746 0.443726 0.733032 1441496658 0.364197 -0.364746 0.443726 0.733032 1441496658 0.291626 -0.390930 0.539368 0.686462 1441496658 0.291626 -0.390930 0.539368 0.686462 1441496658 0.291626 -0.390930 0.539368 0.686462 1441496658 0.291626 -0.390930 0.539368 0.686462 1441496658 0.291626 -0.390930 0.539368 0.686462 1441496658 0.291626 -0.390930 0.539368 0.686462 1441496658 0.224976 -0.404663 0.614319 0.638855 1441496658 0.224976 -0.404663 0.614319 0.638855 1441496658 0.224976 -0.404663 0.614319 0.638855 1441496658 0.224976 -0.404663 0.614319 0.638855 1441496658 0.224976 -0.404663 0.614319 0.638855 1441496658 0.224976 -0.404663 0.614319 0.638855 1441496658 0.224976 -0.404663 0.614319 0.638855 1441496658 0.170166 -0.410583 0.671692 0.592590 1441496658 0.170166 -0.410583 0.671692 0.592590 1441496658 0.170166 -0.410583 0.671692 0.592590 1441496658 0.170166 -0.410583 0.671692 0.592590 1441496658 0.170166 -0.410583 0.671692 0.592590 1441496658 0.170166 -0.410583 0.671692 0.592590 1441496658 0.131836 -0.413513 0.708923 0.555908 1441496658 0.131836 -0.413513 0.708923 0.555908 1441496658 0.131836 -0.413513 0.708923 0.555908 1441496658 0.131836 -0.413513 0.708923 0.555908 1441496658 0.131836 -0.413513 0.708923 0.555908 1441496658 0.131836 -0.413513 0.708923 0.555908 1441496658 0.114502 -0.423340 0.726196 0.529419 1441496658 0.114502 -0.423340 0.726196 0.529419 1441496658 0.114502 -0.423340 0.726196 0.529419 1441496658 0.114502 -0.423340 0.726196 0.529419 1441496658 0.114502 -0.423340 0.726196 0.529419 1441496658 0.114502 -0.423340 0.726196 0.529419 1441496658 0.115051 -0.445862 0.721863 0.516541 1441496658 0.115051 -0.445862 0.721863 0.516541 1441496658 0.115051 -0.445862 0.721863 0.516541 1441496658 0.115051 -0.445862 0.721863 0.516541 1441496658 0.115051 -0.445862 0.721863 0.516541 1441496658 0.115051 -0.445862 0.721863 0.516541 1441496658 0.115051 -0.445862 0.721863 0.516541 1441496658 0.121460 -0.477112 0.696838 0.521545 1441496658 0.121460 -0.477112 0.696838 0.521545 1441496658 0.121460 -0.477112 0.696838 0.521545 1441496658 0.121460 -0.477112 0.696838 0.521545 1441496658 0.121460 -0.477112 0.696838 0.521545 1441496658 0.121460 -0.477112 0.696838 0.521545 1441496659 0.137939 -0.511780 0.649658 0.544922 1441496659 0.137939 -0.511780 0.649658 0.544922 1441496659 0.137939 -0.511780 0.649658 0.544922 1441496659 0.137939 -0.511780 0.649658 0.544922 1441496659 0.137939 -0.511780 0.649658 0.544922 1441496659 0.137939 -0.511780 0.649658 0.544922 1441496659 0.189087 -0.534180 0.583862 0.581360 1441496659 0.189087 -0.534180 0.583862 0.581360 1441496659 0.189087 -0.534180 0.583862 0.581360 1441496659 0.189087 -0.534180 0.583862 0.581360 1441496659 0.189087 -0.534180 0.583862 0.581360 1441496659 0.189087 -0.534180 0.583862 0.581360 1441496659 0.189087 -0.534180 0.583862 0.581360 1441496659 0.261963 -0.533447 0.496033 0.632996 1441496659 0.261963 -0.533447 0.496033 0.632996 1441496659 0.261963 -0.533447 0.496033 0.632996 1441496659 0.261963 -0.533447 0.496033 0.632996 1441496659 0.261963 -0.533447 0.496033 0.632996 1441496659 0.349731 -0.501526 0.394836 0.685730 1441496659 0.349731 -0.501526 0.394836 0.685730 1441496659 0.349731 -0.501526 0.394836 0.685730 1441496659 0.349731 -0.501526 0.394836 0.685730 1441496659 0.349731 -0.501526 0.394836 0.685730 1441496659 0.349731 -0.501526 0.394836 0.685730 1441496659 0.444519 -0.434143 0.278320 0.732361 1441496659 0.444519 -0.434143 0.278320 0.732361 1441496659 0.444519 -0.434143 0.278320 0.732361 1441496659 0.444519 -0.434143 0.278320 0.732361 1441496659 0.444519 -0.434143 0.278320 0.732361 1441496659 0.444519 -0.434143 0.278320 0.732361 1441496659 0.514648 -0.363770 0.166016 0.758423 1441496659 0.514648 -0.363770 0.166016 0.758423 1441496659 0.514648 -0.363770 0.166016 0.758423 1441496659 0.514648 -0.363770 0.166016 0.758423 1441496659 0.514648 -0.363770 0.166016 0.758423 1441496659 0.575928 -0.282654 0.067078 0.764099 1441496659 0.575928 -0.282654 0.067078 0.764099 1441496659 0.575928 -0.282654 0.067078 0.764099 1441496659 0.575928 -0.282654 0.067078 0.764099 1441496659 0.575928 -0.282654 0.067078 0.764099 1441496659 0.575928 -0.282654 0.067078 0.764099 1441496659 0.622864 -0.189636 -0.010193 0.758850 1441496659 0.622864 -0.189636 -0.010193 0.758850 1441496659 0.622864 -0.189636 -0.010193 0.758850 1441496659 0.622864 -0.189636 -0.010193 0.758850 1441496659 0.622864 -0.189636 -0.010193 0.758850 1441496659 0.622864 -0.189636 -0.010193 0.758850 1441496659 0.658875 -0.112671 -0.073242 0.740112 1441496659 0.658875 -0.112671 -0.073242 0.740112 1441496659 0.658875 -0.112671 -0.073242 0.740112 1441496659 0.658875 -0.112671 -0.073242 0.740112 1441496659 0.658875 -0.112671 -0.073242 0.740112 1441496659 0.658875 -0.112671 -0.073242 0.740112 1441496659 0.678589 -0.074585 -0.110291 0.722290 1441496659 0.678589 -0.074585 -0.110291 0.722290 1441496659 0.678589 -0.074585 -0.110291 0.722290 1441496659 0.678589 -0.074585 -0.110291 0.722290 1441496659 0.678589 -0.074585 -0.110291 0.722290 1441496659 0.678589 -0.074585 -0.110291 0.722290 1441496659 0.678955 -0.076111 -0.105896 0.722473 1441496659 0.678955 -0.076111 -0.105896 0.722473 1441496659 0.678955 -0.076111 -0.105896 0.722473 1441496659 0.678955 -0.076111 -0.105896 0.722473 1441496659 0.678955 -0.076111 -0.105896 0.722473 1441496659 0.678955 -0.076111 -0.105896 0.722473 1441496659 0.669189 -0.101685 -0.071411 0.732605 1441496659 0.669189 -0.101685 -0.071411 0.732605 1441496659 0.669189 -0.101685 -0.071411 0.732605 1441496659 0.669189 -0.101685 -0.071411 0.732605 1441496659 0.669189 -0.101685 -0.071411 0.732605 1441496659 0.669189 -0.101685 -0.071411 0.732605 1441496659 0.649109 -0.142883 -0.015991 0.746948 1441496659 0.649109 -0.142883 -0.015991 0.746948 1441496659 0.649109 -0.142883 -0.015991 0.746948 1441496659 0.649109 -0.142883 -0.015991 0.746948 1441496659 0.649109 -0.142883 -0.015991 0.746948 1441496659 0.649109 -0.142883 -0.015991 0.746948 1441496659 0.649109 -0.142883 -0.015991 0.746948 1441496659 0.617554 -0.191101 0.059692 0.760559 1441496659 0.617554 -0.191101 0.059692 0.760559 1441496659 0.617554 -0.191101 0.059692 0.760559 1441496659 0.617554 -0.191101 0.059692 0.760559 1441496659 0.617554 -0.191101 0.059692 0.760559 1441496659 0.617554 -0.191101 0.059692 0.760559 1441496659 0.572754 -0.241882 0.152466 0.768188 1441496659 0.572754 -0.241882 0.152466 0.768188 1441496659 0.572754 -0.241882 0.152466 0.768188 1441496659 0.572754 -0.241882 0.152466 0.768188 1441496659 0.572754 -0.241882 0.152466 0.768188 1441496659 0.572754 -0.241882 0.152466 0.768188 1441496659 0.513306 -0.293518 0.254944 0.765076 1441496659 0.513306 -0.293518 0.254944 0.765076 1441496659 0.513306 -0.293518 0.254944 0.765076 1441496659 0.513306 -0.293518 0.254944 0.765076 1441496659 0.513306 -0.293518 0.254944 0.765076 1441496659 0.513306 -0.293518 0.254944 0.765076 1441496659 0.513306 -0.293518 0.254944 0.765076 1441496659 0.441162 -0.345276 0.356323 0.747742 1441496659 0.441162 -0.345276 0.356323 0.747742 1441496659 0.441162 -0.345276 0.356323 0.747742 1441496659 0.441162 -0.345276 0.356323 0.747742 1441496659 0.441162 -0.345276 0.356323 0.747742 1441496659 0.441162 -0.345276 0.356323 0.747742 1441496659 0.368530 -0.386047 0.445251 0.718933 1441496659 0.368530 -0.386047 0.445251 0.718933 1441496659 0.368530 -0.386047 0.445251 0.718933 1441496659 0.368530 -0.386047 0.445251 0.718933 1441496659 0.368530 -0.386047 0.445251 0.718933 1441496659 0.368530 -0.386047 0.445251 0.718933 1441496659 0.368530 -0.386047 0.445251 0.718933 1441496659 0.297607 -0.413330 0.536987 0.672424 1441496660 0.297607 -0.413330 0.536987 0.672424 1441496660 0.297607 -0.413330 0.536987 0.672424 1441496660 0.297607 -0.413330 0.536987 0.672424 1441496660 0.297607 -0.413330 0.536987 0.672424 1441496660 0.297607 -0.413330 0.536987 0.672424 1441496660 0.223022 -0.424927 0.617920 0.622742 1441496660 0.223022 -0.424927 0.617920 0.622742 1441496660 0.223022 -0.424927 0.617920 0.622742 1441496660 0.223022 -0.424927 0.617920 0.622742 1441496660 0.223022 -0.424927 0.617920 0.622742 1441496660 0.223022 -0.424927 0.617920 0.622742 1441496660 0.223022 -0.424927 0.617920 0.622742 1441496660 0.143982 -0.430359 0.674622 0.582153 1441496660 0.143982 -0.430359 0.674622 0.582153 1441496660 0.143982 -0.430359 0.674622 0.582153 1441496660 0.143982 -0.430359 0.674622 0.582153 1441496660 0.143982 -0.430359 0.674622 0.582153 1441496660 0.143982 -0.430359 0.674622 0.582153 1441496660 0.075378 -0.430603 0.708801 0.553650 1441496660 0.075378 -0.430603 0.708801 0.553650 1441496660 0.075378 -0.430603 0.708801 0.553650 1441496660 0.075378 -0.430603 0.708801 0.553650 1441496660 0.075378 -0.430603 0.708801 0.553650 1441496660 0.075378 -0.430603 0.708801 0.553650 1441496660 0.050232 -0.438965 0.717468 0.538513 1441496660 0.050232 -0.438965 0.717468 0.538513 1441496660 0.050232 -0.438965 0.717468 0.538513 1441496660 0.050232 -0.438965 0.717468 0.538513 1441496660 0.050232 -0.438965 0.717468 0.538513 1441496660 0.050232 -0.438965 0.717468 0.538513 1441496660 0.067017 -0.465149 0.697388 0.541016 1441496660 0.067017 -0.465149 0.697388 0.541016 1441496660 0.067017 -0.465149 0.697388 0.541016 1441496660 0.067017 -0.465149 0.697388 0.541016 1441496660 0.067017 -0.465149 0.697388 0.541016 1441496660 0.067017 -0.465149 0.697388 0.541016 1441496660 0.098511 -0.492188 0.655640 0.564087 1441496660 0.098511 -0.492188 0.655640 0.564087 1441496660 0.098511 -0.492188 0.655640 0.564087 1441496660 0.098511 -0.492188 0.655640 0.564087 1441496660 0.098511 -0.492188 0.655640 0.564087 1441496660 0.098511 -0.492188 0.655640 0.564087 1441496660 0.098511 -0.492188 0.655640 0.564087 1441496660 0.138000 -0.509827 0.593933 0.606812 1441496660 0.138000 -0.509827 0.593933 0.606812 1441496660 0.138000 -0.509827 0.593933 0.606812 1441496660 0.138000 -0.509827 0.593933 0.606812 1441496660 0.138000 -0.509827 0.593933 0.606812 1441496660 0.138000 -0.509827 0.593933 0.606812 1441496660 0.201050 -0.510376 0.515381 0.658325 1441496660 0.201050 -0.510376 0.515381 0.658325 1441496660 0.201050 -0.510376 0.515381 0.658325 1441496660 0.201050 -0.510376 0.515381 0.658325 1441496660 0.201050 -0.510376 0.515381 0.658325 1441496660 0.201050 -0.510376 0.515381 0.658325 1441496660 0.286560 -0.490417 0.416809 0.709656 1441496660 0.286560 -0.490417 0.416809 0.709656 1441496660 0.286560 -0.490417 0.416809 0.709656 1441496660 0.286560 -0.490417 0.416809 0.709656 1441496660 0.286560 -0.490417 0.416809 0.709656 1441496660 0.286560 -0.490417 0.416809 0.709656 1441496660 0.286560 -0.490417 0.416809 0.709656 1441496660 0.391174 -0.436279 0.308289 0.749329 1441496660 0.391174 -0.436279 0.308289 0.749329 1441496660 0.391174 -0.436279 0.308289 0.749329 1441496660 0.391174 -0.436279 0.308289 0.749329 1441496660 0.391174 -0.436279 0.308289 0.749329 1441496660 0.391174 -0.436279 0.308289 0.749329 1441496660 0.502930 -0.337463 0.187561 0.773254 1441496660 0.502930 -0.337463 0.187561 0.773254 1441496660 0.502930 -0.337463 0.187561 0.773254 1441496660 0.502930 -0.337463 0.187561 0.773254 1441496660 0.502930 -0.337463 0.187561 0.773254 1441496660 0.502930 -0.337463 0.187561 0.773254 1441496660 0.608154 -0.193909 0.084778 0.765015 1441496660 0.608154 -0.193909 0.084778 0.765015 1441496660 0.608154 -0.193909 0.084778 0.765015 1441496660 0.608154 -0.193909 0.084778 0.765015 1441496660 0.608154 -0.193909 0.084778 0.765015 1441496660 0.608154 -0.193909 0.084778 0.765015 1441496660 0.663147 -0.082947 0.000183 0.743835 1441496660 0.663147 -0.082947 0.000183 0.743835 1441496660 0.663147 -0.082947 0.000183 0.743835 1441496660 0.663147 -0.082947 0.000183 0.743835 1441496660 0.663147 -0.082947 0.000183 0.743835 1441496660 0.663147 -0.082947 0.000183 0.743835 1441496660 0.663147 -0.082947 0.000183 0.743835 1441496660 0.688354 -0.045654 -0.089233 0.718323 1441496660 0.688354 -0.045654 -0.089233 0.718323 1441496660 0.688354 -0.045654 -0.089233 0.718323 1441496660 0.688354 -0.045654 -0.089233 0.718323 1441496660 0.688354 -0.045654 -0.089233 0.718323 1441496660 0.688354 -0.045654 -0.089233 0.718323 1441496660 0.697876 -0.014526 -0.123962 0.705200 1441496660 0.697876 -0.014526 -0.123962 0.705200 1441496660 0.697876 -0.014526 -0.123962 0.705200 1441496660 0.697876 -0.014526 -0.123962 0.705200 1441496660 0.697876 -0.014526 -0.123962 0.705200 1441496660 0.697876 -0.014526 -0.123962 0.705200 1441496660 0.697388 -0.014038 -0.125122 0.705505 1441496660 0.697388 -0.014038 -0.125122 0.705505 1441496660 0.697388 -0.014038 -0.125122 0.705505 1441496660 0.697388 -0.014038 -0.125122 0.705505 1441496660 0.697388 -0.014038 -0.125122 0.705505 1441496660 0.697388 -0.014038 -0.125122 0.705505 1441496660 0.691772 -0.039063 -0.102600 0.713684 1441496660 0.691772 -0.039063 -0.102600 0.713684 1441496660 0.691772 -0.039063 -0.102600 0.713684 1441496660 0.691772 -0.039063 -0.102600 0.713684 1441496660 0.691772 -0.039063 -0.102600 0.713684 1441496660 0.691772 -0.039063 -0.102600 0.713684 1441496660 0.691772 -0.039063 -0.102600 0.713684 1441496660 0.675049 -0.086914 -0.060608 0.730103 1441496660 0.675049 -0.086914 -0.060608 0.730103 1441496660 0.675049 -0.086914 -0.060608 0.730103 1441496661 0.675049 -0.086914 -0.060608 0.730103 1441496661 0.675049 -0.086914 -0.060608 0.730103 1441496661 0.675049 -0.086914 -0.060608 0.730103 1441496661 0.642517 -0.152283 -0.001465 0.750977 1441496661 0.642517 -0.152283 -0.001465 0.750977 1441496661 0.642517 -0.152283 -0.001465 0.750977 1441496661 0.642517 -0.152283 -0.001465 0.750977 1441496661 0.642517 -0.152283 -0.001465 0.750977 1441496661 0.642517 -0.152283 -0.001465 0.750977 1441496661 0.592712 -0.227051 0.074036 0.769165 1441496661 0.592712 -0.227051 0.074036 0.769165 1441496661 0.592712 -0.227051 0.074036 0.769165 1441496661 0.592712 -0.227051 0.074036 0.769165 1441496661 0.592712 -0.227051 0.074036 0.769165 1441496661 0.592712 -0.227051 0.074036 0.769165 1441496661 0.592712 -0.227051 0.074036 0.769165 1441496661 0.529724 -0.295044 0.170593 0.776672 1441496661 0.529724 -0.295044 0.170593 0.776672 1441496661 0.529724 -0.295044 0.170593 0.776672 1441496661 0.529724 -0.295044 0.170593 0.776672 1441496661 0.529724 -0.295044 0.170593 0.776672 1441496661 0.529724 -0.295044 0.170593 0.776672 1441496661 0.460083 -0.353821 0.274963 0.766479 1441496661 0.460083 -0.353821 0.274963 0.766479 1441496661 0.460083 -0.353821 0.274963 0.766479 1441496661 0.460083 -0.353821 0.274963 0.766479 1441496661 0.460083 -0.353821 0.274963 0.766479 1441496661 0.460083 -0.353821 0.274963 0.766479 1441496661 0.460083 -0.353821 0.274963 0.766479 1441496661 0.383423 -0.405334 0.369751 0.742920 1441496661 0.383423 -0.405334 0.369751 0.742920 1441496661 0.383423 -0.405334 0.369751 0.742920 1441496661 0.383423 -0.405334 0.369751 0.742920 1441496661 0.383423 -0.405334 0.369751 0.742920 1441496661 0.383423 -0.405334 0.369751 0.742920 1441496661 0.383423 -0.405334 0.369751 0.742920 1441496661 0.304016 -0.445496 0.460815 0.704773 1441496661 0.304016 -0.445496 0.460815 0.704773 1441496661 0.304016 -0.445496 0.460815 0.704773 1441496661 0.304016 -0.445496 0.460815 0.704773 1441496661 0.304016 -0.445496 0.460815 0.704773 1441496661 0.304016 -0.445496 0.460815 0.704773 1441496661 0.224670 -0.464905 0.555481 0.651733 1441496661 0.224670 -0.464905 0.555481 0.651733 1441496661 0.224670 -0.464905 0.555481 0.651733 1441496661 0.224670 -0.464905 0.555481 0.651733 1441496661 0.224670 -0.464905 0.555481 0.651733 1441496661 0.224670 -0.464905 0.555481 0.651733 1441496661 0.152649 -0.473022 0.629761 0.596863 1441496661 0.152649 -0.473022 0.629761 0.596863 1441496661 0.152649 -0.473022 0.629761 0.596863 1441496661 0.152649 -0.473022 0.629761 0.596863 1441496661 0.152649 -0.473022 0.629761 0.596863 1441496661 0.152649 -0.473022 0.629761 0.596863 1441496661 0.103149 -0.477417 0.672913 0.555420 1441496661 0.103149 -0.477417 0.672913 0.555420 1441496661 0.103149 -0.477417 0.672913 0.555420 1441496661 0.103149 -0.477417 0.672913 0.555420 1441496661 0.103149 -0.477417 0.672913 0.555420 1441496661 0.103149 -0.477417 0.672913 0.555420 1441496661 0.099548 -0.488770 0.682190 0.534607 1441496661 0.099548 -0.488770 0.682190 0.534607 1441496661 0.099548 -0.488770 0.682190 0.534607 1441496661 0.099548 -0.488770 0.682190 0.534607 1441496661 0.099548 -0.488770 0.682190 0.534607 1441496661 0.099548 -0.488770 0.682190 0.534607 1441496661 0.099548 -0.488770 0.682190 0.534607 1441496661 0.118896 -0.506348 0.663940 0.537170 1441496661 0.118896 -0.506348 0.663940 0.537170 1441496661 0.118896 -0.506348 0.663940 0.537170 1441496661 0.118896 -0.506348 0.663940 0.537170 1441496661 0.118896 -0.506348 0.663940 0.537170 1441496661 0.118896 -0.506348 0.663940 0.537170 1441496661 0.149475 -0.518005 0.633667 0.554749 1441496661 0.149475 -0.518005 0.633667 0.554749 1441496661 0.149475 -0.518005 0.633667 0.554749 1441496661 0.149475 -0.518005 0.633667 0.554749 1441496661 0.149475 -0.518005 0.633667 0.554749 1441496661 0.149475 -0.518005 0.633667 0.554749 1441496661 0.198242 -0.519958 0.590332 0.584656 1441496661 0.198242 -0.519958 0.590332 0.584656 1441496661 0.198242 -0.519958 0.590332 0.584656 1441496661 0.198242 -0.519958 0.590332 0.584656 1441496661 0.198242 -0.519958 0.590332 0.584656 1441496661 0.198242 -0.519958 0.590332 0.584656 1441496661 0.198242 -0.519958 0.590332 0.584656 1441496661 0.264465 -0.510193 0.525452 0.627380 1441496661 0.264465 -0.510193 0.525452 0.627380 1441496661 0.264465 -0.510193 0.525452 0.627380 1441496661 0.264465 -0.510193 0.525452 0.627380 1441496661 0.264465 -0.510193 0.525452 0.627380 1441496661 0.264465 -0.510193 0.525452 0.627380 1441496661 0.264465 -0.510193 0.525452 0.627380 1441496661 0.343079 -0.483521 0.442261 0.672913 1441496661 0.343079 -0.483521 0.442261 0.672913 1441496661 0.343079 -0.483521 0.442261 0.672913 1441496661 0.343079 -0.483521 0.442261 0.672913 1441496661 0.343079 -0.483521 0.442261 0.672913 1441496661 0.343079 -0.483521 0.442261 0.672913 1441496661 0.430786 -0.432495 0.346619 0.712158 1441496661 0.430786 -0.432495 0.346619 0.712158 1441496661 0.430786 -0.432495 0.346619 0.712158 1441496661 0.430786 -0.432495 0.346619 0.712158 1441496661 0.430786 -0.432495 0.346619 0.712158 1441496661 0.430786 -0.432495 0.346619 0.712158 1441496661 0.521301 -0.357788 0.216003 0.744019 1441496661 0.521301 -0.357788 0.216003 0.744019 1441496661 0.521301 -0.357788 0.216003 0.744019 1441496661 0.521301 -0.357788 0.216003 0.744019 1441496661 0.521301 -0.357788 0.216003 0.744019 1441496661 0.521301 -0.357788 0.216003 0.744019 1441496661 0.521301 -0.357788 0.216003 0.744019 1441496661 0.615417 -0.233582 0.100769 0.745972 1441496661 0.615417 -0.233582 0.100769 0.745972 1441496661 0.615417 -0.233582 0.100769 0.745972 1441496662 0.615417 -0.233582 0.100769 0.745972 1441496662 0.615417 -0.233582 0.100769 0.745972 1441496662 0.615417 -0.233582 0.100769 0.745972 1441496662 0.688965 -0.100281 0.019592 0.717529 1441496662 0.688965 -0.100281 0.019592 0.717529 1441496662 0.688965 -0.100281 0.019592 0.717529 1441496662 0.688965 -0.100281 0.019592 0.717529 1441496662 0.688965 -0.100281 0.019592 0.717529 1441496662 0.688965 -0.100281 0.019592 0.717529 1441496662 0.712646 -0.069824 -0.073425 0.694153 1441496662 0.712646 -0.069824 -0.073425 0.694153 1441496662 0.712646 -0.069824 -0.073425 0.694153 1441496662 0.712646 -0.069824 -0.073425 0.694153 1441496662 0.712646 -0.069824 -0.073425 0.694153 1441496662 0.712646 -0.069824 -0.073425 0.694153 1441496662 0.716492 -0.038025 -0.093628 0.690186 1441496662 0.716492 -0.038025 -0.093628 0.690186 1441496662 0.716492 -0.038025 -0.093628 0.690186 1441496662 0.716492 -0.038025 -0.093628 0.690186 1441496662 0.716492 -0.038025 -0.093628 0.690186 1441496662 0.716492 -0.038025 -0.093628 0.690186 1441496662 0.719849 -0.022217 -0.086243 0.688293 1441496662 0.719849 -0.022217 -0.086243 0.688293 1441496662 0.719849 -0.022217 -0.086243 0.688293 1441496662 0.719849 -0.022217 -0.086243 0.688293 1441496662
[truncated: 203,866 more chars]
