# Supplementary material for: Quaternion-Based Gesture Recognition Using Wireless Wearable Motion Capture Sensors
Source: Sensors (Basel). 2016 Apr 28;16(5):605. doi: 10.3390/s16050605 (PMC4883296; doi:10.3390/s16050605)
Supplement: Supplementary file 1 [file sensors-16-00605-s001.zip › MultiSensorGestureData/P1/3. Throw/Training16.txt]

0.842957 -0.055359 -0.507324 0.170166 1441496552 0.863586 -0.121338 -0.445129 0.203430 1441496552 0.863586 -0.121338 -0.445129 0.203430 1441496552 0.863586 -0.121338 -0.445129 0.203430 1441496553 0.863586 -0.121338 -0.445129 0.203430 1441496553 0.863586 -0.121338 -0.445129 0.203430 1441496553 0.863586 -0.121338 -0.445129 0.203430 1441496553 0.876282 -0.187195 -0.373108 0.240417 1441496553 0.876282 -0.187195 -0.373108 0.240417 1441496553 0.876282 -0.187195 -0.373108 0.240417 1441496553 0.876282 -0.187195 -0.373108 0.240417 1441496553 0.876282 -0.187195 -0.373108 0.240417 1441496553 0.876282 -0.187195 -0.373108 0.240417 1441496553 0.882202 -0.241577 -0.293579 0.277588 1441496553 0.882202 -0.241577 -0.293579 0.277588 1441496553 0.882202 -0.241577 -0.293579 0.277588 1441496553 0.882202 -0.241577 -0.293579 0.277588 1441496553 0.882202 -0.241577 -0.293579 0.277588 1441496553 0.882202 -0.241577 -0.293579 0.277588 1441496553 0.876709 -0.298462 -0.218872 0.307190 1441496553 0.876709 -0.298462 -0.218872 0.307190 1441496553 0.876709 -0.298462 -0.218872 0.307190 1441496553 0.876709 -0.298462 -0.218872 0.307190 1441496553 0.876709 -0.298462 -0.218872 0.307190 1441496553 0.876709 -0.298462 -0.218872 0.307190 1441496553 0.862366 -0.351501 -0.149353 0.332336 1441496553 0.862366 -0.351501 -0.149353 0.332336 1441496553 0.862366 -0.351501 -0.149353 0.332336 1441496553 0.862366 -0.351501 -0.149353 0.332336 1441496553 0.847656 -0.386353 -0.089844 0.352234 1441496553 0.847656 -0.386353 -0.089844 0.352234 1441496553 0.847656 -0.386353 -0.089844 0.352234 1441496553 0.847656 -0.386353 -0.089844 0.352234 1441496553 0.847656 -0.386353 -0.089844 0.352234 1441496553 0.847656 -0.386353 -0.089844 0.352234 1441496553 0.847656 -0.386353 -0.089844 0.352234 1441496553 0.847656 -0.386353 -0.089844 0.352234 1441496553 0.830078 -0.423401 -0.043823 0.360168 1441496553 0.830078 -0.423401 -0.043823 0.360168 1441496553 0.830078 -0.423401 -0.043823 0.360168 1441496553 0.830078 -0.423401 -0.043823 0.360168 1441496553 0.830078 -0.423401 -0.043823 0.360168 1441496553 0.830078 -0.423401 -0.043823 0.360168 1441496553 0.816528 -0.457153 -0.006409 0.352417 1441496553 0.816528 -0.457153 -0.006409 0.352417 1441496553 0.816528 -0.457153 -0.006409 0.352417 1441496553 0.816528 -0.457153 -0.006409 0.352417 1441496553 0.816528 -0.457153 -0.006409 0.352417 1441496553 0.816528 -0.457153 -0.006409 0.352417 1441496553 0.801270 -0.498047 0.006836 0.331360 1441496553 0.801270 -0.498047 0.006836 0.331360 1441496553 0.801270 -0.498047 0.006836 0.331360 1441496553 0.801270 -0.498047 0.006836 0.331360 1441496553 0.801270 -0.498047 0.006836 0.331360 1441496553 0.801270 -0.498047 0.006836 0.331360 1441496553 0.776917 -0.555603 0.006714 0.295959 1441496553 0.776917 -0.555603 0.006714 0.295959 1441496553 0.776917 -0.555603 0.006714 0.295959 1441496553 0.776917 -0.555603 0.006714 0.295959 1441496553 0.776917 -0.555603 0.006714 0.295959 1441496553 0.776917 -0.555603 0.006714 0.295959 1441496553 0.745239 -0.613098 0.002136 0.262085 1441496553 0.745239 -0.613098 0.002136 0.262085 1441496553 0.745239 -0.613098 0.002136 0.262085 1441496553 0.745239 -0.613098 0.002136 0.262085 1441496553 0.745239 -0.613098 0.002136 0.262085 1441496553 0.745239 -0.613098 0.002136 0.262085 1441496553 0.710632 -0.660828 -0.008850 0.241333 1441496553 0.710632 -0.660828 -0.008850 0.241333 1441496553 0.710632 -0.660828 -0.008850 0.241333 1441496553 0.710632 -0.660828 -0.008850 0.241333 1441496553 0.710632 -0.660828 -0.008850 0.241333 1441496553 0.710632 -0.660828 -0.008850 0.241333 1441496553 0.678955 -0.690857 -0.021851 0.247437 1441496553 0.678955 -0.690857 -0.021851 0.247437 1441496553 0.678955 -0.690857 -0.021851 0.247437 1441496553 0.678955 -0.690857 -0.021851 0.247437 1441496553 0.678955 -0.690857 -0.021851 0.247437 1441496553 0.678955 -0.690857 -0.021851 0.247437 1441496553 0.661438 -0.692627 -0.039246 0.284912 1441496553 0.661438 -0.692627 -0.039246 0.284912 1441496553 0.661438 -0.692627 -0.039246 0.284912 1441496553 0.661438 -0.692627 -0.039246 0.284912 1441496553 0.661438 -0.692627 -0.039246 0.284912 1441496553 0.661438 -0.692627 -0.039246 0.284912 1441496553 0.658752 -0.665955 -0.059387 0.344971 1441496553 0.658752 -0.665955 -0.059387 0.344971 1441496553 0.658752 -0.665955 -0.059387 0.344971 1441496553 0.658752 -0.665955 -0.059387 0.344971 1441496553 0.658752 -0.665955 -0.059387 0.344971 1441496553 0.658752 -0.665955 -0.059387 0.344971 1441496553 0.667114 -0.613770 -0.077393 0.414978 1441496553 0.667114 -0.613770 -0.077393 0.414978 1441496553 0.667114 -0.613770 -0.077393 0.414978 1441496553 0.667114 -0.613770 -0.077393 0.414978 1441496553 0.667114 -0.613770 -0.077393 0.414978 1441496553 0.667114 -0.613770 -0.077393 0.414978 1441496553 0.677551 -0.552002 -0.090698 0.477478 1441496553 0.677551 -0.552002 -0.090698 0.477478 1441496553 0.677551 -0.552002 -0.090698 0.477478 1441496553 0.677551 -0.552002 -0.090698 0.477478 1441496553 0.677551 -0.552002 -0.090698 0.477478 1441496553 0.677551 -0.552002 -0.090698 0.477478 1441496553 0.686890 -0.503296 -0.095947 0.515381 1441496553 0.686890 -0.503296 -0.095947 0.515381 1441496553 0.686890 -0.503296 -0.095947 0.515381 1441496553 0.686890 -0.503296 -0.095947 0.515381 1441496553 0.692627 -0.482300 -0.082214 0.529968 1441496553 0.692627 -0.482300 -0.082214 0.529968 1441496553 0.692627 -0.482300 -0.082214 0.529968 1441496553 0.692627 -0.482300 -0.082214 0.529968 1441496553 0.692627 -0.482300 -0.082214 0.529968 1441496553 0.692627 -0.482300 -0.082214 0.529968 1441496553 0.696838 -0.472778 -0.080261 0.533325 1441496554 0.696838 -0.472778 -0.080261 0.533325 1441496554 0.696838 -0.472778 -0.080261 0.533325 1441496554 0.696838 -0.472778 -0.080261 0.533325 1441496554 0.696838 -0.472778 -0.080261 0.533325 1441496554 0.696838 -0.472778 -0.080261 0.533325 1441496554 0.696838 -0.472778 -0.080261 0.533325 1441496554 0.696838 -0.472778 -0.080261 0.533325 1441496554 0.731750 -0.410706 -0.046021 0.541931 1441496554 0.731750 -0.410706 -0.046021 0.541931 1441496554 0.731750 -0.410706 -0.046021 0.541931 1441496554 0.731750 -0.410706 -0.046021 0.541931 1441496554 0.748474 -0.370972 -0.034546 0.548584 1441496554 0.748474 -0.370972 -0.034546 0.548584 1441496554 0.748474 -0.370972 -0.034546 0.548584 1441496554 0.748474 -0.370972 -0.034546 0.548584 1441496554 0.748474 -0.370972 -0.034546 0.548584 1441496554 0.748474 -0.370972 -0.034546 0.548584 1441496554 0.744019 -0.384521 -0.052795 0.543823 1441496554 0.744019 -0.384521 -0.052795 0.543823 1441496554 0.744019 -0.384521 -0.052795 0.543823 1441496554 0.744019 -0.384521 -0.052795 0.543823 1441496554 0.744019 -0.384521 -0.052795 0.543823 1441496554 0.744019 -0.384521 -0.052795 0.543823 1441496554 0.751892 -0.377869 -0.055115 0.537415 1441496554 0.751892 -0.377869 -0.055115 0.537415 1441496554 0.751892 -0.377869 -0.055115 0.537415 1441496554 0.751892 -0.377869 -0.055115 0.537415 1441496554 0.751892 -0.377869 -0.055115 0.537415 1441496554 0.751892 -0.377869 -0.055115 0.537415 1441496554 0.758606 -0.375061 -0.049988 0.530396 1441496554 0.758606 -0.375061 -0.049988 0.530396 1441496554 0.758606 -0.375061 -0.049988 0.530396 1441496554 0.758606 -0.375061 -0.049988 0.530396 1441496554 0.762024 -0.385315 -0.046265 0.518311 1441496554 0.762024 -0.385315 -0.046265 0.518311 1441496554 0.762024 -0.385315 -0.046265 0.518311 1441496554 0.762024 -0.385315 -0.046265 0.518311 1441496554 0.762024 -0.385315 -0.046265 0.518311 1441496554 0.762024 -0.385315 -0.046265 0.518311 1441496554 0.769592 -0.390869 -0.037415 0.503418 1441496554 0.769592 -0.390869 -0.037415 0.503418 1441496554 0.769592 -0.390869 -0.037415 0.503418 1441496554 0.769592 -0.390869 -0.037415 0.503418 1441496554 0.769592 -0.390869 -0.037415 0.503418 1441496554 0.769592 -0.390869 -0.037415 0.503418 1441496554 0.779114 -0.395264 -0.029663 0.485596 1441496554 0.779114 -0.395264 -0.029663 0.485596 1441496554 0.779114 -0.395264 -0.029663 0.485596 1441496554 0.779114 -0.395264 -0.029663 0.485596 1441496554 0.779114 -0.395264 -0.029663 0.485596 1441496554 0.779114 -0.395264 -0.029663 0.485596 1441496554 0.782471 -0.414001 -0.026489 0.464294 1441496554 0.782471 -0.414001 -0.026489 0.464294 1441496554 0.787720 -0.430115 -0.021240 0.440430 1441496554 0.787720 -0.430115 -0.021240 0.440430 1441496554 0.787720 -0.430115 -0.021240 0.440430 1441496554 0.787720 -0.430115 -0.021240 0.440430 1441496554 0.787720 -0.430115 -0.021240 0.440430 1441496554 0.787720 -0.430115 -0.021240 0.440430 1441496554 0.787720 -0.430115 -0.021240 0.440430 1441496554 0.787720 -0.430115 -0.021240 0.440430 1441496554 0.794861 -0.443176 -0.019836 0.413879 1441496554 0.794861 -0.443176 -0.019836 0.413879 1441496554 0.794861 -0.443176 -0.019836 0.413879 1441496554 0.794861 -0.443176 -0.019836 0.413879 1441496554 0.802673 -0.459900 -0.020630 0.379089 1441496554 0.802673 -0.459900 -0.020630 0.379089 1441496554 0.802673 -0.459900 -0.020630 0.379089 1441496554 0.802673 -0.459900 -0.020630 0.379089 1441496554 0.802673 -0.459900 -0.020630 0.379089 1441496554 0.802673 -0.459900 -0.020630 0.379089 1441496554 0.805664 -0.490662 -0.027405 0.330688 1441496554 0.805664 -0.490662 -0.027405 0.330688 1441496554 0.805664 -0.490662 -0.027405 0.330688 1441496554 0.805664 -0.490662 -0.027405 0.330688 1441496554 0.805664 -0.490662 -0.027405 0.330688 1441496554 0.803101 -0.529114 -0.038208 0.271240 1441496554 0.803101 -0.529114 -0.038208 0.271240 1441496554 0.803101 -0.529114 -0.038208 0.271240 1441496554 0.803101 -0.529114 -0.038208 0.271240 1441496554 0.803101 -0.529114 -0.038208 0.271240 1441496554 0.803101 -0.529114 -0.038208 0.271240 1441496554 0.803101 -0.529114 -0.038208 0.271240 1441496554 0.787598 -0.578308 -0.049194 0.206909 1441496554 0.787598 -0.578308 -0.049194 0.206909 1441496554 0.787598 -0.578308 -0.049194 0.206909 1441496554 0.787598 -0.578308 -0.049194 0.206909 1441496554 0.787598 -0.578308 -0.049194 0.206909 1441496554 0.787598 -0.578308 -0.049194 0.206909 1441496554 0.755676 -0.634949 -0.053772 0.151245 1441496554 0.755676 -0.634949 -0.053772 0.151245 1441496554 0.755676 -0.634949 -0.053772 0.151245 1441496554 0.755676 -0.634949 -0.053772 0.151245 1441496554 0.755676 -0.634949 -0.053772 0.151245 1441496554 0.755676 -0.634949 -0.053772 0.151245 1441496554 0.727234 -0.674683 -0.046570 0.117493 1441496554 0.727234 -0.674683 -0.046570 0.117493 1441496554 0.727234 -0.674683 -0.046570 0.117493 1441496554 0.727234 -0.674683 -0.046570 0.117493 1441496554 0.727234 -0.674683 -0.046570 0.117493 1441496554 0.727234 -0.674683 -0.046570 0.117493 1441496554 0.727234 -0.674683 -0.046570 0.117493 1441496554 0.701050 -0.704590 -0.039795 0.102539 1441496555 0.701050 -0.704590 -0.039795 0.102539 1441496555 0.701050 -0.704590 -0.039795 0.102539 1441496555 0.701050 -0.704590 -0.039795 0.102539 1441496555 0.701050 -0.704590 -0.039795 0.102539 1441496555 0.701050 -0.704590 -0.039795 0.102539 1441496555 0.677917 -0.727234 -0.037048 0.100891 1441496555 0.677917 -0.727234 -0.037048 0.100891 1441496555 0.677917 -0.727234 -0.037048 0.100891 1441496555 0.677917 -0.727234 -0.037048 0.100891 1441496555 0.677917 -0.727234 -0.037048 0.100891 1441496555 0.663391 -0.738342 -0.040344 0.114929 1441496555 0.663391 -0.738342 -0.040344 0.114929 1441496555 0.663391 -0.738342 -0.040344 0.114929 1441496555 0.663391 -0.738342 -0.040344 0.114929 1441496555 0.663391 -0.738342 -0.040344 0.114929 1441496555 0.663391 -0.738342 -0.040344 0.114929 1441496555 0.663391 -0.738342 -0.040344 0.114929 1441496555 0.657227 -0.738037 -0.051270 0.144104 1441496555 0.657227 -0.738037 -0.051270 0.144104 1441496555 0.657227 -0.738037 -0.051270 0.144104 1441496555 0.657227 -0.738037 -0.051270 0.144104 1441496555 0.657227 -0.738037 -0.051270 0.144104 1441496555 0.657227 -0.738037 -0.051270 0.144104 1441496555 0.659729 -0.725037 -0.069092 0.185303 1441496555 0.659729 -0.725037 -0.069092 0.185303 1441496555 0.659729 -0.725037 -0.069092 0.185303 1441496555 0.659729 -0.725037 -0.069092 0.185303 1441496555 0.659729 -0.725037 -0.069092 0.185303 1441496555 0.667297 -0.699646 -0.092346 0.238159 1441496555 0.667297 -0.699646 -0.092346 0.238159 1441496555 0.667297 -0.699646 -0.092346 0.238159 1441496555 0.667297 -0.699646 -0.092346 0.238159 1441496555 0.667297 -0.699646 -0.092346 0.238159 1441496555 0.667297 -0.699646 -0.092346 0.238159 1441496555 0.667297 -0.699646 -0.092346 0.238159 1441496555 0.682800 -0.654175 -0.117188 0.303406 1441496555 0.682800 -0.654175 -0.117188 0.303406 1441496555 0.682800 -0.654175 -0.117188 0.303406 1441496555 0.682800 -0.654175 -0.117188 0.303406 1441496555 0.682800 -0.654175 -0.117188 0.303406 1441496555 0.682800 -0.654175 -0.117188 0.303406 1441496555 0.702209 -0.592163 -0.128723 0.373718 1441496555 0.702209 -0.592163 -0.128723 0.373718 1441496555 0.702209 -0.592163 -0.128723 0.373718 1441496555 0.702209 -0.592163 -0.128723 0.373718 1441496555 0.702209 -0.592163 -0.128723 0.373718 1441496555 0.716919 -0.531921 -0.128418 0.431885 1441496555 0.716919 -0.531921 -0.128418 0.431885 1441496555 0.716919 -0.531921 -0.128418 0.431885 1441496555 0.716919 -0.531921 -0.128418 0.431885 1441496555 0.716919 -0.531921 -0.128418 0.431885 1441496555 0.726624 -0.488037 -0.111023 0.470581 1441496555 0.726624 -0.488037 -0.111023 0.470581 1441496555 0.726624 -0.488037 -0.111023 0.470581 1441496555 0.726624 -0.488037 -0.111023 0.470581 1441496555 0.726624 -0.488037 -0.111023 0.470581 1441496555 0.726624 -0.488037 -0.111023 0.470581 1441496555 0.738281 -0.451111 -0.076416 0.495544 1441496555 0.738281 -0.451111 -0.076416 0.495544 1441496555 0.738281 -0.451111 -0.076416 0.495544 1441496555 0.738281 -0.451111 -0.076416 0.495544 1441496555 0.738281 -0.451111 -0.076416 0.495544 1441496555 0.743713 -0.419617 -0.063110 0.516479 1441496555 0.743713 -0.419617 -0.063110 0.516479 1441496555 0.743713 -0.419617 -0.063110 0.516479 1441496555 0.743713 -0.419617 -0.063110 0.516479 1441496555 0.743713 -0.419617 -0.063110 0.516479 1441496555 0.743713 -0.419617 -0.063110 0.516479 1441496555 0.743713 -0.419617 -0.063110 0.516479 1441496555 0.758789 -0.368958 -0.042542 0.535034 1441496555 0.758789 -0.368958 -0.042542 0.535034 1441496555 0.758789 -0.368958 -0.042542 0.535034 1441496555 0.758789 -0.368958 -0.042542 0.535034 1441496555 0.758789 -0.368958 -0.042542 0.535034 1441496555 0.758789 -0.368958 -0.042542 0.535034 1441496555 0.770813 -0.321838 -0.038696 0.548340 1441496555 0.770813 -0.321838 -0.038696 0.548340 1441496555 0.770813 -0.321838 -0.038696 0.548340 1441496555 0.770813 -0.321838 -0.038696 0.548340 1441496555 0.770813 -0.321838 -0.038696 0.548340 1441496555 0.766541 -0.325562 -0.069580 0.549133 1441496555 0.766541 -0.325562 -0.069580 0.549133 1441496555 0.766541 -0.325562 -0.069580 0.549133 1441496555 0.766541 -0.325562 -0.069580 0.549133 1441496555 0.766541 -0.325562 -0.069580 0.549133 1441496555 0.766541 -0.325562 -0.069580 0.549133 1441496555 0.766541 -0.325562 -0.069580 0.549133 1441496555 0.774536 -0.304443 -0.084778 0.547913 1441496555 0.774536 -0.304443 -0.084778 0.547913 1441496555 0.774536 -0.304443 -0.084778 0.547913 1441496555 0.774536 -0.304443 -0.084778 0.547913 1441496555 0.774536 -0.304443 -0.084778 0.547913 1441496555 0.774536 -0.304443 -0.084778 0.547913 1441496555 0.779236 -0.295837 -0.095398 0.544189 1441496555 0.779236 -0.295837 -0.095398 0.544189 1441496555 0.779236 -0.295837 -0.095398 0.544189 1441496555 0.779236 -0.295837 -0.095398 0.544189 1441496555 0.779236 -0.295837 -0.095398 0.544189 1441496555 0.779236 -0.295837 -0.095398 0.544189 1441496555 0.780640 -0.300537 -0.099854 0.538757 1441496555 0.780640 -0.300537 -0.099854 0.538757 1441496555 0.780640 -0.300537 -0.099854 0.538757 1441496555 0.780640 -0.300537 -0.099854 0.538757 1441496555 0.780640 -0.300537 -0.099854 0.538757 1441496555 0.780640 -0.300537 -0.099854 0.538757 1441496555 0.784668 -0.304626 -0.093689 0.531677 1441496556 0.784668 -0.304626 -0.093689 0.531677 1441496556 0.784668 -0.304626 -0.093689 0.531677 1441496556 0.784668 -0.304626 -0.093689 0.531677 1441496556 0.784668 -0.304626 -0.093689 0.531677 1441496556 0.784668 -0.304626 -0.093689 0.531677 1441496556 0.787659 -0.317932 -0.085266 0.520752 1441496556 0.787659 -0.317932 -0.085266 0.520752 1441496556 0.787659 -0.317932 -0.085266 0.520752 1441496556 0.787659 -0.317932 -0.085266 0.520752 1441496556 0.787659 -0.317932 -0.085266 0.520752 1441496556 0.788025 -0.340027 -0.076843 0.507385 1441496556 0.788025 -0.340027 -0.076843 0.507385 1441496556 0.788025 -0.340027 -0.076843 0.507385 1441496556 0.788025 -0.340027 -0.076843 0.507385 1441496556 0.788025 -0.340027 -0.076843 0.507385 1441496556 0.788025 -0.340027 -0.076843 0.507385 1441496556 0.787781 -0.363525 -0.068054 0.492493 1441496556 0.787781 -0.363525 -0.068054 0.492493 1441496556 0.787781 -0.363525 -0.068054 0.492493 1441496556 0.787781 -0.363525 -0.068054 0.492493 1441496556 0.787781 -0.363525 -0.068054 0.492493 1441496556 0.787781 -0.363525 -0.068054 0.492493 1441496556 0.787537 -0.388672 -0.052734 0.475342 1441496556 0.787537 -0.388672 -0.052734 0.475342 1441496556 0.787537 -0.388672 -0.052734 0.475342 1441496556 0.787537 -0.388672 -0.052734 0.475342 1441496556 0.787537 -0.388672 -0.052734 0.475342 1441496556 0.787537 -0.388672 -0.052734 0.475342 1441496556 0.787170 -0.411926 -0.029236 0.458008 1441496556 0.787170 -0.411926 -0.029236 0.458008 1441496556 0.787170 -0.411926 -0.029236 0.458008 1441496556 0.787170 -0.411926 -0.029236 0.458008 1441496556 0.787170 -0.411926 -0.029236 0.458008 1441496556 0.787170 -0.411926 -0.029236 0.458008 1441496556 0.792542 -0.423950 -0.001953 0.438293 1441496556 0.792542 -0.423950 -0.001953 0.438293 1441496556 0.792542 -0.423950 -0.001953 0.438293 1441496556 0.792542 -0.423950 -0.001953 0.438293 1441496556 0.792542 -0.423950 -0.001953 0.438293 1441496556 0.792542 -0.423950 -0.001953 0.438293 1441496556 0.789307 -0.452209 0.016235 0.414978 1441496556 0.789307 -0.452209 0.016235 0.414978 1441496556 0.789307 -0.452209 0.016235 0.414978 1441496556 0.789307 -0.452209 0.016235 0.414978 1441496556 0.789307 -0.452209 0.016235 0.414978 1441496556 0.789307 -0.452209 0.016235 0.414978 1441496556 0.773132 -0.501892 0.022705 0.387024 1441496556 0.773132 -0.501892 0.022705 0.387024 1441496556 0.773132 -0.501892 0.022705 0.387024 1441496556 0.773132 -0.501892 0.022705 0.387024 1441496556 0.773132 -0.501892 0.022705 0.387024 1441496556 0.751221 -0.558594 0.019287 0.351074 1441496556 0.751221 -0.558594 0.019287 0.351074 1441496556 0.751221 -0.558594 0.019287 0.351074 1441496556 0.751221 -0.558594 0.019287 0.351074 1441496556 0.751221 -0.558594 0.019287 0.351074 1441496556 0.751221 -0.558594 0.019287 0.351074 1441496556 0.726929 -0.611755 0.013000 0.311646 1441496556 0.726929 -0.611755 0.013000 0.311646 1441496556 0.726929 -0.611755 0.013000 0.311646 1441496556 0.726929 -0.611755 0.013000 0.311646 1441496556 0.726929 -0.611755 0.013000 0.311646 1441496556 0.726929 -0.611755 0.013000 0.311646 1441496556 0.688354 -0.672791 -0.003235 0.270996 1441496556 0.688354 -0.672791 -0.003235 0.270996 1441496556 0.688354 -0.672791 -0.003235 0.270996 1441496556 0.688354 -0.672791 -0.003235 0.270996 1441496556 0.688354 -0.672791 -0.003235 0.270996 1441496556 0.688354 -0.672791 -0.003235 0.270996 1441496556 0.649658 -0.723145 -0.021606 0.233521 1441496556 0.649658 -0.723145 -0.021606 0.233521 1441496556 0.649658 -0.723145 -0.021606 0.233521 1441496556 0.649658 -0.723145 -0.021606 0.233521 1441496556 0.649658 -0.723145 -0.021606 0.233521 1441496556 0.649658 -0.723145 -0.021606 0.233521 1441496556 0.618103 -0.756836 -0.038940 0.208923 1441496556 0.618103 -0.756836 -0.038940 0.208923 1441496556 0.618103 -0.756836 -0.038940 0.208923 1441496556 0.618103 -0.756836 -0.038940 0.208923 1441496556 0.618103 -0.756836 -0.038940 0.208923 1441496556 0.618103 -0.756836 -0.038940 0.208923 1441496556 0.601257 -0.770020 -0.053894 0.206482 1441496556 0.601257 -0.770020 -0.053894 0.206482 1441496556 0.601257 -0.770020 -0.053894 0.206482 1441496556 0.601257 -0.770020 -0.053894 0.206482 1441496556 0.601257 -0.770020 -0.053894 0.206482 1441496556 0.598938 -0.764343 -0.065125 0.229858 1441496556 0.598938 -0.764343 -0.065125 0.229858 1441496556 0.598938 -0.764343 -0.065125 0.229858 1441496556 0.598938 -0.764343 -0.065125 0.229858 1441496556 0.598938 -0.764343 -0.065125 0.229858 1441496556 0.606445 -0.742065 -0.076599 0.275146 1441496556 0.606445 -0.742065 -0.076599 0.275146 1441496556 0.606445 -0.742065 -0.076599 0.275146 1441496556 0.606445 -0.742065 -0.076599 0.275146 1441496556 0.625122 -0.697632 -0.084351 0.339722 1441496556 0.625122 -0.697632 -0.084351 0.339722 1441496556 0.625122 -0.697632 -0.084351 0.339722 1441496556 0.625122 -0.697632 -0.084351 0.339722 1441496556 0.625122 -0.697632 -0.084351 0.339722 1441496556 0.625122 -0.697632 -0.084351 0.339722 1441496556 0.625122 -0.697632 -0.084351 0.339722 1441496556 0.651917 -0.632019 -0.084045 0.410400 1441496556 0.651917 -0.632019 -0.084045 0.410400 1441496557 0.651917 -0.632019 -0.084045 0.410400 1441496557 0.651917 -0.632019 -0.084045 0.410400 1441496557 0.651917 -0.632019 -0.084045 0.410400 1441496557 0.651917 -0.632019 -0.084045 0.410400 1441496557 0.673706 -0.569824 -0.076111 0.464294 1441496557 0.673706 -0.569824 -0.076111 0.464294 1441496557 0.673706 -0.569824 -0.076111 0.464294 1441496557 0.673706 -0.569824 -0.076111 0.464294 1441496557 0.673706 -0.569824 -0.076111 0.464294 1441496557 0.673706 -0.569824 -0.076111 0.464294 1441496557 0.690613 -0.520142 -0.055481 0.499329 1441496557 0.690613 -0.520142 -0.055481 0.499329 1441496557 0.690613 -0.520142 -0.055481 0.499329 1441496557 0.690613 -0.520142 -0.055481 0.499329 1441496557 0.690613 -0.520142 -0.055481 0.499329 1441496557 0.690613 -0.520142 -0.055481 0.499329 1441496557 0.696411 -0.491394 -0.033936 0.521851 1441496557 0.696411 -0.491394 -0.033936 0.521851 1441496557 0.696411 -0.491394 -0.033936 0.521851 1441496557 0.696411 -0.491394 -0.033936 0.521851 1441496557 0.696411 -0.491394 -0.033936 0.521851 1441496557 0.696411 -0.491394 -0.033936 0.521851 1441496557 0.700623 -0.468140 -0.028320 0.537720 1441496557 0.700623 -0.468140 -0.028320 0.537720 1441496557 0.700623 -0.468140 -0.028320 0.537720 1441496557 0.700623 -0.468140 -0.028320 0.537720 1441496557 0.700623 -0.468140 -0.028320 0.537720 1441496557 0.700623 -0.468140 -0.028320 0.537720 1441496557 0.729065 -0.404968 -0.004211 0.551697 1441496557 0.729065 -0.404968 -0.004211 0.551697 1441496557 0.729065 -0.404968 -0.004211 0.551697 1441496557 0.729065 -0.404968 -0.004211 0.551697 1441496557 0.729065 -0.404968 -0.004211 0.551697 1441496557 0.729065 -0.404968 -0.004211 0.551697 1441496557 0.745667 -0.356140 -0.006470 0.563110 1441496557 0.745667 -0.356140 -0.006470 0.563110 1441496557 0.745667 -0.356140 -0.006470 0.563110 1441496557 0.745667 -0.356140 -0.006470 0.563110 1441496557 0.745667 -0.356140 -0.006470 0.563110 1441496557 0.745667 -0.356140 -0.006470 0.563110 1441496557 0.743774 -0.355652 -0.046265 0.564026 1441496557 0.743774 -0.355652 -0.046265 0.564026 1441496557 0.743774 -0.355652 -0.046265 0.564026 1441496557 0.756714 -0.327271 -0.070557 0.561462 1441496557 0.756714 -0.327271 -0.070557 0.561462 1441496557 0.756714 -0.327271 -0.070557 0.561462 1441496557 0.756714 -0.327271 -0.070557 0.561462 1441496557 0.756714 -0.327271 -0.070557 0.561462 1441496557 0.756714 -0.327271 -0.070557 0.561462 1441496557 0.765625 -0.306946 -0.088745 0.558289 1441496557 0.765625 -0.306946 -0.088745 0.558289 1441496557 0.765625 -0.306946 -0.088745 0.558289 1441496557 0.768433 -0.300964 -0.096497 0.556396 1441496557 0.768433 -0.300964 -0.096497 0.556396 1441496557 0.768433 -0.300964 -0.096497 0.556396 1441496557 0.768433 -0.300964 -0.096497 0.556396 1441496557 0.768433 -0.300964 -0.096497 0.556396 1441496557 0.768433 -0.300964 -0.096497 0.556396 1441496557 0.769348 -0.306274 -0.096680 0.552246 1441496557 0.769348 -0.306274 -0.096680 0.552246 1441496557 0.769348 -0.306274 -0.096680 0.552246 1441496557 0.769348 -0.306274 -0.096680 0.552246 1441496557 0.769348 -0.306274 -0.096680 0.552246 1441496557 0.772461 -0.315247 -0.087646 0.544250 1441496557 0.772461 -0.315247 -0.087646 0.544250 1441496557 0.772461 -0.315247 -0.087646 0.544250 1441496557 0.772461 -0.315247 -0.087646 0.544250 1441496557 0.772461 -0.315247 -0.087646 0.544250 1441496557 0.772461 -0.315247 -0.087646 0.544250 1441496557 0.775757 -0.330933 -0.075562 0.531921 1441496557 0.775757 -0.330933 -0.075562 0.531921 1441496557 0.775757 -0.330933 -0.075562 0.531921 1441496557 0.775757 -0.330933 -0.075562 0.531921 1441496557 0.775757 -0.330933 -0.075562 0.531921 1441496557 0.775757 -0.330933 -0.075562 0.531921 1441496557 0.775757 -0.330933 -0.075562 0.531921 1441496557 0.777222 -0.352417 -0.063171 0.517334 1441496557 0.777222 -0.352417 -0.063171 0.517334 1441496557 0.777222 -0.352417 -0.063171 0.517334 1441496557 0.777222 -0.352417 -0.063171 0.517334 1441496557 0.777222 -0.352417 -0.063171 0.517334 1441496557 0.777222 -0.352417 -0.063171 0.517334 1441496557 0.776550 -0.379944 -0.053650 0.499695 1441496557 0.776550 -0.379944 -0.053650 0.499695 1441496557 0.776550 -0.379944 -0.053650 0.499695 1441496557 0.776550 -0.379944 -0.053650 0.499695 1441496557 0.776550 -0.379944 -0.053650 0.499695 1441496557 0.776550 -0.379944 -0.053650 0.499695 1441496557 0.776001 -0.403564 -0.040955 0.482910 1441496557 0.776001 -0.403564 -0.040955 0.482910 1441496557 0.776001 -0.403564 -0.040955 0.482910 1441496557 0.776001 -0.403564 -0.040955 0.482910 1441496557 0.776001 -0.403564 -0.040955 0.482910 1441496557 0.776001 -0.403564 -0.040955 0.482910 1441496557 0.773865 -0.427307 -0.025208 0.466736 1441496557 0.773865 -0.427307 -0.025208 0.466736 1441496557 0.773865 -0.427307 -0.025208 0.466736 1441496557 0.773865 -0.427307 -0.025208 0.466736 1441496557 0.773865 -0.427307 -0.025208 0.466736 1441496557 0.773865 -0.427307 -0.025208 0.466736 1441496557 0.773865 -0.427307 -0.025208 0.466736 1441496557 0.770935 -0.450867 -0.009399 0.449707 1441496557 0.770935 -0.450867 -0.009399 0.449707 1441496557 0.770935 -0.450867 -0.009399 0.449707 1441496557 0.770935 -0.450867 -0.009399 0.449707 1441496558 0.770935 -0.450867 -0.009399 0.449707 1441496558 0.770935 -0.450867 -0.009399 0.449707 1441496558 0.773254 -0.468201 0.007080 0.427490 1441496558 0.773254 -0.468201 0.007080 0.427490 1441496558 0.773254 -0.468201 0.007080 0.427490 1441496558 0.773254 -0.468201 0.007080 0.427490 1441496558 0.773254 -0.468201 0.007080 0.427490 1441496558 0.773254 -0.468201 0.007080 0.427490 1441496558 0.773254 -0.468201 0.007080 0.427490 1441496558 0.770874 -0.496826 0.012512 0.398376 1441496558 0.770874 -0.496826 0.012512 0.398376 1441496558 0.770874 -0.496826 0.012512 0.398376 1441496558 0.770874 -0.496826 0.012512 0.398376 1441496558 0.770874 -0.496826 0.012512 0.398376 1441496558 0.770874 -0.496826 0.012512 0.398376 1441496558 0.750671 -0.553894 0.004395 0.360168 1441496558 0.750671 -0.553894 0.004395 0.360168 1441496558 0.750671 -0.553894 0.004395 0.360168 1441496558 0.750671 -0.553894 0.004395 0.360168 1441496558 0.750671 -0.553894 0.004395 0.360168 1441496558 0.750671 -0.553894 0.004395 0.360168 1441496558 0.725525 -0.611572 -0.006958 0.315491 1441496558 0.725525 -0.611572 -0.006958 0.315491 1441496558 0.725525 -0.611572 -0.006958 0.315491 1441496558 0.725525 -0.611572 -0.006958 0.315491 1441496558 0.725525 -0.611572 -0.006958 0.315491 1441496558 0.695251 -0.663574 -0.013000 0.275757 1441496558 0.695251 -0.663574 -0.013000 0.275757 1441496558 0.695251 -0.663574 -0.013000 0.275757 1441496558 0.695251 -0.663574 -0.013000 0.275757 1441496558 0.695251 -0.663574 -0.013000 0.275757 1441496558 0.695251 -0.663574 -0.013000 0.275757 1441496558 0.695251 -0.663574 -0.013000 0.275757 1441496558 0.667236 -0.700684 -0.019836 0.251892 1441496558 0.667236 -0.700684 -0.019836 0.251892 1441496558 0.667236 -0.700684 -0.019836 0.251892 1441496558 0.667236 -0.700684 -0.019836 0.251892 1441496558 0.667236 -0.700684 -0.019836 0.251892 1441496558 0.667236 -0.700684 -0.019836 0.251892 1441496558 0.656128 -0.710022 -0.029114 0.254089 1441496558 0.656128 -0.710022 -0.029114 0.254089 1441496558 0.656128 -0.710022 -0.029114 0.254089 1441496558 0.656128 -0.710022 -0.029114 0.254089 1441496558 0.656128 -0.710022 -0.029114 0.254089 1441496558 0.655518 -0.699829 -0.045105 0.280151 1441496558 0.655518 -0.699829 -0.045105 0.280151 1441496558 0.655518 -0.699829 -0.045105 0.280151 1441496558 0.655518 -0.699829 -0.045105 0.280151 1441496558 0.655518 -0.699829 -0.045105 0.280151 1441496558 0.655518 -0.699829 -0.045105 0.280151 1441496558 0.665527 -0.668335 -0.061218 0.326660 1441496558 0.665527 -0.668335 -0.061218 0.326660 1441496558 0.665527 -0.668335 -0.061218 0.326660 1441496558 0.665527 -0.668335 -0.061218 0.326660 1441496558 0.665527 -0.668335 -0.061218 0.326660 1441496558 0.682739 -0.616699 -0.072998 0.384888 1441496558 0.682739 -0.616699 -0.072998 0.384888 1441496558 0.682739 -0.616699 -0.072998 0.384888 1441496558 0.682739 -0.616699 -0.072998 0.384888 1441496558 0.696533 -0.563232 -0.076843 0.437805 1441496558 0.696533 -0.563232 -0.076843 0.437805 1441496558 0.696533 -0.563232 -0.076843 0.437805 1441496558 0.696533 -0.563232 -0.076843 0.437805 1441496558 0.696533 -0.563232 -0.076843 0.437805 1441496558 0.696533 -0.563232 -0.076843 0.437805 1441496558 0.701904 -0.525513 -0.071411 0.475464 1441496558 0.701904 -0.525513 -0.071411 0.475464 1441496558 0.701904 -0.525513 -0.071411 0.475464 1441496558 0.701904 -0.525513 -0.071411 0.475464 1441496558 0.701904 -0.525513 -0.071411 0.475464 1441496558 0.700989 -0.503540 -0.057434 0.501709 1441496558 0.700989 -0.503540 -0.057434 0.501709 1441496558 0.700989 -0.503540 -0.057434 0.501709 1441496558 0.700989 -0.503540 -0.057434 0.501709 1441496558 0.700989 -0.503540 -0.057434 0.501709 1441496558 
0.770752 0.048218 -0.627258 0.101013 1441496562 0.770752 0.048218 -0.627258 0.101013 1441496562 0.770752 0.048218 -0.627258 0.101013 1441496562 0.770752 0.048218 -0.627258 0.101013 1441496562 0.770752 0.048218 -0.627258 0.101013 1441496562 0.769165 0.052673 -0.627380 0.109497 1441496562 0.769165 0.052673 -0.627380 0.109497 1441496562 0.769165 0.052673 -0.627380 0.109497 1441496562 0.769165 0.052673 -0.627380 0.109497 1441496562 0.769165 0.052673 -0.627380 0.109497 1441496562 0.769165 0.052673 -0.627380 0.109497 1441496562 0.768188 0.057922 -0.625916 0.121399 1441496562 0.768188 0.057922 -0.625916 0.121399 1441496563 0.768188 0.057922 -0.625916 0.121399 1441496563 0.768188 0.057922 -0.625916 0.121399 1441496563 0.768188 0.057922 -0.625916 0.121399 1441496563 0.768188 0.057922 -0.625916 0.121399 1441496563 0.767822 0.059143 -0.624695 0.129333 1441496563 0.767822 0.059143 -0.624695 0.129333 1441496563 0.767822 0.059143 -0.624695 0.129333 1441496563 0.767822 0.059143 -0.624695 0.129333 1441496563 0.767822 0.059143 -0.624695 0.129333 1441496563 0.767822 0.059143 -0.624695 0.129333 1441496563 0.767517 0.055908 -0.624390 0.133728 1441496563 0.767517 0.055908 -0.624390 0.133728 1441496563 0.767517 0.055908 -0.624390 0.133728 1441496563 0.767517 0.055908 -0.624390 0.133728 1441496563 0.767517 0.055908 -0.624390 0.133728 1441496563 0.767517 0.055908 -0.624390 0.133728 1441496563 0.767944 0.047058 -0.625305 0.130615 1441496563 0.767944 0.047058 -0.625305 0.130615 1441496563 0.767944 0.047058 -0.625305 0.130615 1441496563 0.767944 0.047058 -0.625305 0.130615 1441496563 0.767944 0.047058 -0.625305 0.130615 1441496563 0.767944 0.047058 -0.625305 0.130615 1441496563 0.767944 0.047058 -0.625305 0.130615 1441496563 0.768188 0.038208 -0.626587 0.125671 1441496563 0.768188 0.038208 -0.626587 0.125671 1441496563 0.768188 0.038208 -0.626587 0.125671 1441496563 0.768188 0.038208 -0.626587 0.125671 1441496563 0.768188 0.038208 -0.626587 0.125671 1441496563 0.768005 0.035889 -0.627441 0.123169 1441496563 0.768005 0.035889 -0.627441 0.123169 1441496563 0.768005 0.035889 -0.627441 0.123169 1441496563 0.768005 0.035889 -0.627441 0.123169 1441496563 0.768005 0.035889 -0.627441 0.123169 1441496563 0.768005 0.035889 -0.627441 0.123169 1441496563 0.767334 0.038879 -0.628113 0.123108 1441496563 0.767334 0.038879 -0.628113 0.123108 1441496563 0.767334 0.038879 -0.628113 0.123108 1441496563 0.767334 0.038879 -0.628113 0.123108 1441496563 0.767334 0.038879 -0.628113 0.123108 1441496563 0.767334 0.038879 -0.628113 0.123108 1441496563 0.766541 0.042725 -0.628357 0.125549 1441496563 0.766541 0.042725 -0.628357 0.125549 1441496563 0.766541 0.042725 -0.628357 0.125549 1441496563 0.766541 0.042725 -0.628357 0.125549 1441496563 0.766541 0.042725 -0.628357 0.125549 1441496563 0.766541 0.042725 -0.628357 0.125549 1441496563 0.765442 0.048889 -0.627747 0.132751 1441496563 0.765442 0.048889 -0.627747 0.132751 1441496563 0.765442 0.048889 -0.627747 0.132751 1441496563 0.765442 0.048889 -0.627747 0.132751 1441496563 0.765442 0.048889 -0.627747 0.132751 1441496563 0.765442 0.048889 -0.627747 0.132751 1441496563 0.765442 0.048889 -0.627747 0.132751 1441496563 0.764404 0.054138 -0.626831 0.140686 1441496563 0.764404 0.054138 -0.626831 0.140686 1441496563 0.764404 0.054138 -0.626831 0.140686 1441496563 0.764404 0.054138 -0.626831 0.140686 1441496563 0.764404 0.054138 -0.626831 0.140686 1441496563 0.764404 0.054138 -0.626831 0.140686 1441496563 0.763855 0.054932 -0.626160 0.146362 1441496563 0.763855 0.054932 -0.626160 0.146362 1441496563 0.763855 0.054932 -0.626160 0.146362 1441496563 0.763855 0.054932 -0.626160 0.146362 1441496563 0.763855 0.054932 -0.626160 0.146362 1441496563 0.763855 0.054932 -0.626160 0.146362 1441496563 0.764465 0.046387 -0.626831 0.143372 1441496563 0.764465 0.046387 -0.626831 0.143372 1441496563 0.764465 0.046387 -0.626831 0.143372 1441496563 0.764465 0.046387 -0.626831 0.143372 1441496563 0.764465 0.046387 -0.626831 0.143372 1441496563 0.764465 0.046387 -0.626831 0.143372 1441496563 0.766235 0.028015 -0.628296 0.131836 1441496563 0.766235 0.028015 -0.628296 0.131836 1441496563 0.766235 0.028015 -0.628296 0.131836 1441496563 0.766235 0.028015 -0.628296 0.131836 1441496563 0.766235 0.028015 -0.628296 0.131836 1441496563 0.766235 0.028015 -0.628296 0.131836 1441496563 0.766235 0.028015 -0.628296 0.131836 1441496563 0.767944 0.008484 -0.629456 0.118347 1441496563 0.767944 0.008484 -0.629456 0.118347 1441496563 0.767944 0.008484 -0.629456 0.118347 1441496563 0.767944 0.008484 -0.629456 0.118347 1441496563 0.767944 0.008484 -0.629456 0.118347 1441496563 0.767944 0.008484 -0.629456 0.118347 1441496563 0.769409 -0.005920 -0.629700 0.107117 1441496563 0.769409 -0.005920 -0.629700 0.107117 1441496563 0.769409 -0.005920 -0.629700 0.107117 1441496563 0.769409 -0.005920 -0.629700 0.107117 1441496563 0.769409 -0.005920 -0.629700 0.107117 1441496563 0.771240 -0.024292 -0.629517 0.090698 1441496563 0.771240 -0.024292 -0.629517 0.090698 1441496563 0.771240 -0.024292 -0.629517 0.090698 1441496563 0.771240 -0.024292 -0.629517 0.090698 1441496563 0.771240 -0.024292 -0.629517 0.090698 1441496563 0.771240 -0.024292 -0.629517 0.090698 1441496563 0.772339 -0.042053 -0.629272 0.075378 1441496563 0.772339 -0.042053 -0.629272 0.075378 1441496563 0.772339 -0.042053 -0.629272 0.075378 1441496563 0.772339 -0.042053 -0.629272 0.075378 1441496563 0.772339 -0.042053 -0.629272 0.075378 1441496563 0.772339 -0.042053 -0.629272 0.075378 1441496563 0.771790 -0.057861 -0.630432 0.059509 1441496563 0.771790 -0.057861 -0.630432 0.059509 1441496563 0.771790 -0.057861 -0.630432 0.059509 1441496563 0.771790 -0.057861 -0.630432 0.059509 1441496563 0.771790 -0.057861 -0.630432 0.059509 1441496563 0.771790 -0.057861 -0.630432 0.059509 1441496563 0.771790 -0.057861 -0.630432 0.059509 1441496563 0.770752 -0.071838 -0.631470 0.045349 1441496563 0.770752 -0.071838 -0.631470 0.045349 1441496563 0.770752 -0.071838 -0.631470 0.045349 1441496564 0.770752 -0.071838 -0.631470 0.045349 1441496564 0.770752 -0.071838 -0.631470 0.045349 1441496564 0.770752 -0.071838 -0.631470 0.045349 1441496564 0.771729 -0.079712 -0.629761 0.038696 1441496564 0.771729 -0.079712 -0.629761 0.038696 1441496564 0.771729 -0.079712 -0.629761 0.038696 1441496564 0.771729 -0.079712 -0.629761 0.038696 1441496564 0.771729 -0.079712 -0.629761 0.038696 1441496564 0.771729 -0.079712 -0.629761 0.038696 1441496564 0.774536 -0.087158 -0.625427 0.036011 1441496564 0.774536 -0.087158 -0.625427 0.036011 1441496564 0.774536 -0.087158 -0.625427 0.036011 1441496564 0.774536 -0.087158 -0.625427 0.036011 1441496564 0.774536 -0.087158 -0.625427 0.036011 1441496564 0.774536 -0.087158 -0.625427 0.036011 1441496564 0.776367 -0.088928 -0.622742 0.039429 1441496564 0.776367 -0.088928 -0.622742 0.039429 1441496564 0.776367 -0.088928 -0.622742 0.039429 1441496564 0.776367 -0.088928 -0.622742 0.039429 1441496564 0.776367 -0.088928 -0.622742 0.039429 1441496564 0.776367 -0.088928 -0.622742 0.039429 1441496564 0.776672 -0.084778 -0.622498 0.045593 1441496564 0.776672 -0.084778 -0.622498 0.045593 1441496564 0.776672 -0.084778 -0.622498 0.045593 1441496564 0.776672 -0.084778 -0.622498 0.045593 1441496564 0.776672 -0.084778 -0.622498 0.045593 1441496564 0.776672 -0.084778 -0.622498 0.045593 1441496564 0.776733 -0.075867 -0.622803 0.054993 1441496564 0.776733 -0.075867 -0.622803 0.054993 1441496564 0.776733 -0.075867 -0.622803 0.054993 1441496564 0.776733 -0.075867 -0.622803 0.054993 1441496564 0.776733 -0.075867 -0.622803 0.054993 1441496564 0.776733 -0.075867 -0.622803 0.054993 1441496564 0.776733 -0.075867 -0.622803 0.054993 1441496564 0.777100 -0.066162 -0.622559 0.064697 1441496564 0.777100 -0.066162 -0.622559 0.064697 1441496564 0.777100 -0.066162 -0.622559 0.064697 1441496564 0.777100 -0.066162 -0.622559 0.064697 1441496564 0.777100 -0.066162 -0.622559 0.064697 1441496564 0.777100 -0.066162 -0.622559 0.064697 1441496564 0.777344 -0.057556 -0.621948 0.075073 1441496564 0.777344 -0.057556 -0.621948 0.075073 1441496564 0.777344 -0.057556 -0.621948 0.075073 1441496564 0.777344 -0.057556 -0.621948 0.075073 1441496564 0.777344 -0.057556 -0.621948 0.075073 1441496564 0.777344 -0.057556 -0.621948 0.075073 1441496564 0.775940 -0.045959 -0.623047 0.087158 1441496564 0.775940 -0.045959 -0.623047 0.087158 1441496564 0.775940 -0.045959 -0.623047 0.087158 1441496564 0.775940 -0.045959 -0.623047 0.087158 1441496564 0.775940 -0.045959 -0.623047 0.087158 1441496564 0.775940 -0.045959 -0.623047 0.087158 1441496564 0.772949 -0.028564 -0.625732 0.101196 1441496564 0.772949 -0.028564 -0.625732 0.101196 1441496564 0.772949 -0.028564 -0.625732 0.101196 1441496564 0.772949 -0.028564 -0.625732 0.101196 1441496564 0.772949 -0.028564 -0.625732 0.101196 1441496564 0.772949 -0.028564 -0.625732 0.101196 1441496564 0.769836 -0.010010 -0.627258 0.117065 1441496564 0.769836 -0.010010 -0.627258 0.117065 1441496564 0.769836 -0.010010 -0.627258 0.117065 1441496564 0.769836 -0.010010 -0.627258 0.117065 1441496564 0.769836 -0.010010 -0.627258 0.117065 1441496564 0.769836 -0.010010 -0.627258 0.117065 1441496564 0.769836 -0.010010 -0.627258 0.117065 1441496564 0.767212 0.006836 -0.627014 0.134888 1441496564 0.767212 0.006836 -0.627014 0.134888 1441496564 0.767212 0.006836 -0.627014 0.134888 1441496564 0.767212 0.006836 -0.627014 0.134888 1441496564 0.767212 0.006836 -0.627014 0.134888 1441496564 0.767212 0.006836 -0.627014 0.134888 1441496564 0.764648 0.023010 -0.625793 0.151978 1441496564 0.764648 0.023010 -0.625793 0.151978 1441496564 0.764648 0.023010 -0.625793 0.151978 1441496564 0.764648 0.023010 -0.625793 0.151978 1441496564 0.764648 0.023010 -0.625793 0.151978 1441496564 0.762146 0.034851 -0.624268 0.167725 1441496564 0.762146 0.034851 -0.624268 0.167725 1441496564 0.762146 0.034851 -0.624268 0.167725 1441496564 0.762146 0.034851 -0.624268 0.167725 1441496564 0.762146 0.034851 -0.624268 0.167725 1441496564 0.762146 0.034851 -0.624268 0.167725 1441496564 0.760315 0.043213 -0.622559 0.180298 1441496564 0.760315 0.043213 -0.622559 0.180298 1441496564 0.760315 0.043213 -0.622559 0.180298 1441496564 0.760315 0.043213 -0.622559 0.180298 1441496564 0.760315 0.043213 -0.622559 0.180298 1441496564 0.760315 0.043213 -0.622559 0.180298 1441496564 0.759521 0.047424 -0.620544 0.189270 1441496564 0.759521 0.047424 -0.620544 0.189270 1441496564 0.759521 0.047424 -0.620544 0.189270 1441496564 0.759521 0.047424 -0.620544 0.189270 1441496564 0.759521 0.047424 -0.620544 0.189270 1441496564 0.759521 0.047424 -0.620544 0.189270 1441496564 0.759521 0.047424 -0.620544 0.189270 1441496564 0.758972 0.050537 -0.618164 0.198120 1441496564 0.758972 0.050537 -0.618164 0.198120 1441496564 0.758972 0.050537 -0.618164 0.198120 1441496564 0.758972 0.050537 -0.618164 0.198120 1441496564 0.760071 0.047607 -0.615967 0.201477 1441496564 0.760071 0.047607 -0.615967 0.201477 1441496564 0.760071 0.047607 -0.615967 0.201477 1441496564 0.760071 0.047607 -0.615967 0.201477 1441496564 0.760071 0.047607 -0.615967 0.201477 1441496564 0.760071 0.047607 -0.615967 0.201477 1441496564 0.762573 0.034607 -0.615540 0.195801 1441496564 0.762573 0.034607 -0.615540 0.195801 1441496564 0.762573 0.034607 -0.615540 0.195801 1441496564 0.762573 0.034607 -0.615540 0.195801 1441496565 0.762573 0.034607 -0.615540 0.195801 1441496565 0.762573 0.034607 -0.615540 0.195801 1441496565 0.765198 0.016479 -0.616150 0.185852 1441496565 0.765198 0.016479 -0.616150 0.185852 1441496565 0.765198 0.016479 -0.616150 0.185852 1441496565 0.765198 0.016479 -0.616150 0.185852 1441496565 0.765198 0.016479 -0.616150 0.185852 1441496565 0.765198 0.016479 -0.616150 0.185852 1441496565 0.765198 0.016479 -0.616150 0.185852 1441496565 0.767395 -0.010681 -0.617676 0.171570 1441496565 0.767395 -0.010681 -0.617676 0.171570 1441496565 0.767395 -0.010681 -0.617676 0.171570 1441496565 0.767395 -0.010681 -0.617676 0.171570 1441496565 0.767395 -0.010681 -0.617676 0.171570 1441496565 0.767395 -0.010681 -0.617676 0.171570 1441496565 0.769104 -0.042297 -0.620483 0.147400 1441496565 0.769104 -0.042297 -0.620483 0.147400 1441496565 0.769104 -0.042297 -0.620483 0.147400 1441496565 0.769104 -0.042297 -0.620483 0.147400 1441496565 0.769104 -0.042297 -0.620483 0.147400 1441496565 0.769104 -0.042297 -0.620483 0.147400 1441496565 0.769165 -0.068542 -0.623718 0.121277 1441496565 0.769165 -0.068542 -0.623718 0.121277 1441496565 0.769165 -0.068542 -0.623718 0.121277 1441496565 0.769165 -0.068542 -0.623718 0.121277 1441496565 0.769165 -0.068542 -0.623718 0.121277 1441496565 0.769165 -0.068542 -0.623718 0.121277 1441496565 0.768555 -0.087158 -0.626343 0.096985 1441496565 0.768555 -0.087158 -0.626343 0.096985 1441496565 0.768555 -0.087158 -0.626343 0.096985 1441496565 0.768555 -0.087158 -0.626343 0.096985 1441496565 0.768555 -0.087158 -0.626343 0.096985 1441496565 0.768555 -0.087158 -0.626343 0.096985 1441496565 0.768616 -0.101501 -0.626953 0.076294 1441496565 0.768616 -0.101501 -0.626953 0.076294 1441496565 0.768616 -0.101501 -0.626953 0.076294 1441496565 0.768616 -0.101501 -0.626953 0.076294 1441496565 0.768616 -0.101501 -0.626953 0.076294 1441496565 0.768616 -0.101501 -0.626953 0.076294 1441496565 0.769287 -0.116760 -0.625671 0.056030 1441496565 0.769287 -0.116760 -0.625671 0.056030 1441496565 0.769287 -0.116760 -0.625671 0.056030 1441496565 0.769287 -0.116760 -0.625671 0.056030 1441496565 0.769287 -0.116760 -0.625671 0.056030 1441496565 0.769287 -0.116760 -0.625671 0.056030 1441496565 0.769836 -0.130981 -0.623596 0.036499 1441496565 0.769836 -0.130981 -0.623596 0.036499 1441496565 0.769836 -0.130981 -0.623596 0.036499 1441496565 0.769836 -0.130981 -0.623596 0.036499 1441496565 0.769836 -0.130981 -0.623596 0.036499 1441496565 0.769836 -0.130981 -0.623596 0.036499 1441496565 0.769836 -0.130981 -0.623596 0.036499 1441496565 0.771484 -0.137695 -0.620667 0.025330 1441496565 0.771484 -0.137695 -0.620667 0.025330 1441496565 0.771484 -0.137695 -0.620667 0.025330 1441496565 0.771484 -0.137695 -0.620667 0.025330 1441496565 0.771484 -0.137695 -0.620667 0.025330 1441496565 0.771484 -0.137695 -0.620667 0.025330 1441496565 0.774048 -0.136169 -0.617676 0.026794 1441496565 0.774048 -0.136169 -0.617676 0.026794 1441496565 0.774048 -0.136169 -0.617676 0.026794 1441496565 0.774048 -0.136169 -0.617676 0.026794 1441496565 0.774048 -0.136169 -0.617676 0.026794 1441496565 0.774048 -0.136169 -0.617676 0.026794 1441496565 0.775818 -0.129883 -0.616455 0.034729 1441496565 0.775818 -0.129883 -0.616455 0.034729 1441496565 0.775818 -0.129883 -0.616455 0.034729 1441496565 0.775818 -0.129883 -0.616455 0.034729 1441496565 0.775818 -0.129883 -0.616455 0.034729 1441496565 0.775818 -0.129883 -0.616455 0.034729 1441496565 0.775818 -0.124512 -0.617188 0.041565 1441496565 0.775818 -0.124512 -0.617188 0.041565 1441496565 0.775818 -0.124512 -0.617188 0.041565 1441496565 0.775818 -0.124512 -0.617188 0.041565 1441496565 0.775818 -0.124512 -0.617188 0.041565 1441496565 0.775818 -0.124512 -0.617188 0.041565 1441496565 0.774780 -0.112976 -0.619812 0.052734 1441496565 0.774780 -0.112976 -0.619812 0.052734 1441496565 0.774780 -0.112976 -0.619812 0.052734 1441496565 0.774780 -0.112976 -0.619812 0.052734 1441496565 0.774780 -0.112976 -0.619812 0.052734 1441496565 0.774780 -0.112976 -0.619812 0.052734 1441496565 0.773682 -0.094238 -0.623047 0.066040 1441496565 0.773682 -0.094238 -0.623047 0.066040 1441496565 0.773682 -0.094238 -0.623047 0.066040 1441496565 0.773682 -0.094238 -0.623047 0.066040 1441496565 0.773682 -0.094238 -0.623047 0.066040 1441496565 0.773682 -0.094238 -0.623047 0.066040 1441496565 0.772644 -0.073608 -0.625549 0.078918 1441496565 0.772644 -0.073608 -0.625549 0.078918 1441496565 0.772644 -0.073608 -0.625549 0.078918 1441496565 0.772644 -0.073608 -0.625549 0.078918 1441496565 0.772644 -0.073608 -0.625549 0.078918 1441496565 0.772644 -0.073608 -0.625549 0.078918 1441496565 0.771729 -0.056335 -0.627136 0.089355 1441496565 0.771729 -0.056335 -0.627136 0.089355 1441496565 0.771729 -0.056335 -0.627136 0.089355 1441496565 0.771729 -0.056335 -0.627136 0.089355 1441496565 0.771729 -0.056335 -0.627136 0.089355 1441496565 0.771729 -0.056335 -0.627136 0.089355 1441496565 0.770996 -0.037659 -0.627258 0.103088 1441496565 0.770996 -0.037659 -0.627258 0.103088 1441496565 0.770996 -0.037659 -0.627258 0.103088 1441496565 0.770996 -0.037659 -0.627258 0.103088 1441496565 0.770996 -0.037659 -0.627258 0.103088 1441496565 0.770996 -0.037659 -0.627258 0.103088 1441496565 0.770996 -0.037659 -0.627258 0.103088 1441496565 0.769592 -0.013245 -0.626953 0.120361 1441496565 0.769592 -0.013245 -0.626953 0.120361 1441496565 0.769592 -0.013245 -0.626953 0.120361 1441496565 0.769592 -0.013245 -0.626953 0.120361 1441496565 0.769592 -0.013245 -0.626953 0.120361 1441496566 0.769592 -0.013245 -0.626953 0.120361 1441496566 0.767639 0.013367 -0.626709 0.133179 1441496566 0.767639 0.013367 -0.626709 0.133179 1441496566 0.767639 0.013367 -0.626709 0.133179 1441496566 0.767639 0.013367 -0.626709 0.133179 1441496566 0.767639 0.013367 -0.626709 0.133179 1441496566 0.767639 0.013367 -0.626709 0.133179 1441496566 0.765381 0.041565 -0.625183 0.146912 1441496566 0.765381 0.041565 -0.625183 0.146912 1441496566 0.765381 0.041565 -0.625183 0.146912 1441496566 0.765381 0.041565 -0.625183 0.146912 1441496566 0.765381 0.041565 -0.625183 0.146912 1441496566 0.765381 0.041565 -0.625183 0.146912 1441496566 0.765381 0.041565 -0.625183 0.146912 1441496566 0.763489 0.065796 -0.622620 0.158386 1441496566 0.763489 0.065796 -0.622620 0.158386 1441496566 0.763489 0.065796 -0.622620 0.158386 1441496566 0.763489 0.065796 -0.622620 0.158386 1441496566 0.763489 0.065796 -0.622620 0.158386 1441496566 0.763489 0.065796 -0.622620 0.158386 1441496566 0.761963 0.085999 -0.620605 0.163757 1441496566 0.761963 0.085999 -0.620605 0.163757 1441496566 0.761963 0.085999 -0.620605 0.163757 1441496566 0.761963 0.085999 -0.620605 0.163757 1441496566 0.761963 0.085999 -0.620605 0.163757 1441496566 0.761963 0.085999 -0.620605 0.163757 1441496566 0.762512 0.098572 -0.618835 0.160950 1441496566 0.762512 0.098572 -0.618835 0.160950 1441496566 0.762512 0.098572 -0.618835 0.160950 1441496566 0.762512 0.098572 -0.618835 0.160950 1441496566 0.762512 0.098572 -0.618835 0.160950 1441496566 0.762512 0.098572 -0.618835 0.160950 1441496566 0.764404 0.101868 -0.616882 0.157410 1441496566 0.764404 0.101868 -0.616882 0.157410 1441496566 0.764404 0.101868 -0.616882 0.157410 1441496566 0.764404 0.101868 -0.616882 0.157410 1441496566 0.764404 0.101868 -0.616882 0.157410 1441496566 0.768982 0.090393 -0.615967 0.144897 1441496566 0.768982 0.090393 -0.615967 0.144897 1441496566 0.768982 0.090393 -0.615967 0.144897 1441496566 0.768982 0.090393 -0.615967 0.144897 1441496566 0.768982 0.090393 -0.615967 0.144897 1441496566 0.768982 0.090393 -0.615967 0.144897 1441496566 0.768982 0.090393 -0.615967 0.144897 1441496566 0.774658 0.066223 -0.615723 0.127991 1441496566 0.774658 0.066223 -0.615723 0.127991 1441496566 0.774658 0.066223 -0.615723 0.127991 1441496566 0.774658 0.066223 -0.615723 0.127991 1441496566 0.779602 0.039490 -0.614441 0.114319 1441496566 0.779602 0.039490 -0.614441 0.114319 1441496566 0.779602 0.039490 -0.614441 0.114319 1441496566 0.779602 0.039490 -0.614441 0.114319 1441496566 0.779602 0.039490 -0.614441 0.114319 1441496566 0.779602 0.039490 -0.614441 0.114319 1441496566 0.783508 0.018250 -0.612305 0.104248 1441496566 0.783508 0.018250 -0.612305 0.104248 1441496566 0.783508 0.018250 -0.612305 0.104248 1441496566 0.783508 0.018250 -0.612305 0.104248 1441496566 0.783508 0.018250 -0.612305 0.104248 1441496566 0.783508 0.018250 -0.612305 0.104248 1441496566 0.785889 -0.006287 -0.612305 0.086182 1441496566 0.785889 -0.006287 -0.612305 0.086182 1441496566 0.785889 -0.006287 -0.612305 0.086182 1441496566 0.785889 -0.006287 -0.612305 0.086182 1441496566 0.785889 -0.006287 -0.612305 0.086182 1441496566 0.785889 -0.006287 -0.612305 0.086182 1441496566 0.785706 -0.028748 -0.614380 0.066101 1441496566 0.785706 -0.028748 -0.614380 0.066101 1441496566 0.785706 -0.028748 -0.614380 0.066101 1441496566 0.785706 -0.028748 -0.614380 0.066101 1441496566 0.785706 -0.028748 -0.614380 0.066101 1441496566 0.784241 -0.041199 -0.616699 0.054321 1441496566 0.784241 -0.041199 -0.616699 0.054321 1441496566 0.784241 -0.041199 -0.616699 0.054321 1441496566 0.784241 -0.041199 -0.616699 0.054321 1441496566 0.784241 -0.041199 -0.616699 0.054321 1441496566 0.784241 -0.041199 -0.616699 0.054321 1441496566 0.784241 -0.041199 -0.616699 0.054321 1441496566 0.782959 -0.049438 -0.618469 0.045715 1441496566 0.782959 -0.049438 -0.618469 0.045715 1441496566 0.782959 -0.049438 -0.618469 0.045715 1441496566 0.782959 -0.049438 -0.618469 0.045715 1441496566 0.782959 -0.049438 -0.618469 0.045715 1441496566 0.782959 -0.049438 -0.618469 0.045715 1441496566 0.781494 -0.054871 -0.620178 0.040161 1441496566 0.781494 -0.054871 -0.620178 0.040161 1441496566 0.781494 -0.054871 -0.620178 0.040161 1441496566 0.781494 -0.054871 -0.620178 0.040161 1441496566 0.781494 -0.054871 -0.620178 0.040161 1441496566 0.781494 -0.054871 -0.620178 0.040161 1441496566 0.779907 -0.058777 -0.622131 0.035400 1441496566 0.779907 -0.058777 -0.622131 0.035400 1441496566 0.779907 -0.058777 -0.622131 0.035400 1441496566 0.779907 -0.058777 -0.622131 0.035400 1441496566 0.779907 -0.058777 -0.622131 0.035400 1441496566 0.779907 -0.058777 -0.622131 0.035400 1441496566 0.779907 -0.058777 -0.622131 0.035400 1441496566 0.780823 -0.061523 -0.620911 0.031555 1441496566 0.780823 -0.061523 -0.620911 0.031555 1441496566 0.780823 -0.061523 -0.620911 0.031555 1441496566 0.780823 -0.061523 -0.620911 0.031555 1441496566 0.780823 -0.061523 -0.620911 0.031555 1441496566 0.780823 -0.061523 -0.620911 0.031555 1441496566 0.784546 -0.063721 -0.616028 0.030640 1441496566 0.784546 -0.063721 -0.616028 0.030640 1441496566 0.784546 -0.063721 -0.616028 0.030640 1441496566 0.784546 -0.063721 -0.616028 0.030640 1441496566 0.784546 -0.063721 -0.616028 0.030640 1441496566 0.784546 -0.063721 -0.616028 0.030640 1441496566 0.787598 -0.062439 -0.612000 0.034973 1441496567 0.787598 -0.062439 -0.612000 0.034973 1441496567 0.787598 -0.062439 -0.612000 0.034973 1441496567 0.787598 -0.062439 -0.612000 0.034973 1441496567 0.787598 -0.062439 -0.612000 0.034973 1441496567 0.787598 -0.062439 -0.612000 0.034973 1441496567 0.789307 -0.059509 -0.609680 0.041443 1441496567 0.789307 -0.059509 -0.609680 0.041443 1441496567 0.789307 -0.059509 -0.609680 0.041443 1441496567 0.789307 -0.059509 -0.609680 0.041443 1441496567 0.789307 -0.059509 -0.609680 0.041443 1441496567 0.789307 -0.059509 -0.609680 0.041443 1441496567 0.789551 -0.051392 -0.609253 0.052673 1441496567 0.789551 -0.051392 -0.609253 0.052673 1441496567 0.789551 -0.051392 -0.609253 0.052673 1441496567 0.789551 -0.051392 -0.609253 0.052673 1441496567 0.789551 -0.051392 -0.609253 0.052673 1441496567 0.789551 -0.051392 -0.609253 0.052673 1441496567 0.788391 -0.040833 -0.610291 0.066101 1441496567 0.788391 -0.040833 -0.610291 0.066101 1441496567 0.788391 -0.040833 -0.610291 0.066101 1441496567 0.788391 -0.040833 -0.610291 0.066101 1441496567 0.788391 -0.040833 -0.610291 0.066101 1441496567 0.788391 -0.040833 -0.610291 0.066101 1441496567 0.786438 -0.031494 -0.611938 0.077881 1441496567 0.786438 -0.031494 -0.611938 0.077881 1441496567 0.786438 -0.031494 -0.611938 0.077881 1441496567 0.786438 -0.031494 -0.611938 0.077881 1441496567 0.786438 -0.031494 -0.611938 0.077881 1441496567 0.786438 -0.031494 -0.611938 0.077881 1441496567 0.786438 -0.031494 -0.611938 0.077881 1441496567 0.783569 -0.022034 -0.614563 0.088623 1441496567 0.783569 -0.022034 -0.614563 0.088623 1441496567 0.783569 -0.022034 -0.614563 0.088623 1441496567 0.783569 -0.022034 -0.614563 0.088623 1441496567 0.783569 -0.022034 -0.614563 0.088623 1441496567 0.783569 -0.022034 -0.614563 0.088623 1441496567 0.780029 -0.009705 -0.617188 0.102600 1441496567 0.780029 -0.009705 -0.617188 0.102600 1441496567 0.780029 -0.009705 -0.617188 0.102600 1441496567 0.780029 -0.009705 -0.617188 0.102600 1441496567 0.780029 -0.009705 -0.617188 0.102600 1441496567 0.780029 -0.009705 -0.617188 0.102600 1441496567 0.776489 0.003784 -0.619019 0.117615 1441496567 0.776489 0.003784 -0.619019 0.117615 1441496567 0.776489 0.003784 -0.619019 0.117615 1441496567 0.776489 0.003784 -0.619019 0.117615 1441496567 0.776489 0.003784 -0.619019 0.117615 1441496567 0.773254 0.013916 -0.620789 0.128418 1441496567 0.773254 0.013916 -0.620789 0.128418 1441496567 0.773254 0.013916 -0.620789 0.128418 1441496567 0.773254 0.013916 -0.620789 0.128418 1441496567 0.773254 0.013916 -0.620789 0.128418 1441496567 0.773254 0.013916 -0.620789 0.128418 1441496567 0.773254 0.013916 -0.620789 0.128418 1441496567 0.769714 0.026428 -0.622070 0.141052 1441496567 0.769714 0.026428 -0.622070 0.141052 1441496567 0.769714 0.026428 -0.622070 0.141052 1441496567 0.769714 0.026428 -0.622070 0.141052 1441496567 0.766296 0.041321 -0.622437 0.153748 1441496567 0.766296 0.041321 -0.622437 0.153748 1441496567 0.766296 0.041321 -0.622437 0.153748 1441496567 0.766296 0.041321 -0.622437 0.153748 1441496567 0.766296 0.041321 -0.622437 0.153748 1441496567 0.766296 0.041321 -0.622437 0.153748 1441496567 0.764038 0.054016 -0.621338 0.165100 1441496567 0.764038 0.054016 -0.621338 0.165100 1441496567 0.764038 0.054016 -0.621338 0.165100 1441496567 0.764038 0.054016 -0.621338 0.165100 1441496567 0.764038 0.054016 -0.621338 0.165100 1441496567 0.764038 0.054016 -0.621338 0.165100 1441496567 0.764038 0.054016 -0.621338 0.165100 1441496567 0.762878 0.062988 -0.619202 0.174866 1441496567 0.762878 0.062988 -0.619202 0.174866 1441496567 0.762878 0.062988 -0.619202 0.174866 1441496567 0.762878 0.062988 -0.619202 0.174866 1441496567 0.762878 0.062988 -0.619202 0.174866 1441496567 0.763062 0.066711 -0.616394 0.182678 1441496567 0.763062 0.066711 -0.616394 0.182678 1441496567 0.763062 0.066711 -0.616394 0.182678 1441496567 0.763062 0.066711 -0.616394 0.182678 1441496567 0.763062 0.066711 -0.616394 0.182678 1441496567 0.763062 0.066711 -0.616394 0.182678 1441496567 0.765747 0.058105 -0.614563 0.180298 1441496567 0.765747 0.058105 -0.614563 0.180298 1441496567 0.765747 0.058105 -0.614563 0.180298 1441496567 0.765747 0.058105 -0.614563 0.180298 1441496567 0.765747 0.058105 -0.614563 0.180298 1441496567 0.765747 0.058105 -0.614563 0.180298 1441496567 0.769043 0.039246 -0.614746 0.170654 1441496567 0.769043 0.039246 -0.614746 0.170654 1441496567 0.769043 0.039246 -0.614746 0.170654 1441496567 0.769043 0.039246 -0.614746 0.170654 1441496567 0.769043 0.039246 -0.614746 0.170654 1441496567 0.769043 0.039246 -0.614746 0.170654 1441496567 0.771423 0.020325 -0.615295 0.160889 1441496567 0.771423 0.020325 -0.615295 0.160889 1441496567 0.771423 0.020325 -0.615295 0.160889 1441496567 0.771423 0.020325 -0.615295 0.160889 1441496567 0.771423 0.020325 -0.615295 0.160889 1441496567 0.771423 0.020325 -0.615295 0.160889 1441496567 0.772583 0.007690 -0.615601 0.155151 1441496567 0.772583 0.007690 -0.615601 0.155151 1441496567 0.772583 0.007690 -0.615601 0.155151 1441496567 0.772583 0.007690 -0.615601 0.155151 1441496567 0.772583 0.007690 -0.615601 0.155151 1441496567 0.772583 0.007690 -0.615601 0.155151 1441496567 0.774353 -0.011597 -0.616760 0.141052 1441496568 0.774353 -0.011597 -0.616760 0.141052 1441496568 0.774353 -0.011597 -0.616760 0.141052 1441496568 0.774353 -0.011597 -0.616760 0.141052 1441496568 0.774353 -0.011597 -0.616760 0.141052 1441496568 0.774353 -0.011597 -0.616760 0.141052 1441496568 0.775024 -0.028748 -0.618530 0.126038 1441496568 0.775024 -0.028748 -0.618530 0.126038 1441496568 0.775024 -0.028748 -0.618530 0.126038 1441496568 0.775024 -0.028748 -0.618530 0.126038 1441496568 0.775024 -0.028748 -0.618530 0.126038 1441496568 0.775024 -0.028748 -0.618530 0.126038 1441496568 0.775024 -0.028748 -0.618530 0.126038 1441496568 0.774963 -0.039673 -0.620728 0.112000 1441496568 
0.853699 -0.089111 -0.439575 0.264587 1441496572 0.853699 -0.089111 -0.439575 0.264587 1441496572 0.853699 -0.089111 -0.439575 0.264587 1441496572 0.853699 -0.089111 -0.439575 0.264587 1441496572 0.863525 -0.162598 -0.368835 0.302979 1441496572 0.863525 -0.162598 -0.368835 0.302979 1441496572 0.863525 -0.162598 -0.368835 0.302979 1441496572 0.863525 -0.162598 -0.368835 0.302979 1441496572 0.863525 -0.162598 -0.368835 0.302979 1441496572 0.863525 -0.162598 -0.368835 0.302979 1441496572 0.860107 -0.239258 -0.290649 0.344177 1441496572 0.860107 -0.239258 -0.290649 0.344177 1441496572 0.860107 -0.239258 -0.290649 0.344177 1441496572 0.860107 -0.239258 -0.290649 0.344177 1441496572 0.860107 -0.239258 -0.290649 0.344177 1441496572 0.860107 -0.239258 -0.290649 0.344177 1441496572 0.860107 -0.239258 -0.290649 0.344177 1441496572 0.848633 -0.297485 -0.207153 0.385132 1441496572 0.848633 -0.297485 -0.207153 0.385132 1441496572 0.848633 -0.297485 -0.207153 0.385132 1441496572 0.848633 -0.297485 -0.207153 0.385132 1441496572 0.848633 -0.297485 -0.207153 0.385132 1441496572 0.833252 -0.340271 -0.128174 0.416504 1441496572 0.833252 -0.340271 -0.128174 0.416504 1441496572 0.833252 -0.340271 -0.128174 0.416504 1441496572 0.833252 -0.340271 -0.128174 0.416504 1441496572 0.833252 -0.340271 -0.128174 0.416504 1441496572 0.822449 -0.362000 -0.056458 0.435120 1441496572 0.822449 -0.362000 -0.056458 0.435120 1441496572 0.822449 -0.362000 -0.056458 0.435120 1441496572 0.822449 -0.362000 -0.056458 0.435120 1441496572 0.822449 -0.362000 -0.056458 0.435120 1441496572 0.813965 -0.377991 0.010254 0.440918 1441496572 0.813965 -0.377991 0.010254 0.440918 1441496572 0.813965 -0.377991 0.010254 0.440918 1441496572 0.813965 -0.377991 0.010254 0.440918 1441496572 0.813965 -0.377991 0.010254 0.440918 1441496572 0.813965 -0.377991 0.010254 0.440918 1441496572 0.813965 -0.377991 0.010254 0.440918 1441496572 0.808655 -0.392395 0.062256 0.433838 1441496572 0.808655 -0.392395 0.062256 0.433838 1441496572 0.808655 -0.392395 0.062256 0.433838 1441496572 0.808655 -0.392395 0.062256 0.433838 1441496572 0.808655 -0.392395 0.062256 0.433838 1441496572 0.808655 -0.392395 0.062256 0.433838 1441496572 0.808411 -0.409424 0.094788 0.412109 1441496572 0.808411 -0.409424 0.094788 0.412109 1441496572 0.808411 -0.409424 0.094788 0.412109 1441496572 0.808411 -0.409424 0.094788 0.412109 1441496572 0.808411 -0.409424 0.094788 0.412109 1441496572 0.808411 -0.409424 0.094788 0.412109 1441496572 0.794739 -0.458557 0.104370 0.383545 1441496572 0.794739 -0.458557 0.104370 0.383545 1441496572 0.794739 -0.458557 0.104370 0.383545 1441496572 0.794739 -0.458557 0.104370 0.383545 1441496572 0.794739 -0.458557 0.104370 0.383545 1441496572 0.794739 -0.458557 0.104370 0.383545 1441496572 0.760864 -0.538940 0.094666 0.348755 1441496572 0.760864 -0.538940 0.094666 0.348755 1441496572 0.760864 -0.538940 0.094666 0.348755 1441496572 0.760864 -0.538940 0.094666 0.348755 1441496572 0.760864 -0.538940 0.094666 0.348755 1441496572 0.760864 -0.538940 0.094666 0.348755 1441496572 0.760864 -0.538940 0.094666 0.348755 1441496573 0.729797 -0.598694 0.082458 0.319580 1441496573 0.729797 -0.598694 0.082458 0.319580 1441496573 0.729797 -0.598694 0.082458 0.319580 1441496573 0.729797 -0.598694 0.082458 0.319580 1441496573 0.729797 -0.598694 0.082458 0.319580 1441496573 0.694763 -0.646790 0.068787 0.306824 1441496573 0.694763 -0.646790 0.068787 0.306824 1441496573 0.694763 -0.646790 0.068787 0.306824 1441496573 0.694763 -0.646790 0.068787 0.306824 1441496573 0.694763 -0.646790 0.068787 0.306824 1441496573 0.694763 -0.646790 0.068787 0.306824 1441496573 0.694763 -0.646790 0.068787 0.306824 1441496573 0.670837 -0.668945 0.052368 0.315735 1441496573 0.670837 -0.668945 0.052368 0.315735 1441496573 0.670837 -0.668945 0.052368 0.315735 1441496573 0.670837 -0.668945 0.052368 0.315735 1441496573 0.670837 -0.668945 0.052368 0.315735 1441496573 0.662964 -0.662354 0.033813 0.347290 1441496573 0.662964 -0.662354 0.033813 0.347290 1441496573 0.662964 -0.662354 0.033813 0.347290 1441496573 0.662964 -0.662354 0.033813 0.347290 1441496573 0.662964 -0.662354 0.033813 0.347290 1441496573 0.662964 -0.662354 0.033813 0.347290 1441496573 0.668152 -0.630371 0.016602 0.394836 1441496573 0.668152 -0.630371 0.016602 0.394836 1441496573 0.668152 -0.630371 0.016602 0.394836 1441496573 0.668152 -0.630371 0.016602 0.394836 1441496573 0.668152 -0.630371 0.016602 0.394836 1441496573 0.668152 -0.630371 0.016602 0.394836 1441496573 0.685974 -0.575745 -0.003113 0.444885 1441496573 0.685974 -0.575745 -0.003113 0.444885 1441496573 0.685974 -0.575745 -0.003113 0.444885 1441496573 0.685974 -0.575745 -0.003113 0.444885 1441496573 0.685974 -0.575745 -0.003113 0.444885 1441496573 0.685974 -0.575745 -0.003113 0.444885 1441496573 0.703125 -0.524963 -0.013672 0.479370 1441496573 0.703125 -0.524963 -0.013672 0.479370 1441496573 0.703125 -0.524963 -0.013672 0.479370 1441496573 0.703125 -0.524963 -0.013672 0.479370 1441496573 0.703125 -0.524963 -0.013672 0.479370 1441496573 0.703125 -0.524963 -0.013672 0.479370 1441496573 0.713135 -0.494385 -0.000122 0.496887 1441496573 0.713135 -0.494385 -0.000122 0.496887 1441496573 0.713135 -0.494385 -0.000122 0.496887 1441496573 0.713135 -0.494385 -0.000122 0.496887 1441496573 0.713135 -0.494385 -0.000122 0.496887 1441496573 0.713135 -0.494385 -0.000122 0.496887 1441496573 0.729919 -0.455872 0.001953 0.509277 1441496573 0.729919 -0.455872 0.001953 0.509277 1441496573 0.729919 -0.455872 0.001953 0.509277 1441496573 0.729919 -0.455872 0.001953 0.509277 1441496573 0.729919 -0.455872 0.001953 0.509277 1441496573 0.750549 -0.408203 -0.002930 0.519592 1441496573 0.750549 -0.408203 -0.002930 0.519592 1441496573 0.750549 -0.408203 -0.002930 0.519592 1441496573 0.750549 -0.408203 -0.002930 0.519592 1441496573 0.750549 -0.408203 -0.002930 0.519592 1441496573 0.750549 -0.408203 -0.002930 0.519592 1441496573 0.766663 -0.362366 -0.012146 0.529846 1441496573 0.766663 -0.362366 -0.012146 0.529846 1441496573 0.766663 -0.362366 -0.012146 0.529846 1441496573 0.766663 -0.362366 -0.012146 0.529846 1441496573 0.766663 -0.362366 -0.012146 0.529846 1441496573 0.766663 -0.362366 -0.012146 0.529846 1441496573 0.777527 -0.326599 -0.035095 0.536255 1441496573 0.777527 -0.326599 -0.035095 0.536255 1441496573 0.777527 -0.326599 -0.035095 0.536255 1441496573 0.777527 -0.326599 -0.035095 0.536255 1441496573 0.777527 -0.326599 -0.035095 0.536255 1441496573 0.777527 -0.326599 -0.035095 0.536255 1441496573 0.789856 -0.291809 -0.055908 0.536438 1441496573 0.789856 -0.291809 -0.055908 0.536438 1441496573 0.789856 -0.291809 -0.055908 0.536438 1441496573 0.789856 -0.291809 -0.055908 0.536438 1441496573 0.789856 -0.291809 -0.055908 0.536438 1441496573 0.789856 -0.291809 -0.055908 0.536438 1441496573 0.789856 -0.291809 -0.055908 0.536438 1441496573 0.792542 -0.284607 -0.069031 0.534790 1441496573 0.792542 -0.284607 -0.069031 0.534790 1441496573 0.792542 -0.284607 -0.069031 0.534790 1441496573 0.792542 -0.284607 -0.069031 0.534790 1441496573 0.792542 -0.284607 -0.069031 0.534790 1441496573 0.792542 -0.284607 -0.069031 0.534790 1441496573 0.793274 -0.284851 -0.061768 0.534485 1441496573 0.793274 -0.284851 -0.061768 0.534485 1441496573 0.793274 -0.284851 -0.061768 0.534485 1441496573 0.793274 -0.284851 -0.061768 0.534485 1441496573 0.793274 -0.284851 -0.061768 0.534485 1441496573 0.793274 -0.284851 -0.061768 0.534485 1441496573 0.793579 -0.292847 -0.041809 0.531677 1441496573 0.793579 -0.292847 -0.041809 0.531677 1441496573 0.793579 -0.292847 -0.041809 0.531677 1441496573 0.793579 -0.292847 -0.041809 0.531677 1441496573 0.793579 -0.292847 -0.041809 0.531677 1441496573 0.793579 -0.292847 -0.041809 0.531677 1441496573 0.793152 -0.311340 -0.019958 0.523010 1441496573 0.793152 -0.311340 -0.019958 0.523010 1441496573 0.793152 -0.311340 -0.019958 0.523010 1441496573 0.793152 -0.311340 -0.019958 0.523010 1441496573 0.793152 -0.311340 -0.019958 0.523010 1441496573 0.793152 -0.311340 -0.019958 0.523010 1441496573 0.787537 -0.341553 0.002319 0.512939 1441496573 0.787537 -0.341553 0.002319 0.512939 1441496573 0.787537 -0.341553 0.002319 0.512939 1441496573 0.787537 -0.341553 0.002319 0.512939 1441496573 0.787537 -0.341553 0.002319 0.512939 1441496573 0.787537 -0.341553 0.002319 0.512939 1441496573 0.781433 -0.370483 0.024841 0.501465 1441496573 0.781433 -0.370483 0.024841 0.501465 1441496574 0.781433 -0.370483 0.024841 0.501465 1441496574 0.781433 -0.370483 0.024841 0.501465 1441496574 0.781433 -0.370483 0.024841 0.501465 1441496574 0.778015 -0.389343 0.052979 0.490173 1441496574 0.778015 -0.389343 0.052979 0.490173 1441496574 0.778015 -0.389343 0.052979 0.490173 1441496574 0.778015 -0.389343 0.052979 0.490173 1441496574 0.778015 -0.389343 0.052979 0.490173 1441496574 0.780029 -0.396240 0.087280 0.476318 1441496574 0.780029 -0.396240 0.087280 0.476318 1441496574 0.780029 -0.396240 0.087280 0.476318 1441496574 0.780029 -0.396240 0.087280 0.476318 1441496574 0.780029 -0.396240 0.087280 0.476318 1441496574 0.780029 -0.396240 0.087280 0.476318 1441496574 0.784241 -0.401367 0.114258 0.459045 1441496574 0.784241 -0.401367 0.114258 0.459045 1441496574 0.784241 -0.401367 0.114258 0.459045 1441496574 0.784241 -0.401367 0.114258 0.459045 1441496574 0.784241 -0.401367 0.114258 0.459045 1441496574 0.784241 -0.401367 0.114258 0.459045 1441496574 0.782288 -0.424133 0.125916 0.438416 1441496574 0.782288 -0.424133 0.125916 0.438416 1441496574 0.782288 -0.424133 0.125916 0.438416 1441496574 0.782288 -0.424133 0.125916 0.438416 1441496574 0.782288 -0.424133 0.125916 0.438416 1441496574 0.782288 -0.424133 0.125916 0.438416 1441496574 0.782288 -0.424133 0.125916 0.438416 1441496574 0.769897 -0.468201 0.124268 0.415344 1441496574 0.769897 -0.468201 0.124268 0.415344 1441496574 0.769897 -0.468201 0.124268 0.415344 1441496574 0.769897 -0.468201 0.124268 0.415344 1441496574 0.769897 -0.468201 0.124268 0.415344 1441496574 0.769897 -0.468201 0.124268 0.415344 1441496574 0.747375 -0.526367 0.113770 0.389038 1441496574 0.747375 -0.526367 0.113770 0.389038 1441496574 0.747375 -0.526367 0.113770 0.389038 1441496574 0.747375 -0.526367 0.113770 0.389038 1441496574 0.747375 -0.526367 0.113770 0.389038 1441496574 0.747375 -0.526367 0.113770 0.389038 1441496574 0.716370 -0.587830 0.097046 0.363098 1441496574 0.716370 -0.587830 0.097046 0.363098 1441496574 0.716370 -0.587830 0.097046 0.363098 1441496574 0.716370 -0.587830 0.097046 0.363098 1441496574 0.716370 -0.587830 0.097046 0.363098 1441496574 0.716370 -0.587830 0.097046 0.363098 1441496574 0.716370 -0.587830 0.097046 0.363098 1441496574 0.688782 -0.630981 0.077026 0.348633 1441496574 0.688782 -0.630981 0.077026 0.348633 1441496574 0.688782 -0.630981 0.077026 0.348633 1441496574 0.688782 -0.630981 0.077026 0.348633 1441496574 0.688782 -0.630981 0.077026 0.348633 1441496574 0.678955 -0.637329 0.059692 0.359497 1441496574 0.678955 -0.637329 0.059692 0.359497 1441496574 0.678955 -0.637329 0.059692 0.359497 1441496574 0.678955 -0.637329 0.059692 0.359497 1441496574 0.678955 -0.637329 0.059692 0.359497 1441496574 0.678955 -0.637329 0.059692 0.359497 1441496574 0.677429 -0.620728 0.041870 0.392334 1441496574 0.677429 -0.620728 0.041870 0.392334 1441496574 0.677429 -0.620728 0.041870 0.392334 1441496574 0.677429 -0.620728 0.041870 0.392334 1441496574 0.677429 -0.620728 0.041870 0.392334 1441496574 0.677429 -0.620728 0.041870 0.392334 1441496574 0.683228 -0.585876 0.025635 0.435059 1441496574 0.683228 -0.585876 0.025635 0.435059 1441496574 0.683228 -0.585876 0.025635 0.435059 1441496574 0.683228 -0.585876 0.025635 0.435059 1441496574 0.683228 -0.585876 0.025635 0.435059 1441496574 0.683228 -0.585876 0.025635 0.435059 1441496574 0.683228 -0.585876 0.025635 0.435059 1441496574 0.693237 -0.541626 0.011536 0.475281 1441496574 0.693237 -0.541626 0.011536 0.475281 1441496574 0.693237 -0.541626 0.011536 0.475281 1441496574 0.693237 -0.541626 0.011536 0.475281 1441496574 0.693237 -0.541626 0.011536 0.475281 1441496574 0.693237 -0.541626 0.011536 0.475281 1441496574 0.697815 -0.506409 -0.002991 0.506470 1441496574 0.697815 -0.506409 -0.002991 0.506470 1441496574 0.697815 -0.506409 -0.002991 0.506470 1441496574 0.697815 -0.506409 -0.002991 0.506470 1441496574 0.697815 -0.506409 -0.002991 0.506470 1441496574 0.705566 -0.475098 -0.013000 0.525574 1441496574 0.705566 -0.475098 -0.013000 0.525574 1441496574 0.705566 -0.475098 -0.013000 0.525574 1441496574 0.705566 -0.475098 -0.013000 0.525574 1441496574 0.705566 -0.475098 -0.013000 0.525574 1441496574 0.705566 -0.475098 -0.013000 0.525574 1441496574 0.715515 -0.447083 -0.014832 0.536560 1441496574 0.715515 -0.447083 -0.014832 0.536560 1441496574 0.715515 -0.447083 -0.014832 0.536560 1441496574 0.715515 -0.447083 -0.014832 0.536560 1441496574 0.715515 -0.447083 -0.014832 0.536560 1441496574 0.715515 -0.447083 -0.014832 0.536560 1441496574 0.725525 -0.423035 -0.022949 0.542297 1441496574 0.725525 -0.423035 -0.022949 0.542297 1441496574 0.725525 -0.423035 -0.022949 0.542297 1441496574 0.725525 -0.423035 -0.022949 0.542297 1441496574 0.725525 -0.423035 -0.022949 0.542297 1441496574 0.725525 -0.423035 -0.022949 0.542297 1441496574 0.741577 -0.381348 -0.026855 0.551270 1441496574 0.741577 -0.381348 -0.026855 0.551270 1441496574 0.741577 -0.381348 -0.026855 0.551270 1441496574 0.741577 -0.381348 -0.026855 0.551270 1441496574 0.741577 -0.381348 -0.026855 0.551270 1441496574 0.741577 -0.381348 -0.026855 0.551270 1441496574 0.741577 -0.381348 -0.026855 0.551270 1441496574 0.759705 -0.327637 -0.029663 0.560852 1441496574 0.759705 -0.327637 -0.029663 0.560852 1441496574 0.759705 -0.327637 -0.029663 0.560852 1441496575 0.759705 -0.327637 -0.029663 0.560852 1441496575 0.759705 -0.327637 -0.029663 0.560852 1441496575 0.759705 -0.327637 -0.029663 0.560852 1441496575 0.771973 -0.289185 -0.057434 0.563110 1441496575 0.771973 -0.289185 -0.057434 0.563110 1441496575 0.771973 -0.289185 -0.057434 0.563110 1441496575 0.771973 -0.289185 -0.057434 0.563110 1441496575 0.771973 -0.289185 -0.057434 0.563110 1441496575 0.771973 -0.289185 -0.057434 0.563110 1441496575 0.785828 -0.253113 -0.094116 0.556274 1441496575 0.785828 -0.253113 -0.094116 0.556274 1441496575 0.785828 -0.253113 -0.094116 0.556274 1441496575 0.785828 -0.253113 -0.094116 0.556274 1441496575 0.785828 -0.253113 -0.094116 0.556274 1441496575 0.785828 -0.253113 -0.094116 0.556274 1441496575 0.791565 -0.233521 -0.117249 0.552307 1441496575 0.791565 -0.233521 -0.117249 0.552307 1441496575 0.791565 -0.233521 -0.117249 0.552307 1441496575 0.791565 -0.233521 -0.117249 0.552307 1441496575 0.791565 -0.233521 -0.117249 0.552307 1441496575 0.791870 -0.240356 -0.126892 0.546814 1441496575 0.791870 -0.240356 -0.126892 0.546814 1441496575 0.791870 -0.240356 -0.126892 0.546814 1441496575 0.791870 -0.240356 -0.126892 0.546814 1441496575 0.791870 -0.240356 -0.126892 0.546814 1441496575 0.791870 -0.240356 -0.126892 0.546814 1441496575 0.791870 -0.240356 -0.126892 0.546814 1441496575 0.793518 -0.252136 -0.114319 0.541931 1441496575 0.793518 -0.252136 -0.114319 0.541931 1441496575 0.793518 -0.252136 -0.114319 0.541931 1441496575 0.793518 -0.252136 -0.114319 0.541931 1441496575 0.793518 -0.252136 -0.114319 0.541931 1441496575 0.793518 -0.252136 -0.114319 0.541931 1441496575 0.796692 -0.269226 -0.090820 0.533386 1441496575 0.796692 -0.269226 -0.090820 0.533386 1441496575 0.796692 -0.269226 -0.090820 0.533386 1441496575 0.796692 -0.269226 -0.090820 0.533386 1441496575 0.796692 -0.269226 -0.090820 0.533386 1441496575 0.796021 -0.301147 -0.067383 0.520630 1441496575 0.796021 -0.301147 -0.067383 0.520630 1441496575 0.796021 -0.301147 -0.067383 0.520630 1441496575 0.796021 -0.301147 -0.067383 0.520630 1441496575 0.796021 -0.301147 -0.067383 0.520630 1441496575 0.796021 -0.301147 -0.067383 0.520630 1441496575 0.791809 -0.337585 -0.040771 0.507324 1441496575 0.791809 -0.337585 -0.040771 0.507324 1441496575 0.791809 -0.337585 -0.040771 0.507324 1441496575 0.791809 -0.337585 -0.040771 0.507324 1441496575 0.791809 -0.337585 -0.040771 0.507324 1441496575 0.791809 -0.337585 -0.040771 0.507324 1441496575 0.789001 -0.366516 -0.011108 0.492920 1441496575 0.789001 -0.366516 -0.011108 0.492920 1441496575 0.789001 -0.366516 -0.011108 0.492920 1441496575 0.789001 -0.366516 -0.011108 0.492920 1441496575 0.789001 -0.366516 -0.011108 0.492920 1441496575 0.789001 -0.366516 -0.011108 0.492920 1441496575 0.789001 -0.366516 -0.011108 0.492920 1441496575 0.785828 -0.391541 0.024536 0.478027 1441496575 0.785828 -0.391541 0.024536 0.478027 1441496575 0.785828 -0.391541 0.024536 0.478027 1441496575 0.785828 -0.391541 0.024536 0.478027 1441496575 0.785828 -0.391541 0.024536 0.478027 1441496575 0.785828 -0.391541 0.024536 0.478027 1441496575 0.782166 -0.416626 0.056702 0.459717 1441496575 0.782166 -0.416626 0.056702 0.459717 1441496575 0.782166 -0.416626 0.056702 0.459717 1441496575 0.782166 -0.416626 0.056702 0.459717 1441496575 0.782166 -0.416626 0.056702 0.459717 1441496575 0.782166 -0.416626 0.056702 0.459717 1441496575 0.775391 -0.450623 0.077393 0.435547 1441496575 0.775391 -0.450623 0.077393 0.435547 1441496575 0.775391 -0.450623 0.077393 0.435547 1441496575 0.775391 -0.450623 0.077393 0.435547 1441496575 0.775391 -0.450623 0.077393 0.435547 1441496575 0.775391 -0.450623 0.077393 0.435547 1441496575 0.754578 -0.509338 0.082947 0.405334 1441496575 0.754578 -0.509338 0.082947 0.405334 1441496575 0.754578 -0.509338 0.082947 0.405334 1441496575 0.754578 -0.509338 0.082947 0.405334 1441496575 0.754578 -0.509338 0.082947 0.405334 1441496575 0.754578 -0.509338 0.082947 0.405334 1441496575 0.730347 -0.565613 0.084229 0.373535 1441496575 0.730347 -0.565613 0.084229 0.373535 1441496575 0.730347 -0.565613 0.084229 0.373535 1441496575 0.730347 -0.565613 0.084229 0.373535 1441496575 0.730347 -0.565613 0.084229 0.373535 1441496575 0.730347 -0.565613 0.084229 0.373535 1441496575 0.707397 -0.610046 0.085510 0.346558 1441496575 0.707397 -0.610046 0.085510 0.346558 1441496575 0.707397 -0.610046 0.085510 0.346558 1441496575 0.707397 -0.610046 0.085510 0.346558 1441496575 0.707397 -0.610046 0.085510 0.346558 1441496575 0.685242 -0.644104 0.082336 0.329834 1441496575 0.685242 -0.644104 0.082336 0.329834 1441496575 0.685242 -0.644104 0.082336 0.329834 1441496575 0.685242 -0.644104 0.082336 0.329834 1441496575 0.685242 -0.644104 0.082336 0.329834 1441496575 0.685242 -0.644104 0.082336 0.329834 1441496575 0.685242 -0.644104 0.082336 0.329834 1441496575 0.670227 -0.659180 0.069031 0.333862 1441496575 0.670227 -0.659180 0.069031 0.333862 1441496575 0.670227 -0.659180 0.069031 0.333862 1441496575 0.670227 -0.659180 0.069031 0.333862 1441496575 0.670227 -0.659180 0.069031 0.333862 1441496575 0.670227 -0.659180 0.069031 0.333862 1441496575 0.661377 -0.655273 0.047302 0.361816 1441496575 0.661377 -0.655273 0.047302 0.361816 1441496575 0.661377 -0.655273 0.047302 0.361816 1441496575 0.661377 -0.655273 0.047302 0.361816 1441496576 0.661377 -0.655273 0.047302 0.361816 1441496576 0.661377 -0.655273 0.047302 0.361816 1441496576 0.662231 -0.629456 0.024719 0.405701 1441496576 0.662231 -0.629456 0.024719 0.405701 1441496576 0.662231 -0.629456 0.024719 0.405701 1441496576 0.662231 -0.629456 0.024719 0.405701 1441496576 0.662231 -0.629456 0.024719 0.405701 1441496576 0.662231 -0.629456 0.024719 0.405701 1441496576 0.673706 -0.581177 0.002563 0.456360 1441496576 0.673706 -0.581177 0.002563 0.456360 1441496576 0.673706 -0.581177 0.002563 0.456360 1441496576 0.673706 -0.581177 0.002563 0.456360 1441496576 0.673706 -0.581177 0.002563 0.456360 1441496576 0.673706 -0.581177 0.002563 0.456360 1441496576 0.686768 -0.527710 -0.017029 0.499512 1441496576 0.686768 -0.527710 -0.017029 0.499512 1441496576 0.686768 -0.527710 -0.017029 0.499512 1441496576 0.686768 -0.527710 -0.017029 0.499512 1441496576 0.686768 -0.527710 -0.017029 0.499512 1441496576 0.686768 -0.527710 -0.017029 0.499512 1441496576 0.700317 -0.483521 -0.017273 0.524780 1441496576 0.700317 -0.483521 -0.017273 0.524780 1441496576 0.700317 -0.483521 -0.017273 0.524780 1441496576 0.700317 -0.483521 -0.017273 0.524780 1441496576 0.700317 -0.483521 -0.017273 0.524780 1441496576 0.707092 -0.457520 -0.009155 0.539001 1441496576 0.707092 -0.457520 -0.009155 0.539001 1441496576 0.707092 -0.457520 -0.009155 0.539001 1441496576 0.707092 -0.457520 -0.009155 0.539001 1441496576 0.707092 -0.457520 -0.009155 0.539001 1441496576 0.720764 -0.422058 -0.004089 0.549805 1441496576 0.720764 -0.422058 -0.004089 0.549805 1441496576 0.720764 -0.422058 -0.004089 0.549805 1441496576 0.720764 -0.422058 -0.004089 0.549805 1441496576 0.720764 -0.422058 -0.004089 0.549805 1441496576 0.720764 -0.422058 -0.004089 0.549805 1441496576 0.747375 -0.352417 0.015808 0.562927 1441496576 0.747375 -0.352417 0.015808 0.562927 1441496576 0.747375 -0.352417 0.015808 0.562927 1441496576 0.747375 -0.352417 0.015808 0.562927 1441496576 0.747375 -0.352417 0.015808 0.562927 1441496576 0.747375 -0.352417 0.015808 0.562927 1441496576 0.764282 -0.277283 0.020935 0.581787 1441496576 0.764282 -0.277283 0.020935 0.581787 1441496576 0.764282 -0.277283 0.020935 0.581787 1441496576 0.764282 -0.277283 0.020935 0.581787 1441496576 0.764282 -0.277283 0.020935 0.581787 1441496576 0.764282 -0.277283 0.020935 0.581787 1441496576 0.763550 -0.271484 -0.032227 0.585022 1441496576 0.763550 -0.271484 -0.032227 0.585022 1441496576 0.763550 -0.271484 -0.032227 0.585022 1441496576 0.763550 -0.271484 -0.032227 0.585022 1441496576 0.763550 -0.271484 -0.032227 0.585022 1441496576 0.771912 -0.257751 -0.073853 0.576355 1441496576 0.771912 -0.257751 -0.073853 0.576355 1441496576 0.771912 -0.257751 -0.073853 0.576355 1441496576 0.771912 -0.257751 -0.073853 0.576355 1441496576 0.771912 -0.257751 -0.073853 0.576355 1441496576 0.771912 -0.257751 -0.073853 0.576355 1441496576 0.778259 -0.242310 -0.089722 0.572266 1441496576 0.778259 -0.242310 -0.089722 0.572266 1441496576 0.778259 -0.242310 -0.089722 0.572266 1441496576 0.778259 -0.242310 -0.089722 0.572266 1441496576 0.778259 -0.242310 -0.089722 0.572266 1441496576 0.778259 -0.242310 -0.089722 0.572266 1441496576 0.776855 -0.255249 -0.096558 0.567444 1441496576 0.776855 -0.255249 -0.096558 0.567444 1441496576 0.776855 -0.255249 -0.096558 0.567444 1441496576 0.776855 -0.255249 -0.096558 0.567444 1441496576 0.776855 -0.255249 -0.096558 0.567444 1441496576 0.776855 -0.255249 -0.096558 0.567444 1441496576 0.775513 -0.275024 -0.088501 0.561279 1441496576 0.775513 -0.275024 -0.088501 0.561279 1441496576 0.775513 -0.275024 -0.088501 0.561279 1441496576 0.775513 -0.275024 -0.088501 0.561279 1441496576 0.775513 -0.275024 -0.088501 0.561279 1441496576 0.775513 -0.275024 -0.088501 0.561279 1441496576 0.774963 -0.301086 -0.075378 0.550537 1441496576 0.774963 -0.301086 -0.075378 0.550537 1441496576 0.774963 -0.301086 -0.075378 0.550537 1441496576 0.774963 -0.301086 -0.075378 0.550537 1441496576 0.774963 -0.301086 -0.075378 0.550537 1441496576 0.774963 -0.301086 -0.075378 0.550537 1441496576 0.773743 -0.332520 -0.060547 0.535767 1441496576 0.773743 -0.332520 -0.060547 0.535767 1441496576 0.773743 -0.332520 -0.060547 0.535767 1441496576 0.773743 -0.332520 -0.060547 0.535767 1441496576 0.773743 -0.332520 -0.060547 0.535767 1441496576 0.773743 -0.332520 -0.060547 0.535767 1441496576 0.772217 -0.364502 -0.044434 0.518433 1441496576 0.772217 -0.364502 -0.044434 0.518433 1441496576 0.772217 -0.364502 -0.044434 0.518433 1441496576 0.772217 -0.364502 -0.044434 0.518433 1441496576 0.772217 -0.364502 -0.044434 0.518433 1441496576 0.772217 -0.364502 -0.044434 0.518433 1441496576 0.772217 -0.364502 -0.044434 0.518433 1441496576 0.769409 -0.396851 -0.030579 0.499512 1441496576 0.769409 -0.396851 -0.030579 0.499512 1441496576 0.769409 -0.396851 -0.030579 0.499512 1441496576 0.769409 -0.396851 -0.030579 0.499512 1441496576 0.769409 -0.396851 -0.030579 0.499512 1441496576 0.769409 -0.396851 -0.030579 0.499512 1441496576 0.766235 -0.426697 -0.010132 0.480225 1441496576 0.766235 -0.426697 -0.010132 0.480225 1441496576 0.766235 -0.426697 -0.010132 0.480225 1441496576 0.766235 -0.426697 -0.010132 0.480225 1441496577 0.766235 -0.426697 -0.010132 0.480225 1441496577 0.766235 -0.426697 -0.010132 0.480225 1441496577 0.765808 -0.450256 0.013550 0.458923 1441496577 0.765808 -0.450256 0.013550 0.458923 1441496577 0.765808 -0.450256 0.013550 0.458923 1441496577 0.765808 -0.450256 0.013550 0.458923 1441496577 0.765808 -0.450256 0.013550 0.458923 1441496577 0.765808 -0.450256 0.013550 0.458923 1441496577 0.756775 -0.482971 0.030945 0.439392 1441496577 0.756775 -0.482971 0.030945 0.439392 1441496577 0.756775 -0.482971 0.030945 0.439392 1441496577 0.756775 -0.482971 0.030945 0.439392 1441496577 0.756775 -0.482971 0.030945 0.439392 1441496577 0.742310 -0.524658 0.040283 0.414795 1441496577 0.742310 -0.524658 0.040283 0.414795 1441496577 0.742310 -0.524658 0.040283 0.414795 1441496577 0.742310 -0.524658 0.040283 0.414795 1441496577 0.742310 -0.524658 0.040283 0.414795 1441496577 0.742310 -0.524658 0.040283 0.414795 1441496577 0.742310 -0.524658 0.040283 0.414795 1441496577 0.721619 -0.574829 0.040039 0.383728 1441496577 0.721619 -0.574829 0.040039 0.383728 1441496577 0.721619 -0.574829 0.040039 0.383728 1441496577 0.721619 -0.574829 0.040039 0.383728 1441496577 0.721619 -0.574829 0.040039 0.383728 1441496577 0.721619 -0.574829 0.040039 0.383728 1441496577 0.700012 -0.617920 0.040039 0.355713 1441496577 0.700012 -0.617920 0.040039 0.355713 1441496577 0.700012 -0.617920 0.040039 0.355713 1441496577 0.700012 -0.617920 0.040039 0.355713 1441496577 0.700012 -0.617920 0.040039 0.355713 1441496577 0.681335 -0.650940 0.040466 0.332214 1441496577 0.681335 -0.650940 0.040466 0.332214 1441496577 0.681335 -0.650940 0.040466 0.332214 1441496577 0.681335 -0.650940 0.040466 0.332214 1441496577 0.681335 -0.650940 0.040466 0.332214 1441496577 0.681335 -0.650940 0.040466 0.332214 1441496577 0.665527 -0.672546 0.035400 0.321716 1441496577 0.665527 -0.672546 0.035400 0.321716 1441496577 0.665527 -0.672546 0.035400 0.321716 1441496577 0.665527 -0.672546 0.035400 0.321716 1441496577 0.665527 -0.672546 0.035400 0.321716 1441496577 0.665527 -0.672546 0.035400 0.321716 1441496577 0.657471 -0.677246 0.024109 0.329346 1441496577 0.657471 -0.677246 0.024109 0.329346 1441496577 0.657471 -0.677246 0.024109 0.329346 1441496577 0.657471 -0.677246 0.024109 0.329346 1441496577 0.657471 -0.677246 0.024109 0.329346 1441496577 0.652771 -0.669800 0.005371 0.353882 1441496577 0.652771 -0.669800 0.005371 0.353882 1441496577 0.652771 -0.669800 0.005371 0.353882 1441496577 0.652771 -0.669800 0.005371 0.353882 1441496577 0.652771 -0.669800 0.005371 0.353882 1441496577 0.654480 -0.647339 -0.014771 0.390320 1441496577 0.654480 -0.647339 -0.014771 0.390320 1441496577 0.654480 -0.647339 -0.014771 0.390320 1441496577 0.654480 -0.647339 -0.014771 0.390320 1441496577 0.654480 -0.647339 -0.014771 0.390320 1441496577 0.654480 -0.647339 -0.014771 0.390320 1441496577 0.662354 -0.610840 -0.035339 0.432312 1441496577 0.662354 -0.610840 -0.035339 0.432312 1441496577 0.662354 -0.610840 -0.035339 0.432312 1441496577 0.662354 -0.610840 -0.035339 0.432312 1441496577 0.662354 -0.610840 -0.035339 0.432312 1441496577 0.662354 -0.610840 -0.035339 0.432312 1441496577 0.678467 -0.558716 -0.053772 0.473877 1441496577 0.678467 -0.558716 -0.053772 0.473877 1441496577 0.678467 -0.558716 -0.053772 0.473877 1441496577 0.678467 -0.558716 -0.053772 0.473877 1441496577 0.678467 -0.558716 -0.053772 0.473877 1441496577 0.678467 -0.558716 -0.053772 0.473877 1441496577 0.694946 -0.510315 -0.061646 0.502747 1441496577 0.694946 -0.510315 -0.061646 0.502747 1441496577 0.694946 -0.510315 -0.061646 0.502747 1441496577 0.694946 -0.510315 -0.061646 0.502747 1441496577 0.694946 -0.510315 -0.061646 0.502747 1441496577 0.694946 -0.510315 -0.061646 0.502747 1441496577 0.702393 -0.482422 -0.065918 0.519165 1441496577 0.702393 -0.482422 -0.065918 0.519165 1441496577 0.702393 -0.482422 -0.065918 0.519165 1441496577 0.702393 -0.482422 -0.065918 0.519165 1441496577 0.702393 -0.482422 -0.065918 0.519165 1441496577 0.702393 -0.482422 -0.065918 0.519165 1441496577 0.706665 -0.465149 -0.084656 0.526367 1441496577 0.706665 -0.465149 -0.084656 0.526367 1441496577 0.706665 -0.465149 -0.084656 0.526367 1441496577 0.716736 -0.437134 -0.101685 0.533630 1441496577 0.716736 -0.437134 -0.101685 0.533630 1441496577 0.716736 -0.437134 -0.101685 0.533630 1441496577 0.716736 -0.437134 -0.101685 0.533630 1441496577 0.728760 -0.408630 -0.114075 0.537476 1441496577 
0.774780 0.056335 -0.616638 0.127563 1441496581 0.774780 0.056335 -0.616638 0.127563 1441496581 0.774780 0.056335 -0.616638 0.127563 1441496581 0.774597 0.056274 -0.616089 0.131287 1441496581 0.774597 0.056274 -0.616089 0.131287 1441496581 0.774597 0.056274 -0.616089 0.131287 1441496581 0.774597 0.056274 -0.616089 0.131287 1441496581 0.774597 0.056274 -0.616089 0.131287 1441496581 0.774597 0.056274 -0.616089 0.131287 1441496581 0.774048 0.057068 -0.615234 0.138184 1441496581 0.774048 0.057068 -0.615234 0.138184 1441496581 0.774048 0.057068 -0.615234 0.138184 1441496581 0.774048 0.057068 -0.615234 0.138184 1441496581 0.774048 0.057068 -0.615234 0.138184 1441496581 0.774048 0.057068 -0.615234 0.138184 1441496581 0.773132 0.058777 -0.613892 0.147949 1441496581 0.773132 0.058777 -0.613892 0.147949 1441496581 0.773132 0.058777 -0.613892 0.147949 1441496581 0.773132 0.058777 -0.613892 0.147949 1441496581 0.773132 0.058777 -0.613892 0.147949 1441496581 0.773132 0.058777 -0.613892 0.147949 1441496581 0.773132 0.058777 -0.613892 0.147949 1441496581 0.772278 0.059204 -0.612366 0.158081 1441496581 0.772278 0.059204 -0.612366 0.158081 1441496581 0.772278 0.059204 -0.612366 0.158081 1441496581 0.772278 0.059204 -0.612366 0.158081 1441496581 0.772278 0.059204 -0.612366 0.158081 1441496581 0.772278 0.059204 -0.612366 0.158081 1441496581 0.772156 0.055969 -0.611633 0.162903 1441496581 0.772156 0.055969 -0.611633 0.162903 1441496581 0.772156 0.055969 -0.611633 0.162903 1441496581 0.772156 0.055969 -0.611633 0.162903 1441496581 0.772156 0.055969 -0.611633 0.162903 1441496581 0.772156 0.055969 -0.611633 0.162903 1441496581 0.772461 0.048401 -0.612366 0.161011 1441496581 0.772461 0.048401 -0.612366 0.161011 1441496581 0.772461 0.048401 -0.612366 0.161011 1441496581 0.772461 0.048401 -0.612366 0.161011 1441496581 0.772461 0.048401 -0.612366 0.161011 1441496581 0.772461 0.048401 -0.612366 0.161011 1441496581 0.772705 0.041870 -0.613586 0.156982 1441496581 0.772705 0.041870 -0.613586 0.156982 1441496581 0.772705 0.041870 -0.613586 0.156982 1441496581 0.772705 0.041870 -0.613586 0.156982 1441496581 0.772705 0.041870 -0.613586 0.156982 1441496581 0.772705 0.041870 -0.613586 0.156982 1441496581 0.772827 0.036438 -0.615234 0.151245 1441496581 0.772827 0.036438 -0.615234 0.151245 1441496581 0.772827 0.036438 -0.615234 0.151245 1441496581 0.772827 0.036438 -0.615234 0.151245 1441496581 0.772827 0.036438 -0.615234 0.151245 1441496581 0.772827 0.036438 -0.615234 0.151245 1441496581 0.772156 0.032776 -0.617676 0.145508 1441496581 0.772156 0.032776 -0.617676 0.145508 1441496581 0.772156 0.032776 -0.617676 0.145508 1441496581 0.772156 0.032776 -0.617676 0.145508 1441496581 0.772156 0.032776 -0.617676 0.145508 1441496581 0.772156 0.032776 -0.617676 0.145508 1441496581 0.772156 0.032776 -0.617676 0.145508 1441496581 0.770386 0.032166 -0.620300 0.143860 1441496581 0.770386 0.032166 -0.620300 0.143860 1441496581 0.770386 0.032166 -0.620300 0.143860 1441496581 0.770386 0.032166 -0.620300 0.143860 1441496581 0.770386 0.032166 -0.620300 0.143860 1441496581 0.768433 0.034729 -0.621399 0.148926 1441496581 0.768433 0.034729 -0.621399 0.148926 1441496581 0.768433 0.034729 -0.621399 0.148926 1441496581 0.768433 0.034729 -0.621399 0.148926 1441496581 0.768433 0.034729 -0.621399 0.148926 1441496581 0.768433 0.034729 -0.621399 0.148926 1441496581 0.765381 0.042969 -0.621460 0.161743 1441496581 0.765381 0.042969 -0.621460 0.161743 1441496581 0.765381 0.042969 -0.621460 0.161743 1441496581 0.765381 0.042969 -0.621460 0.161743 1441496581 0.765381 0.042969 -0.621460 0.161743 1441496581 0.761230 0.056152 -0.621277 0.177063 1441496581 0.761230 0.056152 -0.621277 0.177063 1441496581 0.761230 0.056152 -0.621277 0.177063 1441496581 0.761230 0.056152 -0.621277 0.177063 1441496581 0.761230 0.056152 -0.621277 0.177063 1441496581 0.761230 0.056152 -0.621277 0.177063 1441496581 0.761230 0.056152 -0.621277 0.177063 1441496581 0.757141 0.070618 -0.619995 0.193176 1441496581 0.757141 0.070618 -0.619995 0.193176 1441496581 0.757141 0.070618 -0.619995 0.193176 1441496581 0.757141 0.070618 -0.619995 0.193176 1441496581 0.755066 0.077515 -0.618958 0.201965 1441496581 0.755066 0.077515 -0.618958 0.201965 1441496581 0.755066 0.077515 -0.618958 0.201965 1441496581 0.755066 0.077515 -0.618958 0.201965 1441496581 0.755066 0.077515 -0.618958 0.201965 1441496581 0.755066 0.077515 -0.618958 0.201965 1441496581 0.755005 0.074463 -0.618835 0.203491 1441496581 0.755005 0.074463 -0.618835 0.203491 1441496581 0.755005 0.074463 -0.618835 0.203491 1441496581 0.755005 0.074463 -0.618835 0.203491 1441496581 0.755005 0.074463 -0.618835 0.203491 1441496581 0.755005 0.074463 -0.618835 0.203491 1441496581 0.756775 0.064270 -0.619141 0.199463 1441496581 0.756775 0.064270 -0.619141 0.199463 1441496581 0.756775 0.064270 -0.619141 0.199463 1441496581 0.756775 0.064270 -0.619141 0.199463 1441496581 0.756775 0.064270 -0.619141 0.199463 1441496581 0.756775 0.064270 -0.619141 0.199463 1441496581 0.759827 0.049316 -0.619690 0.190186 1441496581 0.759827 0.049316 -0.619690 0.190186 1441496581 0.759827 0.049316 -0.619690 0.190186 1441496581 0.759827 0.049316 -0.619690 0.190186 1441496581 0.759827 0.049316 -0.619690 0.190186 1441496582 0.759827 0.049316 -0.619690 0.190186 1441496582 0.763062 0.032043 -0.620361 0.178406 1441496582 0.763062 0.032043 -0.620361 0.178406 1441496582 0.763062 0.032043 -0.620361 0.178406 1441496582 0.763062 0.032043 -0.620361 0.178406 1441496582 0.763062 0.032043 -0.620361 0.178406 1441496582 0.763062 0.032043 -0.620361 0.178406 1441496582 0.765625 0.013855 -0.621948 0.163757 1441496582 0.765625 0.013855 -0.621948 0.163757 1441496582 0.765625 0.013855 -0.621948 0.163757 1441496582 0.765625 0.013855 -0.621948 0.163757 1441496582 0.765625 0.013855 -0.621948 0.163757 1441496582 0.765625 0.013855 -0.621948 0.163757 1441496582 0.765625 0.013855 -0.621948 0.163757 1441496582 0.766602 -0.004211 -0.625122 0.146790 1441496582 0.766602 -0.004211 -0.625122 0.146790 1441496582 0.766602 -0.004211 -0.625122 0.146790 1441496582 0.766602 -0.004211 -0.625122 0.146790 1441496582 0.766602 -0.004211 -0.625122 0.146790 1441496582 0.766602 -0.004211 -0.625122 0.146790 1441496582 0.766602 -0.018555 -0.628479 0.130371 1441496582 0.766602 -0.018555 -0.628479 0.130371 1441496582 0.766602 -0.018555 -0.628479 0.130371 1441496582 0.766602 -0.018555 -0.628479 0.130371 1441496582 0.766602 -0.018555 -0.628479 0.130371 1441496582 0.766602 -0.018555 -0.628479 0.130371 1441496582 0.766602 -0.018555 -0.628479 0.130371 1441496582 0.767517 -0.033936 -0.630005 0.113342 1441496582 0.767517 -0.033936 -0.630005 0.113342 1441496582 0.767517 -0.033936 -0.630005 0.113342 1441496582 0.767517 -0.033936 -0.630005 0.113342 1441496582 0.767517 -0.033936 -0.630005 0.113342 1441496582 0.767517 -0.033936 -0.630005 0.113342 1441496582 0.769897 -0.049622 -0.628662 0.097900 1441496582 0.769897 -0.049622 -0.628662 0.097900 1441496582 0.769897 -0.049622 -0.628662 0.097900 1441496582 0.769897 -0.049622 -0.628662 0.097900 1441496582 0.769897 -0.049622 -0.628662 0.097900 1441496582 0.769897 -0.049622 -0.628662 0.097900 1441496582 0.771790 -0.060303 -0.626953 0.087524 1441496582 0.771790 -0.060303 -0.626953 0.087524 1441496582 0.771790 -0.060303 -0.626953 0.087524 1441496582 0.771790 -0.060303 -0.626953 0.087524 1441496582 0.771790 -0.060303 -0.626953 0.087524 1441496582 0.773254 -0.060059 -0.625183 0.087219 1441496582 0.773254 -0.060059 -0.625183 0.087219 1441496582 0.773254 -0.060059 -0.625183 0.087219 1441496582 0.773254 -0.060059 -0.625183 0.087219 1441496582 0.773254 -0.060059 -0.625183 0.087219 1441496582 0.773254 -0.060059 -0.625183 0.087219 1441496582 0.773254 -0.060059 -0.625183 0.087219 1441496582 0.774109 -0.052612 -0.623962 0.093262 1441496582 0.774109 -0.052612 -0.623962 0.093262 1441496582 0.774109 -0.052612 -0.623962 0.093262 1441496582 0.774109 -0.052612 -0.623962 0.093262 1441496582 0.774109 -0.052612 -0.623962 0.093262 1441496582 0.774109 -0.052612 -0.623962 0.093262 1441496582 0.774719 -0.044373 -0.622559 0.101074 1441496582 0.774719 -0.044373 -0.622559 0.101074 1441496582 0.774719 -0.044373 -0.622559 0.101074 1441496582 0.774719 -0.044373 -0.622559 0.101074 1441496582 0.774719 -0.044373 -0.622559 0.101074 1441496582 0.774719 -0.044373 -0.622559 0.101074 1441496582 0.775269 -0.034851 -0.620789 0.111145 1441496582 0.775269 -0.034851 -0.620789 0.111145 1441496582 0.775269 -0.034851 -0.620789 0.111145 1441496582 0.775269 -0.034851 -0.620789 0.111145 1441496582 0.775269 -0.034851 -0.620789 0.111145 1441496582 0.775269 -0.034851 -0.620789 0.111145 1441496582 0.774963 -0.023438 -0.619568 0.122253 1441496582 0.774963 -0.023438 -0.619568 0.122253 1441496582 0.774963 -0.023438 -0.619568 0.122253 1441496582 0.774963 -0.023438 -0.619568 0.122253 1441496582 0.774963 -0.023438 -0.619568 0.122253 1441496582 0.774963 -0.023438 -0.619568 0.122253 1441496582 0.773987 -0.011719 -0.618835 0.133301 1441496582 0.773987 -0.011719 -0.618835 0.133301 1441496582 0.773987 -0.011719 -0.618835 0.133301 1441496582 0.773987 -0.011719 -0.618835 0.133301 1441496582 0.772034 0.000671 -0.618896 0.144836 1441496582 0.772034 0.000671 -0.618896 0.144836 1441496582 0.772034 0.000671 -0.618896 0.144836 1441496582 0.772034 0.000671 -0.618896 0.144836 1441496582 0.772034 0.000671 -0.618896 0.144836 1441496582 0.772034 0.000671 -0.618896 0.144836 1441496582 0.772034 0.000671 -0.618896 0.144836 1441496582 0.769287 0.013855 -0.619080 0.157166 1441496582 0.769287 0.013855 -0.619080 0.157166 1441496582 0.769287 0.013855 -0.619080 0.157166 1441496582 0.769287 0.013855 -0.619080 0.157166 1441496582 0.769287 0.013855 -0.619080 0.157166 1441496582 0.769287 0.013855 -0.619080 0.157166 1441496582 0.765869 0.027588 -0.619629 0.169373 1441496582 0.765869 0.027588 -0.619629 0.169373 1441496582 0.765869 0.027588 -0.619629 0.169373 1441496582 0.765869 0.027588 -0.619629 0.169373 1441496582 0.765869 0.027588 -0.619629 0.169373 1441496582 0.762268 0.042175 -0.619995 0.181091 1441496582 0.762268 0.042175 -0.619995 0.181091 1441496582 0.762268 0.042175 -0.619995 0.181091 1441496582 0.762268 0.042175 -0.619995 0.181091 1441496582 0.762268 0.042175 -0.619995 0.181091 1441496582 0.762268 0.042175 -0.619995 0.181091 1441496582 0.759399 0.054443 -0.619995 0.189514 1441496582 0.759399 0.054443 -0.619995 0.189514 1441496582 0.759399 0.054443 -0.619995 0.189514 1441496582 0.759399 0.054443 -0.619995 0.189514 1441496582 0.759399 0.054443 -0.619995 0.189514 1441496583 0.759399 0.054443 -0.619995 0.189514 1441496583 0.757202 0.063599 -0.619934 0.195618 1441496583 0.757202 0.063599 -0.619934 0.195618 1441496583 0.757202 0.063599 -0.619934 0.195618 1441496583 0.757202 0.063599 -0.619934 0.195618 1441496583 0.757202 0.063599 -0.619934 0.195618 1441496583 0.757202 0.063599 -0.619934 0.195618 1441496583 0.756531 0.067871 -0.619263 0.198853 1441496583 0.756531 0.067871 -0.619263 0.198853 1441496583 0.756531 0.067871 -0.619263 0.198853 1441496583 0.756531 0.067871 -0.619263 0.198853 1441496583 0.756531 0.067871 -0.619263 0.198853 1441496583 0.756531 0.067871 -0.619263 0.198853 1441496583 0.757935 0.064697 -0.618469 0.197021 1441496583 0.757935 0.064697 -0.618469 0.197021 1441496583 0.757935 0.064697 -0.618469 0.197021 1441496583 0.757935 0.064697 -0.618469 0.197021 1441496583 0.757935 0.064697 -0.618469 0.197021 1441496583 0.757935 0.064697 -0.618469 0.197021 1441496583 0.760803 0.054199 -0.618652 0.188477 1441496583 0.760803 0.054199 -0.618652 0.188477 1441496583 0.760803 0.054199 -0.618652 0.188477 1441496583 0.760803 0.054199 -0.618652 0.188477 1441496583 0.760803 0.054199 -0.618652 0.188477 1441496583 0.760803 0.054199 -0.618652 0.188477 1441496583 0.763794 0.036621 -0.620972 0.172241 1441496583 0.763794 0.036621 -0.620972 0.172241 1441496583 0.763794 0.036621 -0.620972 0.172241 1441496583 0.763794 0.036621 -0.620972 0.172241 1441496583 0.763794 0.036621 -0.620972 0.172241 1441496583 0.763794 0.036621 -0.620972 0.172241 1441496583 0.763794 0.036621 -0.620972 0.172241 1441496583 0.765625 0.019470 -0.623779 0.155945 1441496583 0.765625 0.019470 -0.623779 0.155945 1441496583 0.765625 0.019470 -0.623779 0.155945 1441496583 0.765625 0.019470 -0.623779 0.155945 1441496583 0.765625 0.019470 -0.623779 0.155945 1441496583 0.765625 0.019470 -0.623779 0.155945 1441496583 0.767090 0.004883 -0.625488 0.142517 1441496583 0.767090 0.004883 -0.625488 0.142517 1441496583 0.767090 0.004883 -0.625488 0.142517 1441496583 0.767090 0.004883 -0.625488 0.142517 1441496583 0.767090 0.004883 -0.625488 0.142517 1441496583 0.767090 0.004883 -0.625488 0.142517 1441496583 0.768311 -0.006836 -0.626648 0.130066 1441496583 0.768311 -0.006836 -0.626648 0.130066 1441496583 0.768311 -0.006836 -0.626648 0.130066 1441496583 0.768311 -0.006836 -0.626648 0.130066 1441496583 0.768311 -0.006836 -0.626648 0.130066 1441496583 0.768311 -0.006836 -0.626648 0.130066 1441496583 0.770020 -0.020569 -0.627502 0.113586 1441496583 0.770020 -0.020569 -0.627502 0.113586 1441496583 0.770020 -0.020569 -0.627502 0.113586 1441496583 0.770020 -0.020569 -0.627502 0.113586 1441496583 0.770020 -0.020569 -0.627502 0.113586 1441496583 0.771667 -0.036438 -0.627625 0.096619 1441496583 0.771667 -0.036438 -0.627625 0.096619 1441496583 0.771667 -0.036438 -0.627625 0.096619 1441496583 0.771667 -0.036438 -0.627625 0.096619 1441496583 0.773010 -0.049194 -0.626831 0.084229 1441496583 0.773010 -0.049194 -0.626831 0.084229 1441496583 0.773010 -0.049194 -0.626831 0.084229 1441496583 0.773010 -0.049194 -0.626831 0.084229 1441496583 0.773010 -0.049194 -0.626831 0.084229 1441496583 0.773010 -0.049194 -0.626831 0.084229 1441496583 0.776672 -0.071838 -0.622803 0.061096 1441496583 0.776672 -0.071838 -0.622803 0.061096 1441496583 0.777527 -0.071045 -0.621765 0.061951 1441496583 0.777527 -0.071045 -0.621765 0.061951 1441496583 0.777527 -0.071045 -0.621765 0.061951 1441496583 0.777527 -0.071045 -0.621765 0.061951 1441496583 0.777527 -0.071045 -0.621765 0.061951 1441496583 0.777527 -0.071045 -0.621765 0.061951 1441496583 0.777222 -0.070190 -0.622131 0.063171 1441496583 0.777222 -0.070190 -0.622131 0.063171 1441496583 0.777222 -0.070190 -0.622131 0.063171 1441496583 0.777222 -0.070190 -0.622131 0.063171 1441496583 0.777222 -0.070190 -0.622131 0.063171 1441496583 0.775635 -0.062378 -0.623840 0.073425 1441496583 0.775635 -0.062378 -0.623840 0.073425 1441496583 0.775635 -0.062378 -0.623840 0.073425 1441496583 0.775635 -0.062378 -0.623840 0.073425 1441496583 0.775635 -0.062378 -0.623840 0.073425 1441496583 0.774780 -0.045227 -0.623840 0.091980 1441496583 0.774780 -0.045227 -0.623840 0.091980 1441496583 0.774780 -0.045227 -0.623840 0.091980 1441496583 0.774780 -0.045227 -0.623840 0.091980 1441496583 0.774780 -0.045227 -0.623840 0.091980 1441496583 0.774780 -0.045227 -0.623840 0.091980 1441496583 0.775208 -0.034790 -0.621765 0.105957 1441496583 0.775208 -0.034790 -0.621765 0.105957 1441496583 0.775208 -0.034790 -0.621765 0.105957 1441496583 0.775208 -0.034790 -0.621765 0.105957 1441496583 0.775208 -0.034790 -0.621765 0.105957 1441496583 0.775208 -0.034790 -0.621765 0.105957 1441496584 0.774048 -0.021729 -0.620972 0.121643 1441496584 0.774048 -0.021729 -0.620972 0.121643 1441496584 0.774048 -0.021729 -0.620972 0.121643 1441496584 0.774048 -0.021729 -0.620972 0.121643 1441496584 0.774048 -0.021729 -0.620972 0.121643 1441496584 0.774048 -0.021729 -0.620972 0.121643 1441496584 0.774048 -0.021729 -0.620972 0.121643 1441496584 0.771851 -0.011108 -0.621460 0.133911 1441496584 0.771851 -0.011108 -0.621460 0.133911 1441496584 0.771851 -0.011108 -0.621460 0.133911 1441496584 0.771851 -0.011108 -0.621460 0.133911 1441496584 0.771851 -0.011108 -0.621460 0.133911 1441496584 0.771851 -0.011108 -0.621460 0.133911 1441496584 0.768677 0.001465 -0.621887 0.149475 1441496584 0.768677 0.001465 -0.621887 0.149475 1441496584 0.768677 0.001465 -0.621887 0.149475 1441496584 0.768677 0.001465 -0.621887 0.149475 1441496584 0.768677 0.001465 -0.621887 0.149475 1441496584 0.768677 0.001465 -0.621887 0.149475 1441496584 0.765442 0.016968 -0.621521 0.165894 1441496584 0.765442 0.016968 -0.621521 0.165894 1441496584 0.765442 0.016968 -0.621521 0.165894 1441496584 0.765442 0.016968 -0.621521 0.165894 1441496584 0.765442 0.016968 -0.621521 0.165894 1441496584 0.765442 0.016968 -0.621521 0.165894 1441496584 0.762451 0.033142 -0.620605 0.179932 1441496584 0.762451 0.033142 -0.620605 0.179932 1441496584 0.762451 0.033142 -0.620605 0.179932 1441496584 0.762451 0.033142 -0.620605 0.179932 1441496584 0.762451 0.033142 -0.620605 0.179932 1441496584 0.762451 0.033142 -0.620605 0.179932 1441496584 0.760010 0.047485 -0.619324 0.191284 1441496584 0.760010 0.047485 -0.619324 0.191284 1441496584 0.760010 0.047485 -0.619324 0.191284 1441496584 0.760010 0.047485 -0.619324 0.191284 1441496584 0.760010 0.047485 -0.619324 0.191284 1441496584 0.758972 0.056030 -0.617676 0.198242 1441496584 0.758972 0.056030 -0.617676 0.198242 1441496584 0.758972 0.056030 -0.617676 0.198242 1441496584 0.758972 0.056030 -0.617676 0.198242 1441496584 0.758972 0.056030 -0.617676 0.198242 1441496584 0.758972 0.056030 -0.617676 0.198242 1441496584 0.759705 0.056946 -0.616394 0.199097 1441496584 0.759705 0.056946 -0.616394 0.199097 1441496584 0.759705 0.056946 -0.616394 0.199097 1441496584 0.759705 0.056946 -0.616394 0.199097 1441496584 0.759705 0.056946 -0.616394 0.199097 1441496584 0.759705 0.056946 -0.616394 0.199097 1441496584 0.762085 0.050964 -0.615540 0.194275 1441496584 0.762085 0.050964 -0.615540 0.194275 1441496584 0.762085 0.050964 -0.615540 0.194275 1441496584 0.762085 0.050964 -0.615540 0.194275 1441496584 0.762085 0.050964 -0.615540 0.194275 1441496584 0.762085 0.050964 -0.615540 0.194275 1441496584 0.762085 0.050964 -0.615540 0.194275 1441496584 0.765747 0.031189 -0.617065 0.178406 1441496584 0.765747 0.031189 -0.617065 0.178406 1441496584 0.765747 0.031189 -0.617065 0.178406 1441496584 0.765747 0.031189 -0.617065 0.178406 1441496584 0.765747 0.031189 -0.617065 0.178406 1441496584 0.765747 0.031189 -0.617065 0.178406 1441496584 0.769165 0.002075 -0.620361 0.153259 1441496584 0.769165 0.002075 -0.620361 0.153259 1441496584 0.769165 0.002075 -0.620361 0.153259 1441496584 0.769165 0.002075 -0.620361 0.153259 1441496584 0.769165 0.002075 -0.620361 0.153259 1441496584 0.769165 0.002075 -0.620361 0.153259 1441496584 0.770569 -0.021851 -0.622986 0.132507 1441496584 0.770569 -0.021851 -0.622986 0.132507 1441496584 0.770569 -0.021851 -0.622986 0.132507 1441496584 0.770569 -0.021851 -0.622986 0.132507 1441496584 0.770569 -0.021851 -0.622986 0.132507 1441496584 0.770569 -0.021851 -0.622986 0.132507 1441496584 0.770691 -0.039063 -0.625366 0.115540 1441496584 0.770691 -0.039063 -0.625366 0.115540 1441496584 0.770691 -0.039063 -0.625366 0.115540 1441496584 0.770691 -0.039063 -0.625366 0.115540 1441496584 0.770691 -0.039063 -0.625366 0.115540 1441496584 0.770691 -0.039063 -0.625366 0.115540 1441496584 0.770691 -0.039063 -0.625366 0.115540 1441496584 0.770264 -0.054871 -0.627930 0.096863 1441496584 0.770264 -0.054871 -0.627930 0.096863 1441496584 0.770264 -0.054871 -0.627930 0.096863 1441496584 0.770264 -0.054871 -0.627930 0.096863 1441496584 0.770264 -0.054871 -0.627930 0.096863 1441496584 0.769531 -0.067261 -0.630005 0.079468 1441496584 0.769531 -0.067261 -0.630005 0.079468 1441496584 0.769531 -0.067261 -0.630005 0.079468 1441496584 0.769531 -0.067261 -0.630005 0.079468 1441496584 0.769531 -0.067261 -0.630005 0.079468 1441496584 0.769531 -0.067261 -0.630005 0.079468 1441496584 0.769531 -0.067261 -0.630005 0.079468 1441496584 0.770142 -0.080383 -0.629578 0.063843 1441496584 0.770142 -0.080383 -0.629578 0.063843 1441496584 0.771240 -0.090759 -0.628052 0.050293 1441496584 0.771240 -0.090759 -0.628052 0.050293 1441496584 0.771240 -0.090759 -0.628052 0.050293 1441496584 0.771240 -0.090759 -0.628052 0.050293 1441496584 0.771240 -0.090759 -0.628052 0.050293 1441496584 0.771240 -0.090759 -0.628052 0.050293 1441496584 0.773315 -0.097412 -0.625122 0.041687 1441496584 0.773315 -0.097412 -0.625122 0.041687 1441496584 0.773315 -0.097412 -0.625122 0.041687 1441496584 0.773315 -0.097412 -0.625122 0.041687 1441496584 0.773315 -0.097412 -0.625122 0.041687 1441496584 0.773315 -0.097412 -0.625122 0.041687 1441496585 0.775146 -0.096680 -0.622742 0.044678 1441496585 0.775146 -0.096680 -0.622742 0.044678 1441496585 0.775146 -0.096680 -0.622742 0.044678 1441496585 0.775146 -0.096680 -0.622742 0.044678 1441496585 0.775146 -0.096680 -0.622742 0.044678 1441496585 0.775146 -0.096680 -0.622742 0.044678 1441496585 0.775574 -0.092712 -0.622498 0.048950 1441496585 0.775574 -0.092712 -0.622498 0.048950 1441496585 0.775574 -0.092712 -0.622498 0.048950 1441496585 0.774963 -0.087708 -0.623352 0.056824 1441496585 0.774963 -0.087708 -0.623352 0.056824 1441496585 0.774963 -0.087708 -0.623352 0.056824 1441496585 0.774963 -0.087708 -0.623352 0.056824 1441496585 0.774963 -0.087708 -0.623352 0.056824 1441496585 0.774597 -0.076599 -0.623840 0.070618 1441496585 0.774597 -0.076599 -0.623840 0.070618 1441496585 0.774597 -0.076599 -0.623840 0.070618 1441496585 0.774597 -0.076599 -0.623840 0.070618 1441496585 0.774597 -0.076599 -0.623840 0.070618 1441496585 0.774597 -0.076599 -0.623840 0.070618 1441496585 0.774231 -0.067566 -0.623901 0.081909 1441496585 0.774231 -0.067566 -0.623901 0.081909 1441496585 0.774231 -0.067566 -0.623901 0.081909 1441496585 0.774231 -0.067566 -0.623901 0.081909 1441496585 0.774231 -0.067566 -0.623901 0.081909 1441496585 0.774231 -0.067566 -0.623901 0.081909 1441496585 0.773193 -0.058716 -0.624512 0.093384 1441496585 0.773193 -0.058716 -0.624512 0.093384 1441496585 0.773193 -0.058716 -0.624512 0.093384 1441496585 0.773193 -0.058716 -0.624512 0.093384 1441496585 0.773193 -0.058716 -0.624512 0.093384 1441496585 0.773193 -0.058716 -0.624512 0.093384 1441496585 0.771484 -0.050781 -0.625549 0.104553 1441496585 0.771484 -0.050781 -0.625549 0.104553 1441496585 0.771484 -0.050781 -0.625549 0.104553 1441496585 0.771484 -0.050781 -0.625549 0.104553 1441496585 0.769287 -0.042603 -0.626892 0.115417 1441496585 0.769287 -0.042603 -0.626892 0.115417 1441496585 0.769287 -0.042603 -0.626892 0.115417 1441496585 0.769287 -0.042603 -0.626892 0.115417 1441496585 0.769287 -0.042603 -0.626892 0.115417 1441496585 0.769287 -0.042603 -0.626892 0.115417 1441496585 0.767090 -0.034668 -0.628479 0.123901 1441496585 0.767090 -0.034668 -0.628479 0.123901 1441496585 0.767090 -0.034668 -0.628479 0.123901 1441496585 0.767090 -0.034668 -0.628479 0.123901 1441496585 0.767090 -0.034668 -0.628479 0.123901 1441496585 0.767090 -0.034668 -0.628479 0.123901 1441496585 0.765503 -0.026917 -0.629639 0.129700 1441496585 0.765503 -0.026917 -0.629639 0.129700 1441496585 0.765503 -0.026917 -0.629639 0.129700 1441496585 0.765503 -0.026917 -0.629639 0.129700 1441496585 0.765503 -0.026917 -0.629639 0.129700 1441496585 0.765503 -0.026917 -0.629639 0.129700 1441496585 0.765503 -0.026917 -0.629639 0.129700 1441496585 0.764709 -0.019348 -0.630188 0.133057 1441496585 0.764709 -0.019348 -0.630188 0.133057 1441496585 0.764709 -0.019348 -0.630188 0.133057 1441496585 0.764709 -0.019348 -0.630188 0.133057 1441496585 0.764709 -0.019348 -0.630188 0.133057 1441496585 0.764709 -0.019348 -0.630188 0.133057 1441496585 0.764343 -0.011169 -0.630188 0.136108 1441496585 0.764343 -0.011169 -0.630188 0.136108 1441496585 0.764343 -0.011169 -0.630188 0.136108 1441496585 0.764343 -0.011169 -0.630188 0.136108 1441496585 0.764343 -0.011169 -0.630188 0.136108 1441496585 0.764343 -0.011169 -0.630188 0.136108 1441496585 0.764343 -0.011169 -0.630188 0.136108 1441496585 0.764343 -0.005554 -0.629944 0.137512 1441496585 0.764343 -0.005554 -0.629944 0.137512 1441496585 0.764343 -0.005554 -0.629944 0.137512 1441496585 0.764343 -0.005554 -0.629944 0.137512 1441496585 0.764343 -0.005554 -0.629944 0.137512 1441496585 0.764343 -0.005554 -0.629944 0.137512 1441496585 0.764648 -0.007324 -0.630432 0.133484 1441496585 0.764648 -0.007324 -0.630432 0.133484 1441496585 0.764648 -0.007324 -0.630432 0.133484 1441496585 0.764648 -0.007324 -0.630432 0.133484 1441496585 0.764648 -0.007324 -0.630432 0.133484 1441496585 0.764709 -0.014648 -0.631653 0.126709 1441496585 0.764709 -0.014648 -0.631653 0.126709 1441496585 0.764709 -0.014648 -0.631653 0.126709 1441496585 0.764709 -0.014648 -0.631653 0.126709 1441496585 0.764709 -0.014648 -0.631653 0.126709 1441496585 0.764709 -0.014648 -0.631653 0.126709 1441496585 0.765015 -0.026001 -0.632813 0.116638 1441496585 0.765015 -0.026001 -0.632813 0.116638 1441496585 0.765015 -0.026001 -0.632813 0.116638 1441496585 0.765015 -0.026001 -0.632813 0.116638 1441496585 0.765015 -0.026001 -0.632813 0.116638 1441496585 0.765076 -0.039124 -0.633972 0.105652 1441496585 0.765076 -0.039124 -0.633972 0.105652 1441496585 0.765076 -0.039124 -0.633972 0.105652 1441496585 0.765076 -0.039124 -0.633972 0.105652 1441496585 0.765076 -0.039124 -0.633972 0.105652 1441496585 0.765076 -0.039124 -0.633972 0.105652 1441496585 0.764771 -0.050110 -0.635132 0.095886 1441496585 0.764771 -0.050110 -0.635132 0.095886 1441496585 0.764771 -0.050110 -0.635132 0.095886 1441496585 0.764771 -0.050110 -0.635132 0.095886 1441496585 0.764771 -0.050110 -0.635132 0.095886 1441496585 0.765015 -0.064392 -0.635254 0.083984 1441496585 0.765015 -0.064392 -0.635254 0.083984 1441496585 0.765015 -0.064392 -0.635254 0.083984 1441496586 0.765015 -0.064392 -0.635254 0.083984 1441496586 0.765015 -0.064392 -0.635254 0.083984 1441496586 0.765015 -0.064392 -0.635254 0.083984 1441496586 0.765015 -0.064392 -0.635254 0.083984 1441496586 0.765564 -0.076172 -0.634583 0.074036 1441496586 0.765564 -0.076172 -0.634583 0.074036 1441496586 0.765564 -0.076172 -0.634583 0.074036 1441496586 0.765564 -0.076172 -0.634583 0.074036 1441496586 0.765564 -0.076172 -0.634583 0.074036 1441496586 0.765564 -0.076172 -0.634583 0.074036 1441496586 0.766174 -0.083252 -0.633545 0.067993 1441496586 0.766174 -0.083252 -0.633545 0.067993 1441496586 0.766174 -0.083252 -0.633545 0.067993 1441496586 0.766174 -0.083252 -0.633545 0.067993 1441496586 0.766174 -0.083252 -0.633545 0.067993 1441496586 0.766174 -0.083252 -0.633545 0.067993 1441496586 0.767029 -0.091736 -0.632202 0.060364 1441496586 0.767029 -0.091736 -0.632202 0.060364 1441496586 0.767029 -0.091736 -0.632202 0.060364 1441496586 0.767029 -0.091736 -0.632202 0.060364 1441496586 0.767029 -0.091736 -0.632202 0.060364 1441496586 0.767029 -0.091736 -0.632202 0.060364 1441496586 0.767456 -0.101318 -0.630920 0.051880 1441496586 0.767456 -0.101318 -0.630920 0.051880 1441496586 0.767456 -0.101318 -0.630920 0.051880 1441496586 0.767151 -0.100708 -0.631897 0.045227 1441496586 0.767151 -0.100708 -0.631897 0.045227 1441496586 0.767151 -0.100708 -0.631897 0.045227 1441496586 0.767151 -0.100708 -0.631897 0.045227 1441496586 0.767578 -0.093933 -0.632080 0.049927 1441496586 0.767578 -0.093933 -0.632080 0.049927 1441496586 0.767578 -0.093933 -0.632080 0.049927 1441496586 0.767944 -0.091431 -0.631775 0.052551 1441496586 0.767944 -0.091431 -0.631775 0.052551 1441496586 0.767944 -0.091431 -0.631775 0.052551 1441496586 0.767944 -0.091431 -0.631775 0.052551 1441496586 0.767944 -0.091431 -0.631775 0.052551 1441496586 0.767944 -0.091431 -0.631775 0.052551 1441496586 0.768311 -0.086243 -0.631470 0.059204 1441496586 0.768311 -0.086243 -0.631470 0.059204 1441496586 0.768311 -0.086243 -0.631470 0.059204 1441496586 0.768311 -0.086243 -0.631470 0.059204 1441496586 0.768311 -0.086243 -0.631470 0.059204 1441496586 0.768311 -0.086243 -0.631470 0.059204 1441496586 0.768799 -0.079285 -0.630676 0.070007 1441496586 0.768799 -0.079285 -0.630676 0.070007 1441496586 0.768799 -0.079285 -0.630676 0.070007 1441496586 0.768799 -0.079285 -0.630676 0.070007 1441496586 0.768799 -0.079285 -0.630676 0.070007 1441496586 0.768799 -0.079285 -0.630676 0.070007 1441496586 
0.824890 -0.067627 -0.518555 0.214600 1441496589 0.824890 -0.067627 -0.518555 0.214600 1441496589 0.824890 -0.067627 -0.518555 0.214600 1441496589 0.824890 -0.067627 -0.518555 0.214600 1441496589 0.824890 -0.067627 -0.518555 0.214600 1441496589 0.824890 -0.067627 -0.518555 0.214600 1441496589 0.843506 -0.114075 -0.452454 0.265808 1441496589 0.843506 -0.114075 -0.452454 0.265808 1441496589 0.843506 -0.114075 -0.452454 0.265808 1441496589 0.843506 -0.114075 -0.452454 0.265808 1441496589 0.857544 -0.160278 -0.377441 0.310547 1441496589 0.857544 -0.160278 -0.377441 0.310547 1441496589 0.857544 -0.160278 -0.377441 0.310547 1441496589 0.857544 -0.160278 -0.377441 0.310547 1441496589 0.857544 -0.160278 -0.377441 0.310547 1441496589 0.857544 -0.160278 -0.377441 0.310547 1441496589 0.862671 -0.209412 -0.304443 0.345337 1441496589 0.862671 -0.209412 -0.304443 0.345337 1441496589 0.862671 -0.209412 -0.304443 0.345337 1441496589 0.862671 -0.209412 -0.304443 0.345337 1441496589 0.862671 -0.209412 -0.304443 0.345337 1441496589 0.862671 -0.209412 -0.304443 0.345337 1441496589 0.862671 -0.209412 -0.304443 0.345337 1441496589 0.858765 -0.260803 -0.233459 0.374084 1441496589 0.858765 -0.260803 -0.233459 0.374084 1441496589 0.858765 -0.260803 -0.233459 0.374084 1441496589 0.858765 -0.260803 -0.233459 0.374084 1441496589 0.858765 -0.260803 -0.233459 0.374084 1441496589 0.858765 -0.260803 -0.233459 0.374084 1441496589 0.852783 -0.296753 -0.162476 0.397888 1441496589 0.852783 -0.296753 -0.162476 0.397888 1441496589 0.852783 -0.296753 -0.162476 0.397888 1441496589 0.852783 -0.296753 -0.162476 0.397888 1441496589 0.852783 -0.296753 -0.162476 0.397888 1441496589 0.852783 -0.296753 -0.162476 0.397888 1441496589 0.845947 -0.321655 -0.097412 0.413940 1441496589 0.845947 -0.321655 -0.097412 0.413940 1441496589 0.845947 -0.321655 -0.097412 0.413940 1441496589 0.845947 -0.321655 -0.097412 0.413940 1441496589 0.845947 -0.321655 -0.097412 0.413940 1441496589 0.845947 -0.321655 -0.097412 0.413940 1441496589 0.835876 -0.348572 -0.043579 0.421753 1441496589 0.835876 -0.348572 -0.043579 0.421753 1441496589 0.835876 -0.348572 -0.043579 0.421753 1441496589 0.835876 -0.348572 -0.043579 0.421753 1441496589 0.835876 -0.348572 -0.043579 0.421753 1441496589 0.835876 -0.348572 -0.043579 0.421753 1441496589 0.824585 -0.375427 -0.000671 0.423218 1441496589 0.824585 -0.375427 -0.000671 0.423218 1441496589 0.824585 -0.375427 -0.000671 0.423218 1441496589 0.824585 -0.375427 -0.000671 0.423218 1441496589 0.824585 -0.375427 -0.000671 0.423218 1441496589 0.824585 -0.375427 -0.000671 0.423218 1441496589 0.817017 -0.396973 0.032593 0.416870 1441496589 0.817017 -0.396973 0.032593 0.416870 1441496589 0.817017 -0.396973 0.032593 0.416870 1441496589 0.817017 -0.396973 0.032593 0.416870 1441496589 0.817017 -0.396973 0.032593 0.416870 1441496589 0.817017 -0.396973 0.032593 0.416870 1441496589 0.817017 -0.396973 0.032593 0.416870 1441496589 0.809998 -0.426086 0.048035 0.400024 1441496590 0.809998 -0.426086 0.048035 0.400024 1441496590 0.809998 -0.426086 0.048035 0.400024 1441496590 0.809998 -0.426086 0.048035 0.400024 1441496590 0.809998 -0.426086 0.048035 0.400024 1441496590 0.809998 -0.426086 0.048035 0.400024 1441496590 0.809998 -0.426086 0.048035 0.400024 1441496590 0.789734 -0.481506 0.047852 0.377014 1441496590 0.789734 -0.481506 0.047852 0.377014 1441496590 0.789734 -0.481506 0.047852 0.377014 1441496590 0.789734 -0.481506 0.047852 0.377014 1441496590 0.789734 -0.481506 0.047852 0.377014 1441496590 0.789734 -0.481506 0.047852 0.377014 1441496590 0.749634 -0.559326 0.036621 0.351990 1441496590 0.749634 -0.559326 0.036621 0.351990 1441496590 0.749634 -0.559326 0.036621 0.351990 1441496590 0.749634 -0.559326 0.036621 0.351990 1441496590 0.749634 -0.559326 0.036621 0.351990 1441496590 0.749634 -0.559326 0.036621 0.351990 1441496590 0.709656 -0.621582 0.022644 0.330811 1441496590 0.709656 -0.621582 0.022644 0.330811 1441496590 0.709656 -0.621582 0.022644 0.330811 1441496590 0.709656 -0.621582 0.022644 0.330811 1441496590 0.709656 -0.621582 0.022644 0.330811 1441496590 0.709656 -0.621582 0.022644 0.330811 1441496590 0.680847 -0.653992 0.001160 0.329712 1441496590 0.680847 -0.653992 0.001160 0.329712 1441496590 0.680847 -0.653992 0.001160 0.329712 1441496590 0.680847 -0.653992 0.001160 0.329712 1441496590 0.680847 -0.653992 0.001160 0.329712 1441496590 0.680847 -0.653992 0.001160 0.329712 1441496590 0.680847 -0.653992 0.001160 0.329712 1441496590 0.672913 -0.648499 -0.020874 0.355164 1441496590 0.672913 -0.648499 -0.020874 0.355164 1441496590 0.672913 -0.648499 -0.020874 0.355164 1441496590 0.672913 -0.648499 -0.020874 0.355164 1441496590 0.672913 -0.648499 -0.020874 0.355164 1441496590 0.678955 -0.613586 -0.041504 0.400940 1441496590 0.678955 -0.613586 -0.041504 0.400940 1441496590 0.678955 -0.613586 -0.041504 0.400940 1441496590 0.678955 -0.613586 -0.041504 0.400940 1441496590 0.678955 -0.613586 -0.041504 0.400940 1441496590 0.678955 -0.613586 -0.041504 0.400940 1441496590 0.694946 -0.554749 -0.064331 0.452942 1441496590 0.694946 -0.554749 -0.064331 0.452942 1441496590 0.694946 -0.554749 -0.064331 0.452942 1441496590 0.694946 -0.554749 -0.064331 0.452942 1441496590 0.694946 -0.554749 -0.064331 0.452942 1441496590 0.694946 -0.554749 -0.064331 0.452942 1441496590 0.702881 -0.510864 -0.069519 0.490051 1441496590 0.702881 -0.510864 -0.069519 0.490051 1441496590 0.702881 -0.510864 -0.069519 0.490051 1441496590 0.702881 -0.510864 -0.069519 0.490051 1441496590 0.702881 -0.510864 -0.069519 0.490051 1441496590 0.702881 -0.510864 -0.069519 0.490051 1441496590 0.701538 -0.497559 -0.069458 0.505432 1441496590 0.701538 -0.497559 -0.069458 0.505432 1441496590 0.701538 -0.497559 -0.069458 0.505432 1441496590 0.701538 -0.497559 -0.069458 0.505432 1441496590 0.701538 -0.497559 -0.069458 0.505432 1441496590 0.701538 -0.497559 -0.069458 0.505432 1441496590 0.701538 -0.497559 -0.069458 0.505432 1441496590 0.706299 -0.481873 -0.073181 0.513367 1441496590 0.706299 -0.481873 -0.073181 0.513367 1441496590 0.706299 -0.481873 -0.073181 0.513367 1441496590 0.706299 -0.481873 -0.073181 0.513367 1441496590 0.706299 -0.481873 -0.073181 0.513367 1441496590 0.706299 -0.481873 -0.073181 0.513367 1441496590 0.742065 -0.411072 -0.050232 0.527039 1441496590 0.742065 -0.411072 -0.050232 0.527039 1441496590 0.742065 -0.411072 -0.050232 0.527039 1441496590 0.742065 -0.411072 -0.050232 0.527039 1441496590 0.742065 -0.411072 -0.050232 0.527039 1441496590 0.742065 -0.411072 -0.050232 0.527039 1441496590 0.764587 -0.346619 -0.044067 0.541565 1441496590 0.764587 -0.346619 -0.044067 0.541565 1441496590 0.764587 -0.346619 -0.044067 0.541565 1441496590 0.764587 -0.346619 -0.044067 0.541565 1441496590 0.764587 -0.346619 -0.044067 0.541565 1441496590 0.764587 -0.346619 -0.044067 0.541565 1441496590 0.763123 -0.339478 -0.071106 0.545227 1441496590 0.763123 -0.339478 -0.071106 0.545227 1441496590 0.763123 -0.339478 -0.071106 0.545227 1441496590 0.763123 -0.339478 -0.071106 0.545227 1441496590 0.763123 -0.339478 -0.071106 0.545227 1441496590 0.763123 -0.339478 -0.071106 0.545227 1441496590 0.763123 -0.339478 -0.071106 0.545227 1441496590 0.776306 -0.309631 -0.085205 0.542358 1441496590 0.776306 -0.309631 -0.085205 0.542358 1441496590 0.776306 -0.309631 -0.085205 0.542358 1441496590 0.776306 -0.309631 -0.085205 0.542358 1441496590 0.776306 -0.309631 -0.085205 0.542358 1441496590 0.776306 -0.309631 -0.085205 0.542358 1441496590 0.781006 -0.297791 -0.088196 0.541809 1441496590 0.781006 -0.297791 -0.088196 0.541809 1441496590 0.781006 -0.297791 -0.088196 0.541809 1441496590 0.781006 -0.297791 -0.088196 0.541809 1441496590 0.781006 -0.297791 -0.088196 0.541809 1441496590 0.781006 -0.297791 -0.088196 0.541809 1441496590 0.780396 -0.302368 -0.078003 0.541626 1441496590 0.780396 -0.302368 -0.078003 0.541626 1441496590 0.780396 -0.302368 -0.078003 0.541626 1441496590 0.780396 -0.302368 -0.078003 0.541626 1441496590 0.780396 -0.302368 -0.078003 0.541626 1441496590 0.780396 -0.302368 -0.078003 0.541626 1441496590 0.780396 -0.310974 -0.057129 0.539429 1441496590 0.780396 -0.310974 -0.057129 0.539429 1441496590 0.780396 -0.310974 -0.057129 0.539429 1441496590 0.780396 -0.310974 -0.057129 0.539429 1441496590 0.780396 -0.310974 -0.057129 0.539429 1441496590 0.780396 -0.310974 -0.057129 0.539429 1441496591 0.779175 -0.326416 -0.033630 0.533997 1441496591 0.779175 -0.326416 -0.033630 0.533997 1441496591 0.779175 -0.326416 -0.033630 0.533997 1441496591 0.779175 -0.326416 -0.033630 0.533997 1441496591 0.779175 -0.326416 -0.033630 0.533997 1441496591 0.773071 -0.352539 -0.011108 0.527161 1441496591 0.773071 -0.352539 -0.011108 0.527161 1441496591 0.773071 -0.352539 -0.011108 0.527161 1441496591 0.773071 -0.352539 -0.011108 0.527161 1441496591 0.773071 -0.352539 -0.011108 0.527161 1441496591 0.773071 -0.352539 -0.011108 0.527161 1441496591 0.769592 -0.371582 0.014587 0.519043 1441496591 0.769592 -0.371582 0.014587 0.519043 1441496591 0.769592 -0.371582 0.014587 0.519043 1441496591 0.769592 -0.371582 0.014587 0.519043 1441496591 0.769592 -0.371582 0.014587 0.519043 1441496591 0.769592 -0.371582 0.014587 0.519043 1441496591 0.769592 -0.371582 0.014587 0.519043 1441496591 0.768311 -0.385864 0.043274 0.508850 1441496591 0.768311 -0.385864 0.043274 0.508850 1441496591 0.768311 -0.385864 0.043274 0.508850 1441496591 0.768311 -0.385864 0.043274 0.508850 1441496591 0.768311 -0.385864 0.043274 0.508850 1441496591 0.768311 -0.385864 0.043274 0.508850 1441496591 0.767700 -0.402039 0.062256 0.494995 1441496591 0.767700 -0.402039 0.062256 0.494995 1441496591 0.767700 -0.402039 0.062256 0.494995 1441496591 0.767700 -0.402039 0.062256 0.494995 1441496591 0.767700 -0.402039 0.062256 0.494995 1441496591 0.767700 -0.402039 0.062256 0.494995 1441496591 0.759460 -0.432922 0.072388 0.480042 1441496591 0.759460 -0.432922 0.072388 0.480042 1441496591 0.759460 -0.432922 0.072388 0.480042 1441496591 0.759460 -0.432922 0.072388 0.480042 1441496591 0.759460 -0.432922 0.072388 0.480042 1441496591 0.759460 -0.432922 0.072388 0.480042 1441496591 0.743286 -0.476501 0.074341 0.463562 1441496591 0.743286 -0.476501 0.074341 0.463562 1441496591 0.743286 -0.476501 0.074341 0.463562 1441496591 0.743286 -0.476501 0.074341 0.463562 1441496591 0.743286 -0.476501 0.074341 0.463562 1441496591 0.743286 -0.476501 0.074341 0.463562 1441496591 0.723694 -0.528625 0.068665 0.438293 1441496591 0.723694 -0.528625 0.068665 0.438293 1441496591 0.723694 -0.528625 0.068665 0.438293 1441496591 0.723694 -0.528625 0.068665 0.438293 1441496591 0.723694 -0.528625 0.068665 0.438293 1441496591 0.723694 -0.528625 0.068665 0.438293 1441496591 0.690430 -0.588684 0.060608 0.415955 1441496591 0.690430 -0.588684 0.060608 0.415955 1441496591 0.690430 -0.588684 0.060608 0.415955 1441496591 0.690430 -0.588684 0.060608 0.415955 1441496591 0.690430 -0.588684 0.060608 0.415955 1441496591 0.690430 -0.588684 0.060608 0.415955 1441496591 0.655884 -0.636902 0.040894 0.403137 1441496591 0.655884 -0.636902 0.040894 0.403137 1441496591 0.655884 -0.636902 0.040894 0.403137 1441496591 0.655884 -0.636902 0.040894 0.403137 1441496591 0.655884 -0.636902 0.040894 0.403137 1441496591 0.655884 -0.636902 0.040894 0.403137 1441496591 0.642883 -0.645386 0.017212 0.412170 1441496591 0.642883 -0.645386 0.017212 0.412170 1441496591 0.642883 -0.645386 0.017212 0.412170 1441496591 0.642883 -0.645386 0.017212 0.412170 1441496591 0.642883 -0.645386 0.017212 0.412170 1441496591 0.642883 -0.645386 0.017212 0.412170 1441496591 0.642883 -0.645386 0.017212 0.412170 1441496591 0.650208 -0.618958 -0.002808 0.440552 1441496591 0.650208 -0.618958 -0.002808 0.440552 1441496591 0.650208 -0.618958 -0.002808 0.440552 1441496591 0.650208 -0.618958 -0.002808 0.440552 1441496591 0.650208 -0.618958 -0.002808 0.440552 1441496591 0.650208 -0.618958 -0.002808 0.440552 1441496591 0.665833 -0.573914 -0.020020 0.476318 1441496591 0.665833 -0.573914 -0.020020 0.476318 1441496591 0.665833 -0.573914 -0.020020 0.476318 1441496591 0.665833 -0.573914 -0.020020 0.476318 1441496591 0.665833 -0.573914 -0.020020 0.476318 1441496591 0.665833 -0.573914 -0.020020 0.476318 1441496591 0.675720 -0.527588 -0.036926 0.513428 1441496591 0.675720 -0.527588 -0.036926 0.513428 1441496591 0.675720 -0.527588 -0.036926 0.513428 1441496591 0.675720 -0.527588 -0.036926 0.513428 1441496591 0.684265 -0.492004 -0.046631 0.536194 1441496591 0.684265 -0.492004 -0.046631 0.536194 1441496591 0.684265 -0.492004 -0.046631 0.536194 1441496591 0.684265 -0.492004 -0.046631 0.536194 1441496591 0.684265 -0.492004 -0.046631 0.536194 1441496591 0.681519 -0.484924 -0.059448 0.544800 1441496591 0.681519 -0.484924 -0.059448 0.544800 1441496591 0.681519 -0.484924 -0.059448 0.544800 1441496591 0.681519 -0.484924 -0.059448 0.544800 1441496591 0.681519 -0.484924 -0.059448 0.544800 1441496591 0.681519 -0.484924 -0.059448 0.544800 1441496591 0.714905 -0.426392 -0.048462 0.552002 1441496591 0.714905 -0.426392 -0.048462 0.552002 1441496591 0.714905 -0.426392 -0.048462 0.552002 1441496591 0.714905 -0.426392 -0.048462 0.552002 1441496591 0.714905 -0.426392 -0.048462 0.552002 1441496591 0.714905 -0.426392 -0.048462 0.552002 1441496591 0.761353 -0.316040 -0.017578 0.565735 1441496591 0.761353 -0.316040 -0.017578 0.565735 1441496591 0.761353 -0.316040 -0.017578 0.565735 1441496591 0.761353 -0.316040 -0.017578 0.565735 1441496591 0.761353 -0.316040 -0.017578 0.565735 1441496591 0.761353 -0.316040 -0.017578 0.565735 1441496591 0.774231 -0.274353 -0.045471 0.568481 1441496592 0.774231 -0.274353 -0.045471 0.568481 1441496592 0.774231 -0.274353 -0.045471 0.568481 1441496592 0.774231 -0.274353 -0.045471 0.568481 1441496592 0.774231 -0.274353 -0.045471 0.568481 1441496592 0.774231 -0.274353 -0.045471 0.568481 1441496592 0.774963 -0.285278 -0.103333 0.554382 1441496592 0.774963 -0.285278 -0.103333 0.554382 1441496592 0.774963 -0.285278 -0.103333 0.554382 1441496592 0.774963 -0.285278 -0.103333 0.554382 1441496592 0.774963 -0.285278 -0.103333 0.554382 1441496592 0.774963 -0.285278 -0.103333 0.554382 1441496592 0.774963 -0.285278 -0.103333 0.554382 1441496592 0.789185 -0.246094 -0.105774 0.552612 1441496592 0.789185 -0.246094 -0.105774 0.552612 1441496592 0.789185 -0.246094 -0.105774 0.552612 1441496592 0.789185 -0.246094 -0.105774 0.552612 1441496592 0.789185 -0.246094 -0.105774 0.552612 1441496592 0.789185 -0.246094 -0.105774 0.552612 1441496592 0.788879 -0.254089 -0.107483 0.549072 1441496592 0.788879 -0.254089 -0.107483 0.549072 1441496592 0.788879 -0.254089 -0.107483 0.549072 1441496592 0.788879 -0.254089 -0.107483 0.549072 1441496592 0.788879 -0.254089 -0.107483 0.549072 1441496592 0.788879 -0.254089 -0.107483 0.549072 1441496592 0.786682 -0.271790 -0.096008 0.545898 1441496592 0.786682 -0.271790 -0.096008 0.545898 1441496592 0.786682 -0.271790 -0.096008 0.545898 1441496592 0.786682 -0.271790 -0.096008 0.545898 1441496592 0.786682 -0.271790 -0.096008 0.545898 1441496592 0.787720 -0.282837 -0.072754 0.542358 1441496592 0.787720 -0.282837 -0.072754 0.542358 1441496592 0.787720 -0.282837 -0.072754 0.542358 1441496592 0.787720 -0.282837 -0.072754 0.542358 1441496592 0.787720 -0.282837 -0.072754 0.542358 1441496592 0.787720 -0.282837 -0.072754 0.542358 1441496592 0.787720 -0.282837 -0.072754 0.542358 1441496592 0.783325 -0.311401 -0.054321 0.535217 1441496592 0.783325 -0.311401 -0.054321 0.535217 1441496592 0.783325 -0.311401 -0.054321 0.535217 1441496592 0.783325 -0.311401 -0.054321 0.535217 1441496592 0.783325 -0.311401 -0.054321 0.535217 1441496592 0.783325 -0.311401 -0.054321 0.535217 1441496592 0.773987 -0.348145 -0.038147 0.527466 1441496592 0.773987 -0.348145 -0.038147 0.527466 1441496592 0.773987 -0.348145 -0.038147 0.527466 1441496592 0.773987 -0.348145 -0.038147 0.527466 1441496592 0.773987 -0.348145 -0.038147 0.527466 1441496592 0.767395 -0.374817 -0.018616 0.519775 1441496592 0.767395 -0.374817 -0.018616 0.519775 1441496592 0.767395 -0.374817 -0.018616 0.519775 1441496592 0.767395 -0.374817 -0.018616 0.519775 1441496592 0.767395 -0.374817 -0.018616 0.519775 1441496592 0.767395 -0.374817 -0.018616 0.519775 1441496592 0.762207 -0.395203 0.002991 0.512634 1441496592 0.762207 -0.395203 0.002991 0.512634 1441496592 0.762207 -0.395203 0.002991 0.512634 1441496592 0.762207 -0.395203 0.002991 0.512634 1441496592 0.762207 -0.395203 0.002991 0.512634 1441496592 0.762207 -0.395203 0.002991 0.512634 1441496592 0.755188 -0.415100 0.024780 0.506653 1441496592 0.755188 -0.415100 0.024780 0.506653 1441496592 0.755188 -0.415100 0.024780 0.506653 1441496592 0.755188 -0.415100 0.024780 0.506653 1441496592 0.755188 -0.415100 0.024780 0.506653 1441496592 0.755188 -0.415100 0.024780 0.506653 1441496592 0.755188 -0.415100 0.024780 0.506653 1441496592 0.748169 -0.433716 0.043213 0.500183 1441496592 0.748169 -0.433716 0.043213 0.500183 1441496592 0.748169 -0.433716 0.043213 0.500183 1441496592 0.748169 -0.433716 0.043213 0.500183 1441496592 0.748169 -0.433716 0.043213 0.500183 1441496592 0.748169 -0.433716 0.043213 0.500183 1441496592 0.742126 -0.454468 0.049255 0.490112 1441496592 0.742126 -0.454468 0.049255 0.490112 1441496592 0.742126 -0.454468 0.049255 0.490112 1441496592 0.742126 -0.454468 0.049255 0.490112 1441496592 0.742126 -0.454468 0.049255 0.490112 1441496592 0.742126 -0.454468 0.049255 0.490112 1441496592 0.731934 -0.486572 0.051636 0.474121 1441496592 0.731934 -0.486572 0.051636 0.474121 1441496592 0.731934 -0.486572 0.051636 0.474121 1441496592 0.731934 -0.486572 0.051636 0.474121 1441496592 0.708008 -0.539429 0.049683 0.453064 1441496592 0.708008 -0.539429 0.049683 0.453064 1441496592 0.708008 -0.539429 0.049683 0.453064 1441496592 0.708008 -0.539429 0.049683 0.453064 1441496592 0.708008 -0.539429 0.049683 0.453064 1441496592 0.708008 -0.539429 0.049683 0.453064 1441496592 0.673889 -0.598938 0.037109 0.430908 1441496592 0.673889 -0.598938 0.037109 0.430908 1441496592 0.673889 -0.598938 0.037109 0.430908 1441496592 0.673889 -0.598938 0.037109 0.430908 1441496592 0.673889 -0.598938 0.037109 0.430908 1441496592 0.673889 -0.598938 0.037109 0.430908 1441496592 0.648376 -0.632629 0.018494 0.423096 1441496592 0.648376 -0.632629 0.018494 0.423096 1441496592 0.648376 -0.632629 0.018494 0.423096 1441496592 0.648376 -0.632629 0.018494 0.423096 1441496592 0.648376 -0.632629 0.018494 0.423096 1441496592 0.648376 -0.632629 0.018494 0.423096 1441496592 0.640869 -0.630737 -0.000305 0.437561 1441496592 0.640869 -0.630737 -0.000305 0.437561 1441496592 0.640869 -0.630737 -0.000305 0.437561 1441496592 0.640869 -0.630737 -0.000305 0.437561 1441496592 0.640869 -0.630737 -0.000305 0.437561 1441496592 0.640869 -0.630737 -0.000305 0.437561 1441496592 0.649841 -0.598511 -0.017212 0.468201 1441496592 0.649841 -0.598511 -0.017212 0.468201 1441496592 0.649841 -0.598511 -0.017212 0.468201 1441496593 0.649841 -0.598511 -0.017212 0.468201 1441496593 0.649841 -0.598511 -0.017212 0.468201 1441496593 0.666809 -0.553223 -0.033813 0.498108 1441496593 0.666809 -0.553223 -0.033813 0.498108 1441496593 0.666809 -0.553223 -0.033813 0.498108 1441496593 0.666809 -0.553223 -0.033813 0.498108 1441496593 0.666809 -0.553223 -0.033813 0.498108 1441496593 0.666809 -0.553223 -0.033813 0.498108 1441496593 0.666809 -0.553223 -0.033813 0.498108 1441496593 0.683838 -0.515381 -0.047302 0.514282 1441496593 0.683838 -0.515381 -0.047302 0.514282 1441496593 0.683838 -0.515381 -0.047302 0.514282 1441496593 0.683838 -0.515381 -0.047302 0.514282 1441496593 0.683838 -0.515381 -0.047302 0.514282 1441496593 0.692993 -0.493286 -0.040955 0.524109 1441496593 0.692993 -0.493286 -0.040955 0.524109 1441496593 0.692993 -0.493286 -0.040955 0.524109 1441496593 0.692993 -0.493286 -0.040955 0.524109 1441496593 0.692993 -0.493286 -0.040955 0.524109 1441496593 0.708557 -0.462830 -0.041443 0.531006 1441496593 0.708557 -0.462830 -0.041443 0.531006 1441496593 0.708557 -0.462830 -0.041443 0.531006 1441496593 0.708557 -0.462830 -0.041443 0.531006 1441496593 0.708557 -0.462830 -0.041443 0.531006 1441496593 0.708557 -0.462830 -0.041443 0.531006 1441496593 0.728577 -0.416931 -0.032288 0.542480 1441496593 0.728577 -0.416931 -0.032288 0.542480 1441496593 0.728577 -0.416931 -0.032288 0.542480 1441496593 0.728577 -0.416931 -0.032288 0.542480 1441496593 0.728577 -0.416931 -0.032288 0.542480 1441496593 0.728577 -0.416931 -0.032288 0.542480 1441496593 0.728577 -0.416931 -0.032288 0.542480 1441496593 0.757996 -0.342407 -0.013916 0.554932 1441496593 0.757996 -0.342407 -0.013916 0.554932 1441496593 0.757996 -0.342407 -0.013916 0.554932 1441496593 0.757996 -0.342407 -0.013916 0.554932 1441496593 0.761353 -0.331177 -0.049805 0.555115 1441496593 0.761353 -0.331177 -0.049805 0.555115 1441496593 0.761353 -0.331177 -0.049805 0.555115 1441496593 0.761353 -0.331177 -0.049805 0.555115 1441496593 0.761353 -0.331177 -0.049805 0.555115 1441496593 0.761353 -0.331177 -0.049805 0.555115 1441496593 0.761353 -0.331177 -0.049805 0.555115 1441496593 0.773560 -0.307068 -0.078247 0.548706 1441496593 0.773560 -0.307068 -0.078247 0.548706 1441496593 0.773560 -0.307068 -0.078247 0.548706 1441496593 0.773560 -0.307068 -0.078247 0.548706 1441496593 0.773560 -0.307068 -0.078247 0.548706 1441496593 0.773560 -0.307068 -0.078247 0.548706 1441496593 0.781067 -0.287048 -0.088684 0.547363 1441496593 0.781067 -0.287048 -0.088684 0.547363 1441496593 0.781067 -0.287048 -0.088684 0.547363 1441496593 0.781067 -0.287048 -0.088684 0.547363 1441496593 0.781067 -0.287048 -0.088684 0.547363 1441496593 0.781067 -0.287048 -0.088684 0.547363 1441496593 0.781067 -0.287048 -0.088684 0.547363 1441496593 0.781982 -0.285278 -0.088196 0.547119 1441496593 0.781982 -0.285278 -0.088196 0.547119 1441496593 0.781982 -0.285278 -0.088196 0.547119 1441496593 0.781982 -0.285278 -0.088196 0.547119 1441496593 0.781982 -0.285278 -0.088196 0.547119 1441496593 0.781982 -0.285278 -0.088196 0.547119 1441496593 0.782715 -0.289551 -0.077698 0.545410 1441496593 0.782715 -0.289551 -0.077698 0.545410 1441496593 0.782715 -0.289551 -0.077698 0.545410 1441496593 0.782715 -0.289551 -0.077698 0.545410 1441496593 0.782715 -0.289551 -0.077698 0.545410 1441496593 0.782715 -0.289551 -0.077698 0.545410 1441496593 0.781555 -0.304199 -0.064575 0.540710 1441496593 0.781555 -0.304199 -0.064575 0.540710 1441496593 0.781555 -0.304199 -0.064575 0.540710 1441496593 0.781555 -0.304199 -0.064575 0.540710 1441496593 0.781555 -0.304199 -0.064575 0.540710 1441496593 0.775940 -0.331055 -0.054688 0.534058 1441496593 0.775940 -0.331055 -0.054688 0.534058 1441496593 0.775940 -0.331055 -0.054688 0.534058 1441496593 0.775940 -0.331055 -0.054688 0.534058 1441496593 0.775940 -0.331055 -0.054688 0.534058 1441496593 0.775940 -0.331055 -0.054688 0.534058 1441496593 0.775940 -0.331055 -0.054688 0.534058 1441496593 0.767090 -0.363953 -0.043823 0.526428 1441496593 0.767090 -0.363953 -0.043823 0.526428 1441496593 0.767090 -0.363953 -0.043823 0.526428 1441496593 0.767090 -0.363953 -0.043823 0.526428 1441496593 0.767090 -0.363953 -0.043823 0.526428 1441496593 0.762756 -0.386780 -0.026489 0.517517 1441496593 0.762756 -0.386780 -0.026489 0.517517 1441496593 0.762756 -0.386780 -0.026489 0.517517 1441496593 0.762756 -0.386780 -0.026489 0.517517 1441496593 0.762756 -0.386780 -0.026489 0.517517 1441496593 0.762756 -0.386780 -0.026489 0.517517 1441496593 0.759155 -0.406006 -0.003174 0.508728 1441496593 0.759155 -0.406006 -0.003174 0.508728 1441496593 0.759155 -0.406006 -0.003174 0.508728 1441496593 0.759155 -0.406006 -0.003174 0.508728 1441496593 0.759155 -0.406006 -0.003174 0.508728 1441496593 0.759155 -0.406006 -0.003174 0.508728 1441496593 0.757690 -0.420410 0.024231 0.498535 1441496593 0.757690 -0.420410 0.024231 0.498535 1441496593 0.757690 -0.420410 0.024231 0.498535 1441496593 0.757690 -0.420410 0.024231 0.498535 1441496593 0.757690 -0.420410 0.024231 0.498535 1441496593 0.757690 -0.420410 0.024231 0.498535 1441496593 0.754822 -0.439575 0.042908 0.484924 1441496593 0.754822 -0.439575 0.042908 0.484924 1441496593 0.754822 -0.439575 0.042908 0.484924 1441496593 0.754822 -0.439575 0.042908 0.484924 1441496593 0.754822 -0.439575 0.042908 0.484924 1441496594 0.754822 -0.439575 0.042908 0.484924 1441496594 0.754822 -0.439575 0.042908 0.484924 1441496594 0.740356 -0.480225 0.046204 0.468140 1441496594 0.740356 -0.480225 0.046204 0.468140 1441496594 0.724976 -0.523560 0.043518 0.445435 1441496594 0.724976 -0.523560 0.043518 0.445435 1441496594 0.724976 -0.523560 0.043518 0.445435 1441496594 0.724976 -0.523560 0.043518 0.445435 1441496594 0.724976 -0.523560 0.043518 0.445435 1441496594 0.724976 -0.523560 0.043518 0.445435 1441496594 0.700439 -0.573914 0.037048 0.422607 1441496594 0.700439 -0.573914 0.037048 0.422607 1441496594 0.700439 -0.573914 0.037048 0.422607 1441496594 0.700439 -0.573914 0.037048 0.422607 1441496594 0.700439 -0.573914 0.037048 0.422607 1441496594 0.674255 -0.615417 0.025452 0.407349 1441496594 0.674255 -0.615417 0.025452 0.407349 1441496594 0.674255 -0.615417 0.025452 0.407349 1441496594 0.674255 -0.615417 0.025452 0.407349 1441496594 0.674255 -0.615417 0.025452 0.407349 1441496594 0.674255 -0.615417 0.025452 0.407349 1441496594 0.674255 -0.615417 0.025452 0.407349 1441496594 0.655884 -0.635132 0.012634 0.407776 1441496594 0.655884 -0.635132 0.012634 0.407776 1441496594 0.655884 -0.635132 0.012634 0.407776 1441496594 0.655884 -0.635132 0.012634 0.407776 1441496594 0.655884 -0.635132 0.012634 0.407776 1441496594 0.655884 -0.635132 0.012634 0.407776 1441496594 0.649292 -0.630188 -0.004578 0.425781 1441496594 0.649292 -0.630188 -0.004578 0.425781 1441496594 0.649292 -0.630188 -0.004578 0.425781 1441496594 0.649292 -0.630188 -0.004578 0.425781 1441496594 0.649292 -0.630188 -0.004578 0.425781 1441496594 0.649292 -0.630188 -0.004578 0.425781 1441496594 0.649292 -0.630188 -0.004578 0.425781 1441496594 0.652344 -0.605652 -0.025574 0.454895 1441496594 0.652344 -0.605652 -0.025574 0.454895 1441496594 0.652344 -0.605652 -0.025574 0.454895 1441496594 0.652344 -0.605652 -0.025574 0.454895 1441496594 0.652344 -0.605652 -0.025574 0.454895 1441496594 0.652344 -0.605652 -0.025574 0.454895 1441496594 0.660767 -0.569214 -0.044495 0.487183 1441496594 
0.773560 0.041626 -0.615967 0.142944 1441496597 0.773560 0.041626 -0.615967 0.142944 1441496597 0.773560 0.041626 -0.615967 0.142944 1441496597 0.773560 0.041626 -0.615967 0.142944 1441496597 0.773560 0.041626 -0.615967 0.142944 1441496597 0.773560 0.041626 -0.615967 0.142944 1441496597 0.774536 0.037292 -0.614807 0.143677 1441496597 0.774536 0.037292 -0.614807 0.143677 1441496597 0.774536 0.037292 -0.614807 0.143677 1441496597 0.774536 0.037292 -0.614807 0.143677 1441496597 0.774536 0.037292 -0.614807 0.143677 1441496597 0.774536 0.037292 -0.614807 0.143677 1441496597 0.775879 0.030701 -0.614380 0.140015 1441496597 0.775879 0.030701 -0.614380 0.140015 1441496597 0.775879 0.030701 -0.614380 0.140015 1441496597 0.775879 0.030701 -0.614380 0.140015 1441496597 0.775879 0.030701 -0.614380 0.140015 1441496597 0.775879 0.030701 -0.614380 0.140015 1441496597 0.776489 0.024292 -0.615234 0.133850 1441496597 0.776489 0.024292 -0.615234 0.133850 1441496597 0.776489 0.024292 -0.615234 0.133850 1441496597 0.776489 0.024292 -0.615234 0.133850 1441496597 0.776489 0.024292 -0.615234 0.133850 1441496597 0.776489 0.024292 -0.615234 0.133850 1441496597 0.776733 0.020264 -0.616577 0.126892 1441496597 0.776733 0.020264 -0.616577 0.126892 1441496597 0.776733 0.020264 -0.616577 0.126892 1441496597 0.776733 0.020264 -0.616577 0.126892 1441496597 0.776733 0.020264 -0.616577 0.126892 1441496597 0.776733 0.020264 -0.616577 0.126892 1441496597 0.776855 0.016663 -0.617981 0.119507 1441496597 0.776855 0.016663 -0.617981 0.119507 1441496597 0.776855 0.016663 -0.617981 0.119507 1441496597 0.776855 0.016663 -0.617981 0.119507 1441496597 0.776855 0.016663 -0.617981 0.119507 1441496597 0.776855 0.016663 -0.617981 0.119507 1441496597 0.776550 0.016174 -0.618958 0.116577 1441496597 0.776550 0.016174 -0.618958 0.116577 1441496598 0.776550 0.016174 -0.618958 0.116577 1441496598 0.776550 0.016174 -0.618958 0.116577 1441496598 0.776550 0.016174 -0.618958 0.116577 1441496598 0.776550 0.016174 -0.618958 0.116577 1441496598 0.775513 0.020081 -0.619385 0.120667 1441496598 0.775513 0.020081 -0.619385 0.120667 1441496598 0.775513 0.020081 -0.619385 0.120667 1441496598 0.775513 0.020081 -0.619385 0.120667 1441496598 0.775513 0.020081 -0.619385 0.120667 1441496598 0.775513 0.020081 -0.619385 0.120667 1441496598 0.773499 0.029114 -0.619446 0.130615 1441496598 0.773499 0.029114 -0.619446 0.130615 1441496598 0.773499 0.029114 -0.619446 0.130615 1441496598 0.773499 0.029114 -0.619446 0.130615 1441496598 0.773499 0.029114 -0.619446 0.130615 1441496598 0.773499 0.029114 -0.619446 0.130615 1441496598 0.771545 0.040344 -0.618530 0.143250 1441496598 0.771545 0.040344 -0.618530 0.143250 1441496598 0.771545 0.040344 -0.618530 0.143250 1441496598 0.771545 0.040344 -0.618530 0.143250 1441496598 0.771545 0.040344 -0.618530 0.143250 1441496598 0.771545 0.040344 -0.618530 0.143250 1441496598 0.770142 0.048950 -0.617004 0.154297 1441496598 0.770142 0.048950 -0.617004 0.154297 1441496598 0.770142 0.048950 -0.617004 0.154297 1441496598 0.770142 0.048950 -0.617004 0.154297 1441496598 0.770142 0.048950 -0.617004 0.154297 1441496598 0.770142 0.048950 -0.617004 0.154297 1441496598 0.770325 0.050354 -0.615479 0.158813 1441496598 0.770325 0.050354 -0.615479 0.158813 1441496598 0.770325 0.050354 -0.615479 0.158813 1441496598 0.770325 0.050354 -0.615479 0.158813 1441496598 0.770325 0.050354 -0.615479 0.158813 1441496598 0.770325 0.050354 -0.615479 0.158813 1441496598 0.772461 0.041992 -0.614441 0.154724 1441496598 0.772461 0.041992 -0.614441 0.154724 1441496598 0.772461 0.041992 -0.614441 0.154724 1441496598 0.772461 0.041992 -0.614441 0.154724 1441496598 0.772461 0.041992 -0.614441 0.154724 1441496598 0.772461 0.041992 -0.614441 0.154724 1441496598 0.772461 0.041992 -0.614441 0.154724 1441496598 0.774719 0.028870 -0.614502 0.146057 1441496598 0.774719 0.028870 -0.614502 0.146057 1441496598 0.774719 0.028870 -0.614502 0.146057 1441496598 0.774719 0.028870 -0.614502 0.146057 1441496598 0.774719 0.028870 -0.614502 0.146057 1441496598 0.774719 0.028870 -0.614502 0.146057 1441496598 0.776062 0.017822 -0.615112 0.137939 1441496598 0.776062 0.017822 -0.615112 0.137939 1441496598 0.776062 0.017822 -0.615112 0.137939 1441496598 0.776062 0.017822 -0.615112 0.137939 1441496598 0.776062 0.017822 -0.615112 0.137939 1441496598 0.776062 0.017822 -0.615112 0.137939 1441496598 0.776428 0.006592 -0.617126 0.127441 1441496598 0.776428 0.006592 -0.617126 0.127441 1441496598 0.776428 0.006592 -0.617126 0.127441 1441496598 0.776428 0.006592 -0.617126 0.127441 1441496598 0.776428 0.006592 -0.617126 0.127441 1441496598 0.776428 0.006592 -0.617126 0.127441 1441496598 0.776001 0.000000 -0.619080 0.120667 1441496598 0.776001 0.000000 -0.619080 0.120667 1441496598 0.776001 0.000000 -0.619080 0.120667 1441496598 0.776001 0.000000 -0.619080 0.120667 1441496598 0.776001 0.000000 -0.619080 0.120667 1441496598 0.776001 0.000000 -0.619080 0.120667 1441496598 0.776001 -0.002686 -0.619812 0.116699 1441496598 0.776001 -0.002686 -0.619812 0.116699 1441496598 0.776001 -0.002686 -0.619812 0.116699 1441496598 0.776001 -0.002686 -0.619812 0.116699 1441496598 0.776001 -0.002686 -0.619812 0.116699 1441496598 0.776001 -0.002686 -0.619812 0.116699 1441496598 0.777344 -0.013916 -0.619324 0.109131 1441496598 0.777344 -0.013916 -0.619324 0.109131 1441496598 0.777344 -0.013916 -0.619324 0.109131 1441496598 0.777344 -0.013916 -0.619324 0.109131 1441496598 0.777344 -0.013916 -0.619324 0.109131 1441496598 0.777344 -0.013916 -0.619324 0.109131 1441496598 0.777466 -0.022278 -0.619873 0.103882 1441496598 0.777466 -0.022278 -0.619873 0.103882 1441496598 0.777466 -0.022278 -0.619873 0.103882 1441496598 0.777466 -0.022278 -0.619873 0.103882 1441496598 0.777466 -0.022278 -0.619873 0.103882 1441496598 0.777466 -0.022278 -0.619873 0.103882 1441496598 0.777466 -0.022278 -0.619873 0.103882 1441496598 0.776794 -0.021484 -0.621399 0.099915 1441496598 0.776794 -0.021484 -0.621399 0.099915 1441496598 0.776794 -0.021484 -0.621399 0.099915 1441496598 0.776794 -0.021484 -0.621399 0.099915 1441496598 0.777466 -0.015076 -0.620911 0.098755 1441496598 0.777466 -0.015076 -0.620911 0.098755 1441496598 0.777466 -0.015076 -0.620911 0.098755 1441496598 0.777466 -0.015076 -0.620911 0.098755 1441496598 0.777466 -0.015076 -0.620911 0.098755 1441496598 0.778564 -0.013062 -0.619934 0.096680 1441496598 0.778564 -0.013062 -0.619934 0.096680 1441496598 0.778564 -0.013062 -0.619934 0.096680 1441496598 0.778564 -0.013062 -0.619934 0.096680 1441496598 0.778564 -0.013062 -0.619934 0.096680 1441496598 0.778564 -0.013062 -0.619934 0.096680 1441496598 0.778137 -0.011780 -0.620300 0.097595 1441496598 0.778137 -0.011780 -0.620300 0.097595 1441496598 0.778137 -0.011780 -0.620300 0.097595 1441496598 0.778137 -0.011780 -0.620300 0.097595 1441496598 0.778137 -0.011780 -0.620300 0.097595 1441496598 0.778137 -0.011780 -0.620300 0.097595 1441496598 0.777588 -0.007751 -0.620300 0.102417 1441496598 0.777588 -0.007751 -0.620300 0.102417 1441496599 0.777588 -0.007751 -0.620300 0.102417 1441496599 0.777588 -0.007751 -0.620300 0.102417 1441496599 0.777588 -0.007751 -0.620300 0.102417 1441496599 0.777588 -0.007751 -0.620300 0.102417 1441496599 0.777161 -0.001282 -0.619568 0.110107 1441496599 0.777161 -0.001282 -0.619568 0.110107 1441496599 0.777161 -0.001282 -0.619568 0.110107 1441496599 0.777161 -0.001282 -0.619568 0.110107 1441496599 0.777161 -0.001282 -0.619568 0.110107 1441496599 0.777161 -0.001282 -0.619568 0.110107 1441496599 0.775818 0.005798 -0.620056 0.116760 1441496599 0.775818 0.005798 -0.620056 0.116760 1441496599 0.775818 0.005798 -0.620056 0.116760 1441496599 0.775818 0.005798 -0.620056 0.116760 1441496599 0.775818 0.005798 -0.620056 0.116760 1441496599 0.775818 0.005798 -0.620056 0.116760 1441496599 0.773254 0.013489 -0.621643 0.124207 1441496599 0.773254 0.013489 -0.621643 0.124207 1441496599 0.773254 0.013489 -0.621643 0.124207 1441496599 0.773254 0.013489 -0.621643 0.124207 1441496599 0.773254 0.013489 -0.621643 0.124207 1441496599 0.773254 0.013489 -0.621643 0.124207 1441496599 0.770508 0.021545 -0.623413 0.131104 1441496599 0.770508 0.021545 -0.623413 0.131104 1441496599 0.770508 0.021545 -0.623413 0.131104 1441496599 0.770508 0.021545 -0.623413 0.131104 1441496599 0.770508 0.021545 -0.623413 0.131104 1441496599 0.770508 0.021545 -0.623413 0.131104 1441496599 0.770508 0.021545 -0.623413 0.131104 1441496599 0.768066 0.029602 -0.624695 0.137573 1441496599 0.768066 0.029602 -0.624695 0.137573 1441496599 0.768066 0.029602 -0.624695 0.137573 1441496599 0.768066 0.029602 -0.624695 0.137573 1441496599 0.768066 0.029602 -0.624695 0.137573 1441496599 0.768066 0.029602 -0.624695 0.137573 1441496599 0.766174 0.037903 -0.625061 0.144348 1441496599 0.766174 0.037903 -0.625061 0.144348 1441496599 0.766174 0.037903 -0.625061 0.144348 1441496599 0.766174 0.037903 -0.625061 0.144348 1441496599 0.766174 0.037903 -0.625061 0.144348 1441496599 0.766174 0.037903 -0.625061 0.144348 1441496599 0.765015 0.043213 -0.624878 0.149414 1441496599 0.765015 0.043213 -0.624878 0.149414 1441496599 0.765015 0.043213 -0.624878 0.149414 1441496599 0.765015 0.043213 -0.624878 0.149414 1441496599 0.765015 0.043213 -0.624878 0.149414 1441496599 0.765015 0.043213 -0.624878 0.149414 1441496599 0.764832 0.044067 -0.624512 0.151978 1441496599 0.764832 0.044067 -0.624512 0.151978 1441496599 0.764832 0.044067 -0.624512 0.151978 1441496599 0.764832 0.044067 -0.624512 0.151978 1441496599 0.764832 0.044067 -0.624512 0.151978 1441496599 0.764832 0.044067 -0.624512 0.151978 1441496599 0.765564 0.039063 -0.624268 0.150452 1441496599 0.765564 0.039063 -0.624268 0.150452 1441496599 0.765564 0.039063 -0.624268 0.150452 1441496599 0.765564 0.039063 -0.624268 0.150452 1441496599 0.765564 0.039063 -0.624268 0.150452 1441496599 0.766907 0.029602 -0.624268 0.145874 1441496599 0.766907 0.029602 -0.624268 0.145874 1441496599 0.766907 0.029602 -0.624268 0.145874 1441496599 0.766907 0.029602 -0.624268 0.145874 1441496599 0.766907 0.029602 -0.624268 0.145874 1441496599 0.766907 0.029602 -0.624268 0.145874 1441496599 0.768066 0.019104 -0.624695 0.139526 1441496599 0.768066 0.019104 -0.624695 0.139526 1441496599 0.768066 0.019104 -0.624695 0.139526 1441496599 0.768066 0.019104 -0.624695 0.139526 1441496599 0.768066 0.019104 -0.624695 0.139526 1441496599 0.768066 0.019104 -0.624695 0.139526 1441496599 0.768860 0.007690 -0.625854 0.130859 1441496599 0.768860 0.007690 -0.625854 0.130859 1441496599 0.768860 0.007690 -0.625854 0.130859 1441496599 0.768860 0.007690 -0.625854 0.130859 1441496599 0.768860 0.007690 -0.625854 0.130859 1441496599 0.768860 0.007690 -0.625854 0.130859 1441496599 0.768860 0.007690 -0.625854 0.130859 1441496599 0.769409 -0.003235 -0.627197 0.120728 1441496599 0.769409 -0.003235 -0.627197 0.120728 1441496599 0.769409 -0.003235 -0.627197 0.120728 1441496599 0.769409 -0.003235 -0.627197 0.120728 1441496599 0.769409 -0.003235 -0.627197 0.120728 1441496599 0.769409 -0.003235 -0.627197 0.120728 1441496599 0.769836 -0.013733 -0.628479 0.109985 1441496599 0.769836 -0.013733 -0.628479 0.109985 1441496599 0.769836 -0.013733 -0.628479 0.109985 1441496599 0.769836 -0.013733 -0.628479 0.109985 1441496599 0.769836 -0.013733 -0.628479 0.109985 1441496599 0.769836 -0.013733 -0.628479 0.109985 1441496599 0.769836 -0.013733 -0.628479 0.109985 1441496599 0.770447 -0.022644 -0.629089 0.100647 1441496599 0.770447 -0.022644 -0.629089 0.100647 1441496599 0.770447 -0.022644 -0.629089 0.100647 1441496599 0.770447 -0.022644 -0.629089 0.100647 1441496599 0.770447 -0.022644 -0.629089 0.100647 1441496599 0.770447 -0.022644 -0.629089 0.100647 1441496599 0.771423 -0.028503 -0.628662 0.094360 1441496599 0.771423 -0.028503 -0.628662 0.094360 1441496599 0.771423 -0.028503 -0.628662 0.094360 1441496599 0.771423 -0.028503 -0.628662 0.094360 1441496599 0.771423 -0.028503 -0.628662 0.094360 1441496599 0.771423 -0.028503 -0.628662 0.094360 1441496599 0.772400 -0.035461 -0.628113 0.087219 1441496599 0.772400 -0.035461 -0.628113 0.087219 1441496599 0.772400 -0.035461 -0.628113 0.087219 1441496599 0.772400 -0.035461 -0.628113 0.087219 1441496599 0.772400 -0.035461 -0.628113 0.087219 1441496599 0.772400 -0.035461 -0.628113 0.087219 1441496599 0.772766 -0.039978 -0.627991 0.082947 1441496599 0.772766 -0.039978 -0.627991 0.082947 1441496599 0.772766 -0.039978 -0.627991 0.082947 1441496600 0.772766 -0.039978 -0.627991 0.082947 1441496600 0.772766 -0.039978 -0.627991 0.082947 1441496600 0.772766 -0.039978 -0.627991 0.082947 1441496600 0.773560 -0.033936 -0.626770 0.087280 1441496600 0.773560 -0.033936 -0.626770 0.087280 1441496600 0.773560 -0.033936 -0.626770 0.087280 1441496600 0.773560 -0.033936 -0.626770 0.087280 1441496600 0.773560 -0.033936 -0.626770 0.087280 1441496600 0.773560 -0.033936 -0.626770 0.087280 1441496600 0.774963 -0.027527 -0.624451 0.093628 1441496600 0.774963 -0.027527 -0.624451 0.093628 1441496600 0.774963 -0.027527 -0.624451 0.093628 1441496600 0.774963 -0.027527 -0.624451 0.093628 1441496600 0.774963 -0.027527 -0.624451 0.093628 1441496600 0.775635 -0.021912 -0.622498 0.102051 1441496600 0.775635 -0.021912 -0.622498 0.102051 1441496600 0.775635 -0.021912 -0.622498 0.102051 1441496600 0.775635 -0.021912 -0.622498 0.102051 1441496600 0.775635 -0.021912 -0.622498 0.102051 1441496600 0.775635 -0.021912 -0.622498 0.102051 1441496600 0.775085 -0.016479 -0.621826 0.110657 1441496600 0.775085 -0.016479 -0.621826 0.110657 1441496600 0.775085 -0.016479 -0.621826 0.110657 1441496600 0.775085 -0.016479 -0.621826 0.110657 1441496600 0.773743 -0.008179 -0.621826 0.120789 1441496600 0.773743 -0.008179 -0.621826 0.120789 1441496600 0.773743 -0.008179 -0.621826 0.120789 1441496600 0.773743 -0.008179 -0.621826 0.120789 1441496600 0.773743 -0.008179 -0.621826 0.120789 1441496600 0.773743 -0.008179 -0.621826 0.120789 1441496600 0.773743 -0.008179 -0.621826 0.120789 1441496600 0.772461 -0.000854 -0.621582 0.130066 1441496600 0.772461 -0.000854 -0.621582 0.130066 1441496600 0.772461 -0.000854 -0.621582 0.130066 1441496600 0.772461 -0.000854 -0.621582 0.130066 1441496600 0.772461 -0.000854 -0.621582 0.130066 1441496600 0.772461 -0.000854 -0.621582 0.130066 1441496600 0.770996 0.009155 -0.621155 0.140137 1441496600 0.770996 0.009155 -0.621155 0.140137 1441496600 0.770996 0.009155 -0.621155 0.140137 1441496600 0.770996 0.009155 -0.621155 0.140137 1441496600 0.770996 0.009155 -0.621155 0.140137 1441496600 0.770996 0.009155 -0.621155 0.140137 1441496600 0.769104 0.018433 -0.621338 0.148315 1441496600 0.769104 0.018433 -0.621338 0.148315 1441496600 0.769104 0.018433 -0.621338 0.148315 1441496600 0.769104 0.018433 -0.621338 0.148315 1441496600 0.769104 0.018433 -0.621338 0.148315 1441496600 0.769104 0.018433 -0.621338 0.148315 1441496600 0.766602 0.028259 -0.622070 0.156616 1441496600 0.766602 0.028259 -0.622070 0.156616 1441496600 0.766602 0.028259 -0.622070 0.156616 1441496600 0.766602 0.028259 -0.622070 0.156616 1441496600 0.766602 0.028259 -0.622070 0.156616 1441496600 0.766602 0.028259 -0.622070 0.156616 1441496600 0.763733 0.039001 -0.622925 0.164856 1441496600 0.763733 0.039001 -0.622925 0.164856 1441496600 0.763733 0.039001 -0.622925 0.164856 1441496600 0.763733 0.039001 -0.622925 0.164856 1441496600 0.763733 0.039001 -0.622925 0.164856 1441496600 0.763733 0.039001 -0.622925 0.164856 1441496600 0.760925 0.049561 -0.623596 0.171936 1441496600 0.760925 0.049561 -0.623596 0.171936 1441496600 0.760925 0.049561 -0.623596 0.171936 1441496600 0.760925 0.049561 -0.623596 0.171936 1441496600 0.760925 0.049561 -0.623596 0.171936 1441496600 0.760925 0.049561 -0.623596 0.171936 1441496600 0.758850 0.059265 -0.623352 0.179077 1441496600 0.758850 0.059265 -0.623352 0.179077 1441496600 0.758850 0.059265 -0.623352 0.179077 1441496600 0.758850 0.059265 -0.623352 0.179077 1441496600 0.758850 0.059265 -0.623352 0.179077 1441496600 0.758850 0.059265 -0.623352 0.179077 1441496600 0.758545 0.063477 -0.622314 0.182434 1441496600 0.758545 0.063477 -0.622314 0.182434 1441496600 0.758545 0.063477 -0.622314 0.182434 1441496600 0.758545 0.063477 -0.622314 0.182434 1441496600 0.758545 0.063477 -0.622314 0.182434 1441496600 0.758545 0.063477 -0.622314 0.182434 1441496600 0.760376 0.059448 -0.621033 0.180481 1441496600 0.760376 0.059448 -0.621033 0.180481 1441496600 0.760376 0.059448 -0.621033 0.180481 1441496600 0.760376 0.059448 -0.621033 0.180481 1441496600 0.760376 0.059448 -0.621033 0.180481 1441496600 0.760376 0.059448 -0.621033 0.180481 1441496600 0.763428 0.049438 -0.619568 0.175598 1441496600 0.763428 0.049438 -0.619568 0.175598 1441496600 0.763428 0.049438 -0.619568 0.175598 1441496600 0.763428 0.049438 -0.619568 0.175598 1441496600 0.763428 0.049438 -0.619568 0.175598 1441496600 0.766418 0.034546 -0.619690 0.165527 1441496600 0.766418 0.034546 -0.619690 0.165527 1441496600 0.766418 0.034546 -0.619690 0.165527 1441496600 0.766418 0.034546 -0.619690 0.165527 1441496600 0.766418 0.034546 -0.619690 0.165527 1441496600 0.766418 0.034546 -0.619690 0.165527 1441496600 0.767822 0.020691 -0.621399 0.154663 1441496600 0.767822 0.020691 -0.621399 0.154663 1441496600 0.767822 0.020691 -0.621399 0.154663 1441496600 0.767822 0.020691 -0.621399 0.154663 1441496600 0.767822 0.020691 -0.621399 0.154663 1441496600 0.767822 0.020691 -0.621399 0.154663 1441496600 0.768188 0.003967 -0.625000 0.138611 1441496600 0.768188 0.003967 -0.625000 0.138611 1441496600 0.768188 0.003967 -0.625000 0.138611 1441496600 0.768188 0.003967 -0.625000 0.138611 1441496600 0.768188 0.003967 -0.625000 0.138611 1441496600 0.768188 0.003967 -0.625000 0.138611 1441496601 0.768188 0.003967 -0.625000 0.138611 1441496601 0.767273 -0.005981 -0.628601 0.126831 1441496601 0.767273 -0.005981 -0.628601 0.126831 1441496601 0.767273 -0.005981 -0.628601 0.126831 1441496601 0.767273 -0.005981 -0.628601 0.126831 1441496601 0.767273 -0.005981 -0.628601 0.126831 1441496601 0.767273 -0.005981 -0.628601 0.126831 1441496601 0.766418 -0.007080 -0.630493 0.122559 1441496601 0.766418 -0.007080 -0.630493 0.122559 1441496601 0.766418 -0.007080 -0.630493 0.122559 1441496601 0.766418 -0.007080 -0.630493 0.122559 1441496601 0.766418 -0.007080 -0.630493 0.122559 1441496601 0.766418 -0.007080 -0.630493 0.122559 1441496601 0.766418 -0.007080 -0.630493 0.122559 1441496601 0.769043 -0.011169 -0.627991 0.118347 1441496601 0.769043 -0.011169 -0.627991 0.118347 1441496601 0.769043 -0.011169 -0.627991 0.118347 1441496601 0.769043 -0.011169 -0.627991 0.118347 1441496601 0.769043 -0.011169 -0.627991 0.118347 1441496601 0.769043 -0.011169 -0.627991 0.118347 1441496601 0.774048 -0.024109 -0.622070 0.115356 1441496601 0.774048 -0.024109 -0.622070 0.115356 1441496601 0.774048 -0.024109 -0.622070 0.115356 1441496601 0.776855 -0.021484 -0.617126 0.123352 1441496601 0.776855 -0.021484 -0.617126 0.123352 1441496601 0.776855 -0.021484 -0.617126 0.123352 1441496601 0.776855 -0.021484 -0.617126 0.123352 1441496601 0.776855 -0.021484 -0.617126 0.123352 1441496601 0.776855 -0.021484 -0.617126 0.123352 1441496601 0.776855 -0.021484 -0.617126 0.123352 1441496601 0.776733 -0.018555 -0.616821 0.125977 1441496601 0.776733 -0.018555 -0.616821 0.125977 1441496601 0.776733 -0.018555 -0.616821 0.125977 1441496601 0.776001 -0.015076 -0.617126 0.129272 1441496601 0.776001 -0.015076 -0.617126 0.129272 1441496601 0.776001 -0.015076 -0.617126 0.129272 1441496601 0.776001 -0.015076 -0.617126 0.129272 1441496601 0.776001 -0.015076 -0.617126 0.129272 1441496601 0.776001 -0.015076 -0.617126 0.129272 1441496601 0.776001 -0.015076 -0.617126 0.129272 1441496601 0.775940 -0.007385 -0.616150 0.134949 1441496601 0.775940 -0.007385 -0.616150 0.134949 1441496601 0.775940 -0.007385 -0.616150 0.134949 1441496601 0.775940 -0.007385 -0.616150 0.134949 1441496601 0.775940 -0.007385 -0.616150 0.134949 1441496601 0.775940 -0.007385 -0.616150 0.134949 1441496601 0.775940 -0.002075 -0.615784 0.136841 1441496601 0.775940 -0.002075 -0.615784 0.136841 1441496601 0.775940 -0.002075 -0.615784 0.136841 1441496601 0.775940 -0.002075 -0.615784 0.136841 1441496601 0.775940 -0.002075 -0.615784 0.136841 1441496601 0.775940 -0.002075 -0.615784 0.136841 1441496601 0.775146 0.001648 -0.616516 0.138000 1441496601 0.775146 0.001648 -0.616516 0.138000 1441496601 0.775146 0.001648 -0.616516 0.138000 1441496601 0.775146 0.001648 -0.616516 0.138000 1441496601 0.775146 0.001648 -0.616516 0.138000 1441496601 0.775146 0.001648 -0.616516 0.138000 1441496601 0.775146 0.001648 -0.616516 0.138000 1441496601 0.773560 0.006287 -0.617920 0.140625 1441496601 0.773560 0.006287 -0.617920 0.140625 1441496601 0.773560 0.006287 -0.617920 0.140625 1441496601 0.773560 0.006287 -0.617920 0.140625 1441496601 0.773560 0.006287 -0.617920 0.140625 1441496601 0.773560 0.006287 -0.617920 0.140625 1441496601 0.771667 0.010742 -0.619507 0.143616 1441496601 0.771667 0.010742 -0.619507 0.143616 1441496601 0.771667 0.010742 -0.619507 0.143616 1441496601 0.771667 0.010742 -0.619507 0.143616 1441496601 0.771667 0.010742 -0.619507 0.143616 1441496601 0.771667 0.010742 -0.619507 0.143616 1441496601 0.771667 0.010742 -0.619507 0.143616 1441496601 0.769714 0.016052 -0.620850 0.147766 1441496601 0.769714 0.016052 -0.620850 0.147766 1441496601 0.769714 0.016052 -0.620850 0.147766 1441496601 0.769714 0.016052 -0.620850 0.147766 1441496601 0.769714 0.016052 -0.620850 0.147766 1441496601 0.769714 0.016052 -0.620850 0.147766 1441496601 0.768188 0.021118 -0.621582 0.151978 1441496601 0.768188 0.021118 -0.621582 0.151978 1441496601 0.768188 0.021118 -0.621582 0.151978 1441496601 0.768188 0.021118 -0.621582 0.151978 1441496601 0.768188 0.021118 -0.621582 0.151978 1441496601 0.768188 0.021118 -0.621582 0.151978 1441496601 0.768188 0.021118 -0.621582 0.151978 1441496601 0.767090 0.024475 -0.622070 0.154785 1441496601 0.767090 0.024475 -0.622070 0.154785 1441496601 0.767090 0.024475 -0.622070 0.154785 1441496601 0.767090 0.024475 -0.622070 0.154785 1441496601 0.767090 0.024475 -0.622070 0.154785 1441496601 0.766113 0.028015 -0.622437 0.157593 1441496601 0.766113 0.028015 -0.622437 0.157593 1441496601 0.766113 0.028015 -0.622437 0.157593 1441496601 0.766113 0.028015 -0.622437 0.157593 1441496601 0.766113 0.028015 -0.622437 0.157593 1441496601 0.766113 0.028015 -0.622437 0.157593 1441496601 0.765137 0.031006 -0.622864 0.160034 1441496601 0.765137 0.031006 -0.622864 0.160034 1441496601 0.765137 0.031006 -0.622864 0.160034 1441496601 0.765137 0.031006 -0.622864 0.160034 1441496601 0.765137 0.031006 -0.622864 0.160034 1441496601 0.765137 0.031006 -0.622864 0.160034 1441496601 0.764465 0.033508 -0.622986 0.162109 1441496601 0.764465 0.033508 -0.622986 0.162109 1441496601 0.764465 0.033508 -0.622986 0.162109 1441496601 0.764465 0.033508 -0.622986 0.162109 1441496601 0.764465 0.033508 -0.622986 0.162109 1441496601 0.764465 0.033508 -0.622986 0.162109 1441496601 0.764465 0.033508 -0.622986 0.162109 1441496602 0.764771 0.033630 -0.622864 0.161072 1441496602 0.764771 0.033630 -0.622864 0.161072 1441496602 0.764771 0.033630 -0.622864 0.161072 1441496602 0.764771 0.033630 -0.622864 0.161072 1441496602 0.764771 0.033630 -0.622864 0.161072 1441496602 0.764771 0.033630 -0.622864 0.161072 1441496602 0.765747 0.028992 -0.623169 0.156433 1441496602 0.765747 0.028992 -0.623169 0.156433 1441496602 0.765747 0.028992 -0.623169 0.156433 1441496602 0.765747 0.028992 -0.623169 0.156433 1441496602 0.765747 0.028992 -0.623169 0.156433 1441496602 0.765747 0.028992 -0.623169 0.156433 1441496602 0.766541 0.022949 -0.623718 0.150940 1441496602 0.766541 0.022949 -0.623718 0.150940 1441496602 0.766541 0.022949 -0.623718 0.150940 1441496602 0.766541 0.022949 -0.623718 0.150940 1441496602 0.766541 0.022949 -0.623718 0.150940 1441496602 0.766541 0.022949 -0.623718 0.150940 1441496602 0.766785 0.016113 -0.625000 0.145447 1441496602 0.766785 0.016113 -0.625000 0.145447 1441496602 0.766785 0.016113 -0.625000 0.145447 1441496602 0.766785 0.016113 -0.625000 0.145447 1441496602 0.766785 0.016113 -0.625000 0.145447 1441496602 0.766785 0.016113 -0.625000 0.145447 1441496602 0.767456 0.005920 -0.626038 0.137939 1441496602 0.767456 0.005920 -0.626038 0.137939 1441496602 0.767456 0.005920 -0.626038 0.137939 1441496602 0.767456 0.005920 -0.626038 0.137939 1441496602 0.767456 0.005920 -0.626038 0.137939 1441496602 0.767456 0.005920 -0.626038 0.137939 1441496602 0.767456 0.005920 -0.626038 0.137939 1441496602 0.768677 -0.004883 -0.626221 0.130188 1441496602 0.768677 -0.004883 -0.626221 0.130188 1441496602 0.768677 -0.004883 -0.626221 0.130188 1441496602 0.768677 -0.004883 -0.626221 0.130188 1441496602 0.768677 -0.004883 -0.626221 0.130188 1441496602 0.768677 -0.004883 -0.626221 0.130188 1441496602 0.770508 -0.015015 -0.625244 0.123169 1441496602 0.770508 -0.015015 -0.625244 0.123169 1441496602 0.770508 -0.015015 -0.625244 0.123169 1441496602 0.770508 -0.015015 -0.625244 0.123169 1441496602 0.772583 -0.025452 -0.623596 0.116333 1441496602 0.772583 -0.025452 -0.623596 0.116333 1441496602 0.772583 -0.025452 -0.623596 0.116333 1441496602 0.772583 -0.025452 -0.623596 0.116333 1441496602 0.772583 -0.025452 -0.623596 0.116333 1441496602 0.772583 -0.025452 -0.623596 0.116333 1441496602 0.774048 -0.034607 -0.622803 0.108459 1441496602 0.774048 -0.034607 -0.622803 0.108459 1441496602 0.774048 -0.034607 -0.622803 0.108459 1441496602 0.774048 -0.034607 -0.622803 0.108459 1441496602 0.774048 -0.034607 -0.622803 0.108459 1441496602 0.774048 -0.034607 -0.622803 0.108459 1441496602 0.774841 -0.036682 -0.622742 0.102539 1441496602 0.774841 -0.036682 -0.622742 0.102539 1441496602 0.774841 -0.036682 -0.622742 0.102539 1441496602 0.774841 -0.036682 -0.622742 0.102539 1441496602 0.774841 -0.036682 -0.622742 0.102539 1441496602 0.774841 -0.036682 -0.622742 0.102539 1441496602 0.775574 -0.032288 -0.621826 0.103760 1441496602 0.775574 -0.032288 -0.621826 0.103760 1441496602 0.775574 -0.032288 -0.621826 0.103760 1441496602 0.775574 -0.032288 -0.621826 0.103760 1441496602 0.777039 -0.024658 -0.619385 0.109070 1441496602 0.777039 -0.024658 -0.619385 0.109070 1441496602 0.777039 -0.024658 -0.619385 0.109070 1441496602 0.777039 -0.024658 -0.619385 0.109070 1441496602 0.777039 -0.024658 -0.619385 0.109070 1441496602 0.777039 -0.024658 -0.619385 0.109070 1441496602 0.777039 -0.024658 -0.619385 0.109070 1441496602 0.777832 -0.022461 -0.617981 0.112061 1441496602 0.777832 -0.022461 -0.617981 0.112061 1441496602 0.777832 -0.022461 -0.617981 0.112061 1441496602 0.777832 -0.022461 -0.617981 0.112061 1441496602 0.777832 -0.022461 -0.617981 0.112061 1441496602 0.777832 -0.022461 -0.617981 0.112061 1441496602 0.776917 -0.014465 -0.617676 0.120911 1441496602 0.776917 -0.014465 -0.617676 0.120911 1441496602 0.776917 -0.014465 -0.617676 0.120911 1441496602 0.776917 -0.014465 -0.617676 0.120911 1441496602 0.776917 -0.014465 -0.617676 0.120911 1441496602 0.776917 -0.014465 -0.617676 0.120911 1441496602 0.776062 -0.007385 -0.617371 0.128784 1441496602 0.776062 -0.007385 -0.617371 0.128784 1441496602 0.776062 -0.007385 -0.617371 0.128784 1441496602 0.776062 -0.007385 -0.617371 0.128784 1441496602 0.776062 -0.007385 -0.617371 0.128784 1441496602 0.776062 -0.007385 -0.617371 0.128784 1441496602 0.775146 -0.001648 -0.617126 0.135254 1441496602 0.775146 -0.001648 -0.617126 0.135254 1441496602 0.775146 -0.001648 -0.617126 0.135254 1441496602 0.775146 -0.001648 -0.617126 0.135254 1441496602 0.775146 -0.001648 -0.617126 0.135254 1441496602 0.775146 -0.001648 -0.617126 0.135254 1441496602 0.775146 -0.001648 -0.617126 0.135254 1441496602 0.773804 0.004700 -0.617310 0.141663 1441496602 0.773804 0.004700 -0.617310 0.141663 1441496602 0.773804 0.004700 -0.617310 0.141663 1441496602 0.773804 0.004700 -0.617310 0.141663 1441496602 0.773804 0.004700 -0.617310 0.141663 1441496602 0.773804 0.004700 -0.617310 0.141663 1441496602 0.773804 0.004700 -0.617310 0.141663 1441496602 0.771851 0.010864 -0.618286 0.147888 1441496602 0.771851 0.010864 -0.618286 0.147888 1441496602 0.771851 0.010864 -0.618286 0.147888 1441496602 0.771851 0.010864 -0.618286 0.147888 1441496602 0.771851 0.010864 -0.618286 0.147888 1441496602 0.771851 0.010864 -0.618286 0.147888 1441496603 0.769287 0.018311 -0.619507 0.155029 1441496603 0.769287 0.018311 -0.619507 0.155029 1441496603 0.769287 0.018311 -0.619507 0.155029 1441496603 0.769287 0.018311 -0.619507 0.155029 1441496603 0.769287 0.018311 -0.619507 0.155029 1441496603 0.769287 0.018311 -0.619507 0.155029 1441496603 0.769287 0.018311 -0.619507 0.155029 1441496603 0.766357 0.027405 -0.620667 0.163391 1441496603 0.766357 0.027405 -0.620667 0.163391 1441496603 0.766357 0.027405 -0.620667 0.163391 1441496603 0.766357 0.027405 -0.620667 0.163391 1441496603 0.766357 0.027405 -0.620667 0.163391 1441496603 0.766357 0.027405 -0.620667 0.163391 1441496603 0.763245 0.037903 -0.621399 0.172729 1441496603 0.763245 0.037903 -0.621399 0.172729 1441496603 0.763245 0.037903 -0.621399 0.172729 1441496603 0.763245 0.037903 -0.621399 0.172729 1441496603 0.763245 0.037903 -0.621399 0.172729 1441496603 0.763245 0.037903 -0.621399 0.172729 1441496603 0.760986 0.044983 -0.621521 0.180481 1441496603 0.760986 0.044983 -0.621521 0.180481 1441496603 0.760986 0.044983 -0.621521 0.180481 1441496603 0.760986 0.044983 -0.621521 0.180481 1441496603 0.759827 0.048035 -0.621338 0.185120 1441496603 
0.839661 -0.045715 -0.494202 0.220520 1441496606 0.839661 -0.045715 -0.494202 0.220520 1441496606 0.858521 -0.110901 -0.436218 0.245605 1441496606 0.858521 -0.110901 -0.436218 0.245605 1441496606 0.858521 -0.110901 -0.436218 0.245605 1441496606 0.858521 -0.110901 -0.436218 0.245605 1441496606 0.858521 -0.110901 -0.436218 0.245605 1441496606 0.858521 -0.110901 -0.436218 0.245605 1441496606 0.867798 -0.181152 -0.374207 0.272034 1441496606 0.867798 -0.181152 -0.374207 0.272034 1441496606 0.867798 -0.181152 -0.374207 0.272034 1441496606 0.867798 -0.181152 -0.374207 0.272034 1441496606 0.867798 -0.181152 -0.374207 0.272034 1441496606 0.867798 -0.181152 -0.374207 0.272034 1441496606 0.868469 -0.239929 -0.311218 0.302185 1441496606 0.868469 -0.239929 -0.311218 0.302185 1441496606 0.868469 -0.239929 -0.311218 0.302185 1441496606 0.868469 -0.239929 -0.311218 0.302185 1441496606 0.868469 -0.239929 -0.311218 0.302185 1441496606 0.868469 -0.239929 -0.311218 0.302185 1441496606 0.863159 -0.291992 -0.249329 0.327820 1441496606 0.863159 -0.291992 -0.249329 0.327820 1441496606 0.863159 -0.291992 -0.249329 0.327820 1441496606 0.863159 -0.291992 -0.249329 0.327820 1441496606 0.863159 -0.291992 -0.249329 0.327820 1441496606 0.863159 -0.291992 -0.249329 0.327820 1441496606 0.863159 -0.291992 -0.249329 0.327820 1441496606 0.852600 -0.339661 -0.189270 0.348999 1441496606 0.852600 -0.339661 -0.189270 0.348999 1441496606 0.852600 -0.339661 -0.189270 0.348999 1441496606 0.852600 -0.339661 -0.189270 0.348999 1441496606 0.852600 -0.339661 -0.189270 0.348999 1441496606 0.852600 -0.339661 -0.189270 0.348999 1441496606 0.841248 -0.374084 -0.129883 0.368042 1441496606 0.841248 -0.374084 -0.129883 0.368042 1441496606 0.841248 -0.374084 -0.129883 0.368042 1441496606 0.841248 -0.374084 -0.129883 0.368042 1441496606 0.841248 -0.374084 -0.129883 0.368042 1441496606 0.830200 -0.400391 -0.075928 0.380310 1441496606 0.830200 -0.400391 -0.075928 0.380310 1441496606 0.830200 -0.400391 -0.075928 0.380310 1441496606 0.830200 -0.400391 -0.075928 0.380310 1441496606 0.830200 -0.400391 -0.075928 0.380310 1441496606 0.830200 -0.400391 -0.075928 0.380310 1441496606 0.816223 -0.429810 -0.032471 0.384644 1441496606 0.816223 -0.429810 -0.032471 0.384644 1441496606 0.816223 -0.429810 -0.032471 0.384644 1441496606 0.816223 -0.429810 -0.032471 0.384644 1441496606 0.816223 -0.429810 -0.032471 0.384644 1441496606 0.804932 -0.456543 -0.001953 0.378845 1441496606 0.804932 -0.456543 -0.001953 0.378845 1441496606 0.804932 -0.456543 -0.001953 0.378845 1441496606 0.804932 -0.456543 -0.001953 0.378845 1441496606 0.804932 -0.456543 -0.001953 0.378845 1441496606 0.804932 -0.456543 -0.001953 0.378845 1441496606 0.791077 -0.491943 0.013916 0.363342 1441496606 0.791077 -0.491943 0.013916 0.363342 1441496606 0.791077 -0.491943 0.013916 0.363342 1441496606 0.791077 -0.491943 0.013916 0.363342 1441496606 0.791077 -0.491943 0.013916 0.363342 1441496606 0.791077 -0.491943 0.013916 0.363342 1441496606 0.791077 -0.491943 0.013916 0.363342 1441496606 0.762085 -0.548340 0.018616 0.343689 1441496606 0.762085 -0.548340 0.018616 0.343689 1441496606 0.762085 -0.548340 0.018616 0.343689 1441496606 0.762085 -0.548340 0.018616 0.343689 1441496606 0.762085 -0.548340 0.018616 0.343689 1441496607 0.762085 -0.548340 0.018616 0.343689 1441496607 0.723206 -0.605042 0.012329 0.332703 1441496607 0.723206 -0.605042 0.012329 0.332703 1441496607 0.723206 -0.605042 0.012329 0.332703 1441496607 0.723206 -0.605042 0.012329 0.332703 1441496607 0.723206 -0.605042 0.012329 0.332703 1441496607 0.723206 -0.605042 0.012329 0.332703 1441496607 0.688171 -0.642578 -0.001953 0.336853 1441496607 0.688171 -0.642578 -0.001953 0.336853 1441496607 0.688171 -0.642578 -0.001953 0.336853 1441496607 0.688171 -0.642578 -0.001953 0.336853 1441496607 0.688171 -0.642578 -0.001953 0.336853 1441496607 0.688171 -0.642578 -0.001953 0.336853 1441496607 0.667969 -0.650757 -0.023254 0.360168 1441496607 0.667969 -0.650757 -0.023254 0.360168 1441496607 0.667969 -0.650757 -0.023254 0.360168 1441496607 0.667969 -0.650757 -0.023254 0.360168 1441496607 0.667969 -0.650757 -0.023254 0.360168 1441496607 0.667969 -0.650757 -0.023254 0.360168 1441496607 0.668518 -0.623840 -0.046021 0.402222 1441496607 0.668518 -0.623840 -0.046021 0.402222 1441496607 0.668518 -0.623840 -0.046021 0.402222 1441496607 0.668518 -0.623840 -0.046021 0.402222 1441496607 0.668518 -0.623840 -0.046021 0.402222 1441496607 0.668518 -0.623840 -0.046021 0.402222 1441496607 0.685242 -0.568298 -0.061340 0.451294 1441496607 0.685242 -0.568298 -0.061340 0.451294 1441496607 0.685242 -0.568298 -0.061340 0.451294 1441496607 0.685242 -0.568298 -0.061340 0.451294 1441496607 0.685242 -0.568298 -0.061340 0.451294 1441496607 0.685242 -0.568298 -0.061340 0.451294 1441496607 0.696777 -0.522888 -0.066833 0.486389 1441496607 0.696777 -0.522888 -0.066833 0.486389 1441496607 0.696777 -0.522888 -0.066833 0.486389 1441496607 0.696777 -0.522888 -0.066833 0.486389 1441496607 0.696777 -0.522888 -0.066833 0.486389 1441496607 0.696777 -0.522888 -0.066833 0.486389 1441496607 0.703918 -0.497559 -0.049805 0.504456 1441496607 0.703918 -0.497559 -0.049805 0.504456 1441496607 0.703918 -0.497559 -0.049805 0.504456 1441496607 0.703918 -0.497559 -0.049805 0.504456 1441496607 0.703918 -0.497559 -0.049805 0.504456 1441496607 0.703918 -0.497559 -0.049805 0.504456 1441496607 0.724976 -0.454407 -0.032654 0.516602 1441496607 0.724976 -0.454407 -0.032654 0.516602 1441496607 0.724976 -0.454407 -0.032654 0.516602 1441496607 0.724976 -0.454407 -0.032654 0.516602 1441496607 0.724976 -0.454407 -0.032654 0.516602 1441496607 0.724976 -0.454407 -0.032654 0.516602 1441496607 0.743469 -0.408813 -0.024048 0.528748 1441496607 0.743469 -0.408813 -0.024048 0.528748 1441496607 0.743469 -0.408813 -0.024048 0.528748 1441496607 0.743469 -0.408813 -0.024048 0.528748 1441496607 0.743469 -0.408813 -0.024048 0.528748 1441496607 0.743469 -0.408813 -0.024048 0.528748 1441496607 0.758972 -0.363281 -0.014587 0.540100 1441496607 0.758972 -0.363281 -0.014587 0.540100 1441496607 0.758972 -0.363281 -0.014587 0.540100 1441496607 0.758972 -0.363281 -0.014587 0.540100 1441496607 0.758972 -0.363281 -0.014587 0.540100 1441496607 0.758972 -0.363281 -0.014587 0.540100 1441496607 0.773804 -0.316956 -0.018311 0.548035 1441496607 0.773804 -0.316956 -0.018311 0.548035 1441496607 0.773804 -0.316956 -0.018311 0.548035 1441496607 0.773804 -0.316956 -0.018311 0.548035 1441496607 0.776978 -0.315369 -0.045227 0.542908 1441496607 0.776978 -0.315369 -0.045227 0.542908 1441496607 0.776978 -0.315369 -0.045227 0.542908 1441496607 0.776978 -0.315369 -0.045227 0.542908 1441496607 0.776978 -0.315369 -0.045227 0.542908 1441496607 0.776978 -0.315369 -0.045227 0.542908 1441496607 0.776978 -0.315369 -0.045227 0.542908 1441496607 0.785950 -0.304199 -0.050598 0.535828 1441496607 0.785950 -0.304199 -0.050598 0.535828 1441496607 0.785950 -0.304199 -0.050598 0.535828 1441496607 0.785950 -0.304199 -0.050598 0.535828 1441496607 0.785950 -0.304199 -0.050598 0.535828 1441496607 0.785950 -0.304199 -0.050598 0.535828 1441496607 0.790039 -0.303711 -0.038818 0.531006 1441496607 0.790039 -0.303711 -0.038818 0.531006 1441496607 0.790039 -0.303711 -0.038818 0.531006 1441496607 0.790039 -0.303711 -0.038818 0.531006 1441496607 0.790039 -0.303711 -0.038818 0.531006 1441496607 0.790039 -0.303711 -0.038818 0.531006 1441496607 0.790955 -0.317200 -0.022827 0.522644 1441496607 0.790955 -0.317200 -0.022827 0.522644 1441496607 0.790955 -0.317200 -0.022827 0.522644 1441496607 0.790955 -0.317200 -0.022827 0.522644 1441496607 0.790955 -0.317200 -0.022827 0.522644 1441496607 0.786865 -0.346130 -0.011414 0.510742 1441496607 0.786865 -0.346130 -0.011414 0.510742 1441496607 0.786865 -0.346130 -0.011414 0.510742 1441496607 0.786865 -0.346130 -0.011414 0.510742 1441496607 0.786865 -0.346130 -0.011414 0.510742 1441496607 0.786865 -0.346130 -0.011414 0.510742 1441496607 0.781616 -0.372742 0.001038 0.500061 1441496607 0.781616 -0.372742 0.001038 0.500061 1441496607 0.781616 -0.372742 0.001038 0.500061 1441496607 0.781616 -0.372742 0.001038 0.500061 1441496607 0.781616 -0.372742 0.001038 0.500061 1441496607 0.781616 -0.372742 0.001038 0.500061 1441496607 0.778320 -0.391479 0.011169 0.490723 1441496607 0.778320 -0.391479 0.011169 0.490723 1441496607 0.778320 -0.391479 0.011169 0.490723 1441496607 0.778320 -0.391479 0.011169 0.490723 1441496607 0.778320 -0.391479 0.011169 0.490723 1441496607 0.778320 -0.391479 0.011169 0.490723 1441496607 0.778320 -0.391479 0.011169 0.490723 1441496608 0.769958 -0.414429 0.021484 0.484619 1441496608 0.769958 -0.414429 0.021484 0.484619 1441496608 0.769958 -0.414429 0.021484 0.484619 1441496608 0.769958 -0.414429 0.021484 0.484619 1441496608 0.769958 -0.414429 0.021484 0.484619 1441496608 0.769958 -0.414429 0.021484 0.484619 1441496608 0.760986 -0.438477 0.025757 0.477417 1441496608 0.760986 -0.438477 0.025757 0.477417 1441496608 0.760986 -0.438477 0.025757 0.477417 1441496608 0.760986 -0.438477 0.025757 0.477417 1441496608 0.760986 -0.438477 0.025757 0.477417 1441496608 0.747742 -0.475769 0.021606 0.462524 1441496608 0.747742 -0.475769 0.021606 0.462524 1441496608 0.747742 -0.475769 0.021606 0.462524 1441496608 0.747742 -0.475769 0.021606 0.462524 1441496608 0.747742 -0.475769 0.021606 0.462524 1441496608 0.747742 -0.475769 0.021606 0.462524 1441496608 0.747742 -0.475769 0.021606 0.462524 1441496608 0.717834 -0.543030 0.008057 0.435547 1441496608 0.717834 -0.543030 0.008057 0.435547 1441496608 0.717834 -0.543030 0.008057 0.435547 1441496608 0.717834 -0.543030 0.008057 0.435547 1441496608 0.717834 -0.543030 0.008057 0.435547 1441496608 0.717834 -0.543030 0.008057 0.435547 1441496608 0.676453 -0.607849 -0.010986 0.415649 1441496608 0.676453 -0.607849 -0.010986 0.415649 1441496608 0.676453 -0.607849 -0.010986 0.415649 1441496608 0.676453 -0.607849 -0.010986 0.415649 1441496608 0.676453 -0.607849 -0.010986 0.415649 1441496608 0.676453 -0.607849 -0.010986 0.415649 1441496608 0.676453 -0.607849 -0.010986 0.415649 1441496608 0.655457 -0.635193 -0.034912 0.407043 1441496608 0.655457 -0.635193 -0.034912 0.407043 1441496608 0.655457 -0.635193 -0.034912 0.407043 1441496608 0.655457 -0.635193 -0.034912 0.407043 1441496608 0.655457 -0.635193 -0.034912 0.407043 1441496608 0.655334 -0.623657 -0.055969 0.422363 1441496608 0.655334 -0.623657 -0.055969 0.422363 1441496608 0.655334 -0.623657 -0.055969 0.422363 1441496608 0.655334 -0.623657 -0.055969 0.422363 1441496608 0.655334 -0.623657 -0.055969 0.422363 1441496608 0.655334 -0.623657 -0.055969 0.422363 1441496608 0.655334 -0.623657 -0.055969 0.422363 1441496608 0.669006 -0.584229 -0.070740 0.453979 1441496608 0.669006 -0.584229 -0.070740 0.453979 1441496608 0.669006 -0.584229 -0.070740 0.453979 1441496608 0.669006 -0.584229 -0.070740 0.453979 1441496608 0.669006 -0.584229 -0.070740 0.453979 1441496608 0.669006 -0.584229 -0.070740 0.453979 1441496608 0.683960 -0.536926 -0.085327 0.486389 1441496608 0.683960 -0.536926 -0.085327 0.486389 1441496608 0.683960 -0.536926 -0.085327 0.486389 1441496608 0.683960 -0.536926 -0.085327 0.486389 1441496608 0.683960 -0.536926 -0.085327 0.486389 1441496608 0.698486 -0.500427 -0.077393 0.505554 1441496608 0.698486 -0.500427 -0.077393 0.505554 1441496608 0.698486 -0.500427 -0.077393 0.505554 1441496608 0.698486 -0.500427 -0.077393 0.505554 1441496608 0.698486 -0.500427 -0.077393 0.505554 1441496608 0.711365 -0.477600 -0.055481 0.512573 1441496608 0.711365 -0.477600 -0.055481 0.512573 1441496608 0.711365 -0.477600 -0.055481 0.512573 1441496608 0.711365 -0.477600 -0.055481 0.512573 1441496608 0.711365 -0.477600 -0.055481 0.512573 1441496608 0.711365 -0.477600 -0.055481 0.512573 1441496608 0.730103 -0.439758 -0.045776 0.520996 1441496608 0.730103 -0.439758 -0.045776 0.520996 1441496608 0.730103 -0.439758 -0.045776 0.520996 1441496608 0.730103 -0.439758 -0.045776 0.520996 1441496608 0.730103 -0.439758 -0.045776 0.520996 1441496608 0.730103 -0.439758 -0.045776 0.520996 1441496608 0.730103 -0.439758 -0.045776 0.520996 1441496608 0.756592 -0.380493 -0.027344 0.531006 1441496608 0.756592 -0.380493 -0.027344 0.531006 1441496608 0.756592 -0.380493 -0.027344 0.531006 1441496608 0.756592 -0.380493 -0.027344 0.531006 1441496608 0.756592 -0.380493 -0.027344 0.531006 1441496608 0.756592 -0.380493 -0.027344 0.531006 1441496608 0.781311 -0.317444 -0.021851 0.536865 1441496608 0.781311 -0.317444 -0.021851 0.536865 1441496608 0.781311 -0.317444 -0.021851 0.536865 1441496608 0.781311 -0.317444 -0.021851 0.536865 1441496608 0.781311 -0.317444 -0.021851 0.536865 1441496608 0.781311 -0.317444 -0.021851 0.536865 1441496608 0.781189 -0.314331 -0.058899 0.536133 1441496608 0.781189 -0.314331 -0.058899 0.536133 1441496608 0.781189 -0.314331 -0.058899 0.536133 1441496608 0.781189 -0.314331 -0.058899 0.536133 1441496608 0.781189 -0.314331 -0.058899 0.536133 1441496608 0.781189 -0.314331 -0.058899 0.536133 1441496608 0.795776 -0.279846 -0.076843 0.531433 1441496608 0.795776 -0.279846 -0.076843 0.531433 1441496608 0.795776 -0.279846 -0.076843 0.531433 1441496608 0.795776 -0.279846 -0.076843 0.531433 1441496608 0.795776 -0.279846 -0.076843 0.531433 1441496608 0.795776 -0.279846 -0.076843 0.531433 1441496608 0.799805 -0.273376 -0.085999 0.527405 1441496608 0.799805 -0.273376 -0.085999 0.527405 1441496608 0.799805 -0.273376 -0.085999 0.527405 1441496608 0.799805 -0.273376 -0.085999 0.527405 1441496608 0.799805 -0.273376 -0.085999 0.527405 1441496608 0.799805 -0.273376 -0.085999 0.527405 1441496608 0.797180 -0.290100 -0.087708 0.522156 1441496608 0.797180 -0.290100 -0.087708 0.522156 1441496608 0.797180 -0.290100 -0.087708 0.522156 1441496608 0.797180 -0.290100 -0.087708 0.522156 1441496609 0.796265 -0.307434 -0.072083 0.515930 1441496609 0.796265 -0.307434 -0.072083 0.515930 1441496609 0.796265 -0.307434 -0.072083 0.515930 1441496609 0.796265 -0.307434 -0.072083 0.515930 1441496609 0.796265 -0.307434 -0.072083 0.515930 1441496609 0.790039 -0.339966 -0.056824 0.506897 1441496609 0.790039 -0.339966 -0.056824 0.506897 1441496609 0.790039 -0.339966 -0.056824 0.506897 1441496609 0.790039 -0.339966 -0.056824 0.506897 1441496609 0.790039 -0.339966 -0.056824 0.506897 1441496609 0.790039 -0.339966 -0.056824 0.506897 1441496609 0.781555 -0.377380 -0.041992 0.494934 1441496609 0.781555 -0.377380 -0.041992 0.494934 1441496609 0.781555 -0.377380 -0.041992 0.494934 1441496609 0.781555 -0.377380 -0.041992 0.494934 1441496609 0.786987 -0.385620 -0.017517 0.481262 1441496609 0.786987 -0.385620 -0.017517 0.481262 1441496609 0.786987 -0.385620 -0.017517 0.481262 1441496609 0.786987 -0.385620 -0.017517 0.481262 1441496609 0.786987 -0.385620 -0.017517 0.481262 1441496609 0.786987 -0.385620 -0.017517 0.481262 1441496609 0.786987 -0.385620 -0.017517 0.481262 1441496609 0.791626 -0.396301 0.007690 0.464966 1441496609 0.791626 -0.396301 0.007690 0.464966 1441496609 0.791626 -0.396301 0.007690 0.464966 1441496609 0.791626 -0.396301 0.007690 0.464966 1441496609 0.791626 -0.396301 0.007690 0.464966 1441496609 0.791626 -0.396301 0.007690 0.464966 1441496609 0.788879 -0.422058 0.023621 0.445984 1441496609 0.788879 -0.422058 0.023621 0.445984 1441496609 0.788879 -0.422058 0.023621 0.445984 1441496609 0.788879 -0.422058 0.023621 0.445984 1441496609 0.788879 -0.422058 0.023621 0.445984 1441496609 0.779724 -0.461731 0.031921 0.421570 1441496609 0.779724 -0.461731 0.031921 0.421570 1441496609 0.779724 -0.461731 0.031921 0.421570 1441496609 0.779724 -0.461731 0.031921 0.421570 1441496609 0.779724 -0.461731 0.031921 0.421570 1441496609 0.779724 -0.461731 0.031921 0.421570 1441496609 0.766541 -0.512634 0.035706 0.385132 1441496609 0.766541 -0.512634 0.035706 0.385132 1441496609 0.766541 -0.512634 0.035706 0.385132 1441496609 0.766541 -0.512634 0.035706 0.385132 1441496609 0.766541 -0.512634 0.035706 0.385132 1441496609 0.766541 -0.512634 0.035706 0.385132 1441496609 0.735657 -0.579773 0.035034 0.348450 1441496609 0.735657 -0.579773 0.035034 0.348450 1441496609 0.735657 -0.579773 0.035034 0.348450 1441496609 0.735657 -0.579773 0.035034 0.348450 1441496609 0.735657 -0.579773 0.035034 0.348450 1441496609 0.735657 -0.579773 0.035034 0.348450 1441496609 0.735657 -0.579773 0.035034 0.348450 1441496609 0.689087 -0.642334 0.021790 0.334839 1441496609 0.689087 -0.642334 0.021790 0.334839 1441496609 0.689087 -0.642334 0.021790 0.334839 1441496609 0.689087 -0.642334 0.021790 0.334839 1441496609 0.689087 -0.642334 0.021790 0.334839 1441496609 0.689087 -0.642334 0.021790 0.334839 1441496609 0.663757 -0.663391 -0.000305 0.345459 1441496609 0.663757 -0.663391 -0.000305 0.345459 1441496609 0.663757 -0.663391 -0.000305 0.345459 1441496609 0.663757 -0.663391 -0.000305 0.345459 1441496609 0.663757 -0.663391 -0.000305 0.345459 1441496609 0.660339 -0.645996 -0.025085 0.382080 1441496609 0.660339 -0.645996 -0.025085 0.382080 1441496609 0.660339 -0.645996 -0.025085 0.382080 1441496609 0.660339 -0.645996 -0.025085 0.382080 1441496609 0.675598 -0.598633 -0.039795 0.428467 1441496609 0.675598 -0.598633 -0.039795 0.428467 1441496609 0.675598 -0.598633 -0.039795 0.428467 1441496609 0.675598 -0.598633 -0.039795 0.428467 1441496609 0.675598 -0.598633 -0.039795 0.428467 1441496609 0.675598 -0.598633 -0.039795 0.428467 1441496609 0.693176 -0.551453 -0.043030 0.462097 1441496609 0.693176 -0.551453 -0.043030 0.462097 1441496609 0.693176 -0.551453 -0.043030 0.462097 1441496609 0.693176 -0.551453 -0.043030 0.462097 1441496609 0.693176 -0.551453 -0.043030 0.462097 1441496609 0.693176 -0.551453 -0.043030 0.462097 1441496609 0.704407 -0.518494 -0.037170 0.483276 1441496609 0.704407 -0.518494 -0.037170 0.483276 1441496609 0.704407 -0.518494 -0.037170 0.483276 1441496609 0.704407 -0.518494 -0.037170 0.483276 1441496609 0.704407 -0.518494 -0.037170 0.483276 1441496609 0.704407 -0.518494 -0.037170 0.483276 1441496609 0.722290 -0.479797 -0.024475 0.497437 1441496609 0.722290 -0.479797 -0.024475 0.497437 1441496609 0.722290 -0.479797 -0.024475 0.497437 1441496609 0.722290 -0.479797 -0.024475 0.497437 1441496609 0.722290 -0.479797 -0.024475 0.497437 1441496609 0.722290 -0.479797 -0.024475 0.497437 1441496609 0.746521 -0.428345 -0.022339 0.508606 1441496609 0.746521 -0.428345 -0.022339 0.508606 1441496609 0.746521 -0.428345 -0.022339 0.508606 1441496609 0.746521 -0.428345 -0.022339 0.508606 1441496609 0.746521 -0.428345 -0.022339 0.508606 1441496609 0.746521 -0.428345 -0.022339 0.508606 1441496609 0.765747 -0.376038 -0.024048 0.521118 1441496609 0.765747 -0.376038 -0.024048 0.521118 1441496609 0.765747 -0.376038 -0.024048 0.521118 1441496609 0.765747 -0.376038 -0.024048 0.521118 1441496609 0.765747 -0.376038 -0.024048 0.521118 1441496609 0.765747 -0.376038 -0.024048 0.521118 1441496609 0.786072 -0.317932 -0.030029 0.529175 1441496609 0.786072 -0.317932 -0.030029 0.529175 1441496610 0.786072 -0.317932 -0.030029 0.529175 1441496610 0.786072 -0.317932 -0.030029 0.529175 1441496610 0.786072 -0.317932 -0.030029 0.529175 1441496610 0.793335 -0.294312 -0.052979 0.530212 1441496610 0.793335 -0.294312 -0.052979 0.530212 1441496610 0.793335 -0.294312 -0.052979 0.530212 1441496610 0.793335 -0.294312 -0.052979 0.530212 1441496610 0.793335 -0.294312 -0.052979 0.530212 1441496610 0.793335 -0.294312 -0.052979 0.530212 1441496610 0.803040 -0.269653 -0.067322 0.527161 1441496610 0.803040 -0.269653 -0.067322 0.527161 1441496610 0.803040 -0.269653 -0.067322 0.527161 1441496610 0.803040 -0.269653 -0.067322 0.527161 1441496610 0.803040 -0.269653 -0.067322 0.527161 1441496610 0.803040 -0.269653 -0.067322 0.527161 1441496610 0.808960 -0.261841 -0.074097 0.521057 1441496610 0.808960 -0.261841 -0.074097 0.521057 1441496610 0.808960 -0.261841 -0.074097 0.521057 1441496610 0.808960 -0.261841 -0.074097 0.521057 1441496610 0.808960 -0.261841 -0.074097 0.521057 1441496610 0.808960 -0.261841 -0.074097 0.521057 1441496610 0.808960 -0.261841 -0.074097 0.521057 1441496610 0.810364 -0.273071 -0.071716 0.513367 1441496610 0.810364 -0.273071 -0.071716 0.513367 1441496610 0.810364 -0.273071 -0.071716 0.513367 1441496610 0.810364 -0.273071 -0.071716 0.513367 1441496610 0.810364 -0.273071 -0.071716 0.513367 1441496610 0.810364 -0.273071 -0.071716 0.513367 1441496610 0.808289 -0.297913 -0.062256 0.503967 1441496610 0.808289 -0.297913 -0.062256 0.503967 1441496610 0.808289 -0.297913 -0.062256 0.503967 1441496610 0.808289 -0.297913 -0.062256 0.503967 1441496610 0.808289 -0.297913 -0.062256 0.503967 1441496610 0.808289 -0.297913 -0.062256 0.503967 1441496610 0.808289 -0.297913 -0.062256 0.503967 1441496610 0.803650 -0.331604 -0.047729 0.491760 1441496610 0.803650 -0.331604 -0.047729 0.491760 1441496610 0.803650 -0.331604 -0.047729 0.491760 1441496610 0.803650 -0.331604 -0.047729 0.491760 1441496610 0.803650 -0.331604 -0.047729 0.491760 1441496610 0.795105 -0.369385 -0.031006 0.479919 1441496610 0.795105 -0.369385 -0.031006 0.479919 1441496610 0.795105 -0.369385 -0.031006 0.479919 1441496610 0.795105 -0.369385 -0.031006 0.479919 1441496610 0.795105 -0.369385 -0.031006 0.479919 1441496610 0.795105 -0.369385 -0.031006 0.479919 1441496610 0.788208 -0.399536 -0.011292 0.467834 1441496610 0.788208 -0.399536 -0.011292 0.467834 1441496610 0.788208 -0.399536 -0.011292 0.467834 1441496610 0.788208 -0.399536 -0.011292 0.467834 1441496610 0.788208 -0.399536 -0.011292 0.467834 1441496610 0.788208 -0.399536 -0.011292 0.467834 1441496610 0.780518 -0.423218 0.013367 0.459839 1441496610 0.780518 -0.423218 0.013367 0.459839 1441496610 0.780518 -0.423218 0.013367 0.459839 1441496610 0.780518 -0.423218 0.013367 0.459839 1441496610 0.780518 -0.423218 0.013367 0.459839 1441496610 0.772705 -0.442505 0.037598 0.453491 1441496610 0.772705 -0.442505 0.037598 0.453491 1441496610 0.772705 -0.442505 0.037598 0.453491 1441496610 0.772705 -0.442505 0.037598 0.453491 1441496610 0.772705 -0.442505 0.037598 0.453491 1441496610 0.760315 -0.472534 0.046326 0.443298 1441496610 0.760315 -0.472534 0.046326 0.443298 1441496610 0.760315 -0.472534 0.046326 0.443298 1441496610 0.760315 -0.472534 0.046326 0.443298 1441496610 0.760315 -0.472534 0.046326 0.443298 1441496610 0.760315 -0.472534 0.046326 0.443298 1441496610 0.733398 -0.525879 0.047852 0.428101 1441496610 0.733398 -0.525879 0.047852 0.428101 1441496610 0.733398 -0.525879 0.047852 0.428101 1441496610 0.733398 -0.525879 0.047852 0.428101 1441496610 0.733398 -0.525879 0.047852 0.428101 1441496610 0.693359 -0.591858 0.038330 0.409241 1441496610 0.693359 -0.591858 0.038330 0.409241 1441496610 0.693359 -0.591858 0.038330 0.409241 1441496610 0.693359 -0.591858 0.038330 0.409241 1441496610 0.693359 -0.591858 0.038330 0.409241 1441496610 0.693359 -0.591858 0.038330 0.409241 1441496610 0.653137 -0.645264 0.015503 0.395996 1441496610 0.653137 -0.645264 0.015503 0.395996 1441496610 0.653137 -0.645264 0.015503 0.395996 1441496610 0.653137 -0.645264 0.015503 0.395996 1441496610 0.653137 -0.645264 0.015503 0.395996 1441496610 0.653137 -0.645264 0.015503 0.395996 1441496610 0.633362 -0.660767 -0.013550 0.402466 1441496610 0.633362 -0.660767 -0.013550 0.402466 1441496610 0.633362 -0.660767 -0.013550 0.402466 1441496610 0.633362 -0.660767 -0.013550 0.402466 1441496610 0.633362 -0.660767 -0.013550 0.402466 1441496610 0.633362 -0.660767 -0.013550 0.402466 1441496610 0.634155 -0.640686 -0.042542 0.430664 1441496610 0.634155 -0.640686 -0.042542 0.430664 1441496610 0.634155 -0.640686 -0.042542 0.430664 1441496610 0.634155 -0.640686 -0.042542 0.430664 1441496610 0.634155 -0.640686 -0.042542 0.430664 1441496610 0.634155 -0.640686 -0.042542 0.430664 1441496610 0.634155 -0.640686 -0.042542 0.430664 1441496610 0.641968 -0.601318 -0.067505 0.470825 1441496610 0.641968 -0.601318 -0.067505 0.470825 1441496610 0.641968 -0.601318 -0.067505 0.470825 1441496610 0.641968 -0.601318 -0.067505 0.470825 1441496610 0.641968 -0.601318 -0.067505 0.470825 1441496610 0.641968 -0.601318 -0.067505 0.470825 1441496610 0.654724 -0.557312 -0.088867 0.502808 1441496610 0.654724 -0.557312 -0.088867 0.502808 1441496610 0.654724 -0.557312 -0.088867 0.502808 1441496611 0.654724 -0.557312 -0.088867 0.502808 1441496611 0.654724 -0.557312 -0.088867 0.502808 1441496611 0.654724 -0.557312 -0.088867 0.502808 1441496611 0.669800 -0.522949 -0.093140 0.518860 1441496611 0.669800 -0.522949 -0.093140 0.518860 1441496611 0.669800 -0.522949 -0.093140 0.518860 1441496611 0.669800 -0.522949 -0.093140 0.518860 1441496611 0.669800 -0.522949 -0.093140 0.518860 1441496611 0.681763 -0.501770 -0.079651 0.526367 1441496611 0.681763 -0.501770 -0.079651 0.526367 1441496611 0.681763 -0.501770 -0.079651 0.526367 1441496611 0.681763 -0.501770 -0.079651 0.526367 1441496611 0.681763 -0.501770 -0.079651 0.526367 1441496611 0.681763 -0.501770 -0.079651 0.526367 1441496611 0.681763 -0.501770 -0.079651 0.526367 1441496611 0.695557 -0.478210 -0.067139 0.531982 1441496611 0.695557 -0.478210 -0.067139 0.531982 1441496611 0.695557 -0.478210 -0.067139 0.531982 1441496611 0.695557 -0.478210 -0.067139 0.531982 1441496611 0.695557 -0.478210 -0.067139 0.531982 1441496611 0.695557 -0.478210 -0.067139 0.531982 1441496611 0.722961 -0.425598 -0.031433 0.543274 1441496611 0.722961 -0.425598 -0.031433 0.543274 1441496611 0.722961 -0.425598 -0.031433 0.543274 1441496611 0.722961 -0.425598 -0.031433 0.543274 1441496611 0.722961 -0.425598 -0.031433 0.543274 1441496611 0.722961 -0.425598 -0.031433 0.543274 1441496611 0.746338 -0.363342 -0.020081 0.557251 1441496611 0.746338 -0.363342 -0.020081 0.557251 1441496611 0.746338 -0.363342 -0.020081 0.557251 1441496611 0.746338 -0.363342 -0.020081 0.557251 1441496611 0.746338 -0.363342 -0.020081 0.557251 1441496611 0.746338 -0.363342 -0.020081 0.557251 1441496611 0.757568 -0.344238 -0.033325 0.553528 1441496611 0.757568 -0.344238 -0.033325 0.553528 1441496611 0.757568 -0.344238 -0.033325 0.553528 1441496611 0.757568 -0.344238 -0.033325 0.553528 1441496611 0.767456 -0.327515 -0.040588 0.549622 1441496611 0.767456 -0.327515 -0.040588 0.549622 1441496611 0.767456 -0.327515 -0.040588 0.549622 1441496611 0.767456 -0.327515 -0.040588 0.549622 1441496611 0.767456 -0.327515 -0.040588 0.549622 1441496611 0.770996 -0.325195 -0.037170 0.546265 1441496611 0.770996 -0.325195 -0.037170 0.546265 1441496611 0.770996 -0.325195 -0.037170 0.546265 1441496611 0.770996 -0.325195 -0.037170 0.546265 1441496611 0.770996 -0.325195 -0.037170 0.546265 1441496611 0.770996 -0.325195 -0.037170 0.546265 1441496611 0.770569 -0.339050 -0.030457 0.538818 1441496611 0.770569 -0.339050 -0.030457 0.538818 1441496611 0.770569 -0.339050 -0.030457 0.538818 1441496611 0.770569 -0.339050 -0.030457 0.538818 1441496611 0.770569 -0.339050 -0.030457 0.538818 1441496611 0.770569 -0.339050 -0.030457 0.538818 1441496611 0.770569 -0.339050 -0.030457 0.538818 1441496611 0.770813 -0.355835 -0.020630 0.527954 1441496611 0.770813 -0.355835 -0.020630 0.527954 1441496611 0.770813 -0.355835 -0.020630 0.527954 1441496611 0.770813 -0.355835 -0.020630 0.527954 1441496611 0.770813 -0.355835 -0.020630 0.527954 1441496611 0.765747 -0.383179 -0.012512 0.516296 1441496611 0.765747 -0.383179 -0.012512 0.516296 1441496611 0.765747 -0.383179 -0.012512 0.516296 1441496611 0.765747 -0.383179 -0.012512 0.516296 1441496611 0.765747 -0.383179 -0.012512 0.516296 1441496611 0.765747 -0.383179 -0.012512 0.516296 1441496611 0.759338 -0.411133 -0.006226 0.504272 1441496611 0.759338 -0.411133 -0.006226 0.504272 1441496611 0.759338 -0.411133 -0.006226 0.504272 1441496611 0.759338 -0.411133 -0.006226 0.504272 1441496611 0.759338 -0.411133 -0.006226 0.504272 1441496611 0.759338 -0.411133 -0.006226 0.504272 1441496611 0.752686 -0.433411 0.004639 0.495544 1441496611 0.752686 -0.433411 0.004639 0.495544 1441496611 0.752686 -0.433411 0.004639 0.495544 1441496611 0.752686 -0.433411 0.004639 0.495544 1441496611 0.752686 -0.433411 0.004639 0.495544 1441496611 0.752686 -0.433411 0.004639 0.495544 1441496611 0.744385 -0.453247 0.016907 0.489990 1441496611 0.744385 -0.453247 0.016907 0.489990 1441496611 0.744385 -0.453247 0.016907 0.489990 1441496611 0.744385 -0.453247 0.016907 0.489990 1441496611 0.744385 -0.453247 0.016907 0.489990 1441496611 0.744385 -0.453247 0.016907 0.489990 1441496611 0.744385 -0.453247 0.016907 0.489990 1441496611 0.738953 -0.467773 0.027344 0.484131 1441496611 0.738953 -0.467773 0.027344 0.484131 1441496611 0.738953 -0.467773 0.027344 0.484131 1441496611 0.738953 -0.467773 0.027344 0.484131 1441496611 0.738953 -0.467773 0.027344 0.484131 1441496611 0.738953 -0.467773 0.027344 0.484131 1441496611 0.729797 -0.493164 0.026733 0.472656 1441496611 0.729797 -0.493164 0.026733 0.472656 1441496611 0.729797 -0.493164 0.026733 0.472656 1441496611 0.729797 -0.493164 0.026733 0.472656 1441496611 0.729797 -0.493164 0.026733 0.472656 1441496611 0.729797 -0.493164 0.026733 0.472656 1441496611 
0.767944 0.027771 -0.630310 0.110107 1441496614 0.767944 0.027771 -0.630310 0.110107 1441496614 0.768066 0.025269 -0.629272 0.115845 1441496614 0.768066 0.025269 -0.629272 0.115845 1441496614 0.768066 0.025269 -0.629272 0.115845 1441496614 0.768066 0.025269 -0.629272 0.115845 1441496614 0.768066 0.025269 -0.629272 0.115845 1441496614 0.768066 0.025269 -0.629272 0.115845 1441496614 0.768860 0.016785 -0.628540 0.116028 1441496614 0.768860 0.016785 -0.628540 0.116028 1441496614 0.768860 0.016785 -0.628540 0.116028 1441496614 0.768860 0.016785 -0.628540 0.116028 1441496614 0.768860 0.016785 -0.628540 0.116028 1441496614 0.768860 0.016785 -0.628540 0.116028 1441496614 0.770508 0.005188 -0.627625 0.111328 1441496614 0.770508 0.005188 -0.627625 0.111328 1441496614 0.770508 0.005188 -0.627625 0.111328 1441496614 0.770508 0.005188 -0.627625 0.111328 1441496614 0.770508 0.005188 -0.627625 0.111328 1441496614 0.770508 0.005188 -0.627625 0.111328 1441496614 0.771790 0.000305 -0.626099 0.111023 1441496614 0.771790 0.000305 -0.626099 0.111023 1441496614 0.771790 0.000305 -0.626099 0.111023 1441496614 0.771790 0.000305 -0.626099 0.111023 1441496614 0.771790 0.000305 -0.626099 0.111023 1441496614 0.771790 0.000305 -0.626099 0.111023 1441496614 0.773254 -0.001526 -0.624573 0.109375 1441496614 0.773254 -0.001526 -0.624573 0.109375 1441496614 0.773254 -0.001526 -0.624573 0.109375 1441496614 0.773254 -0.001526 -0.624573 0.109375 1441496614 0.773254 -0.001526 -0.624573 0.109375 1441496614 0.773254 -0.001526 -0.624573 0.109375 1441496614 0.773987 -0.002930 -0.624329 0.105591 1441496614 0.773987 -0.002930 -0.624329 0.105591 1441496614 0.773987 -0.002930 -0.624329 0.105591 1441496614 0.773987 -0.002930 -0.624329 0.105591 1441496614 0.773987 -0.002930 -0.624329 0.105591 1441496614 0.773987 -0.002930 -0.624329 0.105591 1441496614 0.773926 -0.002686 -0.624756 0.103271 1441496614 0.773926 -0.002686 -0.624756 0.103271 1441496614 0.773926 -0.002686 -0.624756 0.103271 1441496614 0.773926 -0.002686 -0.624756 0.103271 1441496614 0.773926 -0.002686 -0.624756 0.103271 1441496614 0.773926 -0.002686 -0.624756 0.103271 1441496614 0.773560 0.000977 -0.624939 0.105103 1441496614 0.773560 0.000977 -0.624939 0.105103 1441496614 0.773560 0.000977 -0.624939 0.105103 1441496614 0.773560 0.000977 -0.624939 0.105103 1441496614 0.773560 0.000977 -0.624939 0.105103 1441496614 0.773560 0.000977 -0.624939 0.105103 1441496614 0.772766 0.007141 -0.624939 0.110779 1441496615 0.772766 0.007141 -0.624939 0.110779 1441496615 0.772766 0.007141 -0.624939 0.110779 1441496615 0.772766 0.007141 -0.624939 0.110779 1441496615 0.772766 0.007141 -0.624939 0.110779 1441496615 0.772766 0.007141 -0.624939 0.110779 1441496615 0.771973 0.012329 -0.624939 0.115662 1441496615 0.771973 0.012329 -0.624939 0.115662 1441496615 0.771973 0.012329 -0.624939 0.115662 1441496615 0.771973 0.012329 -0.624939 0.115662 1441496615 0.771973 0.012329 -0.624939 0.115662 1441496615 0.771973 0.012329 -0.624939 0.115662 1441496615 0.771484 0.013855 -0.625000 0.118225 1441496615 0.771484 0.013855 -0.625000 0.118225 1441496615 0.771484 0.013855 -0.625000 0.118225 1441496615 0.771484 0.013855 -0.625000 0.118225 1441496615 0.771484 0.013855 -0.625000 0.118225 1441496615 0.771484 0.013855 -0.625000 0.118225 1441496615 0.771118 0.013672 -0.624878 0.121216 1441496615 0.771118 0.013672 -0.624878 0.121216 1441496615 0.771118 0.013672 -0.624878 0.121216 1441496615 0.771118 0.013672 -0.624878 0.121216 1441496615 0.771118 0.013672 -0.624878 0.121216 1441496615 0.771118 0.013672 -0.624878 0.121216 1441496615 0.771362 0.009644 -0.624878 0.120239 1441496615 0.771362 0.009644 -0.624878 0.120239 1441496615 0.771362 0.009644 -0.624878 0.120239 1441496615 0.771362 0.009644 -0.624878 0.120239 1441496615 0.771362 0.009644 -0.624878 0.120239 1441496615 0.771362 0.009644 -0.624878 0.120239 1441496615 0.771362 0.009644 -0.624878 0.120239 1441496615 0.771851 0.002197 -0.625183 0.115784 1441496615 0.771851 0.002197 -0.625183 0.115784 1441496615 0.771851 0.002197 -0.625183 0.115784 1441496615 0.771851 0.002197 -0.625183 0.115784 1441496615 0.771851 0.002197 -0.625183 0.115784 1441496615 0.771851 0.002197 -0.625183 0.115784 1441496615 0.773193 -0.007263 -0.624512 0.110046 1441496615 0.773193 -0.007263 -0.624512 0.110046 1441496615 0.773193 -0.007263 -0.624512 0.110046 1441496615 0.773193 -0.007263 -0.624512 0.110046 1441496615 0.773193 -0.007263 -0.624512 0.110046 1441496615 0.773193 -0.007263 -0.624512 0.110046 1441496615 0.774902 -0.016663 -0.623291 0.103638 1441496615 0.774902 -0.016663 -0.623291 0.103638 1441496615 0.774902 -0.016663 -0.623291 0.103638 1441496615 0.774902 -0.016663 -0.623291 0.103638 1441496615 0.774902 -0.016663 -0.623291 0.103638 1441496615 0.774902 -0.016663 -0.623291 0.103638 1441496615 0.777100 -0.025574 -0.621582 0.095276 1441496615 0.777100 -0.025574 -0.621582 0.095276 1441496615 0.777100 -0.025574 -0.621582 0.095276 1441496615 0.777100 -0.025574 -0.621582 0.095276 1441496615 0.777100 -0.025574 -0.621582 0.095276 1441496615 0.777100 -0.025574 -0.621582 0.095276 1441496615 0.778320 -0.030457 -0.620483 0.091003 1441496615 0.778320 -0.030457 -0.620483 0.091003 1441496615 0.778320 -0.030457 -0.620483 0.091003 1441496615 0.778320 -0.030457 -0.620483 0.091003 1441496615 0.778320 -0.030457 -0.620483 0.091003 1441496615 0.778320 -0.030457 -0.620483 0.091003 1441496615 0.778320 -0.030457 -0.620483 0.091003 1441496615 0.778503 -0.036621 -0.620605 0.085876 1441496615 0.778503 -0.036621 -0.620605 0.085876 1441496615 0.778503 -0.036621 -0.620605 0.085876 1441496615 0.778503 -0.036621 -0.620605 0.085876 1441496615 0.778503 -0.036621 -0.620605 0.085876 1441496615 0.778503 -0.036621 -0.620605 0.085876 1441496615 0.779358 -0.042419 -0.620239 0.077942 1441496615 0.779358 -0.042419 -0.620239 0.077942 1441496615 0.779358 -0.042419 -0.620239 0.077942 1441496615 0.779358 -0.042419 -0.620239 0.077942 1441496615 0.779358 -0.042419 -0.620239 0.077942 1441496615 0.779358 -0.042419 -0.620239 0.077942 1441496615 0.781128 -0.040833 -0.618530 0.074768 1441496615 0.781128 -0.040833 -0.618530 0.074768 1441496615 0.781128 -0.040833 -0.618530 0.074768 1441496615 0.781128 -0.040833 -0.618530 0.074768 1441496615 0.781128 -0.040833 -0.618530 0.074768 1441496615 0.781128 -0.040833 -0.618530 0.074768 1441496615 0.783142 -0.034119 -0.615845 0.078979 1441496615 0.783142 -0.034119 -0.615845 0.078979 1441496615 0.783142 -0.034119 -0.615845 0.078979 1441496615 0.783142 -0.034119 -0.615845 0.078979 1441496615 0.783142 -0.034119 -0.615845 0.078979 1441496615 0.783142 -0.034119 -0.615845 0.078979 1441496615 0.783142 -0.034119 -0.615845 0.078979 1441496615 0.785461 -0.025269 -0.612427 0.085876 1441496615 0.785461 -0.025269 -0.612427 0.085876 1441496615 0.785461 -0.025269 -0.612427 0.085876 1441496615 0.785461 -0.025269 -0.612427 0.085876 1441496615 0.785461 -0.025269 -0.612427 0.085876 1441496615 0.785461 -0.025269 -0.612427 0.085876 1441496615 0.787354 -0.025574 -0.610168 0.084412 1441496615 0.787354 -0.025574 -0.610168 0.084412 1441496615 0.787354 -0.025574 -0.610168 0.084412 1441496615 0.787354 -0.025574 -0.610168 0.084412 1441496615 0.787598 -0.024048 -0.609741 0.085449 1441496615 0.787598 -0.024048 -0.609741 0.085449 1441496615 0.787598 -0.024048 -0.609741 0.085449 1441496615 0.787598 -0.024048 -0.609741 0.085449 1441496615 0.787598 -0.024048 -0.609741 0.085449 1441496615 0.787598 -0.024048 -0.609741 0.085449 1441496615 0.786682 -0.023499 -0.610840 0.086121 1441496615 0.786682 -0.023499 -0.610840 0.086121 1441496615 0.786682 -0.023499 -0.610840 0.086121 1441496615 0.786682 -0.023499 -0.610840 0.086121 1441496615 0.786682 -0.023499 -0.610840 0.086121 1441496615 0.786682 -0.023499 -0.610840 0.086121 1441496615 0.786682 -0.023499 -0.610840 0.086121 1441496615 0.784912 -0.025391 -0.613037 0.086609 1441496615 0.784912 -0.025391 -0.613037 0.086609 1441496616 0.784912 -0.025391 -0.613037 0.086609 1441496616 0.784912 -0.025391 -0.613037 0.086609 1441496616 0.784912 -0.025391 -0.613037 0.086609 1441496616 0.784912 -0.025391 -0.613037 0.086609 1441496616 0.782227 -0.023621 -0.615601 0.092651 1441496616 0.782227 -0.023621 -0.615601 0.092651 1441496616 0.782227 -0.023621 -0.615601 0.092651 1441496616 0.782227 -0.023621 -0.615601 0.092651 1441496616 0.782227 -0.023621 -0.615601 0.092651 1441496616 0.782227 -0.023621 -0.615601 0.092651 1441496616 0.779358 -0.018555 -0.618042 0.101196 1441496616 0.779358 -0.018555 -0.618042 0.101196 1441496616 0.779358 -0.018555 -0.618042 0.101196 1441496616 0.779358 -0.018555 -0.618042 0.101196 1441496616 0.779358 -0.018555 -0.618042 0.101196 1441496616 0.779358 -0.018555 -0.618042 0.101196 1441496616 0.776794 -0.017273 -0.620483 0.105957 1441496616 0.776794 -0.017273 -0.620483 0.105957 1441496616 0.776794 -0.017273 -0.620483 0.105957 1441496616 0.776794 -0.017273 -0.620483 0.105957 1441496616 0.776794 -0.017273 -0.620483 0.105957 1441496616 0.776794 -0.017273 -0.620483 0.105957 1441496616 0.775330 -0.017090 -0.621704 0.109619 1441496616 0.775330 -0.017090 -0.621704 0.109619 1441496616 0.775330 -0.017090 -0.621704 0.109619 1441496616 0.775330 -0.017090 -0.621704 0.109619 1441496616 0.775330 -0.017090 -0.621704 0.109619 1441496616 0.775330 -0.017090 -0.621704 0.109619 1441496616 0.775208 -0.011841 -0.620667 0.116882 1441496616 0.775208 -0.011841 -0.620667 0.116882 1441496616 0.775208 -0.011841 -0.620667 0.116882 1441496616 0.775208 -0.011841 -0.620667 0.116882 1441496616 0.775208 -0.011841 -0.620667 0.116882 1441496616 0.775208 -0.011841 -0.620667 0.116882 1441496616 0.776978 -0.009705 -0.617859 0.120178 1441496616 0.776978 -0.009705 -0.617859 0.120178 1441496616 0.776978 -0.009705 -0.617859 0.120178 1441496616 0.776978 -0.009705 -0.617859 0.120178 1441496616 0.776978 -0.009705 -0.617859 0.120178 1441496616 0.776978 -0.009705 -0.617859 0.120178 1441496616 0.776978 -0.009705 -0.617859 0.120178 1441496616 0.780396 -0.020508 -0.614685 0.112793 1441496616 0.780396 -0.020508 -0.614685 0.112793 1441496616 0.780396 -0.020508 -0.614685 0.112793 1441496616 0.780396 -0.020508 -0.614685 0.112793 1441496616 0.780396 -0.020508 -0.614685 0.112793 1441496616 0.783691 -0.035400 -0.610901 0.106689 1441496616 0.783691 -0.035400 -0.610901 0.106689 1441496616 0.783691 -0.035400 -0.610901 0.106689 1441496616 0.783691 -0.035400 -0.610901 0.106689 1441496616 0.783691 -0.035400 -0.610901 0.106689 1441496616 0.783691 -0.035400 -0.610901 0.106689 1441496616 0.785461 -0.039856 -0.606812 0.115234 1441496616 0.785461 -0.039856 -0.606812 0.115234 1441496616 0.785461 -0.039856 -0.606812 0.115234 1441496616 0.785461 -0.039856 -0.606812 0.115234 1441496616 0.785461 -0.039856 -0.606812 0.115234 1441496616 0.785461 -0.039856 -0.606812 0.115234 1441496616 0.786133 -0.041077 -0.604736 0.120483 1441496616 0.786133 -0.041077 -0.604736 0.120483 1441496616 0.786133 -0.041077 -0.604736 0.120483 1441496616 0.786133 -0.041077 -0.604736 0.120483 1441496616 0.786133 -0.041077 -0.604736 0.120483 1441496616 0.785828 -0.053162 -0.606201 0.110535 1441496616 0.785828 -0.053162 -0.606201 0.110535 1441496616 0.785828 -0.053162 -0.606201 0.110535 1441496616 0.785828 -0.053162 -0.606201 0.110535 1441496616 0.785828 -0.053162 -0.606201 0.110535 1441496616 0.785828 -0.053162 -0.606201 0.110535 1441496616 0.785828 -0.053162 -0.606201 0.110535 1441496616 0.784363 -0.084778 -0.608337 0.086548 1441496616 0.784363 -0.084778 -0.608337 0.086548 1441496616 0.784363 -0.084778 -0.608337 0.086548 1441496616 0.784363 -0.084778 -0.608337 0.086548 1441496616 0.784363 -0.084778 -0.608337 0.086548 1441496616 0.784363 -0.084778 -0.608337 0.086548 1441496616 0.783508 -0.105164 -0.608093 0.072571 1441496616 0.783508 -0.105164 -0.608093 0.072571 1441496616 0.783508 -0.105164 -0.608093 0.072571 1441496616 0.783508 -0.105164 -0.608093 0.072571 1441496616 0.783508 -0.105164 -0.608093 0.072571 1441496616 0.783508 -0.105164 -0.608093 0.072571 1441496616 0.783997 -0.109680 -0.607361 0.065979 1441496616 0.783997 -0.109680 -0.607361 0.065979 1441496616 0.783997 -0.109680 -0.607361 0.065979 1441496616 0.783997 -0.109680 -0.607361 0.065979 1441496616 0.783997 -0.109680 -0.607361 0.065979 1441496616 0.785278 -0.106079 -0.606812 0.062378 1441496616 0.785278 -0.106079 -0.606812 0.062378 1441496616 0.785278 -0.106079 -0.606812 0.062378 1441496616 0.785278 -0.106079 -0.606812 0.062378 1441496616 0.785278 -0.106079 -0.606812 0.062378 1441496616 0.785278 -0.106079 -0.606812 0.062378 1441496616 0.786316 -0.104858 -0.606506 0.052979 1441496616 0.786316 -0.104858 -0.606506 0.052979 1441496616 0.786316 -0.104858 -0.606506 0.052979 1441496616 0.786316 -0.104858 -0.606506 0.052979 1441496616 0.786316 -0.104858 -0.606506 0.052979 1441496616 0.786316 -0.104858 -0.606506 0.052979 1441496616 0.786072 -0.096558 -0.608276 0.052734 1441496616 0.786072 -0.096558 -0.608276 0.052734 1441496616 0.786072 -0.096558 -0.608276 0.052734 1441496616 0.786072 -0.096558 -0.608276 0.052734 1441496616 0.786072 -0.096558 -0.608276 0.052734 1441496616 0.786072 -0.096558 -0.608276 0.052734 1441496616 0.784546 -0.081970 -0.611816 0.058716 1441496616 0.784546 -0.081970 -0.611816 0.058716 1441496616 0.784546 -0.081970 -0.611816 0.058716 1441496617 0.784546 -0.081970 -0.611816 0.058716 1441496617 0.784546 -0.081970 -0.611816 0.058716 1441496617 0.784546 -0.081970 -0.611816 0.058716 1441496617 0.781677 -0.075745 -0.616394 0.057373 1441496617 0.781677 -0.075745 -0.616394 0.057373 1441496617 0.781677 -0.075745 -0.616394 0.057373 1441496617 0.781677 -0.075745 -0.616394 0.057373 1441496617 0.781677 -0.075745 -0.616394 0.057373 1441496617 0.781677 -0.075745 -0.616394 0.057373 1441496617 0.781677 -0.075745 -0.616394 0.057373 1441496617 0.777832 -0.071838 -0.621765 0.056702 1441496617 0.777832 -0.071838 -0.621765 0.056702 1441496617 0.777832 -0.071838 -0.621765 0.056702 1441496617 0.777832 -0.071838 -0.621765 0.056702 1441496617 0.774109 -0.066528 -0.626831 0.057922 1441496617 0.774109 -0.066528 -0.626831 0.057922 1441496617 0.774109 -0.066528 -0.626831 0.057922 1441496617 0.774109 -0.066528 -0.626831 0.057922 1441496617 0.774109 -0.066528 -0.626831 0.057922 1441496617 0.772949 -0.059021 -0.628357 0.064636 1441496617 0.772949 -0.059021 -0.628357 0.064636 1441496617 0.772949 -0.059021 -0.628357 0.064636 1441496617 0.772949 -0.059021 -0.628357 0.064636 1441496617 0.772949 -0.059021 -0.628357 0.064636 1441496617 0.772949 -0.059021 -0.628357 0.064636 1441496617 0.773132 -0.045837 -0.628113 0.074951 1441496617 0.773132 -0.045837 -0.628113 0.074951 1441496617 0.773132 -0.045837 -0.628113 0.074951 1441496617 0.773132 -0.045837 -0.628113 0.074951 1441496617 0.773132 -0.045837 -0.628113 0.074951 1441496617 0.773132 -0.045837 -0.628113 0.074951 1441496617 0.773132 -0.045837 -0.628113 0.074951 1441496617 0.773438 -0.035950 -0.627686 0.081055 1441496617 0.773438 -0.035950 -0.627686 0.081055 1441496617 0.773438 -0.035950 -0.627686 0.081055 1441496617 0.773438 -0.035950 -0.627686 0.081055 1441496617 0.773438 -0.035950 -0.627686 0.081055 1441496617 0.773438 -0.035950 -0.627686 0.081055 1441496617 0.773987 -0.028809 -0.626648 0.085999 1441496617 0.773987 -0.028809 -0.626648 0.085999 1441496617 0.773987 -0.028809 -0.626648 0.085999 1441496617 0.773987 -0.028809 -0.626648 0.085999 1441496617 0.773987 -0.028809 -0.626648 0.085999 1441496617 0.773987 -0.028809 -0.626648 0.085999 1441496617 0.774719 -0.022644 -0.625183 0.091858 1441496617 0.774719 -0.022644 -0.625183 0.091858 1441496617 0.774719 -0.022644 -0.625183 0.091858 1441496617 0.774719 -0.022644 -0.625183 0.091858 1441496617 0.774719 -0.022644 -0.625183 0.091858 1441496617 0.774719 -0.022644 -0.625183 0.091858 1441496617 0.775757 -0.018127 -0.623047 0.098511 1441496617 0.775757 -0.018127 -0.623047 0.098511 1441496617 0.775757 -0.018127 -0.623047 0.098511 1441496617 0.775757 -0.018127 -0.623047 0.098511 1441496617 0.775757 -0.018127 -0.623047 0.098511 1441496617 0.775757 -0.018127 -0.623047 0.098511 1441496617 0.776672 -0.007629 -0.619751 0.112305 1441496617 0.776672 -0.007629 -0.619751 0.112305 1441496617 0.776672 -0.007629 -0.619751 0.112305 1441496617 0.776672 -0.007629 -0.619751 0.112305 1441496617 0.776672 -0.007629 -0.619751 0.112305 1441496617 0.776672 -0.007629 -0.619751 0.112305 1441496617 0.776672 -0.007629 -0.619751 0.112305 1441496617 0.776550 0.002319 -0.617981 0.122437 1441496617 0.776550 0.002319 -0.617981 0.122437 1441496617 0.776550 0.002319 -0.617981 0.122437 1441496617 0.776550 0.002319 -0.617981 0.122437 1441496617 0.776550 0.002319 -0.617981 0.122437 1441496617 0.776550 0.002319 -0.617981 0.122437 1441496617 0.776428 -0.003296 -0.618958 0.118652 1441496617 0.776428 -0.003296 -0.618958 0.118652 1441496617 0.776428 -0.003296 -0.618958 0.118652 1441496617 0.776428 -0.003296 -0.618958 0.118652 1441496617 0.776428 -0.003296 -0.618958 0.118652 1441496617 0.776428 -0.003296 -0.618958 0.118652 1441496617 0.776428 -0.003296 -0.618958 0.118652 1441496617 0.776001 -0.017761 -0.620789 0.110046 1441496617 0.776001 -0.017761 -0.620789 0.110046 1441496617 0.776001 -0.017761 -0.620789 0.110046 1441496617 0.776001 -0.017761 -0.620789 0.110046 1441496617 0.774902 -0.030518 -0.622681 0.104370 1441496617 0.774902 -0.030518 -0.622681 0.104370 1441496617 0.774902 -0.030518 -0.622681 0.104370 1441496617 0.774902 -0.030518 -0.622681 0.104370 1441496617 0.774902 -0.030518 -0.622681 0.104370 1441496617 0.774902 -0.030518 -0.622681 0.104370 1441496617 0.772766 -0.035339 -0.624817 0.105347 1441496617 0.772766 -0.035339 -0.624817 0.105347 1441496617 0.772766 -0.035339 -0.624817 0.105347 1441496617 0.772766 -0.035339 -0.624817 0.105347 1441496617 0.772766 -0.035339 -0.624817 0.105347 1441496617 0.772766 -0.035339 -0.624817 0.105347 1441496617 0.774475 -0.035645 -0.622742 0.105469 1441496617 0.774475 -0.035645 -0.622742 0.105469 1441496617 0.774475 -0.035645 -0.622742 0.105469 1441496617 0.774475 -0.035645 -0.622742 0.105469 1441496617 0.774475 -0.035645 -0.622742 0.105469 1441496617 0.774475 -0.035645 -0.622742 0.105469 1441496617 0.778015 -0.042236 -0.619324 0.096741 1441496617 0.778015 -0.042236 -0.619324 0.096741 1441496617 0.778015 -0.042236 -0.619324 0.096741 1441496617 0.778015 -0.042236 -0.619324 0.096741 1441496617 0.778015 -0.042236 -0.619324 0.096741 1441496617 0.778015 -0.042236 -0.619324 0.096741 1441496617 0.779907 -0.049683 -0.617432 0.089539 1441496617 0.779907 -0.049683 -0.617432 0.089539 1441496617 0.779907 -0.049683 -0.617432 0.089539 1441496617 0.779907 -0.049683 -0.617432 0.089539 1441496617 0.779907 -0.049683 -0.617432 0.089539 1441496618 0.779907 -0.049683 -0.617432 0.089539 1441496618 0.779907 -0.049683 -0.617432 0.089539 1441496618 0.779968 -0.054260 -0.617737 0.083923 1441496618 0.779968 -0.054260 -0.617737 0.083923 1441496618 0.779968 -0.054260 -0.617737 0.083923 1441496618 0.779968 -0.054260 -0.617737 0.083923 1441496618 0.779968 -0.054260 -0.617737 0.083923 1441496618 0.779968 -0.054260 -0.617737 0.083923 1441496618 0.779297 -0.048584 -0.618591 0.087708 1441496618 0.779297 -0.048584 -0.618591 0.087708 1441496618 0.779297 -0.048584 -0.618591 0.087708 1441496618 0.779297 -0.048584 -0.618591 0.087708 1441496618 0.779297 -0.048584 -0.618591 0.087708 1441496618 0.779297 -0.048584 -0.618591 0.087708 1441496618 0.780029 -0.043640 -0.617493 0.091431 1441496618 0.780029 -0.043640 -0.617493 0.091431 1441496618 0.780029 -0.043640 -0.617493 0.091431 1441496618 0.780029 -0.043640 -0.617493 0.091431 1441496618 0.780029 -0.043640 -0.617493 0.091431 1441496618 0.780029 -0.043640 -0.617493 0.091431 1441496618 0.780579 -0.039795 -0.616150 0.096985 1441496618 0.780579 -0.039795 -0.616150 0.096985 1441496618 0.780579 -0.039795 -0.616150 0.096985 1441496618 0.780579 -0.039795 -0.616150 0.096985 1441496618 0.780579 -0.039795 -0.616150 0.096985 1441496618 0.780579 -0.039795 -0.616150 0.096985 1441496618 0.780579 -0.039795 -0.616150 0.096985 1441496618 0.779419 -0.029846 -0.616455 0.107422 1441496618 0.779419 -0.029846 -0.616455 0.107422 1441496618 0.779419 -0.029846 -0.616455 0.107422 1441496618 0.779419 -0.029846 -0.616455 0.107422 1441496618 0.779419 -0.029846 -0.616455 0.107422 1441496618 0.779419 -0.029846 -0.616455 0.107422 1441496618 0.777527 -0.022339 -0.618042 0.113647 1441496618 0.777527 -0.022339 -0.618042 0.113647 1441496618 0.777527 -0.022339 -0.618042 0.113647 1441496618 0.777527 -0.022339 -0.618042 0.113647 1441496618 0.777527 -0.022339 -0.618042 0.113647 1441496618 0.777527 -0.022339 -0.618042 0.113647 1441496618 0.775330 -0.015625 -0.619934 0.119507 1441496618 0.775330 -0.015625 -0.619934 0.119507 1441496618 0.775330 -0.015625 -0.619934 0.119507 1441496618 0.775330 -0.015625 -0.619934 0.119507 1441496618 0.775330 -0.015625 -0.619934 0.119507 1441496618 0.775330 -0.015625 -0.619934 0.119507 1441496618 0.775330 -0.015625 -0.619934 0.119507 1441496618 0.773315 -0.005493 -0.621155 0.126953 1441496618 0.773315 -0.005493 -0.621155 0.126953 1441496618 0.773315 -0.005493 -0.621155 0.126953 1441496618 0.773315 -0.005493 -0.621155 0.126953 1441496618 0.773315 -0.005493 -0.621155 0.126953 1441496618 0.773315 -0.005493 -0.621155 0.126953 1441496618 0.771851 0.001770 -0.622131 0.130981 1441496618 0.771851 0.001770 -0.622131 0.130981 1441496618 0.771851 0.001770 -0.622131 0.130981 1441496618 0.771851 0.001770 -0.622131 0.130981 1441496618 0.771851 0.001770 -0.622131 0.130981 1441496618 0.771851 0.001770 -0.622131 0.130981 1441496618 0.770264 0.007324 -0.623291 0.134705 1441496618 0.770264 0.007324 -0.623291 0.134705 1441496618 0.770264 0.007324 -0.623291 0.134705 1441496618 0.770264 0.007324 -0.623291 0.134705 1441496618 0.770264 0.007324 -0.623291 0.134705 1441496618 0.770264 0.007324 -0.623291 0.134705 1441496618 0.770264 0.007324 -0.623291 0.134705 1441496618 0.768555 0.013184 -0.624451 0.138489 1441496618 0.768555 0.013184 -0.624451 0.138489 1441496618 0.768555 0.013184 -0.624451 0.138489 1441496618 0.768555 0.013184 -0.624451 0.138489 1441496618 0.768555 0.013184 -0.624451 0.138489 1441496618 0.767029 0.020569 -0.624878 0.144287 1441496618 0.767029 0.020569 -0.624878 0.144287 1441496618 0.767029 0.020569 -0.624878 0.144287 1441496618 0.767029 0.020569 -0.624878 0.144287 1441496618 0.767029 0.020569 -0.624878 0.144287 1441496618 0.766296 0.026367 -0.624573 0.148438 1441496618 0.766296 0.026367 -0.624573 0.148438 1441496618 0.766296 0.026367 -0.624573 0.148438 1441496618 0.766296 0.026367 -0.624573 0.148438 1441496618 0.766296 0.026367 -0.624573 0.148438 1441496618 0.766296 0.026367 -0.624573 0.148438 1441496618 0.766296 0.026367 -0.624573 0.148438 1441496618 0.766602 0.026978 -0.623962 0.148987 1441496618 0.766602 0.026978 -0.623962 0.148987 1441496618 0.766602 0.026978 -0.623962 0.148987 1441496618 0.766602 0.026978 -0.623962 0.148987 1441496618 0.766602 0.026978 -0.623962 0.148987 1441496618 0.767761 0.022888 -0.623352 0.146362 1441496618 0.767761 0.022888 -0.623352 0.146362 1441496618 0.767761 0.022888 -0.623352 0.146362 1441496618 0.767761 0.022888 -0.623352 0.146362 1441496618 0.767761 0.022888 -0.623352 0.146362 1441496618 0.767761 0.022888 -0.623352 0.146362 1441496618 0.767761 0.022888 -0.623352 0.146362 1441496618 0.769226 0.015442 -0.622986 0.140991 1441496618 0.769226 0.015442 -0.622986 0.140991 1441496618 0.769226 0.015442 -0.622986 0.140991 1441496618 0.769226 0.015442 -0.622986 0.140991 1441496618 0.769226 0.015442 -0.622986 0.140991 1441496618 0.769226 0.015442 -0.622986 0.140991 1441496618 0.770630 0.003967 -0.623413 0.132019 1441496618 0.770630 0.003967 -0.623413 0.132019 1441496618 0.770630 0.003967 -0.623413 0.132019 1441496618 0.770630 0.003967 -0.623413 0.132019 1441496618 0.770630 0.003967 -0.623413 0.132019 1441496618 0.770630 0.003967 -0.623413 0.132019 1441496618 0.771362 -0.007690 -0.624207 0.123535 1441496618 0.771362 -0.007690 -0.624207 0.123535 1441496618 0.771362 -0.007690 -0.624207 0.123535 1441496618 0.771362 -0.007690 -0.624207 0.123535 1441496618 0.771362 -0.007690 -0.624207 0.123535 1441496618 0.771362 -0.007690 -0.624207 0.123535 1441496619 0.771362 -0.007690 -0.624207 0.123535 1441496619 0.772278 -0.020203 -0.624512 0.114380 1441496619 0.772278 -0.020203 -0.624512 0.114380 1441496619 0.772278 -0.020203 -0.624512 0.114380 1441496619 0.772278 -0.020203 -0.624512 0.114380 1441496619 0.772278 -0.020203 -0.624512 0.114380 1441496619 0.772278 -0.020203 -0.624512 0.114380 1441496619 0.773315 -0.027893 -0.623901 0.109497 1441496619 0.773315 -0.027893 -0.623901 0.109497 1441496619 0.773315 -0.027893 -0.623901 0.109497 1441496619 0.773315 -0.027893 -0.623901 0.109497 1441496619 0.773315 -0.027893 -0.623901 0.109497 1441496619 0.773315 -0.027893 -0.623901 0.109497 1441496619 0.774658 -0.034973 -0.622620 0.104736 1441496619 0.774658 -0.034973 -0.622620 0.104736 1441496619 0.774658 -0.034973 -0.622620 0.104736 1441496619 0.774658 -0.034973 -0.622620 0.104736 1441496619 0.774658 -0.034973 -0.622620 0.104736 1441496619 0.774658 -0.034973 -0.622620 0.104736 1441496619 0.776672 -0.047363 -0.620850 0.095276 1441496619 0.776672 -0.047363 -0.620850 0.095276 1441496619 0.776672 -0.047363 -0.620850 0.095276 1441496619 0.776672 -0.047363 -0.620850 0.095276 1441496619 0.776672 -0.047363 -0.620850 0.095276 1441496619 0.778442 -0.058350 -0.618958 0.086731 1441496619 0.778442 -0.058350 -0.618958 0.086731 1441496619 0.778442 -0.058350 -0.618958 0.086731 1441496619 0.778442 -0.058350 -0.618958 0.086731 1441496619 0.778442 -0.058350 -0.618958 0.086731 1441496619 0.778442 -0.058350 -0.618958 0.086731 1441496619 0.778442 -0.058350 -0.618958 0.086731 1441496619 0.779846 -0.058167 -0.617615 0.084106 1441496619 0.779846 -0.058167 -0.617615 0.084106 1441496619 0.779846 -0.058167 -0.617615 0.084106 1441496619 0.779846 -0.058167 -0.617615 0.084106 1441496619 0.779846 -0.058167 -0.617615 0.084106 1441496619 0.779846 -0.058167 -0.617615 0.084106 1441496619 0.781189 -0.052979 -0.615906 0.086914 1441496619 0.781189 -0.052979 -0.615906 0.086914 1441496619 0.781189 -0.052979 -0.615906 0.086914 1441496619 0.781189 -0.052979 -0.615906 0.086914 1441496619 0.781189 -0.052979 -0.615906 0.086914 1441496619 0.781189 -0.052979 -0.615906 0.086914 1441496619 0.782532 -0.046570 -0.614075 0.091919 1441496619 0.782532 -0.046570 -0.614075 0.091919 1441496619 0.782532 -0.046570 -0.614075 0.091919 1441496619 0.782532 -0.046570 -0.614075 0.091919 1441496619 0.782532 -0.046570 -0.614075 0.091919 1441496619 0.782532 -0.046570 -0.614075 0.091919 1441496619 0.782593 -0.042175 -0.613708 0.095154 1441496619 0.782593 -0.042175 -0.613708 0.095154 1441496619 0.782593 -0.042175 -0.613708 0.095154 1441496619 0.782593 -0.042175 -0.613708 0.095154 1441496619 0.782593 -0.042175 -0.613708 0.095154 1441496619 0.782593 -0.042175 -0.613708 0.095154 1441496619 0.781860 -0.031555 -0.613892 0.104126 1441496619 0.781860 -0.031555 -0.613892 0.104126 1441496619 0.781860 -0.031555 -0.613892 0.104126 1441496619 0.781860 -0.031555 -0.613892 0.104126 1441496619 0.781860 -0.031555 -0.613892 0.104126 1441496619 0.781860 -0.031555 -0.613892 0.104126 1441496619 0.781860 -0.031555 -0.613892 0.104126 1441496619 0.781006 -0.022339 -0.614136 0.111328 1441496619 0.781006 -0.022339 -0.614136 0.111328 1441496619 0.781006 -0.022339 -0.614136 0.111328 1441496619 0.781006 -0.022339 -0.614136 0.111328 1441496619 0.781006 -0.022339 -0.614136 0.111328 1441496619 0.781006 -0.022339 -0.614136 0.111328 1441496619 0.779602 -0.015991 -0.615173 0.116028 1441496619 0.779602 -0.015991 -0.615173 0.116028 1441496619 0.779602 -0.015991 -0.615173 0.116028 1441496619 0.779602 -0.015991 -0.615173 0.116028 1441496619 0.779602 -0.015991 -0.615173 0.116028 1441496619 0.779602 -0.015991 -0.615173 0.116028 1441496619 0.777466 -0.010193 -0.617188 0.120605 1441496619 0.777466 -0.010193 -0.617188 0.120605 1441496619 0.777466 -0.010193 -0.617188 0.120605 1441496619 0.777466 -0.010193 -0.617188 0.120605 1441496619 0.777466 -0.010193 -0.617188 0.120605 1441496619 0.777466 -0.010193 -0.617188 0.120605 1441496619 0.774719 -0.002319 -0.619568 0.126221 1441496619 0.774719 -0.002319 -0.619568 0.126221 1441496619 0.774719 -0.002319 -0.619568 0.126221 1441496619 0.774719 -0.002319 -0.619568 0.126221 1441496619 0.774719 -0.002319 -0.619568 0.126221 1441496619 0.774719 -0.002319 -0.619568 0.126221 1441496619 0.772034 0.006897 -0.621521 0.132629 1441496619 0.772034 0.006897 -0.621521 0.132629 1441496619 0.772034 0.006897 -0.621521 0.132629 1441496619 0.772034 0.006897 -0.621521 0.132629 1441496619 0.772034 0.006897 -0.621521 0.132629 1441496619 0.772034 0.006897 -0.621521 0.132629 1441496619 0.769836 0.015808 -0.622681 0.139221 1441496619 0.769836 0.015808 -0.622681 0.139221 1441496619 0.769836 0.015808 -0.622681 0.139221 1441496619 0.769836 0.015808 -0.622681 0.139221 1441496619 0.769836 0.015808 -0.622681 0.139221 1441496619 0.769836 0.015808 -0.622681 0.139221 1441496619 0.768555 0.023926 -0.622559 0.145508 1441496619 0.768555 0.023926 -0.622559 0.145508 1441496619 0.768555 0.023926 -0.622559 0.145508 1441496619 0.768555 0.023926 -0.622559 0.145508 1441496619 0.768555 0.023926 -0.622559 0.145508 1441496619 0.768555 0.023926 -0.622559 0.145508 1441496619 0.767944 0.034180 -0.620972 0.153076 1441496619 0.767944 0.034180 -0.620972 0.153076 1441496619 0.767944 0.034180 -0.620972 0.153076 1441496619 0.767944 0.034180 -0.620972 0.153076 1441496619 0.767944 0.034180 -0.620972 0.153076 1441496619 0.767944 0.034180 -0.620972 0.153076 1441496620 
0.822632 -0.451721 -0.068237 0.338501 1441496622 0.822632 -0.451721 -0.068237 0.338501 1441496622 0.822632 -0.451721 -0.068237 0.338501 1441496622 0.822632 -0.451721 -0.068237 0.338501 1441496622 0.822632 -0.451721 -0.068237 0.338501 1441496622 0.811707 -0.480164 -0.032837 0.330750 1441496622 0.811707 -0.480164 -0.032837 0.330750 1441496622 0.811707 -0.480164 -0.032837 0.330750 1441496622 0.811707 -0.480164 -0.032837 0.330750 1441496622 0.811707 -0.480164 -0.032837 0.330750 1441496622 0.811707 -0.480164 -0.032837 0.330750 1441496622 0.789429 -0.527893 -0.008423 0.313110 1441496622 0.789429 -0.527893 -0.008423 0.313110 1441496622 0.789429 -0.527893 -0.008423 0.313110 1441496622 0.789429 -0.527893 -0.008423 0.313110 1441496623 0.789429 -0.527893 -0.008423 0.313110 1441496623 0.789429 -0.527893 -0.008423 0.313110 1441496623 0.754089 -0.585510 0.002625 0.297546 1441496623 0.754089 -0.585510 0.002625 0.297546 1441496623 0.754089 -0.585510 0.002625 0.297546 1441496623 0.754089 -0.585510 0.002625 0.297546 1441496623 0.754089 -0.585510 0.002625 0.297546 1441496623 0.754089 -0.585510 0.002625 0.297546 1441496623 0.710571 -0.638916 -0.001099 0.294800 1441496623 0.710571 -0.638916 -0.001099 0.294800 1441496623 0.710571 -0.638916 -0.001099 0.294800 1441496623 0.710571 -0.638916 -0.001099 0.294800 1441496623 0.710571 -0.638916 -0.001099 0.294800 1441496623 0.710571 -0.638916 -0.001099 0.294800 1441496623 0.710571 -0.638916 -0.001099 0.294800 1441496623 0.678284 -0.665833 -0.017029 0.310303 1441496623 0.678284 -0.665833 -0.017029 0.310303 1441496623 0.678284 -0.665833 -0.017029 0.310303 1441496623 0.678284 -0.665833 -0.017029 0.310303 1441496623 0.678284 -0.665833 -0.017029 0.310303 1441496623 0.678284 -0.665833 -0.017029 0.310303 1441496623 0.671509 -0.653259 -0.042786 0.347046 1441496623 0.671509 -0.653259 -0.042786 0.347046 1441496623 0.671509 -0.653259 -0.042786 0.347046 1441496623 0.671509 -0.653259 -0.042786 0.347046 1441496623 0.671509 -0.653259 -0.042786 0.347046 1441496623 0.671509 -0.653259 -0.042786 0.347046 1441496623 0.686279 -0.605408 -0.072327 0.396606 1441496623 0.686279 -0.605408 -0.072327 0.396606 1441496623 0.686279 -0.605408 -0.072327 0.396606 1441496623 0.686279 -0.605408 -0.072327 0.396606 1441496623 0.686279 -0.605408 -0.072327 0.396606 1441496623 0.686279 -0.605408 -0.072327 0.396606 1441496623 0.686279 -0.605408 -0.072327 0.396606 1441496623 0.706360 -0.538025 -0.089417 0.451233 1441496623 0.706360 -0.538025 -0.089417 0.451233 1441496623 0.706360 -0.538025 -0.089417 0.451233 1441496623 0.706360 -0.538025 -0.089417 0.451233 1441496623 0.706360 -0.538025 -0.089417 0.451233 1441496623 0.706360 -0.538025 -0.089417 0.451233 1441496623 0.711853 -0.504700 -0.078308 0.481995 1441496623 0.711853 -0.504700 -0.078308 0.481995 1441496623 0.711853 -0.504700 -0.078308 0.481995 1441496623 0.711853 -0.504700 -0.078308 0.481995 1441496623 0.711853 -0.504700 -0.078308 0.481995 1441496623 0.711853 -0.504700 -0.078308 0.481995 1441496623 0.717041 -0.479004 -0.068115 0.501648 1441496623 0.717041 -0.479004 -0.068115 0.501648 1441496623 0.717041 -0.479004 -0.068115 0.501648 1441496623 0.717041 -0.479004 -0.068115 0.501648 1441496623 0.717041 -0.479004 -0.068115 0.501648 1441496623 0.717041 -0.479004 -0.068115 0.501648 1441496623 0.735168 -0.430847 -0.061707 0.519714 1441496623 0.735168 -0.430847 -0.061707 0.519714 1441496623 0.735168 -0.430847 -0.061707 0.519714 1441496623 0.735168 -0.430847 -0.061707 0.519714 1441496623 0.735168 -0.430847 -0.061707 0.519714 1441496623 0.735168 -0.430847 -0.061707 0.519714 1441496623 0.735168 -0.430847 -0.061707 0.519714 1441496623 0.758850 -0.370911 -0.038818 0.533875 1441496623 0.758850 -0.370911 -0.038818 0.533875 1441496623 0.758850 -0.370911 -0.038818 0.533875 1441496623 0.758850 -0.370911 -0.038818 0.533875 1441496623 0.758850 -0.370911 -0.038818 0.533875 1441496623 0.758850 -0.370911 -0.038818 0.533875 1441496623 0.778809 -0.308960 -0.033875 0.544739 1441496623 0.778809 -0.308960 -0.033875 0.544739 1441496623 0.778809 -0.308960 -0.033875 0.544739 1441496623 0.778809 -0.308960 -0.033875 0.544739 1441496623 0.778809 -0.308960 -0.033875 0.544739 1441496623 0.778809 -0.308960 -0.033875 0.544739 1441496623 0.766418 -0.324402 -0.064087 0.550598 1441496623 0.766418 -0.324402 -0.064087 0.550598 1441496623 0.766418 -0.324402 -0.064087 0.550598 1441496623 0.766418 -0.324402 -0.064087 0.550598 1441496623 0.766418 -0.324402 -0.064087 0.550598 1441496623 0.766418 -0.324402 -0.064087 0.550598 1441496623 0.777710 -0.295044 -0.065918 0.551147 1441496623 0.777710 -0.295044 -0.065918 0.551147 1441496623 0.777710 -0.295044 -0.065918 0.551147 1441496623 0.777710 -0.295044 -0.065918 0.551147 1441496623 0.777710 -0.295044 -0.065918 0.551147 1441496623 0.777710 -0.295044 -0.065918 0.551147 1441496623 0.777710 -0.295044 -0.065918 0.551147 1441496623 0.782349 -0.290100 -0.056763 0.548157 1441496623 0.782349 -0.290100 -0.056763 0.548157 1441496623 0.782349 -0.290100 -0.056763 0.548157 1441496623 0.782349 -0.290100 -0.056763 0.548157 1441496623 0.782349 -0.290100 -0.056763 0.548157 1441496623 0.782349 -0.290100 -0.056763 0.548157 1441496623 0.779846 -0.315002 -0.044739 0.539063 1441496623 0.779846 -0.315002 -0.044739 0.539063 1441496623 0.779846 -0.315002 -0.044739 0.539063 1441496623 0.779846 -0.315002 -0.044739 0.539063 1441496623 0.779846 -0.315002 -0.044739 0.539063 1441496623 0.779846 -0.315002 -0.044739 0.539063 1441496623 0.773865 -0.349121 -0.029236 0.527649 1441496623 0.773865 -0.349121 -0.029236 0.527649 1441496623 0.773865 -0.349121 -0.029236 0.527649 1441496623 0.773865 -0.349121 -0.029236 0.527649 1441496623 0.773865 -0.349121 -0.029236 0.527649 1441496623 0.773865 -0.349121 -0.029236 0.527649 1441496623 0.771667 -0.373108 -0.012146 0.514893 1441496623 0.771667 -0.373108 -0.012146 0.514893 1441496623 0.771667 -0.373108 -0.012146 0.514893 1441496623 0.771667 -0.373108 -0.012146 0.514893 1441496623 0.771667 -0.373108 -0.012146 0.514893 1441496623 0.763733 -0.405518 -0.000122 0.502197 1441496623 0.763733 -0.405518 -0.000122 0.502197 1441496623 0.763733 -0.405518 -0.000122 0.502197 1441496623 0.763733 -0.405518 -0.000122 0.502197 1441496624 0.763733 -0.405518 -0.000122 0.502197 1441496624 0.763733 -0.405518 -0.000122 0.502197 1441496624 0.763733 -0.405518 -0.000122 0.502197 1441496624 0.755981 -0.433838 0.005981 0.490112 1441496624 0.755981 -0.433838 0.005981 0.490112 1441496624 0.755981 -0.433838 0.005981 0.490112 1441496624 0.755981 -0.433838 0.005981 0.490112 1441496624 0.755981 -0.433838 0.005981 0.490112 1441496624 0.749939 -0.459473 0.015137 0.475586 1441496624 0.749939 -0.459473 0.015137 0.475586 1441496624 0.749939 -0.459473 0.015137 0.475586 1441496624 0.749939 -0.459473 0.015137 0.475586 1441496624 0.749939 -0.459473 0.015137 0.475586 1441496624 0.749939 -0.459473 0.015137 0.475586 1441496624 0.726807 -0.516907 0.017944 0.451904 1441496624 0.726807 -0.516907 0.017944 0.451904 1441496624 0.726807 -0.516907 0.017944 0.451904 1441496624 0.726807 -0.516907 0.017944 0.451904 1441496624 0.726807 -0.516907 0.017944 0.451904 1441496624 0.726807 -0.516907 0.017944 0.451904 1441496624 0.686951 -0.587708 0.014343 0.427185 1441496624 0.686951 -0.587708 0.014343 0.427185 1441496624 0.686951 -0.587708 0.014343 0.427185 1441496624 0.686951 -0.587708 0.014343 0.427185 1441496624 0.686951 -0.587708 0.014343 0.427185 1441496624 0.686951 -0.587708 0.014343 0.427185 1441496624 0.658508 -0.630554 0.009583 0.410706 1441496624 0.658508 -0.630554 0.009583 0.410706 1441496624 0.658508 -0.630554 0.009583 0.410706 1441496624 0.658508 -0.630554 0.009583 0.410706 1441496624 0.658508 -0.630554 0.009583 0.410706 1441496624 0.658508 -0.630554 0.009583 0.410706 1441496624 0.655334 -0.632019 -0.003906 0.413574 1441496624 0.655334 -0.632019 -0.003906 0.413574 1441496624 0.655334 -0.632019 -0.003906 0.413574 1441496624 0.655334 -0.632019 -0.003906 0.413574 1441496624 0.655334 -0.632019 -0.003906 0.413574 1441496624 0.655334 -0.632019 -0.003906 0.413574 1441496624 0.666870 -0.605591 -0.024109 0.433472 1441496624 0.666870 -0.605591 -0.024109 0.433472 1441496624 0.666870 -0.605591 -0.024109 0.433472 1441496624 0.666870 -0.605591 -0.024109 0.433472 1441496624 0.666870 -0.605591 -0.024109 0.433472 1441496624 0.666870 -0.605591 -0.024109 0.433472 1441496624 0.679504 -0.567078 -0.050537 0.462708 1441496624 0.679504 -0.567078 -0.050537 0.462708 1441496624 0.679504 -0.567078 -0.050537 0.462708 1441496624 0.679504 -0.567078 -0.050537 0.462708 1441496624 0.684692 -0.533630 -0.080444 0.489807 1441496624 0.684692 -0.533630 -0.080444 0.489807 1441496624 0.684692 -0.533630 -0.080444 0.489807 1441496624 0.684692 -0.533630 -0.080444 0.489807 1441496624 0.684692 -0.533630 -0.080444 0.489807 1441496624 0.684692 -0.533630 -0.080444 0.489807 1441496624 0.684692 -0.533630 -0.080444 0.489807 1441496624 0.692566 -0.510498 -0.092712 0.501099 1441496624 0.692566 -0.510498 -0.092712 0.501099 1441496624 0.692566 -0.510498 -0.092712 0.501099 1441496624 0.692566 -0.510498 -0.092712 0.501099 1441496624 0.692566 -0.510498 -0.092712 0.501099 1441496624 0.692566 -0.510498 -0.092712 0.501099 1441496624 0.706238 -0.491272 -0.089539 0.501770 1441496624 0.706238 -0.491272 -0.089539 0.501770 1441496624 0.706238 -0.491272 -0.089539 0.501770 1441496624 0.706238 -0.491272 -0.089539 0.501770 1441496624 0.706238 -0.491272 -0.089539 0.501770 1441496624 0.706238 -0.491272 -0.089539 0.501770 1441496624 0.720886 -0.469727 -0.107788 0.497986 1441496624 0.720886 -0.469727 -0.107788 0.497986 1441496624 0.720886 -0.469727 -0.107788 0.497986 1441496624 0.720886 -0.469727 -0.107788 0.497986 1441496624 0.720886 -0.469727 -0.107788 0.497986 1441496624 0.720886 -0.469727 -0.107788 0.497986 1441496624 0.750488 -0.412903 -0.103394 0.505554 1441496624 0.750488 -0.412903 -0.103394 0.505554 1441496624 0.750488 -0.412903 -0.103394 0.505554 1441496624 0.750488 -0.412903 -0.103394 0.505554 1441496624 0.750488 -0.412903 -0.103394 0.505554 1441496624 0.750488 -0.412903 -0.103394 0.505554 1441496624 0.768860 -0.359741 -0.098511 0.519348 1441496624 0.768860 -0.359741 -0.098511 0.519348 1441496624 0.768860 -0.359741 -0.098511 0.519348 1441496624 0.768860 -0.359741 -0.098511 0.519348 1441496624 0.768860 -0.359741 -0.098511 0.519348 1441496624 0.768860 -0.359741 -0.098511 0.519348 1441496624 0.774292 -0.341370 -0.117126 0.519775 1441496624 0.774292 -0.341370 -0.117126 0.519775 1441496624 0.774292 -0.341370 -0.117126 0.519775 1441496624 0.774292 -0.341370 -0.117126 0.519775 1441496624 0.774292 -0.341370 -0.117126 0.519775 1441496624 0.774292 -0.341370 -0.117126 0.519775 1441496624 0.774292 -0.341370 -0.117126 0.519775 1441496624 0.782410 -0.322876 -0.126831 0.517151 1441496624 0.782410 -0.322876 -0.126831 0.517151 1441496624 0.782410 -0.322876 -0.126831 0.517151 1441496624 0.782410 -0.322876 -0.126831 0.517151 1441496624 0.782410 -0.322876 -0.126831 0.517151 1441496624 0.782410 -0.322876 -0.126831 0.517151 1441496624 0.786804 -0.316467 -0.121643 0.515747 1441496624 0.786804 -0.316467 -0.121643 0.515747 1441496624 0.786804 -0.316467 -0.121643 0.515747 1441496624 0.786804 -0.316467 -0.121643 0.515747 1441496624 0.786804 -0.316467 -0.121643 0.515747 1441496624 0.786804 -0.316467 -0.121643 0.515747 1441496624 0.789612 -0.320740 -0.105408 0.512329 1441496624 0.789612 -0.320740 -0.105408 0.512329 1441496624 0.789612 -0.320740 -0.105408 0.512329 1441496624 0.789612 -0.320740 -0.105408 0.512329 1441496625 0.789612 -0.320740 -0.105408 0.512329 1441496625 0.792236 -0.333984 -0.087524 0.503052 1441496625 0.792236 -0.333984 -0.087524 0.503052 1441496625 0.792236 -0.333984 -0.087524 0.503052 1441496625 0.792236 -0.333984 -0.087524 0.503052 1441496625 0.792236 -0.333984 -0.087524 0.503052 1441496625 0.792236 -0.333984 -0.087524 0.503052 1441496625 0.792236 -0.333984 -0.087524 0.503052 1441496625 0.788330 -0.363708 -0.075623 0.490417 1441496625 0.788330 -0.363708 -0.075623 0.490417 1441496625 0.788330 -0.363708 -0.075623 0.490417 1441496625 0.788330 -0.363708 -0.075623 0.490417 1441496625 0.788330 -0.363708 -0.075623 0.490417 1441496625 0.788330 -0.363708 -0.075623 0.490417 1441496625 0.783386 -0.391174 -0.062378 0.478882 1441496625 0.783386 -0.391174 -0.062378 0.478882 1441496625 0.783386 -0.391174 -0.062378 0.478882 1441496625 0.783386 -0.391174 -0.062378 0.478882 1441496625 0.783386 -0.391174 -0.062378 0.478882 1441496625 0.783386 -0.391174 -0.062378 0.478882 1441496625 0.783386 -0.391174 -0.062378 0.478882 1441496625 0.781250 -0.408997 -0.045105 0.469360 1441496625 0.781250 -0.408997 -0.045105 0.469360 1441496625 0.781250 -0.408997 -0.045105 0.469360 1441496625 0.781250 -0.408997 -0.045105 0.469360 1441496625 0.781250 -0.408997 -0.045105 0.469360 1441496625 0.781250 -0.408997 -0.045105 0.469360 1441496625 0.779358 -0.421448 -0.020630 0.463135 1441496625 0.779358 -0.421448 -0.020630 0.463135 1441496625 0.779358 -0.421448 -0.020630 0.463135 1441496625 0.779358 -0.421448 -0.020630 0.463135 1441496625 0.779358 -0.421448 -0.020630 0.463135 1441496625 0.779358 -0.421448 -0.020630 0.463135 1441496625 0.778381 -0.433716 0.006348 0.453796 1441496625 0.778381 -0.433716 0.006348 0.453796 1441496625 0.778381 -0.433716 0.006348 0.453796 1441496625 0.778381 -0.433716 0.006348 0.453796 1441496625 0.772583 -0.461670 0.023438 0.435242 1441496625 0.772583 -0.461670 0.023438 0.435242 1441496625 0.772583 -0.461670 0.023438 0.435242 1441496625 0.772583 -0.461670 0.023438 0.435242 1441496625 0.772583 -0.461670 0.023438 0.435242 1441496625 0.772583 -0.461670 0.023438 0.435242 1441496625 0.772583 -0.461670 0.023438 0.435242 1441496625 0.741089 -0.530823 0.024475 0.410339 1441496625 0.741089 -0.530823 0.024475 0.410339 1441496625 0.741089 -0.530823 0.024475 0.410339 1441496625 0.741089 -0.530823 0.024475 0.410339 1441496625 0.741089 -0.530823 0.024475 0.410339 1441496625 0.741089 -0.530823 0.024475 0.410339 1441496625 0.701111 -0.598450 0.017944 0.387268 1441496625 0.701111 -0.598450 0.017944 0.387268 1441496625 0.701111 -0.598450 0.017944 0.387268 1441496625 0.701111 -0.598450 0.017944 0.387268 1441496625 0.701111 -0.598450 0.017944 0.387268 1441496625 0.701111 -0.598450 0.017944 0.387268 1441496625 0.701111 -0.598450 0.017944 0.387268 1441496625 0.671448 -0.639404 0.007080 0.374451 1441496625 0.671448 -0.639404 0.007080 0.374451 1441496625 0.671448 -0.639404 0.007080 0.374451 1441496625 0.671448 -0.639404 0.007080 0.374451 1441496625 0.671448 -0.639404 0.007080 0.374451 1441496625 0.671448 -0.639404 0.007080 0.374451 1441496625 0.665527 -0.640198 -0.009949 0.383545 1441496625 0.665527 -0.640198 -0.009949 0.383545 1441496625 0.665527 -0.640198 -0.009949 0.383545 1441496625 0.665527 -0.640198 -0.009949 0.383545 1441496625 0.665527 -0.640198 -0.009949 0.383545 1441496625 0.665527 -0.640198 -0.009949 0.383545 1441496625 0.675781 -0.611023 -0.031738 0.411011 1441496625 0.675781 -0.611023 -0.031738 0.411011 1441496625 0.675781 -0.611023 -0.031738 0.411011 1441496625 0.675781 -0.611023 -0.031738 0.411011 1441496625 0.675781 -0.611023 -0.031738 0.411011 1441496625 0.675781 -0.611023 -0.031738 0.411011 1441496625 0.692932 -0.561340 -0.057495 0.448792 1441496625 0.692932 -0.561340 -0.057495 0.448792 1441496625 0.692932 -0.561340 -0.057495 0.448792 1441496625 0.692932 -0.561340 -0.057495 0.448792 1441496625 0.692932 -0.561340 -0.057495 0.448792 1441496625 0.692932 -0.561340 -0.057495 0.448792 1441496625 0.711731 -0.510193 -0.074463 0.477051 1441496625 0.711731 -0.510193 -0.074463 0.477051 1441496625 0.711731 -0.510193 -0.074463 0.477051 1441496625 0.711731 -0.510193 -0.074463 0.477051 1441496625 0.711731 -0.510193 -0.074463 0.477051 1441496625 0.711731 -0.510193 -0.074463 0.477051 1441496625 0.716187 -0.489319 -0.066528 0.493103 1441496625 0.716187 -0.489319 -0.066528 0.493103 1441496625 0.716187 -0.489319 -0.066528 0.493103 1441496625 0.716187 -0.489319 -0.066528 0.493103 1441496625 0.716187 -0.489319 -0.066528 0.493103 1441496625 0.716187 -0.489319 -0.066528 0.493103 1441496625 0.716187 -0.489319 -0.066528 0.493103 1441496625 0.725403 -0.466064 -0.070740 0.501465 1441496625 0.725403 -0.466064 -0.070740 0.501465 1441496625 0.725403 -0.466064 -0.070740 0.501465 1441496625 0.744080 -0.418335 -0.065308 0.516785 1441496625 0.744080 -0.418335 -0.065308 0.516785 1441496625 0.744080 -0.418335 -0.065308 0.516785 1441496625 0.744080 -0.418335 -0.065308 0.516785 1441496625 0.744080 -0.418335 -0.065308 0.516785 1441496625 0.744080 -0.418335 -0.065308 0.516785 1441496625 0.772461 -0.341675 -0.056030 0.532349 1441496625 0.772461 -0.341675 -0.056030 0.532349 1441496625 0.772461 -0.341675 -0.056030 0.532349 1441496625 0.772461 -0.341675 -0.056030 0.532349 1441496625 0.772461 -0.341675 -0.056030 0.532349 1441496625 0.772461 -0.341675 -0.056030 0.532349 1441496626 0.780701 -0.310242 -0.081177 0.536316 1441496626 0.780701 -0.310242 -0.081177 0.536316 1441496626 0.780701 -0.310242 -0.081177 0.536316 1441496626 0.780701 -0.310242 -0.081177 0.536316 1441496626 0.780701 -0.310242 -0.081177 0.536316 1441496626 0.780701 -0.310242 -0.081177 0.536316 1441496626 0.786621 -0.298279 -0.117065 0.527771 1441496626 0.786621 -0.298279 -0.117065 0.527771 1441496626 0.786621 -0.298279 -0.117065 0.527771 1441496626 0.786621 -0.298279 -0.117065 0.527771 1441496626 0.786621 -0.298279 -0.117065 0.527771 1441496626 0.786621 -0.298279 -0.117065 0.527771 1441496626 0.796448 -0.279053 -0.132141 0.519897 1441496626 0.796448 -0.279053 -0.132141 0.519897 1441496626 0.796448 -0.279053 -0.132141 0.519897 1441496626 0.796448 -0.279053 -0.132141 0.519897 1441496626 0.796448 -0.279053 -0.132141 0.519897 1441496626 0.796448 -0.279053 -0.132141 0.519897 1441496626 0.800781 -0.280457 -0.134399 0.511780 1441496626 0.800781 -0.280457 -0.134399 0.511780 1441496626 0.800781 -0.280457 -0.134399 0.511780 1441496626 0.800781 -0.280457 -0.134399 0.511780 1441496626 0.800781 -0.280457 -0.134399 0.511780 1441496626 0.800781 -0.280457 -0.134399 0.511780 1441496626 0.800781 -0.280457 -0.134399 0.511780 1441496626 0.804260 -0.290100 -0.123047 0.503845 1441496626 0.804260 -0.290100 -0.123047 0.503845 1441496626 0.804260 -0.290100 -0.123047 0.503845 1441496626 0.804260 -0.290100 -0.123047 0.503845 1441496626 0.804260 -0.290100 -0.123047 0.503845 1441496626 0.807495 -0.303711 -0.105530 0.494568 1441496626 0.807495 -0.303711 -0.105530 0.494568 1441496626 0.807495 -0.303711 -0.105530 0.494568 1441496626 0.807495 -0.303711 -0.105530 0.494568 1441496626 0.807495 -0.303711 -0.105530 0.494568 1441496626 0.807495 -0.303711 -0.105530 0.494568 1441496626 0.807495 -0.303711 -0.105530 0.494568 1441496626 0.804443 -0.332764 -0.091919 0.483337 1441496626 0.804443 -0.332764 -0.091919 0.483337 1441496626 0.804443 -0.332764 -0.091919 0.483337 1441496626 0.804443 -0.332764 -0.091919 0.483337 1441496626 0.804443 -0.332764 -0.091919 0.483337 1441496626 0.804443 -0.332764 -0.091919 0.483337 1441496626 0.793945 -0.372681 -0.084229 0.472900 1441496626 0.793945 -0.372681 -0.084229 0.472900 1441496626 0.793945 -0.372681 -0.084229 0.472900 1441496626 0.793945 -0.372681 -0.084229 0.472900 1441496626 0.793945 -0.372681 -0.084229 0.472900 1441496626 0.793945 -0.372681 -0.084229 0.472900 1441496626 0.784180 -0.400940 -0.071411 0.468140 1441496626 0.784180 -0.400940 -0.071411 0.468140 1441496626 0.784180 -0.400940 -0.071411 0.468140 1441496626 0.784180 -0.400940 -0.071411 0.468140 1441496626 0.784180 -0.400940 -0.071411 0.468140 1441496626 0.784180 -0.400940 -0.071411 0.468140 1441496626 0.778625 -0.417114 -0.045471 0.466553 1441496626 0.778625 -0.417114 -0.045471 0.466553 1441496626 0.778625 -0.417114 -0.045471 0.466553 1441496626 0.778625 -0.417114 -0.045471 0.466553 1441496626 0.778625 -0.417114 -0.045471 0.466553 1441496626 0.778625 -0.417114 -0.045471 0.466553 1441496626 0.779053 -0.426270 -0.021729 0.459229 1441496626 0.779053 -0.426270 -0.021729 0.459229 1441496626 0.779053 -0.426270 -0.021729 0.459229 1441496626 0.779053 -0.426270 -0.021729 0.459229 1441496626 0.779053 -0.426270 -0.021729 0.459229 1441496626 0.779053 -0.426270 -0.021729 0.459229 1441496626 0.772827 -0.454163 -0.007813 0.443115 1441496626 0.772827 -0.454163 -0.007813 0.443115 1441496626 0.772827 -0.454163 -0.007813 0.443115 1441496626 0.772827 -0.454163 -0.007813 0.443115 1441496626 0.772827 -0.454163 -0.007813 0.443115 1441496626 0.748047 -0.513184 -0.005066 0.420654 1441496626 0.748047 -0.513184 -0.005066 0.420654 1441496626 0.748047 -0.513184 -0.005066 0.420654 1441496626 0.748047 -0.513184 -0.005066 0.420654 1441496626 0.748047 -0.513184 -0.005066 0.420654 1441496626 0.748047 -0.513184 -0.005066 0.420654 1441496626 0.714294 -0.574890 -0.009583 0.398926 1441496626 0.714294 -0.574890 -0.009583 0.398926 1441496626 0.688721 -0.610840 -0.021545 0.389893 1441496626 0.688721 -0.610840 -0.021545 0.389893 1441496626 0.688721 -0.610840 -0.021545 0.389893 1441496626 0.688721 -0.610840 -0.021545 0.389893 1441496626 0.688721 -0.610840 -0.021545 0.389893 1441496626 0.688721 -0.610840 -0.021545 0.389893 1441496626 0.686951 -0.604004 -0.040833 0.401917 1441496626 0.686951 -0.604004 -0.040833 0.401917 1441496626 0.686951 -0.604004 -0.040833 0.401917 1441496626 0.686951 -0.604004 -0.040833 0.401917 1441496626 0.686951 -0.604004 -0.040833 0.401917 1441496626 0.686951 -0.604004 -0.040833 0.401917 1441496626 0.692444 -0.577881 -0.070190 0.426208 1441496626 0.692444 -0.577881 -0.070190 0.426208 1441496626 0.692444 -0.577881 -0.070190 0.426208 1441496626 0.692444 -0.577881 -0.070190 0.426208 1441496626 0.692444 -0.577881 -0.070190 0.426208 1441496626 0.692444 -0.577881 -0.070190 0.426208 1441496626 0.692444 -0.577881 -0.070190 0.426208 1441496626 0.690796 -0.547546 -0.104431 0.460449 1441496626 0.690796 -0.547546 -0.104431 0.460449 1441496626 0.690796 -0.547546 -0.104431 0.460449 1441496626 0.690796 -0.547546 -0.104431 0.460449 1441496626 0.690796 -0.547546 -0.104431 0.460449 1441496626 0.691467 -0.509033 -0.134766 0.494507 1441496627 0.691467 -0.509033 -0.134766 0.494507 1441496627 0.691467 -0.509033 -0.134766 0.494507 1441496627 0.691467 -0.509033 -0.134766 0.494507 1441496627 0.691467 -0.509033 -0.134766 0.494507 1441496627 0.699829 -0.474548 -0.141724 0.514648 1441496627 0.699829 -0.474548 -0.141724 0.514648 1441496627 0.699829 -0.474548 -0.141724 0.514648 1441496627 0.699829 -0.474548 -0.141724 0.514648 1441496627 0.699829 -0.474548 -0.141724 0.514648 1441496627 0.699829 -0.474548 -0.141724 0.514648 1441496627 0.699829 -0.474548 -0.141724 0.514648 1441496627 0.708069 -0.451965 -0.138489 0.524597 1441496627 0.708069 -0.451965 -0.138489 0.524597 1441496627 0.708069 -0.451965 -0.138489 0.524597 1441496627 0.708069 -0.451965 -0.138489 0.524597 1441496627 0.708069 -0.451965 -0.138489 0.524597 1441496627 0.708069 -0.451965 -0.138489 0.524597 1441496627 0.710754 -0.436768 -0.157471 0.528503 1441496627 0.710754 -0.436768 -0.157471 0.528503 1441496627 0.710754 -0.436768 -0.157471 0.528503 1441496627 0.710754 -0.436768 -0.157471 0.528503 1441496627 0.710754 -0.436768 -0.157471 0.528503 1441496627 0.710754 -0.436768 -0.157471 0.528503 1441496627 0.731812 -0.393311 -0.157959 0.533691 1441496627 0.731812 -0.393311 -0.157959 0.533691 1441496627 0.731812 -0.393311 -0.157959 0.533691 1441496627 0.731812 -0.393311 -0.157959 0.533691 1441496627 0.731812 -0.393311 -0.157959 0.533691 1441496627 0.731812 -0.393311 -0.157959 0.533691 1441496627 0.731812 -0.393311 -0.157959 0.533691 1441496627 0.744446 -0.357910 -0.159485 0.540588 1441496627 0.744446 -0.357910 -0.159485 0.540588 1441496627 0.744446 -0.357910 -0.159485 0.540588 1441496627 0.744446 -0.357910 -0.159485 0.540588 1441496627 0.744446 -0.357910 -0.159485 0.540588 1441496627 0.744446 -0.357910 -0.159485 0.540588 1441496627 0.754822 -0.325317 -0.160217 0.546570 1441496627 0.754822 -0.325317 -0.160217 0.546570 1441496627 0.754822 -0.325317 -0.160217 0.546570 1441496627 0.754822 -0.325317 -0.160217 0.546570 1441496627 0.754822 -0.325317 -0.160217 0.546570 1441496627 0.754822 -0.325317 -0.160217 0.546570 1441496627 0.768188 -0.302734 -0.165649 0.539246 1441496627 0.768188 -0.302734 -0.165649 0.539246 1441496627 0.768188 -0.302734 -0.165649 0.539246 1441496627 0.768188 -0.302734 -0.165649 0.539246 1441496627 0.768188 -0.302734 -0.165649 0.539246 1441496627 0.768188 -0.302734 -0.165649 0.539246 1441496627 0.773315 -0.300171 -0.164001 0.533813 1441496627 0.773315 -0.300171 -0.164001 0.533813 1441496627 0.773315 -0.300171 -0.164001 0.533813 1441496627 0.773315 -0.300171 -0.164001 0.533813 1441496627 0.773315 -0.300171 -0.164001 0.533813 1441496627 0.773315 -0.300171 -0.164001 0.533813 1441496627 0.773315 -0.300171 -0.164001 0.533813 1441496627 0.776001 -0.305542 -0.149841 0.530945 1441496627 0.776001 -0.305542 -0.149841 0.530945 1441496627 0.776001 -0.305542 -0.149841 0.530945 1441496627 0.776001 -0.305542 -0.149841 0.530945 1441496627 0.776001 -0.305542 -0.149841 0.530945 1441496627 0.776001 -0.305542 -0.149841 0.530945 1441496627 0.778442 -0.318665 -0.131897 0.524414 1441496627 0.778442 -0.318665 -0.131897 0.524414 1441496627 0.778442 -0.318665 -0.131897 0.524414 1441496627 0.778442 -0.318665 -0.131897 0.524414 1441496627 0.778442 -0.318665 -0.131897 0.524414 1441496627 0.778442 -0.318665 -0.131897 0.524414 1441496627 0.779907 -0.340149 -0.114929 0.512573 1441496627 0.779907 -0.340149 -0.114929 0.512573 1441496627 0.779907 -0.340149 -0.114929 0.512573 1441496627 0.779907 -0.340149 -0.114929 0.512573 1441496627 0.779907 -0.340149 -0.114929 0.512573 1441496627 0.779907 -0.340149 -0.114929 0.512573 1441496627 0.779907 -0.340149 -0.114929 0.512573 1441496627 0.778992 -0.364868 -0.100830 0.499878 1441496627 0.778992 -0.364868 -0.100830 0.499878 1441496627 0.778992 -0.364868 -0.100830 0.499878 1441496627 0.778992 -0.364868 -0.100830 0.499878 1441496627 0.778992 -0.364868 -0.100830 0.499878 1441496627 0.778992 -0.364868 -0.100830 0.499878 1441496627 0.774536 -0.390381 -0.088928 0.489624 1441496627 0.774536 -0.390381 -0.088928 0.489624 1441496627 0.774536 -0.390381 -0.088928 0.489624 1441496627 0.774536 -0.390381 -0.088928 0.489624 1441496627 0.774536 -0.390381 -0.088928 0.489624 1441496627 0.774536 -0.390381 -0.088928 0.489624 1441496627 0.766724 -0.416992 -0.074036 0.482422 1441496627 0.766724 -0.416992 -0.074036 0.482422 1441496627 0.766724 -0.416992 -0.074036 0.482422 1441496627 0.766724 -0.416992 -0.074036 0.482422 1441496627 0.766724 -0.416992 -0.074036 0.482422 1441496627 0.766724 -0.416992 -0.074036 0.482422 1441496627 0.765259 -0.433289 -0.050720 0.473328 1441496627 0.765259 -0.433289 -0.050720 0.473328 1441496627 0.765259 -0.433289 -0.050720 0.473328 1441496627 0.765259 -0.433289 -0.050720 0.473328 1441496627 0.765259 -0.433289 -0.050720 0.473328 1441496627 0.765259 -0.433289 -0.050720 0.473328 1441496627 0.762146 -0.462769 -0.037964 0.451111 1441496627 0.762146 -0.462769 -0.037964 0.451111 1441496627 0.762146 -0.462769 -0.037964 0.451111 1441496627 0.762146 -0.462769 -0.037964 0.451111 1441496627 0.762146 -0.462769 -0.037964 0.451111 1441496627 0.734497 -0.532043 -0.039307 0.419373 1441496627 0.734497 -0.532043 -0.039307 0.419373 1441496627 0.734497 -0.532043 -0.039307 0.419373 1441496627 0.734497 -0.532043 -0.039307 0.419373 1441496627 0.692444 -0.603821 -0.050171 0.391602 1441496627 0.692444 -0.603821 -0.050171 0.391602 1441496628 0.692444 -0.603821 -0.050171 0.391602 1441496628 0.692444 -0.603821 -0.050171 0.391602 1441496628 0.692444 -0.603821 -0.050171 0.391602 1441496628 0.692444 -0.603821 -0.050171 0.391602 1441496628 0.692444 -0.603821 -0.050171 0.391602 1441496628 0.668396 -0.635254 -0.062561 0.381775 1441496628 0.668396 -0.635254 -0.062561 0.381775 1441496628 0.668396 -0.635254 -0.062561 0.381775 1441496628 0.668396 -0.635254 -0.062561 0.381775 1441496628 0.668396 -0.635254 -0.062561 0.381775 1441496628 0.668396 -0.635254 -0.062561 0.381775 1441496628 0.670654 -0.622559 -0.078491 0.395447 1441496628 0.670654 -0.622559 -0.078491 0.395447 1441496628 0.670654 -0.622559 -0.078491 0.395447 1441496628 0.670654 -0.622559 -0.078491 0.395447 1441496628 0.670654 -0.622559 -0.078491 0.395447 1441496628 0.670654 -0.622559 -0.078491 0.395447 1441496628 0.683838 -0.586182 -0.089417 0.425049 1441496628 0.683838 -0.586182 -0.089417 0.425049 1441496628 0.683838 -0.586182 -0.089417 0.425049 1441496628 0.683838 -0.586182 -0.089417 0.425049 1441496628 0.683838 -0.586182 -0.089417 0.425049 1441496628 0.683838 -0.586182 -0.089417 0.425049 1441496628 0.691528 -0.546570 -0.100525 0.461426 1441496628 0.691528 -0.546570 -0.100525 0.461426 1441496628 0.691528 -0.546570 -0.100525 0.461426 1441496628 0.691528 -0.546570 -0.100525 0.461426 1441496628 0.691528 -0.546570 -0.100525 0.461426 1441496628 0.691528 -0.546570 -0.100525 0.461426 1441496628 0.695740 -0.512512 -0.108704 0.491333 1441496628 0.695740 -0.512512 -0.108704 0.491333 1441496628 0.695740 -0.512512 -0.108704 0.491333 1441496628 0.695740 -0.512512 -0.108704 0.491333 1441496628 0.701904 -0.485352 -0.099731 0.511597 1441496628 0.701904 -0.485352 -0.099731 0.511597 1441496628 0.701904 -0.485352 -0.099731 0.511597 1441496628 0.701904 -0.485352 -0.099731 0.511597 1441496628 0.707092 -0.466003 -0.085266 0.524902 1441496628 0.707092 -0.466003 -0.085266 0.524902 1441496628 0.707092 -0.466003 -0.085266 0.524902 1441496628 0.707092 -0.466003 -0.085266 0.524902 1441496628 0.707092 -0.466003 -0.085266 0.524902 1441496628 0.707092 -0.466003 -0.085266 0.524902 1441496628 0.707092 -0.466003 -0.085266 0.524902 1441496628 0.716614 -0.436584 -0.075806 0.538574 1441496628 0.716614 -0.436584 -0.075806 0.538574 1441496628 0.716614 -0.436584 -0.075806 0.538574 1441496628 0.716614 -0.436584 -0.075806 0.538574 1441496628 0.716614 -0.436584 -0.075806 0.538574 1441496628 0.731628 -0.396606 -0.070190 0.549927 1441496628 0.731628 -0.396606 -0.070190 0.549927 1441496628 0.731628 -0.396606 -0.070190 0.549927 1441496628 
0.762085 0.052124 -0.637573 0.100037 1441496631 0.762085 0.052124 -0.637573 0.100037 1441496631 0.762085 0.052124 -0.637573 0.100037 1441496631 0.762695 0.049927 -0.637329 0.098083 1441496631 0.762695 0.049927 -0.637329 0.098083 1441496631 0.762695 0.049927 -0.637329 0.098083 1441496631 0.762695 0.049927 -0.637329 0.098083 1441496631 0.762695 0.049927 -0.637329 0.098083 1441496631 0.763367 0.047363 -0.636963 0.096619 1441496631 0.763367 0.047363 -0.636963 0.096619 1441496631 0.763367 0.047363 -0.636963 0.096619 1441496631 0.763367 0.047363 -0.636963 0.096619 1441496631 0.763367 0.047363 -0.636963 0.096619 1441496631 0.763977 0.043579 -0.636353 0.097290 1441496631 0.763977 0.043579 -0.636353 0.097290 1441496631 0.763977 0.043579 -0.636353 0.097290 1441496631 0.763977 0.043579 -0.636353 0.097290 1441496631 0.763977 0.043579 -0.636353 0.097290 1441496631 0.763977 0.043579 -0.636353 0.097290 1441496631 0.765198 0.036011 -0.635376 0.097412 1441496631 0.765198 0.036011 -0.635376 0.097412 1441496631 0.765198 0.036011 -0.635376 0.097412 1441496631 0.765198 0.036011 -0.635376 0.097412 1441496631 0.765198 0.036011 -0.635376 0.097412 1441496631 0.765198 0.036011 -0.635376 0.097412 1441496631 0.766785 0.027100 -0.634033 0.096680 1441496631 0.766785 0.027100 -0.634033 0.096680 1441496631 0.766785 0.027100 -0.634033 0.096680 1441496631 0.766785 0.027100 -0.634033 0.096680 1441496631 0.766785 0.027100 -0.634033 0.096680 1441496631 0.766785 0.027100 -0.634033 0.096680 1441496631 0.768311 0.017944 -0.632874 0.094116 1441496631 0.768311 0.017944 -0.632874 0.094116 1441496631 0.768311 0.017944 -0.632874 0.094116 1441496631 0.768311 0.017944 -0.632874 0.094116 1441496631 0.768311 0.017944 -0.632874 0.094116 1441496631 0.768311 0.017944 -0.632874 0.094116 1441496631 0.768311 0.017944 -0.632874 0.094116 1441496631 0.769592 0.012634 -0.631592 0.093018 1441496631 0.769592 0.012634 -0.631592 0.093018 1441496631 0.769592 0.012634 -0.631592 0.093018 1441496631 0.769592 0.012634 -0.631592 0.093018 1441496631 0.769592 0.012634 -0.631592 0.093018 1441496631 0.769592 0.012634 -0.631592 0.093018 1441496631 0.770569 0.007568 -0.631104 0.088440 1441496631 0.770569 0.007568 -0.631104 0.088440 1441496631 0.770569 0.007568 -0.631104 0.088440 1441496631 0.770569 0.007568 -0.631104 0.088440 1441496631 0.770569 0.007568 -0.631104 0.088440 1441496631 0.770569 0.007568 -0.631104 0.088440 1441496631 0.771606 0.003174 -0.630432 0.084534 1441496631 0.771606 0.003174 -0.630432 0.084534 1441496631 0.771606 0.003174 -0.630432 0.084534 1441496631 0.771606 0.003174 -0.630432 0.084534 1441496631 0.771606 0.003174 -0.630432 0.084534 1441496631 0.771606 0.003174 -0.630432 0.084534 1441496631 0.772888 0.000549 -0.629089 0.082642 1441496631 0.772888 0.000549 -0.629089 0.082642 1441496631 0.772888 0.000549 -0.629089 0.082642 1441496631 0.772888 0.000549 -0.629089 0.082642 1441496631 0.772888 0.000549 -0.629089 0.082642 1441496631 0.773376 -0.000122 -0.628418 0.083374 1441496631 0.773376 -0.000122 -0.628418 0.083374 1441496631 0.773376 -0.000122 -0.628418 0.083374 1441496631 0.773376 -0.000122 -0.628418 0.083374 1441496631 0.773376 -0.000122 -0.628418 0.083374 1441496631 0.773376 -0.000122 -0.628418 0.083374 1441496631 0.773376 -0.000122 -0.628418 0.083374 1441496631 0.772522 0.004761 -0.628723 0.088928 1441496631 0.772522 0.004761 -0.628723 0.088928 1441496631 0.772522 0.004761 -0.628723 0.088928 1441496631 0.772522 0.004761 -0.628723 0.088928 1441496631 0.772522 0.004761 -0.628723 0.088928 1441496631 0.772522 0.004761 -0.628723 0.088928 1441496631 0.771057 0.013794 -0.629089 0.097778 1441496631 0.771057 0.013794 -0.629089 0.097778 1441496631 0.771057 0.013794 -0.629089 0.097778 1441496631 0.771057 0.013794 -0.629089 0.097778 1441496631 0.771057 0.013794 -0.629089 0.097778 1441496631 0.771057 0.013794 -0.629089 0.097778 1441496631 0.769531 0.023438 -0.629150 0.106689 1441496631 0.769531 0.023438 -0.629150 0.106689 1441496631 0.769531 0.023438 -0.629150 0.106689 1441496631 0.769531 0.023438 -0.629150 0.106689 1441496631 0.769531 0.023438 -0.629150 0.106689 1441496631 0.769531 0.023438 -0.629150 0.106689 1441496631 0.767822 0.033325 -0.629272 0.115662 1441496632 0.767822 0.033325 -0.629272 0.115662 1441496632 0.767822 0.033325 -0.629272 0.115662 1441496632 0.767822 0.033325 -0.629272 0.115662 1441496632 0.767822 0.033325 -0.629272 0.115662 1441496632 0.767822 0.033325 -0.629272 0.115662 1441496632 0.766541 0.041504 -0.628906 0.123291 1441496632 0.766541 0.041504 -0.628906 0.123291 1441496632 0.766541 0.041504 -0.628906 0.123291 1441496632 0.766541 0.041504 -0.628906 0.123291 1441496632 0.766541 0.041504 -0.628906 0.123291 1441496632 0.766541 0.041504 -0.628906 0.123291 1441496632 0.766541 0.041504 -0.628906 0.123291 1441496632 0.766113 0.043213 -0.628418 0.127686 1441496632 0.766113 0.043213 -0.628418 0.127686 1441496632 0.766113 0.043213 -0.628418 0.127686 1441496632 0.766113 0.043213 -0.628418 0.127686 1441496632 0.766113 0.043213 -0.628418 0.127686 1441496632 0.766113 0.043213 -0.628418 0.127686 1441496632 0.766479 0.041260 -0.627686 0.129578 1441496632 0.766479 0.041260 -0.627686 0.129578 1441496632 0.766479 0.041260 -0.627686 0.129578 1441496632 0.766479 0.041260 -0.627686 0.129578 1441496632 0.766479 0.041260 -0.627686 0.129578 1441496632 0.766479 0.041260 -0.627686 0.129578 1441496632 0.766479 0.041260 -0.627686 0.129578 1441496632 0.767883 0.030640 -0.627808 0.123596 1441496632 0.767883 0.030640 -0.627808 0.123596 1441496632 0.767883 0.030640 -0.627808 0.123596 1441496632 0.767883 0.030640 -0.627808 0.123596 1441496632 0.767883 0.030640 -0.627808 0.123596 1441496632 0.769470 0.016479 -0.627991 0.114990 1441496632 0.769470 0.016479 -0.627991 0.114990 1441496632 0.769470 0.016479 -0.627991 0.114990 1441496632 0.769470 0.016479 -0.627991 0.114990 1441496632 0.769470 0.016479 -0.627991 0.114990 1441496632 0.769470 0.016479 -0.627991 0.114990 1441496632 0.771362 0.003967 -0.627625 0.104980 1441496632 0.771362 0.003967 -0.627625 0.104980 1441496632 0.771362 0.003967 -0.627625 0.104980 1441496632 0.771362 0.003967 -0.627625 0.104980 1441496632 0.771362 0.003967 -0.627625 0.104980 1441496632 0.771362 0.003967 -0.627625 0.104980 1441496632 0.773193 -0.008789 -0.627380 0.092041 1441496632 0.773193 -0.008789 -0.627380 0.092041 1441496632 0.773193 -0.008789 -0.627380 0.092041 1441496632 0.773193 -0.008789 -0.627380 0.092041 1441496632 0.773193 -0.008789 -0.627380 0.092041 1441496632 0.773193 -0.008789 -0.627380 0.092041 1441496632 0.775146 -0.020142 -0.626282 0.080811 1441496632 0.775146 -0.020142 -0.626282 0.080811 1441496632 0.775146 -0.020142 -0.626282 0.080811 1441496632 0.775146 -0.020142 -0.626282 0.080811 1441496632 0.775146 -0.020142 -0.626282 0.080811 1441496632 0.775146 -0.020142 -0.626282 0.080811 1441496632 0.777039 -0.030457 -0.624451 0.072693 1441496632 0.777039 -0.030457 -0.624451 0.072693 1441496632 0.777039 -0.030457 -0.624451 0.072693 1441496632 0.777039 -0.030457 -0.624451 0.072693 1441496632 0.777039 -0.030457 -0.624451 0.072693 1441496632 0.777039 -0.030457 -0.624451 0.072693 1441496632 0.778992 -0.040955 -0.622192 0.066345 1441496632 0.778992 -0.040955 -0.622192 0.066345 1441496632 0.778992 -0.040955 -0.622192 0.066345 1441496632 0.778992 -0.040955 -0.622192 0.066345 1441496632 0.778992 -0.040955 -0.622192 0.066345 1441496632 0.778992 -0.040955 -0.622192 0.066345 1441496632 0.780090 -0.053711 -0.620728 0.057617 1441496632 0.780090 -0.053711 -0.620728 0.057617 1441496632 0.780090 -0.053711 -0.620728 0.057617 1441496632 0.780090 -0.053711 -0.620728 0.057617 1441496632 0.780090 -0.053711 -0.620728 0.057617 1441496632 0.780090 -0.053711 -0.620728 0.057617 1441496632 0.780151 -0.062622 -0.620605 0.047668 1441496632 0.780151 -0.062622 -0.620605 0.047668 1441496632 0.780151 -0.062622 -0.620605 0.047668 1441496632 0.780151 -0.062622 -0.620605 0.047668 1441496632 0.780151 -0.062622 -0.620605 0.047668 1441496632 0.780518 -0.057678 -0.620300 0.051880 1441496632 0.780518 -0.057678 -0.620300 0.051880 1441496632 0.780518 -0.057678 -0.620300 0.051880 1441496632 0.780518 -0.057678 -0.620300 0.051880 1441496632 0.780518 -0.057678 -0.620300 0.051880 1441496632 0.782410 -0.047607 -0.617798 0.062500 1441496632 0.782410 -0.047607 -0.617798 0.062500 1441496632 0.782410 -0.047607 -0.617798 0.062500 1441496632 0.782410 -0.047607 -0.617798 0.062500 1441496632 0.782410 -0.047607 -0.617798 0.062500 1441496632 0.782410 -0.047607 -0.617798 0.062500 1441496632 0.783752 -0.047241 -0.615784 0.065491 1441496632 0.783752 -0.047241 -0.615784 0.065491 1441496632 0.783752 -0.047241 -0.615784 0.065491 1441496632 0.783752 -0.047241 -0.615784 0.065491 1441496632 0.782898 -0.037903 -0.616699 0.072754 1441496632 0.782898 -0.037903 -0.616699 0.072754 1441496632 0.782898 -0.037903 -0.616699 0.072754 1441496632 0.782898 -0.037903 -0.616699 0.072754 1441496632 0.782898 -0.037903 -0.616699 0.072754 1441496632 0.782898 -0.037903 -0.616699 0.072754 1441496632 0.780823 -0.028015 -0.618896 0.080322 1441496632 0.780823 -0.028015 -0.618896 0.080322 1441496632 0.780823 -0.028015 -0.618896 0.080322 1441496632 0.780823 -0.028015 -0.618896 0.080322 1441496632 0.780823 -0.028015 -0.618896 0.080322 1441496632 0.780823 -0.028015 -0.618896 0.080322 1441496632 0.778748 -0.020020 -0.620789 0.087708 1441496632 0.778748 -0.020020 -0.620789 0.087708 1441496633 0.778748 -0.020020 -0.620789 0.087708 1441496633 0.778748 -0.020020 -0.620789 0.087708 1441496633 0.778748 -0.020020 -0.620789 0.087708 1441496633 0.778748 -0.020020 -0.620789 0.087708 1441496633 0.778748 -0.020020 -0.620789 0.087708 1441496633 0.776550 -0.010925 -0.622559 0.096130 1441496633 0.776550 -0.010925 -0.622559 0.096130 1441496633 0.776550 -0.010925 -0.622559 0.096130 1441496633 0.776550 -0.010925 -0.622559 0.096130 1441496633 0.776550 -0.010925 -0.622559 0.096130 1441496633 0.776550 -0.010925 -0.622559 0.096130 1441496633 0.774170 0.000732 -0.624084 0.105530 1441496633 0.774170 0.000732 -0.624084 0.105530 1441496633 0.774170 0.000732 -0.624084 0.105530 1441496633 0.774170 0.000732 -0.624084 0.105530 1441496633 0.774170 0.000732 -0.624084 0.105530 1441496633 0.774170 0.000732 -0.624084 0.105530 1441496633 0.772095 0.011353 -0.625000 0.114380 1441496633 0.772095 0.011353 -0.625000 0.114380 1441496633 0.772095 0.011353 -0.625000 0.114380 1441496633 0.772095 0.011353 -0.625000 0.114380 1441496633 0.772095 0.011353 -0.625000 0.114380 1441496633 0.772095 0.011353 -0.625000 0.114380 1441496633 0.770142 0.022217 -0.625061 0.125183 1441496633 0.770142 0.022217 -0.625061 0.125183 1441496633 0.770142 0.022217 -0.625061 0.125183 1441496633 0.770142 0.022217 -0.625061 0.125183 1441496633 0.770142 0.022217 -0.625061 0.125183 1441496633 0.770142 0.022217 -0.625061 0.125183 1441496633 0.768616 0.030334 -0.624756 0.133850 1441496633 0.768616 0.030334 -0.624756 0.133850 1441496633 0.768616 0.030334 -0.624756 0.133850 1441496633 0.768616 0.030334 -0.624756 0.133850 1441496633 0.768616 0.030334 -0.624756 0.133850 1441496633 0.768127 0.030701 -0.624756 0.136719 1441496633 0.768127 0.030701 -0.624756 0.136719 1441496633 0.768127 0.030701 -0.624756 0.136719 1441496633 0.768127 0.030701 -0.624756 0.136719 1441496633 0.768127 0.030701 -0.624756 0.136719 1441496633 0.768127 0.030701 -0.624756 0.136719 1441496633 0.768127 0.030701 -0.624756 0.136719 1441496633 0.768799 0.024414 -0.624512 0.135071 1441496633 0.768799 0.024414 -0.624512 0.135071 1441496633 0.768799 0.024414 -0.624512 0.135071 1441496633 0.768799 0.024414 -0.624512 0.135071 1441496633 0.768799 0.024414 -0.624512 0.135071 1441496633 0.768799 0.024414 -0.624512 0.135071 1441496633 0.770142 0.013916 -0.623962 0.131836 1441496633 0.770142 0.013916 -0.623962 0.131836 1441496633 0.770142 0.013916 -0.623962 0.131836 1441496633 0.770142 0.013916 -0.623962 0.131836 1441496633 0.770142 0.013916 -0.623962 0.131836 1441496633 0.770142 0.013916 -0.623962 0.131836 1441496633 0.771790 -0.000916 -0.623657 0.124146 1441496633 0.771790 -0.000916 -0.623657 0.124146 1441496633 0.771790 -0.000916 -0.623657 0.124146 1441496633 0.771790 -0.000916 -0.623657 0.124146 1441496633 0.771790 -0.000916 -0.623657 0.124146 1441496633 0.771790 -0.000916 -0.623657 0.124146 1441496633 0.772949 -0.021362 -0.624451 0.110229 1441496633 0.772949 -0.021362 -0.624451 0.110229 1441496633 0.772949 -0.021362 -0.624451 0.110229 1441496633 0.772949 -0.021362 -0.624451 0.110229 1441496633 0.772949 -0.021362 -0.624451 0.110229 1441496633 0.772949 -0.021362 -0.624451 0.110229 1441496633 0.772949 -0.021362 -0.624451 0.110229 1441496633 0.772522 -0.042542 -0.626709 0.092712 1441496633 0.772522 -0.042542 -0.626709 0.092712 1441496633 0.772522 -0.042542 -0.626709 0.092712 1441496633 0.772522 -0.042542 -0.626709 0.092712 1441496633 0.772522 -0.042542 -0.626709 0.092712 1441496633 0.772522 -0.042542 -0.626709 0.092712 1441496633 0.771851 -0.057068 -0.628235 0.079590 1441496633 0.771851 -0.057068 -0.628235 0.079590 1441496633 0.771851 -0.057068 -0.628235 0.079590 1441496633 0.771851 -0.057068 -0.628235 0.079590 1441496633 0.771851 -0.057068 -0.628235 0.079590 1441496633 0.771851 -0.057068 -0.628235 0.079590 1441496633 0.771851 -0.057068 -0.628235 0.079590 1441496633 0.772278 -0.064636 -0.627991 0.071289 1441496633 0.772278 -0.064636 -0.627991 0.071289 1441496633 0.772278 -0.064636 -0.627991 0.071289 1441496633 0.772278 -0.064636 -0.627991 0.071289 1441496633 0.772278 -0.064636 -0.627991 0.071289 1441496633 0.772278 -0.064636 -0.627991 0.071289 1441496633 0.774475 -0.076050 -0.625183 0.059082 1441496633 0.774475 -0.076050 -0.625183 0.059082 1441496633 0.774475 -0.076050 -0.625183 0.059082 1441496633 0.774475 -0.076050 -0.625183 0.059082 1441496633 0.774475 -0.076050 -0.625183 0.059082 1441496633 0.774475 -0.076050 -0.625183 0.059082 1441496633 0.776245 -0.086853 -0.622681 0.046387 1441496633 0.776245 -0.086853 -0.622681 0.046387 1441496633 0.776245 -0.086853 -0.622681 0.046387 1441496633 0.776245 -0.086853 -0.622681 0.046387 1441496633 0.776245 -0.086853 -0.622681 0.046387 1441496633 0.776245 -0.086853 -0.622681 0.046387 1441496633 0.776245 -0.086853 -0.622681 0.046387 1441496633 0.778259 -0.088196 -0.620361 0.041199 1441496633 0.778259 -0.088196 -0.620361 0.041199 1441496633 0.778259 -0.088196 -0.620361 0.041199 1441496633 0.778259 -0.088196 -0.620361 0.041199 1441496633 0.778259 -0.088196 -0.620361 0.041199 1441496633 0.778259 -0.088196 -0.620361 0.041199 1441496633 0.778870 -0.074463 -0.620483 0.052856 1441496633 0.778870 -0.074463 -0.620483 0.052856 1441496633 0.778870 -0.074463 -0.620483 0.052856 1441496633 0.778870 -0.074463 -0.620483 0.052856 1441496633 0.778870 -0.074463 -0.620483 0.052856 1441496633 0.778870 -0.074463 -0.620483 0.052856 1441496633 0.779602 -0.061096 -0.619995 0.063965 1441496633 0.779602 -0.061096 -0.619995 0.063965 1441496634 0.779602 -0.061096 -0.619995 0.063965 1441496634 0.779602 -0.061096 -0.619995 0.063965 1441496634 0.779602 -0.061096 -0.619995 0.063965 1441496634 0.779602 -0.061096 -0.619995 0.063965 1441496634 0.779602 -0.061096 -0.619995 0.063965 1441496634 0.779358 -0.055176 -0.620117 0.071045 1441496634 0.779358 -0.055176 -0.620117 0.071045 1441496634 0.779358 -0.055176 -0.620117 0.071045 1441496634 0.779358 -0.055176 -0.620117 0.071045 1441496634 0.779358 -0.055176 -0.620117 0.071045 1441496634 0.779358 -0.055176 -0.620117 0.071045 1441496634 0.778259 -0.040100 -0.621033 0.083862 1441496634 0.778259 -0.040100 -0.621033 0.083862 1441496634 0.778259 -0.040100 -0.621033 0.083862 1441496634 0.778259 -0.040100 -0.621033 0.083862 1441496634 0.778259 -0.040100 -0.621033 0.083862 1441496634 0.778259 -0.040100 -0.621033 0.083862 1441496634 0.777100 -0.027710 -0.622131 0.091309 1441496634 0.777100 -0.027710 -0.622131 0.091309 1441496634 0.777100 -0.027710 -0.622131 0.091309 1441496634 0.777100 -0.027710 -0.622131 0.091309 1441496634 0.777100 -0.027710 -0.622131 0.091309 1441496634 0.777100 -0.027710 -0.622131 0.091309 1441496634 0.775635 -0.018494 -0.623474 0.096558 1441496634 0.775635 -0.018494 -0.623474 0.096558 1441496634 0.775635 -0.018494 -0.623474 0.096558 1441496634 0.775635 -0.018494 -0.623474 0.096558 1441496634 0.775635 -0.018494 -0.623474 0.096558 1441496634 0.775635 -0.018494 -0.623474 0.096558 1441496634 0.773621 -0.009399 -0.625183 0.102783 1441496634 0.773621 -0.009399 -0.625183 0.102783 1441496634 0.773621 -0.009399 -0.625183 0.102783 1441496634 0.773621 -0.009399 -0.625183 0.102783 1441496634 0.773621 -0.009399 -0.625183 0.102783 1441496634 0.773621 -0.009399 -0.625183 0.102783 1441496634 0.770264 0.004761 -0.627686 0.112610 1441496634 0.770264 0.004761 -0.627686 0.112610 1441496634 0.770264 0.004761 -0.627686 0.112610 1441496634 0.770264 0.004761 -0.627686 0.112610 1441496634 0.770264 0.004761 -0.627686 0.112610 1441496634 0.770264 0.004761 -0.627686 0.112610 1441496634 0.766602 0.021667 -0.629456 0.125000 1441496634 0.766602 0.021667 -0.629456 0.125000 1441496634 0.766602 0.021667 -0.629456 0.125000 1441496634 0.766602 0.021667 -0.629456 0.125000 1441496634 0.766602 0.021667 -0.629456 0.125000 1441496634 0.766602 0.021667 -0.629456 0.125000 1441496634 0.766602 0.021667 -0.629456 0.125000 1441496634 0.764282 0.032776 -0.629944 0.133850 1441496634 0.764282 0.032776 -0.629944 0.133850 1441496634 0.764282 0.032776 -0.629944 0.133850 1441496634 0.764282 0.032776 -0.629944 0.133850 1441496634 0.764282 0.032776 -0.629944 0.133850 1441496634 0.764282 0.032776 -0.629944 0.133850 1441496634 0.763428 0.037476 -0.629578 0.139038 1441496634 0.763428 0.037476 -0.629578 0.139038 1441496634 0.763428 0.037476 -0.629578 0.139038 1441496634 0.763428 0.037476 -0.629578 0.139038 1441496634 0.763428 0.037476 -0.629578 0.139038 1441496634 0.763733 0.038391 -0.628662 0.141541 1441496634 0.763733 0.038391 -0.628662 0.141541 1441496634 0.763733 0.038391 -0.628662 0.141541 1441496634 0.763733 0.038391 -0.628662 0.141541 1441496634 0.763733 0.038391 -0.628662 0.141541 1441496634 0.763733 0.038391 -0.628662 0.141541 1441496634 0.763733 0.038391 -0.628662 0.141541 1441496634 0.765381 0.032837 -0.627441 0.139465 1441496634 0.765381 0.032837 -0.627441 0.139465 1441496634 0.765381 0.032837 -0.627441 0.139465 1441496634 0.765381 0.032837 -0.627441 0.139465 1441496634 0.768921 0.014404 -0.626465 0.126953 1441496634 0.768921 0.014404 -0.626465 0.126953 1441496634 0.768921 0.014404 -0.626465 0.126953 1441496634 0.768921 0.014404 -0.626465 0.126953 1441496634 0.768921 0.014404 -0.626465 0.126953 1441496634 0.768921 0.014404 -0.626465 0.126953 1441496634 0.768921 0.014404 -0.626465 0.126953 1441496634 0.771973 -0.009033 -0.625977 0.110229 1441496634 0.771973 -0.009033 -0.625977 0.110229 1441496634 0.771973 -0.009033 -0.625977 0.110229 1441496634 0.771973 -0.009033 -0.625977 0.110229 1441496634 0.771973 -0.009033 -0.625977 0.110229 1441496634 0.771973 -0.009033 -0.625977 0.110229 1441496634 0.773438 -0.025208 -0.625916 0.097229 1441496634 0.773438 -0.025208 -0.625916 0.097229 1441496634 0.773438 -0.025208 -0.625916 0.097229 1441496634 0.773438 -0.025208 -0.625916 0.097229 1441496634 0.773438 -0.025208 -0.625916 0.097229 1441496634 0.773438 -0.025208 -0.625916 0.097229 1441496634 0.773804 -0.034729 -0.626465 0.087158 1441496634 0.773804 -0.034729 -0.626465 0.087158 1441496634 0.773804 -0.034729 -0.626465 0.087158 1441496634 0.773804 -0.034729 -0.626465 0.087158 1441496634 0.773804 -0.034729 -0.626465 0.087158 1441496634 0.773804 -0.034729 -0.626465 0.087158 1441496634 0.773254 -0.038086 -0.627930 0.079285 1441496634 0.773254 -0.038086 -0.627930 0.079285 1441496634 0.773254 -0.038086 -0.627930 0.079285 1441496634 0.773254 -0.038086 -0.627930 0.079285 1441496634 0.773254 -0.038086 -0.627930 0.079285 1441496634 0.773254 -0.038086 -0.627930 0.079285 1441496634 0.772217 -0.038879 -0.629944 0.072876 1441496634 0.772217 -0.038879 -0.629944 0.072876 1441496634 0.772217 -0.038879 -0.629944 0.072876 1441496634 0.772217 -0.038879 -0.629944 0.072876 1441496634 0.772217 -0.038879 -0.629944 0.072876 1441496634 0.772217 -0.038879 -0.629944 0.072876 1441496634 0.772461 -0.048645 -0.630005 0.063416 1441496634 0.772461 -0.048645 -0.630005 0.063416 1441496634 0.772461 -0.048645 -0.630005 0.063416 1441496635 0.772461 -0.048645 -0.630005 0.063416 1441496635 0.772461 -0.048645 -0.630005 0.063416 1441496635 0.772461 -0.048645 -0.630005 0.063416 1441496635 0.772461 -0.048645 -0.630005 0.063416 1441496635 0.773621 -0.069275 -0.628235 0.044983 1441496635 0.773621 -0.069275 -0.628235 0.044983 1441496635 0.773621 -0.069275 -0.628235 0.044983 1441496635 0.773621 -0.069275 -0.628235 0.044983 1441496635 0.773621 -0.069275 -0.628235 0.044983 1441496635 0.773621 -0.069275 -0.628235 0.044983 1441496635 0.773560 -0.072266 -0.628235 0.041687 1441496635 0.773560 -0.072266 -0.628235 0.041687 1441496635 0.773560 -0.072266 -0.628235 0.041687 1441496635 0.773560 -0.072266 -0.628235 0.041687 1441496635 0.773560 -0.072266 -0.628235 0.041687 1441496635 0.774658 -0.061462 -0.627197 0.051819 1441496635 0.774658 -0.061462 -0.627197 0.051819 1441496635 0.774658 -0.061462 -0.627197 0.051819 1441496635 0.774658 -0.061462 -0.627197 0.051819 1441496635 0.774658 -0.061462 -0.627197 0.051819 1441496635 0.774658 -0.061462 -0.627197 0.051819 1441496635 0.776489 -0.063782 -0.624634 0.053406 1441496635 0.776489 -0.063782 -0.624634 0.053406 1441496635 0.776489 -0.063782 -0.624634 0.053406 1441496635 0.776489 -0.063782 -0.624634 0.053406 1441496635 0.776489 -0.063782 -0.624634 0.053406 1441496635 0.776489 -0.063782 -0.624634 0.053406 1441496635 0.776672 -0.057190 -0.623962 0.064392 1441496635 0.776672 -0.057190 -0.623962 0.064392 1441496635 0.776672 -0.057190 -0.623962 0.064392 1441496635 0.776672 -0.057190 -0.623962 0.064392 1441496635 0.776672 -0.057190 -0.623962 0.064392 1441496635 0.776428 -0.042603 -0.623901 0.078003 1441496635 0.776428 -0.042603 -0.623901 0.078003 1441496635 0.776428 -0.042603 -0.623901 0.078003 1441496635 0.776428 -0.042603 -0.623901 0.078003 1441496635 0.776428 -0.042603 -0.623901 0.078003 1441496635 0.776428 -0.042603 -0.623901 0.078003 1441496635 0.776428 -0.042603 -0.623901 0.078003 1441496635 0.776062 -0.033691 -0.623779 0.086670 1441496635 0.776062 -0.033691 -0.623779 0.086670 1441496635 0.776062 -0.033691 -0.623779 0.086670 1441496635 0.776062 -0.033691 -0.623779 0.086670 1441496635 0.776062 -0.033691 -0.623779 0.086670 1441496635 0.776062 -0.033691 -0.623779 0.086670 1441496635 0.775085 -0.024292 -0.624023 0.096008 1441496635 0.775085 -0.024292 -0.624023 0.096008 1441496635 0.775085 -0.024292 -0.624023 0.096008 1441496635 0.775085 -0.024292 -0.624023 0.096008 1441496635 0.775085 -0.024292 -0.624023 0.096008 1441496635 0.775085 -0.024292 -0.624023 0.096008 1441496635 0.773132 -0.017334 -0.625366 0.103943 1441496635 0.773132 -0.017334 -0.625366 0.103943 1441496635 0.773132 -0.017334 -0.625366 0.103943 1441496635 0.773132 -0.017334 -0.625366 0.103943 1441496635 0.773132 -0.017334 -0.625366 0.103943 1441496635 0.773132 -0.017334 -0.625366 0.103943 1441496635 0.770691 -0.011597 -0.627258 0.111267 1441496635 0.770691 -0.011597 -0.627258 0.111267 1441496635 0.770691 -0.011597 -0.627258 0.111267 1441496635 0.770691 -0.011597 -0.627258 0.111267 1441496635 0.770691 -0.011597 -0.627258 0.111267 1441496635 0.770691 -0.011597 -0.627258 0.111267 1441496635 0.768372 -0.006531 -0.629150 0.117065 1441496635 0.768372 -0.006531 -0.629150 0.117065 1441496635 0.768372 -0.006531 -0.629150 0.117065 1441496635 0.768372 -0.006531 -0.629150 0.117065 1441496635 0.768372 -0.006531 -0.629150 0.117065 1441496635 0.766846 -0.001282 -0.630005 0.122681 1441496635 0.766846 -0.001282 -0.630005 0.122681 1441496635 0.766846 -0.001282 -0.630005 0.122681 1441496635 0.766846 -0.001282 -0.630005 0.122681 1441496635 0.766846 -0.001282 -0.630005 0.122681 1441496635 0.766846 -0.001282 -0.630005 0.122681 1441496635 0.766846 -0.001282 -0.630005 0.122681 1441496635 0.766174 0.002930 -0.630005 0.126892 1441496635 0.766174 0.002930 -0.630005 0.126892 1441496635 0.766174 0.002930 -0.630005 0.126892 1441496635 0.766174 0.002930 -0.630005 0.126892 1441496635 0.765747 0.006165 -0.629578 0.130981 1441496635 0.765747 0.006165 -0.629578 0.130981 1441496635 0.765747 0.006165 -0.629578 0.130981 1441496635 0.765747 0.006165 -0.629578 0.130981 1441496635 0.765747 0.006165 -0.629578 0.130981 1441496635 0.765747 0.006165 -0.629578 0.130981 1441496635 0.766357 0.008179 -0.628418 0.133057 1441496635 0.766357 0.008179 -0.628418 0.133057 1441496635 0.766357 0.008179 -0.628418 0.133057 1441496635 0.766357 0.008179 -0.628418 0.133057 1441496635 0.766357 0.008179 -0.628418 0.133057 1441496635 0.768433 0.001770 -0.627014 0.127869 1441496635 0.768433 0.001770 -0.627014 0.127869 1441496635 0.768433 0.001770 -0.627014 0.127869 1441496635 0.768433 0.001770 -0.627014 0.127869 1441496635 0.768433 0.001770 -0.627014 0.127869 1441496635 0.768433 0.001770 -0.627014 0.127869 1441496635 0.770508 -0.009888 -0.626038 0.119263 1441496635 0.770508 -0.009888 -0.626038 0.119263 1441496635 0.770508 -0.009888 -0.626038 0.119263 1441496635 0.770508 -0.009888 -0.626038 0.119263 1441496635 0.770508 -0.009888 -0.626038 0.119263 1441496635 0.772217 -0.023254 -0.625671 0.108276 1441496635 0.772217 -0.023254 -0.625671 0.108276 1441496635 0.772217 -0.023254 -0.625671 0.108276 1441496635 0.772217 -0.023254 -0.625671 0.108276 1441496635 0.772217 -0.023254 -0.625671 0.108276 1441496636 0.772217 -0.023254 -0.625671 0.108276 1441496636 0.772217 -0.023254 -0.625671 0.108276 1441496636 0.773376 -0.037659 -0.625366 0.097168 1441496636 0.773376 -0.037659 -0.625366 0.097168 1441496636 0.773376 -0.037659 -0.625366 0.097168 1441496636 0.773376 -0.037659 -0.625366 0.097168 1441496636 0.773376 -0.037659 -0.625366 0.097168 1441496636 0.773376 -0.037659 -0.625366 0.097168 1441496636 0.774658 -0.051758 -0.624512 0.084778 1441496636 0.774658 -0.051758 -0.624512 0.084778 1441496636 0.774658 -0.051758 -0.624512 0.084778 1441496636 0.774658 -0.051758 -0.624512 0.084778 1441496636 0.774658 -0.051758 -0.624512 0.084778 1441496636 0.775940 -0.067810 -0.623474 0.068176 1441496636 0.775940 -0.067810 -0.623474 0.068176 1441496636 0.775940 -0.067810 -0.623474 0.068176 1441496636 0.775940 -0.067810 -0.623474 0.068176 1441496636 0.775940 -0.067810 -0.623474 0.068176 1441496636 0.775940 -0.067810 -0.623474 0.068176 1441496636 0.775940 -0.067810 -0.623474 0.068176 1441496636 0.777100 -0.080505 -0.621887 0.053833 1441496636 0.777100 -0.080505 -0.621887 0.053833 1441496636 0.777100 -0.080505 -0.621887 0.053833 1441496636 0.777100 -0.080505 -0.621887 0.053833 1441496636 0.777100 -0.080505 -0.621887 0.053833 1441496636 0.777100 -0.080505 -0.621887 0.053833 1441496636 0.778931 -0.089233 -0.619202 0.043579 1441496636 0.778931 -0.089233 -0.619202 0.043579 1441496636 0.778931 -0.089233 -0.619202 0.043579 1441496636 0.778931 -0.089233 -0.619202 0.043579 1441496636 0.778931 -0.089233 -0.619202 0.043579 1441496636 0.778931 -0.089233 -0.619202 0.043579 1441496636 0.780396 -0.098083 -0.616638 0.033936 1441496636 0.780396 -0.098083 -0.616638 0.033936 1441496636 0.780396 -0.098083 -0.616638 0.033936 1441496636 0.780396 -0.098083 -0.616638 0.033936 1441496636 0.780396 -0.098083 -0.616638 0.033936 1441496636 0.780396 -0.098083 -0.616638 0.033936 1441496636 0.780029 -0.102295 -0.616760 0.026794 1441496636 0.780029 -0.102295 -0.616760 0.026794 1441496636 0.780029 -0.102295 -0.616760 0.026794 1441496636 0.780029 -0.102295 -0.616760 0.026794 1441496636 0.780029 -0.102295 -0.616760 0.026794 1441496636 0.780029 -0.102295 -0.616760 0.026794 1441496636 0.780273 -0.092957 -0.617371 0.036377 1441496636 0.780273 -0.092957 -0.617371 0.036377 1441496636 0.780273 -0.092957 -0.617371 0.036377 1441496636 0.780273 -0.092957 -0.617371 0.036377 1441496636 0.780273 -0.092957 -0.617371 0.036377 1441496636 0.780273 -0.092957 -0.617371 0.036377 1441496636 0.781372 -0.087402 -0.616272 0.044434 1441496636 0.781372 -0.087402 -0.616272 0.044434 1441496636 0.781372 -0.087402 -0.616272 0.044434 1441496636 0.781372 -0.087402 -0.616272 0.044434 1441496636 0.781372 -0.087402 -0.616272 0.044434 1441496636 0.781067 -0.083313 -0.616577 0.052856 1441496636 0.781067 -0.083313 -0.616577 0.052856 1441496636 0.781067 -0.083313 -0.616577 0.052856 1441496636 0.781067 -0.083313 -0.616577 0.052856 1441496636 0.781067 -0.083313 -0.616577 0.052856 1441496636 0.781067 -0.083313 -0.616577 0.052856 1441496636 0.781067 -0.083313 -0.616577 0.052856 1441496636 0.779968 -0.070740 -0.618347 0.064941 1441496636 0.779968 -0.070740 -0.618347 0.064941 1441496636 0.779968 -0.070740 -0.618347 0.064941 1441496636 0.779968 -0.070740 -0.618347 0.064941 1441496636 0.779968 -0.070740 -0.618347 0.064941 1441496636 0.779968 -0.070740 -0.618347 0.064941 1441496636 0.779114 -0.060547 -0.619629 0.073120 1441496636 0.779114 -0.060547 -0.619629 0.073120 1441496636 0.779114 -0.060547 -0.619629 0.073120 1441496636 0.779114 -0.060547 -0.619629 0.073120 1441496636 0.779114 -0.060547 -0.619629 0.073120 1441496636 0.779114 -0.060547 -0.619629 0.073120 1441496636 0.778076 -0.051819 -0.620911 0.080139 1441496636 0.778076 -0.051819 -0.620911 0.080139 1441496636 0.778076 -0.051819 -0.620911 0.080139 1441496636 0.778076 -0.051819 -0.620911 0.080139 1441496636 0.778076 -0.051819 -0.620911 0.080139 1441496636 0.778076 -0.051819 -0.620911 0.080139 1441496636 0.776245 -0.040955 -0.622742 0.089294 1441496636 0.776245 -0.040955 -0.622742 0.089294 1441496636 0.776245 -0.040955 -0.622742 0.089294 1441496636 0.776245 -0.040955 -0.622742 0.089294 1441496636 0.776245 -0.040955 -0.622742 0.089294 1441496636 0.776245 -0.040955 -0.622742 0.089294 1441496636 0.773987 -0.029480 -0.624756 0.098450 1441496636 0.773987 -0.029480 -0.624756 0.098450 1441496636 0.773987 -0.029480 -0.624756 0.098450 1441496636 0.773987 -0.029480 -0.624756 0.098450 1441496636 0.773987 -0.029480 -0.624756 0.098450 1441496636 0.773987 -0.029480 -0.624756 0.098450 1441496636 0.772278 -0.019653 -0.626038 0.105774 1441496636 
0.867798 -0.196106 -0.339417 0.305237 1441496639 0.867798 -0.196106 -0.339417 0.305237 1441496639 0.867798 -0.196106 -0.339417 0.305237 1441496639 0.867798 -0.196106 -0.339417 0.305237 1441496639 0.867798 -0.196106 -0.339417 0.305237 1441496639 0.863953 -0.261230 -0.256165 0.345947 1441496639 0.863953 -0.261230 -0.256165 0.345947 1441496640 0.863953 -0.261230 -0.256165 0.345947 1441496640 0.863953 -0.261230 -0.256165 0.345947 1441496640 0.863953 -0.261230 -0.256165 0.345947 1441496640 0.863953 -0.261230 -0.256165 0.345947 1441496640 0.858215 -0.296265 -0.174133 0.381165 1441496640 0.858215 -0.296265 -0.174133 0.381165 1441496640 0.858215 -0.296265 -0.174133 0.381165 1441496640 0.858215 -0.296265 -0.174133 0.381165 1441496640 0.858215 -0.296265 -0.174133 0.381165 1441496640 0.858215 -0.296265 -0.174133 0.381165 1441496640 0.844788 -0.336060 -0.104065 0.403076 1441496640 0.844788 -0.336060 -0.104065 0.403076 1441496640 0.844788 -0.336060 -0.104065 0.403076 1441496640 0.844788 -0.336060 -0.104065 0.403076 1441496640 0.844788 -0.336060 -0.104065 0.403076 1441496640 0.844788 -0.336060 -0.104065 0.403076 1441496640 0.828674 -0.369263 -0.046265 0.417969 1441496640 0.828674 -0.369263 -0.046265 0.417969 1441496640 0.828674 -0.369263 -0.046265 0.417969 1441496640 0.828674 -0.369263 -0.046265 0.417969 1441496640 0.828674 -0.369263 -0.046265 0.417969 1441496640 0.813904 -0.396973 0.000671 0.424133 1441496640 0.813904 -0.396973 0.000671 0.424133 1441496640 0.813904 -0.396973 0.000671 0.424133 1441496640 0.813904 -0.396973 0.000671 0.424133 1441496640 0.813904 -0.396973 0.000671 0.424133 1441496640 0.813904 -0.396973 0.000671 0.424133 1441496640 0.803589 -0.419128 0.034912 0.421021 1441496640 0.803589 -0.419128 0.034912 0.421021 1441496640 0.803589 -0.419128 0.034912 0.421021 1441496640 0.803589 -0.419128 0.034912 0.421021 1441496640 0.803589 -0.419128 0.034912 0.421021 1441496640 0.803589 -0.419128 0.034912 0.421021 1441496640 0.788208 -0.457520 0.049133 0.408569 1441496640 0.788208 -0.457520 0.049133 0.408569 1441496640 0.788208 -0.457520 0.049133 0.408569 1441496640 0.788208 -0.457520 0.049133 0.408569 1441496640 0.788208 -0.457520 0.049133 0.408569 1441496640 0.788208 -0.457520 0.049133 0.408569 1441496640 0.757690 -0.516968 0.051270 0.394897 1441496640 0.757690 -0.516968 0.051270 0.394897 1441496640 0.757690 -0.516968 0.051270 0.394897 1441496640 0.757690 -0.516968 0.051270 0.394897 1441496640 0.757690 -0.516968 0.051270 0.394897 1441496640 0.757690 -0.516968 0.051270 0.394897 1441496640 0.729858 -0.568054 0.041687 0.377991 1441496640 0.729858 -0.568054 0.041687 0.377991 1441496640 0.729858 -0.568054 0.041687 0.377991 1441496640 0.729858 -0.568054 0.041687 0.377991 1441496640 0.729858 -0.568054 0.041687 0.377991 1441496640 0.729858 -0.568054 0.041687 0.377991 1441496640 0.729858 -0.568054 0.041687 0.377991 1441496640 0.701050 -0.610352 0.026001 0.367798 1441496640 0.701050 -0.610352 0.026001 0.367798 1441496640 0.701050 -0.610352 0.026001 0.367798 1441496640 0.701050 -0.610352 0.026001 0.367798 1441496640 0.701050 -0.610352 0.026001 0.367798 1441496640 0.701050 -0.610352 0.026001 0.367798 1441496640 0.677917 -0.632202 0.006470 0.375061 1441496640 0.677917 -0.632202 0.006470 0.375061 1441496640 0.677917 -0.632202 0.006470 0.375061 1441496640 0.677917 -0.632202 0.006470 0.375061 1441496640 0.677917 -0.632202 0.006470 0.375061 1441496640 0.677917 -0.632202 0.006470 0.375061 1441496640 0.667480 -0.626892 -0.016846 0.401489 1441496640 0.667480 -0.626892 -0.016846 0.401489 1441496640 0.667480 -0.626892 -0.016846 0.401489 1441496640 0.667480 -0.626892 -0.016846 0.401489 1441496640 0.667480 -0.626892 -0.016846 0.401489 1441496640 0.667480 -0.626892 -0.016846 0.401489 1441496640 0.672485 -0.594604 -0.045776 0.438232 1441496640 0.672485 -0.594604 -0.045776 0.438232 1441496640 0.672485 -0.594604 -0.045776 0.438232 1441496640 0.672485 -0.594604 -0.045776 0.438232 1441496640 0.672485 -0.594604 -0.045776 0.438232 1441496640 0.672485 -0.594604 -0.045776 0.438232 1441496640 0.678772 -0.552307 -0.081238 0.477112 1441496640 0.678772 -0.552307 -0.081238 0.477112 1441496640 0.678772 -0.552307 -0.081238 0.477112 1441496640 0.678772 -0.552307 -0.081238 0.477112 1441496640 0.678772 -0.552307 -0.081238 0.477112 1441496640 0.678772 -0.552307 -0.081238 0.477112 1441496640 0.685120 -0.518066 -0.091370 0.503845 1441496640 0.685120 -0.518066 -0.091370 0.503845 1441496640 0.685120 -0.518066 -0.091370 0.503845 1441496640 0.685120 -0.518066 -0.091370 0.503845 1441496640 0.685120 -0.518066 -0.091370 0.503845 1441496640 0.685120 -0.518066 -0.091370 0.503845 1441496640 0.685120 -0.518066 -0.091370 0.503845 1441496640 0.694519 -0.490662 -0.088196 0.518799 1441496640 0.694519 -0.490662 -0.088196 0.518799 1441496640 0.694519 -0.490662 -0.088196 0.518799 1441496640 0.694519 -0.490662 -0.088196 0.518799 1441496640 0.694519 -0.490662 -0.088196 0.518799 1441496640 0.694519 -0.490662 -0.088196 0.518799 1441496640 0.712402 -0.453552 -0.087463 0.528320 1441496640 0.712402 -0.453552 -0.087463 0.528320 1441496640 0.712402 -0.453552 -0.087463 0.528320 1441496640 0.712402 -0.453552 -0.087463 0.528320 1441496640 0.712402 -0.453552 -0.087463 0.528320 1441496640 0.712402 -0.453552 -0.087463 0.528320 1441496640 0.712402 -0.453552 -0.087463 0.528320 1441496640 0.741638 -0.401917 -0.072144 0.532104 1441496640 0.741638 -0.401917 -0.072144 0.532104 1441496640 0.741638 -0.401917 -0.072144 0.532104 1441496640 0.741638 -0.401917 -0.072144 0.532104 1441496640 0.741638 -0.401917 -0.072144 0.532104 1441496640 0.754028 -0.375427 -0.085144 0.532166 1441496640 0.754028 -0.375427 -0.085144 0.532166 1441496640 0.754028 -0.375427 -0.085144 0.532166 1441496640 0.754028 -0.375427 -0.085144 0.532166 1441496641 0.754028 -0.375427 -0.085144 0.532166 1441496641 0.754028 -0.375427 -0.085144 0.532166 1441496641 0.770020 -0.347656 -0.108704 0.523804 1441496641 0.770020 -0.347656 -0.108704 0.523804 1441496641 0.770020 -0.347656 -0.108704 0.523804 1441496641 0.770020 -0.347656 -0.108704 0.523804 1441496641 0.770020 -0.347656 -0.108704 0.523804 1441496641 0.770020 -0.347656 -0.108704 0.523804 1441496641 0.779846 -0.326904 -0.115784 0.521057 1441496641 0.779846 -0.326904 -0.115784 0.521057 1441496641 0.779846 -0.326904 -0.115784 0.521057 1441496641 0.779846 -0.326904 -0.115784 0.521057 1441496641 0.779846 -0.326904 -0.115784 0.521057 1441496641 0.779846 -0.326904 -0.115784 0.521057 1441496641 0.783020 -0.323303 -0.107849 0.520325 1441496641 0.783020 -0.323303 -0.107849 0.520325 1441496641 0.783020 -0.323303 -0.107849 0.520325 1441496641 0.783020 -0.323303 -0.107849 0.520325 1441496641 0.783020 -0.323303 -0.107849 0.520325 1441496641 0.783020 -0.323303 -0.107849 0.520325 1441496641 0.785278 -0.330811 -0.089844 0.515503 1441496641 0.785278 -0.330811 -0.089844 0.515503 1441496641 0.785278 -0.330811 -0.089844 0.515503 1441496641 0.785278 -0.330811 -0.089844 0.515503 1441496641 0.785278 -0.330811 -0.089844 0.515503 1441496641 0.785278 -0.330811 -0.089844 0.515503 1441496641 0.785278 -0.330811 -0.089844 0.515503 1441496641 0.788818 -0.342468 -0.068481 0.505737 1441496641 0.788818 -0.342468 -0.068481 0.505737 1441496641 0.788818 -0.342468 -0.068481 0.505737 1441496641 0.788818 -0.342468 -0.068481 0.505737 1441496641 0.788818 -0.342468 -0.068481 0.505737 1441496641 0.788818 -0.342468 -0.068481 0.505737 1441496641 0.786377 -0.367615 -0.050476 0.493835 1441496641 0.786377 -0.367615 -0.050476 0.493835 1441496641 0.786377 -0.367615 -0.050476 0.493835 1441496641 0.786377 -0.367615 -0.050476 0.493835 1441496641 0.786377 -0.367615 -0.050476 0.493835 1441496641 0.786377 -0.367615 -0.050476 0.493835 1441496641 0.788147 -0.385071 -0.036194 0.478760 1441496641 0.788147 -0.385071 -0.036194 0.478760 1441496641 0.788147 -0.385071 -0.036194 0.478760 1441496641 0.788147 -0.385071 -0.036194 0.478760 1441496641 0.788147 -0.385071 -0.036194 0.478760 1441496641 0.788147 -0.385071 -0.036194 0.478760 1441496641 0.788147 -0.385071 -0.036194 0.478760 1441496641 0.787537 -0.403381 -0.013123 0.465698 1441496641 0.787537 -0.403381 -0.013123 0.465698 1441496641 0.787537 -0.403381 -0.013123 0.465698 1441496641 0.787537 -0.403381 -0.013123 0.465698 1441496641 0.787537 -0.403381 -0.013123 0.465698 1441496641 0.787537 -0.403381 -0.013123 0.465698 1441496641 0.783630 -0.423523 0.008545 0.454346 1441496641 0.783630 -0.423523 0.008545 0.454346 1441496641 0.783630 -0.423523 0.008545 0.454346 1441496641 0.783630 -0.423523 0.008545 0.454346 1441496641 0.783630 -0.423523 0.008545 0.454346 1441496641 0.783630 -0.423523 0.008545 0.454346 1441496641 0.772339 -0.456787 0.016785 0.441040 1441496641 0.772339 -0.456787 0.016785 0.441040 1441496641 0.772339 -0.456787 0.016785 0.441040 1441496641 0.772339 -0.456787 0.016785 0.441040 1441496641 0.772339 -0.456787 0.016785 0.441040 1441496641 0.772339 -0.456787 0.016785 0.441040 1441496641 0.754089 -0.507385 0.026245 0.416199 1441496641 0.754089 -0.507385 0.026245 0.416199 1441496641 0.754089 -0.507385 0.026245 0.416199 1441496641 0.754089 -0.507385 0.026245 0.416199 1441496641 0.754089 -0.507385 0.026245 0.416199 1441496641 0.754089 -0.507385 0.026245 0.416199 1441496641 0.723938 -0.566528 0.027527 0.392578 1441496641 0.723938 -0.566528 0.027527 0.392578 1441496641 0.723938 -0.566528 0.027527 0.392578 1441496641 0.723938 -0.566528 0.027527 0.392578 1441496641 0.723938 -0.566528 0.027527 0.392578 1441496641 0.723938 -0.566528 0.027527 0.392578 1441496641 0.723938 -0.566528 0.027527 0.392578 1441496641 0.677429 -0.632446 0.013367 0.375366 1441496641 0.677429 -0.632446 0.013367 0.375366 1441496641 0.677429 -0.632446 0.013367 0.375366 1441496641 0.677429 -0.632446 0.013367 0.375366 1441496641 0.677429 -0.632446 0.013367 0.375366 1441496641 0.677429 -0.632446 0.013367 0.375366 1441496641 0.653687 -0.658386 -0.005615 0.373047 1441496641 0.653687 -0.658386 -0.005615 0.373047 1441496641 0.653687 -0.658386 -0.005615 0.373047 1441496641 0.653687 -0.658386 -0.005615 0.373047 1441496641 0.653687 -0.658386 -0.005615 0.373047 1441496641 0.653687 -0.658386 -0.005615 0.373047 1441496641 0.654175 -0.644958 -0.026611 0.394104 1441496641 0.654175 -0.644958 -0.026611 0.394104 1441496641 0.654175 -0.644958 -0.026611 0.394104 1441496641 0.654175 -0.644958 -0.026611 0.394104 1441496641 0.663391 -0.611633 -0.050720 0.428101 1441496641 0.663391 -0.611633 -0.050720 0.428101 1441496641 0.663391 -0.611633 -0.050720 0.428101 1441496641 0.663391 -0.611633 -0.050720 0.428101 1441496641 0.663391 -0.611633 -0.050720 0.428101 1441496641 0.663391 -0.611633 -0.050720 0.428101 1441496641 0.679504 -0.566040 -0.076782 0.460388 1441496641 0.679504 -0.566040 -0.076782 0.460388 1441496641 0.679504 -0.566040 -0.076782 0.460388 1441496641 0.679504 -0.566040 -0.076782 0.460388 1441496641 0.679504 -0.566040 -0.076782 0.460388 1441496641 0.679504 -0.566040 -0.076782 0.460388 1441496641 0.679504 -0.566040 -0.076782 0.460388 1441496641 0.692139 -0.526062 -0.102417 0.483398 1441496641 0.692139 -0.526062 -0.102417 0.483398 1441496641 0.692139 -0.526062 -0.102417 0.483398 1441496641 0.692139 -0.526062 -0.102417 0.483398 1441496642 0.692139 -0.526062 -0.102417 0.483398 1441496642 0.692139 -0.526062 -0.102417 0.483398 1441496642 0.704407 -0.495728 -0.111816 0.495544 1441496642 0.704407 -0.495728 -0.111816 0.495544 1441496642 0.704407 -0.495728 -0.111816 0.495544 1441496642 0.704407 -0.495728 -0.111816 0.495544 1441496642 0.704407 -0.495728 -0.111816 0.495544 1441496642 0.704407 -0.495728 -0.111816 0.495544 1441496642 0.712952 -0.476257 -0.113892 0.501831 1441496642 0.712952 -0.476257 -0.113892 0.501831 1441496642 0.712952 -0.476257 -0.113892 0.501831 1441496642 0.712952 -0.476257 -0.113892 0.501831 1441496642 0.712952 -0.476257 -0.113892 0.501831 1441496642 0.712952 -0.476257 -0.113892 0.501831 1441496642 0.712952 -0.476257 -0.113892 0.501831 1441496642 0.723877 -0.451721 -0.121155 0.507141 1441496642 0.723877 -0.451721 -0.121155 0.507141 1441496642 0.723877 -0.451721 -0.121155 0.507141 1441496642 0.723877 -0.451721 -0.121155 0.507141 1441496642 0.723877 -0.451721 -0.121155 0.507141 1441496642 0.723877 -0.451721 -0.121155 0.507141 1441496642 0.757202 -0.381165 -0.099976 0.520874 1441496642 0.757202 -0.381165 -0.099976 0.520874 1441496642 0.757202 -0.381165 -0.099976 0.520874 1441496642 0.757202 -0.381165 -0.099976 0.520874 1441496642 0.757202 -0.381165 -0.099976 0.520874 1441496642 0.757202 -0.381165 -0.099976 0.520874 1441496642 0.757202 -0.381165 -0.099976 0.520874 1441496642 0.786926 -0.291565 -0.081848 0.537598 1441496642 0.786926 -0.291565 -0.081848 0.537598 1441496642 0.786926 -0.291565 -0.081848 0.537598 1441496642 0.786926 -0.291565 -0.081848 0.537598 1441496642 0.786926 -0.291565 -0.081848 0.537598 1441496642 0.786926 -0.291565 -0.081848 0.537598 1441496642 0.785950 -0.286743 -0.115234 0.535522 1441496642 0.785950 -0.286743 -0.115234 0.535522 1441496642 0.785950 -0.286743 -0.115234 0.535522 1441496642 0.785950 -0.286743 -0.115234 0.535522 1441496642 0.785950 -0.286743 -0.115234 0.535522 1441496642 0.785950 -0.286743 -0.115234 0.535522 1441496642 0.790771 -0.281128 -0.141113 0.525085 1441496642 0.790771 -0.281128 -0.141113 0.525085 1441496642 0.790771 -0.281128 -0.141113 0.525085 1441496642 0.790771 -0.281128 -0.141113 0.525085 1441496642 0.790771 -0.281128 -0.141113 0.525085 1441496642 0.790771 -0.281128 -0.141113 0.525085 1441496642 0.798767 -0.267700 -0.141724 0.519775 1441496642 0.798767 -0.267700 -0.141724 0.519775 1441496642 0.798767 -0.267700 -0.141724 0.519775 1441496642 0.798767 -0.267700 -0.141724 0.519775 1441496642 0.798767 -0.267700 -0.141724 0.519775 1441496642 0.801636 -0.279663 -0.133850 0.511108 1441496642 0.801636 -0.279663 -0.133850 0.511108 1441496642 0.801636 -0.279663 -0.133850 0.511108 1441496642 0.803894 -0.301392 -0.118713 0.498779 1441496642 0.803894 -0.301392 -0.118713 0.498779 1441496642 0.803894 -0.301392 -0.118713 0.498779 1441496642 0.803894 -0.301392 -0.118713 0.498779 1441496642 0.803894 -0.301392 -0.118713 0.498779 1441496642 0.803894 -0.301392 -0.118713 0.498779 1441496642 0.803894 -0.301392 -0.118713 0.498779 1441496642 0.805664 -0.326965 -0.099426 0.483887 1441496642 0.805664 -0.326965 -0.099426 0.483887 1441496642 0.805664 -0.326965 -0.099426 0.483887 1441496642 0.805664 -0.326965 -0.099426 0.483887 1441496642 0.805664 -0.326965 -0.099426 0.483887 1441496642 0.805664 -0.326965 -0.099426 0.483887 1441496642 0.800415 -0.364075 -0.081177 0.469177 1441496642 0.800415 -0.364075 -0.081177 0.469177 1441496642 0.800415 -0.364075 -0.081177 0.469177 1441496642 0.800415 -0.364075 -0.081177 0.469177 1441496642 0.800415 -0.364075 -0.081177 0.469177 1441496642 0.800415 -0.364075 -0.081177 0.469177 1441496642 0.794678 -0.395081 -0.060730 0.456787 1441496642 0.794678 -0.395081 -0.060730 0.456787 1441496642 0.794678 -0.395081 -0.060730 0.456787 1441496642 0.794678 -0.395081 -0.060730 0.456787 1441496642 0.794678 -0.395081 -0.060730 0.456787 1441496642 0.794678 -0.395081 -0.060730 0.456787 1441496642 0.787598 -0.421143 -0.033630 0.448547 1441496642 0.787598 -0.421143 -0.033630 0.448547 1441496642 0.787598 -0.421143 -0.033630 0.448547 1441496642 0.787598 -0.421143 -0.033630 0.448547 1441496642 0.787598 -0.421143 -0.033630 0.448547 1441496642 0.787598 -0.421143 -0.033630 0.448547 1441496642 0.781616 -0.441223 -0.003967 0.440918 1441496642 0.781616 -0.441223 -0.003967 0.440918 1441496642 0.781616 -0.441223 -0.003967 0.440918 1441496642 0.781616 -0.441223 -0.003967 0.440918 1441496642 0.781616 -0.441223 -0.003967 0.440918 1441496642 0.781616 -0.441223 -0.003967 0.440918 1441496642 0.773254 -0.468262 0.016357 0.427124 1441496642 0.773254 -0.468262 0.016357 0.427124 1441496642 0.773254 -0.468262 0.016357 0.427124 1441496642 0.773254 -0.468262 0.016357 0.427124 1441496642 0.773254 -0.468262 0.016357 0.427124 1441496642 0.773254 -0.468262 0.016357 0.427124 1441496642 0.755920 -0.512085 0.025085 0.407043 1441496642 0.755920 -0.512085 0.025085 0.407043 1441496642 0.755920 -0.512085 0.025085 0.407043 1441496642 0.755920 -0.512085 0.025085 0.407043 1441496642 0.755920 -0.512085 0.025085 0.407043 1441496642 0.755920 -0.512085 0.025085 0.407043 1441496642 0.723145 -0.571716 0.025513 0.386719 1441496642 0.723145 -0.571716 0.025513 0.386719 1441496642 0.723145 -0.571716 0.025513 0.386719 1441496642 0.723145 -0.571716 0.025513 0.386719 1441496642 0.723145 -0.571716 0.025513 0.386719 1441496643 0.723145 -0.571716 0.025513 0.386719 1441496643 0.680664 -0.630066 0.016235 0.373291 1441496643 0.680664 -0.630066 0.016235 0.373291 1441496643 0.680664 -0.630066 0.016235 0.373291 1441496643 0.680664 -0.630066 0.016235 0.373291 1441496643 0.680664 -0.630066 0.016235 0.373291 1441496643 0.680664 -0.630066 0.016235 0.373291 1441496643 0.644165 -0.669189 0.000916 0.370422 1441496643 0.644165 -0.669189 0.000916 0.370422 1441496643 0.644165 -0.669189 0.000916 0.370422 1441496643 0.644165 -0.669189 0.000916 0.370422 1441496643 0.631836 -0.669861 -0.018921 0.389465 1441496643 0.631836 -0.669861 -0.018921 0.389465 1441496643 0.631836 -0.669861 -0.018921 0.389465 1441496643 0.631836 -0.669861 -0.018921 0.389465 1441496643 0.631836 -0.669861 -0.018921 0.389465 1441496643 0.631836 -0.669861 -0.018921 0.389465 1441496643 0.640564 -0.640137 -0.041504 0.421997 1441496643 0.640564 -0.640137 -0.041504 0.421997 1441496643 0.640564 -0.640137 -0.041504 0.421997 1441496643 0.640564 -0.640137 -0.041504 0.421997 1441496643 0.640564 -0.640137 -0.041504 0.421997 1441496643 0.640564 -0.640137 -0.041504 0.421997 1441496643 0.661316 -0.590332 -0.062317 0.458496 1441496643 0.661316 -0.590332 -0.062317 0.458496 1441496643 0.661316 -0.590332 -0.062317 0.458496 1441496643 0.661316 -0.590332 -0.062317 0.458496 1441496643 0.661316 -0.590332 -0.062317 0.458496 1441496643 0.680847 -0.540283 -0.085205 0.487061 1441496643 0.680847 -0.540283 -0.085205 0.487061 1441496643 0.680847 -0.540283 -0.085205 0.487061 1441496643 0.680847 -0.540283 -0.085205 0.487061 1441496643 0.700256 -0.497192 -0.095703 0.503235 1441496643 0.700256 -0.497192 -0.095703 0.503235 1441496643 0.700256 -0.497192 -0.095703 0.503235 1441496643 0.700256 -0.497192 -0.095703 0.503235 1441496643 0.700256 -0.497192 -0.095703 0.503235 1441496643 0.700256 -0.497192 -0.095703 0.503235 1441496643 0.700256 -0.497192 -0.095703 0.503235 1441496643 0.714355 -0.466064 -0.100098 0.512268 1441496643 0.714355 -0.466064 -0.100098 0.512268 1441496643 0.714355 -0.466064 -0.100098 0.512268 1441496643 0.714355 -0.466064 -0.100098 0.512268 1441496643 0.714355 -0.466064 -0.100098 0.512268 1441496643 0.714355 -0.466064 -0.100098 0.512268 1441496643 0.730652 -0.426025 -0.108826 0.522217 1441496643 0.730652 -0.426025 -0.108826 0.522217 1441496643 0.730652 -0.426025 -0.108826 0.522217 1441496643 0.730652 -0.426025 -0.108826 0.522217 1441496643 0.747498 -0.377686 -0.108459 0.535522 1441496643 0.747498 -0.377686 -0.108459 0.535522 1441496643 0.747498 -0.377686 -0.108459 0.535522 1441496643 0.747498 -0.377686 -0.108459 0.535522 1441496643 0.747498 -0.377686 -0.108459 0.535522 1441496643 0.747498 -0.377686 -0.108459 0.535522 1441496643 0.767639 -0.306763 -0.096497 0.554321 1441496643 0.767639 -0.306763 -0.096497 0.554321 1441496643 0.767639 -0.306763 -0.096497 0.554321 1441496643 0.767639 -0.306763 -0.096497 0.554321 1441496643 0.767639 -0.306763 -0.096497 0.554321 1441496643 0.767639 -0.306763 -0.096497 0.554321 1441496643 0.767822 -0.293213 -0.126099 0.555420 1441496643 0.767822 -0.293213 -0.126099 0.555420 1441496643 0.767822 -0.293213 -0.126099 0.555420 1441496643 0.767822 -0.293213 -0.126099 0.555420 1441496643 0.767822 -0.293213 -0.126099 0.555420 1441496643 0.767822 -0.293213 -0.126099 0.555420 1441496643 0.767822 -0.293213 -0.126099 0.555420 1441496643 0.769897 -0.293884 -0.159729 0.543396 1441496643 0.769897 -0.293884 -0.159729 0.543396 1441496643 0.769897 -0.293884 -0.159729 0.543396 1441496643 0.769897 -0.293884 -0.159729 0.543396 1441496643 0.769897 -0.293884 -0.159729 0.543396 1441496643 0.769897 -0.293884 -0.159729 0.543396 1441496643 0.778992 -0.271729 -0.152771 0.543945 1441496643 0.778992 -0.271729 -0.152771 0.543945 1441496643 0.778992 -0.271729 -0.152771 0.543945 1441496643 0.778992 -0.271729 -0.152771 0.543945 1441496643 0.778992 -0.271729 -0.152771 0.543945 1441496643 0.778992 -0.271729 -0.152771 0.543945 1441496643 0.778381 -0.288025 -0.148438 0.537659 1441496643 0.778381 -0.288025 -0.148438 0.537659 1441496643 0.778381 -0.288025 -0.148438 0.537659 1441496643 0.778381 -0.288025 -0.148438 0.537659 1441496643 0.778381 -0.288025 -0.148438 0.537659 1441496643 0.778381 -0.288025 -0.148438 0.537659 1441496643 0.781555 -0.301636 -0.127991 0.530762 1441496643 0.781555 -0.301636 -0.127991 0.530762 1441496643 0.781555 -0.301636 -0.127991 0.530762 1441496643 0.781555 -0.301636 -0.127991 0.530762 1441496643 0.781555 -0.301636 -0.127991 0.530762 1441496643 0.781555 -0.301636 -0.127991 0.530762 1441496643 0.787415 -0.314453 -0.102234 0.520203 1441496643 0.787415 -0.314453 -0.102234 0.520203 1441496643 0.787415 -0.314453 -0.102234 0.520203 1441496643 0.787415 -0.314453 -0.102234 0.520203 1441496643 0.786865 -0.344238 -0.083435 0.505310 1441496643 0.786865 -0.344238 -0.083435 0.505310 1441496643 0.786865 -0.344238 -0.083435 0.505310 1441496643 0.786865 -0.344238 -0.083435 0.505310 1441496643 0.786865 -0.344238 -0.083435 0.505310 1441496643 0.786865 -0.344238 -0.083435 0.505310 1441496644 0.784302 -0.375427 -0.068115 0.489136 1441496644 0.784302 -0.375427 -0.068115 0.489136 1441496644 0.784302 -0.375427 -0.068115 0.489136 1441496644 0.784302 -0.375427 -0.068115 0.489136 1441496644 0.783386 -0.397644 -0.051758 0.474854 1441496644 0.783386 -0.397644 -0.051758 0.474854 1441496644 0.783386 -0.397644 -0.051758 0.474854 1441496644 0.783386 -0.397644 -0.051758 0.474854 1441496644 0.783386 -0.397644 -0.051758 0.474854 1441496644 0.783386 -0.397644 -0.051758 0.474854 1441496644 0.775818 -0.426392 -0.035706 0.463623 1441496644 0.775818 -0.426392 -0.035706 0.463623 1441496644 0.775818 -0.426392 -0.035706 0.463623 1441496644 0.775818 -0.426392 -0.035706 0.463623 1441496644 0.775818 -0.426392 -0.035706 0.463623 1441496644 0.769043 -0.449280 -0.021912 0.454041 1441496644 0.769043 -0.449280 -0.021912 0.454041 1441496644 0.769043 -0.449280 -0.021912 0.454041 1441496644 0.769043 -0.449280 -0.021912 0.454041 1441496644 0.769043 -0.449280 -0.021912 0.454041 1441496644 0.769043 -0.449280 -0.021912 0.454041 1441496644 0.769043 -0.449280 -0.021912 0.454041 1441496644 0.760803 -0.478821 -0.008850 0.437927 1441496644 0.760803 -0.478821 -0.008850 0.437927 1441496644 0.760803 -0.478821 -0.008850 0.437927 1441496644 0.760803 -0.478821 -0.008850 0.437927 1441496644 0.760803 -0.478821 -0.008850 0.437927 1441496644 0.760803 -0.478821 -0.008850 0.437927 1441496644 0.736633 -0.532104 -0.003113 0.417419 1441496644 0.736633 -0.532104 -0.003113 0.417419 1441496644 0.736633 -0.532104 -0.003113 0.417419 1441496644 0.736633 -0.532104 -0.003113 0.417419 1441496644 0.736633 -0.532104 -0.003113 0.417419 1441496644 0.736633 -0.532104 -0.003113 0.417419 1441496644 0.698120 -0.597107 -0.005981 0.394958 1441496644 0.698120 -0.597107 -0.005981 0.394958 1441496644 0.698120 -0.597107 -0.005981 0.394958 1441496644 0.664185 -0.643372 -0.015625 0.380310 1441496644 0.664185 -0.643372 -0.015625 0.380310 1441496644 0.664185 -0.643372 -0.015625 0.380310 1441496644 0.664185 -0.643372 -0.015625 0.380310 1441496644 0.664185 -0.643372 -0.015625 0.380310 1441496644 0.664185 -0.643372 -0.015625 0.380310 1441496644 0.664185 -0.643372 -0.015625 0.380310 1441496644 0.654297 -0.652100 -0.030518 0.381714 1441496644 0.654297 -0.652100 -0.030518 0.381714 1441496644 0.654297 -0.652100 -0.030518 0.381714 1441496644 0.654297 -0.652100 -0.030518 0.381714 1441496644 0.654297 -0.652100 -0.030518 0.381714 1441496644 0.654297 -0.652100 -0.030518 0.381714 1441496644 0.664978 -0.628845 -0.048340 0.400024 1441496644 0.664978 -0.628845 -0.048340 0.400024 1441496644 0.664978 -0.628845 -0.048340 0.400024 1441496644 0.664978 -0.628845 -0.048340 0.400024 1441496644 0.664978 -0.628845 -0.048340 0.400024 1441496644 0.664978 -0.628845 -0.048340 0.400024 1441496644 0.680359 -0.591125 -0.063049 0.428528 1441496644 0.680359 -0.591125 -0.063049 0.428528 1441496644 0.680359 -0.591125 -0.063049 0.428528 1441496644 0.680359 -0.591125 -0.063049 0.428528 1441496644 0.680359 -0.591125 -0.063049 0.428528 1441496644 0.680359 -0.591125 -0.063049 0.428528 1441496644 0.693909 -0.551392 -0.084106 0.455383 1441496644 0.693909 -0.551392 -0.084106 0.455383 1441496644 0.693909 -0.551392 -0.084106 0.455383 1441496644 0.693909 -0.551392 -0.084106 0.455383 1441496644 0.693909 -0.551392 -0.084106 0.455383 1441496644 0.693909 -0.551392 -0.084106 0.455383 1441496644 0.705566 -0.511353 -0.098572 0.480591 1441496644 0.705566 -0.511353 -0.098572 0.480591 1441496644 0.705566 -0.511353 -0.098572 0.480591 1441496644 0.705566 -0.511353 -0.098572 0.480591 1441496644 0.705566 -0.511353 -0.098572 0.480591 1441496644 0.705566 -0.511353 -0.098572 0.480591 1441496644 0.717407 -0.477539 -0.098450 0.497498 1441496644 0.717407 -0.477539 -0.098450 0.497498 1441496644 0.717407 -0.477539 -0.098450 0.497498 1441496644 0.717407 -0.477539 -0.098450 0.497498 1441496644 0.717407 -0.477539 -0.098450 0.497498 1441496644 0.726257 -0.453552 -0.098389 0.507019 1441496644 0.726257 -0.453552 -0.098389 0.507019 1441496644 0.726257 -0.453552 -0.098389 0.507019 1441496644 0.726257 -0.453552 -0.098389 0.507019 1441496644 0.726257 -0.453552 -0.098389 0.507019 1441496644 0.726257 -0.453552 -0.098389 0.507019 1441496644 0.733032 -0.429321 -0.107178 0.516541 1441496644 0.733032 -0.429321 -0.107178 0.516541 1441496644 0.733032 -0.429321 -0.107178 0.516541 1441496644 0.733032 -0.429321 -0.107178 0.516541 1441496644 0.733032 -0.429321 -0.107178 0.516541 1441496644 0.733032 -0.429321 -0.107178 0.516541 1441496644 0.749939 -0.384216 -0.106384 0.527893 1441496644 0.749939 -0.384216 -0.106384 0.527893 1441496644 0.749939 -0.384216 -0.106384 0.527893 1441496644 0.749939 -0.384216 -0.106384 0.527893 1441496644 0.749939 -0.384216 -0.106384 0.527893 1441496644 0.749939 -0.384216 -0.106384 0.527893 1441496644 0.749939 -0.384216 -0.106384 0.527893 1441496644 0.763245 -0.339600 -0.111816 0.538147 1441496644 0.763245 -0.339600 -0.111816 0.538147 1441496644 0.763245 -0.339600 -0.111816 0.538147 1441496644 0.763245 -0.339600 -0.111816 0.538147 1441496644 0.763245 -0.339600 -0.111816 0.538147 1441496644 0.763245 -0.339600 -0.111816 0.538147 1441496644 0.767029 -0.316406 -0.128418 0.543091 1441496645 0.767029 -0.316406 -0.128418 0.543091 1441496645 0.767029 -0.316406 -0.128418 0.543091 1441496645 0.767029 -0.316406 -0.128418 0.543091 1441496645 0.767029 -0.316406 -0.128418 0.543091 1441496645 0.767029 -0.316406 -0.128418 0.543091 1441496645 0.771912 -0.294495 -0.146423 0.544067 1441496645 0.771912 -0.294495 -0.146423 0.544067 1441496645 0.771912 -0.294495 -0.146423 0.544067 1441496645 0.771912 -0.294495 -0.146423 0.544067 1441496645 0.771912 -0.294495 -0.146423 0.544067 1441496645 0.771912 -0.294495 -0.146423 0.544067 1441496645 0.780151 -0.271606 -0.158813 0.540649 1441496645 0.780151 -0.271606 -0.158813 0.540649 1441496645 0.780151 -0.271606 -0.158813 0.540649 1441496645 0.780151 -0.271606 -0.158813 0.540649 1441496645 0.780151 -0.271606 -0.158813 0.540649 1441496645 0.780151 -0.271606 -0.158813 0.540649 1441496645 0.783386 -0.270752 -0.163452 0.534973 1441496645 0.783386 -0.270752 -0.163452 0.534973 1441496645 0.783386 -0.270752 -0.163452 0.534973 1441496645 0.783386 -0.270752 -0.163452 0.534973 1441496645 0.783386 -0.270752 -0.163452 0.534973 1441496645 0.783386 -0.270752 -0.163452 0.534973 1441496645 0.786377 -0.280823 -0.154663 0.528015 1441496645 0.786377 -0.280823 -0.154663 0.528015 1441496645 0.786377 -0.280823 -0.154663 0.528015 1441496645 0.786377 -0.280823 -0.154663 0.528015 1441496645 0.786377 -0.280823 -0.154663 0.528015 1441496645 0.786377 -0.280823 -0.154663 0.528015 1441496645 0.791321 -0.294678 -0.136108 0.518066 1441496645 0.791321 -0.294678 -0.136108 0.518066 1441496645 0.791321 -0.294678 -0.136108 0.518066 1441496645 0.791321 -0.294678 -0.136108 0.518066 1441496645 0.791321 -0.294678 -0.136108 0.518066 1441496645 0.791321 -0.294678 -0.136108 0.518066 1441496645 
0.767578 0.038025 -0.634155 0.084534 1441496648 0.767578 0.038025 -0.634155 0.084534 1441496648 0.767578 0.038025 -0.634155 0.084534 1441496648 0.767212 0.039673 -0.633362 0.092896 1441496648 0.767212 0.039673 -0.633362 0.092896 1441496648 0.767212 0.039673 -0.633362 0.092896 1441496648 0.767212 0.039673 -0.633362 0.092896 1441496648 0.767212 0.039673 -0.633362 0.092896 1441496648 0.767212 0.039673 -0.633362 0.092896 1441496648 0.767273 0.034241 -0.633545 0.093506 1441496648 0.767273 0.034241 -0.633545 0.093506 1441496648 0.767273 0.034241 -0.633545 0.093506 1441496648 0.767273 0.034241 -0.633545 0.093506 1441496648 0.767273 0.034241 -0.633545 0.093506 1441496648 0.767273 0.034241 -0.633545 0.093506 1441496648 0.767273 0.034241 -0.633545 0.093506 1441496648 0.767395 0.026489 -0.634094 0.090881 1441496648 0.767395 0.026489 -0.634094 0.090881 1441496648 0.767395 0.026489 -0.634094 0.090881 1441496648 0.767395 0.026489 -0.634094 0.090881 1441496648 0.767395 0.026489 -0.634094 0.090881 1441496648 0.767517 0.021484 -0.634766 0.086853 1441496648 0.767517 0.021484 -0.634766 0.086853 1441496648 0.767517 0.021484 -0.634766 0.086853 1441496648 0.767517 0.021484 -0.634766 0.086853 1441496648 0.767517 0.021484 -0.634766 0.086853 1441496648 0.767517 0.021484 -0.634766 0.086853 1441496648 0.767273 0.017944 -0.635681 0.082947 1441496648 0.767273 0.017944 -0.635681 0.082947 1441496648 0.767273 0.017944 -0.635681 0.082947 1441496648 0.767273 0.017944 -0.635681 0.082947 1441496648 0.767273 0.017944 -0.635681 0.082947 1441496648 0.767273 0.017944 -0.635681 0.082947 1441496648 0.766235 0.016541 -0.636841 0.084106 1441496648 0.766235 0.016541 -0.636841 0.084106 1441496648 0.766235 0.016541 -0.636841 0.084106 1441496648 0.766235 0.016541 -0.636841 0.084106 1441496648 0.766235 0.016541 -0.636841 0.084106 1441496648 0.766235 0.016541 -0.636841 0.084106 1441496648 0.764648 0.021729 -0.637329 0.092957 1441496648 0.764648 0.021729 -0.637329 0.092957 1441496648 0.764648 0.021729 -0.637329 0.092957 1441496648 0.764648 0.021729 -0.637329 0.092957 1441496648 0.764648 0.021729 -0.637329 0.092957 1441496648 0.762878 0.030029 -0.637268 0.105103 1441496648 0.762878 0.030029 -0.637268 0.105103 1441496648 0.762878 0.030029 -0.637268 0.105103 1441496648 0.762878 0.030029 -0.637268 0.105103 1441496648 0.762878 0.030029 -0.637268 0.105103 1441496648 0.762878 0.030029 -0.637268 0.105103 1441496648 0.760986 0.038269 -0.637024 0.116516 1441496648 0.760986 0.038269 -0.637024 0.116516 1441496648 0.760986 0.038269 -0.637024 0.116516 1441496648 0.760986 0.038269 -0.637024 0.116516 1441496648 0.760986 0.038269 -0.637024 0.116516 1441496648 0.760986 0.038269 -0.637024 0.116516 1441496648 0.760986 0.038269 -0.637024 0.116516 1441496648 0.759399 0.046875 -0.636292 0.127563 1441496648 0.759399 0.046875 -0.636292 0.127563 1441496648 0.759399 0.046875 -0.636292 0.127563 1441496648 0.759399 0.046875 -0.636292 0.127563 1441496648 0.759399 0.046875 -0.636292 0.127563 1441496649 0.759399 0.046875 -0.636292 0.127563 1441496649 0.757874 0.052429 -0.635986 0.135620 1441496649 0.757874 0.052429 -0.635986 0.135620 1441496649 0.757874 0.052429 -0.635986 0.135620 1441496649 0.757874 0.052429 -0.635986 0.135620 1441496649 0.757874 0.052429 -0.635986 0.135620 1441496649 0.757874 0.052429 -0.635986 0.135620 1441496649 0.756958 0.054199 -0.636353 0.138306 1441496649 0.756958 0.054199 -0.636353 0.138306 1441496649 0.756958 0.054199 -0.636353 0.138306 1441496649 0.756958 0.054199 -0.636353 0.138306 1441496649 0.756958 0.054199 -0.636353 0.138306 1441496649 0.756958 0.054199 -0.636353 0.138306 1441496649 0.756958 0.045471 -0.638306 0.132324 1441496649 0.756958 0.045471 -0.638306 0.132324 1441496649 0.756958 0.045471 -0.638306 0.132324 1441496649 0.756958 0.045471 -0.638306 0.132324 1441496649 0.756958 0.045471 -0.638306 0.132324 1441496649 0.756958 0.045471 -0.638306 0.132324 1441496649 0.757263 0.035522 -0.639954 0.125366 1441496649 0.757263 0.035522 -0.639954 0.125366 1441496649 0.757263 0.035522 -0.639954 0.125366 1441496649 0.757263 0.035522 -0.639954 0.125366 1441496649 0.757263 0.035522 -0.639954 0.125366 1441496649 0.757263 0.035522 -0.639954 0.125366 1441496649 0.758240 0.021667 -0.641663 0.113464 1441496649 0.758240 0.021667 -0.641663 0.113464 1441496649 0.758240 0.021667 -0.641663 0.113464 1441496649 0.758240 0.021667 -0.641663 0.113464 1441496649 0.758240 0.021667 -0.641663 0.113464 1441496649 0.758240 0.021667 -0.641663 0.113464 1441496649 0.759583 0.006653 -0.642761 0.099487 1441496649 0.759583 0.006653 -0.642761 0.099487 1441496649 0.759583 0.006653 -0.642761 0.099487 1441496649 0.759583 0.006653 -0.642761 0.099487 1441496649 0.759583 0.006653 -0.642761 0.099487 1441496649 0.759583 0.006653 -0.642761 0.099487 1441496649 0.761169 -0.009521 -0.642822 0.085327 1441496649 0.761169 -0.009521 -0.642822 0.085327 1441496649 0.761169 -0.009521 -0.642822 0.085327 1441496649 0.761169 -0.009521 -0.642822 0.085327 1441496649 0.761169 -0.009521 -0.642822 0.085327 1441496649 0.761169 -0.009521 -0.642822 0.085327 1441496649 0.763184 -0.025391 -0.641602 0.072632 1441496649 0.763184 -0.025391 -0.641602 0.072632 1441496649 0.763184 -0.025391 -0.641602 0.072632 1441496649 0.763184 -0.025391 -0.641602 0.072632 1441496649 0.763184 -0.025391 -0.641602 0.072632 1441496649 0.763184 -0.025391 -0.641602 0.072632 1441496649 0.765198 -0.039001 -0.639648 0.061279 1441496649 0.765198 -0.039001 -0.639648 0.061279 1441496649 0.765198 -0.039001 -0.639648 0.061279 1441496649 0.765198 -0.039001 -0.639648 0.061279 1441496649 0.765198 -0.039001 -0.639648 0.061279 1441496649 0.765198 -0.039001 -0.639648 0.061279 1441496649 0.765198 -0.039001 -0.639648 0.061279 1441496649 0.767151 -0.047913 -0.637512 0.052368 1441496649 0.767151 -0.047913 -0.637512 0.052368 1441496649 0.767151 -0.047913 -0.637512 0.052368 1441496649 0.767151 -0.047913 -0.637512 0.052368 1441496649 0.767151 -0.047913 -0.637512 0.052368 1441496649 0.767151 -0.047913 -0.637512 0.052368 1441496649 0.768982 -0.051636 -0.635376 0.047363 1441496649 0.768982 -0.051636 -0.635376 0.047363 1441496649 0.768982 -0.051636 -0.635376 0.047363 1441496649 0.768982 -0.051636 -0.635376 0.047363 1441496649 0.768982 -0.051636 -0.635376 0.047363 1441496649 0.768982 -0.051636 -0.635376 0.047363 1441496649 0.770325 -0.050293 -0.633789 0.048340 1441496649 0.770325 -0.050293 -0.633789 0.048340 1441496649 0.770325 -0.050293 -0.633789 0.048340 1441496649 0.770325 -0.050293 -0.633789 0.048340 1441496649 0.770325 -0.050293 -0.633789 0.048340 1441496649 0.771545 -0.046753 -0.632141 0.054688 1441496649 0.771545 -0.046753 -0.632141 0.054688 1441496649 0.771545 -0.046753 -0.632141 0.054688 1441496649 0.771545 -0.046753 -0.632141 0.054688 1441496649 0.771545 -0.046753 -0.632141 0.054688 1441496649 0.771545 -0.046753 -0.632141 0.054688 1441496649 0.772278 -0.043579 -0.630615 0.062988 1441496649 0.772278 -0.043579 -0.630615 0.062988 1441496649 0.772278 -0.043579 -0.630615 0.062988 1441496649 0.772278 -0.043579 -0.630615 0.062988 1441496649 0.772278 -0.043579 -0.630615 0.062988 1441496649 0.772278 -0.043579 -0.630615 0.062988 1441496649 0.772278 -0.043579 -0.630615 0.062988 1441496649 0.772583 -0.035645 -0.629456 0.074768 1441496649 0.772583 -0.035645 -0.629456 0.074768 1441496649 0.772583 -0.035645 -0.629456 0.074768 1441496649 0.772583 -0.035645 -0.629456 0.074768 1441496649 0.772583 -0.035645 -0.629456 0.074768 1441496649 0.772583 -0.035645 -0.629456 0.074768 1441496649 0.772095 -0.025391 -0.629089 0.086121 1441496649 0.772095 -0.025391 -0.629089 0.086121 1441496649 0.772095 -0.025391 -0.629089 0.086121 1441496649 0.772095 -0.025391 -0.629089 0.086121 1441496649 0.772095 -0.025391 -0.629089 0.086121 1441496649 0.772095 -0.025391 -0.629089 0.086121 1441496649 0.770386 -0.013245 -0.629883 0.097778 1441496649 0.770386 -0.013245 -0.629883 0.097778 1441496649 0.770386 -0.013245 -0.629883 0.097778 1441496649 0.770386 -0.013245 -0.629883 0.097778 1441496649 0.770386 -0.013245 -0.629883 0.097778 1441496649 0.770386 -0.013245 -0.629883 0.097778 1441496649 0.767700 -0.000061 -0.631409 0.109436 1441496649 0.767700 -0.000061 -0.631409 0.109436 1441496649 0.767700 -0.000061 -0.631409 0.109436 1441496649 0.767700 -0.000061 -0.631409 0.109436 1441496650 0.767700 -0.000061 -0.631409 0.109436 1441496650 0.764221 0.011719 -0.633667 0.119751 1441496650 0.764221 0.011719 -0.633667 0.119751 1441496650 0.764221 0.011719 -0.633667 0.119751 1441496650 0.764221 0.011719 -0.633667 0.119751 1441496650 0.764221 0.011719 -0.633667 0.119751 1441496650 0.764221 0.011719 -0.633667 0.119751 1441496650 0.760071 0.023926 -0.636108 0.130554 1441496650 0.760071 0.023926 -0.636108 0.130554 1441496650 0.760071 0.023926 -0.636108 0.130554 1441496650 0.760071 0.023926 -0.636108 0.130554 1441496650 0.760071 0.023926 -0.636108 0.130554 1441496650 0.760071 0.023926 -0.636108 0.130554 1441496650 0.755859 0.040771 -0.637390 0.144104 1441496650 0.755859 0.040771 -0.637390 0.144104 1441496650 0.755859 0.040771 -0.637390 0.144104 1441496650 0.755859 0.040771 -0.637390 0.144104 1441496650 0.755859 0.040771 -0.637390 0.144104 1441496650 0.755859 0.040771 -0.637390 0.144104 1441496650 0.752869 0.055481 -0.637329 0.154602 1441496650 0.752869 0.055481 -0.637329 0.154602 1441496650 0.752869 0.055481 -0.637329 0.154602 1441496650 0.752869 0.055481 -0.637329 0.154602 1441496650 0.752869 0.055481 -0.637329 0.154602 1441496650 0.752869 0.055481 -0.637329 0.154602 1441496650 0.751526 0.063599 -0.636902 0.159729 1441496650 0.751526 0.063599 -0.636902 0.159729 1441496650 0.751526 0.063599 -0.636902 0.159729 1441496650 0.751526 0.063599 -0.636902 0.159729 1441496650 0.751526 0.063599 -0.636902 0.159729 1441496650 0.751526 0.063599 -0.636902 0.159729 1441496650 0.752380 0.061035 -0.636780 0.157104 1441496650 0.752380 0.061035 -0.636780 0.157104 1441496650 0.752380 0.061035 -0.636780 0.157104 1441496650 0.752380 0.061035 -0.636780 0.157104 1441496650 0.752380 0.061035 -0.636780 0.157104 1441496650 0.752380 0.061035 -0.636780 0.157104 1441496650 0.755249 0.048279 -0.636414 0.149048 1441496650 0.755249 0.048279 -0.636414 0.149048 1441496650 0.755249 0.048279 -0.636414 0.149048 1441496650 0.755249 0.048279 -0.636414 0.149048 1441496650 0.759216 0.030945 -0.635498 0.136841 1441496650 0.759216 0.030945 -0.635498 0.136841 1441496650 0.759216 0.030945 -0.635498 0.136841 1441496650 0.759216 0.030945 -0.635498 0.136841 1441496650 0.759216 0.030945 -0.635498 0.136841 1441496650 0.759216 0.030945 -0.635498 0.136841 1441496650 0.763245 0.008850 -0.634827 0.119751 1441496650 0.763245 0.008850 -0.634827 0.119751 1441496650 0.763245 0.008850 -0.634827 0.119751 1441496650 0.763245 0.008850 -0.634827 0.119751 1441496650 0.763245 0.008850 -0.634827 0.119751 1441496650 0.763245 0.008850 -0.634827 0.119751 1441496650 0.766724 -0.013916 -0.633972 0.100159 1441496650 0.766724 -0.013916 -0.633972 0.100159 1441496650 0.766724 -0.013916 -0.633972 0.100159 1441496650 0.766724 -0.013916 -0.633972 0.100159 1441496650 0.766724 -0.013916 -0.633972 0.100159 1441496650 0.766724 -0.013916 -0.633972 0.100159 1441496650 0.769043 -0.032288 -0.632935 0.083008 1441496650 0.769043 -0.032288 -0.632935 0.083008 1441496650 0.769043 -0.032288 -0.632935 0.083008 1441496650 0.769043 -0.032288 -0.632935 0.083008 1441496650 0.769043 -0.032288 -0.632935 0.083008 1441496650 0.770630 -0.045959 -0.631897 0.068176 1441496650 0.770630 -0.045959 -0.631897 0.068176 1441496650 0.770630 -0.045959 -0.631897 0.068176 1441496650 0.770630 -0.045959 -0.631897 0.068176 1441496650 0.770630 -0.045959 -0.631897 0.068176 1441496650 0.772949 -0.058533 -0.629333 0.055420 1441496650 0.772949 -0.058533 -0.629333 0.055420 1441496650 0.772949 -0.058533 -0.629333 0.055420 1441496650 0.772949 -0.058533 -0.629333 0.055420 1441496650 0.776245 -0.074829 -0.624390 0.044678 1441496650 0.776245 -0.074829 -0.624390 0.044678 1441496650 0.776245 -0.074829 -0.624390 0.044678 1441496650 0.776245 -0.074829 -0.624390 0.044678 1441496650 0.776245 -0.074829 -0.624390 0.044678 1441496650 0.776245 -0.074829 -0.624390 0.044678 1441496650 0.779114 -0.085938 -0.619446 0.043701 1441496650 0.779114 -0.085938 -0.619446 0.043701 1441496650 0.779114 -0.085938 -0.619446 0.043701 1441496650 0.779114 -0.085938 -0.619446 0.043701 1441496650 0.779114 -0.085938 -0.619446 0.043701 1441496650 0.779114 -0.085938 -0.619446 0.043701 1441496650 0.779114 -0.085938 -0.619446 0.043701 1441496650 0.780945 -0.076477 -0.617249 0.057190 1441496650 0.780945 -0.076477 -0.617249 0.057190 1441496650 0.780945 -0.076477 -0.617249 0.057190 1441496650 0.780945 -0.076477 -0.617249 0.057190 1441496650 0.780945 -0.076477 -0.617249 0.057190 1441496650 0.783020 -0.060059 -0.614807 0.072510 1441496650 0.783020 -0.060059 -0.614807 0.072510 1441496650 0.783020 -0.060059 -0.614807 0.072510 1441496650 0.783020 -0.060059 -0.614807 0.072510 1441496650 0.783020 -0.060059 -0.614807 0.072510 1441496650 0.783020 -0.060059 -0.614807 0.072510 1441496650 0.783386 -0.052307 -0.614197 0.079468 1441496650 0.783386 -0.052307 -0.614197 0.079468 1441496650 0.783386 -0.052307 -0.614197 0.079468 1441496650 0.783386 -0.052307 -0.614197 0.079468 1441496650 0.783386 -0.052307 -0.614197 0.079468 1441496650 0.783386 -0.052307 -0.614197 0.079468 1441496650 0.781433 -0.042053 -0.616211 0.088501 1441496650 0.781433 -0.042053 -0.616211 0.088501 1441496651 0.781433 -0.042053 -0.616211 0.088501 1441496651 0.781433 -0.042053 -0.616211 0.088501 1441496651 0.781433 -0.042053 -0.616211 0.088501 1441496651 0.781433 -0.042053 -0.616211 0.088501 1441496651 0.778259 -0.026306 -0.619263 0.100464 1441496651 0.778259 -0.026306 -0.619263 0.100464 1441496651 0.778259 -0.026306 -0.619263 0.100464 1441496651 0.778259 -0.026306 -0.619263 0.100464 1441496651 0.778259 -0.026306 -0.619263 0.100464 1441496651 0.778259 -0.026306 -0.619263 0.100464 1441496651 0.774658 -0.009155 -0.622192 0.112305 1441496651 0.774658 -0.009155 -0.622192 0.112305 1441496651 0.774658 -0.009155 -0.622192 0.112305 1441496651 0.774658 -0.009155 -0.622192 0.112305 1441496651 0.774658 -0.009155 -0.622192 0.112305 1441496651 0.774658 -0.009155 -0.622192 0.112305 1441496651 0.774658 -0.009155 -0.622192 0.112305 1441496651 0.770874 0.008789 -0.624634 0.124573 1441496651 0.770874 0.008789 -0.624634 0.124573 1441496651 0.770874 0.008789 -0.624634 0.124573 1441496651 0.770874 0.008789 -0.624634 0.124573 1441496651 0.770874 0.008789 -0.624634 0.124573 1441496651 0.770874 0.008789 -0.624634 0.124573 1441496651 0.766602 0.023926 -0.627502 0.134155 1441496651 0.766602 0.023926 -0.627502 0.134155 1441496651 0.766602 0.023926 -0.627502 0.134155 1441496651 0.766602 0.023926 -0.627502 0.134155 1441496651 0.766602 0.023926 -0.627502 0.134155 1441496651 0.762024 0.038025 -0.630371 0.143066 1441496651 0.762024 0.038025 -0.630371 0.143066 1441496651 0.762024 0.038025 -0.630371 0.143066 1441496651 0.762024 0.038025 -0.630371 0.143066 1441496651 0.762024 0.038025 -0.630371 0.143066 1441496651 0.762024 0.038025 -0.630371 0.143066 1441496651 0.757507 0.053162 -0.632446 0.152893 1441496651 0.757507 0.053162 -0.632446 0.152893 1441496651 0.757507 0.053162 -0.632446 0.152893 1441496651 0.757507 0.053162 -0.632446 0.152893 1441496651 0.757507 0.053162 -0.632446 0.152893 1441496651 0.757507 0.053162 -0.632446 0.152893 1441496651 0.753906 0.068237 -0.632813 0.162842 1441496651 0.753906 0.068237 -0.632813 0.162842 1441496651 0.753906 0.068237 -0.632813 0.162842 1441496651 0.753906 0.068237 -0.632813 0.162842 1441496651 0.753906 0.068237 -0.632813 0.162842 1441496651 0.753906 0.068237 -0.632813 0.162842 1441496651 0.752075 0.078552 -0.632202 0.168762 1441496651 0.752075 0.078552 -0.632202 0.168762 1441496651 0.752075 0.078552 -0.632202 0.168762 1441496651 0.752075 0.078552 -0.632202 0.168762 1441496651 0.752075 0.078552 -0.632202 0.168762 1441496651 0.752075 0.078552 -0.632202 0.168762 1441496651 0.752075 0.082886 -0.630981 0.171265 1441496651 0.752075 0.082886 -0.630981 0.171265 1441496651 0.752075 0.082886 -0.630981 0.171265 1441496651 0.752075 0.082886 -0.630981 0.171265 1441496651 0.752075 0.082886 -0.630981 0.171265 1441496651 0.752075 0.082886 -0.630981 0.171265 1441496651 0.754639 0.077087 -0.629639 0.167603 1441496651 0.754639 0.077087 -0.629639 0.167603 1441496651 0.754639 0.077087 -0.629639 0.167603 1441496651 0.754639 0.077087 -0.629639 0.167603 1441496651 0.754639 0.077087 -0.629639 0.167603 1441496651 0.754639 0.077087 -0.629639 0.167603 1441496651 0.758850 0.062439 -0.628723 0.157898 1441496651 0.758850 0.062439 -0.628723 0.157898 1441496651 0.758850 0.062439 -0.628723 0.157898 1441496651 0.758850 0.062439 -0.628723 0.157898 1441496651 0.758850 0.062439 -0.628723 0.157898 1441496651 0.758850 0.062439 -0.628723 0.157898 1441496651 0.763794 0.043945 -0.627930 0.142761 1441496651 0.763794 0.043945 -0.627930 0.142761 1441496651 0.763794 0.043945 -0.627930 0.142761 1441496651 0.763794 0.043945 -0.627930 0.142761 1441496651 0.763794 0.043945 -0.627930 0.142761 1441496651 0.763794 0.043945 -0.627930 0.142761 1441496651 0.768311 0.026978 -0.626526 0.128296 1441496651 0.768311 0.026978 -0.626526 0.128296 1441496651 0.768311 0.026978 -0.626526 0.128296 1441496651 0.768311 0.026978 -0.626526 0.128296 1441496651 0.768311 0.026978 -0.626526 0.128296 1441496651 0.768311 0.026978 -0.626526 0.128296 1441496651 0.771912 0.014832 -0.625183 0.114319 1441496651 0.771912 0.014832 -0.625183 0.114319 1441496651 0.771912 0.014832 -0.625183 0.114319 1441496651 0.771912 0.014832 -0.625183 0.114319 1441496651 0.771912 0.014832 -0.625183 0.114319 1441496651 0.771912 0.014832 -0.625183 0.114319 1441496651 0.774170 0.002502 -0.625305 0.098328 1441496651 0.774170 0.002502 -0.625305 0.098328 1441496651 0.774170 0.002502 -0.625305 0.098328 1441496651 0.774170 0.002502 -0.625305 0.098328 1441496651 0.774170 0.002502 -0.625305 0.098328 1441496651 0.774170 0.002502 -0.625305 0.098328 1441496651 0.775330 -0.009277 -0.625977 0.083191 1441496651 0.775330 -0.009277 -0.625977 0.083191 1441496651 0.775330 -0.009277 -0.625977 0.083191 1441496651 0.775330 -0.009277 -0.625977 0.083191 1441496651 0.775330 -0.009277 -0.625977 0.083191 1441496651 0.775330 -0.009277 -0.625977 0.083191 1441496651 0.776550 -0.019775 -0.625671 0.071533 1441496651 0.776550 -0.019775 -0.625671 0.071533 1441496651 0.776550 -0.019775 -0.625671 0.071533 1441496651 0.776550 -0.019775 -0.625671 0.071533 1441496651 0.776550 -0.019775 -0.625671 0.071533 1441496651 0.776550 -0.019775 -0.625671 0.071533 1441496651 0.778381 -0.031555 -0.624084 0.060730 1441496651 0.778381 -0.031555 -0.624084 0.060730 1441496652 0.778381 -0.031555 -0.624084 0.060730 1441496652 0.778381 -0.031555 -0.624084 0.060730 1441496652 0.778381 -0.031555 -0.624084 0.060730 1441496652 0.779663 -0.035278 -0.622375 0.059326 1441496652 0.779663 -0.035278 -0.622375 0.059326 1441496652 0.779663 -0.035278 -0.622375 0.059326 1441496652 0.779663 -0.035278 -0.622375 0.059326 1441496652 0.779663 -0.035278 -0.622375 0.059326 1441496652 0.779541 -0.034851 -0.622192 0.063049 1441496652 0.779541 -0.034851 -0.622192 0.063049 1441496652 0.779541 -0.034851 -0.622192 0.063049 1441496652 0.779541 -0.034851 -0.622192 0.063049 1441496652 0.779541 -0.034851 -0.622192 0.063049 1441496652 0.779541 -0.034851 -0.622192 0.063049 1441496652 0.779541 -0.034851 -0.622192 0.063049 1441496652 0.778259 -0.032471 -0.623047 0.071228 1441496652 0.778259 -0.032471 -0.623047 0.071228 1441496652 0.778259 -0.032471 -0.623047 0.071228 1441496652 0.778259 -0.032471 -0.623047 0.071228 1441496652 0.778259 -0.032471 -0.623047 0.071228 1441496652 0.778259 -0.032471 -0.623047 0.071228 1441496652 0.776733 -0.026794 -0.623901 0.081543 1441496652 0.776733 -0.026794 -0.623901 0.081543 1441496652 0.776733 -0.026794 -0.623901 0.081543 1441496652 0.776733 -0.026794 -0.623901 0.081543 1441496652 0.776733 -0.026794 -0.623901 0.081543 1441496652 0.776733 -0.026794 -0.623901 0.081543 1441496652 0.775269 -0.017639 -0.624207 0.094666 1441496652 0.775269 -0.017639 -0.624207 0.094666 1441496652 0.775269 -0.017639 -0.624207 0.094666 1441496652 0.775269 -0.017639 -0.624207 0.094666 1441496652 0.775269 -0.017639 -0.624207 0.094666 1441496652 0.773438 -0.005432 -0.624512 0.108337 1441496652 0.773438 -0.005432 -0.624512 0.108337 1441496652 0.773438 -0.005432 -0.624512 0.108337 1441496652 0.773438 -0.005432 -0.624512 0.108337 1441496652 0.773438 -0.005432 -0.624512 0.108337 1441496652 0.770752 0.006653 -0.625549 0.120728 1441496652 0.770752 0.006653 -0.625549 0.120728 1441496652 0.770752 0.006653 -0.625549 0.120728 1441496652 0.770752 0.006653 -0.625549 0.120728 1441496652 0.770752 0.006653 -0.625549 0.120728 1441496652 0.770752 0.006653 -0.625549 0.120728 1441496652 0.767456 0.016846 -0.627075 0.132263 1441496652 0.767456 0.016846 -0.627075 0.132263 1441496652 0.767456 0.016846 -0.627075 0.132263 1441496652 0.767456 0.016846 -0.627075 0.132263 1441496652 0.767456 0.016846 -0.627075 0.132263 1441496652 0.767456 0.016846 -0.627075 0.132263 1441496652 0.763306 0.028809 -0.628845 0.145264 1441496652 0.763306 0.028809 -0.628845 0.145264 1441496652 0.763306 0.028809 -0.628845 0.145264 1441496652 0.763306 0.028809 -0.628845 0.145264 1441496652 0.763306 0.028809 -0.628845 0.145264 1441496652 0.763306 0.028809 -0.628845 0.145264 1441496652 0.759583 0.037476 -0.630493 0.155212 1441496652 0.759583 0.037476 -0.630493 0.155212 1441496652 0.759583 0.037476 -0.630493 0.155212 1441496652 0.759583 0.037476 -0.630493 0.155212 1441496652 0.759583 0.037476 -0.630493 0.155212 1441496652 0.759583 0.037476 -0.630493 0.155212 1441496652 0.756042 0.044617 -0.631958 0.164246 1441496652 0.756042 0.044617 -0.631958 0.164246 1441496652 0.756042 0.044617 -0.631958 0.164246 1441496652 0.756042 0.044617 -0.631958 0.164246 1441496652 0.756042 0.044617 -0.631958 0.164246 1441496652 0.756042 0.044617 -0.631958 0.164246 1441496652 0.752869 0.055847 -0.632141 0.174561 1441496652 0.752869 0.055847 -0.632141 0.174561 1441496652 0.752869 0.055847 -0.632141 0.174561 1441496652 0.752869 0.055847 -0.632141 0.174561 1441496652 0.752869 0.055847 -0.632141 0.174561 1441496652 0.752869 0.055847 -0.632141 0.174561 1441496652 0.751892 0.061035 -0.631531 0.179138 1441496652 0.751892 0.061035 -0.631531 0.179138 1441496652 0.751892 0.061035 -0.631531 0.179138 1441496652 0.751892 0.061035 -0.631531 0.179138 1441496652 0.751892 0.061035 -0.631531 0.179138 1441496652 0.751892 0.061035 -0.631531 0.179138 1441496652 0.753174 0.059082 -0.629822 0.180420 1441496652 0.753174 0.059082 -0.629822 0.180420 1441496652 0.753174 0.059082 -0.629822 0.180420 1441496652 0.753174 0.059082 -0.629822 0.180420 1441496652 0.753174 0.059082 -0.629822 0.180420 1441496652 0.757446 0.048035 -0.628479 0.170227 1441496652 0.757446 0.048035 -0.628479 0.170227 1441496652 0.757446 0.048035 -0.628479 0.170227 1441496652 0.757446 0.048035 -0.628479 0.170227 1441496652 0.757446 0.048035 -0.628479 0.170227 1441496652 0.757446 0.048035 -0.628479 0.170227 1441496652 0.757446 0.048035 -0.628479 0.170227 1441496652 0.761902 0.033630 -0.627686 0.156128 1441496652 0.761902 0.033630 -0.627686 0.156128 1441496652 0.761902 0.033630 -0.627686 0.156128 1441496652 0.761902 0.033630 -0.627686 0.156128 1441496652 0.761902 0.033630 -0.627686 0.156128 1441496652 0.761902 0.033630 -0.627686 0.156128 1441496652 0.766602 0.019958 -0.626221 0.140442 1441496652 0.766602 0.019958 -0.626221 0.140442 1441496652 0.766602 0.019958 -0.626221 0.140442 1441496652 0.766602 0.019958 -0.626221 0.140442 1441496652 0.766602 0.019958 -0.626221 0.140442 1441496652 0.770447 0.007507 -0.625183 0.124573 1441496652 0.770447 0.007507 -0.625183 0.124573 1441496652 0.770447 0.007507 -0.625183 0.124573 1441496653 0.770447 0.007507 -0.625183 0.124573 1441496653 0.770447 0.007507 -0.625183 0.124573 1441496653 0.770447 0.007507 -0.625183 0.124573 1441496653 0.773071 -0.003784 -0.624573 0.110413 1441496653 0.773071 -0.003784 -0.624573 0.110413 1441496653 0.773071 -0.003784 -0.624573 0.110413 1441496653 0.773071 -0.003784 -0.624573 0.110413 1441496653 0.773071 -0.003784 -0.624573 0.110413 1441496653 0.773071 -0.003784 -0.624573 0.110413 1441496653 0.773071 -0.003784 -0.624573 0.110413 1441496653 0.774475 -0.015869 -0.624878 0.097168 1441496653 0.774475 -0.015869 -0.624878 0.097168 1441496653 0.774475 -0.015869 -0.624878 0.097168 1441496653 0.774475 -0.015869 -0.624878 0.097168 1441496653 0.774475 -0.015869 -0.624878 0.097168 1441496653 0.774475 -0.015869 -0.624878 0.097168 1441496653 0.774902 -0.026978 -0.625549 0.086304 1441496653 0.774902 -0.026978 -0.625549 0.086304 1441496653 0.774902 -0.026978 -0.625549 0.086304 1441496653 0.774902 -0.026978 -0.625549 0.086304 1441496653 0.774902 -0.026978 -0.625549 0.086304 1441496653 0.774902 -0.026978 -0.625549 0.086304 1441496653 0.775330 -0.040466 -0.625366 0.078613 1441496653 0.775330 -0.040466 -0.625366 0.078613 1441496653 0.775330 -0.040466 -0.625366 0.078613 1441496653 0.775330 -0.040466 -0.625366 0.078613 1441496653 0.775330 -0.040466 -0.625366 0.078613 1441496653 0.775330 -0.040466 -0.625366 0.078613 1441496653 0.775818 -0.050659 -0.624573 0.074036 1441496653 0.775818 -0.050659 -0.624573 0.074036 1441496653 0.775818 -0.050659 -0.624573 0.074036 1441496653 0.775818 -0.050659 -0.624573 0.074036 1441496653 0.775818 -0.050659 -0.624573 0.074036 1441496653 0.775818 -0.050659 -0.624573 0.074036 1441496653 0.778076 -0.059326 -0.621460 0.070190 1441496653 0.778076 -0.059326 -0.621460 0.070190 1441496653 0.778076 -0.059326 -0.621460 0.070190 1441496653 0.778076 -0.059326 -0.621460 0.070190 1441496653 0.778076 -0.059326 -0.621460 0.070190 1441496653 0.778076 -0.059326 -0.621460 0.070190 1441496653 0.780640 -0.054260 -0.617859 0.076599 1441496653 0.780640 -0.054260 -0.617859 0.076599 1441496653 0.780640 -0.054260 -0.617859 0.076599 1441496653 0.780640 -0.054260 -0.617859 0.076599 1441496653 0.780640 -0.054260 -0.617859 0.076599 1441496653 0.780640 -0.054260 -0.617859 0.076599 1441496653 0.780640 -0.054260 -0.617859 0.076599 1441496653 0.782349 -0.052673 -0.615479 0.079468 1441496653 0.782349 -0.052673 -0.615479 0.079468 1441496653 0.782349 -0.052673 -0.615479 0.079468 1441496653 0.782349 -0.052673 -0.615479 0.079468 1441496653 0.782349 -0.052673 -0.615479 0.079468 1441496653 0.782349 -0.052673 -0.615479 0.079468 1441496653 0.782227 -0.050171 -0.615295 0.083984 1441496653 0.782227 -0.050171 -0.615295 0.083984 1441496653 0.782227 -0.050171 -0.615295 0.083984 1441496653 0.782227 -0.050171 -0.615295 0.083984 1441496653 0.782227 -0.050171 -0.615295 0.083984 1441496653 0.782227 -0.050171 -0.615295 0.083984 1441496653 0.780334 -0.040894 -0.617004 0.093384 1441496653 0.780334 -0.040894 -0.617004 0.093384 1441496653 0.780334 -0.040894 -0.617004 0.093384 1441496653 0.780334 -0.040894 -0.617004 0.093384 1441496653 0.780334 -0.040894 -0.617004 0.093384 1441496653 0.780334 -0.040894 -0.617004 0.093384 1441496653 0.777832 -0.030090 -0.619263 0.102844 1441496653 0.777832 -0.030090 -0.619263 0.102844 1441496653 0.777832 -0.030090 -0.619263 0.102844 1441496653 0.777832 -0.030090 -0.619263 0.102844 1441496653 0.777832 -0.030090 -0.619263 0.102844 1441496653 0.777832 -0.030090 -0.619263 0.102844 1441496653 0.776306 -0.020142 -0.620239 0.110291 1441496653 0.776306 -0.020142 -0.620239 0.110291 1441496653 0.776306 -0.020142 -0.620239 0.110291 1441496653 0.776306 -0.020142 -0.620239 0.110291 1441496653 0.776306 -0.020142 -0.620239 0.110291 1441496653 0.776306 -0.020142 -0.620239 0.110291 1441496653 0.774719 -0.010681 -0.621582 0.115234 1441496653 0.774719 -0.010681 -0.621582 0.115234 1441496653 0.774719 -0.010681 -0.621582 0.115234 1441496653 0.774719 -0.010681 -0.621582 0.115234 1441496653 0.774719 -0.010681 -0.621582 0.115234 1441496653 0.774719 -0.010681 -0.621582 0.115234 1441496653 0.772400 -0.002258 -0.623718 0.119751 1441496653 0.772400 -0.002258 -0.623718 0.119751 1441496653 0.772400 -0.002258 -0.623718 0.119751 1441496653 0.772400 -0.002258 -0.623718 0.119751 1441496653 0.772400 -0.002258 -0.623718 0.119751 1441496653 0.772400 -0.002258 -0.623718 0.119751 1441496653 0.769409 0.006714 -0.626282 0.125732 1441496653 0.769409 0.006714 -0.626282 0.125732 1441496653 0.769409 0.006714 -0.626282 0.125732 1441496653 0.769409 0.006714 -0.626282 0.125732 1441496653 0.769409 0.006714 -0.626282 0.125732 1441496653 0.769409 0.006714 -0.626282 0.125732 1441496653 0.769409 0.006714 -0.626282 0.125732 1441496653 0.766846 0.016235 -0.627930 0.131714 1441496653 0.766846 0.016235 -0.627930 0.131714 1441496653 0.766846 0.016235 -0.627930 0.131714 1441496653 0.766846 0.016235 -0.627930 0.131714 1441496653 0.766846 0.016235 -0.627930 0.131714 1441496653 0.766846 0.016235 -0.627930 0.131714 1441496653 0.765381 0.023499 -0.629028 0.134155 1441496653 0.765381 0.023499 -0.629028 0.134155 1441496653 0.765381 0.023499 -0.629028 0.134155 1441496653 0.765381 0.023499 -0.629028 0.134155 1441496653 0.765381 0.023499 -0.629028 0.134155 1441496653 0.765381 0.023499 -0.629028 0.134155 1441496653 0.764709 0.026794 -0.629578 0.134521 1441496653 0.764709 0.026794 -0.629578 0.134521 1441496653 
0.889404 -0.162598 -0.325867 0.276245 1441496656 0.889404 -0.162598 -0.325867 0.276245 1441496656 0.889404 -0.162598 -0.325867 0.276245 1441496656 0.889832 -0.227905 -0.265320 0.293030 1441496656 0.889832 -0.227905 -0.265320 0.293030 1441496656 0.889832 -0.227905 -0.265320 0.293030 1441496656 0.889832 -0.227905 -0.265320 0.293030 1441496656 0.889832 -0.227905 -0.265320 0.293030 1441496656 0.889832 -0.227905 -0.265320 0.293030 1441496656 0.882446 -0.290527 -0.205261 0.307739 1441496656 0.882446 -0.290527 -0.205261 0.307739 1441496657 0.882446 -0.290527 -0.205261 0.307739 1441496657 0.882446 -0.290527 -0.205261 0.307739 1441496657 0.882446 -0.290527 -0.205261 0.307739 1441496657 0.882446 -0.290527 -0.205261 0.307739 1441496657 0.871460 -0.339355 -0.143616 0.323608 1441496657 0.871460 -0.339355 -0.143616 0.323608 1441496657 0.871460 -0.339355 -0.143616 0.323608 1441496657 0.871460 -0.339355 -0.143616 0.323608 1441496657 0.871460 -0.339355 -0.143616 0.323608 1441496657 0.871460 -0.339355 -0.143616 0.323608 1441496657 0.857605 -0.380066 -0.090454 0.334351 1441496657 0.857605 -0.380066 -0.090454 0.334351 1441496657 0.857605 -0.380066 -0.090454 0.334351 1441496657 0.857605 -0.380066 -0.090454 0.334351 1441496657 0.857605 -0.380066 -0.090454 0.334351 1441496657 0.857605 -0.380066 -0.090454 0.334351 1441496657 0.843201 -0.412170 -0.043823 0.342346 1441496657 0.843201 -0.412170 -0.043823 0.342346 1441496657 0.843201 -0.412170 -0.043823 0.342346 1441496657 0.843201 -0.412170 -0.043823 0.342346 1441496657 0.843201 -0.412170 -0.043823 0.342346 1441496657 0.843201 -0.412170 -0.043823 0.342346 1441496657 0.843201 -0.412170 -0.043823 0.342346 1441496657 0.828491 -0.444275 0.001160 0.340820 1441496657 0.828491 -0.444275 0.001160 0.340820 1441496657 0.828491 -0.444275 0.001160 0.340820 1441496657 0.828491 -0.444275 0.001160 0.340820 1441496657 0.813538 -0.481689 0.029968 0.324280 1441496657 0.813538 -0.481689 0.029968 0.324280 1441496657 0.813538 -0.481689 0.029968 0.324280 1441496657 0.813538 -0.481689 0.029968 0.324280 1441496657 0.813538 -0.481689 0.029968 0.324280 1441496657 0.813538 -0.481689 0.029968 0.324280 1441496657 0.791809 -0.526733 0.053772 0.304321 1441496657 0.791809 -0.526733 0.053772 0.304321 1441496657 0.791809 -0.526733 0.053772 0.304321 1441496657 0.791809 -0.526733 0.053772 0.304321 1441496657 0.791809 -0.526733 0.053772 0.304321 1441496657 0.791809 -0.526733 0.053772 0.304321 1441496657 0.791809 -0.526733 0.053772 0.304321 1441496657 0.763245 -0.575623 0.066650 0.285767 1441496657 0.763245 -0.575623 0.066650 0.285767 1441496657 0.763245 -0.575623 0.066650 0.285767 1441496657 0.763245 -0.575623 0.066650 0.285767 1441496657 0.763245 -0.575623 0.066650 0.285767 1441496657 0.763245 -0.575623 0.066650 0.285767 1441496657 0.735352 -0.616394 0.068604 0.273010 1441496657 0.735352 -0.616394 0.068604 0.273010 1441496657 0.735352 -0.616394 0.068604 0.273010 1441496657 0.735352 -0.616394 0.068604 0.273010 1441496657 0.735352 -0.616394 0.068604 0.273010 1441496657 0.707825 -0.648560 0.056946 0.273987 1441496657 0.707825 -0.648560 0.056946 0.273987 1441496657 0.707825 -0.648560 0.056946 0.273987 1441496657 0.707825 -0.648560 0.056946 0.273987 1441496657 0.707825 -0.648560 0.056946 0.273987 1441496657 0.707825 -0.648560 0.056946 0.273987 1441496657 0.707825 -0.648560 0.056946 0.273987 1441496657 0.690735 -0.660339 0.033936 0.292786 1441496657 0.690735 -0.660339 0.033936 0.292786 1441496657 0.690735 -0.660339 0.033936 0.292786 1441496657 0.690735 -0.660339 0.033936 0.292786 1441496657 0.690735 -0.660339 0.033936 0.292786 1441496657 0.690735 -0.660339 0.033936 0.292786 1441496657 0.684387 -0.650391 0.003967 0.329529 1441496657 0.684387 -0.650391 0.003967 0.329529 1441496657 0.684387 -0.650391 0.003967 0.329529 1441496657 0.684387 -0.650391 0.003967 0.329529 1441496657 0.684387 -0.650391 0.003967 0.329529 1441496657 0.684387 -0.650391 0.003967 0.329529 1441496657 0.692078 -0.615112 -0.029053 0.376526 1441496657 0.692078 -0.615112 -0.029053 0.376526 1441496657 0.692078 -0.615112 -0.029053 0.376526 1441496657 0.692078 -0.615112 -0.029053 0.376526 1441496657 0.692078 -0.615112 -0.029053 0.376526 1441496657 0.692078 -0.615112 -0.029053 0.376526 1441496657 0.706726 -0.560913 -0.063171 0.426514 1441496657 0.706726 -0.560913 -0.063171 0.426514 1441496657 0.706726 -0.560913 -0.063171 0.426514 1441496657 0.706726 -0.560913 -0.063171 0.426514 1441496657 0.706726 -0.560913 -0.063171 0.426514 1441496657 0.706726 -0.560913 -0.063171 0.426514 1441496657 0.706726 -0.560913 -0.063171 0.426514 1441496657 0.720642 -0.508301 -0.093018 0.462158 1441496657 0.720642 -0.508301 -0.093018 0.462158 1441496657 0.720642 -0.508301 -0.093018 0.462158 1441496657 0.720642 -0.508301 -0.093018 0.462158 1441496657 0.720642 -0.508301 -0.093018 0.462158 1441496657 0.720642 -0.508301 -0.093018 0.462158 1441496657 0.730286 -0.473816 -0.105896 0.480530 1441496657 0.730286 -0.473816 -0.105896 0.480530 1441496657 0.730286 -0.473816 -0.105896 0.480530 1441496657 0.730286 -0.473816 -0.105896 0.480530 1441496657 0.730286 -0.473816 -0.105896 0.480530 1441496657 0.730286 -0.473816 -0.105896 0.480530 1441496657 0.732605 -0.461609 -0.124695 0.484375 1441496657 0.732605 -0.461609 -0.124695 0.484375 1441496657 0.732605 -0.461609 -0.124695 0.484375 1441496657 0.732605 -0.461609 -0.124695 0.484375 1441496657 0.732605 -0.461609 -0.124695 0.484375 1441496657 0.732605 -0.461609 -0.124695 0.484375 1441496657 0.744995 -0.432495 -0.133301 0.489990 1441496657 0.744995 -0.432495 -0.133301 0.489990 1441496657 0.744995 -0.432495 -0.133301 0.489990 1441496657 0.744995 -0.432495 -0.133301 0.489990 1441496657 0.744995 -0.432495 -0.133301 0.489990 1441496657 0.744995 -0.432495 -0.133301 0.489990 1441496657 0.772217 -0.368164 -0.126160 0.502197 1441496657 0.772217 -0.368164 -0.126160 0.502197 1441496657 0.772217 -0.368164 -0.126160 0.502197 1441496658 0.772217 -0.368164 -0.126160 0.502197 1441496658 0.772217 -0.368164 -0.126160 0.502197 1441496658 0.772217 -0.368164 -0.126160 0.502197 1441496658 0.781921 -0.332764 -0.132263 0.510254 1441496658 0.781921 -0.332764 -0.132263 0.510254 1441496658 0.781921 -0.332764 -0.132263 0.510254 1441496658 0.781921 -0.332764 -0.132263 0.510254 1441496658 0.781921 -0.332764 -0.132263 0.510254 1441496658 0.781921 -0.332764 -0.132263 0.510254 1441496658 0.783081 -0.320557 -0.147339 0.512085 1441496658 0.783081 -0.320557 -0.147339 0.512085 1441496658 0.783081 -0.320557 -0.147339 0.512085 1441496658 0.783081 -0.320557 -0.147339 0.512085 1441496658 0.783081 -0.320557 -0.147339 0.512085 1441496658 0.783081 -0.320557 -0.147339 0.512085 1441496658 0.783081 -0.320557 -0.147339 0.512085 1441496658 0.791931 -0.296326 -0.151184 0.512024 1441496658 0.791931 -0.296326 -0.151184 0.512024 1441496658 0.791931 -0.296326 -0.151184 0.512024 1441496658 0.791931 -0.296326 -0.151184 0.512024 1441496658 0.791931 -0.296326 -0.151184 0.512024 1441496658 0.791931 -0.296326 -0.151184 0.512024 1441496658 0.797485 -0.290283 -0.146423 0.508179 1441496658 0.797485 -0.290283 -0.146423 0.508179 1441496658 0.797485 -0.290283 -0.146423 0.508179 1441496658 0.797485 -0.290283 -0.146423 0.508179 1441496658 0.797485 -0.290283 -0.146423 0.508179 1441496658 0.797485 -0.290283 -0.146423 0.508179 1441496658 0.801208 -0.297180 -0.131470 0.502441 1441496658 0.801208 -0.297180 -0.131470 0.502441 1441496658 0.801208 -0.297180 -0.131470 0.502441 1441496658 0.801208 -0.297180 -0.131470 0.502441 1441496658 0.801208 -0.297180 -0.131470 0.502441 1441496658 0.801208 -0.297180 -0.131470 0.502441 1441496658 0.804565 -0.311523 -0.110413 0.493286 1441496658 0.804565 -0.311523 -0.110413 0.493286 1441496658 0.804565 -0.311523 -0.110413 0.493286 1441496658 0.804565 -0.311523 -0.110413 0.493286 1441496658 0.804565 -0.311523 -0.110413 0.493286 1441496658 0.804565 -0.311523 -0.110413 0.493286 1441496658 0.804260 -0.333801 -0.085266 0.484131 1441496658 0.804260 -0.333801 -0.085266 0.484131 1441496658 0.804260 -0.333801 -0.085266 0.484131 1441496658 0.804260 -0.333801 -0.085266 0.484131 1441496658 0.804260 -0.333801 -0.085266 0.484131 1441496658 0.804260 -0.333801 -0.085266 0.484131 1441496658 0.804260 -0.333801 -0.085266 0.484131 1441496658 0.803711 -0.355530 -0.059570 0.473389 1441496658 0.803711 -0.355530 -0.059570 0.473389 1441496658 0.803711 -0.355530 -0.059570 0.473389 1441496658 0.803711 -0.355530 -0.059570 0.473389 1441496658 0.803711 -0.355530 -0.059570 0.473389 1441496658 0.803711 -0.355530 -0.059570 0.473389 1441496658 0.800659 -0.379089 -0.030029 0.462891 1441496658 0.800659 -0.379089 -0.030029 0.462891 1441496658 0.800659 -0.379089 -0.030029 0.462891 1441496658 0.800659 -0.379089 -0.030029 0.462891 1441496658 0.800659 -0.379089 -0.030029 0.462891 1441496658 0.800659 -0.379089 -0.030029 0.462891 1441496658 0.800659 -0.379089 -0.030029 0.462891 1441496658 0.799927 -0.397827 0.004395 0.449219 1441496658 0.799927 -0.397827 0.004395 0.449219 1441496658 0.799927 -0.397827 0.004395 0.449219 1441496658 0.799927 -0.397827 0.004395 0.449219 1441496658 0.799927 -0.397827 0.004395 0.449219 1441496658 0.799927 -0.397827 0.004395 0.449219 1441496658 0.798706 -0.420959 0.033386 0.428650 1441496658 0.798706 -0.420959 0.033386 0.428650 1441496658 0.798706 -0.420959 0.033386 0.428650 1441496658 0.798706 -0.420959 0.033386 0.428650 1441496658 0.798706 -0.420959 0.033386 0.428650 1441496658 0.798706 -0.420959 0.033386 0.428650 1441496658 0.789673 -0.461914 0.053833 0.400146 1441496658 0.789673 -0.461914 0.053833 0.400146 1441496658 0.789673 -0.461914 0.053833 0.400146 1441496658 0.789673 -0.461914 0.053833 0.400146 1441496658 0.789673 -0.461914 0.053833 0.400146 1441496658 0.765686 -0.521606 0.066956 0.370361 1441496658 0.765686 -0.521606 0.066956 0.370361 1441496658 0.765686 -0.521606 0.066956 0.370361 1441496658 0.765686 -0.521606 0.066956 0.370361 1441496658 0.765686 -0.521606 0.066956 0.370361 1441496658 0.765686 -0.521606 0.066956 0.370361 1441496658 0.735840 -0.580444 0.070679 0.341370 1441496658 0.735840 -0.580444 0.070679 0.341370 1441496658 0.735840 -0.580444 0.070679 0.341370 1441496658 0.735840 -0.580444 0.070679 0.341370 1441496658 0.735840 -0.580444 0.070679 0.341370 1441496658 0.735840 -0.580444 0.070679 0.341370 1441496658 0.707336 -0.625732 0.065857 0.322144 1441496658 0.707336 -0.625732 0.065857 0.322144 1441496658 0.707336 -0.625732 0.065857 0.322144 1441496658 0.707336 -0.625732 0.065857 0.322144 1441496658 0.707336 -0.625732 0.065857 0.322144 1441496658 0.707336 -0.625732 0.065857 0.322144 1441496658 0.689026 -0.648987 0.050903 0.318420 1441496658 0.689026 -0.648987 0.050903 0.318420 1441496658 0.689026 -0.648987 0.050903 0.318420 1441496658 0.689026 -0.648987 0.050903 0.318420 1441496658 0.689026 -0.648987 0.050903 0.318420 1441496658 0.689026 -0.648987 0.050903 0.318420 1441496658 0.681763 -0.649109 0.025330 0.336487 1441496658 0.681763 -0.649109 0.025330 0.336487 1441496658 0.681763 -0.649109 0.025330 0.336487 1441496658 0.681763 -0.649109 0.025330 0.336487 1441496658 0.681763 -0.649109 0.025330 0.336487 1441496658 0.681763 -0.649109 0.025330 0.336487 1441496658 0.681763 -0.649109 0.025330 0.336487 1441496658 0.680664 -0.631104 -0.015869 0.371643 1441496658 0.680664 -0.631104 -0.015869 0.371643 1441496658 0.680664 -0.631104 -0.015869 0.371643 1441496659 0.680664 -0.631104 -0.015869 0.371643 1441496659 0.680664 -0.631104 -0.015869 0.371643 1441496659 0.680664 -0.631104 -0.015869 0.371643 1441496659 0.691589 -0.585327 -0.057312 0.419312 1441496659 0.691589 -0.585327 -0.057312 0.419312 1441496659 0.691589 -0.585327 -0.057312 0.419312 1441496659 0.691589 -0.585327 -0.057312 0.419312 1441496659 0.691589 -0.585327 -0.057312 0.419312 1441496659 0.691589 -0.585327 -0.057312 0.419312 1441496659 0.704956 -0.526611 -0.091064 0.466248 1441496659 0.704956 -0.526611 -0.091064 0.466248 1441496659 0.704956 -0.526611 -0.091064 0.466248 1441496659 0.704956 -0.526611 -0.091064 0.466248 1441496659 0.704956 -0.526611 -0.091064 0.466248 1441496659 0.704956 -0.526611 -0.091064 0.466248 1441496659 0.715637 -0.481812 -0.113342 0.492859 1441496659 0.715637 -0.481812 -0.113342 0.492859 1441496659 0.715637 -0.481812 -0.113342 0.492859 1441496659 0.715637 -0.481812 -0.113342 0.492859 1441496659 0.720520 -0.457886 -0.127625 0.504822 1441496659 0.720520 -0.457886 -0.127625 0.504822 1441496659 0.720520 -0.457886 -0.127625 0.504822 1441496659 0.720520 -0.457886 -0.127625 0.504822 1441496659 0.720520 -0.457886 -0.127625 0.504822 1441496659 0.720520 -0.457886 -0.127625 0.504822 1441496659 0.738464 -0.417908 -0.158386 0.504822 1441496659 0.738464 -0.417908 -0.158386 0.504822 1441496659 0.738464 -0.417908 -0.158386 0.504822 1441496659 0.738464 -0.417908 -0.158386 0.504822 1441496659 0.738464 -0.417908 -0.158386 0.504822 1441496659 0.738464 -0.417908 -0.158386 0.504822 1441496659 0.749023 -0.388123 -0.183472 0.504639 1441496659 0.749023 -0.388123 -0.183472 0.504639 1441496659 0.749023 -0.388123 -0.183472 0.504639 1441496659 0.749023 -0.388123 -0.183472 0.504639 1441496659 0.749023 -0.388123 -0.183472 0.504639 1441496659 0.749023 -0.388123 -0.183472 0.504639 1441496659 0.754578 -0.372986 -0.209290 0.497681 1441496659 0.754578 -0.372986 -0.209290 0.497681 1441496659 0.754578 -0.372986 -0.209290 0.497681 1441496659 0.754578 -0.372986 -0.209290 0.497681 1441496659 0.754578 -0.372986 -0.209290 0.497681 1441496659 0.754578 -0.372986 -0.209290 0.497681 1441496659 0.770264 -0.330139 -0.215332 0.501221 1441496659 0.770264 -0.330139 -0.215332 0.501221 1441496659 0.770264 -0.330139 -0.215332 0.501221 1441496659 0.770264 -0.330139 -0.215332 0.501221 1441496659 0.770264 -0.330139 -0.215332 0.501221 1441496659 0.770264 -0.330139 -0.215332 0.501221 1441496659 0.780579 -0.302002 -0.217773 0.502014 1441496659 0.780579 -0.302002 -0.217773 0.502014 1441496659 0.780579 -0.302002 -0.217773 0.502014 1441496659 0.780579 -0.302002 -0.217773 0.502014 1441496659 0.780579 -0.302002 -0.217773 0.502014 1441496659 0.780579 -0.302002 -0.217773 0.502014 1441496659 0.787598 -0.293579 -0.218933 0.495544 1441496659 0.787598 -0.293579 -0.218933 0.495544 1441496659 0.787598 -0.293579 -0.218933 0.495544 1441496659 0.787598 -0.293579 -0.218933 0.495544 1441496659 0.787598 -0.293579 -0.218933 0.495544 1441496659 0.787598 -0.293579 -0.218933 0.495544 1441496659 0.787598 -0.293579 -0.218933 0.495544 1441496659 0.792236 -0.296387 -0.209351 0.490540 1441496659 0.792236 -0.296387 -0.209351 0.490540 1441496659 0.792236 -0.296387 -0.209351 0.490540 1441496659 0.792236 -0.296387 -0.209351 0.490540 1441496659 0.792236 -0.296387 -0.209351 0.490540 1441496659 0.792236 -0.296387 -0.209351 0.490540 1441496659 0.792236 -0.296387 -0.209351 0.490540 1441496659 0.796021 -0.307190 -0.190308 0.485474 1441496659 0.796021 -0.307190 -0.190308 0.485474 1441496659 0.796021 -0.307190 -0.190308 0.485474 1441496659 0.796021 -0.307190 -0.190308 0.485474 1441496659 0.796021 -0.307190 -0.190308 0.485474 1441496659 0.796021 -0.307190 -0.190308 0.485474 1441496659 0.797485 -0.329529 -0.167114 0.476929 1441496659 0.797485 -0.329529 -0.167114 0.476929 1441496659 0.797485 -0.329529 -0.167114 0.476929 1441496659 0.797485 -0.329529 -0.167114 0.476929 1441496659 0.797485 -0.329529 -0.167114 0.476929 1441496659 0.797485 -0.329529 -0.167114 0.476929 1441496659 0.799011 -0.348450 -0.139465 0.469727 1441496659 0.799011 -0.348450 -0.139465 0.469727 1441496659 0.799011 -0.348450 -0.139465 0.469727 1441496659 0.799011 -0.348450 -0.139465 0.469727 1441496659 0.799011 -0.348450 -0.139465 0.469727 1441496659 0.799011 -0.348450 -0.139465 0.469727 1441496659 0.799011 -0.348450 -0.139465 0.469727 1441496659 0.799927 -0.364746 -0.108826 0.463928 1441496659 0.799927 -0.364746 -0.108826 0.463928 1441496659 0.799927 -0.364746 -0.108826 0.463928 1441496659 0.799927 -0.364746 -0.108826 0.463928 1441496659 0.799927 -0.364746 -0.108826 0.463928 1441496659 0.799927 -0.364746 -0.108826 0.463928 1441496659 0.793945 -0.392212 -0.075500 0.458313 1441496659 0.793945 -0.392212 -0.075500 0.458313 1441496659 0.793945 -0.392212 -0.075500 0.458313 1441496659 0.793945 -0.392212 -0.075500 0.458313 1441496659 0.793945 -0.392212 -0.075500 0.458313 1441496659 0.793945 -0.392212 -0.075500 0.458313 1441496659 0.789917 -0.412415 -0.032898 0.452515 1441496659 0.789917 -0.412415 -0.032898 0.452515 1441496659 0.789917 -0.412415 -0.032898 0.452515 1441496659 0.789917 -0.412415 -0.032898 0.452515 1441496659 0.789917 -0.412415 -0.032898 0.452515 1441496659 0.789917 -0.412415 -0.032898 0.452515 1441496659 0.791199 -0.425293 0.009216 0.439270 1441496659 0.791199 -0.425293 0.009216 0.439270 1441496659 0.791199 -0.425293 0.009216 0.439270 1441496659 0.791199 -0.425293 0.009216 0.439270 1441496659 0.791199 -0.425293 0.009216 0.439270 1441496660 0.791199 -0.425293 0.009216 0.439270 1441496660 0.782227 -0.460388 0.036926 0.418091 1441496660 0.782227 -0.460388 0.036926 0.418091 1441496660 0.782227 -0.460388 0.036926 0.418091 1441496660 0.782227 -0.460388 0.036926 0.418091 1441496660 0.782227 -0.460388 0.036926 0.418091 1441496660 0.782227 -0.460388 0.036926 0.418091 1441496660 0.754395 -0.522217 0.052673 0.394165 1441496660 0.754395 -0.522217 0.052673 0.394165 1441496660 0.754395 -0.522217 0.052673 0.394165 1441496660 0.754395 -0.522217 0.052673 0.394165 1441496660 0.754395 -0.522217 0.052673 0.394165 1441496660 0.754395 -0.522217 0.052673 0.394165 1441496660 0.718811 -0.585266 0.057129 0.370728 1441496660 0.718811 -0.585266 0.057129 0.370728 1441496660 0.718811 -0.585266 0.057129 0.370728 1441496660 0.718811 -0.585266 0.057129 0.370728 1441496660 0.718811 -0.585266 0.057129 0.370728 1441496660 0.718811 -0.585266 0.057129 0.370728 1441496660 0.684875 -0.636292 0.040283 0.352783 1441496660 0.684875 -0.636292 0.040283 0.352783 1441496660 0.684875 -0.636292 0.040283 0.352783 1441496660 0.684875 -0.636292 0.040283 0.352783 1441496660 0.684875 -0.636292 0.040283 0.352783 1441496660 0.677979 -0.643616 0.015015 0.354797 1441496660 0.677979 -0.643616 0.015015 0.354797 1441496660 0.677979 -0.643616 0.015015 0.354797 1441496660 0.677979 -0.643616 0.015015 0.354797 1441496660 0.677979 -0.643616 0.015015 0.354797 1441496660 0.677979 -0.643616 0.015015 0.354797 1441496660 0.677979 -0.643616 0.015015 0.354797 1441496660 0.686096 -0.621765 -0.013367 0.377441 1441496660 0.686096 -0.621765 -0.013367 0.377441 1441496660 0.686096 -0.621765 -0.013367 0.377441 1441496660 0.686096 -0.621765 -0.013367 0.377441 1441496660 0.686096 -0.621765 -0.013367 0.377441 1441496660 0.702087 -0.579102 -0.040833 0.412354 1441496660 0.702087 -0.579102 -0.040833 0.412354 1441496660 0.702087 -0.579102 -0.040833 0.412354 1441496660 0.702087 -0.579102 -0.040833 0.412354 1441496660 0.702087 -0.579102 -0.040833 0.412354 1441496660 0.702087 -0.579102 -0.040833 0.412354 1441496660 0.702087 -0.579102 -0.040833 0.412354 1441496660 0.717651 -0.524170 -0.070251 0.453064 1441496660 0.717651 -0.524170 -0.070251 0.453064 1441496660 0.717651 -0.524170 -0.070251 0.453064 1441496660 0.717651 -0.524170 -0.070251 0.453064 1441496660 0.717651 -0.524170 -0.070251 0.453064 1441496660 0.717651 -0.524170 -0.070251 0.453064 1441496660 0.731262 -0.471802 -0.097778 0.482788 1441496660 0.731262 -0.471802 -0.097778 0.482788 1441496660 0.731262 -0.471802 -0.097778 0.482788 1441496660 0.731262 -0.471802 -0.097778 0.482788 1441496660 0.731262 -0.471802 -0.097778 0.482788 1441496660 0.731262 -0.471802 -0.097778 0.482788 1441496660 0.737732 -0.436279 -0.108643 0.503601 1441496660 0.737732 -0.436279 -0.108643 0.503601 1441496660 0.737732 -0.436279 -0.108643 0.503601 1441496660 0.737732 -0.436279 -0.108643 0.503601 1441496660 0.737732 -0.436279 -0.108643 0.503601 1441496660 0.737732 -0.436279 -0.108643 0.503601 1441496660 0.737732 -0.436279 -0.108643 0.503601 1441496660 0.737915 -0.420410 -0.123962 0.513123 1441496660 0.737915 -0.420410 -0.123962 0.513123 1441496660 0.737915 -0.420410 -0.123962 0.513123 1441496660 0.737915 -0.420410 -0.123962 0.513123 1441496660 0.737915 -0.420410 -0.123962 0.513123 1441496660 0.747009 -0.381836 -0.137695 0.526428 1441496660 0.747009 -0.381836 -0.137695 0.526428 1441496660 0.747009 -0.381836 -0.137695 0.526428 1441496660 0.747009 -0.381836 -0.137695 0.526428 1441496660 0.747009 -0.381836 -0.137695 0.526428 1441496660 0.747009 -0.381836 -0.137695 0.526428 1441496660 0.775024 -0.295898 -0.130066 0.542969 1441496660 0.775024 -0.295898 -0.130066 0.542969 1441496660 0.775024 -0.295898 -0.130066 0.542969 1441496660 0.775024 -0.295898 -0.130066 0.542969 1441496660 0.775024 -0.295898 -0.130066 0.542969 1441496660 0.775024 -0.295898 -0.130066 0.542969 1441496660 0.777771 -0.278442 -0.163452 0.539246 1441496660 0.777771 -0.278442 -0.163452 0.539246 1441496660 0.777771 -0.278442 -0.163452 0.539246 1441496660 0.777771 -0.278442 -0.163452 0.539246 1441496660 0.777771 -0.278442 -0.163452 0.539246 1441496660 0.777771 -0.278442 -0.163452 0.539246 1441496660 0.779480 -0.276123 -0.198181 0.526123 1441496660 0.779480 -0.276123 -0.198181 0.526123 1441496660 0.779480 -0.276123 -0.198181 0.526123 1441496660 0.779480 -0.276123 -0.198181 0.526123 1441496660 0.779480 -0.276123 -0.198181 0.526123 1441496660 0.779480 -0.276123 -0.198181 0.526123 1441496660 0.779480 -0.276123 -0.198181 0.526123 1441496660 0.786682 -0.259521 -0.206177 0.520752 1441496660 0.786682 -0.259521 -0.206177 0.520752 1441496660 0.786682 -0.259521 -0.206177 0.520752 1441496660 0.786682 -0.259521 -0.206177 0.520752 1441496660 0.786682 -0.259521 -0.206177 0.520752 1441496660 0.786682 -0.259521 -0.206177 0.520752 1441496660 0.789673 -0.262634 -0.198303 0.517761 1441496660 0.789673 -0.262634 -0.198303 0.517761 1441496660 0.789673 -0.262634 -0.198303 0.517761 1441496660 0.789673 -0.262634 -0.198303 0.517761 1441496660 0.789673 -0.262634 -0.198303 0.517761 1441496660 0.789673 -0.262634 -0.198303 0.517761 1441496660 0.792419 -0.279480 -0.180786 0.511169 1441496660 0.792419 -0.279480 -0.180786 0.511169 1441496660 0.792419 -0.279480 -0.180786 0.511169 1441496660 0.792419 -0.279480 -0.180786 0.511169 1441496660 0.792419 -0.279480 -0.180786 0.511169 1441496660 0.792419 -0.279480 -0.180786 0.511169 1441496661 0.796509 -0.299561 -0.159180 0.500427 1441496661 0.796509 -0.299561 -0.159180 0.500427 1441496661 0.796509 -0.299561 -0.159180 0.500427 1441496661 0.796509 -0.299561 -0.159180 0.500427 1441496661 0.796509 -0.299561 -0.159180 0.500427 1441496661 0.796509 -0.299561 -0.159180 0.500427 1441496661 0.794739 -0.334595 -0.141479 0.486145 1441496661 0.794739 -0.334595 -0.141479 0.486145 1441496661 0.794739 -0.334595 -0.141479 0.486145 1441496661 0.794739 -0.334595 -0.141479 0.486145 1441496661 0.794739 -0.334595 -0.141479 0.486145 1441496661 0.794739 -0.334595 -0.141479 0.486145 1441496661 0.788025 -0.372314 -0.127258 0.473389 1441496661 0.788025 -0.372314 -0.127258 0.473389 1441496661 0.788025 -0.372314 -0.127258 0.473389 1441496661 0.788025 -0.372314 -0.127258 0.473389 1441496661 0.788025 -0.372314 -0.127258 0.473389 1441496661 0.788025 -0.372314 -0.127258 0.473389 1441496661 0.788025 -0.372314 -0.127258 0.473389 1441496661 0.781982 -0.401428 -0.106689 0.464722 1441496661 0.781982 -0.401428 -0.106689 0.464722 1441496661 0.781982 -0.401428 -0.106689 0.464722 1441496661 0.781982 -0.401428 -0.106689 0.464722 1441496661 0.781982 -0.401428 -0.106689 0.464722 1441496661 0.774780 -0.429993 -0.078552 0.456726 1441496661 0.774780 -0.429993 -0.078552 0.456726 1441496661 0.774780 -0.429993 -0.078552 0.456726 1441496661 0.774780 -0.429993 -0.078552 0.456726 1441496661 0.768005 -0.456787 -0.053406 0.445679 1441496661 0.768005 -0.456787 -0.053406 0.445679 1441496661 0.768005 -0.456787 -0.053406 0.445679 1441496661 0.768005 -0.456787 -0.053406 0.445679 1441496661 0.768005 -0.456787 -0.053406 0.445679 1441496661 0.768005 -0.456787 -0.053406 0.445679 1441496661 0.762939 -0.487549 -0.035095 0.422974 1441496661 0.762939 -0.487549 -0.035095 0.422974 1441496661 0.762939 -0.487549 -0.035095 0.422974 1441496661 0.762939 -0.487549 -0.035095 0.422974 1441496661 0.762939 -0.487549 -0.035095 0.422974 1441496661 0.762939 -0.487549 -0.035095 0.422974 1441496661 0.746521 -0.537781 -0.019836 0.391235 1441496661 0.746521 -0.537781 -0.019836 0.391235 1441496661 0.746521 -0.537781 -0.019836 0.391235 1441496661 0.746521 -0.537781 -0.019836 0.391235 1441496661 0.711853 -0.599243 -0.014587 0.365967 1441496661 0.711853 -0.599243 -0.014587 0.365967 1441496661 0.711853 -0.599243 -0.014587 0.365967 1441496661 0.711853 -0.599243 -0.014587 0.365967 1441496661 0.711853 -0.599243 -0.014587 0.365967 1441496661 0.711853 -0.599243 -0.014587 0.365967 1441496661 0.686646 -0.635315 -0.020386 0.352722 1441496661 0.686646 -0.635315 -0.020386 0.352722 1441496661 0.686646 -0.635315 -0.020386 0.352722 1441496661 0.686646 -0.635315 -0.020386 0.352722 1441496661 0.686646 -0.635315 -0.020386 0.352722 1441496661 0.686646 -0.635315 -0.020386 0.352722 1441496661 0.684143 -0.633423 -0.028870 0.360352 1441496661 0.684143 -0.633423 -0.028870 0.360352 1441496661 0.684143 -0.633423 -0.028870 0.360352 1441496661 0.684143 -0.633423 -0.028870 0.360352 1441496661 0.684143 -0.633423 -0.028870 0.360352 1441496661 0.684143 -0.633423 -0.028870 0.360352 1441496661 0.684143 -0.633423 -0.028870 0.360352 1441496661 0.691528 -0.609497 -0.039734 0.385620 1441496661 0.691528 -0.609497 -0.039734 0.385620 1441496661 0.691528 -0.609497 -0.039734 0.385620 1441496661 0.691528 -0.609497 -0.039734 0.385620 1441496661 0.691528 -0.609497 -0.039734 0.385620 1441496661 0.702759 -0.571960 -0.057495 0.419189 1441496661 0.702759 -0.571960 -0.057495 0.419189 1441496661 0.702759 -0.571960 -0.057495 0.419189 1441496661 0.702759 -0.571960 -0.057495 0.419189 1441496661 0.702759 -0.571960 -0.057495 0.419189 1441496661 0.702759 -0.571960 -0.057495 0.419189 1441496661 0.716858 -0.525208 -0.077271 0.451965 1441496661 0.716858 -0.525208 -0.077271 0.451965 1441496661 0.716858 -0.525208 -0.077271 0.451965 1441496661 0.716858 -0.525208 -0.077271 0.451965 1441496661 0.716858 -0.525208 -0.077271 0.451965 1441496661 0.716858 -0.525208 -0.077271 0.451965 1441496661 0.716858 -0.525208 -0.077271 0.451965 1441496661 0.729858 -0.483032 -0.092773 0.474670 1441496661 0.729858 -0.483032 -0.092773 0.474670 1441496661 0.729858 -0.483032 -0.092773 0.474670 1441496661 0.729858 -0.483032 -0.092773 0.474670 1441496661 0.729858 -0.483032 -0.092773 0.474670 1441496661 0.729858 -0.483032 -0.092773 0.474670 1441496661 0.738770 -0.451416 -0.096680 0.490967 1441496661 0.738770 -0.451416 -0.096680 0.490967 1441496661 0.738770 -0.451416 -0.096680 0.490967 1441496661 0.738770 -0.451416 -0.096680 0.490967 1441496661 0.741211 -0.432800 -0.114502 0.500122 1441496661 0.741211 -0.432800 -0.114502 0.500122 1441496661 0.741211 -0.432800 -0.114502 0.500122 1441496661 0.741211 -0.432800 -0.114502 0.500122 1441496661 0.741211 -0.432800 -0.114502 0.500122 1441496661 0.741211 -0.432800 -0.114502 0.500122 1441496661 0.748901 -0.404114 -0.120117 0.511230 1441496661 0.748901 -0.404114 -0.120117 0.511230 1441496661 0.748901 -0.404114 -0.120117 0.511230 1441496661 0.748901 -0.404114 -0.120117 0.511230 1441496661 0.748901 -0.404114 -0.120117 0.511230 1441496661 0.748901 -0.404114 -0.120117 0.511230 1441496662 0.748901 -0.404114 -0.120117 0.511230 1441496662 0.775085 -0.329895 -0.108337 0.527893 1441496662 0.775085 -0.329895 -0.108337 0.527893 1441496662 0.775085 -0.329895 -0.108337 0.527893 1441496662 0.775085 -0.329895 -0.108337 0.527893 1441496662 0.775085 -0.329895 -0.108337 0.527893 1441496662 0.775085 -0.329895 -0.108337 0.527893 1441496662 0.784180 -0.290222 -0.120544 0.535034 1441496662 0.784180 -0.290222 -0.120544 0.535034 1441496662 0.784180 -0.290222 -0.120544 0.535034 1441496662 0.784180 -0.290222 -0.120544 0.535034 1441496662 0.784180 -0.290222 -0.120544 0.535034 1441496662 0.784180 -0.290222 -0.120544 0.535034 1441496662 0.784180 -0.290222 -0.120544 0.535034 1441496662 0.787720 -0.287537 -0.156860 0.521667 1441496662 0.787720 -0.287537 -0.156860 0.521667 1441496662 0.787720 -0.287537 -0.156860 0.521667 1441496662 0.787720 -0.287537 -0.156860 0.521667 1441496662 0.787720 -0.287537 -0.156860 0.521667 1441496662 0.787720 -0.287537 -0.156860 0.521667 1441496662 0.796265 -0.265259 -0.159302 0.519714 1441496662 0.796265 -0.265259 -0.159302 0.519714 1441496662 0.796265 -0.265259 -0.159302 0.519714 1441496662 0.796265 -0.265259 -0.159302 0.519714 1441496662 0.796265 -0.265259 -0.159302 0.519714 1441496662 0.796265 -0.265259 -0.159302 0.519714 1441496662
[truncated: 198,951 more chars]
