# Supplementary material for: Quaternion-Based Gesture Recognition Using Wireless Wearable Motion Capture Sensors
Source: Sensors (Basel). 2016 Apr 28;16(5):605. doi: 10.3390/s16050605 (PMC4883296; doi:10.3390/s16050605)
Supplement: Supplementary file 1 [file sensors-16-00605-s001.zip › MultiSensorGestureData/P1/3. Throw/Training17.txt]

-0.594238 0.486267 -0.529236 -0.361084 1441496552 -0.594238 0.486267 -0.529236 -0.361084 1441496552 -0.594238 0.486267 -0.529236 -0.361084 1441496552 -0.594238 0.486267 -0.529236 -0.361084 1441496552 -0.594238 0.486267 -0.529236 -0.361084 1441496552 -0.600403 0.476257 -0.538391 -0.350525 1441496553 -0.600403 0.476257 -0.538391 -0.350525 1441496553 -0.600403 0.476257 -0.538391 -0.350525 1441496553 -0.600403 0.476257 -0.538391 -0.350525 1441496553 -0.600403 0.476257 -0.538391 -0.350525 1441496553 -0.600403 0.476257 -0.538391 -0.350525 1441496553 -0.606018 0.467651 -0.545410 -0.341492 1441496553 -0.606018 0.467651 -0.545410 -0.341492 1441496553 -0.606018 0.467651 -0.545410 -0.341492 1441496553 -0.606018 0.467651 -0.545410 -0.341492 1441496553 -0.606018 0.467651 -0.545410 -0.341492 1441496553 -0.606018 0.467651 -0.545410 -0.341492 1441496553 -0.611389 0.459717 -0.551147 -0.333435 1441496553 -0.611389 0.459717 -0.551147 -0.333435 1441496553 -0.611389 0.459717 -0.551147 -0.333435 1441496553 -0.611389 0.459717 -0.551147 -0.333435 1441496553 -0.611389 0.459717 -0.551147 -0.333435 1441496553 -0.611389 0.459717 -0.551147 -0.333435 1441496553 -0.616455 0.453308 -0.554810 -0.326660 1441496553 -0.616455 0.453308 -0.554810 -0.326660 1441496553 -0.616455 0.453308 -0.554810 -0.326660 1441496553 -0.616455 0.453308 -0.554810 -0.326660 1441496553 -0.616455 0.453308 -0.554810 -0.326660 1441496553 -0.616455 0.453308 -0.554810 -0.326660 1441496553 -0.621155 0.446838 -0.558533 -0.320374 1441496553 -0.621155 0.446838 -0.558533 -0.320374 1441496553 -0.621155 0.446838 -0.558533 -0.320374 1441496553 -0.621155 0.446838 -0.558533 -0.320374 1441496553 -0.621155 0.446838 -0.558533 -0.320374 1441496553 -0.621155 0.446838 -0.558533 -0.320374 1441496553 -0.625122 0.442749 -0.560730 -0.314392 1441496553 -0.625122 0.442749 -0.560730 -0.314392 1441496553 -0.625122 0.442749 -0.560730 -0.314392 1441496553 -0.625122 0.442749 -0.560730 -0.314392 1441496553 -0.625122 0.442749 -0.560730 -0.314392 1441496553 -0.625122 0.442749 -0.560730 -0.314392 1441496553 -0.625122 0.442749 -0.560730 -0.314392 1441496553 -0.625122 0.442749 -0.560730 -0.314392 1441496553 -0.627869 0.441650 -0.560303 -0.311218 1441496553 -0.627869 0.441650 -0.560303 -0.311218 1441496553 -0.627869 0.441650 -0.560303 -0.311218 1441496553 -0.627869 0.441650 -0.560303 -0.311218 1441496553 -0.627869 0.441650 -0.560303 -0.311218 1441496553 -0.627869 0.441650 -0.560303 -0.311218 1441496553 -0.631775 0.438171 -0.561340 -0.306213 1441496553 -0.631775 0.438171 -0.561340 -0.306213 1441496553 -0.631775 0.438171 -0.561340 -0.306213 1441496553 -0.631775 0.438171 -0.561340 -0.306213 1441496553 -0.631775 0.438171 -0.561340 -0.306213 1441496553 -0.631775 0.438171 -0.561340 -0.306213 1441496553 -0.637634 0.429749 -0.565430 -0.298523 1441496553 -0.637634 0.429749 -0.565430 -0.298523 1441496553 -0.637634 0.429749 -0.565430 -0.298523 1441496553 -0.637634 0.429749 -0.565430 -0.298523 1441496553 -0.637634 0.429749 -0.565430 -0.298523 1441496553 -0.637634 0.429749 -0.565430 -0.298523 1441496553 -0.644653 0.420837 -0.567444 -0.292358 1441496553 -0.644653 0.420837 -0.567444 -0.292358 1441496553 -0.644653 0.420837 -0.567444 -0.292358 1441496553 -0.644653 0.420837 -0.567444 -0.292358 1441496553 -0.644653 0.420837 -0.567444 -0.292358 1441496553 -0.644653 0.420837 -0.567444 -0.292358 1441496553 -0.651489 0.412964 -0.567566 -0.287964 1441496553 -0.651489 0.412964 -0.567566 -0.287964 1441496553 -0.651489 0.412964 -0.567566 -0.287964 1441496553 -0.651489 0.412964 -0.567566 -0.287964 1441496553 -0.651489 0.412964 -0.567566 -0.287964 1441496553 -0.651489 0.412964 -0.567566 -0.287964 1441496553 -0.657227 0.407776 -0.566284 -0.284912 1441496553 -0.657227 0.407776 -0.566284 -0.284912 1441496553 -0.657227 0.407776 -0.566284 -0.284912 1441496553 -0.657227 0.407776 -0.566284 -0.284912 1441496553 -0.657227 0.407776 -0.566284 -0.284912 1441496553 -0.657227 0.407776 -0.566284 -0.284912 1441496553 -0.654053 0.418030 -0.560120 -0.289551 1441496553 -0.654053 0.418030 -0.560120 -0.289551 1441496553 -0.654053 0.418030 -0.560120 -0.289551 1441496553 -0.654053 0.418030 -0.560120 -0.289551 1441496553 -0.654053 0.418030 -0.560120 -0.289551 1441496553 -0.654053 0.418030 -0.560120 -0.289551 1441496553 -0.654053 0.418030 -0.560120 -0.289551 1441496553 -0.654053 0.418030 -0.560120 -0.289551 1441496553 -0.641785 0.441895 -0.549438 -0.301697 1441496553 -0.641785 0.441895 -0.549438 -0.301697 1441496553 -0.641785 0.441895 -0.549438 -0.301697 1441496553 -0.641785 0.441895 -0.549438 -0.301697 1441496553 -0.641785 0.441895 -0.549438 -0.301697 1441496553 -0.641785 0.441895 -0.549438 -0.301697 1441496553 -0.624146 0.471680 -0.534912 -0.319153 1441496553 -0.624146 0.471680 -0.534912 -0.319153 1441496553 -0.624146 0.471680 -0.534912 -0.319153 1441496553 -0.624146 0.471680 -0.534912 -0.319153 1441496553 -0.624146 0.471680 -0.534912 -0.319153 1441496553 -0.624146 0.471680 -0.534912 -0.319153 1441496553 -0.604553 0.499573 -0.519104 -0.339844 1441496553 -0.604553 0.499573 -0.519104 -0.339844 1441496553 -0.604553 0.499573 -0.519104 -0.339844 1441496553 -0.604553 0.499573 -0.519104 -0.339844 1441496553 -0.604553 0.499573 -0.519104 -0.339844 1441496553 -0.604553 0.499573 -0.519104 -0.339844 1441496553 -0.589417 0.517090 -0.505737 -0.359863 1441496553 -0.589417 0.517090 -0.505737 -0.359863 1441496553 -0.589417 0.517090 -0.505737 -0.359863 1441496553 -0.589417 0.517090 -0.505737 -0.359863 1441496553 -0.589417 0.517090 -0.505737 -0.359863 1441496553 -0.589417 0.517090 -0.505737 -0.359863 1441496553 -0.580627 0.521484 -0.501404 -0.373657 1441496553 -0.580627 0.521484 -0.501404 -0.373657 1441496553 -0.580627 0.521484 -0.501404 -0.373657 1441496553 -0.580627 0.521484 -0.501404 -0.373657 1441496553 -0.580627 0.521484 -0.501404 -0.373657 1441496553 -0.580627 0.521484 -0.501404 -0.373657 1441496553 -0.570984 0.523926 -0.499878 -0.386841 1441496553 -0.570984 0.523926 -0.499878 -0.386841 1441496553 -0.570984 0.523926 -0.499878 -0.386841 1441496553 -0.570984 0.523926 -0.499878 -0.386841 1441496553 -0.570984 0.523926 -0.499878 -0.386841 1441496554 -0.570984 0.523926 -0.499878 -0.386841 1441496554 -0.570984 0.523926 -0.499878 -0.386841 1441496554 -0.570984 0.523926 -0.499878 -0.386841 1441496554 -0.550354 0.540039 -0.483459 -0.414551 1441496554 -0.550354 0.540039 -0.483459 -0.414551 1441496554 -0.550354 0.540039 -0.483459 -0.414551 1441496554 -0.550354 0.540039 -0.483459 -0.414551 1441496554 -0.550354 0.540039 -0.483459 -0.414551 1441496554 -0.550354 0.540039 -0.483459 -0.414551 1441496554 -0.536377 0.549194 -0.470215 -0.435486 1441496554 -0.536377 0.549194 -0.470215 -0.435486 1441496554 -0.536377 0.549194 -0.470215 -0.435486 1441496554 -0.536377 0.549194 -0.470215 -0.435486 1441496554 -0.536377 0.549194 -0.470215 -0.435486 1441496554 -0.536377 0.549194 -0.470215 -0.435486 1441496554 -0.532166 0.546021 -0.470154 -0.444641 1441496554 -0.532166 0.546021 -0.470154 -0.444641 1441496554 -0.532166 0.546021 -0.470154 -0.444641 1441496554 -0.532166 0.546021 -0.470154 -0.444641 1441496554 -0.532166 0.546021 -0.470154 -0.444641 1441496554 -0.532166 0.546021 -0.470154 -0.444641 1441496554 -0.527222 0.544189 -0.468628 -0.454285 1441496554 -0.527222 0.544189 -0.468628 -0.454285 1441496554 -0.527222 0.544189 -0.468628 -0.454285 1441496554 -0.527222 0.544189 -0.468628 -0.454285 1441496554 -0.527222 0.544189 -0.468628 -0.454285 1441496554 -0.527222 0.544189 -0.468628 -0.454285 1441496554 -0.522766 0.543945 -0.462646 -0.465637 1441496554 -0.522766 0.543945 -0.462646 -0.465637 1441496554 -0.522766 0.543945 -0.462646 -0.465637 1441496554 -0.522766 0.543945 -0.462646 -0.465637 1441496554 -0.522766 0.543945 -0.462646 -0.465637 1441496554 -0.522766 0.543945 -0.462646 -0.465637 1441496554 -0.526184 0.537292 -0.463867 -0.468384 1441496554 -0.526184 0.537292 -0.463867 -0.468384 1441496554 -0.526184 0.537292 -0.463867 -0.468384 1441496554 -0.526184 0.537292 -0.463867 -0.468384 1441496554 -0.526184 0.537292 -0.463867 -0.468384 1441496554 -0.526184 0.537292 -0.463867 -0.468384 1441496554 -0.534241 0.526794 -0.472290 -0.462708 1441496554 -0.534241 0.526794 -0.472290 -0.462708 1441496554 -0.534241 0.526794 -0.472290 -0.462708 1441496554 -0.534241 0.526794 -0.472290 -0.462708 1441496554 -0.534241 0.526794 -0.472290 -0.462708 1441496554 -0.534241 0.526794 -0.472290 -0.462708 1441496554 -0.534241 0.526794 -0.472290 -0.462708 1441496554 -0.534241 0.526794 -0.472290 -0.462708 1441496554 -0.542358 0.520081 -0.478088 -0.454773 1441496554 -0.542358 0.520081 -0.478088 -0.454773 1441496554 -0.542358 0.520081 -0.478088 -0.454773 1441496554 -0.542358 0.520081 -0.478088 -0.454773 1441496554 -0.542358 0.520081 -0.478088 -0.454773 1441496554 -0.542358 0.520081 -0.478088 -0.454773 1441496554 -0.552246 0.514648 -0.483398 -0.443359 1441496554 -0.552246 0.514648 -0.483398 -0.443359 1441496554 -0.552246 0.514648 -0.483398 -0.443359 1441496554 -0.552246 0.514648 -0.483398 -0.443359 1441496554 -0.552246 0.514648 -0.483398 -0.443359 1441496554 -0.552246 0.514648 -0.483398 -0.443359 1441496554 -0.564392 0.507874 -0.489563 -0.428833 1441496554 -0.564392 0.507874 -0.489563 -0.428833 1441496554 -0.564392 0.507874 -0.489563 -0.428833 1441496554 -0.564392 0.507874 -0.489563 -0.428833 1441496554 -0.564392 0.507874 -0.489563 -0.428833 1441496554 -0.564392 0.507874 -0.489563 -0.428833 1441496554 -0.577209 0.500977 -0.495850 -0.412415 1441496554 -0.577209 0.500977 -0.495850 -0.412415 1441496554 -0.577209 0.500977 -0.495850 -0.412415 1441496554 -0.577209 0.500977 -0.495850 -0.412415 1441496554 -0.577209 0.500977 -0.495850 -0.412415 1441496554 -0.577209 0.500977 -0.495850 -0.412415 1441496554 -0.588806 0.496094 -0.500671 -0.395752 1441496554 -0.588806 0.496094 -0.500671 -0.395752 1441496554 -0.588806 0.496094 -0.500671 -0.395752 1441496554 -0.588806 0.496094 -0.500671 -0.395752 1441496554 -0.588806 0.496094 -0.500671 -0.395752 1441496554 -0.588806 0.496094 -0.500671 -0.395752 1441496554 -0.598633 0.492004 -0.504944 -0.380371 1441496554 -0.598633 0.492004 -0.504944 -0.380371 1441496554 -0.598633 0.492004 -0.504944 -0.380371 1441496554 -0.598633 0.492004 -0.504944 -0.380371 1441496554 -0.598633 0.492004 -0.504944 -0.380371 1441496554 -0.598633 0.492004 -0.504944 -0.380371 1441496554 -0.598633 0.492004 -0.504944 -0.380371 1441496554 -0.598633 0.492004 -0.504944 -0.380371 1441496554 -0.608643 0.486084 -0.509949 -0.365112 1441496554 -0.608643 0.486084 -0.509949 -0.365112 1441496554 -0.608643 0.486084 -0.509949 -0.365112 1441496554 -0.608643 0.486084 -0.509949 -0.365112 1441496554 -0.608643 0.486084 -0.509949 -0.365112 1441496554 -0.608643 0.486084 -0.509949 -0.365112 1441496554 -0.616882 0.478882 -0.514954 -0.353516 1441496554 -0.616882 0.478882 -0.514954 -0.353516 1441496554 -0.616882 0.478882 -0.514954 -0.353516 1441496554 -0.616882 0.478882 -0.514954 -0.353516 1441496554 -0.616882 0.478882 -0.514954 -0.353516 1441496554 -0.616882 0.478882 -0.514954 -0.353516 1441496554 -0.626038 0.467346 -0.521606 -0.342957 1441496554 -0.626038 0.467346 -0.521606 -0.342957 1441496554 -0.626038 0.467346 -0.521606 -0.342957 1441496554 -0.626038 0.467346 -0.521606 -0.342957 1441496554 -0.626038 0.467346 -0.521606 -0.342957 1441496554 -0.626038 0.467346 -0.521606 -0.342957 1441496554 -0.637268 0.449280 -0.531311 -0.331360 1441496554 -0.637268 0.449280 -0.531311 -0.331360 1441496554 -0.637268 0.449280 -0.531311 -0.331360 1441496554 -0.637268 0.449280 -0.531311 -0.331360 1441496554 -0.637268 0.449280 -0.531311 -0.331360 1441496554 -0.637268 0.449280 -0.531311 -0.331360 1441496554 -0.647766 0.428162 -0.542419 -0.320801 1441496554 -0.647766 0.428162 -0.542419 -0.320801 1441496554 -0.647766 0.428162 -0.542419 -0.320801 1441496555 -0.647766 0.428162 -0.542419 -0.320801 1441496555 -0.647766 0.428162 -0.542419 -0.320801 1441496555 -0.647766 0.428162 -0.542419 -0.320801 1441496555 -0.654907 0.409058 -0.553528 -0.312134 1441496555 -0.654907 0.409058 -0.553528 -0.312134 1441496555 -0.654907 0.409058 -0.553528 -0.312134 1441496555 -0.654907 0.409058 -0.553528 -0.312134 1441496555 -0.654907 0.409058 -0.553528 -0.312134 1441496555 -0.654907 0.409058 -0.553528 -0.312134 1441496555 -0.653320 0.404419 -0.558167 -0.313232 1441496555 -0.653320 0.404419 -0.558167 -0.313232 1441496555 -0.653320 0.404419 -0.558167 -0.313232 1441496555 -0.653320 0.404419 -0.558167 -0.313232 1441496555 -0.653320 0.404419 -0.558167 -0.313232 1441496555 -0.653320 0.404419 -0.558167 -0.313232 1441496555 -0.644958 0.412903 -0.556152 -0.322998 1441496555 -0.644958 0.412903 -0.556152 -0.322998 1441496555 -0.644958 0.412903 -0.556152 -0.322998 1441496555 -0.644958 0.412903 -0.556152 -0.322998 1441496555 -0.644958 0.412903 -0.556152 -0.322998 1441496555 -0.644958 0.412903 -0.556152 -0.322998 1441496555 -0.635071 0.424988 -0.552551 -0.332886 1441496555 -0.635071 0.424988 -0.552551 -0.332886 1441496555 -0.635071 0.424988 -0.552551 -0.332886 1441496555 -0.635071 0.424988 -0.552551 -0.332886 1441496555 -0.635071 0.424988 -0.552551 -0.332886 1441496555 -0.635071 0.424988 -0.552551 -0.332886 1441496555 -0.622803 0.441101 -0.546631 -0.344788 1441496555 -0.622803 0.441101 -0.546631 -0.344788 1441496555 -0.622803 0.441101 -0.546631 -0.344788 1441496555 -0.622803 0.441101 -0.546631 -0.344788 1441496555 -0.622803 0.441101 -0.546631 -0.344788 1441496555 -0.622803 0.441101 -0.546631 -0.344788 1441496555 -0.609436 0.459106 -0.539490 -0.356140 1441496555 -0.609436 0.459106 -0.539490 -0.356140 1441496555 -0.609436 0.459106 -0.539490 -0.356140 1441496555 -0.609436 0.459106 -0.539490 -0.356140 1441496555 -0.609436 0.459106 -0.539490 -0.356140 1441496555 -0.609436 0.459106 -0.539490 -0.356140 1441496555 -0.593689 0.479614 -0.529358 -0.370605 1441496555 -0.593689 0.479614 -0.529358 -0.370605 1441496555 -0.593689 0.479614 -0.529358 -0.370605 1441496555 -0.593689 0.479614 -0.529358 -0.370605 1441496555 -0.593689 0.479614 -0.529358 -0.370605 1441496555 -0.593689 0.479614 -0.529358 -0.370605 1441496555 -0.576843 0.500427 -0.516418 -0.387634 1441496555 -0.576843 0.500427 -0.516418 -0.387634 1441496555 -0.576843 0.500427 -0.516418 -0.387634 1441496555 -0.576843 0.500427 -0.516418 -0.387634 1441496555 -0.576843 0.500427 -0.516418 -0.387634 1441496555 -0.576843 0.500427 -0.516418 -0.387634 1441496555 -0.562988 0.514709 -0.506226 -0.402405 1441496555 -0.562988 0.514709 -0.506226 -0.402405 1441496555 -0.562988 0.514709 -0.506226 -0.402405 1441496555 -0.562988 0.514709 -0.506226 -0.402405 1441496555 -0.562988 0.514709 -0.506226 -0.402405 1441496555 -0.562988 0.514709 -0.506226 -0.402405 1441496555 -0.562988 0.514709 -0.506226 -0.402405 1441496555 -0.562988 0.514709 -0.506226 -0.402405 1441496555 -0.550842 0.525391 -0.498596 -0.414673 1441496555 -0.550842 0.525391 -0.498596 -0.414673 1441496555 -0.550842 0.525391 -0.498596 -0.414673 1441496555 -0.550842 0.525391 -0.498596 -0.414673 1441496555 -0.550842 0.525391 -0.498596 -0.414673 1441496555 -0.550842 0.525391 -0.498596 -0.414673 1441496555 -0.539307 0.535095 -0.492737 -0.424377 1441496555 -0.539307 0.535095 -0.492737 -0.424377 1441496555 -0.539307 0.535095 -0.492737 -0.424377 1441496555 -0.539307 0.535095 -0.492737 -0.424377 1441496555 -0.539307 0.535095 -0.492737 -0.424377 1441496555 -0.539307 0.535095 -0.492737 -0.424377 1441496555 -0.527039 0.546326 -0.484924 -0.434387 1441496555 -0.527039 0.546326 -0.484924 -0.434387 1441496555 -0.527039 0.546326 -0.484924 -0.434387 1441496555 -0.527039 0.546326 -0.484924 -0.434387 1441496555 -0.527039 0.546326 -0.484924 -0.434387 1441496555 -0.527039 0.546326 -0.484924 -0.434387 1441496555 -0.515137 0.558960 -0.474609 -0.443848 1441496555 -0.515137 0.558960 -0.474609 -0.443848 1441496555 -0.515137 0.558960 -0.474609 -0.443848 1441496555 -0.515137 0.558960 -0.474609 -0.443848 1441496555 -0.515137 0.558960 -0.474609 -0.443848 1441496555 -0.515137 0.558960 -0.474609 -0.443848 1441496555 -0.507690 0.570129 -0.463501 -0.449890 1441496555 -0.507690 0.570129 -0.463501 -0.449890 1441496555 -0.507690 0.570129 -0.463501 -0.449890 1441496555 -0.507690 0.570129 -0.463501 -0.449890 1441496555 -0.507690 0.570129 -0.463501 -0.449890 1441496555 -0.507690 0.570129 -0.463501 -0.449890 1441496555 -0.507690 0.570129 -0.463501 -0.449890 1441496555 -0.507690 0.570129 -0.463501 -0.449890 1441496555 -0.504700 0.576904 -0.456238 -0.452026 1441496555 -0.504700 0.576904 -0.456238 -0.452026 1441496555 -0.504700 0.576904 -0.456238 -0.452026 1441496555 -0.504700 0.576904 -0.456238 -0.452026 1441496555 -0.504700 0.576904 -0.456238 -0.452026 1441496555 -0.504700 0.576904 -0.456238 -0.452026 1441496555 -0.503601 0.580872 -0.449646 -0.454773 1441496555 -0.503601 0.580872 -0.449646 -0.454773 1441496555 -0.503601 0.580872 -0.449646 -0.454773 1441496555 -0.503601 0.580872 -0.449646 -0.454773 1441496555 -0.503601 0.580872 -0.449646 -0.454773 1441496555 -0.503601 0.580872 -0.449646 -0.454773 1441496555 -0.507019 0.579529 -0.447876 -0.454468 1441496555 -0.507019 0.579529 -0.447876 -0.454468 1441496555 -0.507019 0.579529 -0.447876 -0.454468 1441496555 -0.507019 0.579529 -0.447876 -0.454468 1441496555 -0.507019 0.579529 -0.447876 -0.454468 1441496555 -0.507019 0.579529 -0.447876 -0.454468 1441496555 -0.513184 0.573792 -0.451233 -0.451538 1441496555 -0.513184 0.573792 -0.451233 -0.451538 1441496555 -0.513184 0.573792 -0.451233 -0.451538 1441496555 -0.513184 0.573792 -0.451233 -0.451538 1441496555 -0.513184 0.573792 -0.451233 -0.451538 1441496556 -0.513184 0.573792 -0.451233 -0.451538 1441496556 -0.520447 0.566162 -0.457153 -0.446838 1441496556 -0.520447 0.566162 -0.457153 -0.446838 1441496556 -0.520447 0.566162 -0.457153 -0.446838 1441496556 -0.520447 0.566162 -0.457153 -0.446838 1441496556 -0.520447 0.566162 -0.457153 -0.446838 1441496556 -0.520447 0.566162 -0.457153 -0.446838 1441496556 -0.520447 0.566162 -0.457153 -0.446838 1441496556 -0.520447 0.566162 -0.457153 -0.446838 1441496556 -0.528259 0.557739 -0.464355 -0.440735 1441496556 -0.528259 0.557739 -0.464355 -0.440735 1441496556 -0.528259 0.557739 -0.464355 -0.440735 1441496556 -0.528259 0.557739 -0.464355 -0.440735 1441496556 -0.528259 0.557739 -0.464355 -0.440735 1441496556 -0.528259 0.557739 -0.464355 -0.440735 1441496556 -0.537231 0.548645 -0.473145 -0.431946 1441496556 -0.537231 0.548645 -0.473145 -0.431946 1441496556 -0.537231 0.548645 -0.473145 -0.431946 1441496556 -0.537231 0.548645 -0.473145 -0.431946 1441496556 -0.537231 0.548645 -0.473145 -0.431946 1441496556 -0.537231 0.548645 -0.473145 -0.431946 1441496556 -0.547302 0.538391 -0.483032 -0.421082 1441496556 -0.547302 0.538391 -0.483032 -0.421082 1441496556 -0.547302 0.538391 -0.483032 -0.421082 1441496556 -0.547302 0.538391 -0.483032 -0.421082 1441496556 -0.547302 0.538391 -0.483032 -0.421082 1441496556 -0.547302 0.538391 -0.483032 -0.421082 1441496556 -0.558594 0.526184 -0.493469 -0.409424 1441496556 -0.558594 0.526184 -0.493469 -0.409424 1441496556 -0.558594 0.526184 -0.493469 -0.409424 1441496556 -0.558594 0.526184 -0.493469 -0.409424 1441496556 -0.558594 0.526184 -0.493469 -0.409424 1441496556 -0.558594 0.526184 -0.493469 -0.409424 1441496556 -0.558594 0.526184 -0.493469 -0.409424 1441496556 -0.558594 0.526184 -0.493469 -0.409424 1441496556 -0.569641 0.513306 -0.502686 -0.399292 1441496556 -0.569641 0.513306 -0.502686 -0.399292 1441496556 -0.569641 0.513306 -0.502686 -0.399292 1441496556 -0.569641 0.513306 -0.502686 -0.399292 1441496556 -0.569641 0.513306 -0.502686 -0.399292 1441496556 -0.569641 0.513306 -0.502686 -0.399292 1441496556 -0.580627 0.502319 -0.510559 -0.387146 1441496556 -0.580627 0.502319 -0.510559 -0.387146 1441496556 -0.580627 0.502319 -0.510559 -0.387146 1441496556 -0.580627 0.502319 -0.510559 -0.387146 1441496556 -0.580627 0.502319 -0.510559 -0.387146 1441496556 -0.580627 0.502319 -0.510559 -0.387146 1441496556 -0.591492 0.492981 -0.517578 -0.373230 1441496556 -0.591492 0.492981 -0.517578 -0.373230 1441496556 -0.591492 0.492981 -0.517578 -0.373230 1441496556 -0.591492 0.492981 -0.517578 -0.373230 1441496556 -0.591492 0.492981 -0.517578 -0.373230 1441496556 -0.591492 0.492981 -0.517578 -0.373230 1441496556 -0.601318 0.485046 -0.523621 -0.359253 1441496556 -0.601318 0.485046 -0.523621 -0.359253 1441496556 -0.601318 0.485046 -0.523621 -0.359253 1441496556 -0.601318 0.485046 -0.523621 -0.359253 1441496556 -0.601318 0.485046 -0.523621 -0.359253 1441496556 -0.601318 0.485046 -0.523621 -0.359253 1441496556 -0.601318 0.485046 -0.523621 -0.359253 1441496556 -0.601318 0.485046 -0.523621 -0.359253 1441496556 -0.612366 0.473999 -0.531433 -0.343445 1441496556 -0.612366 0.473999 -0.531433 -0.343445 1441496556 -0.612366 0.473999 -0.531433 -0.343445 1441496556 -0.612366 0.473999 -0.531433 -0.343445 1441496556 -0.612366 0.473999 -0.531433 -0.343445 1441496556 -0.612366 0.473999 -0.531433 -0.343445 1441496556 -0.623108 0.461426 -0.538940 -0.329346 1441496556 -0.623108 0.461426 -0.538940 -0.329346 1441496556 -0.623108 0.461426 -0.538940 -0.329346 1441496556 -0.623108 0.461426 -0.538940 -0.329346 1441496556 -0.623108 0.461426 -0.538940 -0.329346 1441496556 -0.623108 0.461426 -0.538940 -0.329346 1441496556 -0.633911 0.447021 -0.546265 -0.316223 1441496556 -0.633911 0.447021 -0.546265 -0.316223 1441496556 -0.633911 0.447021 -0.546265 -0.316223 1441496556 -0.633911 0.447021 -0.546265 -0.316223 1441496556 -0.633911 0.447021 -0.546265 -0.316223 1441496556 -0.633911 0.447021 -0.546265 -0.316223 1441496556 -0.641479 0.435730 -0.552124 -0.306274 1441496556 -0.641479 0.435730 -0.552124 -0.306274 1441496556 -0.641479 0.435730 -0.552124 -0.306274 1441496556 -0.641479 0.435730 -0.552124 -0.306274 1441496556 -0.641479 0.435730 -0.552124 -0.306274 1441496556 -0.641479 0.435730 -0.552124 -0.306274 1441496556 -0.641479 0.435364 -0.552612 -0.305908 1441496556 -0.641479 0.435364 -0.552612 -0.305908 1441496556 -0.641479 0.435364 -0.552612 -0.305908 1441496556 -0.641479 0.435364 -0.552612 -0.305908 1441496556 -0.641479 0.435364 -0.552612 -0.305908 1441496556 -0.641479 0.435364 -0.552612 -0.305908 1441496556 -0.637085 0.439880 -0.550720 -0.312073 1441496556 -0.637085 0.439880 -0.550720 -0.312073 1441496556 -0.637085 0.439880 -0.550720 -0.312073 1441496556 -0.637085 0.439880 -0.550720 -0.312073 1441496556 -0.637085 0.439880 -0.550720 -0.312073 1441496556 -0.637085 0.439880 -0.550720 -0.312073 1441496556 -0.628784 0.449585 -0.545837 -0.323425 1441496556 -0.628784 0.449585 -0.545837 -0.323425 1441496556 -0.628784 0.449585 -0.545837 -0.323425 1441496556 -0.628784 0.449585 -0.545837 -0.323425 1441496556 -0.628784 0.449585 -0.545837 -0.323425 1441496556 -0.628784 0.449585 -0.545837 -0.323425 1441496556 -0.616821 0.464111 -0.539246 -0.336792 1441496556 -0.616821 0.464111 -0.539246 -0.336792 1441496556 -0.616821 0.464111 -0.539246 -0.336792 1441496556 -0.616821 0.464111 -0.539246 -0.336792 1441496556 -0.616821 0.464111 -0.539246 -0.336792 1441496556 -0.616821 0.464111 -0.539246 -0.336792 1441496556 -0.599792 0.485107 -0.528137 -0.354980 1441496556 -0.599792 0.485107 -0.528137 -0.354980 1441496556 -0.599792 0.485107 -0.528137 -0.354980 1441496556 -0.599792 0.485107 -0.528137 -0.354980 1441496556 -0.599792 0.485107 -0.528137 -0.354980 1441496557 -0.599792 0.485107 -0.528137 -0.354980 1441496557 -0.579529 0.508545 -0.512207 -0.378418 1441496557 -0.579529 0.508545 -0.512207 -0.378418 1441496557 -0.579529 0.508545 -0.512207 -0.378418 1441496557 -0.579529 0.508545 -0.512207 -0.378418 1441496557 -0.579529 0.508545 -0.512207 -0.378418 1441496557 -0.579529 0.508545 -0.512207 -0.378418 1441496557 -0.561340 0.526794 -0.497437 -0.399963 1441496557 -0.561340 0.526794 -0.497437 -0.399963 1441496557 -0.561340 0.526794 -0.497437 -0.399963 1441496557 -0.561340 0.526794 -0.497437 -0.399963 1441496557 -0.561340 0.526794 -0.497437 -0.399963 1441496557 -0.561340 0.526794 -0.497437 -0.399963 1441496557 -0.546692 0.538635 -0.486877 -0.417114 1441496557 -0.546692 0.538635 -0.486877 -0.417114 1441496557 -0.546692 0.538635 -0.486877 -0.417114 1441496557 -0.546692 0.538635 -0.486877 -0.417114 1441496557 -0.546692 0.538635 -0.486877 -0.417114 1441496557 -0.546692 0.538635 -0.486877 -0.417114 1441496557 -0.533630 0.547119 -0.479248 -0.431580 1441496557 -0.533630 0.547119 -0.479248 -0.431580 1441496557 -0.533630 0.547119 -0.479248 -0.431580 1441496557 -0.533630 0.547119 -0.479248 -0.431580 1441496557 -0.533630 0.547119 -0.479248 -0.431580 1441496557 -0.533630 0.547119 -0.479248 -0.431580 1441496557 -0.519653 0.556458 -0.470337 -0.446228 1441496557 -0.519653 0.556458 -0.470337 -0.446228 1441496557 -0.519653 0.556458 -0.470337 -0.446228 1441496557 -0.519653 0.556458 -0.470337 -0.446228 1441496557 -0.519653 0.556458 -0.470337 -0.446228 1441496557 -0.519653 0.556458 -0.470337 -0.446228 1441496557 -0.507080 0.566345 -0.459717 -0.459167 1441496557 -0.507080 0.566345 -0.459717 -0.459167 1441496557 -0.507080 0.566345 -0.459717 -0.459167 1441496557 -0.507080 0.566345 -0.459717 -0.459167 1441496557 -0.507080 0.566345 -0.459717 -0.459167 1441496557 -0.507080 0.566345 -0.459717 -0.459167 1441496557 -0.497864 0.576416 -0.448853 -0.467407 1441496557 -0.497864 0.576416 -0.448853 -0.467407 1441496557 -0.497864 0.576416 -0.448853 -0.467407 1441496557 -0.497864 0.576416 -0.448853 -0.467407 1441496557 -0.497864 0.576416 -0.448853 -0.467407 1441496557 -0.497864 0.576416 -0.448853 -0.467407 1441496557 -0.492432 0.585693 -0.438843 -0.471130 1441496557 -0.492432 0.585693 -0.438843 -0.471130 1441496557 -0.492432 0.585693 -0.438843 -0.471130 1441496557 -0.492432 0.585693 -0.438843 -0.471130 1441496557 -0.492432 0.585693 -0.438843 -0.471130 1441496557 -0.492432 0.585693 -0.438843 -0.471130 1441496557 -0.488892 0.592590 -0.429749 -0.474487 1441496557 -0.488892 0.592590 -0.429749 -0.474487 1441496557 -0.488892 0.592590 -0.429749 -0.474487 1441496557 -0.488892 0.592590 -0.429749 -0.474487 1441496557 -0.488892 0.592590 -0.429749 -0.474487 1441496557 -0.488892 0.592590 -0.429749 -0.474487 1441496557 -0.492310 0.592224 -0.427734 -0.473267 1441496557 -0.492310 0.592224 -0.427734 -0.473267 1441496557 -0.492310 0.592224 -0.427734 -0.473267 1441496557 -0.492310 0.592224 -0.427734 -0.473267 1441496557 -0.492310 0.592224 -0.427734 -0.473267 1441496557 -0.492310 0.592224 -0.427734 -0.473267 1441496557 -0.492310 0.592224 -0.427734 -0.473267 1441496557 -0.492310 0.592224 -0.427734 -0.473267 1441496557 -0.498901 0.585999 -0.433289 -0.469055 1441496557 -0.498901 0.585999 -0.433289 -0.469055 1441496557 -0.498901 0.585999 -0.433289 -0.469055 1441496557 -0.498901 0.585999 -0.433289 -0.469055 1441496557 -0.498901 0.585999 -0.433289 -0.469055 1441496557 -0.498901 0.585999 -0.433289 -0.469055 1441496557 -0.506409 0.578918 -0.440430 -0.463135 1441496557 -0.506409 0.578918 -0.440430 -0.463135 1441496557 -0.506409 0.578918 -0.440430 -0.463135 1441496557 -0.506409 0.578918 -0.440430 -0.463135 1441496557 -0.506409 0.578918 -0.440430 -0.463135 1441496557 -0.506409 0.578918 -0.440430 -0.463135 1441496557 -0.514526 0.571289 -0.447876 -0.456482 1441496557 -0.514526 0.571289 -0.447876 -0.456482 1441496557 -0.514526 0.571289 -0.447876 -0.456482 1441496557 -0.514526 0.571289 -0.447876 -0.456482 1441496557 -0.514526 0.571289 -0.447876 -0.456482 1441496557 -0.514526 0.571289 -0.447876 -0.456482 1441496557 -0.526062 0.560364 -0.458313 -0.446350 1441496557 -0.526062 0.560364 -0.458313 -0.446350 1441496557 -0.526062 0.560364 -0.458313 -0.446350 1441496557 -0.526062 0.560364 -0.458313 -0.446350 1441496557 -0.526062 0.560364 -0.458313 -0.446350 1441496557 -0.526062 0.560364 -0.458313 -0.446350 1441496557 -0.538513 0.548401 -0.469666 -0.434448 1441496557 -0.538513 0.548401 -0.469666 -0.434448 1441496557 -0.538513 0.548401 -0.469666 -0.434448 1441496557 -0.538513 0.548401 -0.469666 -0.434448 1441496557 -0.538513 0.548401 -0.469666 -0.434448 1441496557 -0.550293 0.537415 -0.479553 -0.422485 1441496557 -0.550293 0.537415 -0.479553 -0.422485 1441496557 -0.550293 0.537415 -0.479553 -0.422485 1441496557 -0.550293 0.537415 -0.479553 -0.422485 1441496557 -0.550293 0.537415 -0.479553 -0.422485 1441496557 -0.550293 0.537415 -0.479553 -0.422485 1441496557 -0.550293 0.537415 -0.479553 -0.422485 1441496557 -0.562439 0.525635 -0.489990 -0.409119 1441496557 -0.562439 0.525635 -0.489990 -0.409119 1441496557 -0.562439 0.525635 -0.489990 -0.409119 1441496557 -0.562439 0.525635 -0.489990 -0.409119 1441496557 -0.562439 0.525635 -0.489990 -0.409119 1441496557 -0.562439 0.525635 -0.489990 -0.409119 1441496557 -0.573914 0.514832 -0.499634 -0.394897 1441496557 -0.573914 0.514832 -0.499634 -0.394897 1441496557 -0.573914 0.514832 -0.499634 -0.394897 1441496557 -0.573914 0.514832 -0.499634 -0.394897 1441496557 -0.573914 0.514832 -0.499634 -0.394897 1441496557 -0.573914 0.514832 -0.499634 -0.394897 1441496557 -0.573914 0.514832 -0.499634 -0.394897 1441496557 -0.584961 0.504211 -0.509338 -0.379822 1441496558 -0.584961 0.504211 -0.509338 -0.379822 1441496558 -0.584961 0.504211 -0.509338 -0.379822 1441496558 -0.584961 0.504211 -0.509338 -0.379822 1441496558 -0.584961 0.504211 -0.509338 -0.379822 1441496558 -0.584961 0.504211 -0.509338 -0.379822 1441496558 -0.595093 0.494202 -0.518066 -0.365112 1441496558 -0.595093 0.494202 -0.518066 -0.365112 1441496558 -0.595093 0.494202 -0.518066 -0.365112 1441496558 -0.595093 0.494202 -0.518066 -0.365112 1441496558 -0.595093 0.494202 -0.518066 -0.365112 1441496558 -0.595093 0.494202 -0.518066 -0.365112 1441496558 -0.604736 0.484314 -0.525879 -0.351013 1441496558 -0.604736 0.484314 -0.525879 -0.351013 1441496558 -0.604736 0.484314 -0.525879 -0.351013 1441496558 -0.604736 0.484314 -0.525879 -0.351013 1441496558 -0.604736 0.484314 -0.525879 -0.351013 1441496558 -0.604736 0.484314 -0.525879 -0.351013 1441496558 -0.614197 0.473083 -0.533752 -0.337708 1441496558 -0.614197 0.473083 -0.533752 -0.337708 1441496558 -0.614197 0.473083 -0.533752 -0.337708 1441496558 -0.614197 0.473083 -0.533752 -0.337708 1441496558 -0.614197 0.473083 -0.533752 -0.337708 1441496558 -0.614197 0.473083 -0.533752 -0.337708 1441496558 -0.614197 0.473083 -0.533752 -0.337708 1441496558 -0.624023 0.460327 -0.541809 -0.324341 1441496558 -0.624023 0.460327 -0.541809 -0.324341 1441496558 -0.624023 0.460327 -0.541809 -0.324341 1441496558 -0.624023 0.460327 -0.541809 -0.324341 1441496558 -0.624023 0.460327 -0.541809 -0.324341 1441496558 -0.624023 0.460327 -0.541809 -0.324341 1441496558 -0.632385 0.448303 -0.547485 -0.315430 1441496558 -0.632385 0.448303 -0.547485 -0.315430 1441496558 -0.632385 0.448303 -0.547485 -0.315430 1441496558 -0.632385 0.448303 -0.547485 -0.315430 1441496558 -0.632385 0.448303 -0.547485 -0.315430 1441496558 -0.632385 0.448303 -0.547485 -0.315430 1441496558 -0.635864 0.442749 -0.549927 -0.311951 1441496558 -0.635864 0.442749 -0.549927 -0.311951 1441496558 -0.635864 0.442749 -0.549927 -0.311951 1441496558 -0.635864 0.442749 -0.549927 -0.311951 1441496558 -0.635864 0.442749 -0.549927 -0.311951 1441496558 -0.635864 0.442749 -0.549927 -0.311951 1441496558 -0.635864 0.442749 -0.549927 -0.311951 1441496558 -0.634399 0.443848 -0.549805 -0.313599 1441496558 -0.634399 0.443848 -0.549805 -0.313599 1441496558 -0.634399 0.443848 -0.549805 -0.313599 1441496558 -0.634399 0.443848 -0.549805 -0.313599 1441496558 -0.634399 0.443848 -0.549805 -0.313599 1441496558 -0.634399 0.443848 -0.549805 -0.313599 1441496558 -0.627686 0.452942 -0.545471 -0.321411 1441496558 -0.627686 0.452942 -0.545471 -0.321411 1441496558 -0.627686 0.452942 -0.545471 -0.321411 1441496558 -0.627686 0.452942 -0.545471 -0.321411 1441496558 -0.627686 0.452942 -0.545471 -0.321411 1441496558 -0.627686 0.452942 -0.545471 -0.321411 1441496558 -0.618225 0.465576 -0.539429 -0.331848 1441496558 -0.618225 0.465576 -0.539429 -0.331848 1441496558 -0.618225 0.465576 -0.539429 -0.331848 1441496558 -0.618225 0.465576 -0.539429 -0.331848 1441496558 -0.618225 0.465576 -0.539429 -0.331848 1441496558 -0.618225 0.465576 -0.539429 -0.331848 1441496558 -0.618225 0.465576 -0.539429 -0.331848 1441496558 -0.605042 0.482117 -0.529968 -0.347412 1441496558 -0.605042 0.482117 -0.529968 -0.347412 1441496558 -0.605042 0.482117 -0.529968 -0.347412 1441496558 -0.605042 0.482117 -0.529968 -0.347412 1441496558 -0.605042 0.482117 -0.529968 -0.347412 1441496558 -0.605042 0.482117 -0.529968 -0.347412 1441496558 -0.589844 0.499390 -0.518677 -0.365723 1441496558 -0.589844 0.499390 -0.518677 -0.365723 1441496558 -0.589844 0.499390 -0.518677 -0.365723 1441496558 -0.589844 0.499390 -0.518677 -0.365723 1441496558 -0.589844 0.499390 -0.518677 -0.365723 1441496558 -0.589844 0.499390 -0.518677 -0.365723 1441496558 -0.589844 0.499390 -0.518677 -0.365723 1441496558 -0.573914 0.515564 -0.506897 -0.384644 1441496558 -0.573914 0.515564 -0.506897 -0.384644 1441496558 -0.573914 0.515564 -0.506897 -0.384644 1441496558 -0.573914 0.515564 -0.506897 -0.384644 1441496558 -0.556763 0.532104 -0.492920 -0.404907 1441496558 
-0.575195 0.524292 -0.489868 -0.392822 1441496562 -0.575195 0.524292 -0.489868 -0.392822 1441496562 -0.575195 0.524292 -0.489868 -0.392822 1441496562 -0.585754 0.571106 -0.446472 -0.362671 1441496562 -0.585754 0.571106 -0.446472 -0.362671 1441496562 -0.585754 0.571106 -0.446472 -0.362671 1441496562 -0.585754 0.571106 -0.446472 -0.362671 1441496562 -0.585754 0.571106 -0.446472 -0.362671 1441496562 -0.592041 0.638306 -0.386719 -0.304260 1441496562 -0.592041 0.638306 -0.386719 -0.304260 1441496562 -0.592041 0.638306 -0.386719 -0.304260 1441496562 -0.592041 0.638306 -0.386719 -0.304260 1441496562 -0.592041 0.638306 -0.386719 -0.304260 1441496562 -0.592041 0.638306 -0.386719 -0.304260 1441496563 -0.597839 0.700073 -0.325867 -0.215271 1441496563 -0.597839 0.700073 -0.325867 -0.215271 1441496563 -0.597839 0.700073 -0.325867 -0.215271 1441496563 -0.597839 0.700073 -0.325867 -0.215271 1441496563 -0.597839 0.700073 -0.325867 -0.215271 1441496563 -0.597839 0.700073 -0.325867 -0.215271 1441496563 -0.597839 0.700073 -0.325867 -0.215271 1441496563 -0.605713 0.739624 -0.268250 -0.118713 1441496563 -0.605713 0.739624 -0.268250 -0.118713 1441496563 -0.605713 0.739624 -0.268250 -0.118713 1441496563 -0.605713 0.739624 -0.268250 -0.118713 1441496563 -0.605713 0.739624 -0.268250 -0.118713 1441496563 -0.605713 0.739624 -0.268250 -0.118713 1441496563 -0.606873 0.764832 -0.212891 -0.038269 1441496563 -0.606873 0.764832 -0.212891 -0.038269 1441496563 -0.606873 0.764832 -0.212891 -0.038269 1441496563 -0.606873 0.764832 -0.212891 -0.038269 1441496563 -0.606873 0.764832 -0.212891 -0.038269 1441496563 -0.606873 0.764832 -0.212891 -0.038269 1441496563 -0.604919 0.778748 -0.163330 0.031616 1441496563 -0.604919 0.778748 -0.163330 0.031616 1441496563 -0.604919 0.778748 -0.163330 0.031616 1441496563 -0.604919 0.778748 -0.163330 0.031616 1441496563 -0.604919 0.778748 -0.163330 0.031616 1441496563 -0.604919 0.778748 -0.163330 0.031616 1441496563 -0.604919 0.778748 -0.163330 0.031616 1441496563 -0.588806 0.794312 -0.121704 0.087097 1441496563 -0.588806 0.794312 -0.121704 0.087097 1441496563 -0.588806 0.794312 -0.121704 0.087097 1441496563 -0.588806 0.794312 -0.121704 0.087097 1441496563 -0.588806 0.794312 -0.121704 0.087097 1441496563 -0.588806 0.794312 -0.121704 0.087097 1441496563 -0.558838 0.815369 -0.087158 0.123413 1441496563 -0.558838 0.815369 -0.087158 0.123413 1441496563 -0.558838 0.815369 -0.087158 0.123413 1441496563 -0.558838 0.815369 -0.087158 0.123413 1441496563 -0.558838 0.815369 -0.087158 0.123413 1441496563 -0.558838 0.815369 -0.087158 0.123413 1441496563 -0.524780 0.837830 -0.055359 0.139587 1441496563 -0.524780 0.837830 -0.055359 0.139587 1441496563 -0.524780 0.837830 -0.055359 0.139587 1441496563 -0.524780 0.837830 -0.055359 0.139587 1441496563 -0.524780 0.837830 -0.055359 0.139587 1441496563 -0.524780 0.837830 -0.055359 0.139587 1441496563 -0.488647 0.858704 -0.024841 0.152100 1441496563 -0.488647 0.858704 -0.024841 0.152100 1441496563 -0.488647 0.858704 -0.024841 0.152100 1441496563 -0.488647 0.858704 -0.024841 0.152100 1441496563 -0.488647 0.858704 -0.024841 0.152100 1441496563 -0.488647 0.858704 -0.024841 0.152100 1441496563 -0.488647 0.858704 -0.024841 0.152100 1441496563 -0.461914 0.871460 -0.002869 0.164673 1441496563 -0.461914 0.871460 -0.002869 0.164673 1441496563 -0.461914 0.871460 -0.002869 0.164673 1441496563 -0.461914 0.871460 -0.002869 0.164673 1441496563 -0.461914 0.871460 -0.002869 0.164673 1441496563 -0.461914 0.871460 -0.002869 0.164673 1441496563 -0.449524 0.875427 0.005859 0.177490 1441496563 -0.449524 0.875427 0.005859 0.177490 1441496563 -0.449524 0.875427 0.005859 0.177490 1441496563 -0.449524 0.875427 0.005859 0.177490 1441496563 -0.449524 0.875427 0.005859 0.177490 1441496563 -0.449524 0.875427 0.005859 0.177490 1441496563 -0.449524 0.875427 0.005859 0.177490 1441496563 -0.454346 0.869446 0.002808 0.193787 1441496563 -0.454346 0.869446 0.002808 0.193787 1441496563 -0.454346 0.869446 0.002808 0.193787 1441496563 -0.454346 0.869446 0.002808 0.193787 1441496563 -0.454346 0.869446 0.002808 0.193787 1441496563 -0.454346 0.869446 0.002808 0.193787 1441496563 -0.484741 0.848083 -0.003967 0.213806 1441496563 -0.484741 0.848083 -0.003967 0.213806 1441496563 -0.484741 0.848083 -0.003967 0.213806 1441496563 -0.484741 0.848083 -0.003967 0.213806 1441496563 -0.484741 0.848083 -0.003967 0.213806 1441496563 -0.484741 0.848083 -0.003967 0.213806 1441496563 -0.484741 0.848083 -0.003967 0.213806 1441496563 -0.517334 0.822754 -0.014282 0.234863 1441496563 -0.517334 0.822754 -0.014282 0.234863 1441496563 -0.517334 0.822754 -0.014282 0.234863 1441496563 -0.517334 0.822754 -0.014282 0.234863 1441496563 -0.517334 0.822754 -0.014282 0.234863 1441496563 -0.517334 0.822754 -0.014282 0.234863 1441496563 -0.536072 0.800476 -0.029236 0.266479 1441496563 -0.536072 0.800476 -0.029236 0.266479 1441496563 -0.536072 0.800476 -0.029236 0.266479 1441496563 -0.536072 0.800476 -0.029236 0.266479 1441496563 -0.536072 0.800476 -0.029236 0.266479 1441496563 -0.562561 0.768494 -0.040344 0.302185 1441496563 -0.562561 0.768494 -0.040344 0.302185 1441496563 -0.562561 0.768494 -0.040344 0.302185 1441496563 -0.562561 0.768494 -0.040344 0.302185 1441496563 -0.562561 0.768494 -0.040344 0.302185 1441496563 -0.562561 0.768494 -0.040344 0.302185 1441496563 -0.562561 0.768494 -0.040344 0.302185 1441496563 -0.573364 0.753662 -0.062195 0.315186 1441496563 -0.573364 0.753662 -0.062195 0.315186 1441496563 -0.573364 0.753662 -0.062195 0.315186 1441496563 -0.573364 0.753662 -0.062195 0.315186 1441496563 -0.573364 0.753662 -0.062195 0.315186 1441496563 -0.573364 0.753662 -0.062195 0.315186 1441496563 -0.608032 0.721802 -0.087524 0.318787 1441496563 -0.608032 0.721802 -0.087524 0.318787 1441496563 -0.608032 0.721802 -0.087524 0.318787 1441496563 -0.608032 0.721802 -0.087524 0.318787 1441496563 -0.608032 0.721802 -0.087524 0.318787 1441496563 -0.608032 0.721802 -0.087524 0.318787 1441496563 -0.608032 0.721802 -0.087524 0.318787 1441496563 -0.640259 0.692932 -0.108276 0.313354 1441496563 -0.640259 0.692932 -0.108276 0.313354 1441496563 -0.640259 0.692932 -0.108276 0.313354 1441496563 -0.640259 0.692932 -0.108276 0.313354 1441496563 -0.640259 0.692932 -0.108276 0.313354 1441496563 -0.640259 0.692932 -0.108276 0.313354 1441496564 -0.634705 0.698975 -0.138123 0.299194 1441496564 -0.634705 0.698975 -0.138123 0.299194 1441496564 -0.634705 0.698975 -0.138123 0.299194 1441496564 -0.634705 0.698975 -0.138123 0.299194 1441496564 -0.634705 0.698975 -0.138123 0.299194 1441496564 -0.634705 0.698975 -0.138123 0.299194 1441496564 -0.634705 0.698975 -0.138123 0.299194 1441496564 -0.647217 0.688721 -0.152588 0.288940 1441496564 -0.647217 0.688721 -0.152588 0.288940 1441496564 -0.647217 0.688721 -0.152588 0.288940 1441496564 -0.647217 0.688721 -0.152588 0.288940 1441496564 -0.647217 0.688721 -0.152588 0.288940 1441496564 -0.647217 0.688721 -0.152588 0.288940 1441496564 -0.644836 0.692017 -0.159546 0.282593 1441496564 -0.644836 0.692017 -0.159546 0.282593 1441496564 -0.644836 0.692017 -0.159546 0.282593 1441496564 -0.644836 0.692017 -0.159546 0.282593 1441496564 -0.644836 0.692017 -0.159546 0.282593 1441496564 -0.644836 0.692017 -0.159546 0.282593 1441496564 -0.644836 0.692017 -0.159546 0.282593 1441496564 -0.629333 0.708374 -0.155090 0.279297 1441496564 -0.629333 0.708374 -0.155090 0.279297 1441496564 -0.629333 0.708374 -0.155090 0.279297 1441496564 -0.629333 0.708374 -0.155090 0.279297 1441496564 -0.629333 0.708374 -0.155090 0.279297 1441496564 -0.629333 0.708374 -0.155090 0.279297 1441496564 -0.613770 0.725769 -0.137085 0.278748 1441496564 -0.613770 0.725769 -0.137085 0.278748 1441496564 -0.613770 0.725769 -0.137085 0.278748 1441496564 -0.613770 0.725769 -0.137085 0.278748 1441496564 -0.613770 0.725769 -0.137085 0.278748 1441496564 -0.613770 0.725769 -0.137085 0.278748 1441496564 -0.597290 0.742371 -0.109802 0.282837 1441496564 -0.597290 0.742371 -0.109802 0.282837 1441496564 -0.597290 0.742371 -0.109802 0.282837 1441496564 -0.597290 0.742371 -0.109802 0.282837 1441496564 -0.597290 0.742371 -0.109802 0.282837 1441496564 -0.597290 0.742371 -0.109802 0.282837 1441496564 -0.597290 0.742371 -0.109802 0.282837 1441496564 -0.586060 0.752625 -0.077515 0.290039 1441496564 -0.586060 0.752625 -0.077515 0.290039 1441496564 -0.586060 0.752625 -0.077515 0.290039 1441496564 -0.586060 0.752625 -0.077515 0.290039 1441496564 -0.586060 0.752625 -0.077515 0.290039 1441496564 -0.586060 0.752625 -0.077515 0.290039 1441496564 -0.586060 0.752625 -0.077515 0.290039 1441496564 -0.580322 0.757507 -0.040955 0.296204 1441496564 -0.580322 0.757507 -0.040955 0.296204 1441496564 -0.580322 0.757507 -0.040955 0.296204 1441496564 -0.580322 0.757507 -0.040955 0.296204 1441496564 -0.568298 0.766418 -0.001465 0.299438 1441496564 -0.568298 0.766418 -0.001465 0.299438 1441496564 -0.568298 0.766418 -0.001465 0.299438 1441496564 -0.568298 0.766418 -0.001465 0.299438 1441496564 -0.568298 0.766418 -0.001465 0.299438 1441496564 -0.546204 0.782715 0.030029 0.296753 1441496564 -0.546204 0.782715 0.030029 0.296753 1441496564 -0.546204 0.782715 0.030029 0.296753 1441496564 -0.546204 0.782715 0.030029 0.296753 1441496564 -0.546204 0.782715 0.030029 0.296753 1441496564 -0.546204 0.782715 0.030029 0.296753 1441496564 -0.521606 0.803589 0.053650 0.281555 1441496564 -0.521606 0.803589 0.053650 0.281555 1441496564 -0.521606 0.803589 0.053650 0.281555 1441496564 -0.521606 0.803589 0.053650 0.281555 1441496564 -0.521606 0.803589 0.053650 0.281555 1441496564 -0.521606 0.803589 0.053650 0.281555 1441496564 -0.487854 0.829651 0.071472 0.261841 1441496564 -0.487854 0.829651 0.071472 0.261841 1441496564 -0.487854 0.829651 0.071472 0.261841 1441496564 -0.487854 0.829651 0.071472 0.261841 1441496564 -0.487854 0.829651 0.071472 0.261841 1441496564 -0.487854 0.829651 0.071472 0.261841 1441496564 -0.451477 0.855774 0.089172 0.236206 1441496564 -0.451477 0.855774 0.089172 0.236206 1441496564 -0.451477 0.855774 0.089172 0.236206 1441496564 -0.451477 0.855774 0.089172 0.236206 1441496564 -0.451477 0.855774 0.089172 0.236206 1441496564 -0.451477 0.855774 0.089172 0.236206 1441496564 -0.420044 0.876465 0.104675 0.210754 1441496564 -0.420044 0.876465 0.104675 0.210754 1441496564 -0.420044 0.876465 0.104675 0.210754 1441496564 -0.420044 0.876465 0.104675 0.210754 1441496564 -0.420044 0.876465 0.104675 0.210754 1441496564 -0.420044 0.876465 0.104675 0.210754 1441496564 -0.420044 0.876465 0.104675 0.210754 1441496564 -0.405457 0.886719 0.113464 0.190735 1441496564 -0.405457 0.886719 0.113464 0.190735 1441496564 -0.405457 0.886719 0.113464 0.190735 1441496564 -0.405457 0.886719 0.113464 0.190735 1441496564 -0.405457 0.886719 0.113464 0.190735 1441496564 -0.405457 0.886719 0.113464 0.190735 1441496564 -0.406189 0.888611 0.108276 0.183350 1441496564 -0.406189 0.888611 0.108276 0.183350 1441496564 -0.406189 0.888611 0.108276 0.183350 1441496564 -0.406189 0.888611 0.108276 0.183350 1441496564 -0.406189 0.888611 0.108276 0.183350 1441496564 -0.406189 0.888611 0.108276 0.183350 1441496564 -0.406921 0.889160 0.093506 0.187256 1441496564 -0.406921 0.889160 0.093506 0.187256 1441496564 -0.406921 0.889160 0.093506 0.187256 1441496564 -0.406921 0.889160 0.093506 0.187256 1441496564 -0.406921 0.889160 0.093506 0.187256 1441496564 -0.406921 0.889160 0.093506 0.187256 1441496564 -0.406921 0.889160 0.093506 0.187256 1441496564 -0.425781 0.878479 0.073120 0.203796 1441496564 -0.425781 0.878479 0.073120 0.203796 1441496564 -0.425781 0.878479 0.073120 0.203796 1441496564 -0.425781 0.878479 0.073120 0.203796 1441496564 -0.425781 0.878479 0.073120 0.203796 1441496564 -0.425781 0.878479 0.073120 0.203796 1441496564 -0.456360 0.859070 0.045776 0.227051 1441496565 -0.456360 0.859070 0.045776 0.227051 1441496565 -0.456360 0.859070 0.045776 0.227051 1441496565 -0.456360 0.859070 0.045776 0.227051 1441496565 -0.456360 0.859070 0.045776 0.227051 1441496565 -0.456360 0.859070 0.045776 0.227051 1441496565 -0.456360 0.859070 0.045776 0.227051 1441496565 -0.483093 0.838867 0.013123 0.250427 1441496565 -0.483093 0.838867 0.013123 0.250427 1441496565 -0.483093 0.838867 0.013123 0.250427 1441496565 -0.483093 0.838867 0.013123 0.250427 1441496565 -0.483093 0.838867 0.013123 0.250427 1441496565 -0.483093 0.838867 0.013123 0.250427 1441496565 -0.483093 0.838867 0.013123 0.250427 1441496565 -0.507690 0.816162 -0.022461 0.274963 1441496565 -0.507690 0.816162 -0.022461 0.274963 1441496565 -0.507690 0.816162 -0.022461 0.274963 1441496565 -0.507690 0.816162 -0.022461 0.274963 1441496565 -0.507690 0.816162 -0.022461 0.274963 1441496565 -0.507690 0.816162 -0.022461 0.274963 1441496565 -0.531311 0.789673 -0.052856 0.302063 1441496565 -0.531311 0.789673 -0.052856 0.302063 1441496565 -0.531311 0.789673 -0.052856 0.302063 1441496565 -0.531311 0.789673 -0.052856 0.302063 1441496565 -0.531311 0.789673 -0.052856 0.302063 1441496565 -0.531311 0.789673 -0.052856 0.302063 1441496565 -0.544861 0.769958 -0.074829 0.323547 1441496565 -0.544861 0.769958 -0.074829 0.323547 1441496565 -0.544861 0.769958 -0.074829 0.323547 1441496565 -0.544861 0.769958 -0.074829 0.323547 1441496565 -0.544861 0.769958 -0.074829 0.323547 1441496565 -0.544861 0.769958 -0.074829 0.323547 1441496565 -0.555237 0.753418 -0.109192 0.334900 1441496565 -0.555237 0.753418 -0.109192 0.334900 1441496565 -0.555237 0.753418 -0.109192 0.334900 1441496565 -0.555237 0.753418 -0.109192 0.334900 1441496565 -0.555237 0.753418 -0.109192 0.334900 1441496565 -0.555237 0.753418 -0.109192 0.334900 1441496565 -0.555237 0.753418 -0.109192 0.334900 1441496565 -0.578064 0.731140 -0.136475 0.335632 1441496565 -0.578064 0.731140 -0.136475 0.335632 1441496565 -0.578064 0.731140 -0.136475 0.335632 1441496565 -0.578064 0.731140 -0.136475 0.335632 1441496565 -0.578064 0.731140 -0.136475 0.335632 1441496565 -0.596924 0.717529 -0.160583 0.320984 1441496565 -0.596924 0.717529 -0.160583 0.320984 1441496565 -0.596924 0.717529 -0.160583 0.320984 1441496565 -0.596924 0.717529 -0.160583 0.320984 1441496565 -0.596924 0.717529 -0.160583 0.320984 1441496565 -0.604675 0.713440 -0.178772 0.305664 1441496565 -0.604675 0.713440 -0.178772 0.305664 1441496565 -0.604675 0.713440 -0.178772 0.305664 1441496565 -0.604675 0.713440 -0.178772 0.305664 1441496565 -0.604675 0.713440 -0.178772 0.305664 1441496565 -0.604675 0.713440 -0.178772 0.305664 1441496565 -0.604675 0.713440 -0.178772 0.305664 1441496565 -0.612549 0.707520 -0.183777 0.300720 1441496565 -0.612549 0.707520 -0.183777 0.300720 1441496565 -0.612549 0.707520 -0.183777 0.300720 1441496565 -0.612549 0.707520 -0.183777 0.300720 1441496565 -0.612549 0.707520 -0.183777 0.300720 1441496565 -0.612549 0.707520 -0.183777 0.300720 1441496565 -0.609009 0.711121 -0.179321 0.301941 1441496565 -0.609009 0.711121 -0.179321 0.301941 1441496565 -0.609009 0.711121 -0.179321 0.301941 1441496565 -0.609009 0.711121 -0.179321 0.301941 1441496565 -0.609009 0.711121 -0.179321 0.301941 1441496565 -0.609009 0.711121 -0.179321 0.301941 1441496565 -0.593018 0.726563 -0.168152 0.303650 1441496565 -0.593018 0.726563 -0.168152 0.303650 1441496565 -0.593018 0.726563 -0.168152 0.303650 1441496565 -0.593018 0.726563 -0.168152 0.303650 1441496565 -0.593018 0.726563 -0.168152 0.303650 1441496565 -0.580750 0.740295 -0.144043 0.306519 1441496565 -0.580750 0.740295 -0.144043 0.306519 1441496565 -0.580750 0.740295 -0.144043 0.306519 1441496565 -0.580750 0.740295 -0.144043 0.306519 1441496565 -0.580750 0.740295 -0.144043 0.306519 1441496565 -0.580750 0.740295 -0.144043 0.306519 1441496565 -0.589233 0.737915 -0.102661 0.312561 1441496565 -0.589233 0.737915 -0.102661 0.312561 1441496565 -0.589233 0.737915 -0.102661 0.312561 1441496565 -0.589233 0.737915 -0.102661 0.312561 1441496565 -0.589233 0.737915 -0.102661 0.312561 1441496565 -0.589233 0.737915 -0.102661 0.312561 1441496565 -0.596985 0.734741 -0.056824 0.317017 1441496565 -0.596985 0.734741 -0.056824 0.317017 1441496565 -0.596985 0.734741 -0.056824 0.317017 1441496565 -0.596985 0.734741 -0.056824 0.317017 1441496565 -0.596985 0.734741 -0.056824 0.317017 1441496565 -0.596985 0.734741 -0.056824 0.317017 1441496565 -0.598755 0.735962 -0.015930 0.315552 1441496565 -0.598755 0.735962 -0.015930 0.315552 1441496565 -0.598755 0.735962 -0.015930 0.315552 1441496565 -0.598755 0.735962 -0.015930 0.315552 1441496565 -0.598755 0.735962 -0.015930 0.315552 1441496565 -0.598755 0.735962 -0.015930 0.315552 1441496565 -0.581848 0.750793 0.017578 0.312134 1441496565 -0.581848 0.750793 0.017578 0.312134 1441496565 -0.581848 0.750793 0.017578 0.312134 1441496565 -0.581848 0.750793 0.017578 0.312134 1441496565 -0.581848 0.750793 0.017578 0.312134 1441496565 -0.543396 0.781494 0.039246 0.303955 1441496565 -0.543396 0.781494 0.039246 0.303955 1441496565 -0.543396 0.781494 0.039246 0.303955 1441496565 -0.543396 0.781494 0.039246 0.303955 1441496565 -0.543396 0.781494 0.039246 0.303955 1441496565 -0.543396 0.781494 0.039246 0.303955 1441496565 -0.508240 0.808289 0.061523 0.290710 1441496565 -0.508240 0.808289 0.061523 0.290710 1441496565 -0.508240 0.808289 0.061523 0.290710 1441496566 -0.508240 0.808289 0.061523 0.290710 1441496566 -0.508240 0.808289 0.061523 0.290710 1441496566 -0.508240 0.808289 0.061523 0.290710 1441496566 -0.508240 0.808289 0.061523 0.290710 1441496566 -0.469971 0.835388 0.084473 0.272156 1441496566 -0.469971 0.835388 0.084473 0.272156 1441496566 -0.469971 0.835388 0.084473 0.272156 1441496566 -0.469971 0.835388 0.084473 0.272156 1441496566 -0.469971 0.835388 0.084473 0.272156 1441496566 -0.469971 0.835388 0.084473 0.272156 1441496566 -0.421570 0.863159 0.108582 0.255676 1441496566 -0.421570 0.863159 0.108582 0.255676 1441496566 -0.421570 0.863159 0.108582 0.255676 1441496566 -0.421570 0.863159 0.108582 0.255676 1441496566 -0.421570 0.863159 0.108582 0.255676 1441496566 -0.421570 0.863159 0.108582 0.255676 1441496566 -0.395020 0.877930 0.125488 0.239685 1441496566 -0.395020 0.877930 0.125488 0.239685 1441496566 -0.395020 0.877930 0.125488 0.239685 1441496566 -0.395020 0.877930 0.125488 0.239685 1441496566 -0.395020 0.877930 0.125488 0.239685 1441496566 -0.395020 0.877930 0.125488 0.239685 1441496566 -0.395020 0.877930 0.125488 0.239685 1441496566 -0.391418 0.881348 0.129028 0.230835 1441496566 -0.391418 0.881348 0.129028 0.230835 1441496566 -0.391418 0.881348 0.129028 0.230835 1441496566 -0.391418 0.881348 0.129028 0.230835 1441496566 -0.391418 0.881348 0.129028 0.230835 1441496566 -0.391418 0.881348 0.129028 0.230835 1441496566 -0.387512 0.885620 0.117432 0.227234 1441496566 -0.387512 0.885620 0.117432 0.227234 1441496566 -0.387512 0.885620 0.117432 0.227234 1441496566 -0.387512 0.885620 0.117432 0.227234 1441496566 -0.387512 0.885620 0.117432 0.227234 1441496566 -0.387512 0.885620 0.117432 0.227234 1441496566 -0.387512 0.885620 0.117432 0.227234 1441496566 -0.394531 0.882690 0.095581 0.236633 1441496566 -0.394531 0.882690 0.095581 0.236633 1441496566 -0.394531 0.882690 0.095581 0.236633 1441496566 -0.394531 0.882690 0.095581 0.236633 1441496566 -0.394531 0.882690 0.095581 0.236633 1441496566 -0.394531 0.882690 0.095581 0.236633 1441496566 -0.411377 0.872131 0.069397 0.255554 1441496566 -0.411377 0.872131 0.069397 0.255554 1441496566 -0.411377 0.872131 0.069397 0.255554 1441496566 -0.411377 0.872131 0.069397 0.255554 1441496566 -0.411377 0.872131 0.069397 0.255554 1441496566 -0.411377 0.872131 0.069397 0.255554 1441496566 -0.411377 0.872131 0.069397 0.255554 1441496566 -0.438171 0.854248 0.040405 0.276733 1441496566 -0.438171 0.854248 0.040405 0.276733 1441496566 -0.438171 0.854248 0.040405 0.276733 1441496566 -0.438171 0.854248 0.040405 0.276733 1441496566 -0.438171 0.854248 0.040405 0.276733 1441496566 -0.467529 0.831177 0.007507 0.300781 1441496566 -0.467529 0.831177 0.007507 0.300781 1441496566 -0.467529 0.831177 0.007507 0.300781 1441496566 -0.467529 0.831177 0.007507 0.300781 1441496566 -0.467529 0.831177 0.007507 0.300781 1441496566 -0.467529 0.831177 0.007507 0.300781 1441496566 -0.496948 0.804443 -0.023926 0.324463 1441496566 -0.496948 0.804443 -0.023926 0.324463 1441496566 -0.496948 0.804443 -0.023926 0.324463 1441496566 -0.496948 0.804443 -0.023926 0.324463 1441496566 -0.496948 0.804443 -0.023926 0.324463 1441496566 -0.496948 0.804443 -0.023926 0.324463 1441496566 -0.496948 0.804443 -0.023926 0.324463 1441496566 -0.512817 0.789368 -0.058594 0.332336 1441496566 -0.512817 0.789368 -0.058594 0.332336 1441496566 -0.512817 0.789368 -0.058594 0.332336 1441496566 -0.512817 0.789368 -0.058594 0.332336 1441496566 -0.512817 0.789368 -0.058594 0.332336 1441496566 -0.512817 0.789368 -0.058594 0.332336 1441496566 -0.518250 0.781372 -0.102539 0.332214 1441496566 -0.518250 0.781372 -0.102539 0.332214 1441496566 -0.518250 0.781372 -0.102539 0.332214 1441496566 -0.518250 0.781372 -0.102539 0.332214 1441496566 -0.518250 0.781372 -0.102539 0.332214 1441496566 -0.518250 0.781372 -0.102539 0.332214 1441496566 -0.529968 0.768860 -0.140381 0.329102 1441496566 -0.529968 0.768860 -0.140381 0.329102 1441496566 -0.529968 0.768860 -0.140381 0.329102 1441496566 -0.529968 0.768860 -0.140381 0.329102 1441496566 -0.529968 0.768860 -0.140381 0.329102 1441496566 -0.529968 0.768860 -0.140381 0.329102 1441496566 -0.529968 0.768860 -0.140381 0.329102 1441496566 -0.553162 0.749146 -0.171387 0.321533 1441496566 -0.553162 0.749146 -0.171387 0.321533 1441496566 -0.553162 0.749146 -0.171387 0.321533 1441496566 -0.553162 0.749146 -0.171387 0.321533 1441496566 -0.553162 0.749146 -0.171387 0.321533 1441496566 -0.568848 0.738220 -0.195618 0.305237 1441496566 -0.568848 0.738220 -0.195618 0.305237 1441496566 -0.568848 0.738220 -0.195618 0.305237 1441496566 -0.568848 0.738220 -0.195618 0.305237 1441496566 -0.568848 0.738220 -0.195618 0.305237 1441496566 -0.568848 0.738220 -0.195618 0.305237 1441496566 -0.568848 0.738220 -0.195618 0.305237 1441496566 -0.572266 0.737976 -0.215637 0.285217 1441496566 -0.572266 0.737976 -0.215637 0.285217 1441496566 -0.572266 0.737976 -0.215637 0.285217 1441496566 -0.572266 0.737976 -0.215637 0.285217 1441496566 -0.572266 0.737976 -0.215637 0.285217 1441496566 -0.582214 0.733337 -0.220642 0.273010 1441496566 -0.582214 0.733337 -0.220642 0.273010 1441496566 -0.582214 0.733337 -0.220642 0.273010 1441496566 -0.582214 0.733337 -0.220642 0.273010 1441496566 -0.582214 0.733337 -0.220642 0.273010 1441496566 -0.582214 0.733337 -0.220642 0.273010 1441496566 -0.582214 0.733337 -0.220642 0.273010 1441496566 -0.578979 0.739258 -0.217590 0.266296 1441496566 -0.578979 0.739258 -0.217590 0.266296 1441496566 -0.578979 0.739258 -0.217590 0.266296 1441496567 -0.578979 0.739258 -0.217590 0.266296 1441496567 -0.578979 0.739258 -0.217590 0.266296 1441496567 -0.578979 0.739258 -0.217590 0.266296 1441496567 -0.568665 0.751526 -0.208069 0.261841 1441496567 -0.568665 0.751526 -0.208069 0.261841 1441496567 -0.568665 0.751526 -0.208069 0.261841 1441496567 -0.568665 0.751526 -0.208069 0.261841 1441496567 -0.568665 0.751526 -0.208069 0.261841 1441496567 -0.568665 0.751526 -0.208069 0.261841 1441496567 -0.568665 0.751526 -0.208069 0.261841 1441496567 -0.556396 0.766113 -0.188904 0.260437 1441496567 -0.556396 0.766113 -0.188904 0.260437 1441496567 -0.556396 0.766113 -0.188904 0.260437 1441496567 -0.556396 0.766113 -0.188904 0.260437 1441496567 -0.556396 0.766113 -0.188904 0.260437 1441496567 -0.556396 0.766113 -0.188904 0.260437 1441496567 -0.559387 0.770508 -0.153931 0.263977 1441496567 -0.559387 0.770508 -0.153931 0.263977 1441496567 -0.559387 0.770508 -0.153931 0.263977 1441496567 -0.559387 0.770508 -0.153931 0.263977 1441496567 -0.559387 0.770508 -0.153931 0.263977 1441496567 -0.559387 0.770508 -0.153931 0.263977 1441496567 -0.558716 0.775696 -0.117676 0.268799 1441496567 -0.558716 0.775696 -0.117676 0.268799 1441496567 -0.558716 0.775696 -0.117676 0.268799 1441496567 -0.558716 0.775696 -0.117676 0.268799 1441496567 -0.558716 0.775696 -0.117676 0.268799 1441496567 -0.558716 0.775696 -0.117676 0.268799 1441496567 -0.548279 0.786743 -0.079346 0.272156 1441496567 -0.548279 0.786743 -0.079346 0.272156 1441496567 -0.548279 0.786743 -0.079346 0.272156 1441496567 -0.548279 0.786743 -0.079346 0.272156 1441496567 -0.548279 0.786743 -0.079346 0.272156 1441496567 -0.548279 0.786743 -0.079346 0.272156 1441496567 -0.548279 0.786743 -0.079346 0.272156 1441496567 -0.541992 0.792786 -0.039246 0.276001 1441496567 -0.541992 0.792786 -0.039246 0.276001 1441496567 -0.541992 0.792786 -0.039246 0.276001 1441496567 -0.541992 0.792786 -0.039246 0.276001 1441496567 -0.541992 0.792786 -0.039246 0.276001 1441496567 -0.541992 0.792786 -0.039246 0.276001 1441496567 -0.528809 0.802551 -0.004028 0.276123 1441496567 -0.528809 0.802551 -0.004028 0.276123 1441496567 -0.528809 0.802551 -0.004028 0.276123 1441496567 -0.528809 0.802551 -0.004028 0.276123 1441496567 -0.528809 0.802551 -0.004028 0.276123 1441496567 -0.528809 0.802551 -0.004028 0.276123 1441496567 -0.499878 0.823486 0.024170 0.267151 1441496567 -0.499878 0.823486 0.024170 0.267151 1441496567 -0.499878 0.823486 0.024170 0.267151 1441496567 -0.499878 0.823486 0.024170 0.267151 1441496567 -0.499878 0.823486 0.024170 0.267151 1441496567 -0.499878 0.823486 0.024170 0.267151 1441496567 -0.499878 0.823486 0.024170 0.267151 1441496567 -0.474365 0.841675 0.052979 0.252502 1441496567 -0.474365 0.841675 0.052979 0.252502 1441496567 -0.474365 0.841675 0.052979 0.252502 1441496567 -0.474365 0.841675 0.052979 0.252502 1441496567 -0.474365 0.841675 0.052979 0.252502 1441496567 -0.474365 0.841675 0.052979 0.252502 1441496567 -0.438721 0.863098 0.082886 0.235901 1441496567 -0.438721 0.863098 0.082886 0.235901 1441496567 -0.438721 0.863098 0.082886 0.235901 1441496567 -0.438721 0.863098 0.082886 0.235901 1441496567 -0.438721 0.863098 0.082886 0.235901 1441496567 -0.438721 0.863098 0.082886 0.235901 1441496567 -0.417603 0.875183 0.107788 0.219116 1441496567 -0.417603 0.875183 0.107788 0.219116 1441496567 -0.417603 0.875183 0.107788 0.219116 1441496567 -0.417603 0.875183 0.107788 0.219116 1441496567 -0.417603 0.875183 0.107788 0.219116 1441496567 -0.417603 0.875183 0.107788 0.219116 1441496567 -0.417603 0.875183 0.107788 0.219116 1441496567 -0.411011 0.879211 0.120789 0.208435 1441496567 -0.411011 0.879211 0.120789 0.208435 1441496567 -0.411011 0.879211 0.120789 0.208435 1441496567 -0.411011 0.879211 0.120789 0.208435 1441496567 -0.411011 0.879211 0.120789 0.208435 1441496567 -0.411011 0.879211 0.120789 0.208435 1441496567 -0.408752 0.881531 0.120605 0.203125 1441496567 -0.408752 0.881531 0.120605 0.203125 1441496567 -0.408752 0.881531 0.120605 0.203125 1441496567 -0.408752 0.881531 0.120605 0.203125 1441496567 -0.408752 0.881531 0.120605 0.203125 1441496567 -0.408752 0.881531 0.120605 0.203125 1441496567 -0.409363 0.881348 0.108459 0.209290 1441496567 -0.409363 0.881348 0.108459 0.209290 1441496567 -0.409363 0.881348 0.108459 0.209290 1441496567 -0.409363 0.881348 0.108459 0.209290 1441496567 -0.409363 0.881348 0.108459 0.209290 1441496567 -0.409363 0.881348 0.108459 0.209290 1441496567 -0.418152 0.875244 0.089417 0.225830 1441496567 -0.418152 0.875244 0.089417 0.225830 1441496567 -0.418152 0.875244 0.089417 0.225830 1441496567 -0.418152 0.875244 0.089417 0.225830 1441496567 -0.418152 0.875244 0.089417 0.225830 1441496567 -0.418152 0.875244 0.089417 0.225830 1441496567 -0.437317 0.862122 0.064148 0.247559 1441496567 -0.437317 0.862122 0.064148 0.247559 1441496567 -0.437317 0.862122 0.064148 0.247559 1441496567 -0.437317 0.862122 0.064148 0.247559 1441496567 -0.437317 0.862122 0.064148 0.247559 1441496567 -0.437317 0.862122 0.064148 0.247559 1441496567 -0.458801 0.846863 0.031250 0.267029 1441496567 -0.458801 0.846863 0.031250 0.267029 1441496567 -0.458801 0.846863 0.031250 0.267029 1441496567 -0.458801 0.846863 0.031250 0.267029 1441496567 -0.458801 0.846863 0.031250 0.267029 1441496567 -0.458801 0.846863 0.031250 0.267029 1441496567 -0.484192 0.826477 -0.005737 0.287109 1441496567 -0.484192 0.826477 -0.005737 0.287109 1441496567 -0.484192 0.826477 -0.005737 0.287109 1441496567 -0.484192 0.826477 -0.005737 0.287109 1441496567 -0.484192 0.826477 -0.005737 0.287109 1441496568 -0.484192 0.826477 -0.005737 0.287109 1441496568 -0.484192 0.826477 -0.005737 0.287109 1441496568 -0.514221 0.800659 -0.037109 0.305115 1441496568 -0.514221 0.800659 -0.037109 0.305115 1441496568 -0.514221 0.800659 -0.037109 0.305115 1441496568 -0.514221 0.800659 -0.037109 0.305115 1441496568 -0.514221 0.800659 -0.037109 0.305115 1441496568 -0.514221 0.800659 -0.037109 0.305115 1441496568 -0.536804 0.780457 -0.067322 0.313354 1441496568 -0.536804 0.780457 -0.067322 0.313354 1441496568 -0.536804 0.780457 -0.067322 0.313354 1441496568 
-0.587036 0.494019 -0.525208 -0.368164 1441496572 -0.590271 0.489929 -0.531799 -0.358826 1441496572 -0.590271 0.489929 -0.531799 -0.358826 1441496572 -0.590271 0.489929 -0.531799 -0.358826 1441496572 -0.590271 0.489929 -0.531799 -0.358826 1441496572 -0.590271 0.489929 -0.531799 -0.358826 1441496572 -0.590271 0.489929 -0.531799 -0.358826 1441496572 -0.593811 0.485657 -0.536621 -0.351624 1441496572 -0.593811 0.485657 -0.536621 -0.351624 1441496572 -0.593811 0.485657 -0.536621 -0.351624 1441496572 -0.593811 0.485657 -0.536621 -0.351624 1441496572 -0.593811 0.485657 -0.536621 -0.351624 1441496572 -0.593811 0.485657 -0.536621 -0.351624 1441496572 -0.593811 0.485657 -0.536621 -0.351624 1441496572 -0.600037 0.476929 -0.543030 -0.342896 1441496572 -0.600037 0.476929 -0.543030 -0.342896 1441496572 -0.600037 0.476929 -0.543030 -0.342896 1441496572 -0.600037 0.476929 -0.543030 -0.342896 1441496572 -0.600037 0.476929 -0.543030 -0.342896 1441496572 -0.600037 0.476929 -0.543030 -0.342896 1441496572 -0.600037 0.476929 -0.543030 -0.342896 1441496572 -0.605774 0.468140 -0.548340 -0.336670 1441496572 -0.605774 0.468140 -0.548340 -0.336670 1441496572 -0.605774 0.468140 -0.548340 -0.336670 1441496572 -0.605774 0.468140 -0.548340 -0.336670 1441496572 -0.605774 0.468140 -0.548340 -0.336670 1441496572 -0.605774 0.468140 -0.548340 -0.336670 1441496572 -0.607910 0.466125 -0.548767 -0.334778 1441496572 -0.607910 0.466125 -0.548767 -0.334778 1441496572 -0.607910 0.466125 -0.548767 -0.334778 1441496572 -0.607910 0.466125 -0.548767 -0.334778 1441496572 -0.607910 0.466125 -0.548767 -0.334778 1441496572 -0.607910 0.466125 -0.548767 -0.334778 1441496572 -0.609009 0.466309 -0.547791 -0.334106 1441496572 -0.609009 0.466309 -0.547791 -0.334106 1441496572 -0.609009 0.466309 -0.547791 -0.334106 1441496572 -0.609009 0.466309 -0.547791 -0.334106 1441496572 -0.609009 0.466309 -0.547791 -0.334106 1441496572 -0.609009 0.466309 -0.547791 -0.334106 1441496572 -0.609009 0.466309 -0.547791 -0.334106 1441496572 -0.610413 0.466370 -0.547424 -0.332031 1441496572 -0.610413 0.466370 -0.547424 -0.332031 1441496572 -0.610413 0.466370 -0.547424 -0.332031 1441496572 -0.610413 0.466370 -0.547424 -0.332031 1441496572 -0.610413 0.466370 -0.547424 -0.332031 1441496572 -0.610413 0.466370 -0.547424 -0.332031 1441496572 -0.611694 0.465210 -0.548096 -0.330322 1441496572 -0.611694 0.465210 -0.548096 -0.330322 1441496572 -0.611694 0.465210 -0.548096 -0.330322 1441496572 -0.611694 0.465210 -0.548096 -0.330322 1441496572 -0.611694 0.465210 -0.548096 -0.330322 1441496572 -0.611694 0.465210 -0.548096 -0.330322 1441496572 -0.613037 0.463867 -0.548157 -0.329468 1441496572 -0.613037 0.463867 -0.548157 -0.329468 1441496572 -0.613037 0.463867 -0.548157 -0.329468 1441496572 -0.613037 0.463867 -0.548157 -0.329468 1441496572 -0.613037 0.463867 -0.548157 -0.329468 1441496572 -0.613037 0.463867 -0.548157 -0.329468 1441496572 -0.613037 0.463867 -0.548157 -0.329468 1441496572 -0.619629 0.452698 -0.554871 -0.321411 1441496572 -0.619629 0.452698 -0.554871 -0.321411 1441496572 -0.619629 0.452698 -0.554871 -0.321411 1441496572 -0.619629 0.452698 -0.554871 -0.321411 1441496572 -0.619629 0.452698 -0.554871 -0.321411 1441496572 -0.619629 0.452698 -0.554871 -0.321411 1441496572 -0.628784 0.435364 -0.564758 -0.310059 1441496572 -0.628784 0.435364 -0.564758 -0.310059 1441496572 -0.628784 0.435364 -0.564758 -0.310059 1441496573 -0.628784 0.435364 -0.564758 -0.310059 1441496573 -0.628784 0.435364 -0.564758 -0.310059 1441496573 -0.628784 0.435364 -0.564758 -0.310059 1441496573 -0.635742 0.423401 -0.571045 -0.300903 1441496573 -0.635742 0.423401 -0.571045 -0.300903 1441496573 -0.635742 0.423401 -0.571045 -0.300903 1441496573 -0.635742 0.423401 -0.571045 -0.300903 1441496573 -0.635742 0.423401 -0.571045 -0.300903 1441496573 -0.635742 0.423401 -0.571045 -0.300903 1441496573 -0.634949 0.427124 -0.569092 -0.300903 1441496573 -0.634949 0.427124 -0.569092 -0.300903 1441496573 -0.634949 0.427124 -0.569092 -0.300903 1441496573 -0.634949 0.427124 -0.569092 -0.300903 1441496573 -0.634949 0.427124 -0.569092 -0.300903 1441496573 -0.634949 0.427124 -0.569092 -0.300903 1441496573 -0.634949 0.427124 -0.569092 -0.300903 1441496573 -0.627930 0.443420 -0.560608 -0.307983 1441496573 -0.627930 0.443420 -0.560608 -0.307983 1441496573 -0.627930 0.443420 -0.560608 -0.307983 1441496573 -0.627930 0.443420 -0.560608 -0.307983 1441496573 -0.627930 0.443420 -0.560608 -0.307983 1441496573 -0.627930 0.443420 -0.560608 -0.307983 1441496573 -0.618591 0.462830 -0.550720 -0.316040 1441496573 -0.618591 0.462830 -0.550720 -0.316040 1441496573 -0.618591 0.462830 -0.550720 -0.316040 1441496573 -0.618591 0.462830 -0.550720 -0.316040 1441496573 -0.618591 0.462830 -0.550720 -0.316040 1441496573 -0.618591 0.462830 -0.550720 -0.316040 1441496573 -0.605469 0.485718 -0.538147 -0.328552 1441496573 -0.605469 0.485718 -0.538147 -0.328552 1441496573 -0.605469 0.485718 -0.538147 -0.328552 1441496573 -0.605469 0.485718 -0.538147 -0.328552 1441496573 -0.605469 0.485718 -0.538147 -0.328552 1441496573 -0.605469 0.485718 -0.538147 -0.328552 1441496573 -0.605469 0.485718 -0.538147 -0.328552 1441496573 -0.588440 0.510620 -0.522400 -0.346741 1441496573 -0.588440 0.510620 -0.522400 -0.346741 1441496573 -0.588440 0.510620 -0.522400 -0.346741 1441496573 -0.588440 0.510620 -0.522400 -0.346741 1441496573 -0.588440 0.510620 -0.522400 -0.346741 1441496573 -0.588440 0.510620 -0.522400 -0.346741 1441496573 -0.573120 0.529358 -0.509338 -0.363220 1441496573 -0.573120 0.529358 -0.509338 -0.363220 1441496573 -0.573120 0.529358 -0.509338 -0.363220 1441496573 -0.573120 0.529358 -0.509338 -0.363220 1441496573 -0.573120 0.529358 -0.509338 -0.363220 1441496573 -0.573120 0.529358 -0.509338 -0.363220 1441496573 -0.564453 0.536621 -0.504517 -0.372742 1441496573 -0.564453 0.536621 -0.504517 -0.372742 1441496573 -0.564453 0.536621 -0.504517 -0.372742 1441496573 -0.564453 0.536621 -0.504517 -0.372742 1441496573 -0.564453 0.536621 -0.504517 -0.372742 1441496573 -0.564453 0.536621 -0.504517 -0.372742 1441496573 -0.556152 0.539368 -0.503906 -0.381897 1441496573 -0.556152 0.539368 -0.503906 -0.381897 1441496573 -0.556152 0.539368 -0.503906 -0.381897 1441496573 -0.556152 0.539368 -0.503906 -0.381897 1441496573 -0.556152 0.539368 -0.503906 -0.381897 1441496573 -0.556152 0.539368 -0.503906 -0.381897 1441496573 -0.543640 0.545227 -0.501160 -0.395081 1441496573 -0.543640 0.545227 -0.501160 -0.395081 1441496573 -0.543640 0.545227 -0.501160 -0.395081 1441496573 -0.543640 0.545227 -0.501160 -0.395081 1441496573 -0.543640 0.545227 -0.501160 -0.395081 1441496573 -0.543640 0.545227 -0.501160 -0.395081 1441496573 -0.528992 0.554871 -0.494507 -0.409668 1441496573 -0.528992 0.554871 -0.494507 -0.409668 1441496573 -0.528992 0.554871 -0.494507 -0.409668 1441496573 -0.528992 0.554871 -0.494507 -0.409668 1441496573 -0.528992 0.554871 -0.494507 -0.409668 1441496573 -0.528992 0.554871 -0.494507 -0.409668 1441496573 -0.528992 0.554871 -0.494507 -0.409668 1441496573 -0.516296 0.569214 -0.479797 -0.423401 1441496573 -0.516296 0.569214 -0.479797 -0.423401 1441496573 -0.516296 0.569214 -0.479797 -0.423401 1441496573 -0.516296 0.569214 -0.479797 -0.423401 1441496573 -0.516296 0.569214 -0.479797 -0.423401 1441496573 -0.516296 0.569214 -0.479797 -0.423401 1441496573 -0.512634 0.576416 -0.470154 -0.428955 1441496573 -0.512634 0.576416 -0.470154 -0.428955 1441496573 -0.512634 0.576416 -0.470154 -0.428955 1441496573 -0.512634 0.576416 -0.470154 -0.428955 1441496573 -0.512634 0.576416 -0.470154 -0.428955 1441496573 -0.512634 0.576416 -0.470154 -0.428955 1441496573 -0.512634 0.576416 -0.470154 -0.428955 1441496573 -0.515015 0.573120 -0.470398 -0.430237 1441496573 -0.515015 0.573120 -0.470398 -0.430237 1441496573 -0.515015 0.573120 -0.470398 -0.430237 1441496573 -0.515015 0.573120 -0.470398 -0.430237 1441496573 -0.515015 0.573120 -0.470398 -0.430237 1441496573 -0.515015 0.573120 -0.470398 -0.430237 1441496573 -0.519470 0.566467 -0.474976 -0.428650 1441496573 -0.519470 0.566467 -0.474976 -0.428650 1441496573 -0.519470 0.566467 -0.474976 -0.428650 1441496573 -0.519470 0.566467 -0.474976 -0.428650 1441496573 -0.519470 0.566467 -0.474976 -0.428650 1441496573 -0.519470 0.566467 -0.474976 -0.428650 1441496573 -0.519470 0.566467 -0.474976 -0.428650 1441496573 -0.524109 0.561462 -0.478210 -0.425964 1441496573 -0.524109 0.561462 -0.478210 -0.425964 1441496573 -0.524109 0.561462 -0.478210 -0.425964 1441496573 -0.524109 0.561462 -0.478210 -0.425964 1441496573 -0.524109 0.561462 -0.478210 -0.425964 1441496573 -0.524109 0.561462 -0.478210 -0.425964 1441496573 -0.531372 0.555542 -0.482056 -0.420410 1441496573 -0.531372 0.555542 -0.482056 -0.420410 1441496573 -0.531372 0.555542 -0.482056 -0.420410 1441496573 -0.531372 0.555542 -0.482056 -0.420410 1441496573 -0.531372 0.555542 -0.482056 -0.420410 1441496573 -0.531372 0.555542 -0.482056 -0.420410 1441496573 -0.531372 0.555542 -0.482056 -0.420410 1441496573 -0.542542 0.543884 -0.490906 -0.410950 1441496573 -0.542542 0.543884 -0.490906 -0.410950 1441496573 -0.542542 0.543884 -0.490906 -0.410950 1441496573 -0.542542 0.543884 -0.490906 -0.410950 1441496574 -0.542542 0.543884 -0.490906 -0.410950 1441496574 -0.542542 0.543884 -0.490906 -0.410950 1441496574 -0.554077 0.531494 -0.499268 -0.401611 1441496574 -0.554077 0.531494 -0.499268 -0.401611 1441496574 -0.554077 0.531494 -0.499268 -0.401611 1441496574 -0.554077 0.531494 -0.499268 -0.401611 1441496574 -0.554077 0.531494 -0.499268 -0.401611 1441496574 -0.554077 0.531494 -0.499268 -0.401611 1441496574 -0.566528 0.518921 -0.507141 -0.390747 1441496574 -0.566528 0.518921 -0.507141 -0.390747 1441496574 -0.566528 0.518921 -0.507141 -0.390747 1441496574 -0.566528 0.518921 -0.507141 -0.390747 1441496574 -0.566528 0.518921 -0.507141 -0.390747 1441496574 -0.566528 0.518921 -0.507141 -0.390747 1441496574 -0.578430 0.506958 -0.515198 -0.378174 1441496574 -0.578430 0.506958 -0.515198 -0.378174 1441496574 -0.578430 0.506958 -0.515198 -0.378174 1441496574 -0.578430 0.506958 -0.515198 -0.378174 1441496574 -0.578430 0.506958 -0.515198 -0.378174 1441496574 -0.578430 0.506958 -0.515198 -0.378174 1441496574 -0.589478 0.496399 -0.522644 -0.364624 1441496574 -0.589478 0.496399 -0.522644 -0.364624 1441496574 -0.589478 0.496399 -0.522644 -0.364624 1441496574 -0.589478 0.496399 -0.522644 -0.364624 1441496574 -0.589478 0.496399 -0.522644 -0.364624 1441496574 -0.589478 0.496399 -0.522644 -0.364624 1441496574 -0.589478 0.496399 -0.522644 -0.364624 1441496574 -0.599487 0.487427 -0.529297 -0.350586 1441496574 -0.599487 0.487427 -0.529297 -0.350586 1441496574 -0.599487 0.487427 -0.529297 -0.350586 1441496574 -0.599487 0.487427 -0.529297 -0.350586 1441496574 -0.599487 0.487427 -0.529297 -0.350586 1441496574 -0.599487 0.487427 -0.529297 -0.350586 1441496574 -0.607971 0.480469 -0.534241 -0.337952 1441496574 -0.607971 0.480469 -0.534241 -0.337952 1441496574 -0.607971 0.480469 -0.534241 -0.337952 1441496574 -0.607971 0.480469 -0.534241 -0.337952 1441496574 -0.607971 0.480469 -0.534241 -0.337952 1441496574 -0.607971 0.480469 -0.534241 -0.337952 1441496574 -0.607971 0.480469 -0.534241 -0.337952 1441496574 -0.614807 0.475891 -0.536621 -0.328125 1441496574 -0.614807 0.475891 -0.536621 -0.328125 1441496574 -0.614807 0.475891 -0.536621 -0.328125 1441496574 -0.614807 0.475891 -0.536621 -0.328125 1441496574 -0.614807 0.475891 -0.536621 -0.328125 1441496574 -0.618591 0.475464 -0.536560 -0.321655 1441496574 -0.618591 0.475464 -0.536560 -0.321655 1441496574 -0.618591 0.475464 -0.536560 -0.321655 1441496574 -0.618591 0.475464 -0.536560 -0.321655 1441496574 -0.618591 0.475464 -0.536560 -0.321655 1441496574 -0.618591 0.475464 -0.536560 -0.321655 1441496574 -0.618713 0.479431 -0.533997 -0.319824 1441496574 -0.618713 0.479431 -0.533997 -0.319824 1441496574 -0.618713 0.479431 -0.533997 -0.319824 1441496574 -0.618713 0.479431 -0.533997 -0.319824 1441496574 -0.618713 0.479431 -0.533997 -0.319824 1441496574 -0.618713 0.479431 -0.533997 -0.319824 1441496574 -0.618713 0.479431 -0.533997 -0.319824 1441496574 -0.615417 0.486511 -0.530029 -0.321960 1441496574 -0.615417 0.486511 -0.530029 -0.321960 1441496574 -0.615417 0.486511 -0.530029 -0.321960 1441496574 -0.615417 0.486511 -0.530029 -0.321960 1441496574 -0.615417 0.486511 -0.530029 -0.321960 1441496574 -0.615417 0.486511 -0.530029 -0.321960 1441496574 -0.608948 0.495605 -0.525696 -0.327515 1441496574 -0.608948 0.495605 -0.525696 -0.327515 1441496574 -0.608948 0.495605 -0.525696 -0.327515 1441496574 -0.608948 0.495605 -0.525696 -0.327515 1441496574 -0.608948 0.495605 -0.525696 -0.327515 1441496574 -0.608948 0.495605 -0.525696 -0.327515 1441496574 -0.597656 0.508179 -0.519287 -0.338989 1441496574 -0.597656 0.508179 -0.519287 -0.338989 1441496574 -0.597656 0.508179 -0.519287 -0.338989 1441496574 -0.597656 0.508179 -0.519287 -0.338989 1441496574 -0.597656 0.508179 -0.519287 -0.338989 1441496574 -0.597656 0.508179 -0.519287 -0.338989 1441496574 -0.582703 0.522400 -0.510620 -0.356201 1441496574 -0.582703 0.522400 -0.510620 -0.356201 1441496574 -0.582703 0.522400 -0.510620 -0.356201 1441496574 -0.582703 0.522400 -0.510620 -0.356201 1441496574 -0.582703 0.522400 -0.510620 -0.356201 1441496574 -0.582703 0.522400 -0.510620 -0.356201 1441496574 -0.568604 0.532471 -0.503296 -0.374084 1441496574 -0.568604 0.532471 -0.503296 -0.374084 1441496574 -0.568604 0.532471 -0.503296 -0.374084 1441496574 -0.568604 0.532471 -0.503296 -0.374084 1441496574 -0.568604 0.532471 -0.503296 -0.374084 1441496574 -0.568604 0.532471 -0.503296 -0.374084 1441496574 -0.555481 0.538818 -0.497131 -0.392517 1441496574 -0.555481 0.538818 -0.497131 -0.392517 1441496574 -0.555481 0.538818 -0.497131 -0.392517 1441496574 -0.555481 0.538818 -0.497131 -0.392517 1441496574 -0.555481 0.538818 -0.497131 -0.392517 1441496574 -0.555481 0.538818 -0.497131 -0.392517 1441496574 -0.555481 0.538818 -0.497131 -0.392517 1441496574 -0.541443 0.545532 -0.489380 -0.412109 1441496574 -0.541443 0.545532 -0.489380 -0.412109 1441496574 -0.541443 0.545532 -0.489380 -0.412109 1441496574 -0.541443 0.545532 -0.489380 -0.412109 1441496574 -0.541443 0.545532 -0.489380 -0.412109 1441496574 -0.541443 0.545532 -0.489380 -0.412109 1441496574 -0.529236 0.550537 -0.481445 -0.430115 1441496574 -0.529236 0.550537 -0.481445 -0.430115 1441496574 -0.529236 0.550537 -0.481445 -0.430115 1441496574 -0.529236 0.550537 -0.481445 -0.430115 1441496574 -0.529236 0.550537 -0.481445 -0.430115 1441496574 -0.529236 0.550537 -0.481445 -0.430115 1441496574 -0.529236 0.550537 -0.481445 -0.430115 1441496574 -0.520325 0.551331 -0.478577 -0.443054 1441496574 -0.520325 0.551331 -0.478577 -0.443054 1441496574 -0.520325 0.551331 -0.478577 -0.443054 1441496574 -0.520325 0.551331 -0.478577 -0.443054 1441496574 -0.520325 0.551331 -0.478577 -0.443054 1441496575 -0.520325 0.551331 -0.478577 -0.443054 1441496575 -0.510071 0.556824 -0.471741 -0.455322 1441496575 -0.510071 0.556824 -0.471741 -0.455322 1441496575 -0.510071 0.556824 -0.471741 -0.455322 1441496575 -0.510071 0.556824 -0.471741 -0.455322 1441496575 -0.510071 0.556824 -0.471741 -0.455322 1441496575 -0.510071 0.556824 -0.471741 -0.455322 1441496575 -0.497925 0.569885 -0.458374 -0.466064 1441496575 -0.497925 0.569885 -0.458374 -0.466064 1441496575 -0.497925 0.569885 -0.458374 -0.466064 1441496575 -0.497925 0.569885 -0.458374 -0.466064 1441496575 -0.497925 0.569885 -0.458374 -0.466064 1441496575 -0.497925 0.569885 -0.458374 -0.466064 1441496575 -0.487427 0.584167 -0.445068 -0.472351 1441496575 -0.487427 0.584167 -0.445068 -0.472351 1441496575 -0.487427 0.584167 -0.445068 -0.472351 1441496575 -0.487427 0.584167 -0.445068 -0.472351 1441496575 -0.487427 0.584167 -0.445068 -0.472351 1441496575 -0.487427 0.584167 -0.445068 -0.472351 1441496575 -0.487427 0.584167 -0.445068 -0.472351 1441496575 -0.484924 0.587830 -0.441650 -0.473572 1441496575 -0.484924 0.587830 -0.441650 -0.473572 1441496575 -0.484924 0.587830 -0.441650 -0.473572 1441496575 -0.484924 0.587830 -0.441650 -0.473572 1441496575 -0.484924 0.587830 -0.441650 -0.473572 1441496575 -0.484924 0.587830 -0.441650 -0.473572 1441496575 -0.490723 0.582947 -0.446472 -0.469116 1441496575 -0.490723 0.582947 -0.446472 -0.469116 1441496575 -0.490723 0.582947 -0.446472 -0.469116 1441496575 -0.490723 0.582947 -0.446472 -0.469116 1441496575 -0.490723 0.582947 -0.446472 -0.469116 1441496575 -0.490723 0.582947 -0.446472 -0.469116 1441496575 -0.500000 0.576233 -0.450867 -0.463379 1441496575 -0.500000 0.576233 -0.450867 -0.463379 1441496575 -0.500000 0.576233 -0.450867 -0.463379 1441496575 -0.500000 0.576233 -0.450867 -0.463379 1441496575 -0.500000 0.576233 -0.450867 -0.463379 1441496575 -0.500000 0.576233 -0.450867 -0.463379 1441496575 -0.510620 0.568237 -0.457092 -0.455444 1441496575 -0.510620 0.568237 -0.457092 -0.455444 1441496575 -0.510620 0.568237 -0.457092 -0.455444 1441496575 -0.510620 0.568237 -0.457092 -0.455444 1441496575 -0.510620 0.568237 -0.457092 -0.455444 1441496575 -0.510620 0.568237 -0.457092 -0.455444 1441496575 -0.522156 0.559082 -0.465210 -0.445435 1441496575 -0.522156 0.559082 -0.465210 -0.445435 1441496575 -0.522156 0.559082 -0.465210 -0.445435 1441496575 -0.522156 0.559082 -0.465210 -0.445435 1441496575 -0.522156 0.559082 -0.465210 -0.445435 1441496575 -0.522156 0.559082 -0.465210 -0.445435 1441496575 -0.534607 0.548828 -0.474365 -0.433594 1441496575 -0.534607 0.548828 -0.474365 -0.433594 1441496575 -0.534607 0.548828 -0.474365 -0.433594 1441496575 -0.534607 0.548828 -0.474365 -0.433594 1441496575 -0.534607 0.548828 -0.474365 -0.433594 1441496575 -0.534607 0.548828 -0.474365 -0.433594 1441496575 -0.546692 0.538940 -0.482788 -0.421509 1441496575 -0.546692 0.538940 -0.482788 -0.421509 1441496575 -0.546692 0.538940 -0.482788 -0.421509 1441496575 -0.546692 0.538940 -0.482788 -0.421509 1441496575 -0.546692 0.538940 -0.482788 -0.421509 1441496575 -0.546692 0.538940 -0.482788 -0.421509 1441496575 -0.546692 0.538940 -0.482788 -0.421509 1441496575 -0.559753 0.528503 -0.492004 -0.406555 1441496575 -0.559753 0.528503 -0.492004 -0.406555 1441496575 -0.559753 0.528503 -0.492004 -0.406555 1441496575 -0.559753 0.528503 -0.492004 -0.406555 1441496575 -0.559753 0.528503 -0.492004 -0.406555 1441496575 -0.559753 0.528503 -0.492004 -0.406555 1441496575 -0.570068 0.521362 -0.500183 -0.391174 1441496575 -0.570068 0.521362 -0.500183 -0.391174 1441496575 -0.570068 0.521362 -0.500183 -0.391174 1441496575 -0.570068 0.521362 -0.500183 -0.391174 1441496575 -0.570068 0.521362 -0.500183 -0.391174 1441496575 -0.570068 0.521362 -0.500183 -0.391174 1441496575 -0.570068 0.521362 -0.500183 -0.391174 1441496575 -0.577820 0.517029 -0.506470 -0.377319 1441496575 -0.577820 0.517029 -0.506470 -0.377319 1441496575 -0.577820 0.517029 -0.506470 -0.377319 1441496575 -0.577820 0.517029 -0.506470 -0.377319 1441496575 -0.577820 0.517029 -0.506470 -0.377319 1441496575 -0.577820 0.517029 -0.506470 -0.377319 1441496575 -0.586792 0.508972 -0.514709 -0.362976 1441496575 -0.586792 0.508972 -0.514709 -0.362976 1441496575 -0.586792 0.508972 -0.514709 -0.362976 1441496575 -0.586792 0.508972 -0.514709 -0.362976 1441496575 -0.586792 0.508972 -0.514709 -0.362976 1441496575 -0.586792 0.508972 -0.514709 -0.362976 1441496575 -0.597412 0.496643 -0.524841 -0.347961 1441496575 -0.597412 0.496643 -0.524841 -0.347961 1441496575 -0.597412 0.496643 -0.524841 -0.347961 1441496575 -0.597412 0.496643 -0.524841 -0.347961 1441496575 -0.597412 0.496643 -0.524841 -0.347961 1441496575 -0.597412 0.496643 -0.524841 -0.347961 1441496575 -0.605469 0.486511 -0.532715 -0.336182 1441496575 -0.605469 0.486511 -0.532715 -0.336182 1441496575 -0.605469 0.486511 -0.532715 -0.336182 1441496575 -0.605469 0.486511 -0.532715 -0.336182 1441496575 -0.605469 0.486511 -0.532715 -0.336182 1441496575 -0.605469 0.486511 -0.532715 -0.336182 1441496575 -0.607178 0.486267 -0.533752 -0.331665 1441496575 -0.607178 0.486267 -0.533752 -0.331665 1441496575 -0.607178 0.486267 -0.533752 -0.331665 1441496575 -0.607178 0.486267 -0.533752 -0.331665 1441496575 -0.607178 0.486267 -0.533752 -0.331665 1441496575 -0.607178 0.486267 -0.533752 -0.331665 1441496575 -0.602112 0.495605 -0.528442 -0.335632 1441496575 -0.602112 0.495605 -0.528442 -0.335632 1441496575 -0.602112 0.495605 -0.528442 -0.335632 1441496575 -0.602112 0.495605 -0.528442 -0.335632 1441496575 -0.602112 0.495605 -0.528442 -0.335632 1441496575 -0.602112 0.495605 -0.528442 -0.335632 1441496576 -0.594360 0.507385 -0.520874 -0.343567 1441496576 -0.594360 0.507385 -0.520874 -0.343567 1441496576 -0.594360 0.507385 -0.520874 -0.343567 1441496576 -0.594360 0.507385 -0.520874 -0.343567 1441496576 -0.594360 0.507385 -0.520874 -0.343567 1441496576 -0.594360 0.507385 -0.520874 -0.343567 1441496576 -0.594360 0.507385 -0.520874 -0.343567 1441496576 -0.584106 0.520020 -0.511536 -0.356079 1441496576 -0.584106 0.520020 -0.511536 -0.356079 1441496576 -0.584106 0.520020 -0.511536 -0.356079 1441496576 -0.584106 0.520020 -0.511536 -0.356079 1441496576 -0.584106 0.520020 -0.511536 -0.356079 1441496576 -0.584106 0.520020 -0.511536 -0.356079 1441496576 -0.571289 0.533203 -0.500366 -0.372864 1441496576 -0.571289 0.533203 -0.500366 -0.372864 1441496576 -0.571289 0.533203 -0.500366 -0.372864 1441496576 -0.571289 0.533203 -0.500366 -0.372864 1441496576 -0.571289 0.533203 -0.500366 -0.372864 1441496576 -0.571289 0.533203 -0.500366 -0.372864 1441496576 -0.559082 0.542358 -0.490540 -0.390747 1441496576 -0.559082 0.542358 -0.490540 -0.390747 1441496576 -0.559082 0.542358 -0.490540 -0.390747 1441496576 -0.559082 0.542358 -0.490540 -0.390747 1441496576 -0.559082 0.542358 -0.490540 -0.390747 1441496576 -0.559082 0.542358 -0.490540 -0.390747 1441496576 -0.559082 0.542358 -0.490540 -0.390747 1441496576 -0.545959 0.549561 -0.481873 -0.409668 1441496576 -0.545959 0.549561 -0.481873 -0.409668 1441496576 -0.545959 0.549561 -0.481873 -0.409668 1441496576 -0.545959 0.549561 -0.481873 -0.409668 1441496576 -0.545959 0.549561 -0.481873 -0.409668 1441496576 -0.545959 0.549561 -0.481873 -0.409668 1441496576 -0.532654 0.554932 -0.474426 -0.428101 1441496576 -0.532654 0.554932 -0.474426 -0.428101 1441496576 -0.532654 0.554932 -0.474426 -0.428101 1441496576 -0.532654 0.554932 -0.474426 -0.428101 1441496576 -0.532654 0.554932 -0.474426 -0.428101 1441496576 -0.532654 0.554932 -0.474426 -0.428101 1441496576 -0.520813 0.557251 -0.470154 -0.444092 1441496576 -0.520813 0.557251 -0.470154 -0.444092 1441496576 -0.520813 0.557251 -0.470154 -0.444092 1441496576 -0.520813 0.557251 -0.470154 -0.444092 1441496576 -0.520813 0.557251 -0.470154 -0.444092 1441496576 -0.520813 0.557251 -0.470154 -0.444092 1441496576 -0.511719 0.556335 -0.469055 -0.456848 1441496576 -0.511719 0.556335 -0.469055 -0.456848 1441496576 -0.511719 0.556335 -0.469055 -0.456848 1441496576 -0.511719 0.556335 -0.469055 -0.456848 1441496576 -0.511719 0.556335 -0.469055 -0.456848 1441496576 -0.511719 0.556335 -0.469055 -0.456848 1441496576 -0.502319 0.562805 -0.462341 -0.466064 1441496576 -0.502319 0.562805 -0.462341 -0.466064 1441496576 -0.502319 0.562805 -0.462341 -0.466064 1441496576 -0.502319 0.562805 -0.462341 -0.466064 1441496576 -0.502319 0.562805 -0.462341 -0.466064 1441496576 -0.502319 0.562805 -0.462341 -0.466064 1441496576 -0.502319 0.562805 -0.462341 -0.466064 1441496576 -0.495667 0.573059 -0.448975 -0.473633 1441496576 -0.495667 0.573059 -0.448975 -0.473633 1441496576 -0.495667 0.573059 -0.448975 -0.473633 1441496576 -0.495667 0.573059 -0.448975 -0.473633 1441496576 -0.495667 0.573059 -0.448975 -0.473633 1441496576 -0.495667 0.573059 -0.448975 -0.473633 1441496576 -0.490051 0.580139 -0.438416 -0.480835 1441496576 -0.490051 0.580139 -0.438416 -0.480835 1441496576 -0.490051 0.580139 -0.438416 -0.480835 1441496576 -0.490051 0.580139 -0.438416 -0.480835 1441496576 -0.490051 0.580139 -0.438416 -0.480835 1441496576 -0.490051 0.580139 -0.438416 -0.480835 1441496576 -0.490051 0.580139 -0.438416 -0.480835 1441496576 -0.494202 0.576965 -0.441895 -0.477173 1441496576 -0.494202 0.576965 -0.441895 -0.477173 1441496576 -0.494202 0.576965 -0.441895 -0.477173 1441496576 -0.494202 0.576965 -0.441895 -0.477173 1441496576 -0.494202 0.576965 -0.441895 -0.477173 1441496576 -0.494202 0.576965 -0.441895 -0.477173 1441496576 -0.500427 0.570557 -0.449829 -0.470886 1441496576 -0.500427 0.570557 -0.449829 -0.470886 1441496576 -0.500427 0.570557 -0.449829 -0.470886 1441496576 -0.500427 0.570557 -0.449829 -0.470886 1441496576 -0.500427 0.570557 -0.449829 -0.470886 1441496576 -0.500427 0.570557 -0.449829 -0.470886 1441496576 -0.507507 0.566589 -0.453003 -0.464966 1441496576 -0.507507 0.566589 -0.453003 -0.464966 1441496576 -0.507507 0.566589 -0.453003 -0.464966 1441496576 -0.507507 0.566589 -0.453003 -0.464966 1441496576 -0.507507 0.566589 -0.453003 -0.464966 1441496576 -0.517395 0.560242 -0.459534 -0.455322 1441496576 -0.517395 0.560242 -0.459534 -0.455322 1441496576 -0.517395 0.560242 -0.459534 -0.455322 1441496576 -0.517395 0.560242 -0.459534 -0.455322 1441496576 -0.517395 0.560242 -0.459534 -0.455322 1441496576 -0.517395 0.560242 -0.459534 -0.455322 1441496576 -0.517395 0.560242 -0.459534 -0.455322 1441496576 -0.527344 0.554443 -0.465515 -0.444763 1441496576 -0.527344 0.554443 -0.465515 -0.444763 1441496576 -0.527344 0.554443 -0.465515 -0.444763 1441496576 -0.527344 0.554443 -0.465515 -0.444763 1441496576 -0.527344 0.554443 -0.465515 -0.444763 1441496576 -0.527344 0.554443 -0.465515 -0.444763 1441496576 -0.537659 0.548157 -0.471863 -0.433411 1441496576 -0.537659 0.548157 -0.471863 -0.433411 1441496576 -0.537659 0.548157 -0.471863 -0.433411 1441496576 -0.537659 0.548157 -0.471863 -0.433411 1441496576 -0.537659 0.548157 -0.471863 -0.433411 1441496576 -0.537659 0.548157 -0.471863 -0.433411 1441496576 -0.548218 0.540039 -0.479614 -0.421753 1441496576 -0.548218 0.540039 -0.479614 -0.421753 1441496576 -0.548218 0.540039 -0.479614 -0.421753 1441496576 -0.548218 0.540039 -0.479614 -0.421753 1441496576 -0.548218 0.540039 -0.479614 -0.421753 1441496576 -0.548218 0.540039 -0.479614 -0.421753 1441496577 -0.559509 0.529114 -0.489746 -0.408875 1441496577 -0.559509 0.529114 -0.489746 -0.408875 1441496577 -0.559509 0.529114 -0.489746 -0.408875 1441496577 -0.559509 0.529114 -0.489746 -0.408875 1441496577 -0.559509 0.529114 -0.489746 -0.408875 1441496577 -0.559509 0.529114 -0.489746 -0.408875 1441496577 -0.573730 0.512390 -0.505066 -0.391541 1441496577 -0.573730 0.512390 -0.505066 -0.391541 1441496577 -0.573730 0.512390 -0.505066 -0.391541 1441496577 -0.573730 0.512390 -0.505066 -0.391541 1441496577 -0.573730 0.512390 -0.505066 -0.391541 1441496577 -0.573730 0.512390 -0.505066 -0.391541 1441496577 -0.588806 0.491943 -0.521912 -0.372803 1441496577 -0.588806 0.491943 -0.521912 -0.372803 1441496577 -0.588806 0.491943 -0.521912 -0.372803 1441496577 -0.588806 0.491943 -0.521912 -0.372803 1441496577 -0.588806 0.491943 -0.521912 -0.372803 1441496577 -0.588806 0.491943 -0.521912 -0.372803 1441496577 -0.600708 0.476501 -0.533203 -0.357544 1441496577 -0.600708 0.476501 -0.533203 -0.357544 1441496577 -0.600708 0.476501 -0.533203 -0.357544 1441496577 -0.600708 0.476501 -0.533203 -0.357544 1441496577 -0.600708 0.476501 -0.533203 -0.357544 1441496577 -0.600708 0.476501 -0.533203 -0.357544 1441496577 -0.611877 0.462708 -0.542114 -0.343140 1441496577 -0.611877 0.462708 -0.542114 -0.343140 1441496577 -0.611877 0.462708 -0.542114 -0.343140 1441496577 -0.611877 0.462708 -0.542114 -0.343140 1441496577 -0.611877 0.462708 -0.542114 -0.343140 1441496577 -0.611877 0.462708 -0.542114 -0.343140 1441496577 -0.611877 0.462708 -0.542114 -0.343140 1441496577 -0.622437 0.450562 -0.548523 -0.329712 1441496577 -0.622437 0.450562 -0.548523 -0.329712 1441496577 -0.622437 0.450562 -0.548523 -0.329712 1441496577 -0.622437 0.450562 -0.548523 -0.329712 1441496577 -0.622437 0.450562 -0.548523 -0.329712 1441496577 -0.622437 0.450562 -0.548523 -0.329712 1441496577 -0.622437 0.450562 -0.548523 -0.329712 1441496577 -0.628601 0.445984 -0.550110 -0.321533 1441496577 -0.628601 0.445984 -0.550110 -0.321533 1441496577 -0.628601 0.445984 -0.550110 -0.321533 1441496577 -0.628601 0.445984 -0.550110 -0.321533 1441496577 -0.628601 0.445984 -0.550110 -0.321533 1441496577 -0.628601 0.445984 -0.550110 -0.321533 1441496577 -0.628296 0.451904 -0.545959 -0.320984 1441496577 -0.628296 0.451904 -0.545959 -0.320984 1441496577 -0.628296 0.451904 -0.545959 -0.320984 1441496577 -0.628296 0.451904 -0.545959 -0.320984 1441496577 -0.628296 0.451904 -0.545959 -0.320984 1441496577 -0.628296 0.451904 -0.545959 -0.320984 1441496577 -0.623169 0.463318 -0.539246 -0.325989 1441496577 -0.623169 0.463318 -0.539246 -0.325989 1441496577 -0.623169 0.463318 -0.539246 -0.325989 1441496577 -0.623169 0.463318 -0.539246 -0.325989 1441496577 -0.623169 0.463318 -0.539246 -0.325989 1441496577 -0.623169 0.463318 -0.539246 -0.325989 1441496577 -0.623169 0.463318 -0.539246 -0.325989 1441496577 -0.615173 0.476379 -0.532471 -0.333374 1441496577 -0.615173 0.476379 -0.532471 -0.333374 1441496577 -0.615173 0.476379 -0.532471 -0.333374 1441496577 -0.615173 0.476379 -0.532471 -0.333374 1441496577 -0.615173 0.476379 -0.532471 -0.333374 1441496577 -0.615173 0.476379 -0.532471 -0.333374 1441496577 -0.602844 0.492310 -0.525269 -0.344055 1441496577 -0.602844 0.492310 -0.525269 -0.344055 1441496577 -0.602844 0.492310 -0.525269 -0.344055 1441496577 -0.602844 0.492310 -0.525269 -0.344055 1441496577 -0.602844 0.492310 -0.525269 -0.344055 1441496577 -0.583008 0.515015 -0.516113 -0.358521 1441496577 -0.583008 0.515015 -0.516113 -0.358521 1441496577 -0.583008 0.515015 -0.516113 -0.358521 1441496577 -0.583008 0.515015 -0.516113 -0.358521 1441496577 -0.583008 0.515015 -0.516113 -0.358521 1441496577 -0.583008 0.515015 -0.516113 -0.358521 1441496577 -0.554626 0.546570 -0.497559 -0.382324 1441496577 -0.554626 0.546570 -0.497559 -0.382324 1441496577 -0.554626 0.546570 -0.497559 -0.382324 1441496577 -0.554626 0.546570 -0.497559 -0.382324 1441496577 -0.554626 0.546570 -0.497559 -0.382324 1441496577 -0.554626 0.546570 -0.497559 -0.382324 1441496577 -0.554626 0.546570 -0.497559 -0.382324 1441496577 -0.531494 0.569275 -0.482056 -0.401367 1441496577 -0.531494 0.569275 -0.482056 -0.401367 1441496577 -0.531494 0.569275 -0.482056 -0.401367 1441496577 -0.531494 0.569275 -0.482056 -0.401367 1441496577 -0.531494 0.569275 -0.482056 -0.401367 1441496577 -0.531494 0.569275 -0.482056 -0.401367 1441496577 -0.531494 0.569275 -0.482056 -0.401367 1441496577 -0.512939 0.582642 -0.472168 -0.417786 1441496577 -0.512939 0.582642 -0.472168 -0.417786 1441496577 -0.512939 0.582642 -0.472168 -0.417786 1441496577 -0.512939 0.582642 -0.472168 -0.417786 1441496577 -0.512939 0.582642 -0.472168 -0.417786 1441496577 -0.512939 0.582642 -0.472168 -0.417786 1441496577 -0.495728 0.597290 -0.458496 -0.432861 1441496577 -0.495728 0.597290 -0.458496 -0.432861 1441496577 -0.495728 0.597290 -0.458496 -0.432861 1441496577 -0.495728 0.597290 -0.458496 -0.432861 1441496577 -0.495728 0.597290 -0.458496 -0.432861 1441496577 -0.495728 0.597290 -0.458496 -0.432861 1441496577 -0.483582 0.611938 -0.443054 -0.442078 1441496577 -0.483582 0.611938 -0.443054 -0.442078 1441496577 -0.483582 0.611938 -0.443054 -0.442078 1441496577 -0.483582 0.611938 -0.443054 -0.442078 1441496577 
-0.575195 0.491089 -0.527100 -0.387512 1441496581 -0.575195 0.491089 -0.527100 -0.387512 1441496581 -0.585938 0.510620 -0.507568 -0.372070 1441496581 -0.585938 0.510620 -0.507568 -0.372070 1441496581 -0.585938 0.510620 -0.507568 -0.372070 1441496581 -0.585938 0.510620 -0.507568 -0.372070 1441496581 -0.585938 0.510620 -0.507568 -0.372070 1441496581 -0.604370 0.544556 -0.477417 -0.332214 1441496581 -0.604370 0.544556 -0.477417 -0.332214 1441496581 -0.604370 0.544556 -0.477417 -0.332214 1441496581 -0.604370 0.544556 -0.477417 -0.332214 1441496581 -0.604370 0.544556 -0.477417 -0.332214 1441496581 -0.604370 0.544556 -0.477417 -0.332214 1441496581 -0.604370 0.544556 -0.477417 -0.332214 1441496581 -0.623474 0.596191 -0.430176 -0.266113 1441496581 -0.623474 0.596191 -0.430176 -0.266113 1441496581 -0.623474 0.596191 -0.430176 -0.266113 1441496581 -0.623474 0.596191 -0.430176 -0.266113 1441496581 -0.623474 0.596191 -0.430176 -0.266113 1441496581 -0.623474 0.596191 -0.430176 -0.266113 1441496581 -0.641296 0.646851 -0.371704 -0.179382 1441496581 -0.641296 0.646851 -0.371704 -0.179382 1441496581 -0.641296 0.646851 -0.371704 -0.179382 1441496581 -0.641296 0.646851 -0.371704 -0.179382 1441496581 -0.641296 0.646851 -0.371704 -0.179382 1441496581 -0.647156 0.693787 -0.303406 -0.088318 1441496581 -0.647156 0.693787 -0.303406 -0.088318 1441496581 -0.647156 0.693787 -0.303406 -0.088318 1441496581 -0.647156 0.693787 -0.303406 -0.088318 1441496581 -0.647156 0.693787 -0.303406 -0.088318 1441496581 -0.647156 0.693787 -0.303406 -0.088318 1441496581 -0.651733 0.720032 -0.238281 0.006165 1441496581 -0.651733 0.720032 -0.238281 0.006165 1441496581 -0.651733 0.720032 -0.238281 0.006165 1441496581 -0.651733 0.720032 -0.238281 0.006165 1441496581 -0.651733 0.720032 -0.238281 0.006165 1441496581 -0.651733 0.720032 -0.238281 0.006165 1441496581 -0.651733 0.720032 -0.238281 0.006165 1441496581 -0.649841 0.734497 -0.176697 0.083435 1441496581 -0.649841 0.734497 -0.176697 0.083435 1441496581 -0.649841 0.734497 -0.176697 0.083435 1441496581 -0.649841 0.734497 -0.176697 0.083435 1441496581 -0.649841 0.734497 -0.176697 0.083435 1441496581 -0.649841 0.734497 -0.176697 0.083435 1441496581 -0.640320 0.744324 -0.127869 0.140076 1441496581 -0.640320 0.744324 -0.127869 0.140076 1441496581 -0.640320 0.744324 -0.127869 0.140076 1441496581 -0.640320 0.744324 -0.127869 0.140076 1441496581 -0.640320 0.744324 -0.127869 0.140076 1441496581 -0.640320 0.744324 -0.127869 0.140076 1441496581 -0.609802 0.765442 -0.086914 0.186401 1441496581 -0.609802 0.765442 -0.086914 0.186401 1441496581 -0.609802 0.765442 -0.086914 0.186401 1441496581 -0.609802 0.765442 -0.086914 0.186401 1441496581 -0.609802 0.765442 -0.086914 0.186401 1441496581 -0.609802 0.765442 -0.086914 0.186401 1441496581 -0.574341 0.787781 -0.052124 0.216248 1441496581 -0.574341 0.787781 -0.052124 0.216248 1441496581 -0.574341 0.787781 -0.052124 0.216248 1441496581 -0.574341 0.787781 -0.052124 0.216248 1441496581 -0.574341 0.787781 -0.052124 0.216248 1441496581 -0.574341 0.787781 -0.052124 0.216248 1441496581 -0.574341 0.787781 -0.052124 0.216248 1441496581 -0.550354 0.801758 -0.021484 0.231934 1441496581 -0.550354 0.801758 -0.021484 0.231934 1441496581 -0.550354 0.801758 -0.021484 0.231934 1441496581 -0.550354 0.801758 -0.021484 0.231934 1441496581 -0.550354 0.801758 -0.021484 0.231934 1441496581 -0.550354 0.801758 -0.021484 0.231934 1441496581 -0.524048 0.818909 0.013977 0.233521 1441496581 -0.524048 0.818909 0.013977 0.233521 1441496581 -0.524048 0.818909 0.013977 0.233521 1441496581 -0.524048 0.818909 0.013977 0.233521 1441496581 -0.524048 0.818909 0.013977 0.233521 1441496581 -0.490112 0.838684 0.051819 0.231750 1441496581 -0.490112 0.838684 0.051819 0.231750 1441496581 -0.490112 0.838684 0.051819 0.231750 1441496581 -0.490112 0.838684 0.051819 0.231750 1441496581 -0.490112 0.838684 0.051819 0.231750 1441496581 -0.490112 0.838684 0.051819 0.231750 1441496581 -0.459167 0.853455 0.080872 0.232788 1441496581 -0.459167 0.853455 0.080872 0.232788 1441496581 -0.459167 0.853455 0.080872 0.232788 1441496581 -0.459167 0.853455 0.080872 0.232788 1441496581 -0.459167 0.853455 0.080872 0.232788 1441496581 -0.459167 0.853455 0.080872 0.232788 1441496581 -0.459167 0.853455 0.080872 0.232788 1441496581 -0.438843 0.862122 0.097046 0.233948 1441496581 -0.438843 0.862122 0.097046 0.233948 1441496581 -0.438843 0.862122 0.097046 0.233948 1441496581 -0.438843 0.862122 0.097046 0.233948 1441496581 -0.438843 0.862122 0.097046 0.233948 1441496581 -0.438843 0.862122 0.097046 0.233948 1441496581 -0.436584 0.863647 0.095825 0.232910 1441496581 -0.436584 0.863647 0.095825 0.232910 1441496581 -0.436584 0.863647 0.095825 0.232910 1441496581 -0.436584 0.863647 0.095825 0.232910 1441496581 -0.436584 0.863647 0.095825 0.232910 1441496581 -0.436584 0.863647 0.095825 0.232910 1441496581 -0.451904 0.856506 0.079956 0.236145 1441496581 -0.451904 0.856506 0.079956 0.236145 1441496581 -0.451904 0.856506 0.079956 0.236145 1441496581 -0.451904 0.856506 0.079956 0.236145 1441496581 -0.451904 0.856506 0.079956 0.236145 1441496581 -0.451904 0.856506 0.079956 0.236145 1441496581 -0.480042 0.839539 0.053284 0.248596 1441496581 -0.480042 0.839539 0.053284 0.248596 1441496581 -0.480042 0.839539 0.053284 0.248596 1441496581 -0.480042 0.839539 0.053284 0.248596 1441496581 -0.480042 0.839539 0.053284 0.248596 1441496581 -0.480042 0.839539 0.053284 0.248596 1441496581 -0.480042 0.839539 0.053284 0.248596 1441496582 -0.514893 0.813660 0.026733 0.268555 1441496582 -0.514893 0.813660 0.026733 0.268555 1441496582 -0.514893 0.813660 0.026733 0.268555 1441496582 -0.514893 0.813660 0.026733 0.268555 1441496582 -0.514893 0.813660 0.026733 0.268555 1441496582 -0.514893 0.813660 0.026733 0.268555 1441496582 -0.552673 0.780212 -0.000977 0.292969 1441496582 -0.552673 0.780212 -0.000977 0.292969 1441496582 -0.552673 0.780212 -0.000977 0.292969 1441496582 -0.552673 0.780212 -0.000977 0.292969 1441496582 -0.552673 0.780212 -0.000977 0.292969 1441496582 -0.552673 0.780212 -0.000977 0.292969 1441496582 -0.587158 0.748108 -0.025513 0.307983 1441496582 -0.587158 0.748108 -0.025513 0.307983 1441496582 -0.587158 0.748108 -0.025513 0.307983 1441496582 -0.587158 0.748108 -0.025513 0.307983 1441496582 -0.587158 0.748108 -0.025513 0.307983 1441496582 -0.587158 0.748108 -0.025513 0.307983 1441496582 -0.600159 0.732666 -0.067871 0.313660 1441496582 -0.600159 0.732666 -0.067871 0.313660 1441496582 -0.600159 0.732666 -0.067871 0.313660 1441496582 -0.600159 0.732666 -0.067871 0.313660 1441496582 -0.600159 0.732666 -0.067871 0.313660 1441496582 -0.600159 0.732666 -0.067871 0.313660 1441496582 -0.618958 0.713684 -0.109253 0.309204 1441496582 -0.618958 0.713684 -0.109253 0.309204 1441496582 -0.618958 0.713684 -0.109253 0.309204 1441496582 -0.618958 0.713684 -0.109253 0.309204 1441496582 -0.618958 0.713684 -0.109253 0.309204 1441496582 -0.618958 0.713684 -0.109253 0.309204 1441496582 -0.631409 0.703186 -0.147583 0.291687 1441496582 -0.631409 0.703186 -0.147583 0.291687 1441496582 -0.631409 0.703186 -0.147583 0.291687 1441496582 -0.631409 0.703186 -0.147583 0.291687 1441496582 -0.631409 0.703186 -0.147583 0.291687 1441496582 -0.631409 0.703186 -0.147583 0.291687 1441496582 -0.631409 0.703186 -0.147583 0.291687 1441496582 -0.641113 0.698181 -0.175659 0.265808 1441496582 -0.641113 0.698181 -0.175659 0.265808 1441496582 -0.641113 0.698181 -0.175659 0.265808 1441496582 -0.641113 0.698181 -0.175659 0.265808 1441496582 -0.641113 0.698181 -0.175659 0.265808 1441496582 -0.641113 0.698181 -0.175659 0.265808 1441496582 -0.641113 0.698181 -0.175659 0.265808 1441496582 -0.642273 0.700684 -0.186584 0.248413 1441496582 -0.642273 0.700684 -0.186584 0.248413 1441496582 -0.642273 0.700684 -0.186584 0.248413 1441496582 -0.642273 0.700684 -0.186584 0.248413 1441496582 -0.642273 0.700684 -0.186584 0.248413 1441496582 -0.642273 0.700684 -0.186584 0.248413 1441496582 -0.622742 0.719482 -0.181946 0.247925 1441496582 -0.622742 0.719482 -0.181946 0.247925 1441496582 -0.622742 0.719482 -0.181946 0.247925 1441496582 -0.622742 0.719482 -0.181946 0.247925 1441496582 -0.622742 0.719482 -0.181946 0.247925 1441496582 -0.617554 0.726746 -0.156799 0.256592 1441496582 -0.617554 0.726746 -0.156799 0.256592 1441496582 -0.617554 0.726746 -0.156799 0.256592 1441496582 -0.617554 0.726746 -0.156799 0.256592 1441496582 -0.617554 0.726746 -0.156799 0.256592 1441496582 -0.617554 0.726746 -0.156799 0.256592 1441496582 -0.617554 0.726746 -0.156799 0.256592 1441496582 -0.612488 0.734558 -0.117554 0.267395 1441496582 -0.612488 0.734558 -0.117554 0.267395 1441496582 -0.612488 0.734558 -0.117554 0.267395 1441496582 -0.612488 0.734558 -0.117554 0.267395 1441496582 -0.612488 0.734558 -0.117554 0.267395 1441496582 -0.612488 0.734558 -0.117554 0.267395 1441496582 -0.602051 0.744141 -0.075073 0.279480 1441496582 -0.602051 0.744141 -0.075073 0.279480 1441496582 -0.602051 0.744141 -0.075073 0.279480 1441496582 -0.602051 0.744141 -0.075073 0.279480 1441496582 -0.602051 0.744141 -0.075073 0.279480 1441496582 -0.602051 0.744141 -0.075073 0.279480 1441496582 -0.602051 0.744141 -0.075073 0.279480 1441496582 -0.588745 0.753967 -0.035950 0.289124 1441496582 -0.588745 0.753967 -0.035950 0.289124 1441496582 -0.588745 0.753967 -0.035950 0.289124 1441496582 -0.588745 0.753967 -0.035950 0.289124 1441496582 -0.588745 0.753967 -0.035950 0.289124 1441496582 -0.588745 0.753967 -0.035950 0.289124 1441496582 -0.571411 0.765381 0.002869 0.296021 1441496582 -0.571411 0.765381 0.002869 0.296021 1441496582 -0.571411 0.765381 0.002869 0.296021 1441496582 -0.571411 0.765381 0.002869 0.296021 1441496582 -0.571411 0.765381 0.002869 0.296021 1441496582 -0.571411 0.765381 0.002869 0.296021 1441496582 -0.536377 0.788086 0.028870 0.300537 1441496582 -0.536377 0.788086 0.028870 0.300537 1441496582 -0.536377 0.788086 0.028870 0.300537 1441496582 -0.536377 0.788086 0.028870 0.300537 1441496582 -0.536377 0.788086 0.028870 0.300537 1441496582 -0.536377 0.788086 0.028870 0.300537 1441496582 -0.488708 0.819275 0.053040 0.295105 1441496582 -0.488708 0.819275 0.053040 0.295105 1441496582 -0.488708 0.819275 0.053040 0.295105 1441496582 -0.488708 0.819275 0.053040 0.295105 1441496582 -0.488708 0.819275 0.053040 0.295105 1441496582 -0.488708 0.819275 0.053040 0.295105 1441496582 -0.488708 0.819275 0.053040 0.295105 1441496582 -0.435913 0.848022 0.075684 0.291748 1441496582 -0.435913 0.848022 0.075684 0.291748 1441496582 -0.435913 0.848022 0.075684 0.291748 1441496582 -0.435913 0.848022 0.075684 0.291748 1441496582 -0.435913 0.848022 0.075684 0.291748 1441496582 -0.435913 0.848022 0.075684 0.291748 1441496582 -0.395569 0.865356 0.096924 0.291870 1441496582 -0.395569 0.865356 0.096924 0.291870 1441496582 -0.395569 0.865356 0.096924 0.291870 1441496582 -0.395569 0.865356 0.096924 0.291870 1441496582 -0.395569 0.865356 0.096924 0.291870 1441496582 -0.395569 0.865356 0.096924 0.291870 1441496582 -0.395569 0.865356 0.096924 0.291870 1441496583 -0.372986 0.873779 0.106995 0.293030 1441496583 -0.372986 0.873779 0.106995 0.293030 1441496583 -0.372986 0.873779 0.106995 0.293030 1441496583 -0.372986 0.873779 0.106995 0.293030 1441496583 -0.372986 0.873779 0.106995 0.293030 1441496583 -0.372986 0.873779 0.106995 0.293030 1441496583 -0.380493 0.872620 0.104187 0.287842 1441496583 -0.380493 0.872620 0.104187 0.287842 1441496583 -0.380493 0.872620 0.104187 0.287842 1441496583 -0.380493 0.872620 0.104187 0.287842 1441496583 -0.380493 0.872620 0.104187 0.287842 1441496583 -0.380493 0.872620 0.104187 0.287842 1441496583 -0.394897 0.871521 0.083008 0.278625 1441496583 -0.394897 0.871521 0.083008 0.278625 1441496583 -0.394897 0.871521 0.083008 0.278625 1441496583 -0.394897 0.871521 0.083008 0.278625 1441496583 -0.394897 0.871521 0.083008 0.278625 1441496583 -0.394897 0.871521 0.083008 0.278625 1441496583 -0.394897 0.871521 0.083008 0.278625 1441496583 -0.413208 0.866333 0.051025 0.275879 1441496583 -0.413208 0.866333 0.051025 0.275879 1441496583 -0.413208 0.866333 0.051025 0.275879 1441496583 -0.413208 0.866333 0.051025 0.275879 1441496583 -0.413208 0.866333 0.051025 0.275879 1441496583 -0.413208 0.866333 0.051025 0.275879 1441496583 -0.413208 0.866333 0.051025 0.275879 1441496583 -0.438721 0.853210 0.018677 0.281372 1441496583 -0.438721 0.853210 0.018677 0.281372 1441496583 -0.438721 0.853210 0.018677 0.281372 1441496583 -0.438721 0.853210 0.018677 0.281372 1441496583 -0.438721 0.853210 0.018677 0.281372 1441496583 -0.438721 0.853210 0.018677 0.281372 1441496583 -0.464539 0.836548 -0.013062 0.290100 1441496583 -0.464539 0.836548 -0.013062 0.290100 1441496583 -0.464539 0.836548 -0.013062 0.290100 1441496583 -0.464539 0.836548 -0.013062 0.290100 1441496583 -0.464539 0.836548 -0.013062 0.290100 1441496583 -0.464539 0.836548 -0.013062 0.290100 1441496583 -0.464539 0.836548 -0.013062 0.290100 1441496583 -0.493164 0.815491 -0.041870 0.299988 1441496583 -0.493164 0.815491 -0.041870 0.299988 1441496583 -0.493164 0.815491 -0.041870 0.299988 1441496583 -0.493164 0.815491 -0.041870 0.299988 1441496583 -0.493164 0.815491 -0.041870 0.299988 1441496583 -0.493164 0.815491 -0.041870 0.299988 1441496583 -0.523682 0.793457 -0.066406 0.302917 1441496583 -0.523682 0.793457 -0.066406 0.302917 1441496583 -0.523682 0.793457 -0.066406 0.302917 1441496583 -0.523682 0.793457 -0.066406 0.302917 1441496583 -0.523682 0.793457 -0.066406 0.302917 1441496583 -0.523682 0.793457 -0.066406 0.302917 1441496583 -0.545654 0.776306 -0.108887 0.296143 1441496583 -0.545654 0.776306 -0.108887 0.296143 1441496583 -0.545654 0.776306 -0.108887 0.296143 1441496583 -0.545654 0.776306 -0.108887 0.296143 1441496583 -0.545654 0.776306 -0.108887 0.296143 1441496583 -0.545654 0.776306 -0.108887 0.296143 1441496583 -0.587952 0.739258 -0.140808 0.296631 1441496583 -0.587952 0.739258 -0.140808 0.296631 1441496583 -0.587952 0.739258 -0.140808 0.296631 1441496583 -0.587952 0.739258 -0.140808 0.296631 1441496583 -0.587952 0.739258 -0.140808 0.296631 1441496583 -0.587952 0.739258 -0.140808 0.296631 1441496583 -0.619202 0.710327 -0.172302 0.286987 1441496583 -0.619202 0.710327 -0.172302 0.286987 1441496583 -0.619202 0.710327 -0.172302 0.286987 1441496583 -0.619202 0.710327 -0.172302 0.286987 1441496583 -0.619202 0.710327 -0.172302 0.286987 1441496583 -0.619202 0.710327 -0.172302 0.286987 1441496583 -0.617065 0.713074 -0.205505 0.261658 1441496583 -0.617065 0.713074 -0.205505 0.261658 1441496583 -0.617065 0.713074 -0.205505 0.261658 1441496583 -0.617065 0.713074 -0.205505 0.261658 1441496583 -0.617065 0.713074 -0.205505 0.261658 1441496583 -0.617065 0.713074 -0.205505 0.261658 1441496583 -0.617065 0.713074 -0.205505 0.261658 1441496583 -0.620605 0.713440 -0.219910 0.239746 1441496583 -0.620605 0.713440 -0.219910 0.239746 1441496583 -0.620605 0.713440 -0.219910 0.239746 1441496583 -0.620605 0.713440 -0.219910 0.239746 1441496583 -0.620605 0.713440 -0.219910 0.239746 1441496583 -0.620605 0.713440 -0.219910 0.239746 1441496583 -0.591125 0.741943 -0.216125 0.231018 1441496583 -0.591125 0.741943 -0.216125 0.231018 1441496583 -0.591125 0.741943 -0.216125 0.231018 1441496583 -0.591125 0.741943 -0.216125 0.231018 1441496583 -0.591125 0.741943 -0.216125 0.231018 1441496583 -0.591125 0.741943 -0.216125 0.231018 1441496583 -0.588501 0.748413 -0.191467 0.238525 1441496583 -0.588501 0.748413 -0.191467 0.238525 1441496583 -0.588501 0.748413 -0.191467 0.238525 1441496583 -0.588501 0.748413 -0.191467 0.238525 1441496583 -0.588501 0.748413 -0.191467 0.238525 1441496583 -0.588501 0.748413 -0.191467 0.238525 1441496583 -0.603210 0.742065 -0.151917 0.249756 1441496583 -0.603210 0.742065 -0.151917 0.249756 1441496583 -0.603210 0.742065 -0.151917 0.249756 1441496583 -0.603210 0.742065 -0.151917 0.249756 1441496583 -0.603210 0.742065 -0.151917 0.249756 1441496583 -0.603210 0.742065 -0.151917 0.249756 1441496583 -0.603210 0.742065 -0.151917 0.249756 1441496583 -0.601440 0.748474 -0.104980 0.258850 1441496583 -0.601440 0.748474 -0.104980 0.258850 1441496583 -0.601440 0.748474 -0.104980 0.258850 1441496583 -0.601440 0.748474 -0.104980 0.258850 1441496583 -0.601440 0.748474 -0.104980 0.258850 1441496583 -0.601440 0.748474 -0.104980 0.258850 1441496583 -0.566833 0.776733 -0.066650 0.266357 1441496583 -0.566833 0.776733 -0.066650 0.266357 1441496583 -0.566833 0.776733 -0.066650 0.266357 1441496583 -0.566833 0.776733 -0.066650 0.266357 1441496583 -0.566833 0.776733 -0.066650 0.266357 1441496583 -0.566833 0.776733 -0.066650 0.266357 1441496583 -0.535706 0.799500 -0.032227 0.269836 1441496584 -0.535706 0.799500 -0.032227 0.269836 1441496584 -0.535706 0.799500 -0.032227 0.269836 1441496584 -0.535706 0.799500 -0.032227 0.269836 1441496584 -0.535706 0.799500 -0.032227 0.269836 1441496584 -0.535706 0.799500 -0.032227 0.269836 1441496584 -0.518494 0.810242 0.002197 0.273193 1441496584 -0.518494 0.810242 0.002197 0.273193 1441496584 -0.518494 0.810242 0.002197 0.273193 1441496584 -0.518494 0.810242 0.002197 0.273193 1441496584 -0.518494 0.810242 0.002197 0.273193 1441496584 -0.518494 0.810242 0.002197 0.273193 1441496584 -0.518494 0.810242 0.002197 0.273193 1441496584 -0.500000 0.822632 0.035889 0.268188 1441496584 -0.500000 0.822632 0.035889 0.268188 1441496584 -0.500000 0.822632 0.035889 0.268188 1441496584 -0.500000 0.822632 0.035889 0.268188 1441496584 -0.500000 0.822632 0.035889 0.268188 1441496584 -0.500000 0.822632 0.035889 0.268188 1441496584 -0.458374 0.843994 0.064087 0.270874 1441496584 -0.458374 0.843994 0.064087 0.270874 1441496584 -0.458374 0.843994 0.064087 0.270874 1441496584 -0.458374 0.843994 0.064087 0.270874 1441496584 -0.458374 0.843994 0.064087 0.270874 1441496584 -0.458374 0.843994 0.064087 0.270874 1441496584 -0.458374 0.843994 0.064087 0.270874 1441496584 -0.424316 0.859192 0.092224 0.270569 1441496584 -0.424316 0.859192 0.092224 0.270569 1441496584 -0.424316 0.859192 0.092224 0.270569 1441496584 -0.424316 0.859192 0.092224 0.270569 1441496584 -0.424316 0.859192 0.092224 0.270569 1441496584 -0.424316 0.859192 0.092224 0.270569 1441496584 -0.396301 0.868835 0.113037 0.274353 1441496584 -0.396301 0.868835 0.113037 0.274353 1441496584 -0.396301 0.868835 0.113037 0.274353 1441496584 -0.396301 0.868835 0.113037 0.274353 1441496584 -0.396301 0.868835 0.113037 0.274353 1441496584 -0.396301 0.868835 0.113037 0.274353 1441496584 -0.376648 0.877319 0.121826 0.271179 1441496584 -0.376648 0.877319 0.121826 0.271179 1441496584 -0.382202 0.879395 0.110413 0.261475 1441496584 -0.382202 0.879395 0.110413 0.261475 1441496584 -0.382202 0.879395 0.110413 0.261475 1441496584 -0.382202 0.879395 0.110413 0.261475 1441496584 -0.382202 0.879395 0.110413 0.261475 1441496584 -0.382202 0.879395 0.110413 0.261475 1441496584 -0.382202 0.879395 0.110413 0.261475 1441496584 -0.399353 0.874939 0.086548 0.259705 1441496584 -0.399353 0.874939 0.086548 0.259705 1441496584 -0.399353 0.874939 0.086548 0.259705 1441496584 -0.399353 0.874939 0.086548 0.259705 1441496584 -0.399353 0.874939 0.086548 0.259705 1441496584 -0.399353 0.874939 0.086548 0.259705 1441496584 -0.433350 0.860352 0.060120 0.261353 1441496584 -0.433350 0.860352 0.060120 0.261353 1441496584 -0.433350 0.860352 0.060120 0.261353 1441496584 -0.433350 0.860352 0.060120 0.261353 1441496584 -0.433350 0.860352 0.060120 0.261353 1441496584 -0.433350 0.860352 0.060120 0.261353 1441496584 -0.433350 0.860352 0.060120 0.261353 1441496584 -0.471497 0.837585 0.035095 0.273621 1441496584 -0.471497 0.837585 0.035095 0.273621 1441496584 -0.471497 0.837585 0.035095 0.273621 1441496584 -0.471497 0.837585 0.035095 0.273621 1441496584 -0.471497 0.837585 0.035095 0.273621 1441496584 -0.471497 0.837585 0.035095 0.273621 1441496584 -0.501099 0.816956 0.003357 0.285400 1441496584 -0.501099 0.816956 0.003357 0.285400 1441496584 -0.501099 0.816956 0.003357 0.285400 1441496584 -0.501099 0.816956 0.003357 0.285400 1441496584 -0.501099 0.816956 0.003357 0.285400 1441496584 -0.501099 0.816956 0.003357 0.285400 1441496584 -0.525818 0.794983 -0.028931 0.300964 1441496584 -0.525818 0.794983 -0.028931 0.300964 1441496584 -0.525818 0.794983 -0.028931 0.300964 1441496584 -0.525818 0.794983 -0.028931 0.300964 1441496584 -0.525818 0.794983 -0.028931 0.300964 1441496584 -0.557617 0.767151 -0.055298 0.312134 1441496584 -0.557617 0.767151 -0.055298 0.312134 1441496584 -0.557617 0.767151 -0.055298 0.312134 1441496584 -0.557617 0.767151 -0.055298 0.312134 1441496584 -0.557617 0.767151 -0.055298 0.312134 1441496584 -0.557617 0.767151 -0.055298 0.312134 1441496584 -0.611328 0.717957 -0.091248 0.320190 1441496584 -0.611328 0.717957 -0.091248 0.320190 1441496584 -0.611328 0.717957 -0.091248 0.320190 1441496584 -0.611328 0.717957 -0.091248 0.320190 1441496584 -0.611328 0.717957 -0.091248 0.320190 1441496584 -0.611328 0.717957 -0.091248 0.320190 1441496584 -0.652100 0.677002 -0.119385 0.319580 1441496584 -0.652100 0.677002 -0.119385 0.319580 1441496584 -0.652100 0.677002 -0.119385 0.319580 1441496584 -0.652100 0.677002 -0.119385 0.319580 1441496584 -0.652100 0.677002 -0.119385 0.319580 1441496584 -0.653870 0.676819 -0.162476 0.296570 1441496584 -0.653870 0.676819 -0.162476 0.296570 1441496584 -0.653870 0.676819 -0.162476 0.296570 1441496584 -0.653870 0.676819 -0.162476 0.296570 1441496584 -0.653870 0.676819 -0.162476 0.296570 1441496584 -0.653870 0.676819 -0.162476 0.296570 1441496584 -0.653870 0.676819 -0.162476 0.296570 1441496584 -0.666321 0.667847 -0.189209 0.272461 1441496584 -0.666321 0.667847 -0.189209 0.272461 1441496584 -0.666321 0.667847 -0.189209 0.272461 1441496584 -0.666321 0.667847 -0.189209 0.272461 1441496584 -0.666321 0.667847 -0.189209 0.272461 1441496584 -0.666321 0.667847 -0.189209 0.272461 1441496584 -0.661621 0.673279 -0.203003 0.260254 1441496584 -0.661621 0.673279 -0.203003 0.260254 1441496585 -0.661621 0.673279 -0.203003 0.260254 1441496585 -0.661621 0.673279 -0.203003 0.260254 1441496585 -0.661621 0.673279 -0.203003 0.260254 1441496585 -0.661621 0.673279 -0.203003 0.260254 1441496585 -0.643677 0.692078 -0.198669 0.259277 1441496585 -0.643677 0.692078 -0.198669 0.259277 1441496585 -0.643677 0.692078 -0.198669 0.259277 1441496585 -0.643677 0.692078 -0.198669 0.259277 1441496585 -0.643677 0.692078 -0.198669 0.259277 1441496585 -0.643677 0.692078 -0.198669 0.259277 1441496585 -0.624695 0.712708 -0.177673 0.264893 1441496585 -0.624695 0.712708 -0.177673 0.264893 1441496585 -0.624695 0.712708 -0.177673 0.264893 1441496585 -0.624695 0.712708 -0.177673 0.264893 1441496585 -0.624695 0.712708 -0.177673 0.264893 1441496585 -0.624695 0.712708 -0.177673 0.264893 1441496585 -0.609558 0.729736 -0.144409 0.274048 1441496585 -0.609558 0.729736 -0.144409 0.274048 1441496585 -0.609558 0.729736 -0.144409 0.274048 1441496585 -0.609558 0.729736 -0.144409 0.274048 1441496585 -0.609558 0.729736 -0.144409 0.274048 1441496585 -0.609558 0.729736 -0.144409 0.274048 1441496585 -0.595215 0.743835 -0.105164 0.285278 1441496585 -0.595215 0.743835 -0.105164 0.285278 1441496585 -0.595215 0.743835 -0.105164 0.285278 1441496585 -0.595215 0.743835 -0.105164 0.285278 1441496585 -0.595215 0.743835 -0.105164 0.285278 1441496585 -0.595215 0.743835 -0.105164 0.285278 1441496585 -0.582520 0.754150 -0.067078 0.295654 1441496585 -0.582520 0.754150 -0.067078 0.295654 1441496585 -0.582520 0.754150 -0.067078 0.295654 1441496585 -0.582520 0.754150 -0.067078 0.295654 1441496585 -0.582520 0.754150 -0.067078 0.295654 1441496585 -0.582520 0.754150 -0.067078 0.295654 1441496585 -0.574341 0.760681 -0.031433 0.300781 1441496585 -0.574341 0.760681 -0.031433 0.300781 1441496585 -0.574341 0.760681 -0.031433 0.300781 1441496585 -0.574341 0.760681 -0.031433 0.300781 1441496585 -0.574341 0.760681 -0.031433 0.300781 1441496585 -0.574341 0.760681 -0.031433 0.300781 1441496585 -0.553467 0.775757 0.003357 0.303101 1441496585 -0.553467 0.775757 0.003357 0.303101 1441496585 -0.553467 0.775757 0.003357 0.303101 1441496585 -0.553467 0.775757 0.003357 0.303101 1441496585 -0.553467 0.775757 0.003357 0.303101 1441496585 -0.553467 0.775757 0.003357 0.303101 1441496585 -0.553467 0.775757 0.003357 0.303101 1441496585 -0.524536 0.795410 0.028625 0.302185 1441496585 -0.524536 0.795410 0.028625 0.302185 1441496585 -0.524536 0.795410 0.028625 0.302185 1441496585 -0.524536 0.795410 0.028625 0.302185 1441496585 -0.524536 0.795410 0.028625 0.302185 1441496585 -0.524536 0.795410 0.028625 0.302185 1441496585 -0.488098 0.818054 0.049377 0.300110 1441496585 -0.488098 0.818054 0.049377 0.300110 1441496585 -0.488098 0.818054 0.049377 0.300110 1441496585 -0.488098 0.818054 0.049377 0.300110 1441496585 -0.488098 0.818054 0.049377 0.300110 1441496585 -0.488098 0.818054 0.049377 0.300110 1441496585 -0.431519 0.846558 0.068848 0.303894 1441496585 -0.431519 0.846558 0.068848 0.303894 1441496585 -0.431519 0.846558 0.068848 0.303894 1441496585 -0.431519 0.846558 0.068848 0.303894 1441496585 -0.431519 0.846558 0.068848 0.303894 1441496585 -0.431519 0.846558 0.068848 0.303894 1441496585 -0.378418 0.864929 0.088928 0.317383 1441496585 -0.378418 0.864929 0.088928 0.317383 1441496585 -0.378418 0.864929 0.088928 0.317383 1441496585 -0.378418 0.864929 0.088928 0.317383 1441496585 -0.378418 0.864929 0.088928 0.317383 1441496585 -0.378418 0.864929 0.088928 0.317383 1441496585 -0.341919 0.872803 0.105347 0.331970 1441496585 -0.341919 0.872803 0.105347 0.331970 1441496585 -0.341919 0.872803 0.105347 0.331970 1441496585 -0.341919 0.872803 0.105347 0.331970 1441496585 -0.341919 0.872803 0.105347 0.331970 1441496585 -0.341919 0.872803 0.105347 0.331970 1441496585 -0.341919 0.872803 0.105347 0.331970 1441496585 -0.331909 0.877869 0.100952 0.330017 1441496585 -0.331909 0.877869 0.100952 0.330017 1441496585 -0.331909 0.877869 0.100952 0.330017 1441496585 -0.331909 0.877869 0.100952 0.330017 1441496585 -0.331909 0.877869 0.100952 0.330017 1441496585 -0.354187 0.877869 0.076965 0.312927 1441496585 -0.354187 0.877869 0.076965 0.312927 1441496585 -0.354187 0.877869 0.076965 0.312927 1441496585 -0.354187 0.877869 0.076965 0.312927 1441496585 -0.354187 0.877869 0.076965 0.312927 1441496585 -0.354187 0.877869 0.076965 0.312927 1441496585 -0.380615 0.874634 0.040527 0.297485 1441496585 -0.380615 0.874634 0.040527 0.297485 1441496585 -0.380615 0.874634 0.040527 0.297485 1441496585 -0.380615 0.874634 0.040527 0.297485 1441496585 -0.380615 0.874634 0.040527 0.297485 1441496585 -0.380615 0.874634 0.040527 0.297485 1441496585 -0.380615 0.874634 0.040527 0.297485 1441496585 -0.415405 0.862976 0.002380 0.287598 1441496585 -0.415405 0.862976 0.002380 0.287598 1441496585 -0.415405 0.862976 0.002380 0.287598 1441496585 -0.415405 0.862976 0.002380 0.287598 1441496585 -0.415405 0.862976 0.002380 0.287598 1441496585 -0.415405 0.862976 0.002380 0.287598 1441496585 -0.415405 0.862976 0.002380 0.287598 1441496585 -0.451843 0.844482 -0.030212 0.285767 1441496585 -0.451843 0.844482 -0.030212 0.285767 1441496585 -0.451843 0.844482 -0.030212 0.285767 1441496585 -0.451843 0.844482 -0.030212 0.285767 1441496585 -0.451843 0.844482 -0.030212 0.285767 1441496585 -0.451843 0.844482 -0.030212 0.285767 1441496585 -0.493774 0.820190 -0.057434 0.282959 1441496585 -0.493774 0.820190 -0.057434 0.282959 1441496585 -0.493774 0.820190 -0.057434 0.282959 1441496585 -0.493774 0.820190 -0.057434 0.282959 1441496586 -0.493774 0.820190 -0.057434 0.282959 1441496586 -0.493774 0.820190 -0.057434 0.282959 1441496586 -0.521973 0.803467 -0.088440 0.272156 1441496586 -0.521973 0.803467 -0.088440 0.272156 1441496586 -0.521973 0.803467 -0.088440 0.272156 1441496586 -0.521973 0.803467 -0.088440 0.272156 1441496586 -0.521973 0.803467 -0.088440 0.272156 1441496586 -0.521973 0.803467 -0.088440 0.272156 1441496586 -0.521973 0.803467 -0.088440 0.272156 1441496586 -0.544739 0.786072 -0.127686 0.262756 1441496586 -0.544739 0.786072 -0.127686 0.262756 1441496586 -0.544739 0.786072 -0.127686 0.262756 1441496586 -0.544739 0.786072 -0.127686 0.262756 1441496586 -0.544739 0.786072 -0.127686 0.262756 1441496586 -0.544739 0.786072 -0.127686 0.262756 1441496586 -0.598816 0.741516 -0.156372 0.258972 1441496586 -0.598816 0.741516 -0.156372 0.258972 1441496586 -0.598816 0.741516 -0.156372 0.258972 1441496586 -0.598816 0.741516 -0.156372 0.258972 1441496586 -0.598816 0.741516 -0.156372 0.258972 1441496586 -0.598816 0.741516 -0.156372 0.258972 1441496586 -0.598816 0.741516 -0.156372 0.258972 1441496586 -0.615173 0.724243 -0.188049 0.248291 1441496586 -0.615173 0.724243 -0.188049 0.248291 1441496586 -0.615173 0.724243 -0.188049 0.248291 1441496586 -0.615173 0.724243 -0.188049 0.248291 1441496586 -0.615173 0.724243 -0.188049 0.248291 1441496586 -0.615173 0.724243 -0.188049 0.248291 1441496586 -0.630676 0.709534 -0.205322 0.237976 1441496586 -0.630676 0.709534 -0.205322 0.237976 1441496586 -0.630676 0.709534 -0.205322 0.237976 1441496586 -0.630676 0.709534 -0.205322 0.237976 1441496586 -0.630676 0.709534 -0.205322 0.237976 1441496586 -0.630676 0.709534 -0.205322 0.237976 1441496586 -0.630676 0.709534 -0.205322 0.237976 1441496586 -0.627014 0.711914 -0.206177 0.239807 1441496586 -0.627014 0.711914 -0.206177 0.239807 1441496586 -0.627014 0.711914 -0.206177 0.239807 1441496586 -0.627014 0.711914 -0.206177 0.239807 1441496586 -0.627014 0.711914 -0.206177 0.239807 1441496586 -0.627014 0.711914 -0.206177 0.239807 1441496586 -0.616333 0.722046 -0.190247 0.250183 1441496586 -0.616333 0.722046 -0.190247 0.250183 1441496586 -0.616333 0.722046 -0.190247 0.250183 1441496586 -0.616333 0.722046 -0.190247 0.250183 1441496586 -0.616333 0.722046 -0.190247 0.250183 1441496586 -0.616333 0.722046 -0.190247 0.250183 1441496586 -0.616333 0.722046 -0.190247 0.250183 1441496586 -0.599060 0.738281 -0.165405 0.262085 1441496586 -0.599060 0.738281 -0.165405 0.262085 1441496586 -0.599060 0.738281 -0.165405 0.262085 1441496586 -0.599060 0.738281 -0.165405 0.262085 1441496586 -0.599060 0.738281 -0.165405 0.262085 1441496586 -0.599060 0.738281 -0.165405 0.262085 1441496586 -0.589050 0.748718 -0.133118 0.273315 1441496586 -0.589050 0.748718 -0.133118 0.273315 1441496586 -0.589050 0.748718 -0.133118 0.273315 1441496586 -0.589050 0.748718 -0.133118 0.273315 1441496586 -0.589050 0.748718 -0.133118 0.273315 1441496586 -0.589050 0.748718 -0.133118 0.273315 1441496586 -0.579407 0.756165 -0.098083 0.287964 1441496586 -0.579407 0.756165 -0.098083 0.287964 1441496586 -0.579407 0.756165 -0.098083 0.287964 1441496586 -0.579407 0.756165 -0.098083 0.287964 1441496586 -0.579407 0.756165 -0.098083 0.287964 1441496586 -0.579407 0.756165 -0.098083 0.287964 1441496586 -0.566467 0.763000 -0.069275 0.303528 1441496586 -0.566467 0.763000 -0.069275 0.303528 1441496586 
-0.569397 0.519592 -0.507385 -0.385254 1441496589 -0.569397 0.519592 -0.507385 -0.385254 1441496589 -0.569397 0.519592 -0.507385 -0.385254 1441496589 -0.569397 0.519592 -0.507385 -0.385254 1441496589 -0.569397 0.519592 -0.507385 -0.385254 1441496589 -0.571655 0.518799 -0.511292 -0.377808 1441496589 -0.571655 0.518799 -0.511292 -0.377808 1441496589 -0.571655 0.518799 -0.511292 -0.377808 1441496589 -0.571655 0.518799 -0.511292 -0.377808 1441496589 -0.571655 0.518799 -0.511292 -0.377808 1441496589 -0.571655 0.518799 -0.511292 -0.377808 1441496589 -0.571655 0.518799 -0.511292 -0.377808 1441496589 -0.570862 0.519775 -0.514343 -0.373474 1441496589 -0.570862 0.519775 -0.514343 -0.373474 1441496589 -0.570862 0.519775 -0.514343 -0.373474 1441496589 -0.570862 0.519775 -0.514343 -0.373474 1441496589 -0.570862 0.519775 -0.514343 -0.373474 1441496589 -0.570862 0.519775 -0.514343 -0.373474 1441496589 -0.568787 0.522217 -0.514771 -0.372620 1441496589 -0.568787 0.522217 -0.514771 -0.372620 1441496589 -0.568787 0.522217 -0.514771 -0.372620 1441496589 -0.568787 0.522217 -0.514771 -0.372620 1441496589 -0.568787 0.522217 -0.514771 -0.372620 1441496589 -0.568787 0.522217 -0.514771 -0.372620 1441496589 -0.568787 0.522217 -0.514771 -0.372620 1441496589 -0.568542 0.521912 -0.515381 -0.372498 1441496589 -0.568542 0.521912 -0.515381 -0.372498 1441496589 -0.568542 0.521912 -0.515381 -0.372498 1441496589 -0.568542 0.521912 -0.515381 -0.372498 1441496589 -0.568542 0.521912 -0.515381 -0.372498 1441496589 -0.568542 0.521912 -0.515381 -0.372498 1441496589 -0.568970 0.520996 -0.515259 -0.373352 1441496589 -0.568970 0.520996 -0.515259 -0.373352 1441496589 -0.568970 0.520996 -0.515259 -0.373352 1441496589 -0.568970 0.520996 -0.515259 -0.373352 1441496589 -0.568970 0.520996 -0.515259 -0.373352 1441496589 -0.568970 0.520996 -0.515259 -0.373352 1441496589 -0.568909 0.520264 -0.514160 -0.375977 1441496589 -0.568909 0.520264 -0.514160 -0.375977 1441496589 -0.568909 0.520264 -0.514160 -0.375977 1441496589 -0.568909 0.520264 -0.514160 -0.375977 1441496589 -0.568909 0.520264 -0.514160 -0.375977 1441496589 -0.568909 0.520264 -0.514160 -0.375977 1441496589 -0.568909 0.520264 -0.514160 -0.375977 1441496589 -0.568665 0.520325 -0.511292 -0.380127 1441496589 -0.568665 0.520325 -0.511292 -0.380127 1441496589 -0.568665 0.520325 -0.511292 -0.380127 1441496589 -0.568665 0.520325 -0.511292 -0.380127 1441496589 -0.568665 0.520325 -0.511292 -0.380127 1441496589 -0.571472 0.515930 -0.511841 -0.381165 1441496589 -0.571472 0.515930 -0.511841 -0.381165 1441496589 -0.571472 0.515930 -0.511841 -0.381165 1441496589 -0.571472 0.515930 -0.511841 -0.381165 1441496589 -0.571472 0.515930 -0.511841 -0.381165 1441496589 -0.571472 0.515930 -0.511841 -0.381165 1441496589 -0.571472 0.515930 -0.511841 -0.381165 1441496589 -0.576721 0.508667 -0.514893 -0.378967 1441496589 -0.576721 0.508667 -0.514893 -0.378967 1441496589 -0.576721 0.508667 -0.514893 -0.378967 1441496589 -0.576721 0.508667 -0.514893 -0.378967 1441496589 -0.576721 0.508667 -0.514893 -0.378967 1441496589 -0.576721 0.508667 -0.514893 -0.378967 1441496589 -0.584717 0.499084 -0.520508 -0.371765 1441496589 -0.584717 0.499084 -0.520508 -0.371765 1441496590 -0.584717 0.499084 -0.520508 -0.371765 1441496590 -0.584717 0.499084 -0.520508 -0.371765 1441496590 -0.584717 0.499084 -0.520508 -0.371765 1441496590 -0.584717 0.499084 -0.520508 -0.371765 1441496590 -0.589783 0.493225 -0.523682 -0.367004 1441496590 -0.589783 0.493225 -0.523682 -0.367004 1441496590 -0.589783 0.493225 -0.523682 -0.367004 1441496590 -0.589783 0.493225 -0.523682 -0.367004 1441496590 -0.589783 0.493225 -0.523682 -0.367004 1441496590 -0.589783 0.493225 -0.523682 -0.367004 1441496590 -0.592529 0.492615 -0.523865 -0.363220 1441496590 -0.592529 0.492615 -0.523865 -0.363220 1441496590 -0.592529 0.492615 -0.523865 -0.363220 1441496590 -0.592529 0.492615 -0.523865 -0.363220 1441496590 -0.592529 0.492615 -0.523865 -0.363220 1441496590 -0.592529 0.492615 -0.523865 -0.363220 1441496590 -0.592529 0.492615 -0.523865 -0.363220 1441496590 -0.593445 0.494629 -0.524353 -0.358154 1441496590 -0.593445 0.494629 -0.524353 -0.358154 1441496590 -0.593445 0.494629 -0.524353 -0.358154 1441496590 -0.593445 0.494629 -0.524353 -0.358154 1441496590 -0.593445 0.494629 -0.524353 -0.358154 1441496590 -0.593445 0.494629 -0.524353 -0.358154 1441496590 -0.592590 0.500610 -0.522217 -0.354370 1441496590 -0.592590 0.500610 -0.522217 -0.354370 1441496590 -0.592590 0.500610 -0.522217 -0.354370 1441496590 -0.592590 0.500610 -0.522217 -0.354370 1441496590 -0.592590 0.500610 -0.522217 -0.354370 1441496590 -0.592590 0.500610 -0.522217 -0.354370 1441496590 -0.592590 0.500610 -0.522217 -0.354370 1441496590 -0.586548 0.512939 -0.514038 -0.358704 1441496590 -0.586548 0.512939 -0.514038 -0.358704 1441496590 -0.586548 0.512939 -0.514038 -0.358704 1441496590 -0.586548 0.512939 -0.514038 -0.358704 1441496590 -0.586548 0.512939 -0.514038 -0.358704 1441496590 -0.586548 0.512939 -0.514038 -0.358704 1441496590 -0.576050 0.530396 -0.502075 -0.367188 1441496590 -0.576050 0.530396 -0.502075 -0.367188 1441496590 -0.576050 0.530396 -0.502075 -0.367188 1441496590 -0.576050 0.530396 -0.502075 -0.367188 1441496590 -0.576050 0.530396 -0.502075 -0.367188 1441496590 -0.576050 0.530396 -0.502075 -0.367188 1441496590 -0.566833 0.543640 -0.494141 -0.372864 1441496590 -0.566833 0.543640 -0.494141 -0.372864 1441496590 -0.566833 0.543640 -0.494141 -0.372864 1441496590 -0.566833 0.543640 -0.494141 -0.372864 1441496590 -0.566833 0.543640 -0.494141 -0.372864 1441496590 -0.566833 0.543640 -0.494141 -0.372864 1441496590 -0.555786 0.555420 -0.486267 -0.382324 1441496590 -0.555786 0.555420 -0.486267 -0.382324 1441496590 -0.555786 0.555420 -0.486267 -0.382324 1441496590 -0.555786 0.555420 -0.486267 -0.382324 1441496590 -0.555786 0.555420 -0.486267 -0.382324 1441496590 -0.555786 0.555420 -0.486267 -0.382324 1441496590 -0.555786 0.555420 -0.486267 -0.382324 1441496590 -0.546753 0.562317 -0.481873 -0.390747 1441496590 -0.546753 0.562317 -0.481873 -0.390747 1441496590 -0.546753 0.562317 -0.481873 -0.390747 1441496590 -0.546753 0.562317 -0.481873 -0.390747 1441496590 -0.546753 0.562317 -0.481873 -0.390747 1441496590 -0.546753 0.562317 -0.481873 -0.390747 1441496590 -0.535522 0.568298 -0.476624 -0.403870 1441496590 -0.535522 0.568298 -0.476624 -0.403870 1441496590 -0.535522 0.568298 -0.476624 -0.403870 1441496590 -0.535522 0.568298 -0.476624 -0.403870 1441496590 -0.535522 0.568298 -0.476624 -0.403870 1441496590 -0.535522 0.568298 -0.476624 -0.403870 1441496590 -0.535522 0.568298 -0.476624 -0.403870 1441496590 -0.525574 0.573303 -0.468506 -0.419128 1441496590 -0.525574 0.573303 -0.468506 -0.419128 1441496590 -0.525574 0.573303 -0.468506 -0.419128 1441496590 -0.525574 0.573303 -0.468506 -0.419128 1441496590 -0.525574 0.573303 -0.468506 -0.419128 1441496590 -0.525574 0.573303 -0.468506 -0.419128 1441496590 -0.521606 0.570007 -0.468689 -0.428284 1441496590 -0.521606 0.570007 -0.468689 -0.428284 1441496590 -0.521606 0.570007 -0.468689 -0.428284 1441496590 -0.521606 0.570007 -0.468689 -0.428284 1441496590 -0.521606 0.570007 -0.468689 -0.428284 1441496590 -0.521606 0.570007 -0.468689 -0.428284 1441496590 -0.512451 0.573730 -0.463440 -0.439880 1441496590 -0.512451 0.573730 -0.463440 -0.439880 1441496590 -0.512451 0.573730 -0.463440 -0.439880 1441496590 -0.512451 0.573730 -0.463440 -0.439880 1441496590 -0.512451 0.573730 -0.463440 -0.439880 1441496590 -0.512451 0.573730 -0.463440 -0.439880 1441496590 -0.503906 0.584351 -0.449219 -0.450439 1441496590 -0.503906 0.584351 -0.449219 -0.450439 1441496590 -0.503906 0.584351 -0.449219 -0.450439 1441496590 -0.503906 0.584351 -0.449219 -0.450439 1441496590 -0.503906 0.584351 -0.449219 -0.450439 1441496590 -0.503906 0.584351 -0.449219 -0.450439 1441496590 -0.502441 0.587769 -0.441650 -0.455017 1441496590 -0.502441 0.587769 -0.441650 -0.455017 1441496590 -0.502441 0.587769 -0.441650 -0.455017 1441496590 -0.502441 0.587769 -0.441650 -0.455017 1441496590 -0.502441 0.587769 -0.441650 -0.455017 1441496590 -0.502441 0.587769 -0.441650 -0.455017 1441496590 -0.505493 0.582458 -0.445007 -0.455200 1441496590 -0.505493 0.582458 -0.445007 -0.455200 1441496590 -0.505493 0.582458 -0.445007 -0.455200 1441496590 -0.505493 0.582458 -0.445007 -0.455200 1441496590 -0.505493 0.582458 -0.445007 -0.455200 1441496590 -0.505493 0.582458 -0.445007 -0.455200 1441496590 -0.508911 0.577576 -0.449890 -0.452881 1441496590 -0.508911 0.577576 -0.449890 -0.452881 1441496590 -0.508911 0.577576 -0.449890 -0.452881 1441496590 -0.508911 0.577576 -0.449890 -0.452881 1441496590 -0.508911 0.577576 -0.449890 -0.452881 1441496590 -0.508911 0.577576 -0.449890 -0.452881 1441496590 -0.514221 0.573303 -0.453735 -0.448425 1441496590 -0.514221 0.573303 -0.453735 -0.448425 1441496591 -0.514221 0.573303 -0.453735 -0.448425 1441496591 -0.514221 0.573303 -0.453735 -0.448425 1441496591 -0.514221 0.573303 -0.453735 -0.448425 1441496591 -0.514221 0.573303 -0.453735 -0.448425 1441496591 -0.524597 0.563660 -0.462463 -0.439636 1441496591 -0.524597 0.563660 -0.462463 -0.439636 1441496591 -0.524597 0.563660 -0.462463 -0.439636 1441496591 -0.524597 0.563660 -0.462463 -0.439636 1441496591 -0.524597 0.563660 -0.462463 -0.439636 1441496591 -0.536804 0.550720 -0.473267 -0.429626 1441496591 -0.536804 0.550720 -0.473267 -0.429626 1441496591 -0.536804 0.550720 -0.473267 -0.429626 1441496591 -0.536804 0.550720 -0.473267 -0.429626 1441496591 -0.536804 0.550720 -0.473267 -0.429626 1441496591 -0.536804 0.550720 -0.473267 -0.429626 1441496591 -0.548096 0.539734 -0.482117 -0.419434 1441496591 -0.548096 0.539734 -0.482117 -0.419434 1441496591 -0.548096 0.539734 -0.482117 -0.419434 1441496591 -0.548096 0.539734 -0.482117 -0.419434 1441496591 -0.548096 0.539734 -0.482117 -0.419434 1441496591 -0.548096 0.539734 -0.482117 -0.419434 1441496591 -0.557922 0.531494 -0.489868 -0.407837 1441496591 -0.557922 0.531494 -0.489868 -0.407837 1441496591 -0.557922 0.531494 -0.489868 -0.407837 1441496591 -0.557922 0.531494 -0.489868 -0.407837 1441496591 -0.557922 0.531494 -0.489868 -0.407837 1441496591 -0.557922 0.531494 -0.489868 -0.407837 1441496591 -0.566345 0.526001 -0.496765 -0.394775 1441496591 -0.566345 0.526001 -0.496765 -0.394775 1441496591 -0.566345 0.526001 -0.496765 -0.394775 1441496591 -0.566345 0.526001 -0.496765 -0.394775 1441496591 -0.566345 0.526001 -0.496765 -0.394775 1441496591 -0.566345 0.526001 -0.496765 -0.394775 1441496591 -0.566345 0.526001 -0.496765 -0.394775 1441496591 -0.573486 0.522461 -0.502625 -0.381531 1441496591 -0.573486 0.522461 -0.502625 -0.381531 1441496591 -0.573486 0.522461 -0.502625 -0.381531 1441496591 -0.573486 0.522461 -0.502625 -0.381531 1441496591 -0.573486 0.522461 -0.502625 -0.381531 1441496591 -0.573486 0.522461 -0.502625 -0.381531 1441496591 -0.580444 0.518433 -0.508240 -0.368896 1441496591 -0.580444 0.518433 -0.508240 -0.368896 1441496591 -0.580444 0.518433 -0.508240 -0.368896 1441496591 -0.580444 0.518433 -0.508240 -0.368896 1441496591 -0.580444 0.518433 -0.508240 -0.368896 1441496591 -0.580444 0.518433 -0.508240 -0.368896 1441496591 -0.580444 0.518433 -0.508240 -0.368896 1441496591 -0.585876 0.516479 -0.510620 -0.359680 1441496591 -0.585876 0.516479 -0.510620 -0.359680 1441496591 -0.585876 0.516479 -0.510620 -0.359680 1441496591 -0.585876 0.516479 -0.510620 -0.359680 1441496591 -0.585876 0.516479 -0.510620 -0.359680 1441496591 -0.585876 0.516479 -0.510620 -0.359680 1441496591 -0.592163 0.513794 -0.512512 -0.350342 1441496591 -0.592163 0.513794 -0.512512 -0.350342 1441496591 -0.592163 0.513794 -0.512512 -0.350342 1441496591 -0.592163 0.513794 -0.512512 -0.350342 1441496591 -0.592163 0.513794 -0.512512 -0.350342 1441496591 -0.592163 0.513794 -0.512512 -0.350342 1441496591 -0.592163 0.513794 -0.512512 -0.350342 1441496591 -0.594910 0.514954 -0.511169 -0.345947 1441496591 -0.594910 0.514954 -0.511169 -0.345947 1441496591 -0.594910 0.514954 -0.511169 -0.345947 1441496591 -0.594910 0.514954 -0.511169 -0.345947 1441496591 -0.594910 0.514954 -0.511169 -0.345947 1441496591 -0.594910 0.514954 -0.511169 -0.345947 1441496591 -0.592224 0.522095 -0.505615 -0.347961 1441496591 -0.592224 0.522095 -0.505615 -0.347961 1441496591 -0.592224 0.522095 -0.505615 -0.347961 1441496591 -0.592224 0.522095 -0.505615 -0.347961 1441496591 -0.592224 0.522095 -0.505615 -0.347961 1441496591 -0.592224 0.522095 -0.505615 -0.347961 1441496591 -0.592224 0.522095 -0.505615 -0.347961 1441496591 -0.585205 0.532104 -0.498047 -0.355591 1441496591 -0.585205 0.532104 -0.498047 -0.355591 1441496591 -0.585205 0.532104 -0.498047 -0.355591 1441496591 -0.585205 0.532104 -0.498047 -0.355591 1441496591 -0.585205 0.532104 -0.498047 -0.355591 1441496591 -0.585205 0.532104 -0.498047 -0.355591 1441496591 -0.576050 0.541321 -0.490906 -0.366333 1441496591 -0.576050 0.541321 -0.490906 -0.366333 1441496591 -0.576050 0.541321 -0.490906 -0.366333 1441496591 -0.576050 0.541321 -0.490906 -0.366333 1441496591 -0.576050 0.541321 -0.490906 -0.366333 1441496591 -0.576050 0.541321 -0.490906 -0.366333 1441496591 -0.566650 0.547363 -0.487488 -0.376465 1441496591 -0.566650 0.547363 -0.487488 -0.376465 1441496591 -0.566650 0.547363 -0.487488 -0.376465 1441496591 -0.566650 0.547363 -0.487488 -0.376465 1441496591 -0.566650 0.547363 -0.487488 -0.376465 1441496591 -0.566650 0.547363 -0.487488 -0.376465 1441496591 -0.555786 0.553345 -0.485291 -0.386536 1441496591 -0.555786 0.553345 -0.485291 -0.386536 1441496591 -0.555786 0.553345 -0.485291 -0.386536 1441496591 -0.555786 0.553345 -0.485291 -0.386536 1441496591 -0.555786 0.553345 -0.485291 -0.386536 1441496591 -0.555786 0.553345 -0.485291 -0.386536 1441496591 -0.555786 0.553345 -0.485291 -0.386536 1441496591 -0.539368 0.563477 -0.478088 -0.403870 1441496591 -0.539368 0.563477 -0.478088 -0.403870 1441496591 -0.539368 0.563477 -0.478088 -0.403870 1441496591 -0.539368 0.563477 -0.478088 -0.403870 1441496591 -0.539368 0.563477 -0.478088 -0.403870 1441496591 -0.539368 0.563477 -0.478088 -0.403870 1441496591 -0.522705 0.571533 -0.468933 -0.424622 1441496591 -0.522705 0.571533 -0.468933 -0.424622 1441496591 -0.522705 0.571533 -0.468933 -0.424622 1441496591 -0.522705 0.571533 -0.468933 -0.424622 1441496591 -0.522705 0.571533 -0.468933 -0.424622 1441496591 -0.522705 0.571533 -0.468933 -0.424622 1441496591 -0.507324 0.578857 -0.457886 -0.444885 1441496591 -0.507324 0.578857 -0.457886 -0.444885 1441496591 -0.507324 0.578857 -0.457886 -0.444885 1441496592 -0.507324 0.578857 -0.457886 -0.444885 1441496592 -0.507324 0.578857 -0.457886 -0.444885 1441496592 -0.507324 0.578857 -0.457886 -0.444885 1441496592 -0.507324 0.578857 -0.457886 -0.444885 1441496592 -0.495300 0.583557 -0.447815 -0.462219 1441496592 -0.495300 0.583557 -0.447815 -0.462219 1441496592 -0.495300 0.583557 -0.447815 -0.462219 1441496592 -0.495300 0.583557 -0.447815 -0.462219 1441496592 -0.495300 0.583557 -0.447815 -0.462219 1441496592 -0.495300 0.583557 -0.447815 -0.462219 1441496592 -0.484375 0.587158 -0.436279 -0.479919 1441496592 -0.484375 0.587158 -0.436279 -0.479919 1441496592 -0.484375 0.587158 -0.436279 -0.479919 1441496592 -0.484375 0.587158 -0.436279 -0.479919 1441496592 -0.484375 0.587158 -0.436279 -0.479919 1441496592 -0.484375 0.587158 -0.436279 -0.479919 1441496592 -0.480713 0.584717 -0.429932 -0.492126 1441496592 -0.480713 0.584717 -0.429932 -0.492126 1441496592 -0.480713 0.584717 -0.429932 -0.492126 1441496592 -0.480713 0.584717 -0.429932 -0.492126 1441496592 -0.480713 0.584717 -0.429932 -0.492126 1441496592 -0.480713 0.584717 -0.429932 -0.492126 1441496592 -0.485596 0.575500 -0.434204 -0.494507 1441496592 -0.485596 0.575500 -0.434204 -0.494507 1441496592 -0.485596 0.575500 -0.434204 -0.494507 1441496592 -0.485596 0.575500 -0.434204 -0.494507 1441496592 -0.485596 0.575500 -0.434204 -0.494507 1441496592 -0.485596 0.575500 -0.434204 -0.494507 1441496592 -0.490662 0.568298 -0.439209 -0.493347 1441496592 -0.490662 0.568298 -0.439209 -0.493347 1441496592 -0.490662 0.568298 -0.439209 -0.493347 1441496592 -0.490662 0.568298 -0.439209 -0.493347 1441496592 -0.490662 0.568298 -0.439209 -0.493347 1441496592 -0.490662 0.568298 -0.439209 -0.493347 1441496592 -0.497131 0.564575 -0.442566 -0.488098 1441496592 -0.497131 0.564575 -0.442566 -0.488098 1441496592 -0.497131 0.564575 -0.442566 -0.488098 1441496592 -0.497131 0.564575 -0.442566 -0.488098 1441496592 -0.497131 0.564575 -0.442566 -0.488098 1441496592 -0.497131 0.564575 -0.442566 -0.488098 1441496592 -0.497131 0.564575 -0.442566 -0.488098 1441496592 -0.506958 0.559326 -0.450989 -0.476257 1441496592 -0.506958 0.559326 -0.450989 -0.476257 1441496592 -0.506958 0.559326 -0.450989 -0.476257 1441496592 -0.506958 0.559326 -0.450989 -0.476257 1441496592 -0.506958 0.559326 -0.450989 -0.476257 1441496592 -0.506958 0.559326 -0.450989 -0.476257 1441496592 -0.516418 0.557068 -0.457458 -0.462280 1441496592 -0.516418 0.557068 -0.457458 -0.462280 1441496592 -0.516418 0.557068 -0.457458 -0.462280 1441496592 -0.516418 0.557068 -0.457458 -0.462280 1441496592 -0.516418 0.557068 -0.457458 -0.462280 1441496592 -0.516418 0.557068 -0.457458 -0.462280 1441496592 -0.526245 0.556091 -0.463257 -0.446411 1441496592 -0.526245 0.556091 -0.463257 -0.446411 1441496592 -0.526245 0.556091 -0.463257 -0.446411 1441496592 -0.526245 0.556091 -0.463257 -0.446411 1441496592 -0.526245 0.556091 -0.463257 -0.446411 1441496592 -0.526245 0.556091 -0.463257 -0.446411 1441496592 -0.535522 0.555969 -0.467773 -0.430542 1441496592 -0.535522 0.555969 -0.467773 -0.430542 1441496592 -0.535522 0.555969 -0.467773 -0.430542 1441496592 -0.535522 0.555969 -0.467773 -0.430542 1441496592 -0.535522 0.555969 -0.467773 -0.430542 1441496592 -0.535522 0.555969 -0.467773 -0.430542 1441496592 -0.543823 0.555786 -0.471863 -0.415588 1441496592 -0.543823 0.555786 -0.471863 -0.415588 1441496592 -0.543823 0.555786 -0.471863 -0.415588 1441496592 -0.543823 0.555786 -0.471863 -0.415588 1441496592 -0.543823 0.555786 -0.471863 -0.415588 1441496592 -0.543823 0.555786 -0.471863 -0.415588 1441496592 -0.551331 0.554749 -0.475647 -0.402588 1441496592 -0.551331 0.554749 -0.475647 -0.402588 1441496592 -0.551331 0.554749 -0.475647 -0.402588 1441496592 -0.551331 0.554749 -0.475647 -0.402588 1441496592 -0.551331 0.554749 -0.475647 -0.402588 1441496592 -0.551331 0.554749 -0.475647 -0.402588 1441496592 -0.557007 0.553040 -0.479187 -0.392822 1441496592 -0.557007 0.553040 -0.479187 -0.392822 1441496592 -0.557007 0.553040 -0.479187 -0.392822 1441496592 -0.557007 0.553040 -0.479187 -0.392822 1441496592 -0.557007 0.553040 -0.479187 -0.392822 1441496592 -0.557007 0.553040 -0.479187 -0.392822 1441496592 -0.559631 0.552368 -0.481262 -0.387451 1441496592 -0.559631 0.552368 -0.481262 -0.387451 1441496592 -0.559631 0.552368 -0.481262 -0.387451 1441496592 -0.559631 0.552368 -0.481262 -0.387451 1441496592 -0.559631 0.552368 -0.481262 -0.387451 1441496592 -0.559631 0.552368 -0.481262 -0.387451 1441496592 -0.562439 0.548645 -0.485413 -0.383484 1441496592 -0.562439 0.548645 -0.485413 -0.383484 1441496592 -0.562439 0.548645 -0.485413 -0.383484 1441496592 -0.562439 0.548645 -0.485413 -0.383484 1441496592 -0.562439 0.548645 -0.485413 -0.383484 1441496592 -0.562439 0.548645 -0.485413 -0.383484 1441496592 -0.563660 0.544495 -0.489014 -0.383057 1441496592 -0.563660 0.544495 -0.489014 -0.383057 1441496592 -0.563660 0.544495 -0.489014 -0.383057 1441496592 -0.563660 0.544495 -0.489014 -0.383057 1441496592 -0.563660 0.544495 -0.489014 -0.383057 1441496592 -0.563660 0.544495 -0.489014 -0.383057 1441496592 -0.563660 0.544495 -0.489014 -0.383057 1441496592 -0.560913 0.544495 -0.488770 -0.387329 1441496592 -0.560913 0.544495 -0.488770 -0.387329 1441496592 -0.560913 0.544495 -0.488770 -0.387329 1441496592 -0.560913 0.544495 -0.488770 -0.387329 1441496592 -0.560913 0.544495 -0.488770 -0.387329 1441496592 -0.560913 0.544495 -0.488770 -0.387329 1441496592 -0.556152 0.545898 -0.486450 -0.395142 1441496592 -0.556152 0.545898 -0.486450 -0.395142 1441496592 -0.556152 0.545898 -0.486450 -0.395142 1441496592 -0.556152 0.545898 -0.486450 -0.395142 1441496592 -0.556152 0.545898 -0.486450 -0.395142 1441496593 -0.556152 0.545898 -0.486450 -0.395142 1441496593 -0.556152 0.545898 -0.486450 -0.395142 1441496593 -0.550415 0.548767 -0.480530 -0.406189 1441496593 -0.550415 0.548767 -0.480530 -0.406189 1441496593 -0.550415 0.548767 -0.480530 -0.406189 1441496593 -0.550415 0.548767 -0.480530 -0.406189 1441496593 -0.550415 0.548767 -0.480530 -0.406189 1441496593 -0.550415 0.548767 -0.480530 -0.406189 1441496593 -0.544495 0.551392 -0.475159 -0.416870 1441496593 -0.544495 0.551392 -0.475159 -0.416870 1441496593 -0.544495 0.551392 -0.475159 -0.416870 1441496593 -0.544495 0.551392 -0.475159 -0.416870 1441496593 -0.544495 0.551392 -0.475159 -0.416870 1441496593 -0.544495 0.551392 -0.475159 -0.416870 1441496593 -0.544495 0.551392 -0.475159 -0.416870 1441496593 -0.534973 0.557800 -0.467590 -0.429016 1441496593 -0.534973 0.557800 -0.467590 -0.429016 1441496593 -0.534973 0.557800 -0.467590 -0.429016 1441496593 -0.534973 0.557800 -0.467590 -0.429016 1441496593 -0.534973 0.557800 -0.467590 -0.429016 1441496593 -0.534973 0.557800 -0.467590 -0.429016 1441496593 -0.523499 0.566040 -0.459534 -0.440918 1441496593 -0.523499 0.566040 -0.459534 -0.440918 1441496593 -0.523499 0.566040 -0.459534 -0.440918 1441496593 -0.523499 0.566040 -0.459534 -0.440918 1441496593 -0.523499 0.566040 -0.459534 -0.440918 1441496593 -0.523499 0.566040 -0.459534 -0.440918 1441496593 -0.523499 0.566040 -0.459534 -0.440918 1441496593 -0.513855 0.572449 -0.453735 -0.449951 1441496593 -0.513855 0.572449 -0.453735 -0.449951 1441496593 -0.513855 0.572449 -0.453735 -0.449951 1441496593 -0.513855 0.572449 -0.453735 -0.449951 1441496593 -0.513855 0.572449 -0.453735 -0.449951 1441496593 -0.513855 0.572449 -0.453735 -0.449951 1441496593 -0.505127 0.576294 -0.453674 -0.454956 1441496593 -0.505127 0.576294 -0.453674 -0.454956 1441496593 -0.505127 0.576294 -0.453674 -0.454956 1441496593 -0.505127 0.576294 -0.453674 -0.454956 1441496593 -0.505127 0.576294 -0.453674 -0.454956 1441496593 -0.505127 0.576294 -0.453674 -0.454956 1441496593 -0.505127 0.576294 -0.453674 -0.454956 1441496593 -0.494690 0.581482 -0.453186 -0.460266 1441496593 -0.494690 0.581482 -0.453186 -0.460266 1441496593 -0.494690 0.581482 -0.453186 -0.460266 1441496593 -0.494690 0.581482 -0.453186 -0.460266 1441496593 -0.494690 0.581482 -0.453186 -0.460266 1441496593 -0.494690 0.581482 -0.453186 -0.460266 1441496593 -0.481323 0.593811 -0.437988 -0.473206 1441496593 -0.481323 0.593811 -0.437988 -0.473206 1441496593 -0.481323 0.593811 -0.437988 -0.473206 1441496593 -0.481323 0.593811 -0.437988 -0.473206 1441496593 -0.481323 0.593811 -0.437988 -0.473206 1441496593 -0.481323 0.593811 -0.437988 -0.473206 1441496593 -0.481323 0.593811 -0.437988 -0.473206 1441496593 -0.482605 0.594727 -0.432617 -0.475708 1441496593 -0.482605 0.594727 -0.432617 -0.475708 1441496593 -0.482605 0.594727 -0.432617 -0.475708 1441496593 -0.482605 0.594727 -0.432617 -0.475708 1441496593 -0.482605 0.594727 -0.432617 -0.475708 1441496593 -0.482605 0.594727 -0.432617 -0.475708 1441496593 -0.488159 0.588257 -0.437378 -0.473755 1441496593 -0.488159 0.588257 -0.437378 -0.473755 1441496593 -0.488159 0.588257 -0.437378 -0.473755 1441496593 -0.488159 0.588257 -0.437378 -0.473755 1441496593 -0.488159 0.588257 -0.437378 -0.473755 1441496593 -0.488159 0.588257 -0.437378 -0.473755 1441496593 -0.488159 0.588257 -0.437378 -0.473755 1441496593 -0.489685 0.587280 -0.436523 -0.474121 1441496593 -0.489685 0.587280 -0.436523 -0.474121 1441496593 -0.489685 0.587280 -0.436523 -0.474121 1441496593 -0.489685 0.587280 -0.436523 -0.474121 1441496593 -0.489685 0.587280 -0.436523 -0.474121 1441496593 -0.489685 0.587280 -0.436523 -0.474121 1441496593 -0.493896 0.583496 -0.439636 -0.471558 1441496593 -0.493896 0.583496 -0.439636 -0.471558 1441496593 -0.493896 0.583496 -0.439636 -0.471558 1441496593 -0.493896 0.583496 -0.439636 -0.471558 1441496593 -0.493896 0.583496 -0.439636 -0.471558 1441496593 -0.493896 0.583496 -0.439636 -0.471558 1441496593 -0.501160 0.577332 -0.446411 -0.465088 1441496593 -0.501160 0.577332 -0.446411 -0.465088 1441496593 -0.501160 0.577332 -0.446411 -0.465088 1441496593 -0.501160 0.577332 -0.446411 -0.465088 1441496593 -0.501160 0.577332 -0.446411 -0.465088 1441496593 -0.501160 0.577332 -0.446411 -0.465088 1441496593 -0.501160 0.577332 -0.446411 -0.465088 1441496593 -0.510010 0.571228 -0.452881 -0.456726 1441496593 -0.510010 0.571228 -0.452881 -0.456726 1441496593 -0.510010 0.571228 -0.452881 -0.456726 1441496593 -0.510010 0.571228 -0.452881 -0.456726 1441496593 -0.510010 0.571228 -0.452881 -0.456726 1441496593 -0.510010 0.571228 -0.452881 -0.456726 1441496593 -0.519348 0.564453 -0.458679 -0.448730 1441496593 -0.519348 0.564453 -0.458679 -0.448730 1441496593 -0.519348 0.564453 -0.458679 -0.448730 1441496593 -0.519348 0.564453 -0.458679 -0.448730 1441496593 -0.519348 0.564453 -0.458679 -0.448730 1441496593 -0.519348 0.564453 -0.458679 -0.448730 1441496593 -0.519348 0.564453 -0.458679 -0.448730 1441496593 -0.528015 0.557739 -0.463745 -0.441772 1441496593 -0.528015 0.557739 -0.463745 -0.441772 1441496593 -0.528015 0.557739 -0.463745 -0.441772 1441496593 -0.528015 0.557739 -0.463745 -0.441772 1441496593 -0.528015 0.557739 -0.463745 -0.441772 1441496593 -0.528015 0.557739 -0.463745 -0.441772 1441496593 -0.536255 0.551636 -0.468323 -0.434631 1441496593 -0.536255 0.551636 -0.468323 -0.434631 1441496593 -0.536255 0.551636 -0.468323 -0.434631 1441496593 -0.536255 0.551636 -0.468323 -0.434631 1441496593 -0.536255 0.551636 -0.468323 -0.434631 1441496593 -0.536255 0.551636 -0.468323 -0.434631 1441496593 -0.544617 0.545593 -0.473633 -0.426025 1441496593 -0.544617 0.545593 -0.473633 -0.426025 1441496593 -0.544617 0.545593 -0.473633 -0.426025 1441496593 -0.544617 0.545593 -0.473633 -0.426025 1441496593 -0.544617 0.545593 -0.473633 -0.426025 1441496593 -0.544617 0.545593 -0.473633 -0.426025 1441496594 -0.544617 0.545593 -0.473633 -0.426025 1441496594 -0.552490 0.539246 -0.479004 -0.417908 1441496594 -0.552490 0.539246 -0.479004 -0.417908 1441496594 -0.552490 0.539246 -0.479004 -0.417908 1441496594 -0.552490 0.539246 -0.479004 -0.417908 1441496594 -0.552490 0.539246 -0.479004 -0.417908 1441496594 -0.552490 0.539246 -0.479004 -0.417908 1441496594 -0.560303 0.531738 -0.486145 -0.408691 1441496594 -0.560303 0.531738 -0.486145 -0.408691 1441496594 -0.560303 0.531738 -0.486145 -0.408691 1441496594 -0.560303 0.531738 -0.486145 -0.408691 1441496594 -0.560303 0.531738 -0.486145 -0.408691 1441496594 -0.560303 0.531738 -0.486145 -0.408691 1441496594 -0.565491 0.526550 -0.491882 -0.401367 1441496594 -0.565491 0.526550 -0.491882 -0.401367 1441496594 -0.565491 0.526550 -0.491882 -0.401367 1441496594 -0.565491 0.526550 -0.491882 -0.401367 1441496594 -0.565491 0.526550 -0.491882 -0.401367 1441496594 -0.565491 0.526550 -0.491882 -0.401367 1441496594 -0.565491 0.526550 -0.491882 -0.401367 1441496594 -0.567993 0.524841 -0.495056 -0.396118 1441496594 -0.567993 0.524841 -0.495056 -0.396118 1441496594 -0.567993 0.524841 -0.495056 -0.396118 1441496594 -0.567993 0.524841 -0.495056 -0.396118 1441496594 -0.567993 0.524841 -0.495056 -0.396118 1441496594 -0.567993 0.524841 -0.495056 -0.396118 1441496594 -0.567139 0.527039 -0.494507 -0.395081 1441496594 -0.567139 0.527039 -0.494507 -0.395081 1441496594 -0.567139 0.527039 -0.494507 -0.395081 1441496594 -0.567139 0.527039 -0.494507 -0.395081 1441496594 -0.567139 0.527039 -0.494507 -0.395081 1441496594 -0.567139 0.527039 -0.494507 -0.395081 1441496594 -0.563721 0.532654 -0.490845 -0.397034 1441496594 -0.563721 0.532654 -0.490845 -0.397034 1441496594 -0.563721 0.532654 -0.490845 -0.397034 1441496594 -0.563721 0.532654 -0.490845 -0.397034 1441496594 -0.563721 0.532654 -0.490845 -0.397034 1441496594 -0.563721 0.532654 -0.490845 -0.397034 1441496594 -0.563721 0.532654 -0.490845 -0.397034 1441496594 -0.556763 0.541931 -0.484192 -0.402405 1441496594 -0.556763 0.541931 -0.484192 -0.402405 1441496594 -0.556763 0.541931 -0.484192 -0.402405 1441496594 -0.556763 0.541931 -0.484192 -0.402405 1441496594 -0.556763 0.541931 -0.484192 -0.402405 1441496594 -0.556763 0.541931 -0.484192 -0.402405 1441496594 -0.546143 0.554077 -0.474976 -0.411255 1441496594 -0.546143 0.554077 -0.474976 -0.411255 1441496594 -0.546143 0.554077 -0.474976 -0.411255 1441496594 
-0.635925 0.682251 -0.308655 -0.186829 1441496597 -0.635925 0.682251 -0.308655 -0.186829 1441496597 -0.635925 0.682251 -0.308655 -0.186829 1441496597 -0.635925 0.682251 -0.308655 -0.186829 1441496597 -0.635925 0.682251 -0.308655 -0.186829 1441496597 -0.636292 0.725769 -0.246094 -0.088562 1441496597 -0.636292 0.725769 -0.246094 -0.088562 1441496597 -0.636292 0.725769 -0.246094 -0.088562 1441496597 -0.636292 0.725769 -0.246094 -0.088562 1441496597 -0.636292 0.725769 -0.246094 -0.088562 1441496597 -0.636292 0.725769 -0.246094 -0.088562 1441496597 -0.636292 0.725769 -0.246094 -0.088562 1441496597 -0.633972 0.753052 -0.176025 0.004944 1441496597 -0.633972 0.753052 -0.176025 0.004944 1441496597 -0.633972 0.753052 -0.176025 0.004944 1441496597 -0.633972 0.753052 -0.176025 0.004944 1441496597 -0.633972 0.753052 -0.176025 0.004944 1441496597 -0.633972 0.753052 -0.176025 0.004944 1441496597 -0.644165 0.750916 -0.114563 0.089600 1441496597 -0.644165 0.750916 -0.114563 0.089600 1441496597 -0.644165 0.750916 -0.114563 0.089600 1441496597 -0.644165 0.750916 -0.114563 0.089600 1441496597 -0.644165 0.750916 -0.114563 0.089600 1441496597 -0.644165 0.750916 -0.114563 0.089600 1441496597 -0.638428 0.752319 -0.062927 0.149841 1441496597 -0.638428 0.752319 -0.062927 0.149841 1441496597 -0.638428 0.752319 -0.062927 0.149841 1441496597 -0.638428 0.752319 -0.062927 0.149841 1441496597 -0.638428 0.752319 -0.062927 0.149841 1441496597 -0.638428 0.752319 -0.062927 0.149841 1441496597 -0.638428 0.752319 -0.062927 0.149841 1441496597 -0.592285 0.781555 -0.026062 0.193970 1441496597 -0.592285 0.781555 -0.026062 0.193970 1441496597 -0.592285 0.781555 -0.026062 0.193970 1441496597 -0.592285 0.781555 -0.026062 0.193970 1441496597 -0.592285 0.781555 -0.026062 0.193970 1441496597 -0.592285 0.781555 -0.026062 0.193970 1441496597 -0.509705 0.830994 -0.002380 0.222778 1441496597 -0.509705 0.830994 -0.002380 0.222778 1441496597 -0.509705 0.830994 -0.002380 0.222778 1441496598 -0.509705 0.830994 -0.002380 0.222778 1441496598 -0.509705 0.830994 -0.002380 0.222778 1441496598 -0.509705 0.830994 -0.002380 0.222778 1441496598 -0.477234 0.843933 0.019714 0.244141 1441496598 -0.477234 0.843933 0.019714 0.244141 1441496598 -0.477234 0.843933 0.019714 0.244141 1441496598 -0.477234 0.843933 0.019714 0.244141 1441496598 -0.477234 0.843933 0.019714 0.244141 1441496598 -0.477234 0.843933 0.019714 0.244141 1441496598 -0.477234 0.843933 0.019714 0.244141 1441496598 -0.429321 0.865540 0.046326 0.253540 1441496598 -0.429321 0.865540 0.046326 0.253540 1441496598 -0.429321 0.865540 0.046326 0.253540 1441496598 -0.429321 0.865540 0.046326 0.253540 1441496598 -0.429321 0.865540 0.046326 0.253540 1441496598 -0.429321 0.865540 0.046326 0.253540 1441496598 -0.391907 0.879028 0.063477 0.263916 1441496598 -0.391907 0.879028 0.063477 0.263916 1441496598 -0.391907 0.879028 0.063477 0.263916 1441496598 -0.391907 0.879028 0.063477 0.263916 1441496598 -0.391907 0.879028 0.063477 0.263916 1441496598 -0.391907 0.879028 0.063477 0.263916 1441496598 -0.386841 0.882935 0.066040 0.257629 1441496598 -0.386841 0.882935 0.066040 0.257629 1441496598 -0.386841 0.882935 0.066040 0.257629 1441496598 -0.386841 0.882935 0.066040 0.257629 1441496598 -0.386841 0.882935 0.066040 0.257629 1441496598 -0.386841 0.882935 0.066040 0.257629 1441496598 -0.403992 0.879517 0.053040 0.245789 1441496598 -0.403992 0.879517 0.053040 0.245789 1441496598 -0.403992 0.879517 0.053040 0.245789 1441496598 -0.403992 0.879517 0.053040 0.245789 1441496598 -0.403992 0.879517 0.053040 0.245789 1441496598 -0.403992 0.879517 0.053040 0.245789 1441496598 -0.426086 0.871582 0.029785 0.240479 1441496598 -0.426086 0.871582 0.029785 0.240479 1441496598 -0.426086 0.871582 0.029785 0.240479 1441496598 -0.426086 0.871582 0.029785 0.240479 1441496598 -0.426086 0.871582 0.029785 0.240479 1441496598 -0.426086 0.871582 0.029785 0.240479 1441496598 -0.426086 0.871582 0.029785 0.240479 1441496598 -0.453796 0.858276 0.002136 0.239563 1441496598 -0.453796 0.858276 0.002136 0.239563 1441496598 -0.453796 0.858276 0.002136 0.239563 1441496598 -0.453796 0.858276 0.002136 0.239563 1441496598 -0.453796 0.858276 0.002136 0.239563 1441496598 -0.485352 0.839355 -0.024536 0.243347 1441496598 -0.485352 0.839355 -0.024536 0.243347 1441496598 -0.485352 0.839355 -0.024536 0.243347 1441496598 -0.485352 0.839355 -0.024536 0.243347 1441496598 -0.485352 0.839355 -0.024536 0.243347 1441496598 -0.485352 0.839355 -0.024536 0.243347 1441496598 -0.485352 0.839355 -0.024536 0.243347 1441496598 -0.513550 0.819824 -0.049561 0.248352 1441496598 -0.513550 0.819824 -0.049561 0.248352 1441496598 -0.513550 0.819824 -0.049561 0.248352 1441496598 -0.513550 0.819824 -0.049561 0.248352 1441496598 -0.513550 0.819824 -0.049561 0.248352 1441496598 -0.513550 0.819824 -0.049561 0.248352 1441496598 -0.530640 0.806335 -0.083069 0.247620 1441496598 -0.530640 0.806335 -0.083069 0.247620 1441496598 -0.530640 0.806335 -0.083069 0.247620 1441496598 -0.530640 0.806335 -0.083069 0.247620 1441496598 -0.530640 0.806335 -0.083069 0.247620 1441496598 -0.530640 0.806335 -0.083069 0.247620 1441496598 -0.530640 0.806335 -0.083069 0.247620 1441496598 -0.547546 0.789429 -0.126160 0.247131 1441496598 -0.547546 0.789429 -0.126160 0.247131 1441496598 -0.547546 0.789429 -0.126160 0.247131 1441496598 -0.547546 0.789429 -0.126160 0.247131 1441496598 -0.547546 0.789429 -0.126160 0.247131 1441496598 -0.547546 0.789429 -0.126160 0.247131 1441496598 -0.605957 0.740601 -0.159729 0.242493 1441496598 -0.605957 0.740601 -0.159729 0.242493 1441496598 -0.605957 0.740601 -0.159729 0.242493 1441496598 -0.605957 0.740601 -0.159729 0.242493 1441496598 -0.605957 0.740601 -0.159729 0.242493 1441496598 -0.605957 0.740601 -0.159729 0.242493 1441496598 -0.605957 0.740601 -0.159729 0.242493 1441496598 -0.607300 0.739624 -0.191406 0.217957 1441496598 -0.607300 0.739624 -0.191406 0.217957 1441496598 -0.607300 0.739624 -0.191406 0.217957 1441496598 -0.607300 0.739624 -0.191406 0.217957 1441496598 -0.607300 0.739624 -0.191406 0.217957 1441496598 -0.607300 0.739624 -0.191406 0.217957 1441496598 -0.591553 0.752930 -0.206543 0.201050 1441496598 -0.591553 0.752930 -0.206543 0.201050 1441496598 -0.591553 0.752930 -0.206543 0.201050 1441496598 -0.591553 0.752930 -0.206543 0.201050 1441496598 -0.591553 0.752930 -0.206543 0.201050 1441496598 -0.591553 0.752930 -0.206543 0.201050 1441496598 -0.591553 0.752930 -0.206543 0.201050 1441496598 -0.596863 0.750549 -0.197754 0.203430 1441496598 -0.596863 0.750549 -0.197754 0.203430 1441496598 -0.596863 0.750549 -0.197754 0.203430 1441496598 -0.596863 0.750549 -0.197754 0.203430 1441496598 -0.596863 0.750549 -0.197754 0.203430 1441496598 -0.596863 0.750549 -0.197754 0.203430 1441496598 -0.590027 0.759399 -0.174316 0.211609 1441496598 -0.590027 0.759399 -0.174316 0.211609 1441496598 -0.590027 0.759399 -0.174316 0.211609 1441496598 -0.590027 0.759399 -0.174316 0.211609 1441496598 -0.590027 0.759399 -0.174316 0.211609 1441496598 -0.590027 0.759399 -0.174316 0.211609 1441496598 -0.584961 0.767578 -0.141357 0.220581 1441496598 -0.584961 0.767578 -0.141357 0.220581 1441496598 -0.584961 0.767578 -0.141357 0.220581 1441496598 -0.584961 0.767578 -0.141357 0.220581 1441496598 -0.584961 0.767578 -0.141357 0.220581 1441496598 -0.584961 0.767578 -0.141357 0.220581 1441496598 -0.576538 0.776123 -0.109741 0.230469 1441496598 -0.576538 0.776123 -0.109741 0.230469 1441496598 -0.576538 0.776123 -0.109741 0.230469 1441496599 -0.576538 0.776123 -0.109741 0.230469 1441496599 -0.576538 0.776123 -0.109741 0.230469 1441496599 -0.576538 0.776123 -0.109741 0.230469 1441496599 -0.561340 0.789001 -0.081055 0.236145 1441496599 -0.561340 0.789001 -0.081055 0.236145 1441496599 -0.561340 0.789001 -0.081055 0.236145 1441496599 -0.561340 0.789001 -0.081055 0.236145 1441496599 -0.561340 0.789001 -0.081055 0.236145 1441496599 -0.561340 0.789001 -0.081055 0.236145 1441496599 -0.531555 0.808472 -0.058533 0.245667 1441496599 -0.531555 0.808472 -0.058533 0.245667 1441496599 -0.531555 0.808472 -0.058533 0.245667 1441496599 -0.531555 0.808472 -0.058533 0.245667 1441496599 -0.531555 0.808472 -0.058533 0.245667 1441496599 -0.531555 0.808472 -0.058533 0.245667 1441496599 -0.531555 0.808472 -0.058533 0.245667 1441496599 -0.485840 0.835144 -0.042542 0.254272 1441496599 -0.485840 0.835144 -0.042542 0.254272 1441496599 -0.485840 0.835144 -0.042542 0.254272 1441496599 -0.485840 0.835144 -0.042542 0.254272 1441496599 -0.485840 0.835144 -0.042542 0.254272 1441496599 -0.485840 0.835144 -0.042542 0.254272 1441496599 -0.456116 0.851929 -0.018188 0.256470 1441496599 -0.456116 0.851929 -0.018188 0.256470 1441496599 -0.456116 0.851929 -0.018188 0.256470 1441496599 -0.456116 0.851929 -0.018188 0.256470 1441496599 -0.456116 0.851929 -0.018188 0.256470 1441496599 -0.456116 0.851929 -0.018188 0.256470 1441496599 -0.456116 0.851929 -0.018188 0.256470 1441496599 -0.429810 0.864075 0.007751 0.261780 1441496599 -0.429810 0.864075 0.007751 0.261780 1441496599 -0.429810 0.864075 0.007751 0.261780 1441496599 -0.429810 0.864075 0.007751 0.261780 1441496599 -0.429810 0.864075 0.007751 0.261780 1441496599 -0.429810 0.864075 0.007751 0.261780 1441496599 -0.398987 0.877136 0.027649 0.265686 1441496599 -0.398987 0.877136 0.027649 0.265686 1441496599 -0.398987 0.877136 0.027649 0.265686 1441496599 -0.398987 0.877136 0.027649 0.265686 1441496599 -0.398987 0.877136 0.027649 0.265686 1441496599 -0.398987 0.877136 0.027649 0.265686 1441496599 -0.398987 0.877136 0.027649 0.265686 1441496599 -0.391724 0.881775 0.035217 0.260132 1441496599 -0.391724 0.881775 0.035217 0.260132 1441496599 -0.391724 0.881775 0.035217 0.260132 1441496599 -0.391724 0.881775 0.035217 0.260132 1441496599 -0.391724 0.881775 0.035217 0.260132 1441496599 -0.391724 0.881775 0.035217 0.260132 1441496599 -0.391724 0.881775 0.035217 0.260132 1441496599 -0.399719 0.881226 0.027222 0.250793 1441496599 -0.399719 0.881226 0.027222 0.250793 1441496599 -0.399719 0.881226 0.027222 0.250793 1441496599 -0.399719 0.881226 0.027222 0.250793 1441496599 -0.399719 0.881226 0.027222 0.250793 1441496599 -0.399719 0.881226 0.027222 0.250793 1441496599 -0.416626 0.874817 0.011169 0.247009 1441496599 -0.416626 0.874817 0.011169 0.247009 1441496599 -0.416626 0.874817 0.011169 0.247009 1441496599 -0.416626 0.874817 0.011169 0.247009 1441496599 -0.416626 0.874817 0.011169 0.247009 1441496599 -0.416626 0.874817 0.011169 0.247009 1441496599 -0.442749 0.861511 -0.010986 0.248352 1441496599 -0.442749 0.861511 -0.010986 0.248352 1441496599 -0.442749 0.861511 -0.010986 0.248352 1441496599 -0.442749 0.861511 -0.010986 0.248352 1441496599 -0.442749 0.861511 -0.010986 0.248352 1441496599 -0.442749 0.861511 -0.010986 0.248352 1441496599 -0.467896 0.845520 -0.035950 0.254639 1441496599 -0.467896 0.845520 -0.035950 0.254639 1441496599 -0.467896 0.845520 -0.035950 0.254639 1441496599 -0.467896 0.845520 -0.035950 0.254639 1441496599 -0.467896 0.845520 -0.035950 0.254639 1441496599 -0.467896 0.845520 -0.035950 0.254639 1441496599 -0.500610 0.821045 -0.059570 0.267883 1441496599 -0.500610 0.821045 -0.059570 0.267883 1441496599 -0.500610 0.821045 -0.059570 0.267883 1441496599 -0.500610 0.821045 -0.059570 0.267883 1441496599 -0.500610 0.821045 -0.059570 0.267883 1441496599 -0.500610 0.821045 -0.059570 0.267883 1441496599 -0.500610 0.821045 -0.059570 0.267883 1441496599 -0.527588 0.802307 -0.081360 0.267029 1441496599 -0.527588 0.802307 -0.081360 0.267029 1441496599 -0.527588 0.802307 -0.081360 0.267029 1441496599 -0.527588 0.802307 -0.081360 0.267029 1441496599 -0.527588 0.802307 -0.081360 0.267029 1441496599 -0.527588 0.802307 -0.081360 0.267029 1441496599 -0.557617 0.779541 -0.116577 0.260193 1441496599 -0.557617 0.779541 -0.116577 0.260193 1441496599 -0.557617 0.779541 -0.116577 0.260193 1441496599 -0.557617 0.779541 -0.116577 0.260193 1441496599 -0.557617 0.779541 -0.116577 0.260193 1441496599 -0.557617 0.779541 -0.116577 0.260193 1441496599 -0.583435 0.755798 -0.148560 0.257446 1441496599 -0.583435 0.755798 -0.148560 0.257446 1441496599 -0.583435 0.755798 -0.148560 0.257446 1441496599 -0.583435 0.755798 -0.148560 0.257446 1441496599 -0.583435 0.755798 -0.148560 0.257446 1441496599 -0.583435 0.755798 -0.148560 0.257446 1441496599 -0.576965 0.755920 -0.188293 0.245361 1441496599 -0.576965 0.755920 -0.188293 0.245361 1441496599 -0.576965 0.755920 -0.188293 0.245361 1441496599 -0.576965 0.755920 -0.188293 0.245361 1441496599 -0.576965 0.755920 -0.188293 0.245361 1441496599 -0.576965 0.755920 -0.188293 0.245361 1441496599 -0.576965 0.755920 -0.188293 0.245361 1441496599 -0.591431 0.744202 -0.210999 0.227661 1441496599 -0.591431 0.744202 -0.210999 0.227661 1441496599 -0.591431 0.744202 -0.210999 0.227661 1441496599 -0.591431 0.744202 -0.210999 0.227661 1441496599 -0.591431 0.744202 -0.210999 0.227661 1441496599 -0.591431 0.744202 -0.210999 0.227661 1441496599 -0.591431 0.744202 -0.210999 0.227661 1441496599 -0.589783 0.746338 -0.217285 0.218994 1441496599 -0.589783 0.746338 -0.217285 0.218994 1441496599 -0.589783 0.746338 -0.217285 0.218994 1441496599 -0.589783 0.746338 -0.217285 0.218994 1441496600 -0.589783 0.746338 -0.217285 0.218994 1441496600 -0.589783 0.746338 -0.217285 0.218994 1441496600 -0.583618 0.752014 -0.209473 0.223633 1441496600 -0.583618 0.752014 -0.209473 0.223633 1441496600 -0.583618 0.752014 -0.209473 0.223633 1441496600 -0.583618 0.752014 -0.209473 0.223633 1441496600 -0.583618 0.752014 -0.209473 0.223633 1441496600 -0.583618 0.752014 -0.209473 0.223633 1441496600 -0.583618 0.752014 -0.209473 0.223633 1441496600 -0.578674 0.758179 -0.188965 0.233521 1441496600 -0.578674 0.758179 -0.188965 0.233521 1441496600 -0.578674 0.758179 -0.188965 0.233521 1441496600 -0.578674 0.758179 -0.188965 0.233521 1441496600 -0.578674 0.758179 -0.188965 0.233521 1441496600 -0.578674 0.758179 -0.188965 0.233521 1441496600 -0.579651 0.761902 -0.156128 0.243042 1441496600 -0.579651 0.761902 -0.156128 0.243042 1441496600 -0.579651 0.761902 -0.156128 0.243042 1441496600 -0.579651 0.761902 -0.156128 0.243042 1441496600 -0.579651 0.761902 -0.156128 0.243042 1441496600 -0.579651 0.761902 -0.156128 0.243042 1441496600 -0.579651 0.761902 -0.156128 0.243042 1441496600 -0.576416 0.767761 -0.121582 0.252014 1441496600 -0.576416 0.767761 -0.121582 0.252014 1441496600 -0.576416 0.767761 -0.121582 0.252014 1441496600 -0.576416 0.767761 -0.121582 0.252014 1441496600 -0.576416 0.767761 -0.121582 0.252014 1441496600 -0.576416 0.767761 -0.121582 0.252014 1441496600 -0.564941 0.778625 -0.089111 0.257996 1441496600 -0.564941 0.778625 -0.089111 0.257996 1441496600 -0.564941 0.778625 -0.089111 0.257996 1441496600 -0.564941 0.778625 -0.089111 0.257996 1441496600 -0.564941 0.778625 -0.089111 0.257996 1441496600 -0.564941 0.778625 -0.089111 0.257996 1441496600 -0.546875 0.791687 -0.058289 0.265991 1441496600 -0.546875 0.791687 -0.058289 0.265991 1441496600 -0.546875 0.791687 -0.058289 0.265991 1441496600 -0.546875 0.791687 -0.058289 0.265991 1441496600 -0.546875 0.791687 -0.058289 0.265991 1441496600 -0.546875 0.791687 -0.058289 0.265991 1441496600 -0.522888 0.806274 -0.032898 0.274658 1441496600 -0.522888 0.806274 -0.032898 0.274658 1441496600 -0.522888 0.806274 -0.032898 0.274658 1441496600 -0.522888 0.806274 -0.032898 0.274658 1441496600 -0.522888 0.806274 -0.032898 0.274658 1441496600 -0.522888 0.806274 -0.032898 0.274658 1441496600 -0.504211 0.819336 -0.008850 0.272583 1441496600 -0.504211 0.819336 -0.008850 0.272583 1441496600 -0.504211 0.819336 -0.008850 0.272583 1441496600 -0.504211 0.819336 -0.008850 0.272583 1441496600 -0.504211 0.819336 -0.008850 0.272583 1441496600 -0.504211 0.819336 -0.008850 0.272583 1441496600 -0.478882 0.836670 0.014832 0.265320 1441496600 -0.478882 0.836670 0.014832 0.265320 1441496600 -0.478882 0.836670 0.014832 0.265320 1441496600 -0.478882 0.836670 0.014832 0.265320 1441496600 -0.478882 0.836670 0.014832 0.265320 1441496600 -0.478882 0.836670 0.014832 0.265320 1441496600 -0.443909 0.857300 0.036682 0.258179 1441496600 -0.443909 0.857300 0.036682 0.258179 1441496600 -0.443909 0.857300 0.036682 0.258179 1441496600 -0.443909 0.857300 0.036682 0.258179 1441496600 -0.443909 0.857300 0.036682 0.258179 1441496600 -0.443909 0.857300 0.036682 0.258179 1441496600 -0.417908 0.870483 0.054749 0.254028 1441496600 -0.417908 0.870483 0.054749 0.254028 1441496600 -0.417908 0.870483 0.054749 0.254028 1441496600 -0.417908 0.870483 0.054749 0.254028 1441496600 -0.417908 0.870483 0.054749 0.254028 1441496600 -0.417908 0.870483 0.054749 0.254028 1441496600 -0.399658 0.880981 0.058533 0.246216 1441496600 -0.399658 0.880981 0.058533 0.246216 1441496600 -0.399658 0.880981 0.058533 0.246216 1441496600 -0.399658 0.880981 0.058533 0.246216 1441496600 -0.399658 0.880981 0.058533 0.246216 1441496600 -0.399658 0.880981 0.058533 0.246216 1441496600 -0.399658 0.880981 0.058533 0.246216 1441496600 -0.398071 0.885132 0.047241 0.236206 1441496600 -0.398071 0.885132 0.047241 0.236206 1441496600 -0.398071 0.885132 0.047241 0.236206 1441496600 -0.398071 0.885132 0.047241 0.236206 1441496600 -0.398071 0.885132 0.047241 0.236206 1441496600 -0.398071 0.885132 0.047241 0.236206 1441496600 -0.412415 0.878845 0.029724 0.237915 1441496600 -0.412415 0.878845 0.029724 0.237915 1441496600 -0.412415 0.878845 0.029724 0.237915 1441496600 -0.412415 0.878845 0.029724 0.237915 1441496600 -0.412415 0.878845 0.029724 0.237915 1441496600 -0.412415 0.878845 0.029724 0.237915 1441496600 -0.440491 0.863159 0.008240 0.246582 1441496600 -0.440491 0.863159 0.008240 0.246582 1441496600 -0.440491 0.863159 0.008240 0.246582 1441496600 -0.440491 0.863159 0.008240 0.246582 1441496600 -0.440491 0.863159 0.008240 0.246582 1441496600 -0.440491 0.863159 0.008240 0.246582 1441496600 -0.440491 0.863159 0.008240 0.246582 1441496600 -0.476624 0.839233 -0.013123 0.261353 1441496600 -0.476624 0.839233 -0.013123 0.261353 1441496600 -0.476624 0.839233 -0.013123 0.261353 1441496600 -0.476624 0.839233 -0.013123 0.261353 1441496600 -0.476624 0.839233 -0.013123 0.261353 1441496600 -0.476624 0.839233 -0.013123 0.261353 1441496600 -0.512634 0.811401 -0.036133 0.278320 1441496600 -0.512634 0.811401 -0.036133 0.278320 1441496600 -0.512634 0.811401 -0.036133 0.278320 1441496600 -0.512634 0.811401 -0.036133 0.278320 1441496600 -0.512634 0.811401 -0.036133 0.278320 1441496600 -0.512634 0.811401 -0.036133 0.278320 1441496600 -0.544067 0.784363 -0.056335 0.292419 1441496600 -0.544067 0.784363 -0.056335 0.292419 1441496600 -0.544067 0.784363 -0.056335 0.292419 1441496600 -0.544067 0.784363 -0.056335 0.292419 1441496600 -0.544067 0.784363 -0.056335 0.292419 1441496600 -0.544067 0.784363 -0.056335 0.292419 1441496600 -0.559021 0.769836 -0.089722 0.294678 1441496601 -0.559021 0.769836 -0.089722 0.294678 1441496601 -0.559021 0.769836 -0.089722 0.294678 1441496601 -0.559021 0.769836 -0.089722 0.294678 1441496601 -0.559021 0.769836 -0.089722 0.294678 1441496601 -0.559021 0.769836 -0.089722 0.294678 1441496601 -0.559021 0.769836 -0.089722 0.294678 1441496601 -0.559875 0.763123 -0.139648 0.290894 1441496601 -0.559875 0.763123 -0.139648 0.290894 1441496601 -0.559875 0.763123 -0.139648 0.290894 1441496601 -0.559875 0.763123 -0.139648 0.290894 1441496601 -0.559875 0.763123 -0.139648 0.290894 1441496601 -0.559875 0.763123 -0.139648 0.290894 1441496601 -0.593628 0.732178 -0.179626 0.281433 1441496601 -0.593628 0.732178 -0.179626 0.281433 1441496601 -0.593628 0.732178 -0.179626 0.281433 1441496601 -0.593628 0.732178 -0.179626 0.281433 1441496601 -0.593628 0.732178 -0.179626 0.281433 1441496601 -0.593628 0.732178 -0.179626 0.281433 1441496601 -0.593628 0.732178 -0.179626 0.281433 1441496601 -0.603088 0.721985 -0.212952 0.263916 1441496601 -0.603088 0.721985 -0.212952 0.263916 1441496601 -0.603088 0.721985 -0.212952 0.263916 1441496601 -0.603088 0.721985 -0.212952 0.263916 1441496601 -0.603088 0.721985 -0.212952 0.263916 1441496601 -0.603088 0.721985 -0.212952 0.263916 1441496601 -0.593689 0.728638 -0.238953 0.244019 1441496601 -0.593689 0.728638 -0.238953 0.244019 1441496601 -0.593689 0.728638 -0.238953 0.244019 1441496601 -0.593689 0.728638 -0.238953 0.244019 1441496601 -0.593689 0.728638 -0.238953 0.244019 1441496601 -0.593689 0.728638 -0.238953 0.244019 1441496601 -0.596741 0.727966 -0.239380 0.238037 1441496601 -0.596741 0.727966 -0.239380 0.238037 1441496601 -0.596741 0.727966 -0.239380 0.238037 1441496601 -0.596741 0.727966 -0.239380 0.238037 1441496601 -0.596741 0.727966 -0.239380 0.238037 1441496601 -0.596741 0.727966 -0.239380 0.238037 1441496601 -0.596741 0.727966 -0.239380 0.238037 1441496601 -0.588318 0.738281 -0.222351 0.243774 1441496601 -0.588318 0.738281 -0.222351 0.243774 1441496601 -0.588318 0.738281 -0.222351 0.243774 1441496601 -0.588318 0.738281 -0.222351 0.243774 1441496601 -0.588318 0.738281 -0.222351 0.243774 1441496601 -0.588318 0.738281 -0.222351 0.243774 1441496601 -0.573608 0.754517 -0.195801 0.251587 1441496601 -0.573608 0.754517 -0.195801 0.251587 1441496601 -0.573608 0.754517 -0.195801 0.251587 1441496601 -0.573608 0.754517 -0.195801 0.251587 1441496601 -0.573608 0.754517 -0.195801 0.251587 1441496601 -0.568176 0.764404 -0.159058 0.259888 1441496601 -0.568176 0.764404 -0.159058 0.259888 1441496601 -0.568176 0.764404 -0.159058 0.259888 1441496601 -0.568176 0.764404 -0.159058 0.259888 1441496601 -0.568176 0.764404 -0.159058 0.259888 1441496601 -0.568176 0.764404 -0.159058 0.259888 1441496601 -0.561890 0.772766 -0.126404 0.266663 1441496601 -0.561890 0.772766 -0.126404 0.266663 1441496601 -0.561890 0.772766 -0.126404 0.266663 1441496601 -0.561890 0.772766 -0.126404 0.266663 1441496601 -0.561890 0.772766 -0.126404 0.266663 1441496601 -0.561890 0.772766 -0.126404 0.266663 1441496601 -0.561890 0.772766 -0.126404 0.266663 1441496601 -0.541626 0.790527 -0.100159 0.267639 1441496601 -0.541626 0.790527 -0.100159 0.267639 1441496601 -0.541626 0.790527 -0.100159 0.267639 1441496601 -0.541626 0.790527 -0.100159 0.267639 1441496601 -0.541626 0.790527 -0.100159 0.267639 1441496601 -0.541626 0.790527 -0.100159 0.267639 1441496601 -0.507019 0.813354 -0.079468 0.273926 1441496601 -0.507019 0.813354 -0.079468 0.273926 1441496601 -0.507019 0.813354 -0.079468 0.273926 1441496601 -0.507019 0.813354 -0.079468 0.273926 1441496601 -0.507019 0.813354 -0.079468 0.273926 1441496601 -0.507019 0.813354 -0.079468 0.273926 1441496601 -0.507019 0.813354 -0.079468 0.273926 1441496601 -0.481262 0.830078 -0.062683 0.274597 1441496601 -0.481262 0.830078 -0.062683 0.274597 1441496601 -0.481262 0.830078 -0.062683 0.274597 1441496601 -0.481262 0.830078 -0.062683 0.274597 1441496601 -0.481262 0.830078 -0.062683 0.274597 1441496601 -0.481262 0.830078 -0.062683 0.274597 1441496601 -0.452454 0.849365 -0.047180 0.267700 1441496601 -0.452454 0.849365 -0.047180 0.267700 1441496601 -0.452454 0.849365 -0.047180 0.267700 1441496601 -0.452454 0.849365 -0.047180 0.267700 1441496601 -0.452454 0.849365 -0.047180 0.267700 1441496601 -0.452454 0.849365 -0.047180 0.267700 1441496601 -0.452454 0.849365 -0.047180 0.267700 1441496601 -0.409729 0.872681 -0.031616 0.263550 1441496601 -0.409729 0.872681 -0.031616 0.263550 1441496601 -0.409729 0.872681 -0.031616 0.263550 1441496601 -0.409729 0.872681 -0.031616 0.263550 1441496601 -0.409729 0.872681 -0.031616 0.263550 1441496601 -0.409729 0.872681 -0.031616 0.263550 1441496601 -0.383545 0.883911 -0.014709 0.267151 1441496601 -0.383545 0.883911 -0.014709 0.267151 1441496601 -0.383545 0.883911 -0.014709 0.267151 1441496601 -0.383545 0.883911 -0.014709 0.267151 1441496601 -0.383545 0.883911 -0.014709 0.267151 1441496601 -0.383545 0.883911 -0.014709 0.267151 1441496601 -0.367249 0.888611 -0.000366 0.274658 1441496601 -0.367249 0.888611 -0.000366 0.274658 1441496601 -0.367249 0.888611 -0.000366 0.274658 1441496601 -0.367249 0.888611 -0.000366 0.274658 1441496601 -0.367249 0.888611 -0.000366 0.274658 1441496601 -0.367249 0.888611 -0.000366 0.274658 1441496601 -0.367249 0.888611 -0.000366 0.274658 1441496601 -0.374939 0.887695 -0.001526 0.267212 1441496601 -0.374939 0.887695 -0.001526 0.267212 1441496601 -0.374939 0.887695 -0.001526 0.267212 1441496601 -0.374939 0.887695 -0.001526 0.267212 1441496601 -0.374939 0.887695 -0.001526 0.267212 1441496601 -0.374939 0.887695 -0.001526 0.267212 1441496601 -0.399963 0.879333 -0.013611 0.258057 1441496602 -0.399963 0.879333 -0.013611 0.258057 1441496602 -0.399963 0.879333 -0.013611 0.258057 1441496602 -0.399963 0.879333 -0.013611 0.258057 1441496602 -0.399963 0.879333 -0.013611 0.258057 1441496602 -0.399963 0.879333 -0.013611 0.258057 1441496602 -0.399963 0.879333 -0.013611 0.258057 1441496602 -0.425720 0.867798 -0.033569 0.253967 1441496602 -0.425720 0.867798 -0.033569 0.253967 1441496602 -0.425720 0.867798 -0.033569 0.253967 1441496602 -0.425720 0.867798 -0.033569 0.253967 1441496602 -0.425720 0.867798 -0.033569 0.253967 1441496602 -0.425720 0.867798 -0.033569 0.253967 1441496602 -0.463562 0.844727 -0.050415 0.262573 1441496602 -0.463562 0.844727 -0.050415 0.262573 1441496602 -0.463562 0.844727 -0.050415 0.262573 1441496602 -0.463562 0.844727 -0.050415 0.262573 1441496602 -0.463562 0.844727 -0.050415 0.262573 1441496602 -0.463562 0.844727 -0.050415 0.262573 1441496602 -0.510742 0.810608 -0.065369 0.278809 1441496602 -0.510742 0.810608 -0.065369 0.278809 1441496602 -0.510742 0.810608 -0.065369 0.278809 1441496602 -0.510742 0.810608 -0.065369 0.278809 1441496602 -0.510742 0.810608 -0.065369 0.278809 1441496602 -0.510742 0.810608 -0.065369 0.278809 1441496602 -0.510742 0.810608 -0.065369 0.278809 1441496602 -0.541748 0.784729 -0.084717 0.289001 1441496602 -0.541748 0.784729 -0.084717 0.289001 1441496602 -0.541748 0.784729 -0.084717 0.289001 1441496602 -0.541748 0.784729 -0.084717 0.289001 1441496602 -0.541748 0.784729 -0.084717 0.289001 1441496602 -0.553833 0.771301 -0.124878 0.287598 1441496602 -0.553833 0.771301 -0.124878 0.287598 1441496602 -0.553833 0.771301 -0.124878 0.287598 1441496602 -0.553833 0.771301 -0.124878 0.287598 1441496602 -0.553833 0.771301 -0.124878 0.287598 1441496602 -0.553833 0.771301 -0.124878 0.287598 1441496602 -0.553833 0.771301 -0.124878 0.287598 1441496602 -0.571533 0.750732 -0.170349 0.284180 1441496602 -0.571533 0.750732 -0.170349 0.284180 1441496602 -0.571533 0.750732 -0.170349 0.284180 1441496602 -0.571533 0.750732 -0.170349 0.284180 1441496602 -0.571533 0.750732 -0.170349 0.284180 1441496602 -0.571533 0.750732 -0.170349 0.284180 1441496602 -0.608521 0.715820 -0.203857 0.275146 1441496602 -0.608521 0.715820 -0.203857 0.275146 1441496602 -0.608521 0.715820 -0.203857 0.275146 1441496602 -0.608521 0.715820 -0.203857 0.275146 1441496602 -0.608521 0.715820 -0.203857 0.275146 1441496602 -0.608521 0.715820 -0.203857 0.275146 1441496602 -0.608521 0.715820 -0.203857 0.275146 1441496602 -0.604248 0.718628 -0.237244 0.249268 1441496602 -0.604248 0.718628 -0.237244 0.249268 1441496602 -0.604248 0.718628 -0.237244 0.249268 1441496602 -0.604248 0.718628 -0.237244 0.249268 1441496602 -0.604248 0.718628 -0.237244 0.249268 1441496602 -0.604248 0.718628 -0.237244 0.249268 1441496602 -0.607971 0.717224 -0.246826 0.234558 1441496602 -0.607971 0.717224 -0.246826 0.234558 1441496602 -0.607971 0.717224 -0.246826 0.234558 1441496602 -0.607971 0.717224 -0.246826 0.234558 1441496602 -0.607971 0.717224 -0.246826 0.234558 1441496602 -0.607971 0.717224 -0.246826 0.234558 1441496602 -0.605164 0.722473 -0.237427 0.235535 1441496602 -0.605164 0.722473 -0.237427 0.235535 1441496602 -0.605164 0.722473 -0.237427 0.235535 1441496602 -0.605164 0.722473 -0.237427 0.235535 1441496602 -0.605164 0.722473 -0.237427 0.235535 1441496602 -0.605164 0.722473 -0.237427 0.235535 1441496602 -0.593750 0.735901 -0.215881 0.243530 1441496602 -0.593750 0.735901 -0.215881 0.243530 1441496602 -0.593750 0.735901 -0.215881 0.243530 1441496602 -0.593750 0.735901 -0.215881 0.243530 1441496602 -0.593750 0.735901 -0.215881 0.243530 1441496602 -0.593750 0.735901 -0.215881 0.243530 1441496602 -0.593750 0.735901 -0.215881 0.243530 1441496602 -0.581787 0.750977 -0.186646 0.250549 1441496602 -0.581787 0.750977 -0.186646 0.250549 1441496602 -0.581787 0.750977 -0.186646 0.250549 1441496602 -0.581787 0.750977 -0.186646 0.250549 1441496602 -0.581787 0.750977 -0.186646 0.250549 1441496602 -0.581787 0.750977 -0.186646 0.250549 1441496602 -0.574280 0.761475 -0.148682 0.261292 1441496602 -0.574280 0.761475 -0.148682 0.261292 1441496602 -0.574280 0.761475 -0.148682 0.261292 1441496602 -0.574280 0.761475 -0.148682 0.261292 1441496602 -0.574280 0.761475 -0.148682 0.261292 1441496602 -0.574280 0.761475 -0.148682 0.261292 1441496602 -0.557556 0.775940 -0.114868 0.271667 1441496602 -0.557556 0.775940 -0.114868 0.271667 1441496602 -0.557556 0.775940 -0.114868 0.271667 1441496602 -0.557556 0.775940 -0.114868 0.271667 1441496602 -0.557556 0.775940 -0.114868 0.271667 1441496602 -0.557556 0.775940 -0.114868 0.271667 1441496602 -0.557556 0.775940 -0.114868 0.271667 1441496602 -0.542603 0.787842 -0.080078 0.280090 1441496602 -0.542603 0.787842 -0.080078 0.280090 1441496602 -0.542603 0.787842 -0.080078 0.280090 1441496602 -0.542603 0.787842 -0.080078 0.280090 1441496602 -0.542603 0.787842 -0.080078 0.280090 1441496602 -0.542603 0.787842 -0.080078 0.280090 1441496602 -0.517334 0.803711 -0.054016 0.288940 1441496602 -0.517334 0.803711 -0.054016 0.288940 1441496602 -0.517334 0.803711 -0.054016 0.288940 1441496602 -0.517334 0.803711 -0.054016 0.288940 1441496602 -0.517334 0.803711 -0.054016 0.288940 1441496602 -0.517334 0.803711 -0.054016 0.288940 1441496602 -0.465149 0.837769 -0.039246 0.283203 1441496602 -0.465149 0.837769 -0.039246 0.283203 1441496602 -0.465149 0.837769 -0.039246 0.283203 1441496602 -0.465149 0.837769 -0.039246 0.283203 1441496602 -0.465149 0.837769 -0.039246 0.283203 1441496602 -0.465149 0.837769 -0.039246 0.283203 1441496602 -0.465149 0.837769 -0.039246 0.283203 1441496602 -0.429932 0.860962 -0.018127 0.271179 1441496603 -0.429932 0.860962 -0.018127 0.271179 1441496603 -0.429932 0.860962 -0.018127 0.271179 1441496603 -0.429932 0.860962 -0.018127 0.271179 1441496603 -0.429932 0.860962 -0.018127 0.271179 1441496603 -0.429932 0.860962 -0.018127 0.271179 1441496603 -0.404419 0.877075 0.005676 0.259155 1441496603 -0.404419 0.877075 0.005676 0.259155 1441496603 -0.404419 0.877075 0.005676 0.259155 1441496603 -0.404419 0.877075 0.005676 0.259155 1441496603 -0.404419 0.877075 0.005676 0.259155 1441496603 -0.404419 0.877075 0.005676 0.259155 1441496603 -0.404419 0.877075 0.005676 0.259155 1441496603 -0.370361 0.894043 0.021973 0.250916 1441496603 -0.370361 0.894043 0.021973 0.250916 1441496603 -0.370361 0.894043 0.021973 0.250916 1441496603 -0.370361 0.894043 0.021973 0.250916 1441496603 -0.370361 0.894043 0.021973 0.250916 1441496603 -0.370361 0.894043 0.021973 0.250916 1441496603 -0.358032 0.903381 0.029724 0.234009 1441496603 -0.358032 0.903381 0.029724 0.234009 1441496603 -0.358032 0.903381 0.029724 0.234009 1441496603 -0.358032 0.903381 0.029724 0.234009 1441496603 -0.358032 0.903381 0.029724 0.234009 1441496603 -0.358032 0.903381 0.029724 0.234009 1441496603 -0.362793 0.905518 0.026001 0.218384 1441496603 -0.362793 0.905518 0.026001 0.218384 1441496603 
-0.573792 0.506836 -0.520264 -0.378479 1441496606 -0.577576 0.504700 -0.524414 -0.369751 1441496606 -0.577576 0.504700 -0.524414 -0.369751 1441496606 -0.577576 0.504700 -0.524414 -0.369751 1441496606 -0.577576 0.504700 -0.524414 -0.369751 1441496606 -0.577576 0.504700 -0.524414 -0.369751 1441496606 -0.577576 0.504700 -0.524414 -0.369751 1441496606 -0.577576 0.504700 -0.524414 -0.369751 1441496606 -0.579651 0.503906 -0.527405 -0.363342 1441496606 -0.579651 0.503906 -0.527405 -0.363342 1441496606 -0.579651 0.503906 -0.527405 -0.363342 1441496606 -0.579651 0.503906 -0.527405 -0.363342 1441496606 -0.579651 0.503906 -0.527405 -0.363342 1441496606 -0.579651 0.503906 -0.527405 -0.363342 1441496606 -0.581665 0.502563 -0.530090 -0.357971 1441496606 -0.581665 0.502563 -0.530090 -0.357971 1441496606 -0.581665 0.502563 -0.530090 -0.357971 1441496606 -0.581665 0.502563 -0.530090 -0.357971 1441496606 -0.581665 0.502563 -0.530090 -0.357971 1441496606 -0.581665 0.502563 -0.530090 -0.357971 1441496606 -0.582031 0.502014 -0.531921 -0.355469 1441496606 -0.582031 0.502014 -0.531921 -0.355469 1441496606 -0.582031 0.502014 -0.531921 -0.355469 1441496606 -0.582031 0.502014 -0.531921 -0.355469 1441496606 -0.582031 0.502014 -0.531921 -0.355469 1441496606 -0.582031 0.502014 -0.531921 -0.355469 1441496606 -0.582031 0.502014 -0.531921 -0.355469 1441496606 -0.582214 0.500732 -0.533630 -0.354309 1441496606 -0.582214 0.500732 -0.533630 -0.354309 1441496606 -0.582214 0.500732 -0.533630 -0.354309 1441496606 -0.582214 0.500732 -0.533630 -0.354309 1441496606 -0.582214 0.500732 -0.533630 -0.354309 1441496606 -0.582214 0.500732 -0.533630 -0.354309 1441496606 -0.581909 0.498657 -0.534790 -0.356079 1441496606 -0.581909 0.498657 -0.534790 -0.356079 1441496606 -0.581909 0.498657 -0.534790 -0.356079 1441496606 -0.581909 0.498657 -0.534790 -0.356079 1441496606 -0.581909 0.498657 -0.534790 -0.356079 1441496606 -0.581909 0.498657 -0.534790 -0.356079 1441496606 -0.581726 0.496277 -0.535339 -0.358826 1441496606 -0.581726 0.496277 -0.535339 -0.358826 1441496606 -0.581726 0.496277 -0.535339 -0.358826 1441496606 -0.581726 0.496277 -0.535339 -0.358826 1441496606 -0.581726 0.496277 -0.535339 -0.358826 1441496606 -0.581726 0.496277 -0.535339 -0.358826 1441496606 -0.581726 0.496277 -0.535339 -0.358826 1441496606 -0.582275 0.493103 -0.536743 -0.360229 1441496606 -0.582275 0.493103 -0.536743 -0.360229 1441496606 -0.582275 0.493103 -0.536743 -0.360229 1441496606 -0.582275 0.493103 -0.536743 -0.360229 1441496606 -0.582275 0.493103 -0.536743 -0.360229 1441496606 -0.582275 0.493103 -0.536743 -0.360229 1441496606 -0.583618 0.489685 -0.538757 -0.359680 1441496606 -0.583618 0.489685 -0.538757 -0.359680 1441496606 -0.583618 0.489685 -0.538757 -0.359680 1441496606 -0.583618 0.489685 -0.538757 -0.359680 1441496606 -0.583618 0.489685 -0.538757 -0.359680 1441496606 -0.583618 0.489685 -0.538757 -0.359680 1441496606 -0.584473 0.487915 -0.539917 -0.359070 1441496606 -0.584473 0.487915 -0.539917 -0.359070 1441496606 -0.584473 0.487915 -0.539917 -0.359070 1441496606 -0.584473 0.487915 -0.539917 -0.359070 1441496606 -0.584473 0.487915 -0.539917 -0.359070 1441496606 -0.584473 0.487915 -0.539917 -0.359070 1441496606 -0.585205 0.487976 -0.539673 -0.358154 1441496606 -0.585205 0.487976 -0.539673 -0.358154 1441496606 -0.585205 0.487976 -0.539673 -0.358154 1441496606 -0.585205 0.487976 -0.539673 -0.358154 1441496606 -0.585205 0.487976 -0.539673 -0.358154 1441496606 -0.585205 0.487976 -0.539673 -0.358154 1441496606 -0.585205 0.487976 -0.539673 -0.358154 1441496607 -0.587036 0.487000 -0.540222 -0.355591 1441496607 -0.587036 0.487000 -0.540222 -0.355591 1441496607 -0.587036 0.487000 -0.540222 -0.355591 1441496607 -0.587036 0.487000 -0.540222 -0.355591 1441496607 -0.587036 0.487000 -0.540222 -0.355591 1441496607 -0.587036 0.487000 -0.540222 -0.355591 1441496607 -0.588135 0.488220 -0.538818 -0.354187 1441496607 -0.588135 0.488220 -0.538818 -0.354187 1441496607 -0.588135 0.488220 -0.538818 -0.354187 1441496607 -0.588135 0.488220 -0.538818 -0.354187 1441496607 -0.588135 0.488220 -0.538818 -0.354187 1441496607 -0.588135 0.488220 -0.538818 -0.354187 1441496607 -0.586121 0.495911 -0.533142 -0.355408 1441496607 -0.586121 0.495911 -0.533142 -0.355408 1441496607 -0.586121 0.495911 -0.533142 -0.355408 1441496607 -0.586121 0.495911 -0.533142 -0.355408 1441496607 -0.586121 0.495911 -0.533142 -0.355408 1441496607 -0.586121 0.495911 -0.533142 -0.355408 1441496607 -0.586121 0.495911 -0.533142 -0.355408 1441496607 -0.580566 0.508911 -0.523865 -0.359924 1441496607 -0.580566 0.508911 -0.523865 -0.359924 1441496607 -0.580566 0.508911 -0.523865 -0.359924 1441496607 -0.580566 0.508911 -0.523865 -0.359924 1441496607 -0.580566 0.508911 -0.523865 -0.359924 1441496607 -0.580566 0.508911 -0.523865 -0.359924 1441496607 -0.571960 0.524353 -0.512329 -0.368103 1441496607 -0.571960 0.524353 -0.512329 -0.368103 1441496607 -0.571960 0.524353 -0.512329 -0.368103 1441496607 -0.571960 0.524353 -0.512329 -0.368103 1441496607 -0.571960 0.524353 -0.512329 -0.368103 1441496607 -0.562744 0.537781 -0.501770 -0.377319 1441496607 -0.562744 0.537781 -0.501770 -0.377319 1441496607 -0.562744 0.537781 -0.501770 -0.377319 1441496607 -0.562744 0.537781 -0.501770 -0.377319 1441496607 -0.562744 0.537781 -0.501770 -0.377319 1441496607 -0.562744 0.537781 -0.501770 -0.377319 1441496607 -0.562744 0.537781 -0.501770 -0.377319 1441496607 -0.554565 0.547180 -0.494629 -0.385254 1441496607 -0.554565 0.547180 -0.494629 -0.385254 1441496607 -0.554565 0.547180 -0.494629 -0.385254 1441496607 -0.554565 0.547180 -0.494629 -0.385254 1441496607 -0.554565 0.547180 -0.494629 -0.385254 1441496607 -0.554565 0.547180 -0.494629 -0.385254 1441496607 -0.547852 0.550781 -0.492493 -0.392517 1441496607 -0.547852 0.550781 -0.492493 -0.392517 1441496607 -0.547852 0.550781 -0.492493 -0.392517 1441496607 -0.547852 0.550781 -0.492493 -0.392517 1441496607 -0.547852 0.550781 -0.492493 -0.392517 1441496607 -0.547852 0.550781 -0.492493 -0.392517 1441496607 -0.547852 0.550781 -0.492493 -0.392517 1441496607 -0.541687 0.552124 -0.492249 -0.399353 1441496607 -0.541687 0.552124 -0.492249 -0.399353 1441496607 -0.541687 0.552124 -0.492249 -0.399353 1441496607 -0.541687 0.552124 -0.492249 -0.399353 1441496607 -0.541687 0.552124 -0.492249 -0.399353 1441496607 -0.541687 0.552124 -0.492249 -0.399353 1441496607 -0.533630 0.555664 -0.490234 -0.407654 1441496607 -0.533630 0.555664 -0.490234 -0.407654 1441496607 -0.533630 0.555664 -0.490234 -0.407654 1441496607 -0.533630 0.555664 -0.490234 -0.407654 1441496607 -0.533630 0.555664 -0.490234 -0.407654 1441496607 -0.533630 0.555664 -0.490234 -0.407654 1441496607 -0.525757 0.559998 -0.488159 -0.414368 1441496607 -0.525757 0.559998 -0.488159 -0.414368 1441496607 -0.525757 0.559998 -0.488159 -0.414368 1441496607 -0.525757 0.559998 -0.488159 -0.414368 1441496607 -0.525757 0.559998 -0.488159 -0.414368 1441496607 -0.525757 0.559998 -0.488159 -0.414368 1441496607 -0.525757 0.559998 -0.488159 -0.414368 1441496607 -0.516052 0.566895 -0.483521 -0.422607 1441496607 -0.516052 0.566895 -0.483521 -0.422607 1441496607 -0.516052 0.566895 -0.483521 -0.422607 1441496607 -0.516052 0.566895 -0.483521 -0.422607 1441496607 -0.516052 0.566895 -0.483521 -0.422607 1441496607 -0.516052 0.566895 -0.483521 -0.422607 1441496607 -0.506104 0.575928 -0.472900 -0.434265 1441496607 -0.506104 0.575928 -0.472900 -0.434265 1441496607 -0.506104 0.575928 -0.472900 -0.434265 1441496607 -0.506104 0.575928 -0.472900 -0.434265 1441496607 -0.506104 0.575928 -0.472900 -0.434265 1441496607 -0.506104 0.575928 -0.472900 -0.434265 1441496607 -0.508118 0.574707 -0.469910 -0.436768 1441496607 -0.508118 0.574707 -0.469910 -0.436768 1441496607 -0.508118 0.574707 -0.469910 -0.436768 1441496607 -0.508118 0.574707 -0.469910 -0.436768 1441496607 -0.508118 0.574707 -0.469910 -0.436768 1441496607 -0.508118 0.574707 -0.469910 -0.436768 1441496607 -0.508118 0.574707 -0.469910 -0.436768 1441496607 -0.516663 0.565552 -0.476563 -0.431519 1441496607 -0.516663 0.565552 -0.476563 -0.431519 1441496607 -0.516663 0.565552 -0.476563 -0.431519 1441496607 -0.516663 0.565552 -0.476563 -0.431519 1441496607 -0.516663 0.565552 -0.476563 -0.431519 1441496607 -0.516663 0.565552 -0.476563 -0.431519 1441496607 -0.521545 0.560791 -0.478516 -0.429688 1441496607 -0.521545 0.560791 -0.478516 -0.429688 1441496607 -0.521545 0.560791 -0.478516 -0.429688 1441496607 -0.521545 0.560791 -0.478516 -0.429688 1441496607 -0.521545 0.560791 -0.478516 -0.429688 1441496607 -0.521545 0.560791 -0.478516 -0.429688 1441496607 -0.527344 0.554810 -0.481506 -0.426941 1441496607 -0.527344 0.554810 -0.481506 -0.426941 1441496607 -0.527344 0.554810 -0.481506 -0.426941 1441496607 -0.527344 0.554810 -0.481506 -0.426941 1441496607 -0.527344 0.554810 -0.481506 -0.426941 1441496607 -0.527344 0.554810 -0.481506 -0.426941 1441496607 -0.527344 0.554810 -0.481506 -0.426941 1441496607 -0.535583 0.545959 -0.488159 -0.420532 1441496607 -0.535583 0.545959 -0.488159 -0.420532 1441496607 -0.535583 0.545959 -0.488159 -0.420532 1441496607 -0.535583 0.545959 -0.488159 -0.420532 1441496607 -0.535583 0.545959 -0.488159 -0.420532 1441496607 -0.535583 0.545959 -0.488159 -0.420532 1441496607 -0.542786 0.539063 -0.493896 -0.413452 1441496608 -0.542786 0.539063 -0.493896 -0.413452 1441496608 -0.542786 0.539063 -0.493896 -0.413452 1441496608 -0.542786 0.539063 -0.493896 -0.413452 1441496608 -0.542786 0.539063 -0.493896 -0.413452 1441496608 -0.542786 0.539063 -0.493896 -0.413452 1441496608 -0.549500 0.533691 -0.499634 -0.404541 1441496608 -0.549500 0.533691 -0.499634 -0.404541 1441496608 -0.549500 0.533691 -0.499634 -0.404541 1441496608 -0.549500 0.533691 -0.499634 -0.404541 1441496608 -0.549500 0.533691 -0.499634 -0.404541 1441496608 -0.549500 0.533691 -0.499634 -0.404541 1441496608 -0.549500 0.533691 -0.499634 -0.404541 1441496608 -0.555054 0.529785 -0.505310 -0.394897 1441496608 -0.555054 0.529785 -0.505310 -0.394897 1441496608 -0.555054 0.529785 -0.505310 -0.394897 1441496608 -0.555054 0.529785 -0.505310 -0.394897 1441496608 -0.555054 0.529785 -0.505310 -0.394897 1441496608 -0.555054 0.529785 -0.505310 -0.394897 1441496608 -0.558289 0.529114 -0.508423 -0.387146 1441496608 -0.558289 0.529114 -0.508423 -0.387146 1441496608 -0.558289 0.529114 -0.508423 -0.387146 1441496608 -0.558289 0.529114 -0.508423 -0.387146 1441496608 -0.558289 0.529114 -0.508423 -0.387146 1441496608 -0.558289 0.529114 -0.508423 -0.387146 1441496608 -0.559387 0.531921 -0.508240 -0.381958 1441496608 -0.559387 0.531921 -0.508240 -0.381958 1441496608 -0.559387 0.531921 -0.508240 -0.381958 1441496608 -0.559387 0.531921 -0.508240 -0.381958 1441496608 -0.559387 0.531921 -0.508240 -0.381958 1441496608 -0.559387 0.531921 -0.508240 -0.381958 1441496608 -0.561096 0.533875 -0.508484 -0.376282 1441496608 -0.561096 0.533875 -0.508484 -0.376282 1441496608 -0.561096 0.533875 -0.508484 -0.376282 1441496608 -0.561096 0.533875 -0.508484 -0.376282 1441496608 -0.561096 0.533875 -0.508484 -0.376282 1441496608 -0.561096 0.533875 -0.508484 -0.376282 1441496608 -0.562195 0.535217 -0.508179 -0.373169 1441496608 -0.562195 0.535217 -0.508179 -0.373169 1441496608 -0.562195 0.535217 -0.508179 -0.373169 1441496608 -0.562195 0.535217 -0.508179 -0.373169 1441496608 -0.562195 0.535217 -0.508179 -0.373169 1441496608 -0.562195 0.535217 -0.508179 -0.373169 1441496608 -0.562195 0.535217 -0.508179 -0.373169 1441496608 -0.560120 0.539612 -0.505249 -0.373962 1441496608 -0.560120 0.539612 -0.505249 -0.373962 1441496608 -0.560120 0.539612 -0.505249 -0.373962 1441496608 -0.560120 0.539612 -0.505249 -0.373962 1441496608 -0.560120 0.539612 -0.505249 -0.373962 1441496608 -0.560120 0.539612 -0.505249 -0.373962 1441496608 -0.554749 0.546814 -0.500000 -0.378540 1441496608 -0.554749 0.546814 -0.500000 -0.378540 1441496608 -0.554749 0.546814 -0.500000 -0.378540 1441496608 -0.554749 0.546814 -0.500000 -0.378540 1441496608 -0.554749 0.546814 -0.500000 -0.378540 1441496608 -0.554749 0.546814 -0.500000 -0.378540 1441496608 -0.547058 0.555359 -0.492798 -0.386719 1441496608 -0.547058 0.555359 -0.492798 -0.386719 1441496608 -0.547058 0.555359 -0.492798 -0.386719 1441496608 -0.547058 0.555359 -0.492798 -0.386719 1441496608 -0.547058 0.555359 -0.492798 -0.386719 1441496608 -0.547058 0.555359 -0.492798 -0.386719 1441496608 -0.542053 0.558289 -0.489868 -0.393188 1441496608 -0.542053 0.558289 -0.489868 -0.393188 1441496608 -0.542053 0.558289 -0.489868 -0.393188 1441496608 -0.542053 0.558289 -0.489868 -0.393188 1441496608 -0.542053 0.558289 -0.489868 -0.393188 1441496608 -0.542053 0.558289 -0.489868 -0.393188 1441496608 -0.537415 0.558655 -0.488525 -0.400574 1441496608 -0.537415 0.558655 -0.488525 -0.400574 1441496608 -0.537415 0.558655 -0.488525 -0.400574 1441496608 -0.537415 0.558655 -0.488525 -0.400574 1441496608 -0.537415 0.558655 -0.488525 -0.400574 1441496608 -0.537415 0.558655 -0.488525 -0.400574 1441496608 -0.537415 0.558655 -0.488525 -0.400574 1441496608 -0.529053 0.562500 -0.484314 -0.411316 1441496608 -0.529053 0.562500 -0.484314 -0.411316 1441496608 -0.529053 0.562500 -0.484314 -0.411316 1441496608 -0.529053 0.562500 -0.484314 -0.411316 1441496608 -0.529053 0.562500 -0.484314 -0.411316 1441496608 -0.529053 0.562500 -0.484314 -0.411316 1441496608 -0.520386 0.567322 -0.480103 -0.420532 1441496608 -0.520386 0.567322 -0.480103 -0.420532 1441496608 -0.520386 0.567322 -0.480103 -0.420532 1441496608 -0.520386 0.567322 -0.480103 -0.420532 1441496608 -0.520386 0.567322 -0.480103 -0.420532 1441496608 -0.520386 0.567322 -0.480103 -0.420532 1441496608 -0.511169 0.572876 -0.474304 -0.430786 1441496608 -0.511169 0.572876 -0.474304 -0.430786 1441496608 -0.511169 0.572876 -0.474304 -0.430786 1441496608 -0.511169 0.572876 -0.474304 -0.430786 1441496608 -0.511169 0.572876 -0.474304 -0.430786 1441496608 -0.511169 0.572876 -0.474304 -0.430786 1441496608 -0.502441 0.578735 -0.465393 -0.442810 1441496608 -0.502441 0.578735 -0.465393 -0.442810 1441496608 -0.502441 0.578735 -0.465393 -0.442810 1441496608 -0.502441 0.578735 -0.465393 -0.442810 1441496608 -0.502441 0.578735 -0.465393 -0.442810 1441496608 -0.502441 0.578735 -0.465393 -0.442810 1441496608 -0.501099 0.579285 -0.459717 -0.449463 1441496608 -0.501099 0.579285 -0.459717 -0.449463 1441496608 -0.501099 0.579285 -0.459717 -0.449463 1441496608 -0.501099 0.579285 -0.459717 -0.449463 1441496608 -0.501099 0.579285 -0.459717 -0.449463 1441496608 -0.501099 0.579285 -0.459717 -0.449463 1441496608 -0.501099 0.579285 -0.459717 -0.449463 1441496608 -0.506042 0.572327 -0.462891 -0.449585 1441496608 -0.506042 0.572327 -0.462891 -0.449585 1441496608 -0.506042 0.572327 -0.462891 -0.449585 1441496608 -0.506042 0.572327 -0.462891 -0.449585 1441496608 -0.506042 0.572327 -0.462891 -0.449585 1441496608 -0.510681 0.565552 -0.467163 -0.448547 1441496609 -0.510681 0.565552 -0.467163 -0.448547 1441496609 -0.510681 0.565552 -0.467163 -0.448547 1441496609 -0.510681 0.565552 -0.467163 -0.448547 1441496609 -0.510681 0.565552 -0.467163 -0.448547 1441496609 -0.510681 0.565552 -0.467163 -0.448547 1441496609 -0.510681 0.565552 -0.467163 -0.448547 1441496609 -0.514709 0.560181 -0.470093 -0.447510 1441496609 -0.514709 0.560181 -0.470093 -0.447510 1441496609 -0.514709 0.560181 -0.470093 -0.447510 1441496609 -0.514709 0.560181 -0.470093 -0.447510 1441496609 -0.514709 0.560181 -0.470093 -0.447510 1441496609 -0.514709 0.560181 -0.470093 -0.447510 1441496609 -0.522217 0.552734 -0.475952 -0.441956 1441496609 -0.522217 0.552734 -0.475952 -0.441956 1441496609 -0.522217 0.552734 -0.475952 -0.441956 1441496609 -0.522217 0.552734 -0.475952 -0.441956 1441496609 -0.522217 0.552734 -0.475952 -0.441956 1441496609 -0.522217 0.552734 -0.475952 -0.441956 1441496609 -0.522217 0.552734 -0.475952 -0.441956 1441496609 -0.529053 0.546204 -0.481689 -0.435669 1441496609 -0.529053 0.546204 -0.481689 -0.435669 1441496609 -0.529053 0.546204 -0.481689 -0.435669 1441496609 -0.529053 0.546204 -0.481689 -0.435669 1441496609 -0.529053 0.546204 -0.481689 -0.435669 1441496609 -0.533386 0.543762 -0.484680 -0.430115 1441496609 -0.533386 0.543762 -0.484680 -0.430115 1441496609 -0.533386 0.543762 -0.484680 -0.430115 1441496609 -0.533386 0.543762 -0.484680 -0.430115 1441496609 -0.533386 0.543762 -0.484680 -0.430115 1441496609 -0.533386 0.543762 -0.484680 -0.430115 1441496609 -0.533386 0.543762 -0.484680 -0.430115 1441496609 -0.536987 0.541931 -0.487671 -0.424500 1441496609 -0.536987 0.541931 -0.487671 -0.424500 1441496609 -0.536987 0.541931 -0.487671 -0.424500 1441496609 -0.536987 0.541931 -0.487671 -0.424500 1441496609 -0.536987 0.541931 -0.487671 -0.424500 1441496609 -0.536987 0.541931 -0.487671 -0.424500 1441496609 -0.540588 0.539490 -0.492065 -0.417969 1441496609 -0.540588 0.539490 -0.492065 -0.417969 1441496609 -0.540588 0.539490 -0.492065 -0.417969 1441496609 -0.540588 0.539490 -0.492065 -0.417969 1441496609 -0.540588 0.539490 -0.492065 -0.417969 1441496609 -0.540588 0.539490 -0.492065 -0.417969 1441496609 -0.540588 0.539490 -0.492065 -0.417969 1441496609 -0.542480 0.538757 -0.495605 -0.412170 1441496609 -0.542480 0.538757 -0.495605 -0.412170 1441496609 -0.542480 0.538757 -0.495605 -0.412170 1441496609 -0.542480 0.538757 -0.495605 -0.412170 1441496609 -0.542480 0.538757 -0.495605 -0.412170 1441496609 -0.542480 0.538757 -0.495605 -0.412170 1441496609 -0.543457 0.539490 -0.497192 -0.408020 1441496609 -0.543457 0.539490 -0.497192 -0.408020 1441496609 -0.543457 0.539490 -0.497192 -0.408020 1441496609 -0.543457 0.539490 -0.497192 -0.408020 1441496609 -0.543457 0.539490 -0.497192 -0.408020 1441496609 -0.543457 0.539490 -0.497192 -0.408020 1441496609 -0.543457 0.539490 -0.497192 -0.408020 1441496609 -0.547241 0.536316 -0.500732 -0.402771 1441496609 -0.547241 0.536316 -0.500732 -0.402771 1441496609 -0.547241 0.536316 -0.500732 -0.402771 1441496609 -0.547241 0.536316 -0.500732 -0.402771 1441496609 -0.547241 0.536316 -0.500732 -0.402771 1441496609 -0.547241 0.536316 -0.500732 -0.402771 1441496609 -0.551208 0.532898 -0.503479 -0.398438 1441496609 -0.551208 0.532898 -0.503479 -0.398438 1441496609 -0.551208 0.532898 -0.503479 -0.398438 1441496609 -0.551208 0.532898 -0.503479 -0.398438 1441496609 -0.551208 0.532898 -0.503479 -0.398438 1441496609 -0.551208 0.532898 -0.503479 -0.398438 1441496609 -0.551941 0.533142 -0.502686 -0.398193 1441496609 -0.551941 0.533142 -0.502686 -0.398193 1441496609 -0.551941 0.533142 -0.502686 -0.398193 1441496609 -0.551941 0.533142 -0.502686 -0.398193 1441496609 -0.551941 0.533142 -0.502686 -0.398193 1441496609 -0.551941 0.533142 -0.502686 -0.398193 1441496609 -0.551941 0.533142 -0.502686 -0.398193 1441496609 -0.548523 0.538818 -0.497498 -0.401672 1441496609 -0.548523 0.538818 -0.497498 -0.401672 1441496609 -0.548523 0.538818 -0.497498 -0.401672 1441496609 -0.548523 0.538818 -0.497498 -0.401672 1441496609 -0.548523 0.538818 -0.497498 -0.401672 1441496609 -0.548523 0.538818 -0.497498 -0.401672 1441496609 -0.541931 0.547424 -0.489746 -0.408508 1441496609 -0.541931 0.547424 -0.489746 -0.408508 1441496609 -0.541931 0.547424 -0.489746 -0.408508 1441496609 -0.541931 0.547424 -0.489746 -0.408508 1441496609 -0.541931 0.547424 -0.489746 -0.408508 1441496609 -0.541931 0.547424 -0.489746 -0.408508 1441496609 -0.534668 0.555847 -0.481689 -0.416138 1441496609 -0.534668 0.555847 -0.481689 -0.416138 1441496609 -0.534668 0.555847 -0.481689 -0.416138 1441496609 -0.534668 0.555847 -0.481689 -0.416138 1441496609 -0.534668 0.555847 -0.481689 -0.416138 1441496609 -0.534668 0.555847 -0.481689 -0.416138 1441496609 -0.534668 0.555847 -0.481689 -0.416138 1441496609 -0.530762 0.558044 -0.479370 -0.420898 1441496609 -0.530762 0.558044 -0.479370 -0.420898 1441496609 -0.530762 0.558044 -0.479370 -0.420898 1441496609 -0.530762 0.558044 -0.479370 -0.420898 1441496609 -0.530762 0.558044 -0.479370 -0.420898 1441496609 -0.530762 0.558044 -0.479370 -0.420898 1441496609 -0.529114 0.555725 -0.481323 -0.423889 1441496609 -0.529114 0.555725 -0.481323 -0.423889 1441496609 -0.529114 0.555725 -0.481323 -0.423889 1441496609 -0.529114 0.555725 -0.481323 -0.423889 1441496609 -0.529114 0.555725 -0.481323 -0.423889 1441496609 -0.529114 0.555725 -0.481323 -0.423889 1441496609 -0.529114 0.555725 -0.481323 -0.423889 1441496609 -0.522034 0.559814 -0.478699 -0.430054 1441496609 -0.522034 0.559814 -0.478699 -0.430054 1441496609 -0.522034 0.559814 -0.478699 -0.430054 1441496609 -0.522034 0.559814 -0.478699 -0.430054 1441496609 -0.522034 0.559814 -0.478699 -0.430054 1441496609 -0.522034 0.559814 -0.478699 -0.430054 1441496609 -0.515076 0.564453 -0.474426 -0.437134 1441496609 -0.515076 0.564453 -0.474426 -0.437134 1441496609 -0.515076 0.564453 -0.474426 -0.437134 1441496610 -0.515076 0.564453 -0.474426 -0.437134 1441496610 -0.515076 0.564453 -0.474426 -0.437134 1441496610 -0.515076 0.564453 -0.474426 -0.437134 1441496610 -0.505859 0.572510 -0.465027 -0.447266 1441496610 -0.505859 0.572510 -0.465027 -0.447266 1441496610 -0.505859 0.572510 -0.465027 -0.447266 1441496610 -0.505859 0.572510 -0.465027 -0.447266 1441496610 -0.505859 0.572510 -0.465027 -0.447266 1441496610 -0.505859 0.572510 -0.465027 -0.447266 1441496610 -0.505859 0.572510 -0.465027 -0.447266 1441496610 -0.498657 0.579834 -0.454529 -0.456665 1441496610 -0.498657 0.579834 -0.454529 -0.456665 1441496610 -0.498657 0.579834 -0.454529 -0.456665 1441496610 -0.498657 0.579834 -0.454529 -0.456665 1441496610 -0.498657 0.579834 -0.454529 -0.456665 1441496610 -0.498657 0.579834 -0.454529 -0.456665 1441496610 -0.495300 0.584717 -0.445801 -0.462646 1441496610 -0.495300 0.584717 -0.445801 -0.462646 1441496610 -0.495300 0.584717 -0.445801 -0.462646 1441496610 -0.495300 0.584717 -0.445801 -0.462646 1441496610 -0.495300 0.584717 -0.445801 -0.462646 1441496610 -0.495300 0.584717 -0.445801 -0.462646 1441496610 -0.496521 0.583313 -0.445190 -0.463745 1441496610 -0.496521 0.583313 -0.445190 -0.463745 1441496610 -0.496521 0.583313 -0.445190 -0.463745 1441496610 -0.496521 0.583313 -0.445190 -0.463745 1441496610 -0.496521 0.583313 -0.445190 -0.463745 1441496610 -0.496521 0.583313 -0.445190 -0.463745 1441496610 -0.499268 0.579590 -0.448059 -0.462708 1441496610 -0.499268 0.579590 -0.448059 -0.462708 1441496610 -0.499268 0.579590 -0.448059 -0.462708 1441496610 -0.499268 0.579590 -0.448059 -0.462708 1441496610 -0.499268 0.579590 -0.448059 -0.462708 1441496610 -0.499268 0.579590 -0.448059 -0.462708 1441496610 -0.499268 0.579590 -0.448059 -0.462708 1441496610 -0.502869 0.575134 -0.452026 -0.460510 1441496610 -0.502869 0.575134 -0.452026 -0.460510 1441496610 -0.502869 0.575134 -0.452026 -0.460510 1441496610 -0.502869 0.575134 -0.452026 -0.460510 1441496610 -0.502869 0.575134 -0.452026 -0.460510 1441496610 -0.502869 0.575134 -0.452026 -0.460510 1441496610 -0.507446 0.570068 -0.456482 -0.457397 1441496610 -0.507446 0.570068 -0.456482 -0.457397 1441496610 -0.507446 0.570068 -0.456482 -0.457397 1441496610 -0.507446 0.570068 -0.456482 -0.457397 1441496610 -0.507446 0.570068 -0.456482 -0.457397 1441496610 -0.507446 0.570068 -0.456482 -0.457397 1441496610 -0.514648 0.562744 -0.462952 -0.451782 1441496610 -0.514648 0.562744 -0.462952 -0.451782 1441496610 -0.514648 0.562744 -0.462952 -0.451782 1441496610 -0.514648 0.562744 -0.462952 -0.451782 1441496610 -0.514648 0.562744 -0.462952 -0.451782 1441496610 -0.514648 0.562744 -0.462952 -0.451782 1441496610 -0.514648 0.562744 -0.462952 -0.451782 1441496610 -0.522522 0.554932 -0.469849 -0.445374 1441496610 -0.522522 0.554932 -0.469849 -0.445374 1441496610 -0.522522 0.554932 -0.469849 -0.445374 1441496610 -0.522522 0.554932 -0.469849 -0.445374 1441496610 -0.522522 0.554932 -0.469849 -0.445374 1441496610 -0.522522 0.554932 -0.469849 -0.445374 1441496610 -0.529541 0.548950 -0.475281 -0.438660 1441496610 -0.529541 0.548950 -0.475281 -0.438660 1441496610 -0.529541 0.548950 -0.475281 -0.438660 1441496610 -0.529541 0.548950 -0.475281 -0.438660 1441496610 -0.529541 0.548950 -0.475281 -0.438660 1441496610 -0.529541 0.548950 -0.475281 -0.438660 1441496610 -0.529541 0.548950 -0.475281 -0.438660 1441496610 -0.535950 0.544128 -0.480774 -0.430786 1441496610 -0.535950 0.544128 -0.480774 -0.430786 1441496610 -0.535950 0.544128 -0.480774 -0.430786 1441496610 -0.535950 0.544128 -0.480774 -0.430786 1441496610 -0.535950 0.544128 -0.480774 -0.430786 1441496610 -0.535950 0.544128 -0.480774 -0.430786 1441496610 -0.540833 0.541748 -0.484741 -0.423218 1441496610 -0.540833 0.541748 -0.484741 -0.423218 1441496610 -0.540833 0.541748 -0.484741 -0.423218 1441496610 -0.540833 0.541748 -0.484741 -0.423218 1441496610 -0.540833 0.541748 -0.484741 -0.423218 1441496610 -0.540833 0.541748 -0.484741 -0.423218 1441496610 -0.543640 0.541748 -0.486877 -0.417114 1441496610 -0.543640 0.541748 -0.486877 -0.417114 1441496610 -0.543640 0.541748 -0.486877 -0.417114 1441496610 -0.543640 0.541748 -0.486877 -0.417114 1441496610 -0.543640 0.541748 -0.486877 -0.417114 1441496610 -0.543640 0.541748 -0.486877 -0.417114 1441496610 -0.543640 0.541748 -0.486877 -0.417114 1441496610 -0.544922 0.543213 -0.487549 -0.412659 1441496610 -0.544922 0.543213 -0.487549 -0.412659 1441496610 -0.544922 0.543213 -0.487549 -0.412659 1441496610 -0.544922 0.543213 -0.487549 -0.412659 1441496610 -0.544922 0.543213 -0.487549 -0.412659 1441496610 -0.544922 0.543213 -0.487549 -0.412659 1441496610 -0.544922 0.543213 -0.487549 -0.412659 1441496610 -0.544495 0.547119 -0.486206 -0.409729 1441496610 -0.544495 0.547119 -0.486206 -0.409729 1441496610 -0.544495 0.547119 -0.486206 -0.409729 1441496610 -0.544495 0.547119 -0.486206 -0.409729 1441496610 -0.544495 0.547119 -0.486206 -0.409729 1441496610 -0.544495 0.547119 -0.486206 -0.409729 1441496610 -0.543091 0.551392 -0.484741 -0.407532 1441496610 -0.543091 0.551392 -0.484741 -0.407532 1441496610 -0.543091 0.551392 -0.484741 -0.407532 1441496610 -0.543091 0.551392 -0.484741 -0.407532 1441496610 -0.543091 0.551392 -0.484741 -0.407532 1441496610 -0.543091 0.551392 -0.484741 -0.407532 1441496610 -0.543091 0.551392 -0.484741 -0.407532 1441496610 -0.539001 0.557678 -0.481873 -0.407776 1441496610 -0.539001 0.557678 -0.481873 -0.407776 1441496610 -0.539001 0.557678 -0.481873 -0.407776 1441496610 -0.539001 0.557678 -0.481873 -0.407776 1441496610 -0.539001 0.557678 -0.481873 -0.407776 1441496610 -0.539001 0.557678 -0.481873 -0.407776 1441496610 -0.531006 0.566833 -0.478455 -0.409729 1441496610 -0.531006 0.566833 -0.478455 -0.409729 1441496610 -0.531006 0.566833 -0.478455 -0.409729 1441496611 -0.531006 0.566833 -0.478455 -0.409729 1441496611 -0.531006 0.566833 -0.478455 -0.409729 1441496611 -0.531006 0.566833 -0.478455 -0.409729 1441496611 -0.520325 0.577087 -0.474731 -0.413452 1441496611 -0.520325 0.577087 -0.474731 -0.413452 1441496611 -0.520325 0.577087 -0.474731 -0.413452 1441496611 -0.520325 0.577087 -0.474731 -0.413452 1441496611 -0.520325 0.577087 -0.474731 -0.413452 1441496611 -0.520325 0.577087 -0.474731 -0.413452 1441496611 -0.520325 0.577087 -0.474731 -0.413452 1441496611 -0.506409 0.588562 -0.468445 -0.421631 1441496611 -0.506409 0.588562 -0.468445 -0.421631 1441496611 -0.506409 0.588562 -0.468445 -0.421631 1441496611 -0.506409 0.588562 -0.468445 -0.421631 1441496611 -0.506409 0.588562 -0.468445 -0.421631 1441496611 -0.506409 0.588562 -0.468445 -0.421631 1441496611 -0.493225 0.598145 -0.461609 -0.431213 1441496611 -0.493225 0.598145 -0.461609 -0.431213 1441496611 -0.493225 0.598145 -0.461609 -0.431213 1441496611 -0.493225 0.598145 -0.461609 -0.431213 1441496611 -0.493225 0.598145 -0.461609 -0.431213 1441496611 -0.493225 0.598145 -0.461609 -0.431213 1441496611 -0.483948 0.604004 -0.456604 -0.438782 1441496611 -0.483948 0.604004 -0.456604 -0.438782 1441496611 -0.483948 0.604004 -0.456604 -0.438782 1441496611 -0.483948 0.604004 -0.456604 -0.438782 1441496611 -0.483948 0.604004 -0.456604 -0.438782 1441496611 -0.483948 0.604004 -0.456604 -0.438782 1441496611 -0.476318 0.613281 -0.446472 -0.444702 1441496611 -0.476318 0.613281 -0.446472 -0.444702 1441496611 -0.476318 0.613281 -0.446472 -0.444702 1441496611 -0.476318 0.613281 -0.446472 -0.444702 1441496611 -0.476318 0.613281 -0.446472 -0.444702 1441496611 -0.476318 0.613281 -0.446472 -0.444702 1441496611 -0.471436 0.622192 -0.437317 -0.446594 1441496611 -0.471436 0.622192 -0.437317 -0.446594 1441496611 -0.471436 0.622192 -0.437317 -0.446594 1441496611 -0.471436 0.622192 -0.437317 -0.446594 1441496611 -0.471436 0.622192 -0.437317 -0.446594 1441496611 -0.471436 0.622192 -0.437317 -0.446594 1441496611 -0.471436 0.622192 -0.437317 -0.446594 1441496611 -0.473022 0.619751 -0.437744 -0.447876 1441496611 -0.473022 0.619751 -0.437744 -0.447876 1441496611 -0.473022 0.619751 -0.437744 -0.447876 1441496611 -0.473022 0.619751 -0.437744 -0.447876 1441496611 -0.473022 0.619751 -0.437744 -0.447876 1441496611 -0.473022 0.619751 -0.437744 -0.447876 1441496611 -0.477234 0.612610 -0.443054 -0.447998 1441496611 -0.477234 0.612610 -0.443054 -0.447998 1441496611 -0.477234 0.612610 -0.443054 -0.447998 1441496611 -0.477234 0.612610 -0.443054 -0.447998 1441496611 -0.477234 0.612610 -0.443054 -0.447998 1441496611 -0.477234 0.612610 -0.443054 -0.447998 1441496611 -0.477234 0.612610 -0.443054 -0.447998 1441496611 -0.481323 0.607666 -0.446289 -0.447083 1441496611 -0.481323 0.607666 -0.446289 -0.447083 1441496611 -0.481323 0.607666 -0.446289 -0.447083 1441496611 -0.481323 0.607666 -0.446289 -0.447083 1441496611 -0.481323 0.607666 -0.446289 -0.447083 1441496611 -0.489563 0.600342 -0.450989 -0.443420 1441496611 -0.489563 0.600342 -0.450989 -0.443420 1441496611 -0.489563 0.600342 -0.450989 -0.443420 1441496611 -0.489563 0.600342 -0.450989 -0.443420 1441496611 -0.489563 0.600342 -0.450989 -0.443420 1441496611 -0.489563 0.600342 -0.450989 -0.443420 1441496611 -0.489563 0.600342 -0.450989 -0.443420 1441496611 -0.501953 0.588013 -0.461121 -0.435547 1441496611 -0.501953 0.588013 -0.461121 -0.435547 1441496611 -0.501953 0.588013 -0.461121 -0.435547 1441496611 -0.501953 0.588013 -0.461121 -0.435547 1441496611 -0.501953 0.588013 -0.461121 -0.435547 1441496611 -0.501953 0.588013 -0.461121 -0.435547 1441496611 -0.511780 0.577576 -0.468384 -0.430298 1441496611 -0.511780 0.577576 -0.468384 -0.430298 1441496611 -0.511780 0.577576 -0.468384 -0.430298 1441496611 -0.511780 0.577576 -0.468384 -0.430298 1441496611 -0.511780 0.577576 -0.468384 -0.430298 1441496611 -0.511780 0.577576 -0.468384 -0.430298 1441496611 -0.520264 0.568054 -0.473511 -0.427124 1441496611 -0.520264 0.568054 -0.473511 -0.427124 1441496611 -0.520264 0.568054 -0.473511 -0.427124 1441496611 -0.520264 0.568054 -0.473511 -0.427124 1441496611 -0.520264 0.568054 -0.473511 -0.427124 1441496611 -0.520264 0.568054 -0.473511 -0.427124 1441496611 -0.530151 0.557129 -0.480103 -0.421997 1441496611 -0.530151 0.557129 -0.480103 -0.421997 1441496611 -0.530151 0.557129 -0.480103 -0.421997 1441496611 -0.530151 0.557129 -0.480103 -0.421997 1441496611 -0.530151 0.557129 -0.480103 -0.421997 1441496611 -0.530151 0.557129 -0.480103 -0.421997 1441496611 -0.539917 0.546570 -0.487122 -0.415405 1441496611 -0.539917 0.546570 -0.487122 -0.415405 1441496611 -0.539917 0.546570 -0.487122 -0.415405 1441496611 -0.539917 0.546570 -0.487122 -0.415405 1441496611 -0.539917 0.546570 -0.487122 -0.415405 1441496611 -0.539917 0.546570 -0.487122 -0.415405 1441496611 -0.539917 0.546570 -0.487122 -0.415405 1441496611 -0.546692 0.539429 -0.492310 -0.409668 1441496611 -0.546692 0.539429 -0.492310 -0.409668 1441496611 -0.546692 0.539429 -0.492310 -0.409668 1441496611 -0.546692 0.539429 -0.492310 -0.409668 1441496611 -0.546692 0.539429 -0.492310 -0.409668 1441496611 -0.546692 0.539429 -0.492310 -0.409668 1441496611 -0.550842 0.535278 -0.496399 -0.404541 1441496611 
-0.637207 0.651062 -0.342529 -0.229797 1441496614 -0.637207 0.651062 -0.342529 -0.229797 1441496614 -0.637207 0.651062 -0.342529 -0.229797 1441496614 -0.652039 0.689148 -0.277710 -0.150879 1441496614 -0.652039 0.689148 -0.277710 -0.150879 1441496614 -0.652039 0.689148 -0.277710 -0.150879 1441496614 -0.652039 0.689148 -0.277710 -0.150879 1441496614 -0.652039 0.689148 -0.277710 -0.150879 1441496614 -0.652039 0.689148 -0.277710 -0.150879 1441496614 -0.661377 0.713257 -0.218445 -0.078369 1441496614 -0.661377 0.713257 -0.218445 -0.078369 1441496614 -0.661377 0.713257 -0.218445 -0.078369 1441496614 -0.661377 0.713257 -0.218445 -0.078369 1441496614 -0.661377 0.713257 -0.218445 -0.078369 1441496614 -0.661377 0.713257 -0.218445 -0.078369 1441496614 -0.661377 0.713257 -0.218445 -0.078369 1441496614 -0.644836 0.747192 -0.160400 -0.011658 1441496614 -0.644836 0.747192 -0.160400 -0.011658 1441496614 -0.644836 0.747192 -0.160400 -0.011658 1441496614 -0.644836 0.747192 -0.160400 -0.011658 1441496614 -0.644836 0.747192 -0.160400 -0.011658 1441496614 -0.644836 0.747192 -0.160400 -0.011658 1441496614 -0.620117 0.774719 -0.113159 0.049622 1441496614 -0.620117 0.774719 -0.113159 0.049622 1441496614 -0.620117 0.774719 -0.113159 0.049622 1441496614 -0.620117 0.774719 -0.113159 0.049622 1441496614 -0.620117 0.774719 -0.113159 0.049622 1441496614 -0.620117 0.774719 -0.113159 0.049622 1441496614 -0.620117 0.774719 -0.113159 0.049622 1441496614 -0.588684 0.798157 -0.077637 0.101563 1441496614 -0.588684 0.798157 -0.077637 0.101563 1441496614 -0.588684 0.798157 -0.077637 0.101563 1441496614 -0.588684 0.798157 -0.077637 0.101563 1441496614 -0.588684 0.798157 -0.077637 0.101563 1441496614 -0.588684 0.798157 -0.077637 0.101563 1441496614 -0.554626 0.818298 -0.050293 0.142212 1441496614 -0.554626 0.818298 -0.050293 0.142212 1441496614 -0.554626 0.818298 -0.050293 0.142212 1441496614 -0.554626 0.818298 -0.050293 0.142212 1441496614 -0.554626 0.818298 -0.050293 0.142212 1441496614 -0.554626 0.818298 -0.050293 0.142212 1441496614 -0.525024 0.834900 -0.025879 0.162964 1441496614 -0.525024 0.834900 -0.025879 0.162964 1441496614 -0.525024 0.834900 -0.025879 0.162964 1441496614 -0.525024 0.834900 -0.025879 0.162964 1441496614 -0.525024 0.834900 -0.025879 0.162964 1441496614 -0.525024 0.834900 -0.025879 0.162964 1441496614 -0.499756 0.848145 0.001526 0.175598 1441496614 -0.499756 0.848145 0.001526 0.175598 1441496614 -0.499756 0.848145 0.001526 0.175598 1441496614 -0.499756 0.848145 0.001526 0.175598 1441496614 -0.499756 0.848145 0.001526 0.175598 1441496614 -0.499756 0.848145 0.001526 0.175598 1441496614 -0.499756 0.848145 0.001526 0.175598 1441496615 -0.476807 0.858887 0.025330 0.184998 1441496615 -0.476807 0.858887 0.025330 0.184998 1441496615 -0.476807 0.858887 0.025330 0.184998 1441496615 -0.476807 0.858887 0.025330 0.184998 1441496615 -0.476807 0.858887 0.025330 0.184998 1441496615 -0.476807 0.858887 0.025330 0.184998 1441496615 -0.476807 0.858887 0.025330 0.184998 1441496615 -0.470703 0.862305 0.035400 0.183289 1441496615 -0.470703 0.862305 0.035400 0.183289 1441496615 -0.470703 0.862305 0.035400 0.183289 1441496615 -0.470703 0.862305 0.035400 0.183289 1441496615 -0.470703 0.862305 0.035400 0.183289 1441496615 -0.470703 0.862305 0.035400 0.183289 1441496615 -0.478943 0.858398 0.029541 0.181213 1441496615 -0.478943 0.858398 0.029541 0.181213 1441496615 -0.478943 0.858398 0.029541 0.181213 1441496615 -0.478943 0.858398 0.029541 0.181213 1441496615 -0.478943 0.858398 0.029541 0.181213 1441496615 -0.478943 0.858398 0.029541 0.181213 1441496615 -0.493530 0.849121 0.016907 0.187256 1441496615 -0.493530 0.849121 0.016907 0.187256 1441496615 -0.493530 0.849121 0.016907 0.187256 1441496615 -0.493530 0.849121 0.016907 0.187256 1441496615 -0.493530 0.849121 0.016907 0.187256 1441496615 -0.493530 0.849121 0.016907 0.187256 1441496615 -0.522156 0.830017 0.003662 0.195923 1441496615 -0.522156 0.830017 0.003662 0.195923 1441496615 -0.522156 0.830017 0.003662 0.195923 1441496615 -0.522156 0.830017 0.003662 0.195923 1441496615 -0.522156 0.830017 0.003662 0.195923 1441496615 -0.522156 0.830017 0.003662 0.195923 1441496615 -0.522156 0.830017 0.003662 0.195923 1441496615 -0.552368 0.806824 -0.010437 0.209290 1441496615 -0.552368 0.806824 -0.010437 0.209290 1441496615 -0.552368 0.806824 -0.010437 0.209290 1441496615 -0.552368 0.806824 -0.010437 0.209290 1441496615 -0.552368 0.806824 -0.010437 0.209290 1441496615 -0.552368 0.806824 -0.010437 0.209290 1441496615 -0.579529 0.783752 -0.033569 0.220886 1441496615 -0.579529 0.783752 -0.033569 0.220886 1441496615 -0.579529 0.783752 -0.033569 0.220886 1441496615 -0.579529 0.783752 -0.033569 0.220886 1441496615 -0.579529 0.783752 -0.033569 0.220886 1441496615 -0.579529 0.783752 -0.033569 0.220886 1441496615 -0.603271 0.764709 -0.065735 0.216675 1441496615 -0.603271 0.764709 -0.065735 0.216675 1441496615 -0.603271 0.764709 -0.065735 0.216675 1441496615 -0.603271 0.764709 -0.065735 0.216675 1441496615 -0.603271 0.764709 -0.065735 0.216675 1441496615 -0.603271 0.764709 -0.065735 0.216675 1441496615 -0.607422 0.755737 -0.112610 0.217285 1441496615 -0.607422 0.755737 -0.112610 0.217285 1441496615 -0.607422 0.755737 -0.112610 0.217285 1441496615 -0.607422 0.755737 -0.112610 0.217285 1441496615 -0.607422 0.755737 -0.112610 0.217285 1441496615 -0.607422 0.755737 -0.112610 0.217285 1441496615 -0.639771 0.721863 -0.153320 0.214783 1441496615 -0.639771 0.721863 -0.153320 0.214783 1441496615 -0.639771 0.721863 -0.153320 0.214783 1441496615 -0.639771 0.721863 -0.153320 0.214783 1441496615 -0.639771 0.721863 -0.153320 0.214783 1441496615 -0.639771 0.721863 -0.153320 0.214783 1441496615 -0.639771 0.721863 -0.153320 0.214783 1441496615 -0.646790 0.713928 -0.185059 0.194214 1441496615 -0.646790 0.713928 -0.185059 0.194214 1441496615 -0.646790 0.713928 -0.185059 0.194214 1441496615 -0.646790 0.713928 -0.185059 0.194214 1441496615 -0.646790 0.713928 -0.185059 0.194214 1441496615 -0.646790 0.713928 -0.185059 0.194214 1441496615 -0.639587 0.722900 -0.202271 0.165649 1441496615 -0.639587 0.722900 -0.202271 0.165649 1441496615 -0.639587 0.722900 -0.202271 0.165649 1441496615 -0.639587 0.722900 -0.202271 0.165649 1441496615 -0.639587 0.722900 -0.202271 0.165649 1441496615 -0.639587 0.722900 -0.202271 0.165649 1441496615 -0.645813 0.719482 -0.199463 0.159668 1441496615 -0.645813 0.719482 -0.199463 0.159668 1441496615 -0.645813 0.719482 -0.199463 0.159668 1441496615 -0.645813 0.719482 -0.199463 0.159668 1441496615 -0.645813 0.719482 -0.199463 0.159668 1441496615 -0.645813 0.719482 -0.199463 0.159668 1441496615 -0.645813 0.719482 -0.199463 0.159668 1441496615 -0.634827 0.732666 -0.180603 0.166199 1441496615 -0.634827 0.732666 -0.180603 0.166199 1441496615 -0.634827 0.732666 -0.180603 0.166199 1441496615 -0.634827 0.732666 -0.180603 0.166199 1441496615 -0.634827 0.732666 -0.180603 0.166199 1441496615 -0.634827 0.732666 -0.180603 0.166199 1441496615 -0.614807 0.754150 -0.152161 0.173523 1441496615 -0.614807 0.754150 -0.152161 0.173523 1441496615 -0.614807 0.754150 -0.152161 0.173523 1441496615 -0.614807 0.754150 -0.152161 0.173523 1441496615 -0.614807 0.754150 -0.152161 0.173523 1441496615 -0.614807 0.754150 -0.152161 0.173523 1441496615 -0.608215 0.763184 -0.112976 0.186707 1441496615 -0.608215 0.763184 -0.112976 0.186707 1441496615 -0.608215 0.763184 -0.112976 0.186707 1441496615 -0.608215 0.763184 -0.112976 0.186707 1441496615 -0.608215 0.763184 -0.112976 0.186707 1441496615 -0.608215 0.763184 -0.112976 0.186707 1441496615 -0.608215 0.763184 -0.112976 0.186707 1441496615 -0.601624 0.770447 -0.083862 0.193359 1441496615 -0.601624 0.770447 -0.083862 0.193359 1441496615 -0.601624 0.770447 -0.083862 0.193359 1441496615 -0.601624 0.770447 -0.083862 0.193359 1441496615 -0.601624 0.770447 -0.083862 0.193359 1441496615 -0.601624 0.770447 -0.083862 0.193359 1441496615 -0.571167 0.793884 -0.058472 0.200073 1441496615 -0.571167 0.793884 -0.058472 0.200073 1441496615 -0.571167 0.793884 -0.058472 0.200073 1441496615 -0.571167 0.793884 -0.058472 0.200073 1441496615 -0.571167 0.793884 -0.058472 0.200073 1441496615 -0.571167 0.793884 -0.058472 0.200073 1441496615 -0.521301 0.826599 -0.043945 0.207275 1441496615 -0.521301 0.826599 -0.043945 0.207275 1441496616 -0.521301 0.826599 -0.043945 0.207275 1441496616 -0.521301 0.826599 -0.043945 0.207275 1441496616 -0.521301 0.826599 -0.043945 0.207275 1441496616 -0.521301 0.826599 -0.043945 0.207275 1441496616 -0.486938 0.848938 -0.027893 0.203430 1441496616 -0.486938 0.848938 -0.027893 0.203430 1441496616 -0.486938 0.848938 -0.027893 0.203430 1441496616 -0.486938 0.848938 -0.027893 0.203430 1441496616 -0.486938 0.848938 -0.027893 0.203430 1441496616 -0.486938 0.848938 -0.027893 0.203430 1441496616 -0.448975 0.870605 -0.006348 0.200867 1441496616 -0.448975 0.870605 -0.006348 0.200867 1441496616 -0.448975 0.870605 -0.006348 0.200867 1441496616 -0.448975 0.870605 -0.006348 0.200867 1441496616 -0.448975 0.870605 -0.006348 0.200867 1441496616 -0.448975 0.870605 -0.006348 0.200867 1441496616 -0.448975 0.870605 -0.006348 0.200867 1441496616 -0.405273 0.892090 0.010254 0.199463 1441496616 -0.405273 0.892090 0.010254 0.199463 1441496616 -0.405273 0.892090 0.010254 0.199463 1441496616 -0.405273 0.892090 0.010254 0.199463 1441496616 -0.405273 0.892090 0.010254 0.199463 1441496616 -0.405273 0.892090 0.010254 0.199463 1441496616 -0.385498 0.902588 0.009460 0.191467 1441496616 -0.385498 0.902588 0.009460 0.191467 1441496616 -0.385498 0.902588 0.009460 0.191467 1441496616 -0.385498 0.902588 0.009460 0.191467 1441496616 -0.385498 0.902588 0.009460 0.191467 1441496616 -0.385498 0.902588 0.009460 0.191467 1441496616 -0.385498 0.902588 0.009460 0.191467 1441496616 -0.384216 0.906189 -0.009216 0.176147 1441496616 -0.384216 0.906189 -0.009216 0.176147 1441496616 -0.384216 0.906189 -0.009216 0.176147 1441496616 -0.384216 0.906189 -0.009216 0.176147 1441496616 -0.384216 0.906189 -0.009216 0.176147 1441496616 -0.384216 0.906189 -0.009216 0.176147 1441496616 -0.409119 0.894287 -0.032166 0.178223 1441496616 -0.409119 0.894287 -0.032166 0.178223 1441496616 -0.409119 0.894287 -0.032166 0.178223 1441496616 -0.409119 0.894287 -0.032166 0.178223 1441496616 -0.409119 0.894287 -0.032166 0.178223 1441496616 -0.409119 0.894287 -0.032166 0.178223 1441496616 -0.409119 0.894287 -0.032166 0.178223 1441496616 -0.453491 0.869324 -0.053284 0.189026 1441496616 -0.453491 0.869324 -0.053284 0.189026 1441496616 -0.453491 0.869324 -0.053284 0.189026 1441496616 -0.453491 0.869324 -0.053284 0.189026 1441496616 -0.453491 0.869324 -0.053284 0.189026 1441496616 -0.453491 0.869324 -0.053284 0.189026 1441496616 -0.490967 0.844238 -0.073975 0.201782 1441496616 -0.490967 0.844238 -0.073975 0.201782 1441496616 -0.490967 0.844238 -0.073975 0.201782 1441496616 -0.490967 0.844238 -0.073975 0.201782 1441496616 -0.490967 0.844238 -0.073975 0.201782 1441496616 -0.490967 0.844238 -0.073975 0.201782 1441496616 -0.490967 0.844238 -0.073975 0.201782 1441496616 -0.522217 0.819031 -0.100037 0.215637 1441496616 -0.522217 0.819031 -0.100037 0.215637 1441496616 -0.522217 0.819031 -0.100037 0.215637 1441496616 -0.522217 0.819031 -0.100037 0.215637 1441496616 -0.522217 0.819031 -0.100037 0.215637 1441496616 -0.522217 0.819031 -0.100037 0.215637 1441496616 -0.541382 0.799622 -0.125610 0.227417 1441496616 -0.541382 0.799622 -0.125610 0.227417 1441496616 -0.541382 0.799622 -0.125610 0.227417 1441496616 -0.541382 0.799622 -0.125610 0.227417 1441496616 -0.541382 0.799622 -0.125610 0.227417 1441496616 -0.541382 0.799622 -0.125610 0.227417 1441496616 -0.541382 0.799622 -0.125610 0.227417 1441496616 -0.546570 0.789795 -0.165161 0.224060 1441496616 -0.546570 0.789795 -0.165161 0.224060 1441496616 -0.546570 0.789795 -0.165161 0.224060 1441496616 -0.546570 0.789795 -0.165161 0.224060 1441496616 -0.546570 0.789795 -0.165161 0.224060 1441496616 -0.546570 0.789795 -0.165161 0.224060 1441496616 -0.578003 0.761475 -0.201721 0.213013 1441496616 -0.578003 0.761475 -0.201721 0.213013 1441496616 -0.578003 0.761475 -0.201721 0.213013 1441496616 -0.578003 0.761475 -0.201721 0.213013 1441496616 -0.578003 0.761475 -0.201721 0.213013 1441496616 -0.578003 0.761475 -0.201721 0.213013 1441496616 -0.603577 0.736694 -0.226257 0.204590 1441496616 -0.603577 0.736694 -0.226257 0.204590 1441496616 -0.603577 0.736694 -0.226257 0.204590 1441496616 -0.603577 0.736694 -0.226257 0.204590 1441496616 -0.603577 0.736694 -0.226257 0.204590 1441496616 -0.603577 0.736694 -0.226257 0.204590 1441496616 -0.603821 0.732117 -0.244629 0.198975 1441496616 -0.603821 0.732117 -0.244629 0.198975 1441496616 -0.603821 0.732117 -0.244629 0.198975 1441496616 -0.603821 0.732117 -0.244629 0.198975 1441496616 -0.603821 0.732117 -0.244629 0.198975 1441496616 -0.603821 0.732117 -0.244629 0.198975 1441496616 -0.606384 0.729797 -0.242676 0.201965 1441496616 -0.606384 0.729797 -0.242676 0.201965 1441496616 -0.606384 0.729797 -0.242676 0.201965 1441496616 -0.606384 0.729797 -0.242676 0.201965 1441496616 -0.606384 0.729797 -0.242676 0.201965 1441496616 -0.606384 0.729797 -0.242676 0.201965 1441496616 -0.606384 0.729797 -0.242676 0.201965 1441496616 -0.610107 0.730225 -0.221375 0.213318 1441496616 -0.610107 0.730225 -0.221375 0.213318 1441496616 -0.610107 0.730225 -0.221375 0.213318 1441496616 -0.610107 0.730225 -0.221375 0.213318 1441496616 -0.610107 0.730225 -0.221375 0.213318 1441496616 -0.610107 0.730225 -0.221375 0.213318 1441496616 -0.610107 0.730225 -0.221375 0.213318 1441496616 -0.606384 0.737244 -0.190247 0.229187 1441496616 -0.606384 0.737244 -0.190247 0.229187 1441496616 -0.606384 0.737244 -0.190247 0.229187 1441496616 -0.606384 0.737244 -0.190247 0.229187 1441496616 -0.606384 0.737244 -0.190247 0.229187 1441496616 -0.606384 0.737244 -0.190247 0.229187 1441496616 -0.593628 0.750427 -0.157593 0.244080 1441496616 -0.593628 0.750427 -0.157593 0.244080 1441496616 -0.593628 0.750427 -0.157593 0.244080 1441496616 -0.593628 0.750427 -0.157593 0.244080 1441496617 -0.593628 0.750427 -0.157593 0.244080 1441496617 -0.593628 0.750427 -0.157593 0.244080 1441496617 -0.593628 0.750427 -0.157593 0.244080 1441496617 -0.579102 0.763733 -0.127502 0.255127 1441496617 -0.579102 0.763733 -0.127502 0.255127 1441496617 -0.579102 0.763733 -0.127502 0.255127 1441496617 -0.579102 0.763733 -0.127502 0.255127 1441496617 -0.579102 0.763733 -0.127502 0.255127 1441496617 -0.579102 0.763733 -0.127502 0.255127 1441496617 -0.562683 0.778198 -0.101135 0.259888 1441496617 -0.562683 0.778198 -0.101135 0.259888 1441496617 -0.562683 0.778198 -0.101135 0.259888 1441496617 -0.562683 0.778198 -0.101135 0.259888 1441496617 -0.562683 0.778198 -0.101135 0.259888 1441496617 -0.562683 0.778198 -0.101135 0.259888 1441496617 -0.519531 0.809082 -0.089600 0.259644 1441496617 -0.519531 0.809082 -0.089600 0.259644 1441496617 -0.519531 0.809082 -0.089600 0.259644 1441496617 -0.519531 0.809082 -0.089600 0.259644 1441496617 -0.519531 0.809082 -0.089600 0.259644 1441496617 -0.519531 0.809082 -0.089600 0.259644 1441496617 -0.481384 0.834656 -0.073853 0.257141 1441496617 -0.481384 0.834656 -0.073853 0.257141 1441496617 -0.481384 0.834656 -0.073853 0.257141 1441496617 -0.481384 0.834656 -0.073853 0.257141 1441496617 -0.481384 0.834656 -0.073853 0.257141 1441496617 -0.481384 0.834656 -0.073853 0.257141 1441496617 -0.481384 0.834656 -0.073853 0.257141 1441496617 -0.456299 0.852478 -0.051758 0.249756 1441496617 -0.456299 0.852478 -0.051758 0.249756 1441496617 -0.456299 0.852478 -0.051758 0.249756 1441496617 -0.456299 0.852478 -0.051758 0.249756 1441496617 -0.456299 0.852478 -0.051758 0.249756 1441496617 -0.456299 0.852478 -0.051758 0.249756 1441496617 -0.413879 0.874634 -0.029236 0.250549 1441496617 -0.413879 0.874634 -0.029236 0.250549 1441496617 -0.413879 0.874634 -0.029236 0.250549 1441496617 -0.413879 0.874634 -0.029236 0.250549 1441496617 -0.413879 0.874634 -0.029236 0.250549 1441496617 -0.413879 0.874634 -0.029236 0.250549 1441496617 -0.413879 0.874634 -0.029236 0.250549 1441496617 -0.381470 0.887146 -0.010071 0.259399 1441496617 -0.381470 0.887146 -0.010071 0.259399 1441496617 -0.381470 0.887146 -0.010071 0.259399 1441496617 -0.381470 0.887146 -0.010071 0.259399 1441496617 -0.381470 0.887146 -0.010071 0.259399 1441496617 -0.381470 0.887146 -0.010071 0.259399 1441496617 -0.373474 0.889404 -0.001038 0.263550 1441496617 -0.373474 0.889404 -0.001038 0.263550 1441496617 -0.373474 0.889404 -0.001038 0.263550 1441496617 -0.373474 0.889404 -0.001038 0.263550 1441496617 -0.373474 0.889404 -0.001038 0.263550 1441496617 -0.373474 0.889404 -0.001038 0.263550 1441496617 -0.373474 0.889404 -0.001038 0.263550 1441496617 -0.385193 0.887573 -0.011475 0.252380 1441496617 -0.385193 0.887573 -0.011475 0.252380 1441496617 -0.385193 0.887573 -0.011475 0.252380 1441496617 -0.385193 0.887573 -0.011475 0.252380 1441496617 -0.385193 0.887573 -0.011475 0.252380 1441496617 -0.385193 0.887573 -0.011475 0.252380 1441496617 -0.398193 0.884766 -0.036438 0.239258 1441496617 -0.398193 0.884766 -0.036438 0.239258 1441496617 -0.398193 0.884766 -0.036438 0.239258 1441496617 -0.398193 0.884766 -0.036438 0.239258 1441496617 -0.398193 0.884766 -0.036438 0.239258 1441496617 -0.398193 0.884766 -0.036438 0.239258 1441496617 -0.430542 0.868774 -0.065491 0.235535 1441496617 -0.430542 0.868774 -0.065491 0.235535 1441496617 -0.430542 0.868774 -0.065491 0.235535 1441496617 -0.430542 0.868774 -0.065491 0.235535 1441496617 -0.430542 0.868774 -0.065491 0.235535 1441496617 -0.430542 0.868774 -0.065491 0.235535 1441496617 -0.430542 0.868774 -0.065491 0.235535 1441496617 -0.470032 0.843262 -0.085938 0.246216 1441496617 -0.470032 0.843262 -0.085938 0.246216 1441496617 -0.470032 0.843262 -0.085938 0.246216 1441496617 -0.470032 0.843262 -0.085938 0.246216 1441496617 -0.470032 0.843262 -0.085938 0.246216 1441496617 -0.470032 0.843262 -0.085938 0.246216 1441496617 -0.497009 0.822876 -0.108154 0.253296 1441496617 -0.497009 0.822876 -0.108154 0.253296 1441496617 -0.497009 0.822876 -0.108154 0.253296 1441496617 -0.497009 0.822876 -0.108154 0.253296 1441496617 -0.497009 0.822876 -0.108154 0.253296 1441496617 -0.497009 0.822876 -0.108154 0.253296 1441496617 -0.497009 0.822876 -0.108154 0.253296 1441496617 -0.518738 0.805786 -0.133240 0.252625 1441496617 -0.518738 0.805786 -0.133240 0.252625 1441496617 -0.518738 0.805786 -0.133240 0.252625 1441496617 -0.518738 0.805786 -0.133240 0.252625 1441496617 -0.518738 0.805786 -0.133240 0.252625 1441496617 -0.518738 0.805786 -0.133240 0.252625 1441496617 -0.519409 0.799255 -0.170044 0.250000 1441496617 -0.519409 0.799255 -0.170044 0.250000 1441496617 -0.519409 0.799255 -0.170044 0.250000 1441496617 -0.519409 0.799255 -0.170044 0.250000 1441496617 -0.519409 0.799255 -0.170044 0.250000 1441496617 -0.519409 0.799255 -0.170044 0.250000 1441496617 -0.542664 0.776550 -0.197815 0.251648 1441496617 -0.542664 0.776550 -0.197815 0.251648 1441496617 -0.542664 0.776550 -0.197815 0.251648 1441496617 -0.542664 0.776550 -0.197815 0.251648 1441496617 -0.542664 0.776550 -0.197815 0.251648 1441496617 -0.542664 0.776550 -0.197815 0.251648 1441496617 -0.593079 0.734497 -0.216003 0.249268 1441496617 -0.593079 0.734497 -0.216003 0.249268 1441496617 -0.593079 0.734497 -0.216003 0.249268 1441496617 -0.593079 0.734497 -0.216003 0.249268 1441496617 -0.593079 0.734497 -0.216003 0.249268 1441496617 -0.593079 0.734497 -0.216003 0.249268 1441496617 -0.593079 0.734497 -0.216003 0.249268 1441496617 -0.608948 0.721863 -0.227661 0.237305 1441496617 -0.608948 0.721863 -0.227661 0.237305 1441496617 -0.608948 0.721863 -0.227661 0.237305 1441496617 -0.608948 0.721863 -0.227661 0.237305 1441496617 -0.608948 0.721863 -0.227661 0.237305 1441496618 -0.608948 0.721863 -0.227661 0.237305 1441496618 -0.602173 0.729309 -0.229004 0.230225 1441496618 -0.602173 0.729309 -0.229004 0.230225 1441496618 -0.602173 0.729309 -0.229004 0.230225 1441496618 -0.602173 0.729309 -0.229004 0.230225 1441496618 -0.602173 0.729309 -0.229004 0.230225 1441496618 -0.602173 0.729309 -0.229004 0.230225 1441496618 -0.602173 0.729309 -0.229004 0.230225 1441496618 -0.592102 0.740295 -0.219727 0.230408 1441496618 -0.592102 0.740295 -0.219727 0.230408 1441496618 -0.592102 0.740295 -0.219727 0.230408 1441496618 -0.592102 0.740295 -0.219727 0.230408 1441496618 -0.592102 0.740295 -0.219727 0.230408 1441496618 -0.592102 0.740295 -0.219727 0.230408 1441496618 -0.576721 0.757263 -0.199463 0.232788 1441496618 -0.576721 0.757263 -0.199463 0.232788 1441496618 -0.576721 0.757263 -0.199463 0.232788 1441496618 -0.576721 0.757263 -0.199463 0.232788 1441496618 -0.576721 0.757263 -0.199463 0.232788 1441496618 -0.576721 0.757263 -0.199463 0.232788 1441496618 -0.570496 0.768188 -0.168640 0.236572 1441496618 -0.570496 0.768188 -0.168640 0.236572 1441496618 -0.570496 0.768188 -0.168640 0.236572 1441496618 -0.570496 0.768188 -0.168640 0.236572 1441496618 -0.570496 0.768188 -0.168640 0.236572 1441496618 -0.570496 0.768188 -0.168640 0.236572 1441496618 -0.570496 0.768188 -0.168640 0.236572 1441496618 -0.566895 0.775330 -0.139221 0.241089 1441496618 -0.566895 0.775330 -0.139221 0.241089 1441496618 -0.566895 0.775330 -0.139221 0.241089 1441496618 -0.566895 0.775330 -0.139221 0.241089 1441496618 -0.566895 0.775330 -0.139221 0.241089 1441496618 -0.566895 0.775330 -0.139221 0.241089 1441496618 -0.553528 0.789429 -0.113464 0.239868 1441496618 -0.553528 0.789429 -0.113464 0.239868 1441496618 -0.553528 0.789429 -0.113464 0.239868 1441496618 -0.553528 0.789429 -0.113464 0.239868 1441496618 -0.553528 0.789429 -0.113464 0.239868 1441496618 -0.553528 0.789429 -0.113464 0.239868 1441496618 -0.523621 0.812073 -0.090759 0.240906 1441496618 -0.523621 0.812073 -0.090759 0.240906 1441496618 -0.523621 0.812073 -0.090759 0.240906 1441496618 -0.523621 0.812073 -0.090759 0.240906 1441496618 -0.523621 0.812073 -0.090759 0.240906 1441496618 -0.523621 0.812073 -0.090759 0.240906 1441496618 -0.523621 0.812073 -0.090759 0.240906 1441496618 -0.494690 0.831482 -0.071777 0.242371 1441496618 -0.494690 0.831482 -0.071777 0.242371 1441496618 -0.494690 0.831482 -0.071777 0.242371 1441496618 -0.494690 0.831482 -0.071777 0.242371 1441496618 -0.494690 0.831482 -0.071777 0.242371 1441496618 -0.494690 0.831482 -0.071777 0.242371 1441496618 -0.471680 0.848389 -0.049988 0.235046 1441496618 -0.471680 0.848389 -0.049988 0.235046 1441496618 -0.471680 0.848389 -0.049988 0.235046 1441496618 -0.471680 0.848389 -0.049988 0.235046 1441496618 -0.471680 0.848389 -0.049988 0.235046 1441496618 -0.471680 0.848389 -0.049988 0.235046 1441496618 -0.429993 0.874939 -0.029968 0.220459 1441496618 -0.429993 0.874939 -0.029968 0.220459 1441496618 -0.429993 0.874939 -0.029968 0.220459 1441496618 -0.429993 0.874939 -0.029968 0.220459 1441496618 -0.429993 0.874939 -0.029968 0.220459 1441496618 -0.429993 0.874939 -0.029968 0.220459 1441496618 -0.424927 0.878906 -0.013489 0.216187 1441496618 -0.424927 0.878906 -0.013489 0.216187 1441496618 -0.424927 0.878906 -0.013489 0.216187 1441496618 -0.424927 0.878906 -0.013489 0.216187 1441496618 -0.424927 0.878906 -0.013489 0.216187 1441496618 -0.424927 0.878906 -0.013489 0.216187 1441496618 -0.406494 0.888489 -0.003845 0.212891 1441496618 -0.406494 0.888489 -0.003845 0.212891 1441496618 -0.406494 0.888489 -0.003845 0.212891 1441496618 -0.406494 0.888489 -0.003845 0.212891 1441496618 -0.406494 0.888489 -0.003845 0.212891 1441496618 -0.406494 0.888489 -0.003845 0.212891 1441496618 -0.406494 0.888489 -0.003845 0.212891 1441496618 -0.400391 0.892822 -0.006958 0.206055 1441496618 -0.400391 0.892822 -0.006958 0.206055 1441496618 -0.400391 0.892822 -0.006958 0.206055 1441496618 -0.400391 0.892822 -0.006958 0.206055 1441496618 -0.400391 0.892822 -0.006958 0.206055 1441496618 -0.400391 0.892822 -0.006958 0.206055 1441496618 -0.404968 0.893433 -0.026733 0.192505 1441496618 -0.404968 0.893433 -0.026733 0.192505 1441496618 -0.404968 0.893433 -0.026733 0.192505 1441496618 -0.404968 0.893433 -0.026733 0.192505 1441496618 -0.404968 0.893433 -0.026733 0.192505 1441496618 -0.404968 0.893433 -0.026733 0.192505 1441496618 -0.417908 0.887634 -0.049438 0.187012 1441496618 -0.417908 0.887634 -0.049438 0.187012 1441496618 -0.417908 0.887634 -0.049438 0.187012 1441496618 -0.417908 0.887634 -0.049438 0.187012 1441496618 -0.417908 0.887634 -0.049438 0.187012 1441496618 -0.417908 0.887634 -0.049438 0.187012 1441496618 -0.445496 0.870850 -0.069458 0.195740 1441496618 -0.445496 0.870850 -0.069458 0.195740 1441496618 -0.445496 0.870850 -0.069458 0.195740 1441496618 -0.445496 0.870850 -0.069458 0.195740 1441496618 -0.445496 0.870850 -0.069458 0.195740 1441496618 -0.445496 0.870850 -0.069458 0.195740 1441496618 -0.445496 0.870850 -0.069458 0.195740 1441496618 -0.478394 0.846802 -0.087158 0.215454 1441496618 -0.478394 0.846802 -0.087158 0.215454 1441496618 -0.478394 0.846802 -0.087158 0.215454 1441496618 -0.478394 0.846802 -0.087158 0.215454 1441496618 -0.478394 0.846802 -0.087158 0.215454 1441496618 -0.478394 0.846802 -0.087158 0.215454 1441496618 -0.508972 0.820801 -0.108948 0.235352 1441496618 -0.508972 0.820801 -0.108948 0.235352 1441496618 -0.508972 0.820801 -0.108948 0.235352 1441496618 -0.508972 0.820801 -0.108948 0.235352 1441496618 -0.508972 0.820801 -0.108948 0.235352 1441496618 -0.508972 0.820801 -0.108948 0.235352 1441496619 -0.529236 0.800964 -0.128906 0.248535 1441496619 -0.529236 0.800964 -0.128906 0.248535 1441496619 -0.529236 0.800964 -0.128906 0.248535 1441496619 -0.529236 0.800964 -0.128906 0.248535 1441496619 -0.529236 0.800964 -0.128906 0.248535 1441496619 -0.529236 0.800964 -0.128906 0.248535 1441496619 -0.529236 0.800964 -0.128906 0.248535 1441496619 -0.524048 0.795959 -0.170654 0.250427 1441496619 -0.524048 0.795959 -0.170654 0.250427 1441496619 -0.524048 0.795959 -0.170654 0.250427 1441496619 -0.524048 0.795959 -0.170654 0.250427 1441496619 -0.524048 0.795959 -0.170654 0.250427 1441496619 -0.524048 0.795959 -0.170654 0.250427 1441496619 -0.536194 0.779053 -0.207520 0.249939 1441496619 -0.536194 0.779053 -0.207520 0.249939 1441496619 -0.536194 0.779053 -0.207520 0.249939 1441496619 -0.536194 0.779053 -0.207520 0.249939 1441496619 -0.536194 0.779053 -0.207520 0.249939 1441496619 -0.536194 0.779053 -0.207520 0.249939 1441496619 -0.572266 0.748169 -0.235413 0.239441 1441496619 -0.572266 0.748169 -0.235413 0.239441 1441496619 -0.572266 0.748169 -0.235413 0.239441 1441496619 -0.572266 0.748169 -0.235413 0.239441 1441496619 -0.572266 0.748169 -0.235413 0.239441 1441496619 -0.572266 0.748169 -0.235413 0.239441 1441496619 -0.572266 0.748169 -0.235413 0.239441 1441496619 -0.582886 0.737000 -0.258118 0.224487 1441496619 -0.582886 0.737000 -0.258118 0.224487 1441496619 -0.582886 0.737000 -0.258118 0.224487 1441496619 -0.582886 0.737000 -0.258118 0.224487 1441496619 -0.582886 0.737000 -0.258118 0.224487 1441496619 -0.582886 0.737000 -0.258118 0.224487 1441496619 -0.588318 0.732300 -0.263306 0.219910 1441496619 -0.588318 0.732300 -0.263306 0.219910 1441496619 -0.588318 0.732300 -0.263306 0.219910 1441496619 -0.588318 0.732300 -0.263306 0.219910 1441496619 -0.588318 0.732300 -0.263306 0.219910 1441496619 -0.588318 0.732300 -0.263306 0.219910 1441496619 -0.580139 0.740356 -0.254761 0.224487 1441496619 -0.580139 0.740356 -0.254761 0.224487 1441496619 -0.580139 0.740356 -0.254761 0.224487 1441496619 -0.580139 0.740356 -0.254761 0.224487 1441496619 -0.580139 0.740356 -0.254761 0.224487 1441496619 -0.580139 0.740356 -0.254761 0.224487 1441496619 -0.569275 0.753601 -0.235046 0.229614 1441496619 -0.569275 0.753601 -0.235046 0.229614 1441496619 -0.569275 0.753601 -0.235046 0.229614 1441496619 -0.569275 0.753601 -0.235046 0.229614 1441496619 -0.569275 0.753601 -0.235046 0.229614 1441496619 -0.569275 0.753601 -0.235046 0.229614 1441496619 -0.564575 0.764221 -0.204834 0.235046 1441496619 -0.564575 0.764221 -0.204834 0.235046 1441496619 -0.564575 0.764221 -0.204834 0.235046 1441496619 -0.564575 0.764221 -0.204834 0.235046 1441496619 -0.564575 0.764221 -0.204834 0.235046 1441496619 -0.564575 0.764221 -0.204834 0.235046 1441496619 -0.560974 0.771851 -0.171936 0.244873 1441496619 -0.560974 0.771851 -0.171936 0.244873 1441496619 -0.560974 0.771851 -0.171936 0.244873 1441496619 -0.560974 0.771851 -0.171936 0.244873 1441496619 -0.560974 0.771851 -0.171936 0.244873 1441496619 -0.560974 0.771851 -0.171936 0.244873 1441496619 -0.545837 0.786560 -0.142517 0.251038 1441496619 -0.545837 0.786560 -0.142517 0.251038 1441496619 -0.545837 0.786560 -0.142517 0.251038 1441496619 -0.545837 0.786560 -0.142517 0.251038 1441496619 -0.545837 0.786560 -0.142517 0.251038 1441496619 -0.520447 0.804688 -0.117065 0.260559 1441496619 -0.520447 0.804688 -0.117065 0.260559 1441496619 -0.520447 0.804688 -0.117065 0.260559 1441496619 -0.520447 0.804688 -0.117065 0.260559 1441496619 -0.520447 0.804688 -0.117065 0.260559 1441496619 -0.520447 0.804688 -0.117065 0.260559 1441496619 -0.520447 0.804688 -0.117065 0.260559 1441496619 -0.482178 0.828491 -0.099426 0.266907 1441496619 -0.482178 0.828491 -0.099426 0.266907 1441496619 -0.482178 0.828491 -0.099426 0.266907 1441496619 -0.482178 0.828491 -0.099426 0.266907 1441496619 -0.482178 0.828491 -0.099426 0.266907 1441496619 -0.482178 0.828491 -0.099426 0.266907 1441496619 -0.440186 0.854126 -0.081055 0.264771 1441496619 -0.440186 0.854126 -0.081055 0.264771 1441496619 -0.440186 0.854126 -0.081055 0.264771 1441496619 -0.440186 0.854126 -0.081055 0.264771 1441496619 -0.440186 0.854126 -0.081055 0.264771 1441496619 -0.418030 0.868225 -0.054688 0.261658 1441496619 -0.418030 0.868225 -0.054688 0.261658 1441496619 -0.418030 0.868225 -0.054688 0.261658 1441496619 -0.418030 0.868225 -0.054688 0.261658 1441496619 -0.418030 0.868225 -0.054688 0.261658 1441496619 -0.418030 0.868225 -0.054688 0.261658 1441496619 -0.418030 0.868225 -0.054688 0.261658 1441496619 -0.374756 0.888977 -0.030212 0.261414 1441496619 -0.374756 0.888977 -0.030212 0.261414 1441496619 -0.374756 0.888977 -0.030212 0.261414 1441496619 -0.374756 0.888977 -0.030212 0.261414 1441496619 -0.374756 0.888977 -0.030212 0.261414 1441496619 -0.374756 0.888977 -0.030212 0.261414 1441496619 -0.363953 0.892151 -0.020264 0.266663 1441496619 -0.363953 0.892151 -0.020264 0.266663 1441496619 -0.363953 0.892151 -0.020264 0.266663 1441496619 -0.363953 0.892151 -0.020264 0.266663 1441496619 -0.363953 0.892151 -0.020264 0.266663 1441496619 -0.363953 0.892151 -0.020264 0.266663 1441496619 -0.367737 0.891113 -0.029236 0.264160 1441496619 -0.367737 0.891113 -0.029236 0.264160 1441496619 -0.367737 0.891113 -0.029236 0.264160 1441496619 -0.367737 0.891113 -0.029236 0.264160 1441496619 -0.367737 0.891113 -0.029236 0.264160 1441496619 -0.367737 0.891113 -0.029236 0.264160 1441496620 
-0.590027 0.487732 -0.536011 -0.355957 1441496622 -0.590027 0.487732 -0.536011 -0.355957 1441496622 -0.590027 0.487732 -0.536011 -0.355957 1441496622 -0.590027 0.487732 -0.536011 -0.355957 1441496622 -0.590027 0.487732 -0.536011 -0.355957 1441496622 -0.595276 0.483459 -0.537598 -0.350647 1441496622 -0.595276 0.483459 -0.537598 -0.350647 1441496622 -0.595276 0.483459 -0.537598 -0.350647 1441496622 -0.595276 0.483459 -0.537598 -0.350647 1441496622 -0.595276 0.483459 -0.537598 -0.350647 1441496622 -0.595276 0.483459 -0.537598 -0.350647 1441496622 -0.595276 0.483459 -0.537598 -0.350647 1441496622 -0.602966 0.475952 -0.541565 -0.341675 1441496622 -0.602966 0.475952 -0.541565 -0.341675 1441496622 -0.602966 0.475952 -0.541565 -0.341675 1441496623 -0.602966 0.475952 -0.541565 -0.341675 1441496623 -0.602966 0.475952 -0.541565 -0.341675 1441496623 -0.602966 0.475952 -0.541565 -0.341675 1441496623 -0.607788 0.471558 -0.544434 -0.334534 1441496623 -0.607788 0.471558 -0.544434 -0.334534 1441496623 -0.607788 0.471558 -0.544434 -0.334534 1441496623 -0.607788 0.471558 -0.544434 -0.334534 1441496623 -0.607788 0.471558 -0.544434 -0.334534 1441496623 -0.607788 0.471558 -0.544434 -0.334534 1441496623 -0.607788 0.471558 -0.544434 -0.334534 1441496623 -0.609680 0.472778 -0.543884 -0.330139 1441496623 -0.609680 0.472778 -0.543884 -0.330139 1441496623 -0.609680 0.472778 -0.543884 -0.330139 1441496623 -0.609680 0.472778 -0.543884 -0.330139 1441496623 -0.609680 0.472778 -0.543884 -0.330139 1441496623 -0.609680 0.472778 -0.543884 -0.330139 1441496623 -0.606995 0.482605 -0.537415 -0.331604 1441496623 -0.606995 0.482605 -0.537415 -0.331604 1441496623 -0.606995 0.482605 -0.537415 -0.331604 1441496623 -0.606995 0.482605 -0.537415 -0.331604 1441496623 -0.606995 0.482605 -0.537415 -0.331604 1441496623 -0.606995 0.482605 -0.537415 -0.331604 1441496623 -0.599609 0.498352 -0.527344 -0.337830 1441496623 -0.599609 0.498352 -0.527344 -0.337830 1441496623 -0.599609 0.498352 -0.527344 -0.337830 1441496623 -0.599609 0.498352 -0.527344 -0.337830 1441496623 -0.599609 0.498352 -0.527344 -0.337830 1441496623 -0.599609 0.498352 -0.527344 -0.337830 1441496623 -0.599609 0.498352 -0.527344 -0.337830 1441496623 -0.588135 0.516357 -0.516113 -0.348083 1441496623 -0.588135 0.516357 -0.516113 -0.348083 1441496623 -0.588135 0.516357 -0.516113 -0.348083 1441496623 -0.588135 0.516357 -0.516113 -0.348083 1441496623 -0.588135 0.516357 -0.516113 -0.348083 1441496623 -0.588135 0.516357 -0.516113 -0.348083 1441496623 -0.575745 0.531921 -0.505615 -0.360596 1441496623 -0.575745 0.531921 -0.505615 -0.360596 1441496623 -0.575745 0.531921 -0.505615 -0.360596 1441496623 -0.575745 0.531921 -0.505615 -0.360596 1441496623 -0.575745 0.531921 -0.505615 -0.360596 1441496623 -0.575745 0.531921 -0.505615 -0.360596 1441496623 -0.565857 0.541626 -0.498413 -0.371460 1441496623 -0.565857 0.541626 -0.498413 -0.371460 1441496623 -0.565857 0.541626 -0.498413 -0.371460 1441496623 -0.565857 0.541626 -0.498413 -0.371460 1441496623 -0.565857 0.541626 -0.498413 -0.371460 1441496623 -0.565857 0.541626 -0.498413 -0.371460 1441496623 -0.557617 0.547607 -0.492432 -0.383118 1441496623 -0.557617 0.547607 -0.492432 -0.383118 1441496623 -0.557617 0.547607 -0.492432 -0.383118 1441496623 -0.557617 0.547607 -0.492432 -0.383118 1441496623 -0.557617 0.547607 -0.492432 -0.383118 1441496623 -0.557617 0.547607 -0.492432 -0.383118 1441496623 -0.547729 0.552063 -0.488281 -0.396057 1441496623 -0.547729 0.552063 -0.488281 -0.396057 1441496623 -0.547729 0.552063 -0.488281 -0.396057 1441496623 -0.547729 0.552063 -0.488281 -0.396057 1441496623 -0.547729 0.552063 -0.488281 -0.396057 1441496623 -0.547729 0.552063 -0.488281 -0.396057 1441496623 -0.547729 0.552063 -0.488281 -0.396057 1441496623 -0.522400 0.570435 -0.474976 -0.419739 1441496623 -0.522400 0.570435 -0.474976 -0.419739 1441496623 -0.522400 0.570435 -0.474976 -0.419739 1441496623 -0.522400 0.570435 -0.474976 -0.419739 1441496623 -0.522400 0.570435 -0.474976 -0.419739 1441496623 -0.522400 0.570435 -0.474976 -0.419739 1441496623 -0.501099 0.595642 -0.449951 -0.437866 1441496623 -0.501099 0.595642 -0.449951 -0.437866 1441496623 -0.501099 0.595642 -0.449951 -0.437866 1441496623 -0.501099 0.595642 -0.449951 -0.437866 1441496623 -0.501099 0.595642 -0.449951 -0.437866 1441496623 -0.501099 0.595642 -0.449951 -0.437866 1441496623 -0.503418 0.602417 -0.442505 -0.433472 1441496623 -0.503418 0.602417 -0.442505 -0.433472 1441496623 -0.503418 0.602417 -0.442505 -0.433472 1441496623 -0.503418 0.602417 -0.442505 -0.433472 1441496623 -0.503418 0.602417 -0.442505 -0.433472 1441496623 -0.503418 0.602417 -0.442505 -0.433472 1441496623 -0.503418 0.602417 -0.442505 -0.433472 1441496623 -0.502625 0.604980 -0.439270 -0.434204 1441496623 -0.502625 0.604980 -0.439270 -0.434204 1441496623 -0.502625 0.604980 -0.439270 -0.434204 1441496623 -0.502625 0.604980 -0.439270 -0.434204 1441496623 -0.502625 0.604980 -0.439270 -0.434204 1441496623 -0.502625 0.604980 -0.439270 -0.434204 1441496623 -0.498901 0.606628 -0.434082 -0.441284 1441496623 -0.498901 0.606628 -0.434082 -0.441284 1441496623 -0.498901 0.606628 -0.434082 -0.441284 1441496623 -0.498901 0.606628 -0.434082 -0.441284 1441496623 -0.498901 0.606628 -0.434082 -0.441284 1441496623 -0.498901 0.606628 -0.434082 -0.441284 1441496623 -0.498901 0.606628 -0.434082 -0.441284 1441496623 -0.509338 0.593445 -0.446899 -0.434448 1441496623 -0.509338 0.593445 -0.446899 -0.434448 1441496623 -0.509338 0.593445 -0.446899 -0.434448 1441496623 -0.509338 0.593445 -0.446899 -0.434448 1441496623 -0.509338 0.593445 -0.446899 -0.434448 1441496623 -0.509338 0.593445 -0.446899 -0.434448 1441496623 -0.516968 0.582520 -0.456909 -0.429749 1441496623 -0.516968 0.582520 -0.456909 -0.429749 1441496623 -0.516968 0.582520 -0.456909 -0.429749 1441496623 -0.516968 0.582520 -0.456909 -0.429749 1441496623 -0.516968 0.582520 -0.456909 -0.429749 1441496623 -0.516968 0.582520 -0.456909 -0.429749 1441496623 -0.524658 0.576416 -0.459045 -0.426392 1441496623 -0.524658 0.576416 -0.459045 -0.426392 1441496623 -0.524658 0.576416 -0.459045 -0.426392 1441496623 -0.524658 0.576416 -0.459045 -0.426392 1441496623 -0.524658 0.576416 -0.459045 -0.426392 1441496623 -0.524658 0.576416 -0.459045 -0.426392 1441496623 -0.524658 0.576416 -0.459045 -0.426392 1441496623 -0.540161 0.558594 -0.471863 -0.416687 1441496623 -0.540161 0.558594 -0.471863 -0.416687 1441496623 -0.540161 0.558594 -0.471863 -0.416687 1441496624 -0.540161 0.558594 -0.471863 -0.416687 1441496624 -0.540161 0.558594 -0.471863 -0.416687 1441496624 -0.540161 0.558594 -0.471863 -0.416687 1441496624 -0.540161 0.558594 -0.471863 -0.416687 1441496624 -0.550903 0.544312 -0.482117 -0.409607 1441496624 -0.550903 0.544312 -0.482117 -0.409607 1441496624 -0.550903 0.544312 -0.482117 -0.409607 1441496624 -0.550903 0.544312 -0.482117 -0.409607 1441496624 -0.550903 0.544312 -0.482117 -0.409607 1441496624 -0.550903 0.544312 -0.482117 -0.409607 1441496624 -0.553833 0.538025 -0.489319 -0.405518 1441496624 -0.553833 0.538025 -0.489319 -0.405518 1441496624 -0.553833 0.538025 -0.489319 -0.405518 1441496624 -0.553833 0.538025 -0.489319 -0.405518 1441496624 -0.553833 0.538025 -0.489319 -0.405518 1441496624 -0.553833 0.538025 -0.489319 -0.405518 1441496624 -0.553833 0.538025 -0.489319 -0.405518 1441496624 -0.552490 0.537842 -0.493591 -0.402405 1441496624 -0.552490 0.537842 -0.493591 -0.402405 1441496624 -0.552490 0.537842 -0.493591 -0.402405 1441496624 -0.552490 0.537842 -0.493591 -0.402405 1441496624 -0.552490 0.537842 -0.493591 -0.402405 1441496624 -0.552490 0.537842 -0.493591 -0.402405 1441496624 -0.552490 0.537842 -0.493591 -0.402405 1441496624 -0.554077 0.536072 -0.498413 -0.396484 1441496624 -0.554077 0.536072 -0.498413 -0.396484 1441496624 -0.554077 0.536072 -0.498413 -0.396484 1441496624 -0.554077 0.536072 -0.498413 -0.396484 1441496624 -0.554077 0.536072 -0.498413 -0.396484 1441496624 -0.554077 0.536072 -0.498413 -0.396484 1441496624 -0.558044 0.533142 -0.503235 -0.388794 1441496624 -0.558044 0.533142 -0.503235 -0.388794 1441496624 -0.558044 0.533142 -0.503235 -0.388794 1441496624 -0.558044 0.533142 -0.503235 -0.388794 1441496624 -0.558044 0.533142 -0.503235 -0.388794 1441496624 -0.558044 0.533142 -0.503235 -0.388794 1441496624 -0.558044 0.533142 -0.503235 -0.388794 1441496624 -0.560547 0.532593 -0.505371 -0.383179 1441496624 -0.560547 0.532593 -0.505371 -0.383179 1441496624 -0.560547 0.532593 -0.505371 -0.383179 1441496624 -0.560547 0.532593 -0.505371 -0.383179 1441496624 -0.560547 0.532593 -0.505371 -0.383179 1441496624 -0.560547 0.532593 -0.505371 -0.383179 1441496624 -0.559204 0.537292 -0.502502 -0.382324 1441496624 -0.559204 0.537292 -0.502502 -0.382324 1441496624 -0.559204 0.537292 -0.502502 -0.382324 1441496624 -0.559204 0.537292 -0.502502 -0.382324 1441496624 -0.559204 0.537292 -0.502502 -0.382324 1441496624 -0.555908 0.544617 -0.496765 -0.384216 1441496624 -0.555908 0.544617 -0.496765 -0.384216 1441496624 -0.555908 0.544617 -0.496765 -0.384216 1441496624 -0.555908 0.544617 -0.496765 -0.384216 1441496624 -0.555908 0.544617 -0.496765 -0.384216 1441496624 -0.555908 0.544617 -0.496765 -0.384216 1441496624 -0.550598 0.552734 -0.490601 -0.388184 1441496624 -0.550598 0.552734 -0.490601 -0.388184 1441496624 -0.550598 0.552734 -0.490601 -0.388184 1441496624 -0.550598 0.552734 -0.490601 -0.388184 1441496624 -0.550598 0.552734 -0.490601 -0.388184 1441496624 -0.550598 0.552734 -0.490601 -0.388184 1441496624 -0.544983 0.558594 -0.485962 -0.393555 1441496624 -0.544983 0.558594 -0.485962 -0.393555 1441496624 -0.544983 0.558594 -0.485962 -0.393555 1441496624 -0.544983 0.558594 -0.485962 -0.393555 1441496624 -0.544983 0.558594 -0.485962 -0.393555 1441496624 -0.544983 0.558594 -0.485962 -0.393555 1441496624 -0.536072 0.565674 -0.479065 -0.404053 1441496624 -0.536072 0.565674 -0.479065 -0.404053 1441496624 -0.536072 0.565674 -0.479065 -0.404053 1441496624 -0.536072 0.565674 -0.479065 -0.404053 1441496624 -0.536072 0.565674 -0.479065 -0.404053 1441496624 -0.536072 0.565674 -0.479065 -0.404053 1441496624 -0.536072 0.565674 -0.479065 -0.404053 1441496624 -0.523743 0.574280 -0.467957 -0.420654 1441496624 -0.523743 0.574280 -0.467957 -0.420654 1441496624 -0.523743 0.574280 -0.467957 -0.420654 1441496624 -0.523743 0.574280 -0.467957 -0.420654 1441496624 -0.523743 0.574280 -0.467957 -0.420654 1441496624 -0.523743 0.574280 -0.467957 -0.420654 1441496624 -0.511719 0.582214 -0.455200 -0.438171 1441496624 -0.511719 0.582214 -0.455200 -0.438171 1441496624 -0.511719 0.582214 -0.455200 -0.438171 1441496624 -0.511719 0.582214 -0.455200 -0.438171 1441496624 -0.511719 0.582214 -0.455200 -0.438171 1441496624 -0.511719 0.582214 -0.455200 -0.438171 1441496624 -0.506836 0.582886 -0.450562 -0.447632 1441496624 -0.506836 0.582886 -0.450562 -0.447632 1441496624 -0.506836 0.582886 -0.450562 -0.447632 1441496624 -0.506836 0.582886 -0.450562 -0.447632 1441496624 -0.506836 0.582886 -0.450562 -0.447632 1441496624 -0.506836 0.582886 -0.450562 -0.447632 1441496624 -0.501953 0.583191 -0.445374 -0.457886 1441496624 -0.501953 0.583191 -0.445374 -0.457886 1441496624 -0.501953 0.583191 -0.445374 -0.457886 1441496624 -0.501953 0.583191 -0.445374 -0.457886 1441496624 -0.501953 0.583191 -0.445374 -0.457886 1441496624 -0.501953 0.583191 -0.445374 -0.457886 1441496624 -0.501953 0.583191 -0.445374 -0.457886 1441496624 -0.495605 0.585144 -0.435364 -0.471680 1441496624 -0.495605 0.585144 -0.435364 -0.471680 1441496624 -0.495605 0.585144 -0.435364 -0.471680 1441496624 -0.495605 0.585144 -0.435364 -0.471680 1441496624 -0.495605 0.585144 -0.435364 -0.471680 1441496624 -0.495605 0.585144 -0.435364 -0.471680 1441496624 -0.495361 0.580444 -0.431519 -0.481201 1441496624 -0.495361 0.580444 -0.431519 -0.481201 1441496624 -0.495361 0.580444 -0.431519 -0.481201 1441496624 -0.495361 0.580444 -0.431519 -0.481201 1441496624 -0.495361 0.580444 -0.431519 -0.481201 1441496624 -0.495361 0.580444 -0.431519 -0.481201 1441496624 -0.498535 0.573792 -0.433960 -0.483643 1441496624 -0.498535 0.573792 -0.433960 -0.483643 1441496624 -0.498535 0.573792 -0.433960 -0.483643 1441496624 -0.498535 0.573792 -0.433960 -0.483643 1441496624 -0.498535 0.573792 -0.433960 -0.483643 1441496625 -0.498535 0.573792 -0.433960 -0.483643 1441496625 -0.500732 0.570007 -0.436340 -0.483765 1441496625 -0.500732 0.570007 -0.436340 -0.483765 1441496625 -0.500732 0.570007 -0.436340 -0.483765 1441496625 -0.500732 0.570007 -0.436340 -0.483765 1441496625 -0.500732 0.570007 -0.436340 -0.483765 1441496625 -0.500732 0.570007 -0.436340 -0.483765 1441496625 -0.500732 0.570007 -0.436340 -0.483765 1441496625 -0.503845 0.566528 -0.440125 -0.481140 1441496625 -0.503845 0.566528 -0.440125 -0.481140 1441496625 -0.503845 0.566528 -0.440125 -0.481140 1441496625 -0.503845 0.566528 -0.440125 -0.481140 1441496625 -0.503845 0.566528 -0.440125 -0.481140 1441496625 -0.503845 0.566528 -0.440125 -0.481140 1441496625 -0.511047 0.558044 -0.450500 -0.473877 1441496625 -0.511047 0.558044 -0.450500 -0.473877 1441496625 -0.511047 0.558044 -0.450500 -0.473877 1441496625 -0.511047 0.558044 -0.450500 -0.473877 1441496625 -0.511047 0.558044 -0.450500 -0.473877 1441496625 -0.511047 0.558044 -0.450500 -0.473877 1441496625 -0.512878 0.553162 -0.455444 -0.472839 1441496625 -0.512878 0.553162 -0.455444 -0.472839 1441496625 -0.512878 0.553162 -0.455444 -0.472839 1441496625 -0.512878 0.553162 -0.455444 -0.472839 1441496625 -0.512878 0.553162 -0.455444 -0.472839 1441496625 -0.512878 0.553162 -0.455444 -0.472839 1441496625 -0.515198 0.550537 -0.457642 -0.471252 1441496625 -0.515198 0.550537 -0.457642 -0.471252 1441496625 -0.515198 0.550537 -0.457642 -0.471252 1441496625 -0.515198 0.550537 -0.457642 -0.471252 1441496625 -0.515198 0.550537 -0.457642 -0.471252 1441496625 -0.515198 0.550537 -0.457642 -0.471252 1441496625 -0.523743 0.542664 -0.467224 -0.461426 1441496625 -0.523743 0.542664 -0.467224 -0.461426 1441496625 -0.523743 0.542664 -0.467224 -0.461426 1441496625 -0.523743 0.542664 -0.467224 -0.461426 1441496625 -0.523743 0.542664 -0.467224 -0.461426 1441496625 -0.523743 0.542664 -0.467224 -0.461426 1441496625 -0.523743 0.542664 -0.467224 -0.461426 1441496625 -0.532654 0.535828 -0.477295 -0.448853 1441496625 -0.532654 0.535828 -0.477295 -0.448853 1441496625 -0.532654 0.535828 -0.477295 -0.448853 1441496625 -0.532654 0.535828 -0.477295 -0.448853 1441496625 -0.532654 0.535828 -0.477295 -0.448853 1441496625 -0.532654 0.535828 -0.477295 -0.448853 1441496625 -0.540039 0.530823 -0.485168 -0.437378 1441496625 -0.540039 0.530823 -0.485168 -0.437378 1441496625 -0.540039 0.530823 -0.485168 -0.437378 1441496625 -0.540039 0.530823 -0.485168 -0.437378 1441496625 -0.540039 0.530823 -0.485168 -0.437378 1441496625 -0.540039 0.530823 -0.485168 -0.437378 1441496625 -0.543091 0.530518 -0.486938 -0.431946 1441496625 -0.543091 0.530518 -0.486938 -0.431946 1441496625 -0.543091 0.530518 -0.486938 -0.431946 1441496625 -0.543091 0.530518 -0.486938 -0.431946 1441496625 -0.543091 0.530518 -0.486938 -0.431946 1441496625 -0.543091 0.530518 -0.486938 -0.431946 1441496625 -0.543091 0.530518 -0.486938 -0.431946 1441496625 -0.547119 0.529968 -0.487854 -0.426453 1441496625 -0.547119 0.529968 -0.487854 -0.426453 1441496625 -0.547119 0.529968 -0.487854 -0.426453 1441496625 -0.547119 0.529968 -0.487854 -0.426453 1441496625 -0.547119 0.529968 -0.487854 -0.426453 1441496625 -0.547119 0.529968 -0.487854 -0.426453 1441496625 -0.551331 0.529785 -0.488403 -0.420532 1441496625 -0.551331 0.529785 -0.488403 -0.420532 1441496625 -0.551331 0.529785 -0.488403 -0.420532 1441496625 -0.551331 0.529785 -0.488403 -0.420532 1441496625 -0.551331 0.529785 -0.488403 -0.420532 1441496625 -0.551331 0.529785 -0.488403 -0.420532 1441496625 -0.551941 0.533875 -0.486511 -0.416748 1441496625 -0.551941 0.533875 -0.486511 -0.416748 1441496625 -0.551941 0.533875 -0.486511 -0.416748 1441496625 -0.551941 0.533875 -0.486511 -0.416748 1441496625 -0.551941 0.533875 -0.486511 -0.416748 1441496625 -0.551941 0.533875 -0.486511 -0.416748 1441496625 -0.551941 0.533875 -0.486511 -0.416748 1441496625 -0.546753 0.543030 -0.480957 -0.418213 1441496625 -0.546753 0.543030 -0.480957 -0.418213 1441496625 -0.546753 0.543030 -0.480957 -0.418213 1441496625 -0.546753 0.543030 -0.480957 -0.418213 1441496625 -0.546753 0.543030 -0.480957 -0.418213 1441496625 -0.535339 0.553894 -0.471924 -0.428833 1441496625 -0.535339 0.553894 -0.471924 -0.428833 1441496625 -0.535339 0.553894 -0.471924 -0.428833 1441496625 -0.535339 0.553894 -0.471924 -0.428833 1441496625 -0.535339 0.553894 -0.471924 -0.428833 1441496625 -0.535339 0.553894 -0.471924 -0.428833 1441496625 -0.535339 0.553894 -0.471924 -0.428833 1441496625 -0.524658 0.560852 -0.464539 -0.440918 1441496625 -0.524658 0.560852 -0.464539 -0.440918 1441496625 -0.524658 0.560852 -0.464539 -0.440918 1441496625 -0.524658 0.560852 -0.464539 -0.440918 1441496625 -0.524658 0.560852 -0.464539 -0.440918 1441496625 -0.524658 0.560852 -0.464539 -0.440918 1441496625 -0.514221 0.565369 -0.459473 -0.452698 1441496625 -0.514221 0.565369 -0.459473 -0.452698 1441496625 -0.514221 0.565369 -0.459473 -0.452698 1441496625 -0.514221 0.565369 -0.459473 -0.452698 1441496625 -0.514221 0.565369 -0.459473 -0.452698 1441496625 -0.514221 0.565369 -0.459473 -0.452698 1441496625 -0.514221 0.565369 -0.459473 -0.452698 1441496625 -0.501221 0.571533 -0.452515 -0.466309 1441496625 -0.501221 0.571533 -0.452515 -0.466309 1441496625 -0.501221 0.571533 -0.452515 -0.466309 1441496625 -0.501221 0.571533 -0.452515 -0.466309 1441496625 -0.501221 0.571533 -0.452515 -0.466309 1441496625 -0.501221 0.571533 -0.452515 -0.466309 1441496625 -0.501221 0.571533 -0.452515 -0.466309 1441496625 -0.487671 0.576233 -0.445496 -0.481384 1441496625 -0.487671 0.576233 -0.445496 -0.481384 1441496625 -0.487671 0.576233 -0.445496 -0.481384 1441496625 -0.487671 0.576233 -0.445496 -0.481384 1441496625 -0.487671 0.576233 -0.445496 -0.481384 1441496626 -0.478149 0.576172 -0.444763 -0.491638 1441496626 -0.478149 0.576172 -0.444763 -0.491638 1441496626 -0.478149 0.576172 -0.444763 -0.491638 1441496626 -0.478149 0.576172 -0.444763 -0.491638 1441496626 -0.478149 0.576172 -0.444763 -0.491638 1441496626 -0.478149 0.576172 -0.444763 -0.491638 1441496626 -0.469543 0.574036 -0.445313 -0.501770 1441496626 -0.469543 0.574036 -0.445313 -0.501770 1441496626 -0.469543 0.574036 -0.445313 -0.501770 1441496626 -0.469543 0.574036 -0.445313 -0.501770 1441496626 -0.469543 0.574036 -0.445313 -0.501770 1441496626 -0.469543 0.574036 -0.445313 -0.501770 1441496626 -0.469543 0.574036 -0.445313 -0.501770 1441496626 -0.460388 0.573547 -0.439758 -0.515564 1441496626 -0.460388 0.573547 -0.439758 -0.515564 1441496626 -0.460388 0.573547 -0.439758 -0.515564 1441496626 -0.460388 0.573547 -0.439758 -0.515564 1441496626 -0.460388 0.573547 -0.439758 -0.515564 1441496626 -0.460388 0.573547 -0.439758 -0.515564 1441496626 -0.460876 0.568726 -0.438843 -0.521179 1441496626 -0.460876 0.568726 -0.438843 -0.521179 1441496626 -0.460876 0.568726 -0.438843 -0.521179 1441496626 -0.460876 0.568726 -0.438843 -0.521179 1441496626 -0.460876 0.568726 -0.438843 -0.521179 1441496626 -0.460876 0.568726 -0.438843 -0.521179 1441496626 -0.460876 0.568726 -0.438843 -0.521179 1441496626 -0.469727 0.560608 -0.444580 -0.517212 1441496626 -0.469727 0.560608 -0.444580 -0.517212 1441496626 -0.469727 0.560608 -0.444580 -0.517212 1441496626 -0.469727 0.560608 -0.444580 -0.517212 1441496626 -0.469727 0.560608 -0.444580 -0.517212 1441496626 -0.481018 0.553101 -0.451355 -0.508911 1441496626 -0.481018 0.553101 -0.451355 -0.508911 1441496626 -0.481018 0.553101 -0.451355 -0.508911 1441496626 -0.481018 0.553101 -0.451355 -0.508911 1441496626 -0.481018 0.553101 -0.451355 -0.508911 1441496626 -0.481018 0.553101 -0.451355 -0.508911 1441496626 -0.481018 0.553101 -0.451355 -0.508911 1441496626 -0.496582 0.540771 -0.463318 -0.496338 1441496626 -0.496582 0.540771 -0.463318 -0.496338 1441496626 -0.496582 0.540771 -0.463318 -0.496338 1441496626 -0.496582 0.540771 -0.463318 -0.496338 1441496626 -0.496582 0.540771 -0.463318 -0.496338 1441496626 -0.496582 0.540771 -0.463318 -0.496338 1441496626 -0.511475 0.526794 -0.476746 -0.483398 1441496626 -0.511475 0.526794 -0.476746 -0.483398 1441496626 -0.511475 0.526794 -0.476746 -0.483398 1441496626 -0.511475 0.526794 -0.476746 -0.483398 1441496626 -0.511475 0.526794 -0.476746 -0.483398 1441496626 -0.511475 0.526794 -0.476746 -0.483398 1441496626 -0.521912 0.519165 -0.482666 -0.474548 1441496626 -0.521912 0.519165 -0.482666 -0.474548 1441496626 -0.521912 0.519165 -0.482666 -0.474548 1441496626 -0.521912 0.519165 -0.482666 -0.474548 1441496626 -0.521912 0.519165 -0.482666 -0.474548 1441496626 -0.521912 0.519165 -0.482666 -0.474548 1441496626 -0.529968 0.516052 -0.485596 -0.465881 1441496626 -0.529968 0.516052 -0.485596 -0.465881 1441496626 -0.529968 0.516052 -0.485596 -0.465881 1441496626 -0.529968 0.516052 -0.485596 -0.465881 1441496626 -0.529968 0.516052 -0.485596 -0.465881 1441496626 -0.529968 0.516052 -0.485596 -0.465881 1441496626 -0.535828 0.514465 -0.489258 -0.457092 1441496626 -0.535828 0.514465 -0.489258 -0.457092 1441496626 -0.535828 0.514465 -0.489258 -0.457092 1441496626 -0.535828 0.514465 -0.489258 -0.457092 1441496626 -0.535828 0.514465 -0.489258 -0.457092 1441496626 -0.535828 0.514465 -0.489258 -0.457092 1441496626 -0.535828 0.514465 -0.489258 -0.457092 1441496626 -0.540649 0.512268 -0.494202 -0.448486 1441496626 -0.540649 0.512268 -0.494202 -0.448486 1441496626 -0.540649 0.512268 -0.494202 -0.448486 1441496626 -0.540649 0.512268 -0.494202 -0.448486 1441496626 -0.540649 0.512268 -0.494202 -0.448486 1441496626 -0.540649 0.512268 -0.494202 -0.448486 1441496626 -0.543335 0.511230 -0.498291 -0.441711 1441496626 -0.543335 0.511230 -0.498291 -0.441711 1441496626 -0.543335 0.511230 -0.498291 -0.441711 1441496626 -0.543335 0.511230 -0.498291 -0.441711 1441496626 -0.543335 0.511230 -0.498291 -0.441711 1441496626 -0.543335 0.511230 -0.498291 -0.441711 1441496626 -0.546570 0.510010 -0.501831 -0.435181 1441496626 -0.546570 0.510010 -0.501831 -0.435181 1441496626 -0.546570 0.510010 -0.501831 -0.435181 1441496626 -0.546570 0.510010 -0.501831 -0.435181 1441496626 -0.546570 0.510010 -0.501831 -0.435181 1441496626 -0.546570 0.510010 -0.501831 -0.435181 1441496626 -0.549561 0.508484 -0.504761 -0.429688 1441496626 -0.549561 0.508484 -0.504761 -0.429688 1441496626 -0.549561 0.508484 -0.504761 -0.429688 1441496626 -0.549561 0.508484 -0.504761 -0.429688 1441496626 -0.549561 0.508484 -0.504761 -0.429688 1441496626 -0.549561 0.508484 -0.504761 -0.429688 1441496626 -0.550781 0.508850 -0.505737 -0.426697 1441496626 -0.550781 0.508850 -0.505737 -0.426697 1441496626 -0.550781 0.508850 -0.505737 -0.426697 1441496626 -0.550781 0.508850 -0.505737 -0.426697 1441496626 -0.550781 0.508850 -0.505737 -0.426697 1441496626 -0.550781 0.508850 -0.505737 -0.426697 1441496626 -0.550964 0.512024 -0.502686 -0.426208 1441496626 -0.550964 0.512024 -0.502686 -0.426208 1441496626 -0.550964 0.512024 -0.502686 -0.426208 1441496626 -0.550964 0.512024 -0.502686 -0.426208 1441496626 -0.550964 0.512024 -0.502686 -0.426208 1441496626 -0.550964 0.512024 -0.502686 -0.426208 1441496626 -0.550964 0.512024 -0.502686 -0.426208 1441496626 -0.559021 0.511475 -0.503418 -0.415405 1441496626 -0.559021 0.511475 -0.503418 -0.415405 1441496626 -0.559021 0.511475 -0.503418 -0.415405 1441496626 -0.559021 0.511475 -0.503418 -0.415405 1441496626 -0.559021 0.511475 -0.503418 -0.415405 1441496626 -0.560974 0.514099 -0.503235 -0.409668 1441496627 -0.560974 0.514099 -0.503235 -0.409668 1441496627 -0.560974 0.514099 -0.503235 -0.409668 1441496627 -0.560974 0.514099 -0.503235 -0.409668 1441496627 -0.560974 0.514099 -0.503235 -0.409668 1441496627 -0.560974 0.514099 -0.503235 -0.409668 1441496627 -0.560974 0.514099 -0.503235 -0.409668 1441496627 -0.552490 0.528687 -0.491089 -0.417297 1441496627 -0.552490 0.528687 -0.491089 -0.417297 1441496627 -0.552490 0.528687 -0.491089 -0.417297 1441496627 -0.552490 0.528687 -0.491089 -0.417297 1441496627 -0.552490 0.528687 -0.491089 -0.417297 1441496627 -0.552490 0.528687 -0.491089 -0.417297 1441496627 -0.539551 0.546692 -0.474304 -0.430237 1441496627 -0.539551 0.546692 -0.474304 -0.430237 1441496627 -0.539551 0.546692 -0.474304 -0.430237 1441496627 -0.539551 0.546692 -0.474304 -0.430237 1441496627 -0.539551 0.546692 -0.474304 -0.430237 1441496627 -0.539551 0.546692 -0.474304 -0.430237 1441496627 -0.539551 0.546692 -0.474304 -0.430237 1441496627 -0.529541 0.560303 -0.461792 -0.438660 1441496627 -0.529541 0.560303 -0.461792 -0.438660 1441496627 -0.529541 0.560303 -0.461792 -0.438660 1441496627 -0.529541 0.560303 -0.461792 -0.438660 1441496627 -0.529541 0.560303 -0.461792 -0.438660 1441496627 -0.529541 0.560303 -0.461792 -0.438660 1441496627 -0.529541 0.560303 -0.461792 -0.438660 1441496627 -0.522949 0.568420 -0.455261 -0.442932 1441496627 -0.522949 0.568420 -0.455261 -0.442932 1441496627 -0.522949 0.568420 -0.455261 -0.442932 1441496627 -0.522949 0.568420 -0.455261 -0.442932 1441496627 -0.522949 0.568420 -0.455261 -0.442932 1441496627 -0.522949 0.568420 -0.455261 -0.442932 1441496627 -0.519592 0.571655 -0.453064 -0.445007 1441496627 -0.519592 0.571655 -0.453064 -0.445007 1441496627 -0.519592 0.571655 -0.453064 -0.445007 1441496627 -0.519592 0.571655 -0.453064 -0.445007 1441496627 -0.519592 0.571655 -0.453064 -0.445007 1441496627 -0.519592 0.571655 -0.453064 -0.445007 1441496627 -0.519592 0.571655 -0.453064 -0.445007 1441496627 -0.517761 0.572327 -0.452759 -0.446533 1441496627 -0.517761 0.572327 -0.452759 -0.446533 1441496627 -0.517761 0.572327 -0.452759 -0.446533 1441496627 -0.517761 0.572327 -0.452759 -0.446533 1441496627 -0.517761 0.572327 -0.452759 -0.446533 1441496627 -0.517761 0.572327 -0.452759 -0.446533 1441496627 -0.513184 0.574829 -0.450317 -0.451111 1441496627 -0.513184 0.574829 -0.450317 -0.451111 1441496627 -0.513184 0.574829 -0.450317 -0.451111 1441496627 -0.513184 0.574829 -0.450317 -0.451111 1441496627 -0.513184 0.574829 -0.450317 -0.451111 1441496627 -0.513184 0.574829 -0.450317 -0.451111 1441496627 -0.507690 0.577698 -0.445007 -0.458801 1441496627 -0.507690 0.577698 -0.445007 -0.458801 1441496627 -0.507690 0.577698 -0.445007 -0.458801 1441496627 -0.507690 0.577698 -0.445007 -0.458801 1441496627 -0.507690 0.577698 -0.445007 -0.458801 1441496627 -0.507690 0.577698 -0.445007 -0.458801 1441496627 -0.507690 0.577698 -0.445007 -0.458801 1441496627 -0.510620 0.571167 -0.450500 -0.458435 1441496627 -0.510620 0.571167 -0.450500 -0.458435 1441496627 -0.510620 0.571167 -0.450500 -0.458435 1441496627 -0.510620 0.571167 -0.450500 -0.458435 1441496627 -0.510620 0.571167 -0.450500 -0.458435 1441496627 -0.516907 0.560120 -0.462769 -0.452698 1441496627 -0.516907 0.560120 -0.462769 -0.452698 1441496627 -0.516907 0.560120 -0.462769 -0.452698 1441496627 -0.516907 0.560120 -0.462769 -0.452698 1441496627 -0.516907 0.560120 -0.462769 -0.452698 1441496627 -0.516907 0.560120 -0.462769 -0.452698 1441496627 -0.516907 0.560120 -0.462769 -0.452698 1441496627 -0.516846 0.556396 -0.467407 -0.452637 1441496627 -0.516846 0.556396 -0.467407 -0.452637 1441496627 -0.516846 0.556396 -0.467407 -0.452637 1441496627 -0.516846 0.556396 -0.467407 -0.452637 1441496627 -0.516846 0.556396 -0.467407 -0.452637 1441496627 -0.516846 0.556396 -0.467407 -0.452637 1441496627 -0.519653 0.551453 -0.472229 -0.450439 1441496627 -0.519653 0.551453 -0.472229 -0.450439 1441496627 -0.519653 0.551453 -0.472229 -0.450439 1441496627 -0.519653 0.551453 -0.472229 -0.450439 1441496627 -0.519653 0.551453 -0.472229 -0.450439 1441496627 -0.519653 0.551453 -0.472229 -0.450439 1441496627 -0.527954 0.542175 -0.478882 -0.445068 1441496627 -0.527954 0.542175 -0.478882 -0.445068 1441496627 -0.527954 0.542175 -0.478882 -0.445068 1441496627 -0.527954 0.542175 -0.478882 -0.445068 1441496627 -0.527954 0.542175 -0.478882 -0.445068 1441496627 -0.527954 0.542175 -0.478882 -0.445068 1441496627 -0.527954 0.542175 -0.478882 -0.445068 1441496627 -0.536499 0.532898 -0.484497 -0.439941 1441496627 -0.536499 0.532898 -0.484497 -0.439941 1441496627 -0.536499 0.532898 -0.484497 -0.439941 1441496627 -0.536499 0.532898 -0.484497 -0.439941 1441496627 -0.536499 0.532898 -0.484497 -0.439941 1441496627 -0.536499 0.532898 -0.484497 -0.439941 1441496627 -0.536499 0.532898 -0.484497 -0.439941 1441496627 -0.543579 0.525940 -0.489441 -0.434143 1441496627 -0.543579 0.525940 -0.489441 -0.434143 1441496627 -0.543579 0.525940 -0.489441 -0.434143 1441496627 -0.543579 0.525940 -0.489441 -0.434143 1441496627 -0.543579 0.525940 -0.489441 -0.434143 1441496627 -0.543579 0.525940 -0.489441 -0.434143 1441496627 -0.548706 0.521606 -0.494446 -0.427185 1441496627 -0.548706 0.521606 -0.494446 -0.427185 1441496627 -0.548706 0.521606 -0.494446 -0.427185 1441496627 -0.548706 0.521606 -0.494446 -0.427185 1441496627 -0.548706 0.521606 -0.494446 -0.427185 1441496627 -0.548706 0.521606 -0.494446 -0.427185 1441496627 -0.552368 0.519531 -0.498352 -0.420288 1441496627 -0.552368 0.519531 -0.498352 -0.420288 1441496627 -0.552368 0.519531 -0.498352 -0.420288 1441496627 -0.552368 0.519531 -0.498352 -0.420288 1441496627 -0.552368 0.519531 -0.498352 -0.420288 1441496627 -0.552368 0.519531 -0.498352 -0.420288 1441496627 -0.555786 0.518555 -0.501831 -0.412781 1441496628 -0.555786 0.518555 -0.501831 -0.412781 1441496628 -0.555786 0.518555 -0.501831 -0.412781 1441496628 -0.555786 0.518555 -0.501831 -0.412781 1441496628 -0.555786 0.518555 -0.501831 -0.412781 1441496628 -0.555786 0.518555 -0.501831 -0.412781 1441496628 -0.559082 0.518005 -0.505066 -0.405090 1441496628 -0.559082 0.518005 -0.505066 -0.405090 1441496628 -0.559082 0.518005 -0.505066 -0.405090 1441496628 -0.559082 0.518005 -0.505066 -0.405090 1441496628 -0.559082 0.518005 -0.505066 -0.405090 1441496628 -0.559082 0.518005 -0.505066 -0.405090 1441496628 -0.560791 0.519409 -0.506409 -0.399170 1441496628 -0.560791 0.519409 -0.506409 -0.399170 1441496628 -0.560791 0.519409 -0.506409 -0.399170 1441496628 -0.560791 0.519409 -0.506409 -0.399170 1441496628 -0.560791 0.519409 -0.506409 -0.399170 1441496628 -0.560791 0.519409 -0.506409 -0.399170 1441496628 -0.559570 0.524231 -0.505249 -0.396057 1441496628 -0.559570 0.524231 -0.505249 -0.396057 1441496628 -0.559570 0.524231 -0.505249 -0.396057 1441496628 -0.559570 0.524231 -0.505249 -0.396057 1441496628 -0.559570 0.524231 -0.505249 -0.396057 1441496628 -0.559570 0.524231 -0.505249 -0.396057 1441496628 -0.555298 0.531738 -0.501648 -0.396667 1441496628 -0.555298 0.531738 -0.501648 -0.396667 1441496628 -0.555298 0.531738 -0.501648 -0.396667 1441496628 -0.555298 0.531738 -0.501648 -0.396667 1441496628 -0.555298 0.531738 -0.501648 -0.396667 1441496628 -0.555298 0.531738 -0.501648 -0.396667 1441496628 -0.555298 0.531738 -0.501648 -0.396667 1441496628 -0.549927 0.538696 -0.497192 -0.400330 1441496628 -0.549927 0.538696 -0.497192 -0.400330 1441496628 -0.549927 0.538696 -0.497192 -0.400330 1441496628 -0.549927 0.538696 -0.497192 -0.400330 1441496628 -0.549927 0.538696 -0.497192 -0.400330 1441496628 -0.549927 0.538696 -0.497192 -0.400330 1441496628 -0.544922 0.543640 -0.494141 -0.404236 1441496628 -0.544922 0.543640 -0.494141 -0.404236 1441496628 -0.544922 0.543640 -0.494141 -0.404236 1441496628 -0.544922 0.543640 -0.494141 -0.404236 1441496628 -0.544922 0.543640 -0.494141 -0.404236 1441496628 -0.544922 0.543640 -0.494141 -0.404236 1441496628 -0.537537 0.549011 -0.490417 -0.411316 1441496628 -0.537537 0.549011 -0.490417 -0.411316 1441496628 -0.537537 0.549011 -0.490417 -0.411316 1441496628 -0.537537 0.549011 -0.490417 -0.411316 1441496628 -0.537537 0.549011 -0.490417 -0.411316 1441496628 -0.537537 0.549011 -0.490417 -0.411316 1441496628 -0.528625 0.555481 -0.484558 -0.421082 1441496628 -0.528625 0.555481 -0.484558 -0.421082 1441496628 -0.528625 0.555481 -0.484558 -0.421082 1441496628 -0.528625 0.555481 -0.484558 -0.421082 1441496628 -0.528625 0.555481 -0.484558 -0.421082 1441496628 -0.528625 0.555481 -0.484558 -0.421082 1441496628 -0.528625 0.555481 -0.484558 -0.421082 1441496628 -0.520081 0.560730 -0.479736 -0.430054 1441496628 -0.520081 0.560730 -0.479736 -0.430054 1441496628 
-0.564270 0.488831 -0.526489 -0.406860 1441496631 -0.564270 0.488831 -0.526489 -0.406860 1441496631 -0.560120 0.508118 -0.514282 -0.404602 1441496631 -0.560120 0.508118 -0.514282 -0.404602 1441496631 -0.560120 0.508118 -0.514282 -0.404602 1441496631 -0.560120 0.508118 -0.514282 -0.404602 1441496631 -0.560120 0.508118 -0.514282 -0.404602 1441496631 -0.560120 0.508118 -0.514282 -0.404602 1441496631 -0.560120 0.508118 -0.514282 -0.404602 1441496631 -0.575500 0.531189 -0.498718 -0.371460 1441496631 -0.575500 0.531189 -0.498718 -0.371460 1441496631 -0.575500 0.531189 -0.498718 -0.371460 1441496631 -0.575500 0.531189 -0.498718 -0.371460 1441496631 -0.575500 0.531189 -0.498718 -0.371460 1441496631 -0.575500 0.531189 -0.498718 -0.371460 1441496631 -0.575500 0.531189 -0.498718 -0.371460 1441496631 -0.612244 0.547913 -0.483093 -0.302612 1441496631 -0.612244 0.547913 -0.483093 -0.302612 1441496631 -0.612244 0.547913 -0.483093 -0.302612 1441496631 -0.612244 0.547913 -0.483093 -0.302612 1441496631 -0.612244 0.547913 -0.483093 -0.302612 1441496631 -0.612244 0.547913 -0.483093 -0.302612 1441496631 -0.649597 0.569397 -0.455444 -0.215454 1441496631 -0.649597 0.569397 -0.455444 -0.215454 1441496631 -0.649597 0.569397 -0.455444 -0.215454 1441496631 -0.649597 0.569397 -0.455444 -0.215454 1441496631 -0.649597 0.569397 -0.455444 -0.215454 1441496631 -0.649597 0.569397 -0.455444 -0.215454 1441496631 -0.667542 0.609558 -0.407288 -0.130249 1441496631 -0.667542 0.609558 -0.407288 -0.130249 1441496631 -0.667542 0.609558 -0.407288 -0.130249 1441496631 -0.667542 0.609558 -0.407288 -0.130249 1441496631 -0.667542 0.609558 -0.407288 -0.130249 1441496631 -0.667542 0.609558 -0.407288 -0.130249 1441496631 -0.667664 0.655884 -0.348572 -0.050537 1441496631 -0.667664 0.655884 -0.348572 -0.050537 1441496631 -0.667664 0.655884 -0.348572 -0.050537 1441496631 -0.667664 0.655884 -0.348572 -0.050537 1441496631 -0.667664 0.655884 -0.348572 -0.050537 1441496631 -0.667664 0.655884 -0.348572 -0.050537 1441496631 -0.667664 0.655884 -0.348572 -0.050537 1441496631 -0.661743 0.691528 -0.288879 0.020996 1441496631 -0.661743 0.691528 -0.288879 0.020996 1441496631 -0.661743 0.691528 -0.288879 0.020996 1441496631 -0.661743 0.691528 -0.288879 0.020996 1441496631 -0.661743 0.691528 -0.288879 0.020996 1441496631 -0.661743 0.691528 -0.288879 0.020996 1441496631 -0.656860 0.711853 -0.233398 0.085327 1441496631 -0.656860 0.711853 -0.233398 0.085327 1441496631 -0.656860 0.711853 -0.233398 0.085327 1441496631 -0.656860 0.711853 -0.233398 0.085327 1441496631 -0.656860 0.711853 -0.233398 0.085327 1441496631 -0.656860 0.711853 -0.233398 0.085327 1441496631 -0.656860 0.711853 -0.233398 0.085327 1441496631 -0.637024 0.734802 -0.192261 0.131714 1441496631 -0.637024 0.734802 -0.192261 0.131714 1441496631 -0.637024 0.734802 -0.192261 0.131714 1441496631 -0.637024 0.734802 -0.192261 0.131714 1441496631 -0.637024 0.734802 -0.192261 0.131714 1441496631 -0.637024 0.734802 -0.192261 0.131714 1441496631 -0.612000 0.757019 -0.160583 0.162781 1441496631 -0.612000 0.757019 -0.160583 0.162781 1441496631 -0.612000 0.757019 -0.160583 0.162781 1441496631 -0.612000 0.757019 -0.160583 0.162781 1441496631 -0.612000 0.757019 -0.160583 0.162781 1441496631 -0.612000 0.757019 -0.160583 0.162781 1441496631 -0.582031 0.780579 -0.142029 0.178101 1441496631 -0.582031 0.780579 -0.142029 0.178101 1441496631 -0.582031 0.780579 -0.142029 0.178101 1441496631 -0.582031 0.780579 -0.142029 0.178101 1441496631 -0.582031 0.780579 -0.142029 0.178101 1441496631 -0.582031 0.780579 -0.142029 0.178101 1441496631 -0.582031 0.780579 -0.142029 0.178101 1441496631 -0.561096 0.799194 -0.123901 0.176147 1441496631 -0.561096 0.799194 -0.123901 0.176147 1441496631 -0.561096 0.799194 -0.123901 0.176147 1441496631 -0.561096 0.799194 -0.123901 0.176147 1441496631 -0.561096 0.799194 -0.123901 0.176147 1441496631 -0.561096 0.799194 -0.123901 0.176147 1441496631 -0.539246 0.820862 -0.097656 0.160706 1441496631 -0.539246 0.820862 -0.097656 0.160706 1441496631 -0.539246 0.820862 -0.097656 0.160706 1441496631 -0.539246 0.820862 -0.097656 0.160706 1441496631 -0.539246 0.820862 -0.097656 0.160706 1441496631 -0.539246 0.820862 -0.097656 0.160706 1441496631 -0.539246 0.820862 -0.097656 0.160706 1441496631 -0.503418 0.847595 -0.068420 0.153137 1441496631 -0.503418 0.847595 -0.068420 0.153137 1441496631 -0.503418 0.847595 -0.068420 0.153137 1441496631 -0.503418 0.847595 -0.068420 0.153137 1441496631 -0.503418 0.847595 -0.068420 0.153137 1441496631 -0.503418 0.847595 -0.068420 0.153137 1441496631 -0.473022 0.866760 -0.044434 0.151611 1441496632 -0.473022 0.866760 -0.044434 0.151611 1441496632 -0.473022 0.866760 -0.044434 0.151611 1441496632 -0.473022 0.866760 -0.044434 0.151611 1441496632 -0.473022 0.866760 -0.044434 0.151611 1441496632 -0.473022 0.866760 -0.044434 0.151611 1441496632 -0.473022 0.866760 -0.044434 0.151611 1441496632 -0.455017 0.877808 -0.033997 0.145752 1441496632 -0.455017 0.877808 -0.033997 0.145752 1441496632 -0.455017 0.877808 -0.033997 0.145752 1441496632 -0.455017 0.877808 -0.033997 0.145752 1441496632 -0.455017 0.877808 -0.033997 0.145752 1441496632 -0.455017 0.877808 -0.033997 0.145752 1441496632 -0.449646 0.880310 -0.037415 0.146423 1441496632 -0.449646 0.880310 -0.037415 0.146423 1441496632 -0.449646 0.880310 -0.037415 0.146423 1441496632 -0.449646 0.880310 -0.037415 0.146423 1441496632 -0.449646 0.880310 -0.037415 0.146423 1441496632 -0.449646 0.880310 -0.037415 0.146423 1441496632 -0.451477 0.877014 -0.054565 0.154968 1441496632 -0.451477 0.877014 -0.054565 0.154968 1441496632 -0.451477 0.877014 -0.054565 0.154968 1441496632 -0.451477 0.877014 -0.054565 0.154968 1441496632 -0.451477 0.877014 -0.054565 0.154968 1441496632 -0.451477 0.877014 -0.054565 0.154968 1441496632 -0.466431 0.864685 -0.083069 0.166809 1441496632 -0.466431 0.864685 -0.083069 0.166809 1441496632 -0.466431 0.864685 -0.083069 0.166809 1441496632 -0.466431 0.864685 -0.083069 0.166809 1441496632 -0.466431 0.864685 -0.083069 0.166809 1441496632 -0.466431 0.864685 -0.083069 0.166809 1441496632 -0.483398 0.848877 -0.117920 0.178528 1441496632 -0.483398 0.848877 -0.117920 0.178528 1441496632 -0.483398 0.848877 -0.117920 0.178528 1441496632 -0.483398 0.848877 -0.117920 0.178528 1441496632 -0.483398 0.848877 -0.117920 0.178528 1441496632 -0.483398 0.848877 -0.117920 0.178528 1441496632 -0.502319 0.829529 -0.153259 0.189941 1441496632 -0.502319 0.829529 -0.153259 0.189941 1441496632 -0.502319 0.829529 -0.153259 0.189941 1441496632 -0.502319 0.829529 -0.153259 0.189941 1441496632 -0.502319 0.829529 -0.153259 0.189941 1441496632 -0.502319 0.829529 -0.153259 0.189941 1441496632 -0.502319 0.829529 -0.153259 0.189941 1441496632 -0.520569 0.811401 -0.181580 0.194153 1441496632 -0.520569 0.811401 -0.181580 0.194153 1441496632 -0.520569 0.811401 -0.181580 0.194153 1441496632 -0.520569 0.811401 -0.181580 0.194153 1441496632 -0.520569 0.811401 -0.181580 0.194153 1441496632 -0.520569 0.811401 -0.181580 0.194153 1441496632 -0.520569 0.811401 -0.181580 0.194153 1441496632 -0.526367 0.800110 -0.221558 0.183533 1441496632 -0.526367 0.800110 -0.221558 0.183533 1441496632 -0.526367 0.800110 -0.221558 0.183533 1441496632 -0.526367 0.800110 -0.221558 0.183533 1441496632 -0.526367 0.800110 -0.221558 0.183533 1441496632 -0.526367 0.800110 -0.221558 0.183533 1441496632 -0.561646 0.764343 -0.251770 0.192261 1441496632 -0.561646 0.764343 -0.251770 0.192261 1441496632 -0.561646 0.764343 -0.251770 0.192261 1441496632 -0.561646 0.764343 -0.251770 0.192261 1441496632 -0.561646 0.764343 -0.251770 0.192261 1441496632 -0.561646 0.764343 -0.251770 0.192261 1441496632 -0.591309 0.732422 -0.280396 0.187988 1441496632 -0.591309 0.732422 -0.280396 0.187988 1441496632 -0.591309 0.732422 -0.280396 0.187988 1441496632 -0.591309 0.732422 -0.280396 0.187988 1441496632 -0.591309 0.732422 -0.280396 0.187988 1441496632 -0.591309 0.732422 -0.280396 0.187988 1441496632 -0.591309 0.732422 -0.280396 0.187988 1441496632 -0.608704 0.717529 -0.292053 0.171448 1441496632 -0.608704 0.717529 -0.292053 0.171448 1441496632 -0.608704 0.717529 -0.292053 0.171448 1441496632 -0.608704 0.717529 -0.292053 0.171448 1441496632 -0.608704 0.717529 -0.292053 0.171448 1441496632 -0.608704 0.717529 -0.292053 0.171448 1441496632 -0.612915 0.717896 -0.282349 0.170898 1441496632 -0.612915 0.717896 -0.282349 0.170898 1441496632 -0.612915 0.717896 -0.282349 0.170898 1441496632 -0.612915 0.717896 -0.282349 0.170898 1441496632 -0.612915 0.717896 -0.282349 0.170898 1441496632 -0.612915 0.717896 -0.282349 0.170898 1441496632 -0.610779 0.726807 -0.257385 0.180115 1441496632 -0.610779 0.726807 -0.257385 0.180115 1441496632 -0.610779 0.726807 -0.257385 0.180115 1441496632 -0.610779 0.726807 -0.257385 0.180115 1441496632 -0.610779 0.726807 -0.257385 0.180115 1441496632 -0.610779 0.726807 -0.257385 0.180115 1441496632 -0.602539 0.742981 -0.220764 0.190125 1441496632 -0.602539 0.742981 -0.220764 0.190125 1441496632 -0.602539 0.742981 -0.220764 0.190125 1441496632 -0.602539 0.742981 -0.220764 0.190125 1441496632 -0.602539 0.742981 -0.220764 0.190125 1441496632 -0.602539 0.742981 -0.220764 0.190125 1441496632 -0.602539 0.742981 -0.220764 0.190125 1441496632 -0.594116 0.757874 -0.179016 0.201477 1441496632 -0.594116 0.757874 -0.179016 0.201477 1441496632 -0.594116 0.757874 -0.179016 0.201477 1441496632 -0.594116 0.757874 -0.179016 0.201477 1441496632 -0.594116 0.757874 -0.179016 0.201477 1441496632 -0.594116 0.757874 -0.179016 0.201477 1441496632 -0.576660 0.775818 -0.148254 0.208740 1441496632 -0.576660 0.775818 -0.148254 0.208740 1441496632 -0.576660 0.775818 -0.148254 0.208740 1441496632 -0.576660 0.775818 -0.148254 0.208740 1441496632 -0.576660 0.775818 -0.148254 0.208740 1441496632 -0.576660 0.775818 -0.148254 0.208740 1441496632 -0.543518 0.802673 -0.118347 0.215027 1441496632 -0.543518 0.802673 -0.118347 0.215027 1441496632 -0.543518 0.802673 -0.118347 0.215027 1441496632 -0.543518 0.802673 -0.118347 0.215027 1441496632 -0.543518 0.802673 -0.118347 0.215027 1441496632 -0.543518 0.802673 -0.118347 0.215027 1441496632 -0.543518 0.802673 -0.118347 0.215027 1441496632 -0.508240 0.826782 -0.096558 0.220825 1441496633 -0.508240 0.826782 -0.096558 0.220825 1441496633 -0.508240 0.826782 -0.096558 0.220825 1441496633 -0.508240 0.826782 -0.096558 0.220825 1441496633 -0.508240 0.826782 -0.096558 0.220825 1441496633 -0.508240 0.826782 -0.096558 0.220825 1441496633 -0.484924 0.844910 -0.075928 0.212524 1441496633 -0.484924 0.844910 -0.075928 0.212524 1441496633 -0.484924 0.844910 -0.075928 0.212524 1441496633 -0.484924 0.844910 -0.075928 0.212524 1441496633 -0.484924 0.844910 -0.075928 0.212524 1441496633 -0.484924 0.844910 -0.075928 0.212524 1441496633 -0.484924 0.844910 -0.075928 0.212524 1441496633 -0.442505 0.872070 -0.051636 0.202454 1441496633 -0.442505 0.872070 -0.051636 0.202454 1441496633 -0.442505 0.872070 -0.051636 0.202454 1441496633 -0.442505 0.872070 -0.051636 0.202454 1441496633 -0.442505 0.872070 -0.051636 0.202454 1441496633 -0.442505 0.872070 -0.051636 0.202454 1441496633 -0.436707 0.877197 -0.030762 0.196960 1441496633 -0.436707 0.877197 -0.030762 0.196960 1441496633 -0.436707 0.877197 -0.030762 0.196960 1441496633 -0.436707 0.877197 -0.030762 0.196960 1441496633 -0.436707 0.877197 -0.030762 0.196960 1441496633 -0.436707 0.877197 -0.030762 0.196960 1441496633 -0.436707 0.877197 -0.030762 0.196960 1441496633 -0.417908 0.887268 -0.020996 0.194031 1441496633 -0.417908 0.887268 -0.020996 0.194031 1441496633 -0.417908 0.887268 -0.020996 0.194031 1441496633 -0.417908 0.887268 -0.020996 0.194031 1441496633 -0.417908 0.887268 -0.020996 0.194031 1441496633 -0.417908 0.887268 -0.020996 0.194031 1441496633 -0.412170 0.890686 -0.022705 0.190369 1441496633 -0.412170 0.890686 -0.022705 0.190369 1441496633 -0.412170 0.890686 -0.022705 0.190369 1441496633 -0.412170 0.890686 -0.022705 0.190369 1441496633 -0.412170 0.890686 -0.022705 0.190369 1441496633 -0.412170 0.890686 -0.022705 0.190369 1441496633 -0.424500 0.885010 -0.036987 0.187622 1441496633 -0.424500 0.885010 -0.036987 0.187622 1441496633 -0.424500 0.885010 -0.036987 0.187622 1441496633 -0.424500 0.885010 -0.036987 0.187622 1441496633 -0.424500 0.885010 -0.036987 0.187622 1441496633 -0.424500 0.885010 -0.036987 0.187622 1441496633 -0.445129 0.872803 -0.059021 0.191406 1441496633 -0.445129 0.872803 -0.059021 0.191406 1441496633 -0.445129 0.872803 -0.059021 0.191406 1441496633 -0.445129 0.872803 -0.059021 0.191406 1441496633 -0.445129 0.872803 -0.059021 0.191406 1441496633 -0.445129 0.872803 -0.059021 0.191406 1441496633 -0.445129 0.872803 -0.059021 0.191406 1441496633 -0.471924 0.854736 -0.089111 0.196838 1441496633 -0.471924 0.854736 -0.089111 0.196838 1441496633 -0.471924 0.854736 -0.089111 0.196838 1441496633 -0.471924 0.854736 -0.089111 0.196838 1441496633 -0.471924 0.854736 -0.089111 0.196838 1441496633 -0.471924 0.854736 -0.089111 0.196838 1441496633 -0.490723 0.838684 -0.123840 0.201111 1441496633 -0.490723 0.838684 -0.123840 0.201111 1441496633 -0.490723 0.838684 -0.123840 0.201111 1441496633 -0.490723 0.838684 -0.123840 0.201111 1441496633 -0.490723 0.838684 -0.123840 0.201111 1441496633 -0.490723 0.838684 -0.123840 0.201111 1441496633 -0.490723 0.838684 -0.123840 0.201111 1441496633 -0.507935 0.821472 -0.156311 0.206665 1441496633 -0.507935 0.821472 -0.156311 0.206665 1441496633 -0.507935 0.821472 -0.156311 0.206665 1441496633 -0.507935 0.821472 -0.156311 0.206665 1441496633 -0.507935 0.821472 -0.156311 0.206665 1441496633 -0.529297 0.803223 -0.180359 0.205200 1441496633 -0.529297 0.803223 -0.180359 0.205200 1441496633 -0.529297 0.803223 -0.180359 0.205200 1441496633 -0.529297 0.803223 -0.180359 0.205200 1441496633 -0.529297 0.803223 -0.180359 0.205200 1441496633 -0.529297 0.803223 -0.180359 0.205200 1441496633 -0.549011 0.781372 -0.214539 0.204895 1441496633 -0.549011 0.781372 -0.214539 0.204895 1441496633 -0.549011 0.781372 -0.214539 0.204895 1441496633 -0.549011 0.781372 -0.214539 0.204895 1441496633 -0.549011 0.781372 -0.214539 0.204895 1441496633 -0.549011 0.781372 -0.214539 0.204895 1441496633 -0.545959 0.773071 -0.249756 0.204712 1441496633 -0.545959 0.773071 -0.249756 0.204712 1441496633 -0.545959 0.773071 -0.249756 0.204712 1441496633 -0.545959 0.773071 -0.249756 0.204712 1441496633 -0.545959 0.773071 -0.249756 0.204712 1441496633 -0.545959 0.773071 -0.249756 0.204712 1441496633 -0.572998 0.747559 -0.272522 0.196228 1441496633 -0.572998 0.747559 -0.272522 0.196228 1441496633 -0.572998 0.747559 -0.272522 0.196228 1441496633 -0.572998 0.747559 -0.272522 0.196228 1441496633 -0.572998 0.747559 -0.272522 0.196228 1441496633 -0.585999 0.737183 -0.283020 0.181702 1441496633 -0.585999 0.737183 -0.283020 0.181702 1441496633 -0.585999 0.737183 -0.283020 0.181702 1441496633 -0.585999 0.737183 -0.283020 0.181702 1441496633 -0.585999 0.737183 -0.283020 0.181702 1441496633 -0.585999 0.737183 -0.283020 0.181702 1441496633 -0.585999 0.737183 -0.283020 0.181702 1441496633 -0.577881 0.745850 -0.278137 0.179932 1441496633 -0.577881 0.745850 -0.278137 0.179932 1441496633 -0.577881 0.745850 -0.278137 0.179932 1441496633 -0.568359 0.758118 -0.260071 0.186096 1441496633 -0.568359 0.758118 -0.260071 0.186096 1441496633 -0.568359 0.758118 -0.260071 0.186096 1441496633 -0.568359 0.758118 -0.260071 0.186096 1441496633 -0.568359 0.758118 -0.260071 0.186096 1441496633 -0.568359 0.758118 -0.260071 0.186096 1441496633 -0.560181 0.770813 -0.230530 0.197205 1441496634 -0.560181 0.770813 -0.230530 0.197205 1441496634 -0.560181 0.770813 -0.230530 0.197205 1441496634 -0.560181 0.770813 -0.230530 0.197205 1441496634 -0.560181 0.770813 -0.230530 0.197205 1441496634 -0.560181 0.770813 -0.230530 0.197205 1441496634 -0.570557 0.770996 -0.185120 0.213806 1441496634 -0.570557 0.770996 -0.185120 0.213806 1441496634 -0.570557 0.770996 -0.185120 0.213806 1441496634 -0.570557 0.770996 -0.185120 0.213806 1441496634 -0.570557 0.770996 -0.185120 0.213806 1441496634 -0.570557 0.770996 -0.185120 0.213806 1441496634 -0.573853 0.773132 -0.142517 0.229309 1441496634 -0.573853 0.773132 -0.142517 0.229309 1441496634 -0.573853 0.773132 -0.142517 0.229309 1441496634 -0.573853 0.773132 -0.142517 0.229309 1441496634 -0.573853 0.773132 -0.142517 0.229309 1441496634 -0.573853 0.773132 -0.142517 0.229309 1441496634 -0.562012 0.784424 -0.100647 0.242310 1441496634 -0.562012 0.784424 -0.100647 0.242310 1441496634 -0.562012 0.784424 -0.100647 0.242310 1441496634 -0.562012 0.784424 -0.100647 0.242310 1441496634 -0.562012 0.784424 -0.100647 0.242310 1441496634 -0.562012 0.784424 -0.100647 0.242310 1441496634 -0.536865 0.801086 -0.067078 0.255920 1441496634 -0.536865 0.801086 -0.067078 0.255920 1441496634 -0.536865 0.801086 -0.067078 0.255920 1441496634 -0.536865 0.801086 -0.067078 0.255920 1441496634 -0.536865 0.801086 -0.067078 0.255920 1441496634 -0.536865 0.801086 -0.067078 0.255920 1441496634 -0.536865 0.801086 -0.067078 0.255920 1441496634 -0.512939 0.816284 -0.040833 0.262512 1441496634 -0.512939 0.816284 -0.040833 0.262512 1441496634 -0.512939 0.816284 -0.040833 0.262512 1441496634 -0.512939 0.816284 -0.040833 0.262512 1441496634 -0.512939 0.816284 -0.040833 0.262512 1441496634 -0.478699 0.839783 -0.017029 0.255493 1441496634 -0.478699 0.839783 -0.017029 0.255493 1441496634 -0.478699 0.839783 -0.017029 0.255493 1441496634 -0.478699 0.839783 -0.017029 0.255493 1441496634 -0.478699 0.839783 -0.017029 0.255493 1441496634 -0.478699 0.839783 -0.017029 0.255493 1441496634 -0.478699 0.839783 -0.017029 0.255493 1441496634 -0.437561 0.864624 0.007202 0.246765 1441496634 -0.437561 0.864624 0.007202 0.246765 1441496634 -0.437561 0.864624 0.007202 0.246765 1441496634 -0.437561 0.864624 0.007202 0.246765 1441496634 -0.437561 0.864624 0.007202 0.246765 1441496634 -0.437561 0.864624 0.007202 0.246765 1441496634 -0.400696 0.882141 0.025879 0.245972 1441496634 -0.400696 0.882141 0.025879 0.245972 1441496634 -0.400696 0.882141 0.025879 0.245972 1441496634 -0.400696 0.882141 0.025879 0.245972 1441496634 -0.400696 0.882141 0.025879 0.245972 1441496634 -0.400696 0.882141 0.025879 0.245972 1441496634 -0.376160 0.892822 0.030518 0.245789 1441496634 -0.376160 0.892822 0.030518 0.245789 1441496634 -0.376160 0.892822 0.030518 0.245789 1441496634 -0.376160 0.892822 0.030518 0.245789 1441496634 -0.376160 0.892822 0.030518 0.245789 1441496634 -0.376160 0.892822 0.030518 0.245789 1441496634 -0.384460 0.891602 0.012451 0.238892 1441496634 -0.384460 0.891602 0.012451 0.238892 1441496634 -0.384460 0.891602 0.012451 0.238892 1441496634 -0.384460 0.891602 0.012451 0.238892 1441496634 -0.384460 0.891602 0.012451 0.238892 1441496634 -0.384460 0.891602 0.012451 0.238892 1441496634 -0.384460 0.891602 0.012451 0.238892 1441496634 -0.404602 0.882690 -0.014954 0.238647 1441496634 -0.404602 0.882690 -0.014954 0.238647 1441496634 -0.404602 0.882690 -0.014954 0.238647 1441496634 -0.404602 0.882690 -0.014954 0.238647 1441496634 -0.404602 0.882690 -0.014954 0.238647 1441496634 -0.404602 0.882690 -0.014954 0.238647 1441496634 -0.437561 0.864746 -0.045776 0.242126 1441496634 -0.437561 0.864746 -0.045776 0.242126 1441496634 -0.437561 0.864746 -0.045776 0.242126 1441496634 -0.437561 0.864746 -0.045776 0.242126 1441496634 -0.437561 0.864746 -0.045776 0.242126 1441496634 -0.437561 0.864746 -0.045776 0.242126 1441496634 -0.437561 0.864746 -0.045776 0.242126 1441496634 -0.470520 0.842712 -0.074585 0.250793 1441496634 -0.470520 0.842712 -0.074585 0.250793 1441496634 -0.470520 0.842712 -0.074585 0.250793 1441496634 -0.470520 0.842712 -0.074585 0.250793 1441496634 -0.470520 0.842712 -0.074585 0.250793 1441496634 -0.470520 0.842712 -0.074585 0.250793 1441496634 -0.500000 0.818909 -0.103760 0.261780 1441496634 -0.500000 0.818909 -0.103760 0.261780 1441496634 -0.500000 0.818909 -0.103760 0.261780 1441496634 -0.500000 0.818909 -0.103760 0.261780 1441496634 -0.500000 0.818909 -0.103760 0.261780 1441496634 -0.500000 0.818909 -0.103760 0.261780 1441496634 -0.526001 0.798157 -0.130310 0.263062 1441496634 -0.526001 0.798157 -0.130310 0.263062 1441496634 -0.526001 0.798157 -0.130310 0.263062 1441496634 -0.526001 0.798157 -0.130310 0.263062 1441496634 -0.526001 0.798157 -0.130310 0.263062 1441496634 -0.526001 0.798157 -0.130310 0.263062 1441496634 -0.526001 0.798157 -0.130310 0.263062 1441496634 -0.531189 0.786316 -0.171509 0.264832 1441496634 -0.531189 0.786316 -0.171509 0.264832 1441496634 -0.531189 0.786316 -0.171509 0.264832 1441496634 -0.531189 0.786316 -0.171509 0.264832 1441496634 -0.531189 0.786316 -0.171509 0.264832 1441496634 -0.531189 0.786316 -0.171509 0.264832 1441496634 -0.531189 0.786316 -0.171509 0.264832 1441496634 -0.605286 0.717163 -0.202698 0.279663 1441496634 -0.605286 0.717163 -0.202698 0.279663 1441496634 -0.605286 0.717163 -0.202698 0.279663 1441496634 -0.605286 0.717163 -0.202698 0.279663 1441496634 -0.605286 0.717163 -0.202698 0.279663 1441496634 -0.605286 0.717163 -0.202698 0.279663 1441496634 -0.629883 0.691467 -0.229980 0.268738 1441496634 -0.629883 0.691467 -0.229980 0.268738 1441496634 -0.629883 0.691467 -0.229980 0.268738 1441496635 -0.629883 0.691467 -0.229980 0.268738 1441496635 -0.629883 0.691467 -0.229980 0.268738 1441496635 -0.629883 0.691467 -0.229980 0.268738 1441496635 -0.629883 0.691467 -0.229980 0.268738 1441496635 -0.619873 0.700989 -0.249512 0.249084 1441496635 -0.619873 0.700989 -0.249512 0.249084 1441496635 -0.619873 0.700989 -0.249512 0.249084 1441496635 -0.619873 0.700989 -0.249512 0.249084 1441496635 -0.619873 0.700989 -0.249512 0.249084 1441496635 -0.619873 0.700989 -0.249512 0.249084 1441496635 -0.626099 0.695923 -0.252197 0.245178 1441496635 -0.626099 0.695923 -0.252197 0.245178 1441496635 -0.626099 0.695923 -0.252197 0.245178 1441496635 -0.626099 0.695923 -0.252197 0.245178 1441496635 -0.626099 0.695923 -0.252197 0.245178 1441496635 -0.626099 0.695923 -0.252197 0.245178 1441496635 -0.620911 0.701721 -0.240723 0.253113 1441496635 -0.620911 0.701721 -0.240723 0.253113 1441496635 -0.620911 0.701721 -0.240723 0.253113 1441496635 -0.620911 0.701721 -0.240723 0.253113 1441496635 -0.620911 0.701721 -0.240723 0.253113 1441496635 -0.620911 0.701721 -0.240723 0.253113 1441496635 -0.599182 0.724915 -0.219299 0.259521 1441496635 -0.599182 0.724915 -0.219299 0.259521 1441496635 -0.599182 0.724915 -0.219299 0.259521 1441496635 -0.599182 0.724915 -0.219299 0.259521 1441496635 -0.599182 0.724915 -0.219299 0.259521 1441496635 -0.599182 0.724915 -0.219299 0.259521 1441496635 -0.582703 0.745972 -0.187805 0.261963 1441496635 -0.582703 0.745972 -0.187805 0.261963 1441496635 -0.582703 0.745972 -0.187805 0.261963 1441496635 -0.582703 0.745972 -0.187805 0.261963 1441496635 -0.582703 0.745972 -0.187805 0.261963 1441496635 -0.582703 0.745972 -0.187805 0.261963 1441496635 -0.568787 0.763489 -0.153320 0.264587 1441496635 -0.568787 0.763489 -0.153320 0.264587 1441496635 -0.568787 0.763489 -0.153320 0.264587 1441496635 -0.568787 0.763489 -0.153320 0.264587 1441496635 -0.568787 0.763489 -0.153320 0.264587 1441496635 -0.568787 0.763489 -0.153320 0.264587 1441496635 -0.568787 0.763489 -0.153320 0.264587 1441496635 -0.558350 0.775940 -0.123352 0.266418 1441496635 -0.558350 0.775940 -0.123352 0.266418 1441496635 -0.558350 0.775940 -0.123352 0.266418 1441496635 -0.558350 0.775940 -0.123352 0.266418 1441496635 -0.558350 0.775940 -0.123352 0.266418 1441496635 -0.558350 0.775940 -0.123352 0.266418 1441496635 -0.538330 0.792297 -0.096069 0.270569 1441496635 -0.538330 0.792297 -0.096069 0.270569 1441496635 -0.538330 0.792297 -0.096069 0.270569 1441496635 -0.538330 0.792297 -0.096069 0.270569 1441496635 -0.538330 0.792297 -0.096069 0.270569 1441496635 -0.538330 0.792297 -0.096069 0.270569 1441496635 -0.496155 0.819885 -0.079041 0.274597 1441496635 -0.496155 0.819885 -0.079041 0.274597 1441496635 -0.496155 0.819885 -0.079041 0.274597 1441496635 -0.496155 0.819885 -0.079041 0.274597 1441496635 -0.496155 0.819885 -0.079041 0.274597 1441496635 -0.496155 0.819885 -0.079041 0.274597 1441496635 -0.460876 0.843628 -0.060852 0.268555 1441496635 -0.460876 0.843628 -0.060852 0.268555 1441496635 -0.460876 0.843628 -0.060852 0.268555 1441496635 -0.460876 0.843628 -0.060852 0.268555 1441496635 -0.460876 0.843628 -0.060852 0.268555 1441496635 -0.460876 0.843628 -0.060852 0.268555 1441496635 -0.415710 0.869019 -0.041016 0.265137 1441496635 -0.415710 0.869019 -0.041016 0.265137 1441496635 -0.415710 0.869019 -0.041016 0.265137 1441496635 -0.415710 0.869019 -0.041016 0.265137 1441496635 -0.415710 0.869019 -0.041016 0.265137 1441496635 -0.415710 0.869019 -0.041016 0.265137 1441496635 -0.415710 0.869019 -0.041016 0.265137 1441496635 -0.378784 0.885925 -0.024475 0.266418 1441496635 -0.378784 0.885925 -0.024475 0.266418 1441496635 -0.378784 0.885925 -0.024475 0.266418 1441496635 -0.378784 0.885925 -0.024475 0.266418 1441496635 -0.378784 0.885925 -0.024475 0.266418 1441496635 -0.378784 0.885925 -0.024475 0.266418 1441496635 -0.349976 0.899719 -0.017456 0.260193 1441496635 -0.349976 0.899719 -0.017456 0.260193 1441496635 -0.349976 0.899719 -0.017456 0.260193 1441496635 -0.349976 0.899719 -0.017456 0.260193 1441496635 -0.349976 0.899719 -0.017456 0.260193 1441496635 -0.349976 0.899719 -0.017456 0.260193 1441496635 -0.347290 0.906067 -0.035156 0.239075 1441496635 -0.347290 0.906067 -0.035156 0.239075 1441496635 -0.347290 0.906067 -0.035156 0.239075 1441496635 -0.347290 0.906067 -0.035156 0.239075 1441496635 -0.347290 0.906067 -0.035156 0.239075 1441496635 -0.347290 0.906067 -0.035156 0.239075 1441496635 -0.365356 0.899902 -0.062012 0.229797 1441496635 -0.365356 0.899902 -0.062012 0.229797 1441496635 -0.365356 0.899902 -0.062012 0.229797 1441496635 -0.365356 0.899902 -0.062012 0.229797 1441496635 -0.365356 0.899902 -0.062012 0.229797 1441496635 -0.365356 0.899902 -0.062012 0.229797 1441496635 -0.407349 0.879028 -0.088135 0.231445 1441496635 -0.407349 0.879028 -0.088135 0.231445 1441496635 -0.407349 0.879028 -0.088135 0.231445 1441496635 -0.407349 0.879028 -0.088135 0.231445 1441496635 -0.407349 0.879028 -0.088135 0.231445 1441496635 -0.407349 0.879028 -0.088135 0.231445 1441496635 -0.407349 0.879028 -0.088135 0.231445 1441496635 -0.445984 0.855225 -0.110046 0.239929 1441496635 -0.445984 0.855225 -0.110046 0.239929 1441496635 -0.445984 0.855225 -0.110046 0.239929 1441496635 -0.445984 0.855225 -0.110046 0.239929 1441496635 -0.445984 0.855225 -0.110046 0.239929 1441496635 -0.445984 0.855225 -0.110046 0.239929 1441496635 -0.482117 0.828186 -0.132813 0.253052 1441496635 -0.482117 0.828186 -0.132813 0.253052 1441496635 -0.482117 0.828186 -0.132813 0.253052 1441496635 -0.482117 0.828186 -0.132813 0.253052 1441496636 -0.482117 0.828186 -0.132813 0.253052 1441496636 -0.482117 0.828186 -0.132813 0.253052 1441496636 -0.512207 0.804077 -0.159790 0.256042 1441496636 -0.512207 0.804077 -0.159790 0.256042 1441496636 -0.512207 0.804077 -0.159790 0.256042 1441496636 -0.512207 0.804077 -0.159790 0.256042 1441496636 -0.512207 0.804077 -0.159790 0.256042 1441496636 -0.512207 0.804077 -0.159790 0.256042 1441496636 -0.512207 0.804077 -0.159790 0.256042 1441496636 -0.512512 0.798889 -0.200256 0.242920 1441496636 -0.512512 0.798889 -0.200256 0.242920 1441496636 -0.512512 0.798889 -0.200256 0.242920 1441496636 -0.512512 0.798889 -0.200256 0.242920 1441496636 -0.512512 0.798889 -0.200256 0.242920 1441496636 -0.512512 0.798889 -0.200256 0.242920 1441496636 -0.523376 0.785156 -0.234497 0.233643 1441496636 -0.523376 0.785156 -0.234497 0.233643 1441496636 -0.523376 0.785156 -0.234497 0.233643 1441496636 -0.523376 0.785156 -0.234497 0.233643 1441496636 -0.523376 0.785156 -0.234497 0.233643 1441496636 -0.523376 0.785156 -0.234497 0.233643 1441496636 -0.549500 0.758972 -0.263489 0.229248 1441496636 -0.549500 0.758972 -0.263489 0.229248 1441496636 -0.549500 0.758972 -0.263489 0.229248 1441496636 -0.549500 0.758972 -0.263489 0.229248 1441496636 -0.575439 0.736328 -0.283264 0.215576 1441496636 -0.575439 0.736328 -0.283264 0.215576 1441496636 -0.575439 0.736328 -0.283264 0.215576 1441496636 -0.575439 0.736328 -0.283264 0.215576 1441496636 -0.575439 0.736328 -0.283264 0.215576 1441496636 -0.575439 0.736328 -0.283264 0.215576 1441496636 -0.585388 0.729980 -0.287048 0.205017 1441496636 -0.585388 0.729980 -0.287048 0.205017 1441496636 -0.585388 0.729980 -0.287048 0.205017 1441496636 -0.585388 0.729980 -0.287048 0.205017 1441496636 -0.585388 0.729980 -0.287048 0.205017 1441496636 -0.585388 0.729980 -0.287048 0.205017 1441496636 -0.577026 0.738403 -0.279236 0.209290 1441496636 -0.577026 0.738403 -0.279236 0.209290 1441496636 -0.577026 0.738403 -0.279236 0.209290 1441496636 -0.577026 0.738403 -0.279236 0.209290 1441496636 -0.577026 0.738403 -0.279236 0.209290 1441496636 -0.577026 0.738403 -0.279236 0.209290 1441496636 -0.563843 0.752441 -0.258606 0.221375 1441496636 -0.563843 0.752441 -0.258606 0.221375 1441496636 -0.563843 0.752441 -0.258606 0.221375 1441496636 -0.563843 0.752441 -0.258606 0.221375 1441496636 -0.563843 0.752441 -0.258606 0.221375 1441496636 -0.563843 0.752441 -0.258606 0.221375 1441496636 -0.552246 0.766357 -0.232849 0.231323 1441496636 -0.552246 0.766357 -0.232849 0.231323 1441496636 -0.552246 0.766357 -0.232849 0.231323 1441496636 -0.552246 0.766357 -0.232849 0.231323 1441496636 -0.552246 0.766357 -0.232849 0.231323 1441496636 -0.552246 0.766357 -0.232849 0.231323 1441496636 -0.552124 0.773193 -0.198853 0.240356 1441496636 -0.552124 0.773193 -0.198853 0.240356 1441496636 -0.552124 0.773193 -0.198853 0.240356 1441496636 -0.552124 0.773193 -0.198853 0.240356 1441496636 -0.552124 0.773193 -0.198853 0.240356 1441496636 -0.552124 0.773193 -0.198853 0.240356 1441496636 -0.552124 0.773193 -0.198853 0.240356 1441496636 -0.548889 0.780945 -0.168518 0.245728 1441496636 -0.548889 0.780945 -0.168518 0.245728 1441496636 -0.548889 0.780945 -0.168518 0.245728 1441496636 -0.548889 0.780945 -0.168518 0.245728 1441496636 -0.548889 0.780945 -0.168518 0.245728 1441496636 -0.548889 0.780945 -0.168518 0.245728 1441496636 -0.538025 0.793945 -0.142456 0.244690 1441496636 -0.538025 0.793945 -0.142456 0.244690 1441496636 -0.538025 0.793945 -0.142456 0.244690 1441496636 -0.538025 0.793945 -0.142456 0.244690 1441496636 -0.538025 0.793945 -0.142456 0.244690 1441496636 -0.538025 0.793945 -0.142456 0.244690 1441496636 -0.538025 0.793945 -0.142456 0.244690 1441496636 -0.512207 0.814697 -0.117615 0.244995 1441496636 -0.512207 0.814697 -0.117615 0.244995 1441496636 -0.512207 0.814697 -0.117615 0.244995 1441496636 -0.512207 0.814697 -0.117615 0.244995 1441496636 -0.512207 0.814697 -0.117615 0.244995 1441496636 -0.512207 0.814697 -0.117615 0.244995 1441496636 -0.493591 0.830261 -0.089111 0.242981 1441496636 -0.493591 0.830261 -0.089111 0.242981 1441496636 -0.493591 0.830261 -0.089111 0.242981 1441496636 -0.493591 0.830261 -0.089111 0.242981 1441496636 -0.493591 0.830261 -0.089111 0.242981 1441496636 -0.493591 0.830261 -0.089111 0.242981 1441496636 -0.473083 0.846375 -0.053833 0.238525 1441496636 -0.473083 0.846375 -0.053833 0.238525 1441496636 -0.473083 0.846375 -0.053833 0.238525 1441496636 -0.473083 0.846375 -0.053833 0.238525 1441496636 -0.473083 0.846375 -0.053833 0.238525 1441496636 -0.473083 0.846375 -0.053833 0.238525 1441496636 -0.473083 0.846375 -0.053833 0.238525 1441496636 
-0.580383 0.494507 -0.535217 -0.363647 1441496639 -0.580383 0.494507 -0.535217 -0.363647 1441496639 -0.580383 0.494507 -0.535217 -0.363647 1441496639 -0.580383 0.494507 -0.535217 -0.363647 1441496639 -0.580383 0.494507 -0.535217 -0.363647 1441496639 -0.580383 0.494507 -0.535217 -0.363647 1441496639 -0.581421 0.494385 -0.534119 -0.363708 1441496639 -0.581421 0.494385 -0.534119 -0.363708 1441496640 -0.581421 0.494385 -0.534119 -0.363708 1441496640 -0.581421 0.494385 -0.534119 -0.363708 1441496640 -0.581421 0.494385 -0.534119 -0.363708 1441496640 -0.581421 0.494385 -0.534119 -0.363708 1441496640 -0.581421 0.494385 -0.534119 -0.363708 1441496640 -0.583740 0.491577 -0.535583 -0.361633 1441496640 -0.583740 0.491577 -0.535583 -0.361633 1441496640 -0.583740 0.491577 -0.535583 -0.361633 1441496640 -0.583740 0.491577 -0.535583 -0.361633 1441496640 -0.583740 0.491577 -0.535583 -0.361633 1441496640 -0.583740 0.491577 -0.535583 -0.361633 1441496640 -0.584961 0.488708 -0.537781 -0.360291 1441496640 -0.584961 0.488708 -0.537781 -0.360291 1441496640 -0.584961 0.488708 -0.537781 -0.360291 1441496640 -0.584961 0.488708 -0.537781 -0.360291 1441496640 -0.584961 0.488708 -0.537781 -0.360291 1441496640 -0.584961 0.488708 -0.537781 -0.360291 1441496640 -0.583557 0.490234 -0.535645 -0.363708 1441496640 -0.583557 0.490234 -0.535645 -0.363708 1441496640 -0.583557 0.490234 -0.535645 -0.363708 1441496640 -0.583557 0.490234 -0.535645 -0.363708 1441496640 -0.583557 0.490234 -0.535645 -0.363708 1441496640 -0.583557 0.490234 -0.535645 -0.363708 1441496640 -0.583557 0.490234 -0.535645 -0.363708 1441496640 -0.582336 0.491211 -0.533325 -0.367737 1441496640 -0.582336 0.491211 -0.533325 -0.367737 1441496640 -0.582336 0.491211 -0.533325 -0.367737 1441496640 -0.582336 0.491211 -0.533325 -0.367737 1441496640 -0.582336 0.491211 -0.533325 -0.367737 1441496640 -0.582336 0.491211 -0.533325 -0.367737 1441496640 -0.583130 0.490479 -0.532776 -0.368225 1441496640 -0.583130 0.490479 -0.532776 -0.368225 1441496640 -0.583130 0.490479 -0.532776 -0.368225 1441496640 -0.583130 0.490479 -0.532776 -0.368225 1441496640 -0.583130 0.490479 -0.532776 -0.368225 1441496640 -0.583130 0.490479 -0.532776 -0.368225 1441496640 -0.583130 0.490479 -0.532776 -0.368225 1441496640 -0.587646 0.485046 -0.534973 -0.364990 1441496640 -0.587646 0.485046 -0.534973 -0.364990 1441496640 -0.587646 0.485046 -0.534973 -0.364990 1441496640 -0.587646 0.485046 -0.534973 -0.364990 1441496640 -0.587646 0.485046 -0.534973 -0.364990 1441496640 -0.587646 0.485046 -0.534973 -0.364990 1441496640 -0.596252 0.472961 -0.541199 -0.357666 1441496640 -0.596252 0.472961 -0.541199 -0.357666 1441496640 -0.596252 0.472961 -0.541199 -0.357666 1441496640 -0.596252 0.472961 -0.541199 -0.357666 1441496640 -0.596252 0.472961 -0.541199 -0.357666 1441496640 -0.596252 0.472961 -0.541199 -0.357666 1441496640 -0.608093 0.454407 -0.553284 -0.343079 1441496640 -0.608093 0.454407 -0.553284 -0.343079 1441496640 -0.608093 0.454407 -0.553284 -0.343079 1441496640 -0.608093 0.454407 -0.553284 -0.343079 1441496640 -0.608093 0.454407 -0.553284 -0.343079 1441496640 -0.608093 0.454407 -0.553284 -0.343079 1441496640 -0.608093 0.454407 -0.553284 -0.343079 1441496640 -0.610962 0.449707 -0.557739 -0.336853 1441496640 -0.610962 0.449707 -0.557739 -0.336853 1441496640 -0.610962 0.449707 -0.557739 -0.336853 1441496640 -0.610962 0.449707 -0.557739 -0.336853 1441496640 -0.610962 0.449707 -0.557739 -0.336853 1441496640 -0.610962 0.449707 -0.557739 -0.336853 1441496640 -0.610962 0.449707 -0.557739 -0.336853 1441496640 -0.602844 0.461914 -0.552246 -0.343872 1441496640 -0.602844 0.461914 -0.552246 -0.343872 1441496640 -0.602844 0.461914 -0.552246 -0.343872 1441496640 -0.602844 0.461914 -0.552246 -0.343872 1441496640 -0.602844 0.461914 -0.552246 -0.343872 1441496640 -0.602844 0.461914 -0.552246 -0.343872 1441496640 -0.590698 0.479309 -0.543701 -0.354736 1441496640 -0.590698 0.479309 -0.543701 -0.354736 1441496640 -0.590698 0.479309 -0.543701 -0.354736 1441496640 -0.590698 0.479309 -0.543701 -0.354736 1441496640 -0.590698 0.479309 -0.543701 -0.354736 1441496640 -0.590698 0.479309 -0.543701 -0.354736 1441496640 -0.578735 0.495361 -0.534546 -0.366028 1441496640 -0.578735 0.495361 -0.534546 -0.366028 1441496640 -0.578735 0.495361 -0.534546 -0.366028 1441496640 -0.578735 0.495361 -0.534546 -0.366028 1441496640 -0.578735 0.495361 -0.534546 -0.366028 1441496640 -0.578735 0.495361 -0.534546 -0.366028 1441496640 -0.570740 0.506104 -0.526611 -0.375305 1441496640 -0.570740 0.506104 -0.526611 -0.375305 1441496640 -0.570740 0.506104 -0.526611 -0.375305 1441496640 -0.570740 0.506104 -0.526611 -0.375305 1441496640 -0.570740 0.506104 -0.526611 -0.375305 1441496640 -0.570740 0.506104 -0.526611 -0.375305 1441496640 -0.563904 0.514221 -0.520508 -0.382996 1441496640 -0.563904 0.514221 -0.520508 -0.382996 1441496640 -0.563904 0.514221 -0.520508 -0.382996 1441496640 -0.563904 0.514221 -0.520508 -0.382996 1441496640 -0.563904 0.514221 -0.520508 -0.382996 1441496640 -0.563904 0.514221 -0.520508 -0.382996 1441496640 -0.556946 0.523804 -0.512390 -0.390991 1441496640 -0.556946 0.523804 -0.512390 -0.390991 1441496640 -0.556946 0.523804 -0.512390 -0.390991 1441496640 -0.556946 0.523804 -0.512390 -0.390991 1441496640 -0.556946 0.523804 -0.512390 -0.390991 1441496640 -0.556946 0.523804 -0.512390 -0.390991 1441496640 -0.549561 0.535583 -0.501892 -0.399048 1441496640 -0.549561 0.535583 -0.501892 -0.399048 1441496640 -0.549561 0.535583 -0.501892 -0.399048 1441496640 -0.549561 0.535583 -0.501892 -0.399048 1441496640 -0.549561 0.535583 -0.501892 -0.399048 1441496640 -0.549561 0.535583 -0.501892 -0.399048 1441496640 -0.544800 0.546143 -0.494812 -0.400269 1441496640 -0.544800 0.546143 -0.494812 -0.400269 1441496640 -0.544800 0.546143 -0.494812 -0.400269 1441496640 -0.544800 0.546143 -0.494812 -0.400269 1441496640 -0.544800 0.546143 -0.494812 -0.400269 1441496640 -0.544800 0.546143 -0.494812 -0.400269 1441496640 -0.544800 0.546143 -0.494812 -0.400269 1441496640 -0.544373 0.551147 -0.494873 -0.393799 1441496640 -0.544373 0.551147 -0.494873 -0.393799 1441496641 -0.544373 0.551147 -0.494873 -0.393799 1441496641 -0.544373 0.551147 -0.494873 -0.393799 1441496641 -0.544373 0.551147 -0.494873 -0.393799 1441496641 -0.544373 0.551147 -0.494873 -0.393799 1441496641 -0.541443 0.554993 -0.494873 -0.392395 1441496641 -0.541443 0.554993 -0.494873 -0.392395 1441496641 -0.541443 0.554993 -0.494873 -0.392395 1441496641 -0.541443 0.554993 -0.494873 -0.392395 1441496641 -0.541443 0.554993 -0.494873 -0.392395 1441496641 -0.541443 0.554993 -0.494873 -0.392395 1441496641 -0.538269 0.561523 -0.486572 -0.397766 1441496641 -0.538269 0.561523 -0.486572 -0.397766 1441496641 -0.538269 0.561523 -0.486572 -0.397766 1441496641 -0.538269 0.561523 -0.486572 -0.397766 1441496641 -0.538269 0.561523 -0.486572 -0.397766 1441496641 -0.538269 0.561523 -0.486572 -0.397766 1441496641 -0.543396 0.557556 -0.487427 -0.395386 1441496641 -0.543396 0.557556 -0.487427 -0.395386 1441496641 -0.543396 0.557556 -0.487427 -0.395386 1441496641 -0.543396 0.557556 -0.487427 -0.395386 1441496641 -0.543396 0.557556 -0.487427 -0.395386 1441496641 -0.543396 0.557556 -0.487427 -0.395386 1441496641 -0.543396 0.557556 -0.487427 -0.395386 1441496641 -0.547424 0.552856 -0.490295 -0.392883 1441496641 -0.547424 0.552856 -0.490295 -0.392883 1441496641 -0.547424 0.552856 -0.490295 -0.392883 1441496641 -0.547424 0.552856 -0.490295 -0.392883 1441496641 -0.547424 0.552856 -0.490295 -0.392883 1441496641 -0.547424 0.552856 -0.490295 -0.392883 1441496641 -0.550232 0.548035 -0.492981 -0.392334 1441496641 -0.550232 0.548035 -0.492981 -0.392334 1441496641 -0.550232 0.548035 -0.492981 -0.392334 1441496641 -0.550232 0.548035 -0.492981 -0.392334 1441496641 -0.550232 0.548035 -0.492981 -0.392334 1441496641 -0.550232 0.548035 -0.492981 -0.392334 1441496641 -0.556030 0.538879 -0.498779 -0.389465 1441496641 -0.556030 0.538879 -0.498779 -0.389465 1441496641 -0.556030 0.538879 -0.498779 -0.389465 1441496641 -0.556030 0.538879 -0.498779 -0.389465 1441496641 -0.556030 0.538879 -0.498779 -0.389465 1441496641 -0.556030 0.538879 -0.498779 -0.389465 1441496641 -0.556030 0.538879 -0.498779 -0.389465 1441496641 -0.561584 0.529663 -0.502747 -0.389160 1441496641 -0.561584 0.529663 -0.502747 -0.389160 1441496641 -0.561584 0.529663 -0.502747 -0.389160 1441496641 -0.561584 0.529663 -0.502747 -0.389160 1441496641 -0.561584 0.529663 -0.502747 -0.389160 1441496641 -0.561584 0.529663 -0.502747 -0.389160 1441496641 -0.566528 0.521912 -0.505310 -0.389099 1441496641 -0.566528 0.521912 -0.505310 -0.389099 1441496641 -0.566528 0.521912 -0.505310 -0.389099 1441496641 -0.566528 0.521912 -0.505310 -0.389099 1441496641 -0.566528 0.521912 -0.505310 -0.389099 1441496641 -0.566528 0.521912 -0.505310 -0.389099 1441496641 -0.577820 0.505676 -0.516968 -0.378418 1441496641 -0.577820 0.505676 -0.516968 -0.378418 1441496641 -0.577820 0.505676 -0.516968 -0.378418 1441496641 -0.577820 0.505676 -0.516968 -0.378418 1441496641 -0.577820 0.505676 -0.516968 -0.378418 1441496641 -0.577820 0.505676 -0.516968 -0.378418 1441496641 -0.577820 0.505676 -0.516968 -0.378418 1441496641 -0.588623 0.490417 -0.527832 -0.366760 1441496641 -0.588623 0.490417 -0.527832 -0.366760 1441496641 -0.588623 0.490417 -0.527832 -0.366760 1441496641 -0.588623 0.490417 -0.527832 -0.366760 1441496641 -0.588623 0.490417 -0.527832 -0.366760 1441496641 -0.588623 0.490417 -0.527832 -0.366760 1441496641 -0.598328 0.479004 -0.535217 -0.355164 1441496641 -0.598328 0.479004 -0.535217 -0.355164 1441496641 -0.598328 0.479004 -0.535217 -0.355164 1441496641 -0.598328 0.479004 -0.535217 -0.355164 1441496641 -0.598328 0.479004 -0.535217 -0.355164 1441496641 -0.598328 0.479004 -0.535217 -0.355164 1441496641 -0.598328 0.479004 -0.535217 -0.355164 1441496641 -0.602783 0.475159 -0.538269 -0.348206 1441496641 -0.602783 0.475159 -0.538269 -0.348206 1441496641 -0.602783 0.475159 -0.538269 -0.348206 1441496641 -0.602783 0.475159 -0.538269 -0.348206 1441496641 -0.602783 0.475159 -0.538269 -0.348206 1441496641 -0.602783 0.475159 -0.538269 -0.348206 1441496641 -0.602966 0.479126 -0.536865 -0.344421 1441496641 -0.602966 0.479126 -0.536865 -0.344421 1441496641 -0.602966 0.479126 -0.536865 -0.344421 1441496641 -0.602966 0.479126 -0.536865 -0.344421 1441496641 -0.602966 0.479126 -0.536865 -0.344421 1441496641 -0.602966 0.479126 -0.536865 -0.344421 1441496641 -0.603088 0.483459 -0.536377 -0.338928 1441496641 -0.603088 0.483459 -0.536377 -0.338928 1441496641 -0.603088 0.483459 -0.536377 -0.338928 1441496641 -0.603088 0.483459 -0.536377 -0.338928 1441496641 -0.603088 0.483459 -0.536377 -0.338928 1441496641 -0.603088 0.483459 -0.536377 -0.338928 1441496641 -0.603088 0.483459 -0.536377 -0.338928 1441496641 -0.600708 0.490173 -0.534363 -0.336792 1441496641 -0.600708 0.490173 -0.534363 -0.336792 1441496641 -0.600708 0.490173 -0.534363 -0.336792 1441496641 -0.600708 0.490173 -0.534363 -0.336792 1441496641 -0.600708 0.490173 -0.534363 -0.336792 1441496641 -0.600708 0.490173 -0.534363 -0.336792 1441496641 -0.594849 0.499817 -0.530151 -0.339661 1441496641 -0.594849 0.499817 -0.530151 -0.339661 1441496641 -0.594849 0.499817 -0.530151 -0.339661 1441496641 -0.594849 0.499817 -0.530151 -0.339661 1441496641 -0.594849 0.499817 -0.530151 -0.339661 1441496641 -0.594849 0.499817 -0.530151 -0.339661 1441496641 -0.586609 0.509644 -0.523987 -0.348694 1441496641 -0.586609 0.509644 -0.523987 -0.348694 1441496641 -0.586609 0.509644 -0.523987 -0.348694 1441496641 -0.586609 0.509644 -0.523987 -0.348694 1441496641 -0.586609 0.509644 -0.523987 -0.348694 1441496641 -0.586609 0.509644 -0.523987 -0.348694 1441496641 -0.577942 0.517700 -0.518250 -0.359680 1441496641 -0.577942 0.517700 -0.518250 -0.359680 1441496641 -0.577942 0.517700 -0.518250 -0.359680 1441496642 -0.577942 0.517700 -0.518250 -0.359680 1441496642 -0.577942 0.517700 -0.518250 -0.359680 1441496642 -0.577942 0.517700 -0.518250 -0.359680 1441496642 -0.577942 0.517700 -0.518250 -0.359680 1441496642 -0.568176 0.526428 -0.510559 -0.373413 1441496642 -0.568176 0.526428 -0.510559 -0.373413 1441496642 -0.568176 0.526428 -0.510559 -0.373413 1441496642 -0.568176 0.526428 -0.510559 -0.373413 1441496642 -0.568176 0.526428 -0.510559 -0.373413 1441496642 -0.568176 0.526428 -0.510559 -0.373413 1441496642 -0.559998 0.532471 -0.503906 -0.385986 1441496642 -0.559998 0.532471 -0.503906 -0.385986 1441496642 -0.559998 0.532471 -0.503906 -0.385986 1441496642 -0.559998 0.532471 -0.503906 -0.385986 1441496642 -0.559998 0.532471 -0.503906 -0.385986 1441496642 -0.559998 0.532471 -0.503906 -0.385986 1441496642 -0.552612 0.536377 -0.498413 -0.398132 1441496642 -0.552612 0.536377 -0.498413 -0.398132 1441496642 -0.552612 0.536377 -0.498413 -0.398132 1441496642 -0.552612 0.536377 -0.498413 -0.398132 1441496642 -0.552612 0.536377 -0.498413 -0.398132 1441496642 -0.552612 0.536377 -0.498413 -0.398132 1441496642 -0.543335 0.542969 -0.490967 -0.411072 1441496642 -0.543335 0.542969 -0.490967 -0.411072 1441496642 -0.543335 0.542969 -0.490967 -0.411072 1441496642 -0.543335 0.542969 -0.490967 -0.411072 1441496642 -0.543335 0.542969 -0.490967 -0.411072 1441496642 -0.543335 0.542969 -0.490967 -0.411072 1441496642 -0.534790 0.549805 -0.485413 -0.419678 1441496642 -0.534790 0.549805 -0.485413 -0.419678 1441496642 -0.534790 0.549805 -0.485413 -0.419678 1441496642 -0.534790 0.549805 -0.485413 -0.419678 1441496642 -0.534790 0.549805 -0.485413 -0.419678 1441496642 -0.534790 0.549805 -0.485413 -0.419678 1441496642 -0.534790 0.549805 -0.485413 -0.419678 1441496642 -0.528687 0.555115 -0.481140 -0.425293 1441496642 -0.528687 0.555115 -0.481140 -0.425293 1441496642 -0.528687 0.555115 -0.481140 -0.425293 1441496642 -0.528687 0.555115 -0.481140 -0.425293 1441496642 -0.528687 0.555115 -0.481140 -0.425293 1441496642 -0.528687 0.555115 -0.481140 -0.425293 1441496642 -0.521423 0.562561 -0.473633 -0.432861 1441496642 -0.521423 0.562561 -0.473633 -0.432861 1441496642 -0.521423 0.562561 -0.473633 -0.432861 1441496642 -0.521423 0.562561 -0.473633 -0.432861 1441496642 -0.521423 0.562561 -0.473633 -0.432861 1441496642 -0.521423 0.562561 -0.473633 -0.432861 1441496642 -0.520264 0.565918 -0.469421 -0.434387 1441496642 -0.520264 0.565918 -0.469421 -0.434387 1441496642 -0.520264 0.565918 -0.469421 -0.434387 1441496642 -0.520264 0.565918 -0.469421 -0.434387 1441496642 -0.520264 0.565918 -0.469421 -0.434387 1441496642 -0.520264 0.565918 -0.469421 -0.434387 1441496642 -0.520264 0.565918 -0.469421 -0.434387 1441496642 -0.526794 0.559814 -0.474487 -0.428955 1441496642 -0.526794 0.559814 -0.474487 -0.428955 1441496642 -0.526794 0.559814 -0.474487 -0.428955 1441496642 -0.526794 0.559814 -0.474487 -0.428955 1441496642 -0.526794 0.559814 -0.474487 -0.428955 1441496642 -0.526794 0.559814 -0.474487 -0.428955 1441496642 -0.534424 0.552246 -0.478699 -0.424622 1441496642 -0.534424 0.552246 -0.478699 -0.424622 1441496642 -0.534424 0.552246 -0.478699 -0.424622 1441496642 -0.534424 0.552246 -0.478699 -0.424622 1441496642 -0.534424 0.552246 -0.478699 -0.424622 1441496642 -0.534424 0.552246 -0.478699 -0.424622 1441496642 -0.543945 0.542053 -0.485046 -0.418518 1441496642 -0.543945 0.542053 -0.485046 -0.418518 1441496642 -0.543945 0.542053 -0.485046 -0.418518 1441496642 -0.543945 0.542053 -0.485046 -0.418518 1441496642 -0.543945 0.542053 -0.485046 -0.418518 1441496642 -0.543945 0.542053 -0.485046 -0.418518 1441496642 -0.543945 0.542053 -0.485046 -0.418518 1441496642 -0.553772 0.529785 -0.493896 -0.410828 1441496642 -0.553772 0.529785 -0.493896 -0.410828 1441496642 -0.553772 0.529785 -0.493896 -0.410828 1441496642 -0.553772 0.529785 -0.493896 -0.410828 1441496642 -0.553772 0.529785 -0.493896 -0.410828 1441496642 -0.553772 0.529785 -0.493896 -0.410828 1441496642 -0.562927 0.518372 -0.502686 -0.402161 1441496642 -0.562927 0.518372 -0.502686 -0.402161 1441496642 -0.562927 0.518372 -0.502686 -0.402161 1441496642 -0.562927 0.518372 -0.502686 -0.402161 1441496642 -0.562927 0.518372 -0.502686 -0.402161 1441496642 -0.562927 0.518372 -0.502686 -0.402161 1441496642 -0.570557 0.509216 -0.510193 -0.393555 1441496642 -0.570557 0.509216 -0.510193 -0.393555 1441496642 -0.570557 0.509216 -0.510193 -0.393555 1441496642 -0.570557 0.509216 -0.510193 -0.393555 1441496642 -0.570557 0.509216 -0.510193 -0.393555 1441496642 -0.570557 0.509216 -0.510193 -0.393555 1441496642 -0.577515 0.501831 -0.517395 -0.383484 1441496642 -0.577515 0.501831 -0.517395 -0.383484 1441496642 -0.577515 0.501831 -0.517395 -0.383484 1441496642 -0.577515 0.501831 -0.517395 -0.383484 1441496642 -0.577515 0.501831 -0.517395 -0.383484 1441496642 -0.577515 0.501831 -0.517395 -0.383484 1441496642 -0.577515 0.501831 -0.517395 -0.383484 1441496642 -0.583252 0.496277 -0.524231 -0.372498 1441496642 -0.583252 0.496277 -0.524231 -0.372498 1441496642 -0.583252 0.496277 -0.524231 -0.372498 1441496642 -0.583252 0.496277 -0.524231 -0.372498 1441496642 -0.583252 0.496277 -0.524231 -0.372498 1441496642 -0.583252 0.496277 -0.524231 -0.372498 1441496642 -0.585938 0.495544 -0.527710 -0.364258 1441496642 -0.585938 0.495544 -0.527710 -0.364258 1441496642 -0.585938 0.495544 -0.527710 -0.364258 1441496642 -0.585938 0.495544 -0.527710 -0.364258 1441496642 -0.585938 0.495544 -0.527710 -0.364258 1441496642 -0.585938 0.495544 -0.527710 -0.364258 1441496642 -0.585938 0.495544 -0.527710 -0.364258 1441496642 -0.587158 0.496765 -0.529541 -0.357910 1441496642 -0.587158 0.496765 -0.529541 -0.357910 1441496642 -0.587158 0.496765 -0.529541 -0.357910 1441496643 -0.587158 0.496765 -0.529541 -0.357910 1441496643 -0.587158 0.496765 -0.529541 -0.357910 1441496643 -0.587158 0.496765 -0.529541 -0.357910 1441496643 -0.588013 0.497559 -0.531128 -0.353088 1441496643 -0.588013 0.497559 -0.531128 -0.353088 1441496643 -0.588013 0.497559 -0.531128 -0.353088 1441496643 -0.588013 0.497559 -0.531128 -0.353088 1441496643 -0.588013 0.497559 -0.531128 -0.353088 1441496643 -0.588013 0.497559 -0.531128 -0.353088 1441496643 -0.588013 0.497559 -0.531128 -0.353088 1441496643 -0.587158 0.499878 -0.530518 -0.352112 1441496643 -0.587158 0.499878 -0.530518 -0.352112 1441496643 -0.587158 0.499878 -0.530518 -0.352112 1441496643 -0.587158 0.499878 -0.530518 -0.352112 1441496643 -0.587158 0.499878 -0.530518 -0.352112 1441496643 -0.587158 0.499878 -0.530518 -0.352112 1441496643 -0.583923 0.504761 -0.527283 -0.355347 1441496643 -0.583923 0.504761 -0.527283 -0.355347 1441496643 -0.583923 0.504761 -0.527283 -0.355347 1441496643 -0.583923 0.504761 -0.527283 -0.355347 1441496643 -0.583923 0.504761 -0.527283 -0.355347 1441496643 -0.583923 0.504761 -0.527283 -0.355347 1441496643 -0.578125 0.512268 -0.521362 -0.362793 1441496643 -0.578125 0.512268 -0.521362 -0.362793 1441496643 -0.578125 0.512268 -0.521362 -0.362793 1441496643 -0.578125 0.512268 -0.521362 -0.362793 1441496643 -0.578125 0.512268 -0.521362 -0.362793 1441496643 -0.578125 0.512268 -0.521362 -0.362793 1441496643 -0.569702 0.521118 -0.513367 -0.374695 1441496643 -0.569702 0.521118 -0.513367 -0.374695 1441496643 -0.569702 0.521118 -0.513367 -0.374695 1441496643 -0.569702 0.521118 -0.513367 -0.374695 1441496643 -0.569702 0.521118 -0.513367 -0.374695 1441496643 -0.569702 0.521118 -0.513367 -0.374695 1441496643 -0.560242 0.529175 -0.505005 -0.388672 1441496643 -0.560242 0.529175 -0.505005 -0.388672 1441496643 -0.560242 0.529175 -0.505005 -0.388672 1441496643 -0.560242 0.529175 -0.505005 -0.388672 1441496643 -0.560242 0.529175 -0.505005 -0.388672 1441496643 -0.560242 0.529175 -0.505005 -0.388672 1441496643 -0.552856 0.532959 -0.499634 -0.400879 1441496643 -0.552856 0.532959 -0.499634 -0.400879 1441496643 -0.552856 0.532959 -0.499634 -0.400879 1441496643 -0.552856 0.532959 -0.499634 -0.400879 1441496643 -0.552856 0.532959 -0.499634 -0.400879 1441496643 -0.552856 0.532959 -0.499634 -0.400879 1441496643 -0.552856 0.532959 -0.499634 -0.400879 1441496643 -0.545227 0.535278 -0.494690 -0.414185 1441496643 -0.545227 0.535278 -0.494690 -0.414185 1441496643 -0.545227 0.535278 -0.494690 -0.414185 1441496643 -0.545227 0.535278 -0.494690 -0.414185 1441496643 -0.545227 0.535278 -0.494690 -0.414185 1441496643 -0.545227 0.535278 -0.494690 -0.414185 1441496643 -0.538513 0.536133 -0.491150 -0.425964 1441496643 -0.538513 0.536133 -0.491150 -0.425964 1441496643 -0.538513 0.536133 -0.491150 -0.425964 1441496643 -0.538513 0.536133 -0.491150 -0.425964 1441496643 -0.538513 0.536133 -0.491150 -0.425964 1441496643 -0.538513 0.536133 -0.491150 -0.425964 1441496643 -0.530701 0.539185 -0.486267 -0.437378 1441496643 -0.530701 0.539185 -0.486267 -0.437378 1441496643 -0.530701 0.539185 -0.486267 -0.437378 1441496643 -0.530701 0.539185 -0.486267 -0.437378 1441496643 -0.530701 0.539185 -0.486267 -0.437378 1441496643 -0.530701 0.539185 -0.486267 -0.437378 1441496643 -0.521484 0.548767 -0.475403 -0.448303 1441496643 -0.521484 0.548767 -0.475403 -0.448303 1441496643 -0.521484 0.548767 -0.475403 -0.448303 1441496643 -0.521484 0.548767 -0.475403 -0.448303 1441496643 -0.521484 0.548767 -0.475403 -0.448303 1441496643 -0.521484 0.548767 -0.475403 -0.448303 1441496643 -0.521484 0.548767 -0.475403 -0.448303 1441496643 -0.515930 0.557434 -0.466125 -0.453735 1441496643 -0.515930 0.557434 -0.466125 -0.453735 1441496643 -0.515930 0.557434 -0.466125 -0.453735 1441496643 -0.515930 0.557434 -0.466125 -0.453735 1441496643 -0.515930 0.557434 -0.466125 -0.453735 1441496643 -0.515930 0.557434 -0.466125 -0.453735 1441496643 -0.511780 0.562805 -0.461731 -0.456299 1441496643 -0.511780 0.562805 -0.461731 -0.456299 1441496643 -0.511780 0.562805 -0.461731 -0.456299 1441496643 -0.511780 0.562805 -0.461731 -0.456299 1441496643 -0.511780 0.562805 -0.461731 -0.456299 1441496643 -0.511780 0.562805 -0.461731 -0.456299 1441496643 -0.511780 0.562805 -0.461731 -0.456299 1441496643 -0.512634 0.562195 -0.462158 -0.455627 1441496643 -0.512634 0.562195 -0.462158 -0.455627 1441496643 -0.512634 0.562195 -0.462158 -0.455627 1441496643 -0.512634 0.562195 -0.462158 -0.455627 1441496643 -0.512634 0.562195 -0.462158 -0.455627 1441496643 -0.512634 0.562195 -0.462158 -0.455627 1441496643 -0.519165 0.556091 -0.468994 -0.448669 1441496643 -0.519165 0.556091 -0.468994 -0.448669 1441496643 -0.519165 0.556091 -0.468994 -0.448669 1441496643 -0.519165 0.556091 -0.468994 -0.448669 1441496643 -0.519165 0.556091 -0.468994 -0.448669 1441496643 -0.519165 0.556091 -0.468994 -0.448669 1441496643 -0.525635 0.552551 -0.471802 -0.442566 1441496643 -0.525635 0.552551 -0.471802 -0.442566 1441496643 -0.525635 0.552551 -0.471802 -0.442566 1441496643 -0.525635 0.552551 -0.471802 -0.442566 1441496643 -0.525635 0.552551 -0.471802 -0.442566 1441496643 -0.525635 0.552551 -0.471802 -0.442566 1441496643 -0.525635 0.552551 -0.471802 -0.442566 1441496643 -0.533691 0.546570 -0.476929 -0.434753 1441496643 -0.533691 0.546570 -0.476929 -0.434753 1441496643 -0.533691 0.546570 -0.476929 -0.434753 1441496643 -0.533691 0.546570 -0.476929 -0.434753 1441496643 -0.533691 0.546570 -0.476929 -0.434753 1441496643 -0.533691 0.546570 -0.476929 -0.434753 1441496643 -0.541992 0.539307 -0.483582 -0.426147 1441496643 -0.541992 0.539307 -0.483582 -0.426147 1441496643 -0.541992 0.539307 -0.483582 -0.426147 1441496643 -0.541992 0.539307 -0.483582 -0.426147 1441496643 -0.541992 0.539307 -0.483582 -0.426147 1441496643 -0.541992 0.539307 -0.483582 -0.426147 1441496644 -0.550232 0.532043 -0.490906 -0.416138 1441496644 -0.550232 0.532043 -0.490906 -0.416138 1441496644 -0.550232 0.532043 -0.490906 -0.416138 1441496644 -0.550232 0.532043 -0.490906 -0.416138 1441496644 -0.550232 0.532043 -0.490906 -0.416138 1441496644 -0.550232 0.532043 -0.490906 -0.416138 1441496644 -0.557068 0.526062 -0.497681 -0.406555 1441496644 -0.557068 0.526062 -0.497681 -0.406555 1441496644 -0.557068 0.526062 -0.497681 -0.406555 1441496644 -0.557068 0.526062 -0.497681 -0.406555 1441496644 -0.557068 0.526062 -0.497681 -0.406555 1441496644 -0.557068 0.526062 -0.497681 -0.406555 1441496644 -0.557068 0.526062 -0.497681 -0.406555 1441496644 -0.562866 0.521057 -0.503662 -0.397583 1441496644 -0.562866 0.521057 -0.503662 -0.397583 1441496644 -0.562866 0.521057 -0.503662 -0.397583 1441496644 -0.562866 0.521057 -0.503662 -0.397583 1441496644 -0.562866 0.521057 -0.503662 -0.397583 1441496644 -0.562866 0.521057 -0.503662 -0.397583 1441496644 -0.568542 0.515869 -0.509827 -0.388306 1441496644 -0.568542 0.515869 -0.509827 -0.388306 1441496644 -0.568542 0.515869 -0.509827 -0.388306 1441496644 -0.568542 0.515869 -0.509827 -0.388306 1441496644 -0.568542 0.515869 -0.509827 -0.388306 1441496644 -0.568542 0.515869 -0.509827 -0.388306 1441496644 -0.568542 0.515869 -0.509827 -0.388306 1441496644 -0.573547 0.510925 -0.515625 -0.379761 1441496644 -0.573547 0.510925 -0.515625 -0.379761 1441496644 -0.573547 0.510925 -0.515625 -0.379761 1441496644 -0.573547 0.510925 -0.515625 -0.379761 1441496644 -0.573547 0.510925 -0.515625 -0.379761 1441496644 -0.573547 0.510925 -0.515625 -0.379761 1441496644 -0.577087 0.507935 -0.519348 -0.373230 1441496644 -0.577087 0.507935 -0.519348 -0.373230 1441496644 -0.577087 0.507935 -0.519348 -0.373230 1441496644 -0.577087 0.507935 -0.519348 -0.373230 1441496644 -0.577087 0.507935 -0.519348 -0.373230 1441496644 -0.577087 0.507935 -0.519348 -0.373230 1441496644 -0.579285 0.506775 -0.521545 -0.368347 1441496644 -0.579285 0.506775 -0.521545 -0.368347 1441496644 -0.579285 0.506775 -0.521545 -0.368347 1441496644 -0.579285 0.506775 -0.521545 -0.368347 1441496644 -0.579285 0.506775 -0.521545 -0.368347 1441496644 -0.579285 0.506775 -0.521545 -0.368347 1441496644 -0.580261 0.506897 -0.522217 -0.365662 1441496644 -0.580261 0.506897 -0.522217 -0.365662 1441496644 -0.580261 0.506897 -0.522217 -0.365662 1441496644 -0.580261 0.506897 -0.522217 -0.365662 1441496644 -0.580261 0.506897 -0.522217 -0.365662 1441496644 -0.580261 0.506897 -0.522217 -0.365662 1441496644 -0.579895 0.508179 -0.521240 -0.365845 1441496644 -0.579895 0.508179 -0.521240 -0.365845 1441496644 -0.579895 0.508179 -0.521240 -0.365845 1441496644 -0.579895 0.508179 -0.521240 -0.365845 1441496644 -0.579895 0.508179 -0.521240 -0.365845 1441496644 -0.579895 0.508179 -0.521240 -0.365845 1441496644 -0.579895 0.508179 -0.521240 -0.365845 1441496644 -0.578308 0.510254 -0.519409 -0.368042 1441496644 -0.578308 0.510254 -0.519409 -0.368042 1441496644 -0.578308 0.510254 -0.519409 -0.368042 1441496644 -0.578308 0.510254 -0.519409 -0.368042 1441496644 -0.578308 0.510254 -0.519409 -0.368042 1441496644 -0.578308 0.510254 -0.519409 -0.368042 1441496644 -0.573547 0.516174 -0.514648 -0.373840 1441496644 -0.573547 0.516174 -0.514648 -0.373840 1441496644 -0.573547 0.516174 -0.514648 -0.373840 1441496644 -0.573547 0.516174 -0.514648 -0.373840 1441496644 -0.573547 0.516174 -0.514648 -0.373840 1441496644 -0.573547 0.516174 -0.514648 -0.373840 1441496644 -0.573547 0.516174 -0.514648 -0.373840 1441496644 -0.567993 0.521912 -0.510742 -0.379700 1441496644 -0.567993 0.521912 -0.510742 -0.379700 1441496644 -0.567993 0.521912 -0.510742 -0.379700 1441496644 -0.567993 0.521912 -0.510742 -0.379700 1441496644 -0.567993 0.521912 -0.510742 -0.379700 1441496644 -0.567993 0.521912 -0.510742 -0.379700 1441496644 -0.567993 0.521912 -0.510742 -0.379700 1441496644 -0.553040 0.535034 -0.502625 -0.394043 1441496644 -0.553040 0.535034 -0.502625 -0.394043 1441496644 -0.553040 0.535034 -0.502625 -0.394043 1441496644 -0.553040 0.535034 -0.502625 -0.394043 1441496644 -0.553040 0.535034 -0.502625 -0.394043 1441496644 -0.553040 0.535034 -0.502625 -0.394043 1441496644 -0.538696 0.554016 -0.485474 -0.408936 1441496644 -0.538696 0.554016 -0.485474 -0.408936 1441496644 -0.538696 0.554016 -0.485474 -0.408936 1441496644 -0.538696 0.554016 -0.485474 -0.408936 1441496644 -0.538696 0.554016 -0.485474 -0.408936 1441496644 -0.538696 0.554016 -0.485474 -0.408936 1441496644 -0.538696 0.554016 -0.485474 -0.408936 1441496644 -0.534485 0.559692 -0.479187 -0.414063 1441496644 -0.534485 0.559692 -0.479187 -0.414063 1441496644 -0.534485 0.559692 -0.479187 -0.414063 1441496644 -0.534485 0.559692 -0.479187 -0.414063 1441496644 -0.534485 0.559692 -0.479187 -0.414063 1441496644 -0.534485 0.559692 -0.479187 -0.414063 1441496644 -0.528015 0.564636 -0.474731 -0.420776 1441496644 -0.528015 0.564636 -0.474731 -0.420776 1441496644 -0.528015 0.564636 -0.474731 -0.420776 1441496644 -0.528015 0.564636 -0.474731 -0.420776 1441496644 -0.528015 0.564636 -0.474731 -0.420776 1441496644 -0.528015 0.564636 -0.474731 -0.420776 1441496644 -0.518250 0.573730 -0.467224 -0.428894 1441496644 -0.518250 0.573730 -0.467224 -0.428894 1441496644 -0.518250 0.573730 -0.467224 -0.428894 1441496644 -0.518250 0.573730 -0.467224 -0.428894 1441496644 -0.518250 0.573730 -0.467224 -0.428894 1441496644 -0.518250 0.573730 -0.467224 -0.428894 1441496644 -0.509094 0.583618 -0.458496 -0.435913 1441496644 -0.509094 0.583618 -0.458496 -0.435913 1441496644 -0.509094 0.583618 -0.458496 -0.435913 1441496644 -0.509094 0.583618 -0.458496 -0.435913 1441496644 -0.509094 0.583618 -0.458496 -0.435913 1441496644 -0.509094 0.583618 -0.458496 -0.435913 1441496645 -0.509094 0.583618 -0.458496 -0.435913 1441496645 -0.501282 0.591858 -0.450684 -0.442017 1441496645 -0.501282 0.591858 -0.450684 -0.442017 1441496645 -0.501282 0.591858 -0.450684 -0.442017 1441496645 -0.501282 0.591858 -0.450684 -0.442017 1441496645 -0.501282 0.591858 -0.450684 -0.442017 1441496645 -0.501282 0.591858 -0.450684 -0.442017 1441496645 -0.495422 0.598083 -0.444275 -0.446716 1441496645 -0.495422 0.598083 -0.444275 -0.446716 1441496645 -0.495422 0.598083 -0.444275 -0.446716 1441496645 -0.495422 0.598083 -0.444275 -0.446716 1441496645 -0.495422 0.598083 -0.444275 -0.446716 1441496645 -0.495422 0.598083 -0.444275 -0.446716 1441496645 -0.491028 0.602905 -0.438354 -0.450867 1441496645 -0.491028 0.602905 -0.438354 -0.450867 1441496645 -0.491028 0.602905 -0.438354 -0.450867 1441496645 -0.491028 0.602905 -0.438354 -0.450867 1441496645 -0.491028 0.602905 -0.438354 -0.450867 1441496645 -0.491028 0.602905 -0.438354 -0.450867 1441496645 -0.492676 0.601501 -0.437622 -0.451721 1441496645 -0.492676 0.601501 -0.437622 -0.451721 1441496645 -0.492676 0.601501 -0.437622 -0.451721 1441496645 -0.492676 0.601501 -0.437622 -0.451721 1441496645 -0.492676 0.601501 -0.437622 -0.451721 1441496645 -0.492676 0.601501 -0.437622 -0.451721 1441496645 -0.500305 0.593262 -0.443665 -0.448181 1441496645 -0.500305 0.593262 -0.443665 -0.448181 1441496645 -0.500305 0.593262 -0.443665 -0.448181 1441496645 -0.500305 0.593262 -0.443665 -0.448181 1441496645 -0.500305 0.593262 -0.443665 -0.448181 1441496645 -0.500305 0.593262 -0.443665 -0.448181 1441496645 -0.509277 0.584290 -0.450439 -0.443176 1441496645 -0.509277 0.584290 -0.450439 -0.443176 1441496645 -0.509277 0.584290 -0.450439 -0.443176 1441496645 -0.509277 0.584290 -0.450439 -0.443176 1441496645 -0.509277 0.584290 -0.450439 -0.443176 1441496645 -0.509277 0.584290 -0.450439 -0.443176 1441496645 
-0.584351 0.689819 -0.383057 -0.189453 1441496648 -0.584351 0.689819 -0.383057 -0.189453 1441496648 -0.584351 0.689819 -0.383057 -0.189453 1441496648 -0.584351 0.689819 -0.383057 -0.189453 1441496648 -0.584351 0.689819 -0.383057 -0.189453 1441496648 -0.584351 0.689819 -0.383057 -0.189453 1441496648 -0.588989 0.731567 -0.328979 -0.098694 1441496648 -0.588989 0.731567 -0.328979 -0.098694 1441496648 -0.588989 0.731567 -0.328979 -0.098694 1441496648 -0.588989 0.731567 -0.328979 -0.098694 1441496648 -0.588989 0.731567 -0.328979 -0.098694 1441496648 -0.588989 0.731567 -0.328979 -0.098694 1441496648 -0.600952 0.751526 -0.272034 -0.004944 1441496648 -0.600952 0.751526 -0.272034 -0.004944 1441496648 -0.600952 0.751526 -0.272034 -0.004944 1441496648 -0.600952 0.751526 -0.272034 -0.004944 1441496648 -0.600952 0.751526 -0.272034 -0.004944 1441496648 -0.600952 0.751526 -0.272034 -0.004944 1441496648 -0.600952 0.751526 -0.272034 -0.004944 1441496648 -0.614380 0.754211 -0.220337 0.071533 1441496648 -0.614380 0.754211 -0.220337 0.071533 1441496648 -0.614380 0.754211 -0.220337 0.071533 1441496648 -0.614380 0.754211 -0.220337 0.071533 1441496648 -0.614380 0.754211 -0.220337 0.071533 1441496648 -0.614380 0.754211 -0.220337 0.071533 1441496648 -0.603088 0.768799 -0.174072 0.122070 1441496648 -0.603088 0.768799 -0.174072 0.122070 1441496648 -0.603088 0.768799 -0.174072 0.122070 1441496648 -0.603088 0.768799 -0.174072 0.122070 1441496648 -0.603088 0.768799 -0.174072 0.122070 1441496648 -0.603088 0.768799 -0.174072 0.122070 1441496648 -0.603088 0.768799 -0.174072 0.122070 1441496648 -0.578247 0.789612 -0.141785 0.148621 1441496648 -0.578247 0.789612 -0.141785 0.148621 1441496648 -0.578247 0.789612 -0.141785 0.148621 1441496648 -0.578247 0.789612 -0.141785 0.148621 1441496648 -0.578247 0.789612 -0.141785 0.148621 1441496648 -0.578247 0.789612 -0.141785 0.148621 1441496648 -0.532166 0.823120 -0.121826 0.156250 1441496648 -0.532166 0.823120 -0.121826 0.156250 1441496648 -0.532166 0.823120 -0.121826 0.156250 1441496648 -0.532166 0.823120 -0.121826 0.156250 1441496648 -0.532166 0.823120 -0.121826 0.156250 1441496648 -0.532166 0.823120 -0.121826 0.156250 1441496648 -0.493774 0.850952 -0.098572 0.149536 1441496648 -0.493774 0.850952 -0.098572 0.149536 1441496648 -0.493774 0.850952 -0.098572 0.149536 1441496648 -0.493774 0.850952 -0.098572 0.149536 1441496648 -0.493774 0.850952 -0.098572 0.149536 1441496648 -0.493774 0.850952 -0.098572 0.149536 1441496648 -0.457275 0.875977 -0.070374 0.136230 1441496648 -0.457275 0.875977 -0.070374 0.136230 1441496648 -0.457275 0.875977 -0.070374 0.136230 1441496648 -0.457275 0.875977 -0.070374 0.136230 1441496648 -0.457275 0.875977 -0.070374 0.136230 1441496648 -0.457275 0.875977 -0.070374 0.136230 1441496648 -0.457275 0.875977 -0.070374 0.136230 1441496648 -0.427490 0.893005 -0.046997 0.132629 1441496648 -0.427490 0.893005 -0.046997 0.132629 1441496648 -0.427490 0.893005 -0.046997 0.132629 1441496648 -0.427490 0.893005 -0.046997 0.132629 1441496648 -0.427490 0.893005 -0.046997 0.132629 1441496648 -0.427490 0.893005 -0.046997 0.132629 1441496648 -0.424622 0.894958 -0.035889 0.132080 1441496648 -0.424622 0.894958 -0.035889 0.132080 1441496648 -0.424622 0.894958 -0.035889 0.132080 1441496648 -0.424622 0.894958 -0.035889 0.132080 1441496649 -0.424622 0.894958 -0.035889 0.132080 1441496649 -0.424622 0.894958 -0.035889 0.132080 1441496649 -0.424622 0.894958 -0.035889 0.132080 1441496649 -0.432312 0.891113 -0.041687 0.131470 1441496649 -0.432312 0.891113 -0.041687 0.131470 1441496649 -0.432312 0.891113 -0.041687 0.131470 1441496649 -0.432312 0.891113 -0.041687 0.131470 1441496649 -0.432312 0.891113 -0.041687 0.131470 1441496649 -0.432312 0.891113 -0.041687 0.131470 1441496649 -0.457703 0.876038 -0.052673 0.142273 1441496649 -0.457703 0.876038 -0.052673 0.142273 1441496649 -0.457703 0.876038 -0.052673 0.142273 1441496649 -0.457703 0.876038 -0.052673 0.142273 1441496649 -0.457703 0.876038 -0.052673 0.142273 1441496649 -0.457703 0.876038 -0.052673 0.142273 1441496649 -0.457703 0.876038 -0.052673 0.142273 1441496649 -0.491211 0.853516 -0.070679 0.158508 1441496649 -0.491211 0.853516 -0.070679 0.158508 1441496649 -0.491211 0.853516 -0.070679 0.158508 1441496649 -0.491211 0.853516 -0.070679 0.158508 1441496649 -0.491211 0.853516 -0.070679 0.158508 1441496649 -0.491211 0.853516 -0.070679 0.158508 1441496649 -0.512817 0.833862 -0.094849 0.180603 1441496649 -0.512817 0.833862 -0.094849 0.180603 1441496649 -0.512817 0.833862 -0.094849 0.180603 1441496649 -0.512817 0.833862 -0.094849 0.180603 1441496649 -0.512817 0.833862 -0.094849 0.180603 1441496649 -0.512817 0.833862 -0.094849 0.180603 1441496649 -0.512817 0.833862 -0.094849 0.180603 1441496649 -0.528809 0.815063 -0.125732 0.200317 1441496649 -0.528809 0.815063 -0.125732 0.200317 1441496649 -0.528809 0.815063 -0.125732 0.200317 1441496649 -0.528809 0.815063 -0.125732 0.200317 1441496649 -0.528809 0.815063 -0.125732 0.200317 1441496649 -0.528809 0.815063 -0.125732 0.200317 1441496649 -0.528809 0.805115 -0.161133 0.214905 1441496649 -0.528809 0.805115 -0.161133 0.214905 1441496649 -0.528809 0.805115 -0.161133 0.214905 1441496649 -0.528809 0.805115 -0.161133 0.214905 1441496649 -0.528809 0.805115 -0.161133 0.214905 1441496649 -0.528809 0.805115 -0.161133 0.214905 1441496649 -0.528809 0.805115 -0.161133 0.214905 1441496649 -0.554565 0.776978 -0.203369 0.217651 1441496649 -0.554565 0.776978 -0.203369 0.217651 1441496649 -0.554565 0.776978 -0.203369 0.217651 1441496649 -0.554565 0.776978 -0.203369 0.217651 1441496649 -0.554565 0.776978 -0.203369 0.217651 1441496649 -0.554565 0.776978 -0.203369 0.217651 1441496649 -0.575378 0.752319 -0.245850 0.206116 1441496649 -0.575378 0.752319 -0.245850 0.206116 1441496649 -0.575378 0.752319 -0.245850 0.206116 1441496649 -0.575378 0.752319 -0.245850 0.206116 1441496649 -0.575378 0.752319 -0.245850 0.206116 1441496649 -0.575378 0.752319 -0.245850 0.206116 1441496649 -0.571777 0.746765 -0.289246 0.178223 1441496649 -0.571777 0.746765 -0.289246 0.178223 1441496649 -0.571777 0.746765 -0.289246 0.178223 1441496649 -0.571777 0.746765 -0.289246 0.178223 1441496649 -0.571777 0.746765 -0.289246 0.178223 1441496649 -0.571777 0.746765 -0.289246 0.178223 1441496649 -0.571777 0.746765 -0.289246 0.178223 1441496649 -0.576172 0.738586 -0.314575 0.153687 1441496649 -0.576172 0.738586 -0.314575 0.153687 1441496649 -0.576172 0.738586 -0.314575 0.153687 1441496649 -0.576172 0.738586 -0.314575 0.153687 1441496649 -0.576172 0.738586 -0.314575 0.153687 1441496649 -0.576172 0.738586 -0.314575 0.153687 1441496649 -0.581848 0.734253 -0.316589 0.148682 1441496649 -0.581848 0.734253 -0.316589 0.148682 1441496649 -0.581848 0.734253 -0.316589 0.148682 1441496649 -0.581848 0.734253 -0.316589 0.148682 1441496649 -0.581848 0.734253 -0.316589 0.148682 1441496649 -0.581848 0.734253 -0.316589 0.148682 1441496649 -0.581848 0.734253 -0.316589 0.148682 1441496649 -0.579956 0.741394 -0.299194 0.156433 1441496649 -0.579956 0.741394 -0.299194 0.156433 1441496649 -0.579956 0.741394 -0.299194 0.156433 1441496649 -0.579956 0.741394 -0.299194 0.156433 1441496649 -0.579956 0.741394 -0.299194 0.156433 1441496649 -0.579956 0.741394 -0.299194 0.156433 1441496649 -0.577637 0.753601 -0.265991 0.166504 1441496649 -0.577637 0.753601 -0.265991 0.166504 1441496649 -0.577637 0.753601 -0.265991 0.166504 1441496649 -0.577637 0.753601 -0.265991 0.166504 1441496649 -0.577637 0.753601 -0.265991 0.166504 1441496649 -0.577637 0.753601 -0.265991 0.166504 1441496649 -0.585510 0.759216 -0.219910 0.180115 1441496649 -0.585510 0.759216 -0.219910 0.180115 1441496649 -0.585510 0.759216 -0.219910 0.180115 1441496649 -0.585510 0.759216 -0.219910 0.180115 1441496649 -0.585510 0.759216 -0.219910 0.180115 1441496649 -0.585510 0.759216 -0.219910 0.180115 1441496649 -0.585510 0.759216 -0.219910 0.180115 1441496649 -0.584229 0.769470 -0.175903 0.188904 1441496649 -0.584229 0.769470 -0.175903 0.188904 1441496649 -0.584229 0.769470 -0.175903 0.188904 1441496649 -0.584229 0.769470 -0.175903 0.188904 1441496649 -0.584229 0.769470 -0.175903 0.188904 1441496649 -0.584229 0.769470 -0.175903 0.188904 1441496649 -0.566589 0.789490 -0.131836 0.195801 1441496649 -0.566589 0.789490 -0.131836 0.195801 1441496649 -0.566589 0.789490 -0.131836 0.195801 1441496649 -0.566589 0.789490 -0.131836 0.195801 1441496649 -0.566589 0.789490 -0.131836 0.195801 1441496649 -0.531494 0.817139 -0.097412 0.200623 1441496649 -0.531494 0.817139 -0.097412 0.200623 1441496649 -0.531494 0.817139 -0.097412 0.200623 1441496649 -0.531494 0.817139 -0.097412 0.200623 1441496649 -0.531494 0.817139 -0.097412 0.200623 1441496649 -0.531494 0.817139 -0.097412 0.200623 1441496649 -0.506653 0.838013 -0.063171 0.192444 1441496649 -0.506653 0.838013 -0.063171 0.192444 1441496649 -0.506653 0.838013 -0.063171 0.192444 1441496649 -0.506653 0.838013 -0.063171 0.192444 1441496649 -0.506653 0.838013 -0.063171 0.192444 1441496650 -0.506653 0.838013 -0.063171 0.192444 1441496650 -0.506653 0.838013 -0.063171 0.192444 1441496650 -0.466125 0.866089 -0.025085 0.178955 1441496650 -0.466125 0.866089 -0.025085 0.178955 1441496650 -0.466125 0.866089 -0.025085 0.178955 1441496650 -0.466125 0.866089 -0.025085 0.178955 1441496650 -0.466125 0.866089 -0.025085 0.178955 1441496650 -0.466125 0.866089 -0.025085 0.178955 1441496650 -0.418579 0.892822 0.010132 0.165894 1441496650 -0.418579 0.892822 0.010132 0.165894 1441496650 -0.418579 0.892822 0.010132 0.165894 1441496650 -0.418579 0.892822 0.010132 0.165894 1441496650 -0.418579 0.892822 0.010132 0.165894 1441496650 -0.418579 0.892822 0.010132 0.165894 1441496650 -0.389099 0.906067 0.043213 0.160461 1441496650 -0.389099 0.906067 0.043213 0.160461 1441496650 -0.389099 0.906067 0.043213 0.160461 1441496650 -0.389099 0.906067 0.043213 0.160461 1441496650 -0.389099 0.906067 0.043213 0.160461 1441496650 -0.389099 0.906067 0.043213 0.160461 1441496650 -0.389099 0.906067 0.043213 0.160461 1441496650 -0.378601 0.910522 0.056519 0.156250 1441496650 -0.378601 0.910522 0.056519 0.156250 1441496650 -0.378601 0.910522 0.056519 0.156250 1441496650 -0.378601 0.910522 0.056519 0.156250 1441496650 -0.378601 0.910522 0.056519 0.156250 1441496650 -0.378601 0.910522 0.056519 0.156250 1441496650 -0.383789 0.909302 0.047058 0.153809 1441496650 -0.383789 0.909302 0.047058 0.153809 1441496650 -0.383789 0.909302 0.047058 0.153809 1441496650 -0.383789 0.909302 0.047058 0.153809 1441496650 -0.383789 0.909302 0.047058 0.153809 1441496650 -0.383789 0.909302 0.047058 0.153809 1441496650 -0.410217 0.896973 0.024231 0.162903 1441496650 -0.410217 0.896973 0.024231 0.162903 1441496650 -0.410217 0.896973 0.024231 0.162903 1441496650 -0.410217 0.896973 0.024231 0.162903 1441496650 -0.410217 0.896973 0.024231 0.162903 1441496650 -0.410217 0.896973 0.024231 0.162903 1441496650 -0.410217 0.896973 0.024231 0.162903 1441496650 -0.437134 0.880737 -0.011719 0.181946 1441496650 -0.437134 0.880737 -0.011719 0.181946 1441496650 -0.437134 0.880737 -0.011719 0.181946 1441496650 -0.437134 0.880737 -0.011719 0.181946 1441496650 -0.437134 0.880737 -0.011719 0.181946 1441496650 -0.437134 0.880737 -0.011719 0.181946 1441496650 -0.457825 0.864014 -0.054993 0.202026 1441496650 -0.457825 0.864014 -0.054993 0.202026 1441496650 -0.457825 0.864014 -0.054993 0.202026 1441496650 -0.457825 0.864014 -0.054993 0.202026 1441496650 -0.457825 0.864014 -0.054993 0.202026 1441496650 -0.482666 0.840210 -0.098755 0.226440 1441496650 -0.482666 0.840210 -0.098755 0.226440 1441496650 -0.482666 0.840210 -0.098755 0.226440 1441496650 -0.482666 0.840210 -0.098755 0.226440 1441496650 -0.482666 0.840210 -0.098755 0.226440 1441496650 -0.482666 0.840210 -0.098755 0.226440 1441496650 -0.510986 0.813293 -0.142578 0.238953 1441496650 -0.510986 0.813293 -0.142578 0.238953 1441496650 -0.510986 0.813293 -0.142578 0.238953 1441496650 -0.510986 0.813293 -0.142578 0.238953 1441496650 -0.510986 0.813293 -0.142578 0.238953 1441496650 -0.510986 0.813293 -0.142578 0.238953 1441496650 -0.510986 0.813293 -0.142578 0.238953 1441496650 -0.515991 0.799622 -0.198730 0.234131 1441496650 -0.515991 0.799622 -0.198730 0.234131 1441496650 -0.515991 0.799622 -0.198730 0.234131 1441496650 -0.515991 0.799622 -0.198730 0.234131 1441496650 -0.515991 0.799622 -0.198730 0.234131 1441496650 -0.515991 0.799622 -0.198730 0.234131 1441496650 -0.525391 0.778442 -0.248291 0.237305 1441496650 -0.525391 0.778442 -0.248291 0.237305 1441496650 -0.525391 0.778442 -0.248291 0.237305 1441496650 -0.525391 0.778442 -0.248291 0.237305 1441496650 -0.565430 0.734558 -0.282104 0.247192 1441496650 -0.565430 0.734558 -0.282104 0.247192 1441496650 -0.565430 0.734558 -0.282104 0.247192 1441496650 -0.565430 0.734558 -0.282104 0.247192 1441496650 -0.565430 0.734558 -0.282104 0.247192 1441496650 -0.587524 0.712341 -0.306396 0.231445 1441496650 -0.587524 0.712341 -0.306396 0.231445 1441496650 -0.587524 0.712341 -0.306396 0.231445 1441496650 -0.587524 0.712341 -0.306396 0.231445 1441496650 -0.587524 0.712341 -0.306396 0.231445 1441496650 -0.587524 0.712341 -0.306396 0.231445 1441496650 -0.591614 0.711304 -0.312134 0.215942 1441496650 -0.591614 0.711304 -0.312134 0.215942 1441496650 -0.591614 0.711304 -0.312134 0.215942 1441496650 -0.591614 0.711304 -0.312134 0.215942 1441496650 -0.591614 0.711304 -0.312134 0.215942 1441496650 -0.591614 0.711304 -0.312134 0.215942 1441496650 -0.593994 0.714905 -0.302979 0.210327 1441496650 -0.593994 0.714905 -0.302979 0.210327 1441496650 -0.593994 0.714905 -0.302979 0.210327 1441496650 -0.593994 0.714905 -0.302979 0.210327 1441496650 -0.593994 0.714905 -0.302979 0.210327 1441496650 -0.593994 0.714905 -0.302979 0.210327 1441496650 -0.593994 0.714905 -0.302979 0.210327 1441496650 -0.587524 0.730713 -0.277954 0.208801 1441496650 -0.587524 0.730713 -0.277954 0.208801 1441496650 -0.587524 0.730713 -0.277954 0.208801 1441496650 -0.587524 0.730713 -0.277954 0.208801 1441496650 -0.587524 0.730713 -0.277954 0.208801 1441496650 -0.587524 0.730713 -0.277954 0.208801 1441496650 -0.584167 0.748169 -0.240051 0.203491 1441496650 -0.584167 0.748169 -0.240051 0.203491 1441496650 -0.584167 0.748169 -0.240051 0.203491 1441496650 -0.584167 0.748169 -0.240051 0.203491 1441496650 -0.584167 0.748169 -0.240051 0.203491 1441496650 -0.584167 0.748169 -0.240051 0.203491 1441496650 -0.589722 0.758057 -0.191040 0.202637 1441496651 -0.589722 0.758057 -0.191040 0.202637 1441496651 -0.589722 0.758057 -0.191040 0.202637 1441496651 -0.589722 0.758057 -0.191040 0.202637 1441496651 -0.589722 0.758057 -0.191040 0.202637 1441496651 -0.589722 0.758057 -0.191040 0.202637 1441496651 -0.582031 0.774658 -0.143982 0.200928 1441496651 -0.582031 0.774658 -0.143982 0.200928 1441496651 -0.582031 0.774658 -0.143982 0.200928 1441496651 -0.582031 0.774658 -0.143982 0.200928 1441496651 -0.582031 0.774658 -0.143982 0.200928 1441496651 -0.582031 0.774658 -0.143982 0.200928 1441496651 -0.582031 0.774658 -0.143982 0.200928 1441496651 -0.556641 0.799011 -0.097839 0.205444 1441496651 -0.556641 0.799011 -0.097839 0.205444 1441496651 -0.556641 0.799011 -0.097839 0.205444 1441496651 -0.556641 0.799011 -0.097839 0.205444 1441496651 -0.556641 0.799011 -0.097839 0.205444 1441496651 -0.556641 0.799011 -0.097839 0.205444 1441496651 -0.525330 0.822510 -0.059387 0.209717 1441496651 -0.525330 0.822510 -0.059387 0.209717 1441496651 -0.525330 0.822510 -0.059387 0.209717 1441496651 -0.525330 0.822510 -0.059387 0.209717 1441496651 -0.525330 0.822510 -0.059387 0.209717 1441496651 -0.525330 0.822510 -0.059387 0.209717 1441496651 -0.497253 0.843872 -0.023743 0.200073 1441496651 -0.497253 0.843872 -0.023743 0.200073 1441496651 -0.497253 0.843872 -0.023743 0.200073 1441496651 -0.497253 0.843872 -0.023743 0.200073 1441496651 -0.497253 0.843872 -0.023743 0.200073 1441496651 -0.497253 0.843872 -0.023743 0.200073 1441496651 -0.497253 0.843872 -0.023743 0.200073 1441496651 -0.457153 0.869690 0.009155 0.185669 1441496651 -0.457153 0.869690 0.009155 0.185669 1441496651 -0.457153 0.869690 0.009155 0.185669 1441496651 -0.457153 0.869690 0.009155 0.185669 1441496651 -0.457153 0.869690 0.009155 0.185669 1441496651 -0.457153 0.869690 0.009155 0.185669 1441496651 -0.410950 0.893982 0.037537 0.174500 1441496651 -0.410950 0.893982 0.037537 0.174500 1441496651 -0.410950 0.893982 0.037537 0.174500 1441496651 -0.410950 0.893982 0.037537 0.174500 1441496651 -0.410950 0.893982 0.037537 0.174500 1441496651 -0.410950 0.893982 0.037537 0.174500 1441496651 -0.379211 0.907288 0.060120 0.171143 1441496651 -0.379211 0.907288 0.060120 0.171143 1441496651 -0.379211 0.907288 0.060120 0.171143 1441496651 -0.379211 0.907288 0.060120 0.171143 1441496651 -0.379211 0.907288 0.060120 0.171143 1441496651 -0.370117 0.911743 0.063110 0.166382 1441496651 -0.370117 0.911743 0.063110 0.166382 1441496651 -0.370117 0.911743 0.063110 0.166382 1441496651 -0.370117 0.911743 0.063110 0.166382 1441496651 -0.370117 0.911743 0.063110 0.166382 1441496651 -0.370117 0.911743 0.063110 0.166382 1441496651 -0.370117 0.911743 0.063110 0.166382 1441496651 -0.380493 0.908997 0.045837 0.163696 1441496651 -0.380493 0.908997 0.045837 0.163696 1441496651 -0.380493 0.908997 0.045837 0.163696 1441496651 -0.380493 0.908997 0.045837 0.163696 1441496651 -0.380493 0.908997 0.045837 0.163696 1441496651 -0.380493 0.908997 0.045837 0.163696 1441496651 -0.402161 0.898621 0.016602 0.174622 1441496651 -0.402161 0.898621 0.016602 0.174622 1441496651 -0.402161 0.898621 0.016602 0.174622 1441496651 -0.402161 0.898621 0.016602 0.174622 1441496651 -0.402161 0.898621 0.016602 0.174622 1441496651 -0.402161 0.898621 0.016602 0.174622 1441496651 -0.432373 0.881653 -0.022339 0.187683 1441496651 -0.432373 0.881653 -0.022339 0.187683 1441496651 -0.432373 0.881653 -0.022339 0.187683 1441496651 -0.432373 0.881653 -0.022339 0.187683 1441496651 -0.432373 0.881653 -0.022339 0.187683 1441496651 -0.432373 0.881653 -0.022339 0.187683 1441496651 -0.432373 0.881653 -0.022339 0.187683 1441496651 -0.456177 0.863892 -0.065857 0.203064 1441496651 -0.456177 0.863892 -0.065857 0.203064 1441496651 -0.456177 0.863892 -0.065857 0.203064 1441496651 -0.456177 0.863892 -0.065857 0.203064 1441496651 -0.456177 0.863892 -0.065857 0.203064 1441496651 -0.456177 0.863892 -0.065857 0.203064 1441496651 -0.470825 0.847595 -0.112610 0.217163 1441496651 -0.470825 0.847595 -0.112610 0.217163 1441496651 -0.470825 0.847595 -0.112610 0.217163 1441496651 -0.470825 0.847595 -0.112610 0.217163 1441496651 -0.470825 0.847595 -0.112610 0.217163 1441496651 -0.470825 0.847595 -0.112610 0.217163 1441496651 -0.486084 0.828918 -0.152466 0.231079 1441496651 -0.486084 0.828918 -0.152466 0.231079 1441496651 -0.486084 0.828918 -0.152466 0.231079 1441496651 -0.486084 0.828918 -0.152466 0.231079 1441496651 -0.486084 0.828918 -0.152466 0.231079 1441496651 -0.486084 0.828918 -0.152466 0.231079 1441496651 -0.486084 0.828918 -0.152466 0.231079 1441496651 -0.492737 0.816467 -0.195557 0.228699 1441496651 -0.492737 0.816467 -0.195557 0.228699 1441496651 -0.492737 0.816467 -0.195557 0.228699 1441496651 -0.492737 0.816467 -0.195557 0.228699 1441496651 -0.492737 0.816467 -0.195557 0.228699 1441496651 -0.492737 0.816467 -0.195557 0.228699 1441496651 -0.516479 0.788635 -0.239075 0.232605 1441496651 -0.516479 0.788635 -0.239075 0.232605 1441496651 -0.516479 0.788635 -0.239075 0.232605 1441496651 -0.516479 0.788635 -0.239075 0.232605 1441496651 -0.516479 0.788635 -0.239075 0.232605 1441496651 -0.516479 0.788635 -0.239075 0.232605 1441496651 -0.539429 0.762878 -0.279419 0.221375 1441496651 -0.539429 0.762878 -0.279419 0.221375 1441496651 -0.539429 0.762878 -0.279419 0.221375 1441496651 -0.539429 0.762878 -0.279419 0.221375 1441496651 -0.539429 0.762878 -0.279419 0.221375 1441496651 -0.539429 0.762878 -0.279419 0.221375 1441496651 -0.527771 0.763550 -0.315735 0.196716 1441496652 -0.527771 0.763550 -0.315735 0.196716 1441496652 -0.527771 0.763550 -0.315735 0.196716 1441496652 -0.527771 0.763550 -0.315735 0.196716 1441496652 -0.527771 0.763550 -0.315735 0.196716 1441496652 -0.527771 0.763550 -0.315735 0.196716 1441496652 -0.527771 0.763550 -0.315735 0.196716 1441496652 -0.525269 0.760498 -0.338806 0.176025 1441496652 -0.525269 0.760498 -0.338806 0.176025 1441496652 -0.525269 0.760498 -0.338806 0.176025 1441496652 -0.525269 0.760498 -0.338806 0.176025 1441496652 -0.525269 0.760498 -0.338806 0.176025 1441496652 -0.525269 0.760498 -0.338806 0.176025 1441496652 -0.536316 0.754578 -0.337952 0.169495 1441496652 -0.536316 0.754578 -0.337952 0.169495 1441496652 -0.536316 0.754578 -0.337952 0.169495 1441496652 -0.536316 0.754578 -0.337952 0.169495 1441496652 -0.536316 0.754578 -0.337952 0.169495 1441496652 -0.536316 0.754578 -0.337952 0.169495 1441496652 -0.539063 0.761719 -0.318176 0.167297 1441496652 -0.539063 0.761719 -0.318176 0.167297 1441496652 -0.539063 0.761719 -0.318176 0.167297 1441496652 -0.539063 0.761719 -0.318176 0.167297 1441496652 -0.539063 0.761719 -0.318176 0.167297 1441496652 -0.539063 0.761719 -0.318176 0.167297 1441496652 -0.547791 0.770203 -0.279541 0.169189 1441496652 -0.547791 0.770203 -0.279541 0.169189 1441496652 -0.547791 0.770203 -0.279541 0.169189 1441496652 -0.547791 0.770203 -0.279541 0.169189 1441496652 -0.547791 0.770203 -0.279541 0.169189 1441496652 -0.547791 0.770203 -0.279541 0.169189 1441496652 -0.562622 0.774780 -0.227295 0.177551 1441496652 -0.562622 0.774780 -0.227295 0.177551 1441496652 -0.562622 0.774780 -0.227295 0.177551 1441496652 -0.562622 0.774780 -0.227295 0.177551 1441496652 -0.562622 0.774780 -0.227295 0.177551 1441496652 -0.562622 0.774780 -0.227295 0.177551 1441496652 -0.565735 0.784790 -0.174500 0.183167 1441496652 -0.565735 0.784790 -0.174500 0.183167 1441496652 -0.565735 0.784790 -0.174500 0.183167 1441496652 -0.565735 0.784790 -0.174500 0.183167 1441496652 -0.565735 0.784790 -0.174500 0.183167 1441496652 -0.565735 0.784790 -0.174500 0.183167 1441496652 -0.565735 0.784790 -0.174500 0.183167 1441496652 -0.557617 0.799622 -0.121582 0.186707 1441496652 -0.557617 0.799622 -0.121582 0.186707 1441496652 -0.557617 0.799622 -0.121582 0.186707 1441496652 -0.557617 0.799622 -0.121582 0.186707 1441496652 -0.557617 0.799622 -0.121582 0.186707 1441496652 -0.557617 0.799622 -0.121582 0.186707 1441496652 -0.557617 0.799622 -0.121582 0.186707 1441496652 -0.532166 0.822815 -0.074219 0.184998 1441496652 -0.532166 0.822815 -0.074219 0.184998 1441496652 -0.532166 0.822815 -0.074219 0.184998 1441496652 -0.532166 0.822815 -0.074219 0.184998 1441496652 -0.532166 0.822815 -0.074219 0.184998 1441496652 -0.532166 0.822815 -0.074219 0.184998 1441496652 -0.501892 0.847473 -0.038086 0.168579 1441496652 -0.501892 0.847473 -0.038086 0.168579 1441496652 -0.501892 0.847473 -0.038086 0.168579 1441496652 -0.501892 0.847473 -0.038086 0.168579 1441496652 -0.501892 0.847473 -0.038086 0.168579 1441496652 -0.501892 0.847473 -0.038086 0.168579 1441496652 -0.501892 0.847473 -0.038086 0.168579 1441496652 -0.468018 0.871948 0.002991 0.143555 1441496652 -0.468018 0.871948 0.002991 0.143555 1441496652 -0.468018 0.871948 0.002991 0.143555 1441496652 -0.468018 0.871948 0.002991 0.143555 1441496652 -0.468018 0.871948 0.002991 0.143555 1441496652 -0.468018 0.871948 0.002991 0.143555 1441496652 -0.468018 0.871948 0.002991 0.143555 1441496652 -0.430542 0.891846 0.042114 0.132080 1441496652 -0.430542 0.891846 0.042114 0.132080 1441496652 -0.430542 0.891846 0.042114 0.132080 1441496652 -0.430542 0.891846 0.042114 0.132080 1441496652 -0.430542 0.891846 0.042114 0.132080 1441496652 -0.430542 0.891846 0.042114 0.132080 1441496652 -0.411621 0.898621 0.065308 0.136902 1441496652 -0.411621 0.898621 0.065308 0.136902 1441496652 -0.411621 0.898621 0.065308 0.136902 1441496652 -0.411621 0.898621 0.065308 0.136902 1441496652 -0.411621 0.898621 0.065308 0.136902 1441496652 -0.411621 0.898621 0.065308 0.136902 1441496652 -0.400757 0.900574 0.071838 0.152222 1441496652 -0.400757 0.900574 0.071838 0.152222 1441496652 -0.400757 0.900574 0.071838 0.152222 1441496652 -0.400757 0.900574 0.071838 0.152222 1441496652 -0.400757 0.900574 0.071838 0.152222 1441496652 -0.400757 0.900574 0.071838 0.152222 1441496652 -0.398621 0.902100 0.051086 0.157043 1441496652 -0.398621 0.902100 0.051086 0.157043 1441496652 -0.398621 0.902100 0.051086 0.157043 1441496652 -0.398621 0.902100 0.051086 0.157043 1441496652 -0.398621 0.902100 0.051086 0.157043 1441496652 -0.398621 0.902100 0.051086 0.157043 1441496652 -0.398621 0.902100 0.051086 0.157043 1441496652 -0.404236 0.900269 0.009644 0.161255 1441496652 -0.404236 0.900269 0.009644 0.161255 1441496652 -0.404236 0.900269 0.009644 0.161255 1441496652 -0.404236 0.900269 0.009644 0.161255 1441496652 -0.404236 0.900269 0.009644 0.161255 1441496652 -0.404236 0.900269 0.009644 0.161255 1441496652 -0.404236 0.900269 0.009644 0.161255 1441496652 -0.422791 0.889404 -0.039673 0.168945 1441496652 -0.422791 0.889404 -0.039673 0.168945 1441496652 -0.422791 0.889404 -0.039673 0.168945 1441496652 -0.422791 0.889404 -0.039673 0.168945 1441496652 -0.422791 0.889404 -0.039673 0.168945 1441496652 -0.448486 0.871094 -0.090271 0.178406 1441496652 -0.448486 0.871094 -0.090271 0.178406 1441496652 -0.448486 0.871094 -0.090271 0.178406 1441496652 -0.448486 0.871094 -0.090271 0.178406 1441496652 -0.448486 0.871094 -0.090271 0.178406 1441496652 -0.463684 0.854065 -0.138611 0.190674 1441496653 -0.463684 0.854065 -0.138611 0.190674 1441496653 -0.463684 0.854065 -0.138611 0.190674 1441496653 -0.463684 0.854065 -0.138611 0.190674 1441496653 -0.463684 0.854065 -0.138611 0.190674 1441496653 -0.463684 0.854065 -0.138611 0.190674 1441496653 -0.463684 0.854065 -0.138611 0.190674 1441496653 -0.475647 0.837402 -0.177063 0.202881 1441496653 -0.475647 0.837402 -0.177063 0.202881 1441496653 -0.475647 0.837402 -0.177063 0.202881 1441496653 -0.475647 0.837402 -0.177063 0.202881 1441496653 -0.475647 0.837402 -0.177063 0.202881 1441496653 -0.475647 0.837402 -0.177063 0.202881 1441496653 -0.496216 0.817688 -0.210571 0.201965 1441496653 -0.496216 0.817688 -0.210571 0.201965 1441496653 -0.496216 0.817688 -0.210571 0.201965 1441496653 -0.496216 0.817688 -0.210571 0.201965 1441496653 -0.496216 0.817688 -0.210571 0.201965 1441496653 -0.496216 0.817688 -0.210571 0.201965 1441496653 -0.545898 0.776733 -0.233032 0.210693 1441496653 -0.545898 0.776733 -0.233032 0.210693 1441496653 -0.545898 0.776733 -0.233032 0.210693 1441496653 -0.545898 0.776733 -0.233032 0.210693 1441496653 -0.545898 0.776733 -0.233032 0.210693 1441496653 -0.545898 0.776733 -0.233032 0.210693 1441496653 -0.586426 0.741211 -0.260010 0.197693 1441496653 -0.586426 0.741211 -0.260010 0.197693 1441496653 -0.586426 0.741211 -0.260010 0.197693 1441496653 -0.586426 0.741211 -0.260010 0.197693 1441496653 -0.586426 0.741211 -0.260010 0.197693 1441496653 -0.586426 0.741211 -0.260010 0.197693 1441496653 -0.586731 0.737854 -0.281128 0.179626 1441496653 -0.586731 0.737854 -0.281128 0.179626 1441496653 -0.586731 0.737854 -0.281128 0.179626 1441496653 -0.586731 0.737854 -0.281128 0.179626 1441496653 -0.586731 0.737854 -0.281128 0.179626 1441496653 -0.586731 0.737854 -0.281128 0.179626 1441496653 -0.586731 0.737854 -0.281128 0.179626 1441496653 -0.588562 0.736023 -0.283508 0.177368 1441496653 -0.588562 0.736023 -0.283508 0.177368 1441496653 -0.588562 0.736023 -0.283508 0.177368 1441496653 -0.588562 0.736023 -0.283508 0.177368 1441496653 -0.588562 0.736023 -0.283508 0.177368 1441496653 -0.588562 0.736023 -0.283508 0.177368 1441496653 -0.584351 0.743713 -0.266479 0.185364 1441496653 -0.584351 0.743713 -0.266479 0.185364 1441496653 -0.584351 0.743713 -0.266479 0.185364 1441496653 -0.584351 0.743713 -0.266479 0.185364 1441496653 -0.584351 0.743713 -0.266479 0.185364 1441496653 -0.584351 0.743713 -0.266479 0.185364 1441496653 -0.567566 0.763611 -0.240601 0.192017 1441496653 -0.567566 0.763611 -0.240601 0.192017 1441496653 -0.567566 0.763611 -0.240601 0.192017 1441496653 -0.567566 0.763611 -0.240601 0.192017 1441496653 -0.567566 0.763611 -0.240601 0.192017 1441496653 -0.567566 0.763611 -0.240601 0.192017 1441496653 -0.565918 0.773743 -0.202393 0.200012 1441496653 -0.565918 0.773743 -0.202393 0.200012 1441496653 -0.565918 0.773743 -0.202393 0.200012 1441496653 -0.565918 0.773743 -0.202393 0.200012 1441496653 -0.565918 0.773743 -0.202393 0.200012 1441496653 -0.565918 0.773743 -0.202393 0.200012 1441496653 -0.570190 0.777405 -0.160278 0.211670 1441496653 -0.570190 0.777405 -0.160278 0.211670 1441496653 -0.570190 0.777405 -0.160278 0.211670 1441496653 -0.570190 0.777405 -0.160278 0.211670 1441496653 -0.570190 0.777405 -0.160278 0.211670 1441496653 -0.570190 0.777405 -0.160278 0.211670 1441496653 -0.570190 0.777405 -0.160278 0.211670 1441496653 -0.553162 0.794678 -0.124207 0.216980 1441496653 -0.553162 0.794678 -0.124207 0.216980 1441496653 -0.553162 0.794678 -0.124207 0.216980 1441496653 -0.553162 0.794678 -0.124207 0.216980 1441496653 -0.553162 0.794678 -0.124207 0.216980 1441496653 -0.553162 0.794678 -0.124207 0.216980 1441496653 -0.522217 0.817871 -0.093628 0.222778 1441496653 -0.522217 0.817871 -0.093628 0.222778 1441496653 -0.522217 0.817871 -0.093628 0.222778 1441496653 -0.522217 0.817871 -0.093628 0.222778 1441496653 -0.522217 0.817871 -0.093628 0.222778 1441496653 -0.522217 0.817871 -0.093628 0.222778 1441496653 -0.491760 0.838501 -0.068787 0.224426 1441496653 -0.491760 0.838501 -0.068787 0.224426 1441496653 -0.491760 0.838501 -0.068787 0.224426 1441496653 -0.491760 0.838501 -0.068787 0.224426 1441496653 -0.491760 0.838501 -0.068787 0.224426 1441496653 -0.491760 0.838501 -0.068787 0.224426 1441496653 -0.462830 0.858398 -0.042419 0.217041 1441496653 -0.462830 0.858398 -0.042419 0.217041 1441496653 -0.462830 0.858398 -0.042419 0.217041 1441496653 -0.462830 0.858398 -0.042419 0.217041 1441496653 -0.462830 0.858398 -0.042419 0.217041 1441496653 -0.462830 0.858398 -0.042419 0.217041 1441496653 -0.415894 0.884888 -0.016663 0.208984 1441496653 -0.415894 0.884888 -0.016663 0.208984 1441496653 -0.415894 0.884888 -0.016663 0.208984 1441496653 -0.415894 0.884888 -0.016663 0.208984 1441496653 -0.415894 0.884888 -0.016663 0.208984 1441496653 -0.415894 0.884888 -0.016663 0.208984 1441496653 -0.367981 0.908447 0.006531 0.198059 1441496653 -0.367981 0.908447 0.006531 0.198059 1441496653 -0.367981 0.908447 0.006531 0.198059 1441496653 -0.367981 0.908447 0.006531 0.198059 1441496653 -0.367981 0.908447 0.006531 0.198059 1441496653 -0.367981 0.908447 0.006531 0.198059 1441496653 -0.343262 0.919495 0.023376 0.189880 1441496653 -0.343262 0.919495 0.023376 0.189880 1441496653 -0.343262 0.919495 0.023376 0.189880 1441496653 -0.343262 0.919495 0.023376 0.189880 1441496653 -0.343262 0.919495 0.023376 0.189880 1441496653 -0.343262 0.919495 0.023376 0.189880 1441496653 -0.343262 0.919495 0.023376 0.189880 1441496653 -0.348755 0.920105 0.026245 0.176086 1441496653
[truncated: 241,859 more chars]
