# Supplementary material for: Quaternion-Based Gesture Recognition Using Wireless Wearable Motion Capture Sensors
Source: Sensors (Basel). 2016 Apr 28;16(5):605. doi: 10.3390/s16050605 (PMC4883296; doi:10.3390/s16050605)
Supplement: Supplementary file 1 [file sensors-16-00605-s001.zip › MultiSensorGestureData/P1/3. Throw/Training18.txt]

-0.001526 -0.628357 -0.244324 0.738525 1441496552 -0.001526 -0.628357 -0.244324 0.738525 1441496552 -0.001526 -0.628357 -0.244324 0.738525 1441496552 -0.001526 -0.628357 -0.244324 0.738525 1441496552 -0.001526 -0.628357 -0.244324 0.738525 1441496553 0.007385 -0.632263 -0.230164 0.739746 1441496553 0.007385 -0.632263 -0.230164 0.739746 1441496553 0.007385 -0.632263 -0.230164 0.739746 1441496553 0.007385 -0.632263 -0.230164 0.739746 1441496553 0.007385 -0.632263 -0.230164 0.739746 1441496553 0.007385 -0.632263 -0.230164 0.739746 1441496553 0.017578 -0.634827 -0.218140 0.741028 1441496553 0.017578 -0.634827 -0.218140 0.741028 1441496553 0.017578 -0.634827 -0.218140 0.741028 1441496553 0.017578 -0.634827 -0.218140 0.741028 1441496553 0.017578 -0.634827 -0.218140 0.741028 1441496553 0.017578 -0.634827 -0.218140 0.741028 1441496553 0.028748 -0.636169 -0.208130 0.742432 1441496553 0.028748 -0.636169 -0.208130 0.742432 1441496553 0.028748 -0.636169 -0.208130 0.742432 1441496553 0.028748 -0.636169 -0.208130 0.742432 1441496553 0.028748 -0.636169 -0.208130 0.742432 1441496553 0.028748 -0.636169 -0.208130 0.742432 1441496553 0.028748 -0.636169 -0.208130 0.742432 1441496553 0.038025 -0.637329 -0.200562 0.743103 1441496553 0.038025 -0.637329 -0.200562 0.743103 1441496553 0.038025 -0.637329 -0.200562 0.743103 1441496553 0.038025 -0.637329 -0.200562 0.743103 1441496553 0.038025 -0.637329 -0.200562 0.743103 1441496553 0.038025 -0.637329 -0.200562 0.743103 1441496553 0.047668 -0.637390 -0.194214 0.744141 1441496553 0.047668 -0.637390 -0.194214 0.744141 1441496553 0.047668 -0.637390 -0.194214 0.744141 1441496553 0.047668 -0.637390 -0.194214 0.744141 1441496553 0.047668 -0.637390 -0.194214 0.744141 1441496553 0.047668 -0.637390 -0.194214 0.744141 1441496553 0.053833 -0.636658 -0.189087 0.745667 1441496553 0.053833 -0.636658 -0.189087 0.745667 1441496553 0.053833 -0.636658 -0.189087 0.745667 1441496553 0.053833 -0.636658 -0.189087 0.745667 1441496553 0.053833 -0.636658 -0.189087 0.745667 1441496553 0.053833 -0.636658 -0.189087 0.745667 1441496553 0.058289 -0.635986 -0.187012 0.746460 1441496553 0.058289 -0.635986 -0.187012 0.746460 1441496553 0.058289 -0.635986 -0.187012 0.746460 1441496553 0.058289 -0.635986 -0.187012 0.746460 1441496553 0.058289 -0.635986 -0.187012 0.746460 1441496553 0.058289 -0.635986 -0.187012 0.746460 1441496553 0.067505 -0.636475 -0.181335 0.746643 1441496553 0.067505 -0.636475 -0.181335 0.746643 1441496553 0.067505 -0.636475 -0.181335 0.746643 1441496553 0.067505 -0.636475 -0.181335 0.746643 1441496553 0.067505 -0.636475 -0.181335 0.746643 1441496553 0.067505 -0.636475 -0.181335 0.746643 1441496553 0.067505 -0.636475 -0.181335 0.746643 1441496553 0.080933 -0.636719 -0.170837 0.747559 1441496553 0.080933 -0.636719 -0.170837 0.747559 1441496553 0.080933 -0.636719 -0.170837 0.747559 1441496553 0.080933 -0.636719 -0.170837 0.747559 1441496553 0.080933 -0.636719 -0.170837 0.747559 1441496553 0.080933 -0.636719 -0.170837 0.747559 1441496553 0.095581 -0.635498 -0.158813 0.749573 1441496553 0.095581 -0.635498 -0.158813 0.749573 1441496553 0.095581 -0.635498 -0.158813 0.749573 1441496553 0.095581 -0.635498 -0.158813 0.749573 1441496553 0.095581 -0.635498 -0.158813 0.749573 1441496553 0.095581 -0.635498 -0.158813 0.749573 1441496553 0.110840 -0.632385 -0.148499 0.752136 1441496553 0.110840 -0.632385 -0.148499 0.752136 1441496553 0.110840 -0.632385 -0.148499 0.752136 1441496553 0.110840 -0.632385 -0.148499 0.752136 1441496553 0.110840 -0.632385 -0.148499 0.752136 1441496553 0.110840 -0.632385 -0.148499 0.752136 1441496553 0.110840 -0.632385 -0.148499 0.752136 1441496553 0.119019 -0.627625 -0.145752 0.755432 1441496553 0.119019 -0.627625 -0.145752 0.755432 1441496553 0.119019 -0.627625 -0.145752 0.755432 1441496553 0.119019 -0.627625 -0.145752 0.755432 1441496553 0.119019 -0.627625 -0.145752 0.755432 1441496553 0.119019 -0.627625 -0.145752 0.755432 1441496553 0.107117 -0.622192 -0.159973 0.758789 1441496553 0.107117 -0.622192 -0.159973 0.758789 1441496553 0.107117 -0.622192 -0.159973 0.758789 1441496553 0.107117 -0.622192 -0.159973 0.758789 1441496553 0.107117 -0.622192 -0.159973 0.758789 1441496553 0.107117 -0.622192 -0.159973 0.758789 1441496553 0.080078 -0.616272 -0.189636 0.760193 1441496553 0.080078 -0.616272 -0.189636 0.760193 1441496553 0.080078 -0.616272 -0.189636 0.760193 1441496553 0.080078 -0.616272 -0.189636 0.760193 1441496553 0.080078 -0.616272 -0.189636 0.760193 1441496553 0.080078 -0.616272 -0.189636 0.760193 1441496553 0.080078 -0.616272 -0.189636 0.760193 1441496553 0.046021 -0.610657 -0.227417 0.757141 1441496553 0.046021 -0.610657 -0.227417 0.757141 1441496553 0.046021 -0.610657 -0.227417 0.757141 1441496553 0.046021 -0.610657 -0.227417 0.757141 1441496553 0.046021 -0.610657 -0.227417 0.757141 1441496553 0.046021 -0.610657 -0.227417 0.757141 1441496553 0.014343 -0.606445 -0.263245 0.750183 1441496553 0.014343 -0.606445 -0.263245 0.750183 1441496553 0.014343 -0.606445 -0.263245 0.750183 1441496553 0.014343 -0.606445 -0.263245 0.750183 1441496553 0.014343 -0.606445 -0.263245 0.750183 1441496553 0.014343 -0.606445 -0.263245 0.750183 1441496553 0.014343 -0.606445 -0.263245 0.750183 1441496553 -0.006958 -0.605774 -0.282898 0.743591 1441496553 -0.006958 -0.605774 -0.282898 0.743591 1441496553 -0.006958 -0.605774 -0.282898 0.743591 1441496553 -0.006958 -0.605774 -0.282898 0.743591 1441496553 -0.006958 -0.605774 -0.282898 0.743591 1441496553 -0.006958 -0.605774 -0.282898 0.743591 1441496553 -0.019409 -0.607544 -0.284790 0.741272 1441496553 -0.019409 -0.607544 -0.284790 0.741272 1441496553 -0.019409 -0.607544 -0.284790 0.741272 1441496553 -0.019409 -0.607544 -0.284790 0.741272 1441496553 -0.019409 -0.607544 -0.284790 0.741272 1441496553 -0.019409 -0.607544 -0.284790 0.741272 1441496553 -0.041565 -0.607056 -0.292419 0.737732 1441496553 -0.041565 -0.607056 -0.292419 0.737732 1441496554 -0.041565 -0.607056 -0.292419 0.737732 1441496554 -0.041565 -0.607056 -0.292419 0.737732 1441496554 -0.041565 -0.607056 -0.292419 0.737732 1441496554 -0.041565 -0.607056 -0.292419 0.737732 1441496554 -0.041565 -0.607056 -0.292419 0.737732 1441496554 -0.074890 -0.603821 -0.312927 0.729309 1441496554 -0.074890 -0.603821 -0.312927 0.729309 1441496554 -0.074890 -0.603821 -0.312927 0.729309 1441496554 -0.074890 -0.603821 -0.312927 0.729309 1441496554 -0.074890 -0.603821 -0.312927 0.729309 1441496554 -0.074890 -0.603821 -0.312927 0.729309 1441496554 -0.102966 -0.603271 -0.323059 0.721863 1441496554 -0.102966 -0.603271 -0.323059 0.721863 1441496554 -0.102966 -0.603271 -0.323059 0.721863 1441496554 -0.102966 -0.603271 -0.323059 0.721863 1441496554 -0.102966 -0.603271 -0.323059 0.721863 1441496554 -0.102966 -0.603271 -0.323059 0.721863 1441496554 -0.102966 -0.603271 -0.323059 0.721863 1441496554 -0.121033 -0.606445 -0.315796 0.719604 1441496554 -0.121033 -0.606445 -0.315796 0.719604 1441496554 -0.121033 -0.606445 -0.315796 0.719604 1441496554 -0.121033 -0.606445 -0.315796 0.719604 1441496554 -0.121033 -0.606445 -0.315796 0.719604 1441496554 -0.121033 -0.606445 -0.315796 0.719604 1441496554 -0.138123 -0.607361 -0.312073 0.717407 1441496554 -0.138123 -0.607361 -0.312073 0.717407 1441496554 -0.138123 -0.607361 -0.312073 0.717407 1441496554 -0.138123 -0.607361 -0.312073 0.717407 1441496554 -0.138123 -0.607361 -0.312073 0.717407 1441496554 -0.138123 -0.607361 -0.312073 0.717407 1441496554 -0.147217 -0.607239 -0.312439 0.715515 1441496554 -0.147217 -0.607239 -0.312439 0.715515 1441496554 -0.147217 -0.607239 -0.312439 0.715515 1441496554 -0.147217 -0.607239 -0.312439 0.715515 1441496554 -0.147217 -0.607239 -0.312439 0.715515 1441496554 -0.147217 -0.607239 -0.312439 0.715515 1441496554 -0.143188 -0.610352 -0.304443 0.717163 1441496554 -0.143188 -0.610352 -0.304443 0.717163 1441496554 -0.143188 -0.610352 -0.304443 0.717163 1441496554 -0.143188 -0.610352 -0.304443 0.717163 1441496554 -0.143188 -0.610352 -0.304443 0.717163 1441496554 -0.143188 -0.610352 -0.304443 0.717163 1441496554 -0.143188 -0.610352 -0.304443 0.717163 1441496554 -0.134216 -0.613281 -0.293701 0.720825 1441496554 -0.134216 -0.613281 -0.293701 0.720825 1441496554 -0.134216 -0.613281 -0.293701 0.720825 1441496554 -0.134216 -0.613281 -0.293701 0.720825 1441496554 -0.134216 -0.613281 -0.293701 0.720825 1441496554 -0.134216 -0.613281 -0.293701 0.720825 1441496554 -0.121338 -0.614258 -0.285095 0.725769 1441496554 -0.121338 -0.614258 -0.285095 0.725769 1441496554 -0.121338 -0.614258 -0.285095 0.725769 1441496554 -0.121338 -0.614258 -0.285095 0.725769 1441496554 -0.121338 -0.614258 -0.285095 0.725769 1441496554 -0.121338 -0.614258 -0.285095 0.725769 1441496554 -0.102417 -0.613831 -0.278381 0.731628 1441496554 -0.102417 -0.613831 -0.278381 0.731628 1441496554 -0.102417 -0.613831 -0.278381 0.731628 1441496554 -0.102417 -0.613831 -0.278381 0.731628 1441496554 -0.102417 -0.613831 -0.278381 0.731628 1441496554 -0.102417 -0.613831 -0.278381 0.731628 1441496554 -0.078918 -0.612549 -0.271729 0.738037 1441496554 -0.078918 -0.612549 -0.271729 0.738037 1441496554 -0.078918 -0.612549 -0.271729 0.738037 1441496554 -0.078918 -0.612549 -0.271729 0.738037 1441496554 -0.078918 -0.612549 -0.271729 0.738037 1441496554 -0.078918 -0.612549 -0.271729 0.738037 1441496554 -0.078918 -0.612549 -0.271729 0.738037 1441496554 -0.053772 -0.610352 -0.268372 0.743347 1441496554 -0.053772 -0.610352 -0.268372 0.743347 1441496554 -0.053772 -0.610352 -0.268372 0.743347 1441496554 -0.053772 -0.610352 -0.268372 0.743347 1441496554 -0.053772 -0.610352 -0.268372 0.743347 1441496554 -0.053772 -0.610352 -0.268372 0.743347 1441496554 -0.031677 -0.607727 -0.266846 0.747314 1441496554 -0.031677 -0.607727 -0.266846 0.747314 1441496554 -0.031677 -0.607727 -0.266846 0.747314 1441496554 -0.031677 -0.607727 -0.266846 0.747314 1441496554 -0.031677 -0.607727 -0.266846 0.747314 1441496554 -0.031677 -0.607727 -0.266846 0.747314 1441496554 -0.010559 -0.605957 -0.264893 0.750061 1441496554 -0.010559 -0.605957 -0.264893 0.750061 1441496554 -0.010559 -0.605957 -0.264893 0.750061 1441496554 -0.010559 -0.605957 -0.264893 0.750061 1441496554 -0.010559 -0.605957 -0.264893 0.750061 1441496554 -0.010559 -0.605957 -0.264893 0.750061 1441496554 0.009277 -0.605408 -0.262024 0.751526 1441496554 0.009277 -0.605408 -0.262024 0.751526 1441496554 0.009277 -0.605408 -0.262024 0.751526 1441496554 0.009277 -0.605408 -0.262024 0.751526 1441496554 0.009277 -0.605408 -0.262024 0.751526 1441496554 0.009277 -0.605408 -0.262024 0.751526 1441496554 0.028992 -0.607361 -0.255981 0.751465 1441496554 0.028992 -0.607361 -0.255981 0.751465 1441496554 0.028992 -0.607361 -0.255981 0.751465 1441496554 0.028992 -0.607361 -0.255981 0.751465 1441496554 0.028992 -0.607361 -0.255981 0.751465 1441496554 0.028992 -0.607361 -0.255981 0.751465 1441496554 0.028992 -0.607361 -0.255981 0.751465 1441496554 0.048218 -0.612000 -0.242249 0.751282 1441496554 0.048218 -0.612000 -0.242249 0.751282 1441496554 0.048218 -0.612000 -0.242249 0.751282 1441496554 0.048218 -0.612000 -0.242249 0.751282 1441496554 0.048218 -0.612000 -0.242249 0.751282 1441496554 0.048218 -0.612000 -0.242249 0.751282 1441496554 0.066345 -0.619019 -0.219177 0.751221 1441496554 0.066345 -0.619019 -0.219177 0.751221 1441496554 0.066345 -0.619019 -0.219177 0.751221 1441496554 0.066345 -0.619019 -0.219177 0.751221 1441496554 0.066345 -0.619019 -0.219177 0.751221 1441496554 0.066345 -0.619019 -0.219177 0.751221 1441496554 0.083679 -0.626282 -0.188965 0.751709 1441496554 0.083679 -0.626282 -0.188965 0.751709 1441496555 0.083679 -0.626282 -0.188965 0.751709 1441496555 0.083679 -0.626282 -0.188965 0.751709 1441496555 0.083679 -0.626282 -0.188965 0.751709 1441496555 0.083679 -0.626282 -0.188965 0.751709 1441496555 0.094421 -0.631287 -0.162964 0.752319 1441496555 0.094421 -0.631287 -0.162964 0.752319 1441496555 0.094421 -0.631287 -0.162964 0.752319 1441496555 0.089417 -0.633728 -0.157043 0.752136 1441496555 0.089417 -0.633728 -0.157043 0.752136 1441496555 0.089417 -0.633728 -0.157043 0.752136 1441496555 0.089417 -0.633728 -0.157043 0.752136 1441496555 0.089417 -0.633728 -0.157043 0.752136 1441496555 0.089417 -0.633728 -0.157043 0.752136 1441496555 0.072571 -0.634216 -0.169067 0.750977 1441496555 0.072571 -0.634216 -0.169067 0.750977 1441496555 0.072571 -0.634216 -0.169067 0.750977 1441496555 0.072571 -0.634216 -0.169067 0.750977 1441496555 0.072571 -0.634216 -0.169067 0.750977 1441496555 0.072571 -0.634216 -0.169067 0.750977 1441496555 0.072571 -0.634216 -0.169067 0.750977 1441496555 0.054626 -0.633545 -0.183655 0.749634 1441496555 0.054626 -0.633545 -0.183655 0.749634 1441496555 0.054626 -0.633545 -0.183655 0.749634 1441496555 0.054626 -0.633545 -0.183655 0.749634 1441496555 0.054626 -0.633545 -0.183655 0.749634 1441496555 0.054626 -0.633545 -0.183655 0.749634 1441496555 0.035400 -0.631775 -0.201172 0.747803 1441496555 0.035400 -0.631775 -0.201172 0.747803 1441496555 0.035400 -0.631775 -0.201172 0.747803 1441496555 0.035400 -0.631775 -0.201172 0.747803 1441496555 0.014038 -0.628784 -0.221863 0.745178 1441496555 0.014038 -0.628784 -0.221863 0.745178 1441496555 0.014038 -0.628784 -0.221863 0.745178 1441496555 0.014038 -0.628784 -0.221863 0.745178 1441496555 0.014038 -0.628784 -0.221863 0.745178 1441496555 0.014038 -0.628784 -0.221863 0.745178 1441496555 -0.011475 -0.624573 -0.246521 0.740967 1441496555 -0.011475 -0.624573 -0.246521 0.740967 1441496555 -0.011475 -0.624573 -0.246521 0.740967 1441496555 -0.011475 -0.624573 -0.246521 0.740967 1441496555 -0.011475 -0.624573 -0.246521 0.740967 1441496555 -0.011475 -0.624573 -0.246521 0.740967 1441496555 -0.036438 -0.619934 -0.272888 0.734802 1441496555 -0.036438 -0.619934 -0.272888 0.734802 1441496555 -0.036438 -0.619934 -0.272888 0.734802 1441496555 -0.036438 -0.619934 -0.272888 0.734802 1441496555 -0.036438 -0.619934 -0.272888 0.734802 1441496555 -0.036438 -0.619934 -0.272888 0.734802 1441496555 -0.036438 -0.619934 -0.272888 0.734802 1441496555 -0.053345 -0.616638 -0.291870 0.729187 1441496555 -0.053345 -0.616638 -0.291870 0.729187 1441496555 -0.053345 -0.616638 -0.291870 0.729187 1441496555 -0.053345 -0.616638 -0.291870 0.729187 1441496555 -0.053345 -0.616638 -0.291870 0.729187 1441496555 -0.053345 -0.616638 -0.291870 0.729187 1441496555 -0.068787 -0.614624 -0.305603 0.723938 1441496555 -0.068787 -0.614624 -0.305603 0.723938 1441496555 -0.068787 -0.614624 -0.305603 0.723938 1441496555 -0.068787 -0.614624 -0.305603 0.723938 1441496555 -0.068787 -0.614624 -0.305603 0.723938 1441496555 -0.068787 -0.614624 -0.305603 0.723938 1441496555 -0.086914 -0.611511 -0.319885 0.718445 1441496555 -0.086914 -0.611511 -0.319885 0.718445 1441496555 -0.086914 -0.611511 -0.319885 0.718445 1441496555 -0.086914 -0.611511 -0.319885 0.718445 1441496555 -0.086914 -0.611511 -0.319885 0.718445 1441496555 -0.086914 -0.611511 -0.319885 0.718445 1441496555 -0.086914 -0.611511 -0.319885 0.718445 1441496555 -0.107605 -0.605530 -0.339600 0.711670 1441496555 -0.107605 -0.605530 -0.339600 0.711670 1441496555 -0.107605 -0.605530 -0.339600 0.711670 1441496555 -0.107605 -0.605530 -0.339600 0.711670 1441496555 -0.107605 -0.605530 -0.339600 0.711670 1441496555 -0.107605 -0.605530 -0.339600 0.711670 1441496555 -0.125488 -0.595520 -0.364563 0.704773 1441496555 -0.125488 -0.595520 -0.364563 0.704773 1441496555 -0.125488 -0.595520 -0.364563 0.704773 1441496555 -0.125488 -0.595520 -0.364563 0.704773 1441496555 -0.125488 -0.595520 -0.364563 0.704773 1441496555 -0.125488 -0.595520 -0.364563 0.704773 1441496555 -0.125488 -0.595520 -0.364563 0.704773 1441496555 -0.130798 -0.588623 -0.375916 0.703613 1441496555 -0.130798 -0.588623 -0.375916 0.703613 1441496555 -0.130798 -0.588623 -0.375916 0.703613 1441496555 -0.132507 -0.583435 -0.381958 0.704407 1441496555 -0.132507 -0.583435 -0.381958 0.704407 1441496555 -0.132507 -0.583435 -0.381958 0.704407 1441496555 -0.132507 -0.583435 -0.381958 0.704407 1441496555 -0.132507 -0.583435 -0.381958 0.704407 1441496555 -0.132507 -0.583435 -0.381958 0.704407 1441496555 -0.132507 -0.583435 -0.381958 0.704407 1441496555 -0.134094 -0.580322 -0.383850 0.705688 1441496555 -0.134094 -0.580322 -0.383850 0.705688 1441496555 -0.134094 -0.580322 -0.383850 0.705688 1441496555 -0.134094 -0.580322 -0.383850 0.705688 1441496555 -0.134094 -0.580322 -0.383850 0.705688 1441496555 -0.134094 -0.580322 -0.383850 0.705688 1441496555 -0.134705 -0.580750 -0.378845 0.707886 1441496555 -0.134705 -0.580750 -0.378845 0.707886 1441496555 -0.134705 -0.580750 -0.378845 0.707886 1441496555 -0.134705 -0.580750 -0.378845 0.707886 1441496555 -0.134705 -0.580750 -0.378845 0.707886 1441496555 -0.134705 -0.580750 -0.378845 0.707886 1441496555 -0.132813 -0.583984 -0.368958 0.710815 1441496555 -0.132813 -0.583984 -0.368958 0.710815 1441496555 -0.132813 -0.583984 -0.368958 0.710815 1441496556 -0.132813 -0.583984 -0.368958 0.710815 1441496556 -0.132813 -0.583984 -0.368958 0.710815 1441496556 -0.132813 -0.583984 -0.368958 0.710815 1441496556 -0.127808 -0.588257 -0.358032 0.713745 1441496556 -0.127808 -0.588257 -0.358032 0.713745 1441496556 -0.127808 -0.588257 -0.358032 0.713745 1441496556 -0.127808 -0.588257 -0.358032 0.713745 1441496556 -0.127808 -0.588257 -0.358032 0.713745 1441496556 -0.127808 -0.588257 -0.358032 0.713745 1441496556 -0.118164 -0.593140 -0.346130 0.717224 1441496556 -0.118164 -0.593140 -0.346130 0.717224 1441496556 -0.118164 -0.593140 -0.346130 0.717224 1441496556 -0.118164 -0.593140 -0.346130 0.717224 1441496556 -0.118164 -0.593140 -0.346130 0.717224 1441496556 -0.118164 -0.593140 -0.346130 0.717224 1441496556 -0.104858 -0.598755 -0.331909 0.721375 1441496556 -0.104858 -0.598755 -0.331909 0.721375 1441496556 -0.104858 -0.598755 -0.331909 0.721375 1441496556 -0.104858 -0.598755 -0.331909 0.721375 1441496556 -0.104858 -0.598755 -0.331909 0.721375 1441496556 -0.104858 -0.598755 -0.331909 0.721375 1441496556 -0.088135 -0.604614 -0.315125 0.726196 1441496556 -0.088135 -0.604614 -0.315125 0.726196 1441496556 -0.088135 -0.604614 -0.315125 0.726196 1441496556 -0.088135 -0.604614 -0.315125 0.726196 1441496556 -0.088135 -0.604614 -0.315125 0.726196 1441496556 -0.088135 -0.604614 -0.315125 0.726196 1441496556 -0.066895 -0.609802 -0.299011 0.730957 1441496556 -0.066895 -0.609802 -0.299011 0.730957 1441496556 -0.066895 -0.609802 -0.299011 0.730957 1441496556 -0.066895 -0.609802 -0.299011 0.730957 1441496556 -0.066895 -0.609802 -0.299011 0.730957 1441496556 -0.066895 -0.609802 -0.299011 0.730957 1441496556 -0.066895 -0.609802 -0.299011 0.730957 1441496556 -0.040588 -0.613098 -0.288574 0.734314 1441496556 -0.040588 -0.613098 -0.288574 0.734314 1441496556 -0.040588 -0.613098 -0.288574 0.734314 1441496556 -0.040588 -0.613098 -0.288574 0.734314 1441496556 -0.040588 -0.613098 -0.288574 0.734314 1441496556 -0.014160 -0.614868 -0.278320 0.737732 1441496556 -0.014160 -0.614868 -0.278320 0.737732 1441496556 -0.014160 -0.614868 -0.278320 0.737732 1441496556 -0.014160 -0.614868 -0.278320 0.737732 1441496556 -0.014160 -0.614868 -0.278320 0.737732 1441496556 -0.014160 -0.614868 -0.278320 0.737732 1441496556 0.006714 -0.615967 -0.270569 0.739868 1441496556 0.006714 -0.615967 -0.270569 0.739868 1441496556 0.006714 -0.615967 -0.270569 0.739868 1441496556 0.006714 -0.615967 -0.270569 0.739868 1441496556 0.006714 -0.615967 -0.270569 0.739868 1441496556 0.006714 -0.615967 -0.270569 0.739868 1441496556 0.026611 -0.617310 -0.261841 0.741394 1441496556 0.026611 -0.617310 -0.261841 0.741394 1441496556 0.026611 -0.617310 -0.261841 0.741394 1441496556 0.026611 -0.617310 -0.261841 0.741394 1441496556 0.026611 -0.617310 -0.261841 0.741394 1441496556 0.026611 -0.617310 -0.261841 0.741394 1441496556 0.046692 -0.619324 -0.248230 0.743408 1441496556 0.046692 -0.619324 -0.248230 0.743408 1441496556 0.046692 -0.619324 -0.248230 0.743408 1441496556 0.046692 -0.619324 -0.248230 0.743408 1441496556 0.046692 -0.619324 -0.248230 0.743408 1441496556 0.046692 -0.619324 -0.248230 0.743408 1441496556 0.066895 -0.621826 -0.231445 0.745178 1441496556 0.066895 -0.621826 -0.231445 0.745178 1441496556 0.066895 -0.621826 -0.231445 0.745178 1441496556 0.066895 -0.621826 -0.231445 0.745178 1441496556 0.066895 -0.621826 -0.231445 0.745178 1441496556 0.066895 -0.621826 -0.231445 0.745178 1441496556 0.066895 -0.621826 -0.231445 0.745178 1441496556 0.087585 -0.623657 -0.213196 0.746948 1441496556 0.087585 -0.623657 -0.213196 0.746948 1441496556 0.087585 -0.623657 -0.213196 0.746948 1441496556 0.087585 -0.623657 -0.213196 0.746948 1441496556 0.087585 -0.623657 -0.213196 0.746948 1441496556 0.087585 -0.623657 -0.213196 0.746948 1441496556 0.101013 -0.624573 -0.200378 0.747986 1441496556 0.101013 -0.624573 -0.200378 0.747986 1441496556 0.101013 -0.624573 -0.200378 0.747986 1441496556 0.101013 -0.624573 -0.200378 0.747986 1441496556 0.101013 -0.624573 -0.200378 0.747986 1441496556 0.101013 -0.624573 -0.200378 0.747986 1441496556 0.101196 -0.624817 -0.198853 0.748230 1441496556 0.101196 -0.624817 -0.198853 0.748230 1441496556 0.101196 -0.624817 -0.198853 0.748230 1441496556 0.101196 -0.624817 -0.198853 0.748230 1441496556 0.101196 -0.624817 -0.198853 0.748230 1441496556 0.101196 -0.624817 -0.198853 0.748230 1441496556 0.101196 -0.624817 -0.198853 0.748230 1441496556 0.093140 -0.624329 -0.206177 0.747681 1441496556 0.093140 -0.624329 -0.206177 0.747681 1441496556 0.093140 -0.624329 -0.206177 0.747681 1441496556 0.093140 -0.624329 -0.206177 0.747681 1441496556 0.093140 -0.624329 -0.206177 0.747681 1441496556 0.093140 -0.624329 -0.206177 0.747681 1441496556 0.078491 -0.622803 -0.218262 0.747192 1441496556 0.078491 -0.622803 -0.218262 0.747192 1441496556 0.078491 -0.622803 -0.218262 0.747192 1441496556 0.078491 -0.622803 -0.218262 0.747192 1441496556 0.078491 -0.622803 -0.218262 0.747192 1441496556 0.078491 -0.622803 -0.218262 0.747192 1441496556 0.078491 -0.622803 -0.218262 0.747192 1441496556 0.054138 -0.619934 -0.235168 0.746643 1441496556 0.054138 -0.619934 -0.235168 0.746643 1441496556 0.054138 -0.619934 -0.235168 0.746643 1441496556 0.054138 -0.619934 -0.235168 0.746643 1441496556 0.054138 -0.619934 -0.235168 0.746643 1441496556 0.054138 -0.619934 -0.235168 0.746643 1441496556 0.019775 -0.615417 -0.258789 0.744263 1441496556 0.019775 -0.615417 -0.258789 0.744263 1441496556 0.019775 -0.615417 -0.258789 0.744263 1441496557 0.019775 -0.615417 -0.258789 0.744263 1441496557 0.019775 -0.615417 -0.258789 0.744263 1441496557 0.019775 -0.615417 -0.258789 0.744263 1441496557 -0.019592 -0.609680 -0.289185 0.737793 1441496557 -0.019592 -0.609680 -0.289185 0.737793 1441496557 -0.019592 -0.609680 -0.289185 0.737793 1441496557 -0.019592 -0.609680 -0.289185 0.737793 1441496557 -0.019592 -0.609680 -0.289185 0.737793 1441496557 -0.019592 -0.609680 -0.289185 0.737793 1441496557 -0.052429 -0.604675 -0.314636 0.729797 1441496557 -0.052429 -0.604675 -0.314636 0.729797 1441496557 -0.052429 -0.604675 -0.314636 0.729797 1441496557 -0.052429 -0.604675 -0.314636 0.729797 1441496557 -0.052429 -0.604675 -0.314636 0.729797 1441496557 -0.052429 -0.604675 -0.314636 0.729797 1441496557 -0.075195 -0.602722 -0.327515 0.723755 1441496557 -0.075195 -0.602722 -0.327515 0.723755 1441496557 -0.075195 -0.602722 -0.327515 0.723755 1441496557 -0.075195 -0.602722 -0.327515 0.723755 1441496557 -0.075195 -0.602722 -0.327515 0.723755 1441496557 -0.075195 -0.602722 -0.327515 0.723755 1441496557 -0.096375 -0.600891 -0.338440 0.717712 1441496557 -0.096375 -0.600891 -0.338440 0.717712 1441496557 -0.096375 -0.600891 -0.338440 0.717712 1441496557 -0.096375 -0.600891 -0.338440 0.717712 1441496557 -0.096375 -0.600891 -0.338440 0.717712 1441496557 -0.096375 -0.600891 -0.338440 0.717712 1441496557 -0.096375 -0.600891 -0.338440 0.717712 1441496557 -0.118713 -0.596436 -0.352905 0.711121 1441496557 -0.118713 -0.596436 -0.352905 0.711121 1441496557 -0.118713 -0.596436 -0.352905 0.711121 1441496557 -0.118713 -0.596436 -0.352905 0.711121 1441496557 -0.118713 -0.596436 -0.352905 0.711121 1441496557 -0.118713 -0.596436 -0.352905 0.711121 1441496557 -0.143127 -0.586975 -0.376404 0.702393 1441496557 -0.143127 -0.586975 -0.376404 0.702393 1441496557 -0.143127 -0.586975 -0.376404 0.702393 1441496557 -0.143127 -0.586975 -0.376404 0.702393 1441496557 -0.143127 -0.586975 -0.376404 0.702393 1441496557 -0.143127 -0.586975 -0.376404 0.702393 1441496557 -0.154541 -0.578247 -0.391052 0.699158 1441496557 -0.154541 -0.578247 -0.391052 0.699158 1441496557 -0.154541 -0.578247 -0.391052 0.699158 1441496557 -0.154541 -0.578247 -0.391052 0.699158 1441496557 -0.154541 -0.578247 -0.391052 0.699158 1441496557 -0.154541 -0.578247 -0.391052 0.699158 1441496557 -0.154541 -0.578247 -0.391052 0.699158 1441496557 -0.159302 -0.571350 -0.400452 0.698425 1441496557 -0.159302 -0.571350 -0.400452 0.698425 1441496557 -0.159302 -0.571350 -0.400452 0.698425 1441496557 -0.159302 -0.571350 -0.400452 0.698425 1441496557 -0.159302 -0.571350 -0.400452 0.698425 1441496557 -0.159302 -0.571350 -0.400452 0.698425 1441496557 -0.158081 -0.567810 -0.402405 0.700500 1441496557 -0.158081 -0.567810 -0.402405 0.700500 1441496557 -0.158081 -0.567810 -0.402405 0.700500 1441496557 -0.158081 -0.567810 -0.402405 0.700500 1441496557 -0.158081 -0.567810 -0.402405 0.700500 1441496557 -0.158081 -0.567810 -0.402405 0.700500 1441496557 -0.156433 -0.569153 -0.397888 0.702393 1441496557 -0.156433 -0.569153 -0.397888 0.702393 1441496557 -0.156433 -0.569153 -0.397888 0.702393 1441496557 -0.156433 -0.569153 -0.397888 0.702393 1441496557 -0.156433 -0.569153 -0.397888 0.702393 1441496557 -0.156433 -0.569153 -0.397888 0.702393 1441496557 -0.153076 -0.573486 -0.387268 0.705505 1441496557 -0.153076 -0.573486 -0.387268 0.705505 1441496557 -0.153076 -0.573486 -0.387268 0.705505 1441496557 -0.153076 -0.573486 -0.387268 0.705505 1441496557 -0.153076 -0.573486 -0.387268 0.705505 1441496557 -0.153076 -0.573486 -0.387268 0.705505 1441496557 -0.147827 -0.578613 -0.375549 0.708801 1441496557 -0.147827 -0.578613 -0.375549 0.708801 1441496557 -0.147827 -0.578613 -0.375549 0.708801 1441496557 -0.147827 -0.578613 -0.375549 0.708801 1441496557 -0.147827 -0.578613 -0.375549 0.708801 1441496557 -0.147827 -0.578613 -0.375549 0.708801 1441496557 -0.137390 -0.584351 -0.362305 0.713013 1441496557 -0.137390 -0.584351 -0.362305 0.713013 1441496557 -0.137390 -0.584351 -0.362305 0.713013 1441496557 -0.137390 -0.584351 -0.362305 0.713013 1441496557 -0.137390 -0.584351 -0.362305 0.713013 1441496557 -0.137390 -0.584351 -0.362305 0.713013 1441496557 -0.120911 -0.591431 -0.343140 0.719666 1441496557 -0.120911 -0.591431 -0.343140 0.719666 1441496557 -0.120911 -0.591431 -0.343140 0.719666 1441496557 -0.120911 -0.591431 -0.343140 0.719666 1441496557 -0.120911 -0.591431 -0.343140 0.719666 1441496557 -0.120911 -0.591431 -0.343140 0.719666 1441496557 -0.104431 -0.598022 -0.323242 0.725952 1441496557 -0.104431 -0.598022 -0.323242 0.725952 1441496557 -0.104431 -0.598022 -0.323242 0.725952 1441496557 -0.104431 -0.598022 -0.323242 0.725952 1441496557 -0.104431 -0.598022 -0.323242 0.725952 1441496557 -0.104431 -0.598022 -0.323242 0.725952 1441496557 -0.089844 -0.602844 -0.308105 0.730469 1441496557 -0.089844 -0.602844 -0.308105 0.730469 1441496557 -0.089844 -0.602844 -0.308105 0.730469 1441496557 -0.089844 -0.602844 -0.308105 0.730469 1441496557 -0.089844 -0.602844 -0.308105 0.730469 1441496557 -0.089844 -0.602844 -0.308105 0.730469 1441496557 -0.071838 -0.607056 -0.293640 0.734924 1441496557 -0.071838 -0.607056 -0.293640 0.734924 1441496557 -0.071838 -0.607056 -0.293640 0.734924 1441496557 -0.071838 -0.607056 -0.293640 0.734924 1441496557 -0.071838 -0.607056 -0.293640 0.734924 1441496557 -0.071838 -0.607056 -0.293640 0.734924 1441496557 -0.051941 -0.610779 -0.280701 0.738525 1441496557 -0.051941 -0.610779 -0.280701 0.738525 1441496557 -0.051941 -0.610779 -0.280701 0.738525 1441496557 -0.051941 -0.610779 -0.280701 0.738525 1441496557 -0.051941 -0.610779 -0.280701 0.738525 1441496558 -0.051941 -0.610779 -0.280701 0.738525 1441496558 -0.029602 -0.614014 -0.267395 0.742065 1441496558 -0.029602 -0.614014 -0.267395 0.742065 1441496558 -0.029602 -0.614014 -0.267395 0.742065 1441496558 -0.029602 -0.614014 -0.267395 0.742065 1441496558 -0.029602 -0.614014 -0.267395 0.742065 1441496558 -0.029602 -0.614014 -0.267395 0.742065 1441496558 -0.007690 -0.616516 -0.255737 0.744629 1441496558 -0.007690 -0.616516 -0.255737 0.744629 1441496558 -0.007690 -0.616516 -0.255737 0.744629 1441496558 -0.007690 -0.616516 -0.255737 0.744629 1441496558 -0.007690 -0.616516 -0.255737 0.744629 1441496558 -0.007690 -0.616516 -0.255737 0.744629 1441496558 0.012634 -0.618958 -0.244385 0.746338 1441496558 0.012634 -0.618958 -0.244385 0.746338 1441496558 0.012634 -0.618958 -0.244385 0.746338 1441496558 0.012634 -0.618958 -0.244385 0.746338 1441496558 0.012634 -0.618958 -0.244385 0.746338 1441496558 0.012634 -0.618958 -0.244385 0.746338 1441496558 0.012634 -0.618958 -0.244385 0.746338 1441496558 0.032898 -0.621643 -0.230896 0.747742 1441496558 0.032898 -0.621643 -0.230896 0.747742 1441496558 0.032898 -0.621643 -0.230896 0.747742 1441496558 0.032898 -0.621643 -0.230896 0.747742 1441496558 0.032898 -0.621643 -0.230896 0.747742 1441496558 0.032898 -0.621643 -0.230896 0.747742 1441496558 0.054565 -0.623962 -0.213867 0.749634 1441496558 0.054565 -0.623962 -0.213867 0.749634 1441496558 0.054565 -0.623962 -0.213867 0.749634 1441496558 0.054565 -0.623962 -0.213867 0.749634 1441496558 0.054565 -0.623962 -0.213867 0.749634 1441496558 0.054565 -0.623962 -0.213867 0.749634 1441496558 0.072388 -0.625244 -0.200439 0.750732 1441496558 0.072388 -0.625244 -0.200439 0.750732 1441496558 0.072388 -0.625244 -0.200439 0.750732 1441496558 0.072388 -0.625244 -0.200439 0.750732 1441496558 0.072388 -0.625244 -0.200439 0.750732 1441496558 0.072388 -0.625244 -0.200439 0.750732 1441496558 0.079224 -0.625488 -0.194885 0.751343 1441496558 0.079224 -0.625488 -0.194885 0.751343 1441496558 0.079224 -0.625488 -0.194885 0.751343 1441496558 0.079224 -0.625488 -0.194885 0.751343 1441496558 0.079224 -0.625488 -0.194885 0.751343 1441496558 0.079224 -0.625488 -0.194885 0.751343 1441496558 0.073547 -0.624634 -0.197998 0.751831 1441496558 0.073547 -0.624634 -0.197998 0.751831 1441496558 0.073547 -0.624634 -0.197998 0.751831 1441496558 0.073547 -0.624634 -0.197998 0.751831 1441496558 0.073547 -0.624634 -0.197998 0.751831 1441496558 0.073547 -0.624634 -0.197998 0.751831 1441496558 0.058533 -0.622803 -0.208618 0.751770 1441496558 0.058533 -0.622803 -0.208618 0.751770 1441496558 0.058533 -0.622803 -0.208618 0.751770 1441496558 0.058533 -0.622803 -0.208618 0.751770 1441496558 0.058533 -0.622803 -0.208618 0.751770 1441496558 0.058533 -0.622803 -0.208618 0.751770 1441496558 0.058533 -0.622803 -0.208618 0.751770 1441496558 0.037415 -0.620422 -0.222412 0.751099 1441496558 0.037415 -0.620422 -0.222412 0.751099 1441496558 0.037415 -0.620422 -0.222412 0.751099 1441496558 0.037415 -0.620422 -0.222412 0.751099 1441496558 0.037415 -0.620422 -0.222412 0.751099 1441496558 0.011230 -0.617310 -0.241882 0.748535 1441496558 0.011230 -0.617310 -0.241882 0.748535 1441496558 0.011230 -0.617310 -0.241882 0.748535 1441496558 0.011230 -0.617310 -0.241882 0.748535 1441496558 0.011230 -0.617310 -0.241882 0.748535 1441496558 0.011230 -0.617310 -0.241882 0.748535 1441496558 0.011230 -0.617310 -0.241882 0.748535 1441496558 -0.015625 -0.613708 -0.264832 0.743652 1441496558 -0.015625 -0.613708 -0.264832 0.743652 1441496558 -0.015625 -0.613708 -0.264832 0.743652 1441496558 -0.015625 -0.613708 -0.264832 0.743652 1441496558 -0.015625 -0.613708 -0.264832 0.743652 1441496558 -0.040649 -0.609314 -0.285767 0.738525 1441496558 -0.040649 -0.609314 -0.285767 0.738525 1441496558 -0.040649 -0.609314 -0.285767 0.738525 1441496558 -0.040649 -0.609314 -0.285767 0.738525 1441496558 
0.065796 -0.558411 -0.311035 0.766235 1441496562 0.065796 -0.558411 -0.311035 0.766235 1441496562 0.065796 -0.558411 -0.311035 0.766235 1441496562 0.065796 -0.558411 -0.311035 0.766235 1441496562 0.065796 -0.558411 -0.311035 0.766235 1441496562 0.167847 -0.472290 -0.367554 0.783386 1441496562 0.167847 -0.472290 -0.367554 0.783386 1441496562 0.167847 -0.472290 -0.367554 0.783386 1441496562 0.167847 -0.472290 -0.367554 0.783386 1441496562 0.167847 -0.472290 -0.367554 0.783386 1441496562 0.167847 -0.472290 -0.367554 0.783386 1441496562 0.272766 -0.363037 -0.428162 0.781311 1441496562 0.272766 -0.363037 -0.428162 0.781311 1441496562 0.272766 -0.363037 -0.428162 0.781311 1441496562 0.272766 -0.363037 -0.428162 0.781311 1441496563 0.272766 -0.363037 -0.428162 0.781311 1441496563 0.272766 -0.363037 -0.428162 0.781311 1441496563 0.371765 -0.241760 -0.478455 0.757874 1441496563 0.371765 -0.241760 -0.478455 0.757874 1441496563 0.371765 -0.241760 -0.478455 0.757874 1441496563 0.371765 -0.241760 -0.478455 0.757874 1441496563 0.371765 -0.241760 -0.478455 0.757874 1441496563 0.371765 -0.241760 -0.478455 0.757874 1441496563 0.468323 -0.109619 -0.499023 0.720825 1441496563 0.468323 -0.109619 -0.499023 0.720825 1441496563 0.468323 -0.109619 -0.499023 0.720825 1441496563 0.468323 -0.109619 -0.499023 0.720825 1441496563 0.468323 -0.109619 -0.499023 0.720825 1441496563 0.468323 -0.109619 -0.499023 0.720825 1441496563 0.548279 0.032471 -0.505493 0.665405 1441496563 0.548279 0.032471 -0.505493 0.665405 1441496563 0.548279 0.032471 -0.505493 0.665405 1441496563 0.548279 0.032471 -0.505493 0.665405 1441496563 0.548279 0.032471 -0.505493 0.665405 1441496563 0.548279 0.032471 -0.505493 0.665405 1441496563 0.607361 0.185425 -0.489990 0.597107 1441496563 0.607361 0.185425 -0.489990 0.597107 1441496563 0.607361 0.185425 -0.489990 0.597107 1441496563 0.607361 0.185425 -0.489990 0.597107 1441496563 0.607361 0.185425 -0.489990 0.597107 1441496563 0.607361 0.185425 -0.489990 0.597107 1441496563 0.607361 0.185425 -0.489990 0.597107 1441496563 0.641052 0.331970 -0.463684 0.513550 1441496563 0.641052 0.331970 -0.463684 0.513550 1441496563 0.641052 0.331970 -0.463684 0.513550 1441496563 0.641052 0.331970 -0.463684 0.513550 1441496563 0.641052 0.331970 -0.463684 0.513550 1441496563 0.641052 0.331970 -0.463684 0.513550 1441496563 0.657654 0.455627 -0.422607 0.425781 1441496563 0.657654 0.455627 -0.422607 0.425781 1441496563 0.657654 0.455627 -0.422607 0.425781 1441496563 0.657654 0.455627 -0.422607 0.425781 1441496563 0.657654 0.455627 -0.422607 0.425781 1441496563 0.657654 0.455627 -0.422607 0.425781 1441496563 0.657654 0.455627 -0.422607 0.425781 1441496563 0.664490 0.550537 -0.374695 0.338928 1441496563 0.664490 0.550537 -0.374695 0.338928 1441496563 0.664490 0.550537 -0.374695 0.338928 1441496563 0.664490 0.550537 -0.374695 0.338928 1441496563 0.664490 0.550537 -0.374695 0.338928 1441496563 0.664490 0.550537 -0.374695 0.338928 1441496563 0.665955 0.618042 -0.327271 0.259583 1441496563 0.665955 0.618042 -0.327271 0.259583 1441496563 0.665955 0.618042 -0.327271 0.259583 1441496563 0.665955 0.618042 -0.327271 0.259583 1441496563 0.665955 0.618042 -0.327271 0.259583 1441496563 0.665955 0.618042 -0.327271 0.259583 1441496563 0.656860 0.663147 -0.294983 0.204224 1441496563 0.656860 0.663147 -0.294983 0.204224 1441496563 0.656860 0.663147 -0.294983 0.204224 1441496563 0.656860 0.663147 -0.294983 0.204224 1441496563 0.656860 0.663147 -0.294983 0.204224 1441496563 0.656860 0.663147 -0.294983 0.204224 1441496563 0.656860 0.663147 -0.294983 0.204224 1441496563 0.644043 0.679565 -0.291260 0.196167 1441496563 0.644043 0.679565 -0.291260 0.196167 1441496563 0.644043 0.679565 -0.291260 0.196167 1441496563 0.644043 0.679565 -0.291260 0.196167 1441496563 0.644043 0.679565 -0.291260 0.196167 1441496563 0.644043 0.679565 -0.291260 0.196167 1441496563 0.633484 0.675354 -0.303101 0.224976 1441496563 0.633484 0.675354 -0.303101 0.224976 1441496563 0.633484 0.675354 -0.303101 0.224976 1441496563 0.633484 0.675354 -0.303101 0.224976 1441496563 0.633484 0.675354 -0.303101 0.224976 1441496563 0.633484 0.675354 -0.303101 0.224976 1441496563 0.633972 0.649536 -0.320984 0.270203 1441496563 0.633972 0.649536 -0.320984 0.270203 1441496563 0.633972 0.649536 -0.320984 0.270203 1441496563 0.633972 0.649536 -0.320984 0.270203 1441496563 0.633972 0.649536 -0.320984 0.270203 1441496563 0.633972 0.649536 -0.320984 0.270203 1441496563 0.633728 0.597595 -0.338501 0.355835 1441496563 0.633728 0.597595 -0.338501 0.355835 1441496563 0.633728 0.597595 -0.338501 0.355835 1441496563 0.633728 0.597595 -0.338501 0.355835 1441496563 0.633728 0.597595 -0.338501 0.355835 1441496563 0.633728 0.597595 -0.338501 0.355835 1441496563 0.633728 0.597595 -0.338501 0.355835 1441496563 0.609924 0.507202 -0.350769 0.497620 1441496563 0.609924 0.507202 -0.350769 0.497620 1441496563 0.609924 0.507202 -0.350769 0.497620 1441496563 0.609924 0.507202 -0.350769 0.497620 1441496563 0.609924 0.507202 -0.350769 0.497620 1441496563 0.609924 0.507202 -0.350769 0.497620 1441496563 0.570862 0.392517 -0.333252 0.639404 1441496563 0.570862 0.392517 -0.333252 0.639404 1441496563 0.570862 0.392517 -0.333252 0.639404 1441496563 0.570862 0.392517 -0.333252 0.639404 1441496563 0.570862 0.392517 -0.333252 0.639404 1441496563 0.570862 0.392517 -0.333252 0.639404 1441496563 0.519653 0.276672 -0.260681 0.765076 1441496563 0.519653 0.276672 -0.260681 0.765076 1441496563 0.519653 0.276672 -0.260681 0.765076 1441496563 0.519653 0.276672 -0.260681 0.765076 1441496563 0.519653 0.276672 -0.260681 0.765076 1441496563 0.519653 0.276672 -0.260681 0.765076 1441496563 0.519653 0.276672 -0.260681 0.765076 1441496563 0.478455 0.188171 -0.182434 0.838013 1441496563 0.478455 0.188171 -0.182434 0.838013 1441496563 0.478455 0.188171 -0.182434 0.838013 1441496563 0.478455 0.188171 -0.182434 0.838013 1441496563 0.478455 0.188171 -0.182434 0.838013 1441496563 0.478455 0.188171 -0.182434 0.838013 1441496563 0.458618 0.130066 -0.142822 0.867310 1441496563 0.458618 0.130066 -0.142822 0.867310 1441496563 0.458618 0.130066 -0.142822 0.867310 1441496563 0.458618 0.130066 -0.142822 0.867310 1441496564 0.458618 0.130066 -0.142822 0.867310 1441496564 0.458618 0.130066 -0.142822 0.867310 1441496564 0.446228 0.088684 -0.116943 0.882751 1441496564 0.446228 0.088684 -0.116943 0.882751 1441496564 0.446228 0.088684 -0.116943 0.882751 1441496564 0.446228 0.088684 -0.116943 0.882751 1441496564 0.446228 0.088684 -0.116943 0.882751 1441496564 0.446228 0.088684 -0.116943 0.882751 1441496564 0.439636 0.065063 -0.093262 0.890869 1441496564 0.439636 0.065063 -0.093262 0.890869 1441496564 0.439636 0.065063 -0.093262 0.890869 1441496564 0.439636 0.065063 -0.093262 0.890869 1441496564 0.439636 0.065063 -0.093262 0.890869 1441496564 0.439636 0.065063 -0.093262 0.890869 1441496564 0.439636 0.065063 -0.093262 0.890869 1441496564 0.443359 0.059937 -0.094910 0.889221 1441496564 0.443359 0.059937 -0.094910 0.889221 1441496564 0.443359 0.059937 -0.094910 0.889221 1441496564 0.443359 0.059937 -0.094910 0.889221 1441496564 0.443359 0.059937 -0.094910 0.889221 1441496564 0.443359 0.059937 -0.094910 0.889221 1441496564 0.461060 0.078918 -0.121948 0.875366 1441496564 0.461060 0.078918 -0.121948 0.875366 1441496564 0.461060 0.078918 -0.121948 0.875366 1441496564 0.461060 0.078918 -0.121948 0.875366 1441496564 0.461060 0.078918 -0.121948 0.875366 1441496564 0.461060 0.078918 -0.121948 0.875366 1441496564 0.489319 0.121765 -0.167419 0.847168 1441496564 0.489319 0.121765 -0.167419 0.847168 1441496564 0.489319 0.121765 -0.167419 0.847168 1441496564 0.489319 0.121765 -0.167419 0.847168 1441496564 0.489319 0.121765 -0.167419 0.847168 1441496564 0.489319 0.121765 -0.167419 0.847168 1441496564 0.489319 0.121765 -0.167419 0.847168 1441496564 0.521790 0.186157 -0.217773 0.803467 1441496564 0.521790 0.186157 -0.217773 0.803467 1441496564 0.521790 0.186157 -0.217773 0.803467 1441496564 0.521790 0.186157 -0.217773 0.803467 1441496564 0.521790 0.186157 -0.217773 0.803467 1441496564 0.549988 0.268921 -0.251526 0.749573 1441496564 0.549988 0.268921 -0.251526 0.749573 1441496564 0.549988 0.268921 -0.251526 0.749573 1441496564 0.549988 0.268921 -0.251526 0.749573 1441496564 0.549988 0.268921 -0.251526 0.749573 1441496564 0.549988 0.268921 -0.251526 0.749573 1441496564 0.549988 0.268921 -0.251526 0.749573 1441496564 0.567444 0.359070 -0.275146 0.687988 1441496564 0.567444 0.359070 -0.275146 0.687988 1441496564 0.567444 0.359070 -0.275146 0.687988 1441496564 0.567444 0.359070 -0.275146 0.687988 1441496564 0.567444 0.359070 -0.275146 0.687988 1441496564 0.567444 0.359070 -0.275146 0.687988 1441496564 0.575256 0.445496 -0.297791 0.617920 1441496564 0.575256 0.445496 -0.297791 0.617920 1441496564 0.575256 0.445496 -0.297791 0.617920 1441496564 0.575256 0.445496 -0.297791 0.617920 1441496564 0.575256 0.445496 -0.297791 0.617920 1441496564 0.580872 0.520264 -0.319580 0.538208 1441496564 0.580872 0.520264 -0.319580 0.538208 1441496564 0.580872 0.520264 -0.319580 0.538208 1441496564 0.580872 0.520264 -0.319580 0.538208 1441496564 0.580872 0.520264 -0.319580 0.538208 1441496564 0.580872 0.520264 -0.319580 0.538208 1441496564 0.581604 0.587280 -0.323059 0.460876 1441496564 0.581604 0.587280 -0.323059 0.460876 1441496564 0.581604 0.587280 -0.323059 0.460876 1441496564 0.581604 0.587280 -0.323059 0.460876 1441496564 0.581604 0.587280 -0.323059 0.460876 1441496564 0.581604 0.587280 -0.323059 0.460876 1441496564 0.580627 0.645630 -0.309509 0.387451 1441496564 0.580627 0.645630 -0.309509 0.387451 1441496564 0.580627 0.645630 -0.309509 0.387451 1441496564 0.580627 0.645630 -0.309509 0.387451 1441496564 0.580627 0.645630 -0.309509 0.387451 1441496564 0.580627 0.645630 -0.309509 0.387451 1441496564 0.580627 0.645630 -0.309509 0.387451 1441496564 0.582397 0.691101 -0.282776 0.321167 1441496564 0.582397 0.691101 -0.282776 0.321167 1441496564 0.582397 0.691101 -0.282776 0.321167 1441496564 0.582397 0.691101 -0.282776 0.321167 1441496564 0.582397 0.691101 -0.282776 0.321167 1441496564 0.582397 0.691101 -0.282776 0.321167 1441496564 0.585144 0.724182 -0.250000 0.265747 1441496564 0.585144 0.724182 -0.250000 0.265747 1441496564 0.585144 0.724182 -0.250000 0.265747 1441496564 0.585144 0.724182 -0.250000 0.265747 1441496564 0.585144 0.724182 -0.250000 0.265747 1441496564 0.585144 0.724182 -0.250000 0.265747 1441496564 0.585144 0.724182 -0.250000 0.265747 1441496564 0.581787 0.745117 -0.225708 0.235229 1441496564 0.581787 0.745117 -0.225708 0.235229 1441496564 0.581787 0.745117 -0.225708 0.235229 1441496564 0.581787 0.745117 -0.225708 0.235229 1441496564 0.581787 0.745117 -0.225708 0.235229 1441496564 0.581787 0.745117 -0.225708 0.235229 1441496564 0.579224 0.738770 -0.238037 0.248962 1441496564 0.579224 0.738770 -0.238037 0.248962 1441496564 0.579224 0.738770 -0.238037 0.248962 1441496564 0.579224 0.738770 -0.238037 0.248962 1441496564 0.579224 0.738770 -0.238037 0.248962 1441496564 0.579224 0.738770 -0.238037 0.248962 1441496564 0.581970 0.715576 -0.267578 0.278564 1441496564 0.581970 0.715576 -0.267578 0.278564 1441496564 0.581970 0.715576 -0.267578 0.278564 1441496564 0.581970 0.715576 -0.267578 0.278564 1441496564 0.581970 0.715576 -0.267578 0.278564 1441496564 0.581970 0.715576 -0.267578 0.278564 1441496564 0.588318 0.687500 -0.291565 0.309998 1441496564 0.588318 0.687500 -0.291565 0.309998 1441496564 0.588318 0.687500 -0.291565 0.309998 1441496564 0.588318 0.687500 -0.291565 0.309998 1441496564 0.588318 0.687500 -0.291565 0.309998 1441496565 0.588318 0.687500 -0.291565 0.309998 1441496565 0.596497 0.649353 -0.312866 0.353027 1441496565 0.596497 0.649353 -0.312866 0.353027 1441496565 0.596497 0.649353 -0.312866 0.353027 1441496565 0.596497 0.649353 -0.312866 0.353027 1441496565 0.596497 0.649353 -0.312866 0.353027 1441496565 0.596497 0.649353 -0.312866 0.353027 1441496565 0.606445 0.590027 -0.334167 0.415161 1441496565 0.606445 0.590027 -0.334167 0.415161 1441496565 0.606445 0.590027 -0.334167 0.415161 1441496565 0.606445 0.590027 -0.334167 0.415161 1441496565 0.606445 0.590027 -0.334167 0.415161 1441496565 0.606445 0.590027 -0.334167 0.415161 1441496565 0.600037 0.514465 -0.344055 0.506775 1441496565 0.600037 0.514465 -0.344055 0.506775 1441496565 0.600037 0.514465 -0.344055 0.506775 1441496565 0.600037 0.514465 -0.344055 0.506775 1441496565 0.600037 0.514465 -0.344055 0.506775 1441496565 0.600037 0.514465 -0.344055 0.506775 1441496565 0.568909 0.439575 -0.303162 0.625366 1441496565 0.568909 0.439575 -0.303162 0.625366 1441496565 0.568909 0.439575 -0.303162 0.625366 1441496565 0.568909 0.439575 -0.303162 0.625366 1441496565 0.568909 0.439575 -0.303162 0.625366 1441496565 0.568909 0.439575 -0.303162 0.625366 1441496565 0.568909 0.439575 -0.303162 0.625366 1441496565 0.543213 0.333557 -0.256042 0.726624 1441496565 0.543213 0.333557 -0.256042 0.726624 1441496565 0.543213 0.333557 -0.256042 0.726624 1441496565 0.543213 0.333557 -0.256042 0.726624 1441496565 0.543213 0.333557 -0.256042 0.726624 1441496565 0.543213 0.333557 -0.256042 0.726624 1441496565 0.514832 0.206116 -0.216248 0.803528 1441496565 0.514832 0.206116 -0.216248 0.803528 1441496565 0.514832 0.206116 -0.216248 0.803528 1441496565 0.514832 0.206116 -0.216248 0.803528 1441496565 0.514832 0.206116 -0.216248 0.803528 1441496565 0.514832 0.206116 -0.216248 0.803528 1441496565 0.485168 0.111206 -0.161011 0.852234 1441496565 0.485168 0.111206 -0.161011 0.852234 1441496565 0.485168 0.111206 -0.161011 0.852234 1441496565 0.485168 0.111206 -0.161011 0.852234 1441496565 0.485168 0.111206 -0.161011 0.852234 1441496565 0.485168 0.111206 -0.161011 0.852234 1441496565 0.470886 0.058960 -0.130432 0.870483 1441496565 0.470886 0.058960 -0.130432 0.870483 1441496565 0.470886 0.058960 -0.130432 0.870483 1441496565 0.470886 0.058960 -0.130432 0.870483 1441496565 0.470886 0.058960 -0.130432 0.870483 1441496565 0.470886 0.058960 -0.130432 0.870483 1441496565 0.470886 0.058960 -0.130432 0.870483 1441496565 0.464050 0.034363 -0.108582 0.878418 1441496565 0.464050 0.034363 -0.108582 0.878418 1441496565 0.464050 0.034363 -0.108582 0.878418 1441496565 0.464050 0.034363 -0.108582 0.878418 1441496565 0.464050 0.034363 -0.108582 0.878418 1441496565 0.464050 0.034363 -0.108582 0.878418 1441496565 0.461365 0.027832 -0.101868 0.880859 1441496565 0.461365 0.027832 -0.101868 0.880859 1441496565 0.461365 0.027832 -0.101868 0.880859 1441496565 0.461365 0.027832 -0.101868 0.880859 1441496565 0.461365 0.027832 -0.101868 0.880859 1441496565 0.461365 0.027832 -0.101868 0.880859 1441496565 0.467163 0.041382 -0.111511 0.876099 1441496565 0.467163 0.041382 -0.111511 0.876099 1441496565 0.467163 0.041382 -0.111511 0.876099 1441496565 0.467163 0.041382 -0.111511 0.876099 1441496565 0.467163 0.041382 -0.111511 0.876099 1441496565 0.467163 0.041382 -0.111511 0.876099 1441496565 0.467163 0.041382 -0.111511 0.876099 1441496565 0.483704 0.071594 -0.149475 0.859375 1441496565 0.483704 0.071594 -0.149475 0.859375 1441496565 0.483704 0.071594 -0.149475 0.859375 1441496565 0.483704 0.071594 -0.149475 0.859375 1441496565 0.483704 0.071594 -0.149475 0.859375 1441496565 0.483704 0.071594 -0.149475 0.859375 1441496565 0.507568 0.126526 -0.188049 0.831238 1441496565 0.507568 0.126526 -0.188049 0.831238 1441496565 0.507568 0.126526 -0.188049 0.831238 1441496565 0.507568 0.126526 -0.188049 0.831238 1441496565 0.507568 0.126526 -0.188049 0.831238 1441496565 0.507568 0.126526 -0.188049 0.831238 1441496565 0.534424 0.201965 -0.211304 0.793030 1441496565 0.534424 0.201965 -0.211304 0.793030 1441496565 0.534424 0.201965 -0.211304 0.793030 1441496565 0.534424 0.201965 -0.211304 0.793030 1441496565 0.534424 0.201965 -0.211304 0.793030 1441496565 0.534424 0.201965 -0.211304 0.793030 1441496565 0.561279 0.289063 -0.232178 0.739868 1441496565 0.561279 0.289063 -0.232178 0.739868 1441496565 0.561279 0.289063 -0.232178 0.739868 1441496565 0.561279 0.289063 -0.232178 0.739868 1441496565 0.561279 0.289063 -0.232178 0.739868 1441496565 0.561279 0.289063 -0.232178 0.739868 1441496565 0.584473 0.374939 -0.260437 0.670715 1441496565 0.584473 0.374939 -0.260437 0.670715 1441496565 0.584473 0.374939 -0.260437 0.670715 1441496565 0.584473 0.374939 -0.260437 0.670715 1441496565 0.584473 0.374939 -0.260437 0.670715 1441496565 0.584473 0.374939 -0.260437 0.670715 1441496565 0.599548 0.454346 -0.287048 0.593018 1441496565 0.599548 0.454346 -0.287048 0.593018 1441496565 0.599548 0.454346 -0.287048 0.593018 1441496565 0.599548 0.454346 -0.287048 0.593018 1441496565 0.599548 0.454346 -0.287048 0.593018 1441496565 0.599548 0.454346 -0.287048 0.593018 1441496565 0.599548 0.454346 -0.287048 0.593018 1441496565 0.606628 0.525635 -0.307983 0.510681 1441496565 0.606628 0.525635 -0.307983 0.510681 1441496565 0.606628 0.525635 -0.307983 0.510681 1441496565 0.606628 0.525635 -0.307983 0.510681 1441496565 0.606628 0.525635 -0.307983 0.510681 1441496565 0.606628 0.525635 -0.307983 0.510681 1441496565 0.604004 0.593140 -0.312378 0.430908 1441496566 0.604004 0.593140 -0.312378 0.430908 1441496566 0.604004 0.593140 -0.312378 0.430908 1441496566 0.604004 0.593140 -0.312378 0.430908 1441496566 0.604004 0.593140 -0.312378 0.430908 1441496566 0.604004 0.593140 -0.312378 0.430908 1441496566 0.598877 0.651611 -0.304993 0.351685 1441496566 0.598877 0.651611 -0.304993 0.351685 1441496566 0.598877 0.651611 -0.304993 0.351685 1441496566 0.598877 0.651611 -0.304993 0.351685 1441496566 0.598877 0.651611 -0.304993 0.351685 1441496566 0.598877 0.651611 -0.304993 0.351685 1441496566 0.587036 0.707214 -0.279846 0.277161 1441496566 0.587036 0.707214 -0.279846 0.277161 1441496566 0.587036 0.707214 -0.279846 0.277161 1441496566 0.587036 0.707214 -0.279846 0.277161 1441496566 0.587036 0.707214 -0.279846 0.277161 1441496566 0.587036 0.707214 -0.279846 0.277161 1441496566 0.587036 0.707214 -0.279846 0.277161 1441496566 0.582092 0.737305 -0.252686 0.231567 1441496566 0.582092 0.737305 -0.252686 0.231567 1441496566 0.582092 0.737305 -0.252686 0.231567 1441496566 0.582092 0.737305 -0.252686 0.231567 1441496566 0.582092 0.737305 -0.252686 0.231567 1441496566 0.582092 0.737305 -0.252686 0.231567 1441496566 0.583130 0.742432 -0.242676 0.223267 1441496566 0.583130 0.742432 -0.242676 0.223267 1441496566 0.583130 0.742432 -0.242676 0.223267 1441496566 0.583130 0.742432 -0.242676 0.223267 1441496566 0.583130 0.742432 -0.242676 0.223267 1441496566 0.583130 0.742432 -0.242676 0.223267 1441496566 0.581604 0.734314 -0.255981 0.238464 1441496566 0.581604 0.734314 -0.255981 0.238464 1441496566 0.581604 0.734314 -0.255981 0.238464 1441496566 0.581604 0.734314 -0.255981 0.238464 1441496566 0.581604 0.734314 -0.255981 0.238464 1441496566 0.581604 0.734314 -0.255981 0.238464 1441496566 0.584473 0.713623 -0.287476 0.257629 1441496566 0.584473 0.713623 -0.287476 0.257629 1441496566 0.584473 0.713623 -0.287476 0.257629 1441496566 0.584473 0.713623 -0.287476 0.257629 1441496566 0.584473 0.713623 -0.287476 0.257629 1441496566 0.584473 0.713623 -0.287476 0.257629 1441496566 0.596680 0.674988 -0.321960 0.290894 1441496566 0.596680 0.674988 -0.321960 0.290894 1441496566 0.596680 0.674988 -0.321960 0.290894 1441496566 0.596680 0.674988 -0.321960 0.290894 1441496566 0.596680 0.674988 -0.321960 0.290894 1441496566 0.596680 0.674988 -0.321960 0.290894 1441496566 0.603882 0.622253 -0.349854 0.354553 1441496566 0.603882 0.622253 -0.349854 0.354553 1441496566 0.603882 0.622253 -0.349854 0.354553 1441496566 0.603882 0.622253 -0.349854 0.354553 1441496566 0.603882 0.622253 -0.349854 0.354553 1441496566 0.603882 0.622253 -0.349854 0.354553 1441496566 0.611633 0.542297 -0.371582 0.440125 1441496566 0.611633 0.542297 -0.371582 0.440125 1441496566 0.611633 0.542297 -0.371582 0.440125 1441496566 0.611633 0.542297 -0.371582 0.440125 1441496566 0.611633 0.542297 -0.371582 0.440125 1441496566 0.611633 0.542297 -0.371582 0.440125 1441496566 0.611633 0.542297 -0.371582 0.440125 1441496566 0.599670 0.456848 -0.374878 0.539551 1441496566 0.599670 0.456848 -0.374878 0.539551 1441496566 0.599670 0.456848 -0.374878 0.539551 1441496566 0.599670 0.456848 -0.374878 0.539551 1441496566 0.599670 0.456848 -0.374878 0.539551 1441496566 0.599670 0.456848 -0.374878 0.539551 1441496566 0.586548 0.365845 -0.354797 0.629395 1441496566 0.586548 0.365845 -0.354797 0.629395 1441496566 0.586548 0.365845 -0.354797 0.629395 1441496566 0.586548 0.365845 -0.354797 0.629395 1441496566 0.586548 0.365845 -0.354797 0.629395 1441496566 0.586548 0.365845 -0.354797 0.629395 1441496566 0.586548 0.365845 -0.354797 0.629395 1441496566 0.568909 0.262634 -0.327515 0.707092 1441496566 0.568909 0.262634 -0.327515 0.707092 1441496566 0.568909 0.262634 -0.327515 0.707092 1441496566 0.568909 0.262634 -0.327515 0.707092 1441496566 0.568909 0.262634 -0.327515 0.707092 1441496566 0.568909 0.262634 -0.327515 0.707092 1441496566 0.541504 0.156006 -0.276367 0.778442 1441496566 0.541504 0.156006 -0.276367 0.778442 1441496566 0.541504 0.156006 -0.276367 0.778442 1441496566 0.541504 0.156006 -0.276367 0.778442 1441496566 0.541504 0.156006 -0.276367 0.778442 1441496566 0.541504 0.156006 -0.276367 0.778442 1441496566 0.541504 0.156006 -0.276367 0.778442 1441496566 0.507813 0.067566 -0.217163 0.830872 1441496566 0.507813 0.067566 -0.217163 0.830872 1441496566 0.507813 0.067566 -0.217163 0.830872 1441496566 0.507813 0.067566 -0.217163 0.830872 1441496566 0.507813 0.067566 -0.217163 0.830872 1441496566 0.507813 0.067566 -0.217163 0.830872 1441496566 0.488892 0.011780 -0.185852 0.852173 1441496566 0.488892 0.011780 -0.185852 0.852173 1441496566 0.488892 0.011780 -0.185852 0.852173 1441496566 0.488892 0.011780 -0.185852 0.852173 1441496566 0.488892 0.011780 -0.185852 0.852173 1441496566 0.488892 0.011780 -0.185852 0.852173 1441496566 0.479248 -0.018005 -0.173401 0.860168 1441496566 0.479248 -0.018005 -0.173401 0.860168 1441496566 0.479248 -0.018005 -0.173401 0.860168 1441496566 0.479248 -0.018005 -0.173401 0.860168 1441496566 0.479248 -0.018005 -0.173401 0.860168 1441496566 0.479248 -0.018005 -0.173401 0.860168 1441496566 0.479248 -0.018005 -0.173401 0.860168 1441496566 0.472717 -0.026733 -0.158630 0.866333 1441496566 0.472717 -0.026733 -0.158630 0.866333 1441496566 0.472717 -0.026733 -0.158630 0.866333 1441496566 0.472717 -0.026733 -0.158630 0.866333 1441496566 0.472717 -0.026733 -0.158630 0.866333 1441496566 0.472717 -0.026733 -0.158630 0.866333 1441496566 0.471252 -0.021729 -0.169617 0.865234 1441496566 0.471252 -0.021729 -0.169617 0.865234 1441496567 0.471252 -0.021729 -0.169617 0.865234 1441496567 0.471252 -0.021729 -0.169617 0.865234 1441496567 0.471252 -0.021729 -0.169617 0.865234 1441496567 0.471252 -0.021729 -0.169617 0.865234 1441496567 0.482300 0.002808 -0.201111 0.852600 1441496567 0.482300 0.002808 -0.201111 0.852600 1441496567 0.482300 0.002808 -0.201111 0.852600 1441496567 0.482300 0.002808 -0.201111 0.852600 1441496567 0.482300 0.002808 -0.201111 0.852600 1441496567 0.482300 0.002808 -0.201111 0.852600 1441496567 0.505981 0.051514 -0.246582 0.824890 1441496567 0.505981 0.051514 -0.246582 0.824890 1441496567 0.505981 0.051514 -0.246582 0.824890 1441496567 0.505981 0.051514 -0.246582 0.824890 1441496567 0.505981 0.051514 -0.246582 0.824890 1441496567 0.505981 0.051514 -0.246582 0.824890 1441496567 0.537048 0.122253 -0.280823 0.785950 1441496567 0.537048 0.122253 -0.280823 0.785950 1441496567 0.537048 0.122253 -0.280823 0.785950 1441496567 0.537048 0.122253 -0.280823 0.785950 1441496567 0.537048 0.122253 -0.280823 0.785950 1441496567 0.537048 0.122253 -0.280823 0.785950 1441496567 0.537048 0.122253 -0.280823 0.785950 1441496567 0.568054 0.211792 -0.304932 0.734436 1441496567 0.568054 0.211792 -0.304932 0.734436 1441496567 0.568054 0.211792 -0.304932 0.734436 1441496567 0.568054 0.211792 -0.304932 0.734436 1441496567 0.568054 0.211792 -0.304932 0.734436 1441496567 0.568054 0.211792 -0.304932 0.734436 1441496567 0.592041 0.312927 -0.314087 0.672974 1441496567 0.592041 0.312927 -0.314087 0.672974 1441496567 0.592041 0.312927 -0.314087 0.672974 1441496567 0.592041 0.312927 -0.314087 0.672974 1441496567 0.592041 0.312927 -0.314087 0.672974 1441496567 0.592041 0.312927 -0.314087 0.672974 1441496567 0.602234 0.406738 -0.323181 0.606079 1441496567 0.602234 0.406738 -0.323181 0.606079 1441496567 0.602234 0.406738 -0.323181 0.606079 1441496567 0.602234 0.406738 -0.323181 0.606079 1441496567 0.602234 0.406738 -0.323181 0.606079 1441496567 0.602234 0.406738 -0.323181 0.606079 1441496567 0.602234 0.406738 -0.323181 0.606079 1441496567 0.610413 0.481140 -0.339172 0.529907 1441496567 0.610413 0.481140 -0.339172 0.529907 1441496567 0.610413 0.481140 -0.339172 0.529907 1441496567 0.610413 0.481140 -0.339172 0.529907 1441496567 0.610413 0.481140 -0.339172 0.529907 1441496567 0.616516 0.545776 -0.343689 0.451538 1441496567 0.616516 0.545776 -0.343689 0.451538 1441496567 0.616516 0.545776 -0.343689 0.451538 1441496567 0.616516 0.545776 -0.343689 0.451538 1441496567 0.616516 0.545776 -0.343689 0.451538 1441496567 0.616516 0.545776 -0.343689 0.451538 1441496567 0.616516 0.545776 -0.343689 0.451538 1441496567 0.621521 0.603455 -0.332092 0.373047 1441496567 0.621521 0.603455 -0.332092 0.373047 1441496567 0.621521 0.603455 -0.332092 0.373047 1441496567 0.621521 0.603455 -0.332092 0.373047 1441496567 0.621521 0.603455 -0.332092 0.373047 1441496567 0.621521 0.603455 -0.332092 0.373047 1441496567 0.622131 0.656616 -0.301697 0.301147 1441496567 0.622131 0.656616 -0.301697 0.301147 1441496567 0.622131 0.656616 -0.301697 0.301147 1441496567 0.622131 0.656616 -0.301697 0.301147 1441496567 0.622131 0.656616 -0.301697 0.301147 1441496567 0.622131 0.656616 -0.301697 0.301147 1441496567 0.609985 0.701050 -0.265442 0.256775 1441496567 0.609985 0.701050 -0.265442 0.256775 1441496567 0.609985 0.701050 -0.265442 0.256775 1441496567 0.609985 0.701050 -0.265442 0.256775 1441496567 0.609985 0.701050 -0.265442 0.256775 1441496567 0.608704 0.711853 -0.249451 0.245911 1441496567 0.608704 0.711853 -0.249451 0.245911 1441496567 0.608704 0.711853 -0.249451 0.245911 1441496567 0.608704 0.711853 -0.249451 0.245911 1441496567 0.608704 0.711853 -0.249451 0.245911 1441496567 0.608704 0.711853 -0.249451 0.245911 1441496567 0.602173 0.712402 -0.252380 0.257080 1441496567 0.602173 0.712402 -0.252380 0.257080 1441496567 0.602173 0.712402 -0.252380 0.257080 1441496567 0.602173 0.712402 -0.252380 0.257080 1441496567 0.602173 0.712402 -0.252380 0.257080 1441496567 0.602173 0.712402 -0.252380 0.257080 1441496567 0.597839 0.704285 -0.269653 0.271667 1441496567 0.597839 0.704285 -0.269653 0.271667 1441496567 0.597839 0.704285 -0.269653 0.271667 1441496567 0.597839 0.704285 -0.269653 0.271667 1441496567 0.597839 0.704285 -0.269653 0.271667 1441496567 0.597839 0.704285 -0.269653 0.271667 1441496567 0.599487 0.685913 -0.295166 0.287964 1441496567 0.599487 0.685913 -0.295166 0.287964 1441496567 0.599487 0.685913 -0.295166 0.287964 1441496567 0.599487 0.685913 -0.295166 0.287964 1441496567 0.599487 0.685913 -0.295166 0.287964 1441496567 0.599487 0.685913 -0.295166 0.287964 1441496567 0.599487 0.685913 -0.295166 0.287964 1441496567 0.604797 0.651428 -0.326599 0.321045 1441496567 0.604797 0.651428 -0.326599 0.321045 1441496567 0.604797 0.651428 -0.326599 0.321045 1441496567 0.604797 0.651428 -0.326599 0.321045 1441496567 0.604797 0.651428 -0.326599 0.321045 1441496567 0.604797 0.651428 -0.326599 0.321045 1441496567 0.612671 0.590759 -0.359802 0.382263 1441496567 0.612671 0.590759 -0.359802 0.382263 1441496567 0.612671 0.590759 -0.359802 0.382263 1441496567 0.612671 0.590759 -0.359802 0.382263 1441496567 0.612671 0.590759 -0.359802 0.382263 1441496567 0.616821 0.506165 -0.380676 0.467224 1441496567 0.616821 0.506165 -0.380676 0.467224 1441496568 0.616821 0.506165 -0.380676 0.467224 1441496568 0.616821 0.506165 -0.380676 0.467224 1441496568 0.616821 0.506165 -0.380676 0.467224 1441496568 0.616821 0.506165 -0.380676 0.467224 1441496568 0.604980 0.415527 -0.373596 0.567139 1441496568 0.604980 0.415527 -0.373596 0.567139 1441496568 0.604980 0.415527 -0.373596 0.567139 1441496568 0.604980 0.415527 -0.373596 0.567139 1441496568 0.604980 0.415527 -0.373596 0.567139 1441496568 0.604980 0.415527 -0.373596 0.567139 1441496568 0.583374 0.313843 -0.340698 0.667114 1441496568 
0.047119 -0.621704 -0.229248 0.747437 1441496572 0.047119 -0.621704 -0.229248 0.747437 1441496572 0.047119 -0.621704 -0.229248 0.747437 1441496572 0.057983 -0.624146 -0.222961 0.746582 1441496572 0.057983 -0.624146 -0.222961 0.746582 1441496572 0.057983 -0.624146 -0.222961 0.746582 1441496572 0.057983 -0.624146 -0.222961 0.746582 1441496572 0.057983 -0.624146 -0.222961 0.746582 1441496572 0.057983 -0.624146 -0.222961 0.746582 1441496572 0.068542 -0.626221 -0.213867 0.746582 1441496572 0.068542 -0.626221 -0.213867 0.746582 1441496572 0.068542 -0.626221 -0.213867 0.746582 1441496572 0.068542 -0.626221 -0.213867 0.746582 1441496572 0.068542 -0.626221 -0.213867 0.746582 1441496572 0.068542 -0.626221 -0.213867 0.746582 1441496572 0.078125 -0.627991 -0.201233 0.747681 1441496572 0.078125 -0.627991 -0.201233 0.747681 1441496572 0.078125 -0.627991 -0.201233 0.747681 1441496572 0.078125 -0.627991 -0.201233 0.747681 1441496572 0.078125 -0.627991 -0.201233 0.747681 1441496572 0.084229 -0.628357 -0.192444 0.749023 1441496572 0.084229 -0.628357 -0.192444 0.749023 1441496572 0.084229 -0.628357 -0.192444 0.749023 1441496572 0.084229 -0.628357 -0.192444 0.749023 1441496572 0.084229 -0.628357 -0.192444 0.749023 1441496572 0.084229 -0.628357 -0.192444 0.749023 1441496572 0.085999 -0.627380 -0.191101 0.750000 1441496572 0.085999 -0.627380 -0.191101 0.750000 1441496572 0.085999 -0.627380 -0.191101 0.750000 1441496572 0.085999 -0.627380 -0.191101 0.750000 1441496572 0.085999 -0.627380 -0.191101 0.750000 1441496572 0.085999 -0.627380 -0.191101 0.750000 1441496572 0.085999 -0.627380 -0.191101 0.750000 1441496572 0.087708 -0.626099 -0.191833 0.750671 1441496572 0.087708 -0.626099 -0.191833 0.750671 1441496572 0.087708 -0.626099 -0.191833 0.750671 1441496572 0.087708 -0.626099 -0.191833 0.750671 1441496572 0.087708 -0.626099 -0.191833 0.750671 1441496572 0.087708 -0.626099 -0.191833 0.750671 1441496572 0.090332 -0.625671 -0.190308 0.751099 1441496572 0.090332 -0.625671 -0.190308 0.751099 1441496572 0.090332 -0.625671 -0.190308 0.751099 1441496572 0.090332 -0.625671 -0.190308 0.751099 1441496572 0.090332 -0.625671 -0.190308 0.751099 1441496572 0.090332 -0.625671 -0.190308 0.751099 1441496572 0.091553 -0.626038 -0.189331 0.750854 1441496572 0.091553 -0.626038 -0.189331 0.750854 1441496572 0.091553 -0.626038 -0.189331 0.750854 1441496572 0.091553 -0.626038 -0.189331 0.750854 1441496572 0.091553 -0.626038 -0.189331 0.750854 1441496572 0.095642 -0.628296 -0.183838 0.749878 1441496572 0.095642 -0.628296 -0.183838 0.749878 1441496572 0.095642 -0.628296 -0.183838 0.749878 1441496572 0.095642 -0.628296 -0.183838 0.749878 1441496572 0.095642 -0.628296 -0.183838 0.749878 1441496572 0.095642 -0.628296 -0.183838 0.749878 1441496572 0.095642 -0.628296 -0.183838 0.749878 1441496572 0.106140 -0.631897 -0.168335 0.749023 1441496572 0.106140 -0.631897 -0.168335 0.749023 1441496572 0.106140 -0.631897 -0.168335 0.749023 1441496572 0.106140 -0.631897 -0.168335 0.749023 1441496572 0.106140 -0.631897 -0.168335 0.749023 1441496572 0.106140 -0.631897 -0.168335 0.749023 1441496572 0.120789 -0.633789 -0.148376 0.749451 1441496573 0.120789 -0.633789 -0.148376 0.749451 1441496573 0.120789 -0.633789 -0.148376 0.749451 1441496573 0.120789 -0.633789 -0.148376 0.749451 1441496573 0.120789 -0.633789 -0.148376 0.749451 1441496573 0.120789 -0.633789 -0.148376 0.749451 1441496573 0.133911 -0.632141 -0.137695 0.750671 1441496573 0.133911 -0.632141 -0.137695 0.750671 1441496573 0.133911 -0.632141 -0.137695 0.750671 1441496573 0.133911 -0.632141 -0.137695 0.750671 1441496573 0.133911 -0.632141 -0.137695 0.750671 1441496573 0.133911 -0.632141 -0.137695 0.750671 1441496573 0.133911 -0.632141 -0.137695 0.750671 1441496573 0.134277 -0.627869 -0.146240 0.752563 1441496573 0.134277 -0.627869 -0.146240 0.752563 1441496573 0.134277 -0.627869 -0.146240 0.752563 1441496573 0.134277 -0.627869 -0.146240 0.752563 1441496573 0.134277 -0.627869 -0.146240 0.752563 1441496573 0.134277 -0.627869 -0.146240 0.752563 1441496573 0.124695 -0.621887 -0.168091 0.754639 1441496573 0.124695 -0.621887 -0.168091 0.754639 1441496573 0.124695 -0.621887 -0.168091 0.754639 1441496573 0.124695 -0.621887 -0.168091 0.754639 1441496573 0.124695 -0.621887 -0.168091 0.754639 1441496573 0.124695 -0.621887 -0.168091 0.754639 1441496573 0.111633 -0.615479 -0.192505 0.756104 1441496573 0.111633 -0.615479 -0.192505 0.756104 1441496573 0.111633 -0.615479 -0.192505 0.756104 1441496573 0.111633 -0.615479 -0.192505 0.756104 1441496573 0.111633 -0.615479 -0.192505 0.756104 1441496573 0.091614 -0.609131 -0.221008 0.756104 1441496573 0.091614 -0.609131 -0.221008 0.756104 1441496573 0.091614 -0.609131 -0.221008 0.756104 1441496573 0.091614 -0.609131 -0.221008 0.756104 1441496573 0.091614 -0.609131 -0.221008 0.756104 1441496573 0.091614 -0.609131 -0.221008 0.756104 1441496573 0.065918 -0.603882 -0.252136 0.753235 1441496573 0.065918 -0.603882 -0.252136 0.753235 1441496573 0.065918 -0.603882 -0.252136 0.753235 1441496573 0.065918 -0.603882 -0.252136 0.753235 1441496573 0.065918 -0.603882 -0.252136 0.753235 1441496573 0.065918 -0.603882 -0.252136 0.753235 1441496573 0.043640 -0.601807 -0.274536 0.748718 1441496573 0.043640 -0.601807 -0.274536 0.748718 1441496573 0.043640 -0.601807 -0.274536 0.748718 1441496573 0.043640 -0.601807 -0.274536 0.748718 1441496573 0.043640 -0.601807 -0.274536 0.748718 1441496573 0.043640 -0.601807 -0.274536 0.748718 1441496573 0.026917 -0.603943 -0.280884 0.745422 1441496573 0.026917 -0.603943 -0.280884 0.745422 1441496573 0.026917 -0.603943 -0.280884 0.745422 1441496573 0.026917 -0.603943 -0.280884 0.745422 1441496573 0.026917 -0.603943 -0.280884 0.745422 1441496573 0.026917 -0.603943 -0.280884 0.745422 1441496573 0.008362 -0.609009 -0.281677 0.741394 1441496573 0.008362 -0.609009 -0.281677 0.741394 1441496573 0.008362 -0.609009 -0.281677 0.741394 1441496573 0.008362 -0.609009 -0.281677 0.741394 1441496573 0.008362 -0.609009 -0.281677 0.741394 1441496573 0.008362 -0.609009 -0.281677 0.741394 1441496573 -0.023254 -0.612488 -0.299927 0.731018 1441496573 -0.023254 -0.612488 -0.299927 0.731018 1441496573 -0.023254 -0.612488 -0.299927 0.731018 1441496573 -0.023254 -0.612488 -0.299927 0.731018 1441496573 -0.023254 -0.612488 -0.299927 0.731018 1441496573 -0.023254 -0.612488 -0.299927 0.731018 1441496573 -0.023254 -0.612488 -0.299927 0.731018 1441496573 -0.063049 -0.601563 -0.341736 0.719299 1441496573 -0.063049 -0.601563 -0.341736 0.719299 1441496573 -0.063049 -0.601563 -0.341736 0.719299 1441496573 -0.063049 -0.601563 -0.341736 0.719299 1441496573 -0.063049 -0.601563 -0.341736 0.719299 1441496573 -0.063049 -0.601563 -0.341736 0.719299 1441496573 -0.081421 -0.591553 -0.363586 0.715027 1441496573 -0.081421 -0.591553 -0.363586 0.715027 1441496573 -0.081421 -0.591553 -0.363586 0.715027 1441496573 -0.081421 -0.591553 -0.363586 0.715027 1441496573 -0.081421 -0.591553 -0.363586 0.715027 1441496573 -0.081421 -0.591553 -0.363586 0.715027 1441496573 -0.082825 -0.590942 -0.361145 0.716614 1441496573 -0.082825 -0.590942 -0.361145 0.716614 1441496573 -0.082825 -0.590942 -0.361145 0.716614 1441496573 -0.082825 -0.590942 -0.361145 0.716614 1441496573 -0.082825 -0.590942 -0.361145 0.716614 1441496573 -0.082825 -0.590942 -0.361145 0.716614 1441496573 -0.084229 -0.593140 -0.354614 0.717834 1441496573 -0.084229 -0.593140 -0.354614 0.717834 1441496573 -0.084229 -0.593140 -0.354614 0.717834 1441496573 -0.084229 -0.593140 -0.354614 0.717834 1441496573 -0.084229 -0.593140 -0.354614 0.717834 1441496573 -0.084412 -0.594788 -0.349670 0.718933 1441496573 -0.084412 -0.594788 -0.349670 0.718933 1441496573 -0.084412 -0.594788 -0.349670 0.718933 1441496573 -0.084412 -0.594788 -0.349670 0.718933 1441496573 -0.084412 -0.594788 -0.349670 0.718933 1441496573 -0.084412 -0.594788 -0.349670 0.718933 1441496573 -0.078613 -0.596558 -0.342651 0.721436 1441496573 -0.078613 -0.596558 -0.342651 0.721436 1441496573 -0.078613 -0.596558 -0.342651 0.721436 1441496573 -0.078613 -0.596558 -0.342651 0.721436 1441496573 -0.078613 -0.596558 -0.342651 0.721436 1441496573 -0.078613 -0.596558 -0.342651 0.721436 1441496573 -0.078613 -0.596558 -0.342651 0.721436 1441496573 -0.066406 -0.600708 -0.328674 0.725769 1441496573 -0.066406 -0.600708 -0.328674 0.725769 1441496573 -0.066406 -0.600708 -0.328674 0.725769 1441496573 -0.066406 -0.600708 -0.328674 0.725769 1441496573 -0.066406 -0.600708 -0.328674 0.725769 1441496573 -0.066406 -0.600708 -0.328674 0.725769 1441496573 -0.052063 -0.605347 -0.312195 0.730347 1441496573 -0.052063 -0.605347 -0.312195 0.730347 1441496573 -0.052063 -0.605347 -0.312195 0.730347 1441496574 -0.052063 -0.605347 -0.312195 0.730347 1441496574 -0.052063 -0.605347 -0.312195 0.730347 1441496574 -0.052063 -0.605347 -0.312195 0.730347 1441496574 -0.035461 -0.609375 -0.293945 0.735535 1441496574 -0.035461 -0.609375 -0.293945 0.735535 1441496574 -0.035461 -0.609375 -0.293945 0.735535 1441496574 -0.035461 -0.609375 -0.293945 0.735535 1441496574 -0.035461 -0.609375 -0.293945 0.735535 1441496574 -0.035461 -0.609375 -0.293945 0.735535 1441496574 -0.019287 -0.612549 -0.277405 0.739929 1441496574 -0.019287 -0.612549 -0.277405 0.739929 1441496574 -0.019287 -0.612549 -0.277405 0.739929 1441496574 -0.019287 -0.612549 -0.277405 0.739929 1441496574 -0.019287 -0.612549 -0.277405 0.739929 1441496574 -0.019287 -0.612549 -0.277405 0.739929 1441496574 -0.019287 -0.612549 -0.277405 0.739929 1441496574 -0.003174 -0.614380 -0.264099 0.743469 1441496574 -0.003174 -0.614380 -0.264099 0.743469 1441496574 -0.003174 -0.614380 -0.264099 0.743469 1441496574 -0.003174 -0.614380 -0.264099 0.743469 1441496574 -0.003174 -0.614380 -0.264099 0.743469 1441496574 -0.003174 -0.614380 -0.264099 0.743469 1441496574 0.014954 -0.615295 -0.251648 0.746887 1441496574 0.014954 -0.615295 -0.251648 0.746887 1441496574 0.014954 -0.615295 -0.251648 0.746887 1441496574 0.014954 -0.615295 -0.251648 0.746887 1441496574 0.014954 -0.615295 -0.251648 0.746887 1441496574 0.014954 -0.615295 -0.251648 0.746887 1441496574 0.034546 -0.615356 -0.241028 0.749695 1441496574 0.034546 -0.615356 -0.241028 0.749695 1441496574 0.034546 -0.615356 -0.241028 0.749695 1441496574 0.034546 -0.615356 -0.241028 0.749695 1441496574 0.034546 -0.615356 -0.241028 0.749695 1441496574 0.034546 -0.615356 -0.241028 0.749695 1441496574 0.054688 -0.613770 -0.232910 0.752380 1441496574 0.054688 -0.613770 -0.232910 0.752380 1441496574 0.054688 -0.613770 -0.232910 0.752380 1441496574 0.054688 -0.613770 -0.232910 0.752380 1441496574 0.054688 -0.613770 -0.232910 0.752380 1441496574 0.054688 -0.613770 -0.232910 0.752380 1441496574 0.054688 -0.613770 -0.232910 0.752380 1441496574 0.073853 -0.610657 -0.228882 0.754517 1441496574 0.073853 -0.610657 -0.228882 0.754517 1441496574 0.073853 -0.610657 -0.228882 0.754517 1441496574 0.073853 -0.610657 -0.228882 0.754517 1441496574 0.073853 -0.610657 -0.228882 0.754517 1441496574 0.089294 -0.606812 -0.229553 0.755737 1441496574 0.089294 -0.606812 -0.229553 0.755737 1441496574 0.089294 -0.606812 -0.229553 0.755737 1441496574 0.089294 -0.606812 -0.229553 0.755737 1441496574 0.089294 -0.606812 -0.229553 0.755737 1441496574 0.089294 -0.606812 -0.229553 0.755737 1441496574 0.089294 -0.606812 -0.229553 0.755737 1441496574 0.096008 -0.602783 -0.234985 0.756470 1441496574 0.096008 -0.602783 -0.234985 0.756470 1441496574 0.096008 -0.602783 -0.234985 0.756470 1441496574 0.096008 -0.602783 -0.234985 0.756470 1441496574 0.096008 -0.602783 -0.234985 0.756470 1441496574 0.092651 -0.599670 -0.244263 0.756409 1441496574 0.092651 -0.599670 -0.244263 0.756409 1441496574 0.092651 -0.599670 -0.244263 0.756409 1441496574 0.092651 -0.599670 -0.244263 0.756409 1441496574 0.092651 -0.599670 -0.244263 0.756409 1441496574 0.092651 -0.599670 -0.244263 0.756409 1441496574 0.092651 -0.599670 -0.244263 0.756409 1441496574 0.080688 -0.597839 -0.254333 0.755920 1441496574 0.080688 -0.597839 -0.254333 0.755920 1441496574 0.080688 -0.597839 -0.254333 0.755920 1441496574 0.080688 -0.597839 -0.254333 0.755920 1441496574 0.080688 -0.597839 -0.254333 0.755920 1441496574 0.080688 -0.597839 -0.254333 0.755920 1441496574 0.059998 -0.597107 -0.268311 0.753540 1441496574 0.059998 -0.597107 -0.268311 0.753540 1441496574 0.059998 -0.597107 -0.268311 0.753540 1441496574 0.059998 -0.597107 -0.268311 0.753540 1441496574 0.059998 -0.597107 -0.268311 0.753540 1441496574 0.059998 -0.597107 -0.268311 0.753540 1441496574 0.034424 -0.597656 -0.284119 0.748962 1441496574 0.034424 -0.597656 -0.284119 0.748962 1441496574 0.034424 -0.597656 -0.284119 0.748962 1441496574 0.034424 -0.597656 -0.284119 0.748962 1441496574 0.034424 -0.597656 -0.284119 0.748962 1441496574 0.034424 -0.597656 -0.284119 0.748962 1441496574 0.008667 -0.599487 -0.295105 0.743958 1441496574 0.008667 -0.599487 -0.295105 0.743958 1441496574 0.008667 -0.599487 -0.295105 0.743958 1441496574 0.008667 -0.599487 -0.295105 0.743958 1441496574 0.008667 -0.599487 -0.295105 0.743958 1441496574 -0.018188 -0.601990 -0.301147 0.739319 1441496574 -0.018188 -0.601990 -0.301147 0.739319 1441496574 -0.018188 -0.601990 -0.301147 0.739319 1441496574 -0.018188 -0.601990 -0.301147 0.739319 1441496574 -0.018188 -0.601990 -0.301147 0.739319 1441496574 -0.018188 -0.601990 -0.301147 0.739319 1441496574 -0.018188 -0.601990 -0.301147 0.739319 1441496574 -0.049011 -0.604004 -0.307983 0.733459 1441496574 -0.049011 -0.604004 -0.307983 0.733459 1441496574 -0.049011 -0.604004 -0.307983 0.733459 1441496574 -0.049011 -0.604004 -0.307983 0.733459 1441496574 -0.049011 -0.604004 -0.307983 0.733459 1441496574 -0.049011 -0.604004 -0.307983 0.733459 1441496574 -0.049011 -0.604004 -0.307983 0.733459 1441496574 -0.080627 -0.605530 -0.315735 0.726074 1441496574 -0.080627 -0.605530 -0.315735 0.726074 1441496574 -0.080627 -0.605530 -0.315735 0.726074 1441496574 -0.080627 -0.605530 -0.315735 0.726074 1441496574 -0.080627 -0.605530 -0.315735 0.726074 1441496574 -0.080627 -0.605530 -0.315735 0.726074 1441496574 -0.111938 -0.602844 -0.328735 0.718323 1441496574 -0.111938 -0.602844 -0.328735 0.718323 1441496574 -0.111938 -0.602844 -0.328735 0.718323 1441496575 -0.111938 -0.602844 -0.328735 0.718323 1441496575 -0.111938 -0.602844 -0.328735 0.718323 1441496575 -0.111938 -0.602844 -0.328735 0.718323 1441496575 -0.131897 -0.596985 -0.341492 0.713867 1441496575 -0.131897 -0.596985 -0.341492 0.713867 1441496575 -0.131897 -0.596985 -0.341492 0.713867 1441496575 -0.131897 -0.596985 -0.341492 0.713867 1441496575 -0.131897 -0.596985 -0.341492 0.713867 1441496575 -0.131897 -0.596985 -0.341492 0.713867 1441496575 -0.145691 -0.588135 -0.361877 0.708496 1441496575 -0.145691 -0.588135 -0.361877 0.708496 1441496575 -0.145691 -0.588135 -0.361877 0.708496 1441496575 -0.145691 -0.588135 -0.361877 0.708496 1441496575 -0.145691 -0.588135 -0.361877 0.708496 1441496575 -0.145691 -0.588135 -0.361877 0.708496 1441496575 -0.151489 -0.583191 -0.375061 0.704468 1441496575 -0.151489 -0.583191 -0.375061 0.704468 1441496575 -0.151489 -0.583191 -0.375061 0.704468 1441496575 -0.151489 -0.583191 -0.375061 0.704468 1441496575 -0.151489 -0.583191 -0.375061 0.704468 1441496575 -0.151489 -0.583191 -0.375061 0.704468 1441496575 -0.149048 -0.582092 -0.375427 0.705750 1441496575 -0.149048 -0.582092 -0.375427 0.705750 1441496575 -0.149048 -0.582092 -0.375427 0.705750 1441496575 -0.149048 -0.582092 -0.375427 0.705750 1441496575 -0.149048 -0.582092 -0.375427 0.705750 1441496575 -0.149048 -0.582092 -0.375427 0.705750 1441496575 -0.140015 -0.583679 -0.366394 0.710938 1441496575 -0.140015 -0.583679 -0.366394 0.710938 1441496575 -0.140015 -0.583679 -0.366394 0.710938 1441496575 -0.140015 -0.583679 -0.366394 0.710938 1441496575 -0.140015 -0.583679 -0.366394 0.710938 1441496575 -0.140015 -0.583679 -0.366394 0.710938 1441496575 -0.140015 -0.583679 -0.366394 0.710938 1441496575 -0.129944 -0.586792 -0.355347 0.715881 1441496575 -0.129944 -0.586792 -0.355347 0.715881 1441496575 -0.129944 -0.586792 -0.355347 0.715881 1441496575 -0.129944 -0.586792 -0.355347 0.715881 1441496575 -0.129944 -0.586792 -0.355347 0.715881 1441496575 -0.129944 -0.586792 -0.355347 0.715881 1441496575 -0.117737 -0.589661 -0.345947 0.720276 1441496575 -0.117737 -0.589661 -0.345947 0.720276 1441496575 -0.117737 -0.589661 -0.345947 0.720276 1441496575 -0.117737 -0.589661 -0.345947 0.720276 1441496575 -0.117737 -0.589661 -0.345947 0.720276 1441496575 -0.101074 -0.593323 -0.333618 0.725586 1441496575 -0.101074 -0.593323 -0.333618 0.725586 1441496575 -0.101074 -0.593323 -0.333618 0.725586 1441496575 -0.101074 -0.593323 -0.333618 0.725586 1441496575 -0.101074 -0.593323 -0.333618 0.725586 1441496575 -0.101074 -0.593323 -0.333618 0.725586 1441496575 -0.081177 -0.596863 -0.319885 0.731323 1441496575 -0.081177 -0.596863 -0.319885 0.731323 1441496575 -0.081177 -0.596863 -0.319885 0.731323 1441496575 -0.081177 -0.596863 -0.319885 0.731323 1441496575 -0.081177 -0.596863 -0.319885 0.731323 1441496575 -0.081177 -0.596863 -0.319885 0.731323 1441496575 -0.081177 -0.596863 -0.319885 0.731323 1441496575 -0.059814 -0.599426 -0.307434 0.736633 1441496575 -0.059814 -0.599426 -0.307434 0.736633 1441496575 -0.059814 -0.599426 -0.307434 0.736633 1441496575 -0.059814 -0.599426 -0.307434 0.736633 1441496575 -0.059814 -0.599426 -0.307434 0.736633 1441496575 -0.059814 -0.599426 -0.307434 0.736633 1441496575 -0.036987 -0.601196 -0.295288 0.741577 1441496575 -0.036987 -0.601196 -0.295288 0.741577 1441496575 -0.036987 -0.601196 -0.295288 0.741577 1441496575 -0.036987 -0.601196 -0.295288 0.741577 1441496575 -0.036987 -0.601196 -0.295288 0.741577 1441496575 -0.036987 -0.601196 -0.295288 0.741577 1441496575 -0.036987 -0.601196 -0.295288 0.741577 1441496575 -0.016602 -0.602478 -0.287109 0.744568 1441496575 -0.016602 -0.602478 -0.287109 0.744568 1441496575 -0.016602 -0.602478 -0.287109 0.744568 1441496575 -0.016602 -0.602478 -0.287109 0.744568 1441496575 -0.016602 -0.602478 -0.287109 0.744568 1441496575 -0.016602 -0.602478 -0.287109 0.744568 1441496575 0.001648 -0.604187 -0.281433 0.745483 1441496575 0.001648 -0.604187 -0.281433 0.745483 1441496575 0.001648 -0.604187 -0.281433 0.745483 1441496575 0.001648 -0.604187 -0.281433 0.745483 1441496575 0.001648 -0.604187 -0.281433 0.745483 1441496575 0.022095 -0.606995 -0.271179 0.746704 1441496575 0.022095 -0.606995 -0.271179 0.746704 1441496575 0.022095 -0.606995 -0.271179 0.746704 1441496575 0.022095 -0.606995 -0.271179 0.746704 1441496575 0.022095 -0.606995 -0.271179 0.746704 1441496575 0.022095 -0.606995 -0.271179 0.746704 1441496575 0.022095 -0.606995 -0.271179 0.746704 1441496575 0.045715 -0.609436 -0.255676 0.749084 1441496575 0.045715 -0.609436 -0.255676 0.749084 1441496575 0.045715 -0.609436 -0.255676 0.749084 1441496575 0.045715 -0.609436 -0.255676 0.749084 1441496575 0.045715 -0.609436 -0.255676 0.749084 1441496575 0.045715 -0.609436 -0.255676 0.749084 1441496575 0.067017 -0.609192 -0.243408 0.751770 1441496575 0.067017 -0.609192 -0.243408 0.751770 1441496575 0.067017 -0.609192 -0.243408 0.751770 1441496575 0.067017 -0.609192 -0.243408 0.751770 1441496575 0.067017 -0.609192 -0.243408 0.751770 1441496575 0.067017 -0.609192 -0.243408 0.751770 1441496575 0.067017 -0.609192 -0.243408 0.751770 1441496575 0.076233 -0.606079 -0.243652 0.753357 1441496575 0.076233 -0.606079 -0.243652 0.753357 1441496575 0.076233 -0.606079 -0.243652 0.753357 1441496575 0.076233 -0.606079 -0.243652 0.753357 1441496575 0.076233 -0.606079 -0.243652 0.753357 1441496575 0.071289 -0.601440 -0.257446 0.752930 1441496575 0.071289 -0.601440 -0.257446 0.752930 1441496576 0.071289 -0.601440 -0.257446 0.752930 1441496576 0.071289 -0.601440 -0.257446 0.752930 1441496576 0.059265 -0.596863 -0.272522 0.752319 1441496576 0.059265 -0.596863 -0.272522 0.752319 1441496576 0.059265 -0.596863 -0.272522 0.752319 1441496576 0.059265 -0.596863 -0.272522 0.752319 1441496576 0.059265 -0.596863 -0.272522 0.752319 1441496576 0.059265 -0.596863 -0.272522 0.752319 1441496576 0.059265 -0.596863 -0.272522 0.752319 1441496576 0.040344 -0.593140 -0.287659 0.750854 1441496576 0.040344 -0.593140 -0.287659 0.750854 1441496576 0.040344 -0.593140 -0.287659 0.750854 1441496576 0.040344 -0.593140 -0.287659 0.750854 1441496576 0.040344 -0.593140 -0.287659 0.750854 1441496576 0.015625 -0.590698 -0.303223 0.747620 1441496576 0.015625 -0.590698 -0.303223 0.747620 1441496576 0.015625 -0.590698 -0.303223 0.747620 1441496576 0.015625 -0.590698 -0.303223 0.747620 1441496576 0.015625 -0.590698 -0.303223 0.747620 1441496576 0.015625 -0.590698 -0.303223 0.747620 1441496576 0.015625 -0.590698 -0.303223 0.747620 1441496576 -0.010559 -0.589783 -0.315430 0.743347 1441496576 -0.010559 -0.589783 -0.315430 0.743347 1441496576 -0.010559 -0.589783 -0.315430 0.743347 1441496576 -0.010559 -0.589783 -0.315430 0.743347 1441496576 -0.010559 -0.589783 -0.315430 0.743347 1441496576 -0.010559 -0.589783 -0.315430 0.743347 1441496576 -0.036865 -0.590637 -0.325256 0.737549 1441496576 -0.036865 -0.590637 -0.325256 0.737549 1441496576 -0.036865 -0.590637 -0.325256 0.737549 1441496576 -0.036865 -0.590637 -0.325256 0.737549 1441496576 -0.036865 -0.590637 -0.325256 0.737549 1441496576 -0.036865 -0.590637 -0.325256 0.737549 1441496576 -0.036865 -0.590637 -0.325256 0.737549 1441496576 -0.064392 -0.593506 -0.331726 0.730469 1441496576 -0.064392 -0.593506 -0.331726 0.730469 1441496576 -0.064392 -0.593506 -0.331726 0.730469 1441496576 -0.064392 -0.593506 -0.331726 0.730469 1441496576 -0.064392 -0.593506 -0.331726 0.730469 1441496576 -0.064392 -0.593506 -0.331726 0.730469 1441496576 -0.093567 -0.597290 -0.336792 0.721863 1441496576 -0.093567 -0.597290 -0.336792 0.721863 1441496576 -0.093567 -0.597290 -0.336792 0.721863 1441496576 -0.093567 -0.597290 -0.336792 0.721863 1441496576 -0.093567 -0.597290 -0.336792 0.721863 1441496576 -0.129395 -0.592224 -0.353210 0.712585 1441496576 -0.129395 -0.592224 -0.353210 0.712585 1441496576 -0.129395 -0.592224 -0.353210 0.712585 1441496576 -0.129395 -0.592224 -0.353210 0.712585 1441496576 -0.129395 -0.592224 -0.353210 0.712585 1441496576 -0.129395 -0.592224 -0.353210 0.712585 1441496576 -0.147705 -0.584717 -0.363892 0.709839 1441496576 -0.147705 -0.584717 -0.363892 0.709839 1441496576 -0.147705 -0.584717 -0.363892 0.709839 1441496576 -0.147705 -0.584717 -0.363892 0.709839 1441496576 -0.147705 -0.584717 -0.363892 0.709839 1441496576 -0.147705 -0.584717 -0.363892 0.709839 1441496576 -0.153381 -0.580566 -0.368530 0.709656 1441496576 -0.153381 -0.580566 -0.368530 0.709656 1441496576 -0.153381 -0.580566 -0.368530 0.709656 1441496576 -0.153381 -0.580566 -0.368530 0.709656 1441496576 -0.153381 -0.580566 -0.368530 0.709656 1441496576 -0.153381 -0.580566 -0.368530 0.709656 1441496576 -0.153381 -0.580566 -0.368530 0.709656 1441496576 -0.154846 -0.577515 -0.375671 0.708069 1441496576 -0.154846 -0.577515 -0.375671 0.708069 1441496576 -0.154846 -0.577515 -0.375671 0.708069 1441496576 -0.154846 -0.577515 -0.375671 0.708069 1441496576 -0.154846 -0.577515 -0.375671 0.708069 1441496576 -0.148193 -0.580994 -0.368225 0.710571 1441496576 -0.148193 -0.580994 -0.368225 0.710571 1441496576 -0.148193 -0.580994 -0.368225 0.710571 1441496576 -0.148193 -0.580994 -0.368225 0.710571 1441496576 -0.148193 -0.580994 -0.368225 0.710571 1441496576 -0.148193 -0.580994 -0.368225 0.710571 1441496576 -0.140015 -0.584412 -0.356934 0.715210 1441496576 -0.140015 -0.584412 -0.356934 0.715210 1441496576 -0.140015 -0.584412 -0.356934 0.715210 1441496576 -0.140015 -0.584412 -0.356934 0.715210 1441496576 -0.129272 -0.586670 -0.348450 0.719543 1441496576 -0.129272 -0.586670 -0.348450 0.719543 1441496576 -0.129272 -0.586670 -0.348450 0.719543 1441496576 -0.129272 -0.586670 -0.348450 0.719543 1441496576 -0.129272 -0.586670 -0.348450 0.719543 1441496576 -0.129272 -0.586670 -0.348450 0.719543 1441496576 -0.114929 -0.588196 -0.340210 0.724609 1441496576 -0.114929 -0.588196 -0.340210 0.724609 1441496576 -0.114929 -0.588196 -0.340210 0.724609 1441496576 -0.114929 -0.588196 -0.340210 0.724609 1441496576 -0.114929 -0.588196 -0.340210 0.724609 1441496576 -0.114929 -0.588196 -0.340210 0.724609 1441496576 -0.098389 -0.589783 -0.332458 0.729370 1441496576 -0.098389 -0.589783 -0.332458 0.729370 1441496576 -0.098389 -0.589783 -0.332458 0.729370 1441496576 -0.098389 -0.589783 -0.332458 0.729370 1441496576 -0.098389 -0.589783 -0.332458 0.729370 1441496576 -0.098389 -0.589783 -0.332458 0.729370 1441496576 -0.079529 -0.591797 -0.324524 0.733582 1441496576 -0.079529 -0.591797 -0.324524 0.733582 1441496576 -0.079529 -0.591797 -0.324524 0.733582 1441496576 -0.079529 -0.591797 -0.324524 0.733582 1441496576 -0.079529 -0.591797 -0.324524 0.733582 1441496576 -0.079529 -0.591797 -0.324524 0.733582 1441496576 -0.059753 -0.595398 -0.315247 0.736633 1441496576 -0.059753 -0.595398 -0.315247 0.736633 1441496576 -0.059753 -0.595398 -0.315247 0.736633 1441496576 -0.059753 -0.595398 -0.315247 0.736633 1441496576 -0.059753 -0.595398 -0.315247 0.736633 1441496577 -0.059753 -0.595398 -0.315247 0.736633 1441496577 -0.059753 -0.595398 -0.315247 0.736633 1441496577 -0.038818 -0.601990 -0.301208 0.738464 1441496577 -0.038818 -0.601990 -0.301208 0.738464 1441496577 -0.038818 -0.601990 -0.301208 0.738464 1441496577 -0.038818 -0.601990 -0.301208 0.738464 1441496577 -0.038818 -0.601990 -0.301208 0.738464 1441496577 -0.038818 -0.601990 -0.301208 0.738464 1441496577 -0.013367 -0.610596 -0.277039 0.741760 1441496577 -0.013367 -0.610596 -0.277039 0.741760 1441496577 -0.013367 -0.610596 -0.277039 0.741760 1441496577 -0.013367 -0.610596 -0.277039 0.741760 1441496577 -0.013367 -0.610596 -0.277039 0.741760 1441496577 -0.013367 -0.610596 -0.277039 0.741760 1441496577 0.013184 -0.617554 -0.250183 0.745605 1441496577 0.013184 -0.617554 -0.250183 0.745605 1441496577 0.013184 -0.617554 -0.250183 0.745605 1441496577 0.013184 -0.617554 -0.250183 0.745605 1441496577 0.013184 -0.617554 -0.250183 0.745605 1441496577 0.013184 -0.617554 -0.250183 0.745605 1441496577 0.035645 -0.621521 -0.230286 0.747986 1441496577 0.035645 -0.621521 -0.230286 0.747986 1441496577 0.035645 -0.621521 -0.230286 0.747986 1441496577 0.035645 -0.621521 -0.230286 0.747986 1441496577 0.035645 -0.621521 -0.230286 0.747986 1441496577 0.055237 -0.622620 -0.215271 0.750305 1441496577 0.055237 -0.622620 -0.215271 0.750305 1441496577 0.055237 -0.622620 -0.215271 0.750305 1441496577 0.055237 -0.622620 -0.215271 0.750305 1441496577 0.055237 -0.622620 -0.215271 0.750305 1441496577 0.055237 -0.622620 -0.215271 0.750305 1441496577 0.074829 -0.621155 -0.202698 0.753296 1441496577 0.074829 -0.621155 -0.202698 0.753296 1441496577 0.074829 -0.621155 -0.202698 0.753296 1441496577 0.074829 -0.621155 -0.202698 0.753296 1441496577 0.074829 -0.621155 -0.202698 0.753296 1441496577 0.074829 -0.621155 -0.202698 0.753296 1441496577 0.087891 -0.617432 -0.199646 0.755798 1441496577 0.087891 -0.617432 -0.199646 0.755798 1441496577 0.087891 -0.617432 -0.199646 0.755798 1441496577 0.087891 -0.617432 -0.199646 0.755798 1441496577 0.087891 -0.617432 -0.199646 0.755798 1441496577 0.087891 -0.617432 -0.199646 0.755798 1441496577 0.089417 -0.612549 -0.209045 0.757019 1441496577 0.089417 -0.612549 -0.209045 0.757019 1441496577 0.089417 -0.612549 -0.209045 0.757019 1441496577 0.089417 -0.612549 -0.209045 0.757019 1441496577 0.089417 -0.612549 -0.209045 0.757019 1441496577 0.089417 -0.612549 -0.209045 0.757019 1441496577 0.089417 -0.612549 -0.209045 0.757019 1441496577 0.083313 -0.608032 -0.224182 0.757080 1441496577 0.083313 -0.608032 -0.224182 0.757080 1441496577 0.083313 -0.608032 -0.224182 0.757080 1441496577 0.083313 -0.608032 -0.224182 0.757080 1441496577 0.083313 -0.608032 -0.224182 0.757080 1441496577 0.083313 -0.608032 -0.224182 0.757080 1441496577 0.071350 -0.604675 -0.239563 0.756226 1441496577 0.071350 -0.604675 -0.239563 0.756226 1441496577 0.071350 -0.604675 -0.239563 0.756226 1441496577 0.071350 -0.604675 -0.239563 0.756226 1441496577 0.071350 -0.604675 -0.239563 0.756226 1441496577 0.071350 -0.604675 -0.239563 0.756226 1441496577 0.050476 -0.601563 -0.255859 0.755066 1441496577 0.050476 -0.601563 -0.255859 0.755066 1441496577 0.050476 -0.601563 -0.255859 0.755066 1441496577 0.050476 -0.601563 -0.255859 0.755066 1441496577 0.050476 -0.601563 -0.255859 0.755066 1441496577 0.010925 -0.596863 -0.281189 0.751343 1441496577 0.010925 -0.596863 -0.281189 0.751343 1441496577 0.010925 -0.596863 -0.281189 0.751343 1441496577 0.010925 -0.596863 -0.281189 0.751343 1441496577 0.010925 -0.596863 -0.281189 0.751343 1441496577 0.010925 -0.596863 -0.281189 0.751343 1441496577 0.010925 -0.596863 -0.281189 0.751343 1441496577 -0.039246 -0.590759 -0.318481 0.740295 1441496577 -0.039246 -0.590759 -0.318481 0.740295 1441496577 -0.039246 -0.590759 -0.318481 0.740295 1441496577 -0.039246 -0.590759 -0.318481 0.740295 1441496577 -0.039246 -0.590759 -0.318481 0.740295 1441496577 -0.039246 -0.590759 -0.318481 0.740295 1441496577 -0.080200 -0.585693 -0.351929 0.725769 1441496577 -0.080200 -0.585693 -0.351929 0.725769 1441496577 -0.080200 -0.585693 -0.351929 0.725769 1441496577 -0.080200 -0.585693 -0.351929 0.725769 1441496577 -0.080200 -0.585693 -0.351929 0.725769 1441496577 -0.080200 -0.585693 -0.351929 0.725769 1441496577 -0.106323 -0.582214 -0.372192 0.714966 1441496577 -0.106323 -0.582214 -0.372192 0.714966 1441496577 -0.106323 -0.582214 -0.372192 0.714966 1441496577 -0.106323 -0.582214 -0.372192 0.714966 1441496577 -0.106323 -0.582214 -0.372192 0.714966 1441496577 -0.106323 -0.582214 -0.372192 0.714966 1441496577 -0.135620 -0.571106 -0.401794 0.702881 1441496577 -0.135620 -0.571106 -0.401794 0.702881 1441496577 -0.135620 -0.571106 -0.401794 0.702881 1441496577 -0.135620 -0.571106 -0.401794 0.702881 1441496577 -0.135620 -0.571106 -0.401794 0.702881 1441496577 -0.135620 -0.571106 -0.401794 0.702881 1441496577 -0.135620 -0.571106 -0.401794 0.702881 1441496577 -0.147156 -0.561340 -0.415344 0.700562 1441496577 
0.036072 -0.613770 -0.278076 0.737976 1441496581 0.036072 -0.613770 -0.278076 0.737976 1441496581 0.036072 -0.613770 -0.278076 0.737976 1441496581 0.112366 -0.575684 -0.286926 0.757385 1441496581 0.112366 -0.575684 -0.286926 0.757385 1441496581 0.112366 -0.575684 -0.286926 0.757385 1441496581 0.112366 -0.575684 -0.286926 0.757385 1441496581 0.112366 -0.575684 -0.286926 0.757385 1441496581 0.112366 -0.575684 -0.286926 0.757385 1441496581 0.112366 -0.575684 -0.286926 0.757385 1441496581 0.202698 -0.508118 -0.312195 0.776733 1441496581 0.202698 -0.508118 -0.312195 0.776733 1441496581 0.202698 -0.508118 -0.312195 0.776733 1441496581 0.202698 -0.508118 -0.312195 0.776733 1441496581 0.202698 -0.508118 -0.312195 0.776733 1441496581 0.304321 -0.417053 -0.336975 0.787292 1441496581 0.304321 -0.417053 -0.336975 0.787292 1441496581 0.304321 -0.417053 -0.336975 0.787292 1441496581 0.304321 -0.417053 -0.336975 0.787292 1441496581 0.304321 -0.417053 -0.336975 0.787292 1441496581 0.304321 -0.417053 -0.336975 0.787292 1441496581 0.402588 -0.309692 -0.362488 0.781433 1441496581 0.402588 -0.309692 -0.362488 0.781433 1441496581 0.402588 -0.309692 -0.362488 0.781433 1441496581 0.402588 -0.309692 -0.362488 0.781433 1441496581 0.402588 -0.309692 -0.362488 0.781433 1441496581 0.487183 -0.192200 -0.383179 0.760803 1441496581 0.487183 -0.192200 -0.383179 0.760803 1441496581 0.487183 -0.192200 -0.383179 0.760803 1441496581 0.487183 -0.192200 -0.383179 0.760803 1441496581 0.487183 -0.192200 -0.383179 0.760803 1441496581 0.487183 -0.192200 -0.383179 0.760803 1441496581 0.487183 -0.192200 -0.383179 0.760803 1441496581 0.555969 -0.071777 -0.391174 0.729858 1441496581 0.555969 -0.071777 -0.391174 0.729858 1441496581 0.555969 -0.071777 -0.391174 0.729858 1441496581 0.555969 -0.071777 -0.391174 0.729858 1441496581 0.555969 -0.071777 -0.391174 0.729858 1441496581 0.555969 -0.071777 -0.391174 0.729858 1441496581 0.611267 0.040955 -0.400696 0.681213 1441496581 0.611267 0.040955 -0.400696 0.681213 1441496581 0.611267 0.040955 -0.400696 0.681213 1441496581 0.611267 0.040955 -0.400696 0.681213 1441496581 0.611267 0.040955 -0.400696 0.681213 1441496581 0.611267 0.040955 -0.400696 0.681213 1441496581 0.611267 0.040955 -0.400696 0.681213 1441496581 0.662048 0.144653 -0.418030 0.604980 1441496581 0.662048 0.144653 -0.418030 0.604980 1441496581 0.662048 0.144653 -0.418030 0.604980 1441496581 0.662048 0.144653 -0.418030 0.604980 1441496581 0.662048 0.144653 -0.418030 0.604980 1441496581 0.662048 0.144653 -0.418030 0.604980 1441496581 0.699890 0.255493 -0.417847 0.519836 1441496581 0.699890 0.255493 -0.417847 0.519836 1441496581 0.699890 0.255493 -0.417847 0.519836 1441496581 0.699890 0.255493 -0.417847 0.519836 1441496581 0.699890 0.255493 -0.417847 0.519836 1441496581 0.699890 0.255493 -0.417847 0.519836 1441496581 0.699890 0.255493 -0.417847 0.519836 1441496581 0.722229 0.358154 -0.401672 0.434387 1441496581 0.722229 0.358154 -0.401672 0.434387 1441496581 0.722229 0.358154 -0.401672 0.434387 1441496581 0.722229 0.358154 -0.401672 0.434387 1441496581 0.722229 0.358154 -0.401672 0.434387 1441496581 0.722229 0.358154 -0.401672 0.434387 1441496581 0.733887 0.444763 -0.372864 0.352844 1441496581 0.733887 0.444763 -0.372864 0.352844 1441496581 0.733887 0.444763 -0.372864 0.352844 1441496581 0.733887 0.444763 -0.372864 0.352844 1441496581 0.733887 0.444763 -0.372864 0.352844 1441496581 0.730286 0.527893 -0.328003 0.283447 1441496581 0.730286 0.527893 -0.328003 0.283447 1441496581 0.730286 0.527893 -0.328003 0.283447 1441496581 0.730286 0.527893 -0.328003 0.283447 1441496581 0.730286 0.527893 -0.328003 0.283447 1441496581 0.730286 0.527893 -0.328003 0.283447 1441496581 0.730286 0.527893 -0.328003 0.283447 1441496581 0.710510 0.602783 -0.281494 0.229248 1441496581 0.710510 0.602783 -0.281494 0.229248 1441496581 0.710510 0.602783 -0.281494 0.229248 1441496581 0.710510 0.602783 -0.281494 0.229248 1441496581 0.710510 0.602783 -0.281494 0.229248 1441496581 0.710510 0.602783 -0.281494 0.229248 1441496581 0.693848 0.647644 -0.248840 0.192627 1441496581 0.693848 0.647644 -0.248840 0.192627 1441496581 0.693848 0.647644 -0.248840 0.192627 1441496581 0.693848 0.647644 -0.248840 0.192627 1441496581 0.693848 0.647644 -0.248840 0.192627 1441496581 0.693848 0.647644 -0.248840 0.192627 1441496581 0.676575 0.671692 -0.238647 0.184448 1441496581 0.676575 0.671692 -0.238647 0.184448 1441496581 0.676575 0.671692 -0.238647 0.184448 1441496581 0.676575 0.671692 -0.238647 0.184448 1441496581 0.676575 0.671692 -0.238647 0.184448 1441496581 0.676575 0.671692 -0.238647 0.184448 1441496581 0.676575 0.671692 -0.238647 0.184448 1441496581 0.660156 0.676270 -0.255371 0.203796 1441496581 0.660156 0.676270 -0.255371 0.203796 1441496581 0.660156 0.676270 -0.255371 0.203796 1441496581 0.660156 0.676270 -0.255371 0.203796 1441496581 0.660156 0.676270 -0.255371 0.203796 1441496581 0.660156 0.676270 -0.255371 0.203796 1441496581 0.647095 0.658630 -0.289124 0.252625 1441496581 0.647095 0.658630 -0.289124 0.252625 1441496581 0.647095 0.658630 -0.289124 0.252625 1441496581 0.647095 0.658630 -0.289124 0.252625 1441496581 0.647095 0.658630 -0.289124 0.252625 1441496581 0.647095 0.658630 -0.289124 0.252625 1441496581 0.638855 0.607544 -0.325806 0.341309 1441496581 0.638855 0.607544 -0.325806 0.341309 1441496581 0.638855 0.607544 -0.325806 0.341309 1441496581 0.638855 0.607544 -0.325806 0.341309 1441496581 0.638855 0.607544 -0.325806 0.341309 1441496582 0.638855 0.607544 -0.325806 0.341309 1441496582 0.635132 0.520996 -0.350891 0.449463 1441496582 0.635132 0.520996 -0.350891 0.449463 1441496582 0.635132 0.520996 -0.350891 0.449463 1441496582 0.635132 0.520996 -0.350891 0.449463 1441496582 0.635132 0.520996 -0.350891 0.449463 1441496582 0.635132 0.520996 -0.350891 0.449463 1441496582 0.608032 0.423767 -0.348022 0.574097 1441496582 0.608032 0.423767 -0.348022 0.574097 1441496582 0.608032 0.423767 -0.348022 0.574097 1441496582 0.608032 0.423767 -0.348022 0.574097 1441496582 0.608032 0.423767 -0.348022 0.574097 1441496582 0.608032 0.423767 -0.348022 0.574097 1441496582 0.608032 0.423767 -0.348022 0.574097 1441496582 0.566650 0.320618 -0.312744 0.691589 1441496582 0.566650 0.320618 -0.312744 0.691589 1441496582 0.566650 0.320618 -0.312744 0.691589 1441496582 0.566650 0.320618 -0.312744 0.691589 1441496582 0.566650 0.320618 -0.312744 0.691589 1441496582 0.566650 0.320618 -0.312744 0.691589 1441496582 0.517151 0.211365 -0.256470 0.788696 1441496582 0.517151 0.211365 -0.256470 0.788696 1441496582 0.517151 0.211365 -0.256470 0.788696 1441496582 0.517151 0.211365 -0.256470 0.788696 1441496582 0.517151 0.211365 -0.256470 0.788696 1441496582 0.517151 0.211365 -0.256470 0.788696 1441496582 0.468567 0.113464 -0.193909 0.854309 1441496582 0.468567 0.113464 -0.193909 0.854309 1441496582 0.468567 0.113464 -0.193909 0.854309 1441496582 0.468567 0.113464 -0.193909 0.854309 1441496582 0.468567 0.113464 -0.193909 0.854309 1441496582 0.468567 0.113464 -0.193909 0.854309 1441496582 0.468567 0.113464 -0.193909 0.854309 1441496582 0.436584 0.038940 -0.165222 0.883484 1441496582 0.436584 0.038940 -0.165222 0.883484 1441496582 0.436584 0.038940 -0.165222 0.883484 1441496582 0.436584 0.038940 -0.165222 0.883484 1441496582 0.436584 0.038940 -0.165222 0.883484 1441496582 0.436584 0.038940 -0.165222 0.883484 1441496582 0.429077 0.004700 -0.126343 0.894348 1441496582 0.429077 0.004700 -0.126343 0.894348 1441496582 0.429077 0.004700 -0.126343 0.894348 1441496582 0.429077 0.004700 -0.126343 0.894348 1441496582 0.429077 0.004700 -0.126343 0.894348 1441496582 0.429077 0.004700 -0.126343 0.894348 1441496582 0.431458 -0.006165 -0.115906 0.894592 1441496582 0.431458 -0.006165 -0.115906 0.894592 1441496582 0.431458 -0.006165 -0.115906 0.894592 1441496582 0.431458 -0.006165 -0.115906 0.894592 1441496582 0.431458 -0.006165 -0.115906 0.894592 1441496582 0.431458 -0.006165 -0.115906 0.894592 1441496582 0.447388 0.015442 -0.146667 0.882080 1441496582 0.447388 0.015442 -0.146667 0.882080 1441496582 0.447388 0.015442 -0.146667 0.882080 1441496582 0.447388 0.015442 -0.146667 0.882080 1441496582 0.447388 0.015442 -0.146667 0.882080 1441496582 0.447388 0.015442 -0.146667 0.882080 1441496582 0.481079 0.073303 -0.178406 0.855164 1441496582 0.481079 0.073303 -0.178406 0.855164 1441496582 0.481079 0.073303 -0.178406 0.855164 1441496582 0.481079 0.073303 -0.178406 0.855164 1441496582 0.481079 0.073303 -0.178406 0.855164 1441496582 0.481079 0.073303 -0.178406 0.855164 1441496582 0.481079 0.073303 -0.178406 0.855164 1441496582 0.524719 0.155090 -0.222412 0.806885 1441496582 0.524719 0.155090 -0.222412 0.806885 1441496582 0.524719 0.155090 -0.222412 0.806885 1441496582 0.524719 0.155090 -0.222412 0.806885 1441496582 0.524719 0.155090 -0.222412 0.806885 1441496582 0.524719 0.155090 -0.222412 0.806885 1441496582 0.567200 0.253296 -0.259949 0.739258 1441496582 0.567200 0.253296 -0.259949 0.739258 1441496582 0.567200 0.253296 -0.259949 0.739258 1441496582 0.567200 0.253296 -0.259949 0.739258 1441496582 0.567200 0.253296 -0.259949 0.739258 1441496582 0.567200 0.253296 -0.259949 0.739258 1441496582 0.601379 0.354675 -0.289734 0.654602 1441496582 0.601379 0.354675 -0.289734 0.654602 1441496582 0.601379 0.354675 -0.289734 0.654602 1441496582 0.601379 0.354675 -0.289734 0.654602 1441496582 0.601379 0.354675 -0.289734 0.654602 1441496582 0.601379 0.354675 -0.289734 0.654602 1441496582 0.622498 0.452332 -0.310791 0.557861 1441496582 0.622498 0.452332 -0.310791 0.557861 1441496582 0.622498 0.452332 -0.310791 0.557861 1441496582 0.622498 0.452332 -0.310791 0.557861 1441496582 0.622498 0.452332 -0.310791 0.557861 1441496582 0.622498 0.452332 -0.310791 0.557861 1441496582 0.622498 0.452332 -0.310791 0.557861 1441496582 0.634216 0.538208 -0.324890 0.449951 1441496582 0.634216 0.538208 -0.324890 0.449951 1441496582 0.634216 0.538208 -0.324890 0.449951 1441496582 0.634216 0.538208 -0.324890 0.449951 1441496582 0.634216 0.538208 -0.324890 0.449951 1441496582 0.634216 0.538208 -0.324890 0.449951 1441496582 0.654419 0.594360 -0.333984 0.326843 1441496582 0.654419 0.594360 -0.333984 0.326843 1441496582 0.654419 0.594360 -0.333984 0.326843 1441496582 0.654419 0.594360 -0.333984 0.326843 1441496582 0.654419 0.594360 -0.333984 0.326843 1441496582 0.654419 0.594360 -0.333984 0.326843 1441496582 0.662964 0.645935 -0.310242 0.216553 1441496582 0.662964 0.645935 -0.310242 0.216553 1441496582 0.662964 0.645935 -0.310242 0.216553 1441496582 0.662964 0.645935 -0.310242 0.216553 1441496582 0.662964 0.645935 -0.310242 0.216553 1441496582 0.662964 0.645935 -0.310242 0.216553 1441496582 0.662964 0.645935 -0.310242 0.216553 1441496582 0.644165 0.707031 -0.258850 0.134644 1441496582 0.644165 0.707031 -0.258850 0.134644 1441496582 0.644165 0.707031 -0.258850 0.134644 1441496582 0.644165 0.707031 -0.258850 0.134644 1441496583 0.644165 0.707031 -0.258850 0.134644 1441496583 0.638550 0.730530 -0.222412 0.094666 1441496583 0.638550 0.730530 -0.222412 0.094666 1441496583 0.638550 0.730530 -0.222412 0.094666 1441496583 0.638550 0.730530 -0.222412 0.094666 1441496583 0.638550 0.730530 -0.222412 0.094666 1441496583 0.638550 0.730530 -0.222412 0.094666 1441496583 0.643616 0.721802 -0.228088 0.112549 1441496583 0.643616 0.721802 -0.228088 0.112549 1441496583 0.643616 0.721802 -0.228088 0.112549 1441496583 0.643616 0.721802 -0.228088 0.112549 1441496583 0.643616 0.721802 -0.228088 0.112549 1441496583 0.643616 0.721802 -0.228088 0.112549 1441496583 0.643616 0.721802 -0.228088 0.112549 1441496583 0.652893 0.690002 -0.269165 0.158386 1441496583 0.652893 0.690002 -0.269165 0.158386 1441496583 0.652893 0.690002 -0.269165 0.158386 1441496583 0.652893 0.690002 -0.269165 0.158386 1441496583 0.652893 0.690002 -0.269165 0.158386 1441496583 0.652893 0.690002 -0.269165 0.158386 1441496583 0.655579 0.646729 -0.320313 0.221985 1441496583 0.655579 0.646729 -0.320313 0.221985 1441496583 0.655579 0.646729 -0.320313 0.221985 1441496583 0.655579 0.646729 -0.320313 0.221985 1441496583 0.655579 0.646729 -0.320313 0.221985 1441496583 0.655579 0.646729 -0.320313 0.221985 1441496583 0.652527 0.589600 -0.365784 0.304443 1441496583 0.652527 0.589600 -0.365784 0.304443 1441496583 0.652527 0.589600 -0.365784 0.304443 1441496583 0.652527 0.589600 -0.365784 0.304443 1441496583 0.652527 0.589600 -0.365784 0.304443 1441496583 0.652527 0.589600 -0.365784 0.304443 1441496583 0.648193 0.504211 -0.405151 0.401733 1441496583 0.648193 0.504211 -0.405151 0.401733 1441496583 0.648193 0.504211 -0.405151 0.401733 1441496583 0.648193 0.504211 -0.405151 0.401733 1441496583 0.648193 0.504211 -0.405151 0.401733 1441496583 0.648193 0.504211 -0.405151 0.401733 1441496583 0.632874 0.405090 -0.419495 0.509277 1441496583 0.632874 0.405090 -0.419495 0.509277 1441496583 0.632874 0.405090 -0.419495 0.509277 1441496583 0.632874 0.405090 -0.419495 0.509277 1441496583 0.632874 0.405090 -0.419495 0.509277 1441496583 0.632874 0.405090 -0.419495 0.509277 1441496583 0.632874 0.405090 -0.419495 0.509277 1441496583 0.602600 0.310059 -0.390686 0.622986 1441496583 0.602600 0.310059 -0.390686 0.622986 1441496583 0.602600 0.310059 -0.390686 0.622986 1441496583 0.602600 0.310059 -0.390686 0.622986 1441496583 0.602600 0.310059 -0.390686 0.622986 1441496583 0.602600 0.310059 -0.390686 0.622986 1441496583 0.558655 0.206238 -0.325134 0.734558 1441496583 0.558655 0.206238 -0.325134 0.734558 1441496583 0.558655 0.206238 -0.325134 0.734558 1441496583 0.558655 0.206238 -0.325134 0.734558 1441496583 0.558655 0.206238 -0.325134 0.734558 1441496583 0.558655 0.206238 -0.325134 0.734558 1441496583 0.503479 0.109131 -0.217834 0.828918 1441496583 0.503479 0.109131 -0.217834 0.828918 1441496583 0.503479 0.109131 -0.217834 0.828918 1441496583 0.503479 0.109131 -0.217834 0.828918 1441496583 0.503479 0.109131 -0.217834 0.828918 1441496583 0.503479 0.109131 -0.217834 0.828918 1441496583 0.503479 0.109131 -0.217834 0.828918 1441496583 0.457764 0.018738 -0.166321 0.873108 1441496583 0.457764 0.018738 -0.166321 0.873108 1441496583 0.457764 0.018738 -0.166321 0.873108 1441496583 0.457764 0.018738 -0.166321 0.873108 1441496583 0.457764 0.018738 -0.166321 0.873108 1441496583 0.457764 0.018738 -0.166321 0.873108 1441496583 0.441040 -0.027893 -0.143616 0.885437 1441496583 0.441040 -0.027893 -0.143616 0.885437 1441496583 0.441040 -0.027893 -0.143616 0.885437 1441496583 0.441040 -0.027893 -0.143616 0.885437 1441496583 0.441040 -0.027893 -0.143616 0.885437 1441496583 0.441040 -0.027893 -0.143616 0.885437 1441496583 0.434875 -0.049255 -0.142822 0.887695 1441496583 0.434875 -0.049255 -0.142822 0.887695 1441496583 0.434875 -0.049255 -0.142822 0.887695 1441496583 0.434875 -0.049255 -0.142822 0.887695 1441496583 0.434875 -0.049255 -0.142822 0.887695 1441496583 0.434875 -0.049255 -0.142822 0.887695 1441496583 0.428650 -0.046753 -0.193176 0.881287 1441496583 0.428650 -0.046753 -0.193176 0.881287 1441496583 0.428650 -0.046753 -0.193176 0.881287 1441496583 0.428650 -0.046753 -0.193176 0.881287 1441496583 0.428650 -0.046753 -0.193176 0.881287 1441496583 0.428650 -0.046753 -0.193176 0.881287 1441496583 0.428650 -0.046753 -0.193176 0.881287 1441496583 0.444946 -0.001587 -0.203613 0.872070 1441496583 0.444946 -0.001587 -0.203613 0.872070 1441496583 0.444946 -0.001587 -0.203613 0.872070 1441496583 0.444946 -0.001587 -0.203613 0.872070 1441496583 0.444946 -0.001587 -0.203613 0.872070 1441496583 0.475281 0.066101 -0.233765 0.845581 1441496583 0.475281 0.066101 -0.233765 0.845581 1441496583 0.475281 0.066101 -0.233765 0.845581 1441496583 0.475281 0.066101 -0.233765 0.845581 1441496583 0.475281 0.066101 -0.233765 0.845581 1441496583 0.517517 0.146423 -0.284851 0.793457 1441496583 0.517517 0.146423 -0.284851 0.793457 1441496583 0.517517 0.146423 -0.284851 0.793457 1441496583 0.517517 0.146423 -0.284851 0.793457 1441496583 0.517517 0.146423 -0.284851 0.793457 1441496583 0.517517 0.146423 -0.284851 0.793457 1441496583 0.562073 0.238586 -0.359192 0.705750 1441496583 0.562073 0.238586 -0.359192 0.705750 1441496583 0.562073 0.238586 -0.359192 0.705750 1441496583 0.562073 0.238586 -0.359192 0.705750 1441496583 0.562073 0.238586 -0.359192 0.705750 1441496584 0.597046 0.342224 -0.387939 0.613037 1441496584 0.597046 0.342224 -0.387939 0.613037 1441496584 0.597046 0.342224 -0.387939 0.613037 1441496584 0.597046 0.342224 -0.387939 0.613037 1441496584 0.597046 0.342224 -0.387939 0.613037 1441496584 0.597046 0.342224 -0.387939 0.613037 1441496584 0.622742 0.438049 -0.398010 0.511719 1441496584 0.622742 0.438049 -0.398010 0.511719 1441496584 0.622742 0.438049 -0.398010 0.511719 1441496584 0.622742 0.438049 -0.398010 0.511719 1441496584 0.622742 0.438049 -0.398010 0.511719 1441496584 0.622742 0.438049 -0.398010 0.511719 1441496584 0.636414 0.532654 -0.378235 0.409973 1441496584 0.636414 0.532654 -0.378235 0.409973 1441496584 0.636414 0.532654 -0.378235 0.409973 1441496584 0.636414 0.532654 -0.378235 0.409973 1441496584 0.636414 0.532654 -0.378235 0.409973 1441496584 0.636414 0.532654 -0.378235 0.409973 1441496584 0.636414 0.532654 -0.378235 0.409973 1441496584 0.644287 0.616089 -0.333252 0.306763 1441496584 0.644287 0.616089 -0.333252 0.306763 1441496584 0.644287 0.616089 -0.333252 0.306763 1441496584 0.644287 0.616089 -0.333252 0.306763 1441496584 0.644287 0.616089 -0.333252 0.306763 1441496584 0.641785 0.682129 -0.276001 0.215759 1441496584 0.641785 0.682129 -0.276001 0.215759 1441496584 0.641785 0.682129 -0.276001 0.215759 1441496584 0.641785 0.682129 -0.276001 0.215759 1441496584 0.641785 0.682129 -0.276001 0.215759 1441496584 0.641785 0.682129 -0.276001 0.215759 1441496584 0.641785 0.682129 -0.276001 0.215759 1441496584 0.631287 0.724487 -0.229492 0.154358 1441496584 0.631287 0.724487 -0.229492 0.154358 1441496584 0.631287 0.724487 -0.229492 0.154358 1441496584 0.631287 0.724487 -0.229492 0.154358 1441496584 0.631287 0.724487 -0.229492 0.154358 1441496584 0.631287 0.724487 -0.229492 0.154358 1441496584 0.631287 0.724487 -0.229492 0.154358 1441496584 0.612549 0.745605 -0.219116 0.144409 1441496584 0.612549 0.745605 -0.219116 0.144409 1441496584 0.612549 0.745605 -0.219116 0.144409 1441496584 0.612549 0.745605 -0.219116 0.144409 1441496584 0.612549 0.745605 -0.219116 0.144409 1441496584 0.612549 0.745605 -0.219116 0.144409 1441496584 0.607910 0.729614 -0.252136 0.185730 1441496584 0.607910 0.729614 -0.252136 0.185730 1441496584 0.607910 0.729614 -0.252136 0.185730 1441496584 0.607910 0.729614 -0.252136 0.185730 1441496584 0.607910 0.729614 -0.252136 0.185730 1441496584 0.607910 0.729614 -0.252136 0.185730 1441496584 0.606750 0.696655 -0.291382 0.248108 1441496584 0.606750 0.696655 -0.291382 0.248108 1441496584 0.606750 0.696655 -0.291382 0.248108 1441496584 0.606750 0.696655 -0.291382 0.248108 1441496584 0.606750 0.696655 -0.291382 0.248108 1441496584 0.606750 0.696655 -0.291382 0.248108 1441496584 0.608215 0.649780 -0.318787 0.325867 1441496584 0.608215 0.649780 -0.318787 0.325867 1441496584 0.608215 0.649780 -0.318787 0.325867 1441496584 0.608215 0.649780 -0.318787 0.325867 1441496584 0.608215 0.649780 -0.318787 0.325867 1441496584 0.608215 0.649780 -0.318787 0.325867 1441496584 0.608215 0.649780 -0.318787 0.325867 1441496584 0.612732 0.583130 -0.339844 0.411011 1441496584 0.612732 0.583130 -0.339844 0.411011 1441496584 0.612732 0.583130 -0.339844 0.411011 1441496584 0.612732 0.583130 -0.339844 0.411011 1441496584 0.612732 0.583130 -0.339844 0.411011 1441496584 0.612732 0.583130 -0.339844 0.411011 1441496584 0.603882 0.504395 -0.350647 0.507813 1441496584 0.603882 0.504395 -0.350647 0.507813 1441496584 0.603882 0.504395 -0.350647 0.507813 1441496584 0.603882 0.504395 -0.350647 0.507813 1441496584 0.603882 0.504395 -0.350647 0.507813 1441496584 0.603882 0.504395 -0.350647 0.507813 1441496584 0.603882 0.504395 -0.350647 0.507813 1441496584 0.583984 0.408447 -0.336853 0.615295 1441496584 0.583984 0.408447 -0.336853 0.615295 1441496584 0.583984 0.408447 -0.336853 0.615295 1441496584 0.583984 0.408447 -0.336853 0.615295 1441496584 0.583984 0.408447 -0.336853 0.615295 1441496584 0.583984 0.408447 -0.336853 0.615295 1441496584 0.548584 0.301453 -0.266479 0.732849 1441496584 0.548584 0.301453 -0.266479 0.732849 1441496584 0.548584 0.301453 -0.266479 0.732849 1441496584 0.548584 0.301453 -0.266479 0.732849 1441496584 0.548584 0.301453 -0.266479 0.732849 1441496584 0.548584 0.301453 -0.266479 0.732849 1441496584 0.503174 0.187988 -0.182129 0.823547 1441496584 0.503174 0.187988 -0.182129 0.823547 1441496584 0.503174 0.187988 -0.182129 0.823547 1441496584 0.503174 0.187988 -0.182129 0.823547 1441496584 0.503174 0.187988 -0.182129 0.823547 1441496584 0.465027 0.090759 -0.130432 0.870850 1441496584 0.465027 0.090759 -0.130432 0.870850 1441496584 0.465027 0.090759 -0.130432 0.870850 1441496584 0.465027 0.090759 -0.130432 0.870850 1441496584 0.465027 0.090759 -0.130432 0.870850 1441496584 0.465027 0.090759 -0.130432 0.870850 1441496584 0.449768 0.028809 -0.103638 0.886597 1441496584 0.449768 0.028809 -0.103638 0.886597 1441496584 0.449768 0.028809 -0.103638 0.886597 1441496584 0.449768 0.028809 -0.103638 0.886597 1441496584 0.449768 0.028809 -0.103638 0.886597 1441496584 0.449768 0.028809 -0.103638 0.886597 1441496584 0.446411 -0.004211 -0.075684 0.891541 1441496584 0.446411 -0.004211 -0.075684 0.891541 1441496584 0.446411 -0.004211 -0.075684 0.891541 1441496584 0.446411 -0.004211 -0.075684 0.891541 1441496584 0.446411 -0.004211 -0.075684 0.891541 1441496585 0.444458 -0.014282 -0.061646 0.893494 1441496585 0.444458 -0.014282 -0.061646 0.893494 1441496585 0.444458 -0.014282 -0.061646 0.893494 1441496585 0.444458 -0.014282 -0.061646 0.893494 1441496585 0.444458 -0.014282 -0.061646 0.893494 1441496585 0.450012 0.000122 -0.087769 0.888672 1441496585 0.450012 0.000122 -0.087769 0.888672 1441496585 0.450012 0.000122 -0.087769 0.888672 1441496585 0.450012 0.000122 -0.087769 0.888672 1441496585 0.450012 0.000122 -0.087769 0.888672 1441496585 0.450012 0.000122 -0.087769 0.888672 1441496585 0.467773 0.040649 -0.133484 0.872742 1441496585 0.467773 0.040649 -0.133484 0.872742 1441496585 0.467773 0.040649 -0.133484 0.872742 1441496585 0.467773 0.040649 -0.133484 0.872742 1441496585 0.467773 0.040649 -0.133484 0.872742 1441496585 0.495789 0.101746 -0.188171 0.841614 1441496585 0.495789 0.101746 -0.188171 0.841614 1441496585 0.495789 0.101746 -0.188171 0.841614 1441496585 0.495789 0.101746 -0.188171 0.841614 1441496585 0.495789 0.101746 -0.188171 0.841614 1441496585 0.495789 0.101746 -0.188171 0.841614 1441496585 0.528381 0.176941 -0.239319 0.795105 1441496585 0.528381 0.176941 -0.239319 0.795105 1441496585 0.528381 0.176941 -0.239319 0.795105 1441496585 0.528381 0.176941 -0.239319 0.795105 1441496585 0.528381 0.176941 -0.239319 0.795105 1441496585 0.528381 0.176941 -0.239319 0.795105 1441496585 0.528381 0.176941 -0.239319 0.795105 1441496585 0.555969 0.264404 -0.273987 0.738831 1441496585 0.555969 0.264404 -0.273987 0.738831 1441496585 0.555969 0.264404 -0.273987 0.738831 1441496585 0.555969 0.264404 -0.273987 0.738831 1441496585 0.555969 0.264404 -0.273987 0.738831 1441496585 0.555969 0.264404 -0.273987 0.738831 1441496585 0.555969 0.264404 -0.273987 0.738831 1441496585 0.574341 0.357666 -0.298828 0.672913 1441496585 0.574341 0.357666 -0.298828 0.672913 1441496585 0.574341 0.357666 -0.298828 0.672913 1441496585 0.574341 0.357666 -0.298828 0.672913 1441496585 0.574341 0.357666 -0.298828 0.672913 1441496585 0.574341 0.357666 -0.298828 0.672913 1441496585 0.586121 0.448792 -0.321472 0.593018 1441496585 0.586121 0.448792 -0.321472 0.593018 1441496585 0.586121 0.448792 -0.321472 0.593018 1441496585 0.586121 0.448792 -0.321472 0.593018 1441496585 0.586121 0.448792 -0.321472 0.593018 1441496585 0.586121 0.448792 -0.321472 0.593018 1441496585 0.590576 0.536011 -0.336548 0.500549 1441496585 0.590576 0.536011 -0.336548 0.500549 1441496585 0.590576 0.536011 -0.336548 0.500549 1441496585 0.590576 0.536011 -0.336548 0.500549 1441496585 0.590576 0.536011 -0.336548 0.500549 1441496585 0.590576 0.536011 -0.336548 0.500549 1441496585 0.590454 0.617126 -0.339050 0.394287 1441496585 0.590454 0.617126 -0.339050 0.394287 1441496585 0.590454 0.617126 -0.339050 0.394287 1441496585 0.590454 0.617126 -0.339050 0.394287 1441496585 0.590454 0.617126 -0.339050 0.394287 1441496585 0.590454 0.617126 -0.339050 0.394287 1441496585 0.590454 0.617126 -0.339050 0.394287 1441496585 0.587463 0.690735 -0.320618 0.273743 1441496585 0.587463 0.690735 -0.320618 0.273743 1441496585 0.587463 0.690735 -0.320618 0.273743 1441496585 0.587463 0.690735 -0.320618 0.273743 1441496585 0.587463 0.690735 -0.320618 0.273743 1441496585 0.587463 0.690735 -0.320618 0.273743 1441496585 0.574341 0.756592 -0.273315 0.151367 1441496585 0.574341 0.756592 -0.273315 0.151367 1441496585 0.574341 0.756592 -0.273315 0.151367 1441496585 0.574341 0.756592 -0.273315 0.151367 1441496585 0.574341 0.756592 -0.273315 0.151367 1441496585 0.574341 0.756592 -0.273315 0.151367 1441496585 0.559814 0.794556 -0.226685 0.061829 1441496585 0.559814 0.794556 -0.226685 0.061829 1441496585 0.559814 0.794556 -0.226685 0.061829 1441496585 0.559814 0.794556 -0.226685 0.061829 1441496585 0.559814 0.794556 -0.226685 0.061829 1441496585 0.559814 0.794556 -0.226685 0.061829 1441496585 0.559814 0.794556 -0.226685 0.061829 1441496585 0.555786 0.794983 -0.233521 0.067383 1441496585 0.555786 0.794983 -0.233521 0.067383 1441496585 0.555786 0.794983 -0.233521 0.067383 1441496585 0.555786 0.794983 -0.233521 0.067383 1441496585 0.555786 0.794983 -0.233521 0.067383 1441496585 0.555786 0.794983 -0.233521 0.067383 1441496585 0.547424 0.776794 -0.276978 0.141907 1441496585 0.547424 0.776794 -0.276978 0.141907 1441496585 0.547424 0.776794 -0.276978 0.141907 1441496585 0.547424 0.776794 -0.276978 0.141907 1441496585 0.547424 0.776794 -0.276978 0.141907 1441496585 0.547424 0.776794 -0.276978 0.141907 1441496585 0.544250 0.735657 -0.321533 0.243347 1441496585 0.544250 0.735657 -0.321533 0.243347 1441496585 0.544250 0.735657 -0.321533 0.243347 1441496585 0.544250 0.735657 -0.321533 0.243347 1441496585 0.544250 0.735657 -0.321533 0.243347 1441496585 0.544250 0.735657 -0.321533 0.243347 1441496585 0.565125 0.651855 -0.362732 0.352295 1441496585 0.565125 0.651855 -0.362732 0.352295 1441496585 0.565125 0.651855 -0.362732 0.352295 1441496585 0.565125 0.651855 -0.362732 0.352295 1441496585 0.565125 0.651855 -0.362732 0.352295 1441496585 0.565125 0.651855 -0.362732 0.352295 1441496585 0.565125 0.651855 -0.362732 0.352295 1441496585 0.581909 0.540833 -0.388245 0.466919 1441496585 0.581909 0.540833 -0.388245 0.466919 1441496585 0.581909 0.540833 -0.388245 0.466919 1441496585 0.581909 0.540833 -0.388245 0.466919 1441496585 0.581909 0.540833 -0.388245 0.466919 1441496585 0.581909 0.540833 -0.388245 0.466919 1441496585 0.572388 0.423401 -0.381775 0.589294 1441496585 0.572388 0.423401 -0.381775 0.589294 1441496585 0.572388 0.423401 -0.381775 0.589294 1441496586 0.572388 0.423401 -0.381775 0.589294 1441496586 0.572388 0.423401 -0.381775 0.589294 1441496586 0.572388 0.423401 -0.381775 0.589294 1441496586 0.547424 0.292480 -0.345703 0.703674 1441496586 0.547424 0.292480 -0.345703 0.703674 1441496586 0.547424 0.292480 -0.345703 0.703674 1441496586 0.547424 0.292480 -0.345703 0.703674 1441496586 0.547424 0.292480 -0.345703 0.703674 1441496586 0.547424 0.292480 -0.345703 0.703674 1441496586 0.547424 0.292480 -0.345703 0.703674 1441496586 0.505554 0.159058 -0.273254 0.802734 1441496586 0.505554 0.159058 -0.273254 0.802734 1441496586 0.505554 0.159058 -0.273254 0.802734 1441496586 0.505554 0.159058 -0.273254 0.802734 1441496586 0.505554 0.159058 -0.273254 0.802734 1441496586 0.505554 0.159058 -0.273254 0.802734 1441496586 0.461182 0.051575 -0.185547 0.866089 1441496586 0.461182 0.051575 -0.185547 0.866089 1441496586 0.461182 0.051575 -0.185547 0.866089 1441496586 0.461182 0.051575 -0.185547 0.866089 1441496586 0.461182 0.051575 -0.185547 0.866089 1441496586 0.461182 0.051575 -0.185547 0.866089 1441496586 0.426086 -0.023071 -0.139648 0.893494 1441496586 0.426086 -0.023071 -0.139648 0.893494 1441496586 0.426086 -0.023071 -0.139648 0.893494 1441496586 0.426086 -0.023071 -0.139648 0.893494 1441496586 0.426086 -0.023071 -0.139648 0.893494 1441496586 0.426086 -0.023071 -0.139648 0.893494 1441496586 0.423950 -0.040833 -0.113037 0.897644 1441496586 0.423950 -0.040833 -0.113037 0.897644 1441496586 0.423950 -0.040833 -0.113037 0.897644 1441496586 0.423950 -0.040833 -0.113037 0.897644 1441496586 0.423950 -0.040833 -0.113037 0.897644 1441496586 0.423950 -0.040833 -0.113037 0.897644 1441496586 0.429688 -0.031616 -0.128967 0.893127 1441496586 0.429688 -0.031616 -0.128967 0.893127 1441496586 0.429688 -0.031616 -0.128967 0.893127 1441496586 0.429688 -0.031616 -0.128967 0.893127 1441496586 0.429688 -0.031616 -0.128967 0.893127 1441496586 0.429688 -0.031616 -0.128967 0.893127 1441496586 0.447510 0.003235 -0.154846 0.880737 1441496586 0.447510 0.003235 -0.154846 0.880737 1441496586 0.447510 0.003235 -0.154846 0.880737 1441496586 0.447510 0.003235 -0.154846 0.880737 1441496586 0.447510 0.003235 -0.154846 0.880737 1441496586 0.447510 0.003235 -0.154846 0.880737 1441496586 0.478577 0.058105 -0.198914 0.853210 1441496586 0.478577 0.058105 -0.198914 0.853210 1441496586 0.478577 0.058105 -0.198914 0.853210 1441496586 0.478577 0.058105 -0.198914 0.853210 1441496586 0.478577 0.058105 -0.198914 0.853210 1441496586 0.478577 0.058105 -0.198914 0.853210 1441496586 0.519592 0.128967 -0.244385 0.808472 1441496586 0.519592 0.128967 -0.244385 0.808472 1441496586 0.519592 0.128967 -0.244385 0.808472 1441496586 0.519592 0.128967 -0.244385 0.808472 1441496586 0.519592 0.128967 -0.244385 0.808472 1441496586 0.519592 0.128967 -0.244385 0.808472 1441496586 0.560547 0.207336 -0.289795 0.747498 1441496586 0.560547 0.207336 -0.289795 0.747498 1441496586 0.560547 0.207336 -0.289795 0.747498 1441496586 0.560547 0.207336 -0.289795 0.747498 1441496586 0.560547 0.207336 -0.289795 0.747498 1441496586 0.560547 0.207336 -0.289795 0.747498 1441496586 
0.008545 -0.605957 -0.275574 0.746155 1441496589 0.014282 -0.605530 -0.277344 0.745789 1441496589 0.014282 -0.605530 -0.277344 0.745789 1441496589 0.014282 -0.605530 -0.277344 0.745789 1441496589 0.014282 -0.605530 -0.277344 0.745789 1441496589 0.014282 -0.605530 -0.277344 0.745789 1441496589 0.014282 -0.605530 -0.277344 0.745789 1441496589 0.021118 -0.606567 -0.275635 0.745422 1441496589 0.021118 -0.606567 -0.275635 0.745422 1441496589 0.021118 -0.606567 -0.275635 0.745422 1441496589 0.021118 -0.606567 -0.275635 0.745422 1441496589 0.021118 -0.606567 -0.275635 0.745422 1441496589 0.021118 -0.606567 -0.275635 0.745422 1441496589 0.021118 -0.606567 -0.275635 0.745422 1441496589 0.023315 -0.607788 -0.277527 0.743652 1441496589 0.023315 -0.607788 -0.277527 0.743652 1441496589 0.023315 -0.607788 -0.277527 0.743652 1441496589 0.023315 -0.607788 -0.277527 0.743652 1441496589 0.023315 -0.607788 -0.277527 0.743652 1441496589 0.023315 -0.607788 -0.277527 0.743652 1441496589 0.025330 -0.608215 -0.278320 0.742981 1441496589 0.025330 -0.608215 -0.278320 0.742981 1441496589 0.025330 -0.608215 -0.278320 0.742981 1441496589 0.025330 -0.608215 -0.278320 0.742981 1441496589 0.025330 -0.608215 -0.278320 0.742981 1441496589 0.025330 -0.608215 -0.278320 0.742981 1441496589 0.025330 -0.608215 -0.278320 0.742981 1441496589 0.027100 -0.608154 -0.276611 0.743591 1441496589 0.027100 -0.608154 -0.276611 0.743591 1441496589 0.027100 -0.608154 -0.276611 0.743591 1441496589 0.027100 -0.608154 -0.276611 0.743591 1441496589 0.027100 -0.608154 -0.276611 0.743591 1441496589 0.027100 -0.608154 -0.276611 0.743591 1441496589 0.023682 -0.607910 -0.275879 0.744141 1441496589 0.023682 -0.607910 -0.275879 0.744141 1441496589 0.023682 -0.607910 -0.275879 0.744141 1441496589 0.023682 -0.607910 -0.275879 0.744141 1441496589 0.023682 -0.607910 -0.275879 0.744141 1441496589 0.023682 -0.607910 -0.275879 0.744141 1441496589 0.018982 -0.607361 -0.275757 0.744812 1441496589 0.018982 -0.607361 -0.275757 0.744812 1441496589 0.018982 -0.607361 -0.275757 0.744812 1441496589 0.018982 -0.607361 -0.275757 0.744812 1441496589 0.018982 -0.607361 -0.275757 0.744812 1441496589 0.015320 -0.607788 -0.274292 0.745117 1441496589 0.015320 -0.607788 -0.274292 0.745117 1441496589 0.015320 -0.607788 -0.274292 0.745117 1441496589 0.015320 -0.607788 -0.274292 0.745117 1441496589 0.015320 -0.607788 -0.274292 0.745117 1441496589 0.015320 -0.607788 -0.274292 0.745117 1441496589 0.015320 -0.607788 -0.274292 0.745117 1441496589 0.015381 -0.609680 -0.266968 0.746155 1441496589 0.015381 -0.609680 -0.266968 0.746155 1441496589 0.015381 -0.609680 -0.266968 0.746155 1441496589 0.015381 -0.609680 -0.266968 0.746155 1441496589 0.015381 -0.609680 -0.266968 0.746155 1441496589 0.015381 -0.609680 -0.266968 0.746155 1441496589 0.032349 -0.612610 -0.239319 0.752563 1441496589 0.032349 -0.612610 -0.239319 0.752563 1441496589 0.032349 -0.612610 -0.239319 0.752563 1441496589 0.032349 -0.612610 -0.239319 0.752563 1441496589 0.032349 -0.612610 -0.239319 0.752563 1441496589 0.032349 -0.612610 -0.239319 0.752563 1441496590 0.046875 -0.614868 -0.215637 0.757141 1441496590 0.046875 -0.614868 -0.215637 0.757141 1441496590 0.046875 -0.614868 -0.215637 0.757141 1441496590 0.046875 -0.614868 -0.215637 0.757141 1441496590 0.046875 -0.614868 -0.215637 0.757141 1441496590 0.046875 -0.614868 -0.215637 0.757141 1441496590 0.046875 -0.614868 -0.215637 0.757141 1441496590 0.057312 -0.613770 -0.206543 0.759827 1441496590 0.057312 -0.613770 -0.206543 0.759827 1441496590 0.057312 -0.613770 -0.206543 0.759827 1441496590 0.057312 -0.613770 -0.206543 0.759827 1441496590 0.057312 -0.613770 -0.206543 0.759827 1441496590 0.057312 -0.613770 -0.206543 0.759827 1441496590 0.063782 -0.611389 -0.207458 0.760986 1441496590 0.063782 -0.611389 -0.207458 0.760986 1441496590 0.063782 -0.611389 -0.207458 0.760986 1441496590 0.063782 -0.611389 -0.207458 0.760986 1441496590 0.063782 -0.611389 -0.207458 0.760986 1441496590 0.063782 -0.611389 -0.207458 0.760986 1441496590 0.067505 -0.607910 -0.215515 0.761169 1441496590 0.067505 -0.607910 -0.215515 0.761169 1441496590 0.067505 -0.607910 -0.215515 0.761169 1441496590 0.067505 -0.607910 -0.215515 0.761169 1441496590 0.067505 -0.607910 -0.215515 0.761169 1441496590 0.067505 -0.607910 -0.215515 0.761169 1441496590 0.067505 -0.607910 -0.215515 0.761169 1441496590 0.069336 -0.601379 -0.227173 0.762817 1441496590 0.069336 -0.601379 -0.227173 0.762817 1441496590 0.069336 -0.601379 -0.227173 0.762817 1441496590 0.069336 -0.601379 -0.227173 0.762817 1441496590 0.069336 -0.601379 -0.227173 0.762817 1441496590 0.069336 -0.601379 -0.227173 0.762817 1441496590 0.064270 -0.592834 -0.252075 0.762146 1441496590 0.064270 -0.592834 -0.252075 0.762146 1441496590 0.064270 -0.592834 -0.252075 0.762146 1441496590 0.064270 -0.592834 -0.252075 0.762146 1441496590 0.064270 -0.592834 -0.252075 0.762146 1441496590 0.064270 -0.592834 -0.252075 0.762146 1441496590 0.053711 -0.585388 -0.281494 0.758423 1441496590 0.053711 -0.585388 -0.281494 0.758423 1441496590 0.053711 -0.585388 -0.281494 0.758423 1441496590 0.053711 -0.585388 -0.281494 0.758423 1441496590 0.053711 -0.585388 -0.281494 0.758423 1441496590 0.053711 -0.585388 -0.281494 0.758423 1441496590 0.053711 -0.585388 -0.281494 0.758423 1441496590 0.039795 -0.580811 -0.301147 0.755249 1441496590 0.039795 -0.580811 -0.301147 0.755249 1441496590 0.039795 -0.580811 -0.301147 0.755249 1441496590 0.039795 -0.580811 -0.301147 0.755249 1441496590 0.039795 -0.580811 -0.301147 0.755249 1441496590 0.039795 -0.580811 -0.301147 0.755249 1441496590 0.039795 -0.580811 -0.301147 0.755249 1441496590 0.022339 -0.579468 -0.314331 0.751587 1441496590 0.022339 -0.579468 -0.314331 0.751587 1441496590 0.022339 -0.579468 -0.314331 0.751587 1441496590 0.022339 -0.579468 -0.314331 0.751587 1441496590 0.022339 -0.579468 -0.314331 0.751587 1441496590 0.022339 -0.579468 -0.314331 0.751587 1441496590 0.003784 -0.580505 -0.321777 0.747986 1441496590 0.003784 -0.580505 -0.321777 0.747986 1441496590 0.003784 -0.580505 -0.321777 0.747986 1441496590 0.003784 -0.580505 -0.321777 0.747986 1441496590 0.003784 -0.580505 -0.321777 0.747986 1441496590 0.003784 -0.580505 -0.321777 0.747986 1441496590 0.003784 -0.580505 -0.321777 0.747986 1441496590 -0.002930 -0.581909 -0.310120 0.751770 1441496590 -0.002930 -0.581909 -0.310120 0.751770 1441496590 -0.002930 -0.581909 -0.310120 0.751770 1441496590 -0.002930 -0.581909 -0.310120 0.751770 1441496590 -0.002930 -0.581909 -0.310120 0.751770 1441496590 -0.002930 -0.581909 -0.310120 0.751770 1441496590 -0.010132 -0.589294 -0.288452 0.754578 1441496590 -0.010132 -0.589294 -0.288452 0.754578 1441496590 -0.010132 -0.589294 -0.288452 0.754578 1441496590 -0.010132 -0.589294 -0.288452 0.754578 1441496590 -0.010132 -0.589294 -0.288452 0.754578 1441496590 -0.010132 -0.589294 -0.288452 0.754578 1441496590 -0.038696 -0.589111 -0.292297 0.752319 1441496590 -0.038696 -0.589111 -0.292297 0.752319 1441496590 -0.038696 -0.589111 -0.292297 0.752319 1441496590 -0.038696 -0.589111 -0.292297 0.752319 1441496590 -0.038696 -0.589111 -0.292297 0.752319 1441496590 -0.038696 -0.589111 -0.292297 0.752319 1441496590 -0.051147 -0.588318 -0.292480 0.752136 1441496590 -0.051147 -0.588318 -0.292480 0.752136 1441496590 -0.051147 -0.588318 -0.292480 0.752136 1441496590 -0.051147 -0.588318 -0.292480 0.752136 1441496590 -0.051147 -0.588318 -0.292480 0.752136 1441496590 -0.051147 -0.588318 -0.292480 0.752136 1441496590 -0.051147 -0.588318 -0.292480 0.752136 1441496590 -0.059021 -0.583740 -0.297180 0.753296 1441496590 -0.059021 -0.583740 -0.297180 0.753296 1441496590 -0.059021 -0.583740 -0.297180 0.753296 1441496590 -0.059021 -0.583740 -0.297180 0.753296 1441496590 -0.059021 -0.583740 -0.297180 0.753296 1441496590 -0.059021 -0.583740 -0.297180 0.753296 1441496590 -0.063232 -0.584106 -0.301208 0.751099 1441496590 -0.063232 -0.584106 -0.301208 0.751099 1441496590 -0.063232 -0.584106 -0.301208 0.751099 1441496590 -0.063232 -0.584106 -0.301208 0.751099 1441496590 -0.063232 -0.584106 -0.301208 0.751099 1441496590 -0.063232 -0.584106 -0.301208 0.751099 1441496590 -0.075073 -0.583740 -0.312256 0.745728 1441496590 -0.075073 -0.583740 -0.312256 0.745728 1441496590 -0.075073 -0.583740 -0.312256 0.745728 1441496590 -0.075073 -0.583740 -0.312256 0.745728 1441496590 -0.075073 -0.583740 -0.312256 0.745728 1441496590 -0.075073 -0.583740 -0.312256 0.745728 1441496590 -0.085388 -0.583191 -0.322937 0.740479 1441496590 -0.085388 -0.583191 -0.322937 0.740479 1441496590 -0.085388 -0.583191 -0.322937 0.740479 1441496590 -0.085388 -0.583191 -0.322937 0.740479 1441496590 -0.085388 -0.583191 -0.322937 0.740479 1441496590 -0.085388 -0.583191 -0.322937 0.740479 1441496591 -0.083130 -0.585815 -0.319336 0.740234 1441496591 -0.083130 -0.585815 -0.319336 0.740234 1441496591 -0.083130 -0.585815 -0.319336 0.740234 1441496591 -0.083130 -0.585815 -0.319336 0.740234 1441496591 -0.083130 -0.585815 -0.319336 0.740234 1441496591 -0.083130 -0.585815 -0.319336 0.740234 1441496591 -0.071045 -0.591003 -0.304810 0.743530 1441496591 -0.071045 -0.591003 -0.304810 0.743530 1441496591 -0.071045 -0.591003 -0.304810 0.743530 1441496591 -0.071045 -0.591003 -0.304810 0.743530 1441496591 -0.071045 -0.591003 -0.304810 0.743530 1441496591 -0.071045 -0.591003 -0.304810 0.743530 1441496591 -0.055725 -0.595398 -0.290039 0.747192 1441496591 -0.055725 -0.595398 -0.290039 0.747192 1441496591 -0.055725 -0.595398 -0.290039 0.747192 1441496591 -0.055725 -0.595398 -0.290039 0.747192 1441496591 -0.055725 -0.595398 -0.290039 0.747192 1441496591 -0.055725 -0.595398 -0.290039 0.747192 1441496591 -0.039612 -0.597900 -0.279663 0.750183 1441496591 -0.039612 -0.597900 -0.279663 0.750183 1441496591 -0.039612 -0.597900 -0.279663 0.750183 1441496591 -0.039612 -0.597900 -0.279663 0.750183 1441496591 -0.039612 -0.597900 -0.279663 0.750183 1441496591 -0.039612 -0.597900 -0.279663 0.750183 1441496591 -0.039612 -0.597900 -0.279663 0.750183 1441496591 -0.021423 -0.598816 -0.272583 0.752808 1441496591 -0.021423 -0.598816 -0.272583 0.752808 1441496591 -0.021423 -0.598816 -0.272583 0.752808 1441496591 -0.021423 -0.598816 -0.272583 0.752808 1441496591 -0.021423 -0.598816 -0.272583 0.752808 1441496591 -0.021423 -0.598816 -0.272583 0.752808 1441496591 -0.021423 -0.598816 -0.272583 0.752808 1441496591 -0.003174 -0.598694 -0.268127 0.754761 1441496591 -0.003174 -0.598694 -0.268127 0.754761 1441496591 -0.003174 -0.598694 -0.268127 0.754761 1441496591 -0.003174 -0.598694 -0.268127 0.754761 1441496591 -0.003174 -0.598694 -0.268127 0.754761 1441496591 -0.003174 -0.598694 -0.268127 0.754761 1441496591 -0.003174 -0.598694 -0.268127 0.754761 1441496591 0.015015 -0.597839 -0.265503 0.756226 1441496591 0.015015 -0.597839 -0.265503 0.756226 1441496591 0.015015 -0.597839 -0.265503 0.756226 1441496591 0.015015 -0.597839 -0.265503 0.756226 1441496591 0.015015 -0.597839 -0.265503 0.756226 1441496591 0.015015 -0.597839 -0.265503 0.756226 1441496591 0.033813 -0.596008 -0.263916 0.757629 1441496591 0.033813 -0.596008 -0.263916 0.757629 1441496591 0.033813 -0.596008 -0.263916 0.757629 1441496591 0.033813 -0.596008 -0.263916 0.757629 1441496591 0.033813 -0.596008 -0.263916 0.757629 1441496591 0.033813 -0.596008 -0.263916 0.757629 1441496591 0.051636 -0.593079 -0.261902 0.759583 1441496591 0.051636 -0.593079 -0.261902 0.759583 1441496591 0.051636 -0.593079 -0.261902 0.759583 1441496591 0.051636 -0.593079 -0.261902 0.759583 1441496591 0.051636 -0.593079 -0.261902 0.759583 1441496591 0.051636 -0.593079 -0.261902 0.759583 1441496591 0.066223 -0.589050 -0.258423 0.762817 1441496591 0.066223 -0.589050 -0.258423 0.762817 1441496591 0.066223 -0.589050 -0.258423 0.762817 1441496591 0.066223 -0.589050 -0.258423 0.762817 1441496591 0.066223 -0.589050 -0.258423 0.762817 1441496591 0.066223 -0.589050 -0.258423 0.762817 1441496591 0.066223 -0.589050 -0.258423 0.762817 1441496591 0.072876 -0.584106 -0.259705 0.765564 1441496591 0.072876 -0.584106 -0.259705 0.765564 1441496591 0.072876 -0.584106 -0.259705 0.765564 1441496591 0.072876 -0.584106 -0.259705 0.765564 1441496591 0.072876 -0.584106 -0.259705 0.765564 1441496591 0.072876 -0.584106 -0.259705 0.765564 1441496591 0.068970 -0.579285 -0.269470 0.766174 1441496591 0.068970 -0.579285 -0.269470 0.766174 1441496591 0.068970 -0.579285 -0.269470 0.766174 1441496591 0.068970 -0.579285 -0.269470 0.766174 1441496591 0.068970 -0.579285 -0.269470 0.766174 1441496591 0.068970 -0.579285 -0.269470 0.766174 1441496591 0.057922 -0.576233 -0.281982 0.764893 1441496591 0.057922 -0.576233 -0.281982 0.764893 1441496591 0.057922 -0.576233 -0.281982 0.764893 1441496591 0.057922 -0.576233 -0.281982 0.764893 1441496591 0.057922 -0.576233 -0.281982 0.764893 1441496591 0.057922 -0.576233 -0.281982 0.764893 1441496591 0.040833 -0.576660 -0.292297 0.761780 1441496591 0.040833 -0.576660 -0.292297 0.761780 1441496591 0.040833 -0.576660 -0.292297 0.761780 1441496591 0.040833 -0.576660 -0.292297 0.761780 1441496591 0.040833 -0.576660 -0.292297 0.761780 1441496591 0.040833 -0.576660 -0.292297 0.761780 1441496591 0.020874 -0.579895 -0.297302 0.758179 1441496591 0.020874 -0.579895 -0.297302 0.758179 1441496591 0.020874 -0.579895 -0.297302 0.758179 1441496591 0.020874 -0.579895 -0.297302 0.758179 1441496591 0.020874 -0.579895 -0.297302 0.758179 1441496591 0.020874 -0.579895 -0.297302 0.758179 1441496591 -0.003052 -0.583984 -0.301147 0.753845 1441496591 -0.003052 -0.583984 -0.301147 0.753845 1441496591 -0.003052 -0.583984 -0.301147 0.753845 1441496591 -0.003052 -0.583984 -0.301147 0.753845 1441496591 -0.003052 -0.583984 -0.301147 0.753845 1441496591 -0.003052 -0.583984 -0.301147 0.753845 1441496591 -0.003052 -0.583984 -0.301147 0.753845 1441496591 -0.030334 -0.586182 -0.312317 0.746948 1441496591 -0.030334 -0.586182 -0.312317 0.746948 1441496591 -0.030334 -0.586182 -0.312317 0.746948 1441496591 -0.030334 -0.586182 -0.312317 0.746948 1441496591 -0.030334 -0.586182 -0.312317 0.746948 1441496591 -0.030334 -0.586182 -0.312317 0.746948 1441496591 -0.055603 -0.585571 -0.328186 0.739136 1441496591 -0.055603 -0.585571 -0.328186 0.739136 1441496591 -0.055603 -0.585571 -0.328186 0.739136 1441496591 -0.055603 -0.585571 -0.328186 0.739136 1441496591 -0.055603 -0.585571 -0.328186 0.739136 1441496591 -0.055603 -0.585571 -0.328186 0.739136 1441496591 -0.079041 -0.584534 -0.338989 0.732910 1441496592 -0.079041 -0.584534 -0.338989 0.732910 1441496592 -0.079041 -0.584534 -0.338989 0.732910 1441496592 -0.079041 -0.584534 -0.338989 0.732910 1441496592 -0.079041 -0.584534 -0.338989 0.732910 1441496592 -0.079041 -0.584534 -0.338989 0.732910 1441496592 -0.106873 -0.582458 -0.346252 0.727600 1441496592 -0.106873 -0.582458 -0.346252 0.727600 1441496592 -0.106873 -0.582458 -0.346252 0.727600 1441496592 -0.106873 -0.582458 -0.346252 0.727600 1441496592 -0.106873 -0.582458 -0.346252 0.727600 1441496592 -0.106873 -0.582458 -0.346252 0.727600 1441496592 -0.138123 -0.579163 -0.357361 0.719604 1441496592 -0.138123 -0.579163 -0.357361 0.719604 1441496592 -0.138123 -0.579163 -0.357361 0.719604 1441496592 -0.138123 -0.579163 -0.357361 0.719604 1441496592 -0.138123 -0.579163 -0.357361 0.719604 1441496592 -0.138123 -0.579163 -0.357361 0.719604 1441496592 -0.138123 -0.579163 -0.357361 0.719604 1441496592 -0.158081 -0.578735 -0.359009 0.715027 1441496592 -0.158081 -0.578735 -0.359009 0.715027 1441496592 -0.158081 -0.578735 -0.359009 0.715027 1441496592 -0.158081 -0.578735 -0.359009 0.715027 1441496592 -0.158081 -0.578735 -0.359009 0.715027 1441496592 -0.158081 -0.578735 -0.359009 0.715027 1441496592 -0.163574 -0.582031 -0.349792 0.715637 1441496592 -0.163574 -0.582031 -0.349792 0.715637 1441496592 -0.163574 -0.582031 -0.349792 0.715637 1441496592 -0.163574 -0.582031 -0.349792 0.715637 1441496592 -0.163574 -0.582031 -0.349792 0.715637 1441496592 -0.163574 -0.582031 -0.349792 0.715637 1441496592 -0.160950 -0.583740 -0.343628 0.717834 1441496592 -0.160950 -0.583740 -0.343628 0.717834 1441496592 -0.160950 -0.583740 -0.343628 0.717834 1441496592 -0.160950 -0.583740 -0.343628 0.717834 1441496592 -0.160950 -0.583740 -0.343628 0.717834 1441496592 -0.160950 -0.583740 -0.343628 0.717834 1441496592 -0.148254 -0.585938 -0.337341 0.721741 1441496592 -0.148254 -0.585938 -0.337341 0.721741 1441496592 -0.148254 -0.585938 -0.337341 0.721741 1441496592 -0.148254 -0.585938 -0.337341 0.721741 1441496592 -0.148254 -0.585938 -0.337341 0.721741 1441496592 -0.148254 -0.585938 -0.337341 0.721741 1441496592 -0.148254 -0.585938 -0.337341 0.721741 1441496592 -0.129272 -0.586548 -0.332703 0.727051 1441496592 -0.129272 -0.586548 -0.332703 0.727051 1441496592 -0.129272 -0.586548 -0.332703 0.727051 1441496592 -0.129272 -0.586548 -0.332703 0.727051 1441496592 -0.129272 -0.586548 -0.332703 0.727051 1441496592 -0.129272 -0.586548 -0.332703 0.727051 1441496592 -0.104614 -0.586060 -0.329407 0.732849 1441496592 -0.104614 -0.586060 -0.329407 0.732849 1441496592 -0.104614 -0.586060 -0.329407 0.732849 1441496592 -0.104614 -0.586060 -0.329407 0.732849 1441496592 -0.104614 -0.586060 -0.329407 0.732849 1441496592 -0.104614 -0.586060 -0.329407 0.732849 1441496592 -0.076904 -0.583801 -0.326599 0.739319 1441496592 -0.076904 -0.583801 -0.326599 0.739319 1441496592 -0.076904 -0.583801 -0.326599 0.739319 1441496592 -0.076904 -0.583801 -0.326599 0.739319 1441496592 -0.076904 -0.583801 -0.326599 0.739319 1441496592 -0.051636 -0.580688 -0.326721 0.743896 1441496592 -0.051636 -0.580688 -0.326721 0.743896 1441496592 -0.051636 -0.580688 -0.326721 0.743896 1441496592 -0.051636 -0.580688 -0.326721 0.743896 1441496592 -0.051636 -0.580688 -0.326721 0.743896 1441496592 -0.051636 -0.580688 -0.326721 0.743896 1441496592 -0.027954 -0.577026 -0.328308 0.747314 1441496592 -0.027954 -0.577026 -0.328308 0.747314 1441496592 -0.027954 -0.577026 -0.328308 0.747314 1441496592 -0.027954 -0.577026 -0.328308 0.747314 1441496592 -0.027954 -0.577026 -0.328308 0.747314 1441496592 -0.027954 -0.577026 -0.328308 0.747314 1441496592 -0.027954 -0.577026 -0.328308 0.747314 1441496592 -0.007324 -0.573975 -0.329102 0.749817 1441496592 -0.007324 -0.573975 -0.329102 0.749817 1441496592 -0.007324 -0.573975 -0.329102 0.749817 1441496592 -0.007324 -0.573975 -0.329102 0.749817 1441496592 -0.007324 -0.573975 -0.329102 0.749817 1441496592 -0.007324 -0.573975 -0.329102 0.749817 1441496592 0.008728 -0.572144 -0.329285 0.751099 1441496592 0.008728 -0.572144 -0.329285 0.751099 1441496592 0.008728 -0.572144 -0.329285 0.751099 1441496592 0.008728 -0.572144 -0.329285 0.751099 1441496592 0.008728 -0.572144 -0.329285 0.751099 1441496592 0.008728 -0.572144 -0.329285 0.751099 1441496592 0.017883 -0.572815 -0.327881 0.751038 1441496592 0.017883 -0.572815 -0.327881 0.751038 1441496592 0.017883 -0.572815 -0.327881 0.751038 1441496592 0.017883 -0.572815 -0.327881 0.751038 1441496592 0.017883 -0.572815 -0.327881 0.751038 1441496592 0.017883 -0.572815 -0.327881 0.751038 1441496592 0.022644 -0.575867 -0.320740 0.751648 1441496592 0.022644 -0.575867 -0.320740 0.751648 1441496592 0.022644 -0.575867 -0.320740 0.751648 1441496592 0.022644 -0.575867 -0.320740 0.751648 1441496592 0.022644 -0.575867 -0.320740 0.751648 1441496592 0.022644 -0.575867 -0.320740 0.751648 1441496592 0.021973 -0.579834 -0.309937 0.753174 1441496592 0.021973 -0.579834 -0.309937 0.753174 1441496592 0.021973 -0.579834 -0.309937 0.753174 1441496592 0.021973 -0.579834 -0.309937 0.753174 1441496592 0.021973 -0.579834 -0.309937 0.753174 1441496592 0.021973 -0.579834 -0.309937 0.753174 1441496592 0.021973 -0.579834 -0.309937 0.753174 1441496592 0.011902 -0.583374 -0.302002 0.753845 1441496592 0.011902 -0.583374 -0.302002 0.753845 1441496592 0.011902 -0.583374 -0.302002 0.753845 1441496592 0.011902 -0.583374 -0.302002 0.753845 1441496592 0.011902 -0.583374 -0.302002 0.753845 1441496592 0.011902 -0.583374 -0.302002 0.753845 1441496592 -0.005432 -0.584778 -0.299744 0.753784 1441496592 -0.005432 -0.584778 -0.299744 0.753784 1441496592 -0.005432 -0.584778 -0.299744 0.753784 1441496593 -0.005432 -0.584778 -0.299744 0.753784 1441496593 -0.005432 -0.584778 -0.299744 0.753784 1441496593 -0.005432 -0.584778 -0.299744 0.753784 1441496593 -0.021545 -0.585876 -0.298462 0.753113 1441496593 -0.021545 -0.585876 -0.298462 0.753113 1441496593 -0.021545 -0.585876 -0.298462 0.753113 1441496593 -0.021545 -0.585876 -0.298462 0.753113 1441496593 -0.021545 -0.585876 -0.298462 0.753113 1441496593 -0.021545 -0.585876 -0.298462 0.753113 1441496593 -0.037720 -0.585632 -0.302063 0.751282 1441496593 -0.037720 -0.585632 -0.302063 0.751282 1441496593 -0.037720 -0.585632 -0.302063 0.751282 1441496593 -0.037720 -0.585632 -0.302063 0.751282 1441496593 -0.037720 -0.585632 -0.302063 0.751282 1441496593 -0.037720 -0.585632 -0.302063 0.751282 1441496593 -0.037720 -0.585632 -0.302063 0.751282 1441496593 -0.055420 -0.584106 -0.311890 0.747314 1441496593 -0.055420 -0.584106 -0.311890 0.747314 1441496593 -0.055420 -0.584106 -0.311890 0.747314 1441496593 -0.055420 -0.584106 -0.311890 0.747314 1441496593 -0.055420 -0.584106 -0.311890 0.747314 1441496593 -0.055420 -0.584106 -0.311890 0.747314 1441496593 -0.055420 -0.584106 -0.311890 0.747314 1441496593 -0.074097 -0.582153 -0.325500 0.741394 1441496593 -0.074097 -0.582153 -0.325500 0.741394 1441496593 -0.074097 -0.582153 -0.325500 0.741394 1441496593 -0.074097 -0.582153 -0.325500 0.741394 1441496593 -0.074097 -0.582153 -0.325500 0.741394 1441496593 -0.074097 -0.582153 -0.325500 0.741394 1441496593 -0.091919 -0.581726 -0.338379 0.733887 1441496593 -0.091919 -0.581726 -0.338379 0.733887 1441496593 -0.091919 -0.581726 -0.338379 0.733887 1441496593 -0.091919 -0.581726 -0.338379 0.733887 1441496593 -0.091919 -0.581726 -0.338379 0.733887 1441496593 -0.091919 -0.581726 -0.338379 0.733887 1441496593 -0.106995 -0.582947 -0.348694 0.726074 1441496593 -0.106995 -0.582947 -0.348694 0.726074 1441496593 -0.106995 -0.582947 -0.348694 0.726074 1441496593 -0.106995 -0.582947 -0.348694 0.726074 1441496593 -0.106995 -0.582947 -0.348694 0.726074 1441496593 -0.106995 -0.582947 -0.348694 0.726074 1441496593 -0.125916 -0.574768 -0.371582 0.718140 1441496593 -0.125916 -0.574768 -0.371582 0.718140 1441496593 -0.125916 -0.574768 -0.371582 0.718140 1441496593 -0.125916 -0.574768 -0.371582 0.718140 1441496593 -0.125916 -0.574768 -0.371582 0.718140 1441496593 -0.125916 -0.574768 -0.371582 0.718140 1441496593 -0.132080 -0.567871 -0.380493 0.717896 1441496593 -0.132080 -0.567871 -0.380493 0.717896 1441496593 -0.132080 -0.567871 -0.380493 0.717896 1441496593 -0.132080 -0.567871 -0.380493 0.717896 1441496593 -0.132080 -0.567871 -0.380493 0.717896 1441496593 -0.132080 -0.567871 -0.380493 0.717896 1441496593 -0.132690 -0.566895 -0.379272 0.719177 1441496593 -0.132690 -0.566895 -0.379272 0.719177 1441496593 -0.132690 -0.566895 -0.379272 0.719177 1441496593 -0.132690 -0.566895 -0.379272 0.719177 1441496593 -0.132690 -0.566895 -0.379272 0.719177 1441496593 -0.132690 -0.566895 -0.379272 0.719177 1441496593 -0.133606 -0.568298 -0.373718 0.720764 1441496593 -0.133606 -0.568298 -0.373718 0.720764 1441496593 -0.133606 -0.568298 -0.373718 0.720764 1441496593 -0.133606 -0.568298 -0.373718 0.720764 1441496593 -0.133606 -0.568298 -0.373718 0.720764 1441496593 -0.133606 -0.568298 -0.373718 0.720764 1441496593 -0.135620 -0.569946 -0.369873 0.721130 1441496593 -0.135620 -0.569946 -0.369873 0.721130 1441496593 -0.135620 -0.569946 -0.369873 0.721130 1441496593 -0.135620 -0.569946 -0.369873 0.721130 1441496593 -0.135620 -0.569946 -0.369873 0.721130 1441496593 -0.135620 -0.569946 -0.369873 0.721130 1441496593 -0.135620 -0.569946 -0.369873 0.721130 1441496593 -0.131226 -0.571777 -0.366577 0.722107 1441496593 -0.131226 -0.571777 -0.366577 0.722107 1441496593 -0.131226 -0.571777 -0.366577 0.722107 1441496593 -0.131226 -0.571777 -0.366577 0.722107 1441496593 -0.131226 -0.571777 -0.366577 0.722107 1441496593 -0.131226 -0.571777 -0.366577 0.722107 1441496593 -0.120544 -0.574829 -0.357849 0.725952 1441496593 -0.120544 -0.574829 -0.357849 0.725952 1441496593 -0.120544 -0.574829 -0.357849 0.725952 1441496593 -0.120544 -0.574829 -0.357849 0.725952 1441496593 -0.120544 -0.574829 -0.357849 0.725952 1441496593 -0.120544 -0.574829 -0.357849 0.725952 1441496593 -0.108887 -0.577942 -0.345886 0.731140 1441496593 -0.108887 -0.577942 -0.345886 0.731140 1441496593 -0.108887 -0.577942 -0.345886 0.731140 1441496593 -0.108887 -0.577942 -0.345886 0.731140 1441496593 -0.108887 -0.577942 -0.345886 0.731140 1441496593 -0.108887 -0.577942 -0.345886 0.731140 1441496593 -0.108887 -0.577942 -0.345886 0.731140 1441496593 -0.094543 -0.580811 -0.334351 0.736145 1441496593 -0.094543 -0.580811 -0.334351 0.736145 1441496593 -0.094543 -0.580811 -0.334351 0.736145 1441496593 -0.094543 -0.580811 -0.334351 0.736145 1441496593 -0.094543 -0.580811 -0.334351 0.736145 1441496593 -0.094543 -0.580811 -0.334351 0.736145 1441496593 -0.079102 -0.582764 -0.325562 0.740417 1441496593 -0.079102 -0.582764 -0.325562 0.740417 1441496593 -0.079102 -0.582764 -0.325562 0.740417 1441496593 -0.079102 -0.582764 -0.325562 0.740417 1441496593 -0.079102 -0.582764 -0.325562 0.740417 1441496593 -0.079102 -0.582764 -0.325562 0.740417 1441496593 -0.064148 -0.584473 -0.316284 0.744446 1441496593 -0.064148 -0.584473 -0.316284 0.744446 1441496593 -0.064148 -0.584473 -0.316284 0.744446 1441496593 -0.064148 -0.584473 -0.316284 0.744446 1441496593 -0.064148 -0.584473 -0.316284 0.744446 1441496593 -0.064148 -0.584473 -0.316284 0.744446 1441496593 -0.052185 -0.586243 -0.307800 0.747559 1441496593 -0.052185 -0.586243 -0.307800 0.747559 1441496593 -0.052185 -0.586243 -0.307800 0.747559 1441496593 -0.052185 -0.586243 -0.307800 0.747559 1441496594 -0.052185 -0.586243 -0.307800 0.747559 1441496594 -0.052185 -0.586243 -0.307800 0.747559 1441496594 -0.040649 -0.588562 -0.299255 0.749939 1441496594 -0.040649 -0.588562 -0.299255 0.749939 1441496594 -0.040649 -0.588562 -0.299255 0.749939 1441496594 -0.040649 -0.588562 -0.299255 0.749939 1441496594 -0.040649 -0.588562 -0.299255 0.749939 1441496594 -0.040649 -0.588562 -0.299255 0.749939 1441496594 -0.028015 -0.591370 -0.290039 0.751892 1441496594 -0.028015 -0.591370 -0.290039 0.751892 1441496594 -0.028015 -0.591370 -0.290039 0.751892 1441496594 -0.028015 -0.591370 -0.290039 0.751892 1441496594 -0.028015 -0.591370 -0.290039 0.751892 1441496594 -0.028015 -0.591370 -0.290039 0.751892 1441496594 -0.016663 -0.593079 -0.283020 0.753540 1441496594 -0.016663 -0.593079 -0.283020 0.753540 1441496594 -0.016663 -0.593079 -0.283020 0.753540 1441496594 -0.016663 -0.593079 -0.283020 0.753540 1441496594 -0.016663 -0.593079 -0.283020 0.753540 1441496594 -0.016663 -0.593079 -0.283020 0.753540 1441496594 -0.016663 -0.593079 -0.283020 0.753540 1441496594 -0.007507 -0.592773 -0.280762 0.754822 1441496594 -0.007507 -0.592773 -0.280762 0.754822 1441496594 -0.007507 -0.592773 -0.280762 0.754822 1441496594 -0.007507 -0.592773 -0.280762 0.754822 1441496594 -0.007507 -0.592773 -0.280762 0.754822 1441496594 -0.007507 -0.592773 -0.280762 0.754822 1441496594 -0.001709 -0.590027 -0.284790 0.755493 1441496594 -0.001709 -0.590027 -0.284790 0.755493 1441496594 -0.001709 -0.590027 -0.284790 0.755493 1441496594 -0.001709 -0.590027 -0.284790 0.755493 1441496594 -0.001709 -0.590027 -0.284790 0.755493 1441496594 -0.001709 -0.590027 -0.284790 0.755493 1441496594 -0.002136 -0.585571 -0.294495 0.755249 1441496594 -0.002136 -0.585571 -0.294495 0.755249 1441496594 -0.002136 -0.585571 -0.294495 0.755249 1441496594 -0.002136 -0.585571 -0.294495 0.755249 1441496594 -0.002136 -0.585571 -0.294495 0.755249 1441496594 -0.002136 -0.585571 -0.294495 0.755249 1441496594 -0.010315 -0.580322 -0.308289 0.753723 1441496594 -0.010315 -0.580322 -0.308289 0.753723 1441496594 -0.010315 -0.580322 -0.308289 0.753723 1441496594 -0.010315 -0.580322 -0.308289 0.753723 1441496594 -0.010315 -0.580322 -0.308289 0.753723 1441496594 -0.010315 -0.580322 -0.308289 0.753723 1441496594 -0.024597 -0.576111 -0.323730 0.750122 1441496594 
0.371765 -0.317261 -0.353455 0.797607 1441496597 0.470520 -0.185791 -0.379028 0.774841 1441496597 0.470520 -0.185791 -0.379028 0.774841 1441496597 0.470520 -0.185791 -0.379028 0.774841 1441496597 0.470520 -0.185791 -0.379028 0.774841 1441496597 0.470520 -0.185791 -0.379028 0.774841 1441496597 0.470520 -0.185791 -0.379028 0.774841 1441496597 0.549133 -0.053833 -0.389160 0.737610 1441496597 0.549133 -0.053833 -0.389160 0.737610 1441496597 0.549133 -0.053833 -0.389160 0.737610 1441496597 0.549133 -0.053833 -0.389160 0.737610 1441496597 0.549133 -0.053833 -0.389160 0.737610 1441496597 0.549133 -0.053833 -0.389160 0.737610 1441496597 0.612244 0.079956 -0.364746 0.696899 1441496597 0.612244 0.079956 -0.364746 0.696899 1441496597 0.612244 0.079956 -0.364746 0.696899 1441496597 0.612244 0.079956 -0.364746 0.696899 1441496597 0.612244 0.079956 -0.364746 0.696899 1441496597 0.612244 0.079956 -0.364746 0.696899 1441496597 0.612244 0.079956 -0.364746 0.696899 1441496597 0.648682 0.210205 -0.334717 0.650330 1441496597 0.648682 0.210205 -0.334717 0.650330 1441496597 0.648682 0.210205 -0.334717 0.650330 1441496597 0.648682 0.210205 -0.334717 0.650330 1441496597 0.648682 0.210205 -0.334717 0.650330 1441496597 0.648682 0.210205 -0.334717 0.650330 1441496597 0.670715 0.320007 -0.339783 0.576355 1441496597 0.670715 0.320007 -0.339783 0.576355 1441496597 0.670715 0.320007 -0.339783 0.576355 1441496597 0.670715 0.320007 -0.339783 0.576355 1441496597 0.670715 0.320007 -0.339783 0.576355 1441496597 0.670715 0.320007 -0.339783 0.576355 1441496597 0.704407 0.388672 -0.375610 0.459961 1441496597 0.704407 0.388672 -0.375610 0.459961 1441496597 0.704407 0.388672 -0.375610 0.459961 1441496597 0.704407 0.388672 -0.375610 0.459961 1441496597 0.704407 0.388672 -0.375610 0.459961 1441496597 0.704407 0.388672 -0.375610 0.459961 1441496597 0.730347 0.457214 -0.377563 0.339050 1441496597 0.730347 0.457214 -0.377563 0.339050 1441496598 0.730347 0.457214 -0.377563 0.339050 1441496598 0.730347 0.457214 -0.377563 0.339050 1441496598 0.730347 0.457214 -0.377563 0.339050 1441496598 0.730347 0.457214 -0.377563 0.339050 1441496598 0.730347 0.457214 -0.377563 0.339050 1441496598 0.725098 0.552063 -0.341003 0.230530 1441496598 0.725098 0.552063 -0.341003 0.230530 1441496598 0.725098 0.552063 -0.341003 0.230530 1441496598 0.725098 0.552063 -0.341003 0.230530 1441496598 0.717834 0.618164 -0.290527 0.134521 1441496598 0.717834 0.618164 -0.290527 0.134521 1441496598 0.717834 0.618164 -0.290527 0.134521 1441496598 0.717834 0.618164 -0.290527 0.134521 1441496598 0.717834 0.618164 -0.290527 0.134521 1441496598 0.717834 0.618164 -0.290527 0.134521 1441496598 0.686523 0.678040 -0.249512 0.081421 1441496598 0.686523 0.678040 -0.249512 0.081421 1441496598 0.686523 0.678040 -0.249512 0.081421 1441496598 0.686523 0.678040 -0.249512 0.081421 1441496598 0.686523 0.678040 -0.249512 0.081421 1441496598 0.686523 0.678040 -0.249512 0.081421 1441496598 0.669617 0.689087 -0.257446 0.101929 1441496598 0.669617 0.689087 -0.257446 0.101929 1441496598 0.669617 0.689087 -0.257446 0.101929 1441496598 0.669617 0.689087 -0.257446 0.101929 1441496598 0.669617 0.689087 -0.257446 0.101929 1441496598 0.669617 0.689087 -0.257446 0.101929 1441496598 0.669617 0.689087 -0.257446 0.101929 1441496598 0.671021 0.656677 -0.302185 0.164978 1441496598 0.671021 0.656677 -0.302185 0.164978 1441496598 0.671021 0.656677 -0.302185 0.164978 1441496598 0.671021 0.656677 -0.302185 0.164978 1441496598 0.671021 0.656677 -0.302185 0.164978 1441496598 0.671021 0.656677 -0.302185 0.164978 1441496598 0.662537 0.612854 -0.350952 0.249451 1441496598 0.662537 0.612854 -0.350952 0.249451 1441496598 0.662537 0.612854 -0.350952 0.249451 1441496598 0.662537 0.612854 -0.350952 0.249451 1441496598 0.662537 0.612854 -0.350952 0.249451 1441496598 0.662537 0.612854 -0.350952 0.249451 1441496598 0.651306 0.545715 -0.394409 0.349854 1441496598 0.651306 0.545715 -0.394409 0.349854 1441496598 0.651306 0.545715 -0.394409 0.349854 1441496598 0.651306 0.545715 -0.394409 0.349854 1441496598 0.651306 0.545715 -0.394409 0.349854 1441496598 0.651306 0.545715 -0.394409 0.349854 1441496598 0.632141 0.456604 -0.423523 0.460999 1441496598 0.632141 0.456604 -0.423523 0.460999 1441496598 0.632141 0.456604 -0.423523 0.460999 1441496598 0.632141 0.456604 -0.423523 0.460999 1441496598 0.632141 0.456604 -0.423523 0.460999 1441496598 0.632141 0.456604 -0.423523 0.460999 1441496598 0.632141 0.456604 -0.423523 0.460999 1441496598 0.599731 0.354980 -0.429199 0.574463 1441496598 0.599731 0.354980 -0.429199 0.574463 1441496598 0.599731 0.354980 -0.429199 0.574463 1441496598 0.599731 0.354980 -0.429199 0.574463 1441496598 0.599731 0.354980 -0.429199 0.574463 1441496598 0.599731 0.354980 -0.429199 0.574463 1441496598 0.556091 0.229797 -0.413330 0.683411 1441496598 0.556091 0.229797 -0.413330 0.683411 1441496598 0.556091 0.229797 -0.413330 0.683411 1441496598 0.556091 0.229797 -0.413330 0.683411 1441496598 0.556091 0.229797 -0.413330 0.683411 1441496598 0.556091 0.229797 -0.413330 0.683411 1441496598 0.486694 0.094727 -0.358215 0.791077 1441496598 0.486694 0.094727 -0.358215 0.791077 1441496598 0.486694 0.094727 -0.358215 0.791077 1441496598 0.486694 0.094727 -0.358215 0.791077 1441496598 0.486694 0.094727 -0.358215 0.791077 1441496598 0.486694 0.094727 -0.358215 0.791077 1441496598 0.486694 0.094727 -0.358215 0.791077 1441496598 0.427734 -0.001038 -0.295654 0.854187 1441496598 0.427734 -0.001038 -0.295654 0.854187 1441496598 0.427734 -0.001038 -0.295654 0.854187 1441496598 0.427734 -0.001038 -0.295654 0.854187 1441496598 0.427734 -0.001038 -0.295654 0.854187 1441496598 0.427734 -0.001038 -0.295654 0.854187 1441496598 0.413879 -0.045532 -0.284851 0.863403 1441496598 0.413879 -0.045532 -0.284851 0.863403 1441496598 0.413879 -0.045532 -0.284851 0.863403 1441496598 0.413879 -0.045532 -0.284851 0.863403 1441496598 0.413879 -0.045532 -0.284851 0.863403 1441496598 0.413879 -0.045532 -0.284851 0.863403 1441496598 0.413879 -0.045532 -0.284851 0.863403 1441496598 0.412537 -0.057495 -0.281494 0.864441 1441496598 0.412537 -0.057495 -0.281494 0.864441 1441496598 0.412537 -0.057495 -0.281494 0.864441 1441496598 0.412537 -0.057495 -0.281494 0.864441 1441496598 0.412537 -0.057495 -0.281494 0.864441 1441496598 0.412537 -0.057495 -0.281494 0.864441 1441496598 0.429932 -0.034424 -0.286804 0.855347 1441496598 0.429932 -0.034424 -0.286804 0.855347 1441496598 0.429932 -0.034424 -0.286804 0.855347 1441496598 0.429932 -0.034424 -0.286804 0.855347 1441496598 0.429932 -0.034424 -0.286804 0.855347 1441496598 0.429932 -0.034424 -0.286804 0.855347 1441496598 0.466492 0.016235 -0.311462 0.827698 1441496598 0.466492 0.016235 -0.311462 0.827698 1441496598 0.466492 0.016235 -0.311462 0.827698 1441496598 0.466492 0.016235 -0.311462 0.827698 1441496598 0.466492 0.016235 -0.311462 0.827698 1441496598 0.466492 0.016235 -0.311462 0.827698 1441496598 0.516724 0.087646 -0.345276 0.778503 1441496598 0.516724 0.087646 -0.345276 0.778503 1441496598 0.516724 0.087646 -0.345276 0.778503 1441496598 0.516724 0.087646 -0.345276 0.778503 1441496598 0.516724 0.087646 -0.345276 0.778503 1441496598 0.516724 0.087646 -0.345276 0.778503 1441496598 0.516724 0.087646 -0.345276 0.778503 1441496598 0.571655 0.178772 -0.375549 0.707214 1441496598 0.571655 0.178772 -0.375549 0.707214 1441496599 0.571655 0.178772 -0.375549 0.707214 1441496599 0.571655 0.178772 -0.375549 0.707214 1441496599 0.571655 0.178772 -0.375549 0.707214 1441496599 0.571655 0.178772 -0.375549 0.707214 1441496599 0.619019 0.284729 -0.393677 0.617004 1441496599 0.619019 0.284729 -0.393677 0.617004 1441496599 0.619019 0.284729 -0.393677 0.617004 1441496599 0.619019 0.284729 -0.393677 0.617004 1441496599 0.619019 0.284729 -0.393677 0.617004 1441496599 0.619019 0.284729 -0.393677 0.617004 1441496599 0.645508 0.401001 -0.396423 0.515137 1441496599 0.645508 0.401001 -0.396423 0.515137 1441496599 0.645508 0.401001 -0.396423 0.515137 1441496599 0.645508 0.401001 -0.396423 0.515137 1441496599 0.645508 0.401001 -0.396423 0.515137 1441496599 0.645508 0.401001 -0.396423 0.515137 1441496599 0.645508 0.401001 -0.396423 0.515137 1441496599 0.652161 0.509766 -0.387024 0.406189 1441496599 0.652161 0.509766 -0.387024 0.406189 1441496599 0.652161 0.509766 -0.387024 0.406189 1441496599 0.652161 0.509766 -0.387024 0.406189 1441496599 0.652161 0.509766 -0.387024 0.406189 1441496599 0.652161 0.509766 -0.387024 0.406189 1441496599 0.647095 0.603027 -0.358582 0.298340 1441496599 0.647095 0.603027 -0.358582 0.298340 1441496599 0.647095 0.603027 -0.358582 0.298340 1441496599 0.647095 0.603027 -0.358582 0.298340 1441496599 0.647095 0.603027 -0.358582 0.298340 1441496599 0.639832 0.669434 -0.316956 0.204712 1441496599 0.639832 0.669434 -0.316956 0.204712 1441496599 0.639832 0.669434 -0.316956 0.204712 1441496599 0.639832 0.669434 -0.316956 0.204712 1441496599 0.639832 0.669434 -0.316956 0.204712 1441496599 0.639832 0.669434 -0.316956 0.204712 1441496599 0.624939 0.714233 -0.278931 0.146240 1441496599 0.624939 0.714233 -0.278931 0.146240 1441496599 0.624939 0.714233 -0.278931 0.146240 1441496599 0.624939 0.714233 -0.278931 0.146240 1441496599 0.624939 0.714233 -0.278931 0.146240 1441496599 0.624939 0.714233 -0.278931 0.146240 1441496599 0.610657 0.727661 -0.273193 0.151367 1441496599 0.610657 0.727661 -0.273193 0.151367 1441496599 0.610657 0.727661 -0.273193 0.151367 1441496599 0.610657 0.727661 -0.273193 0.151367 1441496599 0.610657 0.727661 -0.273193 0.151367 1441496599 0.610657 0.727661 -0.273193 0.151367 1441496599 0.610657 0.727661 -0.273193 0.151367 1441496599 0.606201 0.708008 -0.299561 0.203674 1441496599 0.606201 0.708008 -0.299561 0.203674 1441496599 0.606201 0.708008 -0.299561 0.203674 1441496599 0.606201 0.708008 -0.299561 0.203674 1441496599 0.606201 0.708008 -0.299561 0.203674 1441496599 0.606201 0.708008 -0.299561 0.203674 1441496599 0.603149 0.672424 -0.329895 0.274231 1441496599 0.603149 0.672424 -0.329895 0.274231 1441496599 0.603149 0.672424 -0.329895 0.274231 1441496599 0.603149 0.672424 -0.329895 0.274231 1441496599 0.603149 0.672424 -0.329895 0.274231 1441496599 0.603149 0.672424 -0.329895 0.274231 1441496599 0.604126 0.613098 -0.359985 0.359863 1441496599 0.604126 0.613098 -0.359985 0.359863 1441496599 0.604126 0.613098 -0.359985 0.359863 1441496599 0.604126 0.613098 -0.359985 0.359863 1441496599 0.604126 0.613098 -0.359985 0.359863 1441496599 0.604126 0.613098 -0.359985 0.359863 1441496599 0.599915 0.528198 -0.381531 0.464111 1441496599 0.599915 0.528198 -0.381531 0.464111 1441496599 0.599915 0.528198 -0.381531 0.464111 1441496599 0.599915 0.528198 -0.381531 0.464111 1441496599 0.599915 0.528198 -0.381531 0.464111 1441496599 0.599915 0.528198 -0.381531 0.464111 1441496599 0.583557 0.422058 -0.382507 0.578674 1441496599 0.583557 0.422058 -0.382507 0.578674 1441496599 0.583557 0.422058 -0.382507 0.578674 1441496599 0.583557 0.422058 -0.382507 0.578674 1441496599 0.583557 0.422058 -0.382507 0.578674 1441496599 0.583557 0.422058 -0.382507 0.578674 1441496599 0.556091 0.305298 -0.341553 0.693420 1441496599 0.556091 0.305298 -0.341553 0.693420 1441496599 0.556091 0.305298 -0.341553 0.693420 1441496599 0.556091 0.305298 -0.341553 0.693420 1441496599 0.556091 0.305298 -0.341553 0.693420 1441496599 0.556091 0.305298 -0.341553 0.693420 1441496599 0.518738 0.187927 -0.288208 0.782593 1441496599 0.518738 0.187927 -0.288208 0.782593 1441496599 0.518738 0.187927 -0.288208 0.782593 1441496599 0.518738 0.187927 -0.288208 0.782593 1441496599 0.518738 0.187927 -0.288208 0.782593 1441496599 0.518738 0.187927 -0.288208 0.782593 1441496599 0.478210 0.082825 -0.232300 0.842896 1441496599 0.478210 0.082825 -0.232300 0.842896 1441496599 0.478210 0.082825 -0.232300 0.842896 1441496599 0.478210 0.082825 -0.232300 0.842896 1441496599 0.478210 0.082825 -0.232300 0.842896 1441496599 0.478210 0.082825 -0.232300 0.842896 1441496599 0.438538 -0.007263 -0.197876 0.876587 1441496599 0.438538 -0.007263 -0.197876 0.876587 1441496599 0.438538 -0.007263 -0.197876 0.876587 1441496599 0.438538 -0.007263 -0.197876 0.876587 1441496599 0.438538 -0.007263 -0.197876 0.876587 1441496599 0.438538 -0.007263 -0.197876 0.876587 1441496599 0.428833 -0.042603 -0.173279 0.885559 1441496599 0.428833 -0.042603 -0.173279 0.885559 1441496599 0.428833 -0.042603 -0.173279 0.885559 1441496599 0.428833 -0.042603 -0.173279 0.885559 1441496599 0.428833 -0.042603 -0.173279 0.885559 1441496599 0.428833 -0.042603 -0.173279 0.885559 1441496599 0.428833 -0.042603 -0.173279 0.885559 1441496599 0.432922 -0.045288 -0.176880 0.882690 1441496599 0.432922 -0.045288 -0.176880 0.882690 1441496599 0.432922 -0.045288 -0.176880 0.882690 1441496600 0.432922 -0.045288 -0.176880 0.882690 1441496600 0.432922 -0.045288 -0.176880 0.882690 1441496600 0.432922 -0.045288 -0.176880 0.882690 1441496600 0.447327 -0.019592 -0.188660 0.873962 1441496600 0.447327 -0.019592 -0.188660 0.873962 1441496600 0.447327 -0.019592 -0.188660 0.873962 1441496600 0.447327 -0.019592 -0.188660 0.873962 1441496600 0.447327 -0.019592 -0.188660 0.873962 1441496600 0.447327 -0.019592 -0.188660 0.873962 1441496600 0.480774 0.039063 -0.217896 0.848389 1441496600 0.480774 0.039063 -0.217896 0.848389 1441496600 0.480774 0.039063 -0.217896 0.848389 1441496600 0.480774 0.039063 -0.217896 0.848389 1441496600 0.480774 0.039063 -0.217896 0.848389 1441496600 0.480774 0.039063 -0.217896 0.848389 1441496600 0.480774 0.039063 -0.217896 0.848389 1441496600 0.524048 0.122986 -0.250610 0.804565 1441496600 0.524048 0.122986 -0.250610 0.804565 1441496600 0.524048 0.122986 -0.250610 0.804565 1441496600 0.524048 0.122986 -0.250610 0.804565 1441496600 0.524048 0.122986 -0.250610 0.804565 1441496600 0.524048 0.122986 -0.250610 0.804565 1441496600 0.564453 0.222168 -0.279724 0.744141 1441496600 0.564453 0.222168 -0.279724 0.744141 1441496600 0.564453 0.222168 -0.279724 0.744141 1441496600 0.564453 0.222168 -0.279724 0.744141 1441496600 0.564453 0.222168 -0.279724 0.744141 1441496600 0.564453 0.222168 -0.279724 0.744141 1441496600 0.592957 0.327820 -0.300964 0.671021 1441496600 0.592957 0.327820 -0.300964 0.671021 1441496600 0.592957 0.327820 -0.300964 0.671021 1441496600 0.592957 0.327820 -0.300964 0.671021 1441496600 0.609619 0.422546 -0.321167 0.588684 1441496600 0.609619 0.422546 -0.321167 0.588684 1441496600 0.609619 0.422546 -0.321167 0.588684 1441496600 0.609619 0.422546 -0.321167 0.588684 1441496600 0.609619 0.422546 -0.321167 0.588684 1441496600 0.609619 0.422546 -0.321167 0.588684 1441496600 0.620667 0.497192 -0.337280 0.503723 1441496600 0.620667 0.497192 -0.337280 0.503723 1441496600 0.620667 0.497192 -0.337280 0.503723 1441496600 0.620667 0.497192 -0.337280 0.503723 1441496600 0.620667 0.497192 -0.337280 0.503723 1441496600 0.620667 0.497192 -0.337280 0.503723 1441496600 0.626343 0.562866 -0.337646 0.420471 1441496600 0.626343 0.562866 -0.337646 0.420471 1441496600 0.626343 0.562866 -0.337646 0.420471 1441496600 0.626343 0.562866 -0.337646 0.420471 1441496600 0.626343 0.562866 -0.337646 0.420471 1441496600 0.626343 0.562866 -0.337646 0.420471 1441496600 0.626831 0.624817 -0.317810 0.340027 1441496600 0.626831 0.624817 -0.317810 0.340027 1441496600 0.626831 0.624817 -0.317810 0.340027 1441496600 0.626831 0.624817 -0.317810 0.340027 1441496600 0.626831 0.624817 -0.317810 0.340027 1441496600 0.626831 0.624817 -0.317810 0.340027 1441496600 0.624695 0.679565 -0.284729 0.258362 1441496600 0.624695 0.679565 -0.284729 0.258362 1441496600 0.624695 0.679565 -0.284729 0.258362 1441496600 0.624695 0.679565 -0.284729 0.258362 1441496600 0.624695 0.679565 -0.284729 0.258362 1441496600 0.624695 0.679565 -0.284729 0.258362 1441496600 0.613464 0.723877 -0.251343 0.190857 1441496600 0.613464 0.723877 -0.251343 0.190857 1441496600 0.613464 0.723877 -0.251343 0.190857 1441496600 0.613464 0.723877 -0.251343 0.190857 1441496600 0.613464 0.723877 -0.251343 0.190857 1441496600 0.613464 0.723877 -0.251343 0.190857 1441496600 0.613464 0.723877 -0.251343 0.190857 1441496600 0.606384 0.733704 -0.250732 0.176270 1441496600 0.606384 0.733704 -0.250732 0.176270 1441496600 0.606384 0.733704 -0.250732 0.176270 1441496600 0.606384 0.733704 -0.250732 0.176270 1441496600 0.606384 0.733704 -0.250732 0.176270 1441496600 0.606384 0.733704 -0.250732 0.176270 1441496600 0.600281 0.719543 -0.276550 0.213074 1441496600 0.600281 0.719543 -0.276550 0.213074 1441496600 0.600281 0.719543 -0.276550 0.213074 1441496600 0.600281 0.719543 -0.276550 0.213074 1441496600 0.600281 0.719543 -0.276550 0.213074 1441496600 0.600281 0.719543 -0.276550 0.213074 1441496600 0.601013 0.688599 -0.305603 0.266785 1441496600 0.601013 0.688599 -0.305603 0.266785 1441496600 0.601013 0.688599 -0.305603 0.266785 1441496600 0.601013 0.688599 -0.305603 0.266785 1441496600 0.601013 0.688599 -0.305603 0.266785 1441496600 0.601013 0.688599 -0.305603 0.266785 1441496600 0.607788 0.639893 -0.330139 0.334717 1441496600 0.607788 0.639893 -0.330139 0.334717 1441496600 0.607788 0.639893 -0.330139 0.334717 1441496600 0.607788 0.639893 -0.330139 0.334717 1441496600 0.607788 0.639893 -0.330139 0.334717 1441496600 0.607788 0.639893 -0.330139 0.334717 1441496600 0.617554 0.570679 -0.342346 0.419067 1441496600 0.617554 0.570679 -0.342346 0.419067 1441496600 0.617554 0.570679 -0.342346 0.419067 1441496600 0.617554 0.570679 -0.342346 0.419067 1441496600 0.617554 0.570679 -0.342346 0.419067 1441496600 0.617554 0.570679 -0.342346 0.419067 1441496600 0.618652 0.485596 -0.339844 0.515625 1441496600 0.618652 0.485596 -0.339844 0.515625 1441496600 0.618652 0.485596 -0.339844 0.515625 1441496600 0.618652 0.485596 -0.339844 0.515625 1441496600 0.618652 0.485596 -0.339844 0.515625 1441496600 0.618652 0.485596 -0.339844 0.515625 1441496600 0.618652 0.485596 -0.339844 0.515625 1441496600 0.605408 0.392212 -0.322815 0.612671 1441496600 0.605408 0.392212 -0.322815 0.612671 1441496600 0.605408 0.392212 -0.322815 0.612671 1441496600 0.605408 0.392212 -0.322815 0.612671 1441496600 0.605408 0.392212 -0.322815 0.612671 1441496601 0.605408 0.392212 -0.322815 0.612671 1441496601 0.584778 0.279175 -0.303406 0.698547 1441496601 0.584778 0.279175 -0.303406 0.698547 1441496601 0.584778 0.279175 -0.303406 0.698547 1441496601 0.584778 0.279175 -0.303406 0.698547 1441496601 0.584778 0.279175 -0.303406 0.698547 1441496601 0.584778 0.279175 -0.303406 0.698547 1441496601 0.584778 0.279175 -0.303406 0.698547 1441496601 0.551575 0.157593 -0.266907 0.774353 1441496601 0.551575 0.157593 -0.266907 0.774353 1441496601 0.551575 0.157593 -0.266907 0.774353 1441496601 0.551575 0.157593 -0.266907 0.774353 1441496601 0.551575 0.157593 -0.266907 0.774353 1441496601 0.509277 0.064453 -0.197998 0.834961 1441496601 0.509277 0.064453 -0.197998 0.834961 1441496601 0.509277 0.064453 -0.197998 0.834961 1441496601 0.509277 0.064453 -0.197998 0.834961 1441496601 0.509277 0.064453 -0.197998 0.834961 1441496601 0.509277 0.064453 -0.197998 0.834961 1441496601 0.476746 0.001404 -0.140747 0.867676 1441496601 0.476746 0.001404 -0.140747 0.867676 1441496601 0.476746 0.001404 -0.140747 0.867676 1441496601 0.476746 0.001404 -0.140747 0.867676 1441496601 0.476746 0.001404 -0.140747 0.867676 1441496601 0.476746 0.001404 -0.140747 0.867676 1441496601 0.454590 -0.043274 -0.138428 0.878784 1441496601 0.454590 -0.043274 -0.138428 0.878784 1441496601 0.454590 -0.043274 -0.138428 0.878784 1441496601 0.454590 -0.043274 -0.138428 0.878784 1441496601 0.454590 -0.043274 -0.138428 0.878784 1441496601 0.454590 -0.043274 -0.138428 0.878784 1441496601 0.458191 -0.039307 -0.137878 0.877197 1441496601 0.458191 -0.039307 -0.137878 0.877197 1441496601 0.458191 -0.039307 -0.137878 0.877197 1441496601 0.458191 -0.039307 -0.137878 0.877197 1441496601 0.458191 -0.039307 -0.137878 0.877197 1441496601 0.458191 -0.039307 -0.137878 0.877197 1441496601 0.458191 -0.039307 -0.137878 0.877197 1441496601 0.473755 -0.003845 -0.169312 0.864197 1441496601 0.473755 -0.003845 -0.169312 0.864197 1441496601 0.473755 -0.003845 -0.169312 0.864197 1441496601 0.473755 -0.003845 -0.169312 0.864197 1441496601 0.473755 -0.003845 -0.169312 0.864197 1441496601 0.473755 -0.003845 -0.169312 0.864197 1441496601 0.502197 0.055664 -0.215149 0.835693 1441496601 0.502197 0.055664 -0.215149 0.835693 1441496601 0.502197 0.055664 -0.215149 0.835693 1441496601 0.502197 0.055664 -0.215149 0.835693 1441496601 0.502197 0.055664 -0.215149 0.835693 1441496601 0.502197 0.055664 -0.215149 0.835693 1441496601 0.502197 0.055664 -0.215149 0.835693 1441496601 0.541321 0.133667 -0.269653 0.785095 1441496601 0.541321 0.133667 -0.269653 0.785095 1441496601 0.541321 0.133667 -0.269653 0.785095 1441496601 0.541321 0.133667 -0.269653 0.785095 1441496601 0.541321 0.133667 -0.269653 0.785095 1441496601 0.581543 0.230591 -0.316162 0.713135 1441496601 0.581543 0.230591 -0.316162 0.713135 1441496601 0.581543 0.230591 -0.316162 0.713135 1441496601 0.581543 0.230591 -0.316162 0.713135 1441496601 0.581543 0.230591 -0.316162 0.713135 1441496601 0.581543 0.230591 -0.316162 0.713135 1441496601 0.581543 0.230591 -0.316162 0.713135 1441496601 0.609619 0.340515 -0.349060 0.624878 1441496601 0.609619 0.340515 -0.349060 0.624878 1441496601 0.609619 0.340515 -0.349060 0.624878 1441496601 0.609619 0.340515 -0.349060 0.624878 1441496601 0.609619 0.340515 -0.349060 0.624878 1441496601 0.609619 0.340515 -0.349060 0.624878 1441496601 0.623352 0.443848 -0.365417 0.529907 1441496601 0.623352 0.443848 -0.365417 0.529907 1441496601 0.623352 0.443848 -0.365417 0.529907 1441496601 0.623352 0.443848 -0.365417 0.529907 1441496601 0.623352 0.443848 -0.365417 0.529907 1441496601 0.623169 0.537354 -0.365356 0.435120 1441496601 0.623169 0.537354 -0.365356 0.435120 1441496601 0.623169 0.537354 -0.365356 0.435120 1441496601 0.623169 0.537354 -0.365356 0.435120 1441496601 0.623169 0.537354 -0.365356 0.435120 1441496601 0.623169 0.537354 -0.365356 0.435120 1441496601 0.623169 0.537354 -0.365356 0.435120 1441496601 0.618896 0.612915 -0.358521 0.335632 1441496601 0.618896 0.612915 -0.358521 0.335632 1441496601 0.618896 0.612915 -0.358521 0.335632 1441496601 0.618896 0.612915 -0.358521 0.335632 1441496601 0.618896 0.612915 -0.358521 0.335632 1441496601 0.618896 0.612915 -0.358521 0.335632 1441496601 0.625061 0.664246 -0.341431 0.226868 1441496601 0.625061 0.664246 -0.341431 0.226868 1441496601 0.625061 0.664246 -0.341431 0.226868 1441496601 0.625061 0.664246 -0.341431 0.226868 1441496601 0.625061 0.664246 -0.341431 0.226868 1441496601 0.625061 0.664246 -0.341431 0.226868 1441496601 0.639648 0.692932 -0.308044 0.125671 1441496601 0.639648 0.692932 -0.308044 0.125671 1441496601 0.639648 0.692932 -0.308044 0.125671 1441496601 0.639648 0.692932 -0.308044 0.125671 1441496601 0.639648 0.692932 -0.308044 0.125671 1441496601 0.639648 0.692932 -0.308044 0.125671 1441496601 0.639648 0.692932 -0.308044 0.125671 1441496601 0.623596 0.726379 -0.277588 0.079895 1441496601 0.623596 0.726379 -0.277588 0.079895 1441496601 0.623596 0.726379 -0.277588 0.079895 1441496601 0.623596 0.726379 -0.277588 0.079895 1441496601 0.623596 0.726379 -0.277588 0.079895 1441496601 0.621399 0.719604 -0.288635 0.112427 1441496601 0.621399 0.719604 -0.288635 0.112427 1441496601 0.621399 0.719604 -0.288635 0.112427 1441496601 0.621399 0.719604 -0.288635 0.112427 1441496601 0.621399 0.719604 -0.288635 0.112427 1441496601 0.621399 0.719604 -0.288635 0.112427 1441496602 0.626099 0.687744 -0.317993 0.183899 1441496602 0.626099 0.687744 -0.317993 0.183899 1441496602 0.626099 0.687744 -0.317993 0.183899 1441496602 0.626099 0.687744 -0.317993 0.183899 1441496602 0.626099 0.687744 -0.317993 0.183899 1441496602 0.626099 0.687744 -0.317993 0.183899 1441496602 0.626099 0.687744 -0.317993 0.183899 1441496602 0.630249 0.635986 -0.342651 0.284302 1441496602 0.630249 0.635986 -0.342651 0.284302 1441496602 0.630249 0.635986 -0.342651 0.284302 1441496602 0.630249 0.635986 -0.342651 0.284302 1441496602 0.630249 0.635986 -0.342651 0.284302 1441496602 0.630249 0.635986 -0.342651 0.284302 1441496602 0.636292 0.556152 -0.355713 0.398926 1441496602 0.636292 0.556152 -0.355713 0.398926 1441496602 0.636292 0.556152 -0.355713 0.398926 1441496602 0.636292 0.556152 -0.355713 0.398926 1441496602 0.636292 0.556152 -0.355713 0.398926 1441496602 0.636292 0.556152 -0.355713 0.398926 1441496602 0.636292 0.556152 -0.355713 0.398926 1441496602 0.626038 0.463135 -0.352051 0.519226 1441496602 0.626038 0.463135 -0.352051 0.519226 1441496602 0.626038 0.463135 -0.352051 0.519226 1441496602 0.626038 0.463135 -0.352051 0.519226 1441496602 0.626038 0.463135 -0.352051 0.519226 1441496602 0.626038 0.463135 -0.352051 0.519226 1441496602 0.601807 0.352112 -0.335510 0.633484 1441496602 0.601807 0.352112 -0.335510 0.633484 1441496602 0.601807 0.352112 -0.335510 0.633484 1441496602 0.601807 0.352112 -0.335510 0.633484 1441496602 0.601807 0.352112 -0.335510 0.633484 1441496602 0.570190 0.219482 -0.303162 0.731262 1441496602 0.570190 0.219482 -0.303162 0.731262 1441496602 0.570190 0.219482 -0.303162 0.731262 1441496602 0.570190 0.219482 -0.303162 0.731262 1441496602 0.570190 0.219482 -0.303162 0.731262 1441496602 0.570190 0.219482 -0.303162 0.731262 1441496602 0.570190 0.219482 -0.303162 0.731262 1441496602 0.518677 0.094299 -0.222412 0.820068 1441496602 0.518677 0.094299 -0.222412 0.820068 1441496602 0.518677 0.094299 -0.222412 0.820068 1441496602 0.518677 0.094299 -0.222412 0.820068 1441496602 0.518677 0.094299 -0.222412 0.820068 1441496602 0.518677 0.094299 -0.222412 0.820068 1441496602 0.518677 0.094299 -0.222412 0.820068 1441496602 0.472778 -0.003540 -0.154297 0.867493 1441496602 0.472778 -0.003540 -0.154297 0.867493 1441496602 0.472778 -0.003540 -0.154297 0.867493 1441496602 0.472778 -0.003540 -0.154297 0.867493 1441496602 0.472778 -0.003540 -0.154297 0.867493 1441496602 0.472778 -0.003540 -0.154297 0.867493 1441496602 0.455322 -0.052795 -0.134338 0.878540 1441496602 0.455322 -0.052795 -0.134338 0.878540 1441496602 0.455322 -0.052795 -0.134338 0.878540 1441496602 0.455322 -0.052795 -0.134338 0.878540 1441496602 0.455322 -0.052795 -0.134338 0.878540 1441496602 0.454956 -0.060730 -0.128601 0.879028 1441496602 0.454956 -0.060730 -0.128601 0.879028 1441496602 0.454956 -0.060730 -0.128601 0.879028 1441496602 0.454956 -0.060730 -0.128601 0.879028 1441496602 0.454956 -0.060730 -0.128601 0.879028 1441496602 0.454956 -0.060730 -0.128601 0.879028 1441496602 0.464783 -0.040100 -0.142517 0.872925 1441496602 0.464783 -0.040100 -0.142517 0.872925 1441496602 0.464783 -0.040100 -0.142517 0.872925 1441496602 0.464783 -0.040100 -0.142517 0.872925 1441496602 0.464783 -0.040100 -0.142517 0.872925 1441496602 0.464783 -0.040100 -0.142517 0.872925 1441496602 0.464783 -0.040100 -0.142517 0.872925 1441496602 0.487305 0.004333 -0.180115 0.854370 1441496602 0.487305 0.004333 -0.180115 0.854370 1441496602 0.487305 0.004333 -0.180115 0.854370 1441496602 0.487305 0.004333 -0.180115 0.854370 1441496602 0.487305 0.004333 -0.180115 0.854370 1441496602 0.487305 0.004333 -0.180115 0.854370 1441496602 0.522827 0.070435 -0.231079 0.817444 1441496602 0.522827 0.070435 -0.231079 0.817444 1441496602 0.522827 0.070435 -0.231079 0.817444 1441496602 0.522827 0.070435 -0.231079 0.817444 1441496602 0.522827 0.070435 -0.231079 0.817444 1441496602 0.522827 0.070435 -0.231079 0.817444 1441496602 0.562927 0.156860 -0.281433 0.761047 1441496602 0.562927 0.156860 -0.281433 0.761047 1441496602 0.562927 0.156860 -0.281433 0.761047 1441496602 0.562927 0.156860 -0.281433 0.761047 1441496602 0.562927 0.156860 -0.281433 0.761047 1441496602 0.562927 0.156860 -0.281433 0.761047 1441496602 0.595825 0.259155 -0.318054 0.690369 1441496602 0.595825 0.259155 -0.318054 0.690369 1441496602 0.595825 0.259155 -0.318054 0.690369 1441496602 0.595825 0.259155 -0.318054 0.690369 1441496602 0.595825 0.259155 -0.318054 0.690369 1441496602 0.595825 0.259155 -0.318054 0.690369 1441496602 0.595825 0.259155 -0.318054 0.690369 1441496602 0.616272 0.366394 -0.344421 0.606018 1441496602 0.616272 0.366394 -0.344421 0.606018 1441496602 0.616272 0.366394 -0.344421 0.606018 1441496602 0.616272 0.366394 -0.344421 0.606018 1441496602 0.616272 0.366394 -0.344421 0.606018 1441496602 0.616272 0.366394 -0.344421 0.606018 1441496602 0.627441 0.463257 -0.364197 0.508911 1441496602 0.627441 0.463257 -0.364197 0.508911 1441496602 0.627441 0.463257 -0.364197 0.508911 1441496602 0.627441 0.463257 -0.364197 0.508911 1441496602 0.627441 0.463257 -0.364197 0.508911 1441496602 0.629272 0.553650 -0.366516 0.403809 1441496602 0.629272 0.553650 -0.366516 0.403809 1441496602 0.629272 0.553650 -0.366516 0.403809 1441496602 0.629272 0.553650 -0.366516 0.403809 1441496602 0.629272 0.553650 -0.366516 0.403809 1441496602 0.629272 0.553650 -0.366516 0.403809 1441496603 0.629272 0.553650 -0.366516 0.403809 1441496603 0.615112 0.641235 -0.347412 0.299500 1441496603 0.615112 0.641235 -0.347412 0.299500 1441496603 0.615112 0.641235 -0.347412 0.299500 1441496603 0.615112 0.641235 -0.347412 0.299500 1441496603 0.615112 0.641235 -0.347412 0.299500 1441496603 0.615112 0.641235 -0.347412 0.299500 1441496603 0.601868 0.701660 -0.317627 0.210876 1441496603 0.601868 0.701660 -0.317627 0.210876 1441496603 0.601868 0.701660 -0.317627 0.210876 1441496603 0.601868 0.701660 -0.317627 0.210876 1441496603 0.601868 0.701660 -0.317627 0.210876 1441496603 0.601868 0.701660 -0.317627 0.210876 1441496603 0.603516 0.724426 -0.293945 0.156555 1441496603 0.603516 0.724426 -0.293945 0.156555 1441496603 0.603516 0.724426 -0.293945 0.156555 1441496603 0.603516 0.724426 -0.293945 0.156555 1441496603 0.603516 0.724426 -0.293945 0.156555 1441496603 0.603516 0.724426 -0.293945 0.156555 1441496603 0.599304 0.729309 -0.289124 0.159058 1441496603 0.599304 0.729309 -0.289124 0.159058 1441496603 0.599304 0.729309 -0.289124 0.159058 1441496603 0.599304 0.729309 -0.289124 0.159058 1441496603 0.599304 0.729309 -0.289124 0.159058 1441496603 0.599304 0.729309 -0.289124 0.159058 1441496603 0.599304 0.729309 -0.289124 0.159058 1441496603 
0.074097 -0.615295 -0.204590 0.757629 1441496606 0.074097 -0.615295 -0.204590 0.757629 1441496606 0.074097 -0.615295 -0.204590 0.757629 1441496606 0.082275 -0.614990 -0.201233 0.757996 1441496606 0.082275 -0.614990 -0.201233 0.757996 1441496606 0.082275 -0.614990 -0.201233 0.757996 1441496606 0.082275 -0.614990 -0.201233 0.757996 1441496606 0.082275 -0.614990 -0.201233 0.757996 1441496606 0.082275 -0.614990 -0.201233 0.757996 1441496606 0.090088 -0.614563 -0.198975 0.758057 1441496606 0.090088 -0.614563 -0.198975 0.758057 1441496606 0.090088 -0.614563 -0.198975 0.758057 1441496606 0.090088 -0.614563 -0.198975 0.758057 1441496606 0.090088 -0.614563 -0.198975 0.758057 1441496606 0.096924 -0.614136 -0.197571 0.757874 1441496606 0.096924 -0.614136 -0.197571 0.757874 1441496606 0.096924 -0.614136 -0.197571 0.757874 1441496606 0.096924 -0.614136 -0.197571 0.757874 1441496606 0.096924 -0.614136 -0.197571 0.757874 1441496606 0.096924 -0.614136 -0.197571 0.757874 1441496606 0.101013 -0.614624 -0.196594 0.757202 1441496606 0.101013 -0.614624 -0.196594 0.757202 1441496606 0.101013 -0.614624 -0.196594 0.757202 1441496606 0.101013 -0.614624 -0.196594 0.757202 1441496606 0.101013 -0.614624 -0.196594 0.757202 1441496606 0.101013 -0.614624 -0.196594 0.757202 1441496606 0.101013 -0.614624 -0.196594 0.757202 1441496606 0.101685 -0.616272 -0.194519 0.756348 1441496606 0.101685 -0.616272 -0.194519 0.756348 1441496606 0.101685 -0.616272 -0.194519 0.756348 1441496606 0.101685 -0.616272 -0.194519 0.756348 1441496606 0.101685 -0.616272 -0.194519 0.756348 1441496606 0.101685 -0.616272 -0.194519 0.756348 1441496606 0.099182 -0.618530 -0.192505 0.755310 1441496606 0.099182 -0.618530 -0.192505 0.755310 1441496606 0.099182 -0.618530 -0.192505 0.755310 1441496606 0.099182 -0.618530 -0.192505 0.755310 1441496606 0.099182 -0.618530 -0.192505 0.755310 1441496606 0.099182 -0.618530 -0.192505 0.755310 1441496606 0.094360 -0.621033 -0.192139 0.754028 1441496606 0.094360 -0.621033 -0.192139 0.754028 1441496606 0.094360 -0.621033 -0.192139 0.754028 1441496606 0.094360 -0.621033 -0.192139 0.754028 1441496606 0.094360 -0.621033 -0.192139 0.754028 1441496606 0.094360 -0.621033 -0.192139 0.754028 1441496606 0.094360 -0.621033 -0.192139 0.754028 1441496606 0.089966 -0.623352 -0.191162 0.752808 1441496606 0.089966 -0.623352 -0.191162 0.752808 1441496606 0.089966 -0.623352 -0.191162 0.752808 1441496606 0.089966 -0.623352 -0.191162 0.752808 1441496606 0.089966 -0.623352 -0.191162 0.752808 1441496606 0.089966 -0.623352 -0.191162 0.752808 1441496606 0.089111 -0.624573 -0.188232 0.752686 1441496606 0.089111 -0.624573 -0.188232 0.752686 1441496606 0.089111 -0.624573 -0.188232 0.752686 1441496606 0.089111 -0.624573 -0.188232 0.752686 1441496606 0.089111 -0.624573 -0.188232 0.752686 1441496606 0.089111 -0.624573 -0.188232 0.752686 1441496606 0.091431 -0.623901 -0.185242 0.753723 1441496606 0.091431 -0.623901 -0.185242 0.753723 1441496606 0.091431 -0.623901 -0.185242 0.753723 1441496606 0.091431 -0.623901 -0.185242 0.753723 1441496606 0.091431 -0.623901 -0.185242 0.753723 1441496606 0.091431 -0.623901 -0.185242 0.753723 1441496606 0.091431 -0.623901 -0.185242 0.753723 1441496606 0.096130 -0.622437 -0.183472 0.754761 1441496606 0.096130 -0.622437 -0.183472 0.754761 1441496606 0.096130 -0.622437 -0.183472 0.754761 1441496606 0.096130 -0.622437 -0.183472 0.754761 1441496606 0.096130 -0.622437 -0.183472 0.754761 1441496607 0.096130 -0.622437 -0.183472 0.754761 1441496607 0.101379 -0.619873 -0.183105 0.756287 1441496607 0.101379 -0.619873 -0.183105 0.756287 1441496607 0.101379 -0.619873 -0.183105 0.756287 1441496607 0.101379 -0.619873 -0.183105 0.756287 1441496607 0.101379 -0.619873 -0.183105 0.756287 1441496607 0.101379 -0.619873 -0.183105 0.756287 1441496607 0.105713 -0.614746 -0.186523 0.759033 1441496607 0.105713 -0.614746 -0.186523 0.759033 1441496607 0.105713 -0.614746 -0.186523 0.759033 1441496607 0.105713 -0.614746 -0.186523 0.759033 1441496607 0.105713 -0.614746 -0.186523 0.759033 1441496607 0.105713 -0.614746 -0.186523 0.759033 1441496607 0.105713 -0.614746 -0.186523 0.759033 1441496607 0.103088 -0.608337 -0.196655 0.762024 1441496607 0.103088 -0.608337 -0.196655 0.762024 1441496607 0.103088 -0.608337 -0.196655 0.762024 1441496607 0.103088 -0.608337 -0.196655 0.762024 1441496607 0.103088 -0.608337 -0.196655 0.762024 1441496607 0.103088 -0.608337 -0.196655 0.762024 1441496607 0.093872 -0.601379 -0.212158 0.764526 1441496607 0.093872 -0.601379 -0.212158 0.764526 1441496607 0.093872 -0.601379 -0.212158 0.764526 1441496607 0.093872 -0.601379 -0.212158 0.764526 1441496607 0.093872 -0.601379 -0.212158 0.764526 1441496607 0.093872 -0.601379 -0.212158 0.764526 1441496607 0.081055 -0.595520 -0.230103 0.765381 1441496607 0.081055 -0.595520 -0.230103 0.765381 1441496607 0.081055 -0.595520 -0.230103 0.765381 1441496607 0.081055 -0.595520 -0.230103 0.765381 1441496607 0.081055 -0.595520 -0.230103 0.765381 1441496607 0.081055 -0.595520 -0.230103 0.765381 1441496607 0.067932 -0.591858 -0.245911 0.764587 1441496607 0.067932 -0.591858 -0.245911 0.764587 1441496607 0.067932 -0.591858 -0.245911 0.764587 1441496607 0.067932 -0.591858 -0.245911 0.764587 1441496607 0.067932 -0.591858 -0.245911 0.764587 1441496607 0.067932 -0.591858 -0.245911 0.764587 1441496607 0.054688 -0.591614 -0.256836 0.762268 1441496607 0.054688 -0.591614 -0.256836 0.762268 1441496607 0.054688 -0.591614 -0.256836 0.762268 1441496607 0.054688 -0.591614 -0.256836 0.762268 1441496607 0.054688 -0.591614 -0.256836 0.762268 1441496607 0.041504 -0.593018 -0.263916 0.759583 1441496607 0.041504 -0.593018 -0.263916 0.759583 1441496607 0.041504 -0.593018 -0.263916 0.759583 1441496607 0.041504 -0.593018 -0.263916 0.759583 1441496607 0.041504 -0.593018 -0.263916 0.759583 1441496607 0.041504 -0.593018 -0.263916 0.759583 1441496607 0.028320 -0.596741 -0.266663 0.756348 1441496607 0.028320 -0.596741 -0.266663 0.756348 1441496607 0.028320 -0.596741 -0.266663 0.756348 1441496607 0.028320 -0.596741 -0.266663 0.756348 1441496607 0.028320 -0.596741 -0.266663 0.756348 1441496607 0.028320 -0.596741 -0.266663 0.756348 1441496607 0.014709 -0.600952 -0.268372 0.752747 1441496607 0.014709 -0.600952 -0.268372 0.752747 1441496607 0.014709 -0.600952 -0.268372 0.752747 1441496607 0.014709 -0.600952 -0.268372 0.752747 1441496607 0.014709 -0.600952 -0.268372 0.752747 1441496607 0.014709 -0.600952 -0.268372 0.752747 1441496607 -0.001709 -0.603638 -0.277039 0.747620 1441496607 -0.001709 -0.603638 -0.277039 0.747620 1441496607 -0.001709 -0.603638 -0.277039 0.747620 1441496607 -0.001709 -0.603638 -0.277039 0.747620 1441496607 -0.001709 -0.603638 -0.277039 0.747620 1441496607 -0.022034 -0.600098 -0.295715 0.742920 1441496607 -0.022034 -0.600098 -0.295715 0.742920 1441496607 -0.022034 -0.600098 -0.295715 0.742920 1441496607 -0.022034 -0.600098 -0.295715 0.742920 1441496607 -0.022034 -0.600098 -0.295715 0.742920 1441496607 -0.022034 -0.600098 -0.295715 0.742920 1441496607 -0.035706 -0.593872 -0.314087 0.739868 1441496607 -0.035706 -0.593872 -0.314087 0.739868 1441496607 -0.035706 -0.593872 -0.314087 0.739868 1441496607 -0.035706 -0.593872 -0.314087 0.739868 1441496607 -0.035706 -0.593872 -0.314087 0.739868 1441496607 -0.035706 -0.593872 -0.314087 0.739868 1441496607 -0.035706 -0.593872 -0.314087 0.739868 1441496607 -0.036926 -0.593811 -0.312317 0.740601 1441496607 -0.036926 -0.593811 -0.312317 0.740601 1441496607 -0.036926 -0.593811 -0.312317 0.740601 1441496607 -0.036926 -0.593811 -0.312317 0.740601 1441496607 -0.036926 -0.593811 -0.312317 0.740601 1441496607 -0.036926 -0.593811 -0.312317 0.740601 1441496607 -0.034424 -0.596497 -0.301147 0.743164 1441496607 -0.034424 -0.596497 -0.301147 0.743164 1441496607 -0.034424 -0.596497 -0.301147 0.743164 1441496607 -0.034424 -0.596497 -0.301147 0.743164 1441496607 -0.034424 -0.596497 -0.301147 0.743164 1441496607 -0.034424 -0.596497 -0.301147 0.743164 1441496607 -0.031067 -0.598816 -0.292419 0.744934 1441496607 -0.031067 -0.598816 -0.292419 0.744934 1441496607 -0.031067 -0.598816 -0.292419 0.744934 1441496607 -0.031067 -0.598816 -0.292419 0.744934 1441496607 -0.031067 -0.598816 -0.292419 0.744934 1441496607 -0.031067 -0.598816 -0.292419 0.744934 1441496607 -0.022827 -0.600830 -0.284180 0.746826 1441496607 -0.022827 -0.600830 -0.284180 0.746826 1441496607 -0.022827 -0.600830 -0.284180 0.746826 1441496607 -0.022827 -0.600830 -0.284180 0.746826 1441496607 -0.022827 -0.600830 -0.284180 0.746826 1441496607 -0.022827 -0.600830 -0.284180 0.746826 1441496607 -0.010681 -0.603027 -0.274658 0.748901 1441496607 -0.010681 -0.603027 -0.274658 0.748901 1441496607 -0.010681 -0.603027 -0.274658 0.748901 1441496607 -0.010681 -0.603027 -0.274658 0.748901 1441496607 -0.010681 -0.603027 -0.274658 0.748901 1441496607 -0.010681 -0.603027 -0.274658 0.748901 1441496608 -0.010681 -0.603027 -0.274658 0.748901 1441496608 0.000671 -0.604553 -0.265808 0.750916 1441496608 0.000671 -0.604553 -0.265808 0.750916 1441496608 0.000671 -0.604553 -0.265808 0.750916 1441496608 0.000671 -0.604553 -0.265808 0.750916 1441496608 0.000671 -0.604553 -0.265808 0.750916 1441496608 0.000671 -0.604553 -0.265808 0.750916 1441496608 0.011780 -0.605225 -0.259766 0.752380 1441496608 0.011780 -0.605225 -0.259766 0.752380 1441496608 0.011780 -0.605225 -0.259766 0.752380 1441496608 0.011780 -0.605225 -0.259766 0.752380 1441496608 0.011780 -0.605225 -0.259766 0.752380 1441496608 0.011780 -0.605225 -0.259766 0.752380 1441496608 0.011780 -0.605225 -0.259766 0.752380 1441496608 0.023926 -0.604675 -0.256287 0.753723 1441496608 0.023926 -0.604675 -0.256287 0.753723 1441496608 0.023926 -0.604675 -0.256287 0.753723 1441496608 0.023926 -0.604675 -0.256287 0.753723 1441496608 0.023926 -0.604675 -0.256287 0.753723 1441496608 0.023926 -0.604675 -0.256287 0.753723 1441496608 0.033752 -0.601929 -0.259033 0.754578 1441496608 0.033752 -0.601929 -0.259033 0.754578 1441496608 0.033752 -0.601929 -0.259033 0.754578 1441496608 0.033752 -0.601929 -0.259033 0.754578 1441496608 0.033752 -0.601929 -0.259033 0.754578 1441496608 0.033752 -0.601929 -0.259033 0.754578 1441496608 0.043274 -0.598267 -0.264587 0.755127 1441496608 0.043274 -0.598267 -0.264587 0.755127 1441496608 0.043274 -0.598267 -0.264587 0.755127 1441496608 0.043274 -0.598267 -0.264587 0.755127 1441496608 0.043274 -0.598267 -0.264587 0.755127 1441496608 0.043274 -0.598267 -0.264587 0.755127 1441496608 0.052490 -0.594727 -0.268982 0.755798 1441496608 0.052490 -0.594727 -0.268982 0.755798 1441496608 0.052490 -0.594727 -0.268982 0.755798 1441496608 0.052490 -0.594727 -0.268982 0.755798 1441496608 0.052490 -0.594727 -0.268982 0.755798 1441496608 0.052490 -0.594727 -0.268982 0.755798 1441496608 0.057495 -0.591248 -0.272766 0.756775 1441496608 0.057495 -0.591248 -0.272766 0.756775 1441496608 0.057495 -0.591248 -0.272766 0.756775 1441496608 0.057495 -0.591248 -0.272766 0.756775 1441496608 0.057495 -0.591248 -0.272766 0.756775 1441496608 0.057495 -0.591248 -0.272766 0.756775 1441496608 0.054871 -0.588135 -0.278320 0.757385 1441496608 0.054871 -0.588135 -0.278320 0.757385 1441496608 0.054871 -0.588135 -0.278320 0.757385 1441496608 0.054871 -0.588135 -0.278320 0.757385 1441496608 0.054871 -0.588135 -0.278320 0.757385 1441496608 0.054871 -0.588135 -0.278320 0.757385 1441496608 0.044006 -0.586060 -0.286194 0.756775 1441496608 0.044006 -0.586060 -0.286194 0.756775 1441496608 0.044006 -0.586060 -0.286194 0.756775 1441496608 0.044006 -0.586060 -0.286194 0.756775 1441496608 0.044006 -0.586060 -0.286194 0.756775 1441496608 0.029541 -0.585999 -0.293396 0.754761 1441496608 0.029541 -0.585999 -0.293396 0.754761 1441496608 0.029541 -0.585999 -0.293396 0.754761 1441496608 0.029541 -0.585999 -0.293396 0.754761 1441496608 0.029541 -0.585999 -0.293396 0.754761 1441496608 0.029541 -0.585999 -0.293396 0.754761 1441496608 0.029541 -0.585999 -0.293396 0.754761 1441496608 0.018066 -0.588074 -0.295654 0.752625 1441496608 0.018066 -0.588074 -0.295654 0.752625 1441496608 0.018066 -0.588074 -0.295654 0.752625 1441496608 0.018066 -0.588074 -0.295654 0.752625 1441496608 0.018066 -0.588074 -0.295654 0.752625 1441496608 0.018066 -0.588074 -0.295654 0.752625 1441496608 0.004761 -0.591309 -0.294983 0.750549 1441496608 0.004761 -0.591309 -0.294983 0.750549 1441496608 0.004761 -0.591309 -0.294983 0.750549 1441496608 0.004761 -0.591309 -0.294983 0.750549 1441496608 0.004761 -0.591309 -0.294983 0.750549 1441496608 -0.014282 -0.594177 -0.299011 0.746582 1441496608 -0.014282 -0.594177 -0.299011 0.746582 1441496608 -0.014282 -0.594177 -0.299011 0.746582 1441496608 -0.014282 -0.594177 -0.299011 0.746582 1441496608 -0.014282 -0.594177 -0.299011 0.746582 1441496608 -0.014282 -0.594177 -0.299011 0.746582 1441496608 -0.033020 -0.595886 -0.305420 0.742004 1441496608 -0.033020 -0.595886 -0.305420 0.742004 1441496608 -0.033020 -0.595886 -0.305420 0.742004 1441496608 -0.033020 -0.595886 -0.305420 0.742004 1441496608 -0.033020 -0.595886 -0.305420 0.742004 1441496608 -0.033020 -0.595886 -0.305420 0.742004 1441496608 -0.049866 -0.594910 -0.310852 0.739563 1441496608 -0.049866 -0.594910 -0.310852 0.739563 1441496608 -0.049866 -0.594910 -0.310852 0.739563 1441496608 -0.049866 -0.594910 -0.310852 0.739563 1441496608 -0.049866 -0.594910 -0.310852 0.739563 1441496608 -0.049866 -0.594910 -0.310852 0.739563 1441496608 -0.063354 -0.590454 -0.324707 0.736145 1441496608 -0.063354 -0.590454 -0.324707 0.736145 1441496608 -0.063354 -0.590454 -0.324707 0.736145 1441496608 -0.063354 -0.590454 -0.324707 0.736145 1441496608 -0.063354 -0.590454 -0.324707 0.736145 1441496608 -0.068237 -0.590759 -0.324280 0.735718 1441496608 -0.068237 -0.590759 -0.324280 0.735718 1441496608 -0.068237 -0.590759 -0.324280 0.735718 1441496608 -0.068237 -0.590759 -0.324280 0.735718 1441496608 -0.068237 -0.590759 -0.324280 0.735718 1441496608 -0.068237 -0.590759 -0.324280 0.735718 1441496608 -0.068237 -0.590759 -0.324280 0.735718 1441496608 -0.071533 -0.593933 -0.315308 0.736694 1441496608 -0.071533 -0.593933 -0.315308 0.736694 1441496608 -0.071533 -0.593933 -0.315308 0.736694 1441496608 -0.071533 -0.593933 -0.315308 0.736694 1441496608 -0.071533 -0.593933 -0.315308 0.736694 1441496609 -0.071533 -0.593933 -0.315308 0.736694 1441496609 -0.073181 -0.596436 -0.309631 0.736938 1441496609 -0.073181 -0.596436 -0.309631 0.736938 1441496609 -0.073181 -0.596436 -0.309631 0.736938 1441496609 -0.073181 -0.596436 -0.309631 0.736938 1441496609 -0.073181 -0.596436 -0.309631 0.736938 1441496609 -0.073181 -0.596436 -0.309631 0.736938 1441496609 -0.066711 -0.598145 -0.303772 0.738586 1441496609 -0.066711 -0.598145 -0.303772 0.738586 1441496609 -0.066711 -0.598145 -0.303772 0.738586 1441496609 -0.066711 -0.598145 -0.303772 0.738586 1441496609 -0.066711 -0.598145 -0.303772 0.738586 1441496609 -0.066711 -0.598145 -0.303772 0.738586 1441496609 -0.055542 -0.600342 -0.293823 0.741760 1441496609 -0.055542 -0.600342 -0.293823 0.741760 1441496609 -0.055542 -0.600342 -0.293823 0.741760 1441496609 -0.055542 -0.600342 -0.293823 0.741760 1441496609 -0.055542 -0.600342 -0.293823 0.741760 1441496609 -0.055542 -0.600342 -0.293823 0.741760 1441496609 -0.055542 -0.600342 -0.293823 0.741760 1441496609 -0.044678 -0.600952 -0.287781 0.744385 1441496609 -0.044678 -0.600952 -0.287781 0.744385 1441496609 -0.044678 -0.600952 -0.287781 0.744385 1441496609 -0.044678 -0.600952 -0.287781 0.744385 1441496609 -0.044678 -0.600952 -0.287781 0.744385 1441496609 -0.044678 -0.600952 -0.287781 0.744385 1441496609 -0.034790 -0.599915 -0.288757 0.745361 1441496609 -0.034790 -0.599915 -0.288757 0.745361 1441496609 -0.034790 -0.599915 -0.288757 0.745361 1441496609 -0.034790 -0.599915 -0.288757 0.745361 1441496609 -0.034790 -0.599915 -0.288757 0.745361 1441496609 -0.034790 -0.599915 -0.288757 0.745361 1441496609 -0.034790 -0.599915 -0.288757 0.745361 1441496609 -0.022461 -0.598938 -0.290466 0.745911 1441496609 -0.022461 -0.598938 -0.290466 0.745911 1441496609 -0.022461 -0.598938 -0.290466 0.745911 1441496609 -0.022461 -0.598938 -0.290466 0.745911 1441496609 -0.022461 -0.598938 -0.290466 0.745911 1441496609 -0.022461 -0.598938 -0.290466 0.745911 1441496609 -0.009460 -0.597351 -0.292358 0.746765 1441496609 -0.009460 -0.597351 -0.292358 0.746765 1441496609 -0.009460 -0.597351 -0.292358 0.746765 1441496609 -0.009460 -0.597351 -0.292358 0.746765 1441496609 -0.009460 -0.597351 -0.292358 0.746765 1441496609 -0.009460 -0.597351 -0.292358 0.746765 1441496609 -0.009460 -0.597351 -0.292358 0.746765 1441496609 0.010498 -0.596252 -0.283447 0.751038 1441496609 0.010498 -0.596252 -0.283447 0.751038 1441496609 0.010498 -0.596252 -0.283447 0.751038 1441496609 0.010498 -0.596252 -0.283447 0.751038 1441496609 0.010498 -0.596252 -0.283447 0.751038 1441496609 0.010498 -0.596252 -0.283447 0.751038 1441496609 0.023743 -0.596375 -0.277771 0.752747 1441496609 0.023743 -0.596375 -0.277771 0.752747 1441496609 0.023743 -0.596375 -0.277771 0.752747 1441496609 0.023743 -0.596375 -0.277771 0.752747 1441496609 0.023743 -0.596375 -0.277771 0.752747 1441496609 0.023743 -0.596375 -0.277771 0.752747 1441496609 0.031189 -0.597046 -0.273438 0.753540 1441496609 0.031189 -0.597046 -0.273438 0.753540 1441496609 0.031189 -0.597046 -0.273438 0.753540 1441496609 0.031189 -0.597046 -0.273438 0.753540 1441496609 0.031189 -0.597046 -0.273438 0.753540 1441496609 0.031189 -0.597046 -0.273438 0.753540 1441496609 0.032715 -0.597412 -0.268799 0.754822 1441496609 0.032715 -0.597412 -0.268799 0.754822 1441496609 0.032715 -0.597412 -0.268799 0.754822 1441496609 0.032715 -0.597412 -0.268799 0.754822 1441496609 0.032715 -0.597412 -0.268799 0.754822 1441496609 0.032715 -0.597412 -0.268799 0.754822 1441496609 0.026855 -0.595703 -0.271118 0.755554 1441496609 0.026855 -0.595703 -0.271118 0.755554 1441496609 0.026855 -0.595703 -0.271118 0.755554 1441496609 0.026855 -0.595703 -0.271118 0.755554 1441496609 0.026855 -0.595703 -0.271118 0.755554 1441496609 0.026855 -0.595703 -0.271118 0.755554 1441496609 0.015930 -0.592590 -0.277222 0.756104 1441496609 0.015930 -0.592590 -0.277222 0.756104 1441496609 0.015930 -0.592590 -0.277222 0.756104 1441496609 0.015930 -0.592590 -0.277222 0.756104 1441496609 0.015930 -0.592590 -0.277222 0.756104 1441496609 0.015930 -0.592590 -0.277222 0.756104 1441496609 0.001526 -0.589233 -0.288879 0.754517 1441496609 0.001526 -0.589233 -0.288879 0.754517 1441496609 0.001526 -0.589233 -0.288879 0.754517 1441496609 0.001526 -0.589233 -0.288879 0.754517 1441496609 0.001526 -0.589233 -0.288879 0.754517 1441496609 0.001526 -0.589233 -0.288879 0.754517 1441496609 -0.013245 -0.587952 -0.299561 0.751282 1441496609 -0.013245 -0.587952 -0.299561 0.751282 1441496609 -0.013245 -0.587952 -0.299561 0.751282 1441496609 -0.013245 -0.587952 -0.299561 0.751282 1441496609 -0.013245 -0.587952 -0.299561 0.751282 1441496609 -0.013245 -0.587952 -0.299561 0.751282 1441496609 -0.022034 -0.590088 -0.301270 0.748718 1441496609 -0.022034 -0.590088 -0.301270 0.748718 1441496609 -0.022034 -0.590088 -0.301270 0.748718 1441496609 -0.022034 -0.590088 -0.301270 0.748718 1441496609 -0.022034 -0.590088 -0.301270 0.748718 1441496609 -0.022034 -0.590088 -0.301270 0.748718 1441496609 -0.029785 -0.593140 -0.298523 0.747131 1441496609 -0.029785 -0.593140 -0.298523 0.747131 1441496609 -0.029785 -0.593140 -0.298523 0.747131 1441496609 -0.029785 -0.593140 -0.298523 0.747131 1441496609 -0.029785 -0.593140 -0.298523 0.747131 1441496609 -0.029785 -0.593140 -0.298523 0.747131 1441496609 -0.040833 -0.594910 -0.302307 0.743652 1441496609 -0.040833 -0.594910 -0.302307 0.743652 1441496609 -0.040833 -0.594910 -0.302307 0.743652 1441496609 -0.040833 -0.594910 -0.302307 0.743652 1441496609 -0.040833 -0.594910 -0.302307 0.743652 1441496609 -0.040833 -0.594910 -0.302307 0.743652 1441496609 -0.040833 -0.594910 -0.302307 0.743652 1441496609 -0.052490 -0.593018 -0.308960 0.741699 1441496610 -0.052490 -0.593018 -0.308960 0.741699 1441496610 -0.052490 -0.593018 -0.308960 0.741699 1441496610 -0.052490 -0.593018 -0.308960 0.741699 1441496610 -0.052490 -0.593018 -0.308960 0.741699 1441496610 -0.052490 -0.593018 -0.308960 0.741699 1441496610 -0.065247 -0.587341 -0.322144 0.739624 1441496610 -0.065247 -0.587341 -0.322144 0.739624 1441496610 -0.065247 -0.587341 -0.322144 0.739624 1441496610 -0.065247 -0.587341 -0.322144 0.739624 1441496610 -0.065247 -0.587341 -0.322144 0.739624 1441496610 -0.065247 -0.587341 -0.322144 0.739624 1441496610 -0.075928 -0.579956 -0.335571 0.738403 1441496610 -0.075928 -0.579956 -0.335571 0.738403 1441496610 -0.075928 -0.579956 -0.335571 0.738403 1441496610 -0.075928 -0.579956 -0.335571 0.738403 1441496610 -0.075928 -0.579956 -0.335571 0.738403 1441496610 -0.075928 -0.579956 -0.335571 0.738403 1441496610 -0.075928 -0.579956 -0.335571 0.738403 1441496610 -0.085083 -0.576416 -0.341064 0.737671 1441496610 -0.085083 -0.576416 -0.341064 0.737671 1441496610 -0.085083 -0.576416 -0.341064 0.737671 1441496610 -0.085083 -0.576416 -0.341064 0.737671 1441496610 -0.085083 -0.576416 -0.341064 0.737671 1441496610 -0.085083 -0.576416 -0.341064 0.737671 1441496610 -0.085083 -0.576416 -0.341064 0.737671 1441496610 -0.091736 -0.577087 -0.335144 0.739075 1441496610 -0.091736 -0.577087 -0.335144 0.739075 1441496610 -0.091736 -0.577087 -0.335144 0.739075 1441496610 -0.091736 -0.577087 -0.335144 0.739075 1441496610 -0.096985 -0.579712 -0.329590 0.738831 1441496610 -0.096985 -0.579712 -0.329590 0.738831 1441496610 -0.096985 -0.579712 -0.329590 0.738831 1441496610 -0.096985 -0.579712 -0.329590 0.738831 1441496610 -0.096985 -0.579712 -0.329590 0.738831 1441496610 -0.096985 -0.579712 -0.329590 0.738831 1441496610 -0.094788 -0.582336 -0.325378 0.738953 1441496610 -0.094788 -0.582336 -0.325378 0.738953 1441496610 -0.094788 -0.582336 -0.325378 0.738953 1441496610 -0.094788 -0.582336 -0.325378 0.738953 1441496610 -0.094788 -0.582336 -0.325378 0.738953 1441496610 -0.094788 -0.582336 -0.325378 0.738953 1441496610 -0.084961 -0.585266 -0.318359 0.740906 1441496610 -0.084961 -0.585266 -0.318359 0.740906 1441496610 -0.084961 -0.585266 -0.318359 0.740906 1441496610 -0.084961 -0.585266 -0.318359 0.740906 1441496610 -0.084961 -0.585266 -0.318359 0.740906 1441496610 -0.084961 -0.585266 -0.318359 0.740906 1441496610 -0.073486 -0.588318 -0.310669 0.742920 1441496610 -0.073486 -0.588318 -0.310669 0.742920 1441496610 -0.073486 -0.588318 -0.310669 0.742920 1441496610 -0.073486 -0.588318 -0.310669 0.742920 1441496610 -0.073486 -0.588318 -0.310669 0.742920 1441496610 -0.073486 -0.588318 -0.310669 0.742920 1441496610 -0.060608 -0.590637 -0.303223 0.745361 1441496610 -0.060608 -0.590637 -0.303223 0.745361 1441496610 -0.060608 -0.590637 -0.303223 0.745361 1441496610 -0.060608 -0.590637 -0.303223 0.745361 1441496610 -0.060608 -0.590637 -0.303223 0.745361 1441496610 -0.060608 -0.590637 -0.303223 0.745361 1441496610 -0.047852 -0.591980 -0.297607 0.747498 1441496610 -0.047852 -0.591980 -0.297607 0.747498 1441496610 -0.047852 -0.591980 -0.297607 0.747498 1441496610 -0.047852 -0.591980 -0.297607 0.747498 1441496610 -0.047852 -0.591980 -0.297607 0.747498 1441496610 -0.047852 -0.591980 -0.297607 0.747498 1441496610 -0.034851 -0.592346 -0.293518 0.749512 1441496610 -0.034851 -0.592346 -0.293518 0.749512 1441496610 -0.034851 -0.592346 -0.293518 0.749512 1441496610 -0.034851 -0.592346 -0.293518 0.749512 1441496610 -0.034851 -0.592346 -0.293518 0.749512 1441496610 -0.034851 -0.592346 -0.293518 0.749512 1441496610 -0.023254 -0.591736 -0.291687 0.751160 1441496610 -0.023254 -0.591736 -0.291687 0.751160 1441496610 -0.023254 -0.591736 -0.291687 0.751160 1441496610 -0.023254 -0.591736 -0.291687 0.751160 1441496610 -0.023254 -0.591736 -0.291687 0.751160 1441496610 -0.023254 -0.591736 -0.291687 0.751160 1441496610 -0.012878 -0.589478 -0.294250 0.752136 1441496610 -0.012878 -0.589478 -0.294250 0.752136 1441496610 -0.012878 -0.589478 -0.294250 0.752136 1441496610 -0.012878 -0.589478 -0.294250 0.752136 1441496610 -0.012878 -0.589478 -0.294250 0.752136 1441496610 -0.012878 -0.589478 -0.294250 0.752136 1441496610 -0.003967 -0.586426 -0.298645 0.752930 1441496610 -0.003967 -0.586426 -0.298645 0.752930 1441496610 -0.003967 -0.586426 -0.298645 0.752930 1441496610 -0.003967 -0.586426 -0.298645 0.752930 1441496610 -0.003967 -0.586426 -0.298645 0.752930 1441496610 -0.003967 -0.586426 -0.298645 0.752930 1441496610 0.000549 -0.583374 -0.303467 0.753357 1441496610 0.000549 -0.583374 -0.303467 0.753357 1441496610 0.000549 -0.583374 -0.303467 0.753357 1441496610 0.000549 -0.583374 -0.303467 0.753357 1441496610 0.000549 -0.583374 -0.303467 0.753357 1441496610 0.000549 -0.583374 -0.303467 0.753357 1441496610 0.000549 -0.583374 -0.303467 0.753357 1441496610 -0.000183 -0.581055 -0.308167 0.753235 1441496610 -0.000183 -0.581055 -0.308167 0.753235 1441496610 -0.000183 -0.581055 -0.308167 0.753235 1441496610 -0.000183 -0.581055 -0.308167 0.753235 1441496610 -0.000183 -0.581055 -0.308167 0.753235 1441496610 -0.000183 -0.581055 -0.308167 0.753235 1441496610 -0.006592 -0.579956 -0.312866 0.752136 1441496610 -0.006592 -0.579956 -0.312866 0.752136 1441496610 -0.006592 -0.579956 -0.312866 0.752136 1441496610 -0.006592 -0.579956 -0.312866 0.752136 1441496610 -0.006592 -0.579956 -0.312866 0.752136 1441496610 -0.006592 -0.579956 -0.312866 0.752136 1441496610 -0.020264 -0.579651 -0.320679 0.748840 1441496610 -0.020264 -0.579651 -0.320679 0.748840 1441496611 -0.020264 -0.579651 -0.320679 0.748840 1441496611 -0.020264 -0.579651 -0.320679 0.748840 1441496611 -0.020264 -0.579651 -0.320679 0.748840 1441496611 -0.020264 -0.579651 -0.320679 0.748840 1441496611 -0.020264 -0.579651 -0.320679 0.748840 1441496611 -0.036743 -0.579285 -0.331055 0.743958 1441496611 -0.036743 -0.579285 -0.331055 0.743958 1441496611 -0.036743 -0.579285 -0.331055 0.743958 1441496611 -0.036743 -0.579285 -0.331055 0.743958 1441496611 -0.036743 -0.579285 -0.331055 0.743958 1441496611 -0.036743 -0.579285 -0.331055 0.743958 1441496611 -0.054016 -0.578308 -0.345459 0.737061 1441496611 -0.054016 -0.578308 -0.345459 0.737061 1441496611 -0.054016 -0.578308 -0.345459 0.737061 1441496611 -0.054016 -0.578308 -0.345459 0.737061 1441496611 -0.054016 -0.578308 -0.345459 0.737061 1441496611 -0.054016 -0.578308 -0.345459 0.737061 1441496611 -0.071655 -0.576904 -0.363403 0.728027 1441496611 -0.071655 -0.576904 -0.363403 0.728027 1441496611 -0.071655 -0.576904 -0.363403 0.728027 1441496611 -0.071655 -0.576904 -0.363403 0.728027 1441496611 -0.071655 -0.576904 -0.363403 0.728027 1441496611 -0.071655 -0.576904 -0.363403 0.728027 1441496611 -0.091614 -0.567688 -0.391907 0.718201 1441496611 -0.091614 -0.567688 -0.391907 0.718201 1441496611 -0.091614 -0.567688 -0.391907 0.718201 1441496611 -0.091614 -0.567688 -0.391907 0.718201 1441496611 -0.091614 -0.567688 -0.391907 0.718201 1441496611 -0.091614 -0.567688 -0.391907 0.718201 1441496611 -0.098999 -0.558960 -0.404114 0.717224 1441496611 -0.098999 -0.558960 -0.404114 0.717224 1441496611 -0.098999 -0.558960 -0.404114 0.717224 1441496611 -0.098999 -0.558960 -0.404114 0.717224 1441496611 -0.098999 -0.558960 -0.404114 0.717224 1441496611 -0.098999 -0.558960 -0.404114 0.717224 1441496611 -0.101074 -0.558411 -0.401550 0.718811 1441496611 -0.101074 -0.558411 -0.401550 0.718811 1441496611 -0.101074 -0.558411 -0.401550 0.718811 1441496611 -0.101074 -0.558411 -0.401550 0.718811 1441496611 -0.101074 -0.558411 -0.401550 0.718811 1441496611 -0.101074 -0.558411 -0.401550 0.718811 1441496611 -0.101074 -0.558411 -0.401550 0.718811 1441496611 -0.103699 -0.560486 -0.397705 0.718994 1441496611 -0.103699 -0.560486 -0.397705 0.718994 1441496611 -0.103699 -0.560486 -0.397705 0.718994 1441496611 -0.103699 -0.560486 -0.397705 0.718994 1441496611 -0.103699 -0.560486 -0.397705 0.718994 1441496611 -0.103699 -0.560486 -0.397705 0.718994 1441496611 -0.105042 -0.564209 -0.391907 0.719116 1441496611 -0.105042 -0.564209 -0.391907 0.719116 1441496611 -0.105042 -0.564209 -0.391907 0.719116 1441496611 -0.105042 -0.564209 -0.391907 0.719116 1441496611 -0.105042 -0.564209 -0.391907 0.719116 1441496611 -0.105042 -0.564209 -0.391907 0.719116 1441496611 -0.105042 -0.564209 -0.391907 0.719116 1441496611 -0.104309 -0.566772 -0.386353 0.720154 1441496611 -0.104309 -0.566772 -0.386353 0.720154 1441496611 -0.104309 -0.566772 -0.386353 0.720154 1441496611 -0.104309 -0.566772 -0.386353 0.720154 1441496611 -0.104309 -0.566772 -0.386353 0.720154 1441496611 -0.104309 -0.566772 -0.386353 0.720154 1441496611 -0.095886 -0.570984 -0.373535 0.724731 1441496611 -0.095886 -0.570984 -0.373535 0.724731 1441496611 -0.095886 -0.570984 -0.373535 0.724731 1441496611 -0.095886 -0.570984 -0.373535 0.724731 1441496611 -0.095886 -0.570984 -0.373535 0.724731 1441496611 -0.095886 -0.570984 -0.373535 0.724731 1441496611 -0.079224 -0.577515 -0.353027 0.731873 1441496611 -0.079224 -0.577515 -0.353027 0.731873 1441496611 -0.079224 -0.577515 -0.353027 0.731873 1441496611 -0.079224 -0.577515 -0.353027 0.731873 1441496611 -0.079224 -0.577515 -0.353027 0.731873 1441496611 -0.079224 -0.577515 -0.353027 0.731873 1441496611 -0.065125 -0.582458 -0.336243 0.737183 1441496611 -0.065125 -0.582458 -0.336243 0.737183 1441496611 -0.065125 -0.582458 -0.336243 0.737183 1441496611 -0.065125 -0.582458 -0.336243 0.737183 1441496611 -0.065125 -0.582458 -0.336243 0.737183 1441496611 -0.065125 -0.582458 -0.336243 0.737183 1441496611 -0.065125 -0.582458 -0.336243 0.737183 1441496611 -0.054565 -0.585815 -0.324219 0.740784 1441496611 -0.054565 -0.585815 -0.324219 0.740784 1441496611 -0.054565 -0.585815 -0.324219 0.740784 1441496611 -0.054565 -0.585815 -0.324219 0.740784 1441496611 -0.054565 -0.585815 -0.324219 0.740784 1441496611 -0.054565 -0.585815 -0.324219 0.740784 1441496611 -0.054565 -0.585815 -0.324219 0.740784 1441496611 -0.042480 -0.589966 -0.309082 0.744751 1441496611 -0.042480 -0.589966 -0.309082 0.744751 1441496611 -0.042480 -0.589966 -0.309082 0.744751 1441496611 -0.042480 -0.589966 -0.309082 0.744751 1441496611 -0.042480 -0.589966 -0.309082 0.744751 1441496611 -0.042480 -0.589966 -0.309082 0.744751 1441496611 -0.030762 -0.593811 -0.293274 0.748657 1441496611 -0.030762 -0.593811 -0.293274 0.748657 1441496611 -0.030762 -0.593811 -0.293274 0.748657 1441496611 -0.030762 -0.593811 -0.293274 0.748657 1441496611 -0.030762 -0.593811 -0.293274 0.748657 1441496611 -0.030762 -0.593811 -0.293274 0.748657 1441496611 -0.021973 -0.595886 -0.285095 0.750427 1441496611 -0.021973 -0.595886 -0.285095 0.750427 1441496611 -0.021973 -0.595886 -0.285095 0.750427 1441496611 -0.021973 -0.595886 -0.285095 0.750427 1441496611 -0.021973 -0.595886 -0.285095 0.750427 1441496611 
0.375305 -0.300537 -0.444946 0.755554 1441496614 0.375305 -0.300537 -0.444946 0.755554 1441496614 0.375305 -0.300537 -0.444946 0.755554 1441496614 0.375305 -0.300537 -0.444946 0.755554 1441496614 0.471497 -0.183838 -0.456360 0.731873 1441496614 0.471497 -0.183838 -0.456360 0.731873 1441496614 0.471497 -0.183838 -0.456360 0.731873 1441496614 0.471497 -0.183838 -0.456360 0.731873 1441496614 0.471497 -0.183838 -0.456360 0.731873 1441496614 0.471497 -0.183838 -0.456360 0.731873 1441496614 0.471497 -0.183838 -0.456360 0.731873 1441496614 0.554565 -0.064148 -0.471497 0.682617 1441496614 0.554565 -0.064148 -0.471497 0.682617 1441496614 0.554565 -0.064148 -0.471497 0.682617 1441496614 0.554565 -0.064148 -0.471497 0.682617 1441496614 0.554565 -0.064148 -0.471497 0.682617 1441496614 0.554565 -0.064148 -0.471497 0.682617 1441496614 0.629395 0.062073 -0.467163 0.617798 1441496614 0.629395 0.062073 -0.467163 0.617798 1441496614 0.629395 0.062073 -0.467163 0.617798 1441496614 0.629395 0.062073 -0.467163 0.617798 1441496614 0.629395 0.062073 -0.467163 0.617798 1441496614 0.629395 0.062073 -0.467163 0.617798 1441496614 0.629395 0.062073 -0.467163 0.617798 1441496614 0.682678 0.195129 -0.445984 0.544922 1441496614 0.682678 0.195129 -0.445984 0.544922 1441496614 0.682678 0.195129 -0.445984 0.544922 1441496614 0.682678 0.195129 -0.445984 0.544922 1441496614 0.682678 0.195129 -0.445984 0.544922 1441496614 0.682678 0.195129 -0.445984 0.544922 1441496614 0.708130 0.327942 -0.413208 0.469299 1441496614 0.708130 0.327942 -0.413208 0.469299 1441496614 0.708130 0.327942 -0.413208 0.469299 1441496614 0.708130 0.327942 -0.413208 0.469299 1441496614 0.708130 0.327942 -0.413208 0.469299 1441496614 0.708130 0.327942 -0.413208 0.469299 1441496614 0.708130 0.327942 -0.413208 0.469299 1441496614 0.719971 0.436707 -0.377625 0.385071 1441496614 0.719971 0.436707 -0.377625 0.385071 1441496614 0.719971 0.436707 -0.377625 0.385071 1441496614 0.719971 0.436707 -0.377625 0.385071 1441496614 0.719971 0.436707 -0.377625 0.385071 1441496614 0.719971 0.436707 -0.377625 0.385071 1441496614 0.728027 0.514832 -0.334290 0.305054 1441496614 0.728027 0.514832 -0.334290 0.305054 1441496614 0.728027 0.514832 -0.334290 0.305054 1441496614 0.728027 0.514832 -0.334290 0.305054 1441496614 0.728027 0.514832 -0.334290 0.305054 1441496614 0.728027 0.514832 -0.334290 0.305054 1441496614 0.728027 0.514832 -0.334290 0.305054 1441496614 0.735962 0.570435 -0.281677 0.231445 1441496614 0.735962 0.570435 -0.281677 0.231445 1441496614 0.735962 0.570435 -0.281677 0.231445 1441496614 0.735962 0.570435 -0.281677 0.231445 1441496614 0.735962 0.570435 -0.281677 0.231445 1441496615 0.735962 0.570435 -0.281677 0.231445 1441496615 0.723938 0.620728 -0.237793 0.184143 1441496615 0.723938 0.620728 -0.237793 0.184143 1441496615 0.723938 0.620728 -0.237793 0.184143 1441496615 0.723938 0.620728 -0.237793 0.184143 1441496615 0.723938 0.620728 -0.237793 0.184143 1441496615 0.723938 0.620728 -0.237793 0.184143 1441496615 0.723938 0.620728 -0.237793 0.184143 1441496615 0.706848 0.639648 -0.233582 0.191284 1441496615 0.706848 0.639648 -0.233582 0.191284 1441496615 0.706848 0.639648 -0.233582 0.191284 1441496615 0.706848 0.639648 -0.233582 0.191284 1441496615 0.706848 0.639648 -0.233582 0.191284 1441496615 0.706848 0.639648 -0.233582 0.191284 1441496615 0.706848 0.639648 -0.233582 0.191284 1441496615 0.701111 0.616821 -0.267029 0.237854 1441496615 0.701111 0.616821 -0.267029 0.237854 1441496615 0.701111 0.616821 -0.267029 0.237854 1441496615 0.701111 0.616821 -0.267029 0.237854 1441496615 0.701111 0.616821 -0.267029 0.237854 1441496615 0.701111 0.616821 -0.267029 0.237854 1441496615 0.700623 0.568848 -0.306458 0.302490 1441496615 0.700623 0.568848 -0.306458 0.302490 1441496615 0.700623 0.568848 -0.306458 0.302490 1441496615 0.700623 0.568848 -0.306458 0.302490 1441496615 0.700623 0.568848 -0.306458 0.302490 1441496615 0.700623 0.568848 -0.306458 0.302490 1441496615 0.691528 0.509033 -0.333435 0.389160 1441496615 0.691528 0.509033 -0.333435 0.389160 1441496615 0.691528 0.509033 -0.333435 0.389160 1441496615 0.691528 0.509033 -0.333435 0.389160 1441496615 0.691528 0.509033 -0.333435 0.389160 1441496615 0.691528 0.509033 -0.333435 0.389160 1441496615 0.676025 0.423218 -0.358337 0.485168 1441496615 0.676025 0.423218 -0.358337 0.485168 1441496615 0.676025 0.423218 -0.358337 0.485168 1441496615 0.676025 0.423218 -0.358337 0.485168 1441496615 0.676025 0.423218 -0.358337 0.485168 1441496615 0.676025 0.423218 -0.358337 0.485168 1441496615 0.676025 0.423218 -0.358337 0.485168 1441496615 0.642761 0.319458 -0.375549 0.586304 1441496615 0.642761 0.319458 -0.375549 0.586304 1441496615 0.642761 0.319458 -0.375549 0.586304 1441496615 0.642761 0.319458 -0.375549 0.586304 1441496615 0.642761 0.319458 -0.375549 0.586304 1441496615 0.642761 0.319458 -0.375549 0.586304 1441496615 0.584778 0.226196 -0.351990 0.694946 1441496615 0.584778 0.226196 -0.351990 0.694946 1441496615 0.584778 0.226196 -0.351990 0.694946 1441496615 0.584778 0.226196 -0.351990 0.694946 1441496615 0.584778 0.226196 -0.351990 0.694946 1441496615 0.584778 0.226196 -0.351990 0.694946 1441496615 0.513672 0.130249 -0.282410 0.799561 1441496615 0.513672 0.130249 -0.282410 0.799561 1441496615 0.513672 0.130249 -0.282410 0.799561 1441496615 0.513672 0.130249 -0.282410 0.799561 1441496615 0.513672 0.130249 -0.282410 0.799561 1441496615 0.513672 0.130249 -0.282410 0.799561 1441496615 0.450623 0.036865 -0.207520 0.867432 1441496615 0.450623 0.036865 -0.207520 0.867432 1441496615 0.450623 0.036865 -0.207520 0.867432 1441496615 0.450623 0.036865 -0.207520 0.867432 1441496615 0.450623 0.036865 -0.207520 0.867432 1441496615 0.450623 0.036865 -0.207520 0.867432 1441496615 0.415344 -0.027283 -0.172485 0.892700 1441496615 0.415344 -0.027283 -0.172485 0.892700 1441496615 0.415344 -0.027283 -0.172485 0.892700 1441496615 0.415344 -0.027283 -0.172485 0.892700 1441496615 0.415344 -0.027283 -0.172485 0.892700 1441496615 0.415344 -0.027283 -0.172485 0.892700 1441496615 0.415344 -0.027283 -0.172485 0.892700 1441496615 0.406677 -0.050903 -0.168640 0.896423 1441496615 0.406677 -0.050903 -0.168640 0.896423 1441496615 0.406677 -0.050903 -0.168640 0.896423 1441496615 0.406677 -0.050903 -0.168640 0.896423 1441496615 0.406677 -0.050903 -0.168640 0.896423 1441496615 0.406677 -0.050903 -0.168640 0.896423 1441496615 0.416443 -0.037598 -0.171021 0.892090 1441496615 0.416443 -0.037598 -0.171021 0.892090 1441496615 0.416443 -0.037598 -0.171021 0.892090 1441496615 0.416443 -0.037598 -0.171021 0.892090 1441496615 0.416443 -0.037598 -0.171021 0.892090 1441496615 0.416443 -0.037598 -0.171021 0.892090 1441496615 0.416443 -0.037598 -0.171021 0.892090 1441496615 0.445984 0.005859 -0.203735 0.871521 1441496615 0.445984 0.005859 -0.203735 0.871521 1441496615 0.445984 0.005859 -0.203735 0.871521 1441496615 0.445984 0.005859 -0.203735 0.871521 1441496615 0.445984 0.005859 -0.203735 0.871521 1441496615 0.445984 0.005859 -0.203735 0.871521 1441496615 0.492920 0.074768 -0.258545 0.827393 1441496615 0.492920 0.074768 -0.258545 0.827393 1441496615 0.492920 0.074768 -0.258545 0.827393 1441496615 0.492920 0.074768 -0.258545 0.827393 1441496615 0.492920 0.074768 -0.258545 0.827393 1441496615 0.492920 0.074768 -0.258545 0.827393 1441496615 0.547729 0.172974 -0.292786 0.764343 1441496615 0.547729 0.172974 -0.292786 0.764343 1441496615 0.547729 0.172974 -0.292786 0.764343 1441496615 0.547729 0.172974 -0.292786 0.764343 1441496615 0.547729 0.172974 -0.292786 0.764343 1441496615 0.547729 0.172974 -0.292786 0.764343 1441496615 0.592285 0.295776 -0.306458 0.683899 1441496615 0.592285 0.295776 -0.306458 0.683899 1441496615 0.592285 0.295776 -0.306458 0.683899 1441496615 0.592285 0.295776 -0.306458 0.683899 1441496615 0.592285 0.295776 -0.306458 0.683899 1441496615 0.592285 0.295776 -0.306458 0.683899 1441496615 0.614807 0.418701 -0.319336 0.587036 1441496615 0.614807 0.418701 -0.319336 0.587036 1441496615 0.614807 0.418701 -0.319336 0.587036 1441496615 0.614807 0.418701 -0.319336 0.587036 1441496615 0.614807 0.418701 -0.319336 0.587036 1441496615 0.614807 0.418701 -0.319336 0.587036 1441496615 0.624451 0.521851 -0.329651 0.478516 1441496616 0.624451 0.521851 -0.329651 0.478516 1441496616 0.624451 0.521851 -0.329651 0.478516 1441496616 0.624451 0.521851 -0.329651 0.478516 1441496616 0.624451 0.521851 -0.329651 0.478516 1441496616 0.624451 0.521851 -0.329651 0.478516 1441496616 0.623657 0.607910 -0.320984 0.371948 1441496616 0.623657 0.607910 -0.320984 0.371948 1441496616 0.623657 0.607910 -0.320984 0.371948 1441496616 0.623657 0.607910 -0.320984 0.371948 1441496616 0.623657 0.607910 -0.320984 0.371948 1441496616 0.623657 0.607910 -0.320984 0.371948 1441496616 0.623657 0.607910 -0.320984 0.371948 1441496616 0.611511 0.682861 -0.291199 0.273621 1441496616 0.611511 0.682861 -0.291199 0.273621 1441496616 0.611511 0.682861 -0.291199 0.273621 1441496616 0.611511 0.682861 -0.291199 0.273621 1441496616 0.611511 0.682861 -0.291199 0.273621 1441496616 0.611511 0.682861 -0.291199 0.273621 1441496616 0.604126 0.729919 -0.259949 0.186035 1441496616 0.604126 0.729919 -0.259949 0.186035 1441496616 0.604126 0.729919 -0.259949 0.186035 1441496616 0.604126 0.729919 -0.259949 0.186035 1441496616 0.604126 0.729919 -0.259949 0.186035 1441496616 0.604126 0.729919 -0.259949 0.186035 1441496616 0.604126 0.729919 -0.259949 0.186035 1441496616 0.578857 0.752014 -0.259766 0.178467 1441496616 0.578857 0.752014 -0.259766 0.178467 1441496616 0.578857 0.752014 -0.259766 0.178467 1441496616 0.578857 0.752014 -0.259766 0.178467 1441496616 0.578857 0.752014 -0.259766 0.178467 1441496616 0.578857 0.752014 -0.259766 0.178467 1441496616 0.578186 0.725281 -0.295776 0.228333 1441496616 0.578186 0.725281 -0.295776 0.228333 1441496616 0.578186 0.725281 -0.295776 0.228333 1441496616 0.578186 0.725281 -0.295776 0.228333 1441496616 0.578186 0.725281 -0.295776 0.228333 1441496616 0.578186 0.725281 -0.295776 0.228333 1441496616 0.578186 0.725281 -0.295776 0.228333 1441496616 0.584595 0.684021 -0.321045 0.295349 1441496616 0.584595 0.684021 -0.321045 0.295349 1441496616 0.584595 0.684021 -0.321045 0.295349 1441496616 0.584595 0.684021 -0.321045 0.295349 1441496616 0.584595 0.684021 -0.321045 0.295349 1441496616 0.584595 0.684021 -0.321045 0.295349 1441496616 0.596741 0.626648 -0.334473 0.373230 1441496616 0.596741 0.626648 -0.334473 0.373230 1441496616 0.596741 0.626648 -0.334473 0.373230 1441496616 0.596741 0.626648 -0.334473 0.373230 1441496616 0.596741 0.626648 -0.334473 0.373230 1441496616 0.596741 0.626648 -0.334473 0.373230 1441496616 0.605469 0.552307 -0.337280 0.463196 1441496616 0.605469 0.552307 -0.337280 0.463196 1441496616 0.605469 0.552307 -0.337280 0.463196 1441496616 0.605469 0.552307 -0.337280 0.463196 1441496616 0.605469 0.552307 -0.337280 0.463196 1441496616 0.605469 0.552307 -0.337280 0.463196 1441496616 0.602173 0.462280 -0.329407 0.561401 1441496616 0.602173 0.462280 -0.329407 0.561401 1441496616 0.602173 0.462280 -0.329407 0.561401 1441496616 0.602173 0.462280 -0.329407 0.561401 1441496616 0.602173 0.462280 -0.329407 0.561401 1441496616 0.602173 0.462280 -0.329407 0.561401 1441496616 0.602173 0.462280 -0.329407 0.561401 1441496616 0.591370 0.349121 -0.314087 0.655518 1441496616 0.591370 0.349121 -0.314087 0.655518 1441496616 0.591370 0.349121 -0.314087 0.655518 1441496616 0.591370 0.349121 -0.314087 0.655518 1441496616 0.591370 0.349121 -0.314087 0.655518 1441496616 0.591370 0.349121 -0.314087 0.655518 1441496616 0.561584 0.215820 -0.276611 0.749268 1441496616 0.561584 0.215820 -0.276611 0.749268 1441496616 0.561584 0.215820 -0.276611 0.749268 1441496616 0.561584 0.215820 -0.276611 0.749268 1441496616 0.561584 0.215820 -0.276611 0.749268 1441496616 0.531189 0.095703 -0.227112 0.810608 1441496616 0.531189 0.095703 -0.227112 0.810608 1441496616 0.531189 0.095703 -0.227112 0.810608 1441496616 0.531189 0.095703 -0.227112 0.810608 1441496616 0.531189 0.095703 -0.227112 0.810608 1441496616 0.531189 0.095703 -0.227112 0.810608 1441496616 0.510925 0.026672 -0.149658 0.846069 1441496616 0.510925 0.026672 -0.149658 0.846069 1441496616 0.510925 0.026672 -0.149658 0.846069 1441496616 0.510925 0.026672 -0.149658 0.846069 1441496616 0.510925 0.026672 -0.149658 0.846069 1441496616 0.510925 0.026672 -0.149658 0.846069 1441496616 0.493408 -0.014709 -0.127319 0.860291 1441496616 0.493408 -0.014709 -0.127319 0.860291 1441496616 0.493408 -0.014709 -0.127319 0.860291 1441496616 0.493408 -0.014709 -0.127319 0.860291 1441496616 0.493408 -0.014709 -0.127319 0.860291 1441496616 0.493408 -0.014709 -0.127319 0.860291 1441496616 0.494690 -0.008057 -0.124939 0.859985 1441496616 0.494690 -0.008057 -0.124939 0.859985 1441496616 0.494690 -0.008057 -0.124939 0.859985 1441496616 0.494690 -0.008057 -0.124939 0.859985 1441496616 0.494690 -0.008057 -0.124939 0.859985 1441496616 0.494690 -0.008057 -0.124939 0.859985 1441496616 0.513184 0.036987 -0.138489 0.846191 1441496616 0.513184 0.036987 -0.138489 0.846191 1441496616 0.513184 0.036987 -0.138489 0.846191 1441496616 0.513184 0.036987 -0.138489 0.846191 1441496616 0.513184 0.036987 -0.138489 0.846191 1441496616 0.513184 0.036987 -0.138489 0.846191 1441496616 0.513184 0.036987 -0.138489 0.846191 1441496616 0.537720 0.098633 -0.178955 0.817932 1441496616 0.537720 0.098633 -0.178955 0.817932 1441496616 0.537720 0.098633 -0.178955 0.817932 1441496616 0.537720 0.098633 -0.178955 0.817932 1441496616 0.537720 0.098633 -0.178955 0.817932 1441496616 0.537720 0.098633 -0.178955 0.817932 1441496616 0.568542 0.175171 -0.232422 0.769348 1441496616 0.568542 0.175171 -0.232422 0.769348 1441496616 0.568542 0.175171 -0.232422 0.769348 1441496617 0.568542 0.175171 -0.232422 0.769348 1441496617 0.568542 0.175171 -0.232422 0.769348 1441496617 0.568542 0.175171 -0.232422 0.769348 1441496617 0.568542 0.175171 -0.232422 0.769348 1441496617 0.599304 0.269958 -0.275024 0.701599 1441496617 0.599304 0.269958 -0.275024 0.701599 1441496617 0.599304 0.269958 -0.275024 0.701599 1441496617 0.599304 0.269958 -0.275024 0.701599 1441496617 0.599304 0.269958 -0.275024 0.701599 1441496617 0.599304 0.269958 -0.275024 0.701599 1441496617 0.622559 0.370728 -0.311401 0.614746 1441496617 0.622559 0.370728 -0.311401 0.614746 1441496617 0.622559 0.370728 -0.311401 0.614746 1441496617 0.622559 0.370728 -0.311401 0.614746 1441496617 0.622559 0.370728 -0.311401 0.614746 1441496617 0.622559 0.370728 -0.311401 0.614746 1441496617 0.633240 0.466736 -0.337769 0.516724 1441496617 0.633240 0.466736 -0.337769 0.516724 1441496617 0.633240 0.466736 -0.337769 0.516724 1441496617 0.633240 0.466736 -0.337769 0.516724 1441496617 0.633240 0.466736 -0.337769 0.516724 1441496617 0.633240 0.466736 -0.337769 0.516724 1441496617 0.628784 0.557739 -0.341003 0.421021 1441496617 0.628784 0.557739 -0.341003 0.421021 1441496617 0.628784 0.557739 -0.341003 0.421021 1441496617 0.628784 0.557739 -0.341003 0.421021 1441496617 0.628784 0.557739 -0.341003 0.421021 1441496617 0.628784 0.557739 -0.341003 0.421021 1441496617 0.615051 0.639587 -0.328125 0.323914 1441496617 0.615051 0.639587 -0.328125 0.323914 1441496617 0.615051 0.639587 -0.328125 0.323914 1441496617 0.615051 0.639587 -0.328125 0.323914 1441496617 0.615051 0.639587 -0.328125 0.323914 1441496617 0.615051 0.639587 -0.328125 0.323914 1441496617 0.609131 0.696960 -0.303650 0.225647 1441496617 0.609131 0.696960 -0.303650 0.225647 1441496617 0.609131 0.696960 -0.303650 0.225647 1441496617 0.609131 0.696960 -0.303650 0.225647 1441496617 0.609131 0.696960 -0.303650 0.225647 1441496617 0.609131 0.696960 -0.303650 0.225647 1441496617 0.609131 0.696960 -0.303650 0.225647 1441496617 0.597778 0.741699 -0.268982 0.141846 1441496617 0.597778 0.741699 -0.268982 0.141846 1441496617 0.597778 0.741699 -0.268982 0.141846 1441496617 0.597778 0.741699 -0.268982 0.141846 1441496617 0.597778 0.741699 -0.268982 0.141846 1441496617 0.597778 0.741699 -0.268982 0.141846 1441496617 0.589539 0.756226 -0.257080 0.119812 1441496617 0.589539 0.756226 -0.257080 0.119812 1441496617 0.589539 0.756226 -0.257080 0.119812 1441496617 0.589539 0.756226 -0.257080 0.119812 1441496617 0.589539 0.756226 -0.257080 0.119812 1441496617 0.589539 0.756226 -0.257080 0.119812 1441496617 0.585144 0.738647 -0.284302 0.176392 1441496617 0.585144 0.738647 -0.284302 0.176392 1441496617 0.585144 0.738647 -0.284302 0.176392 1441496617 0.585144 0.738647 -0.284302 0.176392 1441496617 0.585144 0.738647 -0.284302 0.176392 1441496617 0.585144 0.738647 -0.284302 0.176392 1441496617 0.585144 0.738647 -0.284302 0.176392 1441496617 0.596680 0.683838 -0.325134 0.265625 1441496617 0.596680 0.683838 -0.325134 0.265625 1441496617 0.596680 0.683838 -0.325134 0.265625 1441496617 0.596680 0.683838 -0.325134 0.265625 1441496617 0.596680 0.683838 -0.325134 0.265625 1441496617 0.596680 0.683838 -0.325134 0.265625 1441496617 0.600220 0.610901 -0.354858 0.374878 1441496617 0.600220 0.610901 -0.354858 0.374878 1441496617 0.600220 0.610901 -0.354858 0.374878 1441496617 0.600220 0.610901 -0.354858 0.374878 1441496617 0.600220 0.610901 -0.354858 0.374878 1441496617 0.600220 0.610901 -0.354858 0.374878 1441496617 0.599426 0.523132 -0.361938 0.485779 1441496617 0.599426 0.523132 -0.361938 0.485779 1441496617 0.599426 0.523132 -0.361938 0.485779 1441496617 0.599426 0.523132 -0.361938 0.485779 1441496617 0.599426 0.523132 -0.361938 0.485779 1441496617 0.599426 0.523132 -0.361938 0.485779 1441496617 0.583069 0.432251 -0.341309 0.597168 1441496617 0.583069 0.432251 -0.341309 0.597168 1441496617 0.583069 0.432251 -0.341309 0.597168 1441496617 0.583069 0.432251 -0.341309 0.597168 1441496617 0.583069 0.432251 -0.341309 0.597168 1441496617 0.583069 0.432251 -0.341309 0.597168 1441496617 0.562378 0.323242 -0.306763 0.696472 1441496617 0.562378 0.323242 -0.306763 0.696472 1441496617 0.562378 0.323242 -0.306763 0.696472 1441496617 0.562378 0.323242 -0.306763 0.696472 1441496617 0.562378 0.323242 -0.306763 0.696472 1441496617 0.562378 0.323242 -0.306763 0.696472 1441496617 0.539185 0.184814 -0.280151 0.772339 1441496617 0.539185 0.184814 -0.280151 0.772339 1441496617 0.539185 0.184814 -0.280151 0.772339 1441496617 0.539185 0.184814 -0.280151 0.772339 1441496617 0.539185 0.184814 -0.280151 0.772339 1441496617 0.539185 0.184814 -0.280151 0.772339 1441496617 0.539185 0.184814 -0.280151 0.772339 1441496617 0.498718 0.062561 -0.219238 0.836182 1441496617 0.498718 0.062561 -0.219238 0.836182 1441496617 0.498718 0.062561 -0.219238 0.836182 1441496617 0.498718 0.062561 -0.219238 0.836182 1441496617 0.498718 0.062561 -0.219238 0.836182 1441496617 0.498718 0.062561 -0.219238 0.836182 1441496617 0.462952 -0.010925 -0.140259 0.875122 1441496617 0.462952 -0.010925 -0.140259 0.875122 1441496617 0.462952 -0.010925 -0.140259 0.875122 1441496617 0.462952 -0.010925 -0.140259 0.875122 1441496617 0.462952 -0.010925 -0.140259 0.875122 1441496617 0.462952 -0.010925 -0.140259 0.875122 1441496617 0.458008 -0.032532 -0.116211 0.880676 1441496617 0.458008 -0.032532 -0.116211 0.880676 1441496617 0.458008 -0.032532 -0.116211 0.880676 1441496618 0.458008 -0.032532 -0.116211 0.880676 1441496618 0.458008 -0.032532 -0.116211 0.880676 1441496618 0.458008 -0.032532 -0.116211 0.880676 1441496618 0.463257 -0.027039 -0.126465 0.876709 1441496618 0.463257 -0.027039 -0.126465 0.876709 1441496618 0.463257 -0.027039 -0.126465 0.876709 1441496618 0.463257 -0.027039 -0.126465 0.876709 1441496618 0.463257 -0.027039 -0.126465 0.876709 1441496618 0.463257 -0.027039 -0.126465 0.876709 1441496618 0.479248 0.003418 -0.158325 0.863220 1441496618 0.479248 0.003418 -0.158325 0.863220 1441496618 0.479248 0.003418 -0.158325 0.863220 1441496618 0.479248 0.003418 -0.158325 0.863220 1441496618 0.479248 0.003418 -0.158325 0.863220 1441496618 0.479248 0.003418 -0.158325 0.863220 1441496618 0.508789 0.061646 -0.204285 0.833984 1441496618 0.508789 0.061646 -0.204285 0.833984 1441496618 0.508789 0.061646 -0.204285 0.833984 1441496618 0.508789 0.061646 -0.204285 0.833984 1441496618 0.508789 0.061646 -0.204285 0.833984 1441496618 0.508789 0.061646 -0.204285 0.833984 1441496618 0.546692 0.141052 -0.252869 0.785645 1441496618 0.546692 0.141052 -0.252869 0.785645 1441496618 0.546692 0.141052 -0.252869 0.785645 1441496618 0.546692 0.141052 -0.252869 0.785645 1441496618 0.546692 0.141052 -0.252869 0.785645 1441496618 0.546692 0.141052 -0.252869 0.785645 1441496618 0.583313 0.236816 -0.289856 0.720825 1441496618 0.583313 0.236816 -0.289856 0.720825 1441496618 0.583313 0.236816 -0.289856 0.720825 1441496618 0.583313 0.236816 -0.289856 0.720825 1441496618 0.583313 0.236816 -0.289856 0.720825 1441496618 0.583313 0.236816 -0.289856 0.720825 1441496618 0.583313 0.236816 -0.289856 0.720825 1441496618 0.609497 0.337891 -0.323120 0.640259 1441496618 0.609497 0.337891 -0.323120 0.640259 1441496618 0.609497 0.337891 -0.323120 0.640259 1441496618 0.609497 0.337891 -0.323120 0.640259 1441496618 0.609497 0.337891 -0.323120 0.640259 1441496618 0.609497 0.337891 -0.323120 0.640259 1441496618 0.621826 0.434265 -0.340210 0.555786 1441496618 0.621826 0.434265 -0.340210 0.555786 1441496618 0.621826 0.434265 -0.340210 0.555786 1441496618 0.621826 0.434265 -0.340210 0.555786 1441496618 0.621826 0.434265 -0.340210 0.555786 1441496618 0.624390 0.519775 -0.343811 0.470825 1441496618 0.624390 0.519775 -0.343811 0.470825 1441496618 0.624390 0.519775 -0.343811 0.470825 1441496618 0.624390 0.519775 -0.343811 0.470825 1441496618 0.624390 0.519775 -0.343811 0.470825 1441496618 0.624390 0.519775 -0.343811 0.470825 1441496618 0.624390 0.519775 -0.343811 0.470825 1441496618 0.628113 0.587280 -0.337891 0.382507 1441496618 0.628113 0.587280 -0.337891 0.382507 1441496618 0.628113 0.587280 -0.337891 0.382507 1441496618 0.628113 0.587280 -0.337891 0.382507 1441496618 0.628113 0.587280 -0.337891 0.382507 1441496618 0.628113 0.587280 -0.337891 0.382507 1441496618 0.640869 0.631592 -0.323303 0.292908 1441496618 0.640869 0.631592 -0.323303 0.292908 1441496618 0.640869 0.631592 -0.323303 0.292908 1441496618 0.640869 0.631592 -0.323303 0.292908 1441496618 0.640869 0.631592 -0.323303 0.292908 1441496618 0.640869 0.631592 -0.323303 0.292908 1441496618 0.640869 0.631592 -0.323303 0.292908 1441496618 0.650696 0.653870 -0.308472 0.231995 1441496618 0.650696 0.653870 -0.308472 0.231995 1441496618 0.650696 0.653870 -0.308472 0.231995 1441496618 0.650696 0.653870 -0.308472 0.231995 1441496618 0.650696 0.653870 -0.308472 0.231995 1441496618 0.650696 0.653870 -0.308472 0.231995 1441496618 0.646118 0.674072 -0.293701 0.204468 1441496618 0.646118 0.674072 -0.293701 0.204468 1441496618 0.646118 0.674072 -0.293701 0.204468 1441496618 0.646118 0.674072 -0.293701 0.204468 1441496618 0.646118 0.674072 -0.293701 0.204468 1441496618 0.646118 0.674072 -0.293701 0.204468 1441496618 0.640015 0.679749 -0.295959 0.201721 1441496618 0.640015 0.679749 -0.295959 0.201721 1441496618 0.640015 0.679749 -0.295959 0.201721 1441496618 0.640015 0.679749 -0.295959 0.201721 1441496618 0.640015 0.679749 -0.295959 0.201721 1441496618 0.640015 0.679749 -0.295959 0.201721 1441496618 0.640015 0.679749 -0.295959 0.201721 1441496618 0.636780 0.660217 -0.319397 0.237671 1441496618 0.636780 0.660217 -0.319397 0.237671 1441496618 0.636780 0.660217 -0.319397 0.237671 1441496618 0.636780 0.660217 -0.319397 0.237671 1441496618 0.636780 0.660217 -0.319397 0.237671 1441496618 0.636780 0.660217 -0.319397 0.237671 1441496618 0.638611 0.613953 -0.352417 0.301636 1441496618 0.638611 0.613953 -0.352417 0.301636 1441496618 0.638611 0.613953 -0.352417 0.301636 1441496618 0.638611 0.613953 -0.352417 0.301636 1441496618 0.638611 0.613953 -0.352417 0.301636 1441496618 0.638611 0.613953 -0.352417 0.301636 1441496618 0.638123 0.550598 -0.375732 0.385254 1441496618 0.638123 0.550598 -0.375732 0.385254 1441496618 0.638123 0.550598 -0.375732 0.385254 1441496618 0.638123 0.550598 -0.375732 0.385254 1441496618 0.638123 0.550598 -0.375732 0.385254 1441496618 0.638123 0.550598 -0.375732 0.385254 1441496618 0.633423 0.472473 -0.385742 0.476135 1441496618 0.633423 0.472473 -0.385742 0.476135 1441496618 0.633423 0.472473 -0.385742 0.476135 1441496618 0.633423 0.472473 -0.385742 0.476135 1441496618 0.633423 0.472473 -0.385742 0.476135 1441496618 0.633423 0.472473 -0.385742 0.476135 1441496618 0.633423 0.472473 -0.385742 0.476135 1441496618 0.618713 0.378235 -0.384766 0.570923 1441496618 0.618713 0.378235 -0.384766 0.570923 1441496618 0.618713 0.378235 -0.384766 0.570923 1441496618 0.618713 0.378235 -0.384766 0.570923 1441496619 0.618713 0.378235 -0.384766 0.570923 1441496619 0.591003 0.263977 -0.373047 0.664612 1441496619 0.591003 0.263977 -0.373047 0.664612 1441496619 0.591003 0.263977 -0.373047 0.664612 1441496619 0.591003 0.263977 -0.373047 0.664612 1441496619 0.591003 0.263977 -0.373047 0.664612 1441496619 0.591003 0.263977 -0.373047 0.664612 1441496619 0.591003 0.263977 -0.373047 0.664612 1441496619 0.547241 0.130615 -0.350586 0.748657 1441496619 0.547241 0.130615 -0.350586 0.748657 1441496619 0.547241 0.130615 -0.350586 0.748657 1441496619 0.547241 0.130615 -0.350586 0.748657 1441496619 0.547241 0.130615 -0.350586 0.748657 1441496619 0.547241 0.130615 -0.350586 0.748657 1441496619 0.487488 0.011353 -0.294312 0.821899 1441496619 0.487488 0.011353 -0.294312 0.821899 1441496619 0.487488 0.011353 -0.294312 0.821899 1441496619 0.487488 0.011353 -0.294312 0.821899 1441496619 0.487488 0.011353 -0.294312 0.821899 1441496619 0.487488 0.011353 -0.294312 0.821899 1441496619 0.451538 -0.060791 -0.224792 0.861328 1441496619 0.451538 -0.060791 -0.224792 0.861328 1441496619 0.451538 -0.060791 -0.224792 0.861328 1441496619 0.451538 -0.060791 -0.224792 0.861328 1441496619 0.451538 -0.060791 -0.224792 0.861328 1441496619 0.451538 -0.060791 -0.224792 0.861328 1441496619 0.436035 -0.094971 -0.195557 0.873230 1441496619 0.436035 -0.094971 -0.195557 0.873230 1441496619 0.436035 -0.094971 -0.195557 0.873230 1441496619 0.436035 -0.094971 -0.195557 0.873230 1441496619 0.436035 -0.094971 -0.195557 0.873230 1441496619 0.436035 -0.094971 -0.195557 0.873230 1441496619 0.446655 -0.092285 -0.181702 0.871155 1441496619 0.446655 -0.092285 -0.181702 0.871155 1441496619 0.446655 -0.092285 -0.181702 0.871155 1441496619 0.446655 -0.092285 -0.181702 0.871155 1441496619 0.446655 -0.092285 -0.181702 0.871155 1441496619 0.446655 -0.092285 -0.181702 0.871155 1441496619 0.467834 -0.063232 -0.207031 0.856873 1441496619 0.467834 -0.063232 -0.207031 0.856873 1441496619 0.467834 -0.063232 -0.207031 0.856873 1441496619 0.467834 -0.063232 -0.207031 0.856873 1441496619 0.467834 -0.063232 -0.207031 0.856873 1441496619 0.467834 -0.063232 -0.207031 0.856873 1441496619 0.505554 -0.008301 -0.242859 0.827820 1441496619 0.505554 -0.008301 -0.242859 0.827820 1441496619 0.505554 -0.008301 -0.242859 0.827820 1441496619 0.505554 -0.008301 -0.242859 0.827820 1441496619 0.505554 -0.008301 -0.242859 0.827820 1441496619 0.552307 0.065613 -0.294800 0.776917 1441496619 0.552307 0.065613 -0.294800 0.776917 1441496619 0.552307 0.065613 -0.294800 0.776917 1441496619 0.552307 0.065613 -0.294800 0.776917 1441496619 0.552307 0.065613 -0.294800 0.776917 1441496619 0.552307 0.065613 -0.294800 0.776917 1441496619 0.600281 0.158508 -0.334900 0.708740 1441496619 0.600281 0.158508 -0.334900 0.708740 1441496619 0.600281 0.158508 -0.334900 0.708740 1441496619 0.600281 0.158508 -0.334900 0.708740 1441496619 0.600281 0.158508 -0.334900 0.708740 1441496619 0.600281 0.158508 -0.334900 0.708740 1441496619 0.639160 0.263916 -0.365662 0.622925 1441496619 0.639160 0.263916 -0.365662 0.622925 1441496619 0.639160 0.263916 -0.365662 0.622925 1441496619 0.639160 0.263916 -0.365662 0.622925 1441496619 0.639160 0.263916 -0.365662 0.622925 1441496619 0.639160 0.263916 -0.365662 0.622925 1441496619 0.660889 0.373291 -0.384460 0.525330 1441496619 0.660889 0.373291 -0.384460 0.525330 1441496619 0.660889 0.373291 -0.384460 0.525330 1441496619 0.660889 0.373291 -0.384460 0.525330 1441496619 0.660889 0.373291 -0.384460 0.525330 1441496619 0.660889 0.373291 -0.384460 0.525330 1441496619 0.681152 0.455872 -0.403687 0.406372 1441496619 0.681152 0.455872 -0.403687 0.406372 1441496619 0.681152 0.455872 -0.403687 0.406372 1441496619 0.681152 0.455872 -0.403687 0.406372 1441496619 0.681152 0.455872 -0.403687 0.406372 1441496619 0.681152 0.455872 -0.403687 0.406372 1441496619 0.681152 0.455872 -0.403687 0.406372 1441496619 0.695984 0.524536 -0.397644 0.286865 1441496619 0.695984 0.524536 -0.397644 0.286865 1441496619 0.695984 0.524536 -0.397644 0.286865 1441496619 0.695984 0.524536 -0.397644 0.286865 1441496619 0.695984 0.524536 -0.397644 0.286865 1441496619 0.687012 0.603882 -0.359863 0.183838 1441496619 0.687012 0.603882 -0.359863 0.183838 1441496619 0.687012 0.603882 -0.359863 0.183838 1441496619 0.687012 0.603882 -0.359863 0.183838 1441496619 0.687012 0.603882 -0.359863 0.183838 1441496619 0.687012 0.603882 -0.359863 0.183838 1441496619 0.687012 0.603882 -0.359863 0.183838 1441496619 0.667358 0.669556 -0.310608 0.099243 1441496619 0.667358 0.669556 -0.310608 0.099243 1441496619 0.667358 0.669556 -0.310608 0.099243 1441496619 0.667358 0.669556 -0.310608 0.099243 1441496619 0.667358 0.669556 -0.310608 0.099243 1441496619 0.667358 0.669556 -0.310608 0.099243 1441496619 0.667358 0.669556 -0.310608 0.099243 1441496619 0.655579 0.694702 -0.287354 0.070557 1441496619 0.655579 0.694702 -0.287354 0.070557 1441496619 0.655579 0.694702 -0.287354 0.070557 1441496619 0.655579 0.694702 -0.287354 0.070557 1441496619 0.655579 0.694702 -0.287354 0.070557 1441496619 0.655579 0.694702 -0.287354 0.070557 1441496619 0.654724 0.680176 -0.312927 0.103638 1441496619 0.654724 0.680176 -0.312927 0.103638 1441496619 0.654724 0.680176 -0.312927 0.103638 1441496619 0.654724 0.680176 -0.312927 0.103638 1441496619 0.654724 0.680176 -0.312927 0.103638 1441496620 
0.104126 -0.621887 -0.183289 0.754211 1441496622 0.118164 -0.620483 -0.166016 0.757263 1441496622 0.118164 -0.620483 -0.166016 0.757263 1441496622 0.118164 -0.620483 -0.166016 0.757263 1441496622 0.118164 -0.620483 -0.166016 0.757263 1441496622 0.118164 -0.620483 -0.166016 0.757263 1441496622 0.118164 -0.620483 -0.166016 0.757263 1441496622 0.124390 -0.620789 -0.157715 0.757813 1441496622 0.124390 -0.620789 -0.157715 0.757813 1441496622 0.124390 -0.620789 -0.157715 0.757813 1441496622 0.124390 -0.620789 -0.157715 0.757813 1441496622 0.124390 -0.620789 -0.157715 0.757813 1441496622 0.131226 -0.620667 -0.149658 0.758423 1441496622 0.131226 -0.620667 -0.149658 0.758423 1441496623 0.131226 -0.620667 -0.149658 0.758423 1441496623 0.131226 -0.620667 -0.149658 0.758423 1441496623 0.131226 -0.620667 -0.149658 0.758423 1441496623 0.131226 -0.620667 -0.149658 0.758423 1441496623 0.131226 -0.620667 -0.149658 0.758423 1441496623 0.138977 -0.617920 -0.144958 0.760193 1441496623 0.138977 -0.617920 -0.144958 0.760193 1441496623 0.138977 -0.617920 -0.144958 0.760193 1441496623 0.138977 -0.617920 -0.144958 0.760193 1441496623 0.138977 -0.617920 -0.144958 0.760193 1441496623 0.138977 -0.617920 -0.144958 0.760193 1441496623 0.143311 -0.612000 -0.149170 0.763306 1441496623 0.143311 -0.612000 -0.149170 0.763306 1441496623 0.143311 -0.612000 -0.149170 0.763306 1441496623 0.143311 -0.612000 -0.149170 0.763306 1441496623 0.143311 -0.612000 -0.149170 0.763306 1441496623 0.143311 -0.612000 -0.149170 0.763306 1441496623 0.141418 -0.604492 -0.163696 0.766663 1441496623 0.141418 -0.604492 -0.163696 0.766663 1441496623 0.141418 -0.604492 -0.163696 0.766663 1441496623 0.141418 -0.604492 -0.163696 0.766663 1441496623 0.141418 -0.604492 -0.163696 0.766663 1441496623 0.141418 -0.604492 -0.163696 0.766663 1441496623 0.133667 -0.597412 -0.184814 0.768860 1441496623 0.133667 -0.597412 -0.184814 0.768860 1441496623 0.133667 -0.597412 -0.184814 0.768860 1441496623 0.133667 -0.597412 -0.184814 0.768860 1441496623 0.133667 -0.597412 -0.184814 0.768860 1441496623 0.133667 -0.597412 -0.184814 0.768860 1441496623 0.120239 -0.592651 -0.208374 0.768677 1441496623 0.120239 -0.592651 -0.208374 0.768677 1441496623 0.120239 -0.592651 -0.208374 0.768677 1441496623 0.120239 -0.592651 -0.208374 0.768677 1441496623 0.120239 -0.592651 -0.208374 0.768677 1441496623 0.120239 -0.592651 -0.208374 0.768677 1441496623 0.120239 -0.592651 -0.208374 0.768677 1441496623 0.104126 -0.590210 -0.227417 0.767517 1441496623 0.104126 -0.590210 -0.227417 0.767517 1441496623 0.104126 -0.590210 -0.227417 0.767517 1441496623 0.104126 -0.590210 -0.227417 0.767517 1441496623 0.104126 -0.590210 -0.227417 0.767517 1441496623 0.104126 -0.590210 -0.227417 0.767517 1441496623 0.098816 -0.589722 -0.230591 0.767639 1441496623 0.098816 -0.589722 -0.230591 0.767639 1441496623 0.098816 -0.589722 -0.230591 0.767639 1441496623 0.098816 -0.589722 -0.230591 0.767639 1441496623 0.098816 -0.589722 -0.230591 0.767639 1441496623 0.098816 -0.589722 -0.230591 0.767639 1441496623 0.121216 -0.590637 -0.188293 0.775269 1441496623 0.121216 -0.590637 -0.188293 0.775269 1441496623 0.121216 -0.590637 -0.188293 0.775269 1441496623 0.121216 -0.590637 -0.188293 0.775269 1441496623 0.121216 -0.590637 -0.188293 0.775269 1441496623 0.121216 -0.590637 -0.188293 0.775269 1441496623 0.118103 -0.596252 -0.156433 0.778503 1441496623 0.118103 -0.596252 -0.156433 0.778503 1441496623 0.118103 -0.596252 -0.156433 0.778503 1441496623 0.118103 -0.596252 -0.156433 0.778503 1441496623 0.118103 -0.596252 -0.156433 0.778503 1441496623 0.118103 -0.596252 -0.156433 0.778503 1441496623 0.073303 -0.590759 -0.194702 0.779541 1441496623 0.073303 -0.590759 -0.194702 0.779541 1441496623 0.073303 -0.590759 -0.194702 0.779541 1441496623 0.073303 -0.590759 -0.194702 0.779541 1441496623 0.073303 -0.590759 -0.194702 0.779541 1441496623 0.073303 -0.590759 -0.194702 0.779541 1441496623 0.073303 -0.590759 -0.194702 0.779541 1441496623 0.057129 -0.582886 -0.208374 0.783325 1441496623 0.057129 -0.582886 -0.208374 0.783325 1441496623 0.057129 -0.582886 -0.208374 0.783325 1441496623 0.057129 -0.582886 -0.208374 0.783325 1441496623 0.057129 -0.582886 -0.208374 0.783325 1441496623 0.057129 -0.582886 -0.208374 0.783325 1441496623 0.051880 -0.581543 -0.206848 0.785095 1441496623 0.051880 -0.581543 -0.206848 0.785095 1441496623 0.051880 -0.581543 -0.206848 0.785095 1441496623 0.051880 -0.581543 -0.206848 0.785095 1441496623 0.051880 -0.581543 -0.206848 0.785095 1441496623 0.051880 -0.581543 -0.206848 0.785095 1441496623 0.049805 -0.580505 -0.209656 0.785217 1441496623 0.049805 -0.580505 -0.209656 0.785217 1441496623 0.049805 -0.580505 -0.209656 0.785217 1441496623 0.049805 -0.580505 -0.209656 0.785217 1441496623 0.049805 -0.580505 -0.209656 0.785217 1441496623 0.048157 -0.580566 -0.214783 0.783936 1441496623 0.048157 -0.580566 -0.214783 0.783936 1441496623 0.048157 -0.580566 -0.214783 0.783936 1441496623 0.048157 -0.580566 -0.214783 0.783936 1441496623 0.048157 -0.580566 -0.214783 0.783936 1441496623 0.048157 -0.580566 -0.214783 0.783936 1441496623 0.048157 -0.580566 -0.214783 0.783936 1441496623 0.044250 -0.586365 -0.212097 0.780518 1441496623 0.044250 -0.586365 -0.212097 0.780518 1441496623 0.044250 -0.586365 -0.212097 0.780518 1441496623 0.044250 -0.586365 -0.212097 0.780518 1441496623 0.044250 -0.586365 -0.212097 0.780518 1441496623 0.044250 -0.586365 -0.212097 0.780518 1441496623 0.032715 -0.587952 -0.220764 0.777527 1441496623 0.032715 -0.587952 -0.220764 0.777527 1441496623 0.032715 -0.587952 -0.220764 0.777527 1441496623 0.032715 -0.587952 -0.220764 0.777527 1441496623 0.032715 -0.587952 -0.220764 0.777527 1441496623 0.032715 -0.587952 -0.220764 0.777527 1441496623 0.028931 -0.592163 -0.221375 0.774292 1441496623 0.028931 -0.592163 -0.221375 0.774292 1441496623 0.028931 -0.592163 -0.221375 0.774292 1441496623 0.028931 -0.592163 -0.221375 0.774292 1441496623 0.028931 -0.592163 -0.221375 0.774292 1441496623 0.028931 -0.592163 -0.221375 0.774292 1441496623 0.030945 -0.596069 -0.220398 0.771484 1441496623 0.030945 -0.596069 -0.220398 0.771484 1441496624 0.030945 -0.596069 -0.220398 0.771484 1441496624 0.030945 -0.596069 -0.220398 0.771484 1441496624 0.030945 -0.596069 -0.220398 0.771484 1441496624 0.030945 -0.596069 -0.220398 0.771484 1441496624 0.035217 -0.598694 -0.222168 0.768738 1441496624 0.035217 -0.598694 -0.222168 0.768738 1441496624 0.035217 -0.598694 -0.222168 0.768738 1441496624 0.035217 -0.598694 -0.222168 0.768738 1441496624 0.035217 -0.598694 -0.222168 0.768738 1441496624 0.035217 -0.598694 -0.222168 0.768738 1441496624 0.033630 -0.600159 -0.231201 0.765015 1441496624 0.033630 -0.600159 -0.231201 0.765015 1441496624 0.033630 -0.600159 -0.231201 0.765015 1441496624 0.033630 -0.600159 -0.231201 0.765015 1441496624 0.033630 -0.600159 -0.231201 0.765015 1441496624 0.033630 -0.600159 -0.231201 0.765015 1441496624 0.028442 -0.599487 -0.246338 0.761047 1441496624 0.028442 -0.599487 -0.246338 0.761047 1441496624 0.028442 -0.599487 -0.246338 0.761047 1441496624 0.028442 -0.599487 -0.246338 0.761047 1441496624 0.028442 -0.599487 -0.246338 0.761047 1441496624 0.028442 -0.599487 -0.246338 0.761047 1441496624 0.028442 -0.599487 -0.246338 0.761047 1441496624 0.034668 -0.597717 -0.254028 0.759583 1441496624 0.034668 -0.597717 -0.254028 0.759583 1441496624 0.034668 -0.597717 -0.254028 0.759583 1441496624 0.034668 -0.597717 -0.254028 0.759583 1441496624 0.034668 -0.597717 -0.254028 0.759583 1441496624 0.034668 -0.597717 -0.254028 0.759583 1441496624 0.050232 -0.595764 -0.253601 0.760437 1441496624 0.050232 -0.595764 -0.253601 0.760437 1441496624 0.050232 -0.595764 -0.253601 0.760437 1441496624 0.050232 -0.595764 -0.253601 0.760437 1441496624 0.050232 -0.595764 -0.253601 0.760437 1441496624 0.050232 -0.595764 -0.253601 0.760437 1441496624 0.060486 -0.591370 -0.256714 0.762024 1441496624 0.060486 -0.591370 -0.256714 0.762024 1441496624 0.060486 -0.591370 -0.256714 0.762024 1441496624 0.060486 -0.591370 -0.256714 0.762024 1441496624 0.060486 -0.591370 -0.256714 0.762024 1441496624 0.060486 -0.591370 -0.256714 0.762024 1441496624 0.063171 -0.585693 -0.264954 0.763428 1441496624 0.063171 -0.585693 -0.264954 0.763428 1441496624 0.063171 -0.585693 -0.264954 0.763428 1441496624 0.063171 -0.585693 -0.264954 0.763428 1441496624 0.063171 -0.585693 -0.264954 0.763428 1441496624 0.063171 -0.585693 -0.264954 0.763428 1441496624 0.059204 -0.581177 -0.274780 0.763733 1441496624 0.059204 -0.581177 -0.274780 0.763733 1441496624 0.059204 -0.581177 -0.274780 0.763733 1441496624 0.059204 -0.581177 -0.274780 0.763733 1441496624 0.059204 -0.581177 -0.274780 0.763733 1441496624 0.059204 -0.581177 -0.274780 0.763733 1441496624 0.048950 -0.579346 -0.283813 0.762512 1441496624 0.048950 -0.579346 -0.283813 0.762512 1441496624 0.048950 -0.579346 -0.283813 0.762512 1441496624 0.048950 -0.579346 -0.283813 0.762512 1441496624 0.048950 -0.579346 -0.283813 0.762512 1441496624 0.048950 -0.579346 -0.283813 0.762512 1441496624 0.036377 -0.578613 -0.289001 0.761780 1441496624 0.036377 -0.578613 -0.289001 0.761780 1441496624 0.036377 -0.578613 -0.289001 0.761780 1441496624 0.036377 -0.578613 -0.289001 0.761780 1441496624 0.036377 -0.578613 -0.289001 0.761780 1441496624 0.036377 -0.578613 -0.289001 0.761780 1441496624 0.019653 -0.578125 -0.296997 0.759705 1441496624 0.019653 -0.578125 -0.296997 0.759705 1441496624 0.019653 -0.578125 -0.296997 0.759705 1441496624 0.019653 -0.578125 -0.296997 0.759705 1441496624 0.019653 -0.578125 -0.296997 0.759705 1441496624 0.019653 -0.578125 -0.296997 0.759705 1441496624 -0.002747 -0.576599 -0.307983 0.756775 1441496624 -0.002747 -0.576599 -0.307983 0.756775 1441496624 -0.002747 -0.576599 -0.307983 0.756775 1441496624 -0.002747 -0.576599 -0.307983 0.756775 1441496624 -0.002747 -0.576599 -0.307983 0.756775 1441496624 -0.002747 -0.576599 -0.307983 0.756775 1441496624 -0.028748 -0.577759 -0.316895 0.751648 1441496624 -0.028748 -0.577759 -0.316895 0.751648 1441496624 -0.028748 -0.577759 -0.316895 0.751648 1441496624 -0.028748 -0.577759 -0.316895 0.751648 1441496624 -0.028748 -0.577759 -0.316895 0.751648 1441496624 -0.028748 -0.577759 -0.316895 0.751648 1441496624 -0.028748 -0.577759 -0.316895 0.751648 1441496624 -0.054443 -0.582520 -0.312073 0.748535 1441496624 -0.054443 -0.582520 -0.312073 0.748535 1441496624 -0.054443 -0.582520 -0.312073 0.748535 1441496624 -0.054443 -0.582520 -0.312073 0.748535 1441496624 -0.054443 -0.582520 -0.312073 0.748535 1441496624 -0.054443 -0.582520 -0.312073 0.748535 1441496624 -0.079346 -0.585938 -0.305115 0.746521 1441496624 -0.079346 -0.585938 -0.305115 0.746521 1441496624 -0.079346 -0.585938 -0.305115 0.746521 1441496624 -0.079346 -0.585938 -0.305115 0.746521 1441496624 -0.079346 -0.585938 -0.305115 0.746521 1441496624 -0.079346 -0.585938 -0.305115 0.746521 1441496624 -0.079346 -0.585938 -0.305115 0.746521 1441496624 -0.099548 -0.585022 -0.310547 0.742615 1441496624 -0.099548 -0.585022 -0.310547 0.742615 1441496624 -0.099548 -0.585022 -0.310547 0.742615 1441496624 -0.099548 -0.585022 -0.310547 0.742615 1441496624 -0.099548 -0.585022 -0.310547 0.742615 1441496624 -0.099548 -0.585022 -0.310547 0.742615 1441496624 -0.108887 -0.583130 -0.315063 0.740845 1441496624 -0.108887 -0.583130 -0.315063 0.740845 1441496624 -0.108887 -0.583130 -0.315063 0.740845 1441496624 -0.108887 -0.583130 -0.315063 0.740845 1441496624 -0.108887 -0.583130 -0.315063 0.740845 1441496624 -0.108887 -0.583130 -0.315063 0.740845 1441496624 -0.108887 -0.584717 -0.312317 0.740784 1441496624 -0.108887 -0.584717 -0.312317 0.740784 1441496624 -0.108887 -0.584717 -0.312317 0.740784 1441496625 -0.108887 -0.584717 -0.312317 0.740784 1441496625 -0.108887 -0.584717 -0.312317 0.740784 1441496625 -0.108887 -0.584717 -0.312317 0.740784 1441496625 -0.107178 -0.585999 -0.311646 0.740295 1441496625 -0.107178 -0.585999 -0.311646 0.740295 1441496625 -0.107178 -0.585999 -0.311646 0.740295 1441496625 -0.107178 -0.585999 -0.311646 0.740295 1441496625 -0.107178 -0.585999 -0.311646 0.740295 1441496625 -0.107178 -0.585999 -0.311646 0.740295 1441496625 -0.099670 -0.587463 -0.311951 0.739990 1441496625 -0.099670 -0.587463 -0.311951 0.739990 1441496625 -0.099670 -0.587463 -0.311951 0.739990 1441496625 -0.099670 -0.587463 -0.311951 0.739990 1441496625 -0.099670 -0.587463 -0.311951 0.739990 1441496625 -0.099670 -0.587463 -0.311951 0.739990 1441496625 -0.085388 -0.589233 -0.308960 0.741638 1441496625 -0.085388 -0.589233 -0.308960 0.741638 1441496625 -0.085388 -0.589233 -0.308960 0.741638 1441496625 -0.085388 -0.589233 -0.308960 0.741638 1441496625 -0.085388 -0.589233 -0.308960 0.741638 1441496625 -0.085388 -0.589233 -0.308960 0.741638 1441496625 -0.073242 -0.586792 -0.316101 0.741882 1441496625 -0.073242 -0.586792 -0.316101 0.741882 1441496625 -0.073242 -0.586792 -0.316101 0.741882 1441496625 -0.073242 -0.586792 -0.316101 0.741882 1441496625 -0.060303 -0.584290 -0.324585 0.741394 1441496625 -0.060303 -0.584290 -0.324585 0.741394 1441496625 -0.060303 -0.584290 -0.324585 0.741394 1441496625 -0.060303 -0.584290 -0.324585 0.741394 1441496625 -0.060303 -0.584290 -0.324585 0.741394 1441496625 -0.060303 -0.584290 -0.324585 0.741394 1441496625 -0.044312 -0.585388 -0.321350 0.743042 1441496625 -0.044312 -0.585388 -0.321350 0.743042 1441496625 -0.044312 -0.585388 -0.321350 0.743042 1441496625 -0.044312 -0.585388 -0.321350 0.743042 1441496625 -0.044312 -0.585388 -0.321350 0.743042 1441496625 -0.044312 -0.585388 -0.321350 0.743042 1441496625 -0.028748 -0.587708 -0.312866 0.745605 1441496625 -0.028748 -0.587708 -0.312866 0.745605 1441496625 -0.028748 -0.587708 -0.312866 0.745605 1441496625 -0.028748 -0.587708 -0.312866 0.745605 1441496625 -0.028748 -0.587708 -0.312866 0.745605 1441496625 -0.028748 -0.587708 -0.312866 0.745605 1441496625 -0.028748 -0.587708 -0.312866 0.745605 1441496625 -0.017029 -0.587891 -0.307556 0.747986 1441496625 -0.017029 -0.587891 -0.307556 0.747986 1441496625 -0.017029 -0.587891 -0.307556 0.747986 1441496625 -0.017029 -0.587891 -0.307556 0.747986 1441496625 -0.017029 -0.587891 -0.307556 0.747986 1441496625 -0.017029 -0.587891 -0.307556 0.747986 1441496625 -0.008606 -0.585449 -0.308960 0.749451 1441496625 -0.008606 -0.585449 -0.308960 0.749451 1441496625 -0.008606 -0.585449 -0.308960 0.749451 1441496625 -0.008606 -0.585449 -0.308960 0.749451 1441496625 -0.008606 -0.585449 -0.308960 0.749451 1441496625 -0.008606 -0.585449 -0.308960 0.749451 1441496625 0.001221 -0.582886 -0.308105 0.751892 1441496625 0.001221 -0.582886 -0.308105 0.751892 1441496625 0.001221 -0.582886 -0.308105 0.751892 1441496625 0.001221 -0.582886 -0.308105 0.751892 1441496625 0.001221 -0.582886 -0.308105 0.751892 1441496625 0.001221 -0.582886 -0.308105 0.751892 1441496625 0.006775 -0.580261 -0.305359 0.755005 1441496625 0.006775 -0.580261 -0.305359 0.755005 1441496625 0.006775 -0.580261 -0.305359 0.755005 1441496625 0.006775 -0.580261 -0.305359 0.755005 1441496625 0.006775 -0.580261 -0.305359 0.755005 1441496625 0.006775 -0.580261 -0.305359 0.755005 1441496625 0.003540 -0.577576 -0.305603 0.756958 1441496625 0.003540 -0.577576 -0.305603 0.756958 1441496625 0.003540 -0.577576 -0.305603 0.756958 1441496625 0.003540 -0.577576 -0.305603 0.756958 1441496625 0.003540 -0.577576 -0.305603 0.756958 1441496625 -0.008301 -0.574707 -0.313293 0.755981 1441496625 -0.008301 -0.574707 -0.313293 0.755981 1441496625 -0.008301 -0.574707 -0.313293 0.755981 1441496625 -0.008301 -0.574707 -0.313293 0.755981 1441496625 -0.008301 -0.574707 -0.313293 0.755981 1441496625 -0.008301 -0.574707 -0.313293 0.755981 1441496625 -0.024231 -0.570679 -0.330139 0.751526 1441496625 -0.024231 -0.570679 -0.330139 0.751526 1441496625 -0.024231 -0.570679 -0.330139 0.751526 1441496625 -0.024231 -0.570679 -0.330139 0.751526 1441496625 -0.024231 -0.570679 -0.330139 0.751526 1441496625 -0.024231 -0.570679 -0.330139 0.751526 1441496625 -0.034851 -0.567749 -0.345520 0.746399 1441496625 -0.034851 -0.567749 -0.345520 0.746399 1441496625 -0.034851 -0.567749 -0.345520 0.746399 1441496625 -0.034851 -0.567749 -0.345520 0.746399 1441496625 -0.034851 -0.567749 -0.345520 0.746399 1441496625 -0.034851 -0.567749 -0.345520 0.746399 1441496625 -0.047363 -0.567749 -0.352539 0.742371 1441496625 -0.047363 -0.567749 -0.352539 0.742371 1441496625 -0.047363 -0.567749 -0.352539 0.742371 1441496625 -0.047363 -0.567749 -0.352539 0.742371 1441496625 -0.047363 -0.567749 -0.352539 0.742371 1441496625 -0.047363 -0.567749 -0.352539 0.742371 1441496625 -0.047363 -0.567749 -0.352539 0.742371 1441496625 -0.070435 -0.569214 -0.358887 0.736389 1441496625 -0.070435 -0.569214 -0.358887 0.736389 1441496625 -0.070435 -0.569214 -0.358887 0.736389 1441496625 -0.070435 -0.569214 -0.358887 0.736389 1441496625 -0.070435 -0.569214 -0.358887 0.736389 1441496625 -0.070435 -0.569214 -0.358887 0.736389 1441496625 -0.100159 -0.573914 -0.363831 0.726807 1441496625 -0.100159 -0.573914 -0.363831 0.726807 1441496625 -0.100159 -0.573914 -0.363831 0.726807 1441496625 -0.100159 -0.573914 -0.363831 0.726807 1441496625 -0.100159 -0.573914 -0.363831 0.726807 1441496626 -0.100159 -0.573914 -0.363831 0.726807 1441496626 -0.129150 -0.582275 -0.360657 0.717102 1441496626 -0.129150 -0.582275 -0.360657 0.717102 1441496626 -0.129150 -0.582275 -0.360657 0.717102 1441496626 -0.129150 -0.582275 -0.360657 0.717102 1441496626 -0.129150 -0.582275 -0.360657 0.717102 1441496626 -0.129150 -0.582275 -0.360657 0.717102 1441496626 -0.156372 -0.587036 -0.357544 0.709290 1441496626 -0.156372 -0.587036 -0.357544 0.709290 1441496626 -0.156372 -0.587036 -0.357544 0.709290 1441496626 -0.156372 -0.587036 -0.357544 0.709290 1441496626 -0.156372 -0.587036 -0.357544 0.709290 1441496626 -0.156372 -0.587036 -0.357544 0.709290 1441496626 -0.156372 -0.587036 -0.357544 0.709290 1441496626 -0.184998 -0.579834 -0.377136 0.698120 1441496626 -0.184998 -0.579834 -0.377136 0.698120 1441496626 -0.184998 -0.579834 -0.377136 0.698120 1441496626 -0.184998 -0.579834 -0.377136 0.698120 1441496626 -0.184998 -0.579834 -0.377136 0.698120 1441496626 -0.184998 -0.579834 -0.377136 0.698120 1441496626 -0.185791 -0.579468 -0.376038 0.698792 1441496626 -0.185791 -0.579468 -0.376038 0.698792 1441496626 -0.185791 -0.579468 -0.376038 0.698792 1441496626 -0.185791 -0.579468 -0.376038 0.698792 1441496626 -0.185791 -0.579468 -0.376038 0.698792 1441496626 -0.185791 -0.579468 -0.376038 0.698792 1441496626 -0.185791 -0.579468 -0.376038 0.698792 1441496626 -0.176147 -0.583557 -0.362915 0.704834 1441496626 -0.176147 -0.583557 -0.362915 0.704834 1441496626 -0.176147 -0.583557 -0.362915 0.704834 1441496626 -0.176147 -0.583557 -0.362915 0.704834 1441496626 -0.176147 -0.583557 -0.362915 0.704834 1441496626 -0.160950 -0.587830 -0.350708 0.711060 1441496626 -0.160950 -0.587830 -0.350708 0.711060 1441496626 -0.160950 -0.587830 -0.350708 0.711060 1441496626 -0.160950 -0.587830 -0.350708 0.711060 1441496626 -0.160950 -0.587830 -0.350708 0.711060 1441496626 -0.160950 -0.587830 -0.350708 0.711060 1441496626 -0.160950 -0.587830 -0.350708 0.711060 1441496626 -0.139038 -0.594055 -0.333069 0.718933 1441496626 -0.139038 -0.594055 -0.333069 0.718933 1441496626 -0.139038 -0.594055 -0.333069 0.718933 1441496626 -0.139038 -0.594055 -0.333069 0.718933 1441496626 -0.139038 -0.594055 -0.333069 0.718933 1441496626 -0.139038 -0.594055 -0.333069 0.718933 1441496626 -0.117981 -0.597168 -0.319824 0.726074 1441496626 -0.117981 -0.597168 -0.319824 0.726074 1441496626 -0.117981 -0.597168 -0.319824 0.726074 1441496626 -0.117981 -0.597168 -0.319824 0.726074 1441496626 -0.117981 -0.597168 -0.319824 0.726074 1441496626 -0.098511 -0.597839 -0.310852 0.732300 1441496626 -0.098511 -0.597839 -0.310852 0.732300 1441496626 -0.098511 -0.597839 -0.310852 0.732300 1441496626 -0.098511 -0.597839 -0.310852 0.732300 1441496626 -0.098511 -0.597839 -0.310852 0.732300 1441496626 -0.098511 -0.597839 -0.310852 0.732300 1441496626 -0.083313 -0.596924 -0.308533 0.735962 1441496626 -0.083313 -0.596924 -0.308533 0.735962 1441496626 -0.083313 -0.596924 -0.308533 0.735962 1441496626 -0.083313 -0.596924 -0.308533 0.735962 1441496626 -0.083313 -0.596924 -0.308533 0.735962 1441496626 -0.083313 -0.596924 -0.308533 0.735962 1441496626 -0.068420 -0.595947 -0.309875 0.737671 1441496626 -0.068420 -0.595947 -0.309875 0.737671 1441496626 -0.068420 -0.595947 -0.309875 0.737671 1441496626 -0.068420 -0.595947 -0.309875 0.737671 1441496626 -0.068420 -0.595947 -0.309875 0.737671 1441496626 -0.068420 -0.595947 -0.309875 0.737671 1441496626 -0.068420 -0.595947 -0.309875 0.737671 1441496626 -0.052490 -0.595947 -0.311462 0.738281 1441496626 -0.052490 -0.595947 -0.311462 0.738281 1441496626 -0.052490 -0.595947 -0.311462 0.738281 1441496626 -0.052490 -0.595947 -0.311462 0.738281 1441496626 -0.052490 -0.595947 -0.311462 0.738281 1441496626 -0.052490 -0.595947 -0.311462 0.738281 1441496626 -0.031921 -0.596863 -0.307251 0.740479 1441496626 -0.031921 -0.596863 -0.307251 0.740479 1441496626 -0.031921 -0.596863 -0.307251 0.740479 1441496626 -0.031921 -0.596863 -0.307251 0.740479 1441496626 -0.031921 -0.596863 -0.307251 0.740479 1441496626 -0.031921 -0.596863 -0.307251 0.740479 1441496626 -0.031921 -0.596863 -0.307251 0.740479 1441496626 -0.015930 -0.598511 -0.299988 0.742676 1441496626 -0.015930 -0.598511 -0.299988 0.742676 1441496626 -0.015930 -0.598511 -0.299988 0.742676 1441496626 -0.015930 -0.598511 -0.299988 0.742676 1441496626 -0.015930 -0.598511 -0.299988 0.742676 1441496626 -0.015930 -0.598511 -0.299988 0.742676 1441496626 -0.009766 -0.599060 -0.296082 0.743896 1441496626 -0.009766 -0.599060 -0.296082 0.743896 1441496626 -0.009766 -0.599060 -0.296082 0.743896 1441496626 -0.009766 -0.599060 -0.296082 0.743896 1441496626 -0.009766 -0.599060 -0.296082 0.743896 1441496626 -0.009766 -0.599060 -0.296082 0.743896 1441496626 -0.009766 -0.599060 -0.296082 0.743896 1441496626 -0.011841 -0.598267 -0.297729 0.743896 1441496626 -0.011841 -0.598267 -0.297729 0.743896 1441496626 -0.011841 -0.598267 -0.297729 0.743896 1441496626 -0.011841 -0.598267 -0.297729 0.743896 1441496626 -0.011841 -0.598267 -0.297729 0.743896 1441496626 -0.012939 -0.597107 -0.299072 0.744202 1441496626 -0.012939 -0.597107 -0.299072 0.744202 1441496626 -0.012939 -0.597107 -0.299072 0.744202 1441496626 -0.012939 -0.597107 -0.299072 0.744202 1441496626 -0.012939 -0.597107 -0.299072 0.744202 1441496626 -0.012939 -0.597107 -0.299072 0.744202 1441496626 -0.012939 -0.597107 -0.299072 0.744202 1441496626 -0.000549 -0.599548 -0.280212 0.749695 1441496626 -0.000549 -0.599548 -0.280212 0.749695 1441496626 -0.000549 -0.599548 -0.280212 0.749695 1441496626 -0.000549 -0.599548 -0.280212 0.749695 1441496626 -0.000549 -0.599548 -0.280212 0.749695 1441496626 -0.000549 -0.599548 -0.280212 0.749695 1441496627 0.001709 -0.597595 -0.264282 0.756958 1441496627 0.001709 -0.597595 -0.264282 0.756958 1441496627 0.001709 -0.597595 -0.264282 0.756958 1441496627 0.001709 -0.597595 -0.264282 0.756958 1441496627 0.001709 -0.597595 -0.264282 0.756958 1441496627 0.001709 -0.597595 -0.264282 0.756958 1441496627 -0.015869 -0.589233 -0.280273 0.757629 1441496627 -0.015869 -0.589233 -0.280273 0.757629 1441496627 -0.015869 -0.589233 -0.280273 0.757629 1441496627 -0.015869 -0.589233 -0.280273 0.757629 1441496627 -0.015869 -0.589233 -0.280273 0.757629 1441496627 -0.015869 -0.589233 -0.280273 0.757629 1441496627 -0.035095 -0.578064 -0.309875 0.754028 1441496627 -0.035095 -0.578064 -0.309875 0.754028 1441496627 -0.035095 -0.578064 -0.309875 0.754028 1441496627 -0.035095 -0.578064 -0.309875 0.754028 1441496627 -0.035095 -0.578064 -0.309875 0.754028 1441496627 -0.035095 -0.578064 -0.309875 0.754028 1441496627 -0.035095 -0.578064 -0.309875 0.754028 1441496627 -0.048584 -0.571106 -0.328918 0.750549 1441496627 -0.048584 -0.571106 -0.328918 0.750549 1441496627 -0.048584 -0.571106 -0.328918 0.750549 1441496627 -0.048584 -0.571106 -0.328918 0.750549 1441496627 -0.048584 -0.571106 -0.328918 0.750549 1441496627 -0.048584 -0.571106 -0.328918 0.750549 1441496627 -0.048584 -0.571106 -0.328918 0.750549 1441496627 -0.058105 -0.570374 -0.333679 0.748352 1441496627 -0.058105 -0.570374 -0.333679 0.748352 1441496627 -0.058105 -0.570374 -0.333679 0.748352 1441496627 -0.058105 -0.570374 -0.333679 0.748352 1441496627 -0.058105 -0.570374 -0.333679 0.748352 1441496627 -0.058105 -0.570374 -0.333679 0.748352 1441496627 -0.065247 -0.572937 -0.330444 0.747192 1441496627 -0.065247 -0.572937 -0.330444 0.747192 1441496627 -0.065247 -0.572937 -0.330444 0.747192 1441496627 -0.065247 -0.572937 -0.330444 0.747192 1441496627 -0.065247 -0.572937 -0.330444 0.747192 1441496627 -0.065247 -0.572937 -0.330444 0.747192 1441496627 -0.070374 -0.575928 -0.323547 0.747498 1441496627 -0.070374 -0.575928 -0.323547 0.747498 1441496627 -0.070374 -0.575928 -0.323547 0.747498 1441496627 -0.070374 -0.575928 -0.323547 0.747498 1441496627 -0.070374 -0.575928 -0.323547 0.747498 1441496627 -0.077698 -0.576904 -0.324097 0.745728 1441496627 -0.077698 -0.576904 -0.324097 0.745728 1441496627 -0.077698 -0.576904 -0.324097 0.745728 1441496627 -0.077698 -0.576904 -0.324097 0.745728 1441496627 -0.077698 -0.576904 -0.324097 0.745728 1441496627 -0.077698 -0.576904 -0.324097 0.745728 1441496627 -0.085999 -0.578186 -0.329407 0.741516 1441496627 -0.085999 -0.578186 -0.329407 0.741516 1441496627 -0.085999 -0.578186 -0.329407 0.741516 1441496627 -0.085999 -0.578186 -0.329407 0.741516 1441496627 -0.085999 -0.578186 -0.329407 0.741516 1441496627 -0.085999 -0.578186 -0.329407 0.741516 1441496627 -0.084045 -0.584900 -0.319092 0.740967 1441496627 -0.084045 -0.584900 -0.319092 0.740967 1441496627 -0.084045 -0.584900 -0.319092 0.740967 1441496627 -0.084045 -0.584900 -0.319092 0.740967 1441496627 -0.084045 -0.584900 -0.319092 0.740967 1441496627 -0.084045 -0.584900 -0.319092 0.740967 1441496627 -0.079041 -0.591431 -0.307983 0.741028 1441496627 -0.079041 -0.591431 -0.307983 0.741028 1441496627 -0.079041 -0.591431 -0.307983 0.741028 1441496627 -0.079041 -0.591431 -0.307983 0.741028 1441496627 -0.079041 -0.591431 -0.307983 0.741028 1441496627 -0.079041 -0.591431 -0.307983 0.741028 1441496627 -0.079041 -0.591431 -0.307983 0.741028 1441496627 -0.075806 -0.594238 -0.306641 0.739685 1441496627 -0.075806 -0.594238 -0.306641 0.739685 1441496627 -0.075806 -0.594238 -0.306641 0.739685 1441496627 -0.075806 -0.594238 -0.306641 0.739685 1441496627 -0.075806 -0.594238 -0.306641 0.739685 1441496627 -0.075806 -0.594238 -0.306641 0.739685 1441496627 -0.067810 -0.596008 -0.298950 0.742188 1441496627 -0.067810 -0.596008 -0.298950 0.742188 1441496627 -0.067810 -0.596008 -0.298950 0.742188 1441496627 -0.067810 -0.596008 -0.298950 0.742188 1441496627 -0.067810 -0.596008 -0.298950 0.742188 1441496627 -0.067810 -0.596008 -0.298950 0.742188 1441496627 -0.060608 -0.598511 -0.287231 0.745422 1441496627 -0.060608 -0.598511 -0.287231 0.745422 1441496627 -0.060608 -0.598511 -0.287231 0.745422 1441496627 -0.060608 -0.598511 -0.287231 0.745422 1441496627 -0.060608 -0.598511 -0.287231 0.745422 1441496627 -0.060608 -0.598511 -0.287231 0.745422 1441496627 -0.060608 -0.598511 -0.287231 0.745422 1441496627 -0.052490 -0.600403 -0.280457 0.747070 1441496627 -0.052490 -0.600403 -0.280457 0.747070 1441496627 -0.052490 -0.600403 -0.280457 0.747070 1441496627 -0.052490 -0.600403 -0.280457 0.747070 1441496627 -0.052490 -0.600403 -0.280457 0.747070 1441496627 -0.041748 -0.601318 -0.276367 0.748535 1441496627 -0.041748 -0.601318 -0.276367 0.748535 1441496627 -0.041748 -0.601318 -0.276367 0.748535 1441496627 -0.041748 -0.601318 -0.276367 0.748535 1441496627 -0.041748 -0.601318 -0.276367 0.748535 1441496627 -0.041748 -0.601318 -0.276367 0.748535 1441496627 -0.028870 -0.601501 -0.275635 0.749268 1441496627 -0.028870 -0.601501 -0.275635 0.749268 1441496627 -0.028870 -0.601501 -0.275635 0.749268 1441496627 -0.028870 -0.601501 -0.275635 0.749268 1441496627 -0.028870 -0.601501 -0.275635 0.749268 1441496627 -0.028870 -0.601501 -0.275635 0.749268 1441496627 -0.016357 -0.600586 -0.277161 0.749817 1441496627 -0.016357 -0.600586 -0.277161 0.749817 1441496627 -0.016357 -0.600586 -0.277161 0.749817 1441496627 -0.016357 -0.600586 -0.277161 0.749817 1441496627 -0.016357 -0.600586 -0.277161 0.749817 1441496627 -0.016357 -0.600586 -0.277161 0.749817 1441496628 -0.003296 -0.599365 -0.278625 0.750427 1441496628 -0.003296 -0.599365 -0.278625 0.750427 1441496628 -0.003296 -0.599365 -0.278625 0.750427 1441496628 -0.003296 -0.599365 -0.278625 0.750427 1441496628 -0.003296 -0.599365 -0.278625 0.750427 1441496628 -0.003296 -0.599365 -0.278625 0.750427 1441496628 -0.003296 -0.599365 -0.278625 0.750427 1441496628 0.008301 -0.597595 -0.279419 0.751465 1441496628 0.008301 -0.597595 -0.279419 0.751465 1441496628 0.008301 -0.597595 -0.279419 0.751465 1441496628 0.008301 -0.597595 -0.279419 0.751465 1441496628 0.008301 -0.597595 -0.279419 0.751465 1441496628 0.008301 -0.597595 -0.279419 0.751465 1441496628 0.016235 -0.594788 -0.282104 0.752563 1441496628 0.016235 -0.594788 -0.282104 0.752563 1441496628 0.016235 -0.594788 -0.282104 0.752563 1441496628 0.016235 -0.594788 -0.282104 0.752563 1441496628 0.016235 -0.594788 -0.282104 0.752563 1441496628 0.016235 -0.594788 -0.282104 0.752563 1441496628 0.018311 -0.591492 -0.288391 0.752747 1441496628 0.018311 -0.591492 -0.288391 0.752747 1441496628 0.018311 -0.591492 -0.288391 0.752747 1441496628 0.018311 -0.591492 -0.288391 0.752747 1441496628 0.018311 -0.591492 -0.288391 0.752747 1441496628 0.014404 -0.588440 -0.296509 0.752075 1441496628 0.014404 -0.588440 -0.296509 0.752075 1441496628 0.014404 -0.588440 -0.296509 0.752075 1441496628 0.014404 -0.588440 -0.296509 0.752075 1441496628 0.014404 -0.588440 -0.296509 0.752075 1441496628 0.014404 -0.588440 -0.296509 0.752075 1441496628 0.007629 -0.586487 -0.303711 0.750854 1441496628 0.007629 -0.586487 -0.303711 0.750854 1441496628 0.007629 -0.586487 -0.303711 0.750854 1441496628 0.007629 -0.586487 -0.303711 0.750854 1441496628 0.007629 -0.586487 -0.303711 0.750854 1441496628 0.007629 -0.586487 -0.303711 0.750854 1441496628 -0.001709 -0.586487 -0.308044 0.749084 1441496628 -0.001709 -0.586487 -0.308044 0.749084 1441496628 -0.001709 -0.586487 -0.308044 0.749084 1441496628 -0.001709 -0.586487 -0.308044 0.749084 1441496628 -0.001709 -0.586487 -0.308044 0.749084 1441496628 -0.001709 -0.586487 -0.308044 0.749084 1441496628 -0.001709 -0.586487 -0.308044 0.749084 1441496628 -0.015930 -0.586914 -0.313354 0.746399 1441496628 -0.015930 -0.586914 -0.313354 0.746399 1441496628 -0.015930 -0.586914 -0.313354 0.746399 1441496628 -0.015930 -0.586914 -0.313354 0.746399 1441496628 -0.015930 -0.586914 -0.313354 0.746399 1441496628 -0.015930 -0.586914 -0.313354 0.746399 1441496628 -0.033081 -0.587524 -0.319336 0.742798 1441496628 -0.033081 -0.587524 -0.319336 0.742798 1441496628 -0.033081 -0.587524 -0.319336 0.742798 1441496628 -0.033081 -0.587524 -0.319336 0.742798 1441496628 -0.033081 -0.587524 -0.319336 0.742798 1441496628 -0.033081 -0.587524 -0.319336 0.742798 1441496628 -0.033081 -0.587524 -0.319336 0.742798 1441496628 -0.053833 -0.586304 -0.331177 0.737366 1441496628 
-0.000732 -0.618530 -0.253357 0.743774 1441496631 -0.000732 -0.618530 -0.253357 0.743774 1441496631 -0.000732 -0.618530 -0.253357 0.743774 1441496631 -0.000732 -0.618530 -0.253357 0.743774 1441496631 0.036072 -0.603455 -0.245789 0.757751 1441496631 0.036072 -0.603455 -0.245789 0.757751 1441496631 0.036072 -0.603455 -0.245789 0.757751 1441496631 0.036072 -0.603455 -0.245789 0.757751 1441496631 0.036072 -0.603455 -0.245789 0.757751 1441496631 0.036072 -0.603455 -0.245789 0.757751 1441496631 0.110291 -0.570251 -0.226196 0.781982 1441496631 0.110291 -0.570251 -0.226196 0.781982 1441496631 0.110291 -0.570251 -0.226196 0.781982 1441496631 0.110291 -0.570251 -0.226196 0.781982 1441496631 0.110291 -0.570251 -0.226196 0.781982 1441496631 0.110291 -0.570251 -0.226196 0.781982 1441496631 0.214478 -0.510071 -0.190613 0.810852 1441496631 0.214478 -0.510071 -0.190613 0.810852 1441496631 0.214478 -0.510071 -0.190613 0.810852 1441496631 0.214478 -0.510071 -0.190613 0.810852 1441496631 0.214478 -0.510071 -0.190613 0.810852 1441496631 0.214478 -0.510071 -0.190613 0.810852 1441496631 0.214478 -0.510071 -0.190613 0.810852 1441496631 0.300720 -0.431213 -0.163757 0.834717 1441496631 0.300720 -0.431213 -0.163757 0.834717 1441496631 0.300720 -0.431213 -0.163757 0.834717 1441496631 0.300720 -0.431213 -0.163757 0.834717 1441496631 0.300720 -0.431213 -0.163757 0.834717 1441496631 0.300720 -0.431213 -0.163757 0.834717 1441496631 0.371704 -0.334595 -0.164734 0.850098 1441496631 0.371704 -0.334595 -0.164734 0.850098 1441496631 0.371704 -0.334595 -0.164734 0.850098 1441496631 0.371704 -0.334595 -0.164734 0.850098 1441496631 0.371704 -0.334595 -0.164734 0.850098 1441496631 0.371704 -0.334595 -0.164734 0.850098 1441496631 0.437195 -0.228149 -0.196045 0.847534 1441496631 0.437195 -0.228149 -0.196045 0.847534 1441496631 0.437195 -0.228149 -0.196045 0.847534 1441496631 0.437195 -0.228149 -0.196045 0.847534 1441496631 0.437195 -0.228149 -0.196045 0.847534 1441496631 0.437195 -0.228149 -0.196045 0.847534 1441496631 0.437195 -0.228149 -0.196045 0.847534 1441496631 0.505005 -0.111084 -0.236267 0.822632 1441496631 0.505005 -0.111084 -0.236267 0.822632 1441496631 0.505005 -0.111084 -0.236267 0.822632 1441496631 0.505005 -0.111084 -0.236267 0.822632 1441496631 0.505005 -0.111084 -0.236267 0.822632 1441496631 0.505005 -0.111084 -0.236267 0.822632 1441496631 0.566040 0.018921 -0.283752 0.773743 1441496631 0.566040 0.018921 -0.283752 0.773743 1441496631 0.566040 0.018921 -0.283752 0.773743 1441496631 0.566040 0.018921 -0.283752 0.773743 1441496631 0.566040 0.018921 -0.283752 0.773743 1441496631 0.566040 0.018921 -0.283752 0.773743 1441496631 0.614075 0.146057 -0.323242 0.704956 1441496631 0.614075 0.146057 -0.323242 0.704956 1441496631 0.614075 0.146057 -0.323242 0.704956 1441496631 0.614075 0.146057 -0.323242 0.704956 1441496631 0.614075 0.146057 -0.323242 0.704956 1441496631 0.614075 0.146057 -0.323242 0.704956 1441496631 0.614075 0.146057 -0.323242 0.704956 1441496631 0.648926 0.268311 -0.349609 0.620178 1441496631 0.648926 0.268311 -0.349609 0.620178 1441496631 0.648926 0.268311 -0.349609 0.620178 1441496631 0.648926 0.268311 -0.349609 0.620178 1441496631 0.648926 0.268311 -0.349609 0.620178 1441496631 0.648926 0.268311 -0.349609 0.620178 1441496631 0.660889 0.394592 -0.342041 0.539001 1441496631 0.660889 0.394592 -0.342041 0.539001 1441496631 0.660889 0.394592 -0.342041 0.539001 1441496631 0.660889 0.394592 -0.342041 0.539001 1441496631 0.660889 0.394592 -0.342041 0.539001 1441496631 0.660889 0.394592 -0.342041 0.539001 1441496631 0.667786 0.496948 -0.322144 0.450867 1441496631 0.667786 0.496948 -0.322144 0.450867 1441496631 0.667786 0.496948 -0.322144 0.450867 1441496631 0.667786 0.496948 -0.322144 0.450867 1441496631 0.667786 0.496948 -0.322144 0.450867 1441496631 0.667786 0.496948 -0.322144 0.450867 1441496631 0.667786 0.496948 -0.322144 0.450867 1441496631 0.666138 0.577148 -0.292908 0.370483 1441496631 0.666138 0.577148 -0.292908 0.370483 1441496631 0.666138 0.577148 -0.292908 0.370483 1441496631 0.666138 0.577148 -0.292908 0.370483 1441496631 0.666138 0.577148 -0.292908 0.370483 1441496631 0.666138 0.577148 -0.292908 0.370483 1441496631 0.662659 0.634399 -0.265808 0.296143 1441496631 0.662659 0.634399 -0.265808 0.296143 1441496631 0.662659 0.634399 -0.265808 0.296143 1441496631 0.662659 0.634399 -0.265808 0.296143 1441496631 0.662659 0.634399 -0.265808 0.296143 1441496632 0.662659 0.634399 -0.265808 0.296143 1441496632 0.628357 0.682739 -0.254089 0.272766 1441496632 0.628357 0.682739 -0.254089 0.272766 1441496632 0.628357 0.682739 -0.254089 0.272766 1441496632 0.628357 0.682739 -0.254089 0.272766 1441496632 0.628357 0.682739 -0.254089 0.272766 1441496632 0.628357 0.682739 -0.254089 0.272766 1441496632 0.628357 0.682739 -0.254089 0.272766 1441496632 0.616211 0.682800 -0.269348 0.285461 1441496632 0.616211 0.682800 -0.269348 0.285461 1441496632 0.616211 0.682800 -0.269348 0.285461 1441496632 0.616211 0.682800 -0.269348 0.285461 1441496632 0.616211 0.682800 -0.269348 0.285461 1441496632 0.616211 0.682800 -0.269348 0.285461 1441496632 0.589478 0.682312 -0.290527 0.320129 1441496632 0.589478 0.682312 -0.290527 0.320129 1441496632 0.589478 0.682312 -0.290527 0.320129 1441496632 0.589478 0.682312 -0.290527 0.320129 1441496632 0.589478 0.682312 -0.290527 0.320129 1441496632 0.589478 0.682312 -0.290527 0.320129 1441496632 0.586609 0.649353 -0.321655 0.361450 1441496632 0.586609 0.649353 -0.321655 0.361450 1441496632 0.586609 0.649353 -0.321655 0.361450 1441496632 0.586609 0.649353 -0.321655 0.361450 1441496632 0.586609 0.649353 -0.321655 0.361450 1441496632 0.586609 0.649353 -0.321655 0.361450 1441496632 0.589417 0.591064 -0.357361 0.418823 1441496632 0.589417 0.591064 -0.357361 0.418823 1441496632 0.589417 0.591064 -0.357361 0.418823 1441496632 0.589417 0.591064 -0.357361 0.418823 1441496632 0.589417 0.591064 -0.357361 0.418823 1441496632 0.589417 0.591064 -0.357361 0.418823 1441496632 0.594116 0.508423 -0.381714 0.492737 1441496632 0.594116 0.508423 -0.381714 0.492737 1441496632 0.594116 0.508423 -0.381714 0.492737 1441496632 0.594116 0.508423 -0.381714 0.492737 1441496632 0.594116 0.508423 -0.381714 0.492737 1441496632 0.594116 0.508423 -0.381714 0.492737 1441496632 0.594116 0.508423 -0.381714 0.492737 1441496632 0.595215 0.400146 -0.389771 0.577576 1441496632 0.595215 0.400146 -0.389771 0.577576 1441496632 0.595215 0.400146 -0.389771 0.577576 1441496632 0.595215 0.400146 -0.389771 0.577576 1441496632 0.595215 0.400146 -0.389771 0.577576 1441496632 0.583191 0.281677 -0.359985 0.671448 1441496632 0.583191 0.281677 -0.359985 0.671448 1441496632 0.583191 0.281677 -0.359985 0.671448 1441496632 0.583191 0.281677 -0.359985 0.671448 1441496632 0.583191 0.281677 -0.359985 0.671448 1441496632 0.583191 0.281677 -0.359985 0.671448 1441496632 0.583191 0.281677 -0.359985 0.671448 1441496632 0.557312 0.141357 -0.298889 0.761597 1441496632 0.557312 0.141357 -0.298889 0.761597 1441496632 0.557312 0.141357 -0.298889 0.761597 1441496632 0.557312 0.141357 -0.298889 0.761597 1441496632 0.557312 0.141357 -0.298889 0.761597 1441496632 0.557312 0.141357 -0.298889 0.761597 1441496632 0.507813 0.007080 -0.205627 0.836487 1441496632 0.507813 0.007080 -0.205627 0.836487 1441496632 0.507813 0.007080 -0.205627 0.836487 1441496632 0.507813 0.007080 -0.205627 0.836487 1441496632 0.507813 0.007080 -0.205627 0.836487 1441496632 0.459290 -0.089539 -0.130310 0.874084 1441496632 0.459290 -0.089539 -0.130310 0.874084 1441496632 0.459290 -0.089539 -0.130310 0.874084 1441496632 0.459290 -0.089539 -0.130310 0.874084 1441496632 0.459290 -0.089539 -0.130310 0.874084 1441496632 0.459290 -0.089539 -0.130310 0.874084 1441496632 0.461670 -0.100464 -0.080994 0.877563 1441496632 0.461670 -0.100464 -0.080994 0.877563 1441496632 0.461670 -0.100464 -0.080994 0.877563 1441496632 0.461670 -0.100464 -0.080994 0.877563 1441496632 0.461670 -0.100464 -0.080994 0.877563 1441496632 0.461670 -0.100464 -0.080994 0.877563 1441496632 0.469849 -0.074463 -0.088684 0.875061 1441496632 0.469849 -0.074463 -0.088684 0.875061 1441496632 0.469849 -0.074463 -0.088684 0.875061 1441496632 0.469849 -0.074463 -0.088684 0.875061 1441496632 0.469849 -0.074463 -0.088684 0.875061 1441496632 0.469849 -0.074463 -0.088684 0.875061 1441496632 0.488159 -0.019714 -0.115173 0.864868 1441496632 0.488159 -0.019714 -0.115173 0.864868 1441496632 0.488159 -0.019714 -0.115173 0.864868 1441496632 0.488159 -0.019714 -0.115173 0.864868 1441496632 0.488159 -0.019714 -0.115173 0.864868 1441496632 0.488159 -0.019714 -0.115173 0.864868 1441496632 0.488159 -0.019714 -0.115173 0.864868 1441496632 0.518921 0.058228 -0.168457 0.835999 1441496632 0.518921 0.058228 -0.168457 0.835999 1441496632 0.518921 0.058228 -0.168457 0.835999 1441496632 0.518921 0.058228 -0.168457 0.835999 1441496632 0.518921 0.058228 -0.168457 0.835999 1441496632 0.518921 0.058228 -0.168457 0.835999 1441496632 0.555725 0.155701 -0.235657 0.781860 1441496632 0.555725 0.155701 -0.235657 0.781860 1441496632 0.555725 0.155701 -0.235657 0.781860 1441496632 0.555725 0.155701 -0.235657 0.781860 1441496632 0.555725 0.155701 -0.235657 0.781860 1441496632 0.555725 0.155701 -0.235657 0.781860 1441496632 0.585205 0.269775 -0.287781 0.708435 1441496632 0.585205 0.269775 -0.287781 0.708435 1441496632 0.585205 0.269775 -0.287781 0.708435 1441496632 0.585205 0.269775 -0.287781 0.708435 1441496632 0.585205 0.269775 -0.287781 0.708435 1441496632 0.585205 0.269775 -0.287781 0.708435 1441496632 0.600220 0.384583 -0.326782 0.620422 1441496632 0.600220 0.384583 -0.326782 0.620422 1441496632 0.600220 0.384583 -0.326782 0.620422 1441496632 0.600220 0.384583 -0.326782 0.620422 1441496632 0.600220 0.384583 -0.326782 0.620422 1441496632 0.600220 0.384583 -0.326782 0.620422 1441496633 0.603577 0.485535 -0.347412 0.528381 1441496633 0.603577 0.485535 -0.347412 0.528381 1441496633 0.603577 0.485535 -0.347412 0.528381 1441496633 0.603577 0.485535 -0.347412 0.528381 1441496633 0.603577 0.485535 -0.347412 0.528381 1441496633 0.603577 0.485535 -0.347412 0.528381 1441496633 0.603577 0.485535 -0.347412 0.528381 1441496633 0.605408 0.569092 -0.347351 0.434692 1441496633 0.605408 0.569092 -0.347351 0.434692 1441496633 0.605408 0.569092 -0.347351 0.434692 1441496633 0.605408 0.569092 -0.347351 0.434692 1441496633 0.605408 0.569092 -0.347351 0.434692 1441496633 0.605408 0.569092 -0.347351 0.434692 1441496633 0.594727 0.650208 -0.316406 0.351135 1441496633 0.594727 0.650208 -0.316406 0.351135 1441496633 0.594727 0.650208 -0.316406 0.351135 1441496633 0.594727 0.650208 -0.316406 0.351135 1441496633 0.594727 0.650208 -0.316406 0.351135 1441496633 0.594727 0.650208 -0.316406 0.351135 1441496633 0.594727 0.650208 -0.316406 0.351135 1441496633 0.584473 0.705750 -0.285095 0.281006 1441496633 0.584473 0.705750 -0.285095 0.281006 1441496633 0.584473 0.705750 -0.285095 0.281006 1441496633 0.584473 0.705750 -0.285095 0.281006 1441496633 0.584473 0.705750 -0.285095 0.281006 1441496633 0.584473 0.705750 -0.285095 0.281006 1441496633 0.584839 0.719849 -0.275879 0.252319 1441496633 0.584839 0.719849 -0.275879 0.252319 1441496633 0.584839 0.719849 -0.275879 0.252319 1441496633 0.584839 0.719849 -0.275879 0.252319 1441496633 0.584839 0.719849 -0.275879 0.252319 1441496633 0.584839 0.719849 -0.275879 0.252319 1441496633 0.577515 0.720398 -0.280273 0.262573 1441496633 0.577515 0.720398 -0.280273 0.262573 1441496633 0.577515 0.720398 -0.280273 0.262573 1441496633 0.577515 0.720398 -0.280273 0.262573 1441496633 0.577515 0.720398 -0.280273 0.262573 1441496633 0.577515 0.720398 -0.280273 0.262573 1441496633 0.582397 0.697144 -0.297302 0.293823 1441496633 0.582397 0.697144 -0.297302 0.293823 1441496633 0.582397 0.697144 -0.297302 0.293823 1441496633 0.582397 0.697144 -0.297302 0.293823 1441496633 0.582397 0.697144 -0.297302 0.293823 1441496633 0.582397 0.697144 -0.297302 0.293823 1441496633 0.588257 0.655762 -0.318848 0.349548 1441496633 0.588257 0.655762 -0.318848 0.349548 1441496633 0.588257 0.655762 -0.318848 0.349548 1441496633 0.588257 0.655762 -0.318848 0.349548 1441496633 0.588257 0.655762 -0.318848 0.349548 1441496633 0.588257 0.655762 -0.318848 0.349548 1441496633 0.596680 0.588013 -0.341248 0.426270 1441496633 0.596680 0.588013 -0.341248 0.426270 1441496633 0.596680 0.588013 -0.341248 0.426270 1441496633 0.596680 0.588013 -0.341248 0.426270 1441496633 0.596680 0.588013 -0.341248 0.426270 1441496633 0.596680 0.588013 -0.341248 0.426270 1441496633 0.600708 0.494507 -0.355896 0.517578 1441496633 0.600708 0.494507 -0.355896 0.517578 1441496633 0.600708 0.494507 -0.355896 0.517578 1441496633 0.600708 0.494507 -0.355896 0.517578 1441496633 0.600708 0.494507 -0.355896 0.517578 1441496633 0.600708 0.494507 -0.355896 0.517578 1441496633 0.600708 0.494507 -0.355896 0.517578 1441496633 0.592102 0.381226 -0.348022 0.618774 1441496633 0.592102 0.381226 -0.348022 0.618774 1441496633 0.592102 0.381226 -0.348022 0.618774 1441496633 0.592102 0.381226 -0.348022 0.618774 1441496633 0.592102 0.381226 -0.348022 0.618774 1441496633 0.592102 0.381226 -0.348022 0.618774 1441496633 0.567871 0.250793 -0.307312 0.721191 1441496633 0.567871 0.250793 -0.307312 0.721191 1441496633 0.567871 0.250793 -0.307312 0.721191 1441496633 0.567871 0.250793 -0.307312 0.721191 1441496633 0.567871 0.250793 -0.307312 0.721191 1441496633 0.567871 0.250793 -0.307312 0.721191 1441496633 0.526672 0.104736 -0.260986 0.802124 1441496633 0.526672 0.104736 -0.260986 0.802124 1441496633 0.526672 0.104736 -0.260986 0.802124 1441496633 0.526672 0.104736 -0.260986 0.802124 1441496633 0.526672 0.104736 -0.260986 0.802124 1441496633 0.526672 0.104736 -0.260986 0.802124 1441496633 0.470093 -0.029724 -0.202454 0.858521 1441496633 0.470093 -0.029724 -0.202454 0.858521 1441496633 0.470093 -0.029724 -0.202454 0.858521 1441496633 0.470093 -0.029724 -0.202454 0.858521 1441496633 0.470093 -0.029724 -0.202454 0.858521 1441496633 0.470093 -0.029724 -0.202454 0.858521 1441496633 0.432556 -0.103088 -0.138367 0.884888 1441496633 0.432556 -0.103088 -0.138367 0.884888 1441496633 0.432556 -0.103088 -0.138367 0.884888 1441496633 0.432556 -0.103088 -0.138367 0.884888 1441496633 0.432556 -0.103088 -0.138367 0.884888 1441496633 0.432556 -0.103088 -0.138367 0.884888 1441496633 0.431702 -0.115601 -0.124329 0.885864 1441496633 0.431702 -0.115601 -0.124329 0.885864 1441496633 0.431702 -0.115601 -0.124329 0.885864 1441496633 0.431702 -0.115601 -0.124329 0.885864 1441496633 0.431702 -0.115601 -0.124329 0.885864 1441496633 0.440247 -0.098755 -0.137756 0.881714 1441496633 0.440247 -0.098755 -0.137756 0.881714 1441496633 0.440247 -0.098755 -0.137756 0.881714 1441496633 0.440247 -0.098755 -0.137756 0.881714 1441496633 0.440247 -0.098755 -0.137756 0.881714 1441496633 0.440247 -0.098755 -0.137756 0.881714 1441496633 0.462402 -0.049805 -0.172119 0.868347 1441496633 0.462402 -0.049805 -0.172119 0.868347 1441496633 0.462402 -0.049805 -0.172119 0.868347 1441496633 0.462402 -0.049805 -0.172119 0.868347 1441496633 0.462402 -0.049805 -0.172119 0.868347 1441496633 0.462402 -0.049805 -0.172119 0.868347 1441496634 0.497375 0.029175 -0.212769 0.840454 1441496634 0.497375 0.029175 -0.212769 0.840454 1441496634 0.497375 0.029175 -0.212769 0.840454 1441496634 0.497375 0.029175 -0.212769 0.840454 1441496634 0.497375 0.029175 -0.212769 0.840454 1441496634 0.497375 0.029175 -0.212769 0.840454 1441496634 0.497375 0.029175 -0.212769 0.840454 1441496634 0.539795 0.130615 -0.242065 0.795532 1441496634 0.539795 0.130615 -0.242065 0.795532 1441496634 0.539795 0.130615 -0.242065 0.795532 1441496634 0.539795 0.130615 -0.242065 0.795532 1441496634 0.539795 0.130615 -0.242065 0.795532 1441496634 0.539795 0.130615 -0.242065 0.795532 1441496634 0.576538 0.244751 -0.270508 0.731079 1441496634 0.576538 0.244751 -0.270508 0.731079 1441496634 0.576538 0.244751 -0.270508 0.731079 1441496634 0.576538 0.244751 -0.270508 0.731079 1441496634 0.576538 0.244751 -0.270508 0.731079 1441496634 0.576538 0.244751 -0.270508 0.731079 1441496634 0.601379 0.360535 -0.294067 0.649475 1441496634 0.601379 0.360535 -0.294067 0.649475 1441496634 0.601379 0.360535 -0.294067 0.649475 1441496634 0.601379 0.360535 -0.294067 0.649475 1441496634 0.601379 0.360535 -0.294067 0.649475 1441496634 0.601379 0.360535 -0.294067 0.649475 1441496634 0.619080 0.456055 -0.320435 0.553162 1441496634 0.619080 0.456055 -0.320435 0.553162 1441496634 0.619080 0.456055 -0.320435 0.553162 1441496634 0.619080 0.456055 -0.320435 0.553162 1441496634 0.619080 0.456055 -0.320435 0.553162 1441496634 0.619080 0.456055 -0.320435 0.553162 1441496634 0.636841 0.525940 -0.342712 0.447571 1441496634 0.636841 0.525940 -0.342712 0.447571 1441496634 0.636841 0.525940 -0.342712 0.447571 1441496634 0.636841 0.525940 -0.342712 0.447571 1441496634 0.636841 0.525940 -0.342712 0.447571 1441496634 0.636841 0.525940 -0.342712 0.447571 1441496634 0.636841 0.525940 -0.342712 0.447571 1441496634 0.643555 0.593750 -0.335632 0.347229 1441496634 0.643555 0.593750 -0.335632 0.347229 1441496634 0.643555 0.593750 -0.335632 0.347229 1441496634 0.643555 0.593750 -0.335632 0.347229 1441496634 0.643555 0.593750 -0.335632 0.347229 1441496634 0.643555 0.593750 -0.335632 0.347229 1441496634 0.640808 0.660339 -0.299622 0.251892 1441496634 0.640808 0.660339 -0.299622 0.251892 1441496634 0.640808 0.660339 -0.299622 0.251892 1441496634 0.640808 0.660339 -0.299622 0.251892 1441496634 0.640808 0.660339 -0.299622 0.251892 1441496634 0.640808 0.660339 -0.299622 0.251892 1441496634 0.638062 0.707092 -0.258118 0.161865 1441496634 0.638062 0.707092 -0.258118 0.161865 1441496634 0.638062 0.707092 -0.258118 0.161865 1441496634 0.638062 0.707092 -0.258118 0.161865 1441496634 0.638062 0.707092 -0.258118 0.161865 1441496634 0.638062 0.707092 -0.258118 0.161865 1441496634 0.638062 0.707092 -0.258118 0.161865 1441496634 0.608337 0.744934 -0.242126 0.127869 1441496634 0.608337 0.744934 -0.242126 0.127869 1441496634 0.608337 0.744934 -0.242126 0.127869 1441496634 0.608337 0.744934 -0.242126 0.127869 1441496634 0.608337 0.744934 -0.242126 0.127869 1441496634 0.608337 0.744934 -0.242126 0.127869 1441496634 0.608337 0.744934 -0.242126 0.127869 1441496634 0.608643 0.725037 -0.276611 0.165283 1441496634 0.608643 0.725037 -0.276611 0.165283 1441496634 0.608643 0.725037 -0.276611 0.165283 1441496634 0.608643 0.725037 -0.276611 0.165283 1441496634 0.608643 0.725037 -0.276611 0.165283 1441496634 0.608643 0.725037 -0.276611 0.165283 1441496634 0.617615 0.679138 -0.321350 0.232300 1441496634 0.617615 0.679138 -0.321350 0.232300 1441496634 0.617615 0.679138 -0.321350 0.232300 1441496634 0.617615 0.679138 -0.321350 0.232300 1441496634 0.617615 0.679138 -0.321350 0.232300 1441496634 0.617615 0.679138 -0.321350 0.232300 1441496634 0.623108 0.615234 -0.354736 0.327637 1441496634 0.623108 0.615234 -0.354736 0.327637 1441496634 0.623108 0.615234 -0.354736 0.327637 1441496634 0.623108 0.615234 -0.354736 0.327637 1441496634 0.623108 0.615234 -0.354736 0.327637 1441496634 0.623108 0.615234 -0.354736 0.327637 1441496634 0.632446 0.518738 -0.379211 0.432556 1441496634 0.632446 0.518738 -0.379211 0.432556 1441496634 0.632446 0.518738 -0.379211 0.432556 1441496634 0.632446 0.518738 -0.379211 0.432556 1441496634 0.632446 0.518738 -0.379211 0.432556 1441496634 0.632446 0.518738 -0.379211 0.432556 1441496634 0.621643 0.412903 -0.379089 0.547058 1441496634 0.621643 0.412903 -0.379089 0.547058 1441496634 0.621643 0.412903 -0.379089 0.547058 1441496634 0.621643 0.412903 -0.379089 0.547058 1441496634 0.621643 0.412903 -0.379089 0.547058 1441496634 0.621643 0.412903 -0.379089 0.547058 1441496634 0.596985 0.293884 -0.356873 0.655579 1441496634 0.596985 0.293884 -0.356873 0.655579 1441496634 0.596985 0.293884 -0.356873 0.655579 1441496634 0.596985 0.293884 -0.356873 0.655579 1441496634 0.596985 0.293884 -0.356873 0.655579 1441496634 0.596985 0.293884 -0.356873 0.655579 1441496634 0.554321 0.152161 -0.291199 0.764709 1441496634 0.554321 0.152161 -0.291199 0.764709 1441496634 0.554321 0.152161 -0.291199 0.764709 1441496634 0.554321 0.152161 -0.291199 0.764709 1441496634 0.554321 0.152161 -0.291199 0.764709 1441496634 0.554321 0.152161 -0.291199 0.764709 1441496634 0.479492 0.020630 -0.182312 0.858093 1441496634 0.479492 0.020630 -0.182312 0.858093 1441496634 0.479492 0.020630 -0.182312 0.858093 1441496634 0.479492 0.020630 -0.182312 0.858093 1441496634 0.479492 0.020630 -0.182312 0.858093 1441496634 0.479492 0.020630 -0.182312 0.858093 1441496634 0.479492 0.020630 -0.182312 0.858093 1441496634 0.443420 -0.043091 -0.142090 0.883911 1441496635 0.443420 -0.043091 -0.142090 0.883911 1441496635 0.443420 -0.043091 -0.142090 0.883911 1441496635 0.443420 -0.043091 -0.142090 0.883911 1441496635 0.443420 -0.043091 -0.142090 0.883911 1441496635 0.444763 -0.060486 -0.130981 0.883911 1441496635 0.444763 -0.060486 -0.130981 0.883911 1441496635 0.444763 -0.060486 -0.130981 0.883911 1441496635 0.444763 -0.060486 -0.130981 0.883911 1441496635 0.444763 -0.060486 -0.130981 0.883911 1441496635 0.444763 -0.060486 -0.130981 0.883911 1441496635 0.443481 -0.060181 -0.124023 0.885559 1441496635 0.443481 -0.060181 -0.124023 0.885559 1441496635 0.443481 -0.060181 -0.124023 0.885559 1441496635 0.443481 -0.060181 -0.124023 0.885559 1441496635 0.443481 -0.060181 -0.124023 0.885559 1441496635 0.443481 -0.060181 -0.124023 0.885559 1441496635 0.443481 -0.060181 -0.124023 0.885559 1441496635 0.453369 -0.036682 -0.154480 0.877014 1441496635 0.453369 -0.036682 -0.154480 0.877014 1441496635 0.453369 -0.036682 -0.154480 0.877014 1441496635 0.453369 -0.036682 -0.154480 0.877014 1441496635 0.453369 -0.036682 -0.154480 0.877014 1441496635 0.453369 -0.036682 -0.154480 0.877014 1441496635 0.483032 0.010620 -0.197510 0.852905 1441496635 0.483032 0.010620 -0.197510 0.852905 1441496635 0.483032 0.010620 -0.197510 0.852905 1441496635 0.483032 0.010620 -0.197510 0.852905 1441496635 0.483032 0.010620 -0.197510 0.852905 1441496635 0.483032 0.010620 -0.197510 0.852905 1441496635 0.526855 0.080872 -0.256897 0.806091 1441496635 0.526855 0.080872 -0.256897 0.806091 1441496635 0.526855 0.080872 -0.256897 0.806091 1441496635 0.526855 0.080872 -0.256897 0.806091 1441496635 0.526855 0.080872 -0.256897 0.806091 1441496635 0.526855 0.080872 -0.256897 0.806091 1441496635 0.575562 0.172729 -0.304932 0.738770 1441496635 0.575562 0.172729 -0.304932 0.738770 1441496635 0.575562 0.172729 -0.304932 0.738770 1441496635 0.575562 0.172729 -0.304932 0.738770 1441496635 0.575562 0.172729 -0.304932 0.738770 1441496635 0.575562 0.172729 -0.304932 0.738770 1441496635 0.616455 0.281677 -0.334473 0.654724 1441496635 0.616455 0.281677 -0.334473 0.654724 1441496635 0.616455 0.281677 -0.334473 0.654724 1441496635 0.616455 0.281677 -0.334473 0.654724 1441496635 0.616455 0.281677 -0.334473 0.654724 1441496635 0.616455 0.281677 -0.334473 0.654724 1441496635 0.616455 0.281677 -0.334473 0.654724 1441496635 0.642151 0.390808 -0.359253 0.552917 1441496635 0.642151 0.390808 -0.359253 0.552917 1441496635 0.642151 0.390808 -0.359253 0.552917 1441496635 0.642151 0.390808 -0.359253 0.552917 1441496635 0.642151 0.390808 -0.359253 0.552917 1441496635 0.653381 0.487610 -0.373474 0.442505 1441496635 0.653381 0.487610 -0.373474 0.442505 1441496635 0.653381 0.487610 -0.373474 0.442505 1441496635 0.653381 0.487610 -0.373474 0.442505 1441496635 0.653381 0.487610 -0.373474 0.442505 1441496635 0.653381 0.487610 -0.373474 0.442505 1441496635 0.648193 0.578674 -0.365662 0.333557 1441496635 0.648193 0.578674 -0.365662 0.333557 1441496635 0.648193 0.578674 -0.365662 0.333557 1441496635 0.648193 0.578674 -0.365662 0.333557 1441496635 0.648193 0.578674 -0.365662 0.333557 1441496635 0.648193 0.578674 -0.365662 0.333557 1441496635 0.639160 0.653625 -0.338074 0.223450 1441496635 0.639160 0.653625 -0.338074 0.223450 1441496635 0.639160 0.653625 -0.338074 0.223450 1441496635 0.639160 0.653625 -0.338074 0.223450 1441496635 0.639160 0.653625 -0.338074 0.223450 1441496635 0.639160 0.653625 -0.338074 0.223450 1441496635 0.639160 0.653625 -0.338074 0.223450 1441496635 0.622559 0.711487 -0.298523 0.130493 1441496635 0.622559 0.711487 -0.298523 0.130493 1441496635 0.622559 0.711487 -0.298523 0.130493 1441496635 0.622559 0.711487 -0.298523 0.130493 1441496635 0.622559 0.711487 -0.298523 0.130493 1441496635 0.622559 0.711487 -0.298523 0.130493 1441496635 0.593079 0.744141 -0.288574 0.105713 1441496635 0.593079 0.744141 -0.288574 0.105713 1441496635 0.593079 0.744141 -0.288574 0.105713 1441496635 0.593079 0.744141 -0.288574 0.105713 1441496635 0.593079 0.744141 -0.288574 0.105713 1441496635 0.593079 0.744141 -0.288574 0.105713 1441496635 0.593079 0.744141 -0.288574 0.105713 1441496635 0.573181 0.732666 -0.326721 0.166992 1441496635 0.573181 0.732666 -0.326721 0.166992 1441496635 0.573181 0.732666 -0.326721 0.166992 1441496635 0.573181 0.732666 -0.326721 0.166992 1441496635 0.573181 0.732666 -0.326721 0.166992 1441496635 0.573181 0.732666 -0.326721 0.166992 1441496635 0.573181 0.691895 -0.363281 0.246277 1441496635 0.573181 0.691895 -0.363281 0.246277 1441496635 0.573181 0.691895 -0.363281 0.246277 1441496635 0.573181 0.691895 -0.363281 0.246277 1441496635 0.573181 0.691895 -0.363281 0.246277 1441496635 0.573181 0.691895 -0.363281 0.246277 1441496635 0.590637 0.622681 -0.387939 0.335876 1441496635 0.590637 0.622681 -0.387939 0.335876 1441496635 0.590637 0.622681 -0.387939 0.335876 1441496635 0.590637 0.622681 -0.387939 0.335876 1441496635 0.590637 0.622681 -0.387939 0.335876 1441496635 0.590637 0.622681 -0.387939 0.335876 1441496635 0.604980 0.534424 -0.393921 0.439453 1441496635 0.604980 0.534424 -0.393921 0.439453 1441496635 0.604980 0.534424 -0.393921 0.439453 1441496635 0.604980 0.534424 -0.393921 0.439453 1441496635 0.604980 0.534424 -0.393921 0.439453 1441496635 0.604980 0.534424 -0.393921 0.439453 1441496635 0.604309 0.435852 -0.382385 0.546387 1441496635 0.604309 0.435852 -0.382385 0.546387 1441496635 0.604309 0.435852 -0.382385 0.546387 1441496636 0.604309 0.435852 -0.382385 0.546387 1441496636 0.604309 0.435852 -0.382385 0.546387 1441496636 0.604309 0.435852 -0.382385 0.546387 1441496636 0.604309 0.435852 -0.382385 0.546387 1441496636 0.592285 0.312744 -0.366455 0.645813 1441496636 0.592285 0.312744 -0.366455 0.645813 1441496636 0.592285 0.312744 -0.366455 0.645813 1441496636 0.592285 0.312744 -0.366455 0.645813 1441496636 0.592285 0.312744 -0.366455 0.645813 1441496636 0.592285 0.312744 -0.366455 0.645813 1441496636 0.562073 0.175354 -0.336914 0.734680 1441496636 0.562073 0.175354 -0.336914 0.734680 1441496636 0.562073 0.175354 -0.336914 0.734680 1441496636 0.562073 0.175354 -0.336914 0.734680 1441496636 0.562073 0.175354 -0.336914 0.734680 1441496636 0.562073 0.175354 -0.336914 0.734680 1441496636 0.524902 0.055725 -0.275085 0.803528 1441496636 0.524902 0.055725 -0.275085 0.803528 1441496636 0.524902 0.055725 -0.275085 0.803528 1441496636 0.524902 0.055725 -0.275085 0.803528 1441496636 0.524902 0.055725 -0.275085 0.803528 1441496636 0.524902 0.055725 -0.275085 0.803528 1441496636 0.524902 0.055725 -0.275085 0.803528 1441496636 0.474182 -0.054321 -0.201843 0.855225 1441496636 0.474182 -0.054321 -0.201843 0.855225 1441496636 0.474182 -0.054321 -0.201843 0.855225 1441496636 0.474182 -0.054321 -0.201843 0.855225 1441496636 0.474182 -0.054321 -0.201843 0.855225 1441496636 0.474182 -0.054321 -0.201843 0.855225 1441496636 0.430786 -0.116394 -0.150635 0.882141 1441496636 0.430786 -0.116394 -0.150635 0.882141 1441496636 0.430786 -0.116394 -0.150635 0.882141 1441496636 0.430786 -0.116394 -0.150635 0.882141 1441496636 0.430786 -0.116394 -0.150635 0.882141 1441496636 0.430786 -0.116394 -0.150635 0.882141 1441496636 0.429871 -0.122192 -0.137817 0.883850 1441496636 0.429871 -0.122192 -0.137817 0.883850 1441496636 0.429871 -0.122192 -0.137817 0.883850 1441496636 0.429871 -0.122192 -0.137817 0.883850 1441496636 0.429871 -0.122192 -0.137817 0.883850 1441496636 0.429871 -0.122192 -0.137817 0.883850 1441496636 0.437500 -0.102478 -0.156982 0.879395 1441496636 0.437500 -0.102478 -0.156982 0.879395 1441496636 0.437500 -0.102478 -0.156982 0.879395 1441496636 0.437500 -0.102478 -0.156982 0.879395 1441496636 0.437500 -0.102478 -0.156982 0.879395 1441496636 0.437500 -0.102478 -0.156982 0.879395 1441496636 0.459656 -0.055115 -0.193115 0.865051 1441496636 0.459656 -0.055115 -0.193115 0.865051 1441496636 0.459656 -0.055115 -0.193115 0.865051 1441496636 0.459656 -0.055115 -0.193115 0.865051 1441496636 0.459656 -0.055115 -0.193115 0.865051 1441496636 0.459656 -0.055115 -0.193115 0.865051 1441496636 0.459656 -0.055115 -0.193115 0.865051 1441496636 0.497864 0.016968 -0.239624 0.833252 1441496636 0.497864 0.016968 -0.239624 0.833252 1441496636 0.497864 0.016968 -0.239624 0.833252 1441496636 0.497864 0.016968 -0.239624 0.833252 1441496636 0.497864 0.016968 -0.239624 0.833252 1441496636 0.497864 0.016968 -0.239624 0.833252 1441496636 0.497864 0.016968 -0.239624 0.833252 1441496636 0.544739 0.108154 -0.285706 0.780945 1441496636 0.544739 0.108154 -0.285706 0.780945 1441496636 0.544739 0.108154 -0.285706 0.780945 1441496636 0.544739 0.108154 -0.285706 0.780945 1441496636 0.544739 0.108154 -0.285706 0.780945 1441496636 0.544739 0.108154 -0.285706 0.780945 1441496636 0.588501 0.215454 -0.318787 0.711060 1441496636 0.588501 0.215454 -0.318787 0.711060 1441496636 0.588501 0.215454 -0.318787 0.711060 1441496636 0.588501 0.215454 -0.318787 0.711060 1441496636 0.588501 0.215454 -0.318787 0.711060 1441496636 0.588501 0.215454 -0.318787 0.711060 1441496636 0.588501 0.215454 -0.318787 0.711060 1441496636 0.619507 0.329346 -0.344055 0.623962 1441496636 0.619507 0.329346 -0.344055 0.623962 1441496636 0.619507 0.329346 -0.344055 0.623962 1441496636 0.619507 0.329346 -0.344055 0.623962 1441496636 0.619507 0.329346 -0.344055 0.623962 1441496636 0.619507 0.329346 -0.344055 0.623962 1441496636 0.633484 0.441040 -0.350159 0.530579 1441496636 0.633484 0.441040 -0.350159 0.530579 1441496636 0.633484 0.441040 -0.350159 0.530579 1441496636 0.633484 0.441040 -0.350159 0.530579 1441496636 0.633484 0.441040 -0.350159 0.530579 1441496636 0.633484 0.441040 -0.350159 0.530579 1441496636 0.633057 0.543823 -0.337646 0.435181 1441496636 0.633057 0.543823 -0.337646 0.435181 1441496636 0.633057 0.543823 -0.337646 0.435181 1441496636 0.633057 0.543823 -0.337646 0.435181 1441496636 0.633057 0.543823 -0.337646 0.435181 1441496636 0.633057 0.543823 -0.337646 0.435181 1441496636 0.622559 0.633667 -0.313904 0.335144 1441496636 0.622559 0.633667 -0.313904 0.335144 1441496636 0.622559 0.633667 -0.313904 0.335144 1441496636 0.622559 0.633667 -0.313904 0.335144 1441496636 0.622559 0.633667 -0.313904 0.335144 1441496636 
0.063904 -0.614624 -0.242310 0.747986 1441496639 0.063904 -0.614624 -0.242310 0.747986 1441496639 0.074951 -0.614502 -0.235413 0.749268 1441496639 0.074951 -0.614502 -0.235413 0.749268 1441496639 0.074951 -0.614502 -0.235413 0.749268 1441496639 0.074951 -0.614502 -0.235413 0.749268 1441496639 0.074951 -0.614502 -0.235413 0.749268 1441496639 0.074951 -0.614502 -0.235413 0.749268 1441496639 0.081604 -0.612915 -0.235168 0.749878 1441496640 0.081604 -0.612915 -0.235168 0.749878 1441496640 0.081604 -0.612915 -0.235168 0.749878 1441496640 0.081604 -0.612915 -0.235168 0.749878 1441496640 0.081604 -0.612915 -0.235168 0.749878 1441496640 0.081604 -0.612915 -0.235168 0.749878 1441496640 0.081604 -0.612915 -0.235168 0.749878 1441496640 0.085144 -0.613159 -0.232422 0.750183 1441496640 0.085144 -0.613159 -0.232422 0.750183 1441496640 0.085144 -0.613159 -0.232422 0.750183 1441496640 0.085144 -0.613159 -0.232422 0.750183 1441496640 0.085144 -0.613159 -0.232422 0.750183 1441496640 0.085144 -0.613159 -0.232422 0.750183 1441496640 0.083496 -0.614197 -0.228821 0.750610 1441496640 0.083496 -0.614197 -0.228821 0.750610 1441496640 0.083496 -0.614197 -0.228821 0.750610 1441496640 0.083496 -0.614197 -0.228821 0.750610 1441496640 0.083496 -0.614197 -0.228821 0.750610 1441496640 0.083496 -0.614197 -0.228821 0.750610 1441496640 0.077820 -0.615112 -0.228882 0.750488 1441496640 0.077820 -0.615112 -0.228882 0.750488 1441496640 0.077820 -0.615112 -0.228882 0.750488 1441496640 0.077820 -0.615112 -0.228882 0.750488 1441496640 0.077820 -0.615112 -0.228882 0.750488 1441496640 0.077820 -0.615112 -0.228882 0.750488 1441496640 0.070984 -0.615112 -0.233704 0.749634 1441496640 0.070984 -0.615112 -0.233704 0.749634 1441496640 0.070984 -0.615112 -0.233704 0.749634 1441496640 0.070984 -0.615112 -0.233704 0.749634 1441496640 0.070984 -0.615112 -0.233704 0.749634 1441496640 0.070984 -0.615112 -0.233704 0.749634 1441496640 0.070984 -0.615112 -0.233704 0.749634 1441496640 0.070679 -0.615540 -0.232361 0.749756 1441496640 0.070679 -0.615540 -0.232361 0.749756 1441496640 0.070679 -0.615540 -0.232361 0.749756 1441496640 0.070679 -0.615540 -0.232361 0.749756 1441496640 0.070679 -0.615540 -0.232361 0.749756 1441496640 0.070679 -0.615540 -0.232361 0.749756 1441496640 0.070679 -0.615540 -0.232361 0.749756 1441496640 0.076965 -0.617737 -0.222351 0.750366 1441496640 0.076965 -0.617737 -0.222351 0.750366 1441496640 0.076965 -0.617737 -0.222351 0.750366 1441496640 0.076965 -0.617737 -0.222351 0.750366 1441496640 0.076965 -0.617737 -0.222351 0.750366 1441496640 0.076965 -0.617737 -0.222351 0.750366 1441496640 0.091492 -0.621521 -0.205872 0.750305 1441496640 0.091492 -0.621521 -0.205872 0.750305 1441496640 0.091492 -0.621521 -0.205872 0.750305 1441496640 0.091492 -0.621521 -0.205872 0.750305 1441496640 0.091492 -0.621521 -0.205872 0.750305 1441496640 0.091492 -0.621521 -0.205872 0.750305 1441496640 0.113342 -0.623657 -0.186890 0.750549 1441496640 0.113342 -0.623657 -0.186890 0.750549 1441496640 0.113342 -0.623657 -0.186890 0.750549 1441496640 0.113342 -0.623657 -0.186890 0.750549 1441496640 0.113342 -0.623657 -0.186890 0.750549 1441496640 0.113342 -0.623657 -0.186890 0.750549 1441496640 0.125732 -0.622192 -0.180054 0.751404 1441496640 0.125732 -0.622192 -0.180054 0.751404 1441496640 0.125732 -0.622192 -0.180054 0.751404 1441496640 0.125732 -0.622192 -0.180054 0.751404 1441496640 0.125732 -0.622192 -0.180054 0.751404 1441496640 0.125732 -0.622192 -0.180054 0.751404 1441496640 0.118652 -0.617981 -0.197144 0.751770 1441496640 0.118652 -0.617981 -0.197144 0.751770 1441496640 0.118652 -0.617981 -0.197144 0.751770 1441496640 0.118652 -0.617981 -0.197144 0.751770 1441496640 0.118652 -0.617981 -0.197144 0.751770 1441496640 0.118652 -0.617981 -0.197144 0.751770 1441496640 0.118652 -0.617981 -0.197144 0.751770 1441496640 0.104980 -0.613342 -0.222778 0.750427 1441496640 0.104980 -0.613342 -0.222778 0.750427 1441496640 0.104980 -0.613342 -0.222778 0.750427 1441496640 0.104980 -0.613342 -0.222778 0.750427 1441496640 0.104980 -0.613342 -0.222778 0.750427 1441496640 0.091919 -0.610352 -0.241577 0.748779 1441496640 0.091919 -0.610352 -0.241577 0.748779 1441496640 0.091919 -0.610352 -0.241577 0.748779 1441496640 0.091919 -0.610352 -0.241577 0.748779 1441496640 0.091919 -0.610352 -0.241577 0.748779 1441496640 0.075623 -0.608948 -0.256531 0.746765 1441496640 0.075623 -0.608948 -0.256531 0.746765 1441496640 0.075623 -0.608948 -0.256531 0.746765 1441496640 0.075623 -0.608948 -0.256531 0.746765 1441496640 0.075623 -0.608948 -0.256531 0.746765 1441496640 0.075623 -0.608948 -0.256531 0.746765 1441496640 0.056824 -0.606567 -0.270996 0.745239 1441496640 0.056824 -0.606567 -0.270996 0.745239 1441496640 0.056824 -0.606567 -0.270996 0.745239 1441496640 0.056824 -0.606567 -0.270996 0.745239 1441496640 0.056824 -0.606567 -0.270996 0.745239 1441496640 0.056824 -0.606567 -0.270996 0.745239 1441496640 0.041748 -0.601074 -0.284485 0.745728 1441496640 0.041748 -0.601074 -0.284485 0.745728 1441496640 0.041748 -0.601074 -0.284485 0.745728 1441496640 0.041748 -0.601074 -0.284485 0.745728 1441496640 0.041748 -0.601074 -0.284485 0.745728 1441496640 0.041748 -0.601074 -0.284485 0.745728 1441496640 0.041748 -0.601074 -0.284485 0.745728 1441496640 0.030334 -0.595398 -0.292053 0.747864 1441496640 0.030334 -0.595398 -0.292053 0.747864 1441496640 0.030334 -0.595398 -0.292053 0.747864 1441496640 0.030334 -0.595398 -0.292053 0.747864 1441496640 0.030334 -0.595398 -0.292053 0.747864 1441496640 0.030334 -0.595398 -0.292053 0.747864 1441496640 0.019592 -0.593506 -0.295898 0.748230 1441496640 0.019592 -0.593506 -0.295898 0.748230 1441496640 0.019592 -0.593506 -0.295898 0.748230 1441496640 0.019592 -0.593506 -0.295898 0.748230 1441496640 0.019592 -0.593506 -0.295898 0.748230 1441496640 0.019592 -0.593506 -0.295898 0.748230 1441496640 0.019592 -0.593506 -0.295898 0.748230 1441496640 0.010681 -0.595642 -0.299438 0.745300 1441496641 0.010681 -0.595642 -0.299438 0.745300 1441496641 0.010681 -0.595642 -0.299438 0.745300 1441496641 0.010681 -0.595642 -0.299438 0.745300 1441496641 0.010681 -0.595642 -0.299438 0.745300 1441496641 0.010681 -0.595642 -0.299438 0.745300 1441496641 0.012939 -0.593567 -0.299866 0.746765 1441496641 0.012939 -0.593567 -0.299866 0.746765 1441496641 0.012939 -0.593567 -0.299866 0.746765 1441496641 0.012939 -0.593567 -0.299866 0.746765 1441496641 0.012939 -0.593567 -0.299866 0.746765 1441496641 0.012939 -0.593567 -0.299866 0.746765 1441496641 0.019836 -0.590210 -0.294495 0.751343 1441496641 0.019836 -0.590210 -0.294495 0.751343 1441496641 0.019836 -0.590210 -0.294495 0.751343 1441496641 0.019836 -0.590210 -0.294495 0.751343 1441496641 0.019836 -0.590210 -0.294495 0.751343 1441496641 0.019836 -0.590210 -0.294495 0.751343 1441496641 0.019836 -0.590210 -0.294495 0.751343 1441496641 0.021851 -0.588318 -0.291748 0.753845 1441496641 0.021851 -0.588318 -0.291748 0.753845 1441496641 0.021851 -0.588318 -0.291748 0.753845 1441496641 0.021851 -0.588318 -0.291748 0.753845 1441496641 0.021851 -0.588318 -0.291748 0.753845 1441496641 0.023987 -0.590515 -0.286743 0.753967 1441496641 0.023987 -0.590515 -0.286743 0.753967 1441496641 0.023987 -0.590515 -0.286743 0.753967 1441496641 0.023987 -0.590515 -0.286743 0.753967 1441496641 0.023987 -0.590515 -0.286743 0.753967 1441496641 0.023987 -0.590515 -0.286743 0.753967 1441496641 0.023987 -0.590515 -0.286743 0.753967 1441496641 0.027039 -0.593201 -0.281311 0.753845 1441496641 0.027039 -0.593201 -0.281311 0.753845 1441496641 0.027039 -0.593201 -0.281311 0.753845 1441496641 0.027039 -0.593201 -0.281311 0.753845 1441496641 0.027039 -0.593201 -0.281311 0.753845 1441496641 0.027039 -0.593201 -0.281311 0.753845 1441496641 0.027039 -0.593201 -0.281311 0.753845 1441496641 0.032227 -0.595276 -0.272156 0.755371 1441496641 0.032227 -0.595276 -0.272156 0.755371 1441496641 0.032227 -0.595276 -0.272156 0.755371 1441496641 0.032227 -0.595276 -0.272156 0.755371 1441496641 0.032227 -0.595276 -0.272156 0.755371 1441496641 0.037170 -0.598267 -0.265259 0.755249 1441496641 0.037170 -0.598267 -0.265259 0.755249 1441496641 0.037170 -0.598267 -0.265259 0.755249 1441496641 0.037170 -0.598267 -0.265259 0.755249 1441496641 0.037170 -0.598267 -0.265259 0.755249 1441496641 0.037170 -0.598267 -0.265259 0.755249 1441496641 0.037170 -0.598267 -0.265259 0.755249 1441496641 0.044006 -0.602844 -0.256653 0.754211 1441496641 0.044006 -0.602844 -0.256653 0.754211 1441496641 0.044006 -0.602844 -0.256653 0.754211 1441496641 0.044006 -0.602844 -0.256653 0.754211 1441496641 0.044006 -0.602844 -0.256653 0.754211 1441496641 0.044006 -0.602844 -0.256653 0.754211 1441496641 0.053833 -0.608459 -0.238708 0.754944 1441496641 0.053833 -0.608459 -0.238708 0.754944 1441496641 0.053833 -0.608459 -0.238708 0.754944 1441496641 0.053833 -0.608459 -0.238708 0.754944 1441496641 0.053833 -0.608459 -0.238708 0.754944 1441496641 0.053833 -0.608459 -0.238708 0.754944 1441496641 0.066162 -0.612488 -0.217407 0.757141 1441496641 0.066162 -0.612488 -0.217407 0.757141 1441496641 0.066162 -0.612488 -0.217407 0.757141 1441496641 0.066162 -0.612488 -0.217407 0.757141 1441496641 0.066162 -0.612488 -0.217407 0.757141 1441496641 0.066162 -0.612488 -0.217407 0.757141 1441496641 0.082458 -0.613159 -0.202271 0.759155 1441496641 0.082458 -0.613159 -0.202271 0.759155 1441496641 0.082458 -0.613159 -0.202271 0.759155 1441496641 0.082458 -0.613159 -0.202271 0.759155 1441496641 0.082458 -0.613159 -0.202271 0.759155 1441496641 0.082458 -0.613159 -0.202271 0.759155 1441496641 0.082458 -0.613159 -0.202271 0.759155 1441496641 0.098145 -0.609741 -0.203491 0.759705 1441496641 0.098145 -0.609741 -0.203491 0.759705 1441496641 0.098145 -0.609741 -0.203491 0.759705 1441496641 0.098145 -0.609741 -0.203491 0.759705 1441496641 0.098145 -0.609741 -0.203491 0.759705 1441496641 0.111328 -0.604919 -0.213562 0.758972 1441496641 0.111328 -0.604919 -0.213562 0.758972 1441496641 0.111328 -0.604919 -0.213562 0.758972 1441496641 0.111328 -0.604919 -0.213562 0.758972 1441496641 0.111328 -0.604919 -0.213562 0.758972 1441496641 0.111328 -0.604919 -0.213562 0.758972 1441496641 0.121704 -0.599792 -0.222412 0.758911 1441496641 0.121704 -0.599792 -0.222412 0.758911 1441496641 0.121704 -0.599792 -0.222412 0.758911 1441496641 0.121704 -0.599792 -0.222412 0.758911 1441496641 0.121704 -0.599792 -0.222412 0.758911 1441496641 0.121704 -0.599792 -0.222412 0.758911 1441496641 0.125427 -0.595093 -0.231079 0.759460 1441496641 0.125427 -0.595093 -0.231079 0.759460 1441496641 0.125427 -0.595093 -0.231079 0.759460 1441496641 0.125427 -0.595093 -0.231079 0.759460 1441496641 0.125427 -0.595093 -0.231079 0.759460 1441496641 0.125427 -0.595093 -0.231079 0.759460 1441496641 0.120361 -0.592041 -0.242981 0.758911 1441496641 0.120361 -0.592041 -0.242981 0.758911 1441496641 0.120361 -0.592041 -0.242981 0.758911 1441496641 0.120361 -0.592041 -0.242981 0.758911 1441496641 0.120361 -0.592041 -0.242981 0.758911 1441496641 0.120361 -0.592041 -0.242981 0.758911 1441496641 0.120361 -0.592041 -0.242981 0.758911 1441496641 0.108887 -0.590393 -0.255066 0.757996 1441496641 0.108887 -0.590393 -0.255066 0.757996 1441496641 0.108887 -0.590393 -0.255066 0.757996 1441496641 0.108887 -0.590393 -0.255066 0.757996 1441496641 0.108887 -0.590393 -0.255066 0.757996 1441496641 0.108887 -0.590393 -0.255066 0.757996 1441496641 0.092651 -0.589966 -0.265198 0.756958 1441496642 0.092651 -0.589966 -0.265198 0.756958 1441496642 0.092651 -0.589966 -0.265198 0.756958 1441496642 0.092651 -0.589966 -0.265198 0.756958 1441496642 0.092651 -0.589966 -0.265198 0.756958 1441496642 0.092651 -0.589966 -0.265198 0.756958 1441496642 0.071716 -0.590820 -0.271606 0.756348 1441496642 0.071716 -0.590820 -0.271606 0.756348 1441496642 0.071716 -0.590820 -0.271606 0.756348 1441496642 0.071716 -0.590820 -0.271606 0.756348 1441496642 0.071716 -0.590820 -0.271606 0.756348 1441496642 0.046326 -0.593689 -0.276001 0.754456 1441496642 0.046326 -0.593689 -0.276001 0.754456 1441496642 0.046326 -0.593689 -0.276001 0.754456 1441496642 0.046326 -0.593689 -0.276001 0.754456 1441496642 0.046326 -0.593689 -0.276001 0.754456 1441496642 0.046326 -0.593689 -0.276001 0.754456 1441496642 0.018005 -0.596436 -0.281555 0.751465 1441496642 0.018005 -0.596436 -0.281555 0.751465 1441496642 0.018005 -0.596436 -0.281555 0.751465 1441496642 0.018005 -0.596436 -0.281555 0.751465 1441496642 0.018005 -0.596436 -0.281555 0.751465 1441496642 -0.010864 -0.595886 -0.295044 0.746826 1441496642 -0.010864 -0.595886 -0.295044 0.746826 1441496642 -0.010864 -0.595886 -0.295044 0.746826 1441496642 -0.010864 -0.595886 -0.295044 0.746826 1441496642 -0.010864 -0.595886 -0.295044 0.746826 1441496642 -0.010864 -0.595886 -0.295044 0.746826 1441496642 -0.010864 -0.595886 -0.295044 0.746826 1441496642 -0.030945 -0.593689 -0.302734 0.744934 1441496642 -0.030945 -0.593689 -0.302734 0.744934 1441496642 -0.030945 -0.593689 -0.302734 0.744934 1441496642 -0.030945 -0.593689 -0.302734 0.744934 1441496642 -0.030945 -0.593689 -0.302734 0.744934 1441496642 -0.030945 -0.593689 -0.302734 0.744934 1441496642 -0.039917 -0.591492 -0.310791 0.742920 1441496642 -0.039917 -0.591492 -0.310791 0.742920 1441496642 -0.039917 -0.591492 -0.310791 0.742920 1441496642 -0.039917 -0.591492 -0.310791 0.742920 1441496642 -0.039917 -0.591492 -0.310791 0.742920 1441496642 -0.039917 -0.591492 -0.310791 0.742920 1441496642 -0.039917 -0.591492 -0.310791 0.742920 1441496642 -0.039185 -0.586975 -0.320190 0.742554 1441496642 -0.039185 -0.586975 -0.320190 0.742554 1441496642 -0.039185 -0.586975 -0.320190 0.742554 1441496642 -0.039185 -0.586975 -0.320190 0.742554 1441496642 -0.039185 -0.586975 -0.320190 0.742554 1441496642 -0.039185 -0.586975 -0.320190 0.742554 1441496642 -0.035400 -0.586365 -0.318787 0.743835 1441496642 -0.035400 -0.586365 -0.318787 0.743835 1441496642 -0.035400 -0.586365 -0.318787 0.743835 1441496642 -0.035400 -0.586365 -0.318787 0.743835 1441496642 -0.035400 -0.586365 -0.318787 0.743835 1441496642 -0.035400 -0.586365 -0.318787 0.743835 1441496642 -0.032837 -0.587830 -0.311279 0.745972 1441496642 -0.032837 -0.587830 -0.311279 0.745972 1441496642 -0.032837 -0.587830 -0.311279 0.745972 1441496642 -0.032837 -0.587830 -0.311279 0.745972 1441496642 -0.032837 -0.587830 -0.311279 0.745972 1441496642 -0.032837 -0.587830 -0.311279 0.745972 1441496642 -0.032837 -0.587830 -0.311279 0.745972 1441496642 -0.024597 -0.590942 -0.300110 0.748413 1441496642 -0.024597 -0.590942 -0.300110 0.748413 1441496642 -0.024597 -0.590942 -0.300110 0.748413 1441496642 -0.024597 -0.590942 -0.300110 0.748413 1441496642 -0.024597 -0.590942 -0.300110 0.748413 1441496642 -0.024597 -0.590942 -0.300110 0.748413 1441496642 -0.013123 -0.594666 -0.288879 0.750183 1441496642 -0.013123 -0.594666 -0.288879 0.750183 1441496642 -0.013123 -0.594666 -0.288879 0.750183 1441496642 -0.013123 -0.594666 -0.288879 0.750183 1441496642 -0.013123 -0.594666 -0.288879 0.750183 1441496642 -0.013123 -0.594666 -0.288879 0.750183 1441496642 0.001343 -0.598938 -0.275818 0.751770 1441496642 0.001343 -0.598938 -0.275818 0.751770 1441496642 0.001343 -0.598938 -0.275818 0.751770 1441496642 0.001343 -0.598938 -0.275818 0.751770 1441496642 0.001343 -0.598938 -0.275818 0.751770 1441496642 0.001343 -0.598938 -0.275818 0.751770 1441496642 0.016357 -0.602600 -0.262817 0.753357 1441496642 0.016357 -0.602600 -0.262817 0.753357 1441496642 0.016357 -0.602600 -0.262817 0.753357 1441496642 0.016357 -0.602600 -0.262817 0.753357 1441496642 0.016357 -0.602600 -0.262817 0.753357 1441496642 0.016357 -0.602600 -0.262817 0.753357 1441496642 0.030029 -0.605042 -0.254456 0.753845 1441496642 0.030029 -0.605042 -0.254456 0.753845 1441496642 0.030029 -0.605042 -0.254456 0.753845 1441496642 0.030029 -0.605042 -0.254456 0.753845 1441496642 0.030029 -0.605042 -0.254456 0.753845 1441496642 0.030029 -0.605042 -0.254456 0.753845 1441496642 0.044922 -0.606079 -0.248047 0.754395 1441496642 0.044922 -0.606079 -0.248047 0.754395 1441496642 0.044922 -0.606079 -0.248047 0.754395 1441496642 0.044922 -0.606079 -0.248047 0.754395 1441496642 0.044922 -0.606079 -0.248047 0.754395 1441496642 0.044922 -0.606079 -0.248047 0.754395 1441496642 0.060425 -0.605774 -0.244080 0.754883 1441496642 0.060425 -0.605774 -0.244080 0.754883 1441496642 0.060425 -0.605774 -0.244080 0.754883 1441496642 0.060425 -0.605774 -0.244080 0.754883 1441496642 0.060425 -0.605774 -0.244080 0.754883 1441496642 0.060425 -0.605774 -0.244080 0.754883 1441496642 0.060425 -0.605774 -0.244080 0.754883 1441496642 0.073242 -0.604065 -0.245300 0.754700 1441496642 0.073242 -0.604065 -0.245300 0.754700 1441496642 0.073242 -0.604065 -0.245300 0.754700 1441496642 0.073242 -0.604065 -0.245300 0.754700 1441496642 0.073242 -0.604065 -0.245300 0.754700 1441496642 0.084412 -0.601868 -0.249146 0.754028 1441496642 0.084412 -0.601868 -0.249146 0.754028 1441496642 0.084412 -0.601868 -0.249146 0.754028 1441496643 0.084412 -0.601868 -0.249146 0.754028 1441496643 0.084412 -0.601868 -0.249146 0.754028 1441496643 0.084412 -0.601868 -0.249146 0.754028 1441496643 0.084412 -0.601868 -0.249146 0.754028 1441496643 0.094727 -0.599548 -0.251587 0.753845 1441496643 0.094727 -0.599548 -0.251587 0.753845 1441496643 0.094727 -0.599548 -0.251587 0.753845 1441496643 0.094727 -0.599548 -0.251587 0.753845 1441496643 0.094727 -0.599548 -0.251587 0.753845 1441496643 0.094727 -0.599548 -0.251587 0.753845 1441496643 0.099182 -0.596924 -0.253845 0.754578 1441496643 0.099182 -0.596924 -0.253845 0.754578 1441496643 0.099182 -0.596924 -0.253845 0.754578 1441496643 0.099182 -0.596924 -0.253845 0.754578 1441496643 0.099182 -0.596924 -0.253845 0.754578 1441496643 0.099182 -0.596924 -0.253845 0.754578 1441496643 0.093994 -0.594055 -0.259094 0.755676 1441496643 0.093994 -0.594055 -0.259094 0.755676 1441496643 0.093994 -0.594055 -0.259094 0.755676 1441496643 0.093994 -0.594055 -0.259094 0.755676 1441496643 0.093994 -0.594055 -0.259094 0.755676 1441496643 0.093994 -0.594055 -0.259094 0.755676 1441496643 0.080688 -0.591614 -0.268188 0.755981 1441496643 0.080688 -0.591614 -0.268188 0.755981 1441496643 0.080688 -0.591614 -0.268188 0.755981 1441496643 0.080688 -0.591614 -0.268188 0.755981 1441496643 0.080688 -0.591614 -0.268188 0.755981 1441496643 0.080688 -0.591614 -0.268188 0.755981 1441496643 0.061279 -0.590393 -0.278381 0.755127 1441496643 0.061279 -0.590393 -0.278381 0.755127 1441496643 0.061279 -0.590393 -0.278381 0.755127 1441496643 0.061279 -0.590393 -0.278381 0.755127 1441496643 0.061279 -0.590393 -0.278381 0.755127 1441496643 0.061279 -0.590393 -0.278381 0.755127 1441496643 0.061279 -0.590393 -0.278381 0.755127 1441496643 0.038635 -0.590942 -0.287048 0.752930 1441496643 0.038635 -0.590942 -0.287048 0.752930 1441496643 0.038635 -0.590942 -0.287048 0.752930 1441496643 0.038635 -0.590942 -0.287048 0.752930 1441496643 0.038635 -0.590942 -0.287048 0.752930 1441496643 0.017151 -0.593445 -0.289734 0.750732 1441496643 0.017151 -0.593445 -0.289734 0.750732 1441496643 0.017151 -0.593445 -0.289734 0.750732 1441496643 0.017151 -0.593445 -0.289734 0.750732 1441496643 0.017151 -0.593445 -0.289734 0.750732 1441496643 0.017151 -0.593445 -0.289734 0.750732 1441496643 -0.004883 -0.597107 -0.291443 0.747314 1441496643 -0.004883 -0.597107 -0.291443 0.747314 1441496643 -0.004883 -0.597107 -0.291443 0.747314 1441496643 -0.004883 -0.597107 -0.291443 0.747314 1441496643 -0.004883 -0.597107 -0.291443 0.747314 1441496643 -0.004883 -0.597107 -0.291443 0.747314 1441496643 -0.028259 -0.598572 -0.300476 0.742004 1441496643 -0.028259 -0.598572 -0.300476 0.742004 1441496643 -0.028259 -0.598572 -0.300476 0.742004 1441496643 -0.028259 -0.598572 -0.300476 0.742004 1441496643 -0.048401 -0.593506 -0.311523 0.740479 1441496643 -0.048401 -0.593506 -0.311523 0.740479 1441496643 -0.048401 -0.593506 -0.311523 0.740479 1441496643 -0.048401 -0.593506 -0.311523 0.740479 1441496643 -0.048401 -0.593506 -0.311523 0.740479 1441496643 -0.048401 -0.593506 -0.311523 0.740479 1441496643 -0.061890 -0.586548 -0.328857 0.737549 1441496643 -0.061890 -0.586548 -0.328857 0.737549 1441496643 -0.061890 -0.586548 -0.328857 0.737549 1441496643 -0.061890 -0.586548 -0.328857 0.737549 1441496643 -0.061890 -0.586548 -0.328857 0.737549 1441496643 -0.061890 -0.586548 -0.328857 0.737549 1441496643 -0.066895 -0.583130 -0.334290 0.737366 1441496643 -0.066895 -0.583130 -0.334290 0.737366 1441496643 -0.066895 -0.583130 -0.334290 0.737366 1441496643 -0.066895 -0.583130 -0.334290 0.737366 1441496643 -0.066895 -0.583130 -0.334290 0.737366 1441496643 -0.066895 -0.583130 -0.334290 0.737366 1441496643 -0.069641 -0.581543 -0.340942 0.735352 1441496643 -0.069641 -0.581543 -0.340942 0.735352 1441496643 -0.069641 -0.581543 -0.340942 0.735352 1441496643 -0.069641 -0.581543 -0.340942 0.735352 1441496643 -0.069641 -0.581543 -0.340942 0.735352 1441496643 -0.069641 -0.581543 -0.340942 0.735352 1441496643 -0.068237 -0.582703 -0.338013 0.735901 1441496643 -0.068237 -0.582703 -0.338013 0.735901 1441496643 -0.068237 -0.582703 -0.338013 0.735901 1441496643 -0.068237 -0.582703 -0.338013 0.735901 1441496643 -0.068237 -0.582703 -0.338013 0.735901 1441496643 -0.068237 -0.582703 -0.338013 0.735901 1441496643 -0.061768 -0.583801 -0.329834 0.739319 1441496643 -0.061768 -0.583801 -0.329834 0.739319 1441496643 -0.061768 -0.583801 -0.329834 0.739319 1441496643 -0.061768 -0.583801 -0.329834 0.739319 1441496643 -0.061768 -0.583801 -0.329834 0.739319 1441496643 -0.061768 -0.583801 -0.329834 0.739319 1441496643 -0.061768 -0.583801 -0.329834 0.739319 1441496643 -0.051819 -0.586487 -0.318665 0.742859 1441496643 -0.051819 -0.586487 -0.318665 0.742859 1441496643 -0.051819 -0.586487 -0.318665 0.742859 1441496643 -0.051819 -0.586487 -0.318665 0.742859 1441496643 -0.051819 -0.586487 -0.318665 0.742859 1441496643 -0.051819 -0.586487 -0.318665 0.742859 1441496643 -0.040466 -0.588013 -0.312256 0.745056 1441496643 -0.040466 -0.588013 -0.312256 0.745056 1441496643 -0.040466 -0.588013 -0.312256 0.745056 1441496643 -0.040466 -0.588013 -0.312256 0.745056 1441496643 -0.040466 -0.588013 -0.312256 0.745056 1441496643 -0.025024 -0.590271 -0.304138 0.747253 1441496643 -0.025024 -0.590271 -0.304138 0.747253 1441496643 -0.025024 -0.590271 -0.304138 0.747253 1441496643 -0.025024 -0.590271 -0.304138 0.747253 1441496644 -0.025024 -0.590271 -0.304138 0.747253 1441496644 -0.025024 -0.590271 -0.304138 0.747253 1441496644 -0.008545 -0.592651 -0.294922 0.749512 1441496644 -0.008545 -0.592651 -0.294922 0.749512 1441496644 -0.008545 -0.592651 -0.294922 0.749512 1441496644 -0.008545 -0.592651 -0.294922 0.749512 1441496644 -0.008545 -0.592651 -0.294922 0.749512 1441496644 -0.008545 -0.592651 -0.294922 0.749512 1441496644 0.005737 -0.594482 -0.287354 0.750977 1441496644 0.005737 -0.594482 -0.287354 0.750977 1441496644 0.005737 -0.594482 -0.287354 0.750977 1441496644 0.005737 -0.594482 -0.287354 0.750977 1441496644 0.005737 -0.594482 -0.287354 0.750977 1441496644 0.018433 -0.596069 -0.281372 0.751770 1441496644 0.018433 -0.596069 -0.281372 0.751770 1441496644 0.018433 -0.596069 -0.281372 0.751770 1441496644 0.018433 -0.596069 -0.281372 0.751770 1441496644 0.018433 -0.596069 -0.281372 0.751770 1441496644 0.018433 -0.596069 -0.281372 0.751770 1441496644 0.018433 -0.596069 -0.281372 0.751770 1441496644 0.031738 -0.597412 -0.275391 0.752502 1441496644 0.031738 -0.597412 -0.275391 0.752502 1441496644 0.031738 -0.597412 -0.275391 0.752502 1441496644 0.031738 -0.597412 -0.275391 0.752502 1441496644 0.031738 -0.597412 -0.275391 0.752502 1441496644 0.031738 -0.597412 -0.275391 0.752502 1441496644 0.045593 -0.598083 -0.270142 0.753174 1441496644 0.045593 -0.598083 -0.270142 0.753174 1441496644 0.045593 -0.598083 -0.270142 0.753174 1441496644 0.045593 -0.598083 -0.270142 0.753174 1441496644 0.045593 -0.598083 -0.270142 0.753174 1441496644 0.045593 -0.598083 -0.270142 0.753174 1441496644 0.045593 -0.598083 -0.270142 0.753174 1441496644 0.057312 -0.597900 -0.266418 0.753845 1441496644 0.057312 -0.597900 -0.266418 0.753845 1441496644 0.057312 -0.597900 -0.266418 0.753845 1441496644 0.057312 -0.597900 -0.266418 0.753845 1441496644 0.057312 -0.597900 -0.266418 0.753845 1441496644 0.057312 -0.597900 -0.266418 0.753845 1441496644 0.065186 -0.597168 -0.264832 0.754333 1441496644 0.065186 -0.597168 -0.264832 0.754333 1441496644 0.065186 -0.597168 -0.264832 0.754333 1441496644 0.065186 -0.597168 -0.264832 0.754333 1441496644 0.065186 -0.597168 -0.264832 0.754333 1441496644 0.065186 -0.597168 -0.264832 0.754333 1441496644 0.069275 -0.596191 -0.263916 0.755066 1441496644 0.069275 -0.596191 -0.263916 0.755066 1441496644 0.069275 -0.596191 -0.263916 0.755066 1441496644 0.069275 -0.596191 -0.263916 0.755066 1441496644 0.069275 -0.596191 -0.263916 0.755066 1441496644 0.069275 -0.596191 -0.263916 0.755066 1441496644 0.069031 -0.595093 -0.264587 0.755737 1441496644 0.069031 -0.595093 -0.264587 0.755737 1441496644 0.069031 -0.595093 -0.264587 0.755737 1441496644 0.069031 -0.595093 -0.264587 0.755737 1441496644 0.069031 -0.595093 -0.264587 0.755737 1441496644 0.069031 -0.595093 -0.264587 0.755737 1441496644 0.063477 -0.593689 -0.266968 0.756470 1441496644 0.063477 -0.593689 -0.266968 0.756470 1441496644 0.063477 -0.593689 -0.266968 0.756470 1441496644 0.063477 -0.593689 -0.266968 0.756470 1441496644 0.063477 -0.593689 -0.266968 0.756470 1441496644 0.063477 -0.593689 -0.266968 0.756470 1441496644 0.063477 -0.593689 -0.266968 0.756470 1441496644 0.052795 -0.592651 -0.272461 0.756165 1441496644 0.052795 -0.592651 -0.272461 0.756165 1441496644 0.052795 -0.592651 -0.272461 0.756165 1441496644 0.052795 -0.592651 -0.272461 0.756165 1441496644 0.052795 -0.592651 -0.272461 0.756165 1441496644 0.052795 -0.592651 -0.272461 0.756165 1441496644 0.040894 -0.591553 -0.278137 0.755676 1441496644 0.040894 -0.591553 -0.278137 0.755676 1441496644 0.040894 -0.591553 -0.278137 0.755676 1441496644 0.040894 -0.591553 -0.278137 0.755676 1441496644 0.040894 -0.591553 -0.278137 0.755676 1441496644 0.040894 -0.591553 -0.278137 0.755676 1441496644 0.016785 -0.587158 -0.296021 0.753235 1441496644 0.016785 -0.587158 -0.296021 0.753235 1441496644 0.016785 -0.587158 -0.296021 0.753235 1441496644 0.016785 -0.587158 -0.296021 0.753235 1441496644 0.016785 -0.587158 -0.296021 0.753235 1441496644 0.016785 -0.587158 -0.296021 0.753235 1441496644 0.016785 -0.587158 -0.296021 0.753235 1441496644 0.007813 -0.583984 -0.301086 0.753845 1441496644 0.007813 -0.583984 -0.301086 0.753845 1441496644 0.007813 -0.583984 -0.301086 0.753845 1441496644 0.007813 -0.583984 -0.301086 0.753845 1441496644 0.007813 -0.583984 -0.301086 0.753845 1441496644 0.007813 -0.583984 -0.301086 0.753845 1441496644 0.014343 -0.585327 -0.284912 0.758972 1441496644 0.014343 -0.585327 -0.284912 0.758972 1441496644 0.014343 -0.585327 -0.284912 0.758972 1441496644 0.014343 -0.585327 -0.284912 0.758972 1441496644 0.014343 -0.585327 -0.284912 0.758972 1441496644 0.014343 -0.585327 -0.284912 0.758972 1441496644 0.014343 -0.585327 -0.284912 0.758972 1441496644 0.006104 -0.584839 -0.290527 0.757263 1441496644 0.006104 -0.584839 -0.290527 0.757263 1441496644 0.006104 -0.584839 -0.290527 0.757263 1441496644 0.006104 -0.584839 -0.290527 0.757263 1441496644 0.006104 -0.584839 -0.290527 0.757263 1441496644 0.006104 -0.584839 -0.290527 0.757263 1441496644 -0.009705 -0.581177 -0.306335 0.753906 1441496644 -0.009705 -0.581177 -0.306335 0.753906 1441496644 -0.009705 -0.581177 -0.306335 0.753906 1441496644 -0.009705 -0.581177 -0.306335 0.753906 1441496644 -0.009705 -0.581177 -0.306335 0.753906 1441496644 -0.009705 -0.581177 -0.306335 0.753906 1441496644 -0.025940 -0.576233 -0.322815 0.750427 1441496644 -0.025940 -0.576233 -0.322815 0.750427 1441496644 -0.025940 -0.576233 -0.322815 0.750427 1441496645 -0.025940 -0.576233 -0.322815 0.750427 1441496645 -0.039856 -0.570740 -0.337524 0.747498 1441496645 -0.039856 -0.570740 -0.337524 0.747498 1441496645 -0.039856 -0.570740 -0.337524 0.747498 1441496645 -0.039856 -0.570740 -0.337524 0.747498 1441496645 -0.039856 -0.570740 -0.337524 0.747498 1441496645 -0.039856 -0.570740 -0.337524 0.747498 1441496645 -0.049316 -0.565735 -0.348328 0.745789 1441496645 -0.049316 -0.565735 -0.348328 0.745789 1441496645 -0.049316 -0.565735 -0.348328 0.745789 1441496645 -0.049316 -0.565735 -0.348328 0.745789 1441496645 -0.049316 -0.565735 -0.348328 0.745789 1441496645 -0.049316 -0.565735 -0.348328 0.745789 1441496645 -0.049316 -0.565735 -0.348328 0.745789 1441496645 -0.055054 -0.563049 -0.355042 0.744263 1441496645 -0.055054 -0.563049 -0.355042 0.744263 1441496645 -0.055054 -0.563049 -0.355042 0.744263 1441496645 -0.055054 -0.563049 -0.355042 0.744263 1441496645 -0.055054 -0.563049 -0.355042 0.744263 1441496645 -0.055054 -0.563049 -0.355042 0.744263 1441496645 -0.059509 -0.563416 -0.356018 0.743164 1441496645 -0.059509 -0.563416 -0.356018 0.743164 1441496645 -0.059509 -0.563416 -0.356018 0.743164 1441496645 -0.059509 -0.563416 -0.356018 0.743164 1441496645 -0.059509 -0.563416 -0.356018 0.743164 1441496645 -0.059509 -0.563416 -0.356018 0.743164 1441496645 -0.059509 -0.563416 -0.356018 0.743164 1441496645 -0.057129 -0.566528 -0.347900 0.744812 1441496645 -0.057129 -0.566528 -0.347900 0.744812 1441496645 -0.057129 -0.566528 -0.347900 0.744812 1441496645 -0.057129 -0.566528 -0.347900 0.744812 1441496645 -0.057129 -0.566528 -0.347900 0.744812 1441496645 -0.057129 -0.566528 -0.347900 0.744812 1441496645 -0.050476 -0.570923 -0.337708 0.746643 1441496645 -0.050476 -0.570923 -0.337708 0.746643 1441496645 -0.050476 -0.570923 -0.337708 0.746643 1441496645 -0.050476 -0.570923 -0.337708 0.746643 1441496645 
0.260437 -0.416016 -0.310852 0.813904 1441496648 0.260437 -0.416016 -0.310852 0.813904 1441496648 0.360718 -0.299927 -0.332336 0.818176 1441496648 0.360718 -0.299927 -0.332336 0.818176 1441496648 0.360718 -0.299927 -0.332336 0.818176 1441496648 0.360718 -0.299927 -0.332336 0.818176 1441496648 0.451904 -0.171570 -0.351379 0.801819 1441496648 0.451904 -0.171570 -0.351379 0.801819 1441496648 0.451904 -0.171570 -0.351379 0.801819 1441496648 0.451904 -0.171570 -0.351379 0.801819 1441496648 0.451904 -0.171570 -0.351379 0.801819 1441496648 0.451904 -0.171570 -0.351379 0.801819 1441496648 0.527588 -0.039856 -0.361633 0.767578 1441496648 0.527588 -0.039856 -0.361633 0.767578 1441496648 0.527588 -0.039856 -0.361633 0.767578 1441496648 0.527588 -0.039856 -0.361633 0.767578 1441496648 0.527588 -0.039856 -0.361633 0.767578 1441496648 0.527588 -0.039856 -0.361633 0.767578 1441496648 0.583618 0.086731 -0.377808 0.713501 1441496648 0.583618 0.086731 -0.377808 0.713501 1441496648 0.583618 0.086731 -0.377808 0.713501 1441496648 0.583618 0.086731 -0.377808 0.713501 1441496648 0.583618 0.086731 -0.377808 0.713501 1441496648 0.583618 0.086731 -0.377808 0.713501 1441496648 0.624695 0.204468 -0.396790 0.640625 1441496648 0.624695 0.204468 -0.396790 0.640625 1441496648 0.624695 0.204468 -0.396790 0.640625 1441496648 0.624695 0.204468 -0.396790 0.640625 1441496648 0.624695 0.204468 -0.396790 0.640625 1441496648 0.624695 0.204468 -0.396790 0.640625 1441496648 0.660706 0.307129 -0.419189 0.541626 1441496648 0.660706 0.307129 -0.419189 0.541626 1441496648 0.660706 0.307129 -0.419189 0.541626 1441496648 0.660706 0.307129 -0.419189 0.541626 1441496648 0.660706 0.307129 -0.419189 0.541626 1441496648 0.660706 0.307129 -0.419189 0.541626 1441496648 0.660706 0.307129 -0.419189 0.541626 1441496648 0.681763 0.409851 -0.416992 0.439575 1441496648 0.681763 0.409851 -0.416992 0.439575 1441496648 0.681763 0.409851 -0.416992 0.439575 1441496648 0.681763 0.409851 -0.416992 0.439575 1441496648 0.681763 0.409851 -0.416992 0.439575 1441496648 0.681763 0.409851 -0.416992 0.439575 1441496648 0.684753 0.510010 -0.386597 0.348511 1441496648 0.684753 0.510010 -0.386597 0.348511 1441496648 0.684753 0.510010 -0.386597 0.348511 1441496648 0.684753 0.510010 -0.386597 0.348511 1441496648 0.684753 0.510010 -0.386597 0.348511 1441496648 0.684753 0.510010 -0.386597 0.348511 1441496648 0.681335 0.589661 -0.343079 0.265259 1441496648 0.681335 0.589661 -0.343079 0.265259 1441496648 0.681335 0.589661 -0.343079 0.265259 1441496648 0.681335 0.589661 -0.343079 0.265259 1441496648 0.681335 0.589661 -0.343079 0.265259 1441496648 0.681335 0.589661 -0.343079 0.265259 1441496648 0.664673 0.646973 -0.304626 0.216248 1441496648 0.664673 0.646973 -0.304626 0.216248 1441496648 0.664673 0.646973 -0.304626 0.216248 1441496648 0.664673 0.646973 -0.304626 0.216248 1441496648 0.664673 0.646973 -0.304626 0.216248 1441496648 0.664673 0.646973 -0.304626 0.216248 1441496648 0.649292 0.666199 -0.292847 0.220764 1441496648 0.649292 0.666199 -0.292847 0.220764 1441496648 0.649292 0.666199 -0.292847 0.220764 1441496649 0.649292 0.666199 -0.292847 0.220764 1441496649 0.649292 0.666199 -0.292847 0.220764 1441496649 0.649292 0.666199 -0.292847 0.220764 1441496649 0.639282 0.653870 -0.303406 0.267639 1441496649 0.639282 0.653870 -0.303406 0.267639 1441496649 0.639282 0.653870 -0.303406 0.267639 1441496649 0.639282 0.653870 -0.303406 0.267639 1441496649 0.639282 0.653870 -0.303406 0.267639 1441496649 0.639282 0.653870 -0.303406 0.267639 1441496649 0.639282 0.653870 -0.303406 0.267639 1441496649 0.633240 0.623474 -0.317139 0.331116 1441496649 0.633240 0.623474 -0.317139 0.331116 1441496649 0.633240 0.623474 -0.317139 0.331116 1441496649 0.633240 0.623474 -0.317139 0.331116 1441496649 0.633240 0.623474 -0.317139 0.331116 1441496649 0.633240 0.623474 -0.317139 0.331116 1441496649 0.631042 0.567871 -0.333984 0.409485 1441496649 0.631042 0.567871 -0.333984 0.409485 1441496649 0.631042 0.567871 -0.333984 0.409485 1441496649 0.631042 0.567871 -0.333984 0.409485 1441496649 0.631042 0.567871 -0.333984 0.409485 1441496649 0.631042 0.567871 -0.333984 0.409485 1441496649 0.631042 0.567871 -0.333984 0.409485 1441496649 0.625488 0.479797 -0.356262 0.501587 1441496649 0.625488 0.479797 -0.356262 0.501587 1441496649 0.625488 0.479797 -0.356262 0.501587 1441496649 0.625488 0.479797 -0.356262 0.501587 1441496649 0.625488 0.479797 -0.356262 0.501587 1441496649 0.625488 0.479797 -0.356262 0.501587 1441496649 0.608215 0.355774 -0.380920 0.598572 1441496649 0.608215 0.355774 -0.380920 0.598572 1441496649 0.608215 0.355774 -0.380920 0.598572 1441496649 0.608215 0.355774 -0.380920 0.598572 1441496649 0.608215 0.355774 -0.380920 0.598572 1441496649 0.608215 0.355774 -0.380920 0.598572 1441496649 0.608215 0.355774 -0.380920 0.598572 1441496649 0.572937 0.211731 -0.383911 0.692444 1441496649 0.572937 0.211731 -0.383911 0.692444 1441496649 0.572937 0.211731 -0.383911 0.692444 1441496649 0.572937 0.211731 -0.383911 0.692444 1441496649 0.572937 0.211731 -0.383911 0.692444 1441496649 0.516846 0.075562 -0.346680 0.779053 1441496649 0.516846 0.075562 -0.346680 0.779053 1441496649 0.516846 0.075562 -0.346680 0.779053 1441496649 0.516846 0.075562 -0.346680 0.779053 1441496649 0.516846 0.075562 -0.346680 0.779053 1441496649 0.516846 0.075562 -0.346680 0.779053 1441496649 0.470093 -0.031799 -0.286804 0.834045 1441496649 0.470093 -0.031799 -0.286804 0.834045 1441496649 0.470093 -0.031799 -0.286804 0.834045 1441496649 0.470093 -0.031799 -0.286804 0.834045 1441496649 0.470093 -0.031799 -0.286804 0.834045 1441496649 0.470093 -0.031799 -0.286804 0.834045 1441496649 0.431458 -0.114746 -0.256531 0.857178 1441496649 0.431458 -0.114746 -0.256531 0.857178 1441496649 0.431458 -0.114746 -0.256531 0.857178 1441496649 0.431458 -0.114746 -0.256531 0.857178 1441496649 0.431458 -0.114746 -0.256531 0.857178 1441496649 0.431458 -0.114746 -0.256531 0.857178 1441496649 0.415833 -0.154480 -0.234436 0.864990 1441496649 0.415833 -0.154480 -0.234436 0.864990 1441496649 0.415833 -0.154480 -0.234436 0.864990 1441496649 0.415833 -0.154480 -0.234436 0.864990 1441496649 0.415833 -0.154480 -0.234436 0.864990 1441496649 0.415833 -0.154480 -0.234436 0.864990 1441496649 0.425476 -0.148438 -0.224304 0.864075 1441496649 0.425476 -0.148438 -0.224304 0.864075 1441496649 0.425476 -0.148438 -0.224304 0.864075 1441496649 0.425476 -0.148438 -0.224304 0.864075 1441496649 0.425476 -0.148438 -0.224304 0.864075 1441496649 0.425476 -0.148438 -0.224304 0.864075 1441496649 0.451965 -0.104858 -0.238037 0.853210 1441496649 0.451965 -0.104858 -0.238037 0.853210 1441496649 0.451965 -0.104858 -0.238037 0.853210 1441496649 0.451965 -0.104858 -0.238037 0.853210 1441496649 0.451965 -0.104858 -0.238037 0.853210 1441496649 0.451965 -0.104858 -0.238037 0.853210 1441496649 0.496460 -0.030090 -0.268005 0.825073 1441496649 0.496460 -0.030090 -0.268005 0.825073 1441496649 0.496460 -0.030090 -0.268005 0.825073 1441496649 0.496460 -0.030090 -0.268005 0.825073 1441496649 0.496460 -0.030090 -0.268005 0.825073 1441496649 0.496460 -0.030090 -0.268005 0.825073 1441496649 0.549500 0.068298 -0.304871 0.774841 1441496649 0.549500 0.068298 -0.304871 0.774841 1441496649 0.549500 0.068298 -0.304871 0.774841 1441496649 0.549500 0.068298 -0.304871 0.774841 1441496649 0.549500 0.068298 -0.304871 0.774841 1441496649 0.549500 0.068298 -0.304871 0.774841 1441496649 0.598511 0.185791 -0.333496 0.704285 1441496649 0.598511 0.185791 -0.333496 0.704285 1441496649 0.598511 0.185791 -0.333496 0.704285 1441496649 0.598511 0.185791 -0.333496 0.704285 1441496649 0.598511 0.185791 -0.333496 0.704285 1441496649 0.598511 0.185791 -0.333496 0.704285 1441496649 0.634277 0.306519 -0.354126 0.615051 1441496649 0.634277 0.306519 -0.354126 0.615051 1441496649 0.634277 0.306519 -0.354126 0.615051 1441496649 0.634277 0.306519 -0.354126 0.615051 1441496649 0.634277 0.306519 -0.354126 0.615051 1441496649 0.634277 0.306519 -0.354126 0.615051 1441496649 0.653381 0.419189 -0.360901 0.516785 1441496649 0.653381 0.419189 -0.360901 0.516785 1441496649 0.653381 0.419189 -0.360901 0.516785 1441496649 0.653381 0.419189 -0.360901 0.516785 1441496649 0.653381 0.419189 -0.360901 0.516785 1441496649 0.653381 0.419189 -0.360901 0.516785 1441496649 0.648132 0.528076 -0.348083 0.424072 1441496649 0.648132 0.528076 -0.348083 0.424072 1441496649 0.648132 0.528076 -0.348083 0.424072 1441496650 0.648132 0.528076 -0.348083 0.424072 1441496650 0.648132 0.528076 -0.348083 0.424072 1441496650 0.648132 0.528076 -0.348083 0.424072 1441496650 0.648132 0.528076 -0.348083 0.424072 1441496650 0.639038 0.611328 -0.326538 0.333435 1441496650 0.639038 0.611328 -0.326538 0.333435 1441496650 0.639038 0.611328 -0.326538 0.333435 1441496650 0.639038 0.611328 -0.326538 0.333435 1441496650 0.639038 0.611328 -0.326538 0.333435 1441496650 0.639038 0.611328 -0.326538 0.333435 1441496650 0.629700 0.672241 -0.291504 0.258057 1441496650 0.629700 0.672241 -0.291504 0.258057 1441496650 0.629700 0.672241 -0.291504 0.258057 1441496650 0.629700 0.672241 -0.291504 0.258057 1441496650 0.629700 0.672241 -0.291504 0.258057 1441496650 0.629700 0.672241 -0.291504 0.258057 1441496650 0.613403 0.716797 -0.255493 0.210999 1441496650 0.613403 0.716797 -0.255493 0.210999 1441496650 0.613403 0.716797 -0.255493 0.210999 1441496650 0.613403 0.716797 -0.255493 0.210999 1441496650 0.613403 0.716797 -0.255493 0.210999 1441496650 0.605652 0.725586 -0.249207 0.210999 1441496650 0.605652 0.725586 -0.249207 0.210999 1441496650 0.605652 0.725586 -0.249207 0.210999 1441496650 0.605652 0.725586 -0.249207 0.210999 1441496650 0.605652 0.725586 -0.249207 0.210999 1441496650 0.605652 0.725586 -0.249207 0.210999 1441496650 0.594666 0.718628 -0.264771 0.244385 1441496650 0.594666 0.718628 -0.264771 0.244385 1441496650 0.594666 0.718628 -0.264771 0.244385 1441496650 0.594666 0.718628 -0.264771 0.244385 1441496650 0.594666 0.718628 -0.264771 0.244385 1441496650 0.594666 0.718628 -0.264771 0.244385 1441496650 0.594666 0.718628 -0.264771 0.244385 1441496650 0.593384 0.691467 -0.292786 0.289734 1441496650 0.593384 0.691467 -0.292786 0.289734 1441496650 0.593384 0.691467 -0.292786 0.289734 1441496650 0.593384 0.691467 -0.292786 0.289734 1441496650 0.593384 0.691467 -0.292786 0.289734 1441496650 0.593384 0.691467 -0.292786 0.289734 1441496650 0.593384 0.691467 -0.292786 0.289734 1441496650 0.600464 0.638306 -0.334961 0.346008 1441496650 0.600464 0.638306 -0.334961 0.346008 1441496650 0.600464 0.638306 -0.334961 0.346008 1441496650 0.600464 0.638306 -0.334961 0.346008 1441496650 0.600464 0.638306 -0.334961 0.346008 1441496650 0.610840 0.556702 -0.378662 0.416504 1441496650 0.610840 0.556702 -0.378662 0.416504 1441496650 0.610840 0.556702 -0.378662 0.416504 1441496650 0.610840 0.556702 -0.378662 0.416504 1441496650 0.610840 0.556702 -0.378662 0.416504 1441496650 0.610840 0.556702 -0.378662 0.416504 1441496650 0.620361 0.454712 -0.403137 0.495728 1441496650 0.620361 0.454712 -0.403137 0.495728 1441496650 0.620361 0.454712 -0.403137 0.495728 1441496650 0.620361 0.454712 -0.403137 0.495728 1441496650 0.620361 0.454712 -0.403137 0.495728 1441496650 0.620361 0.454712 -0.403137 0.495728 1441496650 0.623962 0.332764 -0.405884 0.578918 1441496650 0.623962 0.332764 -0.405884 0.578918 1441496650 0.623962 0.332764 -0.405884 0.578918 1441496650 0.623962 0.332764 -0.405884 0.578918 1441496650 0.623962 0.332764 -0.405884 0.578918 1441496650 0.623962 0.332764 -0.405884 0.578918 1441496650 0.609070 0.197510 -0.382324 0.666138 1441496650 0.609070 0.197510 -0.382324 0.666138 1441496650 0.609070 0.197510 -0.382324 0.666138 1441496650 0.609070 0.197510 -0.382324 0.666138 1441496650 0.609070 0.197510 -0.382324 0.666138 1441496650 0.609070 0.197510 -0.382324 0.666138 1441496650 0.609070 0.197510 -0.382324 0.666138 1441496650 0.569153 0.059937 -0.324829 0.752930 1441496650 0.569153 0.059937 -0.324829 0.752930 1441496650 0.569153 0.059937 -0.324829 0.752930 1441496650 0.569153 0.059937 -0.324829 0.752930 1441496650 0.569153 0.059937 -0.324829 0.752930 1441496650 0.569153 0.059937 -0.324829 0.752930 1441496650 0.512207 -0.047058 -0.236511 0.824280 1441496650 0.512207 -0.047058 -0.236511 0.824280 1441496650 0.512207 -0.047058 -0.236511 0.824280 1441496650 0.512207 -0.047058 -0.236511 0.824280 1441496650 0.512207 -0.047058 -0.236511 0.824280 1441496650 0.512207 -0.047058 -0.236511 0.824280 1441496650 0.480652 -0.097168 -0.178223 0.853088 1441496650 0.480652 -0.097168 -0.178223 0.853088 1441496650 0.480652 -0.097168 -0.178223 0.853088 1441496650 0.480652 -0.097168 -0.178223 0.853088 1441496650 0.480652 -0.097168 -0.178223 0.853088 1441496650 0.480652 -0.097168 -0.178223 0.853088 1441496650 0.480652 -0.097168 -0.178223 0.853088 1441496650 0.480713 -0.104248 -0.165649 0.854675 1441496650 0.480713 -0.104248 -0.165649 0.854675 1441496650 0.480713 -0.104248 -0.165649 0.854675 1441496650 0.480713 -0.104248 -0.165649 0.854675 1441496650 0.480713 -0.104248 -0.165649 0.854675 1441496650 0.480713 -0.104248 -0.165649 0.854675 1441496650 0.491516 -0.083496 -0.174683 0.849060 1441496650 0.491516 -0.083496 -0.174683 0.849060 1441496650 0.491516 -0.083496 -0.174683 0.849060 1441496650 0.491516 -0.083496 -0.174683 0.849060 1441496650 0.491516 -0.083496 -0.174683 0.849060 1441496650 0.491516 -0.083496 -0.174683 0.849060 1441496650 0.513733 -0.034973 -0.204529 0.832458 1441496650 0.513733 -0.034973 -0.204529 0.832458 1441496650 0.513733 -0.034973 -0.204529 0.832458 1441496650 0.513733 -0.034973 -0.204529 0.832458 1441496650 0.513733 -0.034973 -0.204529 0.832458 1441496650 0.513733 -0.034973 -0.204529 0.832458 1441496650 0.513733 -0.034973 -0.204529 0.832458 1441496650 0.549011 0.037720 -0.256348 0.794556 1441496650 0.549011 0.037720 -0.256348 0.794556 1441496650 0.549011 0.037720 -0.256348 0.794556 1441496650 0.549011 0.037720 -0.256348 0.794556 1441496650 0.549011 0.037720 -0.256348 0.794556 1441496651 0.549011 0.037720 -0.256348 0.794556 1441496651 0.593994 0.136108 -0.306396 0.731262 1441496651 0.593994 0.136108 -0.306396 0.731262 1441496651 0.593994 0.136108 -0.306396 0.731262 1441496651 0.593994 0.136108 -0.306396 0.731262 1441496651 0.593994 0.136108 -0.306396 0.731262 1441496651 0.593994 0.136108 -0.306396 0.731262 1441496651 0.632935 0.251282 -0.333130 0.652039 1441496651 0.632935 0.251282 -0.333130 0.652039 1441496651 0.632935 0.251282 -0.333130 0.652039 1441496651 0.632935 0.251282 -0.333130 0.652039 1441496651 0.632935 0.251282 -0.333130 0.652039 1441496651 0.632935 0.251282 -0.333130 0.652039 1441496651 0.653015 0.370789 -0.340942 0.565430 1441496651 0.653015 0.370789 -0.340942 0.565430 1441496651 0.653015 0.370789 -0.340942 0.565430 1441496651 0.653015 0.370789 -0.340942 0.565430 1441496651 0.653015 0.370789 -0.340942 0.565430 1441496651 0.653015 0.370789 -0.340942 0.565430 1441496651 0.653015 0.370789 -0.340942 0.565430 1441496651 0.657288 0.476624 -0.339417 0.474915 1441496651 0.657288 0.476624 -0.339417 0.474915 1441496651 0.657288 0.476624 -0.339417 0.474915 1441496651 0.657288 0.476624 -0.339417 0.474915 1441496651 0.657288 0.476624 -0.339417 0.474915 1441496651 0.657288 0.476624 -0.339417 0.474915 1441496651 0.652893 0.563049 -0.326904 0.386902 1441496651 0.652893 0.563049 -0.326904 0.386902 1441496651 0.652893 0.563049 -0.326904 0.386902 1441496651 0.652893 0.563049 -0.326904 0.386902 1441496651 0.652893 0.563049 -0.326904 0.386902 1441496651 0.652893 0.563049 -0.326904 0.386902 1441496651 0.643982 0.634155 -0.297363 0.307617 1441496651 0.643982 0.634155 -0.297363 0.307617 1441496651 0.643982 0.634155 -0.297363 0.307617 1441496651 0.643982 0.634155 -0.297363 0.307617 1441496651 0.643982 0.634155 -0.297363 0.307617 1441496651 0.643982 0.634155 -0.297363 0.307617 1441496651 0.643982 0.634155 -0.297363 0.307617 1441496651 0.637146 0.686401 -0.257385 0.237854 1441496651 0.637146 0.686401 -0.257385 0.237854 1441496651 0.637146 0.686401 -0.257385 0.237854 1441496651 0.637146 0.686401 -0.257385 0.237854 1441496651 0.637146 0.686401 -0.257385 0.237854 1441496651 0.637146 0.686401 -0.257385 0.237854 1441496651 0.619568 0.726196 -0.226440 0.193481 1441496651 0.619568 0.726196 -0.226440 0.193481 1441496651 0.619568 0.726196 -0.226440 0.193481 1441496651 0.619568 0.726196 -0.226440 0.193481 1441496651 0.619568 0.726196 -0.226440 0.193481 1441496651 0.619568 0.726196 -0.226440 0.193481 1441496651 0.608704 0.730774 -0.232727 0.203186 1441496651 0.608704 0.730774 -0.232727 0.203186 1441496651 0.608704 0.730774 -0.232727 0.203186 1441496651 0.608704 0.730774 -0.232727 0.203186 1441496651 0.608704 0.730774 -0.232727 0.203186 1441496651 0.608704 0.730774 -0.232727 0.203186 1441496651 0.601257 0.714111 -0.263733 0.242737 1441496651 0.601257 0.714111 -0.263733 0.242737 1441496651 0.601257 0.714111 -0.263733 0.242737 1441496651 0.601257 0.714111 -0.263733 0.242737 1441496651 0.601257 0.714111 -0.263733 0.242737 1441496651 0.601257 0.714111 -0.263733 0.242737 1441496651 0.601257 0.714111 -0.263733 0.242737 1441496651 0.602844 0.679260 -0.300781 0.290894 1441496651 0.602844 0.679260 -0.300781 0.290894 1441496651 0.602844 0.679260 -0.300781 0.290894 1441496651 0.602844 0.679260 -0.300781 0.290894 1441496651 0.602844 0.679260 -0.300781 0.290894 1441496651 0.602844 0.679260 -0.300781 0.290894 1441496651 0.608887 0.623901 -0.341187 0.351379 1441496651 0.608887 0.623901 -0.341187 0.351379 1441496651 0.608887 0.623901 -0.341187 0.351379 1441496651 0.608887 0.623901 -0.341187 0.351379 1441496651 0.608887 0.623901 -0.341187 0.351379 1441496651 0.608887 0.623901 -0.341187 0.351379 1441496651 0.608887 0.623901 -0.341187 0.351379 1441496651 0.613770 0.545288 -0.380493 0.425598 1441496651 0.613770 0.545288 -0.380493 0.425598 1441496651 0.613770 0.545288 -0.380493 0.425598 1441496651 0.613770 0.545288 -0.380493 0.425598 1441496651 0.613770 0.545288 -0.380493 0.425598 1441496651 0.613770 0.545288 -0.380493 0.425598 1441496651 0.613281 0.442139 -0.411804 0.508728 1441496651 0.613281 0.442139 -0.411804 0.508728 1441496651 0.613281 0.442139 -0.411804 0.508728 1441496651 0.613281 0.442139 -0.411804 0.508728 1441496651 0.613281 0.442139 -0.411804 0.508728 1441496651 0.613281 0.442139 -0.411804 0.508728 1441496651 0.598816 0.327332 -0.412537 0.603333 1441496651 0.598816 0.327332 -0.412537 0.603333 1441496651 0.598816 0.327332 -0.412537 0.603333 1441496651 0.598816 0.327332 -0.412537 0.603333 1441496651 0.598816 0.327332 -0.412537 0.603333 1441496651 0.598816 0.327332 -0.412537 0.603333 1441496651 0.577209 0.189697 -0.380920 0.696899 1441496651 0.577209 0.189697 -0.380920 0.696899 1441496651 0.577209 0.189697 -0.380920 0.696899 1441496651 0.577209 0.189697 -0.380920 0.696899 1441496651 0.577209 0.189697 -0.380920 0.696899 1441496651 0.577209 0.189697 -0.380920 0.696899 1441496651 0.533936 0.049866 -0.320129 0.780945 1441496651 0.533936 0.049866 -0.320129 0.780945 1441496651 0.533936 0.049866 -0.320129 0.780945 1441496651 0.533936 0.049866 -0.320129 0.780945 1441496651 0.533936 0.049866 -0.320129 0.780945 1441496651 0.533936 0.049866 -0.320129 0.780945 1441496651 0.533936 0.049866 -0.320129 0.780945 1441496651 0.507385 -0.039734 -0.277588 0.814758 1441496651 0.507385 -0.039734 -0.277588 0.814758 1441496651 0.507385 -0.039734 -0.277588 0.814758 1441496651 0.507385 -0.039734 -0.277588 0.814758 1441496651 0.507385 -0.039734 -0.277588 0.814758 1441496652 0.507385 -0.039734 -0.277588 0.814758 1441496652 0.495483 -0.099182 -0.257996 0.823425 1441496652 0.495483 -0.099182 -0.257996 0.823425 1441496652 0.495483 -0.099182 -0.257996 0.823425 1441496652 0.495483 -0.099182 -0.257996 0.823425 1441496652 0.495483 -0.099182 -0.257996 0.823425 1441496652 0.495483 -0.099182 -0.257996 0.823425 1441496652 0.492737 -0.128296 -0.242676 0.825684 1441496652 0.492737 -0.128296 -0.242676 0.825684 1441496652 0.492737 -0.128296 -0.242676 0.825684 1441496652 0.492737 -0.128296 -0.242676 0.825684 1441496652 0.492737 -0.128296 -0.242676 0.825684 1441496652 0.492737 -0.128296 -0.242676 0.825684 1441496652 0.492737 -0.128296 -0.242676 0.825684 1441496652 0.499329 -0.120605 -0.227905 0.827148 1441496652 0.499329 -0.120605 -0.227905 0.827148 1441496652 0.499329 -0.120605 -0.227905 0.827148 1441496652 0.499329 -0.120605 -0.227905 0.827148 1441496652 0.499329 -0.120605 -0.227905 0.827148 1441496652 0.499329 -0.120605 -0.227905 0.827148 1441496652 0.514832 -0.075806 -0.240723 0.819275 1441496652 0.514832 -0.075806 -0.240723 0.819275 1441496652 0.514832 -0.075806 -0.240723 0.819275 1441496652 0.514832 -0.075806 -0.240723 0.819275 1441496652 0.514832 -0.075806 -0.240723 0.819275 1441496652 0.514832 -0.075806 -0.240723 0.819275 1441496652 0.514832 -0.075806 -0.240723 0.819275 1441496652 0.540894 -0.000366 -0.271057 0.796143 1441496652 0.540894 -0.000366 -0.271057 0.796143 1441496652 0.540894 -0.000366 -0.271057 0.796143 1441496652 0.540894 -0.000366 -0.271057 0.796143 1441496652 0.540894 -0.000366 -0.271057 0.796143 1441496652 0.575684 0.097412 -0.305542 0.752075 1441496652 0.575684 0.097412 -0.305542 0.752075 1441496652 0.575684 0.097412 -0.305542 0.752075 1441496652 0.575684 0.097412 -0.305542 0.752075 1441496652 0.575684 0.097412 -0.305542 0.752075 1441496652 0.575684 0.097412 -0.305542 0.752075 1441496652 0.608459 0.204529 -0.336914 0.688721 1441496652 0.608459 0.204529 -0.336914 0.688721 1441496652 0.608459 0.204529 -0.336914 0.688721 1441496652 0.608459 0.204529 -0.336914 0.688721 1441496652 0.608459 0.204529 -0.336914 0.688721 1441496652 0.608459 0.204529 -0.336914 0.688721 1441496652 0.629028 0.311584 -0.362732 0.612854 1441496652 0.629028 0.311584 -0.362732 0.612854 1441496652 0.629028 0.311584 -0.362732 0.612854 1441496652 0.629028 0.311584 -0.362732 0.612854 1441496652 0.629028 0.311584 -0.362732 0.612854 1441496652 0.629028 0.311584 -0.362732 0.612854 1441496652 0.635620 0.412720 -0.374084 0.534424 1441496652 0.635620 0.412720 -0.374084 0.534424 1441496652 0.635620 0.412720 -0.374084 0.534424 1441496652 0.635620 0.412720 -0.374084 0.534424 1441496652 0.635620 0.412720 -0.374084 0.534424 1441496652 0.635620 0.412720 -0.374084 0.534424 1441496652 0.632202 0.502014 -0.368469 0.460938 1441496652 0.632202 0.502014 -0.368469 0.460938 1441496652 0.632202 0.502014 -0.368469 0.460938 1441496652 0.632202 0.502014 -0.368469 0.460938 1441496652 0.632202 0.502014 -0.368469 0.460938 1441496652 0.632202 0.502014 -0.368469 0.460938 1441496652 0.620972 0.587952 -0.334534 0.395874 1441496652 0.620972 0.587952 -0.334534 0.395874 1441496652 0.620972 0.587952 -0.334534 0.395874 1441496652 0.620972 0.587952 -0.334534 0.395874 1441496652 0.620972 0.587952 -0.334534 0.395874 1441496652 0.620972 0.587952 -0.334534 0.395874 1441496652 0.613098 0.655701 -0.286377 0.334778 1441496652 0.613098 0.655701 -0.286377 0.334778 1441496652 0.613098 0.655701 -0.286377 0.334778 1441496652 0.613098 0.655701 -0.286377 0.334778 1441496652 0.613098 0.655701 -0.286377 0.334778 1441496652 0.613098 0.655701 -0.286377 0.334778 1441496652 0.606323 0.702759 -0.241028 0.283447 1441496652 0.606323 0.702759 -0.241028 0.283447 1441496652 0.606323 0.702759 -0.241028 0.283447 1441496652 0.606323 0.702759 -0.241028 0.283447 1441496652 0.606323 0.702759 -0.241028 0.283447 1441496652 0.606323 0.702759 -0.241028 0.283447 1441496652 0.578491 0.746277 -0.210510 0.253113 1441496652 0.578491 0.746277 -0.210510 0.253113 1441496652 0.578491 0.746277 -0.210510 0.253113 1441496652 0.578491 0.746277 -0.210510 0.253113 1441496652 0.578491 0.746277 -0.210510 0.253113 1441496652 0.578491 0.746277 -0.210510 0.253113 1441496652 0.577087 0.736816 -0.237183 0.260315 1441496652 0.577087 0.736816 -0.237183 0.260315 1441496652 0.577087 0.736816 -0.237183 0.260315 1441496652 0.577087 0.736816 -0.237183 0.260315 1441496652 0.577087 0.736816 -0.237183 0.260315 1441496652 0.577087 0.736816 -0.237183 0.260315 1441496652 0.577087 0.736816 -0.237183 0.260315 1441496652 0.583496 0.698486 -0.291199 0.294617 1441496652 0.583496 0.698486 -0.291199 0.294617 1441496652 0.583496 0.698486 -0.291199 0.294617 1441496652 0.583496 0.698486 -0.291199 0.294617 1441496652 0.583496 0.698486 -0.291199 0.294617 1441496652 0.583496 0.698486 -0.291199 0.294617 1441496652 0.583496 0.698486 -0.291199 0.294617 1441496652 0.602722 0.627563 -0.352478 0.344299 1441496652 0.602722 0.627563 -0.352478 0.344299 1441496652 0.602722 0.627563 -0.352478 0.344299 1441496652 0.602722 0.627563 -0.352478 0.344299 1441496652 0.602722 0.627563 -0.352478 0.344299 1441496652 0.602722 0.627563 -0.352478 0.344299 1441496652 0.601990 0.548340 -0.392517 0.427490 1441496652 0.601990 0.548340 -0.392517 0.427490 1441496652 0.601990 0.548340 -0.392517 0.427490 1441496652 0.601990 0.548340 -0.392517 0.427490 1441496652 0.601990 0.548340 -0.392517 0.427490 1441496652 0.601990 0.548340 -0.392517 0.427490 1441496653 0.594177 0.437195 -0.411743 0.535034 1441496653 0.594177 0.437195 -0.411743 0.535034 1441496653 0.594177 0.437195 -0.411743 0.535034 1441496653 0.594177 0.437195 -0.411743 0.535034 1441496653 0.594177 0.437195 -0.411743 0.535034 1441496653 0.594177 0.437195 -0.411743 0.535034 1441496653 0.594177 0.437195 -0.411743 0.535034 1441496653 0.561890 0.301331 -0.388245 0.665344 1441496653 0.561890 0.301331 -0.388245 0.665344 1441496653 0.561890 0.301331 -0.388245 0.665344 1441496653 0.561890 0.301331 -0.388245 0.665344 1441496653 0.561890 0.301331 -0.388245 0.665344 1441496653 0.561890 0.301331 -0.388245 0.665344 1441496653 0.515503 0.145325 -0.304016 0.787842 1441496653 0.515503 0.145325 -0.304016 0.787842 1441496653 0.515503 0.145325 -0.304016 0.787842 1441496653 0.515503 0.145325 -0.304016 0.787842 1441496653 0.515503 0.145325 -0.304016 0.787842 1441496653 0.515503 0.145325 -0.304016 0.787842 1441496653 0.465393 -0.004700 -0.203003 0.861450 1441496653 0.465393 -0.004700 -0.203003 0.861450 1441496653 0.465393 -0.004700 -0.203003 0.861450 1441496653 0.465393 -0.004700 -0.203003 0.861450 1441496653 0.465393 -0.004700 -0.203003 0.861450 1441496653 0.465393 -0.004700 -0.203003 0.861450 1441496653 0.431885 -0.092224 -0.133118 0.887207 1441496653 0.431885 -0.092224 -0.133118 0.887207 1441496653 0.431885 -0.092224 -0.133118 0.887207 1441496653 0.431885 -0.092224 -0.133118 0.887207 1441496653 0.431885 -0.092224 -0.133118 0.887207 1441496653 0.431885 -0.092224 -0.133118 0.887207 1441496653 0.427124 -0.119324 -0.111816 0.889221 1441496653 0.427124 -0.119324 -0.111816 0.889221 1441496653 0.427124 -0.119324 -0.111816 0.889221 1441496653 0.427124 -0.119324 -0.111816 0.889221 1441496653 0.427124 -0.119324 -0.111816 0.889221 1441496653 0.430359 -0.113525 -0.105652 0.889221 1441496653 0.430359 -0.113525 -0.105652 0.889221 1441496653 0.430359 -0.113525 -0.105652 0.889221 1441496653 0.430359 -0.113525 -0.105652 0.889221 1441496653 0.430359 -0.113525 -0.105652 0.889221 1441496653 0.430359 -0.113525 -0.105652 0.889221 1441496653 0.443115 -0.074097 -0.122620 0.884888 1441496653 0.443115 -0.074097 -0.122620 0.884888 1441496653 0.443115 -0.074097 -0.122620 0.884888 1441496653 0.443115 -0.074097 -0.122620 0.884888 1441496653 0.443115 -0.074097 -0.122620 0.884888 1441496653 0.443115 -0.074097 -0.122620 0.884888 1441496653 0.471313 -0.005066 -0.170410 0.865295 1441496653 0.471313 -0.005066 -0.170410 0.865295 1441496653 0.471313 -0.005066 -0.170410 0.865295 1441496653 0.471313 -0.005066 -0.170410 0.865295 1441496653 0.471313 -0.005066 -0.170410 0.865295 1441496653 0.471313 -0.005066 -0.170410 0.865295 1441496653 0.509338 0.090210 -0.219666 0.827148 1441496653 0.509338 0.090210 -0.219666 0.827148 1441496653 0.509338 0.090210 -0.219666 0.827148 1441496653 0.509338 0.090210 -0.219666 0.827148 1441496653 0.509338 0.090210 -0.219666 0.827148 1441496653 0.509338 0.090210 -0.219666 0.827148 1441496653 0.547546 0.201843 -0.268127 0.766479 1441496653 0.547546 0.201843 -0.268127 0.766479 1441496653 0.547546 0.201843 -0.268127 0.766479 1441496653 0.547546 0.201843 -0.268127 0.766479 1441496653 0.547546 0.201843 -0.268127 0.766479 1441496653 0.547546 0.201843 -0.268127 0.766479 1441496653 0.574402 0.320129 -0.308167 0.687378 1441496653 0.574402 0.320129 -0.308167 0.687378 1441496653 0.574402 0.320129 -0.308167 0.687378 1441496653 0.574402 0.320129 -0.308167 0.687378 1441496653 0.574402 0.320129 -0.308167 0.687378 1441496653 0.574402 0.320129 -0.308167 0.687378 1441496653 0.574402 0.320129 -0.308167 0.687378 1441496653 0.584656 0.434021 -0.336182 0.597290 1441496653 0.584656 0.434021 -0.336182 0.597290 1441496653 0.584656 0.434021 -0.336182 0.597290 1441496653 0.584656 0.434021 -0.336182 0.597290 1441496653 0.584656 0.434021 -0.336182 0.597290 1441496653 0.584656 0.434021 -0.336182 0.597290 1441496653 0.577820 0.541260 -0.340576 0.507019 1441496653 0.577820 0.541260 -0.340576 0.507019 1441496653 0.577820 0.541260 -0.340576 0.507019 1441496653 0.577820 0.541260 -0.340576 0.507019 1441496653 0.577820 0.541260 -0.340576 0.507019 1441496653 0.577820 0.541260 -0.340576 0.507019 1441496653 0.565369 0.633423 -0.330383 0.412170 1441496653 0.565369 0.633423 -0.330383 0.412170 1441496653 0.565369 0.633423 -0.330383 0.412170 1441496653 0.565369 0.633423 -0.330383 0.412170 1441496653 0.565369 0.633423 -0.330383 0.412170 1441496653 0.565369 0.633423 -0.330383 0.412170 1441496653 0.557373 0.702942 -0.308838 0.315857 1441496653 0.557373 0.702942 -0.308838 0.315857 1441496653 0.557373 0.702942 -0.308838 0.315857 1441496653 0.557373 0.702942 -0.308838 0.315857 1441496653 0.557373 0.702942 -0.308838 0.315857 1441496653 0.552979 0.752747 -0.276794 0.225708 1441496653 0.552979 0.752747 -0.276794 0.225708 1441496653 0.552979 0.752747 -0.276794 0.225708 1441496653 0.552979 0.752747 -0.276794 0.225708 1441496653 0.552979 0.752747 -0.276794 0.225708 1441496653 0.552979 0.752747 -0.276794 0.225708 1441496653 0.552979 0.752747 -0.276794 0.225708 1441496653 0.552673 0.775940 -0.247192 0.176819 1441496653 0.552673 0.775940 -0.247192 0.176819 1441496653 0.552673 0.775940 -0.247192 0.176819 1441496653 0.552673 0.775940 -0.247192 0.176819 1441496653 0.552673 0.775940 -0.247192 0.176819 1441496653 0.552673 0.775940 -0.247192 0.176819 1441496653 
0.017700 -0.608337 -0.262878 0.748657 1441496656 0.026672 -0.609375 -0.259705 0.748657 1441496656 0.026672 -0.609375 -0.259705 0.748657 1441496656 0.026672 -0.609375 -0.259705 0.748657 1441496656 0.026672 -0.609375 -0.259705 0.748657 1441496656 0.026672 -0.609375 -0.259705 0.748657 1441496656 0.026672 -0.609375 -0.259705 0.748657 1441496656 0.026672 -0.609375 -0.259705 0.748657 1441496656 0.035217 -0.611877 -0.253113 0.748535 1441496656 0.035217 -0.611877 -0.253113 0.748535 1441496656 0.035217 -0.611877 -0.253113 0.748535 1441496656 0.035217 -0.611877 -0.253113 0.748535 1441496656 0.035217 -0.611877 -0.253113 0.748535 1441496657 0.035217 -0.611877 -0.253113 0.748535 1441496657 0.035217 -0.611877 -0.253113 0.748535 1441496657 0.041321 -0.614990 -0.244751 0.748474 1441496657 0.041321 -0.614990 -0.244751 0.748474 1441496657 0.041321 -0.614990 -0.244751 0.748474 1441496657 0.041321 -0.614990 -0.244751 0.748474 1441496657 0.041321 -0.614990 -0.244751 0.748474 1441496657 0.041321 -0.614990 -0.244751 0.748474 1441496657 0.047485 -0.617981 -0.234924 0.748779 1441496657 0.047485 -0.617981 -0.234924 0.748779 1441496657 0.047485 -0.617981 -0.234924 0.748779 1441496657 0.047485 -0.617981 -0.234924 0.748779 1441496657 0.047485 -0.617981 -0.234924 0.748779 1441496657 0.047485 -0.617981 -0.234924 0.748779 1441496657 0.055237 -0.620911 -0.222961 0.749451 1441496657 0.055237 -0.620911 -0.222961 0.749451 1441496657 0.055237 -0.620911 -0.222961 0.749451 1441496657 0.055237 -0.620911 -0.222961 0.749451 1441496657 0.055237 -0.620911 -0.222961 0.749451 1441496657 0.055237 -0.620911 -0.222961 0.749451 1441496657 0.055237 -0.620911 -0.222961 0.749451 1441496657 0.062378 -0.623474 -0.210632 0.750305 1441496657 0.062378 -0.623474 -0.210632 0.750305 1441496657 0.062378 -0.623474 -0.210632 0.750305 1441496657 0.062378 -0.623474 -0.210632 0.750305 1441496657 0.062378 -0.623474 -0.210632 0.750305 1441496657 0.062378 -0.623474 -0.210632 0.750305 1441496657 0.069946 -0.624817 -0.199158 0.751648 1441496657 0.069946 -0.624817 -0.199158 0.751648 1441496657 0.069946 -0.624817 -0.199158 0.751648 1441496657 0.069946 -0.624817 -0.199158 0.751648 1441496657 0.069946 -0.624817 -0.199158 0.751648 1441496657 0.069946 -0.624817 -0.199158 0.751648 1441496657 0.081116 -0.625610 -0.188232 0.752747 1441496657 0.081116 -0.625610 -0.188232 0.752747 1441496657 0.081116 -0.625610 -0.188232 0.752747 1441496657 0.081116 -0.625610 -0.188232 0.752747 1441496657 0.081116 -0.625610 -0.188232 0.752747 1441496657 0.095520 -0.624573 -0.179199 0.754089 1441496657 0.095520 -0.624573 -0.179199 0.754089 1441496657 0.095520 -0.624573 -0.179199 0.754089 1441496657 0.095520 -0.624573 -0.179199 0.754089 1441496657 0.095520 -0.624573 -0.179199 0.754089 1441496657 0.095520 -0.624573 -0.179199 0.754089 1441496657 0.095520 -0.624573 -0.179199 0.754089 1441496657 0.109741 -0.621826 -0.173706 0.755737 1441496657 0.109741 -0.621826 -0.173706 0.755737 1441496657 0.109741 -0.621826 -0.173706 0.755737 1441496657 0.109741 -0.621826 -0.173706 0.755737 1441496657 0.109741 -0.621826 -0.173706 0.755737 1441496657 0.109741 -0.621826 -0.173706 0.755737 1441496657 0.121338 -0.617065 -0.173218 0.757935 1441496657 0.121338 -0.617065 -0.173218 0.757935 1441496657 0.121338 -0.617065 -0.173218 0.757935 1441496657 0.121338 -0.617065 -0.173218 0.757935 1441496657 0.121338 -0.617065 -0.173218 0.757935 1441496657 0.121338 -0.617065 -0.173218 0.757935 1441496657 0.124756 -0.610962 -0.184875 0.759583 1441496657 0.124756 -0.610962 -0.184875 0.759583 1441496657 0.124756 -0.610962 -0.184875 0.759583 1441496657 0.124756 -0.610962 -0.184875 0.759583 1441496657 0.124756 -0.610962 -0.184875 0.759583 1441496657 0.124756 -0.610962 -0.184875 0.759583 1441496657 0.118591 -0.604919 -0.209473 0.759033 1441496657 0.118591 -0.604919 -0.209473 0.759033 1441496657 0.118591 -0.604919 -0.209473 0.759033 1441496657 0.118591 -0.604919 -0.209473 0.759033 1441496657 0.118591 -0.604919 -0.209473 0.759033 1441496657 0.118591 -0.604919 -0.209473 0.759033 1441496657 0.118591 -0.604919 -0.209473 0.759033 1441496657 0.106934 -0.599854 -0.236877 0.756714 1441496657 0.106934 -0.599854 -0.236877 0.756714 1441496657 0.106934 -0.599854 -0.236877 0.756714 1441496657 0.106934 -0.599854 -0.236877 0.756714 1441496657 0.106934 -0.599854 -0.236877 0.756714 1441496657 0.106934 -0.599854 -0.236877 0.756714 1441496657 0.091614 -0.596008 -0.261230 0.753784 1441496657 0.091614 -0.596008 -0.261230 0.753784 1441496657 0.091614 -0.596008 -0.261230 0.753784 1441496657 0.091614 -0.596008 -0.261230 0.753784 1441496657 0.091614 -0.596008 -0.261230 0.753784 1441496657 0.091614 -0.596008 -0.261230 0.753784 1441496657 0.091614 -0.596008 -0.261230 0.753784 1441496657 0.070435 -0.594238 -0.279419 0.750916 1441496657 0.070435 -0.594238 -0.279419 0.750916 1441496657 0.070435 -0.594238 -0.279419 0.750916 1441496657 0.070435 -0.594238 -0.279419 0.750916 1441496657 0.070435 -0.594238 -0.279419 0.750916 1441496657 0.070435 -0.594238 -0.279419 0.750916 1441496657 0.043762 -0.595032 -0.292725 0.747192 1441496657 0.043762 -0.595032 -0.292725 0.747192 1441496657 0.043762 -0.595032 -0.292725 0.747192 1441496657 0.043762 -0.595032 -0.292725 0.747192 1441496657 0.043762 -0.595032 -0.292725 0.747192 1441496657 0.043762 -0.595032 -0.292725 0.747192 1441496657 0.016235 -0.598450 -0.299133 0.743042 1441496657 0.016235 -0.598450 -0.299133 0.743042 1441496657 0.016235 -0.598450 -0.299133 0.743042 1441496657 0.016235 -0.598450 -0.299133 0.743042 1441496657 0.016235 -0.598450 -0.299133 0.743042 1441496657 0.016235 -0.598450 -0.299133 0.743042 1441496657 -0.011536 -0.603699 -0.298401 0.739136 1441496657 -0.011536 -0.603699 -0.298401 0.739136 1441496657 -0.011536 -0.603699 -0.298401 0.739136 1441496657 -0.011536 -0.603699 -0.298401 0.739136 1441496657 -0.011536 -0.603699 -0.298401 0.739136 1441496657 -0.011536 -0.603699 -0.298401 0.739136 1441496657 -0.043274 -0.607300 -0.302002 0.733582 1441496657 -0.043274 -0.607300 -0.302002 0.733582 1441496657 -0.043274 -0.607300 -0.302002 0.733582 1441496657 -0.043274 -0.607300 -0.302002 0.733582 1441496657 -0.043274 -0.607300 -0.302002 0.733582 1441496657 -0.043274 -0.607300 -0.302002 0.733582 1441496658 -0.074402 -0.601929 -0.314697 0.730164 1441496658 -0.074402 -0.601929 -0.314697 0.730164 1441496658 -0.074402 -0.601929 -0.314697 0.730164 1441496658 -0.074402 -0.601929 -0.314697 0.730164 1441496658 -0.074402 -0.601929 -0.314697 0.730164 1441496658 -0.074402 -0.601929 -0.314697 0.730164 1441496658 -0.097717 -0.595398 -0.327148 0.727295 1441496658 -0.097717 -0.595398 -0.327148 0.727295 1441496658 -0.097717 -0.595398 -0.327148 0.727295 1441496658 -0.097717 -0.595398 -0.327148 0.727295 1441496658 -0.097717 -0.595398 -0.327148 0.727295 1441496658 -0.097717 -0.595398 -0.327148 0.727295 1441496658 -0.097717 -0.595398 -0.327148 0.727295 1441496658 -0.109009 -0.592041 -0.332336 0.726074 1441496658 -0.109009 -0.592041 -0.332336 0.726074 1441496658 -0.109009 -0.592041 -0.332336 0.726074 1441496658 -0.109009 -0.592041 -0.332336 0.726074 1441496658 -0.109009 -0.592041 -0.332336 0.726074 1441496658 -0.109009 -0.592041 -0.332336 0.726074 1441496658 -0.114441 -0.588501 -0.339417 0.724854 1441496658 -0.114441 -0.588501 -0.339417 0.724854 1441496658 -0.114441 -0.588501 -0.339417 0.724854 1441496658 -0.114441 -0.588501 -0.339417 0.724854 1441496658 -0.114441 -0.588501 -0.339417 0.724854 1441496658 -0.114441 -0.588501 -0.339417 0.724854 1441496658 -0.112427 -0.588074 -0.342163 0.724243 1441496658 -0.112427 -0.588074 -0.342163 0.724243 1441496658 -0.112427 -0.588074 -0.342163 0.724243 1441496658 -0.112427 -0.588074 -0.342163 0.724243 1441496658 -0.112427 -0.588074 -0.342163 0.724243 1441496658 -0.112427 -0.588074 -0.342163 0.724243 1441496658 -0.104248 -0.590088 -0.335999 0.726624 1441496658 -0.104248 -0.590088 -0.335999 0.726624 1441496658 -0.104248 -0.590088 -0.335999 0.726624 1441496658 -0.104248 -0.590088 -0.335999 0.726624 1441496658 -0.104248 -0.590088 -0.335999 0.726624 1441496658 -0.104248 -0.590088 -0.335999 0.726624 1441496658 -0.104248 -0.590088 -0.335999 0.726624 1441496658 -0.094482 -0.592163 -0.325439 0.731079 1441496658 -0.094482 -0.592163 -0.325439 0.731079 1441496658 -0.094482 -0.592163 -0.325439 0.731079 1441496658 -0.094482 -0.592163 -0.325439 0.731079 1441496658 -0.094482 -0.592163 -0.325439 0.731079 1441496658 -0.094482 -0.592163 -0.325439 0.731079 1441496658 -0.080627 -0.595032 -0.313232 0.735718 1441496658 -0.080627 -0.595032 -0.313232 0.735718 1441496658 -0.080627 -0.595032 -0.313232 0.735718 1441496658 -0.080627 -0.595032 -0.313232 0.735718 1441496658 -0.080627 -0.595032 -0.313232 0.735718 1441496658 -0.080627 -0.595032 -0.313232 0.735718 1441496658 -0.061157 -0.598022 -0.299133 0.741028 1441496658 -0.061157 -0.598022 -0.299133 0.741028 1441496658 -0.061157 -0.598022 -0.299133 0.741028 1441496658 -0.061157 -0.598022 -0.299133 0.741028 1441496658 -0.061157 -0.598022 -0.299133 0.741028 1441496658 -0.061157 -0.598022 -0.299133 0.741028 1441496658 -0.038391 -0.600769 -0.284485 0.746094 1441496658 -0.038391 -0.600769 -0.284485 0.746094 1441496658 -0.038391 -0.600769 -0.284485 0.746094 1441496658 -0.038391 -0.600769 -0.284485 0.746094 1441496658 -0.038391 -0.600769 -0.284485 0.746094 1441496658 -0.038391 -0.600769 -0.284485 0.746094 1441496658 -0.015320 -0.602478 -0.270447 0.750793 1441496658 -0.015320 -0.602478 -0.270447 0.750793 1441496658 -0.015320 -0.602478 -0.270447 0.750793 1441496658 -0.015320 -0.602478 -0.270447 0.750793 1441496658 -0.015320 -0.602478 -0.270447 0.750793 1441496658 -0.015320 -0.602478 -0.270447 0.750793 1441496658 0.006836 -0.603210 -0.259644 0.754150 1441496658 0.006836 -0.603210 -0.259644 0.754150 1441496658 0.006836 -0.603210 -0.259644 0.754150 1441496658 0.006836 -0.603210 -0.259644 0.754150 1441496658 0.006836 -0.603210 -0.259644 0.754150 1441496658 0.006836 -0.603210 -0.259644 0.754150 1441496658 0.030334 -0.603638 -0.249329 0.756653 1441496658 0.030334 -0.603638 -0.249329 0.756653 1441496658 0.030334 -0.603638 -0.249329 0.756653 1441496658 0.030334 -0.603638 -0.249329 0.756653 1441496658 0.030334 -0.603638 -0.249329 0.756653 1441496658 0.030334 -0.603638 -0.249329 0.756653 1441496658 0.030334 -0.603638 -0.249329 0.756653 1441496658 0.055115 -0.603699 -0.238525 0.758728 1441496658 0.055115 -0.603699 -0.238525 0.758728 1441496658 0.055115 -0.603699 -0.238525 0.758728 1441496658 0.055115 -0.603699 -0.238525 0.758728 1441496658 0.055115 -0.603699 -0.238525 0.758728 1441496658 0.055115 -0.603699 -0.238525 0.758728 1441496658 0.055115 -0.603699 -0.238525 0.758728 1441496658 0.078125 -0.602661 -0.230957 0.759827 1441496658 0.078125 -0.602661 -0.230957 0.759827 1441496658 0.078125 -0.602661 -0.230957 0.759827 1441496658 0.078125 -0.602661 -0.230957 0.759827 1441496658 0.078125 -0.602661 -0.230957 0.759827 1441496658 0.078125 -0.602661 -0.230957 0.759827 1441496658 0.096191 -0.600098 -0.229614 0.760193 1441496658 0.096191 -0.600098 -0.229614 0.760193 1441496658 0.096191 -0.600098 -0.229614 0.760193 1441496658 0.096191 -0.600098 -0.229614 0.760193 1441496658 0.096191 -0.600098 -0.229614 0.760193 1441496658 0.096191 -0.600098 -0.229614 0.760193 1441496658 0.106262 -0.596191 -0.236389 0.759888 1441496658 0.106262 -0.596191 -0.236389 0.759888 1441496658 0.106262 -0.596191 -0.236389 0.759888 1441496658 0.106262 -0.596191 -0.236389 0.759888 1441496658 0.106262 -0.596191 -0.236389 0.759888 1441496658 0.106262 -0.596191 -0.236389 0.759888 1441496658 0.106262 -0.592529 -0.250244 0.758301 1441496658 0.106262 -0.592529 -0.250244 0.758301 1441496658 0.106262 -0.592529 -0.250244 0.758301 1441496658 0.106262 -0.592529 -0.250244 0.758301 1441496658 0.106262 -0.592529 -0.250244 0.758301 1441496658 0.106262 -0.592529 -0.250244 0.758301 1441496659 0.101196 -0.590576 -0.261047 0.756836 1441496659 0.101196 -0.590576 -0.261047 0.756836 1441496659 0.101196 -0.590576 -0.261047 0.756836 1441496659 0.101196 -0.590576 -0.261047 0.756836 1441496659 0.101196 -0.590576 -0.261047 0.756836 1441496659 0.101196 -0.590576 -0.261047 0.756836 1441496659 0.088318 -0.589417 -0.267151 0.757202 1441496659 0.088318 -0.589417 -0.267151 0.757202 1441496659 0.088318 -0.589417 -0.267151 0.757202 1441496659 0.088318 -0.589417 -0.267151 0.757202 1441496659 0.088318 -0.589417 -0.267151 0.757202 1441496659 0.088318 -0.589417 -0.267151 0.757202 1441496659 0.057068 -0.587402 -0.285950 0.754944 1441496659 0.057068 -0.587402 -0.285950 0.754944 1441496659 0.057068 -0.587402 -0.285950 0.754944 1441496659 0.057068 -0.587402 -0.285950 0.754944 1441496659 0.057068 -0.587402 -0.285950 0.754944 1441496659 0.057068 -0.587402 -0.285950 0.754944 1441496659 0.019714 -0.587219 -0.305908 0.749146 1441496659 0.019714 -0.587219 -0.305908 0.749146 1441496659 0.019714 -0.587219 -0.305908 0.749146 1441496659 0.019714 -0.587219 -0.305908 0.749146 1441496659 0.019714 -0.587219 -0.305908 0.749146 1441496659 0.019714 -0.587219 -0.305908 0.749146 1441496659 -0.008301 -0.589783 -0.306946 0.746948 1441496659 -0.008301 -0.589783 -0.306946 0.746948 1441496659 -0.008301 -0.589783 -0.306946 0.746948 1441496659 -0.008301 -0.589783 -0.306946 0.746948 1441496659 -0.008301 -0.589783 -0.306946 0.746948 1441496659 -0.008301 -0.589783 -0.306946 0.746948 1441496659 -0.008301 -0.589783 -0.306946 0.746948 1441496659 -0.038574 -0.594116 -0.303894 0.743774 1441496659 -0.038574 -0.594116 -0.303894 0.743774 1441496659 -0.038574 -0.594116 -0.303894 0.743774 1441496659 -0.038574 -0.594116 -0.303894 0.743774 1441496659 -0.038574 -0.594116 -0.303894 0.743774 1441496659 -0.073547 -0.597717 -0.302551 0.738770 1441496659 -0.073547 -0.597717 -0.302551 0.738770 1441496659 -0.073547 -0.597717 -0.302551 0.738770 1441496659 -0.073547 -0.597717 -0.302551 0.738770 1441496659 -0.073547 -0.597717 -0.302551 0.738770 1441496659 -0.073547 -0.597717 -0.302551 0.738770 1441496659 -0.073547 -0.597717 -0.302551 0.738770 1441496659 -0.107117 -0.599365 -0.305420 0.732178 1441496659 -0.107117 -0.599365 -0.305420 0.732178 1441496659 -0.107117 -0.599365 -0.305420 0.732178 1441496659 -0.107117 -0.599365 -0.305420 0.732178 1441496659 -0.107117 -0.599365 -0.305420 0.732178 1441496659 -0.107117 -0.599365 -0.305420 0.732178 1441496659 -0.128662 -0.599121 -0.311035 0.726501 1441496659 -0.128662 -0.599121 -0.311035 0.726501 1441496659 -0.128662 -0.599121 -0.311035 0.726501 1441496659 -0.128662 -0.599121 -0.311035 0.726501 1441496659 -0.128662 -0.599121 -0.311035 0.726501 1441496659 -0.128662 -0.599121 -0.311035 0.726501 1441496659 -0.136902 -0.598022 -0.317200 0.723206 1441496659 -0.136902 -0.598022 -0.317200 0.723206 1441496659 -0.136902 -0.598022 -0.317200 0.723206 1441496659 -0.136902 -0.598022 -0.317200 0.723206 1441496659 -0.136902 -0.598022 -0.317200 0.723206 1441496659 -0.136902 -0.598022 -0.317200 0.723206 1441496659 -0.136902 -0.598022 -0.317200 0.723206 1441496659 -0.136292 -0.596680 -0.323486 0.721680 1441496659 -0.136292 -0.596680 -0.323486 0.721680 1441496659 -0.136292 -0.596680 -0.323486 0.721680 1441496659 -0.136292 -0.596680 -0.323486 0.721680 1441496659 -0.136292 -0.596680 -0.323486 0.721680 1441496659 -0.136292 -0.596680 -0.323486 0.721680 1441496659 -0.128601 -0.595703 -0.322205 0.724426 1441496659 -0.128601 -0.595703 -0.322205 0.724426 1441496659 -0.128601 -0.595703 -0.322205 0.724426 1441496659 -0.128601 -0.595703 -0.322205 0.724426 1441496659 -0.128601 -0.595703 -0.322205 0.724426 1441496659 -0.128601 -0.595703 -0.322205 0.724426 1441496659 -0.118225 -0.595642 -0.314331 0.729675 1441496659 -0.118225 -0.595642 -0.314331 0.729675 1441496659 -0.118225 -0.595642 -0.314331 0.729675 1441496659 -0.118225 -0.595642 -0.314331 0.729675 1441496659 -0.118225 -0.595642 -0.314331 0.729675 1441496659 -0.118225 -0.595642 -0.314331 0.729675 1441496659 -0.102112 -0.595825 -0.306030 0.735474 1441496659 -0.102112 -0.595825 -0.306030 0.735474 1441496659 -0.102112 -0.595825 -0.306030 0.735474 1441496659 -0.102112 -0.595825 -0.306030 0.735474 1441496659 -0.102112 -0.595825 -0.306030 0.735474 1441496659 -0.102112 -0.595825 -0.306030 0.735474 1441496659 -0.102112 -0.595825 -0.306030 0.735474 1441496659 -0.078796 -0.596008 -0.296936 0.741882 1441496659 -0.078796 -0.596008 -0.296936 0.741882 1441496659 -0.078796 -0.596008 -0.296936 0.741882 1441496659 -0.078796 -0.596008 -0.296936 0.741882 1441496659 -0.078796 -0.596008 -0.296936 0.741882 1441496659 -0.078796 -0.596008 -0.296936 0.741882 1441496659 -0.051575 -0.597290 -0.285706 0.747681 1441496659 -0.051575 -0.597290 -0.285706 0.747681 1441496659 -0.051575 -0.597290 -0.285706 0.747681 1441496659 -0.051575 -0.597290 -0.285706 0.747681 1441496659 -0.028992 -0.598022 -0.274841 0.752319 1441496659 -0.028992 -0.598022 -0.274841 0.752319 1441496659 -0.028992 -0.598022 -0.274841 0.752319 1441496659 -0.028992 -0.598022 -0.274841 0.752319 1441496659 -0.028992 -0.598022 -0.274841 0.752319 1441496659 -0.028992 -0.598022 -0.274841 0.752319 1441496659 -0.028992 -0.598022 -0.274841 0.752319 1441496659 -0.007690 -0.596497 -0.266907 0.756897 1441496659 -0.007690 -0.596497 -0.266907 0.756897 1441496659 -0.007690 -0.596497 -0.266907 0.756897 1441496659 -0.007690 -0.596497 -0.266907 0.756897 1441496659 -0.007690 -0.596497 -0.266907 0.756897 1441496659 -0.007690 -0.596497 -0.266907 0.756897 1441496660 0.012817 -0.593933 -0.264404 0.759766 1441496660 0.012817 -0.593933 -0.264404 0.759766 1441496660 0.012817 -0.593933 -0.264404 0.759766 1441496660 0.012817 -0.593933 -0.264404 0.759766 1441496660 0.012817 -0.593933 -0.264404 0.759766 1441496660 0.034912 -0.591919 -0.263184 0.760986 1441496660 0.034912 -0.591919 -0.263184 0.760986 1441496660 0.034912 -0.591919 -0.263184 0.760986 1441496660 0.034912 -0.591919 -0.263184 0.760986 1441496660 0.034912 -0.591919 -0.263184 0.760986 1441496660 0.034912 -0.591919 -0.263184 0.760986 1441496660 0.034912 -0.591919 -0.263184 0.760986 1441496660 0.057495 -0.590332 -0.261230 0.761536 1441496660 0.057495 -0.590332 -0.261230 0.761536 1441496660 0.057495 -0.590332 -0.261230 0.761536 1441496660 0.057495 -0.590332 -0.261230 0.761536 1441496660 0.057495 -0.590332 -0.261230 0.761536 1441496660 0.057495 -0.590332 -0.261230 0.761536 1441496660 0.057495 -0.590332 -0.261230 0.761536 1441496660 0.076294 -0.589417 -0.259766 0.761108 1441496660 0.076294 -0.589417 -0.259766 0.761108 1441496660 0.076294 -0.589417 -0.259766 0.761108 1441496660 0.076294 -0.589417 -0.259766 0.761108 1441496660 0.076294 -0.589417 -0.259766 0.761108 1441496660 0.076294 -0.589417 -0.259766 0.761108 1441496660 0.090149 -0.588745 -0.257202 0.760986 1441496660 0.090149 -0.588745 -0.257202 0.760986 1441496660 0.090149 -0.588745 -0.257202 0.760986 1441496660 0.090149 -0.588745 -0.257202 0.760986 1441496660 0.090149 -0.588745 -0.257202 0.760986 1441496660 0.090149 -0.588745 -0.257202 0.760986 1441496660 0.096985 -0.587524 -0.256470 0.761292 1441496660 0.096985 -0.587524 -0.256470 0.761292 1441496660 0.096985 -0.587524 -0.256470 0.761292 1441496660 0.096985 -0.587524 -0.256470 0.761292 1441496660 0.096985 -0.587524 -0.256470 0.761292 1441496660 0.096985 -0.587524 -0.256470 0.761292 1441496660 0.096985 -0.587524 -0.256470 0.761292 1441496660 0.093628 -0.585876 -0.263672 0.760559 1441496660 0.093628 -0.585876 -0.263672 0.760559 1441496660 0.093628 -0.585876 -0.263672 0.760559 1441496660 0.093628 -0.585876 -0.263672 0.760559 1441496660 0.093628 -0.585876 -0.263672 0.760559 1441496660 0.093628 -0.585876 -0.263672 0.760559 1441496660 0.075439 -0.584595 -0.279785 0.757813 1441496660 0.075439 -0.584595 -0.279785 0.757813 1441496660 0.075439 -0.584595 -0.279785 0.757813 1441496660 0.075439 -0.584595 -0.279785 0.757813 1441496660 0.075439 -0.584595 -0.279785 0.757813 1441496660 0.075439 -0.584595 -0.279785 0.757813 1441496660 0.046509 -0.585083 -0.292908 0.754822 1441496660 0.046509 -0.585083 -0.292908 0.754822 1441496660 0.046509 -0.585083 -0.292908 0.754822 1441496660 0.046509 -0.585083 -0.292908 0.754822 1441496660 0.046509 -0.585083 -0.292908 0.754822 1441496660 0.046509 -0.585083 -0.292908 0.754822 1441496660 0.012024 -0.586853 -0.298462 0.752563 1441496660 0.012024 -0.586853 -0.298462 0.752563 1441496660 0.012024 -0.586853 -0.298462 0.752563 1441496660 0.012024 -0.586853 -0.298462 0.752563 1441496660 0.012024 -0.586853 -0.298462 0.752563 1441496660 0.012024 -0.586853 -0.298462 0.752563 1441496660 -0.024780 -0.588501 -0.302612 0.749329 1441496660 -0.024780 -0.588501 -0.302612 0.749329 1441496660 -0.024780 -0.588501 -0.302612 0.749329 1441496660 -0.024780 -0.588501 -0.302612 0.749329 1441496660 -0.024780 -0.588501 -0.302612 0.749329 1441496660 -0.024780 -0.588501 -0.302612 0.749329 1441496660 -0.064026 -0.588135 -0.311707 0.743530 1441496660 -0.064026 -0.588135 -0.311707 0.743530 1441496660 -0.064026 -0.588135 -0.311707 0.743530 1441496660 -0.064026 -0.588135 -0.311707 0.743530 1441496660 -0.064026 -0.588135 -0.311707 0.743530 1441496660 -0.064026 -0.588135 -0.311707 0.743530 1441496660 -0.093262 -0.587158 -0.314087 0.740234 1441496660 -0.093262 -0.587158 -0.314087 0.740234 1441496660 -0.093262 -0.587158 -0.314087 0.740234 1441496660 -0.093262 -0.587158 -0.314087 0.740234 1441496660 -0.093262 -0.587158 -0.314087 0.740234 1441496660 -0.093262 -0.587158 -0.314087 0.740234 1441496660 -0.126831 -0.582703 -0.320129 0.736145 1441496660 -0.126831 -0.582703 -0.320129 0.736145 1441496660 -0.126831 -0.582703 -0.320129 0.736145 1441496660 -0.126831 -0.582703 -0.320129 0.736145 1441496660 -0.126831 -0.582703 -0.320129 0.736145 1441496660 -0.126831 -0.582703 -0.320129 0.736145 1441496660 -0.166443 -0.571716 -0.341248 0.727295 1441496660 -0.166443 -0.571716 -0.341248 0.727295 1441496660 -0.166443 -0.571716 -0.341248 0.727295 1441496660 -0.166443 -0.571716 -0.341248 0.727295 1441496660 -0.166443 -0.571716 -0.341248 0.727295 1441496660 -0.166443 -0.571716 -0.341248 0.727295 1441496660 -0.193604 -0.561279 -0.362183 0.718567 1441496660 -0.193604 -0.561279 -0.362183 0.718567 1441496660 -0.193604 -0.561279 -0.362183 0.718567 1441496660 -0.193604 -0.561279 -0.362183 0.718567 1441496660 -0.193604 -0.561279 -0.362183 0.718567 1441496660 -0.193604 -0.561279 -0.362183 0.718567 1441496660 -0.198120 -0.561279 -0.364685 0.716064 1441496660 -0.198120 -0.561279 -0.364685 0.716064 1441496660 -0.198120 -0.561279 -0.364685 0.716064 1441496660 -0.198120 -0.561279 -0.364685 0.716064 1441496660 -0.198120 -0.561279 -0.364685 0.716064 1441496660 -0.198120 -0.561279 -0.364685 0.716064 1441496660 -0.188477 -0.569641 -0.352417 0.718201 1441496660 -0.188477 -0.569641 -0.352417 0.718201 1441496660 -0.188477 -0.569641 -0.352417 0.718201 1441496660 -0.188477 -0.569641 -0.352417 0.718201 1441496660 -0.188477 -0.569641 -0.352417 0.718201 1441496660 -0.188477 -0.569641 -0.352417 0.718201 1441496660 -0.188477 -0.569641 -0.352417 0.718201 1441496660 -0.172363 -0.577820 -0.340149 0.721680 1441496660 -0.172363 -0.577820 -0.340149 0.721680 1441496660 -0.172363 -0.577820 -0.340149 0.721680 1441496661 -0.172363 -0.577820 -0.340149 0.721680 1441496661 -0.172363 -0.577820 -0.340149 0.721680 1441496661 -0.172363 -0.577820 -0.340149 0.721680 1441496661 -0.150269 -0.582764 -0.333679 0.725586 1441496661 -0.150269 -0.582764 -0.333679 0.725586 1441496661 -0.150269 -0.582764 -0.333679 0.725586 1441496661 -0.150269 -0.582764 -0.333679 0.725586 1441496661 -0.150269 -0.582764 -0.333679 0.725586 1441496661 -0.150269 -0.582764 -0.333679 0.725586 1441496661 -0.120972 -0.585876 -0.328613 0.730835 1441496661 -0.120972 -0.585876 -0.328613 0.730835 1441496661 -0.120972 -0.585876 -0.328613 0.730835 1441496661 -0.120972 -0.585876 -0.328613 0.730835 1441496661 -0.120972 -0.585876 -0.328613 0.730835 1441496661 -0.120972 -0.585876 -0.328613 0.730835 1441496661 -0.120972 -0.585876 -0.328613 0.730835 1441496661 -0.087524 -0.587402 -0.320618 0.737915 1441496661 -0.087524 -0.587402 -0.320618 0.737915 1441496661 -0.087524 -0.587402 -0.320618 0.737915 1441496661 -0.087524 -0.587402 -0.320618 0.737915 1441496661 -0.087524 -0.587402 -0.320618 0.737915 1441496661 -0.053589 -0.587830 -0.304565 0.747559 1441496661 -0.053589 -0.587830 -0.304565 0.747559 1441496661 -0.053589 -0.587830 -0.304565 0.747559 1441496661 -0.053589 -0.587830 -0.304565 0.747559 1441496661 -0.053589 -0.587830 -0.304565 0.747559 1441496661 -0.053589 -0.587830 -0.304565 0.747559 1441496661 -0.029297 -0.585876 -0.300110 0.752197 1441496661 -0.029297 -0.585876 -0.300110 0.752197 1441496661 -0.029297 -0.585876 -0.300110 0.752197 1441496661 -0.029297 -0.585876 -0.300110 0.752197 1441496661 -0.029297 -0.585876 -0.300110 0.752197 1441496661 -0.029297 -0.585876 -0.300110 0.752197 1441496661 -0.029297 -0.585876 -0.300110 0.752197 1441496661 -0.005432 -0.583069 -0.294983 0.756958 1441496661 -0.005432 -0.583069 -0.294983 0.756958 1441496661 -0.005432 -0.583069 -0.294983 0.756958 1441496661 -0.005432 -0.583069 -0.294983 0.756958 1441496661 -0.005432 -0.583069 -0.294983 0.756958 1441496661 -0.005432 -0.583069 -0.294983 0.756958 1441496661 0.013184 -0.580627 -0.293274 0.759399 1441496661 0.013184 -0.580627 -0.293274 0.759399 1441496661 0.013184 -0.580627 -0.293274 0.759399 1441496661 0.013184 -0.580627 -0.293274 0.759399 1441496661 0.013184 -0.580627 -0.293274 0.759399 1441496661 0.013184 -0.580627 -0.293274 0.759399 1441496661 0.028625 -0.579590 -0.292725 0.760010 1441496661 0.028625 -0.579590 -0.292725 0.760010 1441496661 0.028625 -0.579590 -0.292725 0.760010 1441496661 0.028625 -0.579590 -0.292725 0.760010 1441496661 0.028625 -0.579590 -0.292725 0.760010 1441496661 0.043274 -0.580933 -0.288208 0.759949 1441496661 0.043274 -0.580933 -0.288208 0.759949 1441496661 0.043274 -0.580933 -0.288208 0.759949 1441496661 0.043274 -0.580933 -0.288208 0.759949 1441496661 0.043274 -0.580933 -0.288208 0.759949 1441496661 0.043274 -0.580933 -0.288208 0.759949 1441496661 0.043274 -0.580933 -0.288208 0.759949 1441496661 0.053833 -0.583862 -0.281189 0.759705 1441496661 0.053833 -0.583862 -0.281189 0.759705 1441496661 0.053833 -0.583862 -0.281189 0.759705 1441496661 0.053833 -0.583862 -0.281189 0.759705 1441496661 0.053833 -0.583862 -0.281189 0.759705 1441496661 0.053833 -0.583862 -0.281189 0.759705 1441496661 0.057068 -0.586487 -0.274841 0.759766 1441496661 0.057068 -0.586487 -0.274841 0.759766 1441496661 0.057068 -0.586487 -0.274841 0.759766 1441496661 0.057068 -0.586487 -0.274841 0.759766 1441496661 0.057068 -0.586487 -0.274841 0.759766 1441496661 0.057068 -0.586487 -0.274841 0.759766 1441496661 0.049805 -0.587769 -0.275208 0.759155 1441496661 0.049805 -0.587769 -0.275208 0.759155 1441496661 0.049805 -0.587769 -0.275208 0.759155 1441496661 0.049805 -0.587769 -0.275208 0.759155 1441496661 0.049805 -0.587769 -0.275208 0.759155 1441496661 0.049805 -0.587769 -0.275208 0.759155 1441496661 0.031921 -0.587830 -0.285583 0.756226 1441496661 0.031921 -0.587830 -0.285583 0.756226 1441496661 0.031921 -0.587830 -0.285583 0.756226 1441496661 0.031921 -0.587830 -0.285583 0.756226 1441496661 0.031921 -0.587830 -0.285583 0.756226 1441496661 0.031921 -0.587830 -0.285583 0.756226 1441496661 0.011414 -0.587585 -0.297668 0.752319 1441496661 0.011414 -0.587585 -0.297668 0.752319 1441496661 0.011414 -0.587585 -0.297668 0.752319 1441496661 0.011414 -0.587585 -0.297668 0.752319 1441496661 0.011414 -0.587585 -0.297668 0.752319 1441496661 0.011414 -0.587585 -0.297668 0.752319 1441496661 -0.009949 -0.587524 -0.307922 0.748291 1441496661 -0.009949 -0.587524 -0.307922 0.748291 1441496661 -0.009949 -0.587524 -0.307922 0.748291 1441496661 -0.009949 -0.587524 -0.307922 0.748291 1441496661 -0.009949 -0.587524 -0.307922 0.748291 1441496661 -0.009949 -0.587524 -0.307922 0.748291 1441496661 -0.035950 -0.586853 -0.317932 0.743774 1441496661 -0.035950 -0.586853 -0.317932 0.743774 1441496661 -0.035950 -0.586853 -0.317932 0.743774 1441496661 -0.035950 -0.586853 -0.317932 0.743774 1441496661 -0.035950 -0.586853 -0.317932 0.743774 1441496661 -0.035950 -0.586853 -0.317932 0.743774 1441496661 -0.066284 -0.585510 -0.327393 0.738647 1441496661 -0.066284 -0.585510 -0.327393 0.738647 1441496661 -0.066284 -0.585510 -0.327393 0.738647 1441496661 -0.066284 -0.585510 -0.327393 0.738647 1441496661 -0.066284 -0.585510 -0.327393 0.738647 1441496661 -0.066284 -0.585510 -0.327393 0.738647 1441496661 -0.098267 -0.583252 -0.337402 0.732361 1441496661 -0.098267 -0.583252 -0.337402 0.732361 1441496661 -0.098267 -0.583252 -0.337402 0.732361 1441496662 -0.098267 -0.583252 -0.337402 0.732361 1441496662 -0.098267 -0.583252 -0.337402 0.732361 1441496662 -0.098267 -0.583252 -0.337402 0.732361 1441496662 -0.124146 -0.583679 -0.340332 0.726746 1441496662 -0.124146 -0.583679 -0.340332 0.726746 1441496662 -0.124146 -0.583679 -0.340332 0.726746 1441496662 -0.124146 -0.583679 -0.340332 0.726746 1441496662 -0.124146 -0.583679 -0.340332 0.726746 1441496662 -0.124146 -0.583679 -0.340332 0.726746 1441496662 -0.124146 -0.583679 -0.340332 0.726746 1441496662 -0.144348 -0.585510 -0.338379 0.722412 1441496662 -0.144348 -0.585510 -0.338379 0.722412 1441496662 -0.144348 -0.585510 -0.338379 0.722412 1441496662 -0.144348 -0.585510 -0.338379 0.722412 1441496662 -0.144348 -0.585510 -0.338379 0.722412 1441496662 -0.144348 -0.585510 -0.338379 0.722412 1441496662 -0.160889 -0.584290 -0.343384 0.717529 1441496662 -0.160889 -0.584290 -0.343384 0.717529 1441496662 -0.160889 -0.584290 -0.343384 0.717529 1441496662 -0.160889 -0.584290 -0.343384 0.717529 1441496662 -0.160889 -0.584290 -0.343384 0.717529 1441496662 -0.160889 -0.584290 -0.343384 0.717529 1441496662 -0.170593 -0.581604 -0.349487 0.714478 1441496662 -0.170593 -0.581604 -0.349487 0.714478 1441496662 -0.170593 -0.581604 -0.349487 0.714478 1441496662
[truncated: 204,735 more chars]
