# Supplementary material for: Quaternion-Based Gesture Recognition Using Wireless Wearable Motion Capture Sensors
Source: Sensors (Basel). 2016 Apr 28;16(5):605. doi: 10.3390/s16050605 (PMC4883296; doi:10.3390/s16050605)
Supplement: Supplementary file 1 [file sensors-16-00605-s001.zip › MultiSensorGestureData/P1/3. Throw/Training19.txt]

0.364868 0.593140 -0.308411 0.647949 1441496552 0.364868 0.593140 -0.308411 0.647949 1441496552 0.364868 0.593140 -0.308411 0.647949 1441496552 0.379822 0.582642 -0.318970 0.643738 1441496552 0.379822 0.582642 -0.318970 0.643738 1441496552 0.379822 0.582642 -0.318970 0.643738 1441496553 0.379822 0.582642 -0.318970 0.643738 1441496553 0.379822 0.582642 -0.318970 0.643738 1441496553 0.379822 0.582642 -0.318970 0.643738 1441496553 0.391479 0.573730 -0.327759 0.640320 1441496553 0.391479 0.573730 -0.327759 0.640320 1441496553 0.391479 0.573730 -0.327759 0.640320 1441496553 0.391479 0.573730 -0.327759 0.640320 1441496553 0.391479 0.573730 -0.327759 0.640320 1441496553 0.391479 0.573730 -0.327759 0.640320 1441496553 0.398682 0.567627 -0.333923 0.638184 1441496553 0.398682 0.567627 -0.333923 0.638184 1441496553 0.398682 0.567627 -0.333923 0.638184 1441496553 0.398682 0.567627 -0.333923 0.638184 1441496553 0.398682 0.567627 -0.333923 0.638184 1441496553 0.398682 0.567627 -0.333923 0.638184 1441496553 0.401794 0.565186 -0.337097 0.636719 1441496553 0.401794 0.565186 -0.337097 0.636719 1441496553 0.401794 0.565186 -0.337097 0.636719 1441496553 0.401794 0.565186 -0.337097 0.636719 1441496553 0.401794 0.565186 -0.337097 0.636719 1441496553 0.401794 0.565186 -0.337097 0.636719 1441496553 0.403748 0.564026 -0.337891 0.636108 1441496553 0.403748 0.564026 -0.337891 0.636108 1441496553 0.403748 0.564026 -0.337891 0.636108 1441496553 0.403748 0.564026 -0.337891 0.636108 1441496553 0.403748 0.564026 -0.337891 0.636108 1441496553 0.403748 0.564026 -0.337891 0.636108 1441496553 0.405762 0.564026 -0.339966 0.633728 1441496553 0.405762 0.564026 -0.339966 0.633728 1441496553 0.405762 0.564026 -0.339966 0.633728 1441496553 0.405762 0.564026 -0.339966 0.633728 1441496553 0.405762 0.564026 -0.339966 0.633728 1441496553 0.405762 0.564026 -0.339966 0.633728 1441496553 0.404053 0.565491 -0.339539 0.633728 1441496553 0.404053 0.565491 -0.339539 0.633728 1441496553 0.404053 0.565491 -0.339539 0.633728 1441496553 0.404053 0.565491 -0.339539 0.633728 1441496553 0.404053 0.565491 -0.339539 0.633728 1441496553 0.404053 0.565491 -0.339539 0.633728 1441496553 0.401001 0.567932 -0.338806 0.633911 1441496553 0.401001 0.567932 -0.338806 0.633911 1441496553 0.401001 0.567932 -0.338806 0.633911 1441496553 0.401001 0.567932 -0.338806 0.633911 1441496553 0.401001 0.567932 -0.338806 0.633911 1441496553 0.401001 0.567932 -0.338806 0.633911 1441496553 0.398682 0.568542 -0.335876 0.636353 1441496553 0.398682 0.568542 -0.335876 0.636353 1441496553 0.398682 0.568542 -0.335876 0.636353 1441496553 0.398682 0.568542 -0.335876 0.636353 1441496553 0.398682 0.568542 -0.335876 0.636353 1441496553 0.398682 0.568542 -0.335876 0.636353 1441496553 0.397522 0.568970 -0.331360 0.638977 1441496553 0.397522 0.568970 -0.331360 0.638977 1441496553 0.397522 0.568970 -0.331360 0.638977 1441496553 0.397522 0.568970 -0.331360 0.638977 1441496553 0.397522 0.568970 -0.331360 0.638977 1441496553 0.397522 0.568970 -0.331360 0.638977 1441496553 0.390991 0.573181 -0.321899 0.644165 1441496553 0.390991 0.573181 -0.321899 0.644165 1441496553 0.390991 0.573181 -0.321899 0.644165 1441496553 0.390991 0.573181 -0.321899 0.644165 1441496553 0.390991 0.573181 -0.321899 0.644165 1441496553 0.390991 0.573181 -0.321899 0.644165 1441496553 0.384277 0.578186 -0.313110 0.648010 1441496553 0.384277 0.578186 -0.313110 0.648010 1441496553 0.384277 0.578186 -0.313110 0.648010 1441496553 0.384277 0.578186 -0.313110 0.648010 1441496553 0.384277 0.578186 -0.313110 0.648010 1441496553 0.384277 0.578186 -0.313110 0.648010 1441496553 0.384277 0.578186 -0.313110 0.648010 1441496553 0.384277 0.578186 -0.313110 0.648010 1441496553 0.379944 0.581543 -0.304871 0.651489 1441496553 0.379944 0.581543 -0.304871 0.651489 1441496553 0.379944 0.581543 -0.304871 0.651489 1441496553 0.379944 0.581543 -0.304871 0.651489 1441496553 0.379944 0.581543 -0.304871 0.651489 1441496553 0.379944 0.581543 -0.304871 0.651489 1441496553 0.379333 0.584106 -0.298462 0.652527 1441496553 0.379333 0.584106 -0.298462 0.652527 1441496553 0.379333 0.584106 -0.298462 0.652527 1441496553 0.379333 0.584106 -0.298462 0.652527 1441496553 0.380371 0.587097 -0.293701 0.651367 1441496553 0.380371 0.587097 -0.293701 0.651367 1441496553 0.380371 0.587097 -0.293701 0.651367 1441496553 0.380371 0.587097 -0.293701 0.651367 1441496553 0.381348 0.589172 -0.289673 0.650757 1441496553 0.381348 0.589172 -0.289673 0.650757 1441496553 0.381348 0.589172 -0.289673 0.650757 1441496553 0.381348 0.589172 -0.289673 0.650757 1441496553 0.381348 0.589172 -0.289673 0.650757 1441496553 0.381348 0.589172 -0.289673 0.650757 1441496553 0.381836 0.590515 -0.286682 0.650574 1441496553 0.381836 0.590515 -0.286682 0.650574 1441496553 0.381836 0.590515 -0.286682 0.650574 1441496553 0.381836 0.590515 -0.286682 0.650574 1441496553 0.381836 0.590515 -0.286682 0.650574 1441496553 0.381836 0.590515 -0.286682 0.650574 1441496553 0.384155 0.589600 -0.285522 0.650574 1441496553 0.384155 0.589600 -0.285522 0.650574 1441496553 0.384155 0.589600 -0.285522 0.650574 1441496553 0.384155 0.589600 -0.285522 0.650574 1441496553 0.384155 0.589600 -0.285522 0.650574 1441496553 0.384155 0.589600 -0.285522 0.650574 1441496553 0.382629 0.589966 -0.283081 0.652161 1441496553 0.382629 0.589966 -0.283081 0.652161 1441496553 0.382629 0.589966 -0.283081 0.652161 1441496553 0.382629 0.589966 -0.283081 0.652161 1441496553 0.382629 0.589966 -0.283081 0.652161 1441496554 0.382629 0.589966 -0.283081 0.652161 1441496554 0.382629 0.589966 -0.283081 0.652161 1441496554 0.382629 0.589966 -0.283081 0.652161 1441496554 0.374939 0.595520 -0.275513 0.654785 1441496554 0.374939 0.595520 -0.275513 0.654785 1441496554 0.374939 0.595520 -0.275513 0.654785 1441496554 0.374939 0.595520 -0.275513 0.654785 1441496554 0.374939 0.595520 -0.275513 0.654785 1441496554 0.374939 0.595520 -0.275513 0.654785 1441496554 0.366089 0.600098 -0.267822 0.658813 1441496554 0.366089 0.600098 -0.267822 0.658813 1441496554 0.366089 0.600098 -0.267822 0.658813 1441496554 0.366089 0.600098 -0.267822 0.658813 1441496554 0.366089 0.600098 -0.267822 0.658813 1441496554 0.366089 0.600098 -0.267822 0.658813 1441496554 0.360229 0.600952 -0.263550 0.662964 1441496554 0.360229 0.600952 -0.263550 0.662964 1441496554 0.360229 0.600952 -0.263550 0.662964 1441496554 0.360229 0.600952 -0.263550 0.662964 1441496554 0.360229 0.600952 -0.263550 0.662964 1441496554 0.360229 0.600952 -0.263550 0.662964 1441496554 0.358704 0.598999 -0.262634 0.665894 1441496554 0.358704 0.598999 -0.262634 0.665894 1441496554 0.358704 0.598999 -0.262634 0.665894 1441496554 0.358704 0.598999 -0.262634 0.665894 1441496554 0.358704 0.598999 -0.262634 0.665894 1441496554 0.358704 0.598999 -0.262634 0.665894 1441496554 0.358093 0.597961 -0.263550 0.666809 1441496554 0.358093 0.597961 -0.263550 0.666809 1441496554 0.358093 0.597961 -0.263550 0.666809 1441496554 0.358093 0.597961 -0.263550 0.666809 1441496554 0.358093 0.597961 -0.263550 0.666809 1441496554 0.358093 0.597961 -0.263550 0.666809 1441496554 0.358093 0.597961 -0.263550 0.666809 1441496554 0.358093 0.597961 -0.263550 0.666809 1441496554 0.356323 0.597717 -0.265076 0.667419 1441496554 0.356323 0.597717 -0.265076 0.667419 1441496554 0.356323 0.597717 -0.265076 0.667419 1441496554 0.356323 0.597717 -0.265076 0.667419 1441496554 0.356323 0.597717 -0.265076 0.667419 1441496554 0.356323 0.597717 -0.265076 0.667419 1441496554 0.356323 0.596252 -0.267151 0.667847 1441496554 0.356323 0.596252 -0.267151 0.667847 1441496554 0.356323 0.596252 -0.267151 0.667847 1441496554 0.356323 0.596252 -0.267151 0.667847 1441496554 0.356323 0.596252 -0.267151 0.667847 1441496554 0.356323 0.596252 -0.267151 0.667847 1441496554 0.358765 0.593933 -0.271484 0.666931 1441496554 0.358765 0.593933 -0.271484 0.666931 1441496554 0.358765 0.593933 -0.271484 0.666931 1441496554 0.358765 0.593933 -0.271484 0.666931 1441496554 0.358765 0.593933 -0.271484 0.666931 1441496554 0.358765 0.593933 -0.271484 0.666931 1441496554 0.362061 0.590149 -0.276123 0.666565 1441496554 0.362061 0.590149 -0.276123 0.666565 1441496554 0.362061 0.590149 -0.276123 0.666565 1441496554 0.362061 0.590149 -0.276123 0.666565 1441496554 0.362061 0.590149 -0.276123 0.666565 1441496554 0.362061 0.590149 -0.276123 0.666565 1441496554 0.362061 0.590149 -0.276123 0.666565 1441496554 0.362061 0.590149 -0.276123 0.666565 1441496554 0.366211 0.586304 -0.281128 0.665588 1441496554 0.366211 0.586304 -0.281128 0.665588 1441496554 0.366211 0.586304 -0.281128 0.665588 1441496554 0.366211 0.586304 -0.281128 0.665588 1441496554 0.366211 0.586304 -0.281128 0.665588 1441496554 0.366211 0.586304 -0.281128 0.665588 1441496554 0.368835 0.584229 -0.285645 0.664063 1441496554 0.368835 0.584229 -0.285645 0.664063 1441496554 0.368835 0.584229 -0.285645 0.664063 1441496554 0.368835 0.584229 -0.285645 0.664063 1441496554 0.368835 0.584229 -0.285645 0.664063 1441496554 0.368835 0.584229 -0.285645 0.664063 1441496554 0.372253 0.582214 -0.292053 0.661072 1441496554 0.372253 0.582214 -0.292053 0.661072 1441496554 0.372253 0.582214 -0.292053 0.661072 1441496554 0.372253 0.582214 -0.292053 0.661072 1441496554 0.372253 0.582214 -0.292053 0.661072 1441496554 0.372253 0.582214 -0.292053 0.661072 1441496554 0.374939 0.582275 -0.298279 0.656738 1441496554 0.374939 0.582275 -0.298279 0.656738 1441496554 0.374939 0.582275 -0.298279 0.656738 1441496554 0.374939 0.582275 -0.298279 0.656738 1441496554 0.374939 0.582275 -0.298279 0.656738 1441496554 0.374939 0.582275 -0.298279 0.656738 1441496554 0.376038 0.582642 -0.302917 0.653687 1441496554 0.376038 0.582642 -0.302917 0.653687 1441496554 0.376038 0.582642 -0.302917 0.653687 1441496554 0.376038 0.582642 -0.302917 0.653687 1441496554 0.376038 0.582642 -0.302917 0.653687 1441496554 0.376038 0.582642 -0.302917 0.653687 1441496554 0.377747 0.582703 -0.305664 0.651306 1441496554 0.377747 0.582703 -0.305664 0.651306 1441496554 0.377747 0.582703 -0.305664 0.651306 1441496554 0.377747 0.582703 -0.305664 0.651306 1441496554 0.377747 0.582703 -0.305664 0.651306 1441496554 0.377747 0.582703 -0.305664 0.651306 1441496554 0.379883 0.582886 -0.306091 0.649780 1441496554 0.379883 0.582886 -0.306091 0.649780 1441496554 0.379883 0.582886 -0.306091 0.649780 1441496554 0.379883 0.582886 -0.306091 0.649780 1441496554 0.379883 0.582886 -0.306091 0.649780 1441496554 0.379883 0.582886 -0.306091 0.649780 1441496554 0.379883 0.582886 -0.306091 0.649780 1441496554 0.381531 0.582642 -0.306824 0.648682 1441496554 0.381531 0.582642 -0.306824 0.648682 1441496554 0.381531 0.582642 -0.306824 0.648682 1441496554 0.381531 0.582642 -0.306824 0.648682 1441496554 0.381531 0.582642 -0.306824 0.648682 1441496554 0.381531 0.582642 -0.306824 0.648682 1441496554 0.381531 0.582642 -0.306824 0.648682 1441496554 0.385864 0.581787 -0.309692 0.645447 1441496554 0.385864 0.581787 -0.309692 0.645447 1441496554 0.385864 0.581787 -0.309692 0.645447 1441496554 0.385864 0.581787 -0.309692 0.645447 1441496554 0.385864 0.581787 -0.309692 0.645447 1441496555 0.385864 0.581787 -0.309692 0.645447 1441496555 0.388733 0.581116 -0.312378 0.643066 1441496555 0.388733 0.581116 -0.312378 0.643066 1441496555 0.388733 0.581116 -0.312378 0.643066 1441496555 0.388733 0.581116 -0.312378 0.643066 1441496555 0.388733 0.581116 -0.312378 0.643066 1441496555 0.388733 0.581116 -0.312378 0.643066 1441496555 0.388306 0.582153 -0.311890 0.642639 1441496555 0.388306 0.582153 -0.311890 0.642639 1441496555 0.388306 0.582153 -0.311890 0.642639 1441496555 0.388306 0.582153 -0.311890 0.642639 1441496555 0.388306 0.582153 -0.311890 0.642639 1441496555 0.388306 0.582153 -0.311890 0.642639 1441496555 0.388306 0.582153 -0.311890 0.642639 1441496555 0.385254 0.585083 -0.308350 0.643494 1441496555 0.385254 0.585083 -0.308350 0.643494 1441496555 0.385254 0.585083 -0.308350 0.643494 1441496555 0.385254 0.585083 -0.308350 0.643494 1441496555 0.385254 0.585083 -0.308350 0.643494 1441496555 0.385254 0.585083 -0.308350 0.643494 1441496555 0.382690 0.588257 -0.303528 0.644409 1441496555 0.382690 0.588257 -0.303528 0.644409 1441496555 0.382690 0.588257 -0.303528 0.644409 1441496555 0.382690 0.588257 -0.303528 0.644409 1441496555 0.382690 0.588257 -0.303528 0.644409 1441496555 0.382690 0.588257 -0.303528 0.644409 1441496555 0.380005 0.591736 -0.298096 0.645386 1441496555 0.380005 0.591736 -0.298096 0.645386 1441496555 0.380005 0.591736 -0.298096 0.645386 1441496555 0.380005 0.591736 -0.298096 0.645386 1441496555 0.380005 0.591736 -0.298096 0.645386 1441496555 0.380005 0.591736 -0.298096 0.645386 1441496555 0.378540 0.594666 -0.293701 0.645569 1441496555 0.378540 0.594666 -0.293701 0.645569 1441496555 0.378540 0.594666 -0.293701 0.645569 1441496555 0.378540 0.594666 -0.293701 0.645569 1441496555 0.378540 0.594666 -0.293701 0.645569 1441496555 0.378540 0.594666 -0.293701 0.645569 1441496555 0.378540 0.594666 -0.293701 0.645569 1441496555 0.377258 0.596985 -0.290222 0.645752 1441496555 0.377258 0.596985 -0.290222 0.645752 1441496555 0.377258 0.596985 -0.290222 0.645752 1441496555 0.377258 0.596985 -0.290222 0.645752 1441496555 0.377258 0.596985 -0.290222 0.645752 1441496555 0.377258 0.596985 -0.290222 0.645752 1441496555 0.373657 0.600830 -0.286560 0.645935 1441496555 0.373657 0.600830 -0.286560 0.645935 1441496555 0.373657 0.600830 -0.286560 0.645935 1441496555 0.373657 0.600830 -0.286560 0.645935 1441496555 0.373657 0.600830 -0.286560 0.645935 1441496555 0.373657 0.600830 -0.286560 0.645935 1441496555 0.368652 0.604370 -0.282166 0.647400 1441496555 0.368652 0.604370 -0.282166 0.647400 1441496555 0.368652 0.604370 -0.282166 0.647400 1441496555 0.368652 0.604370 -0.282166 0.647400 1441496555 0.368652 0.604370 -0.282166 0.647400 1441496555 0.368652 0.604370 -0.282166 0.647400 1441496555 0.360718 0.608643 -0.275085 0.650879 1441496555 0.360718 0.608643 -0.275085 0.650879 1441496555 0.360718 0.608643 -0.275085 0.650879 1441496555 0.360718 0.608643 -0.275085 0.650879 1441496555 0.360718 0.608643 -0.275085 0.650879 1441496555 0.360718 0.608643 -0.275085 0.650879 1441496555 0.355591 0.610840 -0.268250 0.654541 1441496555 0.355591 0.610840 -0.268250 0.654541 1441496555 0.355591 0.610840 -0.268250 0.654541 1441496555 0.355591 0.610840 -0.268250 0.654541 1441496555 0.355591 0.610840 -0.268250 0.654541 1441496555 0.355591 0.610840 -0.268250 0.654541 1441496555 0.352051 0.612000 -0.261597 0.658020 1441496555 0.352051 0.612000 -0.261597 0.658020 1441496555 0.352051 0.612000 -0.261597 0.658020 1441496555 0.352051 0.612000 -0.261597 0.658020 1441496555 0.352051 0.612000 -0.261597 0.658020 1441496555 0.352051 0.612000 -0.261597 0.658020 1441496555 0.352051 0.612000 -0.261597 0.658020 1441496555 0.349670 0.611877 -0.256470 0.661438 1441496555 0.349670 0.611877 -0.256470 0.661438 1441496555 0.349670 0.611877 -0.256470 0.661438 1441496555 0.349670 0.611877 -0.256470 0.661438 1441496555 0.349670 0.611877 -0.256470 0.661438 1441496555 0.349670 0.611877 -0.256470 0.661438 1441496555 0.346741 0.611694 -0.252197 0.664734 1441496555 0.346741 0.611694 -0.252197 0.664734 1441496555 0.346741 0.611694 -0.252197 0.664734 1441496555 0.346741 0.611694 -0.252197 0.664734 1441496555 0.346741 0.611694 -0.252197 0.664734 1441496555 0.346741 0.611694 -0.252197 0.664734 1441496555 0.344421 0.610657 -0.248718 0.668213 1441496555 0.344421 0.610657 -0.248718 0.668213 1441496555 0.344421 0.610657 -0.248718 0.668213 1441496555 0.344421 0.610657 -0.248718 0.668213 1441496555 0.344421 0.610657 -0.248718 0.668213 1441496555 0.344421 0.610657 -0.248718 0.668213 1441496555 0.342407 0.610168 -0.246643 0.670471 1441496555 0.342407 0.610168 -0.246643 0.670471 1441496555 0.342407 0.610168 -0.246643 0.670471 1441496555 0.342407 0.610168 -0.246643 0.670471 1441496555 0.342407 0.610168 -0.246643 0.670471 1441496555 0.342407 0.610168 -0.246643 0.670471 1441496555 0.340576 0.609741 -0.247009 0.671631 1441496555 0.340576 0.609741 -0.247009 0.671631 1441496555 0.340576 0.609741 -0.247009 0.671631 1441496555 0.340576 0.609741 -0.247009 0.671631 1441496555 0.340576 0.609741 -0.247009 0.671631 1441496555 0.340576 0.609741 -0.247009 0.671631 1441496555 0.340576 0.609741 -0.247009 0.671631 1441496555 0.339905 0.609009 -0.249451 0.671753 1441496555 0.339905 0.609009 -0.249451 0.671753 1441496555 0.339905 0.609009 -0.249451 0.671753 1441496555 0.339905 0.609009 -0.249451 0.671753 1441496555 0.339905 0.609009 -0.249451 0.671753 1441496556 0.341614 0.606812 -0.253296 0.671448 1441496556 0.341614 0.606812 -0.253296 0.671448 1441496556 0.341614 0.606812 -0.253296 0.671448 1441496556 0.341614 0.606812 -0.253296 0.671448 1441496556 0.341614 0.606812 -0.253296 0.671448 1441496556 0.341614 0.606812 -0.253296 0.671448 1441496556 0.341614 0.606812 -0.253296 0.671448 1441496556 0.345337 0.604004 -0.258545 0.670105 1441496556 0.345337 0.604004 -0.258545 0.670105 1441496556 0.345337 0.604004 -0.258545 0.670105 1441496556 0.345337 0.604004 -0.258545 0.670105 1441496556 0.345337 0.604004 -0.258545 0.670105 1441496556 0.350891 0.600891 -0.265442 0.667236 1441496556 0.350891 0.600891 -0.265442 0.667236 1441496556 0.350891 0.600891 -0.265442 0.667236 1441496556 0.350891 0.600891 -0.265442 0.667236 1441496556 0.350891 0.600891 -0.265442 0.667236 1441496556 0.355530 0.597839 -0.271118 0.665283 1441496556 0.355530 0.597839 -0.271118 0.665283 1441496556 0.355530 0.597839 -0.271118 0.665283 1441496556 0.355530 0.597839 -0.271118 0.665283 1441496556 0.355530 0.597839 -0.271118 0.665283 1441496556 0.355530 0.597839 -0.271118 0.665283 1441496556 0.360718 0.595337 -0.277100 0.662292 1441496556 0.360718 0.595337 -0.277100 0.662292 1441496556 0.360718 0.595337 -0.277100 0.662292 1441496556 0.360718 0.595337 -0.277100 0.662292 1441496556 0.360718 0.595337 -0.277100 0.662292 1441496556 0.360718 0.595337 -0.277100 0.662292 1441496556 0.364319 0.593933 -0.281921 0.659485 1441496556 0.364319 0.593933 -0.281921 0.659485 1441496556 0.364319 0.593933 -0.281921 0.659485 1441496556 0.364319 0.593933 -0.281921 0.659485 1441496556 0.364319 0.593933 -0.281921 0.659485 1441496556 0.364319 0.593933 -0.281921 0.659485 1441496556 0.367065 0.592529 -0.285645 0.657654 1441496556 0.367065 0.592529 -0.285645 0.657654 1441496556 0.367065 0.592529 -0.285645 0.657654 1441496556 0.367065 0.592529 -0.285645 0.657654 1441496556 0.367065 0.592529 -0.285645 0.657654 1441496556 0.367065 0.592529 -0.285645 0.657654 1441496556 0.371460 0.589722 -0.290527 0.655579 1441496556 0.371460 0.589722 -0.290527 0.655579 1441496556 0.371460 0.589722 -0.290527 0.655579 1441496556 0.371460 0.589722 -0.290527 0.655579 1441496556 0.371460 0.589722 -0.290527 0.655579 1441496556 0.371460 0.589722 -0.290527 0.655579 1441496556 0.374939 0.587341 -0.296082 0.653259 1441496556 0.374939 0.587341 -0.296082 0.653259 1441496556 0.374939 0.587341 -0.296082 0.653259 1441496556 0.374939 0.587341 -0.296082 0.653259 1441496556 0.374939 0.587341 -0.296082 0.653259 1441496556 0.377380 0.584167 -0.299622 0.653015 1441496556 0.377380 0.584167 -0.299622 0.653015 1441496556 0.377380 0.584167 -0.299622 0.653015 1441496556 0.377380 0.584167 -0.299622 0.653015 1441496556 0.377380 0.584167 -0.299622 0.653015 1441496556 0.377380 0.584167 -0.299622 0.653015 1441496556 0.377380 0.584167 -0.299622 0.653015 1441496556 0.377319 0.581970 -0.300171 0.654785 1441496556 0.377319 0.581970 -0.300171 0.654785 1441496556 0.377319 0.581970 -0.300171 0.654785 1441496556 0.377319 0.581970 -0.300171 0.654785 1441496556 0.377319 0.581970 -0.300171 0.654785 1441496556 0.377319 0.581970 -0.300171 0.654785 1441496556 0.379150 0.580444 -0.300293 0.655090 1441496556 0.379150 0.580444 -0.300293 0.655090 1441496556 0.379150 0.580444 -0.300293 0.655090 1441496556 0.379150 0.580444 -0.300293 0.655090 1441496556 0.379150 0.580444 -0.300293 0.655090 1441496556 0.379150 0.580444 -0.300293 0.655090 1441496556 0.382324 0.579346 -0.301697 0.653503 1441496556 0.382324 0.579346 -0.301697 0.653503 1441496556 0.382324 0.579346 -0.301697 0.653503 1441496556 0.382324 0.579346 -0.301697 0.653503 1441496556 0.382324 0.579346 -0.301697 0.653503 1441496556 0.382324 0.579346 -0.301697 0.653503 1441496556 0.385742 0.578003 -0.302917 0.652100 1441496556 0.385742 0.578003 -0.302917 0.652100 1441496556 0.385742 0.578003 -0.302917 0.652100 1441496556 0.385742 0.578003 -0.302917 0.652100 1441496556 0.385742 0.578003 -0.302917 0.652100 1441496556 0.385742 0.578003 -0.302917 0.652100 1441496556 0.384033 0.580505 -0.301514 0.651550 1441496556 0.384033 0.580505 -0.301514 0.651550 1441496556 0.384033 0.580505 -0.301514 0.651550 1441496556 0.384033 0.580505 -0.301514 0.651550 1441496556 0.384033 0.580505 -0.301514 0.651550 1441496556 0.384033 0.580505 -0.301514 0.651550 1441496556 0.384033 0.580505 -0.301514 0.651550 1441496556 0.379089 0.583374 -0.296204 0.654358 1441496556 0.379089 0.583374 -0.296204 0.654358 1441496556 0.379089 0.583374 -0.296204 0.654358 1441496556 0.379089 0.583374 -0.296204 0.654358 1441496556 0.379089 0.583374 -0.296204 0.654358 1441496556 0.379089 0.583374 -0.296204 0.654358 1441496556 0.372253 0.586731 -0.289307 0.658325 1441496556 0.372253 0.586731 -0.289307 0.658325 1441496556 0.372253 0.586731 -0.289307 0.658325 1441496556 0.372253 0.586731 -0.289307 0.658325 1441496556 0.372253 0.586731 -0.289307 0.658325 1441496556 0.372253 0.586731 -0.289307 0.658325 1441496556 0.366272 0.591370 -0.283142 0.660217 1441496556 0.366272 0.591370 -0.283142 0.660217 1441496556 0.366272 0.591370 -0.283142 0.660217 1441496556 0.366272 0.591370 -0.283142 0.660217 1441496556 0.366272 0.591370 -0.283142 0.660217 1441496556 0.366272 0.591370 -0.283142 0.660217 1441496557 0.362488 0.595337 -0.277588 0.661072 1441496557 0.362488 0.595337 -0.277588 0.661072 1441496557 0.362488 0.595337 -0.277588 0.661072 1441496557 0.362488 0.595337 -0.277588 0.661072 1441496557 0.362488 0.595337 -0.277588 0.661072 1441496557 0.362488 0.595337 -0.277588 0.661072 1441496557 0.358704 0.598572 -0.272583 0.662354 1441496557 0.358704 0.598572 -0.272583 0.662354 1441496557 0.358704 0.598572 -0.272583 0.662354 1441496557 0.358704 0.598572 -0.272583 0.662354 1441496557 0.358704 0.598572 -0.272583 0.662354 1441496557 0.358704 0.598572 -0.272583 0.662354 1441496557 0.356079 0.600098 -0.267639 0.664307 1441496557 0.356079 0.600098 -0.267639 0.664307 1441496557 0.356079 0.600098 -0.267639 0.664307 1441496557 0.356079 0.600098 -0.267639 0.664307 1441496557 0.356079 0.600098 -0.267639 0.664307 1441496557 0.356079 0.600098 -0.267639 0.664307 1441496557 0.354858 0.600647 -0.263794 0.666077 1441496557 0.354858 0.600647 -0.263794 0.666077 1441496557 0.354858 0.600647 -0.263794 0.666077 1441496557 0.354858 0.600647 -0.263794 0.666077 1441496557 0.354858 0.600647 -0.263794 0.666077 1441496557 0.354858 0.600647 -0.263794 0.666077 1441496557 0.351746 0.601624 -0.258606 0.668884 1441496557 0.351746 0.601624 -0.258606 0.668884 1441496557 0.351746 0.601624 -0.258606 0.668884 1441496557 0.351746 0.601624 -0.258606 0.668884 1441496557 0.351746 0.601624 -0.258606 0.668884 1441496557 0.351746 0.601624 -0.258606 0.668884 1441496557 0.347412 0.601685 -0.253662 0.672974 1441496557 0.347412 0.601685 -0.253662 0.672974 1441496557 0.347412 0.601685 -0.253662 0.672974 1441496557 0.347412 0.601685 -0.253662 0.672974 1441496557 0.347412 0.601685 -0.253662 0.672974 1441496557 0.347412 0.601685 -0.253662 0.672974 1441496557 0.347412 0.601685 -0.253662 0.672974 1441496557 0.343811 0.600342 -0.248840 0.677734 1441496557 0.343811 0.600342 -0.248840 0.677734 1441496557 0.343811 0.600342 -0.248840 0.677734 1441496557 0.343811 0.600342 -0.248840 0.677734 1441496557 0.343811 0.600342 -0.248840 0.677734 1441496557 0.343811 0.600342 -0.248840 0.677734 1441496557 0.341125 0.598694 -0.244629 0.682129 1441496557 0.341125 0.598694 -0.244629 0.682129 1441496557 0.341125 0.598694 -0.244629 0.682129 1441496557 0.341125 0.598694 -0.244629 0.682129 1441496557 0.341125 0.598694 -0.244629 0.682129 1441496557 0.341125 0.598694 -0.244629 0.682129 1441496557 0.339417 0.597595 -0.241943 0.684875 1441496557 0.339417 0.597595 -0.241943 0.684875 1441496557 0.339417 0.597595 -0.241943 0.684875 1441496557 0.339417 0.597595 -0.241943 0.684875 1441496557 0.339417 0.597595 -0.241943 0.684875 1441496557 0.339417 0.597595 -0.241943 0.684875 1441496557 0.339417 0.597595 -0.241943 0.684875 1441496557 0.337280 0.597717 -0.240784 0.686279 1441496557 0.337280 0.597717 -0.240784 0.686279 1441496557 0.337280 0.597717 -0.240784 0.686279 1441496557 0.337280 0.597717 -0.240784 0.686279 1441496557 0.337280 0.597717 -0.240784 0.686279 1441496557 0.337280 0.597717 -0.240784 0.686279 1441496557 0.338013 0.596558 -0.242676 0.686218 1441496557 0.338013 0.596558 -0.242676 0.686218 1441496557 0.338013 0.596558 -0.242676 0.686218 1441496557 0.338013 0.596558 -0.242676 0.686218 1441496557 0.338013 0.596558 -0.242676 0.686218 1441496557 0.338013 0.596558 -0.242676 0.686218 1441496557 0.341248 0.595154 -0.247253 0.684204 1441496557 0.341248 0.595154 -0.247253 0.684204 1441496557 0.341248 0.595154 -0.247253 0.684204 1441496557 0.341248 0.595154 -0.247253 0.684204 1441496557 0.341248 0.595154 -0.247253 0.684204 1441496557 0.341248 0.595154 -0.247253 0.684204 1441496557 0.346191 0.593567 -0.252808 0.681091 1441496557 0.346191 0.593567 -0.252808 0.681091 1441496557 0.346191 0.593567 -0.252808 0.681091 1441496557 0.346191 0.593567 -0.252808 0.681091 1441496557 0.346191 0.593567 -0.252808 0.681091 1441496557 0.346191 0.593567 -0.252808 0.681091 1441496557 0.351135 0.592346 -0.259644 0.677002 1441496557 0.351135 0.592346 -0.259644 0.677002 1441496557 0.351135 0.592346 -0.259644 0.677002 1441496557 0.351135 0.592346 -0.259644 0.677002 1441496557 0.351135 0.592346 -0.259644 0.677002 1441496557 0.351135 0.592346 -0.259644 0.677002 1441496557 0.355774 0.589966 -0.266663 0.673950 1441496557 0.355774 0.589966 -0.266663 0.673950 1441496557 0.355774 0.589966 -0.266663 0.673950 1441496557 0.355774 0.589966 -0.266663 0.673950 1441496557 0.355774 0.589966 -0.266663 0.673950 1441496557 0.355774 0.589966 -0.266663 0.673950 1441496557 0.355774 0.589966 -0.266663 0.673950 1441496557 0.359375 0.589172 -0.272705 0.670288 1441496557 0.359375 0.589172 -0.272705 0.670288 1441496557 0.359375 0.589172 -0.272705 0.670288 1441496557 0.359375 0.589172 -0.272705 0.670288 1441496557 0.359375 0.589172 -0.272705 0.670288 1441496557 0.359375 0.589172 -0.272705 0.670288 1441496557 0.363831 0.588013 -0.279724 0.666016 1441496557 0.363831 0.588013 -0.279724 0.666016 1441496557 0.363831 0.588013 -0.279724 0.666016 1441496557 0.363831 0.588013 -0.279724 0.666016 1441496557 0.363831 0.588013 -0.279724 0.666016 1441496557 0.363831 0.588013 -0.279724 0.666016 1441496557 0.367554 0.587341 -0.286194 0.661804 1441496557 0.367554 0.587341 -0.286194 0.661804 1441496557 0.367554 0.587341 -0.286194 0.661804 1441496557 0.367554 0.587341 -0.286194 0.661804 1441496557 0.367554 0.587341 -0.286194 0.661804 1441496557 0.367554 0.587341 -0.286194 0.661804 1441496557 0.372375 0.585754 -0.292358 0.657776 1441496557 0.372375 0.585754 -0.292358 0.657776 1441496557 0.372375 0.585754 -0.292358 0.657776 1441496558 0.372375 0.585754 -0.292358 0.657776 1441496558 0.372375 0.585754 -0.292358 0.657776 1441496558 0.372375 0.585754 -0.292358 0.657776 1441496558 0.374207 0.585205 -0.296387 0.655396 1441496558 0.374207 0.585205 -0.296387 0.655396 1441496558 0.374207 0.585205 -0.296387 0.655396 1441496558 0.374207 0.585205 -0.296387 0.655396 1441496558 0.374207 0.585205 -0.296387 0.655396 1441496558 0.374207 0.585205 -0.296387 0.655396 1441496558 0.374207 0.585205 -0.296387 0.655396 1441496558 0.375977 0.584045 -0.299072 0.654236 1441496558 0.375977 0.584045 -0.299072 0.654236 1441496558 0.375977 0.584045 -0.299072 0.654236 1441496558 0.375977 0.584045 -0.299072 0.654236 1441496558 0.375977 0.584045 -0.299072 0.654236 1441496558 0.375977 0.584045 -0.299072 0.654236 1441496558 0.377808 0.583435 -0.301025 0.652832 1441496558 0.377808 0.583435 -0.301025 0.652832 1441496558 0.377808 0.583435 -0.301025 0.652832 1441496558 0.377808 0.583435 -0.301025 0.652832 1441496558 0.377808 0.583435 -0.301025 0.652832 1441496558 0.377808 0.583435 -0.301025 0.652832 1441496558 0.379089 0.585266 -0.302429 0.649780 1441496558 0.379089 0.585266 -0.302429 0.649780 1441496558 0.379089 0.585266 -0.302429 0.649780 1441496558 0.379089 0.585266 -0.302429 0.649780 1441496558 0.379089 0.585266 -0.302429 0.649780 1441496558 0.379089 0.585266 -0.302429 0.649780 1441496558 0.379089 0.585266 -0.302429 0.649780 1441496558 0.380981 0.586914 -0.303528 0.646667 1441496558 0.380981 0.586914 -0.303528 0.646667 1441496558 0.380981 0.586914 -0.303528 0.646667 1441496558 0.380981 0.586914 -0.303528 0.646667 1441496558 0.380981 0.586914 -0.303528 0.646667 1441496558 0.382202 0.587036 -0.303772 0.645752 1441496558 0.382202 0.587036 -0.303772 0.645752 1441496558 0.382202 0.587036 -0.303772 0.645752 1441496558 0.382202 0.587036 -0.303772 0.645752 1441496558 0.382202 0.587036 -0.303772 0.645752 1441496558 0.382202 0.587036 -0.303772 0.645752 1441496558 0.382202 0.587036 -0.303772 0.645752 1441496558 0.380920 0.587708 -0.302979 0.646240 1441496558 0.380920 0.587708 -0.302979 0.646240 1441496558 0.380920 0.587708 -0.302979 0.646240 1441496558 0.380920 0.587708 -0.302979 0.646240 1441496558 0.380920 0.587708 -0.302979 0.646240 1441496558 0.380920 0.587708 -0.302979 0.646240 1441496558 0.377991 0.589172 -0.299438 0.648315 1441496558 0.377991 0.589172 -0.299438 0.648315 1441496558 0.377991 0.589172 -0.299438 0.648315 1441496558 0.377991 0.589172 -0.299438 0.648315 1441496558 0.377991 0.589172 -0.299438 0.648315 1441496558 0.377991 0.589172 -0.299438 0.648315 1441496558 0.373352 0.591614 -0.294922 0.650818 1441496558 0.373352 0.591614 -0.294922 0.650818 1441496558 0.373352 0.591614 -0.294922 0.650818 1441496558 0.373352 0.591614 -0.294922 0.650818 1441496558 0.373352 0.591614 -0.294922 0.650818 1441496558 0.373352 0.591614 -0.294922 0.650818 1441496558 0.367798 0.595093 -0.289063 0.653381 1441496558 0.367798 0.595093 -0.289063 0.653381 1441496558 0.367798 0.595093 -0.289063 0.653381 1441496558 0.367798 0.595093 -0.289063 0.653381 1441496558 0.367798 0.595093 -0.289063 0.653381 1441496558 0.367798 0.595093 -0.289063 0.653381 1441496558 0.363098 0.599304 -0.282898 0.654907 1441496558 0.363098 0.599304 -0.282898 0.654907 1441496558 0.363098 0.599304 -0.282898 0.654907 1441496558 0.363098 0.599304 -0.282898 0.654907 1441496558 0.363098 0.599304 -0.282898 0.654907 1441496558 0.363098 0.599304 -0.282898 0.654907 1441496558 0.363098 0.599304 -0.282898 0.654907 1441496558 0.358582 0.605042 -0.276123 0.655029 1441496558 0.358582 0.605042 -0.276123 0.655029 1441496558 0.358582 0.605042 -0.276123 0.655029 1441496558 0.358582 0.605042 -0.276123 0.655029 1441496558 0.358582 0.605042 -0.276123 0.655029 1441496558 0.353760 0.609314 -0.269531 0.656433 1441496558 0.353760 0.609314 -0.269531 0.656433 1441496558 
0.343872 0.589233 -0.288757 0.671631 1441496562 0.340454 0.589111 -0.286438 0.674500 1441496562 0.340454 0.589111 -0.286438 0.674500 1441496562 0.340454 0.589111 -0.286438 0.674500 1441496562 0.340454 0.589111 -0.286438 0.674500 1441496562 0.340454 0.589111 -0.286438 0.674500 1441496562 0.340454 0.589111 -0.286438 0.674500 1441496562 0.334412 0.588501 -0.280396 0.680542 1441496562 0.334412 0.588501 -0.280396 0.680542 1441496562 0.334412 0.588501 -0.280396 0.680542 1441496562 0.334412 0.588501 -0.280396 0.680542 1441496562 0.334412 0.588501 -0.280396 0.680542 1441496562 0.334412 0.588501 -0.280396 0.680542 1441496562 0.327942 0.588379 -0.272705 0.686829 1441496562 0.327942 0.588379 -0.272705 0.686829 1441496563 0.327942 0.588379 -0.272705 0.686829 1441496563 0.327942 0.588379 -0.272705 0.686829 1441496563 0.327942 0.588379 -0.272705 0.686829 1441496563 0.327942 0.588379 -0.272705 0.686829 1441496563 0.322144 0.588318 -0.265381 0.692505 1441496563 0.322144 0.588318 -0.265381 0.692505 1441496563 0.322144 0.588318 -0.265381 0.692505 1441496563 0.322144 0.588318 -0.265381 0.692505 1441496563 0.322144 0.588318 -0.265381 0.692505 1441496563 0.322144 0.588318 -0.265381 0.692505 1441496563 0.322144 0.588318 -0.265381 0.692505 1441496563 0.320862 0.586609 -0.261475 0.696045 1441496563 0.320862 0.586609 -0.261475 0.696045 1441496563 0.320862 0.586609 -0.261475 0.696045 1441496563 0.320862 0.586609 -0.261475 0.696045 1441496563 0.320862 0.586609 -0.261475 0.696045 1441496563 0.320862 0.586609 -0.261475 0.696045 1441496563 0.324158 0.584961 -0.266602 0.693970 1441496563 0.324158 0.584961 -0.266602 0.693970 1441496563 0.324158 0.584961 -0.266602 0.693970 1441496563 0.324158 0.584961 -0.266602 0.693970 1441496563 0.324158 0.584961 -0.266602 0.693970 1441496563 0.324158 0.584961 -0.266602 0.693970 1441496563 0.330688 0.583923 -0.275879 0.688110 1441496563 0.330688 0.583923 -0.275879 0.688110 1441496563 0.330688 0.583923 -0.275879 0.688110 1441496563 0.330688 0.583923 -0.275879 0.688110 1441496563 0.330688 0.583923 -0.275879 0.688110 1441496563 0.330688 0.583923 -0.275879 0.688110 1441496563 0.330688 0.583923 -0.275879 0.688110 1441496563 0.333191 0.581665 -0.282043 0.686279 1441496563 0.333191 0.581665 -0.282043 0.686279 1441496563 0.333191 0.581665 -0.282043 0.686279 1441496563 0.333191 0.581665 -0.282043 0.686279 1441496563 0.333191 0.581665 -0.282043 0.686279 1441496563 0.333618 0.579407 -0.285156 0.686707 1441496563 0.333618 0.579407 -0.285156 0.686707 1441496563 0.333618 0.579407 -0.285156 0.686707 1441496563 0.333618 0.579407 -0.285156 0.686707 1441496563 0.333618 0.579407 -0.285156 0.686707 1441496563 0.333618 0.579407 -0.285156 0.686707 1441496563 0.331909 0.577820 -0.284668 0.689087 1441496563 0.331909 0.577820 -0.284668 0.689087 1441496563 0.331909 0.577820 -0.284668 0.689087 1441496563 0.331909 0.577820 -0.284668 0.689087 1441496563 0.331909 0.577820 -0.284668 0.689087 1441496563 0.331909 0.577820 -0.284668 0.689087 1441496563 0.329407 0.577698 -0.282471 0.691284 1441496563 0.329407 0.577698 -0.282471 0.691284 1441496563 0.329407 0.577698 -0.282471 0.691284 1441496563 0.329407 0.577698 -0.282471 0.691284 1441496563 0.329407 0.577698 -0.282471 0.691284 1441496563 0.329407 0.577698 -0.282471 0.691284 1441496563 0.330383 0.575867 -0.281250 0.692810 1441496563 0.330383 0.575867 -0.281250 0.692810 1441496563 0.330383 0.575867 -0.281250 0.692810 1441496563 0.330383 0.575867 -0.281250 0.692810 1441496563 0.330383 0.575867 -0.281250 0.692810 1441496563 0.330383 0.575867 -0.281250 0.692810 1441496563 0.331665 0.574280 -0.281799 0.693359 1441496563 0.331665 0.574280 -0.281799 0.693359 1441496563 0.331665 0.574280 -0.281799 0.693359 1441496563 0.331665 0.574280 -0.281799 0.693359 1441496563 0.331665 0.574280 -0.281799 0.693359 1441496563 0.331665 0.574280 -0.281799 0.693359 1441496563 0.338623 0.571838 -0.288635 0.689148 1441496563 0.338623 0.571838 -0.288635 0.689148 1441496563 0.338623 0.571838 -0.288635 0.689148 1441496563 0.338623 0.571838 -0.288635 0.689148 1441496563 0.338623 0.571838 -0.288635 0.689148 1441496563 0.338623 0.571838 -0.288635 0.689148 1441496563 0.338623 0.571838 -0.288635 0.689148 1441496563 0.347412 0.568115 -0.299438 0.683228 1441496563 0.347412 0.568115 -0.299438 0.683228 1441496563 0.347412 0.568115 -0.299438 0.683228 1441496563 0.347412 0.568115 -0.299438 0.683228 1441496563 0.347412 0.568115 -0.299438 0.683228 1441496563 0.347412 0.568115 -0.299438 0.683228 1441496563 0.351563 0.564819 -0.308044 0.679993 1441496563 0.351563 0.564819 -0.308044 0.679993 1441496563 0.351563 0.564819 -0.308044 0.679993 1441496563 0.351563 0.564819 -0.308044 0.679993 1441496563 0.351563 0.564819 -0.308044 0.679993 1441496563 0.351563 0.564819 -0.308044 0.679993 1441496563 0.351563 0.564819 -0.308044 0.679993 1441496563 0.350403 0.560913 -0.311401 0.682312 1441496563 0.350403 0.560913 -0.311401 0.682312 1441496563 0.350403 0.560913 -0.311401 0.682312 1441496563 0.350403 0.560913 -0.311401 0.682312 1441496563 0.350403 0.560913 -0.311401 0.682312 1441496563 0.350403 0.560913 -0.311401 0.682312 1441496563 0.352966 0.555176 -0.316284 0.683411 1441496563 0.352966 0.555176 -0.316284 0.683411 1441496563 0.352966 0.555176 -0.316284 0.683411 1441496563 0.352966 0.555176 -0.316284 0.683411 1441496563 0.352966 0.555176 -0.316284 0.683411 1441496563 0.352966 0.555176 -0.316284 0.683411 1441496563 0.352966 0.555176 -0.316284 0.683411 1441496563 0.358337 0.551270 -0.323547 0.680420 1441496563 0.358337 0.551270 -0.323547 0.680420 1441496563 0.358337 0.551270 -0.323547 0.680420 1441496563 0.358337 0.551270 -0.323547 0.680420 1441496563 0.358337 0.551270 -0.323547 0.680420 1441496563 0.358337 0.551270 -0.323547 0.680420 1441496563 0.366272 0.548767 -0.330444 0.674866 1441496563 0.366272 0.548767 -0.330444 0.674866 1441496563 0.366272 0.548767 -0.330444 0.674866 1441496563 0.366272 0.548767 -0.330444 0.674866 1441496563 0.366272 0.548767 -0.330444 0.674866 1441496563 0.366272 0.548767 -0.330444 0.674866 1441496563 0.372009 0.546326 -0.335632 0.671082 1441496563 0.372009 0.546326 -0.335632 0.671082 1441496564 0.372009 0.546326 -0.335632 0.671082 1441496564 0.372009 0.546326 -0.335632 0.671082 1441496564 0.372009 0.546326 -0.335632 0.671082 1441496564 0.372009 0.546326 -0.335632 0.671082 1441496564 0.376099 0.545288 -0.338989 0.667969 1441496564 0.376099 0.545288 -0.338989 0.667969 1441496564 0.376099 0.545288 -0.338989 0.667969 1441496564 0.376099 0.545288 -0.338989 0.667969 1441496564 0.376099 0.545288 -0.338989 0.667969 1441496564 0.378296 0.545288 -0.340698 0.665894 1441496564 0.378296 0.545288 -0.340698 0.665894 1441496564 0.378296 0.545288 -0.340698 0.665894 1441496564 0.378296 0.545288 -0.340698 0.665894 1441496564 0.378296 0.545288 -0.340698 0.665894 1441496564 0.378296 0.545288 -0.340698 0.665894 1441496564 0.379211 0.545654 -0.341614 0.664612 1441496564 0.379211 0.545654 -0.341614 0.664612 1441496564 0.379211 0.545654 -0.341614 0.664612 1441496564 0.379211 0.545654 -0.341614 0.664612 1441496564 0.379211 0.545654 -0.341614 0.664612 1441496564 0.379211 0.545654 -0.341614 0.664612 1441496564 0.379211 0.545654 -0.341614 0.664612 1441496564 0.377319 0.546997 -0.340820 0.664978 1441496564 0.377319 0.546997 -0.340820 0.664978 1441496564 0.377319 0.546997 -0.340820 0.664978 1441496564 0.377319 0.546997 -0.340820 0.664978 1441496564 0.377319 0.546997 -0.340820 0.664978 1441496564 0.377319 0.546997 -0.340820 0.664978 1441496564 0.372681 0.549561 -0.338135 0.666870 1441496564 0.372681 0.549561 -0.338135 0.666870 1441496564 0.372681 0.549561 -0.338135 0.666870 1441496564 0.372681 0.549561 -0.338135 0.666870 1441496564 0.372681 0.549561 -0.338135 0.666870 1441496564 0.372681 0.549561 -0.338135 0.666870 1441496564 0.365967 0.553650 -0.333862 0.669312 1441496564 0.365967 0.553650 -0.333862 0.669312 1441496564 0.365967 0.553650 -0.333862 0.669312 1441496564 0.365967 0.553650 -0.333862 0.669312 1441496564 0.365967 0.553650 -0.333862 0.669312 1441496564 0.365967 0.553650 -0.333862 0.669312 1441496564 0.365967 0.553650 -0.333862 0.669312 1441496564 0.358643 0.559082 -0.329346 0.671021 1441496564 0.358643 0.559082 -0.329346 0.671021 1441496564 0.358643 0.559082 -0.329346 0.671021 1441496564 0.358643 0.559082 -0.329346 0.671021 1441496564 0.358643 0.559082 -0.329346 0.671021 1441496564 0.358643 0.559082 -0.329346 0.671021 1441496564 0.351135 0.563843 -0.326599 0.672363 1441496564 0.351135 0.563843 -0.326599 0.672363 1441496564 0.351135 0.563843 -0.326599 0.672363 1441496564 0.351135 0.563843 -0.326599 0.672363 1441496564 0.351135 0.563843 -0.326599 0.672363 1441496564 0.341309 0.568726 -0.321411 0.675781 1441496564 0.341309 0.568726 -0.321411 0.675781 1441496564 0.341309 0.568726 -0.321411 0.675781 1441496564 0.341309 0.568726 -0.321411 0.675781 1441496564 0.341309 0.568726 -0.321411 0.675781 1441496564 0.341309 0.568726 -0.321411 0.675781 1441496564 0.341309 0.568726 -0.321411 0.675781 1441496564 0.330444 0.574707 -0.314392 0.679382 1441496564 0.330444 0.574707 -0.314392 0.679382 1441496564 0.330444 0.574707 -0.314392 0.679382 1441496564 0.330444 0.574707 -0.314392 0.679382 1441496564 0.330444 0.574707 -0.314392 0.679382 1441496564 0.330444 0.574707 -0.314392 0.679382 1441496564 0.319946 0.581909 -0.305115 0.682556 1441496564 0.319946 0.581909 -0.305115 0.682556 1441496564 0.319946 0.581909 -0.305115 0.682556 1441496564 0.319946 0.581909 -0.305115 0.682556 1441496564 0.319946 0.581909 -0.305115 0.682556 1441496564 0.319946 0.581909 -0.305115 0.682556 1441496564 0.310852 0.587708 -0.295105 0.686157 1441496564 0.310852 0.587708 -0.295105 0.686157 1441496564 0.310852 0.587708 -0.295105 0.686157 1441496564 0.310852 0.587708 -0.295105 0.686157 1441496564 0.310852 0.587708 -0.295105 0.686157 1441496564 0.310852 0.587708 -0.295105 0.686157 1441496564 0.310852 0.587708 -0.295105 0.686157 1441496564 0.304321 0.591736 -0.287781 0.688721 1441496564 0.304321 0.591736 -0.287781 0.688721 1441496564 0.304321 0.591736 -0.287781 0.688721 1441496564 0.304321 0.591736 -0.287781 0.688721 1441496564 0.304321 0.591736 -0.287781 0.688721 1441496564 0.304321 0.591736 -0.287781 0.688721 1441496564 0.299194 0.595337 -0.283386 0.689697 1441496564 0.299194 0.595337 -0.283386 0.689697 1441496564 0.299194 0.595337 -0.283386 0.689697 1441496564 0.299194 0.595337 -0.283386 0.689697 1441496564 0.299194 0.595337 -0.283386 0.689697 1441496564 0.299194 0.595337 -0.283386 0.689697 1441496564 0.299194 0.595337 -0.283386 0.689697 1441496564 0.297058 0.596985 -0.280151 0.690491 1441496564 0.297058 0.596985 -0.280151 0.690491 1441496564 0.297058 0.596985 -0.280151 0.690491 1441496564 0.297058 0.596985 -0.280151 0.690491 1441496564 0.297058 0.596985 -0.280151 0.690491 1441496564 0.297058 0.596985 -0.280151 0.690491 1441496564 0.298462 0.595886 -0.278137 0.691650 1441496564 0.298462 0.595886 -0.278137 0.691650 1441496564 0.298462 0.595886 -0.278137 0.691650 1441496564 0.298462 0.595886 -0.278137 0.691650 1441496564 0.298462 0.595886 -0.278137 0.691650 1441496564 0.298462 0.595886 -0.278137 0.691650 1441496564 0.304321 0.593201 -0.280579 0.690430 1441496564 0.304321 0.593201 -0.280579 0.690430 1441496564 0.304321 0.593201 -0.280579 0.690430 1441496564 0.304321 0.593201 -0.280579 0.690430 1441496564 0.304321 0.593201 -0.280579 0.690430 1441496564 0.304321 0.593201 -0.280579 0.690430 1441496564 0.304321 0.593201 -0.280579 0.690430 1441496564 0.311523 0.588928 -0.284607 0.689270 1441496564 0.311523 0.588928 -0.284607 0.689270 1441496565 0.311523 0.588928 -0.284607 0.689270 1441496565 0.311523 0.588928 -0.284607 0.689270 1441496565 0.311523 0.588928 -0.284607 0.689270 1441496565 0.311523 0.588928 -0.284607 0.689270 1441496565 0.319031 0.583618 -0.290100 0.687988 1441496565 0.319031 0.583618 -0.290100 0.687988 1441496565 0.319031 0.583618 -0.290100 0.687988 1441496565 0.319031 0.583618 -0.290100 0.687988 1441496565 0.319031 0.583618 -0.290100 0.687988 1441496565 0.319031 0.583618 -0.290100 0.687988 1441496565 0.327820 0.572754 -0.296814 0.690125 1441496565 0.327820 0.572754 -0.296814 0.690125 1441496565 0.327820 0.572754 -0.296814 0.690125 1441496565 0.327820 0.572754 -0.296814 0.690125 1441496565 0.327820 0.572754 -0.296814 0.690125 1441496565 0.327820 0.572754 -0.296814 0.690125 1441496565 0.332336 0.566528 -0.301392 0.691162 1441496565 0.332336 0.566528 -0.301392 0.691162 1441496565 0.332336 0.566528 -0.301392 0.691162 1441496565 0.332336 0.566528 -0.301392 0.691162 1441496565 0.332336 0.566528 -0.301392 0.691162 1441496565 0.332336 0.566528 -0.301392 0.691162 1441496565 0.339172 0.560425 -0.309021 0.689453 1441496565 0.339172 0.560425 -0.309021 0.689453 1441496565 0.339172 0.560425 -0.309021 0.689453 1441496565 0.339172 0.560425 -0.309021 0.689453 1441496565 0.339172 0.560425 -0.309021 0.689453 1441496565 0.339172 0.560425 -0.309021 0.689453 1441496565 0.347168 0.554321 -0.319763 0.685486 1441496565 0.347168 0.554321 -0.319763 0.685486 1441496565 0.347168 0.554321 -0.319763 0.685486 1441496565 0.347168 0.554321 -0.319763 0.685486 1441496565 0.347168 0.554321 -0.319763 0.685486 1441496565 0.347168 0.554321 -0.319763 0.685486 1441496565 0.357361 0.546021 -0.330078 0.682007 1441496565 0.357361 0.546021 -0.330078 0.682007 1441496565 0.357361 0.546021 -0.330078 0.682007 1441496565 0.357361 0.546021 -0.330078 0.682007 1441496565 0.357361 0.546021 -0.330078 0.682007 1441496565 0.357361 0.546021 -0.330078 0.682007 1441496565 0.357361 0.546021 -0.330078 0.682007 1441496565 0.368286 0.538635 -0.338928 0.677734 1441496565 0.368286 0.538635 -0.338928 0.677734 1441496565 0.368286 0.538635 -0.338928 0.677734 1441496565 0.368286 0.538635 -0.338928 0.677734 1441496565 0.368286 0.538635 -0.338928 0.677734 1441496565 0.368286 0.538635 -0.338928 0.677734 1441496565 0.378418 0.532410 -0.345886 0.673523 1441496565 0.378418 0.532410 -0.345886 0.673523 1441496565 0.378418 0.532410 -0.345886 0.673523 1441496565 0.378418 0.532410 -0.345886 0.673523 1441496565 0.378418 0.532410 -0.345886 0.673523 1441496565 0.378418 0.532410 -0.345886 0.673523 1441496565 0.378418 0.532410 -0.345886 0.673523 1441496565 0.384583 0.526794 -0.347717 0.673523 1441496565 0.384583 0.526794 -0.347717 0.673523 1441496565 0.384583 0.526794 -0.347717 0.673523 1441496565 0.384583 0.526794 -0.347717 0.673523 1441496565 0.384583 0.526794 -0.347717 0.673523 1441496565 0.384583 0.526794 -0.347717 0.673523 1441496565 0.385071 0.526855 -0.346985 0.673584 1441496565 0.385071 0.526855 -0.346985 0.673584 1441496565 0.385071 0.526855 -0.346985 0.673584 1441496565 0.385071 0.526855 -0.346985 0.673584 1441496565 0.385071 0.526855 -0.346985 0.673584 1441496565 0.385071 0.526855 -0.346985 0.673584 1441496565 0.385071 0.526855 -0.346985 0.673584 1441496565 0.383484 0.528259 -0.345398 0.674194 1441496565 0.383484 0.528259 -0.345398 0.674194 1441496565 0.383484 0.528259 -0.345398 0.674194 1441496565 0.383484 0.528259 -0.345398 0.674194 1441496565 0.383484 0.528259 -0.345398 0.674194 1441496565 0.383484 0.528259 -0.345398 0.674194 1441496565 0.380615 0.530518 -0.342896 0.675293 1441496565 0.380615 0.530518 -0.342896 0.675293 1441496565 0.380615 0.530518 -0.342896 0.675293 1441496565 0.380615 0.530518 -0.342896 0.675293 1441496565 0.380615 0.530518 -0.342896 0.675293 1441496565 0.380615 0.530518 -0.342896 0.675293 1441496565 0.380615 0.530518 -0.342896 0.675293 1441496565 0.374878 0.532898 -0.338440 0.678833 1441496565 0.374878 0.532898 -0.338440 0.678833 1441496565 0.374878 0.532898 -0.338440 0.678833 1441496565 0.374878 0.532898 -0.338440 0.678833 1441496565 0.374878 0.532898 -0.338440 0.678833 1441496565 0.374878 0.532898 -0.338440 0.678833 1441496565 0.365906 0.537109 -0.329895 0.684631 1441496565 0.365906 0.537109 -0.329895 0.684631 1441496565 0.365906 0.537109 -0.329895 0.684631 1441496565 0.365906 0.537109 -0.329895 0.684631 1441496565 0.365906 0.537109 -0.329895 0.684631 1441496565 0.365906 0.537109 -0.329895 0.684631 1441496565 0.355957 0.542603 -0.320984 0.689758 1441496565 0.355957 0.542603 -0.320984 0.689758 1441496565 0.355957 0.542603 -0.320984 0.689758 1441496565 0.355957 0.542603 -0.320984 0.689758 1441496565 0.355957 0.542603 -0.320984 0.689758 1441496565 0.355957 0.542603 -0.320984 0.689758 1441496565 0.346680 0.548706 -0.312317 0.693604 1441496565 0.346680 0.548706 -0.312317 0.693604 1441496565 0.346680 0.548706 -0.312317 0.693604 1441496565 0.346680 0.548706 -0.312317 0.693604 1441496565 0.346680 0.548706 -0.312317 0.693604 1441496565 0.346680 0.548706 -0.312317 0.693604 1441496565 0.346680 0.548706 -0.312317 0.693604 1441496565 0.336792 0.554565 -0.302490 0.698181 1441496565 0.336792 0.554565 -0.302490 0.698181 1441496565 0.336792 0.554565 -0.302490 0.698181 1441496565 0.336792 0.554565 -0.302490 0.698181 1441496565 0.336792 0.554565 -0.302490 0.698181 1441496565 0.336792 0.554565 -0.302490 0.698181 1441496565 0.327209 0.559204 -0.292603 0.703247 1441496565 0.327209 0.559204 -0.292603 0.703247 1441496565 0.327209 0.559204 -0.292603 0.703247 1441496565 0.327209 0.559204 -0.292603 0.703247 1441496565 0.327209 0.559204 -0.292603 0.703247 1441496566 0.327209 0.559204 -0.292603 0.703247 1441496566 0.327209 0.559204 -0.292603 0.703247 1441496566 0.320251 0.563049 -0.284851 0.706543 1441496566 0.320251 0.563049 -0.284851 0.706543 1441496566 0.320251 0.563049 -0.284851 0.706543 1441496566 0.320251 0.563049 -0.284851 0.706543 1441496566 0.320251 0.563049 -0.284851 0.706543 1441496566 0.320251 0.563049 -0.284851 0.706543 1441496566 0.315918 0.566833 -0.278931 0.707825 1441496566 0.315918 0.566833 -0.278931 0.707825 1441496566 0.315918 0.566833 -0.278931 0.707825 1441496566 0.315918 0.566833 -0.278931 0.707825 1441496566 0.315918 0.566833 -0.278931 0.707825 1441496566 0.315918 0.566833 -0.278931 0.707825 1441496566 0.312500 0.570374 -0.274841 0.708069 1441496566 0.312500 0.570374 -0.274841 0.708069 1441496566 0.312500 0.570374 -0.274841 0.708069 1441496566 0.312500 0.570374 -0.274841 0.708069 1441496566 0.312500 0.570374 -0.274841 0.708069 1441496566 0.312500 0.570374 -0.274841 0.708069 1441496566 0.312500 0.570374 -0.274841 0.708069 1441496566 0.308960 0.571533 -0.268982 0.710999 1441496566 0.308960 0.571533 -0.268982 0.710999 1441496566 0.308960 0.571533 -0.268982 0.710999 1441496566 0.308960 0.571533 -0.268982 0.710999 1441496566 0.308960 0.571533 -0.268982 0.710999 1441496566 0.308960 0.571533 -0.268982 0.710999 1441496566 0.305359 0.571350 -0.262573 0.715027 1441496566 0.305359 0.571350 -0.262573 0.715027 1441496566 0.305359 0.571350 -0.262573 0.715027 1441496566 0.305359 0.571350 -0.262573 0.715027 1441496566 0.305359 0.571350 -0.262573 0.715027 1441496566 0.305359 0.571350 -0.262573 0.715027 1441496566 0.305359 0.571350 -0.262573 0.715027 1441496566 0.306152 0.571350 -0.260315 0.715515 1441496566 0.306152 0.571350 -0.260315 0.715515 1441496566 0.306152 0.571350 -0.260315 0.715515 1441496566 0.306152 0.571350 -0.260315 0.715515 1441496566 0.306152 0.571350 -0.260315 0.715515 1441496566 0.306152 0.571350 -0.260315 0.715515 1441496566 0.312561 0.570007 -0.265198 0.712036 1441496566 0.312561 0.570007 -0.265198 0.712036 1441496566 0.312561 0.570007 -0.265198 0.712036 1441496566 0.312561 0.570007 -0.265198 0.712036 1441496566 0.312561 0.570007 -0.265198 0.712036 1441496566 0.312561 0.570007 -0.265198 0.712036 1441496566 0.312561 0.570007 -0.265198 0.712036 1441496566 0.322021 0.566528 -0.274109 0.707214 1441496566 0.322021 0.566528 -0.274109 0.707214 1441496566 0.322021 0.566528 -0.274109 0.707214 1441496566 0.322021 0.566528 -0.274109 0.707214 1441496566 0.322021 0.566528 -0.274109 0.707214 1441496566 0.322021 0.566528 -0.274109 0.707214 1441496566 0.331116 0.560852 -0.283875 0.703613 1441496566 0.331116 0.560852 -0.283875 0.703613 1441496566 0.331116 0.560852 -0.283875 0.703613 1441496566 0.331116 0.560852 -0.283875 0.703613 1441496566 0.331116 0.560852 -0.283875 0.703613 1441496566 0.331116 0.560852 -0.283875 0.703613 1441496566 0.340149 0.554932 -0.293030 0.700256 1441496566 0.340149 0.554932 -0.293030 0.700256 1441496566 0.340149 0.554932 -0.293030 0.700256 1441496566 0.340149 0.554932 -0.293030 0.700256 1441496566 0.340149 0.554932 -0.293030 0.700256 1441496566 0.340149 0.554932 -0.293030 0.700256 1441496566 0.340149 0.554932 -0.293030 0.700256 1441496566 0.349915 0.551453 -0.303833 0.693604 1441496566 0.349915 0.551453 -0.303833 0.693604 1441496566 0.349915 0.551453 -0.303833 0.693604 1441496566 0.349915 0.551453 -0.303833 0.693604 1441496566 0.349915 0.551453 -0.303833 0.693604 1441496566 0.349915 0.551453 -0.303833 0.693604 1441496566 0.357971 0.549744 -0.311523 0.687378 1441496566 0.357971 0.549744 -0.311523 0.687378 1441496566 0.357971 0.549744 -0.311523 0.687378 1441496566 0.357971 0.549744 -0.311523 0.687378 1441496566 0.357971 0.549744 -0.311523 0.687378 1441496566 0.366455 0.546936 -0.316711 0.682739 1441496566 0.366455 0.546936 -0.316711 0.682739 1441496566 0.366455 0.546936 -0.316711 0.682739 1441496566 0.366455 0.546936 -0.316711 0.682739 1441496566 0.366455 0.546936 -0.316711 0.682739 1441496566 0.366455 0.546936 -0.316711 0.682739 1441496566 0.375244 0.544006 -0.322083 0.677795 1441496566 0.375244 0.544006 -0.322083 0.677795 1441496566 0.375244 0.544006 -0.322083 0.677795 1441496566 0.375244 0.544006 -0.322083 0.677795 1441496566 0.375244 0.544006 -0.322083 0.677795 1441496566 0.375244 0.544006 -0.322083 0.677795 1441496566 0.385376 0.541443 -0.328308 0.671204 1441496566 0.385376 0.541443 -0.328308 0.671204 1441496566 0.385376 0.541443 -0.328308 0.671204 1441496566 0.385376 0.541443 -0.328308 0.671204 1441496566 0.385376 0.541443 -0.328308 0.671204 1441496566 0.385376 0.541443 -0.328308 0.671204 1441496566 0.392456 0.538879 -0.334045 0.666260 1441496566 0.392456 0.538879 -0.334045 0.666260 1441496566 0.392456 0.538879 -0.334045 0.666260 1441496566 0.392456 0.538879 -0.334045 0.666260 1441496566 0.392456 0.538879 -0.334045 0.666260 1441496566 0.392456 0.538879 -0.334045 0.666260 1441496566 0.396362 0.537903 -0.337646 0.662903 1441496566 0.396362 0.537903 -0.337646 0.662903 1441496566 0.396362 0.537903 -0.337646 0.662903 1441496566 0.396362 0.537903 -0.337646 0.662903 1441496566 0.396362 0.537903 -0.337646 0.662903 1441496566 0.396362 0.537903 -0.337646 0.662903 1441496566 0.396362 0.537903 -0.337646 0.662903 1441496566 0.397522 0.538635 -0.340942 0.659973 1441496566 0.397522 0.538635 -0.340942 0.659973 1441496566 0.397522 0.538635 -0.340942 0.659973 1441496566 0.397522 0.538635 -0.340942 0.659973 1441496566 0.397522 0.538635 -0.340942 0.659973 1441496566 0.397522 0.538635 -0.340942 0.659973 1441496567 0.396912 0.539307 -0.341614 0.659424 1441496567 0.396912 0.539307 -0.341614 0.659424 1441496567 0.396912 0.539307 -0.341614 0.659424 1441496567 0.396912 0.539307 -0.341614 0.659424 1441496567 0.396912 0.539307 -0.341614 0.659424 1441496567 0.396912 0.539307 -0.341614 0.659424 1441496567 0.393188 0.541321 -0.340210 0.660767 1441496567 0.393188 0.541321 -0.340210 0.660767 1441496567 0.393188 0.541321 -0.340210 0.660767 1441496567 0.393188 0.541321 -0.340210 0.660767 1441496567 0.393188 0.541321 -0.340210 0.660767 1441496567 0.393188 0.541321 -0.340210 0.660767 1441496567 0.385803 0.545776 -0.336792 0.663208 1441496567 0.385803 0.545776 -0.336792 0.663208 1441496567 0.385803 0.545776 -0.336792 0.663208 1441496567 0.385803 0.545776 -0.336792 0.663208 1441496567 0.385803 0.545776 -0.336792 0.663208 1441496567 0.385803 0.545776 -0.336792 0.663208 1441496567 0.385803 0.545776 -0.336792 0.663208 1441496567 0.376709 0.551819 -0.331726 0.665955 1441496567 0.376709 0.551819 -0.331726 0.665955 1441496567 0.376709 0.551819 -0.331726 0.665955 1441496567 0.376709 0.551819 -0.331726 0.665955 1441496567 0.376709 0.551819 -0.331726 0.665955 1441496567 0.376709 0.551819 -0.331726 0.665955 1441496567 0.367737 0.557739 -0.325684 0.668945 1441496567 0.367737 0.557739 -0.325684 0.668945 1441496567 0.367737 0.557739 -0.325684 0.668945 1441496567 0.367737 0.557739 -0.325684 0.668945 1441496567 0.367737 0.557739 -0.325684 0.668945 1441496567 0.367737 0.557739 -0.325684 0.668945 1441496567 0.358826 0.561890 -0.318604 0.673767 1441496567 0.358826 0.561890 -0.318604 0.673767 1441496567 0.358826 0.561890 -0.318604 0.673767 1441496567 0.358826 0.561890 -0.318604 0.673767 1441496567 0.358826 0.561890 -0.318604 0.673767 1441496567 0.358826 0.561890 -0.318604 0.673767 1441496567 0.349792 0.567139 -0.312500 0.676941 1441496567 0.349792 0.567139 -0.312500 0.676941 1441496567 0.349792 0.567139 -0.312500 0.676941 1441496567 0.349792 0.567139 -0.312500 0.676941 1441496567 0.349792 0.567139 -0.312500 0.676941 1441496567 0.349792 0.567139 -0.312500 0.676941 1441496567 0.340820 0.572388 -0.307190 0.679565 1441496567 0.340820 0.572388 -0.307190 0.679565 1441496567 0.340820 0.572388 -0.307190 0.679565 1441496567 0.340820 0.572388 -0.307190 0.679565 1441496567 0.340820 0.572388 -0.307190 0.679565 1441496567 0.340820 0.572388 -0.307190 0.679565 1441496567 0.332947 0.577942 -0.302856 0.680725 1441496567 0.332947 0.577942 -0.302856 0.680725 1441496567 0.332947 0.577942 -0.302856 0.680725 1441496567 0.332947 0.577942 -0.302856 0.680725 1441496567 0.332947 0.577942 -0.302856 0.680725 1441496567 0.332947 0.577942 -0.302856 0.680725 1441496567 0.325073 0.582886 -0.297852 0.682495 1441496567 0.325073 0.582886 -0.297852 0.682495 1441496567 0.325073 0.582886 -0.297852 0.682495 1441496567 0.325073 0.582886 -0.297852 0.682495 1441496567 0.325073 0.582886 -0.297852 0.682495 1441496567 0.325073 0.582886 -0.297852 0.682495 1441496567 0.316956 0.587952 -0.292419 0.684326 1441496567 0.316956 0.587952 -0.292419 0.684326 1441496567 0.316956 0.587952 -0.292419 0.684326 1441496567 0.316956 0.587952 -0.292419 0.684326 1441496567 0.316956 0.587952 -0.292419 0.684326 1441496567 0.316956 0.587952 -0.292419 0.684326 1441496567 0.312073 0.592407 -0.289185 0.684082 1441496567 0.312073 0.592407 -0.289185 0.684082 1441496567 0.312073 0.592407 -0.289185 0.684082 1441496567 0.312073 0.592407 -0.289185 0.684082 1441496567 0.312073 0.592407 -0.289185 0.684082 1441496567 0.312073 0.592407 -0.289185 0.684082 1441496567 0.312073 0.592407 -0.289185 0.684082 1441496567 0.307922 0.595764 -0.285828 0.684448 1441496567 0.307922 0.595764 -0.285828 0.684448 1441496567 0.307922 0.595764 -0.285828 0.684448 1441496567 0.307922 0.595764 -0.285828 0.684448 1441496567 0.307922 0.595764 -0.285828 0.684448 1441496567 0.307922 0.595764 -0.285828 0.684448 1441496567 0.306885 0.598145 -0.284607 0.683350 1441496567 0.306885 0.598145 -0.284607 0.683350 1441496567 0.306885 0.598145 -0.284607 0.683350 1441496567 0.306885 0.598145 -0.284607 0.683350 1441496567 0.306885 0.598145 -0.284607 0.683350 1441496567 0.311523 0.596741 -0.286987 0.681519 1441496567 0.311523 0.596741 -0.286987 0.681519 1441496567 0.311523 0.596741 -0.286987 0.681519 1441496567 0.311523 0.596741 -0.286987 0.681519 1441496567 0.311523 0.596741 -0.286987 0.681519 1441496567 0.311523 0.596741 -0.286987 0.681519 1441496567 0.320435 0.591980 -0.294312 0.678345 1441496567 0.320435 0.591980 -0.294312 0.678345 1441496567 0.320435 0.591980 -0.294312 0.678345 1441496567 0.320435 0.591980 -0.294312 0.678345 1441496567 0.320435 0.591980 -0.294312 0.678345 1441496567 0.320435 0.591980 -0.294312 0.678345 1441496567 0.330139 0.584534 -0.303833 0.675964 1441496567 0.330139 0.584534 -0.303833 0.675964 1441496567 0.330139 0.584534 -0.303833 0.675964 1441496567 0.330139 0.584534 -0.303833 0.675964 1441496567 0.330139 0.584534 -0.303833 0.675964 1441496567 0.330139 0.584534 -0.303833 0.675964 1441496567 0.336182 0.578613 -0.312439 0.674133 1441496567 0.336182 0.578613 -0.312439 0.674133 1441496567 0.336182 0.578613 -0.312439 0.674133 1441496567 0.336182 0.578613 -0.312439 0.674133 1441496567 0.336182 0.578613 -0.312439 0.674133 1441496567 0.336182 0.578613 -0.312439 0.674133 1441496567 0.336182 0.578613 -0.312439 0.674133 1441496568 0.339905 0.572998 -0.318787 0.674072 1441496568 0.339905 0.572998 -0.318787 0.674072 1441496568 0.339905 0.572998 -0.318787 0.674072 1441496568 0.339905 0.572998 -0.318787 0.674072 1441496568 0.339905 0.572998 -0.318787 0.674072 1441496568 0.339905 0.572998 -0.318787 0.674072 1441496568 0.339905 0.572998 -0.318787 0.674072 1441496568 0.344604 0.568787 -0.324402 0.672607 1441496568 0.344604 0.568787 -0.324402 0.672607 1441496568 0.344604 0.568787 -0.324402 0.672607 1441496568 0.344604 0.568787 -0.324402 0.672607 1441496568 0.344604 0.568787 -0.324402 0.672607 1441496568 
0.365051 0.569458 -0.305115 0.670288 1441496572 0.365051 0.569458 -0.305115 0.670288 1441496572 0.365051 0.569458 -0.305115 0.670288 1441496572 0.365051 0.569458 -0.305115 0.670288 1441496572 0.376160 0.562012 -0.311096 0.667664 1441496572 0.376160 0.562012 -0.311096 0.667664 1441496572 0.376160 0.562012 -0.311096 0.667664 1441496572 0.376160 0.562012 -0.311096 0.667664 1441496572 0.376160 0.562012 -0.311096 0.667664 1441496572 0.376160 0.562012 -0.311096 0.667664 1441496572 0.384766 0.556824 -0.316772 0.664429 1441496572 0.384766 0.556824 -0.316772 0.664429 1441496572 0.384766 0.556824 -0.316772 0.664429 1441496572 0.384766 0.556824 -0.316772 0.664429 1441496572 0.384766 0.556824 -0.316772 0.664429 1441496572 0.384766 0.556824 -0.316772 0.664429 1441496572 0.389343 0.554810 -0.320618 0.661621 1441496572 0.389343 0.554810 -0.320618 0.661621 1441496572 0.389343 0.554810 -0.320618 0.661621 1441496572 0.389343 0.554810 -0.320618 0.661621 1441496572 0.389343 0.554810 -0.320618 0.661621 1441496572 0.390503 0.556274 -0.321716 0.659180 1441496572 0.390503 0.556274 -0.321716 0.659180 1441496572 0.390503 0.556274 -0.321716 0.659180 1441496572 0.390503 0.556274 -0.321716 0.659180 1441496572 0.390503 0.556274 -0.321716 0.659180 1441496572 0.390503 0.556274 -0.321716 0.659180 1441496572 0.388428 0.560242 -0.319275 0.658203 1441496572 0.388428 0.560242 -0.319275 0.658203 1441496572 0.388428 0.560242 -0.319275 0.658203 1441496572 0.388428 0.560242 -0.319275 0.658203 1441496572 0.388428 0.560242 -0.319275 0.658203 1441496572 0.388428 0.560242 -0.319275 0.658203 1441496572 0.388428 0.560242 -0.319275 0.658203 1441496572 0.386414 0.564758 -0.315308 0.657471 1441496572 0.386414 0.564758 -0.315308 0.657471 1441496572 0.386414 0.564758 -0.315308 0.657471 1441496572 0.386414 0.564758 -0.315308 0.657471 1441496572 0.386414 0.564758 -0.315308 0.657471 1441496572 0.386414 0.564758 -0.315308 0.657471 1441496572 0.383972 0.569153 -0.312195 0.656555 1441496572 0.383972 0.569153 -0.312195 0.656555 1441496572 0.383972 0.569153 -0.312195 0.656555 1441496572 0.383972 0.569153 -0.312195 0.656555 1441496572 0.383972 0.569153 -0.312195 0.656555 1441496572 0.383972 0.569153 -0.312195 0.656555 1441496572 0.378418 0.575012 -0.308533 0.656433 1441496572 0.378418 0.575012 -0.308533 0.656433 1441496572 0.378418 0.575012 -0.308533 0.656433 1441496572 0.378418 0.575012 -0.308533 0.656433 1441496572 0.378418 0.575012 -0.308533 0.656433 1441496572 0.378418 0.575012 -0.308533 0.656433 1441496572 0.374939 0.578857 -0.306519 0.656006 1441496572 0.374939 0.578857 -0.306519 0.656006 1441496572 0.374939 0.578857 -0.306519 0.656006 1441496572 0.374939 0.578857 -0.306519 0.656006 1441496572 0.374939 0.578857 -0.306519 0.656006 1441496572 0.374939 0.578857 -0.306519 0.656006 1441496572 0.374939 0.578857 -0.306519 0.656006 1441496572 0.373474 0.582458 -0.306091 0.653809 1441496572 0.373474 0.582458 -0.306091 0.653809 1441496572 0.373474 0.582458 -0.306091 0.653809 1441496572 0.373474 0.582458 -0.306091 0.653809 1441496572 0.373474 0.582458 -0.306091 0.653809 1441496572 0.373474 0.582458 -0.306091 0.653809 1441496573 0.373230 0.586914 -0.306641 0.649719 1441496573 0.373230 0.586914 -0.306641 0.649719 1441496573 0.373230 0.586914 -0.306641 0.649719 1441496573 0.373230 0.586914 -0.306641 0.649719 1441496573 0.373230 0.586914 -0.306641 0.649719 1441496573 0.373230 0.586914 -0.306641 0.649719 1441496573 0.371399 0.590820 -0.305237 0.647888 1441496573 0.371399 0.590820 -0.305237 0.647888 1441496573 0.371399 0.590820 -0.305237 0.647888 1441496573 0.371399 0.590820 -0.305237 0.647888 1441496573 0.371399 0.590820 -0.305237 0.647888 1441496573 0.371399 0.590820 -0.305237 0.647888 1441496573 0.371399 0.590820 -0.305237 0.647888 1441496573 0.368774 0.592773 -0.300049 0.650024 1441496573 0.368774 0.592773 -0.300049 0.650024 1441496573 0.368774 0.592773 -0.300049 0.650024 1441496573 0.368774 0.592773 -0.300049 0.650024 1441496573 0.368774 0.592773 -0.300049 0.650024 1441496573 0.368774 0.592773 -0.300049 0.650024 1441496573 0.365723 0.594971 -0.292603 0.653076 1441496573 0.365723 0.594971 -0.292603 0.653076 1441496573 0.365723 0.594971 -0.292603 0.653076 1441496573 0.365723 0.594971 -0.292603 0.653076 1441496573 0.365723 0.594971 -0.292603 0.653076 1441496573 0.365723 0.594971 -0.292603 0.653076 1441496573 0.362732 0.596497 -0.284790 0.656860 1441496573 0.362732 0.596497 -0.284790 0.656860 1441496573 0.362732 0.596497 -0.284790 0.656860 1441496573 0.362732 0.596497 -0.284790 0.656860 1441496573 0.362732 0.596497 -0.284790 0.656860 1441496573 0.357056 0.600586 -0.277222 0.659424 1441496573 0.357056 0.600586 -0.277222 0.659424 1441496573 0.357056 0.600586 -0.277222 0.659424 1441496573 0.357056 0.600586 -0.277222 0.659424 1441496573 0.357056 0.600586 -0.277222 0.659424 1441496573 0.351257 0.604858 -0.269287 0.661987 1441496573 0.351257 0.604858 -0.269287 0.661987 1441496573 0.351257 0.604858 -0.269287 0.661987 1441496573 0.351257 0.604858 -0.269287 0.661987 1441496573 0.351257 0.604858 -0.269287 0.661987 1441496573 0.351257 0.604858 -0.269287 0.661987 1441496573 0.347656 0.607788 -0.263672 0.663391 1441496573 0.347656 0.607788 -0.263672 0.663391 1441496573 0.347656 0.607788 -0.263672 0.663391 1441496573 0.347656 0.607788 -0.263672 0.663391 1441496573 0.347656 0.607788 -0.263672 0.663391 1441496573 0.347656 0.607788 -0.263672 0.663391 1441496573 0.344910 0.609192 -0.258728 0.665527 1441496573 0.344910 0.609192 -0.258728 0.665527 1441496573 0.344910 0.609192 -0.258728 0.665527 1441496573 0.344910 0.609192 -0.258728 0.665527 1441496573 0.344910 0.609192 -0.258728 0.665527 1441496573 0.344910 0.609192 -0.258728 0.665527 1441496573 0.341858 0.610962 -0.254944 0.666931 1441496573 0.341858 0.610962 -0.254944 0.666931 1441496573 0.341858 0.610962 -0.254944 0.666931 1441496573 0.341858 0.610962 -0.254944 0.666931 1441496573 0.341858 0.610962 -0.254944 0.666931 1441496573 0.341858 0.610962 -0.254944 0.666931 1441496573 0.336243 0.614258 -0.250610 0.668396 1441496573 0.336243 0.614258 -0.250610 0.668396 1441496573 0.336243 0.614258 -0.250610 0.668396 1441496573 0.336243 0.614258 -0.250610 0.668396 1441496573 0.336243 0.614258 -0.250610 0.668396 1441496573 0.336243 0.614258 -0.250610 0.668396 1441496573 0.329773 0.617920 -0.244507 0.670471 1441496573 0.329773 0.617920 -0.244507 0.670471 1441496573 0.329773 0.617920 -0.244507 0.670471 1441496573 0.329773 0.617920 -0.244507 0.670471 1441496573 0.329773 0.617920 -0.244507 0.670471 1441496573 0.329773 0.617920 -0.244507 0.670471 1441496573 0.329773 0.617920 -0.244507 0.670471 1441496573 0.325073 0.620239 -0.238953 0.672668 1441496573 0.325073 0.620239 -0.238953 0.672668 1441496573 0.325073 0.620239 -0.238953 0.672668 1441496573 0.325073 0.620239 -0.238953 0.672668 1441496573 0.325073 0.620239 -0.238953 0.672668 1441496573 0.322083 0.621765 -0.235901 0.673767 1441496573 0.322083 0.621765 -0.235901 0.673767 1441496573 0.322083 0.621765 -0.235901 0.673767 1441496573 0.322083 0.621765 -0.235901 0.673767 1441496573 0.322083 0.621765 -0.235901 0.673767 1441496573 0.322083 0.621765 -0.235901 0.673767 1441496573 0.321533 0.621765 -0.236755 0.673767 1441496573 0.321533 0.621765 -0.236755 0.673767 1441496573 0.321533 0.621765 -0.236755 0.673767 1441496573 0.321533 0.621765 -0.236755 0.673767 1441496573 0.321533 0.621765 -0.236755 0.673767 1441496573 0.321533 0.621765 -0.236755 0.673767 1441496573 0.323364 0.619751 -0.238708 0.674011 1441496573 0.323364 0.619751 -0.238708 0.674011 1441496573 0.323364 0.619751 -0.238708 0.674011 1441496573 0.323364 0.619751 -0.238708 0.674011 1441496573 0.323364 0.619751 -0.238708 0.674011 1441496573 0.323364 0.619751 -0.238708 0.674011 1441496573 0.327454 0.617310 -0.242126 0.673035 1441496573 0.327454 0.617310 -0.242126 0.673035 1441496573 0.327454 0.617310 -0.242126 0.673035 1441496573 0.327454 0.617310 -0.242126 0.673035 1441496573 0.327454 0.617310 -0.242126 0.673035 1441496573 0.327454 0.617310 -0.242126 0.673035 1441496573 0.327454 0.617310 -0.242126 0.673035 1441496573 0.333923 0.613770 -0.246887 0.671326 1441496573 0.333923 0.613770 -0.246887 0.671326 1441496573 0.333923 0.613770 -0.246887 0.671326 1441496573 0.333923 0.613770 -0.246887 0.671326 1441496573 0.333923 0.613770 -0.246887 0.671326 1441496573 0.333923 0.613770 -0.246887 0.671326 1441496573 0.340698 0.609802 -0.253174 0.669250 1441496574 0.340698 0.609802 -0.253174 0.669250 1441496574 0.340698 0.609802 -0.253174 0.669250 1441496574 0.340698 0.609802 -0.253174 0.669250 1441496574 0.340698 0.609802 -0.253174 0.669250 1441496574 0.340698 0.609802 -0.253174 0.669250 1441496574 0.347351 0.605835 -0.259888 0.666870 1441496574 0.347351 0.605835 -0.259888 0.666870 1441496574 0.347351 0.605835 -0.259888 0.666870 1441496574 0.347351 0.605835 -0.259888 0.666870 1441496574 0.347351 0.605835 -0.259888 0.666870 1441496574 0.347351 0.605835 -0.259888 0.666870 1441496574 0.352722 0.602234 -0.266113 0.664856 1441496574 0.352722 0.602234 -0.266113 0.664856 1441496574 0.352722 0.602234 -0.266113 0.664856 1441496574 0.352722 0.602234 -0.266113 0.664856 1441496574 0.352722 0.602234 -0.266113 0.664856 1441496574 0.352722 0.602234 -0.266113 0.664856 1441496574 0.356934 0.598328 -0.270874 0.664185 1441496574 0.356934 0.598328 -0.270874 0.664185 1441496574 0.356934 0.598328 -0.270874 0.664185 1441496574 0.356934 0.598328 -0.270874 0.664185 1441496574 0.356934 0.598328 -0.270874 0.664185 1441496574 0.356934 0.598328 -0.270874 0.664185 1441496574 0.361572 0.593689 -0.276489 0.663513 1441496574 0.361572 0.593689 -0.276489 0.663513 1441496574 0.361572 0.593689 -0.276489 0.663513 1441496574 0.361572 0.593689 -0.276489 0.663513 1441496574 0.361572 0.593689 -0.276489 0.663513 1441496574 0.361572 0.593689 -0.276489 0.663513 1441496574 0.364807 0.590149 -0.281067 0.662964 1441496574 0.364807 0.590149 -0.281067 0.662964 1441496574 0.364807 0.590149 -0.281067 0.662964 1441496574 0.364807 0.590149 -0.281067 0.662964 1441496574 0.364807 0.590149 -0.281067 0.662964 1441496574 0.364807 0.590149 -0.281067 0.662964 1441496574 0.366150 0.587708 -0.284424 0.662964 1441496574 0.366150 0.587708 -0.284424 0.662964 1441496574 0.366150 0.587708 -0.284424 0.662964 1441496574 0.366150 0.587708 -0.284424 0.662964 1441496574 0.366150 0.587708 -0.284424 0.662964 1441496574 0.366150 0.587708 -0.284424 0.662964 1441496574 0.365173 0.587219 -0.285400 0.663513 1441496574 0.365173 0.587219 -0.285400 0.663513 1441496574 0.365173 0.587219 -0.285400 0.663513 1441496574 0.365173 0.587219 -0.285400 0.663513 1441496574 0.365173 0.587219 -0.285400 0.663513 1441496574 0.363220 0.587952 -0.283997 0.664551 1441496574 0.363220 0.587952 -0.283997 0.664551 1441496574 0.363220 0.587952 -0.283997 0.664551 1441496574 0.363220 0.587952 -0.283997 0.664551 1441496574 0.363220 0.587952 -0.283997 0.664551 1441496574 0.363220 0.587952 -0.283997 0.664551 1441496574 0.361145 0.588928 -0.281616 0.665833 1441496574 0.361145 0.588928 -0.281616 0.665833 1441496574 0.361145 0.588928 -0.281616 0.665833 1441496574 0.361145 0.588928 -0.281616 0.665833 1441496574 0.361145 0.588928 -0.281616 0.665833 1441496574 0.361145 0.588928 -0.281616 0.665833 1441496574 0.361145 0.588928 -0.281616 0.665833 1441496574 0.358276 0.589783 -0.276855 0.668640 1441496574 0.358276 0.589783 -0.276855 0.668640 1441496574 0.358276 0.589783 -0.276855 0.668640 1441496574 0.358276 0.589783 -0.276855 0.668640 1441496574 0.358276 0.589783 -0.276855 0.668640 1441496574 0.358276 0.589783 -0.276855 0.668640 1441496574 0.354370 0.591125 -0.270752 0.671997 1441496574 0.354370 0.591125 -0.270752 0.671997 1441496574 0.354370 0.591125 -0.270752 0.671997 1441496574 0.354370 0.591125 -0.270752 0.671997 1441496574 0.354370 0.591125 -0.270752 0.671997 1441496574 0.354370 0.591125 -0.270752 0.671997 1441496574 0.350098 0.593872 -0.264221 0.674438 1441496574 0.350098 0.593872 -0.264221 0.674438 1441496574 0.350098 0.593872 -0.264221 0.674438 1441496574 0.350098 0.593872 -0.264221 0.674438 1441496574 0.350098 0.593872 -0.264221 0.674438 1441496574 0.350098 0.593872 -0.264221 0.674438 1441496574 0.345764 0.597107 -0.258789 0.675903 1441496574 0.345764 0.597107 -0.258789 0.675903 1441496574 0.345764 0.597107 -0.258789 0.675903 1441496574 0.345764 0.597107 -0.258789 0.675903 1441496574 0.345764 0.597107 -0.258789 0.675903 1441496574 0.345764 0.597107 -0.258789 0.675903 1441496574 0.345764 0.597107 -0.258789 0.675903 1441496574 0.341675 0.600769 -0.254395 0.676453 1441496574 0.341675 0.600769 -0.254395 0.676453 1441496574 0.341675 0.600769 -0.254395 0.676453 1441496574 0.341675 0.600769 -0.254395 0.676453 1441496574 0.341675 0.600769 -0.254395 0.676453 1441496574 0.341675 0.600769 -0.254395 0.676453 1441496574 0.337402 0.604065 -0.249084 0.677612 1441496574 0.337402 0.604065 -0.249084 0.677612 1441496574 0.337402 0.604065 -0.249084 0.677612 1441496574 0.337402 0.604065 -0.249084 0.677612 1441496574 0.337402 0.604065 -0.249084 0.677612 1441496574 0.337402 0.604065 -0.249084 0.677612 1441496574 0.333679 0.606323 -0.244202 0.679138 1441496574 0.333679 0.606323 -0.244202 0.679138 1441496574 0.333679 0.606323 -0.244202 0.679138 1441496574 0.333679 0.606323 -0.244202 0.679138 1441496574 0.333679 0.606323 -0.244202 0.679138 1441496574 0.333679 0.606323 -0.244202 0.679138 1441496574 0.329773 0.607971 -0.239868 0.681152 1441496574 0.329773 0.607971 -0.239868 0.681152 1441496574 0.329773 0.607971 -0.239868 0.681152 1441496574 0.329773 0.607971 -0.239868 0.681152 1441496574 0.329773 0.607971 -0.239868 0.681152 1441496574 0.329773 0.607971 -0.239868 0.681152 1441496574 0.329773 0.607971 -0.239868 0.681152 1441496574 0.324585 0.608887 -0.234009 0.684875 1441496574 0.324585 0.608887 -0.234009 0.684875 1441496575 0.324585 0.608887 -0.234009 0.684875 1441496575 0.324585 0.608887 -0.234009 0.684875 1441496575 0.324585 0.608887 -0.234009 0.684875 1441496575 0.324585 0.608887 -0.234009 0.684875 1441496575 0.319275 0.609802 -0.228394 0.688477 1441496575 0.319275 0.609802 -0.228394 0.688477 1441496575 0.319275 0.609802 -0.228394 0.688477 1441496575 0.319275 0.609802 -0.228394 0.688477 1441496575 0.319275 0.609802 -0.228394 0.688477 1441496575 0.319275 0.609802 -0.228394 0.688477 1441496575 0.319275 0.609802 -0.228394 0.688477 1441496575 0.316406 0.610291 -0.225647 0.690247 1441496575 0.316406 0.610291 -0.225647 0.690247 1441496575 0.316406 0.610291 -0.225647 0.690247 1441496575 0.316406 0.610291 -0.225647 0.690247 1441496575 0.316406 0.610291 -0.225647 0.690247 1441496575 0.316406 0.610291 -0.225647 0.690247 1441496575 0.315308 0.611023 -0.225647 0.690063 1441496575 0.315308 0.611023 -0.225647 0.690063 1441496575 0.315308 0.611023 -0.225647 0.690063 1441496575 0.315308 0.611023 -0.225647 0.690063 1441496575 0.315308 0.611023 -0.225647 0.690063 1441496575 0.315308 0.611023 -0.225647 0.690063 1441496575 0.316589 0.609741 -0.227783 0.689941 1441496575 0.316589 0.609741 -0.227783 0.689941 1441496575 0.316589 0.609741 -0.227783 0.689941 1441496575 0.316589 0.609741 -0.227783 0.689941 1441496575 0.316589 0.609741 -0.227783 0.689941 1441496575 0.316589 0.609741 -0.227783 0.689941 1441496575 0.317017 0.608337 -0.230408 0.690125 1441496575 0.317017 0.608337 -0.230408 0.690125 1441496575 0.317017 0.608337 -0.230408 0.690125 1441496575 0.317017 0.608337 -0.230408 0.690125 1441496575 0.317017 0.608337 -0.230408 0.690125 1441496575 0.317017 0.608337 -0.230408 0.690125 1441496575 0.318970 0.605286 -0.232605 0.691162 1441496575 0.318970 0.605286 -0.232605 0.691162 1441496575 0.318970 0.605286 -0.232605 0.691162 1441496575 0.318970 0.605286 -0.232605 0.691162 1441496575 0.318970 0.605286 -0.232605 0.691162 1441496575 0.318970 0.605286 -0.232605 0.691162 1441496575 0.323975 0.601563 -0.236023 0.690918 1441496575 0.323975 0.601563 -0.236023 0.690918 1441496575 0.323975 0.601563 -0.236023 0.690918 1441496575 0.323975 0.601563 -0.236023 0.690918 1441496575 0.323975 0.601563 -0.236023 0.690918 1441496575 0.323975 0.601563 -0.236023 0.690918 1441496575 0.323975 0.601563 -0.236023 0.690918 1441496575 0.330933 0.597656 -0.241333 0.689148 1441496575 0.330933 0.597656 -0.241333 0.689148 1441496575 0.330933 0.597656 -0.241333 0.689148 1441496575 0.330933 0.597656 -0.241333 0.689148 1441496575 0.330933 0.597656 -0.241333 0.689148 1441496575 0.330933 0.597656 -0.241333 0.689148 1441496575 0.335938 0.596375 -0.246643 0.685974 1441496575 0.335938 0.596375 -0.246643 0.685974 1441496575 0.335938 0.596375 -0.246643 0.685974 1441496575 0.335938 0.596375 -0.246643 0.685974 1441496575 0.335938 0.596375 -0.246643 0.685974 1441496575 0.335938 0.596375 -0.246643 0.685974 1441496575 0.340210 0.594604 -0.250671 0.683899 1441496575 0.340210 0.594604 -0.250671 0.683899 1441496575 0.340210 0.594604 -0.250671 0.683899 1441496575 0.340210 0.594604 -0.250671 0.683899 1441496575 0.340210 0.594604 -0.250671 0.683899 1441496575 0.340210 0.594604 -0.250671 0.683899 1441496575 0.345520 0.592163 -0.254456 0.682007 1441496575 0.345520 0.592163 -0.254456 0.682007 1441496575 0.345520 0.592163 -0.254456 0.682007 1441496575 0.345520 0.592163 -0.254456 0.682007 1441496575 0.345520 0.592163 -0.254456 0.682007 1441496575 0.345520 0.592163 -0.254456 0.682007 1441496575 0.352112 0.590149 -0.259705 0.678406 1441496575 0.352112 0.590149 -0.259705 0.678406 1441496575 0.352112 0.590149 -0.259705 0.678406 1441496575 0.352112 0.590149 -0.259705 0.678406 1441496575 0.352112 0.590149 -0.259705 0.678406 1441496575 0.352112 0.590149 -0.259705 0.678406 1441496575 0.357300 0.589050 -0.265137 0.674500 1441496575 0.357300 0.589050 -0.265137 0.674500 1441496575 0.357300 0.589050 -0.265137 0.674500 1441496575 0.357300 0.589050 -0.265137 0.674500 1441496575 0.357300 0.589050 -0.265137 0.674500 1441496575 0.357300 0.589050 -0.265137 0.674500 1441496575 0.357300 0.589050 -0.265137 0.674500 1441496575 0.360535 0.588623 -0.270020 0.671204 1441496575 0.360535 0.588623 -0.270020 0.671204 1441496575 0.360535 0.588623 -0.270020 0.671204 1441496575 0.360535 0.588623 -0.270020 0.671204 1441496575 0.360535 0.588623 -0.270020 0.671204 1441496575 0.360535 0.588623 -0.270020 0.671204 1441496575 0.362061 0.589600 -0.273254 0.668213 1441496575 0.362061 0.589600 -0.273254 0.668213 1441496575 0.362061 0.589600 -0.273254 0.668213 1441496575 0.362061 0.589600 -0.273254 0.668213 1441496575 0.362061 0.589600 -0.273254 0.668213 1441496575 0.362061 0.589600 -0.273254 0.668213 1441496575 0.360596 0.591980 -0.273621 0.666748 1441496575 0.360596 0.591980 -0.273621 0.666748 1441496575 0.360596 0.591980 -0.273621 0.666748 1441496575 0.360596 0.591980 -0.273621 0.666748 1441496575 0.360596 0.591980 -0.273621 0.666748 1441496575 0.360596 0.591980 -0.273621 0.666748 1441496575 0.358093 0.594055 -0.272095 0.666870 1441496575 0.358093 0.594055 -0.272095 0.666870 1441496575 0.358093 0.594055 -0.272095 0.666870 1441496575 0.354126 0.596619 -0.269348 0.667847 1441496575 0.354126 0.596619 -0.269348 0.667847 1441496575 0.354126 0.596619 -0.269348 0.667847 1441496575 0.354126 0.596619 -0.269348 0.667847 1441496576 0.354126 0.596619 -0.269348 0.667847 1441496576 0.354126 0.596619 -0.269348 0.667847 1441496576 0.354126 0.596619 -0.269348 0.667847 1441496576 0.347290 0.599976 -0.264832 0.670288 1441496576 0.347290 0.599976 -0.264832 0.670288 1441496576 0.347290 0.599976 -0.264832 0.670288 1441496576 0.347290 0.599976 -0.264832 0.670288 1441496576 0.347290 0.599976 -0.264832 0.670288 1441496576 0.347290 0.599976 -0.264832 0.670288 1441496576 0.336975 0.604919 -0.257751 0.673767 1441496576 0.336975 0.604919 -0.257751 0.673767 1441496576 0.336975 0.604919 -0.257751 0.673767 1441496576 0.336975 0.604919 -0.257751 0.673767 1441496576 0.336975 0.604919 -0.257751 0.673767 1441496576 0.336975 0.604919 -0.257751 0.673767 1441496576 0.328613 0.608948 -0.251465 0.676636 1441496576 0.328613 0.608948 -0.251465 0.676636 1441496576 0.328613 0.608948 -0.251465 0.676636 1441496576 0.328613 0.608948 -0.251465 0.676636 1441496576 0.328613 0.608948 -0.251465 0.676636 1441496576 0.328613 0.608948 -0.251465 0.676636 1441496576 0.323120 0.611938 -0.246399 0.678467 1441496576 0.323120 0.611938 -0.246399 0.678467 1441496576 0.323120 0.611938 -0.246399 0.678467 1441496576 0.323120 0.611938 -0.246399 0.678467 1441496576 0.323120 0.611938 -0.246399 0.678467 1441496576 0.323120 0.611938 -0.246399 0.678467 1441496576 0.318420 0.615601 -0.241821 0.679016 1441496576 0.318420 0.615601 -0.241821 0.679016 1441496576 0.318420 0.615601 -0.241821 0.679016 1441496576 0.318420 0.615601 -0.241821 0.679016 1441496576 0.318420 0.615601 -0.241821 0.679016 1441496576 0.318420 0.615601 -0.241821 0.679016 1441496576 0.314026 0.618652 -0.237610 0.679810 1441496576 0.314026 0.618652 -0.237610 0.679810 1441496576 0.314026 0.618652 -0.237610 0.679810 1441496576 0.314026 0.618652 -0.237610 0.679810 1441496576 0.314026 0.618652 -0.237610 0.679810 1441496576 0.314026 0.618652 -0.237610 0.679810 1441496576 0.314026 0.618652 -0.237610 0.679810 1441496576 0.311890 0.619080 -0.234192 0.681519 1441496576 0.311890 0.619080 -0.234192 0.681519 1441496576 0.311890 0.619080 -0.234192 0.681519 1441496576 0.311890 0.619080 -0.234192 0.681519 1441496576 0.311890 0.619080 -0.234192 0.681519 1441496576 0.311890 0.619080 -0.234192 0.681519 1441496576 0.311890 0.617065 -0.233276 0.683716 1441496576 0.311890 0.617065 -0.233276 0.683716 1441496576 0.311890 0.617065 -0.233276 0.683716 1441496576 0.311890 0.617065 -0.233276 0.683716 1441496576 0.311890 0.617065 -0.233276 0.683716 1441496576 0.311890 0.617065 -0.233276 0.683716 1441496576 0.311890 0.617065 -0.233276 0.683716 1441496576 0.311584 0.616211 -0.233032 0.684692 1441496576 0.311584 0.616211 -0.233032 0.684692 1441496576 0.311584 0.616211 -0.233032 0.684692 1441496576 0.311584 0.616211 -0.233032 0.684692 1441496576 0.311584 0.616211 -0.233032 0.684692 1441496576 0.311584 0.616211 -0.233032 0.684692 1441496576 0.311584 0.616211 -0.233032 0.684692 1441496576 0.309692 0.618042 -0.232178 0.684204 1441496576 0.309692 0.618042 -0.232178 0.684204 1441496576 0.309692 0.618042 -0.232178 0.684204 1441496576 0.309692 0.618042 -0.232178 0.684204 1441496576 0.309692 0.618042 -0.232178 0.684204 1441496576 0.309692 0.618042 -0.232178 0.684204 1441496576 0.305969 0.621033 -0.231018 0.683533 1441496576 0.305969 0.621033 -0.231018 0.683533 1441496576 0.305969 0.621033 -0.231018 0.683533 1441496576 0.305969 0.621033 -0.231018 0.683533 1441496576 0.305969 0.621033 -0.231018 0.683533 1441496576 0.304443 0.622437 -0.231567 0.682739 1441496576 0.304443 0.622437 -0.231567 0.682739 1441496576 0.304443 0.622437 -0.231567 0.682739 1441496576 0.304443 0.622437 -0.231567 0.682739 1441496576 0.304443 0.622437 -0.231567 0.682739 1441496576 0.304443 0.622437 -0.231567 0.682739 1441496576 0.306274 0.622986 -0.234253 0.680542 1441496576 0.306274 0.622986 -0.234253 0.680542 1441496576 0.306274 0.622986 -0.234253 0.680542 1441496576 0.306274 0.622986 -0.234253 0.680542 1441496576 0.306274 0.622986 -0.234253 0.680542 1441496576 0.306274 0.622986 -0.234253 0.680542 1441496576 0.309814 0.621765 -0.238953 0.678406 1441496576 0.309814 0.621765 -0.238953 0.678406 1441496576 0.309814 0.621765 -0.238953 0.678406 1441496576 0.309814 0.621765 -0.238953 0.678406 1441496576 0.309814 0.621765 -0.238953 0.678406 1441496576 0.309814 0.621765 -0.238953 0.678406 1441496576 0.314697 0.618591 -0.244629 0.677063 1441496576 0.314697 0.618591 -0.244629 0.677063 1441496576 0.314697 0.618591 -0.244629 0.677063 1441496576 0.314697 0.618591 -0.244629 0.677063 1441496576 0.314697 0.618591 -0.244629 0.677063 1441496576 0.314697 0.618591 -0.244629 0.677063 1441496576 0.319641 0.614624 -0.249878 0.676453 1441496576 0.319641 0.614624 -0.249878 0.676453 1441496576 0.319641 0.614624 -0.249878 0.676453 1441496576 0.319641 0.614624 -0.249878 0.676453 1441496576 0.319641 0.614624 -0.249878 0.676453 1441496576 0.319641 0.614624 -0.249878 0.676453 1441496576 0.324524 0.611267 -0.253906 0.675659 1441496576 0.324524 0.611267 -0.253906 0.675659 1441496576 0.324524 0.611267 -0.253906 0.675659 1441496576 0.324524 0.611267 -0.253906 0.675659 1441496576 0.324524 0.611267 -0.253906 0.675659 1441496576 0.324524 0.611267 -0.253906 0.675659 1441496576 0.324524 0.611267 -0.253906 0.675659 1441496576 0.330139 0.608154 -0.258667 0.673889 1441496576 0.330139 0.608154 -0.258667 0.673889 1441496576 0.330139 0.608154 -0.258667 0.673889 1441496577 0.330139 0.608154 -0.258667 0.673889 1441496577 0.330139 0.608154 -0.258667 0.673889 1441496577 0.330139 0.608154 -0.258667 0.673889 1441496577 0.337769 0.604858 -0.265381 0.670471 1441496577 0.337769 0.604858 -0.265381 0.670471 1441496577 0.337769 0.604858 -0.265381 0.670471 1441496577 0.337769 0.604858 -0.265381 0.670471 1441496577 0.337769 0.604858 -0.265381 0.670471 1441496577 0.337769 0.604858 -0.265381 0.670471 1441496577 0.345886 0.601257 -0.273376 0.666382 1441496577 0.345886 0.601257 -0.273376 0.666382 1441496577 0.345886 0.601257 -0.273376 0.666382 1441496577 0.345886 0.601257 -0.273376 0.666382 1441496577 0.345886 0.601257 -0.273376 0.666382 1441496577 0.345886 0.601257 -0.273376 0.666382 1441496577 0.351318 0.598999 -0.280640 0.662476 1441496577 0.351318 0.598999 -0.280640 0.662476 1441496577 0.351318 0.598999 -0.280640 0.662476 1441496577 0.351318 0.598999 -0.280640 0.662476 1441496577 0.351318 0.598999 -0.280640 0.662476 1441496577 0.352966 0.597778 -0.285400 0.660706 1441496577 0.354004 0.596680 -0.288269 0.659912 1441496577 0.354004 0.596680 -0.288269 0.659912 1441496577 0.354004 0.596680 -0.288269 0.659912 1441496577 0.354004 0.596680 -0.288269 0.659912 1441496577 0.354004 0.596680 -0.288269 0.659912 1441496577 0.354004 0.596680 -0.288269 0.659912 1441496577 0.354614 0.595337 -0.288940 0.660522 1441496577 0.354614 0.595337 -0.288940 0.660522 1441496577 0.354614 0.595337 -0.288940 0.660522 1441496577 0.354614 0.595337 -0.288940 0.660522 1441496577 0.354614 0.595337 -0.288940 0.660522 1441496577 0.354614 0.595337 -0.288940 0.660522 1441496577 0.354614 0.595337 -0.288940 0.660522 1441496577 0.352844 0.595032 -0.287476 0.662354 1441496577 0.352844 0.595032 -0.287476 0.662354 1441496577 0.352844 0.595032 -0.287476 0.662354 1441496577 0.352844 0.595032 -0.287476 0.662354 1441496577 0.352844 0.595032 -0.287476 0.662354 1441496577 0.352844 0.595032 -0.287476 0.662354 1441496577 0.348450 0.595947 -0.284363 0.665222 1441496577 0.348450 0.595947 -0.284363 0.665222 1441496577 0.348450 0.595947 -0.284363 0.665222 1441496577 0.348450 0.595947 -0.284363 0.665222 1441496577 0.348450 0.595947 -0.284363 0.665222 1441496577 0.348450 0.595947 -0.284363 0.665222 1441496577 0.341187 0.598877 -0.278076 0.668945 1441496577 0.341187 0.598877 -0.278076 0.668945 1441496577 0.341187 0.598877 -0.278076 0.668945 1441496577 0.341187 0.598877 -0.278076 0.668945 1441496577 0.341187 0.598877 -0.278076 0.668945 1441496577 0.341187 0.598877 -0.278076 0.668945 1441496577 0.341187 0.598877 -0.278076 0.668945 1441496577 0.334778 0.600830 -0.269592 0.673950 1441496577 0.334778 0.600830 -0.269592 0.673950 1441496577 0.334778 0.600830 -0.269592 0.673950 1441496577 0.334778 0.600830 -0.269592 0.673950 1441496577 0.334778 0.600830 -0.269592 0.673950 1441496577 0.334778 0.600830 -0.269592 0.673950 1441496577 0.331360 0.601379 -0.263367 0.677551 1441496577 0.331360 0.601379 -0.263367 0.677551 1441496577 0.331360 0.601379 -0.263367 0.677551 1441496577 0.331360 0.601379 -0.263367 0.677551 1441496577 0.323425 0.605042 -0.256897 0.680603 1441496577 0.323425 0.605042 -0.256897 0.680603 1441496577 0.323425 0.605042 -0.256897 0.680603 1441496577 0.323425 0.605042 -0.256897 0.680603 1441496577 0.323425 0.605042 -0.256897 0.680603 1441496577 0.313232 0.610779 -0.248596 0.683350 1441496577 0.313232 0.610779 -0.248596 0.683350 1441496577 0.313232 0.610779 -0.248596 0.683350 1441496577 0.313232 0.610779 -0.248596 0.683350 1441496577 0.313232 0.610779 -0.248596 0.683350 1441496577 0.313232 0.610779 -0.248596 0.683350 1441496577 0.305054 0.616394 -0.239990 0.685059 1441496577 0.305054 0.616394 -0.239990 0.685059 1441496577 0.305054 0.616394 -0.239990 0.685059 1441496577 0.305054 0.616394 -0.239990 0.685059 1441496577 0.305054 0.616394 -0.239990 0.685059 1441496577 0.305054 0.616394 -0.239990 0.685059 1441496577 0.299011 0.620422 -0.231995 0.686829 1441496577 0.299011 0.620422 -0.231995 0.686829 1441496577 0.299011 0.620422 -0.231995 0.686829 1441496577 0.299011 0.620422 -0.231995 0.686829 1441496577 0.299011 0.620422 -0.231995 0.686829 1441496577 0.299011 0.620422 -0.231995 0.686829 1441496577 0.293945 0.623596 -0.225952 0.688171 1441496577 0.293945 0.623596 -0.225952 0.688171 1441496577 0.293945 0.623596 -0.225952 0.688171 1441496577 0.293945 0.623596 -0.225952 0.688171 1441496577 0.293945 0.623596 -0.225952 0.688171 1441496577 0.293945 0.623596 -0.225952 0.688171 1441496577 0.293945 0.623596 -0.225952 0.688171 1441496577 0.288330 0.624878 -0.220093 0.691284 1441496577 
0.343140 0.597656 -0.289246 0.664307 1441496581 0.343140 0.597656 -0.289246 0.664307 1441496581 0.343140 0.597656 -0.289246 0.664307 1441496581 0.341003 0.596741 -0.287109 0.667175 1441496581 0.341003 0.596741 -0.287109 0.667175 1441496581 0.341003 0.596741 -0.287109 0.667175 1441496581 0.341003 0.596741 -0.287109 0.667175 1441496581 0.341003 0.596741 -0.287109 0.667175 1441496581 0.341003 0.596741 -0.287109 0.667175 1441496581 0.337341 0.594971 -0.281738 0.672852 1441496581 0.337341 0.594971 -0.281738 0.672852 1441496581 0.337341 0.594971 -0.281738 0.672852 1441496581 0.337341 0.594971 -0.281738 0.672852 1441496581 0.337341 0.594971 -0.281738 0.672852 1441496581 0.337341 0.594971 -0.281738 0.672852 1441496581 0.337341 0.594971 -0.281738 0.672852 1441496581 0.331787 0.593018 -0.273987 0.680481 1441496581 0.331787 0.593018 -0.273987 0.680481 1441496581 0.331787 0.593018 -0.273987 0.680481 1441496581 0.331787 0.593018 -0.273987 0.680481 1441496581 0.331787 0.593018 -0.273987 0.680481 1441496581 0.331787 0.593018 -0.273987 0.680481 1441496581 0.327087 0.589905 -0.265991 0.688660 1441496581 0.327087 0.589905 -0.265991 0.688660 1441496581 0.327087 0.589905 -0.265991 0.688660 1441496581 0.327087 0.589905 -0.265991 0.688660 1441496581 0.327087 0.589905 -0.265991 0.688660 1441496581 0.327087 0.589905 -0.265991 0.688660 1441496581 0.324341 0.585388 -0.259583 0.696167 1441496581 0.324341 0.585388 -0.259583 0.696167 1441496581 0.324341 0.585388 -0.259583 0.696167 1441496581 0.324341 0.585388 -0.259583 0.696167 1441496581 0.324341 0.585388 -0.259583 0.696167 1441496581 0.324341 0.585388 -0.259583 0.696167 1441496581 0.324341 0.585388 -0.259583 0.696167 1441496581 0.325439 0.581116 -0.259827 0.699158 1441496581 0.325439 0.581116 -0.259827 0.699158 1441496581 0.325439 0.581116 -0.259827 0.699158 1441496581 0.325439 0.581116 -0.259827 0.699158 1441496581 0.325439 0.581116 -0.259827 0.699158 1441496581 0.327454 0.576843 -0.264160 0.700134 1441496581 0.327454 0.576843 -0.264160 0.700134 1441496581 0.327454 0.576843 -0.264160 0.700134 1441496581 0.327454 0.576843 -0.264160 0.700134 1441496581 0.327454 0.576843 -0.264160 0.700134 1441496581 0.327454 0.576843 -0.264160 0.700134 1441496581 0.330688 0.573425 -0.271667 0.698547 1441496581 0.330688 0.573425 -0.271667 0.698547 1441496581 0.330688 0.573425 -0.271667 0.698547 1441496581 0.330688 0.573425 -0.271667 0.698547 1441496581 0.330688 0.573425 -0.271667 0.698547 1441496581 0.330688 0.573425 -0.271667 0.698547 1441496581 0.332947 0.570129 -0.279480 0.697021 1441496581 0.332947 0.570129 -0.279480 0.697021 1441496581 0.332947 0.570129 -0.279480 0.697021 1441496581 0.332947 0.570129 -0.279480 0.697021 1441496581 0.332947 0.570129 -0.279480 0.697021 1441496581 0.332947 0.570129 -0.279480 0.697021 1441496581 0.332947 0.570129 -0.279480 0.697021 1441496581 0.330383 0.568115 -0.281433 0.699158 1441496581 0.330383 0.568115 -0.281433 0.699158 1441496581 0.330383 0.568115 -0.281433 0.699158 1441496581 0.330383 0.568115 -0.281433 0.699158 1441496581 0.330383 0.568115 -0.281433 0.699158 1441496581 0.330383 0.568115 -0.281433 0.699158 1441496581 0.324219 0.567810 -0.279419 0.703064 1441496581 0.324219 0.567810 -0.279419 0.703064 1441496581 0.324219 0.567810 -0.279419 0.703064 1441496581 0.324219 0.567810 -0.279419 0.703064 1441496581 0.324219 0.567810 -0.279419 0.703064 1441496581 0.324219 0.567810 -0.279419 0.703064 1441496581 0.317749 0.569153 -0.276001 0.706299 1441496581 0.317749 0.569153 -0.276001 0.706299 1441496581 0.317749 0.569153 -0.276001 0.706299 1441496581 0.317749 0.569153 -0.276001 0.706299 1441496581 0.317749 0.569153 -0.276001 0.706299 1441496581 0.317749 0.569153 -0.276001 0.706299 1441496581 0.311707 0.571350 -0.271484 0.708923 1441496581 0.311707 0.571350 -0.271484 0.708923 1441496581 0.311707 0.571350 -0.271484 0.708923 1441496581 0.311707 0.571350 -0.271484 0.708923 1441496581 0.311707 0.571350 -0.271484 0.708923 1441496581 0.311707 0.571350 -0.271484 0.708923 1441496581 0.311707 0.571350 -0.271484 0.708923 1441496581 0.305359 0.573975 -0.265808 0.711792 1441496581 0.305359 0.573975 -0.265808 0.711792 1441496581 0.305359 0.573975 -0.265808 0.711792 1441496581 0.305359 0.573975 -0.265808 0.711792 1441496581 0.305359 0.573975 -0.265808 0.711792 1441496581 0.305359 0.573975 -0.265808 0.711792 1441496581 0.305359 0.573975 -0.265808 0.711792 1441496581 0.301758 0.575195 -0.261841 0.713745 1441496581 0.301758 0.575195 -0.261841 0.713745 1441496581 0.301758 0.575195 -0.261841 0.713745 1441496581 0.301758 0.575195 -0.261841 0.713745 1441496581 0.301758 0.575195 -0.261841 0.713745 1441496581 0.301758 0.575195 -0.261841 0.713745 1441496581 0.301453 0.575134 -0.261230 0.714172 1441496581 0.301453 0.575134 -0.261230 0.714172 1441496581 0.301453 0.575134 -0.261230 0.714172 1441496581 0.301453 0.575134 -0.261230 0.714172 1441496581 0.301453 0.575134 -0.261230 0.714172 1441496581 0.301453 0.575134 -0.261230 0.714172 1441496581 0.304443 0.573914 -0.264160 0.712769 1441496581 0.304443 0.573914 -0.264160 0.712769 1441496581 0.304443 0.573914 -0.264160 0.712769 1441496581 0.304443 0.573914 -0.264160 0.712769 1441496581 0.304443 0.573914 -0.264160 0.712769 1441496581 0.304443 0.573914 -0.264160 0.712769 1441496581 0.309021 0.571045 -0.271118 0.710571 1441496581 0.309021 0.571045 -0.271118 0.710571 1441496581 0.309021 0.571045 -0.271118 0.710571 1441496581 0.309021 0.571045 -0.271118 0.710571 1441496581 0.309021 0.571045 -0.271118 0.710571 1441496582 0.309021 0.571045 -0.271118 0.710571 1441496582 0.309021 0.571045 -0.271118 0.710571 1441496582 0.314087 0.567810 -0.278442 0.708008 1441496582 0.314087 0.567810 -0.278442 0.708008 1441496582 0.314087 0.567810 -0.278442 0.708008 1441496582 0.314087 0.567810 -0.278442 0.708008 1441496582 0.314087 0.567810 -0.278442 0.708008 1441496582 0.314087 0.567810 -0.278442 0.708008 1441496582 0.320068 0.563293 -0.286072 0.705933 1441496582 0.320068 0.563293 -0.286072 0.705933 1441496582 0.320068 0.563293 -0.286072 0.705933 1441496582 0.320068 0.563293 -0.286072 0.705933 1441496582 0.320068 0.563293 -0.286072 0.705933 1441496582 0.320068 0.563293 -0.286072 0.705933 1441496582 0.326050 0.559448 -0.293884 0.703064 1441496582 0.326050 0.559448 -0.293884 0.703064 1441496582 0.326050 0.559448 -0.293884 0.703064 1441496582 0.326050 0.559448 -0.293884 0.703064 1441496582 0.326050 0.559448 -0.293884 0.703064 1441496582 0.326050 0.559448 -0.293884 0.703064 1441496582 0.326050 0.559448 -0.293884 0.703064 1441496582 0.333618 0.554626 -0.302612 0.699585 1441496582 0.333618 0.554626 -0.302612 0.699585 1441496582 0.333618 0.554626 -0.302612 0.699585 1441496582 0.333618 0.554626 -0.302612 0.699585 1441496582 0.333618 0.554626 -0.302612 0.699585 1441496582 0.333618 0.554626 -0.302612 0.699585 1441496582 0.341797 0.552551 -0.311096 0.693542 1441496582 0.341797 0.552551 -0.311096 0.693542 1441496582 0.341797 0.552551 -0.311096 0.693542 1441496582 0.341797 0.552551 -0.311096 0.693542 1441496582 0.341797 0.552551 -0.311096 0.693542 1441496582 0.341797 0.552551 -0.311096 0.693542 1441496582 0.350891 0.551941 -0.320007 0.685364 1441496582 0.350891 0.551941 -0.320007 0.685364 1441496582 0.350891 0.551941 -0.320007 0.685364 1441496582 0.350891 0.551941 -0.320007 0.685364 1441496582 0.350891 0.551941 -0.320007 0.685364 1441496582 0.350891 0.551941 -0.320007 0.685364 1441496582 0.350891 0.551941 -0.320007 0.685364 1441496582 0.358154 0.551331 -0.326416 0.679077 1441496582 0.358154 0.551331 -0.326416 0.679077 1441496582 0.358154 0.551331 -0.326416 0.679077 1441496582 0.358154 0.551331 -0.326416 0.679077 1441496582 0.358154 0.551331 -0.326416 0.679077 1441496582 0.358154 0.551331 -0.326416 0.679077 1441496582 0.358154 0.551331 -0.326416 0.679077 1441496582 0.362488 0.550781 -0.329834 0.675537 1441496582 0.362488 0.550781 -0.329834 0.675537 1441496582 0.362488 0.550781 -0.329834 0.675537 1441496582 0.362488 0.550781 -0.329834 0.675537 1441496582 0.362488 0.550781 -0.329834 0.675537 1441496582 0.362488 0.550781 -0.329834 0.675537 1441496582 0.362854 0.551331 -0.330566 0.674500 1441496582 0.362854 0.551331 -0.330566 0.674500 1441496582 0.362854 0.551331 -0.330566 0.674500 1441496582 0.362854 0.551331 -0.330566 0.674500 1441496582 0.362854 0.551331 -0.330566 0.674500 1441496582 0.362854 0.551331 -0.330566 0.674500 1441496582 0.362854 0.551331 -0.330566 0.674500 1441496582 0.359436 0.553833 -0.329712 0.674744 1441496582 0.359436 0.553833 -0.329712 0.674744 1441496582 0.359436 0.553833 -0.329712 0.674744 1441496582 0.359436 0.553833 -0.329712 0.674744 1441496582 0.359436 0.553833 -0.329712 0.674744 1441496582 0.359436 0.553833 -0.329712 0.674744 1441496582 0.354126 0.557007 -0.326904 0.676270 1441496582 0.354126 0.557007 -0.326904 0.676270 1441496582 0.354126 0.557007 -0.326904 0.676270 1441496582 0.354126 0.557007 -0.326904 0.676270 1441496582 0.354126 0.557007 -0.326904 0.676270 1441496582 0.354126 0.557007 -0.326904 0.676270 1441496582 0.347839 0.560852 -0.321350 0.679016 1441496582 0.347839 0.560852 -0.321350 0.679016 1441496582 0.347839 0.560852 -0.321350 0.679016 1441496582 0.347839 0.560852 -0.321350 0.679016 1441496582 0.347839 0.560852 -0.321350 0.679016 1441496582 0.347839 0.560852 -0.321350 0.679016 1441496582 0.347839 0.560852 -0.321350 0.679016 1441496582 0.340332 0.564941 -0.313538 0.683105 1441496582 0.340332 0.564941 -0.313538 0.683105 1441496582 0.340332 0.564941 -0.313538 0.683105 1441496582 0.340332 0.564941 -0.313538 0.683105 1441496582 0.340332 0.564941 -0.313538 0.683105 1441496582 0.340332 0.564941 -0.313538 0.683105 1441496582 0.332825 0.570068 -0.306152 0.685913 1441496582 0.332825 0.570068 -0.306152 0.685913 1441496582 0.332825 0.570068 -0.306152 0.685913 1441496582 0.332825 0.570068 -0.306152 0.685913 1441496582 0.332825 0.570068 -0.306152 0.685913 1441496582 0.332825 0.570068 -0.306152 0.685913 1441496582 0.325012 0.575562 -0.298401 0.688477 1441496582 0.325012 0.575562 -0.298401 0.688477 1441496582 0.325012 0.575562 -0.298401 0.688477 1441496582 0.325012 0.575562 -0.298401 0.688477 1441496582 0.325012 0.575562 -0.298401 0.688477 1441496582 0.325012 0.575562 -0.298401 0.688477 1441496582 0.317383 0.581299 -0.290649 0.690491 1441496582 0.317383 0.581299 -0.290649 0.690491 1441496582 0.317383 0.581299 -0.290649 0.690491 1441496582 0.317383 0.581299 -0.290649 0.690491 1441496582 0.317383 0.581299 -0.290649 0.690491 1441496582 0.317383 0.581299 -0.290649 0.690491 1441496582 0.311096 0.585449 -0.283142 0.692993 1441496582 0.311096 0.585449 -0.283142 0.692993 1441496582 0.311096 0.585449 -0.283142 0.692993 1441496582 0.311096 0.585449 -0.283142 0.692993 1441496582 0.311096 0.585449 -0.283142 0.692993 1441496582 0.311096 0.585449 -0.283142 0.692993 1441496582 0.306580 0.589966 -0.277771 0.693298 1441496582 0.306580 0.589966 -0.277771 0.693298 1441496582 0.306580 0.589966 -0.277771 0.693298 1441496582 0.306580 0.589966 -0.277771 0.693298 1441496582 0.306580 0.589966 -0.277771 0.693298 1441496583 0.306580 0.589966 -0.277771 0.693298 1441496583 0.304565 0.593384 -0.274780 0.692505 1441496583 0.304565 0.593384 -0.274780 0.692505 1441496583 0.304565 0.593384 -0.274780 0.692505 1441496583 0.304565 0.593384 -0.274780 0.692505 1441496583 0.304565 0.593384 -0.274780 0.692505 1441496583 0.304565 0.593384 -0.274780 0.692505 1441496583 0.304565 0.593384 -0.274780 0.692505 1441496583 0.304077 0.595276 -0.273926 0.691406 1441496583 0.304077 0.595276 -0.273926 0.691406 1441496583 0.304077 0.595276 -0.273926 0.691406 1441496583 0.304077 0.595276 -0.273926 0.691406 1441496583 0.304077 0.595276 -0.273926 0.691406 1441496583 0.304077 0.595276 -0.273926 0.691406 1441496583 0.305298 0.595398 -0.274170 0.690674 1441496583 0.305298 0.595398 -0.274170 0.690674 1441496583 0.305298 0.595398 -0.274170 0.690674 1441496583 0.305298 0.595398 -0.274170 0.690674 1441496583 0.305298 0.595398 -0.274170 0.690674 1441496583 0.305298 0.595398 -0.274170 0.690674 1441496583 0.305298 0.595398 -0.274170 0.690674 1441496583 0.309692 0.596436 -0.277771 0.686401 1441496583 0.309692 0.596436 -0.277771 0.686401 1441496583 0.309692 0.596436 -0.277771 0.686401 1441496583 0.309692 0.596436 -0.277771 0.686401 1441496583 0.309692 0.596436 -0.277771 0.686401 1441496583 0.309692 0.596436 -0.277771 0.686401 1441496583 0.315552 0.595276 -0.286926 0.680908 1441496583 0.315552 0.595276 -0.286926 0.680908 1441496583 0.315552 0.595276 -0.286926 0.680908 1441496583 0.315552 0.595276 -0.286926 0.680908 1441496583 0.315552 0.595276 -0.286926 0.680908 1441496583 0.315552 0.595276 -0.286926 0.680908 1441496583 0.321350 0.590881 -0.297424 0.677490 1441496583 0.321350 0.590881 -0.297424 0.677490 1441496583 0.321350 0.590881 -0.297424 0.677490 1441496583 0.321350 0.590881 -0.297424 0.677490 1441496583 0.321350 0.590881 -0.297424 0.677490 1441496583 0.321350 0.590881 -0.297424 0.677490 1441496583 0.321350 0.590881 -0.297424 0.677490 1441496583 0.327393 0.584717 -0.305603 0.676331 1441496583 0.327393 0.584717 -0.305603 0.676331 1441496583 0.327393 0.584717 -0.305603 0.676331 1441496583 0.327393 0.584717 -0.305603 0.676331 1441496583 0.327393 0.584717 -0.305603 0.676331 1441496583 0.327393 0.584717 -0.305603 0.676331 1441496583 0.335815 0.576965 -0.311646 0.676147 1441496583 0.335815 0.576965 -0.311646 0.676147 1441496583 0.335815 0.576965 -0.311646 0.676147 1441496583 0.335815 0.576965 -0.311646 0.676147 1441496583 0.335815 0.576965 -0.311646 0.676147 1441496583 0.335815 0.576965 -0.311646 0.676147 1441496583 0.343384 0.571045 -0.316406 0.675110 1441496583 0.343384 0.571045 -0.316406 0.675110 1441496583 0.343384 0.571045 -0.316406 0.675110 1441496583 0.343384 0.571045 -0.316406 0.675110 1441496583 0.343384 0.571045 -0.316406 0.675110 1441496583 0.343384 0.571045 -0.316406 0.675110 1441496583 0.343384 0.571045 -0.316406 0.675110 1441496583 0.350342 0.566833 -0.319580 0.673584 1441496583 0.350342 0.566833 -0.319580 0.673584 1441496583 0.350342 0.566833 -0.319580 0.673584 1441496583 0.350342 0.566833 -0.319580 0.673584 1441496583 0.350342 0.566833 -0.319580 0.673584 1441496583 0.350342 0.566833 -0.319580 0.673584 1441496583 0.358337 0.562439 -0.324585 0.670715 1441496583 0.358337 0.562439 -0.324585 0.670715 1441496583 0.358337 0.562439 -0.324585 0.670715 1441496583 0.358337 0.562439 -0.324585 0.670715 1441496583 0.358337 0.562439 -0.324585 0.670715 1441496583 0.358337 0.562439 -0.324585 0.670715 1441496583 0.358337 0.562439 -0.324585 0.670715 1441496583 0.365051 0.558350 -0.330566 0.667603 1441496583 0.365051 0.558350 -0.330566 0.667603 1441496583 0.365051 0.558350 -0.330566 0.667603 1441496583 0.365051 0.558350 -0.330566 0.667603 1441496583 0.365051 0.558350 -0.330566 0.667603 1441496583 0.365051 0.558350 -0.330566 0.667603 1441496583 0.371643 0.554626 -0.334473 0.665100 1441496583 0.371643 0.554626 -0.334473 0.665100 1441496583 0.371643 0.554626 -0.334473 0.665100 1441496583 0.371643 0.554626 -0.334473 0.665100 1441496583 0.371643 0.554626 -0.334473 0.665100 1441496583 0.371643 0.554626 -0.334473 0.665100 1441496583 0.371643 0.554626 -0.334473 0.665100 1441496583 0.375977 0.552734 -0.336060 0.663391 1441496583 0.375977 0.552734 -0.336060 0.663391 1441496583 0.375977 0.552734 -0.336060 0.663391 1441496583 0.375977 0.552734 -0.336060 0.663391 1441496583 0.375977 0.552734 -0.336060 0.663391 1441496583 0.375977 0.552734 -0.336060 0.663391 1441496583 0.377197 0.553772 -0.338928 0.660400 1441496583 0.377197 0.553772 -0.338928 0.660400 1441496583 0.377197 0.553772 -0.338928 0.660400 1441496583 0.377197 0.553772 -0.338928 0.660400 1441496583 0.377197 0.553772 -0.338928 0.660400 1441496583 0.377197 0.553772 -0.338928 0.660400 1441496583 0.374939 0.553406 -0.338989 0.661926 1441496583 0.374939 0.553406 -0.338989 0.661926 1441496583 0.374939 0.553406 -0.338989 0.661926 1441496583 0.374939 0.553406 -0.338989 0.661926 1441496583 0.374939 0.553406 -0.338989 0.661926 1441496583 0.374939 0.553406 -0.338989 0.661926 1441496583 0.366516 0.556030 -0.332214 0.667847 1441496583 0.366516 0.556030 -0.332214 0.667847 1441496583 0.366516 0.556030 -0.332214 0.667847 1441496583 0.366516 0.556030 -0.332214 0.667847 1441496583 0.366516 0.556030 -0.332214 0.667847 1441496583 0.366516 0.556030 -0.332214 0.667847 1441496583 0.366516 0.556030 -0.332214 0.667847 1441496583 0.354553 0.560547 -0.320984 0.676025 1441496583 0.354553 0.560547 -0.320984 0.676025 1441496583 0.354553 0.560547 -0.320984 0.676025 1441496583 0.354553 0.560547 -0.320984 0.676025 1441496583 0.354553 0.560547 -0.320984 0.676025 1441496584 0.344788 0.565125 -0.311218 0.681824 1441496584 0.344788 0.565125 -0.311218 0.681824 1441496584 0.344788 0.565125 -0.311218 0.681824 1441496584 0.344788 0.565125 -0.311218 0.681824 1441496584 0.344788 0.565125 -0.311218 0.681824 1441496584 0.344788 0.565125 -0.311218 0.681824 1441496584 0.344788 0.565125 -0.311218 0.681824 1441496584 0.337524 0.569214 -0.304810 0.684937 1441496584 0.337524 0.569214 -0.304810 0.684937 1441496584 0.337524 0.569214 -0.304810 0.684937 1441496584 0.337524 0.569214 -0.304810 0.684937 1441496584 0.337524 0.569214 -0.304810 0.684937 1441496584 0.337524 0.569214 -0.304810 0.684937 1441496584 0.331116 0.571533 -0.297424 0.689392 1441496584 0.331116 0.571533 -0.297424 0.689392 1441496584 0.331116 0.571533 -0.297424 0.689392 1441496584 0.331116 0.571533 -0.297424 0.689392 1441496584 0.331116 0.571533 -0.297424 0.689392 1441496584 0.331116 0.571533 -0.297424 0.689392 1441496584 0.324524 0.575256 -0.290222 0.692444 1441496584 0.324524 0.575256 -0.290222 0.692444 1441496584 0.324524 0.575256 -0.290222 0.692444 1441496584 0.324524 0.575256 -0.290222 0.692444 1441496584 0.324524 0.575256 -0.290222 0.692444 1441496584 0.324524 0.575256 -0.290222 0.692444 1441496584 0.320313 0.579102 -0.284180 0.693665 1441496584 0.320313 0.579102 -0.284180 0.693665 1441496584 0.320313 0.579102 -0.284180 0.693665 1441496584 0.320313 0.579102 -0.284180 0.693665 1441496584 0.320313 0.579102 -0.284180 0.693665 1441496584 0.320313 0.579102 -0.284180 0.693665 1441496584 0.320313 0.579102 -0.284180 0.693665 1441496584 0.318665 0.581238 -0.280212 0.694275 1441496584 0.318665 0.581238 -0.280212 0.694275 1441496584 0.318665 0.581238 -0.280212 0.694275 1441496584 0.318665 0.581238 -0.280212 0.694275 1441496584 0.318665 0.581238 -0.280212 0.694275 1441496584 0.318665 0.581238 -0.280212 0.694275 1441496584 0.318604 0.581909 -0.278870 0.694275 1441496584 0.318604 0.581909 -0.278870 0.694275 1441496584 0.318604 0.581909 -0.278870 0.694275 1441496584 0.318604 0.581909 -0.278870 0.694275 1441496584 0.318604 0.581909 -0.278870 0.694275 1441496584 0.318604 0.581909 -0.278870 0.694275 1441496584 0.318970 0.581604 -0.277954 0.694702 1441496584 0.318970 0.581604 -0.277954 0.694702 1441496584 0.318970 0.581604 -0.277954 0.694702 1441496584 0.318970 0.581604 -0.277954 0.694702 1441496584 0.318970 0.581604 -0.277954 0.694702 1441496584 0.318970 0.581604 -0.277954 0.694702 1441496584 0.322815 0.579346 -0.279846 0.694092 1441496584 0.322815 0.579346 -0.279846 0.694092 1441496584 0.322815 0.579346 -0.279846 0.694092 1441496584 0.322815 0.579346 -0.279846 0.694092 1441496584 0.322815 0.579346 -0.279846 0.694092 1441496584 0.322815 0.579346 -0.279846 0.694092 1441496584 0.322815 0.579346 -0.279846 0.694092 1441496584 0.330811 0.575317 -0.286926 0.690796 1441496584 0.330811 0.575317 -0.286926 0.690796 1441496584 0.330811 0.575317 -0.286926 0.690796 1441496584 0.330811 0.575317 -0.286926 0.690796 1441496584 0.330811 0.575317 -0.286926 0.690796 1441496584 0.330811 0.575317 -0.286926 0.690796 1441496584 0.339783 0.569153 -0.297058 0.687195 1441496584 0.339783 0.569153 -0.297058 0.687195 1441496584 0.339783 0.569153 -0.297058 0.687195 1441496584 0.339783 0.569153 -0.297058 0.687195 1441496584 0.339783 0.569153 -0.297058 0.687195 1441496584 0.339783 0.569153 -0.297058 0.687195 1441496584 0.347473 0.562256 -0.306641 0.684814 1441496584 0.347473 0.562256 -0.306641 0.684814 1441496584 0.347473 0.562256 -0.306641 0.684814 1441496584 0.347473 0.562256 -0.306641 0.684814 1441496584 0.347473 0.562256 -0.306641 0.684814 1441496584 0.347473 0.562256 -0.306641 0.684814 1441496584 0.347473 0.562256 -0.306641 0.684814 1441496584 0.353943 0.554443 -0.313049 0.684998 1441496584 0.353943 0.554443 -0.313049 0.684998 1441496584 0.353943 0.554443 -0.313049 0.684998 1441496584 0.353943 0.554443 -0.313049 0.684998 1441496584 0.353943 0.554443 -0.313049 0.684998 1441496584 0.353943 0.554443 -0.313049 0.684998 1441496584 0.359924 0.548218 -0.319336 0.684021 1441496584 0.359924 0.548218 -0.319336 0.684021 1441496584 0.359924 0.548218 -0.319336 0.684021 1441496584 0.359924 0.548218 -0.319336 0.684021 1441496584 0.359924 0.548218 -0.319336 0.684021 1441496584 0.359924 0.548218 -0.319336 0.684021 1441496584 0.367371 0.542175 -0.324524 0.682373 1441496584 0.367371 0.542175 -0.324524 0.682373 1441496584 0.367371 0.542175 -0.324524 0.682373 1441496584 0.367371 0.542175 -0.324524 0.682373 1441496584 0.367371 0.542175 -0.324524 0.682373 1441496584 0.367371 0.542175 -0.324524 0.682373 1441496584 0.367371 0.542175 -0.324524 0.682373 1441496584 0.375732 0.537415 -0.328918 0.679504 1441496584 0.375732 0.537415 -0.328918 0.679504 1441496584 0.375732 0.537415 -0.328918 0.679504 1441496584 0.375732 0.537415 -0.328918 0.679504 1441496584 0.375732 0.537415 -0.328918 0.679504 1441496584 0.382324 0.532898 -0.332520 0.677612 1441496584 0.382324 0.532898 -0.332520 0.677612 1441496584 0.382324 0.532898 -0.332520 0.677612 1441496584 0.382324 0.532898 -0.332520 0.677612 1441496584 0.382324 0.532898 -0.332520 0.677612 1441496584 0.382324 0.532898 -0.332520 0.677612 1441496584 0.385437 0.532104 -0.334717 0.675415 1441496584 0.385437 0.532104 -0.334717 0.675415 1441496584 0.385437 0.532104 -0.334717 0.675415 1441496584 0.385437 0.532104 -0.334717 0.675415 1441496584 0.385437 0.532104 -0.334717 0.675415 1441496584 0.385437 0.532104 -0.334717 0.675415 1441496585 0.386292 0.532837 -0.334595 0.674438 1441496585 0.386292 0.532837 -0.334595 0.674438 1441496585 0.386292 0.532837 -0.334595 0.674438 1441496585 0.386292 0.532837 -0.334595 0.674438 1441496585 0.386292 0.532837 -0.334595 0.674438 1441496585 0.386292 0.532837 -0.334595 0.674438 1441496585 0.385132 0.535095 -0.333435 0.673889 1441496585 0.385132 0.535095 -0.333435 0.673889 1441496585 0.385132 0.535095 -0.333435 0.673889 1441496585 0.385132 0.535095 -0.333435 0.673889 1441496585 0.385132 0.535095 -0.333435 0.673889 1441496585 0.385132 0.535095 -0.333435 0.673889 1441496585 0.383484 0.536255 -0.333374 0.673889 1441496585 0.383484 0.536255 -0.333374 0.673889 1441496585 0.383484 0.536255 -0.333374 0.673889 1441496585 0.383484 0.536255 -0.333374 0.673889 1441496585 0.383484 0.536255 -0.333374 0.673889 1441496585 0.383484 0.536255 -0.333374 0.673889 1441496585 0.383484 0.536255 -0.333374 0.673889 1441496585 0.378967 0.536926 -0.331055 0.677063 1441496585 0.378967 0.536926 -0.331055 0.677063 1441496585 0.378967 0.536926 -0.331055 0.677063 1441496585 0.378967 0.536926 -0.331055 0.677063 1441496585 0.378967 0.536926 -0.331055 0.677063 1441496585 0.371277 0.538269 -0.325134 0.683105 1441496585 0.371277 0.538269 -0.325134 0.683105 1441496585 0.371277 0.538269 -0.325134 0.683105 1441496585 0.371277 0.538269 -0.325134 0.683105 1441496585 0.371277 0.538269 -0.325134 0.683105 1441496585 0.371277 0.538269 -0.325134 0.683105 1441496585 0.371277 0.538269 -0.325134 0.683105 1441496585 0.363098 0.541260 -0.318359 0.688293 1441496585 0.363098 0.541260 -0.318359 0.688293 1441496585 0.363098 0.541260 -0.318359 0.688293 1441496585 0.363098 0.541260 -0.318359 0.688293 1441496585 0.363098 0.541260 -0.318359 0.688293 1441496585 0.363098 0.541260 -0.318359 0.688293 1441496585 0.355469 0.545532 -0.312744 0.691467 1441496585 0.355469 0.545532 -0.312744 0.691467 1441496585 0.355469 0.545532 -0.312744 0.691467 1441496585 0.355469 0.545532 -0.312744 0.691467 1441496585 0.355469 0.545532 -0.312744 0.691467 1441496585 0.355469 0.545532 -0.312744 0.691467 1441496585 0.349182 0.548828 -0.308289 0.694092 1441496585 0.349182 0.548828 -0.308289 0.694092 1441496585 0.349182 0.548828 -0.308289 0.694092 1441496585 0.349182 0.548828 -0.308289 0.694092 1441496585 0.349182 0.548828 -0.308289 0.694092 1441496585 0.349182 0.548828 -0.308289 0.694092 1441496585 0.344727 0.553101 -0.306030 0.693909 1441496585 0.344727 0.553101 -0.306030 0.693909 1441496585 0.344727 0.553101 -0.306030 0.693909 1441496585 0.344727 0.553101 -0.306030 0.693909 1441496585 0.344727 0.553101 -0.306030 0.693909 1441496585 0.344727 0.553101 -0.306030 0.693909 1441496585 0.340576 0.558105 -0.304688 0.692505 1441496585 0.340576 0.558105 -0.304688 0.692505 1441496585 0.340576 0.558105 -0.304688 0.692505 1441496585 0.340576 0.558105 -0.304688 0.692505 1441496585 0.340576 0.558105 -0.304688 0.692505 1441496585 0.340576 0.558105 -0.304688 0.692505 1441496585 0.337891 0.564148 -0.304749 0.688965 1441496585 0.337891 0.564148 -0.304749 0.688965 1441496585 0.337891 0.564148 -0.304749 0.688965 1441496585 0.337891 0.564148 -0.304749 0.688965 1441496585 0.337891 0.564148 -0.304749 0.688965 1441496585 0.337891 0.564148 -0.304749 0.688965 1441496585 0.337646 0.567993 -0.305786 0.685425 1441496585 0.337646 0.567993 -0.305786 0.685425 1441496585 0.337646 0.567993 -0.305786 0.685425 1441496585 0.337646 0.567993 -0.305786 0.685425 1441496585 0.337646 0.567993 -0.305786 0.685425 1441496585 0.337646 0.567993 -0.305786 0.685425 1441496585 0.337646 0.567993 -0.305786 0.685425 1441496585 0.338013 0.570007 -0.307312 0.682861 1441496585 0.338013 0.570007 -0.307312 0.682861 1441496585 0.338013 0.570007 -0.307312 0.682861 1441496585 0.338013 0.570007 -0.307312 0.682861 1441496585 0.338013 0.570007 -0.307312 0.682861 1441496585 0.338013 0.570007 -0.307312 0.682861 1441496585 0.339661 0.571106 -0.309326 0.680237 1441496585 0.339661 0.571106 -0.309326 0.680237 1441496585 0.339661 0.571106 -0.309326 0.680237 1441496585 0.339661 0.571106 -0.309326 0.680237 1441496585 0.339661 0.571106 -0.309326 0.680237 1441496585 0.339661 0.571106 -0.309326 0.680237 1441496585 0.341370 0.570984 -0.311157 0.678650 1441496585 0.341370 0.570984 -0.311157 0.678650 1441496585 0.341370 0.570984 -0.311157 0.678650 1441496585 0.341370 0.570984 -0.311157 0.678650 1441496585 0.341370 0.570984 -0.311157 0.678650 1441496585 0.341370 0.570984 -0.311157 0.678650 1441496585 0.341370 0.570984 -0.311157 0.678650 1441496585 0.344788 0.571350 -0.314880 0.674866 1441496585 0.344788 0.571350 -0.314880 0.674866 1441496585 0.344788 0.571350 -0.314880 0.674866 1441496585 0.344788 0.571350 -0.314880 0.674866 1441496585 0.344788 0.571350 -0.314880 0.674866 1441496585 0.347290 0.571533 -0.318420 0.671753 1441496585 0.347290 0.571533 -0.318420 0.671753 1441496585 0.347290 0.571533 -0.318420 0.671753 1441496585 0.347290 0.571533 -0.318420 0.671753 1441496585 0.347290 0.571533 -0.318420 0.671753 1441496585 0.347290 0.571533 -0.318420 0.671753 1441496585 0.347290 0.571533 -0.318420 0.671753 1441496585 0.349731 0.570923 -0.323120 0.668762 1441496585 0.349731 0.570923 -0.323120 0.668762 1441496585 0.349731 0.570923 -0.323120 0.668762 1441496585 0.349731 0.570923 -0.323120 0.668762 1441496585 0.349731 0.570923 -0.323120 0.668762 1441496585 0.349731 0.570923 -0.323120 0.668762 1441496585 0.351501 0.569458 -0.327148 0.667114 1441496585 0.351501 0.569458 -0.327148 0.667114 1441496585 0.351501 0.569458 -0.327148 0.667114 1441496586 0.351501 0.569458 -0.327148 0.667114 1441496586 0.351501 0.569458 -0.327148 0.667114 1441496586 0.351501 0.569458 -0.327148 0.667114 1441496586 0.351501 0.569458 -0.327148 0.667114 1441496586 0.353027 0.567688 -0.329895 0.666443 1441496586 0.353027 0.567688 -0.329895 0.666443 1441496586 0.353027 0.567688 -0.329895 0.666443 1441496586 0.353027 0.567688 -0.329895 0.666443 1441496586 0.353027 0.567688 -0.329895 0.666443 1441496586 0.353027 0.567688 -0.329895 0.666443 1441496586 0.353027 0.567688 -0.329895 0.666443 1441496586 0.356445 0.565796 -0.333130 0.664673 1441496586 0.356445 0.565796 -0.333130 0.664673 1441496586 0.356445 0.565796 -0.333130 0.664673 1441496586 0.356445 0.565796 -0.333130 0.664673 1441496586 0.356445 0.565796 -0.333130 0.664673 1441496586 0.356445 0.565796 -0.333130 0.664673 1441496586 0.360046 0.564453 -0.336060 0.662415 1441496586 0.360046 0.564453 -0.336060 0.662415 1441496586 0.360046 0.564453 -0.336060 0.662415 1441496586 0.360046 0.564453 -0.336060 0.662415 1441496586 0.360046 0.564453 -0.336060 0.662415 1441496586 0.360046 0.564453 -0.336060 0.662415 1441496586 0.364075 0.563477 -0.339539 0.659241 1441496586 0.364075 0.563477 -0.339539 0.659241 1441496586 0.364075 0.563477 -0.339539 0.659241 1441496586 0.364075 0.563477 -0.339539 0.659241 1441496586 0.364075 0.563477 -0.339539 0.659241 1441496586 0.364075 0.563477 -0.339539 0.659241 1441496586 0.366699 0.563660 -0.343933 0.655334 1441496586 0.366699 0.563660 -0.343933 0.655334 1441496586 0.366699 0.563660 -0.343933 0.655334 1441496586 0.366699 0.563660 -0.343933 0.655334 1441496586 0.366699 0.563660 -0.343933 0.655334 1441496586 0.366699 0.563660 -0.343933 0.655334 1441496586 0.367004 0.565735 -0.347290 0.651611 1441496586 0.367004 0.565735 -0.347290 0.651611 1441496586 0.367004 0.565735 -0.347290 0.651611 1441496586 0.367004 0.565735 -0.347290 0.651611 1441496586 0.367004 0.565735 -0.347290 0.651611 1441496586 0.367004 0.565735 -0.347290 0.651611 1441496586 0.367004 0.565735 -0.347290 0.651611 1441496586 0.365173 0.569153 -0.349548 0.648438 1441496586 0.365173 0.569153 -0.349548 0.648438 1441496586 0.365173 0.569153 -0.349548 0.648438 1441496586 0.365173 0.569153 -0.349548 0.648438 1441496586 0.365173 0.569153 -0.349548 0.648438 1441496586 0.363220 0.569702 -0.349426 0.649109 1441496586 0.363220 0.569702 -0.349426 0.649109 1441496586 0.363220 0.569702 -0.349426 0.649109 1441496586 0.363220 0.569702 -0.349426 0.649109 1441496586 0.363220 0.569702 -0.349426 0.649109 1441496586 0.363220 0.569702 -0.349426 0.649109 1441496586 0.360352 0.569275 -0.346252 0.652771 1441496586 0.360352 0.569275 -0.346252 0.652771 1441496586 0.360352 0.569275 -0.346252 0.652771 1441496586 0.360352 0.569275 -0.346252 0.652771 1441496586 0.360352 0.569275 -0.346252 0.652771 1441496586 0.360352 0.569275 -0.346252 0.652771 1441496586 0.356628 0.569031 -0.341370 0.657593 1441496586 0.356628 0.569031 -0.341370 0.657593 1441496586 0.356628 0.569031 -0.341370 0.657593 1441496586 0.356628 0.569031 -0.341370 0.657593 1441496586 0.356628 0.569031 -0.341370 0.657593 1441496586 0.356628 0.569031 -0.341370 0.657593 1441496586 
0.338074 0.588501 -0.292358 0.673706 1441496589 0.338074 0.588501 -0.292358 0.673706 1441496589 0.338074 0.588501 -0.292358 0.673706 1441496589 0.338074 0.588501 -0.292358 0.673706 1441496589 0.338074 0.588501 -0.292358 0.673706 1441496589 0.338074 0.588501 -0.292358 0.673706 1441496589 0.349609 0.581543 -0.297852 0.671448 1441496589 0.349609 0.581543 -0.297852 0.671448 1441496589 0.349609 0.581543 -0.297852 0.671448 1441496589 0.349609 0.581543 -0.297852 0.671448 1441496589 0.349609 0.581543 -0.297852 0.671448 1441496589 0.349609 0.581543 -0.297852 0.671448 1441496589 0.359314 0.576233 -0.303772 0.668213 1441496589 0.359314 0.576233 -0.303772 0.668213 1441496589 0.359314 0.576233 -0.303772 0.668213 1441496589 0.359314 0.576233 -0.303772 0.668213 1441496589 0.359314 0.576233 -0.303772 0.668213 1441496589 0.359314 0.576233 -0.303772 0.668213 1441496589 0.364258 0.572815 -0.306274 0.667358 1441496589 0.364258 0.572815 -0.306274 0.667358 1441496589 0.364258 0.572815 -0.306274 0.667358 1441496589 0.364258 0.572815 -0.306274 0.667358 1441496589 0.364258 0.572815 -0.306274 0.667358 1441496589 0.364258 0.572815 -0.306274 0.667358 1441496589 0.364258 0.572815 -0.306274 0.667358 1441496589 0.363831 0.572754 -0.305420 0.667969 1441496589 0.363831 0.572754 -0.305420 0.667969 1441496589 0.363831 0.572754 -0.305420 0.667969 1441496589 0.363831 0.572754 -0.305420 0.667969 1441496589 0.363831 0.572754 -0.305420 0.667969 1441496589 0.363831 0.572754 -0.305420 0.667969 1441496589 0.362427 0.574524 -0.302917 0.668396 1441496589 0.362427 0.574524 -0.302917 0.668396 1441496589 0.362427 0.574524 -0.302917 0.668396 1441496589 0.362427 0.574524 -0.302917 0.668396 1441496589 0.362427 0.574524 -0.302917 0.668396 1441496589 0.362427 0.574524 -0.302917 0.668396 1441496589 0.361572 0.575867 -0.299927 0.669067 1441496589 0.361572 0.575867 -0.299927 0.669067 1441496589 0.361572 0.575867 -0.299927 0.669067 1441496589 0.361572 0.575867 -0.299927 0.669067 1441496589 0.361572 0.575867 -0.299927 0.669067 1441496589 0.361572 0.575867 -0.299927 0.669067 1441496589 0.361572 0.575867 -0.299927 0.669067 1441496589 0.360229 0.578003 -0.296814 0.669373 1441496589 0.360229 0.578003 -0.296814 0.669373 1441496589 0.360229 0.578003 -0.296814 0.669373 1441496589 0.360229 0.578003 -0.296814 0.669373 1441496589 0.360229 0.578003 -0.296814 0.669373 1441496589 0.360229 0.578003 -0.296814 0.669373 1441496589 0.360474 0.578247 -0.294006 0.670227 1441496589 0.360474 0.578247 -0.294006 0.670227 1441496589 0.360474 0.578247 -0.294006 0.670227 1441496589 0.360474 0.578247 -0.294006 0.670227 1441496589 0.360474 0.578247 -0.294006 0.670227 1441496589 0.360474 0.578247 -0.294006 0.670227 1441496589 0.365540 0.575562 -0.294189 0.669739 1441496589 0.365540 0.575562 -0.294189 0.669739 1441496589 0.365540 0.575562 -0.294189 0.669739 1441496589 0.365540 0.575562 -0.294189 0.669739 1441496589 0.365540 0.575562 -0.294189 0.669739 1441496589 0.365540 0.575562 -0.294189 0.669739 1441496589 0.372437 0.571899 -0.297668 0.667480 1441496590 0.372437 0.571899 -0.297668 0.667480 1441496590 0.372437 0.571899 -0.297668 0.667480 1441496590 0.372437 0.571899 -0.297668 0.667480 1441496590 0.372437 0.571899 -0.297668 0.667480 1441496590 0.372437 0.571899 -0.297668 0.667480 1441496590 0.375549 0.569519 -0.299805 0.666809 1441496590 0.375549 0.569519 -0.299805 0.666809 1441496590 0.375549 0.569519 -0.299805 0.666809 1441496590 0.375549 0.569519 -0.299805 0.666809 1441496590 0.375549 0.569519 -0.299805 0.666809 1441496590 0.375549 0.569519 -0.299805 0.666809 1441496590 0.375549 0.569519 -0.299805 0.666809 1441496590 0.373230 0.571167 -0.299133 0.666992 1441496590 0.373230 0.571167 -0.299133 0.666992 1441496590 0.373230 0.571167 -0.299133 0.666992 1441496590 0.373230 0.571167 -0.299133 0.666992 1441496590 0.373230 0.571167 -0.299133 0.666992 1441496590 0.373230 0.571167 -0.299133 0.666992 1441496590 0.368408 0.575806 -0.295532 0.667297 1441496590 0.368408 0.575806 -0.295532 0.667297 1441496590 0.368408 0.575806 -0.295532 0.667297 1441496590 0.368408 0.575806 -0.295532 0.667297 1441496590 0.368408 0.575806 -0.295532 0.667297 1441496590 0.368408 0.575806 -0.295532 0.667297 1441496590 0.362976 0.580261 -0.288818 0.669373 1441496590 0.362976 0.580261 -0.288818 0.669373 1441496590 0.362976 0.580261 -0.288818 0.669373 1441496590 0.362976 0.580261 -0.288818 0.669373 1441496590 0.362976 0.580261 -0.288818 0.669373 1441496590 0.362976 0.580261 -0.288818 0.669373 1441496590 0.362976 0.580261 -0.288818 0.669373 1441496590 0.358459 0.583130 -0.280579 0.672791 1441496590 0.358459 0.583130 -0.280579 0.672791 1441496590 0.358459 0.583130 -0.280579 0.672791 1441496590 0.358459 0.583130 -0.280579 0.672791 1441496590 0.358459 0.583130 -0.280579 0.672791 1441496590 0.358459 0.583130 -0.280579 0.672791 1441496590 0.353516 0.585632 -0.272034 0.676697 1441496590 0.353516 0.585632 -0.272034 0.676697 1441496590 0.353516 0.585632 -0.272034 0.676697 1441496590 0.353516 0.585632 -0.272034 0.676697 1441496590 0.353516 0.585632 -0.272034 0.676697 1441496590 0.353516 0.585632 -0.272034 0.676697 1441496590 0.353516 0.585632 -0.272034 0.676697 1441496590 0.348999 0.586670 -0.265076 0.680969 1441496590 0.348999 0.586670 -0.265076 0.680969 1441496590 0.348999 0.586670 -0.265076 0.680969 1441496590 0.348999 0.586670 -0.265076 0.680969 1441496590 0.348999 0.586670 -0.265076 0.680969 1441496590 0.348999 0.586670 -0.265076 0.680969 1441496590 0.344299 0.588440 -0.258728 0.684204 1441496590 0.344299 0.588440 -0.258728 0.684204 1441496590 0.344299 0.588440 -0.258728 0.684204 1441496590 0.344299 0.588440 -0.258728 0.684204 1441496590 0.344299 0.588440 -0.258728 0.684204 1441496590 0.344299 0.588440 -0.258728 0.684204 1441496590 0.341980 0.588745 -0.252747 0.687378 1441496590 0.341980 0.588745 -0.252747 0.687378 1441496590 0.341980 0.588745 -0.252747 0.687378 1441496590 0.341980 0.588745 -0.252747 0.687378 1441496590 0.341980 0.588745 -0.252747 0.687378 1441496590 0.341980 0.588745 -0.252747 0.687378 1441496590 0.338745 0.589417 -0.245972 0.690857 1441496590 0.338745 0.589417 -0.245972 0.690857 1441496590 0.338745 0.589417 -0.245972 0.690857 1441496590 0.338745 0.589417 -0.245972 0.690857 1441496590 0.338745 0.589417 -0.245972 0.690857 1441496590 0.338745 0.589417 -0.245972 0.690857 1441496590 0.333984 0.588745 -0.240845 0.695557 1441496590 0.333984 0.588745 -0.240845 0.695557 1441496590 0.333984 0.588745 -0.240845 0.695557 1441496590 0.333984 0.588745 -0.240845 0.695557 1441496590 0.333984 0.588745 -0.240845 0.695557 1441496590 0.333984 0.588745 -0.240845 0.695557 1441496590 0.328186 0.588623 -0.237061 0.699646 1441496590 0.328186 0.588623 -0.237061 0.699646 1441496590 0.328186 0.588623 -0.237061 0.699646 1441496590 0.328186 0.588623 -0.237061 0.699646 1441496590 0.328186 0.588623 -0.237061 0.699646 1441496590 0.328186 0.588623 -0.237061 0.699646 1441496590 0.322144 0.589539 -0.233276 0.703003 1441496590 0.322144 0.589539 -0.233276 0.703003 1441496590 0.322144 0.589539 -0.233276 0.703003 1441496590 0.322144 0.589539 -0.233276 0.703003 1441496590 0.322144 0.589539 -0.233276 0.703003 1441496590 0.322144 0.589539 -0.233276 0.703003 1441496590 0.317261 0.590393 -0.229004 0.705872 1441496590 0.317261 0.590393 -0.229004 0.705872 1441496590 0.317261 0.590393 -0.229004 0.705872 1441496590 0.317261 0.590393 -0.229004 0.705872 1441496590 0.317261 0.590393 -0.229004 0.705872 1441496590 0.317261 0.590393 -0.229004 0.705872 1441496590 0.317261 0.590393 -0.229004 0.705872 1441496590 0.314453 0.590759 -0.226257 0.707703 1441496590 0.314453 0.590759 -0.226257 0.707703 1441496590 0.314453 0.590759 -0.226257 0.707703 1441496590 0.314453 0.590759 -0.226257 0.707703 1441496590 0.314453 0.590759 -0.226257 0.707703 1441496590 0.314453 0.590759 -0.226257 0.707703 1441496590 0.315308 0.590332 -0.228210 0.707031 1441496590 0.315308 0.590332 -0.228210 0.707031 1441496590 0.315308 0.590332 -0.228210 0.707031 1441496590 0.315308 0.590332 -0.228210 0.707031 1441496590 0.315308 0.590332 -0.228210 0.707031 1441496590 0.315308 0.590332 -0.228210 0.707031 1441496590 0.318115 0.589844 -0.231750 0.705078 1441496590 0.318115 0.589844 -0.231750 0.705078 1441496590 0.318115 0.589844 -0.231750 0.705078 1441496590 0.318115 0.589844 -0.231750 0.705078 1441496590 0.318115 0.589844 -0.231750 0.705078 1441496590 0.318115 0.589844 -0.231750 0.705078 1441496590 0.318115 0.589844 -0.231750 0.705078 1441496590 0.324768 0.590210 -0.238831 0.699341 1441496591 0.324768 0.590210 -0.238831 0.699341 1441496591 0.324768 0.590210 -0.238831 0.699341 1441496591 0.324768 0.590210 -0.238831 0.699341 1441496591 0.324768 0.590210 -0.238831 0.699341 1441496591 0.324768 0.590210 -0.238831 0.699341 1441496591 0.331848 0.590210 -0.246765 0.693237 1441496591 0.331848 0.590210 -0.246765 0.693237 1441496591 0.331848 0.590210 -0.246765 0.693237 1441496591 0.331848 0.590210 -0.246765 0.693237 1441496591 0.331848 0.590210 -0.246765 0.693237 1441496591 0.331848 0.590210 -0.246765 0.693237 1441496591 0.338074 0.588745 -0.253540 0.688965 1441496591 0.338074 0.588745 -0.253540 0.688965 1441496591 0.338074 0.588745 -0.253540 0.688965 1441496591 0.338074 0.588745 -0.253540 0.688965 1441496591 0.338074 0.588745 -0.253540 0.688965 1441496591 0.338074 0.588745 -0.253540 0.688965 1441496591 0.338074 0.588745 -0.253540 0.688965 1441496591 0.343567 0.586426 -0.257874 0.686646 1441496591 0.343567 0.586426 -0.257874 0.686646 1441496591 0.343567 0.586426 -0.257874 0.686646 1441496591 0.343567 0.586426 -0.257874 0.686646 1441496591 0.343567 0.586426 -0.257874 0.686646 1441496591 0.343567 0.586426 -0.257874 0.686646 1441496591 0.343567 0.586426 -0.257874 0.686646 1441496591 0.348633 0.583008 -0.261353 0.685669 1441496591 0.348633 0.583008 -0.261353 0.685669 1441496591 0.348633 0.583008 -0.261353 0.685669 1441496591 0.348633 0.583008 -0.261353 0.685669 1441496591 0.348633 0.583008 -0.261353 0.685669 1441496591 0.353271 0.580872 -0.266296 0.683228 1441496591 0.353271 0.580872 -0.266296 0.683228 1441496591 0.353271 0.580872 -0.266296 0.683228 1441496591 0.353271 0.580872 -0.266296 0.683228 1441496591 0.353271 0.580872 -0.266296 0.683228 1441496591 0.353271 0.580872 -0.266296 0.683228 1441496591 0.356628 0.580017 -0.271606 0.680115 1441496591 0.356628 0.580017 -0.271606 0.680115 1441496591 0.356628 0.580017 -0.271606 0.680115 1441496591 0.356628 0.580017 -0.271606 0.680115 1441496591 0.356628 0.580017 -0.271606 0.680115 1441496591 0.356628 0.580017 -0.271606 0.680115 1441496591 0.354004 0.583008 -0.275269 0.677429 1441496591 0.354004 0.583008 -0.275269 0.677429 1441496591 0.354004 0.583008 -0.275269 0.677429 1441496591 0.354004 0.583008 -0.275269 0.677429 1441496591 0.354004 0.583008 -0.275269 0.677429 1441496591 0.354004 0.583008 -0.275269 0.677429 1441496591 0.354004 0.583008 -0.275269 0.677429 1441496591 0.349854 0.585571 -0.274902 0.677551 1441496591 0.349854 0.585571 -0.274902 0.677551 1441496591 0.349854 0.585571 -0.274902 0.677551 1441496591 0.349854 0.585571 -0.274902 0.677551 1441496591 0.349854 0.585571 -0.274902 0.677551 1441496591 0.349854 0.585571 -0.274902 0.677551 1441496591 0.345154 0.587402 -0.273438 0.678955 1441496591 0.345154 0.587402 -0.273438 0.678955 1441496591 0.345154 0.587402 -0.273438 0.678955 1441496591 0.345154 0.587402 -0.273438 0.678955 1441496591 0.345154 0.587402 -0.273438 0.678955 1441496591 0.345154 0.587402 -0.273438 0.678955 1441496591 0.340332 0.588623 -0.270386 0.681580 1441496591 0.340332 0.588623 -0.270386 0.681580 1441496591 0.340332 0.588623 -0.270386 0.681580 1441496591 0.340332 0.588623 -0.270386 0.681580 1441496591 0.340332 0.588623 -0.270386 0.681580 1441496591 0.340332 0.588623 -0.270386 0.681580 1441496591 0.336304 0.589233 -0.266907 0.684387 1441496591 0.336304 0.589233 -0.266907 0.684387 1441496591 0.336304 0.589233 -0.266907 0.684387 1441496591 0.336304 0.589233 -0.266907 0.684387 1441496591 0.336304 0.589233 -0.266907 0.684387 1441496591 0.336304 0.589233 -0.266907 0.684387 1441496591 0.336304 0.589233 -0.266907 0.684387 1441496591 0.330933 0.591370 -0.261963 0.687073 1441496591 0.330933 0.591370 -0.261963 0.687073 1441496591 0.330933 0.591370 -0.261963 0.687073 1441496591 0.330933 0.591370 -0.261963 0.687073 1441496591 0.330933 0.591370 -0.261963 0.687073 1441496591 0.330933 0.591370 -0.261963 0.687073 1441496591 0.326965 0.594116 -0.258240 0.687988 1441496591 0.326965 0.594116 -0.258240 0.687988 1441496591 0.326965 0.594116 -0.258240 0.687988 1441496591 0.326965 0.594116 -0.258240 0.687988 1441496591 0.326965 0.594116 -0.258240 0.687988 1441496591 0.326965 0.594116 -0.258240 0.687988 1441496591 0.325623 0.597229 -0.256104 0.686768 1441496591 0.325623 0.597229 -0.256104 0.686768 1441496591 0.325623 0.597229 -0.256104 0.686768 1441496591 0.325623 0.597229 -0.256104 0.686768 1441496591 0.325623 0.597229 -0.256104 0.686768 1441496591 0.325623 0.597229 -0.256104 0.686768 1441496591 0.324219 0.601318 -0.254578 0.684387 1441496591 0.324219 0.601318 -0.254578 0.684387 1441496591 0.324219 0.601318 -0.254578 0.684387 1441496591 0.324219 0.601318 -0.254578 0.684387 1441496591 0.324219 0.601318 -0.254578 0.684387 1441496591 0.324219 0.601318 -0.254578 0.684387 1441496591 0.324341 0.604553 -0.252258 0.682373 1441496591 0.324341 0.604553 -0.252258 0.682373 1441496591 0.324341 0.604553 -0.252258 0.682373 1441496591 0.324341 0.604553 -0.252258 0.682373 1441496591 0.324341 0.604553 -0.252258 0.682373 1441496591 0.324341 0.604553 -0.252258 0.682373 1441496591 0.321411 0.607056 -0.246887 0.683472 1441496591 0.321411 0.607056 -0.246887 0.683472 1441496591 0.321411 0.607056 -0.246887 0.683472 1441496591 0.321411 0.607056 -0.246887 0.683472 1441496591 0.321411 0.607056 -0.246887 0.683472 1441496591 0.321411 0.607056 -0.246887 0.683472 1441496591 0.321411 0.607056 -0.246887 0.683472 1441496591 0.317505 0.607544 -0.240845 0.687012 1441496591 0.317505 0.607544 -0.240845 0.687012 1441496592 0.317505 0.607544 -0.240845 0.687012 1441496592 0.317505 0.607544 -0.240845 0.687012 1441496592 0.317505 0.607544 -0.240845 0.687012 1441496592 0.317505 0.607544 -0.240845 0.687012 1441496592 0.313843 0.608154 -0.236206 0.689758 1441496592 0.313843 0.608154 -0.236206 0.689758 1441496592 0.313843 0.608154 -0.236206 0.689758 1441496592 0.313843 0.608154 -0.236206 0.689758 1441496592 0.313843 0.608154 -0.236206 0.689758 1441496592 0.313843 0.608154 -0.236206 0.689758 1441496592 0.312134 0.608887 -0.234985 0.690308 1441496592 0.312134 0.608887 -0.234985 0.690308 1441496592 0.312134 0.608887 -0.234985 0.690308 1441496592 0.312134 0.608887 -0.234985 0.690308 1441496592 0.312134 0.608887 -0.234985 0.690308 1441496592 0.312134 0.608887 -0.234985 0.690308 1441496592 0.312134 0.608887 -0.234985 0.690308 1441496592 0.311096 0.608643 -0.235657 0.690796 1441496592 0.311096 0.608643 -0.235657 0.690796 1441496592 0.311096 0.608643 -0.235657 0.690796 1441496592 0.311096 0.608643 -0.235657 0.690796 1441496592 0.311096 0.608643 -0.235657 0.690796 1441496592 0.311096 0.608643 -0.235657 0.690796 1441496592 0.311951 0.607300 -0.238159 0.690674 1441496592 0.311951 0.607300 -0.238159 0.690674 1441496592 0.311951 0.607300 -0.238159 0.690674 1441496592 0.311951 0.607300 -0.238159 0.690674 1441496592 0.311951 0.607300 -0.238159 0.690674 1441496592 0.311951 0.607300 -0.238159 0.690674 1441496592 0.315002 0.604980 -0.241272 0.690247 1441496592 0.315002 0.604980 -0.241272 0.690247 1441496592 0.315002 0.604980 -0.241272 0.690247 1441496592 0.315002 0.604980 -0.241272 0.690247 1441496592 0.315002 0.604980 -0.241272 0.690247 1441496592 0.315002 0.604980 -0.241272 0.690247 1441496592 0.319580 0.602600 -0.245361 0.688782 1441496592 0.319580 0.602600 -0.245361 0.688782 1441496592 0.319580 0.602600 -0.245361 0.688782 1441496592 0.319580 0.602600 -0.245361 0.688782 1441496592 0.319580 0.602600 -0.245361 0.688782 1441496592 0.319580 0.602600 -0.245361 0.688782 1441496592 0.324341 0.600586 -0.250488 0.686462 1441496592 0.324341 0.600586 -0.250488 0.686462 1441496592 0.324341 0.600586 -0.250488 0.686462 1441496592 0.324341 0.600586 -0.250488 0.686462 1441496592 0.324341 0.600586 -0.250488 0.686462 1441496592 0.324341 0.600586 -0.250488 0.686462 1441496592 0.327148 0.598145 -0.253052 0.686401 1441496592 0.327148 0.598145 -0.253052 0.686401 1441496592 0.327148 0.598145 -0.253052 0.686401 1441496592 0.327148 0.598145 -0.253052 0.686401 1441496592 0.327148 0.598145 -0.253052 0.686401 1441496592 0.327148 0.598145 -0.253052 0.686401 1441496592 0.327942 0.596436 -0.254578 0.686829 1441496592 0.327942 0.596436 -0.254578 0.686829 1441496592 0.327942 0.596436 -0.254578 0.686829 1441496592 0.327942 0.596436 -0.254578 0.686829 1441496592 0.327942 0.596436 -0.254578 0.686829 1441496592 0.327942 0.596436 -0.254578 0.686829 1441496592 0.328918 0.595459 -0.256531 0.686523 1441496592 0.328918 0.595459 -0.256531 0.686523 1441496592 0.328918 0.595459 -0.256531 0.686523 1441496592 0.328918 0.595459 -0.256531 0.686523 1441496592 0.328918 0.595459 -0.256531 0.686523 1441496592 0.328918 0.595459 -0.256531 0.686523 1441496592 0.330139 0.594482 -0.257935 0.686279 1441496592 0.330139 0.594482 -0.257935 0.686279 1441496592 0.330139 0.594482 -0.257935 0.686279 1441496592 0.330139 0.594482 -0.257935 0.686279 1441496592 0.330139 0.594482 -0.257935 0.686279 1441496592 0.330139 0.594482 -0.257935 0.686279 1441496592 0.330139 0.594482 -0.257935 0.686279 1441496592 0.331116 0.593628 -0.260071 0.685791 1441496592 0.331116 0.593628 -0.260071 0.685791 1441496592 0.331116 0.593628 -0.260071 0.685791 1441496592 0.331116 0.593628 -0.260071 0.685791 1441496592 0.331116 0.593628 -0.260071 0.685791 1441496592 0.331116 0.593628 -0.260071 0.685791 1441496592 0.329407 0.593994 -0.260498 0.686035 1441496592 0.329407 0.593994 -0.260498 0.686035 1441496592 0.329407 0.593994 -0.260498 0.686035 1441496592 0.329407 0.593994 -0.260498 0.686035 1441496592 0.329407 0.593994 -0.260498 0.686035 1441496592 0.329407 0.593994 -0.260498 0.686035 1441496592 0.327759 0.594604 -0.259705 0.686646 1441496592 0.327759 0.594604 -0.259705 0.686646 1441496592 0.327759 0.594604 -0.259705 0.686646 1441496592 0.327759 0.594604 -0.259705 0.686646 1441496592 0.327759 0.594604 -0.259705 0.686646 1441496592 0.327759 0.594604 -0.259705 0.686646 1441496592 0.327759 0.594604 -0.259705 0.686646 1441496592 0.325439 0.595703 -0.258301 0.687317 1441496592 0.325439 0.595703 -0.258301 0.687317 1441496592 0.325439 0.595703 -0.258301 0.687317 1441496592 0.325439 0.595703 -0.258301 0.687317 1441496592 0.325439 0.595703 -0.258301 0.687317 1441496592 0.325439 0.595703 -0.258301 0.687317 1441496592 0.322510 0.597168 -0.256104 0.688232 1441496592 0.322510 0.597168 -0.256104 0.688232 1441496592 0.322510 0.597168 -0.256104 0.688232 1441496592 0.322510 0.597168 -0.256104 0.688232 1441496592 0.322510 0.597168 -0.256104 0.688232 1441496592 0.322510 0.597168 -0.256104 0.688232 1441496592 0.320679 0.597168 -0.253357 0.690125 1441496592 0.320679 0.597168 -0.253357 0.690125 1441496592 0.320679 0.597168 -0.253357 0.690125 1441496592 0.320679 0.597168 -0.253357 0.690125 1441496592 0.320679 0.597168 -0.253357 0.690125 1441496592 0.320679 0.597168 -0.253357 0.690125 1441496592 0.320190 0.596680 -0.251160 0.691589 1441496592 0.320190 0.596680 -0.251160 0.691589 1441496592 0.320190 0.596680 -0.251160 0.691589 1441496592 0.320190 0.596680 -0.251160 0.691589 1441496593 0.320190 0.596680 -0.251160 0.691589 1441496593 0.320190 0.596680 -0.251160 0.691589 1441496593 0.319397 0.595520 -0.247437 0.694214 1441496593 0.319397 0.595520 -0.247437 0.694214 1441496593 0.319397 0.595520 -0.247437 0.694214 1441496593 0.319397 0.595520 -0.247437 0.694214 1441496593 0.319397 0.595520 -0.247437 0.694214 1441496593 0.319397 0.595520 -0.247437 0.694214 1441496593 0.319397 0.595520 -0.247437 0.694214 1441496593 0.319214 0.594482 -0.244507 0.696289 1441496593 0.319214 0.594482 -0.244507 0.696289 1441496593 0.319214 0.594482 -0.244507 0.696289 1441496593 0.319214 0.594482 -0.244507 0.696289 1441496593 0.319214 0.594482 -0.244507 0.696289 1441496593 0.319214 0.594482 -0.244507 0.696289 1441496593 0.319458 0.594299 -0.242676 0.696960 1441496593 0.319458 0.594299 -0.242676 0.696960 1441496593 0.319458 0.594299 -0.242676 0.696960 1441496593 0.319458 0.594299 -0.242676 0.696960 1441496593 0.319458 0.594299 -0.242676 0.696960 1441496593 0.319458 0.594299 -0.242676 0.696960 1441496593 0.318604 0.595276 -0.240967 0.697144 1441496593 0.318604 0.595276 -0.240967 0.697144 1441496593 0.318604 0.595276 -0.240967 0.697144 1441496593 0.318604 0.595276 -0.240967 0.697144 1441496593 0.318604 0.595276 -0.240967 0.697144 1441496593 0.318604 0.595276 -0.240967 0.697144 1441496593 0.314819 0.596741 -0.235840 0.699280 1441496593 0.314819 0.596741 -0.235840 0.699280 1441496593 0.314819 0.596741 -0.235840 0.699280 1441496593 0.314819 0.596741 -0.235840 0.699280 1441496593 0.314819 0.596741 -0.235840 0.699280 1441496593 0.314819 0.596741 -0.235840 0.699280 1441496593 0.314819 0.596741 -0.235840 0.699280 1441496593 0.309631 0.597229 -0.229675 0.703308 1441496593 0.309631 0.597229 -0.229675 0.703308 1441496593 0.309631 0.597229 -0.229675 0.703308 1441496593 0.309631 0.597229 -0.229675 0.703308 1441496593 0.309631 0.597229 -0.229675 0.703308 1441496593 0.309631 0.597229 -0.229675 0.703308 1441496593 0.302673 0.599304 -0.223877 0.706421 1441496593 0.302673 0.599304 -0.223877 0.706421 1441496593 0.302673 0.599304 -0.223877 0.706421 1441496593 0.302673 0.599304 -0.223877 0.706421 1441496593 0.302673 0.599304 -0.223877 0.706421 1441496593 0.297241 0.604187 -0.219849 0.705811 1441496593 0.297241 0.604187 -0.219849 0.705811 1441496593 0.297241 0.604187 -0.219849 0.705811 1441496593 0.297241 0.604187 -0.219849 0.705811 1441496593 0.297241 0.604187 -0.219849 0.705811 1441496593 0.297241 0.604187 -0.219849 0.705811 1441496593 0.297241 0.604187 -0.219849 0.705811 1441496593 0.291443 0.608032 -0.217773 0.705566 1441496593 0.291443 0.608032 -0.217773 0.705566 1441496593 0.291443 0.608032 -0.217773 0.705566 1441496593 0.291443 0.608032 -0.217773 0.705566 1441496593 0.291443 0.608032 -0.217773 0.705566 1441496593 0.287109 0.609680 -0.216980 0.706177 1441496593 0.287109 0.609680 -0.216980 0.706177 1441496593 0.287109 0.609680 -0.216980 0.706177 1441496593 0.287109 0.609680 -0.216980 0.706177 1441496593 0.287109 0.609680 -0.216980 0.706177 1441496593 0.287109 0.609680 -0.216980 0.706177 1441496593 0.287109 0.609680 -0.216980 0.706177 1441496593 0.287415 0.608459 -0.218689 0.706604 1441496593 0.287415 0.608459 -0.218689 0.706604 1441496593 0.287415 0.608459 -0.218689 0.706604 1441496593 0.287415 0.608459 -0.218689 0.706604 1441496593 0.287415 0.608459 -0.218689 0.706604 1441496593 0.287415 0.608459 -0.218689 0.706604 1441496593 0.290527 0.604919 -0.220154 0.707886 1441496593 0.290527 0.604919 -0.220154 0.707886 1441496593 0.290527 0.604919 -0.220154 0.707886 1441496593 0.290527 0.604919 -0.220154 0.707886 1441496593 0.290527 0.604919 -0.220154 0.707886 1441496593 0.290527 0.604919 -0.220154 0.707886 1441496593 0.290527 0.604919 -0.220154 0.707886 1441496593 0.297668 0.599243 -0.224426 0.708374 1441496593 0.297668 0.599243 -0.224426 0.708374 1441496593 0.297668 0.599243 -0.224426 0.708374 1441496593 0.297668 0.599243 -0.224426 0.708374 1441496593 0.297668 0.599243 -0.224426 0.708374 1441496593 0.297668 0.599243 -0.224426 0.708374 1441496593 0.297668 0.599243 -0.224426 0.708374 1441496593 0.304443 0.593933 -0.228638 0.708679 1441496593 0.304443 0.593933 -0.228638 0.708679 1441496593 0.304443 0.593933 -0.228638 0.708679 1441496593 0.304443 0.593933 -0.228638 0.708679 1441496593 0.304443 0.593933 -0.228638 0.708679 1441496593 0.304443 0.593933 -0.228638 0.708679 1441496593 0.310547 0.589722 -0.233582 0.707886 1441496593 0.310547 0.589722 -0.233582 0.707886 1441496593 0.310547 0.589722 -0.233582 0.707886 1441496593 0.310547 0.589722 -0.233582 0.707886 1441496593 0.310547 0.589722 -0.233582 0.707886 1441496593 0.310547 0.589722 -0.233582 0.707886 1441496593 0.313660 0.587769 -0.236511 0.707153 1441496593 0.313660 0.587769 -0.236511 0.707153 1441496593 0.313660 0.587769 -0.236511 0.707153 1441496593 0.313660 0.587769 -0.236511 0.707153 1441496593 0.313660 0.587769 -0.236511 0.707153 1441496593 0.313660 0.587769 -0.236511 0.707153 1441496593 0.316223 0.586609 -0.239380 0.706055 1441496593 0.316223 0.586609 -0.239380 0.706055 1441496593 0.316223 0.586609 -0.239380 0.706055 1441496593 0.316223 0.586609 -0.239380 0.706055 1441496593 0.316223 0.586609 -0.239380 0.706055 1441496593 0.316223 0.586609 -0.239380 0.706055 1441496593 0.320190 0.585266 -0.243164 0.704102 1441496593 0.320190 0.585266 -0.243164 0.704102 1441496593 0.320190 0.585266 -0.243164 0.704102 1441496593 0.320190 0.585266 -0.243164 0.704102 1441496593 0.320190 0.585266 -0.243164 0.704102 1441496594 0.320190 0.585266 -0.243164 0.704102 1441496594 0.324951 0.583496 -0.247681 0.701782 1441496594 0.324951 0.583496 -0.247681 0.701782 1441496594 0.324951 0.583496 -0.247681 0.701782 1441496594 0.324951 0.583496 -0.247681 0.701782 1441496594 0.324951 0.583496 -0.247681 0.701782 1441496594 0.324951 0.583496 -0.247681 0.701782 1441496594 0.328003 0.581482 -0.251526 0.700684 1441496594 0.328003 0.581482 -0.251526 0.700684 1441496594 0.328003 0.581482 -0.251526 0.700684 1441496594 0.328003 0.581482 -0.251526 0.700684 1441496594 0.328003 0.581482 -0.251526 0.700684 1441496594 0.328003 0.581482 -0.251526 0.700684 1441496594 0.329651 0.580750 -0.255310 0.699097 1441496594 0.329651 0.580750 -0.255310 0.699097 1441496594 0.329651 0.580750 -0.255310 0.699097 1441496594 0.329651 0.580750 -0.255310 0.699097 1441496594 0.329651 0.580750 -0.255310 0.699097 1441496594 0.329651 0.580750 -0.255310 0.699097 1441496594 0.328003 0.583618 -0.256958 0.696899 1441496594 0.328003 0.583618 -0.256958 0.696899 1441496594 0.328003 0.583618 -0.256958 0.696899 1441496594 0.328003 0.583618 -0.256958 0.696899 1441496594 0.328003 0.583618 -0.256958 0.696899 1441496594 0.328003 0.583618 -0.256958 0.696899 1441496594 0.325195 0.587036 -0.256409 0.695557 1441496594 0.325195 0.587036 -0.256409 0.695557 1441496594 0.325195 0.587036 -0.256409 0.695557 1441496594 0.325195 0.587036 -0.256409 0.695557 1441496594 0.325195 0.587036 -0.256409 0.695557 1441496594 0.325195 0.587036 -0.256409 0.695557 1441496594 0.320007 0.590759 -0.253235 0.695984 1441496594 0.320007 0.590759 -0.253235 0.695984 1441496594 0.320007 0.590759 -0.253235 0.695984 1441496594 0.320007 0.590759 -0.253235 0.695984 1441496594 0.320007 0.590759 -0.253235 0.695984 1441496594 0.320007 0.590759 -0.253235 0.695984 1441496594 0.314026 0.594543 -0.248291 0.697205 1441496594 0.314026 0.594543 -0.248291 0.697205 1441496594 0.314026 0.594543 -0.248291 0.697205 1441496594 0.314026 0.594543 -0.248291 0.697205 1441496594 0.314026 0.594543 -0.248291 0.697205 1441496594 0.314026 0.594543 -0.248291 0.697205 1441496594 0.314026 0.594543 -0.248291 0.697205 1441496594 0.308289 0.598816 -0.242493 0.698242 1441496594 0.308289 0.598816 -0.242493 0.698242 1441496594 
0.323181 0.597961 -0.266235 0.683411 1441496597 0.323181 0.597961 -0.266235 0.683411 1441496597 0.323181 0.597961 -0.266235 0.683411 1441496597 0.324890 0.594055 -0.263855 0.686890 1441496597 0.324890 0.594055 -0.263855 0.686890 1441496597 0.324890 0.594055 -0.263855 0.686890 1441496597 0.324890 0.594055 -0.263855 0.686890 1441496597 0.324890 0.594055 -0.263855 0.686890 1441496597 0.324890 0.594055 -0.263855 0.686890 1441496597 0.329163 0.589783 -0.264648 0.688232 1441496597 0.329163 0.589783 -0.264648 0.688232 1441496597 0.333984 0.584839 -0.268982 0.688477 1441496597 0.333984 0.584839 -0.268982 0.688477 1441496597 0.333984 0.584839 -0.268982 0.688477 1441496597 0.333984 0.584839 -0.268982 0.688477 1441496597 0.333984 0.584839 -0.268982 0.688477 1441496597 0.333984 0.584839 -0.268982 0.688477 1441496597 0.339905 0.579773 -0.277954 0.686279 1441496597 0.339905 0.579773 -0.277954 0.686279 1441496597 0.339905 0.579773 -0.277954 0.686279 1441496597 0.339905 0.579773 -0.277954 0.686279 1441496597 0.339905 0.579773 -0.277954 0.686279 1441496597 0.339905 0.579773 -0.277954 0.686279 1441496597 0.339905 0.579773 -0.277954 0.686279 1441496597 0.343445 0.576843 -0.287170 0.683167 1441496597 0.343445 0.576843 -0.287170 0.683167 1441496597 0.343445 0.576843 -0.287170 0.683167 1441496597 0.343445 0.576843 -0.287170 0.683167 1441496597 0.343445 0.576843 -0.287170 0.683167 1441496597 0.343445 0.576843 -0.287170 0.683167 1441496597 0.343140 0.575134 -0.292297 0.682617 1441496597 0.343140 0.575134 -0.292297 0.682617 1441496597 0.343140 0.575134 -0.292297 0.682617 1441496598 0.343140 0.575134 -0.292297 0.682617 1441496598 0.343140 0.575134 -0.292297 0.682617 1441496598 0.340942 0.575928 -0.293701 0.682434 1441496598 0.340942 0.575928 -0.293701 0.682434 1441496598 0.340942 0.575928 -0.293701 0.682434 1441496598 0.340942 0.575928 -0.293701 0.682434 1441496598 0.340942 0.575928 -0.293701 0.682434 1441496598 0.337646 0.578003 -0.292480 0.682861 1441496598 0.337646 0.578003 -0.292480 0.682861 1441496598 0.337646 0.578003 -0.292480 0.682861 1441496598 0.337646 0.578003 -0.292480 0.682861 1441496598 0.337646 0.578003 -0.292480 0.682861 1441496598 0.337646 0.578003 -0.292480 0.682861 1441496598 0.336731 0.579773 -0.290466 0.682678 1441496598 0.336731 0.579773 -0.290466 0.682678 1441496598 0.336731 0.579773 -0.290466 0.682678 1441496598 0.336731 0.579773 -0.290466 0.682678 1441496598 0.336731 0.579773 -0.290466 0.682678 1441496598 0.338074 0.580017 -0.288208 0.682739 1441496598 0.338074 0.580017 -0.288208 0.682739 1441496598 0.338074 0.580017 -0.288208 0.682739 1441496598 0.338074 0.580017 -0.288208 0.682739 1441496598 0.338074 0.580017 -0.288208 0.682739 1441496598 0.338074 0.580017 -0.288208 0.682739 1441496598 0.341980 0.577698 -0.286865 0.683350 1441496598 0.341980 0.577698 -0.286865 0.683350 1441496598 0.341980 0.577698 -0.286865 0.683350 1441496598 0.341980 0.577698 -0.286865 0.683350 1441496598 0.341980 0.577698 -0.286865 0.683350 1441496598 0.341980 0.577698 -0.286865 0.683350 1441496598 0.341980 0.577698 -0.286865 0.683350 1441496598 0.346924 0.573975 -0.288879 0.683167 1441496598 0.346924 0.573975 -0.288879 0.683167 1441496598 0.346924 0.573975 -0.288879 0.683167 1441496598 0.346924 0.573975 -0.288879 0.683167 1441496598 0.346924 0.573975 -0.288879 0.683167 1441496598 0.346924 0.573975 -0.288879 0.683167 1441496598 0.351196 0.569458 -0.290649 0.683960 1441496598 0.351196 0.569458 -0.290649 0.683960 1441496598 0.351196 0.569458 -0.290649 0.683960 1441496598 0.351196 0.569458 -0.290649 0.683960 1441496598 0.351196 0.569458 -0.290649 0.683960 1441496598 0.351196 0.569458 -0.290649 0.683960 1441496598 0.355286 0.563293 -0.292969 0.685974 1441496598 0.355286 0.563293 -0.292969 0.685974 1441496598 0.355286 0.563293 -0.292969 0.685974 1441496598 0.355286 0.563293 -0.292969 0.685974 1441496598 0.355286 0.563293 -0.292969 0.685974 1441496598 0.355286 0.563293 -0.292969 0.685974 1441496598 0.358582 0.557800 -0.295532 0.687683 1441496598 0.358582 0.557800 -0.295532 0.687683 1441496598 0.358582 0.557800 -0.295532 0.687683 1441496598 0.358582 0.557800 -0.295532 0.687683 1441496598 0.358582 0.557800 -0.295532 0.687683 1441496598 0.358582 0.557800 -0.295532 0.687683 1441496598 0.361206 0.552795 -0.297791 0.689331 1441496598 0.361206 0.552795 -0.297791 0.689331 1441496598 0.361206 0.552795 -0.297791 0.689331 1441496598 0.361206 0.552795 -0.297791 0.689331 1441496598 0.361206 0.552795 -0.297791 0.689331 1441496598 0.361206 0.552795 -0.297791 0.689331 1441496598 0.361206 0.552795 -0.297791 0.689331 1441496598 0.362610 0.548828 -0.299377 0.691040 1441496598 0.362610 0.548828 -0.299377 0.691040 1441496598 0.362610 0.548828 -0.299377 0.691040 1441496598 0.362610 0.548828 -0.299377 0.691040 1441496598 0.362610 0.548828 -0.299377 0.691040 1441496598 0.362610 0.548828 -0.299377 0.691040 1441496598 0.366028 0.546021 -0.302124 0.690308 1441496598 0.366028 0.546021 -0.302124 0.690308 1441496598 0.366028 0.546021 -0.302124 0.690308 1441496598 0.366028 0.546021 -0.302124 0.690308 1441496598 0.366028 0.546021 -0.302124 0.690308 1441496598 0.366028 0.546021 -0.302124 0.690308 1441496598 0.366028 0.546021 -0.302124 0.690308 1441496598 0.370850 0.543762 -0.305237 0.688171 1441496598 0.370850 0.543762 -0.305237 0.688171 1441496598 0.370850 0.543762 -0.305237 0.688171 1441496598 0.370850 0.543762 -0.305237 0.688171 1441496598 0.370850 0.543762 -0.305237 0.688171 1441496598 0.374634 0.542908 -0.309021 0.685059 1441496598 0.374634 0.542908 -0.309021 0.685059 1441496598 0.374634 0.542908 -0.309021 0.685059 1441496598 0.374634 0.542908 -0.309021 0.685059 1441496598 0.374634 0.542908 -0.309021 0.685059 1441496598 0.374634 0.542908 -0.309021 0.685059 1441496598 0.374634 0.542908 -0.309021 0.685059 1441496598 0.377014 0.545715 -0.313782 0.679321 1441496598 0.377014 0.545715 -0.313782 0.679321 1441496598 0.377014 0.545715 -0.313782 0.679321 1441496598 0.377014 0.545715 -0.313782 0.679321 1441496598 0.377014 0.545715 -0.313782 0.679321 1441496598 0.377014 0.545715 -0.313782 0.679321 1441496598 0.378723 0.546753 -0.318665 0.675293 1441496598 0.378723 0.546753 -0.318665 0.675293 1441496598 0.378723 0.546753 -0.318665 0.675293 1441496598 0.378723 0.546753 -0.318665 0.675293 1441496598 0.378723 0.546753 -0.318665 0.675293 1441496598 0.378723 0.546753 -0.318665 0.675293 1441496598 0.378723 0.546753 -0.318665 0.675293 1441496598 0.377625 0.546143 -0.319031 0.676270 1441496598 0.377625 0.546143 -0.319031 0.676270 1441496598 0.377625 0.546143 -0.319031 0.676270 1441496598 0.377625 0.546143 -0.319031 0.676270 1441496598 0.377625 0.546143 -0.319031 0.676270 1441496598 0.377625 0.546143 -0.319031 0.676270 1441496598 0.375000 0.545776 -0.317322 0.678772 1441496598 0.375000 0.545776 -0.317322 0.678772 1441496598 0.375000 0.545776 -0.317322 0.678772 1441496598 0.375000 0.545776 -0.317322 0.678772 1441496599 0.375000 0.545776 -0.317322 0.678772 1441496599 0.375000 0.545776 -0.317322 0.678772 1441496599 0.371155 0.547607 -0.314575 0.680664 1441496599 0.371155 0.547607 -0.314575 0.680664 1441496599 0.371155 0.547607 -0.314575 0.680664 1441496599 0.371155 0.547607 -0.314575 0.680664 1441496599 0.371155 0.547607 -0.314575 0.680664 1441496599 0.371155 0.547607 -0.314575 0.680664 1441496599 0.366760 0.551331 -0.312683 0.680908 1441496599 0.366760 0.551331 -0.312683 0.680908 1441496599 0.366760 0.551331 -0.312683 0.680908 1441496599 0.366760 0.551331 -0.312683 0.680908 1441496599 0.366760 0.551331 -0.312683 0.680908 1441496599 0.366760 0.551331 -0.312683 0.680908 1441496599 0.366760 0.551331 -0.312683 0.680908 1441496599 0.361511 0.555298 -0.310486 0.681519 1441496599 0.361511 0.555298 -0.310486 0.681519 1441496599 0.361511 0.555298 -0.310486 0.681519 1441496599 0.361511 0.555298 -0.310486 0.681519 1441496599 0.361511 0.555298 -0.310486 0.681519 1441496599 0.355835 0.559265 -0.307800 0.682495 1441496599 0.355835 0.559265 -0.307800 0.682495 1441496599 0.355835 0.559265 -0.307800 0.682495 1441496599 0.355835 0.559265 -0.307800 0.682495 1441496599 0.355835 0.559265 -0.307800 0.682495 1441496599 0.355835 0.559265 -0.307800 0.682495 1441496599 0.349731 0.564148 -0.304749 0.682983 1441496599 0.349731 0.564148 -0.304749 0.682983 1441496599 0.349731 0.564148 -0.304749 0.682983 1441496599 0.349731 0.564148 -0.304749 0.682983 1441496599 0.349731 0.564148 -0.304749 0.682983 1441496599 0.349731 0.564148 -0.304749 0.682983 1441496599 0.345398 0.568176 -0.302124 0.683044 1441496599 0.345398 0.568176 -0.302124 0.683044 1441496599 0.345398 0.568176 -0.302124 0.683044 1441496599 0.345398 0.568176 -0.302124 0.683044 1441496599 0.345398 0.568176 -0.302124 0.683044 1441496599 0.345398 0.568176 -0.302124 0.683044 1441496599 0.345398 0.568176 -0.302124 0.683044 1441496599 0.342346 0.571777 -0.299866 0.682556 1441496599 0.342346 0.571777 -0.299866 0.682556 1441496599 0.342346 0.571777 -0.299866 0.682556 1441496599 0.342346 0.571777 -0.299866 0.682556 1441496599 0.342346 0.571777 -0.299866 0.682556 1441496599 0.342346 0.571777 -0.299866 0.682556 1441496599 0.340027 0.574402 -0.298096 0.682251 1441496599 0.340027 0.574402 -0.298096 0.682251 1441496599 0.340027 0.574402 -0.298096 0.682251 1441496599 0.340027 0.574402 -0.298096 0.682251 1441496599 0.340027 0.574402 -0.298096 0.682251 1441496599 0.340027 0.574402 -0.298096 0.682251 1441496599 0.340027 0.574402 -0.298096 0.682251 1441496599 0.340637 0.575562 -0.299072 0.680603 1441496599 0.340637 0.575562 -0.299072 0.680603 1441496599 0.340637 0.575562 -0.299072 0.680603 1441496599 0.340637 0.575562 -0.299072 0.680603 1441496599 0.340637 0.575562 -0.299072 0.680603 1441496599 0.340637 0.575562 -0.299072 0.680603 1441496599 0.340637 0.575562 -0.299072 0.680603 1441496599 0.343079 0.575378 -0.302124 0.678162 1441496599 0.343079 0.575378 -0.302124 0.678162 1441496599 0.343079 0.575378 -0.302124 0.678162 1441496599 0.343079 0.575378 -0.302124 0.678162 1441496599 0.343079 0.575378 -0.302124 0.678162 1441496599 0.343079 0.575378 -0.302124 0.678162 1441496599 0.345459 0.574524 -0.306885 0.675476 1441496599 0.345459 0.574524 -0.306885 0.675476 1441496599 0.345459 0.574524 -0.306885 0.675476 1441496599 0.345459 0.574524 -0.306885 0.675476 1441496599 0.345459 0.574524 -0.306885 0.675476 1441496599 0.345459 0.574524 -0.306885 0.675476 1441496599 0.346008 0.573669 -0.310608 0.674255 1441496599 0.346008 0.573669 -0.310608 0.674255 1441496599 0.346008 0.573669 -0.310608 0.674255 1441496599 0.346008 0.573669 -0.310608 0.674255 1441496599 0.346008 0.573669 -0.310608 0.674255 1441496599 0.346008 0.573669 -0.310608 0.674255 1441496599 0.346008 0.573669 -0.310608 0.674255 1441496599 0.346924 0.571350 -0.314026 0.674194 1441496599 0.346924 0.571350 -0.314026 0.674194 1441496599 0.346924 0.571350 -0.314026 0.674194 1441496599 0.346924 0.571350 -0.314026 0.674194 1441496599 0.346924 0.571350 -0.314026 0.674194 1441496599 0.346924 0.571350 -0.314026 0.674194 1441496599 0.348267 0.568848 -0.316101 0.674622 1441496599 0.348267 0.568848 -0.316101 0.674622 1441496599 0.348267 0.568848 -0.316101 0.674622 1441496599 0.348267 0.568848 -0.316101 0.674622 1441496599 0.348267 0.568848 -0.316101 0.674622 1441496599 0.348267 0.568848 -0.316101 0.674622 1441496599 0.349670 0.568909 -0.317993 0.672913 1441496599 0.349670 0.568909 -0.317993 0.672913 1441496599 0.349670 0.568909 -0.317993 0.672913 1441496599 0.349670 0.568909 -0.317993 0.672913 1441496599 0.349670 0.568909 -0.317993 0.672913 1441496599 0.349670 0.568909 -0.317993 0.672913 1441496599 0.349670 0.568909 -0.317993 0.672913 1441496599 0.352844 0.568848 -0.320129 0.670349 1441496599 0.352844 0.568848 -0.320129 0.670349 1441496599 0.352844 0.568848 -0.320129 0.670349 1441496599 0.352844 0.568848 -0.320129 0.670349 1441496599 0.352844 0.568848 -0.320129 0.670349 1441496599 0.352844 0.568848 -0.320129 0.670349 1441496599 0.356201 0.569519 -0.324768 0.665771 1441496599 0.356201 0.569519 -0.324768 0.665771 1441496599 0.356201 0.569519 -0.324768 0.665771 1441496599 0.356201 0.569519 -0.324768 0.665771 1441496599 0.356201 0.569519 -0.324768 0.665771 1441496599 0.356201 0.569519 -0.324768 0.665771 1441496599 0.359314 0.568420 -0.328430 0.663208 1441496599 0.359314 0.568420 -0.328430 0.663208 1441496599 0.359314 0.568420 -0.328430 0.663208 1441496599 0.359314 0.568420 -0.328430 0.663208 1441496599 0.359314 0.568420 -0.328430 0.663208 1441496600 0.359314 0.568420 -0.328430 0.663208 1441496600 0.359314 0.568420 -0.328430 0.663208 1441496600 0.360229 0.568726 -0.329651 0.661865 1441496600 0.360229 0.568726 -0.329651 0.661865 1441496600 0.360229 0.568726 -0.329651 0.661865 1441496600 0.360229 0.568726 -0.329651 0.661865 1441496600 0.360229 0.568726 -0.329651 0.661865 1441496600 0.360229 0.568726 -0.329651 0.661865 1441496600 0.358826 0.569763 -0.328430 0.662292 1441496600 0.358826 0.569763 -0.328430 0.662292 1441496600 0.358826 0.569763 -0.328430 0.662292 1441496600 0.358826 0.569763 -0.328430 0.662292 1441496600 0.358826 0.569763 -0.328430 0.662292 1441496600 0.358826 0.569763 -0.328430 0.662292 1441496600 0.356873 0.570313 -0.325623 0.664307 1441496600 0.356873 0.570313 -0.325623 0.664307 1441496600 0.356873 0.570313 -0.325623 0.664307 1441496600 0.356873 0.570313 -0.325623 0.664307 1441496600 0.356873 0.570313 -0.325623 0.664307 1441496600 0.356873 0.570313 -0.325623 0.664307 1441496600 0.353455 0.570251 -0.320435 0.668701 1441496600 0.353455 0.570251 -0.320435 0.668701 1441496600 0.353455 0.570251 -0.320435 0.668701 1441496600 0.353455 0.570251 -0.320435 0.668701 1441496600 0.353455 0.570251 -0.320435 0.668701 1441496600 0.353455 0.570251 -0.320435 0.668701 1441496600 0.353455 0.570251 -0.320435 0.668701 1441496600 0.349365 0.571167 -0.315918 0.672180 1441496600 0.349365 0.571167 -0.315918 0.672180 1441496600 0.349365 0.571167 -0.315918 0.672180 1441496600 0.349365 0.571167 -0.315918 0.672180 1441496600 0.349365 0.571167 -0.315918 0.672180 1441496600 0.349365 0.571167 -0.315918 0.672180 1441496600 0.344543 0.573853 -0.312134 0.674133 1441496600 0.344543 0.573853 -0.312134 0.674133 1441496600 0.344543 0.573853 -0.312134 0.674133 1441496600 0.344543 0.573853 -0.312134 0.674133 1441496600 0.338928 0.576965 -0.307983 0.676208 1441496600 0.338928 0.576965 -0.307983 0.676208 1441496600 0.338928 0.576965 -0.307983 0.676208 1441496600 0.338928 0.576965 -0.307983 0.676208 1441496600 0.338928 0.576965 -0.307983 0.676208 1441496600 0.338928 0.576965 -0.307983 0.676208 1441496600 0.333679 0.579468 -0.303345 0.678772 1441496600 0.333679 0.579468 -0.303345 0.678772 1441496600 0.333679 0.579468 -0.303345 0.678772 1441496600 0.333679 0.579468 -0.303345 0.678772 1441496600 0.333679 0.579468 -0.303345 0.678772 1441496600 0.333679 0.579468 -0.303345 0.678772 1441496600 0.327942 0.582642 -0.298218 0.681152 1441496600 0.327942 0.582642 -0.298218 0.681152 1441496600 0.327942 0.582642 -0.298218 0.681152 1441496600 0.327942 0.582642 -0.298218 0.681152 1441496600 0.327942 0.582642 -0.298218 0.681152 1441496600 0.327942 0.582642 -0.298218 0.681152 1441496600 0.327942 0.582642 -0.298218 0.681152 1441496600 0.322754 0.586609 -0.293152 0.682434 1441496600 0.322754 0.586609 -0.293152 0.682434 1441496600 0.322754 0.586609 -0.293152 0.682434 1441496600 0.322754 0.586609 -0.293152 0.682434 1441496600 0.318054 0.590942 -0.289063 0.682617 1441496600 0.318054 0.590942 -0.289063 0.682617 1441496600 0.318054 0.590942 -0.289063 0.682617 1441496600 0.318054 0.590942 -0.289063 0.682617 1441496600 0.318054 0.590942 -0.289063 0.682617 1441496600 0.318054 0.590942 -0.289063 0.682617 1441496600 0.318054 0.590942 -0.289063 0.682617 1441496600 0.313599 0.594482 -0.285522 0.683105 1441496600 0.313599 0.594482 -0.285522 0.683105 1441496600 0.313599 0.594482 -0.285522 0.683105 1441496600 0.313599 0.594482 -0.285522 0.683105 1441496600 0.313599 0.594482 -0.285522 0.683105 1441496600 0.311584 0.596130 -0.283569 0.683411 1441496600 0.311584 0.596130 -0.283569 0.683411 1441496600 0.311584 0.596130 -0.283569 0.683411 1441496600 0.311584 0.596130 -0.283569 0.683411 1441496600 0.311584 0.596130 -0.283569 0.683411 1441496600 0.311584 0.596130 -0.283569 0.683411 1441496600 0.311584 0.596130 -0.283569 0.683411 1441496600 0.312622 0.595642 -0.283752 0.683289 1441496600 0.312622 0.595642 -0.283752 0.683289 1441496600 0.312622 0.595642 -0.283752 0.683289 1441496600 0.312622 0.595642 -0.283752 0.683289 1441496600 0.312622 0.595642 -0.283752 0.683289 1441496600 0.312622 0.595642 -0.283752 0.683289 1441496600 0.312622 0.595642 -0.283752 0.683289 1441496600 0.316284 0.593750 -0.286865 0.681946 1441496600 0.316284 0.593750 -0.286865 0.681946 1441496600 0.316284 0.593750 -0.286865 0.681946 1441496600 0.316284 0.593750 -0.286865 0.681946 1441496600 0.316284 0.593750 -0.286865 0.681946 1441496600 0.316284 0.593750 -0.286865 0.681946 1441496600 0.320801 0.590576 -0.292236 0.680298 1441496600 0.320801 0.590576 -0.292236 0.680298 1441496600 0.320801 0.590576 -0.292236 0.680298 1441496600 0.320801 0.590576 -0.292236 0.680298 1441496600 0.320801 0.590576 -0.292236 0.680298 1441496600 0.320801 0.590576 -0.292236 0.680298 1441496600 0.324707 0.584473 -0.296875 0.681702 1441496600 0.324707 0.584473 -0.296875 0.681702 1441496600 0.324707 0.584473 -0.296875 0.681702 1441496600 0.324707 0.584473 -0.296875 0.681702 1441496600 0.324707 0.584473 -0.296875 0.681702 1441496600 0.328979 0.579041 -0.301208 0.682434 1441496600 0.328979 0.579041 -0.301208 0.682434 1441496600 0.328979 0.579041 -0.301208 0.682434 1441496600 0.328979 0.579041 -0.301208 0.682434 1441496600 0.328979 0.579041 -0.301208 0.682434 1441496600 0.328979 0.579041 -0.301208 0.682434 1441496600 0.328979 0.579041 -0.301208 0.682434 1441496601 0.332764 0.575439 -0.304199 0.682251 1441496601 0.332764 0.575439 -0.304199 0.682251 1441496601 0.332764 0.575439 -0.304199 0.682251 1441496601 0.332764 0.575439 -0.304199 0.682251 1441496601 0.332764 0.575439 -0.304199 0.682251 1441496601 0.332764 0.575439 -0.304199 0.682251 1441496601 0.335754 0.572205 -0.304993 0.683167 1441496601 0.335754 0.572205 -0.304993 0.683167 1441496601 0.335754 0.572205 -0.304993 0.683167 1441496601 0.335754 0.572205 -0.304993 0.683167 1441496601 0.335754 0.572205 -0.304993 0.683167 1441496601 0.335754 0.572205 -0.304993 0.683167 1441496601 0.339111 0.568359 -0.304382 0.684998 1441496601 0.339111 0.568359 -0.304382 0.684998 1441496601 0.339111 0.568359 -0.304382 0.684998 1441496601 0.339111 0.568359 -0.304382 0.684998 1441496601 0.339111 0.568359 -0.304382 0.684998 1441496601 0.339111 0.568359 -0.304382 0.684998 1441496601 0.344116 0.564087 -0.305359 0.685608 1441496601 0.344116 0.564087 -0.305359 0.685608 1441496601 0.344116 0.564087 -0.305359 0.685608 1441496601 0.344116 0.564087 -0.305359 0.685608 1441496601 0.344116 0.564087 -0.305359 0.685608 1441496601 0.344116 0.564087 -0.305359 0.685608 1441496601 0.344116 0.564087 -0.305359 0.685608 1441496601 0.349365 0.560364 -0.307312 0.685181 1441496601 0.349365 0.560364 -0.307312 0.685181 1441496601 0.349365 0.560364 -0.307312 0.685181 1441496601 0.349365 0.560364 -0.307312 0.685181 1441496601 0.349365 0.560364 -0.307312 0.685181 1441496601 0.349365 0.560364 -0.307312 0.685181 1441496601 0.353638 0.560364 -0.310547 0.681519 1441496601 0.353638 0.560364 -0.310547 0.681519 1441496601 0.353638 0.560364 -0.310547 0.681519 1441496601 0.353638 0.560364 -0.310547 0.681519 1441496601 0.353638 0.560364 -0.310547 0.681519 1441496601 0.353638 0.560364 -0.310547 0.681519 1441496601 0.353638 0.560364 -0.310547 0.681519 1441496601 0.354858 0.561829 -0.312500 0.678711 1441496601 0.354858 0.561829 -0.312500 0.678711 1441496601 0.354858 0.561829 -0.312500 0.678711 1441496601 0.354858 0.561829 -0.312500 0.678711 1441496601 0.354858 0.561829 -0.312500 0.678711 1441496601 0.354858 0.561829 -0.312500 0.678711 1441496601 0.353943 0.563782 -0.313721 0.677063 1441496601 0.353943 0.563782 -0.313721 0.677063 1441496601 0.353943 0.563782 -0.313721 0.677063 1441496601 0.353943 0.563782 -0.313721 0.677063 1441496601 0.353943 0.563782 -0.313721 0.677063 1441496601 0.353943 0.563782 -0.313721 0.677063 1441496601 0.351929 0.564270 -0.313599 0.677734 1441496601 0.351929 0.564270 -0.313599 0.677734 1441496601 0.351929 0.564270 -0.313599 0.677734 1441496601 0.351929 0.564270 -0.313599 0.677734 1441496601 0.351929 0.564270 -0.313599 0.677734 1441496601 0.351929 0.564270 -0.313599 0.677734 1441496601 0.351929 0.564270 -0.313599 0.677734 1441496601 0.349731 0.565308 -0.312744 0.678406 1441496601 0.349731 0.565308 -0.312744 0.678406 1441496601 0.349731 0.565308 -0.312744 0.678406 1441496601 0.349731 0.565308 -0.312744 0.678406 1441496601 0.349731 0.565308 -0.312744 0.678406 1441496601 0.349731 0.565308 -0.312744 0.678406 1441496601 0.347351 0.567444 -0.311279 0.678528 1441496601 0.347351 0.567444 -0.311279 0.678528 1441496601 0.347351 0.567444 -0.311279 0.678528 1441496601 0.347351 0.567444 -0.311279 0.678528 1441496601 0.347351 0.567444 -0.311279 0.678528 1441496601 0.347351 0.567444 -0.311279 0.678528 1441496601 0.345032 0.569580 -0.310120 0.678406 1441496601 0.345032 0.569580 -0.310120 0.678406 1441496601 0.345032 0.569580 -0.310120 0.678406 1441496601 0.345032 0.569580 -0.310120 0.678406 1441496601 0.345032 0.569580 -0.310120 0.678406 1441496601 0.345032 0.569580 -0.310120 0.678406 1441496601 0.342163 0.571228 -0.308228 0.679321 1441496601 0.342163 0.571228 -0.308228 0.679321 1441496601 0.342163 0.571228 -0.308228 0.679321 1441496601 0.342163 0.571228 -0.308228 0.679321 1441496601 0.342163 0.571228 -0.308228 0.679321 1441496601 0.342163 0.571228 -0.308228 0.679321 1441496601 0.342163 0.571228 -0.308228 0.679321 1441496601 0.339111 0.573120 -0.305969 0.680359 1441496601 0.339111 0.573120 -0.305969 0.680359 1441496601 0.339111 0.573120 -0.305969 0.680359 1441496601 0.339111 0.573120 -0.305969 0.680359 1441496601 0.339111 0.573120 -0.305969 0.680359 1441496601 0.339111 0.573120 -0.305969 0.680359 1441496601 0.336426 0.575317 -0.303345 0.680969 1441496601 0.336426 0.575317 -0.303345 0.680969 1441496601 0.336426 0.575317 -0.303345 0.680969 1441496601 0.336426 0.575317 -0.303345 0.680969 1441496601 0.336426 0.575317 -0.303345 0.680969 1441496601 0.336426 0.575317 -0.303345 0.680969 1441496601 0.334961 0.577515 -0.301636 0.680603 1441496601 0.334961 0.577515 -0.301636 0.680603 1441496601 0.334961 0.577515 -0.301636 0.680603 1441496601 0.334961 0.577515 -0.301636 0.680603 1441496601 0.334961 0.577515 -0.301636 0.680603 1441496601 0.334961 0.577515 -0.301636 0.680603 1441496601 0.335938 0.578186 -0.302246 0.679260 1441496601 0.335938 0.578186 -0.302246 0.679260 1441496601 0.335938 0.578186 -0.302246 0.679260 1441496601 0.335938 0.578186 -0.302246 0.679260 1441496601 0.335938 0.578186 -0.302246 0.679260 1441496601 0.337708 0.577209 -0.302917 0.678894 1441496601 0.337708 0.577209 -0.302917 0.678894 1441496601 0.337708 0.577209 -0.302917 0.678894 1441496601 0.337708 0.577209 -0.302917 0.678894 1441496601 0.337708 0.577209 -0.302917 0.678894 1441496601 0.337708 0.577209 -0.302917 0.678894 1441496601 0.340088 0.574707 -0.302917 0.679871 1441496602 0.340088 0.574707 -0.302917 0.679871 1441496602 0.340088 0.574707 -0.302917 0.679871 1441496602 0.340088 0.574707 -0.302917 0.679871 1441496602 0.340088 0.574707 -0.302917 0.679871 1441496602 0.340088 0.574707 -0.302917 0.679871 1441496602 0.342468 0.572815 -0.304138 0.679749 1441496602 0.342468 0.572815 -0.304138 0.679749 1441496602 0.342468 0.572815 -0.304138 0.679749 1441496602 0.342468 0.572815 -0.304138 0.679749 1441496602 0.342468 0.572815 -0.304138 0.679749 1441496602 0.342468 0.572815 -0.304138 0.679749 1441496602 0.344543 0.570618 -0.306458 0.679504 1441496602 0.344543 0.570618 -0.306458 0.679504 1441496602 0.344543 0.570618 -0.306458 0.679504 1441496602 0.344543 0.570618 -0.306458 0.679504 1441496602 0.344543 0.570618 -0.306458 0.679504 1441496602 0.346436 0.567627 -0.309143 0.679810 1441496602 0.346436 0.567627 -0.309143 0.679810 1441496602 0.346436 0.567627 -0.309143 0.679810 1441496602 0.346436 0.567627 -0.309143 0.679810 1441496602 0.346436 0.567627 -0.309143 0.679810 1441496602 0.346436 0.567627 -0.309143 0.679810 1441496602 0.346436 0.567627 -0.309143 0.679810 1441496602 0.348816 0.563782 -0.311707 0.680603 1441496602 0.348816 0.563782 -0.311707 0.680603 1441496602 0.348816 0.563782 -0.311707 0.680603 1441496602 0.348816 0.563782 -0.311707 0.680603 1441496602 0.348816 0.563782 -0.311707 0.680603 1441496602 0.348816 0.563782 -0.311707 0.680603 1441496602 0.348816 0.563782 -0.311707 0.680603 1441496602 0.351501 0.559448 -0.313782 0.681885 1441496602 0.351501 0.559448 -0.313782 0.681885 1441496602 0.351501 0.559448 -0.313782 0.681885 1441496602 0.351501 0.559448 -0.313782 0.681885 1441496602 0.351501 0.559448 -0.313782 0.681885 1441496602 0.351501 0.559448 -0.313782 0.681885 1441496602 0.353943 0.555786 -0.314209 0.683411 1441496602 0.353943 0.555786 -0.314209 0.683411 1441496602 0.353943 0.555786 -0.314209 0.683411 1441496602 0.353943 0.555786 -0.314209 0.683411 1441496602 0.353943 0.555786 -0.314209 0.683411 1441496602 0.353943 0.555786 -0.314209 0.683411 1441496602 0.353943 0.555786 -0.314209 0.683411 1441496602 0.358521 0.552185 -0.314758 0.683655 1441496602 0.358521 0.552185 -0.314758 0.683655 1441496602 0.358521 0.552185 -0.314758 0.683655 1441496602 0.358521 0.552185 -0.314758 0.683655 1441496602 0.358521 0.552185 -0.314758 0.683655 1441496602 0.358521 0.552185 -0.314758 0.683655 1441496602 0.363892 0.548584 -0.315735 0.683228 1441496602 0.363892 0.548584 -0.315735 0.683228 1441496602 0.363892 0.548584 -0.315735 0.683228 1441496602 0.363892 0.548584 -0.315735 0.683228 1441496602 0.363892 0.548584 -0.315735 0.683228 1441496602 0.363892 0.548584 -0.315735 0.683228 1441496602 0.367981 0.547729 -0.319946 0.679810 1441496602 0.367981 0.547729 -0.319946 0.679810 1441496602 0.367981 0.547729 -0.319946 0.679810 1441496602 0.367981 0.547729 -0.319946 0.679810 1441496602 0.367981 0.547729 -0.319946 0.679810 1441496602 0.368958 0.549622 -0.321777 0.676880 1441496602 0.368958 0.549622 -0.321777 0.676880 1441496602 0.368958 0.549622 -0.321777 0.676880 1441496602 0.368958 0.549622 -0.321777 0.676880 1441496602 0.368958 0.549622 -0.321777 0.676880 1441496602 0.368958 0.549622 -0.321777 0.676880 1441496602 0.368958 0.549622 -0.321777 0.676880 1441496602 0.368286 0.551758 -0.322998 0.674927 1441496602 0.368286 0.551758 -0.322998 0.674927 1441496602 0.368286 0.551758 -0.322998 0.674927 1441496602 0.368286 0.551758 -0.322998 0.674927 1441496602 0.368286 0.551758 -0.322998 0.674927 1441496602 0.368286 0.551758 -0.322998 0.674927 1441496602 0.366333 0.552490 -0.321594 0.676025 1441496602 0.366333 0.552490 -0.321594 0.676025 1441496602 0.366333 0.552490 -0.321594 0.676025 1441496602 0.366333 0.552490 -0.321594 0.676025 1441496602 0.366333 0.552490 -0.321594 0.676025 1441496602 0.366333 0.552490 -0.321594 0.676025 1441496602 0.366333 0.552490 -0.321594 0.676025 1441496602 0.363037 0.553894 -0.318909 0.677979 1441496602 0.363037 0.553894 -0.318909 0.677979 1441496602 0.363037 0.553894 -0.318909 0.677979 1441496602 0.363037 0.553894 -0.318909 0.677979 1441496602 0.363037 0.553894 -0.318909 0.677979 1441496602 0.363037 0.553894 -0.318909 0.677979 1441496602 0.358093 0.557312 -0.315491 0.679382 1441496602 0.358093 0.557312 -0.315491 0.679382 1441496602 0.358093 0.557312 -0.315491 0.679382 1441496602 0.358093 0.557312 -0.315491 0.679382 1441496602 0.358093 0.557312 -0.315491 0.679382 1441496602 0.358093 0.557312 -0.315491 0.679382 1441496602 0.352722 0.562378 -0.312500 0.679443 1441496602 0.352722 0.562378 -0.312500 0.679443 1441496602 0.352722 0.562378 -0.312500 0.679443 1441496602 0.352722 0.562378 -0.312500 0.679443 1441496602 0.352722 0.562378 -0.312500 0.679443 1441496602 0.352722 0.562378 -0.312500 0.679443 1441496602 0.347534 0.567749 -0.310608 0.678467 1441496602 0.347534 0.567749 -0.310608 0.678467 1441496602 0.347534 0.567749 -0.310608 0.678467 1441496602 0.347534 0.567749 -0.310608 0.678467 1441496602 0.347534 0.567749 -0.310608 0.678467 1441496602 0.347534 0.567749 -0.310608 0.678467 1441496602 0.347534 0.567749 -0.310608 0.678467 1441496602 0.341797 0.573059 -0.308716 0.677795 1441496602 0.341797 0.573059 -0.308716 0.677795 1441496602 0.341797 0.573059 -0.308716 0.677795 1441496602 0.341797 0.573059 -0.308716 0.677795 1441496602 0.341797 0.573059 -0.308716 0.677795 1441496602 0.341797 0.573059 -0.308716 0.677795 1441496602 0.336426 0.578491 -0.305481 0.677368 1441496603 0.336426 0.578491 -0.305481 0.677368 1441496603 0.336426 0.578491 -0.305481 0.677368 1441496603 0.336426 0.578491 -0.305481 0.677368 1441496603 0.336426 0.578491 -0.305481 0.677368 1441496603 0.336426 0.578491 -0.305481 0.677368 1441496603 0.330017 0.583862 -0.300720 0.678040 1441496603 0.330017 0.583862 -0.300720 0.678040 1441496603 0.330017 0.583862 -0.300720 0.678040 1441496603 0.330017 0.583862 -0.300720 0.678040 1441496603 0.330017 0.583862 -0.300720 0.678040 1441496603 0.330017 0.583862 -0.300720 0.678040 1441496603 0.330017 0.583862 -0.300720 0.678040 1441496603 0.323730 0.588501 -0.295288 0.679443 1441496603 0.323730 0.588501 -0.295288 0.679443 1441496603 0.323730 0.588501 -0.295288 0.679443 1441496603 0.323730 0.588501 -0.295288 0.679443 1441496603 0.323730 0.588501 -0.295288 0.679443 1441496603 0.323730 0.588501 -0.295288 0.679443 1441496603 0.320618 0.591797 -0.292603 0.679199 1441496603 0.320618 0.591797 -0.292603 0.679199 1441496603 0.320618 0.591797 -0.292603 0.679199 1441496603 0.320618 0.591797 -0.292603 0.679199 1441496603 0.320618 0.591797 -0.292603 0.679199 1441496603 0.318787 0.593811 -0.292908 0.678162 1441496603 0.318787 0.593811 -0.292908 0.678162 1441496603 0.318787 0.593811 -0.292908 0.678162 1441496603 
0.354370 0.573486 -0.299316 0.675171 1441496606 0.354370 0.573486 -0.299316 0.675171 1441496606 0.354370 0.573486 -0.299316 0.675171 1441496606 0.354370 0.573486 -0.299316 0.675171 1441496606 0.354370 0.573486 -0.299316 0.675171 1441496606 0.354370 0.573486 -0.299316 0.675171 1441496606 0.365295 0.566345 -0.304321 0.673157 1441496606 0.365295 0.566345 -0.304321 0.673157 1441496606 0.365295 0.566345 -0.304321 0.673157 1441496606 0.365295 0.566345 -0.304321 0.673157 1441496606 0.365295 0.566345 -0.304321 0.673157 1441496606 0.365295 0.566345 -0.304321 0.673157 1441496606 0.373596 0.559814 -0.307312 0.672729 1441496606 0.373596 0.559814 -0.307312 0.672729 1441496606 0.373596 0.559814 -0.307312 0.672729 1441496606 0.373596 0.559814 -0.307312 0.672729 1441496606 0.373596 0.559814 -0.307312 0.672729 1441496606 0.373596 0.559814 -0.307312 0.672729 1441496606 0.373596 0.559814 -0.307312 0.672729 1441496606 0.376526 0.556335 -0.307678 0.673828 1441496606 0.376526 0.556335 -0.307678 0.673828 1441496606 0.376526 0.556335 -0.307678 0.673828 1441496606 0.376526 0.556335 -0.307678 0.673828 1441496606 0.376526 0.556335 -0.307678 0.673828 1441496606 0.376526 0.556335 -0.307678 0.673828 1441496606 0.376282 0.555664 -0.305420 0.675476 1441496606 0.376282 0.555664 -0.305420 0.675476 1441496606 0.376282 0.555664 -0.305420 0.675476 1441496606 0.376282 0.555664 -0.305420 0.675476 1441496606 0.376282 0.555664 -0.305420 0.675476 1441496606 0.376282 0.555664 -0.305420 0.675476 1441496606 0.376282 0.555664 -0.305420 0.675476 1441496606 0.377136 0.555847 -0.303284 0.675842 1441496606 0.377136 0.555847 -0.303284 0.675842 1441496606 0.377136 0.555847 -0.303284 0.675842 1441496606 0.377136 0.555847 -0.303284 0.675842 1441496606 0.377136 0.555847 -0.303284 0.675842 1441496606 0.377136 0.555847 -0.303284 0.675842 1441496606 0.375183 0.558472 -0.299988 0.676270 1441496606 0.375183 0.558472 -0.299988 0.676270 1441496606 0.375183 0.558472 -0.299988 0.676270 1441496606 0.375183 0.558472 -0.299988 0.676270 1441496606 0.375183 0.558472 -0.299988 0.676270 1441496606 0.375183 0.558472 -0.299988 0.676270 1441496606 0.373596 0.560974 -0.296753 0.676453 1441496606 0.373596 0.560974 -0.296753 0.676453 1441496606 0.373596 0.560974 -0.296753 0.676453 1441496606 0.373596 0.560974 -0.296753 0.676453 1441496606 0.373596 0.560974 -0.296753 0.676453 1441496606 0.373596 0.560974 -0.296753 0.676453 1441496606 0.373596 0.560974 -0.296753 0.676453 1441496606 0.373657 0.561829 -0.294617 0.676636 1441496606 0.373657 0.561829 -0.294617 0.676636 1441496606 0.373657 0.561829 -0.294617 0.676636 1441496606 0.373657 0.561829 -0.294617 0.676636 1441496606 0.373657 0.561829 -0.294617 0.676636 1441496606 0.373657 0.561829 -0.294617 0.676636 1441496606 0.375183 0.561646 -0.293518 0.676453 1441496606 0.375183 0.561646 -0.293518 0.676453 1441496606 0.375183 0.561646 -0.293518 0.676453 1441496606 0.375183 0.561646 -0.293518 0.676453 1441496606 0.375183 0.561646 -0.293518 0.676453 1441496606 0.375183 0.561646 -0.293518 0.676453 1441496606 0.373230 0.565552 -0.292175 0.674866 1441496606 0.373230 0.565552 -0.292175 0.674866 1441496606 0.373230 0.565552 -0.292175 0.674866 1441496606 0.373230 0.565552 -0.292175 0.674866 1441496606 0.373230 0.565552 -0.292175 0.674866 1441496606 0.373230 0.565552 -0.292175 0.674866 1441496606 0.373230 0.565552 -0.292175 0.674866 1441496606 0.368835 0.571960 -0.289795 0.672852 1441496607 0.368835 0.571960 -0.289795 0.672852 1441496607 0.368835 0.571960 -0.289795 0.672852 1441496607 0.368835 0.571960 -0.289795 0.672852 1441496607 0.368835 0.571960 -0.289795 0.672852 1441496607 0.368835 0.571960 -0.289795 0.672852 1441496607 0.365356 0.576538 -0.284912 0.672974 1441496607 0.365356 0.576538 -0.284912 0.672974 1441496607 0.365356 0.576538 -0.284912 0.672974 1441496607 0.365356 0.576538 -0.284912 0.672974 1441496607 0.365356 0.576538 -0.284912 0.672974 1441496607 0.365356 0.576538 -0.284912 0.672974 1441496607 0.361389 0.579895 -0.279541 0.674438 1441496607 0.361389 0.579895 -0.279541 0.674438 1441496607 0.361389 0.579895 -0.279541 0.674438 1441496607 0.361389 0.579895 -0.279541 0.674438 1441496607 0.359314 0.580200 -0.274780 0.677307 1441496607 0.359314 0.580200 -0.274780 0.677307 1441496607 0.359314 0.580200 -0.274780 0.677307 1441496607 0.359314 0.580200 -0.274780 0.677307 1441496607 0.354980 0.583435 -0.270203 0.678589 1441496607 0.354980 0.583435 -0.270203 0.678589 1441496607 0.354980 0.583435 -0.270203 0.678589 1441496607 0.354980 0.583435 -0.270203 0.678589 1441496607 0.354980 0.583435 -0.270203 0.678589 1441496607 0.354980 0.583435 -0.270203 0.678589 1441496607 0.349426 0.588806 -0.264343 0.679199 1441496607 0.349426 0.588806 -0.264343 0.679199 1441496607 0.349426 0.588806 -0.264343 0.679199 1441496607 0.349426 0.588806 -0.264343 0.679199 1441496607 0.349426 0.588806 -0.264343 0.679199 1441496607 0.349426 0.588806 -0.264343 0.679199 1441496607 0.344177 0.593933 -0.258240 0.679749 1441496607 0.344177 0.593933 -0.258240 0.679749 1441496607 0.344177 0.593933 -0.258240 0.679749 1441496607 0.344177 0.593933 -0.258240 0.679749 1441496607 0.344177 0.593933 -0.258240 0.679749 1441496607 0.344177 0.593933 -0.258240 0.679749 1441496607 0.339050 0.598328 -0.252197 0.680725 1441496607 0.339050 0.598328 -0.252197 0.680725 1441496607 0.339050 0.598328 -0.252197 0.680725 1441496607 0.339050 0.598328 -0.252197 0.680725 1441496607 0.339050 0.598328 -0.252197 0.680725 1441496607 0.339050 0.598328 -0.252197 0.680725 1441496607 0.336487 0.600525 -0.247864 0.681641 1441496607 0.336487 0.600525 -0.247864 0.681641 1441496607 0.336487 0.600525 -0.247864 0.681641 1441496607 0.336487 0.600525 -0.247864 0.681641 1441496607 0.336487 0.600525 -0.247864 0.681641 1441496607 0.336487 0.600525 -0.247864 0.681641 1441496607 0.336487 0.600525 -0.247864 0.681641 1441496607 0.335022 0.601318 -0.245483 0.682495 1441496607 0.335022 0.601318 -0.245483 0.682495 1441496607 0.335022 0.601318 -0.245483 0.682495 1441496607 0.335022 0.601318 -0.245483 0.682495 1441496607 0.335022 0.601318 -0.245483 0.682495 1441496607 0.335022 0.601318 -0.245483 0.682495 1441496607 0.332703 0.601318 -0.243103 0.684509 1441496607 0.332703 0.601318 -0.243103 0.684509 1441496607 0.332703 0.601318 -0.243103 0.684509 1441496607 0.332703 0.601318 -0.243103 0.684509 1441496607 0.332703 0.601318 -0.243103 0.684509 1441496607 0.332703 0.601318 -0.243103 0.684509 1441496607 0.328918 0.601624 -0.239197 0.687439 1441496607 0.328918 0.601624 -0.239197 0.687439 1441496607 0.328918 0.601624 -0.239197 0.687439 1441496607 0.328918 0.601624 -0.239197 0.687439 1441496607 0.328918 0.601624 -0.239197 0.687439 1441496607 0.328918 0.601624 -0.239197 0.687439 1441496607 0.324829 0.603821 -0.235291 0.688782 1441496607 0.324829 0.603821 -0.235291 0.688782 1441496607 0.324829 0.603821 -0.235291 0.688782 1441496607 0.324829 0.603821 -0.235291 0.688782 1441496607 0.324829 0.603821 -0.235291 0.688782 1441496607 0.324829 0.603821 -0.235291 0.688782 1441496607 0.324829 0.603821 -0.235291 0.688782 1441496607 0.323059 0.606140 -0.234314 0.687927 1441496607 0.323059 0.606140 -0.234314 0.687927 1441496607 0.323059 0.606140 -0.234314 0.687927 1441496607 0.323059 0.606140 -0.234314 0.687927 1441496607 0.323059 0.606140 -0.234314 0.687927 1441496607 0.323059 0.606140 -0.234314 0.687927 1441496607 0.323059 0.606140 -0.234314 0.687927 1441496607 0.323425 0.607361 -0.235718 0.686218 1441496607 0.323425 0.607361 -0.235718 0.686218 1441496607 0.323425 0.607361 -0.235718 0.686218 1441496607 0.323425 0.607361 -0.235718 0.686218 1441496607 0.323425 0.607361 -0.235718 0.686218 1441496607 0.323425 0.607361 -0.235718 0.686218 1441496607 0.325562 0.607483 -0.238281 0.684204 1441496607 0.325562 0.607483 -0.238281 0.684204 1441496607 0.325562 0.607483 -0.238281 0.684204 1441496607 0.325562 0.607483 -0.238281 0.684204 1441496607 0.325562 0.607483 -0.238281 0.684204 1441496607 0.325562 0.607483 -0.238281 0.684204 1441496607 0.329285 0.606750 -0.241821 0.681824 1441496607 0.329285 0.606750 -0.241821 0.681824 1441496607 0.329285 0.606750 -0.241821 0.681824 1441496607 0.329285 0.606750 -0.241821 0.681824 1441496607 0.329285 0.606750 -0.241821 0.681824 1441496607 0.329285 0.606750 -0.241821 0.681824 1441496607 0.332336 0.606079 -0.245911 0.679443 1441496607 0.332336 0.606079 -0.245911 0.679443 1441496607 0.332336 0.606079 -0.245911 0.679443 1441496607 0.332336 0.606079 -0.245911 0.679443 1441496607 0.332336 0.606079 -0.245911 0.679443 1441496607 0.332336 0.606079 -0.245911 0.679443 1441496607 0.332336 0.606079 -0.245911 0.679443 1441496607 0.333984 0.605164 -0.249268 0.678223 1441496607 0.333984 0.605164 -0.249268 0.678223 1441496608 0.333984 0.605164 -0.249268 0.678223 1441496608 0.333984 0.605164 -0.249268 0.678223 1441496608 0.333984 0.605164 -0.249268 0.678223 1441496608 0.333984 0.605164 -0.249268 0.678223 1441496608 0.336365 0.602661 -0.252380 0.678101 1441496608 0.336365 0.602661 -0.252380 0.678101 1441496608 0.336365 0.602661 -0.252380 0.678101 1441496608 0.336365 0.602661 -0.252380 0.678101 1441496608 0.336365 0.602661 -0.252380 0.678101 1441496608 0.336365 0.602661 -0.252380 0.678101 1441496608 0.337219 0.602600 -0.256836 0.676086 1441496608 0.337219 0.602600 -0.256836 0.676086 1441496608 0.337219 0.602600 -0.256836 0.676086 1441496608 0.337219 0.602600 -0.256836 0.676086 1441496608 0.337219 0.602600 -0.256836 0.676086 1441496608 0.337219 0.602600 -0.256836 0.676086 1441496608 0.337219 0.602600 -0.256836 0.676086 1441496608 0.337585 0.603027 -0.259033 0.674683 1441496608 0.337585 0.603027 -0.259033 0.674683 1441496608 0.337585 0.603027 -0.259033 0.674683 1441496608 0.337585 0.603027 -0.259033 0.674683 1441496608 0.337585 0.603027 -0.259033 0.674683 1441496608 0.337585 0.603027 -0.259033 0.674683 1441496608 0.336060 0.603638 -0.258911 0.674988 1441496608 0.336060 0.603638 -0.258911 0.674988 1441496608 0.336060 0.603638 -0.258911 0.674988 1441496608 0.336060 0.603638 -0.258911 0.674988 1441496608 0.336060 0.603638 -0.258911 0.674988 1441496608 0.336060 0.603638 -0.258911 0.674988 1441496608 0.335449 0.603271 -0.257446 0.676147 1441496608 0.335449 0.603271 -0.257446 0.676147 1441496608 0.335449 0.603271 -0.257446 0.676147 1441496608 0.335449 0.603271 -0.257446 0.676147 1441496608 0.335449 0.603271 -0.257446 0.676147 1441496608 0.335449 0.603271 -0.257446 0.676147 1441496608 0.334900 0.601990 -0.255615 0.678223 1441496608 0.334900 0.601990 -0.255615 0.678223 1441496608 0.334900 0.601990 -0.255615 0.678223 1441496608 0.334900 0.601990 -0.255615 0.678223 1441496608 0.334900 0.601990 -0.255615 0.678223 1441496608 0.334900 0.601990 -0.255615 0.678223 1441496608 0.334167 0.600098 -0.253723 0.681030 1441496608 0.334167 0.600098 -0.253723 0.681030 1441496608 0.334167 0.600098 -0.253723 0.681030 1441496608 0.334167 0.600098 -0.253723 0.681030 1441496608 0.334167 0.600098 -0.253723 0.681030 1441496608 0.334167 0.600098 -0.253723 0.681030 1441496608 0.333008 0.598938 -0.252136 0.683167 1441496608 0.333008 0.598938 -0.252136 0.683167 1441496608 0.333008 0.598938 -0.252136 0.683167 1441496608 0.333008 0.598938 -0.252136 0.683167 1441496608 0.333008 0.598938 -0.252136 0.683167 1441496608 0.333008 0.598938 -0.252136 0.683167 1441496608 0.333008 0.598938 -0.252136 0.683167 1441496608 0.331238 0.599182 -0.249390 0.684814 1441496608 0.331238 0.599182 -0.249390 0.684814 1441496608 0.331238 0.599182 -0.249390 0.684814 1441496608 0.331238 0.599182 -0.249390 0.684814 1441496608 0.331238 0.599182 -0.249390 0.684814 1441496608 0.331238 0.599182 -0.249390 0.684814 1441496608 0.329834 0.599182 -0.245605 0.686829 1441496608 0.329834 0.599182 -0.245605 0.686829 1441496608 0.329834 0.599182 -0.245605 0.686829 1441496608 0.329834 0.599182 -0.245605 0.686829 1441496608 0.329834 0.599182 -0.245605 0.686829 1441496608 0.329834 0.599182 -0.245605 0.686829 1441496608 0.329834 0.599182 -0.245605 0.686829 1441496608 0.326538 0.600891 -0.241211 0.688477 1441496608 0.326538 0.600891 -0.241211 0.688477 1441496608 0.326538 0.600891 -0.241211 0.688477 1441496608 0.326538 0.600891 -0.241211 0.688477 1441496608 0.326538 0.600891 -0.241211 0.688477 1441496608 0.326538 0.600891 -0.241211 0.688477 1441496608 0.324402 0.601440 -0.237244 0.690430 1441496608 0.324402 0.601440 -0.237244 0.690430 1441496608 0.324402 0.601440 -0.237244 0.690430 1441496608 0.324402 0.601440 -0.237244 0.690430 1441496608 0.324402 0.601440 -0.237244 0.690430 1441496608 0.324402 0.601440 -0.237244 0.690430 1441496608 0.323120 0.601440 -0.234375 0.691956 1441496608 0.323120 0.601440 -0.234375 0.691956 1441496608 0.323120 0.601440 -0.234375 0.691956 1441496608 0.323120 0.601440 -0.234375 0.691956 1441496608 0.323120 0.601440 -0.234375 0.691956 1441496608 0.321899 0.601807 -0.231873 0.693054 1441496608 0.321899 0.601807 -0.231873 0.693054 1441496608 0.321899 0.601807 -0.231873 0.693054 1441496608 0.321899 0.601807 -0.231873 0.693054 1441496608 0.321899 0.601807 -0.231873 0.693054 1441496608 0.321899 0.601807 -0.231873 0.693054 1441496608 0.321899 0.601807 -0.231873 0.693054 1441496608 0.320618 0.602234 -0.229248 0.694214 1441496608 0.320618 0.602234 -0.229248 0.694214 1441496608 0.320618 0.602234 -0.229248 0.694214 1441496608 0.320618 0.602234 -0.229248 0.694214 1441496608 0.320618 0.602234 -0.229248 0.694214 1441496608 0.320618 0.602234 -0.229248 0.694214 1441496608 0.317871 0.603394 -0.226318 0.695435 1441496608 0.317871 0.603394 -0.226318 0.695435 1441496608 0.317871 0.603394 -0.226318 0.695435 1441496608 0.317871 0.603394 -0.226318 0.695435 1441496608 0.317871 0.603394 -0.226318 0.695435 1441496608 0.317871 0.603394 -0.226318 0.695435 1441496608 0.315430 0.604614 -0.227173 0.695129 1441496608 0.315430 0.604614 -0.227173 0.695129 1441496608 0.315430 0.604614 -0.227173 0.695129 1441496608 0.315430 0.604614 -0.227173 0.695129 1441496608 0.315430 0.604614 -0.227173 0.695129 1441496608 0.315430 0.604614 -0.227173 0.695129 1441496608 0.314941 0.604736 -0.229248 0.694580 1441496608 0.314941 0.604736 -0.229248 0.694580 1441496609 0.314941 0.604736 -0.229248 0.694580 1441496609 0.314941 0.604736 -0.229248 0.694580 1441496609 0.314941 0.604736 -0.229248 0.694580 1441496609 0.314941 0.604736 -0.229248 0.694580 1441496609 0.317017 0.603149 -0.232422 0.694031 1441496609 0.317017 0.603149 -0.232422 0.694031 1441496609 0.317017 0.603149 -0.232422 0.694031 1441496609 0.317017 0.603149 -0.232422 0.694031 1441496609 0.317017 0.603149 -0.232422 0.694031 1441496609 0.317017 0.603149 -0.232422 0.694031 1441496609 0.319824 0.601440 -0.236023 0.692993 1441496609 0.319824 0.601440 -0.236023 0.692993 1441496609 0.319824 0.601440 -0.236023 0.692993 1441496609 0.319824 0.601440 -0.236023 0.692993 1441496609 0.319824 0.601440 -0.236023 0.692993 1441496609 0.319824 0.601440 -0.236023 0.692993 1441496609 0.320801 0.600220 -0.238098 0.692871 1441496609 0.320801 0.600220 -0.238098 0.692871 1441496609 0.320801 0.600220 -0.238098 0.692871 1441496609 0.320801 0.600220 -0.238098 0.692871 1441496609 0.320801 0.600220 -0.238098 0.692871 1441496609 0.319885 0.600037 -0.238586 0.693298 1441496609 0.319885 0.600037 -0.238586 0.693298 1441496609 0.319885 0.600037 -0.238586 0.693298 1441496609 0.319885 0.600037 -0.238586 0.693298 1441496609 0.319946 0.599670 -0.239868 0.693115 1441496609 0.319946 0.599670 -0.239868 0.693115 1441496609 0.319946 0.599670 -0.239868 0.693115 1441496609 0.319946 0.599670 -0.239868 0.693115 1441496609 0.319946 0.599670 -0.239868 0.693115 1441496609 0.319946 0.599670 -0.239868 0.693115 1441496609 0.319946 0.599976 -0.242371 0.691956 1441496609 0.319946 0.599976 -0.242371 0.691956 1441496609 0.319946 0.599976 -0.242371 0.691956 1441496609 0.319946 0.599976 -0.242371 0.691956 1441496609 0.319946 0.599976 -0.242371 0.691956 1441496609 0.319946 0.599976 -0.242371 0.691956 1441496609 0.317993 0.601013 -0.244019 0.691406 1441496609 0.317993 0.601013 -0.244019 0.691406 1441496609 0.317993 0.601013 -0.244019 0.691406 1441496609 0.317993 0.601013 -0.244019 0.691406 1441496609 0.317993 0.601013 -0.244019 0.691406 1441496609 0.317993 0.601013 -0.244019 0.691406 1441496609 0.313660 0.603088 -0.242981 0.691956 1441496609 0.313660 0.603088 -0.242981 0.691956 1441496609 0.313660 0.603088 -0.242981 0.691956 1441496609 0.313660 0.603088 -0.242981 0.691956 1441496609 0.313660 0.603088 -0.242981 0.691956 1441496609 0.313660 0.603088 -0.242981 0.691956 1441496609 0.310425 0.604370 -0.241150 0.692871 1441496609 0.310425 0.604370 -0.241150 0.692871 1441496609 0.310425 0.604370 -0.241150 0.692871 1441496609 0.310425 0.604370 -0.241150 0.692871 1441496609 0.310425 0.604370 -0.241150 0.692871 1441496609 0.310425 0.604370 -0.241150 0.692871 1441496609 0.310425 0.604370 -0.241150 0.692871 1441496609 0.310791 0.604309 -0.240356 0.693054 1441496609 0.310791 0.604309 -0.240356 0.693054 1441496609 0.310791 0.604309 -0.240356 0.693054 1441496609 0.310791 0.604309 -0.240356 0.693054 1441496609 0.310791 0.604309 -0.240356 0.693054 1441496609 0.310791 0.604309 -0.240356 0.693054 1441496609 0.312683 0.602844 -0.240417 0.693481 1441496609 0.312683 0.602844 -0.240417 0.693481 1441496609 0.312683 0.602844 -0.240417 0.693481 1441496609 0.312683 0.602844 -0.240417 0.693481 1441496609 0.312683 0.602844 -0.240417 0.693481 1441496609 0.312683 0.602844 -0.240417 0.693481 1441496609 0.312683 0.602844 -0.240417 0.693481 1441496609 0.312866 0.601929 -0.239380 0.694580 1441496609 0.312866 0.601929 -0.239380 0.694580 1441496609 0.312866 0.601929 -0.239380 0.694580 1441496609 0.312866 0.601929 -0.239380 0.694580 1441496609 0.312866 0.601929 -0.239380 0.694580 1441496609 0.312866 0.601929 -0.239380 0.694580 1441496609 0.311035 0.603088 -0.236755 0.695251 1441496609 0.311035 0.603088 -0.236755 0.695251 1441496609 0.311035 0.603088 -0.236755 0.695251 1441496609 0.311035 0.603088 -0.236755 0.695251 1441496609 0.311035 0.603088 -0.236755 0.695251 1441496609 0.311035 0.603088 -0.236755 0.695251 1441496609 0.309021 0.604553 -0.233215 0.696106 1441496609 0.309021 0.604553 -0.233215 0.696106 1441496609 0.309021 0.604553 -0.233215 0.696106 1441496609 0.309021 0.604553 -0.233215 0.696106 1441496609 0.309021 0.604553 -0.233215 0.696106 1441496609 0.309021 0.604553 -0.233215 0.696106 1441496609 0.307251 0.605835 -0.230347 0.696716 1441496609 0.307251 0.605835 -0.230347 0.696716 1441496609 0.307251 0.605835 -0.230347 0.696716 1441496609 0.307251 0.605835 -0.230347 0.696716 1441496609 0.307251 0.605835 -0.230347 0.696716 1441496609 0.306885 0.607178 -0.229248 0.696045 1441496609 0.306885 0.607178 -0.229248 0.696045 1441496609 0.306885 0.607178 -0.229248 0.696045 1441496609 0.306885 0.607178 -0.229248 0.696045 1441496609 0.306885 0.607178 -0.229248 0.696045 1441496609 0.306885 0.607178 -0.229248 0.696045 1441496609 0.306213 0.608276 -0.229309 0.695435 1441496609 0.306213 0.608276 -0.229309 0.695435 1441496609 0.306213 0.608276 -0.229309 0.695435 1441496609 0.306213 0.608276 -0.229309 0.695435 1441496609 0.306213 0.608276 -0.229309 0.695435 1441496609 0.305176 0.609680 -0.228699 0.694824 1441496609 0.305176 0.609680 -0.228699 0.694824 1441496609 0.305176 0.609680 -0.228699 0.694824 1441496609 0.305176 0.609680 -0.228699 0.694824 1441496610 0.305176 0.609680 -0.228699 0.694824 1441496610 0.305176 0.609680 -0.228699 0.694824 1441496610 0.302612 0.609863 -0.226990 0.696350 1441496610 0.302612 0.609863 -0.226990 0.696350 1441496610 0.302612 0.609863 -0.226990 0.696350 1441496610 0.302612 0.609863 -0.226990 0.696350 1441496610 0.302612 0.609863 -0.226990 0.696350 1441496610 0.302612 0.609863 -0.226990 0.696350 1441496610 0.302612 0.609863 -0.226990 0.696350 1441496610 0.298035 0.610046 -0.224487 0.698975 1441496610 0.298035 0.610046 -0.224487 0.698975 1441496610 0.298035 0.610046 -0.224487 0.698975 1441496610 0.298035 0.610046 -0.224487 0.698975 1441496610 0.298035 0.610046 -0.224487 0.698975 1441496610 0.298035 0.610046 -0.224487 0.698975 1441496610 0.291504 0.612366 -0.221985 0.700500 1441496610 0.291504 0.612366 -0.221985 0.700500 1441496610 0.291504 0.612366 -0.221985 0.700500 1441496610 0.291504 0.612366 -0.221985 0.700500 1441496610 0.291504 0.612366 -0.221985 0.700500 1441496610 0.291504 0.612366 -0.221985 0.700500 1441496610 0.288635 0.613953 -0.221436 0.700439 1441496610 0.288635 0.613953 -0.221436 0.700439 1441496610 0.288635 0.613953 -0.221436 0.700439 1441496610 0.288635 0.613953 -0.221436 0.700439 1441496610 0.288635 0.613953 -0.221436 0.700439 1441496610 0.288635 0.613953 -0.221436 0.700439 1441496610 0.289734 0.615112 -0.224182 0.698120 1441496610 0.289734 0.615112 -0.224182 0.698120 1441496610 0.289734 0.615112 -0.224182 0.698120 1441496610 0.289734 0.615112 -0.224182 0.698120 1441496610 0.293518 0.615173 -0.228821 0.694946 1441496610 0.293518 0.615173 -0.228821 0.694946 1441496610 0.293518 0.615173 -0.228821 0.694946 1441496610 0.293518 0.615173 -0.228821 0.694946 1441496610 0.293518 0.615173 -0.228821 0.694946 1441496610 0.293518 0.615173 -0.228821 0.694946 1441496610 0.297607 0.615417 -0.232849 0.691650 1441496610 0.297607 0.615417 -0.232849 0.691650 1441496610 0.297607 0.615417 -0.232849 0.691650 1441496610 0.297607 0.615417 -0.232849 0.691650 1441496610 0.297607 0.615417 -0.232849 0.691650 1441496610 0.297607 0.615417 -0.232849 0.691650 1441496610 0.297607 0.615417 -0.232849 0.691650 1441496610 0.301331 0.614929 -0.236633 0.689209 1441496610 0.301331 0.614929 -0.236633 0.689209 1441496610 0.301331 0.614929 -0.236633 0.689209 1441496610 0.301331 0.614929 -0.236633 0.689209 1441496610 0.301331 0.614929 -0.236633 0.689209 1441496610 0.304382 0.614319 -0.239075 0.687561 1441496610 0.304382 0.614319 -0.239075 0.687561 1441496610 0.304382 0.614319 -0.239075 0.687561 1441496610 0.304382 0.614319 -0.239075 0.687561 1441496610 0.304382 0.614319 -0.239075 0.687561 1441496610 0.304382 0.614319 -0.239075 0.687561 1441496610 0.306335 0.612854 -0.240845 0.687378 1441496610 0.306335 0.612854 -0.240845 0.687378 1441496610 0.306335 0.612854 -0.240845 0.687378 1441496610 0.306335 0.612854 -0.240845 0.687378 1441496610 0.306335 0.612854 -0.240845 0.687378 1441496610 0.308838 0.610168 -0.242371 0.688110 1441496610 0.308838 0.610168 -0.242371 0.688110 1441496610 0.308838 0.610168 -0.242371 0.688110 1441496610 0.311829 0.607727 -0.244812 0.688049 1441496610 0.311829 0.607727 -0.244812 0.688049 1441496610 0.311829 0.607727 -0.244812 0.688049 1441496610 0.312317 0.607422 -0.245789 0.687744 1441496610 0.312317 0.607422 -0.245789 0.687744 1441496610 0.312317 0.607422 -0.245789 0.687744 1441496610 0.310486 0.609070 -0.244385 0.687622 1441496610 0.310486 0.609070 -0.244385 0.687622 1441496610 0.310486 0.609070 -0.244385 0.687622 1441496610 0.310486 0.609070 -0.244385 0.687622 1441496610 0.310486 0.609070 -0.244385 0.687622 1441496610 0.310486 0.609070 -0.244385 0.687622 1441496610 0.308838 0.610840 -0.241150 0.687927 1441496610 0.308838 0.610840 -0.241150 0.687927 1441496610 0.308838 0.610840 -0.241150 0.687927 1441496610 0.308838 0.610840 -0.241150 0.687927 1441496610 0.308838 0.610840 -0.241150 0.687927 1441496610 0.308838 0.610840 -0.241150 0.687927 1441496610 0.309204 0.610596 -0.239136 0.688721 1441496610 0.309204 0.610596 -0.239136 0.688721 1441496610 0.309204 0.610596 -0.239136 0.688721 1441496610 0.309204 0.610596 -0.239136 0.688721 1441496610 0.309204 0.610596 -0.239136 0.688721 1441496610 0.309204 0.610596 -0.239136 0.688721 1441496610 0.310242 0.608276 -0.237671 0.690796 1441496610 0.310242 0.608276 -0.237671 0.690796 1441496610 0.310242 0.608276 -0.237671 0.690796 1441496610 0.310242 0.608276 -0.237671 0.690796 1441496610 0.310242 0.608276 -0.237671 0.690796 1441496610 0.310242 0.608276 -0.237671 0.690796 1441496610 0.310913 0.606812 -0.237305 0.691895 1441496610 0.310913 0.606812 -0.237305 0.691895 1441496610 0.310913 0.606812 -0.237305 0.691895 1441496610 0.310913 0.606812 -0.237305 0.691895 1441496610 0.310913 0.606812 -0.237305 0.691895 1441496611 0.310913 0.606812 -0.237305 0.691895 1441496611 0.309326 0.607727 -0.236023 0.692261 1441496611 0.309326 0.607727 -0.236023 0.692261 1441496611 0.309326 0.607727 -0.236023 0.692261 1441496611 0.309326 0.607727 -0.236023 0.692261 1441496611 0.309326 0.607727 -0.236023 0.692261 1441496611 0.309326 0.607727 -0.236023 0.692261 1441496611 0.309326 0.607727 -0.236023 0.692261 1441496611 0.305786 0.610779 -0.232178 0.692444 1441496611 0.305786 0.610779 -0.232178 0.692444 1441496611 0.305786 0.610779 -0.232178 0.692444 1441496611 0.305786 0.610779 -0.232178 0.692444 1441496611 0.301147 0.614014 -0.226807 0.693420 1441496611 0.301147 0.614014 -0.226807 0.693420 1441496611 0.301147 0.614014 -0.226807 0.693420 1441496611 0.301147 0.614014 -0.226807 0.693420 1441496611 0.301147 0.614014 -0.226807 0.693420 1441496611 0.301147 0.614014 -0.226807 0.693420 1441496611 0.297241 0.616638 -0.221252 0.694519 1441496611 0.297241 0.616638 -0.221252 0.694519 1441496611 0.297241 0.616638 -0.221252 0.694519 1441496611 0.297241 0.616638 -0.221252 0.694519 1441496611 0.297241 0.616638 -0.221252 0.694519 1441496611 0.292053 0.617249 -0.214172 0.698364 1441496611 0.292053 0.617249 -0.214172 0.698364 1441496611 0.292053 0.617249 -0.214172 0.698364 1441496611 0.292053 0.617249 -0.214172 0.698364 1441496611 0.292053 0.617249 -0.214172 0.698364 1441496611 0.292053 0.617249 -0.214172 0.698364 1441496611 0.285950 0.617676 -0.207581 0.702515 1441496611 0.285950 0.617676 -0.207581 0.702515 1441496611 0.285950 0.617676 -0.207581 0.702515 1441496611 0.285950 0.617676 -0.207581 0.702515 1441496611 0.285950 0.617676 -0.207581 0.702515 1441496611 0.285950 0.617676 -0.207581 0.702515 1441496611 0.284485 0.618591 -0.206299 0.702698 1441496611 0.284485 0.618591 -0.206299 0.702698 1441496611 0.284485 0.618591 -0.206299 0.702698 1441496611 0.284485 0.618591 -0.206299 0.702698 1441496611 0.284485 0.618591 -0.206299 0.702698 1441496611 0.284485 0.618591 -0.206299 0.702698 1441496611 0.284485 0.618591 -0.206299 0.702698 1441496611 0.285889 0.619019 -0.209045 0.700928 1441496611 0.285889 0.619019 -0.209045 0.700928 1441496611 0.285889 0.619019 -0.209045 0.700928 1441496611 0.285889 0.619019 -0.209045 0.700928 1441496611 0.285889 0.619019 -0.209045 0.700928 1441496611 0.285889 0.619019 -0.209045 0.700928 1441496611 0.286316 0.618652 -0.211548 0.700317 1441496611 0.286316 0.618652 -0.211548 0.700317 1441496611 0.286316 0.618652 -0.211548 0.700317 1441496611 0.286316 0.618652 -0.211548 0.700317 1441496611 0.286316 0.618652 -0.211548 0.700317 1441496611 0.289429 0.616638 -0.215149 0.699707 1441496611 0.289429 0.616638 -0.215149 0.699707 1441496611 0.289429 0.616638 -0.215149 0.699707 1441496611 0.289429 0.616638 -0.215149 0.699707 1441496611 0.289429 0.616638 -0.215149 0.699707 1441496611 0.289429 0.616638 -0.215149 0.699707 1441496611 0.293030 0.613953 -0.218201 0.699646 1441496611 0.293030 0.613953 -0.218201 0.699646 1441496611 0.293030 0.613953 -0.218201 0.699646 1441496611 0.293030 0.613953 -0.218201 0.699646 1441496611 0.293030 0.613953 -0.218201 0.699646 1441496611 0.293030 0.613953 -0.218201 0.699646 1441496611 0.293030 0.613953 -0.218201 0.699646 1441496611 0.297424 0.609680 -0.221741 0.700378 1441496611 0.297424 0.609680 -0.221741 0.700378 1441496611 0.297424 0.609680 -0.221741 0.700378 1441496611 0.297424 0.609680 -0.221741 0.700378 1441496611 0.297424 0.609680 -0.221741 0.700378 1441496611 0.297424 0.609680 -0.221741 0.700378 1441496611 0.301697 0.606262 -0.226257 0.700134 1441496611 0.301697 0.606262 -0.226257 0.700134 1441496611 0.301697 0.606262 -0.226257 0.700134 1441496611 0.301697 0.606262 -0.226257 0.700134 1441496611 0.301697 0.606262 -0.226257 0.700134 1441496611 0.305725 0.602844 -0.232666 0.699219 1441496611 0.305725 0.602844 -0.232666 0.699219 1441496611 0.305725 0.602844 -0.232666 0.699219 1441496611 0.305725 0.602844 -0.232666 0.699219 1441496611 0.305725 0.602844 -0.232666 0.699219 1441496611 0.305725 0.602844 -0.232666 0.699219 1441496611 0.305725 0.602844 -0.232666 0.699219 1441496611 0.309082 0.599426 -0.237915 0.698914 1441496611 0.309082 0.599426 -0.237915 0.698914 1441496611 0.309082 0.599426 -0.237915 0.698914 1441496611 0.309082 0.599426 -0.237915 0.698914 1441496611 0.311462 0.597229 -0.241211 0.698608 1441496611 0.311462 0.597229 -0.241211 0.698608 1441496611 0.311462 0.597229 -0.241211 0.698608 1441496611 0.311462 0.597229 -0.241211 0.698608 1441496611 0.311462 0.597229 -0.241211 0.698608 1441496611 0.311462 0.597229 -0.241211 0.698608 1441496611 0.311462 0.597229 -0.241211 0.698608 1441496611 0.313660 0.596069 -0.243774 0.697754 1441496611 
0.307983 0.600464 -0.258972 0.691040 1441496614 0.307983 0.600464 -0.258972 0.691040 1441496614 0.305725 0.597961 -0.254272 0.695862 1441496614 0.305725 0.597961 -0.254272 0.695862 1441496614 0.305725 0.597961 -0.254272 0.695862 1441496614 0.305725 0.597961 -0.254272 0.695862 1441496614 0.305725 0.597961 -0.254272 0.695862 1441496614 0.305725 0.597961 -0.254272 0.695862 1441496614 0.305603 0.594482 -0.251404 0.699951 1441496614 0.305603 0.594482 -0.251404 0.699951 1441496614 0.305603 0.594482 -0.251404 0.699951 1441496614 0.305603 0.594482 -0.251404 0.699951 1441496614 0.305603 0.594482 -0.251404 0.699951 1441496614 0.305603 0.594482 -0.251404 0.699951 1441496614 0.309998 0.590576 -0.253113 0.700684 1441496614 0.309998 0.590576 -0.253113 0.700684 1441496614 0.309998 0.590576 -0.253113 0.700684 1441496614 0.309998 0.590576 -0.253113 0.700684 1441496614 0.309998 0.590576 -0.253113 0.700684 1441496614 0.309998 0.590576 -0.253113 0.700684 1441496614 0.316956 0.586182 -0.259155 0.699036 1441496614 0.316956 0.586182 -0.259155 0.699036 1441496614 0.316956 0.586182 -0.259155 0.699036 1441496614 0.316956 0.586182 -0.259155 0.699036 1441496614 0.316956 0.586182 -0.259155 0.699036 1441496614 0.316956 0.586182 -0.259155 0.699036 1441496614 0.323181 0.582520 -0.265076 0.697021 1441496614 0.323181 0.582520 -0.265076 0.697021 1441496614 0.323181 0.582520 -0.265076 0.697021 1441496614 0.323181 0.582520 -0.265076 0.697021 1441496614 0.323181 0.582520 -0.265076 0.697021 1441496614 0.323181 0.582520 -0.265076 0.697021 1441496614 0.326233 0.580505 -0.270386 0.695251 1441496614 0.326233 0.580505 -0.270386 0.695251 1441496614 0.326233 0.580505 -0.270386 0.695251 1441496614 0.326233 0.580505 -0.270386 0.695251 1441496614 0.326233 0.580505 -0.270386 0.695251 1441496614 0.326233 0.580505 -0.270386 0.695251 1441496614 0.326416 0.579651 -0.272949 0.694885 1441496614 0.326416 0.579651 -0.272949 0.694885 1441496614 0.326416 0.579651 -0.272949 0.694885 1441496614 0.326416 0.579651 -0.272949 0.694885 1441496614 0.326416 0.579651 -0.272949 0.694885 1441496614 0.326416 0.579651 -0.272949 0.694885 1441496614 0.326416 0.579651 -0.272949 0.694885 1441496614 0.324585 0.580444 -0.273682 0.694824 1441496614 0.324585 0.580444 -0.273682 0.694824 1441496614 0.324585 0.580444 -0.273682 0.694824 1441496614 0.324585 0.580444 -0.273682 0.694824 1441496614 0.324585 0.580444 -0.273682 0.694824 1441496614 0.324585 0.580444 -0.273682 0.694824 1441496614 0.322083 0.581604 -0.272766 0.695374 1441496614 0.322083 0.581604 -0.272766 0.695374 1441496615 0.322083 0.581604 -0.272766 0.695374 1441496615 0.322083 0.581604 -0.272766 0.695374 1441496615 0.322083 0.581604 -0.272766 0.695374 1441496615 0.322083 0.581604 -0.272766 0.695374 1441496615 0.320007 0.582031 -0.271301 0.696533 1441496615 0.320007 0.582031 -0.271301 0.696533 1441496615 0.318787 0.582031 -0.269958 0.697571 1441496615 0.318787 0.582031 -0.269958 0.697571 1441496615 0.318787 0.582031 -0.269958 0.697571 1441496615 0.318787 0.582031 -0.269958 0.697571 1441496615 0.318787 0.582031 -0.269958 0.697571 1441496615 0.318787 0.582031 -0.269958 0.697571 1441496615 0.319153 0.581360 -0.269287 0.698303 1441496615 0.319153 0.581360 -0.269287 0.698303 1441496615 0.319153 0.581360 -0.269287 0.698303 1441496615 0.319153 0.581360 -0.269287 0.698303 1441496615 0.319153 0.581360 -0.269287 0.698303 1441496615 0.319153 0.581360 -0.269287 0.698303 1441496615 0.319885 0.580505 -0.269470 0.698547 1441496615 0.319885 0.580505 -0.269470 0.698547 1441496615 0.319885 0.580505 -0.269470 0.698547 1441496615 0.319885 0.580505 -0.269470 0.698547 1441496615 0.319885 0.580505 -0.269470 0.698547 1441496615 0.319885 0.580505 -0.269470 0.698547 1441496615 0.321594 0.577942 -0.271240 0.699219 1441496615 0.321594 0.577942 -0.271240 0.699219 1441496615 0.321594 0.577942 -0.271240 0.699219 1441496615 0.321594 0.577942 -0.271240 0.699219 1441496615 0.321594 0.577942 -0.271240 0.699219 1441496615 0.321594 0.577942 -0.271240 0.699219 1441496615 0.324829 0.573975 -0.273682 0.700073 1441496615 0.324829 0.573975 -0.273682 0.700073 1441496615 0.324829 0.573975 -0.273682 0.700073 1441496615 0.324829 0.573975 -0.273682 0.700073 1441496615 0.324829 0.573975 -0.273682 0.700073 1441496615 0.324829 0.573975 -0.273682 0.700073 1441496615 0.324829 0.573975 -0.273682 0.700073 1441496615 0.327698 0.569580 -0.275024 0.701782 1441496615 0.327698 0.569580 -0.275024 0.701782 1441496615 0.327698 0.569580 -0.275024 0.701782 1441496615 0.327698 0.569580 -0.275024 0.701782 1441496615 0.327698 0.569580 -0.275024 0.701782 1441496615 0.327698 0.569580 -0.275024 0.701782 1441496615 0.330078 0.565552 -0.276367 0.703369 1441496615 0.330078 0.565552 -0.276367 0.703369 1441496615 0.330078 0.565552 -0.276367 0.703369 1441496615 0.330078 0.565552 -0.276367 0.703369 1441496615 0.330078 0.565552 -0.276367 0.703369 1441496615 0.330078 0.565552 -0.276367 0.703369 1441496615 0.330078 0.565552 -0.276367 0.703369 1441496615 0.333496 0.561646 -0.276794 0.704712 1441496615 0.333496 0.561646 -0.276794 0.704712 1441496615 0.333496 0.561646 -0.276794 0.704712 1441496615 0.333496 0.561646 -0.276794 0.704712 1441496615 0.333496 0.561646 -0.276794 0.704712 1441496615 0.333496 0.561646 -0.276794 0.704712 1441496615 0.340210 0.556458 -0.276733 0.705627 1441496615 0.340210 0.556458 -0.276733 0.705627 1441496615 0.340210 0.556458 -0.276733 0.705627 1441496615 0.340210 0.556458 -0.276733 0.705627 1441496615 0.340210 0.556458 -0.276733 0.705627 1441496615 0.340210 0.556458 -0.276733 0.705627 1441496615 0.347229 0.552002 -0.279724 0.704590 1441496615 0.347229 0.552002 -0.279724 0.704590 1441496615 0.347229 0.552002 -0.279724 0.704590 1441496615 0.347229 0.552002 -0.279724 0.704590 1441496615 0.347229 0.552002 -0.279724 0.704590 1441496615 0.347229 0.552002 -0.279724 0.704590 1441496615 0.350830 0.553467 -0.286926 0.698669 1441496615 0.350830 0.553467 -0.286926 0.698669 1441496615 0.350830 0.553467 -0.286926 0.698669 1441496615 0.350830 0.553467 -0.286926 0.698669 1441496615 0.350830 0.553467 -0.286926 0.698669 1441496615 0.350830 0.553467 -0.286926 0.698669 1441496615 0.350830 0.553467 -0.286926 0.698669 1441496615 0.351257 0.556824 -0.290100 0.694519 1441496615 0.351257 0.556824 -0.290100 0.694519 1441496615 0.351257 0.556824 -0.290100 0.694519 1441496615 0.351257 0.556824 -0.290100 0.694519 1441496615 0.351257 0.556824 -0.290100 0.694519 1441496615 0.351257 0.556824 -0.290100 0.694519 1441496615 0.349976 0.560547 -0.291199 0.691711 1441496615 0.349976 0.560547 -0.291199 0.691711 1441496615 0.349976 0.560547 -0.291199 0.691711 1441496615 0.349976 0.560547 -0.291199 0.691711 1441496615 0.349976 0.560547 -0.291199 0.691711 1441496615 0.349976 0.560547 -0.291199 0.691711 1441496615 0.347168 0.564148 -0.290527 0.690430 1441496615 0.347168 0.564148 -0.290527 0.690430 1441496615 0.347168 0.564148 -0.290527 0.690430 1441496615 0.347168 0.564148 -0.290527 0.690430 1441496615 0.347168 0.564148 -0.290527 0.690430 1441496615 0.347168 0.564148 -0.290527 0.690430 1441496615 0.347168 0.564148 -0.290527 0.690430 1441496615 0.344604 0.568176 -0.290161 0.688599 1441496615 0.344604 0.568176 -0.290161 0.688599 1441496615 0.344604 0.568176 -0.290161 0.688599 1441496615 0.344604 0.568176 -0.290161 0.688599 1441496615 0.344604 0.568176 -0.290161 0.688599 1441496615 0.344604 0.568176 -0.290161 0.688599 1441496615 0.342102 0.572876 -0.291321 0.685425 1441496615 0.342102 0.572876 -0.291321 0.685425 1441496615 0.342102 0.572876 -0.291321 0.685425 1441496615 0.342102 0.572876 -0.291321 0.685425 1441496615 0.342102 0.572876 -0.291321 0.685425 1441496615 0.342102 0.572876 -0.291321 0.685425 1441496615 0.342102 0.572876 -0.291321 0.685425 1441496615 0.338257 0.578979 -0.293213 0.681396 1441496615 0.338257 0.578979 -0.293213 0.681396 1441496615 0.338257 0.578979 -0.293213 0.681396 1441496615 0.338257 0.578979 -0.293213 0.681396 1441496616 0.338257 0.578979 -0.293213 0.681396 1441496616 0.338257 0.578979 -0.293213 0.681396 1441496616 0.335266 0.583862 -0.294006 0.678406 1441496616 0.335266 0.583862 -0.294006 0.678406 1441496616 0.335266 0.583862 -0.294006 0.678406 1441496616 0.335266 0.583862 -0.294006 0.678406 1441496616 0.335266 0.583862 -0.294006 0.678406 1441496616 0.335266 0.583862 -0.294006 0.678406 1441496616 0.331909 0.587524 -0.292542 0.677490 1441496616 0.331909 0.587524 -0.292542 0.677490 1441496616 0.331909 0.587524 -0.292542 0.677490 1441496616 0.331909 0.587524 -0.292542 0.677490 1441496616 0.331909 0.587524 -0.292542 0.677490 1441496616 0.331909 0.587524 -0.292542 0.677490 1441496616 0.329163 0.589661 -0.290771 0.677734 1441496616 0.329163 0.589661 -0.290771 0.677734 1441496616 0.329163 0.589661 -0.290771 0.677734 1441496616 0.329163 0.589661 -0.290771 0.677734 1441496616 0.329163 0.589661 -0.290771 0.677734 1441496616 0.329163 0.589661 -0.290771 0.677734 1441496616 0.326355 0.591492 -0.289124 0.678223 1441496616 0.326355 0.591492 -0.289124 0.678223 1441496616 0.326355 0.591492 -0.289124 0.678223 1441496616 0.326355 0.591492 -0.289124 0.678223 1441496616 0.326355 0.591492 -0.289124 0.678223 1441496616 0.326355 0.591492 -0.289124 0.678223 1441496616 0.326355 0.591492 -0.289124 0.678223 1441496616 0.322388 0.592163 -0.285034 0.681274 1441496616 0.322388 0.592163 -0.285034 0.681274 1441496616 0.322388 0.592163 -0.285034 0.681274 1441496616 0.322388 0.592163 -0.285034 0.681274 1441496616 0.322388 0.592163 -0.285034 0.681274 1441496616 0.322388 0.592163 -0.285034 0.681274 1441496616 0.320923 0.592407 -0.282104 0.682922 1441496616 0.320923 0.592407 -0.282104 0.682922 1441496616 0.320923 0.592407 -0.282104 0.682922 1441496616 0.320923 0.592407 -0.282104 0.682922 1441496616 0.320923 0.592407 -0.282104 0.682922 1441496616 0.320923 0.592407 -0.282104 0.682922 1441496616 0.320923 0.592407 -0.282104 0.682922 1441496616 0.324707 0.591431 -0.284485 0.681030 1441496616 0.324707 0.591431 -0.284485 0.681030 1441496616 0.324707 0.591431 -0.284485 0.681030 1441496616 0.324707 0.591431 -0.284485 0.681030 1441496616 0.324707 0.591431 -0.284485 0.681030 1441496616 0.324707 0.591431 -0.284485 0.681030 1441496616 0.329956 0.589111 -0.289917 0.678162 1441496616 0.329956 0.589111 -0.289917 0.678162 1441496616 0.329956 0.589111 -0.289917 0.678162 1441496616 0.329956 0.589111 -0.289917 0.678162 1441496616 0.329956 0.589111 -0.289917 0.678162 1441496616 0.329956 0.589111 -0.289917 0.678162 1441496616 0.329956 0.589111 -0.289917 0.678162 1441496616 0.333252 0.585571 -0.295288 0.677368 1441496616 0.333252 0.585571 -0.295288 0.677368 1441496616 0.333252 0.585571 -0.295288 0.677368 1441496616 0.333252 0.585571 -0.295288 0.677368 1441496616 0.333252 0.585571 -0.295288 0.677368 1441496616 0.333252 0.585571 -0.295288 0.677368 1441496616 0.334717 0.582520 -0.297668 0.678223 1441496616 0.334717 0.582520 -0.297668 0.678223 1441496616 0.334717 0.582520 -0.297668 0.678223 1441496616 0.334717 0.582520 -0.297668 0.678223 1441496616 0.334717 0.582520 -0.297668 0.678223 1441496616 0.334717 0.582520 -0.297668 0.678223 1441496616 0.334717 0.582520 -0.297668 0.678223 1441496616 0.335754 0.580139 -0.297852 0.679626 1441496616 0.335754 0.580139 -0.297852 0.679626 1441496616 0.335754 0.580139 -0.297852 0.679626 1441496616 0.335754 0.580139 -0.297852 0.679626 1441496616 0.335754 0.580139 -0.297852 0.679626 1441496616 0.335754 0.580139 -0.297852 0.679626 1441496616 0.339600 0.576294 -0.299622 0.680237 1441496616 0.339600 0.576294 -0.299622 0.680237 1441496616 0.339600 0.576294 -0.299622 0.680237 1441496616 0.339600 0.576294 -0.299622 0.680237 1441496616 0.339600 0.576294 -0.299622 0.680237 1441496616 0.339600 0.576294 -0.299622 0.680237 1441496616 0.345825 0.571899 -0.304260 0.678711 1441496616 0.345825 0.571899 -0.304260 0.678711 1441496616 0.345825 0.571899 -0.304260 0.678711 1441496616 0.345825 0.571899 -0.304260 0.678711 1441496616 0.345825 0.571899 -0.304260 0.678711 1441496616 0.345825 0.571899 -0.304260 0.678711 1441496616 0.345825 0.571899 -0.304260 0.678711 1441496616 0.352295 0.566956 -0.310547 0.676697 1441496616 0.352295 0.566956 -0.310547 0.676697 1441496616 0.352295 0.566956 -0.310547 0.676697 1441496616 0.352295 0.566956 -0.310547 0.676697 1441496616 0.352295 0.566956 -0.310547 0.676697 1441496616 0.352295 0.566956 -0.310547 0.676697 1441496616 0.358276 0.563843 -0.315430 0.673889 1441496616 0.358276 0.563843 -0.315430 0.673889 1441496616 0.358276 0.563843 -0.315430 0.673889 1441496616 0.358276 0.563843 -0.315430 0.673889 1441496616 0.358276 0.563843 -0.315430 0.673889 1441496616 0.358276 0.563843 -0.315430 0.673889 1441496616 0.358276 0.563843 -0.315430 0.673889 1441496616 0.363586 0.563782 -0.320618 0.668640 1441496616 0.363586 0.563782 -0.320618 0.668640 1441496616 0.363586 0.563782 -0.320618 0.668640 1441496616 0.363586 0.563782 -0.320618 0.668640 1441496616 0.363586 0.563782 -0.320618 0.668640 1441496616 0.363586 0.563782 -0.320618 0.668640 1441496616 0.365662 0.565552 -0.324707 0.664063 1441496616 0.365662 0.565552 -0.324707 0.664063 1441496616 0.365662 0.565552 -0.324707 0.664063 1441496616 0.365662 0.565552 -0.324707 0.664063 1441496616 0.365662 0.565552 -0.324707 0.664063 1441496616 0.365662 0.565552 -0.324707 0.664063 1441496616 0.365662 0.565552 -0.324707 0.664063 1441496616 0.364746 0.566406 -0.327271 0.662537 1441496616 0.364746 0.566406 -0.327271 0.662537 1441496616 0.364746 0.566406 -0.327271 0.662537 1441496616 0.364746 0.566406 -0.327271 0.662537 1441496616 0.364746 0.566406 -0.327271 0.662537 1441496616 0.364746 0.566406 -0.327271 0.662537 1441496616 0.360291 0.567139 -0.325439 0.665222 1441496617 0.360291 0.567139 -0.325439 0.665222 1441496617 0.360291 0.567139 -0.325439 0.665222 1441496617 0.360291 0.567139 -0.325439 0.665222 1441496617 0.360291 0.567139 -0.325439 0.665222 1441496617 0.360291 0.567139 -0.325439 0.665222 1441496617 0.356567 0.567932 -0.322815 0.667847 1441496617 0.356567 0.567932 -0.322815 0.667847 1441496617 0.356567 0.567932 -0.322815 0.667847 1441496617 0.356567 0.567932 -0.322815 0.667847 1441496617 0.356567 0.567932 -0.322815 0.667847 1441496617 0.356567 0.567932 -0.322815 0.667847 1441496617 0.356567 0.567932 -0.322815 0.667847 1441496617 0.353699 0.569519 -0.320984 0.668945 1441496617 0.353699 0.569519 -0.320984 0.668945 1441496617 0.353699 0.569519 -0.320984 0.668945 1441496617 0.353699 0.569519 -0.320984 0.668945 1441496617 0.353699 0.569519 -0.320984 0.668945 1441496617 0.353699 0.569519 -0.320984 0.668945 1441496617 0.350159 0.572449 -0.318420 0.669495 1441496617 0.350159 0.572449 -0.318420 0.669495 1441496617 0.350159 0.572449 -0.318420 0.669495 1441496617 0.350159 0.572449 -0.318420 0.669495 1441496617 0.350159 0.572449 -0.318420 0.669495 1441496617 0.350159 0.572449 -0.318420 0.669495 1441496617 0.346924 0.575134 -0.315613 0.670227 1441496617 0.346924 0.575134 -0.315613 0.670227 1441496617 0.346924 0.575134 -0.315613 0.670227 1441496617 0.346924 0.575134 -0.315613 0.670227 1441496617 0.346924 0.575134 -0.315613 0.670227 1441496617 0.346924 0.575134 -0.315613 0.670227 1441496617 0.346924 0.575134 -0.315613 0.670227 1441496617 0.343445 0.577576 -0.311707 0.671753 1441496617 0.343445 0.577576 -0.311707 0.671753 1441496617 0.343445 0.577576 -0.311707 0.671753 1441496617 0.343445 0.577576 -0.311707 0.671753 1441496617 0.343445 0.577576 -0.311707 0.671753 1441496617 0.343445 0.577576 -0.311707 0.671753 1441496617 0.340942 0.580139 -0.309082 0.671997 1441496617 0.340942 0.580139 -0.309082 0.671997 1441496617 0.340942 0.580139 -0.309082 0.671997 1441496617 0.340942 0.580139 -0.309082 0.671997 1441496617 0.340942 0.580139 -0.309082 0.671997 1441496617 0.340942 0.580139 -0.309082 0.671997 1441496617 0.339539 0.581726 -0.307373 0.672119 1441496617 0.339539 0.581726 -0.307373 0.672119 1441496617 0.339539 0.581726 -0.307373 0.672119 1441496617 0.339539 0.581726 -0.307373 0.672119 1441496617 0.339539 0.581726 -0.307373 0.672119 1441496617 0.339539 0.581726 -0.307373 0.672119 1441496617 0.339111 0.582214 -0.305969 0.672607 1441496617 0.339111 0.582214 -0.305969 0.672607 1441496617 0.339111 0.582214 -0.305969 0.672607 1441496617 0.339111 0.582214 -0.305969 0.672607 1441496617 0.339111 0.582214 -0.305969 0.672607 1441496617 0.339111 0.582214 -0.305969 0.672607 1441496617 0.338867 0.581726 -0.304321 0.673889 1441496617 0.338867 0.581726 -0.304321 0.673889 1441496617 0.338867 0.581726 -0.304321 0.673889 1441496617 0.338867 0.581726 -0.304321 0.673889 1441496617 0.338867 0.581726 -0.304321 0.673889 1441496617 0.338867 0.581726 -0.304321 0.673889 1441496617 0.338867 0.581726 -0.304321 0.673889 1441496617 0.340332 0.580872 -0.304077 0.673950 1441496617 0.340332 0.580872 -0.304077 0.673950 1441496617 0.340332 0.580872 -0.304077 0.673950 1441496617 0.340332 0.580872 -0.304077 0.673950 1441496617 0.340332 0.580872 -0.304077 0.673950 1441496617 0.340332 0.580872 -0.304077 0.673950 1441496617 0.341553 0.579041 -0.303223 0.675293 1441496617 0.341553 0.579041 -0.303223 0.675293 1441496617 0.341553 0.579041 -0.303223 0.675293 1441496617 0.341553 0.579041 -0.303223 0.675293 1441496617 0.341553 0.579041 -0.303223 0.675293 1441496617 0.341553 0.579041 -0.303223 0.675293 1441496617 0.341553 0.579041 -0.303223 0.675293 1441496617 0.342957 0.576294 -0.303467 0.676819 1441496617 0.342957 0.576294 -0.303467 0.676819 1441496617 0.342957 0.576294 -0.303467 0.676819 1441496617 0.342957 0.576294 -0.303467 0.676819 1441496617 0.342957 0.576294 -0.303467 0.676819 1441496617 0.342957 0.576294 -0.303467 0.676819 1441496617 0.345459 0.573242 -0.304810 0.677490 1441496617 0.345459 0.573242 -0.304810 0.677490 1441496617 0.345459 0.573242 -0.304810 0.677490 1441496617 0.345459 0.573242 -0.304810 0.677490 1441496617 0.345459 0.573242 -0.304810 0.677490 1441496617 0.345459 0.573242 -0.304810 0.677490 1441496617 0.348816 0.570374 -0.305847 0.677734 1441496617 0.348816 0.570374 -0.305847 0.677734 1441496617 0.348816 0.570374 -0.305847 0.677734 1441496617 0.348816 0.570374 -0.305847 0.677734 1441496617 0.348816 0.570374 -0.305847 0.677734 1441496617 0.348816 0.570374 -0.305847 0.677734 1441496617 0.353394 0.568848 -0.307983 0.675720 1441496617 0.353394 0.568848 -0.307983 0.675720 1441496617 0.353394 0.568848 -0.307983 0.675720 1441496617 0.353394 0.568848 -0.307983 0.675720 1441496617 0.353394 0.568848 -0.307983 0.675720 1441496617 0.353394 0.568848 -0.307983 0.675720 1441496617 0.356567 0.566345 -0.309875 0.675293 1441496617 0.356567 0.566345 -0.309875 0.675293 1441496617 0.356567 0.566345 -0.309875 0.675293 1441496617 0.356567 0.566345 -0.309875 0.675293 1441496617 0.356567 0.566345 -0.309875 0.675293 1441496617 0.356567 0.566345 -0.309875 0.675293 1441496617 0.362122 0.563843 -0.312744 0.673096 1441496617 0.362122 0.563843 -0.312744 0.673096 1441496617 0.362122 0.563843 -0.312744 0.673096 1441496617 0.362122 0.563843 -0.312744 0.673096 1441496617 0.362122 0.563843 -0.312744 0.673096 1441496617 0.362122 0.563843 -0.312744 0.673096 1441496617 0.366089 0.560669 -0.316833 0.671692 1441496617 0.366089 0.560669 -0.316833 0.671692 1441496618 0.366089 0.560669 -0.316833 0.671692 1441496618 0.366089 0.560669 -0.316833 0.671692 1441496618 0.366089 0.560669 -0.316833 0.671692 1441496618 0.366089 0.560669 -0.316833 0.671692 1441496618 0.366089 0.560669 -0.316833 0.671692 1441496618 0.367188 0.558533 -0.317139 0.672729 1441496618 0.367188 0.558533 -0.317139 0.672729 1441496618 0.367188 0.558533 -0.317139 0.672729 1441496618 0.367188 0.558533 -0.317139 0.672729 1441496618 0.367188 0.558533 -0.317139 0.672729 1441496618 0.367188 0.558533 -0.317139 0.672729 1441496618 0.366638 0.557800 -0.316895 0.673767 1441496618 0.366638 0.557800 -0.316895 0.673767 1441496618 0.366638 0.557800 -0.316895 0.673767 1441496618 0.366638 0.557800 -0.316895 0.673767 1441496618 0.366638 0.557800 -0.316895 0.673767 1441496618 0.366638 0.557800 -0.316895 0.673767 1441496618 0.363708 0.558594 -0.314819 0.675659 1441496618 0.363708 0.558594 -0.314819 0.675659 1441496618 0.363708 0.558594 -0.314819 0.675659 1441496618 0.363708 0.558594 -0.314819 0.675659 1441496618 0.363708 0.558594 -0.314819 0.675659 1441496618 0.363708 0.558594 -0.314819 0.675659 1441496618 0.360718 0.559326 -0.311523 0.678162 1441496618 0.360718 0.559326 -0.311523 0.678162 1441496618 0.360718 0.559326 -0.311523 0.678162 1441496618 0.360718 0.559326 -0.311523 0.678162 1441496618 0.360718 0.559326 -0.311523 0.678162 1441496618 0.360718 0.559326 -0.311523 0.678162 1441496618 0.357666 0.560364 -0.308533 0.680298 1441496618 0.357666 0.560364 -0.308533 0.680298 1441496618 0.357666 0.560364 -0.308533 0.680298 1441496618 0.357666 0.560364 -0.308533 0.680298 1441496618 0.357666 0.560364 -0.308533 0.680298 1441496618 0.357666 0.560364 -0.308533 0.680298 1441496618 0.354553 0.562073 -0.305664 0.681824 1441496618 0.354553 0.562073 -0.305664 0.681824 1441496618 0.354553 0.562073 -0.305664 0.681824 1441496618 0.354553 0.562073 -0.305664 0.681824 1441496618 0.354553 0.562073 -0.305664 0.681824 1441496618 0.354553 0.562073 -0.305664 0.681824 1441496618 0.350769 0.563477 -0.302307 0.684082 1441496618 0.350769 0.563477 -0.302307 0.684082 1441496618 0.350769 0.563477 -0.302307 0.684082 1441496618 0.350769 0.563477 -0.302307 0.684082 1441496618 0.350769 0.563477 -0.302307 0.684082 1441496618 0.350769 0.563477 -0.302307 0.684082 1441496618 0.346680 0.565063 -0.298706 0.686462 1441496618 0.346680 0.565063 -0.298706 0.686462 1441496618 0.346680 0.565063 -0.298706 0.686462 1441496618 0.346680 0.565063 -0.298706 0.686462 1441496618 0.346680 0.565063 -0.298706 0.686462 1441496618 0.346680 0.565063 -0.298706 0.686462 1441496618 0.346680 0.565063 -0.298706 0.686462 1441496618 0.342957 0.567261 -0.295776 0.687805 1441496618 0.342957 0.567261 -0.295776 0.687805 1441496618 0.342957 0.567261 -0.295776 0.687805 1441496618 0.342957 0.567261 -0.295776 0.687805 1441496618 0.342957 0.567261 -0.295776 0.687805 1441496618 0.342957 0.567261 -0.295776 0.687805 1441496618 0.340576 0.569519 -0.294189 0.687744 1441496618 0.340576 0.569519 -0.294189 0.687744 1441496618 0.340576 0.569519 -0.294189 0.687744 1441496618 0.340576 0.569519 -0.294189 0.687744 1441496618 0.340576 0.569519 -0.294189 0.687744 1441496618 0.340576 0.569519 -0.294189 0.687744 1441496618 0.340576 0.569519 -0.294189 0.687744 1441496618 0.338196 0.571899 -0.292114 0.687866 1441496618 0.338196 0.571899 -0.292114 0.687866 1441496618 0.338196 0.571899 -0.292114 0.687866 1441496618 0.338196 0.571899 -0.292114 0.687866 1441496618 0.338196 0.571899 -0.292114 0.687866 1441496618 0.338196 0.571899 -0.292114 0.687866 1441496618 0.336975 0.573608 -0.290222 0.687805 1441496618 0.336975 0.573608 -0.290222 0.687805 1441496618 0.336975 0.573608 -0.290222 0.687805 1441496618 0.336975 0.573608 -0.290222 0.687805 1441496618 0.336975 0.573608 -0.290222 0.687805 1441496618 0.336975 0.573608 -0.290222 0.687805 1441496618 0.336304 0.575439 -0.289001 0.687134 1441496618 0.336304 0.575439 -0.289001 0.687134 1441496618 0.336304 0.575439 -0.289001 0.687134 1441496618 0.336304 0.575439 -0.289001 0.687134 1441496618 0.336304 0.575439 -0.289001 0.687134 1441496618 0.336304 0.575439 -0.289001 0.687134 1441496618 0.336304 0.575439 -0.289001 0.687134 1441496618 0.336304 0.577209 -0.289185 0.685608 1441496618 0.336304 0.577209 -0.289185 0.685608 1441496618 0.336304 0.577209 -0.289185 0.685608 1441496618 0.336304 0.577209 -0.289185 0.685608 1441496618 0.336304 0.577209 -0.289185 0.685608 1441496618 0.336304 0.577209 -0.289185 0.685608 1441496618 0.337585 0.578735 -0.291992 0.682495 1441496618 0.337585 0.578735 -0.291992 0.682495 1441496618 0.337585 0.578735 -0.291992 0.682495 1441496618 0.337585 0.578735 -0.291992 0.682495 1441496618 0.337585 0.578735 -0.291992 0.682495 1441496618 0.337585 0.578735 -0.291992 0.682495 1441496618 0.340393 0.578430 -0.296997 0.679199 1441496618 0.340393 0.578430 -0.296997 0.679199 1441496618 0.340393 0.578430 -0.296997 0.679199 1441496618 0.340393 0.578430 -0.296997 0.679199 1441496618 0.340393 0.578430 -0.296997 0.679199 1441496618 0.340393 0.578430 -0.296997 0.679199 1441496618 0.344055 0.577026 -0.302979 0.675903 1441496618 0.344055 0.577026 -0.302979 0.675903 1441496618 0.344055 0.577026 -0.302979 0.675903 1441496618 0.344055 0.577026 -0.302979 0.675903 1441496618 0.344055 0.577026 -0.302979 0.675903 1441496618 0.344055 0.577026 -0.302979 0.675903 1441496618 0.346863 0.575317 -0.308716 0.673279 1441496618 0.346863 0.575317 -0.308716 0.673279 1441496619 0.346863 0.575317 -0.308716 0.673279 1441496619 0.346863 0.575317 -0.308716 0.673279 1441496619 0.346863 0.575317 -0.308716 0.673279 1441496619 0.346863 0.575317 -0.308716 0.673279 1441496619 0.346863 0.575317 -0.308716 0.673279 1441496619 0.347900 0.574829 -0.313416 0.670959 1441496619 0.347900 0.574829 -0.313416 0.670959 1441496619 0.347900 0.574829 -0.313416 0.670959 1441496619 0.347900 0.574829 -0.313416 0.670959 1441496619 0.347900 0.574829 -0.313416 0.670959 1441496619 0.347900 0.574829 -0.313416 0.670959 1441496619 0.347900 0.575378 -0.318359 0.668152 1441496619 0.347900 0.575378 -0.318359 0.668152 1441496619 0.347900 0.575378 -0.318359 0.668152 1441496619 0.347900 0.575378 -0.318359 0.668152 1441496619 0.347900 0.575378 -0.318359 0.668152 1441496619 0.347900 0.575378 -0.318359 0.668152 1441496619 0.347900 0.575378 -0.318359 0.668152 1441496619 0.351624 0.575073 -0.323608 0.663940 1441496619 0.351624 0.575073 -0.323608 0.663940 1441496619 0.351624 0.575073 -0.323608 0.663940 1441496619 0.351624 0.575073 -0.323608 0.663940 1441496619 0.351624 0.575073 -0.323608 0.663940 1441496619 0.351624 0.575073 -0.323608 0.663940 1441496619 0.357483 0.573792 -0.329956 0.658752 1441496619 0.357483 0.573792 -0.329956 0.658752 1441496619 0.357483 0.573792 -0.329956 0.658752 1441496619 0.357483 0.573792 -0.329956 0.658752 1441496619 0.357483 0.573792 -0.329956 0.658752 1441496619 0.357483 0.573792 -0.329956 0.658752 1441496619 0.357483 0.573792 -0.329956 0.658752 1441496619 0.361267 0.572021 -0.334106 0.656189 1441496619 0.361267 0.572021 -0.334106 0.656189 1441496619 0.361267 0.572021 -0.334106 0.656189 1441496619 0.361267 0.572021 -0.334106 0.656189 1441496619 0.361267 0.572021 -0.334106 0.656189 1441496619 0.361267 0.572021 -0.334106 0.656189 1441496619 0.362244 0.573242 -0.335510 0.653809 1441496619 0.362244 0.573242 -0.335510 0.653809 1441496619 0.362244 0.573242 -0.335510 0.653809 1441496619 0.362244 0.573242 -0.335510 0.653809 1441496619 0.362244 0.573242 -0.335510 0.653809 1441496619 0.362000 0.575195 -0.335632 0.652222 1441496619 0.362000 0.575195 -0.335632 0.652222 1441496619 0.362000 0.575195 -0.335632 0.652222 1441496619 0.362000 0.575195 -0.335632 0.652222 1441496619 0.362000 0.575195 -0.335632 0.652222 1441496619 0.362000 0.575195 -0.335632 0.652222 1441496619 0.362000 0.575195 -0.335632 0.652222 1441496619 0.359375 0.577759 -0.332886 0.652771 1441496619 0.359375 0.577759 -0.332886 0.652771 1441496619 0.359375 0.577759 -0.332886 0.652771 1441496619 0.359375 0.577759 -0.332886 0.652771 1441496619 0.359375 0.577759 -0.332886 0.652771 1441496619 0.359375 0.577759 -0.332886 0.652771 1441496619 0.355835 0.580139 -0.328674 0.654724 1441496619 0.355835 0.580139 -0.328674 0.654724 1441496619 0.355835 0.580139 -0.328674 0.654724 1441496619 0.355835 0.580139 -0.328674 0.654724 1441496619 0.355835 0.580139 -0.328674 0.654724 1441496619 0.355835 0.580139 -0.328674 0.654724 1441496619 0.351990 0.582581 -0.324036 0.656982 1441496619 0.351990 0.582581 -0.324036 0.656982 1441496619 0.351990 0.582581 -0.324036 0.656982 1441496619 0.351990 0.582581 -0.324036 0.656982 1441496619 0.351990 0.582581 -0.324036 0.656982 1441496619 0.351990 0.582581 -0.324036 0.656982 1441496619 0.348145 0.585083 -0.320251 0.658630 1441496619 0.348145 0.585083 -0.320251 0.658630 1441496619 0.348145 0.585083 -0.320251 0.658630 1441496619 0.348145 0.585083 -0.320251 0.658630 1441496619 0.348145 0.585083 -0.320251 0.658630 1441496619 0.348145 0.585083 -0.320251 0.658630 1441496619 0.344727 0.586914 -0.317444 0.660156 1441496619 0.344727 0.586914 -0.317444 0.660156 1441496619 0.344727 0.586914 -0.317444 0.660156 1441496619 0.344727 0.586914 -0.317444 0.660156 1441496619 0.344727 0.586914 -0.317444 0.660156 1441496619 0.344727 0.586914 -0.317444 0.660156 1441496619 0.340393 0.588318 -0.314331 0.662659 1441496619 0.340393 0.588318 -0.314331 0.662659 1441496619 0.340393 0.588318 -0.314331 0.662659 1441496619 0.340393 0.588318 -0.314331 0.662659 1441496619 0.340393 0.588318 -0.314331 0.662659 1441496619 0.340393 0.588318 -0.314331 0.662659 1441496619 0.340393 0.588318 -0.314331 0.662659 1441496619 0.336060 0.590149 -0.310730 0.664917 1441496619 0.336060 0.590149 -0.310730 0.664917 1441496619 0.336060 0.590149 -0.310730 0.664917 1441496619 0.336060 0.590149 -0.310730 0.664917 1441496619 0.336060 0.590149 -0.310730 0.664917 1441496619 0.336060 0.590149 -0.310730 0.664917 1441496619 0.331055 0.592834 -0.306702 0.666931 1441496619 0.331055 0.592834 -0.306702 0.666931 1441496619 0.331055 0.592834 -0.306702 0.666931 1441496619 0.331055 0.592834 -0.306702 0.666931 1441496619 0.331055 0.592834 -0.306702 0.666931 1441496619 0.331055 0.592834 -0.306702 0.666931 1441496619 0.331055 0.592834 -0.306702 0.666931 1441496619 0.327209 0.595093 -0.302856 0.668579 1441496619 0.327209 0.595093 -0.302856 0.668579 1441496619 0.327209 0.595093 -0.302856 0.668579 1441496619 0.327209 0.595093 -0.302856 0.668579 1441496619 0.327209 0.595093 -0.302856 0.668579 1441496619 0.327209 0.595093 -0.302856 0.668579 1441496619 0.325500 0.595581 -0.298767 0.670776 1441496619 0.325500 0.595581 -0.298767 0.670776 1441496619 0.325500 0.595581 -0.298767 0.670776 1441496619 0.325500 0.595581 -0.298767 0.670776 1441496619 0.325500 0.595581 -0.298767 0.670776 1441496619 0.325500 0.595581 -0.298767 0.670776 1441496619 0.325500 0.595581 -0.298767 0.670776 1441496619 0.323242 0.596497 -0.293518 0.673401 1441496619 0.323242 0.596497 -0.293518 0.673401 1441496620 
0.348022 0.591248 -0.286133 0.668823 1441496622 0.348877 0.591064 -0.284119 0.669434 1441496622 0.348877 0.591064 -0.284119 0.669434 1441496622 0.348877 0.591064 -0.284119 0.669434 1441496622 0.348877 0.591064 -0.284119 0.669434 1441496622 0.348877 0.591064 -0.284119 0.669434 1441496622 0.348877 0.591064 -0.284119 0.669434 1441496622 0.349365 0.588379 -0.281067 0.672852 1441496622 0.349365 0.588379 -0.281067 0.672852 1441496622 0.349365 0.588379 -0.281067 0.672852 1441496622 0.349365 0.588379 -0.281067 0.672852 1441496622 0.349365 0.588379 -0.281067 0.672852 1441496622 0.349365 0.588379 -0.281067 0.672852 1441496622 0.349365 0.588379 -0.281067 0.672852 1441496623 0.350403 0.587219 -0.279419 0.674011 1441496623 0.350403 0.587219 -0.279419 0.674011 1441496623 0.350403 0.587219 -0.279419 0.674011 1441496623 0.350403 0.587219 -0.279419 0.674011 1441496623 0.350403 0.587219 -0.279419 0.674011 1441496623 0.350403 0.587219 -0.279419 0.674011 1441496623 0.351685 0.586792 -0.275757 0.675171 1441496623 0.351685 0.586792 -0.275757 0.675171 1441496623 0.351685 0.586792 -0.275757 0.675171 1441496623 0.351685 0.586792 -0.275757 0.675171 1441496623 0.351685 0.586792 -0.275757 0.675171 1441496623 0.351685 0.586792 -0.275757 0.675171 1441496623 0.351013 0.586792 -0.271118 0.677429 1441496623 0.351013 0.586792 -0.271118 0.677429 1441496623 0.351013 0.586792 -0.271118 0.677429 1441496623 0.351013 0.586792 -0.271118 0.677429 1441496623 0.351013 0.586792 -0.271118 0.677429 1441496623 0.351013 0.586792 -0.271118 0.677429 1441496623 0.351013 0.586792 -0.271118 0.677429 1441496623 0.349548 0.587158 -0.265991 0.679810 1441496623 0.349548 0.587158 -0.265991 0.679810 1441496623 0.349548 0.587158 -0.265991 0.679810 1441496623 0.349548 0.587158 -0.265991 0.679810 1441496623 0.349548 0.587158 -0.265991 0.679810 1441496623 0.349548 0.587158 -0.265991 0.679810 1441496623 0.346375 0.588867 -0.261475 0.681763 1441496623 0.346375 0.588867 -0.261475 0.681763 1441496623 0.346375 0.588867 -0.261475 0.681763 1441496623 0.346375 0.588867 -0.261475 0.681763 1441496623 0.346375 0.588867 -0.261475 0.681763 1441496623 0.346375 0.588867 -0.261475 0.681763 1441496623 0.340271 0.593323 -0.255188 0.683350 1441496623 0.340271 0.593323 -0.255188 0.683350 1441496623 0.340271 0.593323 -0.255188 0.683350 1441496623 0.340271 0.593323 -0.255188 0.683350 1441496623 0.340271 0.593323 -0.255188 0.683350 1441496623 0.340271 0.593323 -0.255188 0.683350 1441496623 0.340271 0.593323 -0.255188 0.683350 1441496623 0.333862 0.596863 -0.247314 0.686340 1441496623 0.333862 0.596863 -0.247314 0.686340 1441496623 0.333862 0.596863 -0.247314 0.686340 1441496623 0.333862 0.596863 -0.247314 0.686340 1441496623 0.333862 0.596863 -0.247314 0.686340 1441496623 0.333862 0.596863 -0.247314 0.686340 1441496623 0.330261 0.597717 -0.240784 0.689636 1441496623 0.330261 0.597717 -0.240784 0.689636 1441496623 0.330261 0.597717 -0.240784 0.689636 1441496623 0.330261 0.597717 -0.240784 0.689636 1441496623 0.330261 0.597717 -0.240784 0.689636 1441496623 0.326660 0.598206 -0.234375 0.693115 1441496623 0.326660 0.598206 -0.234375 0.693115 1441496623 0.326660 0.598206 -0.234375 0.693115 1441496623 0.323547 0.597351 -0.229431 0.696960 1441496623 0.323547 0.597351 -0.229431 0.696960 1441496623 0.323547 0.597351 -0.229431 0.696960 1441496623 0.323547 0.597351 -0.229431 0.696960 1441496623 0.323547 0.597351 -0.229431 0.696960 1441496623 0.323547 0.597351 -0.229431 0.696960 1441496623 0.323547 0.597351 -0.229431 0.696960 1441496623 0.320679 0.596191 -0.225342 0.700562 1441496623 0.320679 0.596191 -0.225342 0.700562 1441496623 0.320679 0.596191 -0.225342 0.700562 1441496623 0.320679 0.596191 -0.225342 0.700562 1441496623 0.320679 0.596191 -0.225342 0.700562 1441496623 0.320679 0.596191 -0.225342 0.700562 1441496623 0.319458 0.594055 -0.223877 0.703430 1441496623 0.319458 0.594055 -0.223877 0.703430 1441496623 0.319458 0.594055 -0.223877 0.703430 1441496623 0.319458 0.594055 -0.223877 0.703430 1441496623 0.319458 0.594055 -0.223877 0.703430 1441496623 0.319458 0.594055 -0.223877 0.703430 1441496623 0.317627 0.592712 -0.222107 0.705933 1441496623 0.317627 0.592712 -0.222107 0.705933 1441496623 0.317627 0.592712 -0.222107 0.705933 1441496623 0.317627 0.592712 -0.222107 0.705933 1441496623 0.317627 0.592712 -0.222107 0.705933 1441496623 0.317627 0.592712 -0.222107 0.705933 1441496623 0.317627 0.592712 -0.222107 0.705933 1441496623 0.314453 0.593384 -0.219360 0.707703 1441496623 0.314453 0.593384 -0.219360 0.707703 1441496623 0.314453 0.593384 -0.219360 0.707703 1441496623 0.314453 0.593384 -0.219360 0.707703 1441496623 0.314453 0.593384 -0.219360 0.707703 1441496623 0.314453 0.593384 -0.219360 0.707703 1441496623 0.314392 0.593140 -0.222168 0.707031 1441496623 0.314392 0.593140 -0.222168 0.707031 1441496623 0.314392 0.593140 -0.222168 0.707031 1441496623 0.314392 0.593140 -0.222168 0.707031 1441496623 0.314392 0.593140 -0.222168 0.707031 1441496623 0.314392 0.593140 -0.222168 0.707031 1441496623 0.315247 0.592468 -0.225220 0.706238 1441496623 0.315247 0.592468 -0.225220 0.706238 1441496623 0.315247 0.592468 -0.225220 0.706238 1441496623 0.315247 0.592468 -0.225220 0.706238 1441496623 0.315247 0.592468 -0.225220 0.706238 1441496623 0.315247 0.592468 -0.225220 0.706238 1441496623 0.317810 0.590881 -0.228210 0.705505 1441496623 0.317810 0.590881 -0.228210 0.705505 1441496623 0.317810 0.590881 -0.228210 0.705505 1441496623 0.317810 0.590881 -0.228210 0.705505 1441496623 0.317810 0.590881 -0.228210 0.705505 1441496623 0.317810 0.590881 -0.228210 0.705505 1441496623 0.321106 0.588501 -0.231384 0.704956 1441496623 0.321106 0.588501 -0.231384 0.704956 1441496623 0.321106 0.588501 -0.231384 0.704956 1441496623 0.321106 0.588501 -0.231384 0.704956 1441496623 0.321106 0.588501 -0.231384 0.704956 1441496623 0.321106 0.588501 -0.231384 0.704956 1441496623 0.321106 0.588501 -0.231384 0.704956 1441496624 0.324097 0.587341 -0.234924 0.703369 1441496624 0.324097 0.587341 -0.234924 0.703369 1441496624 0.324097 0.587341 -0.234924 0.703369 1441496624 0.324097 0.587341 -0.234924 0.703369 1441496624 0.324097 0.587341 -0.234924 0.703369 1441496624 0.324097 0.587341 -0.234924 0.703369 1441496624 0.326721 0.585876 -0.238770 0.702087 1441496624 0.326721 0.585876 -0.238770 0.702087 1441496624 0.326721 0.585876 -0.238770 0.702087 1441496624 0.326721 0.585876 -0.238770 0.702087 1441496624 0.326721 0.585876 -0.238770 0.702087 1441496624 0.326721 0.585876 -0.238770 0.702087 1441496624 0.330383 0.583313 -0.244507 0.700500 1441496624 0.330383 0.583313 -0.244507 0.700500 1441496624 0.330383 0.583313 -0.244507 0.700500 1441496624 0.330383 0.583313 -0.244507 0.700500 1441496624 0.330383 0.583313 -0.244507 0.700500 1441496624 0.330383 0.583313 -0.244507 0.700500 1441496624 0.330383 0.583313 -0.244507 0.700500 1441496624 0.334045 0.581665 -0.249634 0.698364 1441496624 0.334045 0.581665 -0.249634 0.698364 1441496624 0.334045 0.581665 -0.249634 0.698364 1441496624 0.334045 0.581665 -0.249634 0.698364 1441496624 0.334045 0.581665 -0.249634 0.698364 1441496624 0.334045 0.581665 -0.249634 0.698364 1441496624 0.334656 0.582092 -0.251831 0.696899 1441496624 0.334656 0.582092 -0.251831 0.696899 1441496624 0.334656 0.582092 -0.251831 0.696899 1441496624 0.334656 0.582092 -0.251831 0.696899 1441496624 0.334656 0.582092 -0.251831 0.696899 1441496624 0.332642 0.583801 -0.250732 0.696838 1441496624 0.332642 0.583801 -0.250732 0.696838 1441496624 0.332642 0.583801 -0.250732 0.696838 1441496624 0.332642 0.583801 -0.250732 0.696838 1441496624 0.330078 0.586121 -0.248657 0.696838 1441496624 0.330078 0.586121 -0.248657 0.696838 1441496624 0.330078 0.586121 -0.248657 0.696838 1441496624 0.330078 0.586121 -0.248657 0.696838 1441496624 0.330078 0.586121 -0.248657 0.696838 1441496624 0.330078 0.586121 -0.248657 0.696838 1441496624 0.327026 0.588867 -0.246460 0.696716 1441496624 0.327026 0.588867 -0.246460 0.696716 1441496624 0.327026 0.588867 -0.246460 0.696716 1441496624 0.327026 0.588867 -0.246460 0.696716 1441496624 0.327026 0.588867 -0.246460 0.696716 1441496624 0.327026 0.588867 -0.246460 0.696716 1441496624 0.327026 0.588867 -0.246460 0.696716 1441496624 0.323120 0.592407 -0.243774 0.696533 1441496624 0.323120 0.592407 -0.243774 0.696533 1441496624 0.323120 0.592407 -0.243774 0.696533 1441496624 0.323120 0.592407 -0.243774 0.696533 1441496624 0.323120 0.592407 -0.243774 0.696533 1441496624 0.323120 0.592407 -0.243774 0.696533 1441496624 0.321289 0.595337 -0.240723 0.695923 1441496624 0.321289 0.595337 -0.240723 0.695923 1441496624 0.321289 0.595337 -0.240723 0.695923 1441496624 0.321289 0.595337 -0.240723 0.695923 1441496624 0.321289 0.595337 -0.240723 0.695923 1441496624 0.321289 0.595337 -0.240723 0.695923 1441496624 0.319580 0.599365 -0.239136 0.693787 1441496624 0.319580 0.599365 -0.239136 0.693787 1441496624 0.319580 0.599365 -0.239136 0.693787 1441496624 0.319580 0.599365 -0.239136 0.693787 1441496624 0.319580 0.599365 -0.239136 0.693787 1441496624 0.319580 0.599365 -0.239136 0.693787 1441496624 0.316406 0.603821 -0.236328 0.692383 1441496624 0.316406 0.603821 -0.236328 0.692383 1441496624 0.316406 0.603821 -0.236328 0.692383 1441496624 0.316406 0.603821 -0.236328 0.692383 1441496624 0.316406 0.603821 -0.236328 0.692383 1441496624 0.316406 0.603821 -0.236328 0.692383 1441496624 0.313782 0.607300 -0.232849 0.691650 1441496624 0.313782 0.607300 -0.232849 0.691650 1441496624 0.313782 0.607300 -0.232849 0.691650 1441496624 0.313782 0.607300 -0.232849 0.691650 1441496624 0.313782 0.607300 -0.232849 0.691650 1441496624 0.313782 0.607300 -0.232849 0.691650 1441496624 0.313782 0.607300 -0.232849 0.691650 1441496624 0.310852 0.609802 -0.232056 0.691040 1441496624 0.310852 0.609802 -0.232056 0.691040 1441496624 0.310852 0.609802 -0.232056 0.691040 1441496624 0.310852 0.609802 -0.232056 0.691040 1441496624 0.310852 0.609802 -0.232056 0.691040 1441496624 0.310852 0.609802 -0.232056 0.691040 1441496624 0.308044 0.611633 -0.230713 0.691162 1441496624 0.308044 0.611633 -0.230713 0.691162 1441496624 0.308044 0.611633 -0.230713 0.691162 1441496624 0.308044 0.611633 -0.230713 0.691162 1441496624 0.308044 0.611633 -0.230713 0.691162 1441496624 0.308044 0.611633 -0.230713 0.691162 1441496624 0.305603 0.613098 -0.228882 0.691528 1441496624 0.305603 0.613098 -0.228882 0.691528 1441496624 0.305603 0.613098 -0.228882 0.691528 1441496624 0.305603 0.613098 -0.228882 0.691528 1441496624 0.305603 0.613098 -0.228882 0.691528 1441496624 0.305603 0.613098 -0.228882 0.691528 1441496624 0.301636 0.616455 -0.226257 0.691162 1441496624 0.301636 0.616455 -0.226257 0.691162 1441496624 0.301636 0.616455 -0.226257 0.691162 1441496624 0.301636 0.616455 -0.226257 0.691162 1441496624 0.301636 0.616455 -0.226257 0.691162 1441496624 0.301636 0.616455 -0.226257 0.691162 1441496624 0.300293 0.618530 -0.227356 0.689514 1441496624 0.300293 0.618530 -0.227356 0.689514 1441496624 0.300293 0.618530 -0.227356 0.689514 1441496624 0.300293 0.618530 -0.227356 0.689514 1441496624 0.300293 0.618530 -0.227356 0.689514 1441496624 0.300293 0.618530 -0.227356 0.689514 1441496624 0.300354 0.620056 -0.228882 0.687622 1441496624 0.300354 0.620056 -0.228882 0.687622 1441496625 0.300354 0.620056 -0.228882 0.687622 1441496625 0.300354 0.620056 -0.228882 0.687622 1441496625 0.300354 0.620056 -0.228882 0.687622 1441496625 0.300354 0.620056 -0.228882 0.687622 1441496625 0.300354 0.620056 -0.228882 0.687622 1441496625 0.303772 0.620117 -0.232788 0.684753 1441496625 0.303772 0.620117 -0.232788 0.684753 1441496625 0.303772 0.620117 -0.232788 0.684753 1441496625 0.303772 0.620117 -0.232788 0.684753 1441496625 0.303772 0.620117 -0.232788 0.684753 1441496625 0.303772 0.620117 -0.232788 0.684753 1441496625 0.306335 0.619995 -0.236694 0.682434 1441496625 0.306335 0.619995 -0.236694 0.682434 1441496625 0.306335 0.619995 -0.236694 0.682434 1441496625 0.306335 0.619995 -0.236694 0.682434 1441496625 0.306335 0.619995 -0.236694 0.682434 1441496625 0.306335 0.619995 -0.236694 0.682434 1441496625 0.308899 0.619263 -0.241272 0.680298 1441496625 0.308899 0.619263 -0.241272 0.680298 1441496625 0.308899 0.619263 -0.241272 0.680298 1441496625 0.308899 0.619263 -0.241272 0.680298 1441496625 0.308899 0.619263 -0.241272 0.680298 1441496625 0.308899 0.619263 -0.241272 0.680298 1441496625 0.310181 0.619019 -0.245850 0.678284 1441496625 0.310181 0.619019 -0.245850 0.678284 1441496625 0.310181 0.619019 -0.245850 0.678284 1441496625 0.310181 0.619019 -0.245850 0.678284 1441496625 0.310181 0.619019 -0.245850 0.678284 1441496625 0.308716 0.619141 -0.248047 0.678040 1441496625 0.308716 0.619141 -0.248047 0.678040 1441496625 0.308716 0.619141 -0.248047 0.678040 1441496625 0.308716 0.619141 -0.248047 0.678040 1441496625 0.308716 0.619141 -0.248047 0.678040 1441496625 0.308716 0.619141 -0.248047 0.678040 1441496625 0.310120 0.617065 -0.250427 0.678406 1441496625 0.310120 0.617065 -0.250427 0.678406 1441496625 0.310120 0.617065 -0.250427 0.678406 1441496625 0.310120 0.617065 -0.250427 0.678406 1441496625 0.310120 0.617065 -0.250427 0.678406 1441496625 0.310120 0.617065 -0.250427 0.678406 1441496625 0.313599 0.614807 -0.253967 0.677551 1441496625 0.313599 0.614807 -0.253967 0.677551 1441496625 0.313599 0.614807 -0.253967 0.677551 1441496625 0.313599 0.614807 -0.253967 0.677551 1441496625 0.313599 0.614807 -0.253967 0.677551 1441496625 0.313599 0.614807 -0.253967 0.677551 1441496625 0.315674 0.613220 -0.256409 0.677063 1441496625 0.315674 0.613220 -0.256409 0.677063 1441496625 0.315674 0.613220 -0.256409 0.677063 1441496625 0.315674 0.613220 -0.256409 0.677063 1441496625 0.315674 0.613220 -0.256409 0.677063 1441496625 0.315674 0.613220 -0.256409 0.677063 1441496625 0.316833 0.612427 -0.256653 0.677185 1441496625 0.316833 0.612427 -0.256653 0.677185 1441496625 0.316833 0.612427 -0.256653 0.677185 1441496625 0.316833 0.612427 -0.256653 0.677185 1441496625 0.316833 0.612427 -0.256653 0.677185 1441496625 0.316833 0.612427 -0.256653 0.677185 1441496625 0.317383 0.611206 -0.255005 0.678650 1441496625 0.317383 0.611206 -0.255005 0.678650 1441496625 0.317383 0.611206 -0.255005 0.678650 1441496625 0.317383 0.611206 -0.255005 0.678650 1441496625 0.317383 0.611206 -0.255005 0.678650 1441496625 0.317383 0.611206 -0.255005 0.678650 1441496625 0.317383 0.611206 -0.255005 0.678650 1441496625 0.317261 0.609497 -0.252625 0.681152 1441496625 0.317261 0.609497 -0.252625 0.681152 1441496625 0.317261 0.609497 -0.252625 0.681152 1441496625 0.317261 0.609497 -0.252625 0.681152 1441496625 0.317261 0.609497 -0.252625 0.681152 1441496625 0.317261 0.609497 -0.252625 0.681152 1441496625 0.315979 0.607544 -0.249268 0.684692 1441496625 0.315979 0.607544 -0.249268 0.684692 1441496625 0.315979 0.607544 -0.249268 0.684692 1441496625 0.315979 0.607544 -0.249268 0.684692 1441496625 0.315979 0.607544 -0.249268 0.684692 1441496625 0.315979 0.607544 -0.249268 0.684692 1441496625 0.313538 0.607788 -0.245728 0.686890 1441496625 0.313538 0.607788 -0.245728 0.686890 1441496625 0.313538 0.607788 -0.245728 0.686890 1441496625 0.313538 0.607788 -0.245728 0.686890 1441496625 0.313538 0.607788 -0.245728 0.686890 1441496625 0.313538 0.607788 -0.245728 0.686890 1441496625 0.312439 0.608887 -0.241638 0.687866 1441496625 0.312439 0.608887 -0.241638 0.687866 1441496625 0.312439 0.608887 -0.241638 0.687866 1441496625 0.312439 0.608887 -0.241638 0.687866 1441496625 0.312439 0.608887 -0.241638 0.687866 1441496625 0.312439 0.608887 -0.241638 0.687866 1441496625 0.312378 0.610291 -0.238953 0.687561 1441496625 0.312378 0.610291 -0.238953 0.687561 1441496625 0.312378 0.610291 -0.238953 0.687561 1441496625 0.312378 0.610291 -0.238953 0.687561 1441496625 0.312378 0.610291 -0.238953 0.687561 1441496625 0.312378 0.610291 -0.238953 0.687561 1441496625 0.312378 0.610291 -0.238953 0.687561 1441496625 0.311340 0.612549 -0.236267 0.687012 1441496625 0.311340 0.612549 -0.236267 0.687012 1441496625 0.311340 0.612549 -0.236267 0.687012 1441496625 0.311340 0.612549 -0.236267 0.687012 1441496625 0.311340 0.612549 -0.236267 0.687012 1441496625 0.311340 0.612549 -0.236267 0.687012 1441496625 0.307434 0.613403 -0.233337 0.688965 1441496625 0.307434 0.613403 -0.233337 0.688965 1441496625 0.307434 0.613403 -0.233337 0.688965 1441496625 0.307434 0.613403 -0.233337 0.688965 1441496625 0.307434 0.613403 -0.233337 0.688965 1441496625 0.307434 0.613403 -0.233337 0.688965 1441496625 0.301575 0.614014 -0.229309 0.692322 1441496625 0.301575 0.614014 -0.229309 0.692322 1441496625 0.301575 0.614014 -0.229309 0.692322 1441496625 0.301575 0.614014 -0.229309 0.692322 1441496626 0.301575 0.614014 -0.229309 0.692322 1441496626 0.301575 0.614014 -0.229309 0.692322 1441496626 0.296326 0.614990 -0.225098 0.695190 1441496626 0.296326 0.614990 -0.225098 0.695190 1441496626 0.296326 0.614990 -0.225098 0.695190 1441496626 0.296326 0.614990 -0.225098 0.695190 1441496626 0.296326 0.614990 -0.225098 0.695190 1441496626 0.296326 0.614990 -0.225098 0.695190 1441496626 0.296326 0.614990 -0.225098 0.695190 1441496626 0.293762 0.616638 -0.223511 0.695313 1441496626 0.293762 0.616638 -0.223511 0.695313 1441496626 0.293762 0.616638 -0.223511 0.695313 1441496626 0.293762 0.616638 -0.223511 0.695313 1441496626 0.293762 0.616638 -0.223511 0.695313 1441496626 0.293762 0.616638 -0.223511 0.695313 1441496626 0.292725 0.617493 -0.223938 0.694824 1441496626 0.292725 0.617493 -0.223938 0.694824 1441496626 0.292725 0.617493 -0.223938 0.694824 1441496626 0.292725 0.617493 -0.223938 0.694824 1441496626 0.292725 0.617493 -0.223938 0.694824 1441496626 0.292725 0.617493 -0.223938 0.694824 1441496626 0.292664 0.616943 -0.226501 0.694519 1441496626 0.292664 0.616943 -0.226501 0.694519 1441496626 0.292664 0.616943 -0.226501 0.694519 1441496626 0.292664 0.616943 -0.226501 0.694519 1441496626 0.292664 0.616943 -0.226501 0.694519 1441496626 0.292664 0.616943 -0.226501 0.694519 1441496626 0.295044 0.614685 -0.230713 0.694153 1441496626 0.295044 0.614685 -0.230713 0.694153 1441496626 0.295044 0.614685 -0.230713 0.694153 1441496626 0.295044 0.614685 -0.230713 0.694153 1441496626 0.295044 0.614685 -0.230713 0.694153 1441496626 0.295044 0.614685 -0.230713 0.694153 1441496626 0.298767 0.610779 -0.234924 0.694580 1441496626 0.298767 0.610779 -0.234924 0.694580 1441496626 0.298767 0.610779 -0.234924 0.694580 1441496626 0.298767 0.610779 -0.234924 0.694580 1441496626 0.298767 0.610779 -0.234924 0.694580 1441496626 0.298767 0.610779 -0.234924 0.694580 1441496626 0.305237 0.606079 -0.240845 0.693848 1441496626 0.305237 0.606079 -0.240845 0.693848 1441496626 0.305237 0.606079 -0.240845 0.693848 1441496626 0.305237 0.606079 -0.240845 0.693848 1441496626 0.305237 0.606079 -0.240845 0.693848 1441496626 0.305237 0.606079 -0.240845 0.693848 1441496626 0.305237 0.606079 -0.240845 0.693848 1441496626 0.310913 0.602112 -0.246704 0.692749 1441496626 0.310913 0.602112 -0.246704 0.692749 1441496626 0.310913 0.602112 -0.246704 0.692749 1441496626 0.310913 0.602112 -0.246704 0.692749 1441496626 0.310913 0.602112 -0.246704 0.692749 1441496626 0.310913 0.602112 -0.246704 0.692749 1441496626 0.312378 0.600098 -0.250305 0.692505 1441496626 0.312378 0.600098 -0.250305 0.692505 1441496626 0.312378 0.600098 -0.250305 0.692505 1441496626 0.312378 0.600098 -0.250305 0.692505 1441496626 0.312073 0.599060 -0.250427 0.693481 1441496626 0.312073 0.599060 -0.250427 0.693481 1441496626 0.312073 0.599060 -0.250427 0.693481 1441496626 0.312073 0.599060 -0.250427 0.693481 1441496626 0.312073 0.599060 -0.250427 0.693481 1441496626 0.312805 0.598267 -0.251404 0.693481 1441496626 0.312805 0.598267 -0.251404 0.693481 1441496626 0.312805 0.598267 -0.251404 0.693481 1441496626 0.312805 0.598267 -0.251404 0.693481 1441496626 0.313782 0.598267 -0.252319 0.692749 1441496626 0.313782 0.598267 -0.252319 0.692749 1441496626 0.313782 0.598267 -0.252319 0.692749 1441496626 0.313782 0.598267 -0.252319 0.692749 1441496626 0.313782 0.598267 -0.252319 0.692749 1441496626 0.313782 0.598267 -0.252319 0.692749 1441496626 0.313782 0.598267 -0.252319 0.692749 1441496626 0.315186 0.598511 -0.253845 0.691345 1441496626 0.315186 0.598511 -0.253845 0.691345 1441496626 0.315186 0.598511 -0.253845 0.691345 1441496626 0.315186 0.598511 -0.253845 0.691345 1441496626 0.315186 0.598511 -0.253845 0.691345 1441496626 0.315186 0.598511 -0.253845 0.691345 1441496626 0.316040 0.598938 -0.254517 0.690308 1441496626 0.316040 0.598938 -0.254517 0.690308 1441496626 0.316040 0.598938 -0.254517 0.690308 1441496626 0.316040 0.598938 -0.254517 0.690308 1441496626 0.316040 0.598938 -0.254517 0.690308 1441496626 0.316040 0.598938 -0.254517 0.690308 1441496626 0.317322 0.598572 -0.254211 0.690125 1441496626 0.317322 0.598572 -0.254211 0.690125 1441496626 0.317322 0.598572 -0.254211 0.690125 1441496626 0.317322 0.598572 -0.254211 0.690125 1441496626 0.317322 0.598572 -0.254211 0.690125 1441496626 0.317322 0.598572 -0.254211 0.690125 1441496626 0.318848 0.596375 -0.253113 0.691772 1441496626 0.318848 0.596375 -0.253113 0.691772 1441496626 0.318848 0.596375 -0.253113 0.691772 1441496626 0.318848 0.596375 -0.253113 0.691772 1441496626 0.318848 0.596375 -0.253113 0.691772 1441496626 0.319824 0.593323 -0.251099 0.694641 1441496626 0.319824 0.593323 -0.251099 0.694641 1441496626 0.319824 0.593323 -0.251099 0.694641 1441496626 0.319824 0.593323 -0.251099 0.694641 1441496626 0.319824 0.593323 -0.251099 0.694641 1441496626 0.320068 0.592651 -0.249512 0.695679 1441496626 0.320068 0.592651 -0.249512 0.695679 1441496626 0.320068 0.592651 -0.249512 0.695679 1441496626 0.320068 0.592651 -0.249512 0.695679 1441496626 0.320068 0.592651 -0.249512 0.695679 1441496627 0.320068 0.592651 -0.249512 0.695679 1441496627 0.320068 0.592651 -0.249512 0.695679 1441496627 0.318420 0.594727 -0.246277 0.695862 1441496627 0.318420 0.594727 -0.246277 0.695862 1441496627 0.318420 0.594727 -0.246277 0.695862 1441496627 0.318420 0.594727 -0.246277 0.695862 1441496627 0.318420 0.594727 -0.246277 0.695862 1441496627 0.318420 0.594727 -0.246277 0.695862 1441496627 0.318420 0.594727 -0.246277 0.695862 1441496627 0.315063 0.597412 -0.242371 0.696411 1441496627 0.315063 0.597412 -0.242371 0.696411 1441496627 0.315063 0.597412 -0.242371 0.696411 1441496627 0.315063 0.597412 -0.242371 0.696411 1441496627 0.315063 0.597412 -0.242371 0.696411 1441496627 0.315063 0.597412 -0.242371 0.696411 1441496627 0.312073 0.599854 -0.238159 0.697144 1441496627 0.312073 0.599854 -0.238159 0.697144 1441496627 0.312073 0.599854 -0.238159 0.697144 1441496627 0.312073 0.599854 -0.238159 0.697144 1441496627 0.312073 0.599854 -0.238159 0.697144 1441496627 0.312073 0.599854 -0.238159 0.697144 1441496627 0.310242 0.601379 -0.234375 0.697876 1441496627 0.310242 0.601379 -0.234375 0.697876 1441496627 0.310242 0.601379 -0.234375 0.697876 1441496627 0.310242 0.601379 -0.234375 0.697876 1441496627 0.310242 0.601379 -0.234375 0.697876 1441496627 0.310242 0.601379 -0.234375 0.697876 1441496627 0.309021 0.603149 -0.232300 0.697632 1441496627 0.309021 0.603149 -0.232300 0.697632 1441496627 0.309021 0.603149 -0.232300 0.697632 1441496627 0.309021 0.603149 -0.232300 0.697632 1441496627 0.309021 0.603149 -0.232300 0.697632 1441496627 0.309021 0.603149 -0.232300 0.697632 1441496627 0.307251 0.605774 -0.230530 0.696716 1441496627 0.307251 0.605774 -0.230530 0.696716 1441496627 0.307251 0.605774 -0.230530 0.696716 1441496627 0.307251 0.605774 -0.230530 0.696716 1441496627 0.307251 0.605774 -0.230530 0.696716 1441496627 0.303650 0.608765 -0.228577 0.696350 1441496627 0.303650 0.608765 -0.228577 0.696350 1441496627 0.303650 0.608765 -0.228577 0.696350 1441496627 0.303650 0.608765 -0.228577 0.696350 1441496627 0.303650 0.608765 -0.228577 0.696350 1441496627 0.303650 0.608765 -0.228577 0.696350 1441496627 0.303650 0.608765 -0.228577 0.696350 1441496627 0.298340 0.610352 -0.225708 0.698181 1441496627 0.298340 0.610352 -0.225708 0.698181 1441496627 0.298340 0.610352 -0.225708 0.698181 1441496627 0.298340 0.610352 -0.225708 0.698181 1441496627 0.298340 0.610352 -0.225708 0.698181 1441496627 0.298340 0.610352 -0.225708 0.698181 1441496627 0.296753 0.611877 -0.226624 0.697205 1441496627 0.296753 0.611877 -0.226624 0.697205 1441496627 0.296753 0.611877 -0.226624 0.697205 1441496627 0.296753 0.611877 -0.226624 0.697205 1441496627 0.297913 0.612366 -0.229858 0.695251 1441496627 0.297913 0.612366 -0.229858 0.695251 1441496627 0.297913 0.612366 -0.229858 0.695251 1441496627 0.297913 0.612366 -0.229858 0.695251 1441496627 0.297913 0.612366 -0.229858 0.695251 1441496627 0.297913 0.612366 -0.229858 0.695251 1441496627 0.300049 0.612976 -0.234741 0.692139 1441496627 0.300049 0.612976 -0.234741 0.692139 1441496627 0.300049 0.612976 -0.234741 0.692139 1441496627 0.300049 0.612976 -0.234741 0.692139 1441496627 0.300049 0.612976 -0.234741 0.692139 1441496627 0.300049 0.612976 -0.234741 0.692139 1441496627 0.300049 0.612976 -0.234741 0.692139 1441496627 0.302429 0.613281 -0.239502 0.689209 1441496627 0.302429 0.613281 -0.239502 0.689209 1441496627 0.302429 0.613281 -0.239502 0.689209 1441496627 0.302429 0.613281 -0.239502 0.689209 1441496627 0.302429 0.613281 -0.239502 0.689209 1441496627 0.302429 0.613281 -0.239502 0.689209 1441496627 0.304504 0.613770 -0.243103 0.686584 1441496627 0.304504 0.613770 -0.243103 0.686584 1441496627 0.304504 0.613770 -0.243103 0.686584 1441496627 0.304504 0.613770 -0.243103 0.686584 1441496627 0.304504 0.613770 -0.243103 0.686584 1441496627 0.304504 0.613770 -0.243103 0.686584 1441496627 0.306213 0.614319 -0.247009 0.683899 1441496627 0.306213 0.614319 -0.247009 0.683899 1441496627 0.306213 0.614319 -0.247009 0.683899 1441496627 0.306213 0.614319 -0.247009 0.683899 1441496627 0.306213 0.614319 -0.247009 0.683899 1441496627 0.306213 0.614319 -0.247009 0.683899 1441496627 0.306213 0.614319 -0.247009 0.683899 1441496627 0.306885 0.614380 -0.249573 0.682617 1441496627 0.306885 0.614380 -0.249573 0.682617 1441496627 0.306885 0.614380 -0.249573 0.682617 1441496627 0.306885 0.614380 -0.249573 0.682617 1441496627 0.306885 0.614380 -0.249573 0.682617 1441496627 0.306885 0.614380 -0.249573 0.682617 1441496627 0.306885 0.614380 -0.249573 0.682617 1441496627 0.308105 0.614502 -0.251831 0.681152 1441496627 0.308105 0.614502 -0.251831 0.681152 1441496627 0.308105 0.614502 -0.251831 0.681152 1441496627 0.308105 0.614502 -0.251831 0.681152 1441496627 0.308105 0.614502 -0.251831 0.681152 1441496627 0.310120 0.614380 -0.253662 0.679626 1441496627 0.310120 0.614380 -0.253662 0.679626 1441496627 0.310120 0.614380 -0.253662 0.679626 1441496627 0.310120 0.614380 -0.253662 0.679626 1441496627 0.310120 0.614380 -0.253662 0.679626 1441496627 0.310120 0.614380 -0.253662 0.679626 1441496627 0.310120 0.614380 -0.253662 0.679626 1441496627 0.311340 0.614441 -0.255066 0.678528 1441496627 0.311340 0.614441 -0.255066 0.678528 1441496627 0.311340 0.614441 -0.255066 0.678528 1441496627 0.311340 0.614441 -0.255066 0.678528 1441496627 0.311340 0.614441 -0.255066 0.678528 1441496628 0.311340 0.614441 -0.255066 0.678528 1441496628 0.312439 0.613525 -0.255676 0.678650 1441496628 0.312439 0.613525 -0.255676 0.678650 1441496628 0.312439 0.613525 -0.255676 0.678650 1441496628 0.312439 0.613525 -0.255676 0.678650 1441496628 0.312439 0.613525 -0.255676 0.678650 1441496628 0.312439 0.613525 -0.255676 0.678650 1441496628 0.312439 0.613525 -0.255676 0.678650 1441496628 0.313782 0.611572 -0.255737 0.679749 1441496628 0.313782 0.611572 -0.255737 0.679749 1441496628 0.313782 0.611572 -0.255737 0.679749 1441496628 0.313782 0.611572 -0.255737 0.679749 1441496628 0.313782 0.611572 -0.255737 0.679749 1441496628 0.313782 0.611572 -0.255737 0.679749 1441496628 0.314636 0.608459 -0.255005 0.682434 1441496628 0.314636 0.608459 -0.255005 0.682434 1441496628 0.314636 0.608459 -0.255005 0.682434 1441496628 0.314270 0.606628 -0.253296 0.684814 1441496628 0.314270 0.606628 -0.253296 0.684814 1441496628 0.314270 0.606628 -0.253296 0.684814 1441496628 0.314270 0.606628 -0.253296 0.684814 1441496628 0.314270 0.606628 -0.253296 0.684814 1441496628 0.312805 0.606567 -0.249939 0.686768 1441496628 0.312805 0.606567 -0.249939 0.686768 1441496628 0.312805 0.606567 -0.249939 0.686768 1441496628 0.312805 0.606567 -0.249939 0.686768 1441496628 0.312805 0.606567 -0.249939 0.686768 1441496628 0.312805 0.606567 -0.249939 0.686768 1441496628 0.310913 0.607666 -0.246277 0.687988 1441496628 0.310913 0.607666 -0.246277 0.687988 1441496628 0.310913 0.607666 -0.246277 0.687988 1441496628 0.310913 0.607666 -0.246277 0.687988 1441496628 0.310913 0.607666 -0.246277 0.687988 1441496628 0.310913 0.607666 -0.246277 0.687988 1441496628 0.308716 0.608948 -0.242126 0.689331 1441496628 0.308716 0.608948 -0.242126 0.689331 1441496628 0.308716 0.608948 -0.242126 0.689331 1441496628 0.308716 0.608948 -0.242126 0.689331 1441496628 0.308716 0.608948 -0.242126 0.689331 1441496628 0.308716 0.608948 -0.242126 0.689331 1441496628 0.308716 0.608948 -0.242126 0.689331 1441496628 0.306091 0.610779 -0.238525 0.690125 1441496628 0.306091 0.610779 -0.238525 0.690125 1441496628 0.306091 0.610779 -0.238525 0.690125 1441496628 0.306091 0.610779 -0.238525 0.690125 1441496628 0.306091 0.610779 -0.238525 0.690125 1441496628 0.306091 0.610779 -0.238525 0.690125 1441496628 0.302490 0.612976 -0.234436 0.691223 1441496628 0.302490 0.612976 -0.234436 0.691223 1441496628 0.302490 0.612976 -0.234436 0.691223 1441496628 0.302490 0.612976 -0.234436 0.691223 1441496628 0.302490 0.612976 -0.234436 0.691223 1441496628 0.302490 0.612976 -0.234436 0.691223 1441496628 0.296875 0.615112 -0.228760 0.693604 1441496628 
0.314880 0.613098 -0.276123 0.669800 1441496631 0.314880 0.613098 -0.276123 0.669800 1441496631 0.314880 0.613098 -0.276123 0.669800 1441496631 0.314880 0.613098 -0.276123 0.669800 1441496631 0.319824 0.608643 -0.279785 0.670044 1441496631 0.319824 0.608643 -0.279785 0.670044 1441496631 0.319824 0.608643 -0.279785 0.670044 1441496631 0.319824 0.608643 -0.279785 0.670044 1441496631 0.319824 0.608643 -0.279785 0.670044 1441496631 0.319824 0.608643 -0.279785 0.670044 1441496631 0.319824 0.608643 -0.279785 0.670044 1441496631 0.321289 0.604675 -0.279724 0.672974 1441496631 0.321289 0.604675 -0.279724 0.672974 1441496631 0.321289 0.604675 -0.279724 0.672974 1441496631 0.321289 0.604675 -0.279724 0.672974 1441496631 0.321289 0.604675 -0.279724 0.672974 1441496631 0.321289 0.604675 -0.279724 0.672974 1441496631 0.321289 0.600464 -0.278320 0.677246 1441496631 0.321289 0.600464 -0.278320 0.677246 1441496631 0.321289 0.600464 -0.278320 0.677246 1441496631 0.321289 0.600464 -0.278320 0.677246 1441496631 0.321289 0.600464 -0.278320 0.677246 1441496631 0.321289 0.600464 -0.278320 0.677246 1441496631 0.319336 0.596008 -0.273804 0.683899 1441496631 0.319336 0.596008 -0.273804 0.683899 1441496631 0.319336 0.596008 -0.273804 0.683899 1441496631 0.319336 0.596008 -0.273804 0.683899 1441496631 0.319336 0.596008 -0.273804 0.683899 1441496631 0.319336 0.596008 -0.273804 0.683899 1441496631 0.319397 0.592041 -0.270142 0.688782 1441496631 0.319397 0.592041 -0.270142 0.688782 1441496631 0.319397 0.592041 -0.270142 0.688782 1441496631 0.319397 0.592041 -0.270142 0.688782 1441496631 0.319397 0.592041 -0.270142 0.688782 1441496631 0.319397 0.592041 -0.270142 0.688782 1441496631 0.321533 0.588928 -0.268372 0.691162 1441496631 0.321533 0.588928 -0.268372 0.691162 1441496631 0.321533 0.588928 -0.268372 0.691162 1441496631 0.321533 0.588928 -0.268372 0.691162 1441496631 0.321533 0.588928 -0.268372 0.691162 1441496631 0.321533 0.588928 -0.268372 0.691162 1441496631 0.321533 0.588928 -0.268372 0.691162 1441496631 0.325745 0.585815 -0.272583 0.690186 1441496631 0.325745 0.585815 -0.272583 0.690186 1441496631 0.325745 0.585815 -0.272583 0.690186 1441496631 0.325745 0.585815 -0.272583 0.690186 1441496631 0.325745 0.585815 -0.272583 0.690186 1441496631 0.325745 0.585815 -0.272583 0.690186 1441496631 0.328857 0.582214 -0.277283 0.689880 1441496631 0.328857 0.582214 -0.277283 0.689880 1441496631 0.328857 0.582214 -0.277283 0.689880 1441496631 0.328857 0.582214 -0.277283 0.689880 1441496631 0.328857 0.582214 -0.277283 0.689880 1441496631 0.328857 0.582214 -0.277283 0.689880 1441496631 0.328857 0.582214 -0.277283 0.689880 1441496631 0.331055 0.579651 -0.279785 0.689941 1441496631 0.331055 0.579651 -0.279785 0.689941 1441496631 0.331055 0.579651 -0.279785 0.689941 1441496631 0.331055 0.579651 -0.279785 0.689941 1441496631 0.331055 0.579651 -0.279785 0.689941 1441496631 0.331055 0.579651 -0.279785 0.689941 1441496631 0.331909 0.578430 -0.281555 0.689819 1441496631 0.331909 0.578430 -0.281555 0.689819 1441496631 0.331909 0.578430 -0.281555 0.689819 1441496631 0.331909 0.578430 -0.281555 0.689819 1441496631 0.331909 0.578430 -0.281555 0.689819 1441496631 0.331909 0.578430 -0.281555 0.689819 1441496631 0.330627 0.578674 -0.282104 0.690002 1441496631 0.330627 0.578674 -0.282104 0.690002 1441496631 0.330627 0.578674 -0.282104 0.690002 1441496631 0.330627 0.578674 -0.282104 0.690002 1441496631 0.330627 0.578674 -0.282104 0.690002 1441496631 0.330627 0.578674 -0.282104 0.690002 1441496631 0.330627 0.578674 -0.282104 0.690002 1441496631 0.327698 0.579773 -0.280823 0.691040 1441496631 0.327698 0.579773 -0.280823 0.691040 1441496631 0.327698 0.579773 -0.280823 0.691040 1441496631 0.327698 0.579773 -0.280823 0.691040 1441496631 0.327698 0.579773 -0.280823 0.691040 1441496631 0.327698 0.579773 -0.280823 0.691040 1441496631 0.324585 0.580017 -0.277527 0.693604 1441496631 0.324585 0.580017 -0.277527 0.693604 1441496631 0.324585 0.580017 -0.277527 0.693604 1441496631 0.324585 0.580017 -0.277527 0.693604 1441496631 0.324585 0.580017 -0.277527 0.693604 1441496631 0.324585 0.580017 -0.277527 0.693604 1441496631 0.319885 0.581177 -0.272156 0.696960 1441496631 0.319885 0.581177 -0.272156 0.696960 1441496631 0.319885 0.581177 -0.272156 0.696960 1441496631 0.319885 0.581177 -0.272156 0.696960 1441496631 0.319885 0.581177 -0.272156 0.696960 1441496632 0.319885 0.581177 -0.272156 0.696960 1441496632 0.319885 0.581177 -0.272156 0.696960 1441496632 0.314819 0.583374 -0.267395 0.699280 1441496632 0.314819 0.583374 -0.267395 0.699280 1441496632 0.314819 0.583374 -0.267395 0.699280 1441496632 0.314819 0.583374 -0.267395 0.699280 1441496632 0.314819 0.583374 -0.267395 0.699280 1441496632 0.314819 0.583374 -0.267395 0.699280 1441496632 0.314819 0.583374 -0.267395 0.699280 1441496632 0.313049 0.584900 -0.265625 0.699463 1441496632 0.313049 0.584900 -0.265625 0.699463 1441496632 0.313049 0.584900 -0.265625 0.699463 1441496632 0.313049 0.584900 -0.265625 0.699463 1441496632 0.313049 0.584900 -0.265625 0.699463 1441496632 0.313049 0.584900 -0.265625 0.699463 1441496632 0.314148 0.584229 -0.265564 0.699585 1441496632 0.314148 0.584229 -0.265564 0.699585 1441496632 0.314148 0.584229 -0.265564 0.699585 1441496632 0.314148 0.584229 -0.265564 0.699585 1441496632 0.319885 0.581787 -0.269592 0.697449 1441496632 0.319885 0.581787 -0.269592 0.697449 1441496632 0.319885 0.581787 -0.269592 0.697449 1441496632 0.319885 0.581787 -0.269592 0.697449 1441496632 0.319885 0.581787 -0.269592 0.697449 1441496632 0.319885 0.581787 -0.269592 0.697449 1441496632 0.326355 0.578125 -0.274536 0.695557 1441496632 0.326355 0.578125 -0.274536 0.695557 1441496632 0.326355 0.578125 -0.274536 0.695557 1441496632 0.326355 0.578125 -0.274536 0.695557 1441496632 0.326355 0.578125 -0.274536 0.695557 1441496632 0.326355 0.578125 -0.274536 0.695557 1441496632 0.333008 0.573303 -0.279236 0.694519 1441496632 0.333008 0.573303 -0.279236 0.694519 1441496632 0.333008 0.573303 -0.279236 0.694519 1441496632 0.333008 0.573303 -0.279236 0.694519 1441496632 0.333008 0.573303 -0.279236 0.694519 1441496632 0.333008 0.573303 -0.279236 0.694519 1441496632 0.333008 0.573303 -0.279236 0.694519 1441496632 0.339233 0.567871 -0.282104 0.694824 1441496632 0.339233 0.567871 -0.282104 0.694824 1441496632 0.339233 0.567871 -0.282104 0.694824 1441496632 0.339233 0.567871 -0.282104 0.694824 1441496632 0.339233 0.567871 -0.282104 0.694824 1441496632 0.339233 0.567871 -0.282104 0.694824 1441496632 0.344543 0.563782 -0.284851 0.694397 1441496632 0.344543 0.563782 -0.284851 0.694397 1441496632 0.344543 0.563782 -0.284851 0.694397 1441496632 0.344543 0.563782 -0.284851 0.694397 1441496632 0.344543 0.563782 -0.284851 0.694397 1441496632 0.344543 0.563782 -0.284851 0.694397 1441496632 0.348450 0.561096 -0.287964 0.693359 1441496632 0.348450 0.561096 -0.287964 0.693359 1441496632 0.348450 0.561096 -0.287964 0.693359 1441496632 0.348450 0.561096 -0.287964 0.693359 1441496632 0.348450 0.561096 -0.287964 0.693359 1441496632 0.348450 0.561096 -0.287964 0.693359 1441496632 0.352478 0.559509 -0.290344 0.691589 1441496632 0.352478 0.559509 -0.290344 0.691589 1441496632 0.352478 0.559509 -0.290344 0.691589 1441496632 0.352478 0.559509 -0.290344 0.691589 1441496632 0.352478 0.559509 -0.290344 0.691589 1441496632 0.352478 0.559509 -0.290344 0.691589 1441496632 0.352478 0.559509 -0.290344 0.691589 1441496632 0.356873 0.558594 -0.294250 0.688416 1441496632 0.356873 0.558594 -0.294250 0.688416 1441496632 0.356873 0.558594 -0.294250 0.688416 1441496632 0.356873 0.558594 -0.294250 0.688416 1441496632 0.356873 0.558594 -0.294250 0.688416 1441496632 0.356873 0.558594 -0.294250 0.688416 1441496632 0.356873 0.558594 -0.294250 0.688416 1441496632 0.362549 0.559387 -0.302002 0.681396 1441496632 0.362549 0.559387 -0.302002 0.681396 1441496632 0.362549 0.559387 -0.302002 0.681396 1441496632 0.362549 0.559387 -0.302002 0.681396 1441496632 0.362549 0.559387 -0.302002 0.681396 1441496632 0.363159 0.560913 -0.307129 0.677551 1441496632 0.363159 0.560913 -0.307129 0.677551 1441496632 0.363159 0.560913 -0.307129 0.677551 1441496632 0.363159 0.560913 -0.307129 0.677551 1441496632 0.363159 0.560913 -0.307129 0.677551 1441496632 0.363159 0.560913 -0.307129 0.677551 1441496632 0.363159 0.560913 -0.307129 0.677551 1441496632 0.363953 0.563354 -0.310974 0.673340 1441496632 0.363953 0.563354 -0.310974 0.673340 1441496632 0.363953 0.563354 -0.310974 0.673340 1441496632 0.363953 0.563354 -0.310974 0.673340 1441496632 0.363953 0.563354 -0.310974 0.673340 1441496632 0.363953 0.563354 -0.310974 0.673340 1441496632 0.359985 0.566711 -0.310913 0.672668 1441496632 0.359985 0.566711 -0.310913 0.672668 1441496632 0.359985 0.566711 -0.310913 0.672668 1441496632 0.359985 0.566711 -0.310913 0.672668 1441496632 0.359985 0.566711 -0.310913 0.672668 1441496632 0.359985 0.566711 -0.310913 0.672668 1441496632 0.353638 0.571411 -0.307373 0.673706 1441496632 0.353638 0.571411 -0.307373 0.673706 1441496632 0.353638 0.571411 -0.307373 0.673706 1441496632 0.353638 0.571411 -0.307373 0.673706 1441496632 0.353638 0.571411 -0.307373 0.673706 1441496632 0.353638 0.571411 -0.307373 0.673706 1441496632 0.353638 0.571411 -0.307373 0.673706 1441496632 0.347595 0.576721 -0.303894 0.673889 1441496632 0.347595 0.576721 -0.303894 0.673889 1441496632 0.347595 0.576721 -0.303894 0.673889 1441496632 0.347595 0.576721 -0.303894 0.673889 1441496632 0.347595 0.576721 -0.303894 0.673889 1441496632 0.347595 0.576721 -0.303894 0.673889 1441496632 0.342285 0.581543 -0.301575 0.673523 1441496632 0.342285 0.581543 -0.301575 0.673523 1441496632 0.342285 0.581543 -0.301575 0.673523 1441496632 0.342285 0.581543 -0.301575 0.673523 1441496632 0.342285 0.581543 -0.301575 0.673523 1441496633 0.342285 0.581543 -0.301575 0.673523 1441496633 0.335510 0.587463 -0.298767 0.673035 1441496633 0.335510 0.587463 -0.298767 0.673035 1441496633 0.335510 0.587463 -0.298767 0.673035 1441496633 0.335510 0.587463 -0.298767 0.673035 1441496633 0.335510 0.587463 -0.298767 0.673035 1441496633 0.335510 0.587463 -0.298767 0.673035 1441496633 0.335510 0.587463 -0.298767 0.673035 1441496633 0.328857 0.593201 -0.294617 0.673096 1441496633 0.328857 0.593201 -0.294617 0.673096 1441496633 0.328857 0.593201 -0.294617 0.673096 1441496633 0.328857 0.593201 -0.294617 0.673096 1441496633 0.328857 0.593201 -0.294617 0.673096 1441496633 0.328857 0.593201 -0.294617 0.673096 1441496633 0.323547 0.598633 -0.289978 0.672852 1441496633 0.323547 0.598633 -0.289978 0.672852 1441496633 0.323547 0.598633 -0.289978 0.672852 1441496633 0.323547 0.598633 -0.289978 0.672852 1441496633 0.323547 0.598633 -0.289978 0.672852 1441496633 0.305847 0.610779 -0.275085 0.676514 1441496633 0.305847 0.610779 -0.275085 0.676514 1441496633 0.305847 0.610779 -0.275085 0.676514 1441496633 0.305847 0.610779 -0.275085 0.676514 1441496633 0.309631 0.609070 -0.278992 0.674744 1441496633 0.309631 0.609070 -0.278992 0.674744 1441496633 0.309631 0.609070 -0.278992 0.674744 1441496633 0.309631 0.609070 -0.278992 0.674744 1441496633 0.309631 0.609070 -0.278992 0.674744 1441496633 0.309631 0.609070 -0.278992 0.674744 1441496633 0.313965 0.605286 -0.282654 0.674622 1441496633 0.313965 0.605286 -0.282654 0.674622 1441496633 0.313965 0.605286 -0.282654 0.674622 1441496633 0.313965 0.605286 -0.282654 0.674622 1441496633 0.313965 0.605286 -0.282654 0.674622 1441496633 0.313965 0.605286 -0.282654 0.674622 1441496633 0.313965 0.605286 -0.282654 0.674622 1441496633 0.317993 0.600952 -0.286011 0.675171 1441496633 0.317993 0.600952 -0.286011 0.675171 1441496633 0.317993 0.600952 -0.286011 0.675171 1441496633 0.317993 0.600952 -0.286011 0.675171 1441496633 0.317993 0.600952 -0.286011 0.675171 1441496633 0.322266 0.596680 -0.289307 0.675537 1441496633 0.322266 0.596680 -0.289307 0.675537 1441496633 0.322266 0.596680 -0.289307 0.675537 1441496633 0.322266 0.596680 -0.289307 0.675537 1441496633 0.322266 0.596680 -0.289307 0.675537 1441496633 0.322266 0.596680 -0.289307 0.675537 1441496633 0.326721 0.592224 -0.293213 0.675598 1441496633 0.326721 0.592224 -0.293213 0.675598 1441496633 0.326721 0.592224 -0.293213 0.675598 1441496633 0.326721 0.592224 -0.293213 0.675598 1441496633 0.326721 0.592224 -0.293213 0.675598 1441496633 0.326721 0.592224 -0.293213 0.675598 1441496633 0.333008 0.587769 -0.298157 0.674255 1441496633 0.333008 0.587769 -0.298157 0.674255 1441496633 0.333008 0.587769 -0.298157 0.674255 1441496633 0.333008 0.587769 -0.298157 0.674255 1441496633 0.333008 0.587769 -0.298157 0.674255 1441496633 0.333008 0.587769 -0.298157 0.674255 1441496633 0.333008 0.587769 -0.298157 0.674255 1441496633 0.340515 0.583496 -0.304199 0.671570 1441496633 0.340515 0.583496 -0.304199 0.671570 1441496633 0.340515 0.583496 -0.304199 0.671570 1441496633 0.340515 0.583496 -0.304199 0.671570 1441496633 0.340515 0.583496 -0.304199 0.671570 1441496633 0.340515 0.583496 -0.304199 0.671570 1441496633 0.347961 0.578613 -0.309570 0.669495 1441496633 0.347961 0.578613 -0.309570 0.669495 1441496633 0.347961 0.578613 -0.309570 0.669495 1441496633 0.347961 0.578613 -0.309570 0.669495 1441496633 0.347961 0.578613 -0.309570 0.669495 1441496633 0.347961 0.578613 -0.309570 0.669495 1441496633 0.347961 0.578613 -0.309570 0.669495 1441496633 0.353333 0.574646 -0.313660 0.668152 1441496633 0.353333 0.574646 -0.313660 0.668152 1441496633 0.353333 0.574646 -0.313660 0.668152 1441496633 0.353333 0.574646 -0.313660 0.668152 1441496633 0.353333 0.574646 -0.313660 0.668152 1441496633 0.353333 0.574646 -0.313660 0.668152 1441496633 0.352661 0.573486 -0.311829 0.670410 1441496633 0.352661 0.573486 -0.311829 0.670410 1441496633 0.352661 0.573486 -0.311829 0.670410 1441496633 0.352661 0.573486 -0.311829 0.670410 1441496633 0.352661 0.573486 -0.311829 0.670410 1441496633 0.352661 0.573486 -0.311829 0.670410 1441496633 0.351563 0.573669 -0.309387 0.671997 1441496633 0.351563 0.573669 -0.309387 0.671997 1441496633 0.351563 0.573669 -0.309387 0.671997 1441496633 0.351563 0.573669 -0.309387 0.671997 1441496633 0.351563 0.573669 -0.309387 0.671997 1441496633 0.351563 0.573669 -0.309387 0.671997 1441496634 0.349304 0.574890 -0.306702 0.673340 1441496634 0.349304 0.574890 -0.306702 0.673340 1441496634 0.349304 0.574890 -0.306702 0.673340 1441496634 0.349304 0.574890 -0.306702 0.673340 1441496634 0.349304 0.574890 -0.306702 0.673340 1441496634 0.349304 0.574890 -0.306702 0.673340 1441496634 0.346741 0.575500 -0.303772 0.675415 1441496634 0.346741 0.575500 -0.303772 0.675415 1441496634 0.346741 0.575500 -0.303772 0.675415 1441496634 0.346741 0.575500 -0.303772 0.675415 1441496634 0.346741 0.575500 -0.303772 0.675415 1441496634 0.346741 0.575500 -0.303772 0.675415 1441496634 0.343445 0.576111 -0.301270 0.677734 1441496634 0.343445 0.576111 -0.301270 0.677734 1441496634 0.343445 0.576111 -0.301270 0.677734 1441496634 0.343445 0.576111 -0.301270 0.677734 1441496634 0.343445 0.576111 -0.301270 0.677734 1441496634 0.343445 0.576111 -0.301270 0.677734 1441496634 0.339783 0.577637 -0.299072 0.679260 1441496634 0.339783 0.577637 -0.299072 0.679260 1441496634 0.339783 0.577637 -0.299072 0.679260 1441496634 0.339783 0.577637 -0.299072 0.679260 1441496634 0.339783 0.577637 -0.299072 0.679260 1441496634 0.336304 0.579224 -0.296936 0.680542 1441496634 0.336304 0.579224 -0.296936 0.680542 1441496634 0.336304 0.579224 -0.296936 0.680542 1441496634 0.336304 0.579224 -0.296936 0.680542 1441496634 0.336304 0.579224 -0.296936 0.680542 1441496634 0.336304 0.579224 -0.296936 0.680542 1441496634 0.336304 0.579224 -0.296936 0.680542 1441496634 0.331604 0.580750 -0.294373 0.682678 1441496634 0.331604 0.580750 -0.294373 0.682678 1441496634 0.331604 0.580750 -0.294373 0.682678 1441496634 0.331604 0.580750 -0.294373 0.682678 1441496634 0.331604 0.580750 -0.294373 0.682678 1441496634 0.331604 0.580750 -0.294373 0.682678 1441496634 0.326416 0.582703 -0.291199 0.684814 1441496634 0.326416 0.582703 -0.291199 0.684814 1441496634 0.326416 0.582703 -0.291199 0.684814 1441496634 0.326416 0.582703 -0.291199 0.684814 1441496634 0.326416 0.582703 -0.291199 0.684814 1441496634 0.326416 0.582703 -0.291199 0.684814 1441496634 0.321716 0.585693 -0.288574 0.685669 1441496634 0.321716 0.585693 -0.288574 0.685669 1441496634 0.321716 0.585693 -0.288574 0.685669 1441496634 0.321716 0.585693 -0.288574 0.685669 1441496634 0.321716 0.585693 -0.288574 0.685669 1441496634 0.321716 0.585693 -0.288574 0.685669 1441496634 0.320862 0.588318 -0.287781 0.684143 1441496634 0.320862 0.588318 -0.287781 0.684143 1441496634 0.320862 0.588318 -0.287781 0.684143 1441496634 0.320862 0.588318 -0.287781 0.684143 1441496634 0.320862 0.588318 -0.287781 0.684143 1441496634 0.320862 0.588318 -0.287781 0.684143 1441496634 0.321838 0.589111 -0.287842 0.682922 1441496634 0.321838 0.589111 -0.287842 0.682922 1441496634 0.321838 0.589111 -0.287842 0.682922 1441496634 0.321838 0.589111 -0.287842 0.682922 1441496634 0.321838 0.589111 -0.287842 0.682922 1441496634 0.321838 0.589111 -0.287842 0.682922 1441496634 0.324341 0.587219 -0.287842 0.683411 1441496634 0.324341 0.587219 -0.287842 0.683411 1441496634 0.324341 0.587219 -0.287842 0.683411 1441496634 0.324341 0.587219 -0.287842 0.683411 1441496634 0.324341 0.587219 -0.287842 0.683411 1441496634 0.324341 0.587219 -0.287842 0.683411 1441496634 0.324341 0.587219 -0.287842 0.683411 1441496634 0.328918 0.584229 -0.291077 0.682434 1441496634 0.328918 0.584229 -0.291077 0.682434 1441496634 0.328918 0.584229 -0.291077 0.682434 1441496634 0.328918 0.584229 -0.291077 0.682434 1441496634 0.328918 0.584229 -0.291077 0.682434 1441496634 0.328918 0.584229 -0.291077 0.682434 1441496634 0.333679 0.580505 -0.294800 0.681641 1441496634 0.333679 0.580505 -0.294800 0.681641 1441496634 0.333679 0.580505 -0.294800 0.681641 1441496634 0.333679 0.580505 -0.294800 0.681641 1441496634 0.333679 0.580505 -0.294800 0.681641 1441496634 0.333679 0.580505 -0.294800 0.681641 1441496634 0.338379 0.576355 -0.298645 0.681213 1441496634 0.338379 0.576355 -0.298645 0.681213 1441496634 0.338379 0.576355 -0.298645 0.681213 1441496634 0.338379 0.576355 -0.298645 0.681213 1441496634 0.338379 0.576355 -0.298645 0.681213 1441496634 0.338379 0.576355 -0.298645 0.681213 1441496634 0.342651 0.571106 -0.302185 0.681946 1441496634 0.342651 0.571106 -0.302185 0.681946 1441496634 0.342651 0.571106 -0.302185 0.681946 1441496634 0.342651 0.571106 -0.302185 0.681946 1441496634 0.342651 0.571106 -0.302185 0.681946 1441496634 0.342651 0.571106 -0.302185 0.681946 1441496634 0.346497 0.566284 -0.305359 0.682556 1441496634 0.346497 0.566284 -0.305359 0.682556 1441496634 0.346497 0.566284 -0.305359 0.682556 1441496634 0.346497 0.566284 -0.305359 0.682556 1441496634 0.346497 0.566284 -0.305359 0.682556 1441496634 0.346497 0.566284 -0.305359 0.682556 1441496634 0.345825 0.562927 -0.305664 0.685547 1441496634 0.345825 0.562927 -0.305664 0.685547 1441496634 0.345825 0.562927 -0.305664 0.685547 1441496634 0.345825 0.562927 -0.305664 0.685547 1441496634 0.345825 0.562927 -0.305664 0.685547 1441496634 0.345825 0.562927 -0.305664 0.685547 1441496634 0.345825 0.562927 -0.305664 0.685547 1441496634 0.349243 0.562317 -0.308167 0.683228 1441496634 0.349243 0.562317 -0.308167 0.683228 1441496634 0.349243 0.562317 -0.308167 0.683228 1441496634 0.349243 0.562317 -0.308167 0.683228 1441496634 0.349243 0.562317 -0.308167 0.683228 1441496634 0.349243 0.562317 -0.308167 0.683228 1441496634 0.355957 0.559631 -0.312683 0.679871 1441496635 0.355957 0.559631 -0.312683 0.679871 1441496635 0.355957 0.559631 -0.312683 0.679871 1441496635 0.355957 0.559631 -0.312683 0.679871 1441496635 0.355957 0.559631 -0.312683 0.679871 1441496635 0.355957 0.559631 -0.312683 0.679871 1441496635 0.355957 0.559631 -0.312683 0.679871 1441496635 0.361267 0.555725 -0.317322 0.678162 1441496635 0.361267 0.555725 -0.317322 0.678162 1441496635 0.361267 0.555725 -0.317322 0.678162 1441496635 0.361267 0.555725 -0.317322 0.678162 1441496635 0.361267 0.555725 -0.317322 0.678162 1441496635 0.365051 0.553589 -0.320557 0.676331 1441496635 0.365051 0.553589 -0.320557 0.676331 1441496635 0.365051 0.553589 -0.320557 0.676331 1441496635 0.365051 0.553589 -0.320557 0.676331 1441496635 0.365051 0.553589 -0.320557 0.676331 1441496635 0.365051 0.553589 -0.320557 0.676331 1441496635 0.365051 0.553589 -0.320557 0.676331 1441496635 0.364929 0.552734 -0.321472 0.676697 1441496635 0.364929 0.552734 -0.321472 0.676697 1441496635 0.364929 0.552734 -0.321472 0.676697 1441496635 0.364929 0.552734 -0.321472 0.676697 1441496635 0.364929 0.552734 -0.321472 0.676697 1441496635 0.364929 0.552734 -0.321472 0.676697 1441496635 0.362793 0.552063 -0.320190 0.678955 1441496635 0.362793 0.552063 -0.320190 0.678955 1441496635 0.362793 0.552063 -0.320190 0.678955 1441496635 0.362793 0.552063 -0.320190 0.678955 1441496635 0.362793 0.552063 -0.320190 0.678955 1441496635 0.362793 0.552063 -0.320190 0.678955 1441496635 0.359192 0.552185 -0.316284 0.682617 1441496635 0.359192 0.552185 -0.316284 0.682617 1441496635 0.359192 0.552185 -0.316284 0.682617 1441496635 0.359192 0.552185 -0.316284 0.682617 1441496635 0.359192 0.552185 -0.316284 0.682617 1441496635 0.359192 0.552185 -0.316284 0.682617 1441496635 0.359192 0.552185 -0.316284 0.682617 1441496635 0.353394 0.554443 -0.310059 0.686646 1441496635 0.353394 0.554443 -0.310059 0.686646 1441496635 0.353394 0.554443 -0.310059 0.686646 1441496635 0.353394 0.554443 -0.310059 0.686646 1441496635 0.353394 0.554443 -0.310059 0.686646 1441496635 0.353394 0.554443 -0.310059 0.686646 1441496635 0.347046 0.559204 -0.304016 0.688721 1441496635 0.347046 0.559204 -0.304016 0.688721 1441496635 0.347046 0.559204 -0.304016 0.688721 1441496635 0.347046 0.559204 -0.304016 0.688721 1441496635 0.347046 0.559204 -0.304016 0.688721 1441496635 0.347046 0.559204 -0.304016 0.688721 1441496635 0.341614 0.564636 -0.299988 0.688782 1441496635 0.341614 0.564636 -0.299988 0.688782 1441496635 0.341614 0.564636 -0.299988 0.688782 1441496635 0.341614 0.564636 -0.299988 0.688782 1441496635 0.341614 0.564636 -0.299988 0.688782 1441496635 0.341614 0.564636 -0.299988 0.688782 1441496635 0.336304 0.570313 -0.296509 0.688232 1441496635 0.336304 0.570313 -0.296509 0.688232 1441496635 0.336304 0.570313 -0.296509 0.688232 1441496635 0.336304 0.570313 -0.296509 0.688232 1441496635 0.336304 0.570313 -0.296509 0.688232 1441496635 0.330811 0.575806 -0.294373 0.687256 1441496635 0.330811 0.575806 -0.294373 0.687256 1441496635 0.330811 0.575806 -0.294373 0.687256 1441496635 0.330811 0.575806 -0.294373 0.687256 1441496635 0.330811 0.575806 -0.294373 0.687256 1441496635 0.330811 0.575806 -0.294373 0.687256 1441496635 0.325806 0.581055 -0.291687 0.686340 1441496635 0.325806 0.581055 -0.291687 0.686340 1441496635 0.325806 0.581055 -0.291687 0.686340 1441496635 0.325806 0.581055 -0.291687 0.686340 1441496635 0.325806 0.581055 -0.291687 0.686340 1441496635 0.325806 0.581055 -0.291687 0.686340 1441496635 0.325806 0.581055 -0.291687 0.686340 1441496635 0.322876 0.584961 -0.289856 0.685181 1441496635 0.322876 0.584961 -0.289856 0.685181 1441496635 0.322876 0.584961 -0.289856 0.685181 1441496635 0.322876 0.584961 -0.289856 0.685181 1441496635 0.322876 0.584961 -0.289856 0.685181 1441496635 0.322876 0.584961 -0.289856 0.685181 1441496635 0.322144 0.586853 -0.289001 0.684265 1441496635 0.322144 0.586853 -0.289001 0.684265 1441496635 0.322144 0.586853 -0.289001 0.684265 1441496635 0.322144 0.586853 -0.289001 0.684265 1441496635 0.322144 0.586853 -0.289001 0.684265 1441496635 0.322144 0.586853 -0.289001 0.684265 1441496635 0.321167 0.588135 -0.286865 0.684570 1441496635 0.321167 0.588135 -0.286865 0.684570 1441496635 0.321167 0.588135 -0.286865 0.684570 1441496635 0.321167 0.588135 -0.286865 0.684570 1441496635 0.321167 0.588135 -0.286865 0.684570 1441496635 0.321167 0.588135 -0.286865 0.684570 1441496635 0.321167 0.588135 -0.286865 0.684570 1441496635 0.322815 0.589172 -0.286743 0.682922 1441496635 0.322815 0.589172 -0.286743 0.682922 1441496635 0.322815 0.589172 -0.286743 0.682922 1441496635 0.322815 0.589172 -0.286743 0.682922 1441496635 0.322815 0.589172 -0.286743 0.682922 1441496635 0.322815 0.589172 -0.286743 0.682922 1441496635 0.326294 0.589172 -0.289673 0.679993 1441496635 0.326294 0.589172 -0.289673 0.679993 1441496635 0.326294 0.589172 -0.289673 0.679993 1441496635 0.326294 0.589172 -0.289673 0.679993 1441496635 0.326294 0.589172 -0.289673 0.679993 1441496635 0.326294 0.589172 -0.289673 0.679993 1441496635 0.331116 0.588135 -0.295166 0.676208 1441496635 0.331116 0.588135 -0.295166 0.676208 1441496635 0.331116 0.588135 -0.295166 0.676208 1441496635 0.331116 0.588135 -0.295166 0.676208 1441496635 0.331116 0.588135 -0.295166 0.676208 1441496635 0.331116 0.588135 -0.295166 0.676208 1441496635 0.331116 0.588135 -0.295166 0.676208 1441496635 0.335144 0.585083 -0.298401 0.675476 1441496635 0.335144 0.585083 -0.298401 0.675476 1441496636 0.335144 0.585083 -0.298401 0.675476 1441496636 0.335144 0.585083 -0.298401 0.675476 1441496636 0.335144 0.585083 -0.298401 0.675476 1441496636 0.335144 0.585083 -0.298401 0.675476 1441496636 0.338257 0.583618 -0.299866 0.674561 1441496636 0.338257 0.583618 -0.299866 0.674561 1441496636 0.338257 0.583618 -0.299866 0.674561 1441496636 0.338257 0.583618 -0.299866 0.674561 1441496636 0.338257 0.583618 -0.299866 0.674561 1441496636 0.338257 0.583618 -0.299866 0.674561 1441496636 0.341003 0.583069 -0.302673 0.672363 1441496636 0.341003 0.583069 -0.302673 0.672363 1441496636 0.341003 0.583069 -0.302673 0.672363 1441496636 0.341003 0.583069 -0.302673 0.672363 1441496636 0.341003 0.583069 -0.302673 0.672363 1441496636 0.341003 0.583069 -0.302673 0.672363 1441496636 0.345825 0.580811 -0.307190 0.669800 1441496636 0.345825 0.580811 -0.307190 0.669800 1441496636 0.345825 0.580811 -0.307190 0.669800 1441496636 0.345825 0.580811 -0.307190 0.669800 1441496636 0.345825 0.580811 -0.307190 0.669800 1441496636 0.345825 0.580811 -0.307190 0.669800 1441496636 0.345825 0.580811 -0.307190 0.669800 1441496636 0.351868 0.578491 -0.313232 0.665833 1441496636 0.351868 0.578491 -0.313232 0.665833 1441496636 0.351868 0.578491 -0.313232 0.665833 1441496636 0.351868 0.578491 -0.313232 0.665833 1441496636 0.351868 0.578491 -0.313232 0.665833 1441496636 0.351868 0.578491 -0.313232 0.665833 1441496636 0.359009 0.574707 -0.320374 0.661926 1441496636 0.359009 0.574707 -0.320374 0.661926 1441496636 0.359009 0.574707 -0.320374 0.661926 1441496636 0.359009 0.574707 -0.320374 0.661926 1441496636 0.359009 0.574707 -0.320374 0.661926 1441496636 0.359009 0.574707 -0.320374 0.661926 1441496636 0.362244 0.571838 -0.325439 0.660156 1441496636 0.362244 0.571838 -0.325439 0.660156 1441496636 0.362244 0.571838 -0.325439 0.660156 1441496636 0.362244 0.571838 -0.325439 0.660156 1441496636 0.362244 0.571838 -0.325439 0.660156 1441496636 0.362244 0.571838 -0.325439 0.660156 1441496636 0.361877 0.571960 -0.325378 0.660278 1441496636 0.361877 0.571960 -0.325378 0.660278 1441496636 0.361877 0.571960 -0.325378 0.660278 1441496636 0.361877 0.571960 -0.325378 0.660278 1441496636 0.361877 0.571960 -0.325378 0.660278 1441496636 0.361877 0.571960 -0.325378 0.660278 1441496636 0.360718 0.572693 -0.325134 0.660400 1441496636 0.360718 0.572693 -0.325134 0.660400 1441496636 0.360718 0.572693 -0.325134 0.660400 1441496636 0.360718 0.572693 -0.325134 0.660400 1441496636 0.360718 0.572693 -0.325134 0.660400 1441496636 0.360718 0.572693 -0.325134 0.660400 1441496636 0.360718 0.572693 -0.325134 0.660400 1441496636 0.357788 0.572815 -0.321838 0.663513 1441496636 0.357788 0.572815 -0.321838 0.663513 1441496636 0.357788 0.572815 -0.321838 0.663513 1441496636 0.357788 0.572815 -0.321838 0.663513 1441496636 0.357788 0.572815 -0.321838 0.663513 1441496636 0.353638 0.573242 -0.317383 0.667480 1441496636 0.353638 0.573242 -0.317383 0.667480 1441496636 0.353638 0.573242 -0.317383 0.667480 1441496636 0.353638 0.573242 -0.317383 0.667480 1441496636 0.353638 0.573242 -0.317383 0.667480 1441496636 0.353638 0.573242 -0.317383 0.667480 1441496636 0.349121 0.574829 -0.312073 0.671021 1441496636 0.349121 0.574829 -0.312073 0.671021 1441496636 0.349121 0.574829 -0.312073 0.671021 1441496636 0.349121 0.574829 -0.312073 0.671021 1441496636 0.349121 0.574829 -0.312073 0.671021 1441496636 0.349121 0.574829 -0.312073 0.671021 1441496636 0.344543 0.577576 -0.307251 0.673218 1441496636 0.344543 0.577576 -0.307251 0.673218 1441496636 0.344543 0.577576 -0.307251 0.673218 1441496636 0.344543 0.577576 -0.307251 0.673218 1441496636 0.344543 0.577576 -0.307251 0.673218 1441496636 0.344543 0.577576 -0.307251 0.673218 1441496636 0.344543 0.577576 -0.307251 0.673218 1441496636 0.338806 0.581055 -0.302673 0.675232 1441496636 0.338806 0.581055 -0.302673 0.675232 1441496636 0.338806 0.581055 -0.302673 0.675232 1441496636 0.338806 0.581055 -0.302673 0.675232 1441496636 0.338806 0.581055 -0.302673 0.675232 1441496636 0.338806 0.581055 -0.302673 0.675232 1441496636 0.333618 0.583801 -0.298218 0.677429 1441496636 0.333618 0.583801 -0.298218 0.677429 1441496636 0.333618 0.583801 -0.298218 0.677429 1441496636 0.333618 0.583801 -0.298218 0.677429 1441496636 0.333618 0.583801 -0.298218 0.677429 1441496636 0.333618 0.583801 -0.298218 0.677429 1441496636 0.328552 0.586487 -0.294678 0.679077 1441496636 0.328552 0.586487 -0.294678 0.679077 1441496636 0.328552 0.586487 -0.294678 0.679077 1441496636 0.328552 0.586487 -0.294678 0.679077 1441496636 0.328552 0.586487 -0.294678 0.679077 1441496636 
0.360596 0.575928 -0.300049 0.669495 1441496639 0.368774 0.569519 -0.305725 0.667908 1441496639 0.368774 0.569519 -0.305725 0.667908 1441496639 0.368774 0.569519 -0.305725 0.667908 1441496639 0.368774 0.569519 -0.305725 0.667908 1441496639 0.368774 0.569519 -0.305725 0.667908 1441496639 0.368774 0.569519 -0.305725 0.667908 1441496639 0.368774 0.569519 -0.305725 0.667908 1441496639 0.369751 0.567749 -0.307129 0.668213 1441496640 0.369751 0.567749 -0.307129 0.668213 1441496640 0.369751 0.567749 -0.307129 0.668213 1441496640 0.369751 0.567749 -0.307129 0.668213 1441496640 0.369751 0.567749 -0.307129 0.668213 1441496640 0.366699 0.570129 -0.305054 0.668823 1441496640 0.366699 0.570129 -0.305054 0.668823 1441496640 0.366699 0.570129 -0.305054 0.668823 1441496640 0.366699 0.570129 -0.305054 0.668823 1441496640 0.366699 0.570129 -0.305054 0.668823 1441496640 0.366699 0.570129 -0.305054 0.668823 1441496640 0.366699 0.570129 -0.305054 0.668823 1441496640 0.363831 0.573853 -0.301514 0.668884 1441496640 0.363831 0.573853 -0.301514 0.668884 1441496640 0.363831 0.573853 -0.301514 0.668884 1441496640 0.363831 0.573853 -0.301514 0.668884 1441496640 0.363831 0.573853 -0.301514 0.668884 1441496640 0.363831 0.573853 -0.301514 0.668884 1441496640 0.362549 0.576233 -0.297180 0.669434 1441496640 0.362549 0.576233 -0.297180 0.669434 1441496640 0.362549 0.576233 -0.297180 0.669434 1441496640 0.362549 0.576233 -0.297180 0.669434 1441496640 0.361755 0.578857 -0.294434 0.668823 1441496640 0.359924 0.583801 -0.290955 0.666992 1441496640 0.359924 0.583801 -0.290955 0.666992 1441496640 0.359924 0.583801 -0.290955 0.666992 1441496640 0.359924 0.583801 -0.290955 0.666992 1441496640 0.359924 0.583801 -0.290955 0.666992 1441496640 0.359924 0.583801 -0.290955 0.666992 1441496640 0.359558 0.585083 -0.288391 0.667175 1441496640 0.359558 0.585083 -0.288391 0.667175 1441496640 0.359558 0.585083 -0.288391 0.667175 1441496640 0.359558 0.585083 -0.288391 0.667175 1441496640 0.360474 0.585266 -0.286133 0.667542 1441496640 0.360474 0.585266 -0.286133 0.667542 1441496640 0.360474 0.585266 -0.286133 0.667542 1441496640 0.357910 0.586731 -0.282471 0.669189 1441496640 0.357910 0.586731 -0.282471 0.669189 1441496640 0.357910 0.586731 -0.282471 0.669189 1441496640 0.357910 0.586731 -0.282471 0.669189 1441496640 0.357910 0.586731 -0.282471 0.669189 1441496640 0.357910 0.586731 -0.282471 0.669189 1441496640 0.354004 0.587708 -0.277771 0.672363 1441496640 0.354004 0.587708 -0.277771 0.672363 1441496640 0.354004 0.587708 -0.277771 0.672363 1441496640 0.354004 0.587708 -0.277771 0.672363 1441496640 0.354004 0.587708 -0.277771 0.672363 1441496640 0.354004 0.587708 -0.277771 0.672363 1441496640 0.347290 0.590759 -0.270874 0.675964 1441496640 0.347290 0.590759 -0.270874 0.675964 1441496640 0.347290 0.590759 -0.270874 0.675964 1441496640 0.347290 0.590759 -0.270874 0.675964 1441496640 0.347290 0.590759 -0.270874 0.675964 1441496640 0.347290 0.590759 -0.270874 0.675964 1441496640 0.347290 0.590759 -0.270874 0.675964 1441496640 0.340820 0.594482 -0.263550 0.678894 1441496640 0.340820 0.594482 -0.263550 0.678894 1441496640 0.340820 0.594482 -0.263550 0.678894 1441496640 0.340820 0.594482 -0.263550 0.678894 1441496640 0.340820 0.594482 -0.263550 0.678894 1441496640 0.335571 0.597473 -0.257446 0.681213 1441496640 0.335571 0.597473 -0.257446 0.681213 1441496640 0.335571 0.597473 -0.257446 0.681213 1441496640 0.335571 0.597473 -0.257446 0.681213 1441496640 0.335571 0.597473 -0.257446 0.681213 1441496640 0.335571 0.597473 -0.257446 0.681213 1441496640 0.333923 0.597412 -0.253540 0.683533 1441496640 0.333923 0.597412 -0.253540 0.683533 1441496640 0.333923 0.597412 -0.253540 0.683533 1441496640 0.333923 0.597412 -0.253540 0.683533 1441496640 0.333923 0.597412 -0.253540 0.683533 1441496640 0.333923 0.597412 -0.253540 0.683533 1441496640 0.333923 0.597412 -0.253540 0.683533 1441496640 0.333191 0.597290 -0.250061 0.685303 1441496640 0.333191 0.597290 -0.250061 0.685303 1441496640 0.333191 0.597290 -0.250061 0.685303 1441496640 0.333191 0.597290 -0.250061 0.685303 1441496640 0.333191 0.597290 -0.250061 0.685303 1441496640 0.329956 0.598572 -0.244873 0.687622 1441496640 0.329956 0.598572 -0.244873 0.687622 1441496640 0.329956 0.598572 -0.244873 0.687622 1441496640 0.329956 0.598572 -0.244873 0.687622 1441496640 0.329956 0.598572 -0.244873 0.687622 1441496640 0.329956 0.598572 -0.244873 0.687622 1441496640 0.325134 0.600769 -0.239502 0.689880 1441496640 0.325134 0.600769 -0.239502 0.689880 1441496640 0.325134 0.600769 -0.239502 0.689880 1441496640 0.325134 0.600769 -0.239502 0.689880 1441496640 0.325134 0.600769 -0.239502 0.689880 1441496640 0.325134 0.600769 -0.239502 0.689880 1441496640 0.325134 0.600769 -0.239502 0.689880 1441496640 0.318298 0.604065 -0.233643 0.692200 1441496641 0.318298 0.604065 -0.233643 0.692200 1441496641 0.318298 0.604065 -0.233643 0.692200 1441496641 0.318298 0.604065 -0.233643 0.692200 1441496641 0.318298 0.604065 -0.233643 0.692200 1441496641 0.318298 0.604065 -0.233643 0.692200 1441496641 0.314087 0.607361 -0.228577 0.692932 1441496641 0.314087 0.607361 -0.228577 0.692932 1441496641 0.314087 0.607361 -0.228577 0.692932 1441496641 0.314087 0.607361 -0.228577 0.692932 1441496641 0.314087 0.607361 -0.228577 0.692932 1441496641 0.314087 0.607361 -0.228577 0.692932 1441496641 0.312134 0.609436 -0.227417 0.692322 1441496641 0.312134 0.609436 -0.227417 0.692322 1441496641 0.312134 0.609436 -0.227417 0.692322 1441496641 0.312134 0.609436 -0.227417 0.692322 1441496641 0.312134 0.609436 -0.227417 0.692322 1441496641 0.312134 0.609436 -0.227417 0.692322 1441496641 0.312134 0.609436 -0.227417 0.692322 1441496641 0.312256 0.610901 -0.229614 0.690308 1441496641 0.312256 0.610901 -0.229614 0.690308 1441496641 0.312256 0.610901 -0.229614 0.690308 1441496641 0.312256 0.610901 -0.229614 0.690308 1441496641 0.312256 0.610901 -0.229614 0.690308 1441496641 0.312256 0.610901 -0.229614 0.690308 1441496641 0.312561 0.612061 -0.231873 0.688416 1441496641 0.312561 0.612061 -0.231873 0.688416 1441496641 0.312561 0.612061 -0.231873 0.688416 1441496641 0.312561 0.612061 -0.231873 0.688416 1441496641 0.312561 0.612061 -0.231873 0.688416 1441496641 0.312561 0.612061 -0.231873 0.688416 1441496641 0.315247 0.611450 -0.235229 0.686523 1441496641 0.315247 0.611450 -0.235229 0.686523 1441496641 0.315247 0.611450 -0.235229 0.686523 1441496641 0.315247 0.611450 -0.235229 0.686523 1441496641 0.315247 0.611450 -0.235229 0.686523 1441496641 0.315247 0.611450 -0.235229 0.686523 1441496641 0.315247 0.611450 -0.235229 0.686523 1441496641 0.318909 0.610474 -0.239441 0.684265 1441496641 0.318909 0.610474 -0.239441 0.684265 1441496641 0.318909 0.610474 -0.239441 0.684265 1441496641 0.318909 0.610474 -0.239441 0.684265 1441496641 0.318909 0.610474 -0.239441 0.684265 1441496641 0.318909 0.610474 -0.239441 0.684265 1441496641 0.321411 0.611023 -0.243896 0.681030 1441496641 0.321411 0.611023 -0.243896 0.681030 1441496641 0.321411 0.611023 -0.243896 0.681030 1441496641 0.321411 0.611023 -0.243896 0.681030 1441496641 0.321411 0.611023 -0.243896 0.681030 1441496641 0.321411 0.611023 -0.243896 0.681030 1441496641 0.324585 0.611511 -0.250244 0.676758 1441496641 0.324585 0.611511 -0.250244 0.676758 1441496641 0.324585 0.611511 -0.250244 0.676758 1441496641 0.324585 0.611511 -0.250244 0.676758 1441496641 0.324585 0.611511 -0.250244 0.676758 1441496641 0.324585 0.611511 -0.250244 0.676758 1441496641 0.326477 0.609253 -0.254150 0.676453 1441496641 0.326477 0.609253 -0.254150 0.676453 1441496641 0.326477 0.609253 -0.254150 0.676453 1441496641 0.326477 0.609253 -0.254150 0.676453 1441496641 0.326477 0.609253 -0.254150 0.676453 1441496641 0.326477 0.609253 -0.254150 0.676453 1441496641 0.326477 0.609253 -0.254150 0.676453 1441496641 0.330566 0.601868 -0.254761 0.680786 1441496641 0.330566 0.601868 -0.254761 0.680786 1441496641 0.330566 0.601868 -0.254761 0.680786 1441496641 0.330566 0.601868 -0.254761 0.680786 1441496641 0.330566 0.601868 -0.254761 0.680786 1441496641 0.330566 0.601868 -0.254761 0.680786 1441496641 0.333862 0.596985 -0.258423 0.682129 1441496641 0.333862 0.596985 -0.258423 0.682129 1441496641 0.333862 0.596985 -0.258423 0.682129 1441496641 0.333862 0.596985 -0.258423 0.682129 1441496641 0.333862 0.596985 -0.258423 0.682129 1441496641 0.333862 0.596985 -0.258423 0.682129 1441496641 0.333862 0.596985 -0.258423 0.682129 1441496641 0.336670 0.594849 -0.261536 0.681396 1441496641 0.336670 0.594849 -0.261536 0.681396 1441496641 0.336670 0.594849 -0.261536 0.681396 1441496641 0.336670 0.594849 -0.261536 0.681396 1441496641 0.336670 0.594849 -0.261536 0.681396 1441496641 0.336670 0.594849 -0.261536 0.681396 1441496641 0.336670 0.594788 -0.262329 0.681152 1441496641 0.336670 0.594788 -0.262329 0.681152 1441496641 0.336670 0.594788 -0.262329 0.681152 1441496641 0.336670 0.594788 -0.262329 0.681152 1441496641 0.336670 0.594788 -0.262329 0.681152 1441496641 0.336670 0.594788 -0.262329 0.681152 1441496641 0.335815 0.594421 -0.261230 0.682373 1441496641 0.335815 0.594421 -0.261230 0.682373 1441496641 0.335815 0.594421 -0.261230 0.682373 1441496641 0.335815 0.594421 -0.261230 0.682373 1441496641 0.335815 0.594421 -0.261230 0.682373 1441496641 0.335815 0.594421 -0.261230 0.682373 1441496641 0.334045 0.593933 -0.259155 0.684448 1441496641 0.334045 0.593933 -0.259155 0.684448 1441496641 0.334045 0.593933 -0.259155 0.684448 1441496641 0.334045 0.593933 -0.259155 0.684448 1441496641 0.334045 0.593933 -0.259155 0.684448 1441496641 0.334045 0.593933 -0.259155 0.684448 1441496641 0.334045 0.593933 -0.259155 0.684448 1441496641 0.331421 0.593018 -0.254944 0.688110 1441496641 0.331421 0.593018 -0.254944 0.688110 1441496641 0.331421 0.593018 -0.254944 0.688110 1441496641 0.331421 0.593018 -0.254944 0.688110 1441496641 0.331421 0.593018 -0.254944 0.688110 1441496641 0.331421 0.593018 -0.254944 0.688110 1441496641 0.328613 0.593323 -0.250916 0.690613 1441496641 0.328613 0.593323 -0.250916 0.690613 1441496641 0.328613 0.593323 -0.250916 0.690613 1441496641 0.328613 0.593323 -0.250916 0.690613 1441496641 0.328613 0.593323 -0.250916 0.690613 1441496641 0.328613 0.593323 -0.250916 0.690613 1441496641 0.328613 0.593323 -0.250916 0.690613 1441496641 0.326477 0.594666 -0.247131 0.691833 1441496642 0.326477 0.594666 -0.247131 0.691833 1441496642 0.326477 0.594666 -0.247131 0.691833 1441496642 0.326477 0.594666 -0.247131 0.691833 1441496642 0.326477 0.594666 -0.247131 0.691833 1441496642 0.326477 0.594666 -0.247131 0.691833 1441496642 0.324463 0.596497 -0.243164 0.692566 1441496642 0.324463 0.596497 -0.243164 0.692566 1441496642 0.324463 0.596497 -0.243164 0.692566 1441496642 0.324463 0.596497 -0.243164 0.692566 1441496642 0.324463 0.596497 -0.243164 0.692566 1441496642 0.323364 0.597351 -0.239929 0.693542 1441496642 0.323364 0.597351 -0.239929 0.693542 1441496642 0.323364 0.597351 -0.239929 0.693542 1441496642 0.323364 0.597351 -0.239929 0.693542 1441496642 0.323364 0.597351 -0.239929 0.693542 1441496642 0.323364 0.597351 -0.239929 0.693542 1441496642 0.323364 0.597351 -0.239929 0.693542 1441496642 0.321350 0.598083 -0.236206 0.695068 1441496642 0.321350 0.598083 -0.236206 0.695068 1441496642 0.321350 0.598083 -0.236206 0.695068 1441496642 0.321350 0.598083 -0.236206 0.695068 1441496642 0.321350 0.598083 -0.236206 0.695068 1441496642 0.321350 0.598083 -0.236206 0.695068 1441496642 0.321350 0.598083 -0.236206 0.695068 1441496642 0.316101 0.600403 -0.230896 0.697266 1441496642 0.316101 0.600403 -0.230896 0.697266 1441496642 0.316101 0.600403 -0.230896 0.697266 1441496642 0.316101 0.600403 -0.230896 0.697266 1441496642 0.316101 0.600403 -0.230896 0.697266 1441496642 0.316101 0.600403 -0.230896 0.697266 1441496642 0.311707 0.602722 -0.225891 0.698914 1441496642 0.311707 0.602722 -0.225891 0.698914 1441496642 0.311707 0.602722 -0.225891 0.698914 1441496642 0.311707 0.602722 -0.225891 0.698914 1441496642 0.311707 0.602722 -0.225891 0.698914 1441496642 0.311707 0.602722 -0.225891 0.698914 1441496642 0.309448 0.604736 -0.223267 0.698975 1441496642 0.309448 0.604736 -0.223267 0.698975 1441496642 0.309448 0.604736 -0.223267 0.698975 1441496642 0.309448 0.604736 -0.223267 0.698975 1441496642 0.309448 0.604736 -0.223267 0.698975 1441496642 0.309448 0.604736 -0.223267 0.698975 1441496642 0.307434 0.605774 -0.221680 0.699463 1441496642 0.307434 0.605774 -0.221680 0.699463 1441496642 0.307434 0.605774 -0.221680 0.699463 1441496642 0.307434 0.605774 -0.221680 0.699463 1441496642 0.307434 0.605774 -0.221680 0.699463 1441496642 0.307434 0.605774 -0.221680 0.699463 1441496642 0.307434 0.605774 -0.221680 0.699463 1441496642 0.306458 0.605469 -0.221985 0.700073 1441496642 0.306458 0.605469 -0.221985 0.700073 1441496642 0.306458 0.605469 -0.221985 0.700073 1441496642 0.306458 0.605469 -0.221985 0.700073 1441496642 0.306458 0.605469 -0.221985 0.700073 1441496642 0.306458 0.605469 -0.221985 0.700073 1441496642 0.307861 0.603455 -0.225769 0.700012 1441496642 0.307861 0.603455 -0.225769 0.700012 1441496642 0.307861 0.603455 -0.225769 0.700012 1441496642 0.307861 0.603455 -0.225769 0.700012 1441496642 0.307861 0.603455 -0.225769 0.700012 1441496642 0.307861 0.603455 -0.225769 0.700012 1441496642 0.311584 0.600342 -0.230835 0.699402 1441496642 0.311584 0.600342 -0.230835 0.699402 1441496642 0.311584 0.600342 -0.230835 0.699402 1441496642 0.311584 0.600342 -0.230835 0.699402 1441496642 0.311584 0.600342 -0.230835 0.699402 1441496642 0.311584 0.600342 -0.230835 0.699402 1441496642 0.311584 0.600342 -0.230835 0.699402 1441496642 0.316101 0.596313 -0.235596 0.699219 1441496642 0.316101 0.596313 -0.235596 0.699219 1441496642 0.316101 0.596313 -0.235596 0.699219 1441496642 0.316101 0.596313 -0.235596 0.699219 1441496642 0.316101 0.596313 -0.235596 0.699219 1441496642 0.316101 0.596313 -0.235596 0.699219 1441496642 0.322205 0.592285 -0.241455 0.697876 1441496642 0.322205 0.592285 -0.241455 0.697876 1441496642 0.322205 0.592285 -0.241455 0.697876 1441496642 0.322205 0.592285 -0.241455 0.697876 1441496642 0.322205 0.592285 -0.241455 0.697876 1441496642 0.322205 0.592285 -0.241455 0.697876 1441496642 0.322205 0.592285 -0.241455 0.697876 1441496642 0.327454 0.589722 -0.246521 0.695801 1441496642 0.327454 0.589722 -0.246521 0.695801 1441496642 0.327454 0.589722 -0.246521 0.695801 1441496642 0.327454 0.589722 -0.246521 0.695801 1441496642 0.327454 0.589722 -0.246521 0.695801 1441496642 0.327454 0.589722 -0.246521 0.695801 1441496642 0.330566 0.587402 -0.249939 0.695068 1441496642 0.330566 0.587402 -0.249939 0.695068 1441496642 0.330566 0.587402 -0.249939 0.695068 1441496642 0.330566 0.587402 -0.249939 0.695068 1441496642 0.330566 0.587402 -0.249939 0.695068 1441496642 0.330566 0.587402 -0.249939 0.695068 1441496642 0.333862 0.584351 -0.252502 0.695129 1441496642 0.333862 0.584351 -0.252502 0.695129 1441496642 0.333862 0.584351 -0.252502 0.695129 1441496642 0.333862 0.584351 -0.252502 0.695129 1441496642 0.333862 0.584351 -0.252502 0.695129 1441496642 0.333862 0.584351 -0.252502 0.695129 1441496642 0.336731 0.582275 -0.254822 0.694702 1441496642 0.336731 0.582275 -0.254822 0.694702 1441496642 0.336731 0.582275 -0.254822 0.694702 1441496642 0.336731 0.582275 -0.254822 0.694702 1441496642 0.336731 0.582275 -0.254822 0.694702 1441496642 0.336731 0.582275 -0.254822 0.694702 1441496642 0.336731 0.582275 -0.254822 0.694702 1441496642 0.338135 0.581360 -0.255920 0.694336 1441496642 0.338135 0.581360 -0.255920 0.694336 1441496642 0.338135 0.581360 -0.255920 0.694336 1441496642 0.338135 0.581360 -0.255920 0.694336 1441496642 0.338135 0.581360 -0.255920 0.694336 1441496642 0.338135 0.581360 -0.255920 0.694336 1441496642 0.338196 0.581848 -0.256165 0.693787 1441496642 0.338196 0.581848 -0.256165 0.693787 1441496642 0.338196 0.581848 -0.256165 0.693787 1441496643 0.338196 0.581848 -0.256165 0.693787 1441496643 0.338196 0.581848 -0.256165 0.693787 1441496643 0.338196 0.581848 -0.256165 0.693787 1441496643 0.337708 0.583008 -0.255554 0.693298 1441496643 0.337708 0.583008 -0.255554 0.693298 1441496643 0.337708 0.583008 -0.255554 0.693298 1441496643 0.337708 0.583008 -0.255554 0.693298 1441496643 0.337708 0.583008 -0.255554 0.693298 1441496643 0.337708 0.583008 -0.255554 0.693298 1441496643 0.337708 0.583008 -0.255554 0.693298 1441496643 0.336548 0.584717 -0.254578 0.692810 1441496643 0.336548 0.584717 -0.254578 0.692810 1441496643 0.336548 0.584717 -0.254578 0.692810 1441496643 0.334167 0.586487 -0.251831 0.693420 1441496643 0.334167 0.586487 -0.251831 0.693420 1441496643 0.334167 0.586487 -0.251831 0.693420 1441496643 0.334167 0.586487 -0.251831 0.693420 1441496643 0.334167 0.586487 -0.251831 0.693420 1441496643 0.334167 0.586487 -0.251831 0.693420 1441496643 0.330017 0.588013 -0.247986 0.695496 1441496643 0.330017 0.588013 -0.247986 0.695496 1441496643 0.330017 0.588013 -0.247986 0.695496 1441496643 0.330017 0.588013 -0.247986 0.695496 1441496643 0.330017 0.588013 -0.247986 0.695496 1441496643 0.330017 0.588013 -0.247986 0.695496 1441496643 0.330017 0.588013 -0.247986 0.695496 1441496643 0.325745 0.590210 -0.244324 0.696960 1441496643 0.325745 0.590210 -0.244324 0.696960 1441496643 0.325745 0.590210 -0.244324 0.696960 1441496643 0.325745 0.590210 -0.244324 0.696960 1441496643 0.325745 0.590210 -0.244324 0.696960 1441496643 0.325745 0.590210 -0.244324 0.696960 1441496643 0.322144 0.593750 -0.241760 0.696533 1441496643 0.322144 0.593750 -0.241760 0.696533 1441496643 0.322144 0.593750 -0.241760 0.696533 1441496643 0.322144 0.593750 -0.241760 0.696533 1441496643 0.322144 0.593750 -0.241760 0.696533 1441496643 0.322144 0.593750 -0.241760 0.696533 1441496643 0.319336 0.597229 -0.239258 0.695679 1441496643 0.319336 0.597229 -0.239258 0.695679 1441496643 0.319336 0.597229 -0.239258 0.695679 1441496643 0.319336 0.597229 -0.239258 0.695679 1441496643 0.319336 0.597229 -0.239258 0.695679 1441496643 0.319336 0.597229 -0.239258 0.695679 1441496643 0.318542 0.597839 -0.237427 0.696167 1441496643 0.318542 0.597839 -0.237427 0.696167 1441496643 0.318542 0.597839 -0.237427 0.696167 1441496643 0.318542 0.597839 -0.237427 0.696167 1441496643 0.318542 0.597839 -0.237427 0.696167 1441496643 0.319031 0.597900 -0.236877 0.696106 1441496643 0.319031 0.597900 -0.236877 0.696106 1441496643 0.319031 0.597900 -0.236877 0.696106 1441496643 0.319031 0.597900 -0.236877 0.696106 1441496643 0.319031 0.597900 -0.236877 0.696106 1441496643 0.319031 0.597900 -0.236877 0.696106 1441496643 0.319031 0.597900 -0.236877 0.696106 1441496643 0.319702 0.597778 -0.236328 0.696045 1441496643 0.319702 0.597778 -0.236328 0.696045 1441496643 0.319702 0.597778 -0.236328 0.696045 1441496643 0.319702 0.597778 -0.236328 0.696045 1441496643 0.319702 0.597778 -0.236328 0.696045 1441496643 0.319702 0.597778 -0.236328 0.696045 1441496643 0.318665 0.598816 -0.235229 0.695984 1441496643 0.318665 0.598816 -0.235229 0.695984 1441496643 0.318665 0.598816 -0.235229 0.695984 1441496643 0.318665 0.598816 -0.235229 0.695984 1441496643 0.318665 0.598816 -0.235229 0.695984 1441496643 0.318665 0.598816 -0.235229 0.695984 1441496643 0.318665 0.598816 -0.235229 0.695984 1441496643 0.316101 0.601074 -0.233521 0.695801 1441496643 0.316101 0.601074 -0.233521 0.695801 1441496643 0.316101 0.601074 -0.233521 0.695801 1441496643 0.316101 0.601074 -0.233521 0.695801 1441496643 0.316101 0.601074 -0.233521 0.695801 1441496643 0.316101 0.601074 -0.233521 0.695801 1441496643 0.314270 0.603577 -0.232117 0.694946 1441496643 0.314270 0.603577 -0.232117 0.694946 1441496643 0.314270 0.603577 -0.232117 0.694946 1441496643 0.314270 0.603577 -0.232117 0.694946 1441496643 0.314270 0.603577 -0.232117 0.694946 1441496643 0.314270 0.603577 -0.232117 0.694946 1441496643 0.314575 0.605835 -0.234314 0.692139 1441496643 0.314575 0.605835 -0.234314 0.692139 1441496643 0.314575 0.605835 -0.234314 0.692139 1441496643 0.314575 0.605835 -0.234314 0.692139 1441496643 0.314575 0.605835 -0.234314 0.692139 1441496643 0.314575 0.605835 -0.234314 0.692139 1441496643 0.314575 0.605835 -0.234314 0.692139 1441496643 0.315369 0.606567 -0.237976 0.689880 1441496643 0.315369 0.606567 -0.237976 0.689880 1441496643 0.315369 0.606567 -0.237976 0.689880 1441496643 0.315369 0.606567 -0.237976 0.689880 1441496643 0.315369 0.606567 -0.237976 0.689880 1441496643 0.317749 0.606567 -0.242004 0.687317 1441496643 0.317749 0.606567 -0.242004 0.687317 1441496643 0.317749 0.606567 -0.242004 0.687317 1441496643 0.317749 0.606567 -0.242004 0.687317 1441496643 0.317749 0.606567 -0.242004 0.687317 1441496643 0.317749 0.606567 -0.242004 0.687317 1441496643 0.321228 0.605713 -0.246033 0.685059 1441496643 0.321228 0.605713 -0.246033 0.685059 1441496643 0.321228 0.605713 -0.246033 0.685059 1441496643 0.321228 0.605713 -0.246033 0.685059 1441496643 0.321228 0.605713 -0.246033 0.685059 1441496643 0.321228 0.605713 -0.246033 0.685059 1441496643 0.325012 0.605042 -0.250061 0.682434 1441496643 0.325012 0.605042 -0.250061 0.682434 1441496643 0.325012 0.605042 -0.250061 0.682434 1441496643 0.325012 0.605042 -0.250061 0.682434 1441496643 0.325012 0.605042 -0.250061 0.682434 1441496644 0.325012 0.605042 -0.250061 0.682434 1441496644 0.327881 0.604858 -0.254395 0.679565 1441496644 0.327881 0.604858 -0.254395 0.679565 1441496644 0.327881 0.604858 -0.254395 0.679565 1441496644 0.327881 0.604858 -0.254395 0.679565 1441496644 0.327881 0.604858 -0.254395 0.679565 1441496644 0.327881 0.604858 -0.254395 0.679565 1441496644 0.329529 0.605530 -0.258057 0.676758 1441496644 0.329529 0.605530 -0.258057 0.676758 1441496644 0.329529 0.605530 -0.258057 0.676758 1441496644 0.329529 0.605530 -0.258057 0.676758 1441496644 0.329529 0.605530 -0.258057 0.676758 1441496644 0.329529 0.605530 -0.258057 0.676758 1441496644 0.329529 0.605530 -0.258057 0.676758 1441496644 0.330322 0.606262 -0.260864 0.674683 1441496644 0.330322 0.606262 -0.260864 0.674683 1441496644 0.330322 0.606262 -0.260864 0.674683 1441496644 0.330322 0.606262 -0.260864 0.674683 1441496644 0.330322 0.606262 -0.260864 0.674683 1441496644 0.330322 0.606262 -0.260864 0.674683 1441496644 0.331360 0.606201 -0.263672 0.673157 1441496644 0.331360 0.606201 -0.263672 0.673157 1441496644 0.331360 0.606201 -0.263672 0.673157 1441496644 0.331360 0.606201 -0.263672 0.673157 1441496644 0.331360 0.606201 -0.263672 0.673157 1441496644 0.331360 0.606201 -0.263672 0.673157 1441496644 0.331360 0.606201 -0.263672 0.673157 1441496644 0.331970 0.605652 -0.264954 0.672852 1441496644 0.331970 0.605652 -0.264954 0.672852 1441496644 0.331970 0.605652 -0.264954 0.672852 1441496644 0.331970 0.605652 -0.264954 0.672852 1441496644 0.331970 0.605652 -0.264954 0.672852 1441496644 0.332031 0.604797 -0.265076 0.673523 1441496644 0.332031 0.604797 -0.265076 0.673523 1441496644 0.332031 0.604797 -0.265076 0.673523 1441496644 0.332031 0.604797 -0.265076 0.673523 1441496644 0.332031 0.604797 -0.265076 0.673523 1441496644 0.332031 0.604797 -0.265076 0.673523 1441496644 0.332031 0.604797 -0.265076 0.673523 1441496644 0.331970 0.603516 -0.264099 0.675110 1441496644 0.331970 0.603516 -0.264099 0.675110 1441496644 0.331970 0.603516 -0.264099 0.675110 1441496644 0.331970 0.603516 -0.264099 0.675110 1441496644 0.331970 0.603516 -0.264099 0.675110 1441496644 0.331970 0.603516 -0.264099 0.675110 1441496644 0.332214 0.602051 -0.262817 0.676819 1441496644 0.332214 0.602051 -0.262817 0.676819 1441496644 0.332214 0.602051 -0.262817 0.676819 1441496644 0.332214 0.602051 -0.262817 0.676819 1441496644 0.332214 0.602051 -0.262817 0.676819 1441496644 0.332214 0.602051 -0.262817 0.676819 1441496644 0.332214 0.602051 -0.262817 0.676819 1441496644 0.332825 0.600159 -0.261230 0.678772 1441496644 0.332825 0.600159 -0.261230 0.678772 1441496644 0.332825 0.600159 -0.261230 0.678772 1441496644 0.332825 0.600159 -0.261230 0.678772 1441496644 0.332825 0.600159 -0.261230 0.678772 1441496644 0.332825 0.600159 -0.261230 0.678772 1441496644 0.332886 0.597961 -0.259460 0.681335 1441496644 0.332886 0.597961 -0.259460 0.681335 1441496644 0.332886 0.597961 -0.259460 0.681335 1441496644 0.332886 0.597961 -0.259460 0.681335 1441496644 0.332886 0.597961 -0.259460 0.681335 1441496644 0.332886 0.597961 -0.259460 0.681335 1441496644 0.332764 0.596497 -0.256836 0.683716 1441496644 0.332764 0.596497 -0.256836 0.683716 1441496644 0.332764 0.596497 -0.256836 0.683716 1441496644 0.332764 0.596497 -0.256836 0.683716 1441496644 0.332764 0.596497 -0.256836 0.683716 1441496644 0.332764 0.596497 -0.256836 0.683716 1441496644 0.332764 0.596497 -0.256836 0.683716 1441496644 0.333313 0.595093 -0.255188 0.685242 1441496644 0.333313 0.595093 -0.255188 0.685242 1441496644 0.333313 0.595093 -0.255188 0.685242 1441496644 0.333313 0.595093 -0.255188 0.685242 1441496644 0.333313 0.595093 -0.255188 0.685242 1441496644 0.333313 0.595093 -0.255188 0.685242 1441496644 0.329834 0.596252 -0.251709 0.687195 1441496644 0.329834 0.596252 -0.251709 0.687195 1441496644 0.329834 0.596252 -0.251709 0.687195 1441496644 0.329834 0.596252 -0.251709 0.687195 1441496644 0.329834 0.596252 -0.251709 0.687195 1441496644 0.329834 0.596252 -0.251709 0.687195 1441496644 0.326294 0.597229 -0.247375 0.689636 1441496644 0.326294 0.597229 -0.247375 0.689636 1441496644 0.326294 0.597229 -0.247375 0.689636 1441496644 0.326294 0.597229 -0.247375 0.689636 1441496644 0.326294 0.597229 -0.247375 0.689636 1441496644 0.326294 0.597229 -0.247375 0.689636 1441496644 0.326294 0.597229 -0.247375 0.689636 1441496644 0.322021 0.598694 -0.241821 0.692322 1441496644 0.322021 0.598694 -0.241821 0.692322 1441496644 0.322021 0.598694 -0.241821 0.692322 1441496644 0.322021 0.598694 -0.241821 0.692322 1441496644 0.322021 0.598694 -0.241821 0.692322 1441496644 0.322021 0.598694 -0.241821 0.692322 1441496644 0.317810 0.599792 -0.236145 0.695313 1441496644 0.317810 0.599792 -0.236145 0.695313 1441496644 0.317810 0.599792 -0.236145 0.695313 1441496644 0.317810 0.599792 -0.236145 0.695313 1441496644 0.317810 0.599792 -0.236145 0.695313 1441496644 0.317810 0.599792 -0.236145 0.695313 1441496644 0.313965 0.600342 -0.230408 0.698486 1441496644 0.313965 0.600342 -0.230408 0.698486 1441496644 0.313965 0.600342 -0.230408 0.698486 1441496644 0.313965 0.600342 -0.230408 0.698486 1441496644 0.313965 0.600342 -0.230408 0.698486 1441496644 0.313965 0.600342 -0.230408 0.698486 1441496644 0.309570 0.600647 -0.224854 0.701965 1441496644 0.309570 0.600647 -0.224854 0.701965 1441496644 0.309570 0.600647 -0.224854 0.701965 1441496644 0.309570 0.600647 -0.224854 0.701965 1441496644 0.309570 0.600647 -0.224854 0.701965 1441496645 0.309570 0.600647 -0.224854 0.701965 1441496645 0.305420 0.601196 -0.219971 0.704834 1441496645 0.305420 0.601196 -0.219971 0.704834 1441496645 0.305420 0.601196 -0.219971 0.704834 1441496645 0.305420 0.601196 -0.219971 0.704834 1441496645 0.305420 0.601196 -0.219971 0.704834 1441496645 0.305420 0.601196 -0.219971 0.704834 1441496645 0.301941 0.602051 -0.216858 0.706604 1441496645 0.301941 0.602051 -0.216858 0.706604 1441496645 0.301941 0.602051 -0.216858 0.706604 1441496645 0.301941 0.602051 -0.216858 0.706604 1441496645 0.301941 0.602051 -0.216858 0.706604 1441496645 0.301941 0.602051 -0.216858 0.706604 1441496645 0.299377 0.602844 -0.214966 0.707581 1441496645 0.299377 0.602844 -0.214966 0.707581 1441496645 0.299377 0.602844 -0.214966 0.707581 1441496645 0.299377 0.602844 -0.214966 0.707581 1441496645 0.299377 0.602844 -0.214966 0.707581 1441496645 0.299377 0.602844 -0.214966 0.707581 1441496645 0.299133 0.602844 -0.215820 0.707397 1441496645 0.299133 0.602844 -0.215820 0.707397 1441496645 0.299133 0.602844 -0.215820 0.707397 1441496645 0.299133 0.602844 -0.215820 0.707397 1441496645 0.299133 0.602844 -0.215820 0.707397 1441496645 0.299133 0.602844 -0.215820 0.707397 1441496645 0.301514 0.600708 -0.219788 0.706970 1441496645 0.301514 0.600708 -0.219788 0.706970 1441496645 0.301514 0.600708 -0.219788 0.706970 1441496645 0.301514 0.600708 -0.219788 0.706970 1441496645 0.301514 0.600708 -0.219788 0.706970 1441496645 0.301514 0.600708 -0.219788 0.706970 1441496645 0.305115 0.597351 -0.224365 0.706848 1441496645 0.305115 0.597351 -0.224365 0.706848 1441496645 0.305115 0.597351 -0.224365 0.706848 1441496645 0.305115 0.597351 -0.224365 0.706848 1441496645 
0.306946 0.600159 -0.254578 0.693359 1441496648 0.306946 0.600159 -0.254578 0.693359 1441496648 0.306946 0.600159 -0.254578 0.693359 1441496648 0.306946 0.600159 -0.254578 0.693359 1441496648 0.306946 0.600159 -0.254578 0.693359 1441496648 0.306946 0.600159 -0.254578 0.693359 1441496648 0.302979 0.597046 -0.248291 0.700012 1441496648 0.302979 0.597046 -0.248291 0.700012 1441496648 0.302979 0.597046 -0.248291 0.700012 1441496648 0.302979 0.597046 -0.248291 0.700012 1441496648 0.302979 0.597046 -0.248291 0.700012 1441496648 0.302979 0.597046 -0.248291 0.700012 1441496648 0.302979 0.597046 -0.248291 0.700012 1441496648 0.301758 0.593262 -0.245850 0.704590 1441496648 0.301758 0.593262 -0.245850 0.704590 1441496648 0.301758 0.593262 -0.245850 0.704590 1441496648 0.301758 0.593262 -0.245850 0.704590 1441496648 0.301758 0.593262 -0.245850 0.704590 1441496648 0.301758 0.593262 -0.245850 0.704590 1441496648 0.303345 0.589783 -0.248779 0.705811 1441496648 0.303345 0.589783 -0.248779 0.705811 1441496648 0.303345 0.589783 -0.248779 0.705811 1441496648 0.303345 0.589783 -0.248779 0.705811 1441496648 0.303345 0.589783 -0.248779 0.705811 1441496648 0.303345 0.589783 -0.248779 0.705811 1441496648 0.304321 0.587585 -0.254333 0.705200 1441496648 0.304321 0.587585 -0.254333 0.705200 1441496648 0.304321 0.587585 -0.254333 0.705200 1441496648 0.304321 0.587585 -0.254333 0.705200 1441496648 0.304321 0.587585 -0.254333 0.705200 1441496648 0.304321 0.587585 -0.254333 0.705200 1441496648 0.303467 0.586853 -0.257751 0.704956 1441496648 0.303467 0.586853 -0.257751 0.704956 1441496648 0.303467 0.586853 -0.257751 0.704956 1441496648 0.303467 0.586853 -0.257751 0.704956 1441496648 0.303467 0.586853 -0.257751 0.704956 1441496648 0.303467 0.586853 -0.257751 0.704956 1441496648 0.301331 0.587097 -0.260132 0.704834 1441496648 0.301331 0.587097 -0.260132 0.704834 1441496648 0.301331 0.587097 -0.260132 0.704834 1441496648 0.301331 0.587097 -0.260132 0.704834 1441496648 0.301331 0.587097 -0.260132 0.704834 1441496648 0.301331 0.587097 -0.260132 0.704834 1441496648 0.298401 0.587830 -0.258728 0.705994 1441496648 0.298401 0.587830 -0.258728 0.705994 1441496648 0.298401 0.587830 -0.258728 0.705994 1441496648 0.298401 0.587830 -0.258728 0.705994 1441496648 0.298401 0.587830 -0.258728 0.705994 1441496648 0.298401 0.587830 -0.258728 0.705994 1441496648 0.294556 0.588806 -0.255005 0.708130 1441496648 0.294556 0.588806 -0.255005 0.708130 1441496648 0.294556 0.588806 -0.255005 0.708130 1441496648 0.294556 0.588806 -0.255005 0.708130 1441496648 0.294556 0.588806 -0.255005 0.708130 1441496648 0.294556 0.588806 -0.255005 0.708130 1441496648 0.294556 0.588806 -0.255005 0.708130 1441496648 0.290833 0.589966 -0.250916 0.710144 1441496648 0.290833 0.589966 -0.250916 0.710144 1441496648 0.290833 0.589966 -0.250916 0.710144 1441496648 0.290833 0.589966 -0.250916 0.710144 1441496648 0.290833 0.589966 -0.250916 0.710144 1441496648 0.290833 0.589966 -0.250916 0.710144 1441496648 0.287415 0.591736 -0.247620 0.711182 1441496648 0.287415 0.591736 -0.247620 0.711182 1441496648 0.287415 0.591736 -0.247620 0.711182 1441496649 0.287415 0.591736 -0.247620 0.711182 1441496649 0.287415 0.591736 -0.247620 0.711182 1441496649 0.287415 0.591736 -0.247620 0.711182 1441496649 0.283875 0.593018 -0.244751 0.712585 1441496649 0.283875 0.593018 -0.244751 0.712585 1441496649 0.283875 0.593018 -0.244751 0.712585 1441496649 0.283875 0.593018 -0.244751 0.712585 1441496649 0.283875 0.593018 -0.244751 0.712585 1441496649 0.283875 0.593018 -0.244751 0.712585 1441496649 0.283875 0.593750 -0.246216 0.711487 1441496649 0.283875 0.593750 -0.246216 0.711487 1441496649 0.283875 0.593750 -0.246216 0.711487 1441496649 0.283875 0.593750 -0.246216 0.711487 1441496649 0.283875 0.593750 -0.246216 0.711487 1441496649 0.283875 0.593750 -0.246216 0.711487 1441496649 0.286987 0.593384 -0.251282 0.708740 1441496649 0.286987 0.593384 -0.251282 0.708740 1441496649 0.286987 0.593384 -0.251282 0.708740 1441496649 0.286987 0.593384 -0.251282 0.708740 1441496649 0.286987 0.593384 -0.251282 0.708740 1441496649 0.286987 0.593384 -0.251282 0.708740 1441496649 0.291565 0.592102 -0.259155 0.705139 1441496649 0.291565 0.592102 -0.259155 0.705139 1441496649 0.291565 0.592102 -0.259155 0.705139 1441496649 0.291565 0.592102 -0.259155 0.705139 1441496649 0.291565 0.592102 -0.259155 0.705139 1441496649 0.291565 0.592102 -0.259155 0.705139 1441496649 0.296570 0.588928 -0.266357 0.703003 1441496649 0.296570 0.588928 -0.266357 0.703003 1441496649 0.296570 0.588928 -0.266357 0.703003 1441496649 0.296570 0.588928 -0.266357 0.703003 1441496649 0.296570 0.588928 -0.266357 0.703003 1441496649 0.296570 0.588928 -0.266357 0.703003 1441496649 0.303833 0.586243 -0.274292 0.699036 1441496649 0.303833 0.586243 -0.274292 0.699036 1441496649 0.303833 0.586243 -0.274292 0.699036 1441496649 0.303833 0.586243 -0.274292 0.699036 1441496649 0.303833 0.586243 -0.274292 0.699036 1441496649 0.303833 0.586243 -0.274292 0.699036 1441496649 0.312500 0.583496 -0.282837 0.694153 1441496649 0.312500 0.583496 -0.282837 0.694153 1441496649 0.312500 0.583496 -0.282837 0.694153 1441496649 0.312500 0.583496 -0.282837 0.694153 1441496649 0.312500 0.583496 -0.282837 0.694153 1441496649 0.312500 0.583496 -0.282837 0.694153 1441496649 0.312500 0.583496 -0.282837 0.694153 1441496649 0.323853 0.581299 -0.292297 0.686829 1441496649 0.323853 0.581299 -0.292297 0.686829 1441496649 0.323853 0.581299 -0.292297 0.686829 1441496649 0.323853 0.581299 -0.292297 0.686829 1441496649 0.323853 0.581299 -0.292297 0.686829 1441496649 0.323853 0.581299 -0.292297 0.686829 1441496649 0.333618 0.579041 -0.301819 0.679871 1441496649 0.333618 0.579041 -0.301819 0.679871 1441496649 0.333618 0.579041 -0.301819 0.679871 1441496649 0.333618 0.579041 -0.301819 0.679871 1441496649 0.333618 0.579041 -0.301819 0.679871 1441496649 0.333618 0.579041 -0.301819 0.679871 1441496649 0.341797 0.575867 -0.309570 0.674988 1441496649 0.341797 0.575867 -0.309570 0.674988 1441496649 0.341797 0.575867 -0.309570 0.674988 1441496649 0.341797 0.575867 -0.309570 0.674988 1441496649 0.341797 0.575867 -0.309570 0.674988 1441496649 0.341797 0.575867 -0.309570 0.674988 1441496649 0.345703 0.574585 -0.314392 0.671875 1441496649 0.345703 0.574585 -0.314392 0.671875 1441496649 0.345703 0.574585 -0.314392 0.671875 1441496649 0.345703 0.574585 -0.314392 0.671875 1441496649 0.345703 0.574585 -0.314392 0.671875 1441496649 0.345703 0.574585 -0.314392 0.671875 1441496649 0.346130 0.575073 -0.315186 0.670898 1441496649 0.346130 0.575073 -0.315186 0.670898 1441496649 0.346130 0.575073 -0.315186 0.670898 1441496649 0.346130 0.575073 -0.315186 0.670898 1441496649 0.346130 0.575073 -0.315186 0.670898 1441496649 0.346130 0.575073 -0.315186 0.670898 1441496649 0.346130 0.575073 -0.315186 0.670898 1441496649 0.343994 0.575806 -0.312683 0.672485 1441496649 0.343994 0.575806 -0.312683 0.672485 1441496649 0.343994 0.575806 -0.312683 0.672485 1441496649 0.343994 0.575806 -0.312683 0.672485 1441496649 0.343994 0.575806 -0.312683 0.672485 1441496649 0.343994 0.575806 -0.312683 0.672485 1441496649 0.339172 0.576599 -0.307129 0.676819 1441496649 0.339172 0.576599 -0.307129 0.676819 1441496649 0.339172 0.576599 -0.307129 0.676819 1441496649 0.339172 0.576599 -0.307129 0.676819 1441496649 0.339172 0.576599 -0.307129 0.676819 1441496649 0.339172 0.576599 -0.307129 0.676819 1441496649 0.333374 0.578186 -0.300110 0.681519 1441496649 0.333374 0.578186 -0.300110 0.681519 1441496649 0.333374 0.578186 -0.300110 0.681519 1441496649 0.333374 0.578186 -0.300110 0.681519 1441496649 0.333374 0.578186 -0.300110 0.681519 1441496649 0.333374 0.578186 -0.300110 0.681519 1441496649 0.326111 0.581848 -0.293518 0.684753 1441496649 0.326111 0.581848 -0.293518 0.684753 1441496649 0.326111 0.581848 -0.293518 0.684753 1441496649 0.326111 0.581848 -0.293518 0.684753 1441496649 0.326111 0.581848 -0.293518 0.684753 1441496649 0.326111 0.581848 -0.293518 0.684753 1441496649 0.326111 0.581848 -0.293518 0.684753 1441496649 0.318298 0.586975 -0.287292 0.686646 1441496649 0.318298 0.586975 -0.287292 0.686646 1441496649 0.318298 0.586975 -0.287292 0.686646 1441496649 0.318298 0.586975 -0.287292 0.686646 1441496649 0.318298 0.586975 -0.287292 0.686646 1441496649 0.318298 0.586975 -0.287292 0.686646 1441496649 0.310486 0.592896 -0.281433 0.687622 1441496649 0.310486 0.592896 -0.281433 0.687622 1441496649 0.310486 0.592896 -0.281433 0.687622 1441496649 0.310486 0.592896 -0.281433 0.687622 1441496650 0.310486 0.592896 -0.281433 0.687622 1441496650 0.310486 0.592896 -0.281433 0.687622 1441496650 0.301819 0.598877 -0.275330 0.688782 1441496650 0.301819 0.598877 -0.275330 0.688782 1441496650 0.301819 0.598877 -0.275330 0.688782 1441496650 0.301819 0.598877 -0.275330 0.688782 1441496650 0.301819 0.598877 -0.275330 0.688782 1441496650 0.301819 0.598877 -0.275330 0.688782 1441496650 0.293762 0.603760 -0.268555 0.690613 1441496650 0.293762 0.603760 -0.268555 0.690613 1441496650 0.293762 0.603760 -0.268555 0.690613 1441496650 0.293762 0.603760 -0.268555 0.690613 1441496650 0.288818 0.608704 -0.263062 0.690491 1441496650 0.288818 0.608704 -0.263062 0.690491 1441496650 0.288818 0.608704 -0.263062 0.690491 1441496650 0.288818 0.608704 -0.263062 0.690491 1441496650 0.288818 0.608704 -0.263062 0.690491 1441496650 0.288818 0.608704 -0.263062 0.690491 1441496650 0.294861 0.606628 -0.267090 0.688171 1441496650 0.294861 0.606628 -0.267090 0.688171 1441496650 0.294861 0.606628 -0.267090 0.688171 1441496650 0.294861 0.606628 -0.267090 0.688171 1441496650 0.294861 0.606628 -0.267090 0.688171 1441496650 0.303772 0.602539 -0.274475 0.684998 1441496650 0.303772 0.602539 -0.274475 0.684998 1441496650 0.303772 0.602539 -0.274475 0.684998 1441496650 0.303772 0.602539 -0.274475 0.684998 1441496650 0.303772 0.602539 -0.274475 0.684998 1441496650 0.303772 0.602539 -0.274475 0.684998 1441496650 0.313232 0.596252 -0.282654 0.682922 1441496650 0.313232 0.596252 -0.282654 0.682922 1441496650 0.313232 0.596252 -0.282654 0.682922 1441496650 0.313232 0.596252 -0.282654 0.682922 1441496650 0.313232 0.596252 -0.282654 0.682922 1441496650 0.313232 0.596252 -0.282654 0.682922 1441496650 0.320618 0.591064 -0.289124 0.681274 1441496650 0.320618 0.591064 -0.289124 0.681274 1441496650 0.320618 0.591064 -0.289124 0.681274 1441496650 0.320618 0.591064 -0.289124 0.681274 1441496650 0.320618 0.591064 -0.289124 0.681274 1441496650 0.320618 0.591064 -0.289124 0.681274 1441496650 0.320618 0.591064 -0.289124 0.681274 1441496650 0.330017 0.584290 -0.295593 0.679871 1441496650 0.330017 0.584290 -0.295593 0.679871 1441496650 0.330017 0.584290 -0.295593 0.679871 1441496650 0.330017 0.584290 -0.295593 0.679871 1441496650 0.330017 0.584290 -0.295593 0.679871 1441496650 0.330017 0.584290 -0.295593 0.679871 1441496650 0.340637 0.577820 -0.302429 0.677185 1441496650 0.340637 0.577820 -0.302429 0.677185 1441496650 0.340637 0.577820 -0.302429 0.677185 1441496650 0.340637 0.577820 -0.302429 0.677185 1441496650 0.340637 0.577820 -0.302429 0.677185 1441496650 0.340637 0.577820 -0.302429 0.677185 1441496650 0.350281 0.571899 -0.308838 0.674377 1441496650 0.350281 0.571899 -0.308838 0.674377 1441496650 0.350281 0.571899 -0.308838 0.674377 1441496650 0.350281 0.571899 -0.308838 0.674377 1441496650 0.350281 0.571899 -0.308838 0.674377 1441496650 0.350281 0.571899 -0.308838 0.674377 1441496650 0.359314 0.565918 -0.313721 0.672424 1441496650 0.359314 0.565918 -0.313721 0.672424 1441496650 0.359314 0.565918 -0.313721 0.672424 1441496650 0.359314 0.565918 -0.313721 0.672424 1441496650 0.359314 0.565918 -0.313721 0.672424 1441496650 0.359314 0.565918 -0.313721 0.672424 1441496650 0.370361 0.558472 -0.321655 0.668884 1441496650 0.370361 0.558472 -0.321655 0.668884 1441496650 0.370361 0.558472 -0.321655 0.668884 1441496650 0.370361 0.558472 -0.321655 0.668884 1441496650 0.370361 0.558472 -0.321655 0.668884 1441496650 0.370361 0.558472 -0.321655 0.668884 1441496650 0.376770 0.553101 -0.328369 0.666504 1441496650 0.376770 0.553101 -0.328369 0.666504 1441496650 0.376770 0.553101 -0.328369 0.666504 1441496650 0.376770 0.553101 -0.328369 0.666504 1441496650 0.376770 0.553101 -0.328369 0.666504 1441496650 0.376770 0.553101 -0.328369 0.666504 1441496650 0.379456 0.552185 -0.330872 0.664490 1441496650 0.379456 0.552185 -0.330872 0.664490 1441496650 0.379456 0.552185 -0.330872 0.664490 1441496650 0.379456 0.552185 -0.330872 0.664490 1441496650 0.379456 0.552185 -0.330872 0.664490 1441496650 0.379456 0.552185 -0.330872 0.664490 1441496650 0.377014 0.554321 -0.329163 0.664978 1441496650 0.377014 0.554321 -0.329163 0.664978 1441496650 0.377014 0.554321 -0.329163 0.664978 1441496650 0.377014 0.554321 -0.329163 0.664978 1441496650 0.377014 0.554321 -0.329163 0.664978 1441496650 0.377014 0.554321 -0.329163 0.664978 1441496650 0.377014 0.554321 -0.329163 0.664978 1441496650 0.370300 0.557678 -0.323975 0.668457 1441496650 0.370300 0.557678 -0.323975 0.668457 1441496650 0.370300 0.557678 -0.323975 0.668457 1441496650 0.370300 0.557678 -0.323975 0.668457 1441496650 0.370300 0.557678 -0.323975 0.668457 1441496650 0.370300 0.557678 -0.323975 0.668457 1441496650 0.361389 0.561707 -0.316345 0.673645 1441496651 0.361389 0.561707 -0.316345 0.673645 1441496651 0.361389 0.561707 -0.316345 0.673645 1441496651 0.361389 0.561707 -0.316345 0.673645 1441496651 0.361389 0.561707 -0.316345 0.673645 1441496651 0.361389 0.561707 -0.316345 0.673645 1441496651 0.361389 0.561707 -0.316345 0.673645 1441496651 0.349670 0.567688 -0.307190 0.678955 1441496651 0.349670 0.567688 -0.307190 0.678955 1441496651 0.349670 0.567688 -0.307190 0.678955 1441496651 0.349670 0.567688 -0.307190 0.678955 1441496651 0.349670 0.567688 -0.307190 0.678955 1441496651 0.339478 0.572693 -0.299438 0.683411 1441496651 0.339478 0.572693 -0.299438 0.683411 1441496651 0.339478 0.572693 -0.299438 0.683411 1441496651 0.339478 0.572693 -0.299438 0.683411 1441496651 0.339478 0.572693 -0.299438 0.683411 1441496651 0.339478 0.572693 -0.299438 0.683411 1441496651 0.329773 0.578064 -0.292847 0.686523 1441496651 0.329773 0.578064 -0.292847 0.686523 1441496651 0.329773 0.578064 -0.292847 0.686523 1441496651 0.329773 0.578064 -0.292847 0.686523 1441496651 0.329773 0.578064 -0.292847 0.686523 1441496651 0.329773 0.578064 -0.292847 0.686523 1441496651 0.319763 0.583435 -0.285522 0.689758 1441496651 0.319763 0.583435 -0.285522 0.689758 1441496651 0.319763 0.583435 -0.285522 0.689758 1441496651 0.319763 0.583435 -0.285522 0.689758 1441496651 0.319763 0.583435 -0.285522 0.689758 1441496651 0.319763 0.583435 -0.285522 0.689758 1441496651 0.309692 0.588440 -0.276733 0.693665 1441496651 0.309692 0.588440 -0.276733 0.693665 1441496651 0.309692 0.588440 -0.276733 0.693665 1441496651 0.309692 0.588440 -0.276733 0.693665 1441496651 0.309692 0.588440 -0.276733 0.693665 1441496651 0.309692 0.588440 -0.276733 0.693665 1441496651 0.301392 0.592041 -0.268860 0.697327 1441496651 0.301392 0.592041 -0.268860 0.697327 1441496651 0.301392 0.592041 -0.268860 0.697327 1441496651 0.301392 0.592041 -0.268860 0.697327 1441496651 0.301392 0.592041 -0.268860 0.697327 1441496651 0.301392 0.592041 -0.268860 0.697327 1441496651 0.301392 0.592041 -0.268860 0.697327 1441496651 0.295532 0.595520 -0.263489 0.698914 1441496651 0.295532 0.595520 -0.263489 0.698914 1441496651 0.295532 0.595520 -0.263489 0.698914 1441496651 0.295532 0.595520 -0.263489 0.698914 1441496651 0.295532 0.595520 -0.263489 0.698914 1441496651 0.292236 0.598999 -0.260315 0.698547 1441496651 0.292236 0.598999 -0.260315 0.698547 1441496651 0.292236 0.598999 -0.260315 0.698547 1441496651 0.292236 0.598999 -0.260315 0.698547 1441496651 0.292236 0.598999 -0.260315 0.698547 1441496651 0.292236 0.598999 -0.260315 0.698547 1441496651 0.293335 0.599426 -0.258850 0.698303 1441496651 0.293335 0.599426 -0.258850 0.698303 1441496651 0.293335 0.599426 -0.258850 0.698303 1441496651 0.293335 0.599426 -0.258850 0.698303 1441496651 0.293335 0.599426 -0.258850 0.698303 1441496651 0.293335 0.599426 -0.258850 0.698303 1441496651 0.293335 0.599426 -0.258850 0.698303 1441496651 0.296021 0.597473 -0.258972 0.698730 1441496651 0.296021 0.597473 -0.258972 0.698730 1441496651 0.296021 0.597473 -0.258972 0.698730 1441496651 0.296021 0.597473 -0.258972 0.698730 1441496651 0.296021 0.597473 -0.258972 0.698730 1441496651 0.296021 0.597473 -0.258972 0.698730 1441496651 0.301086 0.593567 -0.260620 0.699280 1441496651 0.301086 0.593567 -0.260620 0.699280 1441496651 0.301086 0.593567 -0.260620 0.699280 1441496651 0.301086 0.593567 -0.260620 0.699280 1441496651 0.301086 0.593567 -0.260620 0.699280 1441496651 0.301086 0.593567 -0.260620 0.699280 1441496651 0.311035 0.587769 -0.265686 0.697937 1441496651 0.311035 0.587769 -0.265686 0.697937 1441496651 0.311035 0.587769 -0.265686 0.697937 1441496651 0.311035 0.587769 -0.265686 0.697937 1441496651 0.311035 0.587769 -0.265686 0.697937 1441496651 0.311035 0.587769 -0.265686 0.697937 1441496651 0.323120 0.582275 -0.272705 0.694336 1441496651 0.323120 0.582275 -0.272705 0.694336 1441496651 0.323120 0.582275 -0.272705 0.694336 1441496651 0.323120 0.582275 -0.272705 0.694336 1441496651 0.323120 0.582275 -0.272705 0.694336 1441496651 0.323120 0.582275 -0.272705 0.694336 1441496651 0.334839 0.576233 -0.280090 0.690918 1441496651 0.334839 0.576233 -0.280090 0.690918 1441496651 0.334839 0.576233 -0.280090 0.690918 1441496651 0.334839 0.576233 -0.280090 0.690918 1441496651 0.334839 0.576233 -0.280090 0.690918 1441496651 0.334839 0.576233 -0.280090 0.690918 1441496651 0.345215 0.569885 -0.287720 0.687866 1441496651 0.345215 0.569885 -0.287720 0.687866 1441496651 0.345215 0.569885 -0.287720 0.687866 1441496651 0.345215 0.569885 -0.287720 0.687866 1441496651 0.345215 0.569885 -0.287720 0.687866 1441496651 0.345215 0.569885 -0.287720 0.687866 1441496651 0.353638 0.563416 -0.294922 0.685913 1441496651 0.353638 0.563416 -0.294922 0.685913 1441496651 0.353638 0.563416 -0.294922 0.685913 1441496651 0.353638 0.563416 -0.294922 0.685913 1441496651 0.353638 0.563416 -0.294922 0.685913 1441496651 0.353638 0.563416 -0.294922 0.685913 1441496651 0.360718 0.557373 -0.301331 0.684326 1441496651 0.360718 0.557373 -0.301331 0.684326 1441496651 0.360718 0.557373 -0.301331 0.684326 1441496651 0.360718 0.557373 -0.301331 0.684326 1441496651 0.360718 0.557373 -0.301331 0.684326 1441496651 0.360718 0.557373 -0.301331 0.684326 1441496651 0.360718 0.557373 -0.301331 0.684326 1441496651 0.362122 0.554749 -0.305237 0.684021 1441496652 0.362122 0.554749 -0.305237 0.684021 1441496652 0.362122 0.554749 -0.305237 0.684021 1441496652 0.362122 0.554749 -0.305237 0.684021 1441496652 0.362122 0.554749 -0.305237 0.684021 1441496652 0.362122 0.554749 -0.305237 0.684021 1441496652 0.359741 0.556702 -0.305664 0.683472 1441496652 0.359741 0.556702 -0.305664 0.683472 1441496652 0.359741 0.556702 -0.305664 0.683472 1441496652 0.359741 0.556702 -0.305664 0.683472 1441496652 0.359741 0.556702 -0.305664 0.683472 1441496652 0.359741 0.556702 -0.305664 0.683472 1441496652 0.356628 0.558655 -0.305176 0.683716 1441496652 0.356628 0.558655 -0.305176 0.683716 1441496652 0.356628 0.558655 -0.305176 0.683716 1441496652 0.356628 0.558655 -0.305176 0.683716 1441496652 0.356628 0.558655 -0.305176 0.683716 1441496652 0.356628 0.558655 -0.305176 0.683716 1441496652 0.356628 0.558655 -0.305176 0.683716 1441496652 0.353149 0.560913 -0.304382 0.684021 1441496652 0.353149 0.560913 -0.304382 0.684021 1441496652 0.353149 0.560913 -0.304382 0.684021 1441496652 0.353149 0.560913 -0.304382 0.684021 1441496652 0.353149 0.560913 -0.304382 0.684021 1441496652 0.353149 0.560913 -0.304382 0.684021 1441496652 0.347473 0.564026 -0.301392 0.685669 1441496652 0.347473 0.564026 -0.301392 0.685669 1441496652 0.347473 0.564026 -0.301392 0.685669 1441496652 0.347473 0.564026 -0.301392 0.685669 1441496652 0.347473 0.564026 -0.301392 0.685669 1441496652 0.347473 0.564026 -0.301392 0.685669 1441496652 0.339661 0.569580 -0.296814 0.687073 1441496652 0.339661 0.569580 -0.296814 0.687073 1441496652 0.339661 0.569580 -0.296814 0.687073 1441496652 0.339661 0.569580 -0.296814 0.687073 1441496652 0.339661 0.569580 -0.296814 0.687073 1441496652 0.339661 0.569580 -0.296814 0.687073 1441496652 0.330750 0.576050 -0.291199 0.688354 1441496652 0.330750 0.576050 -0.291199 0.688354 1441496652 0.330750 0.576050 -0.291199 0.688354 1441496652 0.330750 0.576050 -0.291199 0.688354 1441496652 0.330750 0.576050 -0.291199 0.688354 1441496652 0.330750 0.576050 -0.291199 0.688354 1441496652 0.330750 0.576050 -0.291199 0.688354 1441496652 0.322815 0.582581 -0.286621 0.688599 1441496652 0.322815 0.582581 -0.286621 0.688599 1441496652 0.322815 0.582581 -0.286621 0.688599 1441496652 0.322815 0.582581 -0.286621 0.688599 1441496652 0.322815 0.582581 -0.286621 0.688599 1441496652 0.322815 0.582581 -0.286621 0.688599 1441496652 0.314453 0.588684 -0.282166 0.689087 1441496652 0.314453 0.588684 -0.282166 0.689087 1441496652 0.314453 0.588684 -0.282166 0.689087 1441496652 0.314453 0.588684 -0.282166 0.689087 1441496652 0.314453 0.588684 -0.282166 0.689087 1441496652 0.314453 0.588684 -0.282166 0.689087 1441496652 0.307373 0.592651 -0.277893 0.690674 1441496652 0.307373 0.592651 -0.277893 0.690674 1441496652 0.307373 0.592651 -0.277893 0.690674 1441496652 0.307373 0.592651 -0.277893 0.690674 1441496652 0.307373 0.592651 -0.277893 0.690674 1441496652 0.307373 0.592651 -0.277893 0.690674 1441496652 0.307373 0.592651 -0.277893 0.690674 1441496652 0.300903 0.597778 -0.275818 0.689880 1441496652 0.300903 0.597778 -0.275818 0.689880 1441496652 0.300903 0.597778 -0.275818 0.689880 1441496652 0.300903 0.597778 -0.275818 0.689880 1441496652 0.300903 0.597778 -0.275818 0.689880 1441496652 0.300903 0.597778 -0.275818 0.689880 1441496652 0.294983 0.602966 -0.273254 0.688965 1441496652 0.294983 0.602966 -0.273254 0.688965 1441496652 0.294983 0.602966 -0.273254 0.688965 1441496652 0.294983 0.602966 -0.273254 0.688965 1441496652 0.294983 0.602966 -0.273254 0.688965 1441496652 0.294983 0.602966 -0.273254 0.688965 1441496652 0.291870 0.606812 -0.271851 0.687439 1441496652 0.291870 0.606812 -0.271851 0.687439 1441496652 0.291870 0.606812 -0.271851 0.687439 1441496652 0.291870 0.606812 -0.271851 0.687439 1441496652 0.291870 0.606812 -0.271851 0.687439 1441496652 0.291870 0.606812 -0.271851 0.687439 1441496652 0.291870 0.606812 -0.271851 0.687439 1441496652 0.290955 0.609985 -0.272034 0.684998 1441496652 0.290955 0.609985 -0.272034 0.684998 1441496652 0.290955 0.609985 -0.272034 0.684998 1441496652 0.290955 0.609985 -0.272034 0.684998 1441496652 0.290955 0.609985 -0.272034 0.684998 1441496652 0.290955 0.609985 -0.272034 0.684998 1441496652 0.290955 0.609985 -0.272034 0.684998 1441496652 0.293701 0.611145 -0.275574 0.681335 1441496652 0.293701 0.611145 -0.275574 0.681335 1441496652 0.293701 0.611145 -0.275574 0.681335 1441496652 0.293701 0.611145 -0.275574 0.681335 1441496652 0.293701 0.611145 -0.275574 0.681335 1441496652 0.293701 0.611145 -0.275574 0.681335 1441496652 0.298096 0.610291 -0.279785 0.678467 1441496652 0.298096 0.610291 -0.279785 0.678467 1441496652 0.298096 0.610291 -0.279785 0.678467 1441496652 0.298096 0.610291 -0.279785 0.678467 1441496652 0.298096 0.610291 -0.279785 0.678467 1441496652 0.298096 0.610291 -0.279785 0.678467 1441496652 0.304138 0.608643 -0.285706 0.674805 1441496652 0.304138 0.608643 -0.285706 0.674805 1441496652 0.304138 0.608643 -0.285706 0.674805 1441496652 0.304138 0.608643 -0.285706 0.674805 1441496652 0.304138 0.608643 -0.285706 0.674805 1441496652 0.304138 0.608643 -0.285706 0.674805 1441496652 0.311096 0.605408 -0.290894 0.672302 1441496652 0.311096 0.605408 -0.290894 0.672302 1441496652 0.311096 0.605408 -0.290894 0.672302 1441496652 0.311096 0.605408 -0.290894 0.672302 1441496652 0.311096 0.605408 -0.290894 0.672302 1441496652 0.311096 0.605408 -0.290894 0.672302 1441496652 0.319397 0.600281 -0.295837 0.670837 1441496652 0.319397 0.600281 -0.295837 0.670837 1441496653 0.319397 0.600281 -0.295837 0.670837 1441496653 0.319397 0.600281 -0.295837 0.670837 1441496653 0.319397 0.600281 -0.295837 0.670837 1441496653 0.319397 0.600281 -0.295837 0.670837 1441496653 0.319397 0.600281 -0.295837 0.670837 1441496653 0.328186 0.595398 -0.300720 0.668823 1441496653 0.328186 0.595398 -0.300720 0.668823 1441496653 0.328186 0.595398 -0.300720 0.668823 1441496653 0.328186 0.595398 -0.300720 0.668823 1441496653 0.328186 0.595398 -0.300720 0.668823 1441496653 0.328186 0.595398 -0.300720 0.668823 1441496653 0.335693 0.589722 -0.305542 0.667908 1441496653 0.335693 0.589722 -0.305542 0.667908 1441496653 0.335693 0.589722 -0.305542 0.667908 1441496653 0.335693 0.589722 -0.305542 0.667908 1441496653 0.335693 0.589722 -0.305542 0.667908 1441496653 0.335693 0.589722 -0.305542 0.667908 1441496653 0.343811 0.583374 -0.311340 0.666687 1441496653 0.343811 0.583374 -0.311340 0.666687 1441496653 0.343811 0.583374 -0.311340 0.666687 1441496653 0.343811 0.583374 -0.311340 0.666687 1441496653 0.343811 0.583374 -0.311340 0.666687 1441496653 0.343811 0.583374 -0.311340 0.666687 1441496653 0.343811 0.583374 -0.311340 0.666687 1441496653 0.351563 0.578674 -0.317200 0.664001 1441496653 0.351563 0.578674 -0.317200 0.664001 1441496653 0.351563 0.578674 -0.317200 0.664001 1441496653 0.351563 0.578674 -0.317200 0.664001 1441496653 0.351563 0.578674 -0.317200 0.664001 1441496653 0.351563 0.578674 -0.317200 0.664001 1441496653 0.358398 0.573669 -0.323486 0.661621 1441496653 0.358398 0.573669 -0.323486 0.661621 1441496653 0.358398 0.573669 -0.323486 0.661621 1441496653 0.358398 0.573669 -0.323486 0.661621 1441496653 0.358398 0.573669 -0.323486 0.661621 1441496653 0.360596 0.569885 -0.325134 0.662842 1441496653 0.360596 0.569885 -0.325134 0.662842 1441496653 0.360596 0.569885 -0.325134 0.662842 1441496653 0.360596 0.569885 -0.325134 0.662842 1441496653 0.360596 0.569885 -0.325134 0.662842 1441496653 0.360596 0.569885 -0.325134 0.662842 1441496653 0.359985 0.570801 -0.324341 0.662781 1441496653 0.359985 0.570801 -0.324341 0.662781 1441496653 0.359985 0.570801 -0.324341 0.662781 1441496653 0.359985 0.570801 -0.324341 0.662781 1441496653 0.359985 0.570801 -0.324341 0.662781 1441496653 0.359985 0.570801 -0.324341 0.662781 1441496653 0.359985 0.570801 -0.324341 0.662781 1441496653 0.359009 0.572693 -0.323059 0.662354 1441496653 0.359009 0.572693 -0.323059 0.662354 1441496653 0.359009 0.572693 -0.323059 0.662354 1441496653 0.359009 0.572693 -0.323059 0.662354 1441496653 0.359009 0.572693 -0.323059 0.662354 1441496653 0.356750 0.574036 -0.320068 0.663879 1441496653 0.356750 0.574036 -0.320068 0.663879 1441496653 0.356750 0.574036 -0.320068 0.663879 1441496653 0.356750 0.574036 -0.320068 0.663879 1441496653 0.356750 0.574036 -0.320068 0.663879 1441496653 0.356750 0.574036 -0.320068 0.663879 1441496653 0.354065 0.574219 -0.316223 0.666992 1441496653 0.354065 0.574219 -0.316223 0.666992 1441496653 0.354065 0.574219 -0.316223 0.666992 1441496653 0.354065 0.574219 -0.316223 0.666992 1441496653 0.354065 0.574219 -0.316223 0.666992 1441496653 0.354065 0.574219 -0.316223 0.666992 1441496653 0.350342 0.575317 -0.312256 0.669800 1441496653 0.350342 0.575317 -0.312256 0.669800 1441496653 0.350342 0.575317 -0.312256 0.669800 1441496653 0.350342 0.575317 -0.312256 0.669800 1441496653 0.350342 0.575317 -0.312256 0.669800 1441496653 0.350342 0.575317 -0.312256 0.669800 1441496653 0.346130 0.577698 -0.309021 0.671448 1441496653 0.346130 0.577698 -0.309021 0.671448 1441496653 0.346130 0.577698 -0.309021 0.671448 1441496653 0.346130 0.577698 -0.309021 0.671448 1441496653 0.346130 0.577698 -0.309021 0.671448 1441496653 0.346130 0.577698 -0.309021 0.671448 1441496653 0.346130 0.577698 -0.309021 0.671448 1441496653 0.341553 0.581604 -0.306091 0.671814 1441496653 0.341553 0.581604 -0.306091 0.671814 1441496653 0.341553 0.581604 -0.306091 0.671814 1441496653 0.341553 0.581604 -0.306091 0.671814 1441496653 0.341553 0.581604 -0.306091 0.671814 1441496653 0.341553 0.581604 -0.306091 0.671814 1441496653 0.338013 0.584900 -0.303406 0.671997 1441496653 0.338013 0.584900 -0.303406 0.671997 1441496653 0.338013 0.584900 -0.303406 0.671997 1441496653 0.338013 0.584900 -0.303406 0.671997 1441496653 0.338013 0.584900 -0.303406 0.671997 1441496653 0.334045 0.587280 -0.299133 0.673828 1441496653 0.334045 0.587280 -0.299133 0.673828 1441496653 0.334045 0.587280 -0.299133 0.673828 1441496653 0.334045 0.587280 -0.299133 0.673828 1441496653 0.334045 0.587280 -0.299133 0.673828 1441496653 0.334045 0.587280 -0.299133 0.673828 1441496653 0.330322 0.589966 -0.294800 0.675171 1441496653 0.330322 0.589966 -0.294800 0.675171 1441496653 0.330322 0.589966 -0.294800 0.675171 1441496653 0.330322 0.589966 -0.294800 0.675171 1441496653 0.330322 0.589966 -0.294800 0.675171 1441496653 0.330322 0.589966 -0.294800 0.675171 1441496653 0.328125 0.592163 -0.292480 0.675354 1441496653 0.328125 0.592163 -0.292480 0.675354 1441496653 0.328125 0.592163 -0.292480 0.675354 1441496653 0.328125 0.592163 -0.292480 0.675354 1441496653 0.328125 0.592163 -0.292480 0.675354 1441496653 0.328125 0.592163 -0.292480 0.675354 1441496653 0.328125 0.592163 -0.292480 0.675354 1441496653 0.327637 0.593079 -0.292114 0.674927 1441496653 
0.363098 0.577515 -0.297180 0.667969 1441496656 0.363098 0.577515 -0.297180 0.667969 1441496656 0.363098 0.577515 -0.297180 0.667969 1441496656 0.363098 0.577515 -0.297180 0.667969 1441496656 0.363098 0.577515 -0.297180 0.667969 1441496656 0.368896 0.573914 -0.301453 0.665955 1441496656 0.368896 0.573914 -0.301453 0.665955 1441496656 0.368896 0.573914 -0.301453 0.665955 1441496656 0.368896 0.573914 -0.301453 0.665955 1441496656 0.368896 0.573914 -0.301453 0.665955 1441496656 0.368896 0.573914 -0.301453 0.665955 1441496656 0.368896 0.573914 -0.301453 0.665955 1441496656 0.373291 0.571472 -0.305176 0.664001 1441496657 0.373291 0.571472 -0.305176 0.664001 1441496657 0.373291 0.571472 -0.305176 0.664001 1441496657 0.373291 0.571472 -0.305176 0.664001 1441496657 0.373291 0.571472 -0.305176 0.664001 1441496657 0.373291 0.571472 -0.305176 0.664001 1441496657 0.375244 0.571533 -0.306946 0.661987 1441496657 0.375244 0.571533 -0.306946 0.661987 1441496657 0.375244 0.571533 -0.306946 0.661987 1441496657 0.375244 0.571533 -0.306946 0.661987 1441496657 0.375244 0.571533 -0.306946 0.661987 1441496657 0.375244 0.571533 -0.306946 0.661987 1441496657 0.376465 0.572693 -0.307739 0.659912 1441496657 0.376465 0.572693 -0.307739 0.659912 1441496657 0.376465 0.572693 -0.307739 0.659912 1441496657 0.376465 0.572693 -0.307739 0.659912 1441496657 0.376465 0.572693 -0.307739 0.659912 1441496657 0.376465 0.572693 -0.307739 0.659912 1441496657 0.376465 0.572693 -0.307739 0.659912 1441496657 0.377930 0.573547 -0.308350 0.658081 1441496657 0.377930 0.573547 -0.308350 0.658081 1441496657 0.377930 0.573547 -0.308350 0.658081 1441496657 0.377930 0.573547 -0.308350 0.658081 1441496657 0.377930 0.573547 -0.308350 0.658081 1441496657 0.377930 0.573547 -0.308350 0.658081 1441496657 0.380615 0.572021 -0.308594 0.657715 1441496657 0.380615 0.572021 -0.308594 0.657715 1441496657 0.380615 0.572021 -0.308594 0.657715 1441496657 0.380615 0.572021 -0.308594 0.657715 1441496657 0.380615 0.572021 -0.308594 0.657715 1441496657 0.380615 0.572021 -0.308594 0.657715 1441496657 0.380615 0.572021 -0.308594 0.657715 1441496657 0.385010 0.569397 -0.310059 0.656799 1441496657 0.385010 0.569397 -0.310059 0.656799 1441496657 0.385010 0.569397 -0.310059 0.656799 1441496657 0.385010 0.569397 -0.310059 0.656799 1441496657 0.385010 0.569397 -0.310059 0.656799 1441496657 0.385010 0.569397 -0.310059 0.656799 1441496657 0.387512 0.567627 -0.310547 0.656555 1441496657 0.387512 0.567627 -0.310547 0.656555 1441496657 0.387512 0.567627 -0.310547 0.656555 1441496657 0.387512 0.567627 -0.310547 0.656555 1441496657 0.387512 0.567627 -0.310547 0.656555 1441496657 0.387512 0.567627 -0.310547 0.656555 1441496657 0.387512 0.567627 -0.310547 0.656555 1441496657 0.388245 0.566589 -0.308289 0.658142 1441496657 0.388245 0.566589 -0.308289 0.658142 1441496657 0.388245 0.566589 -0.308289 0.658142 1441496657 0.388245 0.566589 -0.308289 0.658142 1441496657 0.388245 0.566589 -0.308289 0.658142 1441496657 0.388245 0.566589 -0.308289 0.658142 1441496657 0.387756 0.568237 -0.305542 0.658264 1441496657 0.387756 0.568237 -0.305542 0.658264 1441496657 0.387756 0.568237 -0.305542 0.658264 1441496657 0.387756 0.568237 -0.305542 0.658264 1441496657 0.387756 0.568237 -0.305542 0.658264 1441496657 0.387756 0.568237 -0.305542 0.658264 1441496657 0.387756 0.568237 -0.305542 0.658264 1441496657 0.385864 0.570374 -0.301147 0.659546 1441496657 0.385864 0.570374 -0.301147 0.659546 1441496657 0.385864 0.570374 -0.301147 0.659546 1441496657 0.385864 0.570374 -0.301147 0.659546 1441496657 0.385864 0.570374 -0.301147 0.659546 1441496657 0.385864 0.570374 -0.301147 0.659546 1441496657 0.385864 0.570374 -0.301147 0.659546 1441496657 0.381653 0.574463 -0.295227 0.661133 1441496657 0.381653 0.574463 -0.295227 0.661133 1441496657 0.381653 0.574463 -0.295227 0.661133 1441496657 0.381653 0.574463 -0.295227 0.661133 1441496657 0.381653 0.574463 -0.295227 0.661133 1441496657 0.381653 0.574463 -0.295227 0.661133 1441496657 0.376160 0.580322 -0.286865 0.662903 1441496657 0.376160 0.580322 -0.286865 0.662903 1441496657 0.376160 0.580322 -0.286865 0.662903 1441496657 0.376160 0.580322 -0.286865 0.662903 1441496657 0.376160 0.580322 -0.286865 0.662903 1441496657 0.376160 0.580322 -0.286865 0.662903 1441496657 0.373413 0.583069 -0.280334 0.664734 1441496657 0.373413 0.583069 -0.280334 0.664734 1441496657 0.373413 0.583069 -0.280334 0.664734 1441496657 0.373413 0.583069 -0.280334 0.664734 1441496657 0.373413 0.583069 -0.280334 0.664734 1441496657 0.373413 0.583069 -0.280334 0.664734 1441496657 0.370728 0.584717 -0.277222 0.666138 1441496657 0.370728 0.584717 -0.277222 0.666138 1441496657 0.370728 0.584717 -0.277222 0.666138 1441496657 0.370728 0.584717 -0.277222 0.666138 1441496657 0.370728 0.584717 -0.277222 0.666138 1441496657 0.370728 0.584717 -0.277222 0.666138 1441496657 0.370728 0.584717 -0.277222 0.666138 1441496657 0.364868 0.586853 -0.272766 0.669312 1441496657 0.364868 0.586853 -0.272766 0.669312 1441496657 0.364868 0.586853 -0.272766 0.669312 1441496657 0.364868 0.586853 -0.272766 0.669312 1441496657 0.364868 0.586853 -0.272766 0.669312 1441496657 0.364868 0.586853 -0.272766 0.669312 1441496657 0.355469 0.591309 -0.265564 0.673340 1441496657 0.355469 0.591309 -0.265564 0.673340 1441496657 0.355469 0.591309 -0.265564 0.673340 1441496657 0.355469 0.591309 -0.265564 0.673340 1441496657 0.355469 0.591309 -0.265564 0.673340 1441496657 0.355469 0.591309 -0.265564 0.673340 1441496657 0.355469 0.591309 -0.265564 0.673340 1441496657 0.345520 0.596313 -0.256714 0.677490 1441496657 0.345520 0.596313 -0.256714 0.677490 1441496657 0.345520 0.596313 -0.256714 0.677490 1441496657 0.345520 0.596313 -0.256714 0.677490 1441496657 0.345520 0.596313 -0.256714 0.677490 1441496657 0.345520 0.596313 -0.256714 0.677490 1441496657 0.338074 0.599548 -0.248413 0.681519 1441496657 0.338074 0.599548 -0.248413 0.681519 1441496657 0.338074 0.599548 -0.248413 0.681519 1441496657 0.338074 0.599548 -0.248413 0.681519 1441496657 0.338074 0.599548 -0.248413 0.681519 1441496657 0.338074 0.599548 -0.248413 0.681519 1441496657 0.331421 0.601807 -0.241455 0.685242 1441496657 0.331421 0.601807 -0.241455 0.685242 1441496658 0.331421 0.601807 -0.241455 0.685242 1441496658 0.331421 0.601807 -0.241455 0.685242 1441496658 0.331421 0.601807 -0.241455 0.685242 1441496658 0.331421 0.601807 -0.241455 0.685242 1441496658 0.331421 0.601807 -0.241455 0.685242 1441496658 0.324951 0.604431 -0.235352 0.688232 1441496658 0.324951 0.604431 -0.235352 0.688232 1441496658 0.324951 0.604431 -0.235352 0.688232 1441496658 0.324951 0.604431 -0.235352 0.688232 1441496658 0.324951 0.604431 -0.235352 0.688232 1441496658 0.324951 0.604431 -0.235352 0.688232 1441496658 0.319885 0.606262 -0.230896 0.690430 1441496658 0.319885 0.606262 -0.230896 0.690430 1441496658 0.319885 0.606262 -0.230896 0.690430 1441496658 0.319885 0.606262 -0.230896 0.690430 1441496658 0.319885 0.606262 -0.230896 0.690430 1441496658 0.319885 0.606262 -0.230896 0.690430 1441496658 0.315857 0.608093 -0.228149 0.691589 1441496658 0.315857 0.608093 -0.228149 0.691589 1441496658 0.315857 0.608093 -0.228149 0.691589 1441496658 0.315857 0.608093 -0.228149 0.691589 1441496658 0.315857 0.608093 -0.228149 0.691589 1441496658 0.315857 0.608093 -0.228149 0.691589 1441496658 0.313293 0.609802 -0.227356 0.691528 1441496658 0.313293 0.609802 -0.227356 0.691528 1441496658 0.313293 0.609802 -0.227356 0.691528 1441496658 0.313293 0.609802 -0.227356 0.691528 1441496658 0.313293 0.609802 -0.227356 0.691528 1441496658 0.313293 0.609802 -0.227356 0.691528 1441496658 0.313782 0.610718 -0.230042 0.689575 1441496658 0.313782 0.610718 -0.230042 0.689575 1441496658 0.313782 0.610718 -0.230042 0.689575 1441496658 0.313782 0.610718 -0.230042 0.689575 1441496658 0.313782 0.610718 -0.230042 0.689575 1441496658 0.316650 0.610352 -0.235291 0.686829 1441496658 0.316650 0.610352 -0.235291 0.686829 1441496658 0.316650 0.610352 -0.235291 0.686829 1441496658 0.316650 0.610352 -0.235291 0.686829 1441496658 0.316650 0.610352 -0.235291 0.686829 1441496658 0.316650 0.610352 -0.235291 0.686829 1441496658 0.321167 0.609863 -0.241760 0.682983 1441496658 0.321167 0.609863 -0.241760 0.682983 1441496658 0.321167 0.609863 -0.241760 0.682983 1441496658 0.321167 0.609863 -0.241760 0.682983 1441496658 0.321167 0.609863 -0.241760 0.682983 1441496658 0.321167 0.609863 -0.241760 0.682983 1441496658 0.326843 0.609009 -0.249146 0.678345 1441496658 0.326843 0.609009 -0.249146 0.678345 1441496658 0.326843 0.609009 -0.249146 0.678345 1441496658 0.326843 0.609009 -0.249146 0.678345 1441496658 0.326843 0.609009 -0.249146 0.678345 1441496658 0.326843 0.609009 -0.249146 0.678345 1441496658 0.326843 0.609009 -0.249146 0.678345 1441496658 0.332703 0.607910 -0.256104 0.673889 1441496658 0.332703 0.607910 -0.256104 0.673889 1441496658 0.332703 0.607910 -0.256104 0.673889 1441496658 0.332703 0.607910 -0.256104 0.673889 1441496658 0.332703 0.607910 -0.256104 0.673889 1441496658 0.332703 0.607910 -0.256104 0.673889 1441496658 0.339172 0.606689 -0.263611 0.668823 1441496658 0.339172 0.606689 -0.263611 0.668823 1441496658 0.339172 0.606689 -0.263611 0.668823 1441496658 0.339172 0.606689 -0.263611 0.668823 1441496658 0.339172 0.606689 -0.263611 0.668823 1441496658 0.339172 0.606689 -0.263611 0.668823 1441496658 0.339172 0.606689 -0.263611 0.668823 1441496658 0.345581 0.604492 -0.270752 0.664673 1441496658 0.345581 0.604492 -0.270752 0.664673 1441496658 0.345581 0.604492 -0.270752 0.664673 1441496658 0.345581 0.604492 -0.270752 0.664673 1441496658 0.345581 0.604492 -0.270752 0.664673 1441496658 0.345581 0.604492 -0.270752 0.664673 1441496658 0.350708 0.601501 -0.277222 0.661987 1441496658 0.350708 0.601501 -0.277222 0.661987 1441496658 0.350708 0.601501 -0.277222 0.661987 1441496658 0.350708 0.601501 -0.277222 0.661987 1441496658 0.350708 0.601501 -0.277222 0.661987 1441496658 0.350708 0.601501 -0.277222 0.661987 1441496658 0.354431 0.598572 -0.282715 0.660339 1441496658 0.354431 0.598572 -0.282715 0.660339 1441496658 0.354431 0.598572 -0.282715 0.660339 1441496658 0.354431 0.598572 -0.282715 0.660339 1441496658 0.354431 0.598572 -0.282715 0.660339 1441496658 0.354431 0.598572 -0.282715 0.660339 1441496658 0.354431 0.598572 -0.282715 0.660339 1441496658 0.355591 0.597046 -0.286438 0.659546 1441496658 0.355591 0.597046 -0.286438 0.659546 1441496658 0.355591 0.597046 -0.286438 0.659546 1441496658 0.355591 0.597046 -0.286438 0.659546 1441496658 0.355591 0.597046 -0.286438 0.659546 1441496658 0.355164 0.597229 -0.287720 0.658997 1441496658 0.355164 0.597229 -0.287720 0.658997 1441496658 0.355164 0.597229 -0.287720 0.658997 1441496658 0.355164 0.597229 -0.287720 0.658997 1441496658 0.355164 0.597229 -0.287720 0.658997 1441496658 0.355164 0.597229 -0.287720 0.658997 1441496658 0.353638 0.598145 -0.286682 0.659424 1441496658 0.353638 0.598145 -0.286682 0.659424 1441496658 0.353638 0.598145 -0.286682 0.659424 1441496658 0.353638 0.598145 -0.286682 0.659424 1441496658 0.353638 0.598145 -0.286682 0.659424 1441496658 0.353638 0.598145 -0.286682 0.659424 1441496658 0.353638 0.598145 -0.286682 0.659424 1441496658 0.350708 0.598633 -0.282532 0.662354 1441496658 0.350708 0.598633 -0.282532 0.662354 1441496658 0.350708 0.598633 -0.282532 0.662354 1441496658 0.350708 0.598633 -0.282532 0.662354 1441496658 0.350708 0.598633 -0.282532 0.662354 1441496658 0.350708 0.598633 -0.282532 0.662354 1441496658 0.348511 0.599121 -0.276978 0.665405 1441496658 0.348511 0.599121 -0.276978 0.665405 1441496659 0.348511 0.599121 -0.276978 0.665405 1441496659 0.348511 0.599121 -0.276978 0.665405 1441496659 0.348511 0.599121 -0.276978 0.665405 1441496659 0.348511 0.599121 -0.276978 0.665405 1441496659 0.348022 0.598022 -0.274719 0.667603 1441496659 0.348022 0.598022 -0.274719 0.667603 1441496659 0.348022 0.598022 -0.274719 0.667603 1441496659 0.348022 0.598022 -0.274719 0.667603 1441496659 0.348022 0.598022 -0.274719 0.667603 1441496659 0.348022 0.598022 -0.274719 0.667603 1441496659 0.342957 0.600342 -0.270386 0.669922 1441496659 0.342957 0.600342 -0.270386 0.669922 1441496659 0.342957 0.600342 -0.270386 0.669922 1441496659 0.342957 0.600342 -0.270386 0.669922 1441496659 0.342957 0.600342 -0.270386 0.669922 1441496659 0.342957 0.600342 -0.270386 0.669922 1441496659 0.337158 0.603638 -0.264893 0.672058 1441496659 0.337158 0.603638 -0.264893 0.672058 1441496659 0.337158 0.603638 -0.264893 0.672058 1441496659 0.337158 0.603638 -0.264893 0.672058 1441496659 0.337158 0.603638 -0.264893 0.672058 1441496659 0.337158 0.603638 -0.264893 0.672058 1441496659 0.331543 0.606628 -0.258545 0.674683 1441496659 0.331543 0.606628 -0.258545 0.674683 1441496659 0.331543 0.606628 -0.258545 0.674683 1441496659 0.331543 0.606628 -0.258545 0.674683 1441496659 0.331543 0.606628 -0.258545 0.674683 1441496659 0.331543 0.606628 -0.258545 0.674683 1441496659 0.331543 0.606628 -0.258545 0.674683 1441496659 0.326172 0.608215 -0.251343 0.678528 1441496659 0.326172 0.608215 -0.251343 0.678528 1441496659 0.326172 0.608215 -0.251343 0.678528 1441496659 0.326172 0.608215 -0.251343 0.678528 1441496659 0.326172 0.608215 -0.251343 0.678528 1441496659 0.326172 0.608215 -0.251343 0.678528 1441496659 0.322083 0.608643 -0.245544 0.682251 1441496659 0.322083 0.608643 -0.245544 0.682251 1441496659 0.322083 0.608643 -0.245544 0.682251 1441496659 0.322083 0.608643 -0.245544 0.682251 1441496659 0.322083 0.608643 -0.245544 0.682251 1441496659 0.319336 0.609009 -0.240784 0.684875 1441496659 0.319336 0.609009 -0.240784 0.684875 1441496659 0.319336 0.609009 -0.240784 0.684875 1441496659 0.319336 0.609009 -0.240784 0.684875 1441496659 0.319336 0.609009 -0.240784 0.684875 1441496659 0.319336 0.609009 -0.240784 0.684875 1441496659 0.316101 0.609680 -0.237000 0.687073 1441496659 0.316101 0.609680 -0.237000 0.687073 1441496659 0.316101 0.609680 -0.237000 0.687073 1441496659 0.316101 0.609680 -0.237000 0.687073 1441496659 0.316101 0.609680 -0.237000 0.687073 1441496659 0.316101 0.609680 -0.237000 0.687073 1441496659 0.313049 0.610107 -0.235046 0.688782 1441496659 0.313049 0.610107 -0.235046 0.688782 1441496659 0.313049 0.610107 -0.235046 0.688782 1441496659 0.313049 0.610107 -0.235046 0.688782 1441496659 0.313049 0.610107 -0.235046 0.688782 1441496659 0.313049 0.610107 -0.235046 0.688782 1441496659 0.311707 0.610413 -0.234497 0.689392 1441496659 0.311707 0.610413 -0.234497 0.689392 1441496659 0.311707 0.610413 -0.234497 0.689392 1441496659 0.311707 0.610413 -0.234497 0.689392 1441496659 0.311707 0.610413 -0.234497 0.689392 1441496659 0.311707 0.610413 -0.234497 0.689392 1441496659 0.312256 0.610107 -0.235962 0.688904 1441496659 0.312256 0.610107 -0.235962 0.688904 1441496659 0.312256 0.610107 -0.235962 0.688904 1441496659 0.312256 0.610107 -0.235962 0.688904 1441496659 0.312256 0.610107 -0.235962 0.688904 1441496659 0.312256 0.610107 -0.235962 0.688904 1441496659 0.315247 0.607910 -0.240234 0.687927 1441496659 0.315247 0.607910 -0.240234 0.687927 1441496659 0.315247 0.607910 -0.240234 0.687927 1441496659 0.315247 0.607910 -0.240234 0.687927 1441496659 0.315247 0.607910 -0.240234 0.687927 1441496659 0.315247 0.607910 -0.240234 0.687927 1441496659 0.319641 0.604675 -0.245422 0.686951 1441496659 0.319641 0.604675 -0.245422 0.686951 1441496659 0.319641 0.604675 -0.245422 0.686951 1441496659 0.319641 0.604675 -0.245422 0.686951 1441496659 0.319641 0.604675 -0.245422 0.686951 1441496659 0.319641 0.604675 -0.245422 0.686951 1441496659 0.325989 0.601501 -0.251465 0.684570 1441496659 0.325989 0.601501 -0.251465 0.684570 1441496659 0.325989 0.601501 -0.251465 0.684570 1441496659 0.325989 0.601501 -0.251465 0.684570 1441496659 0.325989 0.601501 -0.251465 0.684570 1441496659 0.325989 0.601501 -0.251465 0.684570 1441496659 0.332947 0.598328 -0.257263 0.681824 1441496659 0.332947 0.598328 -0.257263 0.681824 1441496659 0.332947 0.598328 -0.257263 0.681824 1441496659 0.332947 0.598328 -0.257263 0.681824 1441496659 0.332947 0.598328 -0.257263 0.681824 1441496659 0.332947 0.598328 -0.257263 0.681824 1441496659 0.337463 0.597595 -0.262939 0.678040 1441496659 0.337463 0.597595 -0.262939 0.678040 1441496659 0.337463 0.597595 -0.262939 0.678040 1441496659 0.337463 0.597595 -0.262939 0.678040 1441496659 0.337463 0.597595 -0.262939 0.678040 1441496659 0.337463 0.597595 -0.262939 0.678040 1441496659 0.341431 0.597229 -0.267517 0.674622 1441496659 0.341431 0.597229 -0.267517 0.674622 1441496659 0.341431 0.597229 -0.267517 0.674622 1441496659 0.341431 0.597229 -0.267517 0.674622 1441496659 0.341431 0.597229 -0.267517 0.674622 1441496659 0.341431 0.597229 -0.267517 0.674622 1441496659 0.344299 0.595459 -0.269897 0.673767 1441496659 0.344299 0.595459 -0.269897 0.673767 1441496659 0.344299 0.595459 -0.269897 0.673767 1441496659 0.344299 0.595459 -0.269897 0.673767 1441496660 0.344299 0.595459 -0.269897 0.673767 1441496660 0.344299 0.595459 -0.269897 0.673767 1441496660 0.346375 0.593506 -0.272156 0.673523 1441496660 0.346375 0.593506 -0.272156 0.673523 1441496660 0.346375 0.593506 -0.272156 0.673523 1441496660 0.346375 0.593506 -0.272156 0.673523 1441496660 0.346375 0.593506 -0.272156 0.673523 1441496660 0.346375 0.593506 -0.272156 0.673523 1441496660 0.349182 0.591370 -0.275940 0.672424 1441496660 0.349182 0.591370 -0.275940 0.672424 1441496660 0.349182 0.591370 -0.275940 0.672424 1441496660 0.349182 0.591370 -0.275940 0.672424 1441496660 0.349182 0.591370 -0.275940 0.672424 1441496660 0.349182 0.591370 -0.275940 0.672424 1441496660 0.349182 0.591370 -0.275940 0.672424 1441496660 0.352539 0.589417 -0.279541 0.670898 1441496660 0.352539 0.589417 -0.279541 0.670898 1441496660 0.352539 0.589417 -0.279541 0.670898 1441496660 0.352539 0.589417 -0.279541 0.670898 1441496660 0.352539 0.589417 -0.279541 0.670898 1441496660 0.352539 0.589417 -0.279541 0.670898 1441496660 0.353760 0.587830 -0.281799 0.670715 1441496660 0.353760 0.587830 -0.281799 0.670715 1441496660 0.353760 0.587830 -0.281799 0.670715 1441496660 0.353760 0.587830 -0.281799 0.670715 1441496660 0.353760 0.587830 -0.281799 0.670715 1441496660 0.353760 0.587830 -0.281799 0.670715 1441496660 0.352295 0.587158 -0.280762 0.672485 1441496660 0.352295 0.587158 -0.280762 0.672485 1441496660 0.352295 0.587158 -0.280762 0.672485 1441496660 0.352295 0.587158 -0.280762 0.672485 1441496660 0.352295 0.587158 -0.280762 0.672485 1441496660 0.352295 0.587158 -0.280762 0.672485 1441496660 0.352295 0.587158 -0.280762 0.672485 1441496660 0.349243 0.587158 -0.276367 0.675903 1441496660 0.349243 0.587158 -0.276367 0.675903 1441496660 0.349243 0.587158 -0.276367 0.675903 1441496660 0.349243 0.587158 -0.276367 0.675903 1441496660 0.349243 0.587158 -0.276367 0.675903 1441496660 0.349243 0.587158 -0.276367 0.675903 1441496660 0.344543 0.588501 -0.270142 0.679688 1441496660 0.344543 0.588501 -0.270142 0.679688 1441496660 0.344543 0.588501 -0.270142 0.679688 1441496660 0.344543 0.588501 -0.270142 0.679688 1441496660 0.344543 0.588501 -0.270142 0.679688 1441496660 0.344543 0.588501 -0.270142 0.679688 1441496660 0.336548 0.591797 -0.263672 0.683289 1441496660 0.336548 0.591797 -0.263672 0.683289 1441496660 0.336548 0.591797 -0.263672 0.683289 1441496660 0.336548 0.591797 -0.263672 0.683289 1441496660 0.336548 0.591797 -0.263672 0.683289 1441496660 0.336548 0.591797 -0.263672 0.683289 1441496660 0.328857 0.596130 -0.257996 0.685425 1441496660 0.328857 0.596130 -0.257996 0.685425 1441496660 0.328857 0.596130 -0.257996 0.685425 1441496660 0.328857 0.596130 -0.257996 0.685425 1441496660 0.328857 0.596130 -0.257996 0.685425 1441496660 0.328857 0.596130 -0.257996 0.685425 1441496660 0.328857 0.596130 -0.257996 0.685425 1441496660 0.321655 0.599731 -0.251099 0.688293 1441496660 0.321655 0.599731 -0.251099 0.688293 1441496660 0.321655 0.599731 -0.251099 0.688293 1441496660 0.321655 0.599731 -0.251099 0.688293 1441496660 0.321655 0.599731 -0.251099 0.688293 1441496660 0.321655 0.599731 -0.251099 0.688293 1441496660 0.313965 0.602295 -0.243530 0.692261 1441496660 0.313965 0.602295 -0.243530 0.692261 1441496660 0.313965 0.602295 -0.243530 0.692261 1441496660 0.313965 0.602295 -0.243530 0.692261 1441496660 0.313965 0.602295 -0.243530 0.692261 1441496660 0.313965 0.602295 -0.243530 0.692261 1441496660 0.313965 0.602295 -0.243530 0.692261 1441496660 0.304504 0.604858 -0.233765 0.697571 1441496660 0.304504 0.604858 -0.233765 0.697571 1441496660 0.304504 0.604858 -0.233765 0.697571 1441496660 0.304504 0.604858 -0.233765 0.697571 1441496660 0.304504 0.604858 -0.233765 0.697571 1441496660 0.304504 0.604858 -0.233765 0.697571 1441496660 0.296021 0.607666 -0.224365 0.701904 1441496660 0.296021 0.607666 -0.224365 0.701904 1441496660 0.296021 0.607666 -0.224365 0.701904 1441496660 0.296021 0.607666 -0.224365 0.701904 1441496660 0.296021 0.607666 -0.224365 0.701904 1441496660 0.296021 0.607666 -0.224365 0.701904 1441496660 0.289673 0.610291 -0.216064 0.704895 1441496660 0.289673 0.610291 -0.216064 0.704895 1441496660 0.289673 0.610291 -0.216064 0.704895 1441496660 0.289673 0.610291 -0.216064 0.704895 1441496660 0.289673 0.610291 -0.216064 0.704895 1441496660 0.289673 0.610291 -0.216064 0.704895 1441496660 0.285645 0.612427 -0.211487 0.706055 1441496660 0.285645 0.612427 -0.211487 0.706055 1441496660 0.285645 0.612427 -0.211487 0.706055 1441496660 0.285645 0.612427 -0.211487 0.706055 1441496660 0.285645 0.612427 -0.211487 0.706055 1441496660 0.285645 0.612427 -0.211487 0.706055 1441496660 0.284241 0.614563 -0.211365 0.704834 1441496660 0.284241 0.614563 -0.211365 0.704834 1441496660 0.284241 0.614563 -0.211365 0.704834 1441496660 0.284241 0.614563 -0.211365 0.704834 1441496660 0.284241 0.614563 -0.211365 0.704834 1441496660 0.284241 0.614563 -0.211365 0.704834 1441496660 0.284241 0.614563 -0.211365 0.704834 1441496660 0.284729 0.616821 -0.215454 0.701355 1441496660 0.284729 0.616821 -0.215454 0.701355 1441496660 0.284729 0.616821 -0.215454 0.701355 1441496660 0.284729 0.616821 -0.215454 0.701355 1441496660 0.284729 0.616821 -0.215454 0.701355 1441496660 0.284729 0.616821 -0.215454 0.701355 1441496660 0.288147 0.617126 -0.222290 0.697571 1441496660 0.288147 0.617126 -0.222290 0.697571 1441496660 0.288147 0.617126 -0.222290 0.697571 1441496660 0.288147 0.617126 -0.222290 0.697571 1441496660 0.288147 0.617126 -0.222290 0.697571 1441496660 0.288147 0.617126 -0.222290 0.697571 1441496661 0.288147 0.617126 -0.222290 0.697571 1441496661 0.292297 0.616333 -0.228760 0.694458 1441496661 0.292297 0.616333 -0.228760 0.694458 1441496661 0.292297 0.616333 -0.228760 0.694458 1441496661 0.292297 0.616333 -0.228760 0.694458 1441496661 0.292297 0.616333 -0.228760 0.694458 1441496661 0.292297 0.616333 -0.228760 0.694458 1441496661 0.297241 0.615234 -0.235352 0.691101 1441496661 0.297241 0.615234 -0.235352 0.691101 1441496661 0.297241 0.615234 -0.235352 0.691101 1441496661 0.297241 0.615234 -0.235352 0.691101 1441496661 0.297241 0.615234 -0.235352 0.691101 1441496661 0.303162 0.614075 -0.242493 0.687134 1441496661 0.303162 0.614075 -0.242493 0.687134 1441496661 0.303162 0.614075 -0.242493 0.687134 1441496661 0.303162 0.614075 -0.242493 0.687134 1441496661 0.303162 0.614075 -0.242493 0.687134 1441496661 0.303162 0.614075 -0.242493 0.687134 1441496661 0.308838 0.613159 -0.249023 0.683044 1441496661 0.308838 0.613159 -0.249023 0.683044 1441496661 0.308838 0.613159 -0.249023 0.683044 1441496661 0.308838 0.613159 -0.249023 0.683044 1441496661 0.308838 0.613159 -0.249023 0.683044 1441496661 0.308838 0.613159 -0.249023 0.683044 1441496661 0.313599 0.611572 -0.254211 0.680420 1441496661 0.313599 0.611572 -0.254211 0.680420 1441496661 0.313599 0.611572 -0.254211 0.680420 1441496661 0.313599 0.611572 -0.254211 0.680420 1441496661 0.313599 0.611572 -0.254211 0.680420 1441496661 0.313599 0.611572 -0.254211 0.680420 1441496661 0.318115 0.608948 -0.258240 0.679138 1441496661 0.318115 0.608948 -0.258240 0.679138 1441496661 0.318115 0.608948 -0.258240 0.679138 1441496661 0.318115 0.608948 -0.258240 0.679138 1441496661 0.318115 0.608948 -0.258240 0.679138 1441496661 0.323242 0.606201 -0.262451 0.677551 1441496661 0.323242 0.606201 -0.262451 0.677551 1441496661 0.323242 0.606201 -0.262451 0.677551 1441496661 0.323242 0.606201 -0.262451 0.677551 1441496661 0.323242 0.606201 -0.262451 0.677551 1441496661 0.323242 0.606201 -0.262451 0.677551 1441496661 0.323242 0.606201 -0.262451 0.677551 1441496661 0.327393 0.604797 -0.265869 0.675476 1441496661 0.327393 0.604797 -0.265869 0.675476 1441496661 0.327393 0.604797 -0.265869 0.675476 1441496661 0.327393 0.604797 -0.265869 0.675476 1441496661 0.327393 0.604797 -0.265869 0.675476 1441496661 0.330811 0.604492 -0.269104 0.672791 1441496661 0.330811 0.604492 -0.269104 0.672791 1441496661 0.330811 0.604492 -0.269104 0.672791 1441496661 0.330811 0.604492 -0.269104 0.672791 1441496661 0.330811 0.604492 -0.269104 0.672791 1441496661 0.330811 0.604492 -0.269104 0.672791 1441496661 0.332336 0.604675 -0.270630 0.671265 1441496661 0.332336 0.604675 -0.270630 0.671265 1441496661 0.332336 0.604675 -0.270630 0.671265 1441496661 0.332336 0.604675 -0.270630 0.671265 1441496661 0.332336 0.604675 -0.270630 0.671265 1441496661 0.332336 0.604675 -0.270630 0.671265 1441496661 0.332825 0.604675 -0.271057 0.670898 1441496661 0.332825 0.604675 -0.271057 0.670898 1441496661 0.332825 0.604675 -0.271057 0.670898 1441496661 0.332825 0.604675 -0.271057 0.670898 1441496661 0.332825 0.604675 -0.271057 0.670898 1441496661 0.332825 0.604675 -0.271057 0.670898 1441496661 0.330811 0.605042 -0.269348 0.672180 1441496661 0.330811 0.605042 -0.269348 0.672180 1441496661 0.330811 0.605042 -0.269348 0.672180 1441496661 0.330811 0.605042 -0.269348 0.672180 1441496661 0.330811 0.605042 -0.269348 0.672180 1441496661 0.330811 0.605042 -0.269348 0.672180 1441496661 0.330811 0.605042 -0.269348 0.672180 1441496661 0.325195 0.607483 -0.264954 0.674500 1441496661 0.325195 0.607483 -0.264954 0.674500 1441496661 0.325195 0.607483 -0.264954 0.674500 1441496661 0.325195 0.607483 -0.264954 0.674500 1441496661 0.325195 0.607483 -0.264954 0.674500 1441496661 0.325195 0.607483 -0.264954 0.674500 1441496661 0.318481 0.611328 -0.258667 0.676636 1441496661 0.318481 0.611328 -0.258667 0.676636 1441496661 0.318481 0.611328 -0.258667 0.676636 1441496661 0.318481 0.611328 -0.258667 0.676636 1441496661 0.318481 0.611328 -0.258667 0.676636 1441496661 0.318481 0.611328 -0.258667 0.676636 1441496661 0.318481 0.611328 -0.258667 0.676636 1441496661 0.312317 0.614990 -0.251526 0.678894 1441496661 0.312317 0.614990 -0.251526 0.678894 1441496661 0.312317 0.614990 -0.251526 0.678894 1441496661 0.312317 0.614990 -0.251526 0.678894 1441496661 0.312317 0.614990 -0.251526 0.678894 1441496661 0.312317 0.614990 -0.251526 0.678894 1441496661 0.307007 0.618286 -0.245178 0.680664 1441496661 0.307007 0.618286 -0.245178 0.680664 1441496661 0.307007 0.618286 -0.245178 0.680664 1441496661 0.307007 0.618286 -0.245178 0.680664 1441496661 0.307007 0.618286 -0.245178 0.680664 1441496661 0.307007 0.618286 -0.245178 0.680664 1441496661 0.302063 0.621765 -0.239746 0.681580 1441496661 0.302063 0.621765 -0.239746 0.681580 1441496661 0.302063 0.621765 -0.239746 0.681580 1441496661 0.302063 0.621765 -0.239746 0.681580 1441496661 0.302063 0.621765 -0.239746 0.681580 1441496661 0.302063 0.621765 -0.239746 0.681580 1441496661 0.295410 0.626404 -0.234314 0.682190 1441496661 0.295410 0.626404 -0.234314 0.682190 1441496661 0.295410 0.626404 -0.234314 0.682190 1441496661 0.295410 0.626404 -0.234314 0.682190 1441496661 0.295410 0.626404 -0.234314 0.682190 1441496661 0.295410 0.626404 -0.234314 0.682190 1441496662 0.295410 0.626404 -0.234314 0.682190 1441496662 0.285583 0.630737 -0.226074 0.685120 1441496662 0.285583 0.630737 -0.226074 0.685120 1441496662 0.285583 0.630737 -0.226074 0.685120 1441496662 0.285583 0.630737 -0.226074 0.685120 1441496662 0.285583 0.630737 -0.226074 0.685120 1441496662 0.277344 0.633118 -0.217468 0.689087 1441496662 0.277344 0.633118 -0.217468 0.689087 1441496662 0.277344 0.633118 -0.217468 0.689087 1441496662 0.277344 0.633118 -0.217468 0.689087 1441496662 0.277344 0.633118 -0.217468 0.689087 1441496662 0.277344 0.633118 -0.217468 0.689087 1441496662 0.272217 0.633728 -0.211182 0.692505 1441496662 0.272217 0.633728 -0.211182 0.692505 1441496662 0.272217 0.633728 -0.211182 0.692505 1441496662 0.272217 0.633728 -0.211182 0.692505 1441496662 0.272217 0.633728 -0.211182 0.692505 1441496662 0.272217 0.633728 -0.211182 0.692505 1441496662 0.272217 0.633728 -0.211182 0.692505 1441496662 0.271545 0.634094 -0.209961 0.692810 1441496662 0.271545 0.634094 -0.209961 0.692810 1441496662 0.271545 0.634094 -0.209961 0.692810 1441496662 0.271545 0.634094 -0.209961 0.692810 1441496662 0.271545 0.634094 -0.209961 0.692810 1441496662 0.271545 0.634094 -0.209961 0.692810 1441496662
[truncated: 202,088 more chars]
