# Supplementary material for: Quaternion-Based Gesture Recognition Using Wireless Wearable Motion Capture Sensors
Source: Sensors (Basel). 2016 Apr 28;16(5):605. doi: 10.3390/s16050605 (PMC4883296; doi:10.3390/s16050605)
Supplement: Supplementary file 1 [file sensors-16-00605-s001.zip › MultiSensorGestureData/P1/4. Lift/Training15.txt]

0.539001 -0.458496 -0.639343 0.300903 1441496762 0.539001 -0.458496 -0.639343 0.300903 1441496762 0.539001 -0.458496 -0.639343 0.300903 1441496762 0.539001 -0.458496 -0.639343 0.300903 1441496762 0.539001 -0.458496 -0.639343 0.300903 1441496762 0.428955 -0.541565 -0.608643 0.390259 1441496762 0.428955 -0.541565 -0.608643 0.390259 1441496762 0.428955 -0.541565 -0.608643 0.390259 1441496762 0.428955 -0.541565 -0.608643 0.390259 1441496762 0.428955 -0.541565 -0.608643 0.390259 1441496762 0.428955 -0.541565 -0.608643 0.390259 1441496762 0.306335 -0.594849 -0.560913 0.487549 1441496762 0.306335 -0.594849 -0.560913 0.487549 1441496762 0.306335 -0.594849 -0.560913 0.487549 1441496762 0.306335 -0.594849 -0.560913 0.487549 1441496762 0.306335 -0.594849 -0.560913 0.487549 1441496762 0.306335 -0.594849 -0.560913 0.487549 1441496762 0.306335 -0.594849 -0.560913 0.487549 1441496762 0.209839 -0.612854 -0.476685 0.594299 1441496762 0.209839 -0.612854 -0.476685 0.594299 1441496762 0.209839 -0.612854 -0.476685 0.594299 1441496762 0.209839 -0.612854 -0.476685 0.594299 1441496762 0.209839 -0.612854 -0.476685 0.594299 1441496762 0.209839 -0.612854 -0.476685 0.594299 1441496762 0.118225 -0.618225 -0.387939 0.673279 1441496762 0.118225 -0.618225 -0.387939 0.673279 1441496762 0.118225 -0.618225 -0.387939 0.673279 1441496762 0.118225 -0.618225 -0.387939 0.673279 1441496762 0.118225 -0.618225 -0.387939 0.673279 1441496762 0.025330 -0.610168 -0.323669 0.722717 1441496762 0.025330 -0.610168 -0.323669 0.722717 1441496762 0.025330 -0.610168 -0.323669 0.722717 1441496762 0.025330 -0.610168 -0.323669 0.722717 1441496762 0.025330 -0.610168 -0.323669 0.722717 1441496762 0.025330 -0.610168 -0.323669 0.722717 1441496762 0.025330 -0.610168 -0.323669 0.722717 1441496762 -0.042480 -0.589722 -0.262634 0.762512 1441496762 -0.042480 -0.589722 -0.262634 0.762512 1441496762 -0.042480 -0.589722 -0.262634 0.762512 1441496762 -0.042480 -0.589722 -0.262634 0.762512 1441496762 -0.042480 -0.589722 -0.262634 0.762512 1441496762 -0.042480 -0.589722 -0.262634 0.762512 1441496762 -0.064270 -0.571899 -0.225830 0.786011 1441496762 -0.064270 -0.571899 -0.225830 0.786011 1441496762 -0.064270 -0.571899 -0.225830 0.786011 1441496762 -0.064270 -0.571899 -0.225830 0.786011 1441496762 -0.064270 -0.571899 -0.225830 0.786011 1441496762 -0.064270 -0.571899 -0.225830 0.786011 1441496763 -0.041870 -0.569031 -0.224609 0.789917 1441496763 -0.041870 -0.569031 -0.224609 0.789917 1441496763 -0.041870 -0.569031 -0.224609 0.789917 1441496763 -0.041870 -0.569031 -0.224609 0.789917 1441496763 0.026245 -0.580872 -0.252197 0.773499 1441496763 0.026245 -0.580872 -0.252197 0.773499 1441496763 0.026245 -0.580872 -0.252197 0.773499 1441496763 0.026245 -0.580872 -0.252197 0.773499 1441496763 0.026245 -0.580872 -0.252197 0.773499 1441496763 0.026245 -0.580872 -0.252197 0.773499 1441496763 0.026245 -0.580872 -0.252197 0.773499 1441496763 0.134460 -0.593262 -0.315857 0.728149 1441496763 0.134460 -0.593262 -0.315857 0.728149 1441496763 0.134460 -0.593262 -0.315857 0.728149 1441496763 0.134460 -0.593262 -0.315857 0.728149 1441496763 0.134460 -0.593262 -0.315857 0.728149 1441496763 0.134460 -0.593262 -0.315857 0.728149 1441496763 0.260681 -0.598755 -0.412964 0.634888 1441496763 0.260681 -0.598755 -0.412964 0.634888 1441496763 0.260681 -0.598755 -0.412964 0.634888 1441496763 0.260681 -0.598755 -0.412964 0.634888 1441496763 0.260681 -0.598755 -0.412964 0.634888 1441496763 0.260681 -0.598755 -0.412964 0.634888 1441496763 0.390747 -0.576294 -0.521057 0.493652 1441496763 0.390747 -0.576294 -0.521057 0.493652 1441496763 0.390747 -0.576294 -0.521057 0.493652 1441496763 0.390747 -0.576294 -0.521057 0.493652 1441496763 0.390747 -0.576294 -0.521057 0.493652 1441496763 0.390747 -0.576294 -0.521057 0.493652 1441496763 0.510864 -0.517944 -0.592834 0.345337 1441496763 0.510864 -0.517944 -0.592834 0.345337 1441496763 0.510864 -0.517944 -0.592834 0.345337 1441496763 0.600464 -0.435425 -0.640686 0.198364 1441496763 0.600464 -0.435425 -0.640686 0.198364 1441496763 0.600464 -0.435425 -0.640686 0.198364 1441496763 0.600464 -0.435425 -0.640686 0.198364 1441496763 0.600464 -0.435425 -0.640686 0.198364 1441496763 0.600464 -0.435425 -0.640686 0.198364 1441496763 0.600464 -0.435425 -0.640686 0.198364 1441496763 0.663330 -0.340027 -0.662231 0.076843 1441496763 0.663330 -0.340027 -0.662231 0.076843 1441496763 0.663330 -0.340027 -0.662231 0.076843 1441496763 0.663330 -0.340027 -0.662231 0.076843 1441496763 0.663330 -0.340027 -0.662231 0.076843 1441496763 0.663330 -0.340027 -0.662231 0.076843 1441496763 0.693604 -0.275879 -0.665344 -0.014160 1441496763 0.693604 -0.275879 -0.665344 -0.014160 1441496763 0.693604 -0.275879 -0.665344 -0.014160 1441496763 0.693604 -0.275879 -0.665344 -0.014160 1441496763 0.693604 -0.275879 -0.665344 -0.014160 1441496763 0.693604 -0.275879 -0.665344 -0.014160 1441496763 0.702026 -0.252075 -0.663391 -0.059387 1441496763 0.702026 -0.252075 -0.663391 -0.059387 1441496763 0.702026 -0.252075 -0.663391 -0.059387 1441496763 0.702026 -0.252075 -0.663391 -0.059387 1441496763 0.702026 -0.252075 -0.663391 -0.059387 1441496763 0.702026 -0.252075 -0.663391 -0.059387 1441496763 0.702026 -0.252075 -0.663391 -0.059387 1441496763 0.697510 -0.264099 -0.662903 -0.065369 1441496763 0.697510 -0.264099 -0.662903 -0.065369 1441496763 0.697510 -0.264099 -0.662903 -0.065369 1441496763 0.697510 -0.264099 -0.662903 -0.065369 1441496763 0.697510 -0.264099 -0.662903 -0.065369 1441496763 0.697510 -0.264099 -0.662903 -0.065369 1441496763 0.683472 -0.305786 -0.661499 -0.042542 1441496763 0.683472 -0.305786 -0.661499 -0.042542 1441496763 0.683472 -0.305786 -0.661499 -0.042542 1441496763 0.683472 -0.305786 -0.661499 -0.042542 1441496763 0.683472 -0.305786 -0.661499 -0.042542 1441496763 0.683472 -0.305786 -0.661499 -0.042542 1441496763 0.649353 -0.379517 -0.658752 0.018433 1441496763 0.649353 -0.379517 -0.658752 0.018433 1441496763 0.649353 -0.379517 -0.658752 0.018433 1441496763 0.649353 -0.379517 -0.658752 0.018433 1441496763 0.649353 -0.379517 -0.658752 0.018433 1441496763 0.586304 -0.470032 -0.650146 0.112854 1441496763 0.586304 -0.470032 -0.650146 0.112854 1441496763 0.586304 -0.470032 -0.650146 0.112854 1441496763 0.586304 -0.470032 -0.650146 0.112854 1441496763 0.586304 -0.470032 -0.650146 0.112854 1441496763 0.586304 -0.470032 -0.650146 0.112854 1441496763 0.494873 -0.552795 -0.631958 0.223938 1441496763 0.494873 -0.552795 -0.631958 0.223938 1441496763 0.494873 -0.552795 -0.631958 0.223938 1441496763 0.494873 -0.552795 -0.631958 0.223938 1441496763 0.494873 -0.552795 -0.631958 0.223938 1441496763 0.494873 -0.552795 -0.631958 0.223938 1441496763 0.390259 -0.613159 -0.596558 0.340332 1441496763 0.390259 -0.613159 -0.596558 0.340332 1441496763 0.390259 -0.613159 -0.596558 0.340332 1441496763 0.390259 -0.613159 -0.596558 0.340332 1441496763 0.390259 -0.613159 -0.596558 0.340332 1441496763 0.390259 -0.613159 -0.596558 0.340332 1441496763 0.390259 -0.613159 -0.596558 0.340332 1441496763 0.285339 -0.648071 -0.541687 0.453003 1441496763 0.285339 -0.648071 -0.541687 0.453003 1441496763 0.285339 -0.648071 -0.541687 0.453003 1441496763 0.285339 -0.648071 -0.541687 0.453003 1441496763 0.285339 -0.648071 -0.541687 0.453003 1441496763 0.285339 -0.648071 -0.541687 0.453003 1441496763 0.189392 -0.660522 -0.470703 0.553406 1441496763 0.189392 -0.660522 -0.470703 0.553406 1441496763 0.189392 -0.660522 -0.470703 0.553406 1441496763 0.189392 -0.660522 -0.470703 0.553406 1441496763 0.189392 -0.660522 -0.470703 0.553406 1441496763 0.189392 -0.660522 -0.470703 0.553406 1441496764 0.093811 -0.657349 -0.397217 0.633545 1441496764 0.093811 -0.657349 -0.397217 0.633545 1441496764 0.093811 -0.657349 -0.397217 0.633545 1441496764 0.093811 -0.657349 -0.397217 0.633545 1441496764 0.093811 -0.657349 -0.397217 0.633545 1441496764 0.093811 -0.657349 -0.397217 0.633545 1441496764 0.093811 -0.657349 -0.397217 0.633545 1441496764 0.012939 -0.640442 -0.319885 0.698120 1441496764 0.012939 -0.640442 -0.319885 0.698120 1441496764 0.012939 -0.640442 -0.319885 0.698120 1441496764 0.012939 -0.640442 -0.319885 0.698120 1441496764 0.012939 -0.640442 -0.319885 0.698120 1441496764 0.012939 -0.640442 -0.319885 0.698120 1441496764 -0.048279 -0.618958 -0.230835 0.749146 1441496764 -0.048279 -0.618958 -0.230835 0.749146 1441496764 -0.048279 -0.618958 -0.230835 0.749146 1441496764 -0.048279 -0.618958 -0.230835 0.749146 1441496764 -0.048279 -0.618958 -0.230835 0.749146 1441496764 -0.048279 -0.618958 -0.230835 0.749146 1441496764 -0.066772 -0.607544 -0.181091 0.770508 1441496764 -0.066772 -0.607544 -0.181091 0.770508 1441496764 -0.066772 -0.607544 -0.181091 0.770508 1441496764 -0.066772 -0.607544 -0.181091 0.770508 1441496764 -0.066772 -0.607544 -0.181091 0.770508 1441496764 -0.066772 -0.607544 -0.181091 0.770508 1441496764 -0.066772 -0.607544 -0.181091 0.770508 1441496764 -0.031677 -0.609314 -0.179138 0.771790 1441496764 -0.031677 -0.609314 -0.179138 0.771790 1441496764 -0.031677 -0.609314 -0.179138 0.771790 1441496764 -0.031677 -0.609314 -0.179138 0.771790 1441496764 -0.031677 -0.609314 -0.179138 0.771790 1441496764 -0.031677 -0.609314 -0.179138 0.771790 1441496764 0.037903 -0.622437 -0.211060 0.752686 1441496764 0.037903 -0.622437 -0.211060 0.752686 1441496764 0.037903 -0.622437 -0.211060 0.752686 1441496764 0.037903 -0.622437 -0.211060 0.752686 1441496764 0.037903 -0.622437 -0.211060 0.752686 1441496764 0.037903 -0.622437 -0.211060 0.752686 1441496764 0.138367 -0.642761 -0.280945 0.699097 1441496764 0.138367 -0.642761 -0.280945 0.699097 1441496764 0.138367 -0.642761 -0.280945 0.699097 1441496764 0.138367 -0.642761 -0.280945 0.699097 1441496764 0.138367 -0.642761 -0.280945 0.699097 1441496764 0.249756 -0.660034 -0.385376 0.594482 1441496764 0.249756 -0.660034 -0.385376 0.594482 1441496764 0.249756 -0.660034 -0.385376 0.594482 1441496764 0.249756 -0.660034 -0.385376 0.594482 1441496764 0.249756 -0.660034 -0.385376 0.594482 1441496764 0.249756 -0.660034 -0.385376 0.594482 1441496764 0.357300 -0.657715 -0.500977 0.434509 1441496764 0.357300 -0.657715 -0.500977 0.434509 1441496764 0.357300 -0.657715 -0.500977 0.434509 1441496764 0.357300 -0.657715 -0.500977 0.434509 1441496764 0.357300 -0.657715 -0.500977 0.434509 1441496764 0.357300 -0.657715 -0.500977 0.434509 1441496764 0.430847 -0.642883 -0.584106 0.244812 1441496764 0.430847 -0.642883 -0.584106 0.244812 1441496764 0.430847 -0.642883 -0.584106 0.244812 1441496764 0.430847 -0.642883 -0.584106 0.244812 1441496764 0.430847 -0.642883 -0.584106 0.244812 1441496764 0.430847 -0.642883 -0.584106 0.244812 1441496764 0.506897 -0.601135 -0.612488 0.081055 1441496764 0.506897 -0.601135 -0.612488 0.081055 1441496764 0.506897 -0.601135 -0.612488 0.081055 1441496764 0.506897 -0.601135 -0.612488 0.081055 1441496764 0.506897 -0.601135 -0.612488 0.081055 1441496764 0.506897 -0.601135 -0.612488 0.081055 1441496764 0.506897 -0.601135 -0.612488 0.081055 1441496764 0.560303 -0.542480 -0.622314 -0.067627 1441496764 0.560303 -0.542480 -0.622314 -0.067627 1441496764 0.560303 -0.542480 -0.622314 -0.067627 1441496764 0.560303 -0.542480 -0.622314 -0.067627 1441496764 0.560303 -0.542480 -0.622314 -0.067627 1441496764 0.560303 -0.542480 -0.622314 -0.067627 1441496764 0.609009 -0.467468 -0.619080 -0.165405 1441496764 0.609009 -0.467468 -0.619080 -0.165405 1441496764 0.609009 -0.467468 -0.619080 -0.165405 1441496764 0.609009 -0.467468 -0.619080 -0.165405 1441496764 0.609009 -0.467468 -0.619080 -0.165405 1441496764 0.609009 -0.467468 -0.619080 -0.165405 1441496764 0.628113 -0.424255 -0.614624 -0.218506 1441496764 0.628113 -0.424255 -0.614624 -0.218506 1441496764 0.628113 -0.424255 -0.614624 -0.218506 1441496764 0.628113 -0.424255 -0.614624 -0.218506 1441496764 0.628113 -0.424255 -0.614624 -0.218506 1441496764 0.628113 -0.424255 -0.614624 -0.218506 1441496764 0.628113 -0.424255 -0.614624 -0.218506 1441496764 0.615845 -0.440430 -0.607178 -0.241089 1441496764 0.615845 -0.440430 -0.607178 -0.241089 1441496764 0.615845 -0.440430 -0.607178 -0.241089 1441496764 0.615845 -0.440430 -0.607178 -0.241089 1441496764 0.615845 -0.440430 -0.607178 -0.241089 1441496764 0.615845 -0.440430 -0.607178 -0.241089 1441496764 0.591003 -0.484802 -0.596191 -0.245483 1441496764 0.591003 -0.484802 -0.596191 -0.245483 1441496764 0.591003 -0.484802 -0.596191 -0.245483 1441496764 0.591003 -0.484802 -0.596191 -0.245483 1441496764 0.591003 -0.484802 -0.596191 -0.245483 1441496764 0.591003 -0.484802 -0.596191 -0.245483 1441496764 0.561462 -0.533447 -0.600342 -0.199707 1441496764 0.561462 -0.533447 -0.600342 -0.199707 1441496764 0.561462 -0.533447 -0.600342 -0.199707 1441496764 0.561462 -0.533447 -0.600342 -0.199707 1441496764 0.561462 -0.533447 -0.600342 -0.199707 1441496764 0.561462 -0.533447 -0.600342 -0.199707 1441496764 0.509399 -0.595764 -0.609009 -0.121277 1441496764 0.509399 -0.595764 -0.609009 -0.121277 1441496764 0.509399 -0.595764 -0.609009 -0.121277 1441496764 0.509399 -0.595764 -0.609009 -0.121277 1441496764 0.509399 -0.595764 -0.609009 -0.121277 1441496764 0.509399 -0.595764 -0.609009 -0.121277 1441496764 0.509399 -0.595764 -0.609009 -0.121277 1441496765 0.435608 -0.651794 -0.620667 -0.015564 1441496765 0.435608 -0.651794 -0.620667 -0.015564 1441496765 0.435608 -0.651794 -0.620667 -0.015564 1441496765 0.435608 -0.651794 -0.620667 -0.015564 1441496765 0.435608 -0.651794 -0.620667 -0.015564 1441496765 0.435608 -0.651794 -0.620667 -0.015564 1441496765 0.346375 -0.694031 -0.622375 0.105164 1441496765 0.346375 -0.694031 -0.622375 0.105164 1441496765 0.346375 -0.694031 -0.622375 0.105164 1441496765 0.346375 -0.694031 -0.622375 0.105164 1441496765 0.346375 -0.694031 -0.622375 0.105164 1441496765 0.346375 -0.694031 -0.622375 0.105164 1441496765 0.257996 -0.721252 -0.596619 0.239380 1441496765 0.257996 -0.721252 -0.596619 0.239380 1441496765 0.257996 -0.721252 -0.596619 0.239380 1441496765 0.257996 -0.721252 -0.596619 0.239380 1441496765 0.257996 -0.721252 -0.596619 0.239380 1441496765 0.257996 -0.721252 -0.596619 0.239380 1441496765 0.160095 -0.737244 -0.546936 0.362976 1441496765 0.160095 -0.737244 -0.546936 0.362976 1441496765 0.160095 -0.737244 -0.546936 0.362976 1441496765 0.160095 -0.737244 -0.546936 0.362976 1441496765 0.160095 -0.737244 -0.546936 0.362976 1441496765 0.160095 -0.737244 -0.546936 0.362976 1441496765 0.067749 -0.730164 -0.484497 0.477112 1441496765 0.067749 -0.730164 -0.484497 0.477112 1441496765 0.067749 -0.730164 -0.484497 0.477112 1441496765 0.067749 -0.730164 -0.484497 0.477112 1441496765 0.067749 -0.730164 -0.484497 0.477112 1441496765 0.067749 -0.730164 -0.484497 0.477112 1441496765 0.067749 -0.730164 -0.484497 0.477112 1441496765 -0.011719 -0.704956 -0.419128 0.572083 1441496765 -0.011719 -0.704956 -0.419128 0.572083 1441496765 -0.011719 -0.704956 -0.419128 0.572083 1441496765 -0.011719 -0.704956 -0.419128 0.572083 1441496765 -0.011719 -0.704956 -0.419128 0.572083 1441496765 -0.011719 -0.704956 -0.419128 0.572083 1441496765 -0.064087 -0.673340 -0.351196 0.647461 1441496765 -0.064087 -0.673340 -0.351196 0.647461 1441496765 -0.064087 -0.673340 -0.351196 0.647461 1441496765 -0.064087 -0.673340 -0.351196 0.647461 1441496765 -0.064087 -0.673340 -0.351196 0.647461 1441496765 -0.064087 -0.673340 -0.351196 0.647461 1441496765 -0.092651 -0.652161 -0.295349 0.692017 1441496765 -0.092651 -0.652161 -0.295349 0.692017 1441496765 -0.092651 -0.652161 -0.295349 0.692017 1441496765 -0.092651 -0.652161 -0.295349 0.692017 1441496765 -0.092651 -0.652161 -0.295349 0.692017 1441496765 -0.092651 -0.652161 -0.295349 0.692017 1441496765 -0.092651 -0.652161 -0.295349 0.692017 1441496765 -0.091187 -0.644897 -0.277527 0.706238 1441496765 -0.091187 -0.644897 -0.277527 0.706238 1441496765 -0.091187 -0.644897 -0.277527 0.706238 1441496765 -0.091187 -0.644897 -0.277527 0.706238 1441496765 -0.091187 -0.644897 -0.277527 0.706238 1441496765 -0.091187 -0.644897 -0.277527 0.706238 1441496765 -0.048889 -0.660095 -0.293274 0.689819 1441496765 -0.048889 -0.660095 -0.293274 0.689819 1441496765 -0.048889 -0.660095 -0.293274 0.689819 1441496765 -0.048889 -0.660095 -0.293274 0.689819 1441496765 -0.048889 -0.660095 -0.293274 0.689819 1441496765 -0.048889 -0.660095 -0.293274 0.689819 1441496765 0.041199 -0.690796 -0.342468 0.635437 1441496765 0.041199 -0.690796 -0.342468 0.635437 1441496765 0.041199 -0.690796 -0.342468 0.635437 1441496765 0.041199 -0.690796 -0.342468 0.635437 1441496765 0.041199 -0.690796 -0.342468 0.635437 1441496765 0.041199 -0.690796 -0.342468 0.635437 1441496765 0.161133 -0.717712 -0.424377 0.528076 1441496765 0.161133 -0.717712 -0.424377 0.528076 1441496765 0.161133 -0.717712 -0.424377 0.528076 1441496765 0.161133 -0.717712 -0.424377 0.528076 1441496765 0.161133 -0.717712 -0.424377 0.528076 1441496765 0.292786 -0.713135 -0.519653 0.368347 1441496765 0.292786 -0.713135 -0.519653 0.368347 1441496765 0.292786 -0.713135 -0.519653 0.368347 1441496765 0.292786 -0.713135 -0.519653 0.368347 1441496765 0.292786 -0.713135 -0.519653 0.368347 1441496765 0.390259 -0.681458 -0.588989 0.190979 1441496765 0.390259 -0.681458 -0.588989 0.190979 1441496765 0.390259 -0.681458 -0.588989 0.190979 1441496765 0.390259 -0.681458 -0.588989 0.190979 1441496765 0.390259 -0.681458 -0.588989 0.190979 1441496765 0.390259 -0.681458 -0.588989 0.190979 1441496765 0.390259 -0.681458 -0.588989 0.190979 1441496765 0.483765 -0.618835 -0.617676 0.039795 1441496765 0.483765 -0.618835 -0.617676 0.039795 1441496765 0.483765 -0.618835 -0.617676 0.039795 1441496765 0.483765 -0.618835 -0.617676 0.039795 1441496765 0.483765 -0.618835 -0.617676 0.039795 1441496765 0.483765 -0.618835 -0.617676 0.039795 1441496765 0.561401 -0.536499 -0.623352 -0.092285 1441496765 0.561401 -0.536499 -0.623352 -0.092285 1441496765 0.561401 -0.536499 -0.623352 -0.092285 1441496765 0.561401 -0.536499 -0.623352 -0.092285 1441496765 0.561401 -0.536499 -0.623352 -0.092285 1441496765 0.624268 -0.442078 -0.618713 -0.179199 1441496765 0.624268 -0.442078 -0.618713 -0.179199 1441496765 0.624268 -0.442078 -0.618713 -0.179199 1441496765 0.624268 -0.442078 -0.618713 -0.179199 1441496765 0.624268 -0.442078 -0.618713 -0.179199 1441496765 0.624268 -0.442078 -0.618713 -0.179199 1441496765 0.631470 -0.417969 -0.618103 -0.211121 1441496765 0.631470 -0.417969 -0.618103 -0.211121 1441496765 0.631470 -0.417969 -0.618103 -0.211121 1441496765 0.631470 -0.417969 -0.618103 -0.211121 1441496765 0.631470 -0.417969 -0.618103 -0.211121 1441496765 0.631470 -0.417969 -0.618103 -0.211121 1441496765 0.620300 -0.429810 -0.621155 -0.211609 1441496765 0.620300 -0.429810 -0.621155 -0.211609 1441496765 0.620300 -0.429810 -0.621155 -0.211609 1441496766 0.620300 -0.429810 -0.621155 -0.211609 1441496766 0.620300 -0.429810 -0.621155 -0.211609 1441496766 0.620300 -0.429810 -0.621155 -0.211609 1441496766 0.620300 -0.429810 -0.621155 -0.211609 1441496766 0.616089 -0.434265 -0.628357 -0.192505 1441496766 0.616089 -0.434265 -0.628357 -0.192505 1441496766 0.616089 -0.434265 -0.628357 -0.192505 1441496766 0.616089 -0.434265 -0.628357 -0.192505 1441496766 0.616089 -0.434265 -0.628357 -0.192505 1441496766 0.616089 -0.434265 -0.628357 -0.192505 1441496766 0.596985 -0.458130 -0.641418 -0.149414 1441496766 0.596985 -0.458130 -0.641418 -0.149414 1441496766 0.596985 -0.458130 -0.641418 -0.149414 1441496766 0.596985 -0.458130 -0.641418 -0.149414 1441496766 0.596985 -0.458130 -0.641418 -0.149414 1441496766 0.596985 -0.458130 -0.641418 -0.149414 1441496766 0.596985 -0.458130 -0.641418 -0.149414 1441496766 0.547546 -0.509521 -0.658081 -0.086853 1441496766 0.547546 -0.509521 -0.658081 -0.086853 1441496766 0.547546 -0.509521 -0.658081 -0.086853 1441496766 0.547546 -0.509521 -0.658081 -0.086853 1441496766 0.547546 -0.509521 -0.658081 -0.086853 1441496766 0.547546 -0.509521 -0.658081 -0.086853 1441496766 0.458618 -0.585266 -0.668640 -0.010742 1441496766 0.458618 -0.585266 -0.668640 -0.010742 1441496766 0.458618 -0.585266 -0.668640 -0.010742 1441496766 0.458618 -0.585266 -0.668640 -0.010742 1441496766 0.458618 -0.585266 -0.668640 -0.010742 1441496766 0.458618 -0.585266 -0.668640 -0.010742 1441496766 0.458618 -0.585266 -0.668640 -0.010742 1441496766 0.357300 -0.645935 -0.667969 0.094666 1441496766 0.357300 -0.645935 -0.667969 0.094666 1441496766 0.357300 -0.645935 -0.667969 0.094666 1441496766 0.357300 -0.645935 -0.667969 0.094666 1441496766 0.357300 -0.645935 -0.667969 0.094666 1441496766 0.357300 -0.645935 -0.667969 0.094666 1441496766 0.257080 -0.682251 -0.648132 0.220154 1441496766 0.257080 -0.682251 -0.648132 0.220154 1441496766 0.257080 -0.682251 -0.648132 0.220154 1441496766 0.257080 -0.682251 -0.648132 0.220154 1441496766 0.257080 -0.682251 -0.648132 0.220154 1441496766 0.257080 -0.682251 -0.648132 0.220154 1441496766 0.170593 -0.698425 -0.595276 0.358887 1441496766 0.170593 -0.698425 -0.595276 0.358887 1441496766 0.170593 -0.698425 -0.595276 0.358887 1441496766 0.170593 -0.698425 -0.595276 0.358887 1441496766 0.170593 -0.698425 -0.595276 0.358887 1441496766 0.170593 -0.698425 -0.595276 0.358887 1441496766 0.077393 -0.703491 -0.517944 0.480469 1441496766 0.077393 -0.703491 -0.517944 0.480469 1441496766 0.077393 -0.703491 -0.517944 0.480469 1441496766 0.077393 -0.703491 -0.517944 0.480469 1441496766 0.077393 -0.703491 -0.517944 0.480469 1441496766 0.077393 -0.703491 -0.517944 0.480469 1441496766 -0.005127 -0.694336 -0.427429 0.578979 1441496766 -0.005127 -0.694336 -0.427429 0.578979 1441496766 -0.005127 -0.694336 -0.427429 0.578979 1441496766 -0.005127 -0.694336 -0.427429 0.578979 1441496766 -0.005127 -0.694336 -0.427429 0.578979 1441496766 -0.005127 -0.694336 -0.427429 0.578979 1441496766 -0.005127 -0.694336 -0.427429 0.578979 1441496766 -0.067017 -0.675171 -0.343872 0.649231 1441496766 -0.067017 -0.675171 -0.343872 0.649231 1441496766 -0.067017 -0.675171 -0.343872 0.649231 1441496766 -0.067017 -0.675171 -0.343872 0.649231 1441496766 -0.067017 -0.675171 -0.343872 0.649231 1441496766 -0.067017 -0.675171 -0.343872 0.649231 1441496766 -0.090027 -0.662598 -0.283875 0.687256 1441496766 -0.090027 -0.662598 -0.283875 0.687256 1441496766 -0.090027 -0.662598 -0.283875 0.687256 1441496766 -0.090027 -0.662598 -0.283875 0.687256 1441496766 -0.090027 -0.662598 -0.283875 0.687256 1441496766 -0.090027 -0.662598 -0.283875 0.687256 1441496766 -0.077515 -0.661621 -0.265259 0.697083 1441496766 -0.077515 -0.661621 -0.265259 0.697083 1441496766 -0.077515 -0.661621 -0.265259 0.697083 1441496766 -0.077515 -0.661621 -0.265259 0.697083 1441496766 -0.077515 -0.661621 -0.265259 0.697083 1441496766 -0.077515 -0.661621 -0.265259 0.697083 1441496766 -0.030334 -0.673035 -0.281494 0.683289 1441496766 -0.030334 -0.673035 -0.281494 0.683289 1441496766 -0.030334 -0.673035 -0.281494 0.683289 1441496766 -0.030334 -0.673035 -0.281494 0.683289 1441496766 -0.030334 -0.673035 -0.281494 0.683289 1441496766 -0.030334 -0.673035 -0.281494 0.683289 1441496766 -0.030334 -0.673035 -0.281494 0.683289 1441496766 0.051575 -0.693359 -0.331970 0.637512 1441496766 0.051575 -0.693359 -0.331970 0.637512 1441496766 0.051575 -0.693359 -0.331970 0.637512 1441496766 0.051575 -0.693359 -0.331970 0.637512 1441496766 0.051575 -0.693359 -0.331970 0.637512 1441496766 0.051575 -0.693359 -0.331970 0.637512 1441496766 0.151184 -0.711914 -0.417969 0.543701 1441496766 0.151184 -0.711914 -0.417969 0.543701 1441496766 0.151184 -0.711914 -0.417969 0.543701 1441496766 0.151184 -0.711914 -0.417969 0.543701 1441496766 0.151184 -0.711914 -0.417969 0.543701 1441496766 0.151184 -0.711914 -0.417969 0.543701 1441496766 0.237244 -0.720581 -0.519714 0.393005 1441496766 0.237244 -0.720581 -0.519714 0.393005 1441496766 0.237244 -0.720581 -0.519714 0.393005 1441496766 0.237244 -0.720581 -0.519714 0.393005 1441496766 0.237244 -0.720581 -0.519714 0.393005 1441496766 0.237244 -0.720581 -0.519714 0.393005 1441496766 0.303528 -0.712524 -0.598816 0.204041 1441496766 0.303528 -0.712524 -0.598816 0.204041 1441496766 0.303528 -0.712524 -0.598816 0.204041 1441496766 0.303528 -0.712524 -0.598816 0.204041 1441496766 0.303528 -0.712524 -0.598816 0.204041 1441496766 0.303528 -0.712524 -0.598816 0.204041 1441496766 0.361755 -0.682739 -0.634338 0.026489 1441496766 0.361755 -0.682739 -0.634338 0.026489 1441496766 0.361755 -0.682739 -0.634338 0.026489 1441496767 0.361755 -0.682739 -0.634338 0.026489 1441496767 0.361755 -0.682739 -0.634338 0.026489 1441496767 0.361755 -0.682739 -0.634338 0.026489 1441496767 0.463257 -0.610535 -0.638245 -0.072815 1441496767 0.463257 -0.610535 -0.638245 -0.072815 1441496767 0.463257 -0.610535 -0.638245 -0.072815 1441496767 0.463257 -0.610535 -0.638245 -0.072815 1441496767 0.463257 -0.610535 -0.638245 -0.072815 1441496767 0.463257 -0.610535 -0.638245 -0.072815 1441496767 0.463257 -0.610535 -0.638245 -0.072815 1441496767 0.552002 -0.516235 -0.639160 -0.142395 1441496767 0.552002 -0.516235 -0.639160 -0.142395 1441496767 0.552002 -0.516235 -0.639160 -0.142395 1441496767 0.552002 -0.516235 -0.639160 -0.142395 1441496767 0.552002 -0.516235 -0.639160 -0.142395 1441496767 0.552002 -0.516235 -0.639160 -0.142395 1441496767 0.613647 -0.432068 -0.632629 -0.191284 1441496767 0.613647 -0.432068 -0.632629 -0.191284 1441496767 0.613647 -0.432068 -0.632629 -0.191284 1441496767 0.613647 -0.432068 -0.632629 -0.191284 1441496767 0.613647 -0.432068 -0.632629 -0.191284 1441496767 0.613647 -0.432068 -0.632629 -0.191284 1441496767 0.621216 -0.413940 -0.626404 -0.224365 1441496767 0.621216 -0.413940 -0.626404 -0.224365 1441496767 0.621216 -0.413940 -0.626404 -0.224365 1441496767 0.621216 -0.413940 -0.626404 -0.224365 1441496767 0.621216 -0.413940 -0.626404 -0.224365 1441496767 0.621216 -0.413940 -0.626404 -0.224365 1441496767 0.621216 -0.413940 -0.626404 -0.224365 1441496767 0.612427 -0.425415 -0.629822 -0.217529 1441496767 0.612427 -0.425415 -0.629822 -0.217529 1441496767 0.612427 -0.425415 -0.629822 -0.217529 1441496767 0.612427 -0.425415 -0.629822 -0.217529 1441496767 0.612427 -0.425415 -0.629822 -0.217529 1441496767 0.612427 -0.425415 -0.629822 -0.217529 1441496767 0.594727 -0.452148 -0.636597 -0.191528 1441496767 0.594727 -0.452148 -0.636597 -0.191528 1441496767 0.594727 -0.452148 -0.636597 -0.191528 1441496767 0.594727 -0.452148 -0.636597 -0.191528 1441496767 0.556458 -0.506958 -0.641968 -0.145813 1441496767 0.556458 -0.506958 -0.641968 -0.145813 1441496767 0.556458 -0.506958 -0.641968 -0.145813 1441496767 0.556458 -0.506958 -0.641968 -0.145813 1441496767 0.556458 -0.506958 -0.641968 -0.145813 1441496767 0.556458 -0.506958 -0.641968 -0.145813 1441496767 0.498352 -0.572021 -0.647644 -0.070862 1441496767 0.498352 -0.572021 -0.647644 -0.070862 1441496767 0.498352 -0.572021 -0.647644 -0.070862 1441496767 0.498352 -0.572021 -0.647644 -0.070862 1441496767 0.498352 -0.572021 -0.647644 -0.070862 1441496767 0.498352 -0.572021 -0.647644 -0.070862 1441496767 0.498352 -0.572021 -0.647644 -0.070862 1441496767 0.423279 -0.635559 -0.645081 0.028015 1441496767 0.423279 -0.635559 -0.645081 0.028015 1441496767 0.423279 -0.635559 -0.645081 0.028015 1441496767 0.423279 -0.635559 -0.645081 0.028015 1441496767 0.423279 -0.635559 -0.645081 0.028015 1441496767 0.423279 -0.635559 -0.645081 0.028015 1441496767 0.340759 -0.683594 -0.629211 0.144043 1441496767 0.340759 -0.683594 -0.629211 0.144043 1441496767 0.340759 -0.683594 -0.629211 0.144043 1441496767 0.340759 -0.683594 -0.629211 0.144043 1441496767 0.340759 -0.683594 -0.629211 0.144043 1441496767 0.340759 -0.683594 -0.629211 0.144043 1441496767 0.251526 -0.715271 -0.596741 0.262817 1441496767 0.251526 -0.715271 -0.596741 0.262817 1441496767 0.251526 -0.715271 -0.596741 0.262817 1441496767 0.251526 -0.715271 -0.596741 0.262817 1441496767 0.251526 -0.715271 -0.596741 0.262817 1441496767 0.251526 -0.715271 -0.596741 0.262817 1441496767 0.150574 -0.730347 -0.555298 0.368164 1441496767 0.150574 -0.730347 -0.555298 0.368164 1441496767 0.150574 -0.730347 -0.555298 0.368164 1441496767 0.150574 -0.730347 -0.555298 0.368164 1441496767 0.150574 -0.730347 -0.555298 0.368164 1441496767 0.150574 -0.730347 -0.555298 0.368164 1441496767 0.069214 -0.724121 -0.499451 0.470581 1441496767 0.069214 -0.724121 -0.499451 0.470581 1441496767 0.069214 -0.724121 -0.499451 0.470581 1441496767 0.069214 -0.724121 -0.499451 0.470581 1441496767 0.069214 -0.724121 -0.499451 0.470581 1441496767 0.002747 -0.700867 -0.436035 0.564514 1441496767 0.002747 -0.700867 -0.436035 0.564514 1441496767 0.002747 -0.700867 -0.436035 0.564514 1441496767 0.002747 -0.700867 -0.436035 0.564514 1441496767 0.002747 -0.700867 -0.436035 0.564514 1441496767 0.002747 -0.700867 -0.436035 0.564514 1441496767 -0.049805 -0.672241 -0.368896 0.640015 1441496767 -0.049805 -0.672241 -0.368896 0.640015 1441496767 -0.049805 -0.672241 -0.368896 0.640015 1441496767 -0.049805 -0.672241 -0.368896 0.640015 1441496767 -0.049805 -0.672241 -0.368896 0.640015 1441496767 -0.049805 -0.672241 -0.368896 0.640015 1441496767 -0.049805 -0.672241 -0.368896 0.640015 1441496767 -0.089233 -0.642639 -0.311096 0.694458 1441496767 -0.089233 -0.642639 -0.311096 0.694458 1441496767 -0.089233 -0.642639 -0.311096 0.694458 1441496767 -0.089233 -0.642639 -0.311096 0.694458 1441496767 -0.089233 -0.642639 -0.311096 0.694458 1441496767 -0.089233 -0.642639 -0.311096 0.694458 1441496767 -0.107544 -0.624573 -0.260254 0.728455 1441496767 -0.107544 -0.624573 -0.260254 0.728455 1441496767 -0.107544 -0.624573 -0.260254 0.728455 1441496767 -0.107544 -0.624573 -0.260254 0.728455 1441496767 -0.107544 -0.624573 -0.260254 0.728455 1441496767 -0.113403 -0.617920 -0.245911 0.738159 1441496767 -0.113403 -0.617920 -0.245911 0.738159 1441496767 -0.113403 -0.617920 -0.245911 0.738159 1441496767 -0.113403 -0.617920 -0.245911 0.738159 1441496768 -0.113403 -0.617920 -0.245911 0.738159 1441496768 -0.113403 -0.617920 -0.245911 0.738159 1441496768 -0.113403 -0.617920 -0.245911 0.738159 1441496768 -0.085510 -0.625977 -0.248535 0.734192 1441496768 -0.085510 -0.625977 -0.248535 0.734192 1441496768 -0.085510 -0.625977 -0.248535 0.734192 1441496768 -0.085510 -0.625977 -0.248535 0.734192 1441496768 -0.085510 -0.625977 -0.248535 0.734192 1441496768 -0.029114 -0.644409 -0.275574 0.712708 1441496768 -0.029114 -0.644409 -0.275574 0.712708 1441496768 -0.029114 -0.644409 -0.275574 0.712708 1441496768 -0.029114 -0.644409 -0.275574 0.712708 1441496768 -0.029114 -0.644409 -0.275574 0.712708 1441496768 -0.029114 -0.644409 -0.275574 0.712708 1441496768 0.059265 -0.667114 -0.335266 0.662598 1441496768 0.059265 -0.667114 -0.335266 0.662598 1441496768 0.059265 -0.667114 -0.335266 0.662598 1441496768 0.059265 -0.667114 -0.335266 0.662598 1441496768 0.059265 -0.667114 -0.335266 0.662598 1441496768 0.059265 -0.667114 -0.335266 0.662598 1441496768 0.170044 -0.681335 -0.419800 0.575012 1441496768 0.170044 -0.681335 -0.419800 0.575012 1441496768 0.170044 -0.681335 -0.419800 0.575012 1441496768 0.170044 -0.681335 -0.419800 0.575012 1441496768 0.170044 -0.681335 -0.419800 0.575012 1441496768 0.170044 -0.681335 -0.419800 0.575012 1441496768 0.271423 -0.678650 -0.514465 0.448486 1441496768 0.271423 -0.678650 -0.514465 0.448486 1441496768 0.271423 -0.678650 -0.514465 0.448486 1441496768 0.271423 -0.678650 -0.514465 0.448486 1441496768 0.271423 -0.678650 -0.514465 0.448486 1441496768 0.271423 -0.678650 -0.514465 0.448486 1441496768 0.352600 -0.662170 -0.588318 0.301880 1441496768 0.352600 -0.662170 -0.588318 0.301880 1441496768 0.352600 -0.662170 -0.588318 0.301880 1441496768 0.352600 -0.662170 -0.588318 0.301880 1441496768 0.352600 -0.662170 -0.588318 0.301880 1441496768 0.352600 -0.662170 -0.588318 0.301880 1441496768 0.416016 -0.635803 -0.631592 0.154297 1441496768 0.416016 -0.635803 -0.631592 0.154297 1441496768 0.416016 -0.635803 -0.631592 0.154297 1441496768 0.416016 -0.635803 -0.631592 0.154297 1441496768 0.416016 -0.635803 -0.631592 0.154297 1441496768 0.416016 -0.635803 -0.631592 0.154297 1441496768 0.473877 -0.593567 -0.649902 0.027588 1441496768 0.473877 -0.593567 -0.649902 0.027588 1441496768 0.473877 -0.593567 -0.649902 0.027588 1441496768 0.473877 -0.593567 -0.649902 0.027588 1441496768 
0.713806 -0.035583 -0.687500 0.128723 1441496771 0.713684 -0.033752 -0.687500 0.129761 1441496771 0.713684 -0.033752 -0.687500 0.129761 1441496771 0.713684 -0.033752 -0.687500 0.129761 1441496771 0.713684 -0.033752 -0.687500 0.129761 1441496771 0.713684 -0.033752 -0.687500 0.129761 1441496771 0.713684 -0.033752 -0.687500 0.129761 1441496771 0.713684 -0.033752 -0.687500 0.129761 1441496771 0.713501 -0.032898 -0.687683 0.129761 1441496771 0.713501 -0.032898 -0.687683 0.129761 1441496771 0.713501 -0.032898 -0.687683 0.129761 1441496771 0.713501 -0.032898 -0.687683 0.129761 1441496771 0.713501 -0.032898 -0.687683 0.129761 1441496771 0.713501 -0.032898 -0.687683 0.129761 1441496771 0.713684 -0.034790 -0.687927 0.127136 1441496771 0.713684 -0.034790 -0.687927 0.127136 1441496771 0.713684 -0.034790 -0.687927 0.127136 1441496771 0.713684 -0.034790 -0.687927 0.127136 1441496771 0.713684 -0.034790 -0.687927 0.127136 1441496771 0.713684 -0.034790 -0.687927 0.127136 1441496771 0.713684 -0.034790 -0.687927 0.127136 1441496771 0.713989 -0.040710 -0.688538 0.120361 1441496771 0.713989 -0.040710 -0.688538 0.120361 1441496771 0.713989 -0.040710 -0.688538 0.120361 1441496771 0.713989 -0.040710 -0.688538 0.120361 1441496771 0.713989 -0.040710 -0.688538 0.120361 1441496771 0.713989 -0.040710 -0.688538 0.120361 1441496771 0.713867 -0.049683 -0.689392 0.112305 1441496772 0.713867 -0.049683 -0.689392 0.112305 1441496772 0.713867 -0.049683 -0.689392 0.112305 1441496772 0.713867 -0.049683 -0.689392 0.112305 1441496772 0.713867 -0.049683 -0.689392 0.112305 1441496772 0.713867 -0.049683 -0.689392 0.112305 1441496772 0.713257 -0.056702 -0.690369 0.106750 1441496772 0.713257 -0.056702 -0.690369 0.106750 1441496772 0.713257 -0.056702 -0.690369 0.106750 1441496772 0.713257 -0.056702 -0.690369 0.106750 1441496772 0.713257 -0.056702 -0.690369 0.106750 1441496772 0.713257 -0.056702 -0.690369 0.106750 1441496772 0.712830 -0.058350 -0.690674 0.107117 1441496772 0.712830 -0.058350 -0.690674 0.107117 1441496772 0.712830 -0.058350 -0.690674 0.107117 1441496772 0.712830 -0.058350 -0.690674 0.107117 1441496772 0.712830 -0.058350 -0.690674 0.107117 1441496772 0.712830 -0.058350 -0.690674 0.107117 1441496772 0.712830 -0.058350 -0.690674 0.107117 1441496772 0.712463 -0.056213 -0.690857 0.109253 1441496772 0.712463 -0.056213 -0.690857 0.109253 1441496772 0.712463 -0.056213 -0.690857 0.109253 1441496772 0.712463 -0.056213 -0.690857 0.109253 1441496772 0.712463 -0.056213 -0.690857 0.109253 1441496772 0.712463 -0.056213 -0.690857 0.109253 1441496772 0.712219 -0.057312 -0.691345 0.107300 1441496772 0.712219 -0.057312 -0.691345 0.107300 1441496772 0.712219 -0.057312 -0.691345 0.107300 1441496772 0.712219 -0.057312 -0.691345 0.107300 1441496772 0.712219 -0.057312 -0.691345 0.107300 1441496772 0.712219 -0.057312 -0.691345 0.107300 1441496772 0.712463 -0.062744 -0.691345 0.102539 1441496772 0.712463 -0.062744 -0.691345 0.102539 1441496772 0.712463 -0.062744 -0.691345 0.102539 1441496772 0.712463 -0.062744 -0.691345 0.102539 1441496772 0.712463 -0.062744 -0.691345 0.102539 1441496772 0.712463 -0.062744 -0.691345 0.102539 1441496772 0.712463 -0.062744 -0.691345 0.102539 1441496772 0.712952 -0.069092 -0.690979 0.097290 1441496772 0.712952 -0.069092 -0.690979 0.097290 1441496772 0.712952 -0.069092 -0.690979 0.097290 1441496772 0.712952 -0.069092 -0.690979 0.097290 1441496772 0.712952 -0.069092 -0.690979 0.097290 1441496772 0.712952 -0.069092 -0.690979 0.097290 1441496772 0.712402 -0.074707 -0.691650 0.091980 1441496772 0.712402 -0.074707 -0.691650 0.091980 1441496772 0.712402 -0.074707 -0.691650 0.091980 1441496772 0.712402 -0.074707 -0.691650 0.091980 1441496772 0.712402 -0.074707 -0.691650 0.091980 1441496772 0.712402 -0.074707 -0.691650 0.091980 1441496772 0.713196 -0.073425 -0.690613 0.094910 1441496772 0.713196 -0.073425 -0.690613 0.094910 1441496772 0.713196 -0.073425 -0.690613 0.094910 1441496772 0.713196 -0.073425 -0.690613 0.094910 1441496772 0.713196 -0.073425 -0.690613 0.094910 1441496772 0.713196 -0.073425 -0.690613 0.094910 1441496772 0.713196 -0.073425 -0.690613 0.094910 1441496772 0.715576 -0.068848 -0.688416 0.096619 1441496772 0.715576 -0.068848 -0.688416 0.096619 1441496772 0.715576 -0.068848 -0.688416 0.096619 1441496772 0.715576 -0.068848 -0.688416 0.096619 1441496772 0.715576 -0.068848 -0.688416 0.096619 1441496772 0.715576 -0.068848 -0.688416 0.096619 1441496772 0.717773 -0.069763 -0.686584 0.092529 1441496772 0.717773 -0.069763 -0.686584 0.092529 1441496772 0.717773 -0.069763 -0.686584 0.092529 1441496772 0.717773 -0.069763 -0.686584 0.092529 1441496772 0.717773 -0.069763 -0.686584 0.092529 1441496772 0.717773 -0.069763 -0.686584 0.092529 1441496772 0.720886 -0.073364 -0.683716 0.086853 1441496772 0.720886 -0.073364 -0.683716 0.086853 1441496772 0.720886 -0.073364 -0.683716 0.086853 1441496772 0.720886 -0.073364 -0.683716 0.086853 1441496772 0.720886 -0.073364 -0.683716 0.086853 1441496772 0.720886 -0.073364 -0.683716 0.086853 1441496772 0.720886 -0.073364 -0.683716 0.086853 1441496772 0.721436 -0.083801 -0.683533 0.072632 1441496772 0.721436 -0.083801 -0.683533 0.072632 1441496772 0.721436 -0.083801 -0.683533 0.072632 1441496772 0.721436 -0.083801 -0.683533 0.072632 1441496772 0.721436 -0.083801 -0.683533 0.072632 1441496772 0.721436 -0.083801 -0.683533 0.072632 1441496772 0.720215 -0.094116 -0.684753 0.059326 1441496772 0.720215 -0.094116 -0.684753 0.059326 1441496772 0.720215 -0.094116 -0.684753 0.059326 1441496772 0.720215 -0.094116 -0.684753 0.059326 1441496772 0.719482 -0.080383 -0.686279 0.069702 1441496772 0.719482 -0.080383 -0.686279 0.069702 1441496772 0.719482 -0.080383 -0.686279 0.069702 1441496772 0.719482 -0.080383 -0.686279 0.069702 1441496772 0.719482 -0.080383 -0.686279 0.069702 1441496772 0.719482 -0.080383 -0.686279 0.069702 1441496772 0.718872 -0.074036 -0.686829 0.077820 1441496772 0.718872 -0.074036 -0.686829 0.077820 1441496772 0.718872 -0.074036 -0.686829 0.077820 1441496772 0.718872 -0.074036 -0.686829 0.077820 1441496772 0.718872 -0.074036 -0.686829 0.077820 1441496772 0.718872 -0.074036 -0.686829 0.077820 1441496772 0.718506 -0.058899 -0.687256 0.089417 1441496772 0.718506 -0.058899 -0.687256 0.089417 1441496772 0.718506 -0.058899 -0.687256 0.089417 1441496772 0.718506 -0.058899 -0.687256 0.089417 1441496772 0.718506 -0.058899 -0.687256 0.089417 1441496772 0.718506 -0.058899 -0.687256 0.089417 1441496772 0.718506 -0.050354 -0.687073 0.095764 1441496772 0.718506 -0.050354 -0.687073 0.095764 1441496772 0.718506 -0.050354 -0.687073 0.095764 1441496772 0.718506 -0.050354 -0.687073 0.095764 1441496772 0.718506 -0.050354 -0.687073 0.095764 1441496772 0.718506 -0.050354 -0.687073 0.095764 1441496772 0.718506 -0.050354 -0.687073 0.095764 1441496772 0.718140 -0.052185 -0.687378 0.095337 1441496772 0.718140 -0.052185 -0.687378 0.095337 1441496772 0.718140 -0.052185 -0.687378 0.095337 1441496773 0.718140 -0.052185 -0.687378 0.095337 1441496773 0.718140 -0.052185 -0.687378 0.095337 1441496773 0.718140 -0.052185 -0.687378 0.095337 1441496773 0.718140 -0.052185 -0.687378 0.095337 1441496773 0.717712 -0.052612 -0.687805 0.094727 1441496773 0.717712 -0.052612 -0.687805 0.094727 1441496773 0.717712 -0.052612 -0.687805 0.094727 1441496773 0.717712 -0.052612 -0.687805 0.094727 1441496773 0.717712 -0.052612 -0.687805 0.094727 1441496773 0.717712 -0.052612 -0.687805 0.094727 1441496773 0.717529 -0.057190 -0.688232 0.091064 1441496773 0.717529 -0.057190 -0.688232 0.091064 1441496773 0.717529 -0.057190 -0.688232 0.091064 1441496773 0.717529 -0.057190 -0.688232 0.091064 1441496773 0.717529 -0.057190 -0.688232 0.091064 1441496773 0.717529 -0.057190 -0.688232 0.091064 1441496773 0.717529 -0.057190 -0.688232 0.091064 1441496773 0.716614 -0.056763 -0.688782 0.093689 1441496773 0.716614 -0.056763 -0.688782 0.093689 1441496773 0.716614 -0.056763 -0.688782 0.093689 1441496773 0.716614 -0.056763 -0.688782 0.093689 1441496773 0.716614 -0.056763 -0.688782 0.093689 1441496773 0.716614 -0.056763 -0.688782 0.093689 1441496773 0.716370 -0.051453 -0.688782 0.098999 1441496773 0.716370 -0.051453 -0.688782 0.098999 1441496773 0.716370 -0.051453 -0.688782 0.098999 1441496773 0.716370 -0.051453 -0.688782 0.098999 1441496773 0.716370 -0.051453 -0.688782 0.098999 1441496773 0.716370 -0.051453 -0.688782 0.098999 1441496773 0.716187 -0.047791 -0.688599 0.103210 1441496773 0.716187 -0.047791 -0.688599 0.103210 1441496773 0.716187 -0.047791 -0.688599 0.103210 1441496773 0.716187 -0.047791 -0.688599 0.103210 1441496773 0.716187 -0.047791 -0.688599 0.103210 1441496773 0.716187 -0.047791 -0.688599 0.103210 1441496773 0.715576 -0.047424 -0.689087 0.103943 1441496773 0.715576 -0.047424 -0.689087 0.103943 1441496773 0.715576 -0.047424 -0.689087 0.103943 1441496773 0.715576 -0.047424 -0.689087 0.103943 1441496773 0.715271 -0.046082 -0.689514 0.104126 1441496773 0.715271 -0.046082 -0.689514 0.104126 1441496773 0.715271 -0.046082 -0.689514 0.104126 1441496773 0.715271 -0.046082 -0.689514 0.104126 1441496773 0.715271 -0.046082 -0.689514 0.104126 1441496773 0.715637 -0.050598 -0.689392 0.100220 1441496773 0.715637 -0.050598 -0.689392 0.100220 1441496773 0.715637 -0.050598 -0.689392 0.100220 1441496773 0.715637 -0.050598 -0.689392 0.100220 1441496773 0.715637 -0.050598 -0.689392 0.100220 1441496773 0.715637 -0.050598 -0.689392 0.100220 1441496773 0.715637 -0.050598 -0.689392 0.100220 1441496773 0.715820 -0.060059 -0.689514 0.092712 1441496773 0.715820 -0.060059 -0.689514 0.092712 1441496773 0.715820 -0.060059 -0.689514 0.092712 1441496773 0.715820 -0.060059 -0.689514 0.092712 1441496773 0.715820 -0.060059 -0.689514 0.092712 1441496773 0.715820 -0.060059 -0.689514 0.092712 1441496773 0.715942 -0.068726 -0.689392 0.085999 1441496773 0.715942 -0.068726 -0.689392 0.085999 1441496773 0.715942 -0.068726 -0.689392 0.085999 1441496773 0.715942 -0.068726 -0.689392 0.085999 1441496773 0.715942 -0.068726 -0.689392 0.085999 1441496773 0.715942 -0.068726 -0.689392 0.085999 1441496773 0.716492 -0.072632 -0.688965 0.082092 1441496773 0.716492 -0.072632 -0.688965 0.082092 1441496773 0.716492 -0.072632 -0.688965 0.082092 1441496773 0.716492 -0.072632 -0.688965 0.082092 1441496773 0.716492 -0.072632 -0.688965 0.082092 1441496773 0.716492 -0.072632 -0.688965 0.082092 1441496773 0.716492 -0.072632 -0.688965 0.082092 1441496773 0.717163 -0.071228 -0.688354 0.082275 1441496773 0.717163 -0.071228 -0.688354 0.082275 1441496773 0.717163 -0.071228 -0.688354 0.082275 1441496773 0.717163 -0.071228 -0.688354 0.082275 1441496773 0.717163 -0.071228 -0.688354 0.082275 1441496773 0.717163 -0.071228 -0.688354 0.082275 1441496773 0.718201 -0.068604 -0.687439 0.083252 1441496773 0.718201 -0.068604 -0.687439 0.083252 1441496773 0.718201 -0.068604 -0.687439 0.083252 1441496773 0.718201 -0.068604 -0.687439 0.083252 1441496773 0.718201 -0.068604 -0.687439 0.083252 1441496773 0.718201 -0.068604 -0.687439 0.083252 1441496773 0.718628 -0.068848 -0.687073 0.082336 1441496773 0.718628 -0.068848 -0.687073 0.082336 1441496773 0.718628 -0.068848 -0.687073 0.082336 1441496773 0.718628 -0.068848 -0.687073 0.082336 1441496773 0.718628 -0.068848 -0.687073 0.082336 1441496773 0.718628 -0.068848 -0.687073 0.082336 1441496773 0.718628 -0.068848 -0.687073 0.082336 1441496773 0.718018 -0.068481 -0.688049 0.079590 1441496773 0.718018 -0.068481 -0.688049 0.079590 1441496773 0.718018 -0.068481 -0.688049 0.079590 1441496773 0.718018 -0.068481 -0.688049 0.079590 1441496773 0.718018 -0.068481 -0.688049 0.079590 1441496773 0.718018 -0.068481 -0.688049 0.079590 1441496773 0.716797 -0.068298 -0.689697 0.076660 1441496773 0.716797 -0.068298 -0.689697 0.076660 1441496773 0.716797 -0.068298 -0.689697 0.076660 1441496773 0.716797 -0.068298 -0.689697 0.076660 1441496773 0.716797 -0.068298 -0.689697 0.076660 1441496773 0.716797 -0.068298 -0.689697 0.076660 1441496773 0.716187 -0.061157 -0.689819 0.086426 1441496773 0.716187 -0.061157 -0.689819 0.086426 1441496773 0.716187 -0.061157 -0.689819 0.086426 1441496773 0.716187 -0.061157 -0.689819 0.086426 1441496773 0.716187 -0.061157 -0.689819 0.086426 1441496773 0.716187 -0.061157 -0.689819 0.086426 1441496773 0.715454 -0.050476 -0.689453 0.100952 1441496773 0.715454 -0.050476 -0.689453 0.100952 1441496773 0.715454 -0.050476 -0.689453 0.100952 1441496773 0.715454 -0.050476 -0.689453 0.100952 1441496773 0.715454 -0.050476 -0.689453 0.100952 1441496774 0.715454 -0.050476 -0.689453 0.100952 1441496774 0.715454 -0.050476 -0.689453 0.100952 1441496774 0.715149 -0.047119 -0.688904 0.108521 1441496774 0.715149 -0.047119 -0.688904 0.108521 1441496774 0.715149 -0.047119 -0.688904 0.108521 1441496774 0.715149 -0.047119 -0.688904 0.108521 1441496774 0.715149 -0.047119 -0.688904 0.108521 1441496774 0.715149 -0.047119 -0.688904 0.108521 1441496774 0.715759 -0.042480 -0.688049 0.111938 1441496774 0.715759 -0.042480 -0.688049 0.111938 1441496774 0.715759 -0.042480 -0.688049 0.111938 1441496774 0.715759 -0.042480 -0.688049 0.111938 1441496774 0.716248 -0.045044 -0.688110 0.106995 1441496774 0.716248 -0.045044 -0.688110 0.106995 1441496774 0.716248 -0.045044 -0.688110 0.106995 1441496774 0.716248 -0.045044 -0.688110 0.106995 1441496774 0.716248 -0.045044 -0.688110 0.106995 1441496774 0.716248 -0.045044 -0.688110 0.106995 1441496774 0.716248 -0.045044 -0.688110 0.106995 1441496774 0.715759 -0.057251 -0.689453 0.094971 1441496774 0.715759 -0.057251 -0.689453 0.094971 1441496774 0.715759 -0.057251 -0.689453 0.094971 1441496774 0.715759 -0.057251 -0.689453 0.094971 1441496774 0.715759 -0.057251 -0.689453 0.094971 1441496774 0.715759 -0.057251 -0.689453 0.094971 1441496774 0.715759 -0.057251 -0.689453 0.094971 1441496774 0.715393 -0.067505 -0.690063 0.086670 1441496774 0.715393 -0.067505 -0.690063 0.086670 1441496774 0.715393 -0.067505 -0.690063 0.086670 1441496774 0.715393 -0.067505 -0.690063 0.086670 1441496774 0.715393 -0.067505 -0.690063 0.086670 1441496774 0.715393 -0.067505 -0.690063 0.086670 1441496774 0.714600 -0.068420 -0.690613 0.087769 1441496774 0.714600 -0.068420 -0.690613 0.087769 1441496774 0.714600 -0.068420 -0.690613 0.087769 1441496774 0.714600 -0.068420 -0.690613 0.087769 1441496774 0.714600 -0.068420 -0.690613 0.087769 1441496774 0.714600 -0.068420 -0.690613 0.087769 1441496774 0.714600 -0.068420 -0.690613 0.087769 1441496774 0.713989 -0.061707 -0.690979 0.094604 1441496774 0.713989 -0.061707 -0.690979 0.094604 1441496774 0.713989 -0.061707 -0.690979 0.094604 1441496774 0.713989 -0.061707 -0.690979 0.094604 1441496774 0.713989 -0.061707 -0.690979 0.094604 1441496774 0.713318 -0.056641 -0.691406 0.099304 1441496774 0.713318 -0.056641 -0.691406 0.099304 1441496774 0.713318 -0.056641 -0.691406 0.099304 1441496774 0.713318 -0.056641 -0.691406 0.099304 1441496774 0.713318 -0.056641 -0.691406 0.099304 1441496774 0.713318 -0.056641 -0.691406 0.099304 1441496774 0.713440 -0.055115 -0.691162 0.101135 1441496774 0.713440 -0.055115 -0.691162 0.101135 1441496774 0.713440 -0.055115 -0.691162 0.101135 1441496774 0.713440 -0.055115 -0.691162 0.101135 1441496774 0.713440 -0.055115 -0.691162 0.101135 1441496774 0.713440 -0.055115 -0.691162 0.101135 1441496774 0.713562 -0.056519 -0.691650 0.096497 1441496774 0.713562 -0.056519 -0.691650 0.096497 1441496774 0.713562 -0.056519 -0.691650 0.096497 1441496774 0.713562 -0.056519 -0.691650 0.096497 1441496774 0.713562 -0.056519 -0.691650 0.096497 1441496774 0.713562 -0.056519 -0.691650 0.096497 1441496774 0.713928 -0.059265 -0.692078 0.088501 1441496774 0.713928 -0.059265 -0.692078 0.088501 1441496774 0.713928 -0.059265 -0.692078 0.088501 1441496774 0.713928 -0.059265 -0.692078 0.088501 1441496774 0.713928 -0.059265 -0.692078 0.088501 1441496774 0.713928 -0.059265 -0.692078 0.088501 1441496774 0.713928 -0.059265 -0.692078 0.088501 1441496774 0.714172 -0.063354 -0.691956 0.084534 1441496774 0.714172 -0.063354 -0.691956 0.084534 1441496774 0.714172 -0.063354 -0.691956 0.084534 1441496774 0.714172 -0.063354 -0.691956 0.084534 1441496774 0.714172 -0.063354 -0.691956 0.084534 1441496774 0.714172 -0.063354 -0.691956 0.084534 1441496774 0.714478 -0.069092 -0.691528 0.080750 1441496774 0.714478 -0.069092 -0.691528 0.080750 1441496774 0.714478 -0.069092 -0.691528 0.080750 1441496774 0.714478 -0.069092 -0.691528 0.080750 1441496774 0.714478 -0.069092 -0.691528 0.080750 1441496774 0.714478 -0.069092 -0.691528 0.080750 1441496774 0.714661 -0.072754 -0.691284 0.078125 1441496774 0.714661 -0.072754 -0.691284 0.078125 1441496774 0.714661 -0.072754 -0.691284 0.078125 1441496774 0.714661 -0.072754 -0.691284 0.078125 1441496774 0.714661 -0.072754 -0.691284 0.078125 1441496774 0.714661 -0.072754 -0.691284 0.078125 1441496774 0.714661 -0.072754 -0.691284 0.078125 1441496774 0.714600 -0.074219 -0.691406 0.075989 1441496774 0.714600 -0.074219 -0.691406 0.075989 1441496774 0.714600 -0.074219 -0.691406 0.075989 1441496774 0.714600 -0.074219 -0.691406 0.075989 1441496774 0.714600 -0.074219 -0.691406 0.075989 1441496774 0.714600 -0.074219 -0.691406 0.075989 1441496774 0.714600 -0.074219 -0.691406 0.075989 1441496774 0.715088 -0.070007 -0.690979 0.079224 1441496774 0.715088 -0.070007 -0.690979 0.079224 1441496774 0.715088 -0.070007 -0.690979 0.079224 1441496774 0.715088 -0.070007 -0.690979 0.079224 1441496774 0.715088 -0.070007 -0.690979 0.079224 1441496774 0.715515 -0.067810 -0.690674 0.079773 1441496774 0.715515 -0.067810 -0.690674 0.079773 1441496774 0.715515 -0.067810 -0.690674 0.079773 1441496774 0.715515 -0.067810 -0.690674 0.079773 1441496774 0.715515 -0.067810 -0.690674 0.079773 1441496774 0.715515 -0.067810 -0.690674 0.079773 1441496774 0.716064 -0.065979 -0.690369 0.079407 1441496774 0.716064 -0.065979 -0.690369 0.079407 1441496774 0.716064 -0.065979 -0.690369 0.079407 1441496774 0.716064 -0.065979 -0.690369 0.079407 1441496774 0.716064 -0.065979 -0.690369 0.079407 1441496774 0.716064 -0.065979 -0.690369 0.079407 1441496775 0.717041 -0.066650 -0.689575 0.076538 1441496775 0.717041 -0.066650 -0.689575 0.076538 1441496775 0.717041 -0.066650 -0.689575 0.076538 1441496775 0.717041 -0.066650 -0.689575 0.076538 1441496775 0.717041 -0.066650 -0.689575 0.076538 1441496775 0.717041 -0.066650 -0.689575 0.076538 1441496775 0.717041 -0.066650 -0.689575 0.076538 1441496775 0.717102 -0.067871 -0.689697 0.073730 1441496775 0.717102 -0.067871 -0.689697 0.073730 1441496775 0.717102 -0.067871 -0.689697 0.073730 1441496775 0.717102 -0.067871 -0.689697 0.073730 1441496775 0.717102 -0.067871 -0.689697 0.073730 1441496775 0.717102 -0.067871 -0.689697 0.073730 1441496775 0.716125 -0.064392 -0.690979 0.074524 1441496775 0.716125 -0.064392 -0.690979 0.074524 1441496775 0.716125 -0.064392 -0.690979 0.074524 1441496775 0.716125 -0.064392 -0.690979 0.074524 1441496775 0.716125 -0.064392 -0.690979 0.074524 1441496775 0.716125 -0.064392 -0.690979 0.074524 1441496775 0.716125 -0.064392 -0.690979 0.074524 1441496775 0.715942 -0.061707 -0.691040 0.078308 1441496775 0.715942 -0.061707 -0.691040 0.078308 1441496775 0.715942 -0.061707 -0.691040 0.078308 1441496775 0.715942 -0.061707 -0.691040 0.078308 1441496775 0.715942 -0.061707 -0.691040 0.078308 1441496775 0.715942 -0.061707 -0.691040 0.078308 1441496775 0.715820 -0.056519 -0.690552 0.087097 1441496775 0.715820 -0.056519 -0.690552 0.087097 1441496775 0.715820 -0.056519 -0.690552 0.087097 1441496775 0.715820 -0.056519 -0.690552 0.087097 1441496775 0.715820 -0.056519 -0.690552 0.087097 1441496775 0.715820 -0.056519 -0.690552 0.087097 1441496775 0.715759 -0.052856 -0.690186 0.092712 1441496775 0.715759 -0.052856 -0.690186 0.092712 1441496775 0.715759 -0.052856 -0.690186 0.092712 1441496775 0.715759 -0.052856 -0.690186 0.092712 1441496775 0.715759 -0.052856 -0.690186 0.092712 1441496775 0.715759 -0.052856 -0.690186 0.092712 1441496775 0.715698 -0.050232 -0.689819 0.096863 1441496775 0.715698 -0.050232 -0.689819 0.096863 1441496775 0.715698 -0.050232 -0.689819 0.096863 1441496775 0.715698 -0.050232 -0.689819 0.096863 1441496775 0.715698 -0.050232 -0.689819 0.096863 1441496775 0.715698 -0.050232 -0.689819 0.096863 1441496775 0.716919 -0.048279 -0.688843 0.095825 1441496775 0.716919 -0.048279 -0.688843 0.095825 1441496775 0.716919 -0.048279 -0.688843 0.095825 1441496775 0.716919 -0.048279 -0.688843 0.095825 1441496775 0.716919 -0.048279 -0.688843 0.095825 1441496775 0.716919 -0.048279 -0.688843 0.095825 1441496775 0.716919 -0.048279 -0.688843 0.095825 1441496775 0.717346 -0.055786 -0.688904 0.088013 1441496775 0.717346 -0.055786 -0.688904 0.088013 1441496775 0.717346 -0.055786 -0.688904 0.088013 1441496775 0.717346 -0.055786 -0.688904 0.088013 1441496775 0.717346 -0.055786 -0.688904 0.088013 1441496775 0.717346 -0.055786 -0.688904 0.088013 1441496775 0.716980 -0.060120 -0.689148 0.085938 1441496775 0.716980 -0.060120 -0.689148 0.085938 1441496775 0.716980 -0.060120 -0.689148 0.085938 1441496775 0.716980 -0.060120 -0.689148 0.085938 1441496775 0.716980 -0.060120 -0.689148 0.085938 1441496775 0.716980 -0.060120 -0.689148 0.085938 1441496775 0.716980 -0.060120 -0.689148 0.085938 1441496775 0.717041 -0.058167 -0.688721 0.090332 1441496775 0.717041 -0.058167 -0.688721 0.090332 1441496775 0.717041 -0.058167 -0.688721 0.090332 1441496775 0.717041 -0.058167 -0.688721 0.090332 1441496775 0.717041 -0.058167 -0.688721 0.090332 1441496775 0.717041 -0.058167 -0.688721 0.090332 1441496775 0.716919 -0.056885 -0.688416 0.094421 1441496775 0.716919 -0.056885 -0.688416 0.094421 1441496775 0.716919 -0.056885 -0.688416 0.094421 1441496775 0.716919 -0.056885 -0.688416 0.094421 1441496775 0.716919 -0.056885 -0.688416 0.094421 1441496775 0.716309 -0.058533 -0.688965 0.094177 1441496775 0.716309 -0.058533 -0.688965 0.094177 1441496775 0.716309 -0.058533 -0.688965 0.094177 1441496775 0.716309 -0.058533 -0.688965 0.094177 1441496775 0.716309 -0.058533 -0.688965 0.094177 1441496775 0.716309 -0.058533 -0.688965 0.094177 1441496775 0.716309 -0.058533 -0.688965 0.094177 1441496775 0.715576 -0.060242 -0.689758 0.092407 1441496775 0.715576 -0.060242 -0.689758 0.092407 1441496775 0.715576 -0.060242 -0.689758 0.092407 1441496775 0.715576 -0.060242 -0.689758 0.092407 1441496775 0.715576 -0.060242 -0.689758 0.092407 1441496775 0.715576 -0.060242 -0.689758 0.092407 1441496775 0.715576 -0.060242 -0.689758 0.092407 1441496775 0.715393 -0.062012 -0.690002 0.090942 1441496775 0.715393 -0.062012 -0.690002 0.090942 1441496775 0.715393 -0.062012 -0.690002 0.090942 1441496775 0.715393 -0.062012 -0.690002 0.090942 1441496775 0.715393 -0.062012 -0.690002 0.090942 1441496775 0.715393 -0.062012 -0.690002 0.090942 1441496775 0.715271 -0.062683 -0.690125 0.090515 1441496775 0.715271 -0.062683 -0.690125 0.090515 1441496775 0.715271 -0.062683 -0.690125 0.090515 1441496775 0.715271 -0.062683 -0.690125 0.090515 1441496775 0.715271 -0.062683 -0.690125 0.090515 1441496775 0.715271 -0.062683 -0.690125 0.090515 1441496775 0.715515 -0.065613 -0.690002 0.087402 1441496775 0.715515 -0.065613 -0.690002 0.087402 1441496775 0.715515 -0.065613 -0.690002 0.087402 1441496775 0.715515 -0.065613 -0.690002 0.087402 1441496775 0.715515 -0.065613 -0.690002 0.087402 1441496775 0.715515 -0.065613 -0.690002 0.087402 1441496775 0.715759 -0.073242 -0.689636 0.082275 1441496775 0.715759 -0.073242 -0.689636 0.082275 1441496775 0.715759 -0.073242 -0.689636 0.082275 1441496775 0.715759 -0.073242 -0.689636 0.082275 1441496775 0.715759 -0.073242 -0.689636 0.082275 1441496775 0.715759 -0.073242 -0.689636 0.082275 1441496775 0.715759 -0.073242 -0.689636 0.082275 1441496775 0.716125 -0.078186 -0.689026 0.079590 1441496776 0.716125 -0.078186 -0.689026 0.079590 1441496776 0.716125 -0.078186 -0.689026 0.079590 1441496776 0.716125 -0.078186 -0.689026 0.079590 1441496776 0.716125 -0.078186 -0.689026 0.079590 1441496776 0.716125 -0.078186 -0.689026 0.079590 1441496776 0.716553 -0.078430 -0.688599 0.079407 1441496776 0.716553 -0.078430 -0.688599 0.079407 1441496776 0.716553 -0.078430 -0.688599 0.079407 1441496776 0.716553 -0.078430 -0.688599 0.079407 1441496776 0.716553 -0.078430 -0.688599 0.079407 1441496776 0.716553 -0.078430 -0.688599 0.079407 1441496776 0.717163 -0.074768 -0.688110 0.080933 1441496776 0.717163 -0.074768 -0.688110 0.080933 1441496776 0.717163 -0.074768 -0.688110 0.080933 1441496776 0.717163 -0.074768 -0.688110 0.080933 1441496776 0.717163 -0.074768 -0.688110 0.080933 1441496776 0.717163 -0.074768 -0.688110 0.080933 1441496776 0.717957 -0.071472 -0.687378 0.082886 1441496776 0.717957 -0.071472 -0.687378 0.082886 1441496776 0.717957 -0.071472 -0.687378 0.082886 1441496776 0.717957 -0.071472 -0.687378 0.082886 1441496776 0.717957 -0.071472 -0.687378 0.082886 1441496776 0.717957 -0.071472 -0.687378 0.082886 1441496776 0.717957 -0.071472 -0.687378 0.082886 1441496776 0.718567 -0.071167 -0.686890 0.082825 1441496776 0.718567 -0.071167 -0.686890 0.082825 1441496776 0.718567 -0.071167 -0.686890 0.082825 1441496776 0.718567 -0.071167 -0.686890 0.082825 1441496776 0.718567 -0.071167 -0.686890 0.082825 1441496776 0.718567 -0.071167 -0.686890 0.082825 1441496776 0.718811 -0.073181 -0.686523 0.081116 1441496776 0.718811 -0.073181 -0.686523 0.081116 1441496776 0.718811 -0.073181 -0.686523 0.081116 1441496776 0.718811 -0.073181 -0.686523 0.081116 1441496776 0.718811 -0.073181 -0.686523 0.081116 1441496776 0.718811 -0.073181 -0.686523 0.081116 1441496776 0.718811 -0.073181 -0.686523 0.081116 1441496776 0.718445 -0.076050 -0.686951 0.078674 1441496776 0.718445 -0.076050 -0.686951 0.078674 1441496776 0.718445 -0.076050 -0.686951 0.078674 1441496776 0.718445 -0.076050 -0.686951 0.078674 1441496776 0.718445 -0.076050 -0.686951 0.078674 1441496776 0.718445 -0.076050 -0.686951 0.078674 1441496776 0.717773 -0.075378 -0.687439 0.080933 1441496776 0.717773 -0.075378 -0.687439 0.080933 1441496776 0.717773 -0.075378 -0.687439 0.080933 1441496776 0.717773 -0.075378 -0.687439 0.080933 1441496776 0.717773 -0.075378 -0.687439 0.080933 1441496776 0.717773 -0.075378 -0.687439 0.080933 1441496776 0.717285 -0.066956 -0.687500 0.091431 1441496776 0.717285 -0.066956 -0.687500 0.091431 1441496776 0.717285 -0.066956 -0.687500 0.091431 1441496776 0.717285 -0.066956 -0.687500 0.091431 1441496776 0.717285 -0.066956 -0.687500 0.091431 1441496776 0.717285 -0.066956 -0.687500 0.091431 1441496776 0.716919 -0.059021 -0.687378 0.100464 1441496776 0.716919 -0.059021 -0.687378 0.100464 1441496776 0.716919 -0.059021 -0.687378 0.100464 1441496776 0.716919 -0.059021 -0.687378 0.100464 1441496776 0.716919 -0.059021 -0.687378 0.100464 1441496776 0.716919 -0.059021 -0.687378 0.100464 1441496776 0.716736 -0.054749 -0.686951 0.106750 1441496776 0.716736 -0.054749 -0.686951 0.106750 1441496776 0.716736 -0.054749 -0.686951 0.106750 1441496776 0.716736 -0.054749 -0.686951 0.106750 1441496776 0.716736 -0.054749 -0.686951 0.106750 1441496776 0.716736 -0.054749 -0.686951 0.106750 1441496776 0.716736 -0.054749 -0.686951 0.106750 1441496776 0.717102 -0.053040 -0.686279 0.109192 1441496776 0.717102 -0.053040 -0.686279 0.109192 1441496776 0.717102 -0.053040 -0.686279 0.109192 1441496776 0.717102 -0.053040 -0.686279 0.109192 1441496776 0.717102 -0.053040 -0.686279 0.109192 1441496776 0.717468 -0.054810 -0.685669 0.109802 1441496776 0.717468 -0.054810 -0.685669 0.109802 1441496776 0.717468 -0.054810 -0.685669 0.109802 1441496776 0.717468 -0.054810 -0.685669 0.109802 1441496776 0.717468 -0.054810 -0.685669 0.109802 1441496776 0.717468 -0.054810 -0.685669 0.109802 1441496776 0.717773 -0.056519 -0.685608 0.107544 1441496776 0.717773 -0.056519 -0.685608 0.107544 1441496776 0.717773 -0.056519 -0.685608 0.107544 1441496776 0.717773 -0.056519 -0.685608 0.107544 1441496776 0.717773 -0.056519 -0.685608 0.107544 1441496776 0.717773 -0.056519 -0.685608 0.107544 1441496776 0.717163 -0.061157 -0.686768 0.101563 1441496776 0.717163 -0.061157 -0.686768 0.101563 1441496776 0.717163 -0.061157 -0.686768 0.101563 1441496776 0.717163 -0.061157 -0.686768 0.101563 1441496776 0.717163 -0.061157 -0.686768 0.101563 1441496776 0.717163 -0.061157 -0.686768 0.101563 1441496776 0.716858 -0.064270 -0.687195 0.098755 1441496776 0.716858 -0.064270 -0.687195 0.098755 1441496776 0.716858 -0.064270 -0.687195 0.098755 1441496776 0.716858 -0.064270 -0.687195 0.098755 1441496776 0.716858 -0.064270 -0.687195 0.098755 1441496776 0.716858 -0.064270 -0.687195 0.098755 1441496776 0.716858 -0.064270 -0.687195 0.098755 1441496776 0.716675 -0.063843 -0.687012 0.101257 1441496776 0.716675 -0.063843 -0.687012 0.101257 1441496776 0.716675 -0.063843 -0.687012 0.101257 1441496776 0.716675 -0.063843 -0.687012 0.101257 1441496776 0.716675 -0.063843 -0.687012 0.101257 1441496776 0.716675 -0.063843 -0.687012 0.101257 1441496776 0.716309 -0.060608 -0.686768 0.107361 1441496776 0.716309 -0.060608 -0.686768 0.107361 1441496776 0.716309 -0.060608 -0.686768 0.107361 1441496776 0.716309 -0.060608 -0.686768 0.107361 1441496776 0.716309 -0.060608 -0.686768 0.107361 1441496776 0.716309 -0.060608 -0.686768 0.107361 1441496776 0.716309 -0.060608 -0.686768 0.107361 1441496776 0.715759 -0.061768 -0.687195 0.108154 1441496776 0.715759 -0.061768 -0.687195 0.108154 1441496777 0.715759 -0.061768 -0.687195 0.108154 1441496777 0.715759 -0.061768 -0.687195 0.108154 1441496777 0.715759 -0.061768 -0.687195 0.108154 1441496777 0.715759 -0.061768 -0.687195 0.108154 1441496777 0.715637 -0.064148 -0.687683 0.104370 1441496777 0.715637 -0.064148 -0.687683 0.104370 1441496777 0.715637 -0.064148 -0.687683 0.104370 1441496777 0.715637 -0.064148 -0.687683 0.104370 1441496777 0.715637 -0.064148 -0.687683 0.104370 1441496777 0.715637 -0.064148 -0.687683 0.104370 1441496777 0.715637 -0.071655 -0.688049 0.096619 1441496777 0.715637 -0.071655 -0.688049 0.096619 1441496777 0.715637 -0.071655 -0.688049 0.096619 1441496777 0.715637 -0.071655 -0.688049 0.096619 1441496777 0.715637 -0.071655 -0.688049 0.096619 1441496777 0.715637 -0.071655 -0.688049 0.096619 1441496777 0.715820 -0.078369 -0.687927 0.091003 1441496777 0.715820 -0.078369 -0.687927 0.091003 1441496777 0.715820 -0.078369 -0.687927 0.091003 1441496777 
0.480042 -0.565613 -0.614136 0.269165 1441496779 0.480042 -0.565613 -0.614136 0.269165 1441496779 0.480042 -0.565613 -0.614136 0.269165 1441496779 0.480042 -0.565613 -0.614136 0.269165 1441496779 0.480042 -0.565613 -0.614136 0.269165 1441496779 0.388123 -0.626465 -0.556213 0.384155 1441496779 0.388123 -0.626465 -0.556213 0.384155 1441496779 0.388123 -0.626465 -0.556213 0.384155 1441496779 0.388123 -0.626465 -0.556213 0.384155 1441496779 0.388123 -0.626465 -0.556213 0.384155 1441496779 0.388123 -0.626465 -0.556213 0.384155 1441496779 0.388123 -0.626465 -0.556213 0.384155 1441496779 0.305786 -0.659790 -0.476440 0.494141 1441496779 0.305786 -0.659790 -0.476440 0.494141 1441496779 0.305786 -0.659790 -0.476440 0.494141 1441496779 0.305786 -0.659790 -0.476440 0.494141 1441496779 0.305786 -0.659790 -0.476440 0.494141 1441496779 0.305786 -0.659790 -0.476440 0.494141 1441496779 0.225830 -0.674194 -0.394836 0.581909 1441496779 0.225830 -0.674194 -0.394836 0.581909 1441496779 0.225830 -0.674194 -0.394836 0.581909 1441496779 0.225830 -0.674194 -0.394836 0.581909 1441496779 0.225830 -0.674194 -0.394836 0.581909 1441496779 0.142639 -0.674500 -0.325012 0.647339 1441496779 0.142639 -0.674500 -0.325012 0.647339 1441496779 0.142639 -0.674500 -0.325012 0.647339 1441496779 0.142639 -0.674500 -0.325012 0.647339 1441496779 0.142639 -0.674500 -0.325012 0.647339 1441496779 0.142639 -0.674500 -0.325012 0.647339 1441496779 0.142639 -0.674500 -0.325012 0.647339 1441496779 0.056213 -0.661316 -0.270020 0.697571 1441496779 0.056213 -0.661316 -0.270020 0.697571 1441496779 0.056213 -0.661316 -0.270020 0.697571 1441496779 0.056213 -0.661316 -0.270020 0.697571 1441496779 0.056213 -0.661316 -0.270020 0.697571 1441496780 0.056213 -0.661316 -0.270020 0.697571 1441496780 -0.028076 -0.639404 -0.215027 0.737671 1441496780 -0.028076 -0.639404 -0.215027 0.737671 1441496780 -0.028076 -0.639404 -0.215027 0.737671 1441496780 -0.028076 -0.639404 -0.215027 0.737671 1441496780 -0.028076 -0.639404 -0.215027 0.737671 1441496780 -0.028076 -0.639404 -0.215027 0.737671 1441496780 -0.071594 -0.622131 -0.159119 0.763245 1441496780 -0.071594 -0.622131 -0.159119 0.763245 1441496780 -0.071594 -0.622131 -0.159119 0.763245 1441496780 -0.071594 -0.622131 -0.159119 0.763245 1441496780 -0.071594 -0.622131 -0.159119 0.763245 1441496780 -0.071594 -0.622131 -0.159119 0.763245 1441496780 -0.071594 -0.622131 -0.159119 0.763245 1441496780 -0.072144 -0.612732 -0.156616 0.771240 1441496780 -0.072144 -0.612732 -0.156616 0.771240 1441496780 -0.072144 -0.612732 -0.156616 0.771240 1441496780 -0.072144 -0.612732 -0.156616 0.771240 1441496780 -0.072144 -0.612732 -0.156616 0.771240 1441496780 -0.072144 -0.612732 -0.156616 0.771240 1441496780 -0.015503 -0.618286 -0.175354 0.765991 1441496780 -0.015503 -0.618286 -0.175354 0.765991 1441496780 -0.015503 -0.618286 -0.175354 0.765991 1441496780 -0.015503 -0.618286 -0.175354 0.765991 1441496780 -0.015503 -0.618286 -0.175354 0.765991 1441496780 -0.015503 -0.618286 -0.175354 0.765991 1441496780 -0.015503 -0.618286 -0.175354 0.765991 1441496780 0.073914 -0.633606 -0.226379 0.736084 1441496780 0.073914 -0.633606 -0.226379 0.736084 1441496780 0.073914 -0.633606 -0.226379 0.736084 1441496780 0.073914 -0.633606 -0.226379 0.736084 1441496780 0.073914 -0.633606 -0.226379 0.736084 1441496780 0.177185 -0.647034 -0.313782 0.671936 1441496780 0.177185 -0.647034 -0.313782 0.671936 1441496780 0.177185 -0.647034 -0.313782 0.671936 1441496780 0.177185 -0.647034 -0.313782 0.671936 1441496780 0.177185 -0.647034 -0.313782 0.671936 1441496780 0.177185 -0.647034 -0.313782 0.671936 1441496780 0.264526 -0.652405 -0.444580 0.553833 1441496780 0.264526 -0.652405 -0.444580 0.553833 1441496780 0.264526 -0.652405 -0.444580 0.553833 1441496780 0.264526 -0.652405 -0.444580 0.553833 1441496780 0.264526 -0.652405 -0.444580 0.553833 1441496780 0.264526 -0.652405 -0.444580 0.553833 1441496780 0.264526 -0.652405 -0.444580 0.553833 1441496780 0.362427 -0.628052 -0.537842 0.430054 1441496780 0.362427 -0.628052 -0.537842 0.430054 1441496780 0.362427 -0.628052 -0.537842 0.430054 1441496780 0.362427 -0.628052 -0.537842 0.430054 1441496780 0.362427 -0.628052 -0.537842 0.430054 1441496780 0.456299 -0.578857 -0.603333 0.304443 1441496780 0.456299 -0.578857 -0.603333 0.304443 1441496780 0.456299 -0.578857 -0.603333 0.304443 1441496780 0.456299 -0.578857 -0.603333 0.304443 1441496780 0.456299 -0.578857 -0.603333 0.304443 1441496780 0.456299 -0.578857 -0.603333 0.304443 1441496780 0.541321 -0.508240 -0.642578 0.189026 1441496780 0.541321 -0.508240 -0.642578 0.189026 1441496780 0.541321 -0.508240 -0.642578 0.189026 1441496780 0.541321 -0.508240 -0.642578 0.189026 1441496780 0.541321 -0.508240 -0.642578 0.189026 1441496780 0.541321 -0.508240 -0.642578 0.189026 1441496780 0.541321 -0.508240 -0.642578 0.189026 1441496780 0.615051 -0.413330 -0.665894 0.086670 1441496780 0.615051 -0.413330 -0.665894 0.086670 1441496780 0.615051 -0.413330 -0.665894 0.086670 1441496780 0.615051 -0.413330 -0.665894 0.086670 1441496780 0.615051 -0.413330 -0.665894 0.086670 1441496780 0.615051 -0.413330 -0.665894 0.086670 1441496780 0.655090 -0.339478 -0.674988 -0.007874 1441496780 0.655090 -0.339478 -0.674988 -0.007874 1441496780 0.655090 -0.339478 -0.674988 -0.007874 1441496780 0.655090 -0.339478 -0.674988 -0.007874 1441496780 0.655090 -0.339478 -0.674988 -0.007874 1441496780 0.655090 -0.339478 -0.674988 -0.007874 1441496780 0.676392 -0.283386 -0.677795 -0.052490 1441496780 0.676392 -0.283386 -0.677795 -0.052490 1441496780 0.676392 -0.283386 -0.677795 -0.052490 1441496780 0.676392 -0.283386 -0.677795 -0.052490 1441496780 0.676392 -0.283386 -0.677795 -0.052490 1441496780 0.676392 -0.283386 -0.677795 -0.052490 1441496780 0.676392 -0.283386 -0.677795 -0.052490 1441496780 0.683655 -0.258606 -0.680420 -0.053162 1441496780 0.683655 -0.258606 -0.680420 -0.053162 1441496780 0.683655 -0.258606 -0.680420 -0.053162 1441496780 0.683655 -0.258606 -0.680420 -0.053162 1441496780 0.683655 -0.258606 -0.680420 -0.053162 1441496780 0.683655 -0.258606 -0.680420 -0.053162 1441496780 0.672974 -0.288879 -0.679810 -0.039185 1441496780 0.672974 -0.288879 -0.679810 -0.039185 1441496780 0.672974 -0.288879 -0.679810 -0.039185 1441496780 0.672974 -0.288879 -0.679810 -0.039185 1441496780 0.672974 -0.288879 -0.679810 -0.039185 1441496780 0.672974 -0.288879 -0.679810 -0.039185 1441496780 0.633118 -0.376099 -0.676575 -0.001831 1441496780 0.633118 -0.376099 -0.676575 -0.001831 1441496780 0.633118 -0.376099 -0.676575 -0.001831 1441496780 0.633118 -0.376099 -0.676575 -0.001831 1441496780 0.633118 -0.376099 -0.676575 -0.001831 1441496780 0.633118 -0.376099 -0.676575 -0.001831 1441496780 0.633118 -0.376099 -0.676575 -0.001831 1441496780 0.579468 -0.459839 -0.666321 0.093872 1441496780 0.579468 -0.459839 -0.666321 0.093872 1441496780 0.579468 -0.459839 -0.666321 0.093872 1441496780 0.579468 -0.459839 -0.666321 0.093872 1441496780 0.579468 -0.459839 -0.666321 0.093872 1441496780 0.502563 -0.539734 -0.642578 0.207947 1441496780 0.502563 -0.539734 -0.642578 0.207947 1441496780 0.502563 -0.539734 -0.642578 0.207947 1441496780 0.502563 -0.539734 -0.642578 0.207947 1441496780 0.502563 -0.539734 -0.642578 0.207947 1441496780 0.502563 -0.539734 -0.642578 0.207947 1441496780 0.502563 -0.539734 -0.642578 0.207947 1441496781 0.419495 -0.596375 -0.598511 0.331909 1441496781 0.419495 -0.596375 -0.598511 0.331909 1441496781 0.419495 -0.596375 -0.598511 0.331909 1441496781 0.419495 -0.596375 -0.598511 0.331909 1441496781 0.419495 -0.596375 -0.598511 0.331909 1441496781 0.339661 -0.628540 -0.537476 0.447998 1441496781 0.339661 -0.628540 -0.537476 0.447998 1441496781 0.339661 -0.628540 -0.537476 0.447998 1441496781 0.339661 -0.628540 -0.537476 0.447998 1441496781 0.339661 -0.628540 -0.537476 0.447998 1441496781 0.339661 -0.628540 -0.537476 0.447998 1441496781 0.256958 -0.642944 -0.468811 0.548462 1441496781 0.256958 -0.642944 -0.468811 0.548462 1441496781 0.256958 -0.642944 -0.468811 0.548462 1441496781 0.256958 -0.642944 -0.468811 0.548462 1441496781 0.256958 -0.642944 -0.468811 0.548462 1441496781 0.256958 -0.642944 -0.468811 0.548462 1441496781 0.182251 -0.641479 -0.383606 0.638855 1441496781 0.182251 -0.641479 -0.383606 0.638855 1441496781 0.182251 -0.641479 -0.383606 0.638855 1441496781 0.182251 -0.641479 -0.383606 0.638855 1441496781 0.182251 -0.641479 -0.383606 0.638855 1441496781 0.182251 -0.641479 -0.383606 0.638855 1441496781 0.182251 -0.641479 -0.383606 0.638855 1441496781 0.116394 -0.634827 -0.281616 0.710022 1441496781 0.116394 -0.634827 -0.281616 0.710022 1441496781 0.116394 -0.634827 -0.281616 0.710022 1441496781 0.116394 -0.634827 -0.281616 0.710022 1441496781 0.116394 -0.634827 -0.281616 0.710022 1441496781 0.116394 -0.634827 -0.281616 0.710022 1441496781 0.033691 -0.621826 -0.214966 0.752319 1441496781 0.033691 -0.621826 -0.214966 0.752319 1441496781 0.033691 -0.621826 -0.214966 0.752319 1441496781 0.033691 -0.621826 -0.214966 0.752319 1441496781 0.033691 -0.621826 -0.214966 0.752319 1441496781 0.033691 -0.621826 -0.214966 0.752319 1441496781 -0.012329 -0.605652 -0.132385 0.784546 1441496781 -0.012329 -0.605652 -0.132385 0.784546 1441496781 -0.012329 -0.605652 -0.132385 0.784546 1441496781 -0.012329 -0.605652 -0.132385 0.784546 1441496781 -0.012329 -0.605652 -0.132385 0.784546 1441496781 -0.012329 -0.605652 -0.132385 0.784546 1441496781 -0.040588 -0.592529 -0.079834 0.800537 1441496781 -0.040588 -0.592529 -0.079834 0.800537 1441496781 -0.040588 -0.592529 -0.079834 0.800537 1441496781 -0.040588 -0.592529 -0.079834 0.800537 1441496781 -0.040588 -0.592529 -0.079834 0.800537 1441496781 -0.040588 -0.592529 -0.079834 0.800537 1441496781 -0.027222 -0.590515 -0.069824 0.803528 1441496781 -0.027222 -0.590515 -0.069824 0.803528 1441496781 -0.027222 -0.590515 -0.069824 0.803528 1441496781 -0.027222 -0.590515 -0.069824 0.803528 1441496781 -0.027222 -0.590515 -0.069824 0.803528 1441496781 -0.027222 -0.590515 -0.069824 0.803528 1441496781 -0.027222 -0.590515 -0.069824 0.803528 1441496781 0.036316 -0.599915 -0.100098 0.792908 1441496781 0.036316 -0.599915 -0.100098 0.792908 1441496781 0.036316 -0.599915 -0.100098 0.792908 1441496781 0.036316 -0.599915 -0.100098 0.792908 1441496781 0.036316 -0.599915 -0.100098 0.792908 1441496781 0.036316 -0.599915 -0.100098 0.792908 1441496781 0.139343 -0.610657 -0.182556 0.757874 1441496781 0.139343 -0.610657 -0.182556 0.757874 1441496781 0.139343 -0.610657 -0.182556 0.757874 1441496781 0.139343 -0.610657 -0.182556 0.757874 1441496781 0.139343 -0.610657 -0.182556 0.757874 1441496781 0.139343 -0.610657 -0.182556 0.757874 1441496781 0.139343 -0.610657 -0.182556 0.757874 1441496781 0.257324 -0.618225 -0.313904 0.673035 1441496781 0.257324 -0.618225 -0.313904 0.673035 1441496781 0.257324 -0.618225 -0.313904 0.673035 1441496781 0.257324 -0.618225 -0.313904 0.673035 1441496781 0.257324 -0.618225 -0.313904 0.673035 1441496781 0.257324 -0.618225 -0.313904 0.673035 1441496781 0.376099 -0.614258 -0.457153 0.521790 1441496781 0.376099 -0.614258 -0.457153 0.521790 1441496781 0.376099 -0.614258 -0.457153 0.521790 1441496781 0.376099 -0.614258 -0.457153 0.521790 1441496781 0.376099 -0.614258 -0.457153 0.521790 1441496781 0.376099 -0.614258 -0.457153 0.521790 1441496781 0.479736 -0.587708 -0.545776 0.355896 1441496781 0.479736 -0.587708 -0.545776 0.355896 1441496781 0.479736 -0.587708 -0.545776 0.355896 1441496781 0.479736 -0.587708 -0.545776 0.355896 1441496781 0.479736 -0.587708 -0.545776 0.355896 1441496781 0.479736 -0.587708 -0.545776 0.355896 1441496781 0.559937 -0.532532 -0.604614 0.193237 1441496781 0.559937 -0.532532 -0.604614 0.193237 1441496781 0.626526 -0.449341 -0.634094 0.058960 1441496781 0.626526 -0.449341 -0.634094 0.058960 1441496781 0.626526 -0.449341 -0.634094 0.058960 1441496781 0.626526 -0.449341 -0.634094 0.058960 1441496781 0.626526 -0.449341 -0.634094 0.058960 1441496781 0.666931 -0.362793 -0.649597 -0.040894 1441496781 0.666931 -0.362793 -0.649597 -0.040894 1441496781 0.666931 -0.362793 -0.649597 -0.040894 1441496781 0.666931 -0.362793 -0.649597 -0.040894 1441496781 0.666931 -0.362793 -0.649597 -0.040894 1441496781 0.666931 -0.362793 -0.649597 -0.040894 1441496781 0.666931 -0.362793 -0.649597 -0.040894 1441496781 0.681885 -0.319824 -0.652588 -0.082886 1441496781 0.681885 -0.319824 -0.652588 -0.082886 1441496781 0.681885 -0.319824 -0.652588 -0.082886 1441496781 0.681885 -0.319824 -0.652588 -0.082886 1441496781 0.681885 -0.319824 -0.652588 -0.082886 1441496781 0.681885 -0.319824 -0.652588 -0.082886 1441496781 0.680115 -0.321716 -0.654175 -0.077393 1441496782 0.680115 -0.321716 -0.654175 -0.077393 1441496782 0.680115 -0.321716 -0.654175 -0.077393 1441496782 0.680115 -0.321716 -0.654175 -0.077393 1441496782 0.680115 -0.321716 -0.654175 -0.077393 1441496782 0.680115 -0.321716 -0.654175 -0.077393 1441496782 0.680115 -0.321716 -0.654175 -0.077393 1441496782 0.670288 -0.341553 -0.656128 -0.059448 1441496782 0.670288 -0.341553 -0.656128 -0.059448 1441496782 0.670288 -0.341553 -0.656128 -0.059448 1441496782 0.670288 -0.341553 -0.656128 -0.059448 1441496782 0.670288 -0.341553 -0.656128 -0.059448 1441496782 0.670288 -0.341553 -0.656128 -0.059448 1441496782 0.651062 -0.388733 -0.651855 -0.012207 1441496782 0.651062 -0.388733 -0.651855 -0.012207 1441496782 0.651062 -0.388733 -0.651855 -0.012207 1441496782 0.651062 -0.388733 -0.651855 -0.012207 1441496782 0.651062 -0.388733 -0.651855 -0.012207 1441496782 0.618225 -0.443970 -0.644714 0.071228 1441496782 0.618225 -0.443970 -0.644714 0.071228 1441496782 0.618225 -0.443970 -0.644714 0.071228 1441496782 0.618225 -0.443970 -0.644714 0.071228 1441496782 0.618225 -0.443970 -0.644714 0.071228 1441496782 0.618225 -0.443970 -0.644714 0.071228 1441496782 0.562500 -0.510193 -0.627930 0.170471 1441496782 0.562500 -0.510193 -0.627930 0.170471 1441496782 0.562500 -0.510193 -0.627930 0.170471 1441496782 0.562500 -0.510193 -0.627930 0.170471 1441496782 0.562500 -0.510193 -0.627930 0.170471 1441496782 0.562500 -0.510193 -0.627930 0.170471 1441496782 0.562500 -0.510193 -0.627930 0.170471 1441496782 0.483887 -0.574463 -0.598999 0.277588 1441496782 0.483887 -0.574463 -0.598999 0.277588 1441496782 0.483887 -0.574463 -0.598999 0.277588 1441496782 0.483887 -0.574463 -0.598999 0.277588 1441496782 0.483887 -0.574463 -0.598999 0.277588 1441496782 0.483887 -0.574463 -0.598999 0.277588 1441496782 0.397888 -0.620361 -0.552368 0.389587 1441496782 0.397888 -0.620361 -0.552368 0.389587 1441496782 0.397888 -0.620361 -0.552368 0.389587 1441496782 0.397888 -0.620361 -0.552368 0.389587 1441496782 0.397888 -0.620361 -0.552368 0.389587 1441496782 0.397888 -0.620361 -0.552368 0.389587 1441496782 0.332947 -0.640686 -0.468750 0.508911 1441496782 0.332947 -0.640686 -0.468750 0.508911 1441496782 0.332947 -0.640686 -0.468750 0.508911 1441496782 0.332947 -0.640686 -0.468750 0.508911 1441496782 0.332947 -0.640686 -0.468750 0.508911 1441496782 0.332947 -0.640686 -0.468750 0.508911 1441496782 0.332947 -0.640686 -0.468750 0.508911 1441496782 0.258362 -0.656189 -0.358948 0.611389 1441496782 0.258362 -0.656189 -0.358948 0.611389 1441496782 0.258362 -0.656189 -0.358948 0.611389 1441496782 0.258362 -0.656189 -0.358948 0.611389 1441496782 0.258362 -0.656189 -0.358948 0.611389 1441496782 0.258362 -0.656189 -0.358948 0.611389 1441496782 0.162109 -0.660889 -0.266785 0.682495 1441496782 0.162109 -0.660889 -0.266785 0.682495 1441496782 0.162109 -0.660889 -0.266785 0.682495 1441496782 0.162109 -0.660889 -0.266785 0.682495 1441496782 0.162109 -0.660889 -0.266785 0.682495 1441496782 0.162109 -0.660889 -0.266785 0.682495 1441496782 0.083679 -0.645020 -0.179016 0.738220 1441496782 0.083679 -0.645020 -0.179016 0.738220 1441496782 0.083679 -0.645020 -0.179016 0.738220 1441496782 0.083679 -0.645020 -0.179016 0.738220 1441496782 0.083679 -0.645020 -0.179016 0.738220 1441496782 0.083679 -0.645020 -0.179016 0.738220 1441496782 0.083679 -0.645020 -0.179016 0.738220 1441496782 0.002991 -0.625366 -0.123535 0.770508 1441496782 0.002991 -0.625366 -0.123535 0.770508 1441496782 0.002991 -0.625366 -0.123535 0.770508 1441496782 0.002991 -0.625366 -0.123535 0.770508 1441496782 0.002991 -0.625366 -0.123535 0.770508 1441496782 0.002991 -0.625366 -0.123535 0.770508 1441496782 -0.057312 -0.609131 -0.114502 0.782715 1441496782 -0.057312 -0.609131 -0.114502 0.782715 1441496782 -0.057312 -0.609131 -0.114502 0.782715 1441496782 -0.057312 -0.609131 -0.114502 0.782715 1441496782 -0.057312 -0.609131 -0.114502 0.782715 1441496782 -0.057312 -0.609131 -0.114502 0.782715 1441496782 -0.052673 -0.607239 -0.116699 0.784119 1441496782 -0.052673 -0.607239 -0.116699 0.784119 1441496782 -0.052673 -0.607239 -0.116699 0.784119 1441496782 -0.052673 -0.607239 -0.116699 0.784119 1441496782 -0.052673 -0.607239 -0.116699 0.784119 1441496782 -0.052673 -0.607239 -0.116699 0.784119 1441496782 -0.052673 -0.607239 -0.116699 0.784119 1441496782 -0.002075 -0.621582 -0.150574 0.768738 1441496782 -0.002075 -0.621582 -0.150574 0.768738 1441496782 -0.002075 -0.621582 -0.150574 0.768738 1441496782 -0.002075 -0.621582 -0.150574 0.768738 1441496782 -0.002075 -0.621582 -0.150574 0.768738 1441496782 -0.002075 -0.621582 -0.150574 0.768738 1441496782 0.079041 -0.641968 -0.228699 0.727600 1441496782 0.079041 -0.641968 -0.228699 0.727600 1441496782 0.079041 -0.641968 -0.228699 0.727600 1441496782 0.079041 -0.641968 -0.228699 0.727600 1441496782 0.079041 -0.641968 -0.228699 0.727600 1441496782 0.079041 -0.641968 -0.228699 0.727600 1441496782 0.167847 -0.655457 -0.351868 0.646851 1441496782 0.167847 -0.655457 -0.351868 0.646851 1441496782 0.167847 -0.655457 -0.351868 0.646851 1441496782 0.167847 -0.655457 -0.351868 0.646851 1441496782 0.167847 -0.655457 -0.351868 0.646851 1441496782 0.167847 -0.655457 -0.351868 0.646851 1441496782 0.270630 -0.648315 -0.477478 0.527710 1441496782 0.270630 -0.648315 -0.477478 0.527710 1441496782 0.270630 -0.648315 -0.477478 0.527710 1441496782 0.270630 -0.648315 -0.477478 0.527710 1441496782 0.270630 -0.648315 -0.477478 0.527710 1441496782 0.270630 -0.648315 -0.477478 0.527710 1441496782 0.270630 -0.648315 -0.477478 0.527710 1441496782 0.385498 -0.618591 -0.568970 0.380859 1441496783 0.385498 -0.618591 -0.568970 0.380859 1441496783 0.385498 -0.618591 -0.568970 0.380859 1441496783 0.385498 -0.618591 -0.568970 0.380859 1441496783 0.385498 -0.618591 -0.568970 0.380859 1441496783 0.385498 -0.618591 -0.568970 0.380859 1441496783 0.505493 -0.549988 -0.623718 0.230286 1441496783 0.505493 -0.549988 -0.623718 0.230286 1441496783 0.505493 -0.549988 -0.623718 0.230286 1441496783 0.505493 -0.549988 -0.623718 0.230286 1441496783 0.505493 -0.549988 -0.623718 0.230286 1441496783 0.505493 -0.549988 -0.623718 0.230286 1441496783 0.505493 -0.549988 -0.623718 0.230286 1441496783 0.599365 -0.457153 -0.651245 0.087646 1441496783 0.599365 -0.457153 -0.651245 0.087646 1441496783 0.599365 -0.457153 -0.651245 0.087646 1441496783 0.599365 -0.457153 -0.651245 0.087646 1441496783 0.599365 -0.457153 -0.651245 0.087646 1441496783 0.599365 -0.457153 -0.651245 0.087646 1441496783 0.649292 -0.375427 -0.660645 -0.032837 1441496783 0.649292 -0.375427 -0.660645 -0.032837 1441496783 0.649292 -0.375427 -0.660645 -0.032837 1441496783 0.649292 -0.375427 -0.660645 -0.032837 1441496783 0.649292 -0.375427 -0.660645 -0.032837 1441496783 0.649292 -0.375427 -0.660645 -0.032837 1441496783 0.655273 -0.353943 -0.661926 -0.085144 1441496783 0.655273 -0.353943 -0.661926 -0.085144 1441496783 0.655273 -0.353943 -0.661926 -0.085144 1441496783 0.655273 -0.353943 -0.661926 -0.085144 1441496783 0.655273 -0.353943 -0.661926 -0.085144 1441496783 0.655273 -0.353943 -0.661926 -0.085144 1441496783 0.635864 -0.380981 -0.663086 -0.104370 1441496783 0.635864 -0.380981 -0.663086 -0.104370 1441496783 0.635864 -0.380981 -0.663086 -0.104370 1441496783 0.635864 -0.380981 -0.663086 -0.104370 1441496783 0.635864 -0.380981 -0.663086 -0.104370 1441496783 0.635864 -0.380981 -0.663086 -0.104370 1441496783 0.618591 -0.412231 -0.663330 -0.085999 1441496783 0.618591 -0.412231 -0.663330 -0.085999 1441496783 0.618591 -0.412231 -0.663330 -0.085999 1441496783 0.618591 -0.412231 -0.663330 -0.085999 1441496783 0.618591 -0.412231 -0.663330 -0.085999 1441496783 0.618591 -0.412231 -0.663330 -0.085999 1441496783 0.618591 -0.412231 -0.663330 -0.085999 1441496783 0.591797 -0.456604 -0.663391 -0.035645 1441496783 0.591797 -0.456604 -0.663391 -0.035645 1441496783 0.591797 -0.456604 -0.663391 -0.035645 1441496783 0.591797 -0.456604 -0.663391 -0.035645 1441496783 0.549072 -0.512024 -0.659607 0.036682 1441496783 0.549072 -0.512024 -0.659607 0.036682 1441496783 0.549072 -0.512024 -0.659607 0.036682 1441496783 0.549072 -0.512024 -0.659607 0.036682 1441496783 0.549072 -0.512024 -0.659607 0.036682 1441496783 0.549072 -0.512024 -0.659607 0.036682 1441496783 0.549072 -0.512024 -0.659607 0.036682 1441496783 0.489929 -0.568420 -0.648193 0.129395 1441496783 0.489929 -0.568420 -0.648193 0.129395 1441496783 0.489929 -0.568420 -0.648193 0.129395 1441496783 0.489929 -0.568420 -0.648193 0.129395 1441496783 0.489929 -0.568420 -0.648193 0.129395 1441496783 0.418274 -0.614075 -0.627380 0.233276 1441496783 0.418274 -0.614075 -0.627380 0.233276 1441496783 0.418274 -0.614075 -0.627380 0.233276 1441496783 0.418274 -0.614075 -0.627380 0.233276 1441496783 0.418274 -0.614075 -0.627380 0.233276 1441496783 0.418274 -0.614075 -0.627380 0.233276 1441496783 0.348511 -0.640564 -0.591675 0.343811 1441496783 0.348511 -0.640564 -0.591675 0.343811 1441496783 0.348511 -0.640564 -0.591675 0.343811 1441496783 0.348511 -0.640564 -0.591675 0.343811 1441496783 0.348511 -0.640564 -0.591675 0.343811 1441496783 0.348511 -0.640564 -0.591675 0.343811 1441496783 0.260132 -0.660522 -0.548584 0.441711 1441496783 0.260132 -0.660522 -0.548584 0.441711 1441496783 0.260132 -0.660522 -0.548584 0.441711 1441496783 0.260132 -0.660522 -0.548584 0.441711 1441496783 0.260132 -0.660522 -0.548584 0.441711 1441496783 0.260132 -0.660522 -0.548584 0.441711 1441496783 0.260132 -0.660522 -0.548584 0.441711 1441496783 0.171387 -0.665100 -0.492004 0.534973 1441496783 0.171387 -0.665100 -0.492004 0.534973 1441496783 0.171387 -0.665100 -0.492004 0.534973 1441496783 0.171387 -0.665100 -0.492004 0.534973 1441496783 0.171387 -0.665100 -0.492004 0.534973 1441496783 0.171387 -0.665100 -0.492004 0.534973 1441496783 0.089355 -0.658508 -0.421082 0.617310 1441496783 0.089355 -0.658508 -0.421082 0.617310 1441496783 0.089355 -0.658508 -0.421082 0.617310 1441496783 0.089355 -0.658508 -0.421082 0.617310 1441496783 0.089355 -0.658508 -0.421082 0.617310 1441496783 0.089355 -0.658508 -0.421082 0.617310 1441496783 0.013062 -0.641785 -0.352173 0.681091 1441496783 0.013062 -0.641785 -0.352173 0.681091 1441496783 0.013062 -0.641785 -0.352173 0.681091 1441496783 0.013062 -0.641785 -0.352173 0.681091 1441496783 0.013062 -0.641785 -0.352173 0.681091 1441496783 0.013062 -0.641785 -0.352173 0.681091 1441496783 -0.013733 -0.620605 -0.251831 0.742493 1441496783 -0.013733 -0.620605 -0.251831 0.742493 1441496783 -0.013733 -0.620605 -0.251831 0.742493 1441496783 -0.013733 -0.620605 -0.251831 0.742493 1441496783 -0.013733 -0.620605 -0.251831 0.742493 1441496783 -0.013733 -0.620605 -0.251831 0.742493 1441496783 -0.013733 -0.620605 -0.251831 0.742493 1441496783 -0.052002 -0.601868 -0.147339 0.783142 1441496783 -0.052002 -0.601868 -0.147339 0.783142 1441496783 -0.052002 -0.601868 -0.147339 0.783142 1441496783 -0.052002 -0.601868 -0.147339 0.783142 1441496783 -0.052002 -0.601868 -0.147339 0.783142 1441496783 -0.052002 -0.601868 -0.147339 0.783142 1441496783 -0.050598 -0.589294 -0.103088 0.799683 1441496783 -0.050598 -0.589294 -0.103088 0.799683 1441496783 -0.050598 -0.589294 -0.103088 0.799683 1441496784 -0.050598 -0.589294 -0.103088 0.799683 1441496784 -0.008850 -0.583008 -0.126953 0.802429 1441496784 -0.008850 -0.583008 -0.126953 0.802429 1441496784 -0.008850 -0.583008 -0.126953 0.802429 1441496784 -0.008850 -0.583008 -0.126953 0.802429 1441496784 -0.008850 -0.583008 -0.126953 0.802429 1441496784 -0.008850 -0.583008 -0.126953 0.802429 1441496784 -0.008850 -0.583008 -0.126953 0.802429 1441496784 0.070557 -0.587402 -0.171448 0.787781 1441496784 0.070557 -0.587402 -0.171448 0.787781 1441496784 0.070557 -0.587402 -0.171448 0.787781 1441496784 0.070557 -0.587402 -0.171448 0.787781 1441496784 0.070557 -0.587402 -0.171448 0.787781 1441496784 0.070557 -0.587402 -0.171448 0.787781 1441496784 0.165222 -0.595398 -0.259399 0.742249 1441496784 0.165222 -0.595398 -0.259399 0.742249 1441496784 0.165222 -0.595398 -0.259399 0.742249 1441496784 0.165222 -0.595398 -0.259399 0.742249 1441496784 0.165222 -0.595398 -0.259399 0.742249 1441496784 0.165222 -0.595398 -0.259399 0.742249 1441496784 0.267639 -0.601501 -0.373535 0.653503 1441496784 0.267639 -0.601501 -0.373535 0.653503 1441496784 0.267639 -0.601501 -0.373535 0.653503 1441496784 0.267639 -0.601501 -0.373535 0.653503 1441496784 0.267639 -0.601501 -0.373535 0.653503 1441496784 0.267639 -0.601501 -0.373535 0.653503 1441496784 0.365845 -0.594238 -0.492798 0.519775 1441496784 0.365845 -0.594238 -0.492798 0.519775 1441496784 0.365845 -0.594238 -0.492798 0.519775 1441496784 0.365845 -0.594238 -0.492798 0.519775 1441496784 0.365845 -0.594238 -0.492798 0.519775 1441496784 0.365845 -0.594238 -0.492798 0.519775 1441496784 0.459900 -0.560059 -0.579834 0.372375 1441496784 0.459900 -0.560059 -0.579834 0.372375 1441496784 0.459900 -0.560059 -0.579834 0.372375 1441496784 0.459900 -0.560059 -0.579834 0.372375 1441496784 0.459900 -0.560059 -0.579834 0.372375 1441496784 0.459900 -0.560059 -0.579834 0.372375 1441496784 0.459900 -0.560059 -0.579834 0.372375 1441496784 0.533691 -0.509949 -0.636902 0.222412 1441496784 0.533691 -0.509949 -0.636902 0.222412 1441496784 0.533691 -0.509949 -0.636902 0.222412 1441496784 0.533691 -0.509949 -0.636902 0.222412 1441496784 0.533691 -0.509949 -0.636902 0.222412 1441496784 0.533691 -0.509949 -0.636902 0.222412 1441496784 0.590210 -0.450867 -0.662720 0.095886 1441496784 0.590210 -0.450867 -0.662720 0.095886 1441496784 0.590210 -0.450867 -0.662720 0.095886 1441496784 0.590210 -0.450867 -0.662720 0.095886 1441496784 0.590210 -0.450867 -0.662720 0.095886 1441496784 0.590210 -0.450867 -0.662720 0.095886 1441496784 0.635315 -0.381531 -0.671448 0.005371 1441496784 0.635315 -0.381531 -0.671448 0.005371 1441496784 0.635315 -0.381531 -0.671448 0.005371 1441496784 0.635315 -0.381531 -0.671448 0.005371 1441496784 0.635315 -0.381531 -0.671448 0.005371 1441496784 0.635315 -0.381531 -0.671448 0.005371 1441496784 0.663818 -0.321777 -0.673706 -0.044250 1441496784 0.663818 -0.321777 -0.673706 -0.044250 1441496784 0.663818 -0.321777 -0.673706 -0.044250 1441496784 0.663818 -0.321777 -0.673706 -0.044250 1441496784 0.663818 -0.321777 -0.673706 -0.044250 1441496784 0.663818 -0.321777 -0.673706 -0.044250 1441496784 0.670837 -0.300842 -0.675110 -0.060730 1441496784 0.670837 -0.300842 -0.675110 -0.060730 1441496784 0.670837 -0.300842 -0.675110 -0.060730 1441496784 0.670837 -0.300842 -0.675110 -0.060730 1441496784 0.670837 -0.300842 -0.675110 -0.060730 1441496784 0.670837 -0.300842 -0.675110 -0.060730 1441496784 0.670837 -0.300842 -0.675110 -0.060730 1441496784 0.665771 -0.312561 -0.675415 -0.054016 1441496784 0.665771 -0.312561 -0.675415 -0.054016 1441496784 0.665771 -0.312561 -0.675415 -0.054016 1441496784 0.665771 -0.312561 -0.675415 -0.054016 1441496784 0.665771 -0.312561 -0.675415 -0.054016 1441496784 0.665771 -0.312561 -0.675415 -0.054016 1441496784 0.645203 -0.359985 -0.673462 -0.024597 1441496784 0.645203 -0.359985 -0.673462 -0.024597 1441496784 0.645203 -0.359985 -0.673462 -0.024597 1441496784 0.645203 -0.359985 -0.673462 -0.024597 1441496784 0.645203 -0.359985 -0.673462 -0.024597 1441496784 0.645203 -0.359985 -0.673462 -0.024597 1441496784 0.618225 -0.414429 -0.665405 0.057373 1441496784 0.618225 -0.414429 -0.665405 0.057373 1441496784 0.618225 -0.414429 -0.665405 0.057373 1441496784 0.618225 -0.414429 -0.665405 0.057373 1441496784 0.618225 -0.414429 -0.665405 0.057373 1441496784 0.618225 -0.414429 -0.665405 0.057373 1441496784 0.618225 -0.414429 -0.665405 0.057373 1441496784 0.570496 -0.485107 -0.644775 0.153137 1441496784 0.570496 -0.485107 -0.644775 0.153137 1441496784 0.570496 -0.485107 -0.644775 0.153137 1441496784 0.570496 -0.485107 -0.644775 0.153137 1441496784 0.570496 -0.485107 -0.644775 0.153137 1441496784 0.501038 -0.555359 -0.609619 0.262512 1441496784 0.501038 -0.555359 -0.609619 0.262512 1441496784 0.501038 -0.555359 -0.609619 0.262512 1441496784 0.501038 -0.555359 -0.609619 0.262512 1441496784 0.501038 -0.555359 -0.609619 0.262512 1441496784 0.501038 -0.555359 -0.609619 0.262512 1441496784 0.418945 -0.607971 -0.559021 0.377258 1441496784 0.418945 -0.607971 -0.559021 0.377258 1441496784 0.418945 -0.607971 -0.559021 0.377258 1441496784 0.418945 -0.607971 -0.559021 0.377258 1441496784 0.418945 -0.607971 -0.559021 0.377258 1441496784 0.418945 -0.607971 -0.559021 0.377258 1441496784 0.418945 -0.607971 -0.559021 0.377258 1441496784 0.341370 -0.629944 -0.490051 0.496460 1441496784 0.341370 -0.629944 -0.490051 0.496460 1441496784 0.341370 -0.629944 -0.490051 0.496460 1441496784 0.341370 -0.629944 -0.490051 0.496460 1441496785 0.341370 -0.629944 -0.490051 0.496460 1441496785 0.341370 -0.629944 -0.490051 0.496460 1441496785 0.260559 -0.628906 -0.411255 0.606201 1441496785 0.260559 -0.628906 -0.411255 0.606201 1441496785 0.260559 -0.628906 -0.411255 0.606201 1441496785 0.260559 -0.628906 -0.411255 0.606201 1441496785 0.260559 -0.628906 -0.411255 0.606201 1441496785 0.260559 -0.628906 -0.411255 0.606201 1441496785 
0.719849 -0.016541 -0.674316 0.163940 1441496787 0.719849 -0.016541 -0.674316 0.163940 1441496787 0.719727 -0.019958 -0.674927 0.161316 1441496787 0.719727 -0.019958 -0.674927 0.161316 1441496787 0.719727 -0.019958 -0.674927 0.161316 1441496787 0.719727 -0.019958 -0.674927 0.161316 1441496787 0.719727 -0.019958 -0.674927 0.161316 1441496787 0.719727 -0.019958 -0.674927 0.161316 1441496787 0.719727 -0.019958 -0.674927 0.161316 1441496787 0.719788 -0.026611 -0.676025 0.155640 1441496787 0.719788 -0.026611 -0.676025 0.155640 1441496787 0.719788 -0.026611 -0.676025 0.155640 1441496787 0.719788 -0.026611 -0.676025 0.155640 1441496787 0.719788 -0.026611 -0.676025 0.155640 1441496787 0.719788 -0.026611 -0.676025 0.155640 1441496787 0.719360 -0.027649 -0.675842 0.158081 1441496787 0.719360 -0.027649 -0.675842 0.158081 1441496787 0.719360 -0.027649 -0.675842 0.158081 1441496787 0.719360 -0.027649 -0.675842 0.158081 1441496787 0.719360 -0.027649 -0.675842 0.158081 1441496787 0.719360 -0.027649 -0.675842 0.158081 1441496787 0.719482 -0.026367 -0.674988 0.161255 1441496787 0.719482 -0.026367 -0.674988 0.161255 1441496787 0.719482 -0.026367 -0.674988 0.161255 1441496787 0.719482 -0.026367 -0.674988 0.161255 1441496787 0.719482 -0.026367 -0.674988 0.161255 1441496787 0.719482 -0.026367 -0.674988 0.161255 1441496787 0.720032 -0.030334 -0.674805 0.158813 1441496787 0.720032 -0.030334 -0.674805 0.158813 1441496787 0.720032 -0.030334 -0.674805 0.158813 1441496787 0.720032 -0.030334 -0.674805 0.158813 1441496787 0.720032 -0.030334 -0.674805 0.158813 1441496787 0.720032 -0.030334 -0.674805 0.158813 1441496787 0.720886 -0.039978 -0.676147 0.146790 1441496787 0.720886 -0.039978 -0.676147 0.146790 1441496787 0.720886 -0.039978 -0.676147 0.146790 1441496787 0.720886 -0.039978 -0.676147 0.146790 1441496787 0.720886 -0.039978 -0.676147 0.146790 1441496787 0.720886 -0.039978 -0.676147 0.146790 1441496787 0.721497 -0.059509 -0.677917 0.127625 1441496787 0.721497 -0.059509 -0.677917 0.127625 1441496787 0.721497 -0.059509 -0.677917 0.127625 1441496787 0.721497 -0.059509 -0.677917 0.127625 1441496787 0.721497 -0.059509 -0.677917 0.127625 1441496787 0.721497 -0.059509 -0.677917 0.127625 1441496787 0.721191 -0.080811 -0.679138 0.109863 1441496787 0.721191 -0.080811 -0.679138 0.109863 1441496787 0.721191 -0.080811 -0.679138 0.109863 1441496787 0.721191 -0.080811 -0.679138 0.109863 1441496787 0.721191 -0.080811 -0.679138 0.109863 1441496787 0.721191 -0.080811 -0.679138 0.109863 1441496787 0.721191 -0.080811 -0.679138 0.109863 1441496787 0.720032 -0.085632 -0.679993 0.108765 1441496787 0.720032 -0.085632 -0.679993 0.108765 1441496787 0.720032 -0.085632 -0.679993 0.108765 1441496787 0.720032 -0.085632 -0.679993 0.108765 1441496787 0.720032 -0.085632 -0.679993 0.108765 1441496787 0.718567 -0.076111 -0.681091 0.118347 1441496787 0.718567 -0.076111 -0.681091 0.118347 1441496787 0.718567 -0.076111 -0.681091 0.118347 1441496787 0.718567 -0.076111 -0.681091 0.118347 1441496787 0.718567 -0.076111 -0.681091 0.118347 1441496787 0.718567 -0.076111 -0.681091 0.118347 1441496787 0.718567 -0.076111 -0.681091 0.118347 1441496787 0.717896 -0.067505 -0.681580 0.124512 1441496788 0.717896 -0.067505 -0.681580 0.124512 1441496788 0.717896 -0.067505 -0.681580 0.124512 1441496788 0.717896 -0.067505 -0.681580 0.124512 1441496788 0.717896 -0.067505 -0.681580 0.124512 1441496788 0.717896 -0.067505 -0.681580 0.124512 1441496788 0.718323 -0.066101 -0.681641 0.122192 1441496788 0.718323 -0.066101 -0.681641 0.122192 1441496788 0.718323 -0.066101 -0.681641 0.122192 1441496788 0.718323 -0.066101 -0.681641 0.122192 1441496788 0.718323 -0.066101 -0.681641 0.122192 1441496788 0.718994 -0.074280 -0.681458 0.114685 1441496788 0.718994 -0.074280 -0.681458 0.114685 1441496788 0.718994 -0.074280 -0.681458 0.114685 1441496788 0.718994 -0.074280 -0.681458 0.114685 1441496788 0.718994 -0.074280 -0.681458 0.114685 1441496788 0.718994 -0.082764 -0.681641 0.107727 1441496788 0.718994 -0.082764 -0.681641 0.107727 1441496788 0.718994 -0.082764 -0.681641 0.107727 1441496788 0.718994 -0.082764 -0.681641 0.107727 1441496788 0.718994 -0.082764 -0.681641 0.107727 1441496788 0.718994 -0.082764 -0.681641 0.107727 1441496788 0.718994 -0.082764 -0.681641 0.107727 1441496788 0.718994 -0.085083 -0.681702 0.105225 1441496788 0.718994 -0.085083 -0.681702 0.105225 1441496788 0.718994 -0.085083 -0.681702 0.105225 1441496788 0.718994 -0.085083 -0.681702 0.105225 1441496788 0.718994 -0.085083 -0.681702 0.105225 1441496788 0.718994 -0.085083 -0.681702 0.105225 1441496788 0.720032 -0.082214 -0.680481 0.108154 1441496788 0.720032 -0.082214 -0.680481 0.108154 1441496788 0.720032 -0.082214 -0.680481 0.108154 1441496788 0.720032 -0.082214 -0.680481 0.108154 1441496788 0.720032 -0.082214 -0.680481 0.108154 1441496788 0.720032 -0.082214 -0.680481 0.108154 1441496788 0.721619 -0.078125 -0.678772 0.111511 1441496788 0.721619 -0.078125 -0.678772 0.111511 1441496788 0.721619 -0.078125 -0.678772 0.111511 1441496788 0.721619 -0.078125 -0.678772 0.111511 1441496788 0.721619 -0.078125 -0.678772 0.111511 1441496788 0.721619 -0.078125 -0.678772 0.111511 1441496788 0.723022 -0.078491 -0.677368 0.110474 1441496788 0.723022 -0.078491 -0.677368 0.110474 1441496788 0.723022 -0.078491 -0.677368 0.110474 1441496788 0.723022 -0.078491 -0.677368 0.110474 1441496788 0.723022 -0.078491 -0.677368 0.110474 1441496788 0.724304 -0.078979 -0.676331 0.108337 1441496788 0.724304 -0.078979 -0.676331 0.108337 1441496788 0.724304 -0.078979 -0.676331 0.108337 1441496788 0.724304 -0.078979 -0.676331 0.108337 1441496788 0.724304 -0.078979 -0.676331 0.108337 1441496788 0.724304 -0.078979 -0.676331 0.108337 1441496788 0.724304 -0.078979 -0.676331 0.108337 1441496788 0.725464 -0.079224 -0.674988 0.108643 1441496788 0.725464 -0.079224 -0.674988 0.108643 1441496788 0.725464 -0.079224 -0.674988 0.108643 1441496788 0.725464 -0.079224 -0.674988 0.108643 1441496788 0.725464 -0.079224 -0.674988 0.108643 1441496788 0.724792 -0.080139 -0.675659 0.108215 1441496788 0.724792 -0.080139 -0.675659 0.108215 1441496788 0.724792 -0.080139 -0.675659 0.108215 1441496788 0.724792 -0.080139 -0.675659 0.108215 1441496788 0.724792 -0.080139 -0.675659 0.108215 1441496788 0.724792 -0.080139 -0.675659 0.108215 1441496788 0.724792 -0.080139 -0.675659 0.108215 1441496788 0.723206 -0.077148 -0.677063 0.112183 1441496788 0.723206 -0.077148 -0.677063 0.112183 1441496788 0.723206 -0.077148 -0.677063 0.112183 1441496788 0.723206 -0.077148 -0.677063 0.112183 1441496788 0.723206 -0.077148 -0.677063 0.112183 1441496788 0.723206 -0.077148 -0.677063 0.112183 1441496788 0.722473 -0.067444 -0.676697 0.124512 1441496788 0.722473 -0.067444 -0.676697 0.124512 1441496788 0.722473 -0.067444 -0.676697 0.124512 1441496788 0.722473 -0.067444 -0.676697 0.124512 1441496788 0.722473 -0.067444 -0.676697 0.124512 1441496788 0.722473 -0.067444 -0.676697 0.124512 1441496788 0.721985 -0.060852 -0.676147 0.133789 1441496788 0.721985 -0.060852 -0.676147 0.133789 1441496788 0.721985 -0.060852 -0.676147 0.133789 1441496788 0.721985 -0.060852 -0.676147 0.133789 1441496788 0.721985 -0.060852 -0.676147 0.133789 1441496788 0.721985 -0.060852 -0.676147 0.133789 1441496788 0.721985 -0.058777 -0.675354 0.138367 1441496788 0.721985 -0.058777 -0.675354 0.138367 1441496788 0.721985 -0.058777 -0.675354 0.138367 1441496788 0.721985 -0.058777 -0.675354 0.138367 1441496788 0.721985 -0.058777 -0.675354 0.138367 1441496788 0.721985 -0.058777 -0.675354 0.138367 1441496788 0.721985 -0.058777 -0.675354 0.138367 1441496788 0.722046 -0.057251 -0.675293 0.138977 1441496788 0.722046 -0.057251 -0.675293 0.138977 1441496788 0.722046 -0.057251 -0.675293 0.138977 1441496788 0.722046 -0.057251 -0.675293 0.138977 1441496788 0.722046 -0.057251 -0.675293 0.138977 1441496788 0.722046 -0.057251 -0.675293 0.138977 1441496788 0.722107 -0.055054 -0.675781 0.137207 1441496788 0.722107 -0.055054 -0.675781 0.137207 1441496788 0.722107 -0.055054 -0.675781 0.137207 1441496788 0.722107 -0.055054 -0.675781 0.137207 1441496788 0.722107 -0.055054 -0.675781 0.137207 1441496788 0.722107 -0.060303 -0.676392 0.132019 1441496788 0.722107 -0.060303 -0.676392 0.132019 1441496788 0.722107 -0.060303 -0.676392 0.132019 1441496788 0.722107 -0.060303 -0.676392 0.132019 1441496788 0.722107 -0.060303 -0.676392 0.132019 1441496788 0.722107 -0.060303 -0.676392 0.132019 1441496788 0.722107 -0.060303 -0.676392 0.132019 1441496788 0.722107 -0.066895 -0.676514 0.128235 1441496789 0.722107 -0.066895 -0.676514 0.128235 1441496789 0.722107 -0.066895 -0.676514 0.128235 1441496789 0.722107 -0.066895 -0.676514 0.128235 1441496789 0.722107 -0.066895 -0.676514 0.128235 1441496789 0.722168 -0.067017 -0.675903 0.131104 1441496789 0.722168 -0.067017 -0.675903 0.131104 1441496789 0.722168 -0.067017 -0.675903 0.131104 1441496789 0.722168 -0.067017 -0.675903 0.131104 1441496789 0.722168 -0.067017 -0.675903 0.131104 1441496789 0.722168 -0.067017 -0.675903 0.131104 1441496789 0.722168 -0.067017 -0.675903 0.131104 1441496789 0.721863 -0.062805 -0.675964 0.134277 1441496789 0.721863 -0.062805 -0.675964 0.134277 1441496789 0.721863 -0.062805 -0.675964 0.134277 1441496789 0.721863 -0.062805 -0.675964 0.134277 1441496789 0.721497 -0.059204 -0.676208 0.136719 1441496789 0.721497 -0.059204 -0.676208 0.136719 1441496789 0.721497 -0.059204 -0.676208 0.136719 1441496789 0.721497 -0.059204 -0.676208 0.136719 1441496789 0.721497 -0.059204 -0.676208 0.136719 1441496789 0.721497 -0.059204 -0.676208 0.136719 1441496789 0.721436 -0.056824 -0.676086 0.138489 1441496789 0.721436 -0.056824 -0.676086 0.138489 1441496789 0.721436 -0.056824 -0.676086 0.138489 1441496789 0.721436 -0.056824 -0.676086 0.138489 1441496789 0.721436 -0.056824 -0.676086 0.138489 1441496789 0.721436 -0.056824 -0.676086 0.138489 1441496789 0.721436 -0.056824 -0.676086 0.138489 1441496789 0.721924 -0.060303 -0.676331 0.133545 1441496789 0.721924 -0.060303 -0.676331 0.133545 1441496789 0.721924 -0.060303 -0.676331 0.133545 1441496789 0.721924 -0.060303 -0.676331 0.133545 1441496789 0.721924 -0.060303 -0.676331 0.133545 1441496789 0.721924 -0.060303 -0.676331 0.133545 1441496789 0.722229 -0.065430 -0.676758 0.126831 1441496789 0.722229 -0.065430 -0.676758 0.126831 1441496789 0.722229 -0.065430 -0.676758 0.126831 1441496789 0.722229 -0.065430 -0.676758 0.126831 1441496789 0.722229 -0.065430 -0.676758 0.126831 1441496789 0.722229 -0.065430 -0.676758 0.126831 1441496789 0.722229 -0.065430 -0.676758 0.126831 1441496789 0.722107 -0.065247 -0.677063 0.125977 1441496789 0.722107 -0.065247 -0.677063 0.125977 1441496789 0.722107 -0.065247 -0.677063 0.125977 1441496789 0.722107 -0.065247 -0.677063 0.125977 1441496789 0.722107 -0.065247 -0.677063 0.125977 1441496789 0.722107 -0.065247 -0.677063 0.125977 1441496789 0.722168 -0.062927 -0.676270 0.130920 1441496789 0.722168 -0.062927 -0.676270 0.130920 1441496789 0.722168 -0.062927 -0.676270 0.130920 1441496789 0.722168 -0.062927 -0.676270 0.130920 1441496789 0.722168 -0.062927 -0.676270 0.130920 1441496789 0.722168 -0.062927 -0.676270 0.130920 1441496789 0.723206 -0.060059 -0.674438 0.135864 1441496789 0.723206 -0.060059 -0.674438 0.135864 1441496789 0.723206 -0.060059 -0.674438 0.135864 1441496789 0.723206 -0.060059 -0.674438 0.135864 1441496789 0.723206 -0.060059 -0.674438 0.135864 1441496789 0.723206 -0.060059 -0.674438 0.135864 1441496789 0.724121 -0.060059 -0.673828 0.134277 1441496789 0.724121 -0.060059 -0.673828 0.134277 1441496789 0.724121 -0.060059 -0.673828 0.134277 1441496789 0.724121 -0.060059 -0.673828 0.134277 1441496789 0.724121 -0.060059 -0.673828 0.134277 1441496789 0.724121 -0.060059 -0.673828 0.134277 1441496789 0.724121 -0.060059 -0.673828 0.134277 1441496789 0.725159 -0.062805 -0.673462 0.129150 1441496789 0.725159 -0.062805 -0.673462 0.129150 1441496789 0.725159 -0.062805 -0.673462 0.129150 1441496789 0.725159 -0.062805 -0.673462 0.129150 1441496789 0.725159 -0.062805 -0.673462 0.129150 1441496789 0.725159 -0.062805 -0.673462 0.129150 1441496789 0.725586 -0.070068 -0.673340 0.123474 1441496789 0.725586 -0.070068 -0.673340 0.123474 1441496789 0.725586 -0.070068 -0.673340 0.123474 1441496789 0.725586 -0.070068 -0.673340 0.123474 1441496789 0.725586 -0.070068 -0.673340 0.123474 1441496789 0.725586 -0.070068 -0.673340 0.123474 1441496789 0.725098 -0.074768 -0.674316 0.117920 1441496789 0.725098 -0.074768 -0.674316 0.117920 1441496789 0.725098 -0.074768 -0.674316 0.117920 1441496789 0.725098 -0.074768 -0.674316 0.117920 1441496789 0.725098 -0.074768 -0.674316 0.117920 1441496789 0.723938 -0.070068 -0.675354 0.122192 1441496789 0.723938 -0.070068 -0.675354 0.122192 1441496789 0.723938 -0.070068 -0.675354 0.122192 1441496789 0.723938 -0.070068 -0.675354 0.122192 1441496789 0.723938 -0.070068 -0.675354 0.122192 1441496789 0.723938 -0.070068 -0.675354 0.122192 1441496789 0.723938 -0.070068 -0.675354 0.122192 1441496789 0.722473 -0.063538 -0.675415 0.133545 1441496789 0.722473 -0.063538 -0.675415 0.133545 1441496789 0.722473 -0.063538 -0.675415 0.133545 1441496789 0.722473 -0.063538 -0.675415 0.133545 1441496789 0.722473 -0.063538 -0.675415 0.133545 1441496789 0.721558 -0.058289 -0.674988 0.142639 1441496789 0.721558 -0.058289 -0.674988 0.142639 1441496789 0.721558 -0.058289 -0.674988 0.142639 1441496789 0.721558 -0.058289 -0.674988 0.142639 1441496789 0.721558 -0.058289 -0.674988 0.142639 1441496789 0.721558 -0.058289 -0.674988 0.142639 1441496789 0.721375 -0.056152 -0.674561 0.146240 1441496789 0.721375 -0.056152 -0.674561 0.146240 1441496789 0.721375 -0.056152 -0.674561 0.146240 1441496789 0.721375 -0.056152 -0.674561 0.146240 1441496789 0.721375 -0.056152 -0.674561 0.146240 1441496789 0.721375 -0.056152 -0.674561 0.146240 1441496789 0.721375 -0.056152 -0.674561 0.146240 1441496789 0.721802 -0.056702 -0.674255 0.145264 1441496789 0.721802 -0.056702 -0.674255 0.145264 1441496790 0.721802 -0.056702 -0.674255 0.145264 1441496790 0.721802 -0.056702 -0.674255 0.145264 1441496790 0.721802 -0.056702 -0.674255 0.145264 1441496790 0.721802 -0.056702 -0.674255 0.145264 1441496790 0.722412 -0.063232 -0.674744 0.137512 1441496790 0.722412 -0.063232 -0.674744 0.137512 1441496790 0.722412 -0.063232 -0.674744 0.137512 1441496790 0.722412 -0.063232 -0.674744 0.137512 1441496790 0.722412 -0.063232 -0.674744 0.137512 1441496790 0.722412 -0.063232 -0.674744 0.137512 1441496790 0.721863 -0.075378 -0.675476 0.130188 1441496790 0.721863 -0.075378 -0.675476 0.130188 1441496790 0.721863 -0.075378 -0.675476 0.130188 1441496790 0.721863 -0.075378 -0.675476 0.130188 1441496790 0.721863 -0.075378 -0.675476 0.130188 1441496790 0.721863 -0.075378 -0.675476 0.130188 1441496790 0.721863 -0.075378 -0.675476 0.130188 1441496790 0.721252 -0.081116 -0.675354 0.130920 1441496790 0.721252 -0.081116 -0.675354 0.130920 1441496790 0.721252 -0.081116 -0.675354 0.130920 1441496790 0.721252 -0.081116 -0.675354 0.130920 1441496790 0.721252 -0.081116 -0.675354 0.130920 1441496790 0.721252 -0.081116 -0.675354 0.130920 1441496790 0.721191 -0.081787 -0.675171 0.131714 1441496790 0.721191 -0.081787 -0.675171 0.131714 1441496790 0.721191 -0.081787 -0.675171 0.131714 1441496790 0.721191 -0.081787 -0.675171 0.131714 1441496790 0.721191 -0.081787 -0.675171 0.131714 1441496790 0.721191 -0.081787 -0.675171 0.131714 1441496790 0.721008 -0.080933 -0.675903 0.129639 1441496790 0.721008 -0.080933 -0.675903 0.129639 1441496790 0.721008 -0.080933 -0.675903 0.129639 1441496790 0.721008 -0.080933 -0.675903 0.129639 1441496790 0.721008 -0.080933 -0.675903 0.129639 1441496790 0.721008 -0.080933 -0.675903 0.129639 1441496790 0.721008 -0.080933 -0.675903 0.129639 1441496790 0.720825 -0.080627 -0.676025 0.129944 1441496790 0.720825 -0.080627 -0.676025 0.129944 1441496790 0.720825 -0.080627 -0.676025 0.129944 1441496790 0.720825 -0.080627 -0.676025 0.129944 1441496790 0.720825 -0.080627 -0.676025 0.129944 1441496790 0.720825 -0.080627 -0.676025 0.129944 1441496790 0.720703 -0.079712 -0.675842 0.131897 1441496790 0.720703 -0.079712 -0.675842 0.131897 1441496790 0.720703 -0.079712 -0.675842 0.131897 1441496790 0.720703 -0.079712 -0.675842 0.131897 1441496790 0.720703 -0.079712 -0.675842 0.131897 1441496790 0.720703 -0.079712 -0.675842 0.131897 1441496790 0.720703 -0.079712 -0.675842 0.131897 1441496790 0.720215 -0.076843 -0.676331 0.133789 1441496790 0.720215 -0.076843 -0.676331 0.133789 1441496790 0.720215 -0.076843 -0.676331 0.133789 1441496790 0.720215 -0.076843 -0.676331 0.133789 1441496790 0.720215 -0.076843 -0.676331 0.133789 1441496790 0.720032 -0.073792 -0.676636 0.135071 1441496790 0.720032 -0.073792 -0.676636 0.135071 1441496790 0.720032 -0.073792 -0.676636 0.135071 1441496790 0.720032 -0.073792 -0.676636 0.135071 1441496790 0.720032 -0.073792 -0.676636 0.135071 1441496790 0.720032 -0.073792 -0.676636 0.135071 1441496790 0.720032 -0.073425 -0.676758 0.134705 1441496790 0.720032 -0.073425 -0.676758 0.134705 1441496790 0.720032 -0.073425 -0.676758 0.134705 1441496790 0.720032 -0.073425 -0.676758 0.134705 1441496790 0.720032 -0.073425 -0.676758 0.134705 1441496790 0.720032 -0.073425 -0.676758 0.134705 1441496790 0.720032 -0.073425 -0.676758 0.134705 1441496790 0.720032 -0.074951 -0.676819 0.133484 1441496790 0.720032 -0.074951 -0.676819 0.133484 1441496790 0.720032 -0.074951 -0.676819 0.133484 1441496790 0.720032 -0.074951 -0.676819 0.133484 1441496790 0.720032 -0.074951 -0.676819 0.133484 1441496790 0.720032 -0.074951 -0.676819 0.133484 1441496790 0.720459 -0.075073 -0.676514 0.132751 1441496790 0.720459 -0.075073 -0.676514 0.132751 1441496790 0.720459 -0.075073 -0.676514 0.132751 1441496790 0.720459 -0.075073 -0.676514 0.132751 1441496790 0.720459 -0.075073 -0.676514 0.132751 1441496790 0.720459 -0.075073 -0.676514 0.132751 1441496790 0.721191 -0.072327 -0.675659 0.134644 1441496790 0.721191 -0.072327 -0.675659 0.134644 1441496790 0.721191 -0.072327 -0.675659 0.134644 1441496790 0.721191 -0.072327 -0.675659 0.134644 1441496790 0.721191 -0.072327 -0.675659 0.134644 1441496790 0.721191 -0.072327 -0.675659 0.134644 1441496790 0.722046 -0.068542 -0.674683 0.137024 1441496790 0.722046 -0.068542 -0.674683 0.137024 1441496790 0.722046 -0.068542 -0.674683 0.137024 1441496790 0.722046 -0.068542 -0.674683 0.137024 1441496790 0.722046 -0.068542 -0.674683 0.137024 1441496790 0.722046 -0.068542 -0.674683 0.137024 1441496790 0.723022 -0.066406 -0.673706 0.137817 1441496790 0.723022 -0.066406 -0.673706 0.137817 1441496790 0.723022 -0.066406 -0.673706 0.137817 1441496790 0.723022 -0.066406 -0.673706 0.137817 1441496790 0.723022 -0.066406 -0.673706 0.137817 1441496790 0.723022 -0.066406 -0.673706 0.137817 1441496790 0.723022 -0.066406 -0.673706 0.137817 1441496790 0.724121 -0.067810 -0.672485 0.137085 1441496790 0.724121 -0.067810 -0.672485 0.137085 1441496790 0.724121 -0.067810 -0.672485 0.137085 1441496790 0.724121 -0.067810 -0.672485 0.137085 1441496790 0.724121 -0.067810 -0.672485 0.137085 1441496790 0.724121 -0.067810 -0.672485 0.137085 1441496790 0.722961 -0.073547 -0.674316 0.131287 1441496790 0.722961 -0.073547 -0.674316 0.131287 1441496790 0.722961 -0.073547 -0.674316 0.131287 1441496790 0.722961 -0.073547 -0.674316 0.131287 1441496790 0.722961 -0.073547 -0.674316 0.131287 1441496790 0.722961 -0.073547 -0.674316 0.131287 1441496790 0.721497 -0.070496 -0.676514 0.129517 1441496790 0.721497 -0.070496 -0.676514 0.129517 1441496790 0.721497 -0.070496 -0.676514 0.129517 1441496791 0.721497 -0.070496 -0.676514 0.129517 1441496791 0.721497 -0.070496 -0.676514 0.129517 1441496791 0.721497 -0.070496 -0.676514 0.129517 1441496791 0.720337 -0.061646 -0.676758 0.138977 1441496791 0.720337 -0.061646 -0.676758 0.138977 1441496791 0.720337 -0.061646 -0.676758 0.138977 1441496791 0.720337 -0.061646 -0.676758 0.138977 1441496791 0.720337 -0.061646 -0.676758 0.138977 1441496791 0.720337 -0.061646 -0.676758 0.138977 1441496791 0.718811 -0.058838 -0.676208 0.150085 1441496791 0.718811 -0.058838 -0.676208 0.150085 1441496791 0.718811 -0.058838 -0.676208 0.150085 1441496791 0.718811 -0.058838 -0.676208 0.150085 1441496791 0.718811 -0.058838 -0.676208 0.150085 1441496791 0.718811 -0.058838 -0.676208 0.150085 1441496791 0.718506 -0.057434 -0.675171 0.156616 1441496791 0.718506 -0.057434 -0.675171 0.156616 1441496791 0.718506 -0.057434 -0.675171 0.156616 1441496791 0.718506 -0.057434 -0.675171 0.156616 1441496791 0.718506 -0.057434 -0.675171 0.156616 1441496791 0.718506 -0.057434 -0.675171 0.156616 1441496791 0.719055 -0.062439 -0.674377 0.155823 1441496791 0.719055 -0.062439 -0.674377 0.155823 1441496791 0.719055 -0.062439 -0.674377 0.155823 1441496791 0.719055 -0.062439 -0.674377 0.155823 1441496791 0.719055 -0.062439 -0.674377 0.155823 1441496791 0.719055 -0.062439 -0.674377 0.155823 1441496791 0.719849 -0.068054 -0.673767 0.152405 1441496791 0.719849 -0.068054 -0.673767 0.152405 1441496791 0.719849 -0.068054 -0.673767 0.152405 1441496791 0.719849 -0.068054 -0.673767 0.152405 1441496791 0.720459 -0.076965 -0.674438 0.141846 1441496791 0.720459 -0.076965 -0.674438 0.141846 1441496791 0.720459 -0.076965 -0.674438 0.141846 1441496791 0.720459 -0.076965 -0.674438 0.141846 1441496791 0.720459 -0.076965 -0.674438 0.141846 1441496791 0.720459 -0.076965 -0.674438 0.141846 1441496791 0.720459 -0.076965 -0.674438 0.141846 1441496791 0.720520 -0.089355 -0.675049 0.131104 1441496791 0.720520 -0.089355 -0.675049 0.131104 1441496791 0.720520 -0.089355 -0.675049 0.131104 1441496791 0.720520 -0.089355 -0.675049 0.131104 1441496791 0.720520 -0.089355 -0.675049 0.131104 1441496791 0.720520 -0.089355 -0.675049 0.131104 1441496791 0.720520 -0.089111 -0.674866 0.132385 1441496791 0.720520 -0.089111 -0.674866 0.132385 1441496791 0.720520 -0.089111 -0.674866 0.132385 1441496791 0.720520 -0.089111 -0.674866 0.132385 1441496791 0.720520 -0.089111 -0.674866 0.132385 1441496791 0.720520 -0.089111 -0.674866 0.132385 1441496791 0.719971 -0.078918 -0.675171 0.140015 1441496791 0.719971 -0.078918 -0.675171 0.140015 1441496791 0.719971 -0.078918 -0.675171 0.140015 1441496791 0.719971 -0.078918 -0.675171 0.140015 1441496791 0.719971 -0.078918 -0.675171 0.140015 1441496791 0.719971 -0.078918 -0.675171 0.140015 1441496791 0.719727 -0.068481 -0.676147 0.141846 1441496791 0.719727 -0.068481 -0.676147 0.141846 1441496791 0.719727 -0.068481 -0.676147 0.141846 1441496791 0.719727 -0.068481 -0.676147 0.141846 1441496791 0.719727 -0.068481 -0.676147 0.141846 1441496791 0.719727 -0.068481 -0.676147 0.141846 1441496791 0.720886 -0.064148 -0.677124 0.132996 1441496791 0.720886 -0.064148 -0.677124 0.132996 1441496791 0.720886 -0.064148 -0.677124 0.132996 1441496791 0.720886 -0.064148 -0.677124 0.132996 1441496791 0.720886 -0.064148 -0.677124 0.132996 1441496791 0.720886 -0.064148 -0.677124 0.132996 1441496791 0.720886 -0.064148 -0.677124 0.132996 1441496791 0.720886 -0.058716 -0.678101 0.130310 1441496791 0.720886 -0.058716 -0.678101 0.130310 1441496791 0.720886 -0.058716 -0.678101 0.130310 1441496791 0.720886 -0.058716 -0.678101 0.130310 1441496791 0.720886 -0.058716 -0.678101 0.130310 1441496791 0.720886 -0.058716 -0.678101 0.130310 1441496791 0.721802 -0.064819 -0.677429 0.126221 1441496791 0.721802 -0.064819 -0.677429 0.126221 1441496791 0.721802 -0.064819 -0.677429 0.126221 1441496791 0.721802 -0.064819 -0.677429 0.126221 1441496791 0.721802 -0.064819 -0.677429 0.126221 1441496791 0.721802 -0.064819 -0.677429 0.126221 1441496791 0.721619 -0.075500 -0.677429 0.121094 1441496791 0.721619 -0.075500 -0.677429 0.121094 1441496791 0.721619 -0.075500 -0.677429 0.121094 1441496791 0.721619 -0.075500 -0.677429 0.121094 1441496791 0.721619 -0.075500 -0.677429 0.121094 1441496791 0.721619 -0.075500 -0.677429 0.121094 1441496791 0.720093 -0.082336 -0.678101 0.121704 1441496791 0.720093 -0.082336 -0.678101 0.121704 1441496791 0.720093 -0.082336 -0.678101 0.121704 1441496791 0.720093 -0.082336 -0.678101 0.121704 1441496791 0.720093 -0.082336 -0.678101 0.121704 1441496791 0.720093 -0.082336 -0.678101 0.121704 1441496791 0.719177 -0.084534 -0.678162 0.125244 1441496791 0.719177 -0.084534 -0.678162 0.125244 1441496791 0.719177 -0.084534 -0.678162 0.125244 1441496791 0.719177 -0.084534 -0.678162 0.125244 1441496791 0.719177 -0.084534 -0.678162 0.125244 1441496791 0.719177 -0.084534 -0.678162 0.125244 1441496791 0.718750 -0.087036 -0.678650 0.123291 1441496791 0.718750 -0.087036 -0.678650 0.123291 1441496791 0.718750 -0.087036 -0.678650 0.123291 1441496791 0.718750 -0.087036 -0.678650 0.123291 1441496791 0.718750 -0.087036 -0.678650 0.123291 1441496791 0.718750 -0.087036 -0.678650 0.123291 1441496791 0.718933 -0.085999 -0.678833 0.122009 1441496791 0.718933 -0.085999 -0.678833 0.122009 1441496791 0.718933 -0.085999 -0.678833 0.122009 1441496791 0.718933 -0.085999 -0.678833 0.122009 1441496791 0.718933 -0.085999 -0.678833 0.122009 1441496791 0.718933 -0.085999 -0.678833 0.122009 1441496792 0.718933 -0.085999 -0.678833 0.122009 1441496792 0.719421 -0.081970 -0.677795 0.127686 1441496792 0.719421 -0.081970 -0.677795 0.127686 1441496792 0.719421 -0.081970 -0.677795 0.127686 1441496792 0.719421 -0.081970 -0.677795 0.127686 1441496792 0.719421 -0.081970 -0.677795 0.127686 1441496792 0.719421 -0.081970 -0.677795 0.127686 1441496792 0.719238 -0.078979 -0.677124 0.134033 1441496792 0.719238 -0.078979 -0.677124 0.134033 1441496792 0.719238 -0.078979 -0.677124 0.134033 1441496792 0.719238 -0.078979 -0.677124 0.134033 1441496792 0.719238 -0.078979 -0.677124 0.134033 1441496792 0.719238 -0.078979 -0.677124 0.134033 1441496792 0.718201 -0.073242 -0.678162 0.137634 1441496792 0.718201 -0.073242 -0.678162 0.137634 1441496792 0.718201 -0.073242 -0.678162 0.137634 1441496792 0.718201 -0.073242 -0.678162 0.137634 1441496792 0.718201 -0.073242 -0.678162 0.137634 1441496792 0.718201 -0.073242 -0.678162 0.137634 1441496792 0.717163 -0.066895 -0.679077 0.141724 1441496792 0.717163 -0.066895 -0.679077 0.141724 1441496792 0.717163 -0.066895 -0.679077 0.141724 1441496792 0.717163 -0.066895 -0.679077 0.141724 1441496792 0.717163 -0.066895 -0.679077 0.141724 1441496792 0.717163 -0.066895 -0.679077 0.141724 1441496792 0.717163 -0.066895 -0.679077 0.141724 1441496792 0.716370 -0.060059 -0.678223 0.152405 1441496792 0.716370 -0.060059 -0.678223 0.152405 1441496792 0.716370 -0.060059 -0.678223 0.152405 1441496792 0.716370 -0.060059 -0.678223 0.152405 1441496792 0.716370 -0.060059 -0.678223 0.152405 1441496792 0.716370 -0.060059 -0.678223 0.152405 1441496792 0.715576 -0.059509 -0.677429 0.159729 1441496792 0.715576 -0.059509 -0.677429 0.159729 1441496792 0.715576 -0.059509 -0.677429 0.159729 1441496792 0.715576 -0.059509 -0.677429 0.159729 1441496792 0.715576 -0.059509 -0.677429 0.159729 1441496792 0.715576 -0.059509 -0.677429 0.159729 1441496792 0.715332 -0.058899 -0.676270 0.165771 1441496792 0.715332 -0.058899 -0.676270 0.165771 1441496792 0.715332 -0.058899 -0.676270 0.165771 1441496792 0.715332 -0.058899 -0.676270 0.165771 1441496792 0.715332 -0.058899 -0.676270 0.165771 1441496792 0.715332 -0.058899 -0.676270 0.165771 1441496792 0.715820 -0.059021 -0.675110 0.168213 1441496792 0.715820 -0.059021 -0.675110 0.168213 1441496792 0.715820 -0.059021 -0.675110 0.168213 1441496792 0.715820 -0.059021 -0.675110 0.168213 1441496792 0.715820 -0.059021 -0.675110 0.168213 1441496792 0.715820 -0.059021 -0.675110 0.168213 1441496792 0.716553 -0.062012 -0.674561 0.166382 1441496792 0.716553 -0.062012 -0.674561 0.166382 1441496792 0.716553 -0.062012 -0.674561 0.166382 1441496792 0.716553 -0.062012 -0.674561 0.166382 1441496792 0.716553 -0.062012 -0.674561 0.166382 1441496792 0.716553 -0.062012 -0.674561 0.166382 1441496792 0.716553 -0.062012 -0.674561 0.166382 1441496792 0.717224 -0.069031 -0.674805 0.159546 1441496792 0.717224 -0.069031 -0.674805 0.159546 1441496792 0.717224 -0.069031 -0.674805 0.159546 1441496792 
0.646667 -0.394775 -0.651001 0.047485 1441496794 0.578186 -0.494873 -0.636414 0.125977 1441496794 0.578186 -0.494873 -0.636414 0.125977 1441496794 0.578186 -0.494873 -0.636414 0.125977 1441496794 0.578186 -0.494873 -0.636414 0.125977 1441496794 0.489563 -0.580200 -0.607849 0.232910 1441496794 0.489563 -0.580200 -0.607849 0.232910 1441496794 0.489563 -0.580200 -0.607849 0.232910 1441496794 0.489563 -0.580200 -0.607849 0.232910 1441496794 0.489563 -0.580200 -0.607849 0.232910 1441496794 0.489563 -0.580200 -0.607849 0.232910 1441496794 0.378601 -0.648926 -0.565918 0.339600 1441496794 0.378601 -0.648926 -0.565918 0.339600 1441496794 0.378601 -0.648926 -0.565918 0.339600 1441496794 0.378601 -0.648926 -0.565918 0.339600 1441496794 0.378601 -0.648926 -0.565918 0.339600 1441496794 0.378601 -0.648926 -0.565918 0.339600 1441496794 0.273987 -0.684998 -0.502686 0.450623 1441496794 0.273987 -0.684998 -0.502686 0.450623 1441496795 0.273987 -0.684998 -0.502686 0.450623 1441496795 0.273987 -0.684998 -0.502686 0.450623 1441496795 0.273987 -0.684998 -0.502686 0.450623 1441496795 0.273987 -0.684998 -0.502686 0.450623 1441496795 0.180969 -0.693359 -0.417603 0.558716 1441496795 0.180969 -0.693359 -0.417603 0.558716 1441496795 0.180969 -0.693359 -0.417603 0.558716 1441496795 0.180969 -0.693359 -0.417603 0.558716 1441496795 0.180969 -0.693359 -0.417603 0.558716 1441496795 0.180969 -0.693359 -0.417603 0.558716 1441496795 0.093628 -0.680603 -0.323181 0.650818 1441496795 0.093628 -0.680603 -0.323181 0.650818 1441496795 0.093628 -0.680603 -0.323181 0.650818 1441496795 0.093628 -0.680603 -0.323181 0.650818 1441496795 0.093628 -0.680603 -0.323181 0.650818 1441496795 0.093628 -0.680603 -0.323181 0.650818 1441496795 0.093628 -0.680603 -0.323181 0.650818 1441496795 0.007141 -0.653809 -0.243774 0.716309 1441496795 0.007141 -0.653809 -0.243774 0.716309 1441496795 0.007141 -0.653809 -0.243774 0.716309 1441496795 0.007141 -0.653809 -0.243774 0.716309 1441496795 0.007141 -0.653809 -0.243774 0.716309 1441496795 0.007141 -0.653809 -0.243774 0.716309 1441496795 -0.031921 -0.631653 -0.189331 0.751099 1441496795 -0.031921 -0.631653 -0.189331 0.751099 1441496795 -0.031921 -0.631653 -0.189331 0.751099 1441496795 -0.031921 -0.631653 -0.189331 0.751099 1441496795 -0.031921 -0.631653 -0.189331 0.751099 1441496795 -0.031921 -0.631653 -0.189331 0.751099 1441496795 -0.031921 -0.631653 -0.189331 0.751099 1441496795 -0.020691 -0.625671 -0.182861 0.758118 1441496795 -0.020691 -0.625671 -0.182861 0.758118 1441496795 -0.020691 -0.625671 -0.182861 0.758118 1441496795 -0.020691 -0.625671 -0.182861 0.758118 1441496795 -0.020691 -0.625671 -0.182861 0.758118 1441496795 -0.020691 -0.625671 -0.182861 0.758118 1441496795 0.063416 -0.640381 -0.196106 0.739929 1441496795 0.063416 -0.640381 -0.196106 0.739929 1441496795 0.063416 -0.640381 -0.196106 0.739929 1441496795 0.063416 -0.640381 -0.196106 0.739929 1441496795 0.063416 -0.640381 -0.196106 0.739929 1441496795 0.063416 -0.640381 -0.196106 0.739929 1441496795 0.166565 -0.662476 -0.265015 0.680542 1441496795 0.166565 -0.662476 -0.265015 0.680542 1441496795 0.166565 -0.662476 -0.265015 0.680542 1441496795 0.166565 -0.662476 -0.265015 0.680542 1441496795 0.166565 -0.662476 -0.265015 0.680542 1441496795 0.166565 -0.662476 -0.265015 0.680542 1441496795 0.250793 -0.680725 -0.385254 0.570374 1441496795 0.250793 -0.680725 -0.385254 0.570374 1441496795 0.250793 -0.680725 -0.385254 0.570374 1441496795 0.250793 -0.680725 -0.385254 0.570374 1441496795 0.250793 -0.680725 -0.385254 0.570374 1441496795 0.250793 -0.680725 -0.385254 0.570374 1441496795 0.250793 -0.680725 -0.385254 0.570374 1441496795 0.373779 -0.656616 -0.473572 0.452637 1441496795 0.373779 -0.656616 -0.473572 0.452637 1441496795 0.373779 -0.656616 -0.473572 0.452637 1441496795 0.373779 -0.656616 -0.473572 0.452637 1441496795 0.373779 -0.656616 -0.473572 0.452637 1441496795 0.373779 -0.656616 -0.473572 0.452637 1441496795 0.494080 -0.588013 -0.544739 0.336731 1441496795 0.494080 -0.588013 -0.544739 0.336731 1441496795 0.494080 -0.588013 -0.544739 0.336731 1441496795 0.494080 -0.588013 -0.544739 0.336731 1441496795 0.569580 -0.518860 -0.603882 0.204163 1441496795 0.569580 -0.518860 -0.603882 0.204163 1441496795 0.569580 -0.518860 -0.603882 0.204163 1441496795 0.569580 -0.518860 -0.603882 0.204163 1441496795 0.569580 -0.518860 -0.603882 0.204163 1441496795 0.569580 -0.518860 -0.603882 0.204163 1441496795 0.569580 -0.518860 -0.603882 0.204163 1441496795 0.624268 -0.443359 -0.637695 0.084106 1441496795 0.624268 -0.443359 -0.637695 0.084106 1441496795 0.624268 -0.443359 -0.637695 0.084106 1441496795 0.624268 -0.443359 -0.637695 0.084106 1441496795 0.624268 -0.443359 -0.637695 0.084106 1441496795 0.624268 -0.443359 -0.637695 0.084106 1441496795 0.657043 -0.379822 -0.650818 -0.020935 1441496795 0.657043 -0.379822 -0.650818 -0.020935 1441496795 0.657043 -0.379822 -0.650818 -0.020935 1441496795 0.657043 -0.379822 -0.650818 -0.020935 1441496795 0.657043 -0.379822 -0.650818 -0.020935 1441496795 0.657043 -0.379822 -0.650818 -0.020935 1441496795 0.657043 -0.379822 -0.650818 -0.020935 1441496795 0.662842 -0.362244 -0.647949 -0.098083 1441496795 0.662842 -0.362244 -0.647949 -0.098083 1441496795 0.662842 -0.362244 -0.647949 -0.098083 1441496795 0.662842 -0.362244 -0.647949 -0.098083 1441496795 0.662842 -0.362244 -0.647949 -0.098083 1441496795 0.662842 -0.362244 -0.647949 -0.098083 1441496795 0.646240 -0.396118 -0.641357 -0.119080 1441496795 0.646240 -0.396118 -0.641357 -0.119080 1441496795 0.646240 -0.396118 -0.641357 -0.119080 1441496795 0.646240 -0.396118 -0.641357 -0.119080 1441496795 0.646240 -0.396118 -0.641357 -0.119080 1441496795 0.616455 -0.450623 -0.638733 -0.094727 1441496795 0.616455 -0.450623 -0.638733 -0.094727 1441496795 0.616455 -0.450623 -0.638733 -0.094727 1441496795 0.616455 -0.450623 -0.638733 -0.094727 1441496795 0.616455 -0.450623 -0.638733 -0.094727 1441496795 0.616455 -0.450623 -0.638733 -0.094727 1441496795 0.566589 -0.519958 -0.638306 -0.035095 1441496795 0.566589 -0.519958 -0.638306 -0.035095 1441496795 0.566589 -0.519958 -0.638306 -0.035095 1441496795 0.566589 -0.519958 -0.638306 -0.035095 1441496795 0.566589 -0.519958 -0.638306 -0.035095 1441496795 0.566589 -0.519958 -0.638306 -0.035095 1441496795 0.566589 -0.519958 -0.638306 -0.035095 1441496795 0.490295 -0.593079 -0.635925 0.058777 1441496795 0.490295 -0.593079 -0.635925 0.058777 1441496796 0.490295 -0.593079 -0.635925 0.058777 1441496796 0.490295 -0.593079 -0.635925 0.058777 1441496796 0.490295 -0.593079 -0.635925 0.058777 1441496796 0.490295 -0.593079 -0.635925 0.058777 1441496796 0.398438 -0.647949 -0.625366 0.174255 1441496796 0.398438 -0.647949 -0.625366 0.174255 1441496796 0.398438 -0.647949 -0.625366 0.174255 1441496796 0.398438 -0.647949 -0.625366 0.174255 1441496796 0.398438 -0.647949 -0.625366 0.174255 1441496796 0.398438 -0.647949 -0.625366 0.174255 1441496796 0.312622 -0.675354 -0.594604 0.304443 1441496796 0.312622 -0.675354 -0.594604 0.304443 1441496796 0.312622 -0.675354 -0.594604 0.304443 1441496796 0.312622 -0.675354 -0.594604 0.304443 1441496796 0.312622 -0.675354 -0.594604 0.304443 1441496796 0.234802 -0.682800 -0.539490 0.433167 1441496796 0.234802 -0.682800 -0.539490 0.433167 1441496796 0.234802 -0.682800 -0.539490 0.433167 1441496796 0.234802 -0.682800 -0.539490 0.433167 1441496796 0.234802 -0.682800 -0.539490 0.433167 1441496796 0.144714 -0.680725 -0.475159 0.538452 1441496796 0.144714 -0.680725 -0.475159 0.538452 1441496796 0.144714 -0.680725 -0.475159 0.538452 1441496796 0.144714 -0.680725 -0.475159 0.538452 1441496796 0.144714 -0.680725 -0.475159 0.538452 1441496796 0.144714 -0.680725 -0.475159 0.538452 1441496796 0.056213 -0.667053 -0.402100 0.624695 1441496796 0.056213 -0.667053 -0.402100 0.624695 1441496796 0.056213 -0.667053 -0.402100 0.624695 1441496796 0.056213 -0.667053 -0.402100 0.624695 1441496796 0.056213 -0.667053 -0.402100 0.624695 1441496796 0.056213 -0.667053 -0.402100 0.624695 1441496796 0.056213 -0.667053 -0.402100 0.624695 1441496796 -0.027405 -0.641174 -0.333374 0.690674 1441496796 -0.027405 -0.641174 -0.333374 0.690674 1441496796 -0.027405 -0.641174 -0.333374 0.690674 1441496796 -0.027405 -0.641174 -0.333374 0.690674 1441496796 -0.027405 -0.641174 -0.333374 0.690674 1441496796 -0.027405 -0.641174 -0.333374 0.690674 1441496796 -0.074280 -0.623718 -0.252380 0.736023 1441496796 -0.074280 -0.623718 -0.252380 0.736023 1441496796 -0.074280 -0.623718 -0.252380 0.736023 1441496796 -0.074280 -0.623718 -0.252380 0.736023 1441496796 -0.074280 -0.623718 -0.252380 0.736023 1441496796 -0.074280 -0.623718 -0.252380 0.736023 1441496796 -0.083374 -0.621765 -0.210754 0.749695 1441496796 -0.083374 -0.621765 -0.210754 0.749695 1441496796 -0.083374 -0.621765 -0.210754 0.749695 1441496796 -0.083374 -0.621765 -0.210754 0.749695 1441496796 -0.083374 -0.621765 -0.210754 0.749695 1441496796 -0.083374 -0.621765 -0.210754 0.749695 1441496796 -0.047729 -0.634827 -0.214783 0.740662 1441496796 -0.047729 -0.634827 -0.214783 0.740662 1441496796 -0.047729 -0.634827 -0.214783 0.740662 1441496796 -0.047729 -0.634827 -0.214783 0.740662 1441496796 -0.047729 -0.634827 -0.214783 0.740662 1441496796 -0.047729 -0.634827 -0.214783 0.740662 1441496796 -0.047729 -0.634827 -0.214783 0.740662 1441496796 0.030273 -0.656250 -0.264465 0.706055 1441496796 0.030273 -0.656250 -0.264465 0.706055 1441496796 0.030273 -0.656250 -0.264465 0.706055 1441496796 0.030273 -0.656250 -0.264465 0.706055 1441496796 0.030273 -0.656250 -0.264465 0.706055 1441496796 0.030273 -0.656250 -0.264465 0.706055 1441496796 0.124146 -0.676758 -0.359375 0.630432 1441496796 0.124146 -0.676758 -0.359375 0.630432 1441496796 0.124146 -0.676758 -0.359375 0.630432 1441496796 0.124146 -0.676758 -0.359375 0.630432 1441496796 0.124146 -0.676758 -0.359375 0.630432 1441496796 0.124146 -0.676758 -0.359375 0.630432 1441496796 0.234802 -0.680176 -0.475525 0.506042 1441496796 0.234802 -0.680176 -0.475525 0.506042 1441496796 0.234802 -0.680176 -0.475525 0.506042 1441496796 0.234802 -0.680176 -0.475525 0.506042 1441496796 0.234802 -0.680176 -0.475525 0.506042 1441496796 0.234802 -0.680176 -0.475525 0.506042 1441496796 0.356262 -0.647339 -0.563110 0.370056 1441496796 0.356262 -0.647339 -0.563110 0.370056 1441496796 0.356262 -0.647339 -0.563110 0.370056 1441496796 0.356262 -0.647339 -0.563110 0.370056 1441496796 0.356262 -0.647339 -0.563110 0.370056 1441496796 0.444519 -0.597717 -0.630005 0.219666 1441496796 0.444519 -0.597717 -0.630005 0.219666 1441496796 0.444519 -0.597717 -0.630005 0.219666 1441496796 0.444519 -0.597717 -0.630005 0.219666 1441496796 0.444519 -0.597717 -0.630005 0.219666 1441496796 0.444519 -0.597717 -0.630005 0.219666 1441496796 0.444519 -0.597717 -0.630005 0.219666 1441496796 0.519897 -0.538635 -0.658630 0.076111 1441496796 0.519897 -0.538635 -0.658630 0.076111 1441496796 0.519897 -0.538635 -0.658630 0.076111 1441496796 0.519897 -0.538635 -0.658630 0.076111 1441496796 0.519897 -0.538635 -0.658630 0.076111 1441496796 0.519897 -0.538635 -0.658630 0.076111 1441496796 0.588806 -0.470032 -0.656616 -0.035095 1441496796 0.588806 -0.470032 -0.656616 -0.035095 1441496796 0.588806 -0.470032 -0.656616 -0.035095 1441496796 0.588806 -0.470032 -0.656616 -0.035095 1441496796 0.588806 -0.470032 -0.656616 -0.035095 1441496796 0.588806 -0.470032 -0.656616 -0.035095 1441496796 0.636475 -0.404358 -0.648560 -0.104004 1441496796 0.636475 -0.404358 -0.648560 -0.104004 1441496796 0.636475 -0.404358 -0.648560 -0.104004 1441496796 0.636475 -0.404358 -0.648560 -0.104004 1441496796 0.636475 -0.404358 -0.648560 -0.104004 1441496796 0.636475 -0.404358 -0.648560 -0.104004 1441496796 0.648499 -0.384033 -0.645264 -0.124939 1441496796 0.648499 -0.384033 -0.645264 -0.124939 1441496796 0.648499 -0.384033 -0.645264 -0.124939 1441496796 0.648499 -0.384033 -0.645264 -0.124939 1441496797 0.648499 -0.384033 -0.645264 -0.124939 1441496797 0.648499 -0.384033 -0.645264 -0.124939 1441496797 0.648499 -0.384033 -0.645264 -0.124939 1441496797 0.638367 -0.402832 -0.646729 -0.109497 1441496797 0.638367 -0.402832 -0.646729 -0.109497 1441496797 0.638367 -0.402832 -0.646729 -0.109497 1441496797 0.638367 -0.402832 -0.646729 -0.109497 1441496797 0.638367 -0.402832 -0.646729 -0.109497 1441496797 0.638367 -0.402832 -0.646729 -0.109497 1441496797 0.617188 -0.439148 -0.649170 -0.069519 1441496797 0.617188 -0.439148 -0.649170 -0.069519 1441496797 0.617188 -0.439148 -0.649170 -0.069519 1441496797 0.617188 -0.439148 -0.649170 -0.069519 1441496797 0.617188 -0.439148 -0.649170 -0.069519 1441496797 0.617188 -0.439148 -0.649170 -0.069519 1441496797 0.617188 -0.439148 -0.649170 -0.069519 1441496797 0.581360 -0.486755 -0.652039 -0.001160 1441496797 0.581360 -0.486755 -0.652039 -0.001160 1441496797 0.581360 -0.486755 -0.652039 -0.001160 1441496797 0.581360 -0.486755 -0.652039 -0.001160 1441496797 0.581360 -0.486755 -0.652039 -0.001160 1441496797 0.581360 -0.486755 -0.652039 -0.001160 1441496797 0.530396 -0.536865 -0.649841 0.090881 1441496797 0.530396 -0.536865 -0.649841 0.090881 1441496797 0.530396 -0.536865 -0.649841 0.090881 1441496797 0.530396 -0.536865 -0.649841 0.090881 1441496797 0.530396 -0.536865 -0.649841 0.090881 1441496797 0.530396 -0.536865 -0.649841 0.090881 1441496797 0.530396 -0.536865 -0.649841 0.090881 1441496797 0.448364 -0.596130 -0.638916 0.188293 1441496797 0.448364 -0.596130 -0.638916 0.188293 1441496797 0.448364 -0.596130 -0.638916 0.188293 1441496797 0.448364 -0.596130 -0.638916 0.188293 1441496797 0.448364 -0.596130 -0.638916 0.188293 1441496797 0.448364 -0.596130 -0.638916 0.188293 1441496797 0.351990 -0.641113 -0.612427 0.300049 1441496797 0.351990 -0.641113 -0.612427 0.300049 1441496797 0.351990 -0.641113 -0.612427 0.300049 1441496797 0.351990 -0.641113 -0.612427 0.300049 1441496797 0.351990 -0.641113 -0.612427 0.300049 1441496797 0.351990 -0.641113 -0.612427 0.300049 1441496797 0.287292 -0.653076 -0.546265 0.438843 1441496797 0.287292 -0.653076 -0.546265 0.438843 1441496797 0.287292 -0.653076 -0.546265 0.438843 1441496797 0.287292 -0.653076 -0.546265 0.438843 1441496797 0.287292 -0.653076 -0.546265 0.438843 1441496797 0.287292 -0.653076 -0.546265 0.438843 1441496797 0.208191 -0.664978 -0.459839 0.550537 1441496797 0.208191 -0.664978 -0.459839 0.550537 1441496797 0.208191 -0.664978 -0.459839 0.550537 1441496797 0.208191 -0.664978 -0.459839 0.550537 1441496797 0.208191 -0.664978 -0.459839 0.550537 1441496797 0.107849 -0.668762 -0.382935 0.628052 1441496797 0.107849 -0.668762 -0.382935 0.628052 1441496797 0.107849 -0.668762 -0.382935 0.628052 1441496797 0.107849 -0.668762 -0.382935 0.628052 1441496797 0.107849 -0.668762 -0.382935 0.628052 1441496797 0.107849 -0.668762 -0.382935 0.628052 1441496797 0.024719 -0.661804 -0.304443 0.684631 1441496797 0.024719 -0.661804 -0.304443 0.684631 1441496797 0.024719 -0.661804 -0.304443 0.684631 1441496797 0.024719 -0.661804 -0.304443 0.684631 1441496797 0.024719 -0.661804 -0.304443 0.684631 1441496797 0.024719 -0.661804 -0.304443 0.684631 1441496797 -0.031982 -0.651550 -0.240967 0.718567 1441496797 -0.031982 -0.651550 -0.240967 0.718567 1441496797 -0.031982 -0.651550 -0.240967 0.718567 1441496797 -0.031982 -0.651550 -0.240967 0.718567 1441496797 -0.031982 -0.651550 -0.240967 0.718567 1441496797 -0.031982 -0.651550 -0.240967 0.718567 1441496797 -0.031982 -0.651550 -0.240967 0.718567 1441496797 -0.035950 -0.644714 -0.208923 0.734436 1441496797 -0.035950 -0.644714 -0.208923 0.734436 1441496797 -0.035950 -0.644714 -0.208923 0.734436 1441496797 -0.035950 -0.644714 -0.208923 0.734436 1441496797 -0.035950 -0.644714 -0.208923 0.734436 1441496797 -0.035950 -0.644714 -0.208923 0.734436 1441496797 -0.001099 -0.646545 -0.226746 0.728394 1441496797 -0.001099 -0.646545 -0.226746 0.728394 1441496797 -0.001099 -0.646545 -0.226746 0.728394 1441496797 -0.001099 -0.646545 -0.226746 0.728394 1441496797 -0.001099 -0.646545 -0.226746 0.728394 1441496797 -0.001099 -0.646545 -0.226746 0.728394 1441496797 0.076904 -0.654907 -0.280579 0.697510 1441496797 0.076904 -0.654907 -0.280579 0.697510 1441496797 0.076904 -0.654907 -0.280579 0.697510 1441496797 0.076904 -0.654907 -0.280579 0.697510 1441496797 0.076904 -0.654907 -0.280579 0.697510 1441496797 0.076904 -0.654907 -0.280579 0.697510 1441496797 0.076904 -0.654907 -0.280579 0.697510 1441496797 0.168579 -0.665283 -0.378235 0.621277 1441496797 0.168579 -0.665283 -0.378235 0.621277 1441496797 0.168579 -0.665283 -0.378235 0.621277 1441496797 0.168579 -0.665283 -0.378235 0.621277 1441496797 0.168579 -0.665283 -0.378235 0.621277 1441496797 0.168579 -0.665283 -0.378235 0.621277 1441496797 0.235474 -0.673523 -0.518860 0.470886 1441496797 0.235474 -0.673523 -0.518860 0.470886 1441496797 0.235474 -0.673523 -0.518860 0.470886 1441496797 0.235474 -0.673523 -0.518860 0.470886 1441496797 0.235474 -0.673523 -0.518860 0.470886 1441496797 0.235474 -0.673523 -0.518860 0.470886 1441496797 0.235474 -0.673523 -0.518860 0.470886 1441496797 0.317932 -0.660645 -0.607483 0.305786 1441496797 0.317932 -0.660645 -0.607483 0.305786 1441496797 0.317932 -0.660645 -0.607483 0.305786 1441496797 0.317932 -0.660645 -0.607483 0.305786 1441496797 0.317932 -0.660645 -0.607483 0.305786 1441496797 0.422852 -0.607117 -0.646301 0.186768 1441496797 0.422852 -0.607117 -0.646301 0.186768 1441496797 0.422852 -0.607117 -0.646301 0.186768 1441496797 0.422852 -0.607117 -0.646301 0.186768 1441496797 0.422852 -0.607117 -0.646301 0.186768 1441496797 0.422852 -0.607117 -0.646301 0.186768 1441496798 0.515747 -0.532959 -0.665405 0.084961 1441496798 0.515747 -0.532959 -0.665405 0.084961 1441496798 0.515747 -0.532959 -0.665405 0.084961 1441496798 0.515747 -0.532959 -0.665405 0.084961 1441496798 0.515747 -0.532959 -0.665405 0.084961 1441496798 0.515747 -0.532959 -0.665405 0.084961 1441496798 0.593018 -0.453247 -0.665405 -0.012512 1441496798 0.593018 -0.453247 -0.665405 -0.012512 1441496798 0.593018 -0.453247 -0.665405 -0.012512 1441496798 0.593018 -0.453247 -0.665405 -0.012512 1441496798 0.593018 -0.453247 -0.665405 -0.012512 1441496798 0.593018 -0.453247 -0.665405 -0.012512 1441496798 0.593018 -0.453247 -0.665405 -0.012512 1441496798 0.638245 -0.389587 -0.657410 -0.093445 1441496798 0.638245 -0.389587 -0.657410 -0.093445 1441496798 0.638245 -0.389587 -0.657410 -0.093445 1441496798 0.638245 -0.389587 -0.657410 -0.093445 1441496798 0.638245 -0.389587 -0.657410 -0.093445 1441496798 0.638245 -0.389587 -0.657410 -0.093445 1441496798 0.651489 -0.362793 -0.656677 -0.112854 1441496798 0.651489 -0.362793 -0.656677 -0.112854 1441496798 0.651489 -0.362793 -0.656677 -0.112854 1441496798 0.651489 -0.362793 -0.656677 -0.112854 1441496798 0.651489 -0.362793 -0.656677 -0.112854 1441496798 0.651489 -0.362793 -0.656677 -0.112854 1441496798 0.651489 -0.362793 -0.656677 -0.112854 1441496798 0.635925 -0.383118 -0.663086 -0.095398 1441496798 0.635925 -0.383118 -0.663086 -0.095398 1441496798 0.635925 -0.383118 -0.663086 -0.095398 1441496798 0.635925 -0.383118 -0.663086 -0.095398 1441496798 0.635925 -0.383118 -0.663086 -0.095398 1441496798 0.635925 -0.383118 -0.663086 -0.095398 1441496798 0.611084 -0.421875 -0.667419 -0.056396 1441496798 0.611084 -0.421875 -0.667419 -0.056396 1441496798 0.611084 -0.421875 -0.667419 -0.056396 1441496798 0.611084 -0.421875 -0.667419 -0.056396 1441496798 0.611084 -0.421875 -0.667419 -0.056396 1441496798 0.611084 -0.421875 -0.667419 -0.056396 1441496798 0.558838 -0.490295 -0.668823 -0.000061 1441496798 0.558838 -0.490295 -0.668823 -0.000061 1441496798 0.558838 -0.490295 -0.668823 -0.000061 1441496798 0.558838 -0.490295 -0.668823 -0.000061 1441496798 0.558838 -0.490295 -0.668823 -0.000061 1441496798 0.558838 -0.490295 -0.668823 -0.000061 1441496798 0.487610 -0.557556 -0.666260 0.086792 1441496798 0.487610 -0.557556 -0.666260 0.086792 1441496798 0.487610 -0.557556 -0.666260 0.086792 1441496798 0.487610 -0.557556 -0.666260 0.086792 1441496798 0.487610 -0.557556 -0.666260 0.086792 1441496798 0.487610 -0.557556 -0.666260 0.086792 1441496798 0.396179 -0.619080 -0.653564 0.180847 1441496798 0.396179 -0.619080 -0.653564 0.180847 1441496798 0.396179 -0.619080 -0.653564 0.180847 1441496798 0.396179 -0.619080 -0.653564 0.180847 1441496798 0.396179 -0.619080 -0.653564 0.180847 1441496798 0.396179 -0.619080 -0.653564 0.180847 1441496798 0.289429 -0.665894 -0.630615 0.274170 1441496798 0.289429 -0.665894 -0.630615 0.274170 1441496798 0.289429 -0.665894 -0.630615 0.274170 1441496798 0.289429 -0.665894 -0.630615 0.274170 1441496798 0.289429 -0.665894 -0.630615 0.274170 1441496798 0.289429 -0.665894 -0.630615 0.274170 1441496798 0.194275 -0.686462 -0.587585 0.381836 1441496798 0.194275 -0.686462 -0.587585 0.381836 1441496798 0.194275 -0.686462 -0.587585 0.381836 1441496798 0.194275 -0.686462 -0.587585 0.381836 1441496798 0.194275 -0.686462 -0.587585 0.381836 1441496798 0.194275 -0.686462 -0.587585 0.381836 1441496798 0.129883 -0.686646 -0.511780 0.499756 1441496798 0.129883 -0.686646 -0.511780 0.499756 1441496798 0.129883 -0.686646 -0.511780 0.499756 1441496798 0.129883 -0.686646 -0.511780 0.499756 1441496798 0.129883 -0.686646 -0.511780 0.499756 1441496798 0.129883 -0.686646 -0.511780 0.499756 1441496798 0.069946 -0.679871 -0.413330 0.601685 1441496798 0.069946 -0.679871 -0.413330 0.601685 1441496798 0.069946 -0.679871 -0.413330 0.601685 1441496798 0.069946 -0.679871 -0.413330 0.601685 1441496798 0.069946 -0.679871 -0.413330 0.601685 1441496798 0.069946 -0.679871 -0.413330 0.601685 1441496798 0.008057 -0.664734 -0.321838 0.674133 1441496798 0.008057 -0.664734 -0.321838 0.674133 1441496798 0.008057 -0.664734 -0.321838 0.674133 1441496798 0.008057 -0.664734 -0.321838 0.674133 1441496798 0.008057 -0.664734 -0.321838 0.674133 1441496798 0.008057 -0.664734 -0.321838 0.674133 1441496798 0.008057 -0.664734 -0.321838 0.674133 1441496798 -0.026733 -0.649231 -0.241455 0.720764 1441496798 -0.026733 -0.649231 -0.241455 0.720764 1441496798 -0.026733 -0.649231 -0.241455 0.720764 1441496798 -0.026733 -0.649231 -0.241455 0.720764 1441496798 -0.026733 -0.649231 -0.241455 0.720764 1441496798 -0.026733 -0.649231 -0.241455 0.720764 1441496798 -0.016663 -0.636536 -0.183838 0.748840 1441496798 -0.016663 -0.636536 -0.183838 0.748840 1441496798 -0.016663 -0.636536 -0.183838 0.748840 1441496798 -0.016663 -0.636536 -0.183838 0.748840 1441496798 -0.016663 -0.636536 -0.183838 0.748840 1441496798 -0.016663 -0.636536 -0.183838 0.748840 1441496798 0.006042 -0.631958 -0.199280 0.748962 1441496798 0.006042 -0.631958 -0.199280 0.748962 1441496798 0.006042 -0.631958 -0.199280 0.748962 1441496798 0.006042 -0.631958 -0.199280 0.748962 1441496798 0.006042 -0.631958 -0.199280 0.748962 1441496798 0.006042 -0.631958 -0.199280 0.748962 1441496798 0.074280 -0.634033 -0.242432 0.730591 1441496798 0.074280 -0.634033 -0.242432 0.730591 1441496798 0.074280 -0.634033 -0.242432 0.730591 1441496798 0.074280 -0.634033 -0.242432 0.730591 1441496798 0.074280 -0.634033 -0.242432 0.730591 1441496798 0.074280 -0.634033 -0.242432 0.730591 1441496798 0.166321 -0.638000 -0.327026 0.677063 1441496799 0.166321 -0.638000 -0.327026 0.677063 1441496799 0.166321 -0.638000 -0.327026 0.677063 1441496799 0.166321 -0.638000 -0.327026 0.677063 1441496799 0.166321 -0.638000 -0.327026 0.677063 1441496799 0.166321 -0.638000 -0.327026 0.677063 1441496799 0.166321 -0.638000 -0.327026 0.677063 1441496799 0.267029 -0.636780 -0.451477 0.565125 1441496799 0.267029 -0.636780 -0.451477 0.565125 1441496799 0.267029 -0.636780 -0.451477 0.565125 1441496799 0.267029 -0.636780 -0.451477 0.565125 1441496799 0.267029 -0.636780 -0.451477 0.565125 1441496799 0.343689 -0.630920 -0.577759 0.387329 1441496799 0.343689 -0.630920 -0.577759 0.387329 1441496799 0.343689 -0.630920 -0.577759 0.387329 1441496799 0.343689 -0.630920 -0.577759 0.387329 1441496799 0.343689 -0.630920 -0.577759 0.387329 1441496799 0.433411 -0.595276 -0.643738 0.208496 1441496799 0.433411 -0.595276 -0.643738 0.208496 1441496799 0.433411 -0.595276 -0.643738 0.208496 1441496799 0.433411 -0.595276 -0.643738 0.208496 1441496799 0.433411 -0.595276 -0.643738 0.208496 1441496799 0.504395 -0.539124 -0.673706 0.033142 1441496799 0.504395 -0.539124 -0.673706 0.033142 1441496799 0.504395 -0.539124 -0.673706 0.033142 1441496799 0.504395 -0.539124 -0.673706 0.033142 1441496799 0.504395 -0.539124 -0.673706 0.033142 1441496799 0.504395 -0.539124 -0.673706 0.033142 1441496799 0.599548 -0.437988 -0.666626 -0.066040 1441496799 0.599548 -0.437988 -0.666626 -0.066040 1441496799 0.599548 -0.437988 -0.666626 -0.066040 1441496799 0.599548 -0.437988 -0.666626 -0.066040 1441496799 0.599548 -0.437988 -0.666626 -0.066040 1441496799 0.599548 -0.437988 -0.666626 -0.066040 1441496799 0.654053 -0.351563 -0.659180 -0.118469 1441496799 0.654053 -0.351563 -0.659180 -0.118469 1441496799 0.654053 -0.351563 -0.659180 -0.118469 1441496799 0.654053 -0.351563 -0.659180 -0.118469 1441496799 0.654053 -0.351563 -0.659180 -0.118469 1441496799 0.654053 -0.351563 -0.659180 -0.118469 1441496799 0.654053 -0.351563 -0.659180 -0.118469 1441496799 0.647766 -0.359436 -0.657715 -0.136536 1441496799 0.647766 -0.359436 -0.657715 -0.136536 1441496799 0.647766 -0.359436 -0.657715 -0.136536 1441496799 0.647766 -0.359436 -0.657715 -0.136536 1441496799 0.647766 -0.359436 -0.657715 -0.136536 1441496799 0.647766 -0.359436 -0.657715 -0.136536 1441496799 0.640198 -0.372681 -0.661316 -0.117981 1441496799 0.640198 -0.372681 -0.661316 -0.117981 1441496799 0.640198 -0.372681 -0.661316 -0.117981 1441496799 0.640198 -0.372681 -0.661316 -0.117981 1441496799 0.640198 -0.372681 -0.661316 -0.117981 1441496799 0.640198 -0.372681 -0.661316 -0.117981 1441496799 0.606750 -0.424561 -0.666138 -0.088989 1441496799 0.606750 -0.424561 -0.666138 -0.088989 1441496799 0.606750 -0.424561 -0.666138 -0.088989 1441496799 0.606750 -0.424561 -0.666138 -0.088989 1441496799 0.606750 -0.424561 -0.666138 -0.088989 1441496799 0.606750 -0.424561 -0.666138 -0.088989 1441496799 0.606750 -0.424561 -0.666138 -0.088989 1441496799 0.554993 -0.487549 -0.673584 -0.023438 1441496799 0.554993 -0.487549 -0.673584 -0.023438 1441496799 0.554993 -0.487549 -0.673584 -0.023438 1441496799 0.554993 -0.487549 -0.673584 -0.023438 1441496799 0.554993 -0.487549 -0.673584 -0.023438 1441496799 0.554993 -0.487549 -0.673584 -0.023438 1441496799 0.480896 -0.554260 -0.676147 0.065979 1441496799 0.480896 -0.554260 -0.676147 0.065979 1441496799 0.480896 -0.554260 -0.676147 0.065979 1441496799 0.480896 -0.554260 -0.676147 0.065979 1441496799 0.480896 -0.554260 -0.676147 0.065979 1441496799 0.480896 -0.554260 -0.676147 0.065979 1441496799 0.386475 -0.615173 -0.667114 0.164917 1441496799 0.386475 -0.615173 -0.667114 0.164917 1441496799 0.386475 -0.615173 -0.667114 0.164917 1441496799 0.386475 -0.615173 -0.667114 0.164917 1441496799 0.294006 -0.653564 -0.638916 0.279846 1441496799 0.294006 -0.653564 -0.638916 0.279846 1441496799 0.294006 -0.653564 -0.638916 0.279846 1441496799 0.294006 -0.653564 -0.638916 0.279846 1441496799 0.294006 -0.653564 -0.638916 0.279846 1441496799 0.294006 -0.653564 -0.638916 0.279846 1441496799 0.208801 -0.673706 -0.588013 0.396057 1441496799 0.208801 -0.673706 -0.588013 0.396057 1441496799 0.208801 -0.673706 -0.588013 0.396057 1441496799 0.208801 -0.673706 -0.588013 0.396057 1441496799 0.208801 -0.673706 -0.588013 0.396057 1441496799 0.208801 -0.673706 -0.588013 0.396057 1441496799 0.083740 -0.686096 -0.546875 0.472473 1441496799 0.083740 -0.686096 -0.546875 0.472473 1441496799 0.083740 -0.686096 -0.546875 0.472473 1441496799 0.083740 -0.686096 -0.546875 0.472473 1441496799 0.083740 -0.686096 -0.546875 0.472473 1441496799 0.083740 -0.686096 -0.546875 0.472473 1441496799 0.008179 -0.672546 -0.480652 0.562683 1441496799 0.008179 -0.672546 -0.480652 0.562683 1441496799 0.008179 -0.672546 -0.480652 0.562683 1441496799 0.008179 -0.672546 -0.480652 0.562683 1441496799 0.008179 -0.672546 -0.480652 0.562683 1441496799 0.008179 -0.672546 -0.480652 0.562683 1441496799 -0.057983 -0.655396 -0.409424 0.632019 1441496799 -0.057983 -0.655396 -0.409424 0.632019 1441496799 -0.057983 -0.655396 -0.409424 0.632019 1441496799 -0.057983 -0.655396 -0.409424 0.632019 1441496799 -0.057983 -0.655396 -0.409424 0.632019 1441496799 -0.091187 -0.642456 -0.350159 0.675537 1441496799 
0.715393 -0.063293 -0.685120 0.121643 1441496802 0.715393 -0.063293 -0.685120 0.121643 1441496802 0.715393 -0.063293 -0.685120 0.121643 1441496802 0.715088 -0.065613 -0.685364 0.120972 1441496802 0.715088 -0.065613 -0.685364 0.120972 1441496802 0.715088 -0.065613 -0.685364 0.120972 1441496802 0.715088 -0.065613 -0.685364 0.120972 1441496802 0.715088 -0.065613 -0.685364 0.120972 1441496802 0.715088 -0.065613 -0.685364 0.120972 1441496802 0.714966 -0.064331 -0.684814 0.125183 1441496802 0.714966 -0.064331 -0.684814 0.125183 1441496802 0.714966 -0.064331 -0.684814 0.125183 1441496802 0.714966 -0.064331 -0.684814 0.125183 1441496802 0.714966 -0.064331 -0.684814 0.125183 1441496802 0.714966 -0.064331 -0.684814 0.125183 1441496802 0.714050 -0.062500 -0.685242 0.129089 1441496802 0.714050 -0.062500 -0.685242 0.129089 1441496802 0.714050 -0.062500 -0.685242 0.129089 1441496802 0.714050 -0.062500 -0.685242 0.129089 1441496802 0.714050 -0.062500 -0.685242 0.129089 1441496802 0.714050 -0.062500 -0.685242 0.129089 1441496802 0.714050 -0.062500 -0.685242 0.129089 1441496802 0.713623 -0.060486 -0.685425 0.131226 1441496802 0.713623 -0.060486 -0.685425 0.131226 1441496802 0.713623 -0.060486 -0.685425 0.131226 1441496802 0.713623 -0.060486 -0.685425 0.131226 1441496802 0.713623 -0.060486 -0.685425 0.131226 1441496802 0.713623 -0.060486 -0.685425 0.131226 1441496802 0.714111 -0.060120 -0.684998 0.131104 1441496802 0.714111 -0.060120 -0.684998 0.131104 1441496802 0.714111 -0.060120 -0.684998 0.131104 1441496802 0.714111 -0.060120 -0.684998 0.131104 1441496802 0.714111 -0.060120 -0.684998 0.131104 1441496802 0.714111 -0.060120 -0.684998 0.131104 1441496802 0.714111 -0.060120 -0.684998 0.131104 1441496802 0.714722 -0.063354 -0.684814 0.127197 1441496802 0.714722 -0.063354 -0.684814 0.127197 1441496802 0.714722 -0.063354 -0.684814 0.127197 1441496802 0.714722 -0.063354 -0.684814 0.127197 1441496802 0.714722 -0.063354 -0.684814 0.127197 1441496802 0.714722 -0.063354 -0.684814 0.127197 1441496802 0.714722 -0.063354 -0.684814 0.127197 1441496802 0.715210 -0.071411 -0.684875 0.119568 1441496802 0.715210 -0.071411 -0.684875 0.119568 1441496802 0.715210 -0.071411 -0.684875 0.119568 1441496802 0.715210 -0.071411 -0.684875 0.119568 1441496802 0.715210 -0.071411 -0.684875 0.119568 1441496802 0.715027 -0.080444 -0.685303 0.112244 1441496802 0.715027 -0.080444 -0.685303 0.112244 1441496802 0.715027 -0.080444 -0.685303 0.112244 1441496802 0.715027 -0.080444 -0.685303 0.112244 1441496802 0.715027 -0.080444 -0.685303 0.112244 1441496802 0.715027 -0.080444 -0.685303 0.112244 1441496802 0.715027 -0.080444 -0.685303 0.112244 1441496802 0.714294 -0.087280 -0.686035 0.107178 1441496802 0.714294 -0.087280 -0.686035 0.107178 1441496802 0.714294 -0.087280 -0.686035 0.107178 1441496802 0.714294 -0.087280 -0.686035 0.107178 1441496802 0.714294 -0.087280 -0.686035 0.107178 1441496802 0.714294 -0.087280 -0.686035 0.107178 1441496802 0.713867 -0.089661 -0.686340 0.106201 1441496802 0.713867 -0.089661 -0.686340 0.106201 1441496802 0.713867 -0.089661 -0.686340 0.106201 1441496803 0.713867 -0.089661 -0.686340 0.106201 1441496803 0.713867 -0.089661 -0.686340 0.106201 1441496803 0.713867 -0.089661 -0.686340 0.106201 1441496803 0.713867 -0.089661 -0.686340 0.106201 1441496803 0.713684 -0.087280 -0.686462 0.108459 1441496803 0.713684 -0.087280 -0.686462 0.108459 1441496803 0.713684 -0.087280 -0.686462 0.108459 1441496803 0.713684 -0.087280 -0.686462 0.108459 1441496803 0.713684 -0.087280 -0.686462 0.108459 1441496803 0.713196 -0.083313 -0.686951 0.111938 1441496803 0.713196 -0.083313 -0.686951 0.111938 1441496803 0.713196 -0.083313 -0.686951 0.111938 1441496803 0.713196 -0.083313 -0.686951 0.111938 1441496803 0.713196 -0.083313 -0.686951 0.111938 1441496803 0.713196 -0.083313 -0.686951 0.111938 1441496803 0.712891 -0.079529 -0.687073 0.115601 1441496803 0.712891 -0.079529 -0.687073 0.115601 1441496803 0.712891 -0.079529 -0.687073 0.115601 1441496803 0.712891 -0.079529 -0.687073 0.115601 1441496803 0.712891 -0.079529 -0.687073 0.115601 1441496803 0.712891 -0.079529 -0.687073 0.115601 1441496803 0.712891 -0.079529 -0.687073 0.115601 1441496803 0.713135 -0.077942 -0.686707 0.117310 1441496803 0.713135 -0.077942 -0.686707 0.117310 1441496803 0.713135 -0.077942 -0.686707 0.117310 1441496803 0.713135 -0.077942 -0.686707 0.117310 1441496803 0.713135 -0.077942 -0.686707 0.117310 1441496803 0.713135 -0.077942 -0.686707 0.117310 1441496803 0.713379 -0.080200 -0.686523 0.115417 1441496803 0.713379 -0.080200 -0.686523 0.115417 1441496803 0.713379 -0.080200 -0.686523 0.115417 1441496803 0.713379 -0.080200 -0.686523 0.115417 1441496803 0.713379 -0.080200 -0.686523 0.115417 1441496803 0.713379 -0.080200 -0.686523 0.115417 1441496803 0.713562 -0.083862 -0.686584 0.111206 1441496803 0.713562 -0.083862 -0.686584 0.111206 1441496803 0.713562 -0.083862 -0.686584 0.111206 1441496803 0.713562 -0.083862 -0.686584 0.111206 1441496803 0.713562 -0.083862 -0.686584 0.111206 1441496803 0.713562 -0.083862 -0.686584 0.111206 1441496803 0.713562 -0.083862 -0.686584 0.111206 1441496803 0.714294 -0.086731 -0.685913 0.108459 1441496803 0.714294 -0.086731 -0.685913 0.108459 1441496803 0.714294 -0.086731 -0.685913 0.108459 1441496803 0.714294 -0.086731 -0.685913 0.108459 1441496803 0.714294 -0.086731 -0.685913 0.108459 1441496803 0.714294 -0.086731 -0.685913 0.108459 1441496803 0.715393 -0.089539 -0.684937 0.104919 1441496803 0.715393 -0.089539 -0.684937 0.104919 1441496803 0.715393 -0.089539 -0.684937 0.104919 1441496803 0.715393 -0.089539 -0.684937 0.104919 1441496803 0.715393 -0.089539 -0.684937 0.104919 1441496803 0.715393 -0.089539 -0.684937 0.104919 1441496803 0.715393 -0.089539 -0.684937 0.104919 1441496803 0.716797 -0.091858 -0.683838 0.100525 1441496803 0.716797 -0.091858 -0.683838 0.100525 1441496803 0.716797 -0.091858 -0.683838 0.100525 1441496803 0.716797 -0.091858 -0.683838 0.100525 1441496803 0.716797 -0.091858 -0.683838 0.100525 1441496803 0.716797 -0.091858 -0.683838 0.100525 1441496803 0.717651 -0.093933 -0.683228 0.096436 1441496803 0.717651 -0.093933 -0.683228 0.096436 1441496803 0.717651 -0.093933 -0.683228 0.096436 1441496803 0.717651 -0.093933 -0.683228 0.096436 1441496803 0.717651 -0.093933 -0.683228 0.096436 1441496803 0.717651 -0.093933 -0.683228 0.096436 1441496803 0.718140 -0.094971 -0.682678 0.096069 1441496803 0.718140 -0.094971 -0.682678 0.096069 1441496803 0.718140 -0.094971 -0.682678 0.096069 1441496803 0.718140 -0.094971 -0.682678 0.096069 1441496803 0.718140 -0.094971 -0.682678 0.096069 1441496803 0.718140 -0.094971 -0.682678 0.096069 1441496803 0.717285 -0.096680 -0.683105 0.097473 1441496803 0.717285 -0.096680 -0.683105 0.097473 1441496803 0.717285 -0.096680 -0.683105 0.097473 1441496803 0.717285 -0.096680 -0.683105 0.097473 1441496803 0.717285 -0.096680 -0.683105 0.097473 1441496803 0.717285 -0.096680 -0.683105 0.097473 1441496803 0.717285 -0.096680 -0.683105 0.097473 1441496803 0.715881 -0.098145 -0.684570 0.096313 1441496803 0.715881 -0.098145 -0.684570 0.096313 1441496803 0.715881 -0.098145 -0.684570 0.096313 1441496803 0.715881 -0.098145 -0.684570 0.096313 1441496803 0.715881 -0.098145 -0.684570 0.096313 1441496803 0.715881 -0.098145 -0.684570 0.096313 1441496803 0.714905 -0.096741 -0.685242 0.099854 1441496803 0.714905 -0.096741 -0.685242 0.099854 1441496803 0.714905 -0.096741 -0.685242 0.099854 1441496803 0.714905 -0.096741 -0.685242 0.099854 1441496803 0.714905 -0.096741 -0.685242 0.099854 1441496803 0.714905 -0.096741 -0.685242 0.099854 1441496803 0.714355 -0.089844 -0.685364 0.109131 1441496803 0.714355 -0.089844 -0.685364 0.109131 1441496803 0.714355 -0.089844 -0.685364 0.109131 1441496803 0.714355 -0.089844 -0.685364 0.109131 1441496803 0.714355 -0.089844 -0.685364 0.109131 1441496803 0.714355 -0.089844 -0.685364 0.109131 1441496803 0.714355 -0.089844 -0.685364 0.109131 1441496803 0.714294 -0.081482 -0.685120 0.117371 1441496803 0.714294 -0.081482 -0.685120 0.117371 1441496803 0.714294 -0.081482 -0.685120 0.117371 1441496803 0.714294 -0.081482 -0.685120 0.117371 1441496803 0.714294 -0.081482 -0.685120 0.117371 1441496803 0.714600 -0.077026 -0.684570 0.121460 1441496803 0.714600 -0.077026 -0.684570 0.121460 1441496803 0.714600 -0.077026 -0.684570 0.121460 1441496803 0.714600 -0.077026 -0.684570 0.121460 1441496803 0.714600 -0.077026 -0.684570 0.121460 1441496803 0.714600 -0.077026 -0.684570 0.121460 1441496803 0.714905 -0.074341 -0.684509 0.121765 1441496803 0.714905 -0.074341 -0.684509 0.121765 1441496803 0.714905 -0.074341 -0.684509 0.121765 1441496803 0.714905 -0.074341 -0.684509 0.121765 1441496803 0.714905 -0.074341 -0.684509 0.121765 1441496803 0.714905 -0.074341 -0.684509 0.121765 1441496803 0.714905 -0.074341 -0.684509 0.121765 1441496804 0.714844 -0.077820 -0.684937 0.117554 1441496804 0.714844 -0.077820 -0.684937 0.117554 1441496804 0.714844 -0.077820 -0.684937 0.117554 1441496804 0.714844 -0.077820 -0.684937 0.117554 1441496804 0.714844 -0.077820 -0.684937 0.117554 1441496804 0.714844 -0.077820 -0.684937 0.117554 1441496804 0.714966 -0.081848 -0.684875 0.114197 1441496804 0.714966 -0.081848 -0.684875 0.114197 1441496804 0.714966 -0.081848 -0.684875 0.114197 1441496804 0.714966 -0.081848 -0.684875 0.114197 1441496804 0.714661 -0.084351 -0.685364 0.111267 1441496804 0.714661 -0.084351 -0.685364 0.111267 1441496804 0.714661 -0.084351 -0.685364 0.111267 1441496804 0.714661 -0.084351 -0.685364 0.111267 1441496804 0.714661 -0.084351 -0.685364 0.111267 1441496804 0.714661 -0.084351 -0.685364 0.111267 1441496804 0.714661 -0.084351 -0.685364 0.111267 1441496804 0.714539 -0.086792 -0.685547 0.109192 1441496804 0.714539 -0.086792 -0.685547 0.109192 1441496804 0.714539 -0.086792 -0.685547 0.109192 1441496804 0.714539 -0.086792 -0.685547 0.109192 1441496804 0.714539 -0.086792 -0.685547 0.109192 1441496804 0.714844 -0.088379 -0.685120 0.108459 1441496804 0.714844 -0.088379 -0.685120 0.108459 1441496804 0.714844 -0.088379 -0.685120 0.108459 1441496804 0.714844 -0.088379 -0.685120 0.108459 1441496804 0.714844 -0.088379 -0.685120 0.108459 1441496804 0.714844 -0.088379 -0.685120 0.108459 1441496804 0.714844 -0.088379 -0.685120 0.108459 1441496804 0.715576 -0.089966 -0.684448 0.106812 1441496804 0.715576 -0.089966 -0.684448 0.106812 1441496804 0.715576 -0.089966 -0.684448 0.106812 1441496804 0.715576 -0.089966 -0.684448 0.106812 1441496804 0.715576 -0.089966 -0.684448 0.106812 1441496804 0.715576 -0.089966 -0.684448 0.106812 1441496804 0.716064 -0.091675 -0.684082 0.104431 1441496804 0.716064 -0.091675 -0.684082 0.104431 1441496804 0.716064 -0.091675 -0.684082 0.104431 1441496804 0.716064 -0.091675 -0.684082 0.104431 1441496804 0.716064 -0.091675 -0.684082 0.104431 1441496804 0.716064 -0.091675 -0.684082 0.104431 1441496804 0.716187 -0.093018 -0.684021 0.102966 1441496804 0.716187 -0.093018 -0.684021 0.102966 1441496804 0.716187 -0.093018 -0.684021 0.102966 1441496804 0.716187 -0.093018 -0.684021 0.102966 1441496804 0.716187 -0.093018 -0.684021 0.102966 1441496804 0.716187 -0.093018 -0.684021 0.102966 1441496804 0.715942 -0.091370 -0.684082 0.105408 1441496804 0.715942 -0.091370 -0.684082 0.105408 1441496804 0.715942 -0.091370 -0.684082 0.105408 1441496804 0.715942 -0.091370 -0.684082 0.105408 1441496804 0.715942 -0.091370 -0.684082 0.105408 1441496804 0.715942 -0.091370 -0.684082 0.105408 1441496804 0.715942 -0.091370 -0.684082 0.105408 1441496804 0.716431 -0.086731 -0.683411 0.109985 1441496804 0.716431 -0.086731 -0.683411 0.109985 1441496804 0.716431 -0.086731 -0.683411 0.109985 1441496804 0.716431 -0.086731 -0.683411 0.109985 1441496804 0.716431 -0.086731 -0.683411 0.109985 1441496804 0.716431 -0.086731 -0.683411 0.109985 1441496804 0.717041 -0.082764 -0.682861 0.112854 1441496804 0.717041 -0.082764 -0.682861 0.112854 1441496804 0.717041 -0.082764 -0.682861 0.112854 1441496804 0.717041 -0.082764 -0.682861 0.112854 1441496804 0.716919 -0.082581 -0.683655 0.108582 1441496804 0.716919 -0.082581 -0.683655 0.108582 1441496804 0.716919 -0.082581 -0.683655 0.108582 1441496804 0.716919 -0.082581 -0.683655 0.108582 1441496804 0.716919 -0.082581 -0.683655 0.108582 1441496804 0.716919 -0.082581 -0.683655 0.108582 1441496804 0.717163 -0.083984 -0.683960 0.103821 1441496804 0.717163 -0.083984 -0.683960 0.103821 1441496804 0.717163 -0.083984 -0.683960 0.103821 1441496804 0.717163 -0.083984 -0.683960 0.103821 1441496804 0.717163 -0.083984 -0.683960 0.103821 1441496804 0.717163 -0.083984 -0.683960 0.103821 1441496804 0.717163 -0.083984 -0.683960 0.103821 1441496804 0.717529 -0.083862 -0.683655 0.103760 1441496804 0.717529 -0.083862 -0.683655 0.103760 1441496804 0.717529 -0.083862 -0.683655 0.103760 1441496804 0.717529 -0.083862 -0.683655 0.103760 1441496804 0.717529 -0.083862 -0.683655 0.103760 1441496804 0.717529 -0.083862 -0.683655 0.103760 1441496804 0.717346 -0.082886 -0.683594 0.106018 1441496804 0.717346 -0.082886 -0.683594 0.106018 1441496804 0.717346 -0.082886 -0.683594 0.106018 1441496804 0.717346 -0.082886 -0.683594 0.106018 1441496804 0.717346 -0.082886 -0.683594 0.106018 1441496804 0.717346 -0.082886 -0.683594 0.106018 1441496804 0.716125 -0.080627 -0.684692 0.108887 1441496804 0.716125 -0.080627 -0.684692 0.108887 1441496804 0.716125 -0.080627 -0.684692 0.108887 1441496804 0.716125 -0.080627 -0.684692 0.108887 1441496804 0.716125 -0.080627 -0.684692 0.108887 1441496804 0.716125 -0.080627 -0.684692 0.108887 1441496804 0.716125 -0.080627 -0.684692 0.108887 1441496804 0.715210 -0.077698 -0.685547 0.111572 1441496804 0.715210 -0.077698 -0.685547 0.111572 1441496804 0.715210 -0.077698 -0.685547 0.111572 1441496804 0.715210 -0.077698 -0.685547 0.111572 1441496804 0.715210 -0.077698 -0.685547 0.111572 1441496804 0.715210 -0.077698 -0.685547 0.111572 1441496804 0.714844 -0.073181 -0.685364 0.117737 1441496804 0.714844 -0.073181 -0.685364 0.117737 1441496804 0.714844 -0.073181 -0.685364 0.117737 1441496804 0.714844 -0.073181 -0.685364 0.117737 1441496804 0.714844 -0.073181 -0.685364 0.117737 1441496804 0.714844 -0.073181 -0.685364 0.117737 1441496805 0.714355 -0.072510 -0.685181 0.122437 1441496805 0.714355 -0.072510 -0.685181 0.122437 1441496805 0.714355 -0.072510 -0.685181 0.122437 1441496805 0.714355 -0.072510 -0.685181 0.122437 1441496805 0.714355 -0.072510 -0.685181 0.122437 1441496805 0.714355 -0.072510 -0.685181 0.122437 1441496805 0.714355 -0.072510 -0.685181 0.122437 1441496805 0.713867 -0.070801 -0.684753 0.128418 1441496805 0.713867 -0.070801 -0.684753 0.128418 1441496805 0.713867 -0.070801 -0.684753 0.128418 1441496805 0.713867 -0.070801 -0.684753 0.128418 1441496805 0.713867 -0.070801 -0.684753 0.128418 1441496805 0.713867 -0.070801 -0.684753 0.128418 1441496805 0.713867 -0.066650 -0.684326 0.132690 1441496805 0.713867 -0.066650 -0.684326 0.132690 1441496805 0.713867 -0.066650 -0.684326 0.132690 1441496805 0.713867 -0.066650 -0.684326 0.132690 1441496805 0.713867 -0.066650 -0.684326 0.132690 1441496805 0.713867 -0.066650 -0.684326 0.132690 1441496805 0.714233 -0.067322 -0.683838 0.132874 1441496805 0.714233 -0.067322 -0.683838 0.132874 1441496805 0.714233 -0.067322 -0.683838 0.132874 1441496805 0.714233 -0.067322 -0.683838 0.132874 1441496805 0.714233 -0.067322 -0.683838 0.132874 1441496805 0.714233 -0.067322 -0.683838 0.132874 1441496805 0.714233 -0.067322 -0.683838 0.132874 1441496805 0.714111 -0.072266 -0.684265 0.128967 1441496805 0.714111 -0.072266 -0.684265 0.128967 1441496805 0.714111 -0.072266 -0.684265 0.128967 1441496805 0.714111 -0.072266 -0.684265 0.128967 1441496805 0.714111 -0.072266 -0.684265 0.128967 1441496805 0.714111 -0.072266 -0.684265 0.128967 1441496805 0.712830 -0.080627 -0.685730 0.122986 1441496805 0.712830 -0.080627 -0.685730 0.122986 1441496805 0.712830 -0.080627 -0.685730 0.122986 1441496805 0.712830 -0.080627 -0.685730 0.122986 1441496805 0.712830 -0.080627 -0.685730 0.122986 1441496805 0.712830 -0.080627 -0.685730 0.122986 1441496805 0.712830 -0.080627 -0.685730 0.122986 1441496805 0.711182 -0.089050 -0.687378 0.117249 1441496805 0.711182 -0.089050 -0.687378 0.117249 1441496805 0.711182 -0.089050 -0.687378 0.117249 1441496805 0.711182 -0.089050 -0.687378 0.117249 1441496805 0.711182 -0.089050 -0.687378 0.117249 1441496805 0.711182 -0.089050 -0.687378 0.117249 1441496805 0.710754 -0.092834 -0.687622 0.115723 1441496805 0.710754 -0.092834 -0.687622 0.115723 1441496805 0.710754 -0.092834 -0.687622 0.115723 1441496805 0.710754 -0.092834 -0.687622 0.115723 1441496805 0.710754 -0.092834 -0.687622 0.115723 1441496805 0.710327 -0.089172 -0.687500 0.121460 1441496805 0.710327 -0.089172 -0.687500 0.121460 1441496805 0.710327 -0.089172 -0.687500 0.121460 1441496805 0.710327 -0.089172 -0.687500 0.121460 1441496805 0.710327 -0.089172 -0.687500 0.121460 1441496805 0.710327 -0.089172 -0.687500 0.121460 1441496805 0.710327 -0.089172 -0.687500 0.121460 1441496805 0.710449 -0.084045 -0.687073 0.126892 1441496805 0.710449 -0.084045 -0.687073 0.126892 1441496805 0.710449 -0.084045 -0.687073 0.126892 1441496805 0.710449 -0.084045 -0.687073 0.126892 1441496805 0.710449 -0.084045 -0.687073 0.126892 1441496805 0.711609 -0.082703 -0.686340 0.125305 1441496805 0.711609 -0.082703 -0.686340 0.125305 1441496805 0.711609 -0.082703 -0.686340 0.125305 1441496805 0.711609 -0.082703 -0.686340 0.125305 1441496805 0.711609 -0.082703 -0.686340 0.125305 1441496805 0.711609 -0.082703 -0.686340 0.125305 1441496805 0.711609 -0.082703 -0.686340 0.125305 1441496805 0.712280 -0.087708 -0.686035 0.119690 1441496805 0.712280 -0.087708 -0.686035 0.119690 1441496805 0.712280 -0.087708 -0.686035 0.119690 1441496805 0.712280 -0.087708 -0.686035 0.119690 1441496805 0.712280 -0.087708 -0.686035 0.119690 1441496805 0.712280 -0.087708 -0.686035 0.119690 1441496805 0.713074 -0.090515 -0.685242 0.117493 1441496805 0.713074 -0.090515 -0.685242 0.117493 1441496805 0.713074 -0.090515 -0.685242 0.117493 1441496805 0.713074 -0.090515 -0.685242 0.117493 1441496805 0.713074 -0.090515 -0.685242 0.117493 1441496805 0.713074 -0.090515 -0.685242 0.117493 1441496805 0.713867 -0.090759 -0.684326 0.118042 1441496805 0.713867 -0.090759 -0.684326 0.118042 1441496805 0.713867 -0.090759 -0.684326 0.118042 1441496805 0.713867 -0.090759 -0.684326 0.118042 1441496805 0.713867 -0.090759 -0.684326 0.118042 1441496805 0.713867 -0.090759 -0.684326 0.118042 1441496805 0.713867 -0.090759 -0.684326 0.118042 1441496805 0.714539 -0.091797 -0.683899 0.115112 1441496805 0.714539 -0.091797 -0.683899 0.115112 1441496805 0.714539 -0.091797 -0.683899 0.115112 1441496805 0.714539 -0.091797 -0.683899 0.115112 1441496805 0.714539 -0.091797 -0.683899 0.115112 1441496805 0.714539 -0.091797 -0.683899 0.115112 1441496805 0.715088 -0.094116 -0.683716 0.111084 1441496805 0.715088 -0.094116 -0.683716 0.111084 1441496805 0.715088 -0.094116 -0.683716 0.111084 1441496805 0.715088 -0.094116 -0.683716 0.111084 1441496805 0.715088 -0.094116 -0.683716 0.111084 1441496805 0.715088 -0.094116 -0.683716 0.111084 1441496805 0.715698 -0.094910 -0.683105 0.110107 1441496805 0.715698 -0.094910 -0.683105 0.110107 1441496805 0.715698 -0.094910 -0.683105 0.110107 1441496805 0.715698 -0.094910 -0.683105 0.110107 1441496805 0.715698 -0.094910 -0.683105 0.110107 1441496805 0.715698 -0.094910 -0.683105 0.110107 1441496805 0.715698 -0.094910 -0.683105 0.110107 1441496805 0.716309 -0.094482 -0.682190 0.112122 1441496805 0.716309 -0.094482 -0.682190 0.112122 1441496805 0.716309 -0.094482 -0.682190 0.112122 1441496805 0.716309 -0.094482 -0.682190 0.112122 1441496805 0.716309 -0.094482 -0.682190 0.112122 1441496805 0.716309 -0.094482 -0.682190 0.112122 1441496805 0.716309 -0.094482 -0.682190 0.112122 1441496805 0.716919 -0.093262 -0.681641 0.112915 1441496806 0.716919 -0.093262 -0.681641 0.112915 1441496806 0.716919 -0.093262 -0.681641 0.112915 1441496806 0.716919 -0.093262 -0.681641 0.112915 1441496806 0.716919 -0.093262 -0.681641 0.112915 1441496806 0.716919 -0.093262 -0.681641 0.112915 1441496806 0.716370 -0.094116 -0.682373 0.110962 1441496806 0.716370 -0.094116 -0.682373 0.110962 1441496806 0.716370 -0.094116 -0.682373 0.110962 1441496806 0.716370 -0.094116 -0.682373 0.110962 1441496806 0.716370 -0.094116 -0.682373 0.110962 1441496806 0.716370 -0.094116 -0.682373 0.110962 1441496806 0.715698 -0.093994 -0.682739 0.112854 1441496806 0.715698 -0.093994 -0.682739 0.112854 1441496806 0.715698 -0.093994 -0.682739 0.112854 1441496806 0.715698 -0.093994 -0.682739 0.112854 1441496806 0.715698 -0.093994 -0.682739 0.112854 1441496806 0.715698 -0.093994 -0.682739 0.112854 1441496806 0.714844 -0.088501 -0.682983 0.120911 1441496806 0.714844 -0.088501 -0.682983 0.120911 1441496806 0.714844 -0.088501 -0.682983 0.120911 1441496806 0.714844 -0.088501 -0.682983 0.120911 1441496806 0.714844 -0.088501 -0.682983 0.120911 1441496806 0.714844 -0.088501 -0.682983 0.120911 1441496806 0.714844 -0.088501 -0.682983 0.120911 1441496806 0.714294 -0.080566 -0.682922 0.129944 1441496806 0.714294 -0.080566 -0.682922 0.129944 1441496806 0.714294 -0.080566 -0.682922 0.129944 1441496806 0.714294 -0.080566 -0.682922 0.129944 1441496806 0.714294 -0.080566 -0.682922 0.129944 1441496806 0.714294 -0.080566 -0.682922 0.129944 1441496806 0.714600 -0.072998 -0.681824 0.138184 1441496806 0.714600 -0.072998 -0.681824 0.138184 1441496806 0.714600 -0.072998 -0.681824 0.138184 1441496806 0.714600 -0.072998 -0.681824 0.138184 1441496806 0.714600 -0.072998 -0.681824 0.138184 1441496806 0.714600 -0.072998 -0.681824 0.138184 1441496806 0.714600 -0.072998 -0.681824 0.138184 1441496806 0.715637 -0.068420 -0.680420 0.142212 1441496806 0.715637 -0.068420 -0.680420 0.142212 1441496806 0.715637 -0.068420 -0.680420 0.142212 1441496806 0.715637 -0.068420 -0.680420 0.142212 1441496806 0.715637 -0.068420 -0.680420 0.142212 1441496806 0.715637 -0.068420 -0.680420 0.142212 1441496806 0.715820 -0.071838 -0.680908 0.137146 1441496806 0.715820 -0.071838 -0.680908 0.137146 1441496806 0.715820 -0.071838 -0.680908 0.137146 1441496806 0.715820 -0.071838 -0.680908 0.137146 1441496806 0.715820 -0.071838 -0.680908 0.137146 1441496806 0.715820 -0.071838 -0.680908 0.137146 1441496806 0.715820 -0.071838 -0.680908 0.137146 1441496806 0.715393 -0.082947 -0.682129 0.126526 1441496806 0.715393 -0.082947 -0.682129 0.126526 1441496806 0.715393 -0.082947 -0.682129 0.126526 1441496806 0.715393 -0.082947 -0.682129 0.126526 1441496806 0.715393 -0.082947 -0.682129 0.126526 1441496806 0.715393 -0.082947 -0.682129 0.126526 1441496806 0.714233 -0.097290 -0.683411 0.115662 1441496806 0.714233 -0.097290 -0.683411 0.115662 1441496806 0.714233 -0.097290 -0.683411 0.115662 1441496806 0.714233 -0.097290 -0.683411 0.115662 1441496806 0.714233 -0.097290 -0.683411 0.115662 1441496806 0.714233 -0.097290 -0.683411 0.115662 1441496806 0.714233 -0.097290 -0.683411 0.115662 1441496806 0.713379 -0.107483 -0.683777 0.109680 1441496806 0.713379 -0.107483 -0.683777 0.109680 1441496806 0.713379 -0.107483 -0.683777 0.109680 1441496806 0.713379 -0.107483 -0.683777 0.109680 1441496806 0.713379 -0.107483 -0.683777 0.109680 1441496806 0.712585 -0.110962 -0.683960 0.109863 1441496806 0.712585 -0.110962 -0.683960 0.109863 1441496806 0.712585 -0.110962 -0.683960 0.109863 1441496806 0.712585 -0.110962 -0.683960 0.109863 1441496806 0.712585 -0.110962 -0.683960 0.109863 1441496806 0.712585 -0.110962 -0.683960 0.109863 1441496806 0.712585 -0.110962 -0.683960 0.109863 1441496806 0.712219 -0.107666 -0.684143 0.114380 1441496806 0.712219 -0.107666 -0.684143 0.114380 1441496806 0.712219 -0.107666 -0.684143 0.114380 1441496806 0.712219 -0.107666 -0.684143 0.114380 1441496806 0.712219 -0.107666 -0.684143 0.114380 1441496806 0.712219 -0.107666 -0.684143 0.114380 1441496806 0.712769 -0.103516 -0.683899 0.116333 1441496806 0.712769 -0.103516 -0.683899 0.116333 1441496806 0.712769 -0.103516 -0.683899 0.116333 1441496806 0.712769 -0.103516 -0.683899 0.116333 1441496806 0.712769 -0.103516 -0.683899 0.116333 1441496806 0.712769 -0.103516 -0.683899 0.116333 1441496806 0.713379 -0.104919 -0.683655 0.112732 1441496806 0.713379 -0.104919 -0.683655 0.112732 1441496806 0.713379 -0.104919 -0.683655 0.112732 1441496806 0.713379 -0.104919 -0.683655 0.112732 1441496806 0.713379 -0.104919 -0.683655 0.112732 1441496806 0.713379 -0.104919 -0.683655 0.112732 1441496806 0.713379 -0.104919 -0.683655 0.112732 1441496806 0.713257 -0.109375 -0.683899 0.107788 1441496806 0.713257 -0.109375 -0.683899 0.107788 1441496806 0.713257 -0.109375 -0.683899 0.107788 1441496806 0.713257 -0.109375 -0.683899 0.107788 1441496806 0.713257 -0.109375 -0.683899 0.107788 1441496806 0.713257 -0.109375 -0.683899 0.107788 1441496806 0.712402 -0.110596 -0.684753 0.106567 1441496806 0.712402 -0.110596 -0.684753 0.106567 1441496806 0.712402 -0.110596 -0.684753 0.106567 1441496806 0.712402 -0.110596 -0.684753 0.106567 1441496806 0.712402 -0.110596 -0.684753 0.106567 1441496806 0.712402 -0.110596 -0.684753 0.106567 1441496806 0.712341 -0.105164 -0.684692 0.112427 1441496806 0.712341 -0.105164 -0.684692 0.112427 1441496806 0.712341 -0.105164 -0.684692 0.112427 1441496806 0.712341 -0.105164 -0.684692 0.112427 1441496806 0.712341 -0.105164 -0.684692 0.112427 1441496806 0.712341 -0.105164 -0.684692 0.112427 1441496806 0.713928 -0.094360 -0.683105 0.121338 1441496807 0.713928 -0.094360 -0.683105 0.121338 1441496807 0.713928 -0.094360 -0.683105 0.121338 1441496807 0.713928 -0.094360 -0.683105 0.121338 1441496807 0.713928 -0.094360 -0.683105 0.121338 1441496807 0.713928 -0.094360 -0.683105 0.121338 1441496807 0.715271 -0.088928 -0.682373 0.121582 1441496807 0.715271 -0.088928 -0.682373 0.121582 1441496807 0.715271 -0.088928 -0.682373 0.121582 1441496807 0.715271 -0.088928 -0.682373 0.121582 1441496807 0.715271 -0.088928 -0.682373 0.121582 1441496807 0.715271 -0.088928 -0.682373 0.121582 1441496807 0.715271 -0.088928 -0.682373 0.121582 1441496807 0.716003 -0.091553 -0.682312 0.115479 1441496807 0.716003 -0.091553 -0.682312 0.115479 1441496807 0.716003 -0.091553 -0.682312 0.115479 1441496807 0.716003 -0.091553 -0.682312 0.115479 1441496807 0.716003 -0.091553 -0.682312 0.115479 1441496807 0.716003 -0.091553 -0.682312 0.115479 1441496807 0.716187 -0.093567 -0.682251 0.113098 1441496807 0.716187 -0.093567 -0.682251 0.113098 1441496807 0.716187 -0.093567 -0.682251 0.113098 1441496807 0.716187 -0.093567 -0.682251 0.113098 1441496807 0.716187 -0.093567 -0.682251 0.113098 1441496807 0.716187 -0.093567 -0.682251 0.113098 1441496807 0.716187 -0.093567 -0.682251 0.113098 1441496807 0.716064 -0.094116 -0.682251 0.113892 1441496807 0.716064 -0.094116 -0.682251 0.113892 1441496807 0.716064 -0.094116 -0.682251 0.113892 1441496807 0.716064 -0.094116 -0.682251 0.113892 1441496807 0.716064 -0.094116 -0.682251 0.113892 1441496807 0.715271 -0.092163 -0.682800 0.116943 1441496807 0.715271 -0.092163 -0.682800 0.116943 1441496807 0.715271 -0.092163 -0.682800 0.116943 1441496807 0.715271 -0.092163 -0.682800 0.116943 1441496807 0.715271 -0.092163 -0.682800 0.116943 1441496807 0.715271 -0.092163 -0.682800 0.116943 1441496807 0.715271 -0.092163 -0.682800 0.116943 1441496807 0.714172 -0.086243 -0.683411 0.124390 1441496807 0.714172 -0.086243 -0.683411 0.124390 1441496807 0.714172 -0.086243 -0.683411 0.124390 1441496807 0.714172 -0.086243 -0.683411 0.124390 1441496807 0.714172 -0.086243 -0.683411 0.124390 1441496807 0.714172 -0.086243 -0.683411 0.124390 1441496807 0.712463 -0.077759 -0.684509 0.133301 1441496807 0.712463 -0.077759 -0.684509 0.133301 1441496807 0.712463 -0.077759 -0.684509 0.133301 1441496807 0.712463 -0.077759 -0.684509 0.133301 1441496807 0.712463 -0.077759 -0.684509 0.133301 1441496807 0.712463 -0.077759 -0.684509 0.133301 1441496807 0.710815 -0.068115 -0.685669 0.140991 1441496807 0.710815 -0.068115 -0.685669 0.140991 1441496807 0.710815 -0.068115 -0.685669 0.140991 1441496807 0.710815 -0.068115 -0.685669 0.140991 1441496807 0.710815 -0.068115 -0.685669 0.140991 1441496807 0.710815 -0.068115 -0.685669 0.140991 1441496807 0.710510 -0.059937 -0.685730 0.146057 1441496807 0.710510 -0.059937 -0.685730 0.146057 1441496807 0.710510 -0.059937 -0.685730 0.146057 1441496807 0.710510 -0.059937 -0.685730 0.146057 1441496807 0.710510 -0.059937 -0.685730 0.146057 1441496807 0.710510 -0.059937 -0.685730 0.146057 1441496807 0.711426 -0.059143 -0.684570 0.147461 1441496807 0.711426 -0.059143 -0.684570 0.147461 1441496807 0.711426 -0.059143 -0.684570 0.147461 1441496807 0.711426 -0.059143 -0.684570 0.147461 1441496807 0.711426 -0.059143 -0.684570 0.147461 1441496807 0.711426 -0.059143 -0.684570 0.147461 1441496807 0.711304 -0.062805 -0.684448 0.146851 1441496807 0.711304 -0.062805 -0.684448 0.146851 1441496807 0.711304 -0.062805 -0.684448 0.146851 1441496807 0.711304 -0.062805 -0.684448 0.146851 1441496807 0.711304 -0.062805 -0.684448 0.146851 1441496807 0.711304 -0.062805 -0.684448 0.146851 1441496807 0.711060 -0.060730 -0.684692 0.148010 1441496807 0.711060 -0.060730 -0.684692 0.148010 1441496807 0.711060 -0.060730 -0.684692 0.148010 1441496807 0.711060 -0.060730 -0.684692 0.148010 1441496807 0.711060 -0.060730 -0.684692 0.148010 1441496807 
0.600647 -0.421448 -0.659058 0.164978 1441496810 0.524170 -0.502930 -0.636841 0.258423 1441496810 0.524170 -0.502930 -0.636841 0.258423 1441496810 0.524170 -0.502930 -0.636841 0.258423 1441496810 0.524170 -0.502930 -0.636841 0.258423 1441496810 0.524170 -0.502930 -0.636841 0.258423 1441496810 0.524170 -0.502930 -0.636841 0.258423 1441496810 0.434021 -0.564087 -0.596313 0.371277 1441496810 0.434021 -0.564087 -0.596313 0.371277 1441496810 0.434021 -0.564087 -0.596313 0.371277 1441496810 0.434021 -0.564087 -0.596313 0.371277 1441496810 0.434021 -0.564087 -0.596313 0.371277 1441496810 0.434021 -0.564087 -0.596313 0.371277 1441496810 0.434021 -0.564087 -0.596313 0.371277 1441496810 0.347534 -0.597717 -0.526672 0.494629 1441496810 0.347534 -0.597717 -0.526672 0.494629 1441496810 0.347534 -0.597717 -0.526672 0.494629 1441496810 0.347534 -0.597717 -0.526672 0.494629 1441496810 0.347534 -0.597717 -0.526672 0.494629 1441496810 0.347534 -0.597717 -0.526672 0.494629 1441496810 0.262512 -0.614502 -0.429626 0.607422 1441496810 0.262512 -0.614502 -0.429626 0.607422 1441496810 0.262512 -0.614502 -0.429626 0.607422 1441496810 0.262512 -0.614502 -0.429626 0.607422 1441496810 0.262512 -0.614502 -0.429626 0.607422 1441496810 0.262512 -0.614502 -0.429626 0.607422 1441496810 0.179871 -0.618958 -0.316956 0.695740 1441496810 0.179871 -0.618958 -0.316956 0.695740 1441496810 0.179871 -0.618958 -0.316956 0.695740 1441496810 0.179871 -0.618958 -0.316956 0.695740 1441496810 0.179871 -0.618958 -0.316956 0.695740 1441496810 0.179871 -0.618958 -0.316956 0.695740 1441496810 0.102783 -0.614563 -0.216248 0.751648 1441496810 0.102783 -0.614563 -0.216248 0.751648 1441496810 0.102783 -0.614563 -0.216248 0.751648 1441496810 0.102783 -0.614563 -0.216248 0.751648 1441496810 0.102783 -0.614563 -0.216248 0.751648 1441496810 0.102783 -0.614563 -0.216248 0.751648 1441496810 0.102783 -0.614563 -0.216248 0.751648 1441496810 0.046265 -0.602173 -0.146423 0.783447 1441496810 0.046265 -0.602173 -0.146423 0.783447 1441496810 0.046265 -0.602173 -0.146423 0.783447 1441496810 0.046265 -0.602173 -0.146423 0.783447 1441496810 0.046265 -0.602173 -0.146423 0.783447 1441496810 0.046265 -0.602173 -0.146423 0.783447 1441496810 0.032104 -0.592651 -0.118469 0.796082 1441496810 0.032104 -0.592651 -0.118469 0.796082 1441496810 0.032104 -0.592651 -0.118469 0.796082 1441496810 0.032104 -0.592651 -0.118469 0.796082 1441496810 0.032104 -0.592651 -0.118469 0.796082 1441496810 0.032104 -0.592651 -0.118469 0.796082 1441496810 0.069092 -0.592102 -0.132813 0.791870 1441496810 0.069092 -0.592102 -0.132813 0.791870 1441496810 0.069092 -0.592102 -0.132813 0.791870 1441496810 0.069092 -0.592102 -0.132813 0.791870 1441496810 0.069092 -0.592102 -0.132813 0.791870 1441496810 0.069092 -0.592102 -0.132813 0.791870 1441496810 0.069092 -0.592102 -0.132813 0.791870 1441496810 0.142883 -0.598389 -0.185852 0.766113 1441496810 0.142883 -0.598389 -0.185852 0.766113 1441496810 0.142883 -0.598389 -0.185852 0.766113 1441496810 0.142883 -0.598389 -0.185852 0.766113 1441496810 0.142883 -0.598389 -0.185852 0.766113 1441496810 0.142883 -0.598389 -0.185852 0.766113 1441496810 0.142883 -0.598389 -0.185852 0.766113 1441496810 0.239746 -0.600769 -0.277283 0.710449 1441496810 0.239746 -0.600769 -0.277283 0.710449 1441496810 0.239746 -0.600769 -0.277283 0.710449 1441496810 0.239746 -0.600769 -0.277283 0.710449 1441496810 0.239746 -0.600769 -0.277283 0.710449 1441496810 0.345215 -0.591064 -0.392395 0.614380 1441496810 0.345215 -0.591064 -0.392395 0.614380 1441496810 0.345215 -0.591064 -0.392395 0.614380 1441496810 0.345215 -0.591064 -0.392395 0.614380 1441496810 0.345215 -0.591064 -0.392395 0.614380 1441496810 0.345215 -0.591064 -0.392395 0.614380 1441496810 0.448792 -0.558777 -0.497986 0.488220 1441496810 0.448792 -0.558777 -0.497986 0.488220 1441496810 0.448792 -0.558777 -0.497986 0.488220 1441496810 0.448792 -0.558777 -0.497986 0.488220 1441496810 0.448792 -0.558777 -0.497986 0.488220 1441496810 0.448792 -0.558777 -0.497986 0.488220 1441496810 0.537476 -0.507324 -0.578247 0.345520 1441496810 0.537476 -0.507324 -0.578247 0.345520 1441496810 0.537476 -0.507324 -0.578247 0.345520 1441496810 0.537476 -0.507324 -0.578247 0.345520 1441496810 0.537476 -0.507324 -0.578247 0.345520 1441496810 0.537476 -0.507324 -0.578247 0.345520 1441496810 0.537476 -0.507324 -0.578247 0.345520 1441496810 0.612610 -0.437073 -0.622803 0.213928 1441496810 0.612610 -0.437073 -0.622803 0.213928 1441496810 0.612610 -0.437073 -0.622803 0.213928 1441496810 0.612610 -0.437073 -0.622803 0.213928 1441496810 0.612610 -0.437073 -0.622803 0.213928 1441496810 0.612610 -0.437073 -0.622803 0.213928 1441496810 0.665466 -0.358887 -0.648315 0.089844 1441496810 0.665466 -0.358887 -0.648315 0.089844 1441496810 0.665466 -0.358887 -0.648315 0.089844 1441496810 0.665466 -0.358887 -0.648315 0.089844 1441496810 0.665466 -0.358887 -0.648315 0.089844 1441496810 0.698059 -0.282532 -0.657776 -0.015930 1441496810 0.698059 -0.282532 -0.657776 -0.015930 1441496810 0.698059 -0.282532 -0.657776 -0.015930 1441496810 0.698059 -0.282532 -0.657776 -0.015930 1441496810 0.698059 -0.282532 -0.657776 -0.015930 1441496810 0.698059 -0.282532 -0.657776 -0.015930 1441496810 0.698059 -0.282532 -0.657776 -0.015930 1441496810 0.706909 -0.252502 -0.654968 -0.086609 1441496810 0.706909 -0.252502 -0.654968 -0.086609 1441496810 0.706909 -0.252502 -0.654968 -0.086609 1441496810 0.706909 -0.252502 -0.654968 -0.086609 1441496810 0.706909 -0.252502 -0.654968 -0.086609 1441496810 0.706909 -0.252502 -0.654968 -0.086609 1441496811 0.701233 -0.263306 -0.654846 -0.100647 1441496811 0.701233 -0.263306 -0.654846 -0.100647 1441496811 0.701233 -0.263306 -0.654846 -0.100647 1441496811 0.701233 -0.263306 -0.654846 -0.100647 1441496811 0.701233 -0.263306 -0.654846 -0.100647 1441496811 0.701233 -0.263306 -0.654846 -0.100647 1441496811 0.693298 -0.283508 -0.657166 -0.084656 1441496811 0.693298 -0.283508 -0.657166 -0.084656 1441496811 0.693298 -0.283508 -0.657166 -0.084656 1441496811 0.693298 -0.283508 -0.657166 -0.084656 1441496811 0.693298 -0.283508 -0.657166 -0.084656 1441496811 0.693298 -0.283508 -0.657166 -0.084656 1441496811 0.678772 -0.320190 -0.659485 -0.042786 1441496811 0.678772 -0.320190 -0.659485 -0.042786 1441496811 0.678772 -0.320190 -0.659485 -0.042786 1441496811 0.678772 -0.320190 -0.659485 -0.042786 1441496811 0.678772 -0.320190 -0.659485 -0.042786 1441496811 0.678772 -0.320190 -0.659485 -0.042786 1441496811 0.678772 -0.320190 -0.659485 -0.042786 1441496811 0.645264 -0.385437 -0.658936 0.030640 1441496811 0.645264 -0.385437 -0.658936 0.030640 1441496811 0.645264 -0.385437 -0.658936 0.030640 1441496811 0.645264 -0.385437 -0.658936 0.030640 1441496811 0.645264 -0.385437 -0.658936 0.030640 1441496811 0.593262 -0.464111 -0.643372 0.136780 1441496811 0.593262 -0.464111 -0.643372 0.136780 1441496811 0.593262 -0.464111 -0.643372 0.136780 1441496811 0.593262 -0.464111 -0.643372 0.136780 1441496811 0.593262 -0.464111 -0.643372 0.136780 1441496811 0.593262 -0.464111 -0.643372 0.136780 1441496811 0.593262 -0.464111 -0.643372 0.136780 1441496811 0.513794 -0.544128 -0.612671 0.254211 1441496811 0.513794 -0.544128 -0.612671 0.254211 1441496811 0.513794 -0.544128 -0.612671 0.254211 1441496811 0.513794 -0.544128 -0.612671 0.254211 1441496811 0.513794 -0.544128 -0.612671 0.254211 1441496811 0.513794 -0.544128 -0.612671 0.254211 1441496811 0.513794 -0.544128 -0.612671 0.254211 1441496811 0.426392 -0.595581 -0.566284 0.377930 1441496811 0.426392 -0.595581 -0.566284 0.377930 1441496811 0.426392 -0.595581 -0.566284 0.377930 1441496811 0.426392 -0.595581 -0.566284 0.377930 1441496811 0.426392 -0.595581 -0.566284 0.377930 1441496811 0.343567 -0.621643 -0.497742 0.497803 1441496811 0.343567 -0.621643 -0.497742 0.497803 1441496811 0.343567 -0.621643 -0.497742 0.497803 1441496811 0.343567 -0.621643 -0.497742 0.497803 1441496811 0.343567 -0.621643 -0.497742 0.497803 1441496811 0.343567 -0.621643 -0.497742 0.497803 1441496811 0.276611 -0.627686 -0.403809 0.605408 1441496811 0.276611 -0.627686 -0.403809 0.605408 1441496811 0.276611 -0.627686 -0.403809 0.605408 1441496811 0.276611 -0.627686 -0.403809 0.605408 1441496811 0.276611 -0.627686 -0.403809 0.605408 1441496811 0.203247 -0.626831 -0.310059 0.685242 1441496811 0.203247 -0.626831 -0.310059 0.685242 1441496811 0.203247 -0.626831 -0.310059 0.685242 1441496811 0.203247 -0.626831 -0.310059 0.685242 1441496811 0.203247 -0.626831 -0.310059 0.685242 1441496811 0.203247 -0.626831 -0.310059 0.685242 1441496811 0.141724 -0.616028 -0.221802 0.742432 1441496811 0.141724 -0.616028 -0.221802 0.742432 1441496811 0.141724 -0.616028 -0.221802 0.742432 1441496811 0.141724 -0.616028 -0.221802 0.742432 1441496811 0.141724 -0.616028 -0.221802 0.742432 1441496811 0.141724 -0.616028 -0.221802 0.742432 1441496811 0.141724 -0.616028 -0.221802 0.742432 1441496811 0.095886 -0.603088 -0.156494 0.776306 1441496811 0.095886 -0.603088 -0.156494 0.776306 1441496811 0.095886 -0.603088 -0.156494 0.776306 1441496811 0.095886 -0.603088 -0.156494 0.776306 1441496811 0.095886 -0.603088 -0.156494 0.776306 1441496811 0.085266 -0.594604 -0.124390 0.789734 1441496811 0.085266 -0.594604 -0.124390 0.789734 1441496811 0.085266 -0.594604 -0.124390 0.789734 1441496811 0.085266 -0.594604 -0.124390 0.789734 1441496811 0.085266 -0.594604 -0.124390 0.789734 1441496811 0.085266 -0.594604 -0.124390 0.789734 1441496811 0.113159 -0.596436 -0.147034 0.780884 1441496811 0.113159 -0.596436 -0.147034 0.780884 1441496811 0.113159 -0.596436 -0.147034 0.780884 1441496811 0.113159 -0.596436 -0.147034 0.780884 1441496811 0.113159 -0.596436 -0.147034 0.780884 1441496811 0.113159 -0.596436 -0.147034 0.780884 1441496811 0.184570 -0.602417 -0.207764 0.748230 1441496811 0.184570 -0.602417 -0.207764 0.748230 1441496811 0.184570 -0.602417 -0.207764 0.748230 1441496811 0.184570 -0.602417 -0.207764 0.748230 1441496811 0.184570 -0.602417 -0.207764 0.748230 1441496811 0.184570 -0.602417 -0.207764 0.748230 1441496811 0.184570 -0.602417 -0.207764 0.748230 1441496811 0.279236 -0.602844 -0.304871 0.682434 1441496811 0.279236 -0.602844 -0.304871 0.682434 1441496811 0.279236 -0.602844 -0.304871 0.682434 1441496811 0.279236 -0.602844 -0.304871 0.682434 1441496811 0.279236 -0.602844 -0.304871 0.682434 1441496811 0.279236 -0.602844 -0.304871 0.682434 1441496811 0.408142 -0.570618 -0.394836 0.593201 1441496811 0.408142 -0.570618 -0.394836 0.593201 1441496811 0.408142 -0.570618 -0.394836 0.593201 1441496811 0.408142 -0.570618 -0.394836 0.593201 1441496811 0.408142 -0.570618 -0.394836 0.593201 1441496811 0.408142 -0.570618 -0.394836 0.593201 1441496811 0.516907 -0.505554 -0.471375 0.505066 1441496811 0.516907 -0.505554 -0.471375 0.505066 1441496811 0.516907 -0.505554 -0.471375 0.505066 1441496811 0.516907 -0.505554 -0.471375 0.505066 1441496811 0.516907 -0.505554 -0.471375 0.505066 1441496811 0.516907 -0.505554 -0.471375 0.505066 1441496811 0.516907 -0.505554 -0.471375 0.505066 1441496811 0.598511 -0.429688 -0.547913 0.396179 1441496811 0.598511 -0.429688 -0.547913 0.396179 1441496812 0.598511 -0.429688 -0.547913 0.396179 1441496812 0.598511 -0.429688 -0.547913 0.396179 1441496812 0.598511 -0.429688 -0.547913 0.396179 1441496812 0.598511 -0.429688 -0.547913 0.396179 1441496812 0.656921 -0.356628 -0.605408 0.273376 1441496812 0.656921 -0.356628 -0.605408 0.273376 1441496812 0.656921 -0.356628 -0.605408 0.273376 1441496812 0.656921 -0.356628 -0.605408 0.273376 1441496812 0.656921 -0.356628 -0.605408 0.273376 1441496812 0.656921 -0.356628 -0.605408 0.273376 1441496812 0.694946 -0.283752 -0.642700 0.153137 1441496812 0.694946 -0.283752 -0.642700 0.153137 1441496812 0.694946 -0.283752 -0.642700 0.153137 1441496812 0.694946 -0.283752 -0.642700 0.153137 1441496812 0.694946 -0.283752 -0.642700 0.153137 1441496812 0.694946 -0.283752 -0.642700 0.153137 1441496812 0.694946 -0.283752 -0.642700 0.153137 1441496812 0.708252 -0.242310 -0.662109 0.035461 1441496812 0.708252 -0.242310 -0.662109 0.035461 1441496812 0.708252 -0.242310 -0.662109 0.035461 1441496812 0.708252 -0.242310 -0.662109 0.035461 1441496812 0.708252 -0.242310 -0.662109 0.035461 1441496812 0.708252 -0.242310 -0.662109 0.035461 1441496812 0.708679 -0.240723 -0.661743 -0.043945 1441496812 0.708679 -0.240723 -0.661743 -0.043945 1441496812 0.708679 -0.240723 -0.661743 -0.043945 1441496812 0.708679 -0.240723 -0.661743 -0.043945 1441496812 0.708679 -0.240723 -0.661743 -0.043945 1441496812 0.708679 -0.240723 -0.661743 -0.043945 1441496812 0.708679 -0.240723 -0.661743 -0.043945 1441496812 0.708862 -0.236511 -0.661987 -0.057739 1441496812 0.708862 -0.236511 -0.661987 -0.057739 1441496812 0.708862 -0.236511 -0.661987 -0.057739 1441496812 0.708862 -0.236511 -0.661987 -0.057739 1441496812 0.708862 -0.236511 -0.661987 -0.057739 1441496812 0.705811 -0.244873 -0.662720 -0.052551 1441496812 0.705811 -0.244873 -0.662720 -0.052551 1441496812 0.705811 -0.244873 -0.662720 -0.052551 1441496812 0.705811 -0.244873 -0.662720 -0.052551 1441496812 0.705811 -0.244873 -0.662720 -0.052551 1441496812 0.705811 -0.244873 -0.662720 -0.052551 1441496812 0.705811 -0.244873 -0.662720 -0.052551 1441496812 0.695007 -0.281189 -0.661133 -0.028870 1441496812 0.695007 -0.281189 -0.661133 -0.028870 1441496812 0.695007 -0.281189 -0.661133 -0.028870 1441496812 0.695007 -0.281189 -0.661133 -0.028870 1441496812 0.695007 -0.281189 -0.661133 -0.028870 1441496812 0.695007 -0.281189 -0.661133 -0.028870 1441496812 0.674072 -0.335510 -0.657288 0.031738 1441496812 0.674072 -0.335510 -0.657288 0.031738 1441496812 0.674072 -0.335510 -0.657288 0.031738 1441496812 0.674072 -0.335510 -0.657288 0.031738 1441496812 0.674072 -0.335510 -0.657288 0.031738 1441496812 0.674072 -0.335510 -0.657288 0.031738 1441496812 0.633789 -0.408447 -0.645935 0.119507 1441496812 0.633789 -0.408447 -0.645935 0.119507 1441496812 0.633789 -0.408447 -0.645935 0.119507 1441496812 0.633789 -0.408447 -0.645935 0.119507 1441496812 0.633789 -0.408447 -0.645935 0.119507 1441496812 0.633789 -0.408447 -0.645935 0.119507 1441496812 0.633789 -0.408447 -0.645935 0.119507 1441496812 0.575012 -0.482666 -0.619751 0.228760 1441496812 0.575012 -0.482666 -0.619751 0.228760 1441496812 0.575012 -0.482666 -0.619751 0.228760 1441496812 0.575012 -0.482666 -0.619751 0.228760 1441496812 0.575012 -0.482666 -0.619751 0.228760 1441496812 0.575012 -0.482666 -0.619751 0.228760 1441496812 0.509399 -0.536438 -0.570435 0.356873 1441496812 0.509399 -0.536438 -0.570435 0.356873 1441496812 0.509399 -0.536438 -0.570435 0.356873 1441496812 0.509399 -0.536438 -0.570435 0.356873 1441496812 0.509399 -0.536438 -0.570435 0.356873 1441496812 0.509399 -0.536438 -0.570435 0.356873 1441496812 0.442322 -0.569763 -0.493347 0.486145 1441496812 0.442322 -0.569763 -0.493347 0.486145 1441496812 0.442322 -0.569763 -0.493347 0.486145 1441496812 0.442322 -0.569763 -0.493347 0.486145 1441496812 0.442322 -0.569763 -0.493347 0.486145 1441496812 0.442322 -0.569763 -0.493347 0.486145 1441496812 0.355408 -0.600952 -0.397339 0.595581 1441496812 0.355408 -0.600952 -0.397339 0.595581 1441496812 0.355408 -0.600952 -0.397339 0.595581 1441496812 0.355408 -0.600952 -0.397339 0.595581 1441496812 0.355408 -0.600952 -0.397339 0.595581 1441496812 0.355408 -0.600952 -0.397339 0.595581 1441496812 0.268555 -0.611023 -0.278687 0.690552 1441496812 0.268555 -0.611023 -0.278687 0.690552 1441496812 0.268555 -0.611023 -0.278687 0.690552 1441496812 0.268555 -0.611023 -0.278687 0.690552 1441496812 0.268555 -0.611023 -0.278687 0.690552 1441496812 0.268555 -0.611023 -0.278687 0.690552 1441496812 0.181824 -0.608154 -0.167969 0.754211 1441496812 0.181824 -0.608154 -0.167969 0.754211 1441496812 0.181824 -0.608154 -0.167969 0.754211 1441496812 0.181824 -0.608154 -0.167969 0.754211 1441496812 0.181824 -0.608154 -0.167969 0.754211 1441496812 0.181824 -0.608154 -0.167969 0.754211 1441496812 0.181824 -0.608154 -0.167969 0.754211 1441496812 0.121155 -0.593689 -0.084839 0.791016 1441496812 0.121155 -0.593689 -0.084839 0.791016 1441496812 0.121155 -0.593689 -0.084839 0.791016 1441496812 0.121155 -0.593689 -0.084839 0.791016 1441496812 0.121155 -0.593689 -0.084839 0.791016 1441496812 0.121155 -0.593689 -0.084839 0.791016 1441496812 0.092957 -0.582947 -0.041260 0.806091 1441496812 0.092957 -0.582947 -0.041260 0.806091 1441496812 0.092957 -0.582947 -0.041260 0.806091 1441496812 0.092957 -0.582947 -0.041260 0.806091 1441496812 0.092957 -0.582947 -0.041260 0.806091 1441496812 0.092957 -0.582947 -0.041260 0.806091 1441496812 0.115723 -0.579895 -0.047852 0.804993 1441496812 0.115723 -0.579895 -0.047852 0.804993 1441496812 0.115723 -0.579895 -0.047852 0.804993 1441496813 0.115723 -0.579895 -0.047852 0.804993 1441496813 0.115723 -0.579895 -0.047852 0.804993 1441496813 0.115723 -0.579895 -0.047852 0.804993 1441496813 0.115723 -0.579895 -0.047852 0.804993 1441496813 0.184082 -0.582336 -0.100708 0.785400 1441496813 0.184082 -0.582336 -0.100708 0.785400 1441496813 0.184082 -0.582336 -0.100708 0.785400 1441496813 0.184082 -0.582336 -0.100708 0.785400 1441496813 0.184082 -0.582336 -0.100708 0.785400 1441496813 0.269653 -0.584106 -0.203796 0.737915 1441496813 0.269653 -0.584106 -0.203796 0.737915 1441496813 0.269653 -0.584106 -0.203796 0.737915 1441496813 0.269653 -0.584106 -0.203796 0.737915 1441496813 0.269653 -0.584106 -0.203796 0.737915 1441496813 0.269653 -0.584106 -0.203796 0.737915 1441496813 0.364014 -0.579224 -0.339600 0.645508 1441496813 0.364014 -0.579224 -0.339600 0.645508 1441496813 0.364014 -0.579224 -0.339600 0.645508 1441496813 0.364014 -0.579224 -0.339600 0.645508 1441496813 0.364014 -0.579224 -0.339600 0.645508 1441496813 0.364014 -0.579224 -0.339600 0.645508 1441496813 0.456909 -0.550537 -0.459167 0.526611 1441496813 0.456909 -0.550537 -0.459167 0.526611 1441496813 0.456909 -0.550537 -0.459167 0.526611 1441496813 0.456909 -0.550537 -0.459167 0.526611 1441496813 0.456909 -0.550537 -0.459167 0.526611 1441496813 0.456909 -0.550537 -0.459167 0.526611 1441496813 0.508057 -0.536194 -0.580200 0.343140 1441496813 0.508057 -0.536194 -0.580200 0.343140 1441496813 0.508057 -0.536194 -0.580200 0.343140 1441496813 0.508057 -0.536194 -0.580200 0.343140 1441496813 0.508057 -0.536194 -0.580200 0.343140 1441496813 0.508057 -0.536194 -0.580200 0.343140 1441496813 0.566833 -0.498657 -0.630310 0.181091 1441496813 0.566833 -0.498657 -0.630310 0.181091 1441496813 0.566833 -0.498657 -0.630310 0.181091 1441496813 0.566833 -0.498657 -0.630310 0.181091 1441496813 0.566833 -0.498657 -0.630310 0.181091 1441496813 0.640625 -0.395630 -0.654358 0.070251 1441496813 0.640625 -0.395630 -0.654358 0.070251 1441496813 0.640625 -0.395630 -0.654358 0.070251 1441496813 0.640625 -0.395630 -0.654358 0.070251 1441496813 0.640625 -0.395630 -0.654358 0.070251 1441496813 0.640625 -0.395630 -0.654358 0.070251 1441496813 0.640625 -0.395630 -0.654358 0.070251 1441496813 0.677979 -0.317810 -0.662048 -0.032654 1441496813 0.677979 -0.317810 -0.662048 -0.032654 1441496813 0.677979 -0.317810 -0.662048 -0.032654 1441496813 0.677979 -0.317810 -0.662048 -0.032654 1441496813 0.677979 -0.317810 -0.662048 -0.032654 1441496813 0.677979 -0.317810 -0.662048 -0.032654 1441496813 0.692261 -0.281982 -0.658875 -0.085022 1441496813 0.692261 -0.281982 -0.658875 -0.085022 1441496813 0.692261 -0.281982 -0.658875 -0.085022 1441496813 0.692261 -0.281982 -0.658875 -0.085022 1441496813 0.693726 -0.279663 -0.657593 -0.089966 1441496813 0.693726 -0.279663 -0.657593 -0.089966 1441496813 0.693726 -0.279663 -0.657593 -0.089966 1441496813 0.693726 -0.279663 -0.657593 -0.089966 1441496813 0.693726 -0.279663 -0.657593 -0.089966 1441496813 0.693726 -0.279663 -0.657593 -0.089966 1441496813 0.690125 -0.290955 -0.657898 -0.079285 1441496813 0.690125 -0.290955 -0.657898 -0.079285 1441496813 0.690125 -0.290955 -0.657898 -0.079285 1441496813 0.690125 -0.290955 -0.657898 -0.079285 1441496813 0.690125 -0.290955 -0.657898 -0.079285 1441496813 0.690125 -0.290955 -0.657898 -0.079285 1441496813 0.675476 -0.330444 -0.657349 -0.049316 1441496813 0.675476 -0.330444 -0.657349 -0.049316 1441496813 0.675476 -0.330444 -0.657349 -0.049316 1441496813 0.675476 -0.330444 -0.657349 -0.049316 1441496813 0.675476 -0.330444 -0.657349 -0.049316 1441496813 0.675476 -0.330444 -0.657349 -0.049316 1441496813 0.675476 -0.330444 -0.657349 -0.049316 1441496813 0.651184 -0.380066 -0.656616 0.018982 1441496813 0.651184 -0.380066 -0.656616 0.018982 1441496813 0.651184 -0.380066 -0.656616 0.018982 1441496813 0.651184 -0.380066 -0.656616 0.018982 1441496813 0.651184 -0.380066 -0.656616 0.018982 1441496813 0.651184 -0.380066 -0.656616 0.018982 1441496813 0.605713 -0.448608 -0.647644 0.111267 1441496813 0.605713 -0.448608 -0.647644 0.111267 1441496813 0.605713 -0.448608 -0.647644 0.111267 1441496813 0.605713 -0.448608 -0.647644 0.111267 1441496813 0.605713 -0.448608 -0.647644 0.111267 1441496813 0.605713 -0.448608 -0.647644 0.111267 1441496813 0.542480 -0.515320 -0.624329 0.224548 1441496813 0.542480 -0.515320 -0.624329 0.224548 1441496813 0.542480 -0.515320 -0.624329 0.224548 1441496813 0.542480 -0.515320 -0.624329 0.224548 1441496813 0.542480 -0.515320 -0.624329 0.224548 1441496813 0.542480 -0.515320 -0.624329 0.224548 1441496813 0.453918 -0.580566 -0.586487 0.336060 1441496813 0.453918 -0.580566 -0.586487 0.336060 1441496813 0.453918 -0.580566 -0.586487 0.336060 1441496813 0.453918 -0.580566 -0.586487 0.336060 1441496813 0.453918 -0.580566 -0.586487 0.336060 1441496813 0.453918 -0.580566 -0.586487 0.336060 1441496813 0.349854 -0.628906 -0.531372 0.446899 1441496813 0.349854 -0.628906 -0.531372 0.446899 1441496813 0.349854 -0.628906 -0.531372 0.446899 1441496813 0.349854 -0.628906 -0.531372 0.446899 1441496813 0.349854 -0.628906 -0.531372 0.446899 1441496813 0.349854 -0.628906 -0.531372 0.446899 1441496813 0.248352 -0.650085 -0.452515 0.557678 1441496813 0.248352 -0.650085 -0.452515 0.557678 1441496813 0.248352 -0.650085 -0.452515 0.557678 1441496814 0.248352 -0.650085 -0.452515 0.557678 1441496814 0.167725 -0.644714 -0.348267 0.659485 1441496814 0.167725 -0.644714 -0.348267 0.659485 1441496814 0.167725 -0.644714 -0.348267 0.659485 1441496814 0.167725 -0.644714 -0.348267 0.659485 1441496814 0.167725 -0.644714 -0.348267 0.659485 1441496814 0.167725 -0.644714 -0.348267 0.659485 1441496814 0.102722 -0.629944 -0.246521 0.729248 1441496814 0.102722 -0.629944 -0.246521 0.729248 1441496814 0.102722 -0.629944 -0.246521 0.729248 1441496814 0.102722 -0.629944 -0.246521 0.729248 1441496814 0.102722 -0.629944 -0.246521 0.729248 1441496814 0.102722 -0.629944 -0.246521 0.729248 1441496814 0.057861 -0.612366 -0.164978 0.770996 1441496814 0.057861 -0.612366 -0.164978 0.770996 1441496814 0.057861 -0.612366 -0.164978 0.770996 1441496814 0.057861 -0.612366 -0.164978 0.770996 1441496814 0.057861 -0.612366 -0.164978 0.770996 1441496814 0.057861 -0.612366 -0.164978 0.770996 1441496814 0.057861 -0.612366 -0.164978 0.770996 1441496814 0.045471 -0.600769 -0.115784 0.789673 1441496814 0.045471 -0.600769 -0.115784 0.789673 1441496814 0.045471 -0.600769 -0.115784 0.789673 1441496814 0.045471 -0.600769 -0.115784 0.789673 1441496814 0.045471 -0.600769 -0.115784 0.789673 1441496814 0.045471 -0.600769 -0.115784 0.789673 1441496814 0.066162 -0.599426 -0.120300 0.788574 1441496814 0.066162 -0.599426 -0.120300 0.788574 1441496814 0.066162 -0.599426 -0.120300 0.788574 1441496814 0.066162 -0.599426 -0.120300 0.788574 1441496814 0.066162 -0.599426 -0.120300 0.788574 1441496814 0.066162 -0.599426 -0.120300 0.788574 1441496814 0.130249 -0.602722 -0.169312 0.768860 1441496814 0.130249 -0.602722 -0.169312 0.768860 1441496814 0.130249 -0.602722 -0.169312 0.768860 1441496814 0.130249 -0.602722 -0.169312 0.768860 1441496814 0.130249 -0.602722 -0.169312 0.768860 1441496814 0.130249 -0.602722 -0.169312 0.768860 1441496814 0.223511 -0.605164 -0.267029 0.715942 1441496814 0.223511 -0.605164 -0.267029 0.715942 1441496814 0.223511 -0.605164 -0.267029 0.715942 1441496814 0.223511 -0.605164 -0.267029 0.715942 1441496814 0.223511 -0.605164 -0.267029 0.715942 1441496814 0.223511 -0.605164 -0.267029 0.715942 1441496814 0.346191 -0.592102 -0.383240 0.618652 1441496814 0.346191 -0.592102 -0.383240 0.618652 1441496814 0.346191 -0.592102 -0.383240 0.618652 1441496814 0.346191 -0.592102 -0.383240 0.618652 1441496814 0.346191 -0.592102 -0.383240 0.618652 1441496814 0.346191 -0.592102 -0.383240 0.618652 1441496814 0.449768 -0.565247 -0.507263 0.470032 1441496814 0.449768 -0.565247 -0.507263 0.470032 1441496814 0.449768 -0.565247 -0.507263 0.470032 1441496814 0.449768 -0.565247 -0.507263 0.470032 1441496814 0.449768 -0.565247 -0.507263 0.470032 1441496814 0.449768 -0.565247 -0.507263 0.470032 1441496814 0.528198 -0.520996 -0.602295 0.294617 1441496814 0.528198 -0.520996 -0.602295 0.294617 1441496814 0.528198 -0.520996 -0.602295 0.294617 1441496814 0.528198 -0.520996 -0.602295 0.294617 1441496814 0.528198 -0.520996 -0.602295 0.294617 1441496814 0.528198 -0.520996 -0.602295 0.294617 1441496814 0.528198 -0.520996 -0.602295 0.294617 1441496814 0.609436 -0.436096 -0.644775 0.150696 1441496814 0.609436 -0.436096 -0.644775 0.150696 1441496814 0.609436 -0.436096 -0.644775 0.150696 1441496814 0.609436 -0.436096 -0.644775 0.150696 1441496814 0.609436 -0.436096 -0.644775 0.150696 1441496814 0.660522 -0.346619 -0.665527 0.024170 1441496814 0.660522 -0.346619 -0.665527 0.024170 1441496814 0.660522 -0.346619 -0.665527 0.024170 1441496814 0.660522 -0.346619 -0.665527 0.024170 1441496814 0.660522 -0.346619 -0.665527 0.024170 1441496814 0.660522 -0.346619 -0.665527 0.024170 1441496814 0.660522 -0.346619 -0.665527 0.024170 1441496814 0.689575 -0.272827 -0.668640 -0.054932 1441496814 0.689575 -0.272827 -0.668640 -0.054932 1441496814 0.689575 -0.272827 -0.668640 -0.054932 1441496814 0.689575 -0.272827 -0.668640 -0.054932 1441496814 0.689575 -0.272827 -0.668640 -0.054932 1441496814 0.689575 -0.272827 -0.668640 -0.054932 1441496814 0.697815 -0.245483 -0.667664 -0.084045 1441496814 0.697815 -0.245483 -0.667664 -0.084045 1441496814 0.697815 -0.245483 -0.667664 -0.084045 1441496814 0.697815 -0.245483 -0.667664 -0.084045 1441496814 0.697815 -0.245483 -0.667664 -0.084045 1441496814 0.697815 -0.245483 -0.667664 -0.084045 1441496814 0.697815 -0.245483 -0.667664 -0.084045 1441496814 0.698608 -0.244202 -0.667542 -0.081787 1441496814 0.698608 -0.244202 -0.667542 -0.081787 1441496814 0.698608 -0.244202 -0.667542 -0.081787 1441496814 0.698608 -0.244202 -0.667542 -0.081787 1441496814 0.698608 -0.244202 -0.667542 -0.081787 1441496814 0.697510 -0.247498 -0.668640 -0.071472 1441496814 0.697510 -0.247498 -0.668640 -0.071472 1441496814 0.697510 -0.247498 -0.668640 -0.071472 1441496814 0.697510 -0.247498 -0.668640 -0.071472 1441496814 0.697510 -0.247498 -0.668640 -0.071472 1441496814 0.697510 -0.247498 -0.668640 -0.071472 1441496814 0.697510 -0.247498 -0.668640 -0.071472 1441496814 0.688049 -0.273132 -0.670410 -0.050659 1441496814 0.688049 -0.273132 -0.670410 -0.050659 1441496814 0.688049 -0.273132 -0.670410 -0.050659 1441496814 0.688049 -0.273132 -0.670410 -0.050659 1441496814 0.688049 -0.273132 -0.670410 -0.050659 1441496814 0.688049 -0.273132 -0.670410 -0.050659 1441496814 0.666138 -0.321838 -0.672852 0.001404 1441496814 0.666138 -0.321838 -0.672852 0.001404 1441496814 0.666138 -0.321838 -0.672852 0.001404 1441496814 0.666138 -0.321838 -0.672852 0.001404 1441496814 0.666138 -0.321838 -0.672852 0.001404 1441496815 0.666138 -0.321838 -0.672852 0.001404 1441496815 0.624695 -0.384766 -0.673401 0.091003 1441496815 0.624695 -0.384766 -0.673401 0.091003 1441496815 0.624695 -0.384766 -0.673401 0.091003 1441496815 0.624695 -0.384766 -0.673401 0.091003 1441496815 0.624695 -0.384766 -0.673401 0.091003 1441496815 0.624695 -0.384766 -0.673401 0.091003 1441496815 0.560852 -0.452881 -0.663940 0.198792 1441496815 0.560852 -0.452881 -0.663940 0.198792 1441496815 0.560852 -0.452881 -0.663940 0.198792 1441496815 0.560852 -0.452881 -0.663940 0.198792 1441496815 0.560852 -0.452881 -0.663940 0.198792 1441496815 0.560852 -0.452881 -0.663940 0.198792 1441496815 0.560852 -0.452881 -0.663940 0.198792 1441496815 0.456177 -0.541138 -0.638733 0.301880 1441496815 0.456177 -0.541138 -0.638733 0.301880 1441496815 0.456177 -0.541138 -0.638733 0.301880 1441496815 0.456177 -0.541138 -0.638733 0.301880 1441496815 0.456177 -0.541138 -0.638733 0.301880 1441496815 0.456177 -0.541138 -0.638733 0.301880 1441496815 0.348999 -0.598389 -0.580811 0.427551 1441496815 0.348999 -0.598389 -0.580811 0.427551 1441496815 0.348999 -0.598389 -0.580811 0.427551 1441496815 0.348999 -0.598389 -0.580811 0.427551 1441496815 0.348999 -0.598389 -0.580811 0.427551 1441496815 0.271484 -0.619690 -0.479492 0.558960 1441496815 0.271484 -0.619690 -0.479492 0.558960 1441496815 0.271484 -0.619690 -0.479492 0.558960 1441496815 0.271484 -0.619690 -0.479492 0.558960 1441496815 0.201355 -0.626953 -0.358704 0.661621 1441496815 0.201355 -0.626953 -0.358704 0.661621 1441496815 0.201355 -0.626953 -0.358704 0.661621 1441496815 0.201355 -0.626953 -0.358704 0.661621 1441496815 0.201355 -0.626953 -0.358704 0.661621 1441496815 0.201355 -0.626953 -0.358704 0.661621 1441496815 0.133667 -0.625122 -0.253418 0.726074 1441496815 0.133667 -0.625122 -0.253418 0.726074 1441496815 0.133667 -0.625122 -0.253418 0.726074 1441496815 0.133667 -0.625122 -0.253418 0.726074 1441496815 
0.714661 -0.086853 -0.688660 0.086243 1441496817 0.714111 -0.084290 -0.688904 0.091675 1441496817 0.714111 -0.084290 -0.688904 0.091675 1441496817 0.714111 -0.084290 -0.688904 0.091675 1441496817 0.714111 -0.084290 -0.688904 0.091675 1441496817 0.714111 -0.084290 -0.688904 0.091675 1441496817 0.714111 -0.084290 -0.688904 0.091675 1441496817 0.713989 -0.081360 -0.688538 0.097229 1441496817 0.713989 -0.081360 -0.688538 0.097229 1441496817 0.713989 -0.081360 -0.688538 0.097229 1441496817 0.713989 -0.081360 -0.688538 0.097229 1441496817 0.713989 -0.081360 -0.688538 0.097229 1441496817 0.713989 -0.081360 -0.688538 0.097229 1441496817 0.714539 -0.080505 -0.687805 0.099548 1441496817 0.714539 -0.080505 -0.687805 0.099548 1441496817 0.714539 -0.080505 -0.687805 0.099548 1441496817 0.714539 -0.080505 -0.687805 0.099548 1441496817 0.714539 -0.080505 -0.687805 0.099548 1441496817 0.714539 -0.080505 -0.687805 0.099548 1441496817 0.714539 -0.080505 -0.687805 0.099548 1441496817 0.714844 -0.084595 -0.687256 0.097229 1441496817 0.714844 -0.084595 -0.687256 0.097229 1441496817 0.714844 -0.084595 -0.687256 0.097229 1441496817 0.714844 -0.084595 -0.687256 0.097229 1441496817 0.714844 -0.084595 -0.687256 0.097229 1441496817 0.714844 -0.084595 -0.687256 0.097229 1441496817 0.714905 -0.093506 -0.687195 0.088745 1441496817 0.714905 -0.093506 -0.687195 0.088745 1441496817 0.714905 -0.093506 -0.687195 0.088745 1441496817 0.714905 -0.093506 -0.687195 0.088745 1441496817 0.714905 -0.093506 -0.687195 0.088745 1441496817 0.714905 -0.093506 -0.687195 0.088745 1441496817 0.714905 -0.093506 -0.687195 0.088745 1441496817 0.714478 -0.106628 -0.687012 0.078491 1441496817 0.714478 -0.106628 -0.687012 0.078491 1441496817 0.714478 -0.106628 -0.687012 0.078491 1441496817 0.714478 -0.106628 -0.687012 0.078491 1441496817 0.714478 -0.106628 -0.687012 0.078491 1441496817 0.714478 -0.106628 -0.687012 0.078491 1441496817 0.714050 -0.114014 -0.686707 0.075073 1441496817 0.714050 -0.114014 -0.686707 0.075073 1441496817 0.714050 -0.114014 -0.686707 0.075073 1441496817 0.714050 -0.114014 -0.686707 0.075073 1441496817 0.714050 -0.114014 -0.686707 0.075073 1441496817 0.714050 -0.114014 -0.686707 0.075073 1441496817 0.713989 -0.113892 -0.686523 0.076782 1441496817 0.713989 -0.113892 -0.686523 0.076782 1441496817 0.713989 -0.113892 -0.686523 0.076782 1441496817 0.713989 -0.113892 -0.686523 0.076782 1441496817 0.713989 -0.113892 -0.686523 0.076782 1441496817 0.713989 -0.113892 -0.686523 0.076782 1441496817 0.713989 -0.113892 -0.686523 0.076782 1441496817 0.714355 -0.111450 -0.686340 0.078918 1441496818 0.714355 -0.111450 -0.686340 0.078918 1441496818 0.714355 -0.111450 -0.686340 0.078918 1441496818 0.714355 -0.111450 -0.686340 0.078918 1441496818 0.714355 -0.111450 -0.686340 0.078918 1441496818 0.714355 -0.111450 -0.686340 0.078918 1441496818 0.714294 -0.107605 -0.686523 0.082581 1441496818 0.714294 -0.107605 -0.686523 0.082581 1441496818 0.714294 -0.107605 -0.686523 0.082581 1441496818 0.714294 -0.107605 -0.686523 0.082581 1441496818 0.714294 -0.107605 -0.686523 0.082581 1441496818 0.714294 -0.107605 -0.686523 0.082581 1441496818 0.714172 -0.105530 -0.686768 0.084290 1441496818 0.714172 -0.105530 -0.686768 0.084290 1441496818 0.714172 -0.105530 -0.686768 0.084290 1441496818 0.714172 -0.105530 -0.686768 0.084290 1441496818 0.714172 -0.105530 -0.686768 0.084290 1441496818 0.714172 -0.105530 -0.686768 0.084290 1441496818 0.714172 -0.105530 -0.686768 0.084290 1441496818 0.714233 -0.104736 -0.686768 0.085083 1441496818 0.714233 -0.104736 -0.686768 0.085083 1441496818 0.714233 -0.104736 -0.686768 0.085083 1441496818 0.714233 -0.104736 -0.686768 0.085083 1441496818 0.714233 -0.104736 -0.686768 0.085083 1441496818 0.714233 -0.104736 -0.686768 0.085083 1441496818 0.714478 -0.106201 -0.686523 0.083313 1441496818 0.714478 -0.106201 -0.686523 0.083313 1441496818 0.714478 -0.106201 -0.686523 0.083313 1441496818 0.714478 -0.106201 -0.686523 0.083313 1441496818 0.714478 -0.106201 -0.686523 0.083313 1441496818 0.714478 -0.106201 -0.686523 0.083313 1441496818 0.715271 -0.108093 -0.685669 0.080994 1441496818 0.715271 -0.108093 -0.685669 0.080994 1441496818 0.715271 -0.108093 -0.685669 0.080994 1441496818 0.715271 -0.108093 -0.685669 0.080994 1441496818 0.715271 -0.108093 -0.685669 0.080994 1441496818 0.715271 -0.108093 -0.685669 0.080994 1441496818 0.716187 -0.109619 -0.684692 0.078918 1441496818 0.716187 -0.109619 -0.684692 0.078918 1441496818 0.716187 -0.109619 -0.684692 0.078918 1441496818 0.716187 -0.109619 -0.684692 0.078918 1441496818 0.716187 -0.109619 -0.684692 0.078918 1441496818 0.716187 -0.109619 -0.684692 0.078918 1441496818 0.716187 -0.109619 -0.684692 0.078918 1441496818 0.717285 -0.109131 -0.683716 0.078247 1441496818 0.717285 -0.109131 -0.683716 0.078247 1441496818 0.717285 -0.109131 -0.683716 0.078247 1441496818 0.717285 -0.109131 -0.683716 0.078247 1441496818 0.717285 -0.109131 -0.683716 0.078247 1441496818 0.717285 -0.109131 -0.683716 0.078247 1441496818 0.718262 -0.108826 -0.682800 0.077820 1441496818 0.718262 -0.108826 -0.682800 0.077820 1441496818 0.718262 -0.108826 -0.682800 0.077820 1441496818 0.718262 -0.108826 -0.682800 0.077820 1441496818 0.718262 -0.108826 -0.682800 0.077820 1441496818 0.718262 -0.108826 -0.682800 0.077820 1441496818 0.718689 -0.110046 -0.682312 0.076233 1441496818 0.718689 -0.110046 -0.682312 0.076233 1441496818 0.718689 -0.110046 -0.682312 0.076233 1441496818 0.718689 -0.110046 -0.682312 0.076233 1441496818 0.718689 -0.110046 -0.682312 0.076233 1441496818 0.718689 -0.110046 -0.682312 0.076233 1441496818 0.717041 -0.112000 -0.684204 0.072266 1441496818 0.717041 -0.112000 -0.684204 0.072266 1441496818 0.717041 -0.112000 -0.684204 0.072266 1441496818 0.717041 -0.112000 -0.684204 0.072266 1441496818 0.717041 -0.112000 -0.684204 0.072266 1441496818 0.717041 -0.112000 -0.684204 0.072266 1441496818 0.716003 -0.103394 -0.685913 0.078308 1441496818 0.716003 -0.103394 -0.685913 0.078308 1441496818 0.716003 -0.103394 -0.685913 0.078308 1441496818 0.716003 -0.103394 -0.685913 0.078308 1441496818 0.716003 -0.103394 -0.685913 0.078308 1441496818 0.716003 -0.103394 -0.685913 0.078308 1441496818 0.715576 -0.093140 -0.686218 0.091248 1441496818 0.715576 -0.093140 -0.686218 0.091248 1441496818 0.715576 -0.093140 -0.686218 0.091248 1441496818 0.715576 -0.093140 -0.686218 0.091248 1441496818 0.715576 -0.093140 -0.686218 0.091248 1441496818 0.715576 -0.093140 -0.686218 0.091248 1441496818 0.715576 -0.093140 -0.686218 0.091248 1441496818 0.714478 -0.087341 -0.686829 0.100647 1441496818 0.714478 -0.087341 -0.686829 0.100647 1441496818 0.714478 -0.087341 -0.686829 0.100647 1441496818 0.714478 -0.087341 -0.686829 0.100647 1441496818 0.714478 -0.087341 -0.686829 0.100647 1441496818 0.714478 -0.087341 -0.686829 0.100647 1441496818 0.714722 -0.084839 -0.686035 0.106506 1441496818 0.714722 -0.084839 -0.686035 0.106506 1441496818 0.714722 -0.084839 -0.686035 0.106506 1441496818 0.714722 -0.084839 -0.686035 0.106506 1441496818 0.714722 -0.084839 -0.686035 0.106506 1441496818 0.714722 -0.084839 -0.686035 0.106506 1441496818 0.714722 -0.084839 -0.686035 0.106506 1441496818 0.715637 -0.084106 -0.684875 0.108276 1441496818 0.715637 -0.084106 -0.684875 0.108276 1441496818 0.715637 -0.084106 -0.684875 0.108276 1441496818 0.715637 -0.084106 -0.684875 0.108276 1441496818 0.715637 -0.084106 -0.684875 0.108276 1441496818 0.715637 -0.084106 -0.684875 0.108276 1441496818 0.716370 -0.088196 -0.684265 0.103943 1441496818 0.716370 -0.088196 -0.684265 0.103943 1441496818 0.716370 -0.088196 -0.684265 0.103943 1441496818 0.716370 -0.088196 -0.684265 0.103943 1441496818 0.716370 -0.088196 -0.684265 0.103943 1441496818 0.716370 -0.088196 -0.684265 0.103943 1441496818 0.716309 -0.099792 -0.684326 0.092712 1441496818 0.716309 -0.099792 -0.684326 0.092712 1441496818 0.716309 -0.099792 -0.684326 0.092712 1441496818 0.716309 -0.099792 -0.684326 0.092712 1441496818 0.716309 -0.099792 -0.684326 0.092712 1441496818 0.716309 -0.099792 -0.684326 0.092712 1441496818 0.716064 -0.113770 -0.683838 0.081604 1441496818 0.716064 -0.113770 -0.683838 0.081604 1441496819 0.716064 -0.113770 -0.683838 0.081604 1441496819 0.716064 -0.113770 -0.683838 0.081604 1441496819 0.716064 -0.113770 -0.683838 0.081604 1441496819 0.716064 -0.113770 -0.683838 0.081604 1441496819 0.715576 -0.120850 -0.683777 0.075806 1441496819 0.715576 -0.120850 -0.683777 0.075806 1441496819 0.715576 -0.120850 -0.683777 0.075806 1441496819 0.715576 -0.120850 -0.683777 0.075806 1441496819 0.715576 -0.120850 -0.683777 0.075806 1441496819 0.715576 -0.120850 -0.683777 0.075806 1441496819 0.715576 -0.120850 -0.683777 0.075806 1441496819 0.715149 -0.121765 -0.684082 0.075684 1441496819 0.715149 -0.121765 -0.684082 0.075684 1441496819 0.715149 -0.121765 -0.684082 0.075684 1441496819 0.715149 -0.121765 -0.684082 0.075684 1441496819 0.715149 -0.121765 -0.684082 0.075684 1441496819 0.715149 -0.121765 -0.684082 0.075684 1441496819 0.714966 -0.120483 -0.684265 0.077759 1441496819 0.714966 -0.120483 -0.684265 0.077759 1441496819 0.714966 -0.120483 -0.684265 0.077759 1441496819 0.714966 -0.120483 -0.684265 0.077759 1441496819 0.714966 -0.120483 -0.684265 0.077759 1441496819 0.714966 -0.120483 -0.684265 0.077759 1441496819 0.715210 -0.116272 -0.684387 0.081116 1441496819 0.715210 -0.116272 -0.684387 0.081116 1441496819 0.715210 -0.116272 -0.684387 0.081116 1441496819 0.715210 -0.116272 -0.684387 0.081116 1441496819 0.715210 -0.116272 -0.684387 0.081116 1441496819 0.715210 -0.116272 -0.684387 0.081116 1441496819 0.715210 -0.116272 -0.684387 0.081116 1441496819 0.715515 -0.112305 -0.684509 0.083008 1441496819 0.715515 -0.112305 -0.684509 0.083008 1441496819 0.715515 -0.112305 -0.684509 0.083008 1441496819 0.715515 -0.112305 -0.684509 0.083008 1441496819 0.715515 -0.112305 -0.684509 0.083008 1441496819 0.715515 -0.112305 -0.684509 0.083008 1441496819 0.715698 -0.110474 -0.684570 0.083191 1441496819 0.715698 -0.110474 -0.684570 0.083191 1441496819 0.715698 -0.110474 -0.684570 0.083191 1441496819 0.715698 -0.110474 -0.684570 0.083191 1441496819 0.715698 -0.110474 -0.684570 0.083191 1441496819 0.715698 -0.110474 -0.684570 0.083191 1441496819 0.715820 -0.109497 -0.684692 0.082581 1441496819 0.715820 -0.109497 -0.684692 0.082581 1441496819 0.715820 -0.109497 -0.684692 0.082581 1441496819 0.715820 -0.109497 -0.684692 0.082581 1441496819 0.715820 -0.109497 -0.684692 0.082581 1441496819 0.715820 -0.109497 -0.684692 0.082581 1441496819 0.715820 -0.107727 -0.684814 0.083618 1441496819 0.715820 -0.107727 -0.684814 0.083618 1441496819 0.715820 -0.107727 -0.684814 0.083618 1441496819 0.715820 -0.107727 -0.684814 0.083618 1441496819 0.715820 -0.107727 -0.684814 0.083618 1441496819 0.715820 -0.107727 -0.684814 0.083618 1441496819 0.716492 -0.105713 -0.684143 0.086060 1441496819 0.716492 -0.105713 -0.684143 0.086060 1441496819 0.716492 -0.105713 -0.684143 0.086060 1441496819 0.716492 -0.105713 -0.684143 0.086060 1441496819 0.716492 -0.105713 -0.684143 0.086060 1441496819 0.716492 -0.105713 -0.684143 0.086060 1441496819 0.716492 -0.105713 -0.684143 0.086060 1441496819 0.717041 -0.105225 -0.683716 0.085205 1441496819 0.717041 -0.105225 -0.683716 0.085205 1441496819 0.717041 -0.105225 -0.683716 0.085205 1441496819 0.717041 -0.105225 -0.683716 0.085205 1441496819 0.717041 -0.105225 -0.683716 0.085205 1441496819 0.717041 -0.105225 -0.683716 0.085205 1441496819 0.717957 -0.104736 -0.682983 0.084290 1441496819 0.717957 -0.104736 -0.682983 0.084290 1441496819 0.717957 -0.104736 -0.682983 0.084290 1441496819 0.717957 -0.104736 -0.682983 0.084290 1441496819 0.717957 -0.104736 -0.682983 0.084290 1441496819 0.717957 -0.104736 -0.682983 0.084290 1441496819 0.717957 -0.104736 -0.682983 0.084290 1441496819 0.718994 -0.106262 -0.681580 0.085266 1441496819 0.718994 -0.106262 -0.681580 0.085266 1441496819 0.718994 -0.106262 -0.681580 0.085266 1441496819 0.718994 -0.106262 -0.681580 0.085266 1441496819 0.718994 -0.106262 -0.681580 0.085266 1441496819 0.718994 -0.106262 -0.681580 0.085266 1441496819 0.718811 -0.109558 -0.681274 0.084717 1441496819 0.718811 -0.109558 -0.681274 0.084717 1441496819 0.718811 -0.109558 -0.681274 0.084717 1441496819 0.718811 -0.109558 -0.681274 0.084717 1441496819 0.717651 -0.108276 -0.683044 0.081848 1441496819 0.717651 -0.108276 -0.683044 0.081848 1441496819 0.717651 -0.108276 -0.683044 0.081848 1441496819 0.717651 -0.108276 -0.683044 0.081848 1441496819 0.717651 -0.108276 -0.683044 0.081848 1441496819 0.717651 -0.108276 -0.683044 0.081848 1441496819 0.717346 -0.099182 -0.683899 0.088562 1441496819 0.717346 -0.099182 -0.683899 0.088562 1441496819 0.717346 -0.099182 -0.683899 0.088562 1441496819 0.717346 -0.099182 -0.683899 0.088562 1441496819 0.717346 -0.099182 -0.683899 0.088562 1441496819 0.717346 -0.099182 -0.683899 0.088562 1441496819 0.716980 -0.095093 -0.683655 0.097534 1441496819 0.716980 -0.095093 -0.683655 0.097534 1441496819 0.716980 -0.095093 -0.683655 0.097534 1441496819 0.716980 -0.095093 -0.683655 0.097534 1441496819 0.716980 -0.095093 -0.683655 0.097534 1441496819 0.716980 -0.095093 -0.683655 0.097534 1441496819 0.717346 -0.092285 -0.682739 0.104004 1441496819 0.717346 -0.092285 -0.682739 0.104004 1441496819 0.717346 -0.092285 -0.682739 0.104004 1441496819 0.717346 -0.092285 -0.682739 0.104004 1441496819 0.717346 -0.092285 -0.682739 0.104004 1441496819 0.717346 -0.092285 -0.682739 0.104004 1441496819 0.717346 -0.092285 -0.682739 0.104004 1441496819 0.718384 -0.090332 -0.681580 0.105896 1441496819 0.718384 -0.090332 -0.681580 0.105896 1441496819 0.718384 -0.090332 -0.681580 0.105896 1441496820 0.718384 -0.090332 -0.681580 0.105896 1441496820 0.718384 -0.090332 -0.681580 0.105896 1441496820 0.718384 -0.090332 -0.681580 0.105896 1441496820 0.718994 -0.094727 -0.680908 0.101929 1441496820 0.718994 -0.094727 -0.680908 0.101929 1441496820 0.718994 -0.094727 -0.680908 0.101929 1441496820 0.718994 -0.094727 -0.680908 0.101929 1441496820 0.718994 -0.094727 -0.680908 0.101929 1441496820 0.718994 -0.094727 -0.680908 0.101929 1441496820 0.718872 -0.102844 -0.681274 0.092041 1441496820 0.718872 -0.102844 -0.681274 0.092041 1441496820 0.718872 -0.102844 -0.681274 0.092041 1441496820 0.718872 -0.102844 -0.681274 0.092041 1441496820 0.718872 -0.102844 -0.681274 0.092041 1441496820 0.718872 -0.102844 -0.681274 0.092041 1441496820 0.718994 -0.117920 -0.680115 0.081360 1441496820 0.718994 -0.117920 -0.680115 0.081360 1441496820 0.718994 -0.117920 -0.680115 0.081360 1441496820 0.718994 -0.117920 -0.680115 0.081360 1441496820 0.718994 -0.117920 -0.680115 0.081360 1441496820 0.718994 -0.117920 -0.680115 0.081360 1441496820 0.718994 -0.117920 -0.680115 0.081360 1441496820 0.718689 -0.125488 -0.679321 0.079590 1441496820 0.718689 -0.125488 -0.679321 0.079590 1441496820 0.718689 -0.125488 -0.679321 0.079590 1441496820 0.718689 -0.125488 -0.679321 0.079590 1441496820 0.718689 -0.125488 -0.679321 0.079590 1441496820 0.718689 -0.125488 -0.679321 0.079590 1441496820 0.718445 -0.121643 -0.679688 0.084045 1441496820 0.718445 -0.121643 -0.679688 0.084045 1441496820 0.718445 -0.121643 -0.679688 0.084045 1441496820 0.718445 -0.121643 -0.679688 0.084045 1441496820 0.718445 -0.121643 -0.679688 0.084045 1441496820 0.718445 -0.121643 -0.679688 0.084045 1441496820 0.718445 -0.121643 -0.679688 0.084045 1441496820 0.718262 -0.112488 -0.680664 0.090454 1441496820 0.718262 -0.112488 -0.680664 0.090454 1441496820 0.718262 -0.112488 -0.680664 0.090454 1441496820 0.718262 -0.112488 -0.680664 0.090454 1441496820 0.718262 -0.112488 -0.680664 0.090454 1441496820 0.718262 -0.112488 -0.680664 0.090454 1441496820 0.718323 -0.105286 -0.681152 0.094604 1441496820 0.718323 -0.105286 -0.681152 0.094604 1441496820 0.718323 -0.105286 -0.681152 0.094604 1441496820 0.718323 -0.105286 -0.681152 0.094604 1441496820 0.718323 -0.105286 -0.681152 0.094604 1441496820 0.718323 -0.105286 -0.681152 0.094604 1441496820 0.718323 -0.105286 -0.681152 0.094604 1441496820 0.718323 -0.104370 -0.681519 0.093262 1441496820 0.718323 -0.104370 -0.681519 0.093262 1441496820 0.718323 -0.104370 -0.681519 0.093262 1441496820 0.718323 -0.104370 -0.681519 0.093262 1441496820 0.718323 -0.104370 -0.681519 0.093262 1441496820 0.718323 -0.104370 -0.681519 0.093262 1441496820 0.718079 -0.105774 -0.681946 0.090210 1441496820 0.718079 -0.105774 -0.681946 0.090210 1441496820 0.718079 -0.105774 -0.681946 0.090210 1441496820 0.718079 -0.105774 -0.681946 0.090210 1441496820 0.718079 -0.105774 -0.681946 0.090210 1441496820 0.718079 -0.105774 -0.681946 0.090210 1441496820 0.718079 -0.105774 -0.681946 0.090210 1441496820 0.718018 -0.104065 -0.682190 0.090637 1441496820 0.718018 -0.104065 -0.682190 0.090637 1441496820 0.718018 -0.104065 -0.682190 0.090637 1441496820 0.718018 -0.104065 -0.682190 0.090637 1441496820 0.718018 -0.104065 -0.682190 0.090637 1441496820 0.718018 -0.104065 -0.682190 0.090637 1441496820 0.718262 -0.100708 -0.682129 0.093384 1441496820 0.718262 -0.100708 -0.682129 0.093384 1441496820 0.718262 -0.100708 -0.682129 0.093384 1441496820 0.718262 -0.100708 -0.682129 0.093384 1441496820 0.718262 -0.100708 -0.682129 0.093384 1441496820 0.718262 -0.100708 -0.682129 0.093384 1441496820 0.718262 -0.100708 -0.682129 0.093384 1441496820 0.718811 -0.098450 -0.681702 0.094238 1441496820 0.718811 -0.098450 -0.681702 0.094238 1441496820 0.718811 -0.098450 -0.681702 0.094238 1441496820 0.718811 -0.098450 -0.681702 0.094238 1441496820 0.718811 -0.098450 -0.681702 0.094238 1441496820 0.718811 -0.098450 -0.681702 0.094238 1441496820 0.719482 -0.098389 -0.680969 0.094666 1441496820 0.719482 -0.098389 -0.680969 0.094666 1441496820 0.719482 -0.098389 -0.680969 0.094666 1441496820 0.719482 -0.098389 -0.680969 0.094666 1441496820 0.719482 -0.098389 -0.680969 0.094666 1441496820 0.719482 -0.098389 -0.680969 0.094666 1441496820 0.721008 -0.099182 -0.678772 0.097778 1441496820 0.721008 -0.099182 -0.678772 0.097778 1441496820 0.721008 -0.099182 -0.678772 0.097778 1441496820 0.721008 -0.099182 -0.678772 0.097778 1441496820 0.721008 -0.099182 -0.678772 0.097778 1441496820 0.721008 -0.099182 -0.678772 0.097778 1441496820 0.721252 -0.105042 -0.677856 0.096069 1441496820 0.721252 -0.105042 -0.677856 0.096069 1441496820 0.721252 -0.105042 -0.677856 0.096069 1441496820 0.721252 -0.105042 -0.677856 0.096069 1441496820 0.721252 -0.105042 -0.677856 0.096069 1441496820 0.721252 -0.105042 -0.677856 0.096069 1441496820 0.719910 -0.110718 -0.679321 0.089050 1441496820 0.719910 -0.110718 -0.679321 0.089050 1441496820 0.719910 -0.110718 -0.679321 0.089050 1441496820 0.719910 -0.110718 -0.679321 0.089050 1441496820 0.719910 -0.110718 -0.679321 0.089050 1441496820 0.719910 -0.110718 -0.679321 0.089050 1441496820 0.720215 -0.103760 -0.679199 0.095703 1441496820 0.720215 -0.103760 -0.679199 0.095703 1441496820 0.720215 -0.103760 -0.679199 0.095703 1441496820 0.720215 -0.103760 -0.679199 0.095703 1441496820 0.720215 -0.103760 -0.679199 0.095703 1441496820 0.720215 -0.103760 -0.679199 0.095703 1441496820 0.720215 -0.103760 -0.679199 0.095703 1441496820 0.720398 -0.102295 -0.677612 0.106995 1441496820 0.720398 -0.102295 -0.677612 0.106995 1441496820 0.720398 -0.102295 -0.677612 0.106995 1441496820 0.720398 -0.102295 -0.677612 0.106995 1441496820 0.720398 -0.102295 -0.677612 0.106995 1441496821 0.720398 -0.102295 -0.677612 0.106995 1441496821 0.721130 -0.103821 -0.675171 0.115479 1441496821 0.721130 -0.103821 -0.675171 0.115479 1441496821 0.721130 -0.103821 -0.675171 0.115479 1441496821 0.721130 -0.103821 -0.675171 0.115479 1441496821 0.721130 -0.103821 -0.675171 0.115479 1441496821 0.721130 -0.103821 -0.675171 0.115479 1441496821 0.721130 -0.103821 -0.675171 0.115479 1441496821 0.722656 -0.104126 -0.672852 0.119263 1441496821 0.722656 -0.104126 -0.672852 0.119263 1441496821 0.722656 -0.104126 -0.672852 0.119263 1441496821 0.722656 -0.104126 -0.672852 0.119263 1441496821 0.722656 -0.104126 -0.672852 0.119263 1441496821 0.724426 -0.108093 -0.670898 0.115784 1441496821 0.724426 -0.108093 -0.670898 0.115784 1441496821 0.724426 -0.108093 -0.670898 0.115784 1441496821 0.724426 -0.108093 -0.670898 0.115784 1441496821 0.724426 -0.108093 -0.670898 0.115784 1441496821 0.724426 -0.108093 -0.670898 0.115784 1441496821 0.724609 -0.121521 -0.670349 0.103699 1441496821 0.724609 -0.121521 -0.670349 0.103699 1441496821 0.724609 -0.121521 -0.670349 0.103699 1441496821 0.724609 -0.121521 -0.670349 0.103699 1441496821 0.724609 -0.121521 -0.670349 0.103699 1441496821 0.724609 -0.121521 -0.670349 0.103699 1441496821 0.723450 -0.135803 -0.670715 0.090942 1441496821 0.723450 -0.135803 -0.670715 0.090942 1441496821 0.723450 -0.135803 -0.670715 0.090942 1441496821 0.723450 -0.135803 -0.670715 0.090942 1441496821 0.723450 -0.135803 -0.670715 0.090942 1441496821 0.723450 -0.135803 -0.670715 0.090942 1441496821 0.722473 -0.140198 -0.671570 0.086182 1441496821 0.722473 -0.140198 -0.671570 0.086182 1441496821 0.722473 -0.140198 -0.671570 0.086182 1441496821 0.722473 -0.140198 -0.671570 0.086182 1441496821 0.722473 -0.140198 -0.671570 0.086182 1441496821 0.722473 -0.140198 -0.671570 0.086182 1441496821 0.721191 -0.139343 -0.672852 0.087769 1441496821 0.721191 -0.139343 -0.672852 0.087769 1441496821 0.721191 -0.139343 -0.672852 0.087769 1441496821 0.721191 -0.139343 -0.672852 0.087769 1441496821 0.721191 -0.139343 -0.672852 0.087769 1441496821 0.721191 -0.139343 -0.672852 0.087769 1441496821 0.720093 -0.135315 -0.674011 0.094055 1441496821 0.720093 -0.135315 -0.674011 0.094055 1441496821 0.720093 -0.135315 -0.674011 0.094055 1441496821 0.720093 -0.135315 -0.674011 0.094055 1441496821 0.720093 -0.135315 -0.674011 0.094055 1441496821 0.720093 -0.135315 -0.674011 0.094055 1441496821 0.720032 -0.127014 -0.674683 0.100891 1441496821 0.720032 -0.127014 -0.674683 0.100891 1441496821 0.720032 -0.127014 -0.674683 0.100891 1441496821 0.720032 -0.127014 -0.674683 0.100891 1441496821 0.720032 -0.127014 -0.674683 0.100891 1441496821 0.720032 -0.127014 -0.674683 0.100891 1441496821 0.720032 -0.121338 -0.675415 0.103149 1441496821 0.720032 -0.121338 -0.675415 0.103149 1441496821 0.720032 -0.121338 -0.675415 0.103149 1441496821 0.720032 -0.121338 -0.675415 0.103149 1441496821 0.720032 -0.121338 -0.675415 0.103149 1441496821 0.720032 -0.121338 -0.675415 0.103149 1441496821 0.720032 -0.121338 -0.675415 0.103149 1441496821 0.719421 -0.119629 -0.676514 0.102173 1441496821 0.719421 -0.119629 -0.676514 0.102173 1441496821 0.719421 -0.119629 -0.676514 0.102173 1441496821 0.719421 -0.119629 -0.676514 0.102173 1441496821 0.719421 -0.119629 -0.676514 0.102173 1441496821 0.718872 -0.118835 -0.677368 0.101257 1441496821 0.718872 -0.118835 -0.677368 0.101257 1441496821 0.718872 -0.118835 -0.677368 0.101257 1441496821 0.718872 -0.118835 -0.677368 0.101257 1441496821 0.718872 -0.118835 -0.677368 0.101257 1441496821 0.718872 -0.118835 -0.677368 0.101257 1441496821 0.718872 -0.118835 -0.677368 0.101257 1441496821 0.718750 -0.116150 -0.677856 0.101990 1441496821 0.718750 -0.116150 -0.677856 0.101990 1441496821 0.718750 -0.116150 -0.677856 0.101990 1441496821 0.718750 -0.116150 -0.677856 0.101990 1441496821 0.718750 -0.116150 -0.677856 0.101990 1441496821 0.718750 -0.116150 -0.677856 0.101990 1441496821 0.718567 -0.113037 -0.678284 0.104248 1441496821 0.718567 -0.113037 -0.678284 0.104248 1441496821 0.718567 -0.113037 -0.678284 0.104248 1441496821 0.718567 -0.113037 -0.678284 0.104248 1441496821 0.718567 -0.113037 -0.678284 0.104248 1441496821 0.718567 -0.113037 -0.678284 0.104248 1441496821 0.719238 -0.109009 -0.677673 0.107361 1441496821 0.719238 -0.109009 -0.677673 0.107361 1441496821 0.719238 -0.109009 -0.677673 0.107361 1441496821 0.719238 -0.109009 -0.677673 0.107361 1441496821 0.719238 -0.109009 -0.677673 0.107361 1441496821 0.719238 -0.109009 -0.677673 0.107361 1441496821 0.719238 -0.109009 -0.677673 0.107361 1441496821 0.720703 -0.106628 -0.676208 0.109253 1441496821 0.720703 -0.106628 -0.676208 0.109253 1441496821 0.720703 -0.106628 -0.676208 0.109253 1441496821 0.720703 -0.106628 -0.676208 0.109253 1441496821 0.720703 -0.106628 -0.676208 0.109253 1441496821 0.720703 -0.106628 -0.676208 0.109253 1441496821 0.722778 -0.107361 -0.673889 0.109253 1441496821 0.722778 -0.107361 -0.673889 0.109253 1441496821 0.722778 -0.107361 -0.673889 0.109253 1441496821 0.722778 -0.107361 -0.673889 0.109253 1441496821 0.722778 -0.107361 -0.673889 0.109253 1441496821 0.722778 -0.107361 -0.673889 0.109253 1441496821 0.722778 -0.112549 -0.674133 0.102234 1441496821 0.722778 -0.112549 -0.674133 0.102234 1441496821 0.722778 -0.112549 -0.674133 0.102234 1441496821 0.722778 -0.112549 -0.674133 0.102234 1441496821 0.722778 -0.112549 -0.674133 0.102234 1441496821 0.722778 -0.112549 -0.674133 0.102234 1441496822 0.722534 -0.121216 -0.674316 0.092407 1441496822 0.722534 -0.121216 -0.674316 0.092407 1441496822 0.722534 -0.121216 -0.674316 0.092407 1441496822 0.722534 -0.121216 -0.674316 0.092407 1441496822 0.722534 -0.121216 -0.674316 0.092407 1441496822 0.722534 -0.121216 -0.674316 0.092407 1441496822 0.722900 -0.121033 -0.673462 0.095703 1441496822 0.722900 -0.121033 -0.673462 0.095703 1441496822 0.722900 -0.121033 -0.673462 0.095703 1441496822 0.722900 -0.121033 -0.673462 0.095703 1441496822 0.722900 -0.121033 -0.673462 0.095703 1441496822 0.722900 -0.121033 -0.673462 0.095703 1441496822 0.723022 -0.118286 -0.672485 0.105225 1441496822 0.723022 -0.118286 -0.672485 0.105225 1441496822 0.723022 -0.118286 -0.672485 0.105225 1441496822 0.723022 -0.118286 -0.672485 0.105225 1441496822 0.723022 -0.118286 -0.672485 0.105225 1441496822 0.723022 -0.118286 -0.672485 0.105225 1441496822 0.723083 -0.116760 -0.671387 0.112915 1441496822 0.723083 -0.116760 -0.671387 0.112915 1441496822 0.723083 -0.116760 -0.671387 0.112915 1441496822 0.723083 -0.116760 -0.671387 0.112915 1441496822 0.724548 -0.112305 -0.669373 0.119690 1441496822 0.724548 -0.112305 -0.669373 0.119690 1441496822 0.724548 -0.112305 -0.669373 0.119690 1441496822 0.724548 -0.112305 -0.669373 0.119690 1441496822 0.724548 -0.112305 -0.669373 0.119690 1441496822 0.724548 -0.112305 -0.669373 0.119690 1441496822 0.725952 -0.112854 -0.668213 0.117554 1441496822 0.725952 -0.112854 -0.668213 0.117554 1441496822 0.725952 -0.112854 -0.668213 0.117554 1441496822 0.725952 -0.112854 -0.668213 0.117554 1441496822 0.725952 -0.112854 -0.668213 0.117554 1441496822 0.725952 -0.112854 -0.668213 0.117554 1441496822 0.725586 -0.122986 -0.668945 0.104675 1441496822 0.725586 -0.122986 -0.668945 0.104675 1441496822 0.725586 -0.122986 -0.668945 0.104675 1441496822 0.725586 -0.122986 -0.668945 0.104675 1441496822 0.725586 -0.122986 -0.668945 0.104675 1441496822 0.725586 -0.122986 -0.668945 0.104675 1441496822 0.724670 -0.135010 -0.669556 0.090820 1441496822 0.724670 -0.135010 -0.669556 0.090820 1441496822 0.724670 -0.135010 -0.669556 0.090820 1441496822 0.724670 -0.135010 -0.669556 0.090820 1441496822 0.724670 -0.135010 -0.669556 0.090820 1441496822 0.724670 -0.135010 -0.669556 0.090820 1441496822 0.723450 -0.143616 -0.670105 0.083618 1441496822 0.723450 -0.143616 -0.670105 0.083618 1441496822 0.723450 -0.143616 -0.670105 0.083618 1441496822 0.723450 -0.143616 -0.670105 0.083618 1441496822 0.723450 -0.143616 -0.670105 0.083618 1441496822 0.723450 -0.143616 -0.670105 0.083618 1441496822 0.723450 -0.143616 -0.670105 0.083618 1441496822 0.722168 -0.144531 -0.671082 0.085205 1441496822 0.722168 -0.144531 -0.671082 0.085205 1441496822 0.722168 -0.144531 -0.671082 0.085205 1441496822 0.722168 -0.144531 -0.671082 0.085205 1441496822 0.722168 -0.144531 -0.671082 0.085205 1441496822 0.722168 -0.144531 -0.671082 0.085205 1441496822 0.721313 -0.141113 -0.671997 0.090942 1441496822 0.721313 -0.141113 -0.671997 0.090942 1441496822 0.721313 -0.141113 -0.671997 0.090942 1441496822 0.721313 -0.141113 -0.671997 0.090942 1441496822 0.721313 -0.141113 -0.671997 0.090942 1441496822 0.721313 -0.141113 -0.671997 0.090942 1441496822 0.720886 -0.134338 -0.672791 0.098083 1441496822 0.720886 -0.134338 -0.672791 0.098083 1441496822 0.720886 -0.134338 -0.672791 0.098083 1441496822 0.720886 -0.134338 -0.672791 0.098083 1441496822 0.720886 -0.134338 -0.672791 0.098083 1441496822 0.720886 -0.134338 -0.672791 0.098083 1441496822 0.720886 -0.134338 -0.672791 0.098083 1441496822 0.720581 -0.127869 -0.673767 0.102295 1441496822 0.720581 -0.127869 -0.673767 0.102295 1441496822 0.720581 -0.127869 -0.673767 0.102295 1441496822 0.720581 -0.127869 -0.673767 0.102295 1441496822 0.720581 -0.127869 -0.673767 0.102295 1441496822 0.720581 -0.127869 -0.673767 0.102295 1441496822 0.720215 -0.122070 -0.674805 0.105042 1441496822 0.720215 -0.122070 -0.674805 0.105042 1441496822 0.720215 -0.122070 -0.674805 0.105042 1441496822 0.720215 -0.122070 -0.674805 0.105042 1441496822 0.720215 -0.122070 -0.674805 0.105042 1441496822 0.720215 -0.122070 -0.674805 0.105042 1441496822 0.720215 -0.122070 -0.674805 0.105042 1441496822 0.719910 -0.117798 -0.675598 0.106934 1441496822 0.719910 -0.117798 -0.675598 0.106934 1441496822 0.719910 -0.117798 -0.675598 0.106934 1441496822 0.719910 -0.117798 -0.675598 0.106934 1441496822 0.719910 -0.117798 -0.675598 0.106934 1441496822 0.719910 -0.117798 -0.675598 0.106934 1441496822 0.719788 -0.114014 -0.676147 0.108276 1441496822 0.719788 -0.114014 -0.676147 0.108276 1441496822 0.719788 -0.114014 -0.676147 0.108276 1441496822 0.719788 -0.114014 -0.676147 0.108276 1441496822 0.719788 -0.114014 -0.676147 0.108276 1441496822 0.719788 -0.114014 -0.676147 0.108276 1441496822 0.719788 -0.114014 -0.676147 0.108276 1441496822 0.719910 -0.111084 -0.676392 0.109009 1441496822 0.719910 -0.111084 -0.676392 0.109009 1441496822 0.719910 -0.111084 -0.676392 0.109009 1441496822 0.719910 -0.111084 -0.676392 0.109009 1441496822 0.719910 -0.111084 -0.676392 0.109009 1441496822 0.720459 -0.108948 -0.675964 0.110107 1441496822 0.720459 -0.108948 -0.675964 0.110107 1441496822 0.720459 -0.108948 -0.675964 0.110107 1441496822 0.720459 -0.108948 -0.675964 0.110107 1441496822 0.720459 -0.108948 -0.675964 0.110107 1441496822 
0.637085 -0.363770 -0.657837 0.170471 1441496824 0.637085 -0.363770 -0.657837 0.170471 1441496824 0.637085 -0.363770 -0.657837 0.170471 1441496824 0.575439 -0.446655 -0.633240 0.261414 1441496824 0.575439 -0.446655 -0.633240 0.261414 1441496825 0.575439 -0.446655 -0.633240 0.261414 1441496825 0.575439 -0.446655 -0.633240 0.261414 1441496825 0.575439 -0.446655 -0.633240 0.261414 1441496825 0.575439 -0.446655 -0.633240 0.261414 1441496825 0.495361 -0.520508 -0.592957 0.363403 1441496825 0.495361 -0.520508 -0.592957 0.363403 1441496825 0.495361 -0.520508 -0.592957 0.363403 1441496825 0.495361 -0.520508 -0.592957 0.363403 1441496825 0.495361 -0.520508 -0.592957 0.363403 1441496825 0.495361 -0.520508 -0.592957 0.363403 1441496825 0.495361 -0.520508 -0.592957 0.363403 1441496825 0.405884 -0.573730 -0.533325 0.470825 1441496825 0.405884 -0.573730 -0.533325 0.470825 1441496825 0.405884 -0.573730 -0.533325 0.470825 1441496825 0.405884 -0.573730 -0.533325 0.470825 1441496825 0.405884 -0.573730 -0.533325 0.470825 1441496825 0.405884 -0.573730 -0.533325 0.470825 1441496825 0.312317 -0.604919 -0.453186 0.575439 1441496825 0.312317 -0.604919 -0.453186 0.575439 1441496825 0.312317 -0.604919 -0.453186 0.575439 1441496825 0.312317 -0.604919 -0.453186 0.575439 1441496825 0.312317 -0.604919 -0.453186 0.575439 1441496825 0.312317 -0.604919 -0.453186 0.575439 1441496825 0.237427 -0.609863 -0.342041 0.674316 1441496825 0.237427 -0.609863 -0.342041 0.674316 1441496825 0.237427 -0.609863 -0.342041 0.674316 1441496825 0.237427 -0.609863 -0.342041 0.674316 1441496825 0.237427 -0.609863 -0.342041 0.674316 1441496825 0.237427 -0.609863 -0.342041 0.674316 1441496825 0.167358 -0.603088 -0.225281 0.746704 1441496825 0.167358 -0.603088 -0.225281 0.746704 1441496825 0.167358 -0.603088 -0.225281 0.746704 1441496825 0.167358 -0.603088 -0.225281 0.746704 1441496825 0.167358 -0.603088 -0.225281 0.746704 1441496825 0.167358 -0.603088 -0.225281 0.746704 1441496825 0.101196 -0.591797 -0.134949 0.788269 1441496825 0.101196 -0.591797 -0.134949 0.788269 1441496825 0.101196 -0.591797 -0.134949 0.788269 1441496825 0.101196 -0.591797 -0.134949 0.788269 1441496825 0.101196 -0.591797 -0.134949 0.788269 1441496825 0.101196 -0.591797 -0.134949 0.788269 1441496825 0.101196 -0.591797 -0.134949 0.788269 1441496825 0.056702 -0.579285 -0.068970 0.810242 1441496825 0.056702 -0.579285 -0.068970 0.810242 1441496825 0.056702 -0.579285 -0.068970 0.810242 1441496825 0.056702 -0.579285 -0.068970 0.810242 1441496825 0.056702 -0.579285 -0.068970 0.810242 1441496825 0.056702 -0.579285 -0.068970 0.810242 1441496825 0.042908 -0.573792 -0.032349 0.817200 1441496825 0.042908 -0.573792 -0.032349 0.817200 1441496825 0.042908 -0.573792 -0.032349 0.817200 1441496825 0.042908 -0.573792 -0.032349 0.817200 1441496825 0.042908 -0.573792 -0.032349 0.817200 1441496825 0.042908 -0.573792 -0.032349 0.817200 1441496825 0.061462 -0.578491 -0.036499 0.812561 1441496825 0.061462 -0.578491 -0.036499 0.812561 1441496825 0.061462 -0.578491 -0.036499 0.812561 1441496825 0.061462 -0.578491 -0.036499 0.812561 1441496825 0.061462 -0.578491 -0.036499 0.812561 1441496825 0.061462 -0.578491 -0.036499 0.812561 1441496825 0.061462 -0.578491 -0.036499 0.812561 1441496825 0.119812 -0.590515 -0.081787 0.793884 1441496825 0.119812 -0.590515 -0.081787 0.793884 1441496825 0.119812 -0.590515 -0.081787 0.793884 1441496825 0.119812 -0.590515 -0.081787 0.793884 1441496825 0.119812 -0.590515 -0.081787 0.793884 1441496825 0.119812 -0.590515 -0.081787 0.793884 1441496825 0.208801 -0.600891 -0.175781 0.751221 1441496825 0.208801 -0.600891 -0.175781 0.751221 1441496825 0.208801 -0.600891 -0.175781 0.751221 1441496825 0.208801 -0.600891 -0.175781 0.751221 1441496825 0.208801 -0.600891 -0.175781 0.751221 1441496825 0.208801 -0.600891 -0.175781 0.751221 1441496825 0.316895 -0.603943 -0.306091 0.664124 1441496825 0.316895 -0.603943 -0.306091 0.664124 1441496825 0.316895 -0.603943 -0.306091 0.664124 1441496825 0.316895 -0.603943 -0.306091 0.664124 1441496825 0.316895 -0.603943 -0.306091 0.664124 1441496825 0.429993 -0.581360 -0.434448 0.537048 1441496825 0.429993 -0.581360 -0.434448 0.537048 1441496825 0.429993 -0.581360 -0.434448 0.537048 1441496825 0.429993 -0.581360 -0.434448 0.537048 1441496825 0.429993 -0.581360 -0.434448 0.537048 1441496825 0.429993 -0.581360 -0.434448 0.537048 1441496825 0.510254 -0.549377 -0.548462 0.370178 1441496825 0.510254 -0.549377 -0.548462 0.370178 1441496825 0.510254 -0.549377 -0.548462 0.370178 1441496825 0.510254 -0.549377 -0.548462 0.370178 1441496825 0.510254 -0.549377 -0.548462 0.370178 1441496825 0.510254 -0.549377 -0.548462 0.370178 1441496825 0.583984 -0.487793 -0.612000 0.215637 1441496825 0.583984 -0.487793 -0.612000 0.215637 1441496825 0.583984 -0.487793 -0.612000 0.215637 1441496825 0.583984 -0.487793 -0.612000 0.215637 1441496825 0.583984 -0.487793 -0.612000 0.215637 1441496825 0.583984 -0.487793 -0.612000 0.215637 1441496825 0.583984 -0.487793 -0.612000 0.215637 1441496825 0.636658 -0.414856 -0.645447 0.076965 1441496825 0.636658 -0.414856 -0.645447 0.076965 1441496825 0.636658 -0.414856 -0.645447 0.076965 1441496825 0.636658 -0.414856 -0.645447 0.076965 1441496825 0.636658 -0.414856 -0.645447 0.076965 1441496825 0.636658 -0.414856 -0.645447 0.076965 1441496825 0.679626 -0.328430 -0.655457 -0.024231 1441496825 0.679626 -0.328430 -0.655457 -0.024231 1441496825 0.679626 -0.328430 -0.655457 -0.024231 1441496825 0.679626 -0.328430 -0.655457 -0.024231 1441496825 0.679626 -0.328430 -0.655457 -0.024231 1441496825 0.679626 -0.328430 -0.655457 -0.024231 1441496825 0.692017 -0.289001 -0.654907 -0.093384 1441496825 0.692017 -0.289001 -0.654907 -0.093384 1441496825 0.692017 -0.289001 -0.654907 -0.093384 1441496825 0.692017 -0.289001 -0.654907 -0.093384 1441496826 0.692017 -0.289001 -0.654907 -0.093384 1441496826 0.692017 -0.289001 -0.654907 -0.093384 1441496826 0.691650 -0.292908 -0.652832 -0.098328 1441496826 0.691650 -0.292908 -0.652832 -0.098328 1441496826 0.691650 -0.292908 -0.652832 -0.098328 1441496826 0.691650 -0.292908 -0.652832 -0.098328 1441496826 0.691650 -0.292908 -0.652832 -0.098328 1441496826 0.691650 -0.292908 -0.652832 -0.098328 1441496826 0.685059 -0.317993 -0.652100 -0.066040 1441496826 0.685059 -0.317993 -0.652100 -0.066040 1441496826 0.685059 -0.317993 -0.652100 -0.066040 1441496826 0.685059 -0.317993 -0.652100 -0.066040 1441496826 0.685059 -0.317993 -0.652100 -0.066040 1441496826 0.685059 -0.317993 -0.652100 -0.066040 1441496826 0.685059 -0.317993 -0.652100 -0.066040 1441496826 0.660889 -0.378052 -0.648315 -0.006714 1441496826 0.660889 -0.378052 -0.648315 -0.006714 1441496826 0.660889 -0.378052 -0.648315 -0.006714 1441496826 0.660889 -0.378052 -0.648315 -0.006714 1441496826 0.660889 -0.378052 -0.648315 -0.006714 1441496826 0.660889 -0.378052 -0.648315 -0.006714 1441496826 0.617310 -0.444519 -0.641235 0.100830 1441496826 0.617310 -0.444519 -0.641235 0.100830 1441496826 0.617310 -0.444519 -0.641235 0.100830 1441496826 0.617310 -0.444519 -0.641235 0.100830 1441496826 0.617310 -0.444519 -0.641235 0.100830 1441496826 0.617310 -0.444519 -0.641235 0.100830 1441496826 0.547241 -0.514038 -0.621765 0.222961 1441496826 0.547241 -0.514038 -0.621765 0.222961 1441496826 0.547241 -0.514038 -0.621765 0.222961 1441496826 0.547241 -0.514038 -0.621765 0.222961 1441496826 0.547241 -0.514038 -0.621765 0.222961 1441496826 0.547241 -0.514038 -0.621765 0.222961 1441496826 0.456299 -0.570557 -0.584290 0.353394 1441496826 0.456299 -0.570557 -0.584290 0.353394 1441496826 0.456299 -0.570557 -0.584290 0.353394 1441496826 0.456299 -0.570557 -0.584290 0.353394 1441496826 0.456299 -0.570557 -0.584290 0.353394 1441496826 0.456299 -0.570557 -0.584290 0.353394 1441496826 0.362488 -0.603943 -0.518616 0.484680 1441496826 0.362488 -0.603943 -0.518616 0.484680 1441496826 0.362488 -0.603943 -0.518616 0.484680 1441496826 0.362488 -0.603943 -0.518616 0.484680 1441496826 0.362488 -0.603943 -0.518616 0.484680 1441496826 0.362488 -0.603943 -0.518616 0.484680 1441496826 0.271301 -0.618042 -0.425903 0.602539 1441496826 0.271301 -0.618042 -0.425903 0.602539 1441496826 0.271301 -0.618042 -0.425903 0.602539 1441496826 0.271301 -0.618042 -0.425903 0.602539 1441496826 0.271301 -0.618042 -0.425903 0.602539 1441496826 0.191406 -0.612305 -0.313721 0.700012 1441496826 0.191406 -0.612305 -0.313721 0.700012 1441496826 0.191406 -0.612305 -0.313721 0.700012 1441496826 0.191406 -0.612305 -0.313721 0.700012 1441496826 0.191406 -0.612305 -0.313721 0.700012 1441496826 0.191406 -0.612305 -0.313721 0.700012 1441496826 0.191406 -0.612305 -0.313721 0.700012 1441496826 0.110962 -0.597107 -0.209106 0.766479 1441496826 0.110962 -0.597107 -0.209106 0.766479 1441496826 0.110962 -0.597107 -0.209106 0.766479 1441496826 0.110962 -0.597107 -0.209106 0.766479 1441496826 0.110962 -0.597107 -0.209106 0.766479 1441496826 0.110962 -0.597107 -0.209106 0.766479 1441496826 0.065918 -0.578064 -0.124268 0.803772 1441496826 0.065918 -0.578064 -0.124268 0.803772 1441496826 0.065918 -0.578064 -0.124268 0.803772 1441496826 0.065918 -0.578064 -0.124268 0.803772 1441496826 0.065918 -0.578064 -0.124268 0.803772 1441496826 0.065918 -0.578064 -0.124268 0.803772 1441496826 0.065918 -0.578064 -0.124268 0.803772 1441496826 0.049316 -0.568909 -0.093811 0.815552 1441496826 0.049316 -0.568909 -0.093811 0.815552 1441496826 0.049316 -0.568909 -0.093811 0.815552 1441496826 0.049316 -0.568909 -0.093811 0.815552 1441496826 0.049316 -0.568909 -0.093811 0.815552 1441496826 0.049316 -0.568909 -0.093811 0.815552 1441496826 0.049316 -0.568909 -0.093811 0.815552 1441496826 0.072693 -0.572266 -0.106079 0.809937 1441496826 0.072693 -0.572266 -0.106079 0.809937 1441496826 0.072693 -0.572266 -0.106079 0.809937 1441496826 0.072693 -0.572266 -0.106079 0.809937 1441496826 0.072693 -0.572266 -0.106079 0.809937 1441496826 0.123169 -0.586182 -0.161438 0.784302 1441496826 0.123169 -0.586182 -0.161438 0.784302 1441496826 0.123169 -0.586182 -0.161438 0.784302 1441496826 0.123169 -0.586182 -0.161438 0.784302 1441496826 0.123169 -0.586182 -0.161438 0.784302 1441496826 0.123169 -0.586182 -0.161438 0.784302 1441496826 0.194275 -0.604431 -0.256836 0.728638 1441496826 0.194275 -0.604431 -0.256836 0.728638 1441496826 0.194275 -0.604431 -0.256836 0.728638 1441496826 0.194275 -0.604431 -0.256836 0.728638 1441496826 0.194275 -0.604431 -0.256836 0.728638 1441496826 0.194275 -0.604431 -0.256836 0.728638 1441496826 0.270386 -0.621399 -0.388306 0.624512 1441496826 0.270386 -0.621399 -0.388306 0.624512 1441496826 0.270386 -0.621399 -0.388306 0.624512 1441496826 0.270386 -0.621399 -0.388306 0.624512 1441496826 0.270386 -0.621399 -0.388306 0.624512 1441496826 0.270386 -0.621399 -0.388306 0.624512 1441496826 0.361450 -0.616577 -0.500427 0.488586 1441496826 0.361450 -0.616577 -0.500427 0.488586 1441496826 0.361450 -0.616577 -0.500427 0.488586 1441496826 0.361450 -0.616577 -0.500427 0.488586 1441496826 0.361450 -0.616577 -0.500427 0.488586 1441496826 0.361450 -0.616577 -0.500427 0.488586 1441496826 0.447937 -0.591064 -0.580322 0.336487 1441496826 0.447937 -0.591064 -0.580322 0.336487 1441496826 0.447937 -0.591064 -0.580322 0.336487 1441496826 0.447937 -0.591064 -0.580322 0.336487 1441496827 0.447937 -0.591064 -0.580322 0.336487 1441496827 0.447937 -0.591064 -0.580322 0.336487 1441496827 0.521606 -0.549683 -0.624268 0.189941 1441496827 0.521606 -0.549683 -0.624268 0.189941 1441496827 0.521606 -0.549683 -0.624268 0.189941 1441496827 0.521606 -0.549683 -0.624268 0.189941 1441496827 0.521606 -0.549683 -0.624268 0.189941 1441496827 0.521606 -0.549683 -0.624268 0.189941 1441496827 0.575623 -0.505066 -0.640015 0.063110 1441496827 0.575623 -0.505066 -0.640015 0.063110 1441496827 0.575623 -0.505066 -0.640015 0.063110 1441496827 0.575623 -0.505066 -0.640015 0.063110 1441496827 0.575623 -0.505066 -0.640015 0.063110 1441496827 0.575623 -0.505066 -0.640015 0.063110 1441496827 0.630371 -0.432922 -0.643433 -0.034851 1441496827 0.630371 -0.432922 -0.643433 -0.034851 1441496827 0.630371 -0.432922 -0.643433 -0.034851 1441496827 0.630371 -0.432922 -0.643433 -0.034851 1441496827 0.630371 -0.432922 -0.643433 -0.034851 1441496827 0.630371 -0.432922 -0.643433 -0.034851 1441496827 0.630371 -0.432922 -0.643433 -0.034851 1441496827 0.658142 -0.384949 -0.638000 -0.107727 1441496827 0.658142 -0.384949 -0.638000 -0.107727 1441496827 0.658142 -0.384949 -0.638000 -0.107727 1441496827 0.658142 -0.384949 -0.638000 -0.107727 1441496827 0.658142 -0.384949 -0.638000 -0.107727 1441496827 0.658142 -0.384949 -0.638000 -0.107727 1441496827 0.672791 -0.352417 -0.636902 -0.132324 1441496827 0.672791 -0.352417 -0.636902 -0.132324 1441496827 0.672791 -0.352417 -0.636902 -0.132324 1441496827 0.672791 -0.352417 -0.636902 -0.132324 1441496827 0.672791 -0.352417 -0.636902 -0.132324 1441496827 0.672791 -0.352417 -0.636902 -0.132324 1441496827 0.672791 -0.352417 -0.636902 -0.132324 1441496827 0.667480 -0.359070 -0.640686 -0.122803 1441496827 0.667480 -0.359070 -0.640686 -0.122803 1441496827 0.667480 -0.359070 -0.640686 -0.122803 1441496827 0.667480 -0.359070 -0.640686 -0.122803 1441496827 0.667480 -0.359070 -0.640686 -0.122803 1441496827 0.667480 -0.359070 -0.640686 -0.122803 1441496827 0.648315 -0.395752 -0.644836 -0.085327 1441496827 0.648315 -0.395752 -0.644836 -0.085327 1441496827 0.648315 -0.395752 -0.644836 -0.085327 1441496827 0.648315 -0.395752 -0.644836 -0.085327 1441496827 0.648315 -0.395752 -0.644836 -0.085327 1441496827 0.648315 -0.395752 -0.644836 -0.085327 1441496827 0.609497 -0.455505 -0.648743 -0.016113 1441496827 0.609497 -0.455505 -0.648743 -0.016113 1441496827 0.609497 -0.455505 -0.648743 -0.016113 1441496827 0.609497 -0.455505 -0.648743 -0.016113 1441496827 0.609497 -0.455505 -0.648743 -0.016113 1441496827 0.609497 -0.455505 -0.648743 -0.016113 1441496827 0.547974 -0.523621 -0.646912 0.084229 1441496827 0.547974 -0.523621 -0.646912 0.084229 1441496827 0.547974 -0.523621 -0.646912 0.084229 1441496827 0.547974 -0.523621 -0.646912 0.084229 1441496827 0.547974 -0.523621 -0.646912 0.084229 1441496827 0.547974 -0.523621 -0.646912 0.084229 1441496827 0.451965 -0.595032 -0.636414 0.191650 1441496827 0.451965 -0.595032 -0.636414 0.191650 1441496827 0.451965 -0.595032 -0.636414 0.191650 1441496827 0.451965 -0.595032 -0.636414 0.191650 1441496827 0.451965 -0.595032 -0.636414 0.191650 1441496827 0.451965 -0.595032 -0.636414 0.191650 1441496827 0.319580 -0.653381 -0.618652 0.297180 1441496827 0.319580 -0.653381 -0.618652 0.297180 1441496827 0.319580 -0.653381 -0.618652 0.297180 1441496827 0.319580 -0.653381 -0.618652 0.297180 1441496827 0.319580 -0.653381 -0.618652 0.297180 1441496827 0.319580 -0.653381 -0.618652 0.297180 1441496827 0.319580 -0.653381 -0.618652 0.297180 1441496827 0.221558 -0.666443 -0.566101 0.431641 1441496827 0.221558 -0.666443 -0.566101 0.431641 1441496827 0.221558 -0.666443 -0.566101 0.431641 1441496827 0.221558 -0.666443 -0.566101 0.431641 1441496827 0.221558 -0.666443 -0.566101 0.431641 1441496827 0.146545 -0.662109 -0.484070 0.553040 1441496827 0.146545 -0.662109 -0.484070 0.553040 1441496827 0.146545 -0.662109 -0.484070 0.553040 1441496827 0.146545 -0.662109 -0.484070 0.553040 1441496827 0.146545 -0.662109 -0.484070 0.553040 1441496827 0.146545 -0.662109 -0.484070 0.553040 1441496827 0.061829 -0.648621 -0.415161 0.634949 1441496827 0.061829 -0.648621 -0.415161 0.634949 1441496827 0.061829 -0.648621 -0.415161 0.634949 1441496827 0.061829 -0.648621 -0.415161 0.634949 1441496827 0.061829 -0.648621 -0.415161 0.634949 1441496827 0.061829 -0.648621 -0.415161 0.634949 1441496827 0.012573 -0.625916 -0.338928 0.702271 1441496827 0.012573 -0.625916 -0.338928 0.702271 1441496827 0.012573 -0.625916 -0.338928 0.702271 1441496827 0.012573 -0.625916 -0.338928 0.702271 1441496827 0.012573 -0.625916 -0.338928 0.702271 1441496827 0.012573 -0.625916 -0.338928 0.702271 1441496827 -0.002686 -0.608826 -0.257690 0.750244 1441496827 -0.002686 -0.608826 -0.257690 0.750244 1441496827 -0.002686 -0.608826 -0.257690 0.750244 1441496827 -0.002686 -0.608826 -0.257690 0.750244 1441496827 -0.002686 -0.608826 -0.257690 0.750244 1441496827 -0.002686 -0.608826 -0.257690 0.750244 1441496827 0.004089 -0.600281 -0.208435 0.772095 1441496827 0.004089 -0.600281 -0.208435 0.772095 1441496827 0.004089 -0.600281 -0.208435 0.772095 1441496827 0.004089 -0.600281 -0.208435 0.772095 1441496827 0.004089 -0.600281 -0.208435 0.772095 1441496827 0.004089 -0.600281 -0.208435 0.772095 1441496827 0.004089 -0.600281 -0.208435 0.772095 1441496827 0.035583 -0.601868 -0.214661 0.768372 1441496827 0.035583 -0.601868 -0.214661 0.768372 1441496827 0.035583 -0.601868 -0.214661 0.768372 1441496827 0.035583 -0.601868 -0.214661 0.768372 1441496827 0.035583 -0.601868 -0.214661 0.768372 1441496828 0.035583 -0.601868 -0.214661 0.768372 1441496828 0.107544 -0.608337 -0.257507 0.742981 1441496828 0.107544 -0.608337 -0.257507 0.742981 1441496828 0.107544 -0.608337 -0.257507 0.742981 1441496828 0.107544 -0.608337 -0.257507 0.742981 1441496828 0.107544 -0.608337 -0.257507 0.742981 1441496828 0.107544 -0.608337 -0.257507 0.742981 1441496828 0.107544 -0.608337 -0.257507 0.742981 1441496828 0.214783 -0.607849 -0.329712 0.689636 1441496828 0.214783 -0.607849 -0.329712 0.689636 1441496828 0.214783 -0.607849 -0.329712 0.689636 1441496828 0.214783 -0.607849 -0.329712 0.689636 1441496828 0.214783 -0.607849 -0.329712 0.689636 1441496828 0.214783 -0.607849 -0.329712 0.689636 1441496828 0.321472 -0.597839 -0.437195 0.590027 1441496828 0.321472 -0.597839 -0.437195 0.590027 1441496828 0.321472 -0.597839 -0.437195 0.590027 1441496828 0.321472 -0.597839 -0.437195 0.590027 1441496828 0.321472 -0.597839 -0.437195 0.590027 1441496828 0.321472 -0.597839 -0.437195 0.590027 1441496828 0.321472 -0.597839 -0.437195 0.590027 1441496828 0.440247 -0.560608 -0.528015 0.461609 1441496828 0.440247 -0.560608 -0.528015 0.461609 1441496828 0.440247 -0.560608 -0.528015 0.461609 1441496828 0.440247 -0.560608 -0.528015 0.461609 1441496828 0.440247 -0.560608 -0.528015 0.461609 1441496828 0.440247 -0.560608 -0.528015 0.461609 1441496828 0.501892 -0.534729 -0.616394 0.286865 1441496828 0.501892 -0.534729 -0.616394 0.286865 1441496828 0.501892 -0.534729 -0.616394 0.286865 1441496828 0.501892 -0.534729 -0.616394 0.286865 1441496828 0.501892 -0.534729 -0.616394 0.286865 1441496828 0.501892 -0.534729 -0.616394 0.286865 1441496828 0.586914 -0.461609 -0.646118 0.158264 1441496828 0.586914 -0.461609 -0.646118 0.158264 1441496828 0.586914 -0.461609 -0.646118 0.158264 1441496828 0.586914 -0.461609 -0.646118 0.158264 1441496828 0.586914 -0.461609 -0.646118 0.158264 1441496828 0.586914 -0.461609 -0.646118 0.158264 1441496828 0.586914 -0.461609 -0.646118 0.158264 1441496828 0.631897 -0.406494 -0.659302 0.028687 1441496828 0.631897 -0.406494 -0.659302 0.028687 1441496828 0.631897 -0.406494 -0.659302 0.028687 1441496828 0.631897 -0.406494 -0.659302 0.028687 1441496828 0.631897 -0.406494 -0.659302 0.028687 1441496828 0.631897 -0.406494 -0.659302 0.028687 1441496828 0.657532 -0.363708 -0.656006 -0.070984 1441496828 0.657532 -0.363708 -0.656006 -0.070984 1441496828 0.657532 -0.363708 -0.656006 -0.070984 1441496828 0.657532 -0.363708 -0.656006 -0.070984 1441496828 0.657532 -0.363708 -0.656006 -0.070984 1441496828 0.657532 -0.363708 -0.656006 -0.070984 1441496828 0.670044 -0.340088 -0.646729 -0.130981 1441496828 0.670044 -0.340088 -0.646729 -0.130981 1441496828 0.670044 -0.340088 -0.646729 -0.130981 1441496828 0.670044 -0.340088 -0.646729 -0.130981 1441496828 0.670044 -0.340088 -0.646729 -0.130981 1441496828 0.670044 -0.340088 -0.646729 -0.130981 1441496828 0.668762 -0.341064 -0.642334 -0.154541 1441496828 0.668762 -0.341064 -0.642334 -0.154541 1441496828 0.668762 -0.341064 -0.642334 -0.154541 1441496828 0.668762 -0.341064 -0.642334 -0.154541 1441496828 0.668762 -0.341064 -0.642334 -0.154541 1441496828 0.668762 -0.341064 -0.642334 -0.154541 1441496828 0.653870 -0.373535 -0.643921 -0.135681 1441496828 0.653870 -0.373535 -0.643921 -0.135681 1441496828 0.653870 -0.373535 -0.643921 -0.135681 1441496828 0.653870 -0.373535 -0.643921 -0.135681 1441496828 0.653870 -0.373535 -0.643921 -0.135681 1441496828 0.653870 -0.373535 -0.643921 -0.135681 1441496828 0.653870 -0.373535 -0.643921 -0.135681 1441496828 0.629517 -0.418640 -0.650513 -0.073059 1441496828 0.629517 -0.418640 -0.650513 -0.073059 1441496828 0.629517 -0.418640 -0.650513 -0.073059 1441496828 0.629517 -0.418640 -0.650513 -0.073059 1441496828 0.629517 -0.418640 -0.650513 -0.073059 1441496828 0.629517 -0.418640 -0.650513 -0.073059 1441496828 0.581909 -0.486450 -0.651550 0.015869 1441496828 0.581909 -0.486450 -0.651550 0.015869 1441496828 0.581909 -0.486450 -0.651550 0.015869 1441496828 0.581909 -0.486450 -0.651550 0.015869 1441496828 0.581909 -0.486450 -0.651550 0.015869 1441496828 0.581909 -0.486450 -0.651550 0.015869 1441496828 0.499451 -0.566711 -0.644653 0.117676 1441496828 0.499451 -0.566711 -0.644653 0.117676 1441496828 0.499451 -0.566711 -0.644653 0.117676 1441496828 0.499451 -0.566711 -0.644653 0.117676 1441496828 0.499451 -0.566711 -0.644653 0.117676 1441496828 0.499451 -0.566711 -0.644653 0.117676 1441496828 0.374023 -0.642639 -0.630005 0.224182 1441496828 0.374023 -0.642639 -0.630005 0.224182 1441496828 0.374023 -0.642639 -0.630005 0.224182 1441496828 0.374023 -0.642639 -0.630005 0.224182 1441496828 0.374023 -0.642639 -0.630005 0.224182 1441496828 0.374023 -0.642639 -0.630005 0.224182 1441496828 0.374023 -0.642639 -0.630005 0.224182 1441496828 0.282166 -0.664551 -0.589050 0.363098 1441496828 0.282166 -0.664551 -0.589050 0.363098 1441496828 0.282166 -0.664551 -0.589050 0.363098 1441496828 0.282166 -0.664551 -0.589050 0.363098 1441496828 0.282166 -0.664551 -0.589050 0.363098 1441496828 0.282166 -0.664551 -0.589050 0.363098 1441496828 0.180786 -0.668335 -0.534241 0.485046 1441496828 0.180786 -0.668335 -0.534241 0.485046 1441496828 0.180786 -0.668335 -0.534241 0.485046 1441496828 0.180786 -0.668335 -0.534241 0.485046 1441496828 0.180786 -0.668335 -0.534241 0.485046 1441496828 0.180786 -0.668335 -0.534241 0.485046 1441496828 0.100586 -0.657532 -0.458130 0.589661 1441496828 0.100586 -0.657532 -0.458130 0.589661 1441496828 0.100586 -0.657532 -0.458130 0.589661 1441496828 0.100586 -0.657532 -0.458130 0.589661 1441496828 0.100586 -0.657532 -0.458130 0.589661 1441496828 0.100586 -0.657532 -0.458130 0.589661 1441496828 0.014465 -0.637390 -0.392639 0.662842 1441496829 0.014465 -0.637390 -0.392639 0.662842 1441496829 0.014465 -0.637390 -0.392639 0.662842 1441496829 0.014465 -0.637390 -0.392639 0.662842 1441496829 0.014465 -0.637390 -0.392639 0.662842 1441496829 0.014465 -0.637390 -0.392639 0.662842 1441496829 -0.023193 -0.616943 -0.319580 0.718872 1441496829 -0.023193 -0.616943 -0.319580 0.718872 1441496829 -0.023193 -0.616943 -0.319580 0.718872 1441496829 -0.023193 -0.616943 -0.319580 0.718872 1441496829 -0.023193 -0.616943 -0.319580 0.718872 1441496829 -0.023193 -0.616943 -0.319580 0.718872 1441496829 -0.023193 -0.616943 -0.319580 0.718872 1441496829 -0.027893 -0.607422 -0.270264 0.746460 1441496829 -0.027893 -0.607422 -0.270264 0.746460 1441496829 -0.027893 -0.607422 -0.270264 0.746460 1441496829 -0.027893 -0.607422 -0.270264 0.746460 1441496829 -0.027893 -0.607422 -0.270264 0.746460 1441496829 -0.027893 -0.607422 -0.270264 0.746460 1441496829 0.004395 -0.607605 -0.265930 0.748413 1441496829 0.004395 -0.607605 -0.265930 0.748413 1441496829 0.004395 -0.607605 -0.265930 0.748413 1441496829 0.004395 -0.607605 -0.265930 0.748413 1441496829 0.004395 -0.607605 -0.265930 0.748413 1441496829 0.004395 -0.607605 -0.265930 0.748413 1441496829 0.075134 -0.613708 -0.298401 0.727112 1441496829 0.075134 -0.613708 -0.298401 0.727112 1441496829 0.075134 -0.613708 -0.298401 0.727112 1441496829 0.075134 -0.613708 -0.298401 0.727112 1441496829 0.075134 -0.613708 -0.298401 0.727112 1441496829 0.075134 -0.613708 -0.298401 0.727112 1441496829 0.177917 -0.615234 -0.364197 0.676147 1441496829 0.177917 -0.615234 -0.364197 0.676147 1441496829 0.177917 -0.615234 -0.364197 0.676147 1441496829 0.177917 -0.615234 -0.364197 0.676147 1441496829 0.177917 -0.615234 -0.364197 0.676147 1441496829 0.177917 -0.615234 -0.364197 0.676147 1441496829 0.291382 -0.603882 -0.456848 0.584595 1441496829 0.291382 -0.603882 -0.456848 0.584595 1441496829 0.291382 -0.603882 -0.456848 0.584595 1441496829 0.398254 -0.574951 -0.544250 0.463318 1441496829 0.398254 -0.574951 -0.544250 0.463318 1441496829 0.398254 -0.574951 -0.544250 0.463318 1441496829 0.398254 -0.574951 -0.544250 0.463318 1441496829 0.398254 -0.574951 -0.544250 0.463318 1441496829 0.398254 -0.574951 -0.544250 0.463318 1441496829 0.398254 -0.574951 -0.544250 0.463318 1441496829 0.488037 -0.529602 -0.619934 0.311584 1441496829 0.488037 -0.529602 -0.619934 0.311584 1441496829 0.488037 -0.529602 -0.619934 0.311584 1441496829 0.488037 -0.529602 -0.619934 0.311584 1441496829 0.488037 -0.529602 -0.619934 0.311584 1441496829 0.488037 -0.529602 -0.619934 0.311584 1441496829 0.572937 -0.463440 -0.654358 0.169861 1441496829 0.572937 -0.463440 -0.654358 0.169861 1441496829 0.572937 -0.463440 -0.654358 0.169861 1441496829 0.572937 -0.463440 -0.654358 0.169861 1441496829 0.572937 -0.463440 -0.654358 0.169861 1441496829 0.572937 -0.463440 -0.654358 0.169861 1441496829 0.630188 -0.392090 -0.669434 0.031799 1441496829 0.630188 -0.392090 -0.669434 0.031799 1441496829 0.630188 -0.392090 -0.669434 0.031799 1441496829 0.630188 -0.392090 -0.669434 0.031799 1441496829 0.630188 -0.392090 -0.669434 0.031799 1441496829 0.630188 -0.392090 -0.669434 0.031799 1441496829 0.665527 -0.332642 -0.664551 -0.069397 1441496829 0.665527 -0.332642 -0.664551 -0.069397 1441496829 0.665527 -0.332642 -0.664551 -0.069397 1441496829 0.665527 -0.332642 -0.664551 -0.069397 1441496829 0.665527 -0.332642 -0.664551 -0.069397 1441496829 0.665527 -0.332642 -0.664551 -0.069397 1441496829 0.665527 -0.332642 -0.664551 -0.069397 1441496829 0.681396 -0.289612 -0.660522 -0.124756 1441496829 0.681396 -0.289612 -0.660522 -0.124756 1441496829 0.681396 -0.289612 -0.660522 -0.124756 1441496829 0.681396 -0.289612 -0.660522 -0.124756 1441496829 0.681396 -0.289612 -0.660522 -0.124756 1441496829 0.681396 -0.289612 -0.660522 -0.124756 1441496829 0.685364 -0.277527 -0.661011 -0.127686 1441496829 0.685364 -0.277527 -0.661011 -0.127686 1441496829 0.685364 -0.277527 -0.661011 -0.127686 1441496829 0.685364 -0.277527 -0.661011 -0.127686 1441496829 0.685364 -0.277527 -0.661011 -0.127686 1441496829 0.685364 -0.277527 -0.661011 -0.127686 1441496829 0.677246 -0.302124 -0.661987 -0.109131 1441496829 0.677246 -0.302124 -0.661987 -0.109131 1441496829 0.677246 -0.302124 -0.661987 -0.109131 1441496829 0.677246 -0.302124 -0.661987 -0.109131 1441496829 0.677246 -0.302124 -0.661987 -0.109131 1441496829 0.677246 -0.302124 -0.661987 -0.109131 1441496829 0.677246 -0.302124 -0.661987 -0.109131 1441496829 0.659241 -0.347473 -0.664124 -0.059814 1441496829 0.659241 -0.347473 -0.664124 -0.059814 1441496829 0.659241 -0.347473 -0.664124 -0.059814 1441496829 0.659241 -0.347473 -0.664124 -0.059814 1441496829 0.659241 -0.347473 -0.664124 -0.059814 1441496829 0.659241 -0.347473 -0.664124 -0.059814 1441496829 0.659241 -0.347473 -0.664124 -0.059814 1441496829 0.618591 -0.420776 -0.663391 0.015808 1441496829 0.618591 -0.420776 -0.663391 0.015808 1441496829 0.618591 -0.420776 -0.663391 0.015808 1441496829 0.618591 -0.420776 -0.663391 0.015808 1441496829 0.618591 -0.420776 -0.663391 0.015808 1441496829 0.618591 -0.420776 -0.663391 0.015808 1441496829 0.559937 -0.499146 -0.647766 0.133301 1441496829 0.559937 -0.499146 -0.647766 0.133301 1441496829 0.559937 -0.499146 -0.647766 0.133301 1441496829 0.559937 -0.499146 -0.647766 0.133301 1441496829 0.559937 -0.499146 -0.647766 0.133301 1441496829 0.559937 -0.499146 -0.647766 0.133301 1441496829 0.478760 -0.568665 -0.616089 0.260498 1441496829 0.478760 -0.568665 -0.616089 0.260498 1441496830 0.478760 -0.568665 -0.616089 0.260498 1441496830 0.478760 -0.568665 -0.616089 0.260498 1441496830 0.478760 -0.568665 -0.616089 0.260498 1441496830 0.478760 -0.568665 -0.616089 0.260498 1441496830 0.385010 -0.617126 -0.566833 0.386841 1441496830 0.385010 -0.617126 -0.566833 0.386841 1441496830 0.385010 -0.617126 -0.566833 0.386841 1441496830 0.385010 -0.617126 -0.566833 0.386841 1441496830 0.385010 -0.617126 -0.566833 0.386841 1441496830 0.385010 -0.617126 -0.566833 0.386841 1441496830 0.296875 -0.635315 -0.498047 0.510071 1441496830 0.296875 -0.635315 -0.498047 0.510071 1441496830 0.296875 -0.635315 -0.498047 0.510071 1441496830 0.296875 -0.635315 -0.498047 0.510071 1441496830 0.296875 -0.635315 -0.498047 0.510071 1441496830 0.296875 -0.635315 -0.498047 0.510071 1441496830 0.229858 -0.619385 -0.409241 0.629333 1441496830 0.229858 -0.619385 -0.409241 0.629333 1441496830 0.229858 -0.619385 -0.409241 0.629333 1441496830 0.229858 -0.619385 -0.409241 0.629333 1441496830 0.229858 -0.619385 -0.409241 0.629333 1441496830 0.229858 -0.619385 -0.409241 0.629333 1441496830 
0.714050 -0.056274 -0.687439 0.119934 1441496832 0.714050 -0.056274 -0.687439 0.119934 1441496832 0.714050 -0.056274 -0.687439 0.119934 1441496832 0.715210 -0.058533 -0.685791 0.121216 1441496832 0.715210 -0.058533 -0.685791 0.121216 1441496832 0.715210 -0.058533 -0.685791 0.121216 1441496832 0.715210 -0.058533 -0.685791 0.121216 1441496832 0.715210 -0.058533 -0.685791 0.121216 1441496832 0.715210 -0.058533 -0.685791 0.121216 1441496832 0.715210 -0.058533 -0.685791 0.121216 1441496832 0.715698 -0.062317 -0.686157 0.114502 1441496832 0.715698 -0.062317 -0.686157 0.114502 1441496832 0.715698 -0.062317 -0.686157 0.114502 1441496832 0.715698 -0.062317 -0.686157 0.114502 1441496832 0.715698 -0.062317 -0.686157 0.114502 1441496832 0.715698 -0.062317 -0.686157 0.114502 1441496832 0.715759 -0.072632 -0.686890 0.102783 1441496832 0.715759 -0.072632 -0.686890 0.102783 1441496832 0.715759 -0.072632 -0.686890 0.102783 1441496832 0.715759 -0.072632 -0.686890 0.102783 1441496832 0.715759 -0.072632 -0.686890 0.102783 1441496832 0.715759 -0.072632 -0.686890 0.102783 1441496832 0.715759 -0.081970 -0.686768 0.096619 1441496832 0.715759 -0.081970 -0.686768 0.096619 1441496832 0.715759 -0.081970 -0.686768 0.096619 1441496832 0.715759 -0.081970 -0.686768 0.096619 1441496832 0.715759 -0.081970 -0.686768 0.096619 1441496832 0.715759 -0.081970 -0.686768 0.096619 1441496832 0.714783 -0.084106 -0.687439 0.097046 1441496832 0.714783 -0.084106 -0.687439 0.097046 1441496832 0.714783 -0.084106 -0.687439 0.097046 1441496832 0.714783 -0.084106 -0.687439 0.097046 1441496832 0.714783 -0.084106 -0.687439 0.097046 1441496832 0.714783 -0.084106 -0.687439 0.097046 1441496832 0.714783 -0.084106 -0.687439 0.097046 1441496832 0.713745 -0.080017 -0.688354 0.101563 1441496832 0.713745 -0.080017 -0.688354 0.101563 1441496832 0.713745 -0.080017 -0.688354 0.101563 1441496832 0.713745 -0.080017 -0.688354 0.101563 1441496832 0.713745 -0.080017 -0.688354 0.101563 1441496832 0.713745 -0.080017 -0.688354 0.101563 1441496832 0.713379 -0.075989 -0.688538 0.105774 1441496832 0.713379 -0.075989 -0.688538 0.105774 1441496832 0.713379 -0.075989 -0.688538 0.105774 1441496832 0.713379 -0.075989 -0.688538 0.105774 1441496832 0.713379 -0.075989 -0.688538 0.105774 1441496832 0.713379 -0.075989 -0.688538 0.105774 1441496832 0.714233 -0.074524 -0.687561 0.107483 1441496832 0.714233 -0.074524 -0.687561 0.107483 1441496832 0.714233 -0.074524 -0.687561 0.107483 1441496832 0.714233 -0.074524 -0.687561 0.107483 1441496832 0.714233 -0.074524 -0.687561 0.107483 1441496832 0.714233 -0.074524 -0.687561 0.107483 1441496832 0.714905 -0.076416 -0.687134 0.104675 1441496832 0.714905 -0.076416 -0.687134 0.104675 1441496832 0.714905 -0.076416 -0.687134 0.104675 1441496832 0.714905 -0.076416 -0.687134 0.104675 1441496832 0.714905 -0.076416 -0.687134 0.104675 1441496832 0.714905 -0.076416 -0.687134 0.104675 1441496832 0.715027 -0.078125 -0.687195 0.101807 1441496832 0.715027 -0.078125 -0.687195 0.101807 1441496832 0.715027 -0.078125 -0.687195 0.101807 1441496832 0.715027 -0.078125 -0.687195 0.101807 1441496832 0.715027 -0.078125 -0.687195 0.101807 1441496832 0.715027 -0.078125 -0.687195 0.101807 1441496833 0.715027 -0.078125 -0.687195 0.101807 1441496833 0.715454 -0.078857 -0.686707 0.101501 1441496833 0.715454 -0.078857 -0.686707 0.101501 1441496833 0.715454 -0.078857 -0.686707 0.101501 1441496833 0.715454 -0.078857 -0.686707 0.101501 1441496833 0.715454 -0.078857 -0.686707 0.101501 1441496833 0.715454 -0.078857 -0.686707 0.101501 1441496833 0.715881 -0.079773 -0.686523 0.099060 1441496833 0.715881 -0.079773 -0.686523 0.099060 1441496833 0.715881 -0.079773 -0.686523 0.099060 1441496833 0.715881 -0.079773 -0.686523 0.099060 1441496833 0.715881 -0.079773 -0.686523 0.099060 1441496833 0.715881 -0.079773 -0.686523 0.099060 1441496833 0.716309 -0.077454 -0.686768 0.096252 1441496833 0.716309 -0.077454 -0.686768 0.096252 1441496833 0.716309 -0.077454 -0.686768 0.096252 1441496833 0.716309 -0.077454 -0.686768 0.096252 1441496833 0.716309 -0.077454 -0.686768 0.096252 1441496833 0.716309 -0.077454 -0.686768 0.096252 1441496833 0.717712 -0.074463 -0.685120 0.099731 1441496833 0.717712 -0.074463 -0.685120 0.099731 1441496833 0.717712 -0.074463 -0.685120 0.099731 1441496833 0.717712 -0.074463 -0.685120 0.099731 1441496833 0.717712 -0.074463 -0.685120 0.099731 1441496833 0.717712 -0.074463 -0.685120 0.099731 1441496833 0.717773 -0.080505 -0.684265 0.100281 1441496833 0.717773 -0.080505 -0.684265 0.100281 1441496833 0.717773 -0.080505 -0.684265 0.100281 1441496833 0.717773 -0.080505 -0.684265 0.100281 1441496833 0.717773 -0.080505 -0.684265 0.100281 1441496833 0.717773 -0.080505 -0.684265 0.100281 1441496833 0.716125 -0.085388 -0.686279 0.094360 1441496833 0.716125 -0.085388 -0.686279 0.094360 1441496833 0.716125 -0.085388 -0.686279 0.094360 1441496833 0.716125 -0.085388 -0.686279 0.094360 1441496833 0.716125 -0.085388 -0.686279 0.094360 1441496833 0.716125 -0.085388 -0.686279 0.094360 1441496833 0.716125 -0.085388 -0.686279 0.094360 1441496833 0.716248 -0.082336 -0.685730 0.099792 1441496833 0.716248 -0.082336 -0.685730 0.099792 1441496833 0.716248 -0.082336 -0.685730 0.099792 1441496833 0.716248 -0.082336 -0.685730 0.099792 1441496833 0.716248 -0.082336 -0.685730 0.099792 1441496833 0.716248 -0.082336 -0.685730 0.099792 1441496833 0.715698 -0.079407 -0.684937 0.111145 1441496833 0.715698 -0.079407 -0.684937 0.111145 1441496833 0.715698 -0.079407 -0.684937 0.111145 1441496833 0.715698 -0.079407 -0.684937 0.111145 1441496833 0.715698 -0.079407 -0.684937 0.111145 1441496833 0.715698 -0.079407 -0.684937 0.111145 1441496833 0.715698 -0.079407 -0.684937 0.111145 1441496833 0.715759 -0.071716 -0.683838 0.122070 1441496833 0.715759 -0.071716 -0.683838 0.122070 1441496833 0.715759 -0.071716 -0.683838 0.122070 1441496833 0.715759 -0.071716 -0.683838 0.122070 1441496833 0.715759 -0.071716 -0.683838 0.122070 1441496833 0.715759 -0.071716 -0.683838 0.122070 1441496833 0.716492 -0.065735 -0.682678 0.127441 1441496833 0.716492 -0.065735 -0.682678 0.127441 1441496833 0.716492 -0.065735 -0.682678 0.127441 1441496833 0.716492 -0.065735 -0.682678 0.127441 1441496833 0.716492 -0.065735 -0.682678 0.127441 1441496833 0.716492 -0.065735 -0.682678 0.127441 1441496833 0.717407 -0.065552 -0.682190 0.125183 1441496833 0.717407 -0.065552 -0.682190 0.125183 1441496833 0.717407 -0.065552 -0.682190 0.125183 1441496833 0.717407 -0.065552 -0.682190 0.125183 1441496833 0.717407 -0.065552 -0.682190 0.125183 1441496833 0.717285 -0.074280 -0.683044 0.115723 1441496833 0.717285 -0.074280 -0.683044 0.115723 1441496833 0.717285 -0.074280 -0.683044 0.115723 1441496833 0.717285 -0.074280 -0.683044 0.115723 1441496833 0.717285 -0.074280 -0.683044 0.115723 1441496833 0.716675 -0.083740 -0.683777 0.108704 1441496833 0.716675 -0.083740 -0.683777 0.108704 1441496833 0.716675 -0.083740 -0.683777 0.108704 1441496833 0.716675 -0.083740 -0.683777 0.108704 1441496833 0.716675 -0.083740 -0.683777 0.108704 1441496833 0.716064 -0.085388 -0.684021 0.109863 1441496833 0.716064 -0.085388 -0.684021 0.109863 1441496833 0.716064 -0.085388 -0.684021 0.109863 1441496833 0.716064 -0.085388 -0.684021 0.109863 1441496833 0.716064 -0.085388 -0.684021 0.109863 1441496833 0.715637 -0.080017 -0.684082 0.116394 1441496833 0.715637 -0.080017 -0.684082 0.116394 1441496833 0.715637 -0.080017 -0.684082 0.116394 1441496833 0.715637 -0.080017 -0.684082 0.116394 1441496833 0.715637 -0.080017 -0.684082 0.116394 1441496833 0.715637 -0.080017 -0.684082 0.116394 1441496833 0.715637 -0.080017 -0.684082 0.116394 1441496833 0.715393 -0.073303 -0.683838 0.123413 1441496833 0.715393 -0.073303 -0.683838 0.123413 1441496833 0.715393 -0.073303 -0.683838 0.123413 1441496833 0.715393 -0.073303 -0.683838 0.123413 1441496833 0.715393 -0.073303 -0.683838 0.123413 1441496833 0.715393 -0.073303 -0.683838 0.123413 1441496833 0.715271 -0.069824 -0.684143 0.124634 1441496833 0.715271 -0.069824 -0.684143 0.124634 1441496833 0.715271 -0.069824 -0.684143 0.124634 1441496833 0.715271 -0.069824 -0.684143 0.124634 1441496833 0.715271 -0.069824 -0.684143 0.124634 1441496833 0.715271 -0.069824 -0.684143 0.124634 1441496833 0.715271 -0.069824 -0.684143 0.124634 1441496833 0.714905 -0.072205 -0.684998 0.120239 1441496833 0.714905 -0.072205 -0.684998 0.120239 1441496833 0.714905 -0.072205 -0.684998 0.120239 1441496833 0.714905 -0.072205 -0.684998 0.120239 1441496833 0.714905 -0.072205 -0.684998 0.120239 1441496833 0.714905 -0.072205 -0.684998 0.120239 1441496834 0.714478 -0.076599 -0.685974 0.114563 1441496834 0.714478 -0.076599 -0.685974 0.114563 1441496834 0.714478 -0.076599 -0.685974 0.114563 1441496834 0.714478 -0.076599 -0.685974 0.114563 1441496834 0.714478 -0.076599 -0.685974 0.114563 1441496834 0.714478 -0.076599 -0.685974 0.114563 1441496834 0.714478 -0.076599 -0.685974 0.114563 1441496834 0.713928 -0.080139 -0.686829 0.110107 1441496834 0.713928 -0.080139 -0.686829 0.110107 1441496834 0.713928 -0.080139 -0.686829 0.110107 1441496834 0.713928 -0.080139 -0.686829 0.110107 1441496834 0.713928 -0.080139 -0.686829 0.110107 1441496834 0.713928 -0.080139 -0.686829 0.110107 1441496834 0.713745 -0.081421 -0.686890 0.109985 1441496834 0.713745 -0.081421 -0.686890 0.109985 1441496834 0.713745 -0.081421 -0.686890 0.109985 1441496834 0.713745 -0.081421 -0.686890 0.109985 1441496834 0.713745 -0.081421 -0.686890 0.109985 1441496834 0.713745 -0.081421 -0.686890 0.109985 1441496834 0.713745 -0.081421 -0.686890 0.109985 1441496834 0.714417 -0.079712 -0.686035 0.112244 1441496834 0.714417 -0.079712 -0.686035 0.112244 1441496834 0.714417 -0.079712 -0.686035 0.112244 1441496834 0.714417 -0.079712 -0.686035 0.112244 1441496834 0.714417 -0.079712 -0.686035 0.112244 1441496834 0.714417 -0.079712 -0.686035 0.112244 1441496834 0.715271 -0.080078 -0.685242 0.111572 1441496834 0.715271 -0.080078 -0.685242 0.111572 1441496834 0.715271 -0.080078 -0.685242 0.111572 1441496834 0.715271 -0.080078 -0.685242 0.111572 1441496834 0.715271 -0.080078 -0.685242 0.111572 1441496834 0.715576 -0.081970 -0.685120 0.108459 1441496834 0.715576 -0.081970 -0.685120 0.108459 1441496834 0.715576 -0.081970 -0.685120 0.108459 1441496834 0.715576 -0.081970 -0.685120 0.108459 1441496834 0.715576 -0.081970 -0.685120 0.108459 1441496834 0.715576 -0.081970 -0.685120 0.108459 1441496834 0.715515 -0.084045 -0.685303 0.106323 1441496834 0.715515 -0.084045 -0.685303 0.106323 1441496834 0.715515 -0.084045 -0.685303 0.106323 1441496834 0.715515 -0.084045 -0.685303 0.106323 1441496834 0.715515 -0.084045 -0.685303 0.106323 1441496834 0.715515 -0.084045 -0.685303 0.106323 1441496834 0.715515 -0.084045 -0.685303 0.106323 1441496834 0.714783 -0.085632 -0.685913 0.106201 1441496834 0.714783 -0.085632 -0.685913 0.106201 1441496834 0.714783 -0.085632 -0.685913 0.106201 1441496834 0.714783 -0.085632 -0.685913 0.106201 1441496834 0.714783 -0.085632 -0.685913 0.106201 1441496834 0.714783 -0.085632 -0.685913 0.106201 1441496834 0.713623 -0.083862 -0.686768 0.109985 1441496834 0.713623 -0.083862 -0.686768 0.109985 1441496834 0.713623 -0.083862 -0.686768 0.109985 1441496834 0.713623 -0.083862 -0.686768 0.109985 1441496834 0.713623 -0.083862 -0.686768 0.109985 1441496834 0.713623 -0.083862 -0.686768 0.109985 1441496834 0.713623 -0.083862 -0.686768 0.109985 1441496834 0.712585 -0.078552 -0.687073 0.118225 1441496834 0.712585 -0.078552 -0.687073 0.118225 1441496834 0.712585 -0.078552 -0.687073 0.118225 1441496834 0.712585 -0.078552 -0.687073 0.118225 1441496834 0.712585 -0.078552 -0.687073 0.118225 1441496834 0.712585 -0.078552 -0.687073 0.118225 1441496834 0.712158 -0.071655 -0.686218 0.129578 1441496834 0.712158 -0.071655 -0.686218 0.129578 1441496834 0.712158 -0.071655 -0.686218 0.129578 1441496834 0.712158 -0.071655 -0.686218 0.129578 1441496834 0.712158 -0.071655 -0.686218 0.129578 1441496834 0.712402 -0.068970 -0.685120 0.135193 1441496834 0.712402 -0.068970 -0.685120 0.135193 1441496834 0.712402 -0.068970 -0.685120 0.135193 1441496834 0.712402 -0.068970 -0.685120 0.135193 1441496834 0.712402 -0.068970 -0.685120 0.135193 1441496834 0.712402 -0.068970 -0.685120 0.135193 1441496834 0.712402 -0.068970 -0.685120 0.135193 1441496834 0.713257 -0.072205 -0.683899 0.135254 1441496834 0.713257 -0.072205 -0.683899 0.135254 1441496834 0.713257 -0.072205 -0.683899 0.135254 1441496834 0.713257 -0.072205 -0.683899 0.135254 1441496834 0.713257 -0.072205 -0.683899 0.135254 1441496834 0.714233 -0.076416 -0.682556 0.134521 1441496834 0.714233 -0.076416 -0.682556 0.134521 1441496834 0.714233 -0.076416 -0.682556 0.134521 1441496834 0.714233 -0.076416 -0.682556 0.134521 1441496834 0.714233 -0.076416 -0.682556 0.134521 1441496834 0.714233 -0.076416 -0.682556 0.134521 1441496834 0.714233 -0.076416 -0.682556 0.134521 1441496834 0.714905 -0.080566 -0.682495 0.128845 1441496834 0.714905 -0.080566 -0.682495 0.128845 1441496834 0.714905 -0.080566 -0.682495 0.128845 1441496834 0.714905 -0.080566 -0.682495 0.128845 1441496834 0.714905 -0.080566 -0.682495 0.128845 1441496834 0.715027 -0.090698 -0.683289 0.116638 1441496834 0.715027 -0.090698 -0.683289 0.116638 1441496834 0.715027 -0.090698 -0.683289 0.116638 1441496834 0.715027 -0.090698 -0.683289 0.116638 1441496834 0.715027 -0.090698 -0.683289 0.116638 1441496834 0.715027 -0.090698 -0.683289 0.116638 1441496834 0.715027 -0.090698 -0.683289 0.116638 1441496834 0.715027 -0.099792 -0.683777 0.106079 1441496834 0.715027 -0.099792 -0.683777 0.106079 1441496834 0.715027 -0.099792 -0.683777 0.106079 1441496834 0.715027 -0.099792 -0.683777 0.106079 1441496834 0.715027 -0.099792 -0.683777 0.106079 1441496834 0.715027 -0.099792 -0.683777 0.106079 1441496834 0.714600 -0.101990 -0.684326 0.103516 1441496834 0.714600 -0.101990 -0.684326 0.103516 1441496834 0.714600 -0.101990 -0.684326 0.103516 1441496834 0.714600 -0.101990 -0.684326 0.103516 1441496834 0.714600 -0.101990 -0.684326 0.103516 1441496834 0.714600 -0.101990 -0.684326 0.103516 1441496834 0.714600 -0.101990 -0.684326 0.103516 1441496835 0.713562 -0.097107 -0.685181 0.109192 1441496835 0.713562 -0.097107 -0.685181 0.109192 1441496835 0.713562 -0.097107 -0.685181 0.109192 1441496835 0.713562 -0.097107 -0.685181 0.109192 1441496835 0.713562 -0.097107 -0.685181 0.109192 1441496835 0.713562 -0.097107 -0.685181 0.109192 1441496835 0.712891 -0.087708 -0.685669 0.117859 1441496835 0.712891 -0.087708 -0.685669 0.117859 1441496835 0.712891 -0.087708 -0.685669 0.117859 1441496835 0.712891 -0.087708 -0.685669 0.117859 1441496835 0.712891 -0.087708 -0.685669 0.117859 1441496835 0.712891 -0.087708 -0.685669 0.117859 1441496835 0.712891 -0.087708 -0.685669 0.117859 1441496835 0.713074 -0.079346 -0.685303 0.124817 1441496835 0.713074 -0.079346 -0.685303 0.124817 1441496835 0.713074 -0.079346 -0.685303 0.124817 1441496835 0.713074 -0.079346 -0.685303 0.124817 1441496835 0.713074 -0.079346 -0.685303 0.124817 1441496835 0.713074 -0.079346 -0.685303 0.124817 1441496835 0.713501 -0.075745 -0.685059 0.125671 1441496835 0.713501 -0.075745 -0.685059 0.125671 1441496835 0.713501 -0.075745 -0.685059 0.125671 1441496835 0.713501 -0.075745 -0.685059 0.125671 1441496835 0.713501 -0.075745 -0.685059 0.125671 1441496835 0.713501 -0.075745 -0.685059 0.125671 1441496835 0.713501 -0.075745 -0.685059 0.125671 1441496835 0.714111 -0.077393 -0.684998 0.121948 1441496835 0.714111 -0.077393 -0.684998 0.121948 1441496835 0.714111 -0.077393 -0.684998 0.121948 1441496835 0.714111 -0.077393 -0.684998 0.121948 1441496835 0.714111 -0.077393 -0.684998 0.121948 1441496835 0.714111 -0.077393 -0.684998 0.121948 1441496835 0.714844 -0.080688 -0.684692 0.116821 1441496835 0.714844 -0.080688 -0.684692 0.116821 1441496835 0.714844 -0.080688 -0.684692 0.116821 1441496835 0.714844 -0.080688 -0.684692 0.116821 1441496835 0.714844 -0.080688 -0.684692 0.116821 1441496835 0.714844 -0.080688 -0.684692 0.116821 1441496835 0.715820 -0.083252 -0.684204 0.112183 1441496835 0.715820 -0.083252 -0.684204 0.112183 1441496835 0.715820 -0.083252 -0.684204 0.112183 1441496835 0.715820 -0.083252 -0.684204 0.112183 1441496835 0.715820 -0.083252 -0.684204 0.112183 1441496835 0.715820 -0.083252 -0.684204 0.112183 1441496835 0.716003 -0.084778 -0.684265 0.109375 1441496835 0.716003 -0.084778 -0.684265 0.109375 1441496835 0.716003 -0.084778 -0.684265 0.109375 1441496835 0.716003 -0.084778 -0.684265 0.109375 1441496835 0.716003 -0.084778 -0.684265 0.109375 1441496835 0.716003 -0.084778 -0.684265 0.109375 1441496835 0.716003 -0.084778 -0.684265 0.109375 1441496835 0.716003 -0.082703 -0.684021 0.112244 1441496835 0.716003 -0.082703 -0.684021 0.112244 1441496835 0.716003 -0.082703 -0.684021 0.112244 1441496835 0.716003 -0.082703 -0.684021 0.112244 1441496835 0.716003 -0.082703 -0.684021 0.112244 1441496835 0.716003 -0.082703 -0.684021 0.112244 1441496835 0.716736 -0.079285 -0.682678 0.118286 1441496835 0.716736 -0.079285 -0.682678 0.118286 1441496835 0.716736 -0.079285 -0.682678 0.118286 1441496835 0.716736 -0.079285 -0.682678 0.118286 1441496835 0.716736 -0.079285 -0.682678 0.118286 1441496835 0.716736 -0.079285 -0.682678 0.118286 1441496835 0.716553 -0.077515 -0.682495 0.121216 1441496835 0.716553 -0.077515 -0.682495 0.121216 1441496835 0.716553 -0.077515 -0.682495 0.121216 1441496835 0.716553 -0.077515 -0.682495 0.121216 1441496835 0.716553 -0.077515 -0.682495 0.121216 1441496835 0.716553 -0.077515 -0.682495 0.121216 1441496835 0.716553 -0.077515 -0.682495 0.121216 1441496835 0.715027 -0.079346 -0.684326 0.119019 1441496835 0.715027 -0.079346 -0.684326 0.119019 1441496835 0.715027 -0.079346 -0.684326 0.119019 1441496835 0.715027 -0.079346 -0.684326 0.119019 1441496835 0.715027 -0.079346 -0.684326 0.119019 1441496835 0.715027 -0.079346 -0.684326 0.119019 1441496835 0.715027 -0.079346 -0.684326 0.119019 1441496835 0.714478 -0.083984 -0.684509 0.117920 1441496835 0.714478 -0.083984 -0.684509 0.117920 1441496835 0.714478 -0.083984 -0.684509 0.117920 1441496835 0.714478 -0.083984 -0.684509 0.117920 1441496835 0.714478 -0.083984 -0.684509 0.117920 1441496835 0.714478 -0.083984 -0.684509 0.117920 1441496835 0.715027 -0.084961 -0.682861 0.123474 1441496835 0.715027 -0.084961 -0.682861 0.123474 1441496835 0.715027 -0.084961 -0.682861 0.123474 1441496835 0.715027 -0.084961 -0.682861 0.123474 1441496835 0.715027 -0.084961 -0.682861 0.123474 1441496835 0.715027 -0.084961 -0.682861 0.123474 1441496835 0.715637 -0.084351 -0.681030 0.130005 1441496835 0.715637 -0.084351 -0.681030 0.130005 1441496835 0.715637 -0.084351 -0.681030 0.130005 1441496835 0.715637 -0.084351 -0.681030 0.130005 1441496835 0.715637 -0.084351 -0.681030 0.130005 1441496835 0.716248 -0.084167 -0.679626 0.134094 1441496835 0.716248 -0.084167 -0.679626 0.134094 1441496835 0.716248 -0.084167 -0.679626 0.134094 1441496835 0.716248 -0.084167 -0.679626 0.134094 1441496835 0.716248 -0.084167 -0.679626 0.134094 1441496835 0.716248 -0.084167 -0.679626 0.134094 1441496835 0.715881 -0.086365 -0.679565 0.134949 1441496835 0.715881 -0.086365 -0.679565 0.134949 1441496835 0.715881 -0.086365 -0.679565 0.134949 1441496835 0.715881 -0.086365 -0.679565 0.134949 1441496835 0.715881 -0.086365 -0.679565 0.134949 1441496835 0.715881 -0.086365 -0.679565 0.134949 1441496835 0.715027 -0.087769 -0.681152 0.130615 1441496835 0.715027 -0.087769 -0.681152 0.130615 1441496835 0.715027 -0.087769 -0.681152 0.130615 1441496835 0.715027 -0.087769 -0.681152 0.130615 1441496835 0.715027 -0.087769 -0.681152 0.130615 1441496835 0.715027 -0.087769 -0.681152 0.130615 1441496835 0.715027 -0.087769 -0.681152 0.130615 1441496835 0.713989 -0.095886 -0.682739 0.121887 1441496836 0.713989 -0.095886 -0.682739 0.121887 1441496836 0.713989 -0.095886 -0.682739 0.121887 1441496836 0.713989 -0.095886 -0.682739 0.121887 1441496836 0.713989 -0.095886 -0.682739 0.121887 1441496836 0.713989 -0.095886 -0.682739 0.121887 1441496836 0.713867 -0.101196 -0.682800 0.117981 1441496836 0.713867 -0.101196 -0.682800 0.117981 1441496836 0.713867 -0.101196 -0.682800 0.117981 1441496836 0.713867 -0.101196 -0.682800 0.117981 1441496836 0.713867 -0.101196 -0.682800 0.117981 1441496836 0.713867 -0.101196 -0.682800 0.117981 1441496836 0.713135 -0.100403 -0.683533 0.119141 1441496836 0.713135 -0.100403 -0.683533 0.119141 1441496836 0.713135 -0.100403 -0.683533 0.119141 1441496836 0.713135 -0.100403 -0.683533 0.119141 1441496836 0.713135 -0.100403 -0.683533 0.119141 1441496836 0.713135 -0.100403 -0.683533 0.119141 1441496836 0.713135 -0.100403 -0.683533 0.119141 1441496836 0.712219 -0.095703 -0.684326 0.123535 1441496836 0.712219 -0.095703 -0.684326 0.123535 1441496836 0.712219 -0.095703 -0.684326 0.123535 1441496836 0.712219 -0.095703 -0.684326 0.123535 1441496836 0.712219 -0.095703 -0.684326 0.123535 1441496836 0.712219 -0.095703 -0.684326 0.123535 1441496836 0.711975 -0.091064 -0.684509 0.127197 1441496836 0.711975 -0.091064 -0.684509 0.127197 1441496836 0.711975 -0.091064 -0.684509 0.127197 1441496836 0.711975 -0.091064 -0.684509 0.127197 1441496836 0.711975 -0.091064 -0.684509 0.127197 1441496836 0.711975 -0.091064 -0.684509 0.127197 1441496836 0.712280 -0.088135 -0.684509 0.127808 1441496836 0.712280 -0.088135 -0.684509 0.127808 1441496836 0.712280 -0.088135 -0.684509 0.127808 1441496836 0.712280 -0.088135 -0.684509 0.127808 1441496836 0.712280 -0.088135 -0.684509 0.127808 1441496836 0.712280 -0.088135 -0.684509 0.127808 1441496836 0.712280 -0.088135 -0.684509 0.127808 1441496836 0.712402 -0.087891 -0.684692 0.126160 1441496836 0.712402 -0.087891 -0.684692 0.126160 1441496836 0.712402 -0.087891 -0.684692 0.126160 1441496836 0.712402 -0.087891 -0.684692 0.126160 1441496836 0.712402 -0.087891 -0.684692 0.126160 1441496836 0.712830 -0.089417 -0.684570 0.123352 1441496836 0.712830 -0.089417 -0.684570 0.123352 1441496836 0.712830 -0.089417 -0.684570 0.123352 1441496836 0.712830 -0.089417 -0.684570 0.123352 1441496836 0.712830 -0.089417 -0.684570 0.123352 1441496836 0.712830 -0.089417 -0.684570 0.123352 1441496836 0.713745 -0.090820 -0.683899 0.120728 1441496836 0.713745 -0.090820 -0.683899 0.120728 1441496836 0.713745 -0.090820 -0.683899 0.120728 1441496836 0.713745 -0.090820 -0.683899 0.120728 1441496836 0.713745 -0.090820 -0.683899 0.120728 1441496836 0.713745 -0.090820 -0.683899 0.120728 1441496836 0.714355 -0.092102 -0.683655 0.117371 1441496836 0.714355 -0.092102 -0.683655 0.117371 1441496836 0.714355 -0.092102 -0.683655 0.117371 1441496836 0.714355 -0.092102 -0.683655 0.117371 1441496836 0.714355 -0.092102 -0.683655 0.117371 1441496836 0.714355 -0.092102 -0.683655 0.117371 1441496836 0.714294 -0.091431 -0.684265 0.114746 1441496836 0.714294 -0.091431 -0.684265 0.114746 1441496836 0.714294 -0.091431 -0.684265 0.114746 1441496836 0.714294 -0.091431 -0.684265 0.114746 1441496836 0.714294 -0.091431 -0.684265 0.114746 1441496836 0.714600 -0.087341 -0.683533 0.120422 1441496836 0.714600 -0.087341 -0.683533 0.120422 1441496836 0.714600 -0.087341 -0.683533 0.120422 1441496836 0.714600 -0.087341 -0.683533 0.120422 1441496836 0.714600 -0.087341 -0.683533 0.120422 1441496836 0.715515 -0.082825 -0.681458 0.129822 1441496836 0.715515 -0.082825 -0.681458 0.129822 1441496836 0.715515 -0.082825 -0.681458 0.129822 1441496836 0.715515 -0.082825 -0.681458 0.129822 1441496836 0.715515 -0.082825 -0.681458 0.129822 1441496836 0.715515 -0.082825 -0.681458 0.129822 1441496836 0.715515 -0.082825 -0.681458 0.129822 1441496836 0.714355 -0.082275 -0.682922 0.128418 1441496836 0.714355 -0.082275 -0.682922 0.128418 1441496836 0.714355 -0.082275 -0.682922 0.128418 1441496836 0.714355 -0.082275 -0.682922 0.128418 1441496836 0.714355 -0.082275 -0.682922 0.128418 1441496836 0.714355 -0.082275 -0.682922 0.128418 1441496836 0.712708 -0.091492 -0.684692 0.121826 1441496836 0.712708 -0.091492 -0.684692 0.121826 1441496836 0.712708 -0.091492 -0.684692 0.121826 1441496836 0.712708 -0.091492 -0.684692 0.121826 1441496836 0.712708 -0.091492 -0.684692 0.121826 1441496836 0.712708 -0.091492 -0.684692 0.121826 1441496836 0.712708 -0.091492 -0.684692 0.121826 1441496836 0.710999 -0.094971 -0.684875 0.128052 1441496836 0.710999 -0.094971 -0.684875 0.128052 1441496836 0.710999 -0.094971 -0.684875 0.128052 1441496836 0.710999 -0.094971 -0.684875 0.128052 1441496836 0.710999 -0.094971 -0.684875 0.128052 1441496836 0.709961 -0.088196 -0.683777 0.143677 1441496836 0.709961 -0.088196 -0.683777 0.143677 1441496836 0.709961 -0.088196 -0.683777 0.143677 1441496836 0.709961 -0.088196 -0.683777 0.143677 1441496836 0.709961 -0.088196 -0.683777 0.143677 1441496836 0.709961 -0.088196 -0.683777 0.143677 1441496836 0.709595 -0.082520 -0.682434 0.154724 1441496836 0.709595 -0.082520 -0.682434 0.154724 1441496836 0.709595 -0.082520 -0.682434 0.154724 1441496836 0.709595 -0.082520 -0.682434 0.154724 1441496836 0.709595 -0.082520 -0.682434 0.154724 1441496836 0.709595 -0.082520 -0.682434 0.154724 1441496836 0.710205 -0.081970 -0.680664 0.159912 1441496836 0.710205 -0.081970 -0.680664 0.159912 1441496836 0.710205 -0.081970 -0.680664 0.159912 1441496837 0.710205 -0.081970 -0.680664 0.159912 1441496837 0.710205 -0.081970 -0.680664 0.159912 1441496837 0.710205 -0.081970 -0.680664 0.159912 1441496837 0.711609 -0.087219 -0.678833 0.158752 1441496837 0.711609 -0.087219 -0.678833 0.158752 1441496837 0.711609 -0.087219 -0.678833 0.158752 1441496837 0.711609 -0.087219 -0.678833 0.158752 1441496837 0.711609 -0.087219 -0.678833 0.158752 1441496837 0.711609 -0.087219 -0.678833 0.158752 1441496837 0.711609 -0.087219 -0.678833 0.158752 1441496837 0.712219 -0.094971 -0.679382 0.148743 1441496837 0.712219 -0.094971 -0.679382 0.148743 1441496837 0.712219 -0.094971 -0.679382 0.148743 1441496837 0.712219 -0.094971 -0.679382 0.148743 1441496837 0.712219 -0.094971 -0.679382 0.148743 1441496837 0.712219 -0.094971 -0.679382 0.148743 1441496837 0.712036 -0.109375 -0.681763 0.127441 1441496837 0.712036 -0.109375 -0.681763 0.127441 1441496837 0.712036 -0.109375 -0.681763 0.127441 1441496837 0.712036 -0.109375 -0.681763 0.127441 1441496837 0.712036 -0.109375 -0.681763 0.127441 1441496837 0.712036 -0.109375 -0.681763 0.127441 1441496837 0.712341 -0.118042 -0.682739 0.111694 1441496837 0.712341 -0.118042 -0.682739 0.111694 1441496837 0.712341 -0.118042 -0.682739 0.111694 1441496837 0.712341 -0.118042 -0.682739 0.111694 1441496837 0.712341 -0.118042 -0.682739 0.111694 1441496837 0.712341 -0.118042 -0.682739 0.111694 1441496837 0.712341 -0.118042 -0.682739 0.111694 1441496837 0.711731 -0.116577 -0.683838 0.110535 1441496837 0.711731 -0.116577 -0.683838 0.110535 1441496837 0.711731 -0.116577 -0.683838 0.110535 1441496837 0.711731 -0.116577 -0.683838 0.110535 1441496837 0.711731 -0.116577 -0.683838 0.110535 1441496837 0.710327 -0.113892 -0.684753 0.116577 1441496837 0.710327 -0.113892 -0.684753 0.116577 1441496837 0.710327 -0.113892 -0.684753 0.116577 1441496837 0.710327 -0.113892 -0.684753 0.116577 1441496837 0.710327 -0.113892 -0.684753 0.116577 1441496837 0.710327 -0.113892 -0.684753 0.116577 1441496837 0.709717 -0.104797 -0.684875 0.127502 1441496837 0.709717 -0.104797 -0.684875 0.127502 1441496837 0.709717 -0.104797 -0.684875 0.127502 1441496837 0.709717 -0.104797 -0.684875 0.127502 1441496837 0.709717 -0.104797 -0.684875 0.127502 1441496837 0.709717 -0.104797 -0.684875 0.127502 1441496837 0.709717 -0.104797 -0.684875 0.127502 1441496837 0.709961 -0.097656 -0.684204 0.135132 1441496837 0.709961 -0.097656 -0.684204 0.135132 1441496837 0.709961 -0.097656 -0.684204 0.135132 1441496837 0.709961 -0.097656 -0.684204 0.135132 1441496837 0.709961 -0.097656 -0.684204 0.135132 1441496837 0.709961 -0.097656 -0.684204 0.135132 1441496837 0.710388 -0.094055 -0.684021 0.136414 1441496837 0.710388 -0.094055 -0.684021 0.136414 1441496837 0.710388 -0.094055 -0.684021 0.136414 1441496837 0.710388 -0.094055 -0.684021 0.136414 1441496837 0.710388 -0.094055 -0.684021 0.136414 1441496837 0.710388 -0.094055 -0.684021 0.136414 1441496837 0.710388 -0.094055 -0.684021 0.136414 1441496837 0.711121 -0.095886 -0.683777 0.132385 1441496837 0.711121 -0.095886 -0.683777 0.132385 1441496837 0.711121 -0.095886 -0.683777 0.132385 1441496837 0.711121 -0.095886 -0.683777 0.132385 1441496837 0.711121 -0.095886 -0.683777 0.132385 1441496837 0.711121 -0.095886 -0.683777 0.132385 1441496837 0.711487 -0.100525 -0.684021 0.125610 1441496837 0.711487 -0.100525 -0.684021 0.125610 1441496837 0.711487 -0.100525 -0.684021 0.125610 1441496837 0.711487 -0.100525 -0.684021 0.125610 1441496837 0.711487 -0.100525 -0.684021 0.125610 1441496837 0.711487 -0.100525 -0.684021 0.125610 1441496837 0.711243 -0.103088 -0.685059 0.118835 1441496837 0.711243 -0.103088 -0.685059 0.118835 1441496837 0.711243 -0.103088 -0.685059 0.118835 1441496837 0.711243 -0.103088 -0.685059 0.118835 1441496837 0.711243 -0.103088 -0.685059 0.118835 1441496837 0.711243 -0.103088 -0.685059 0.118835 1441496837 0.711243 -0.103088 -0.685059 0.118835 1441496837 0.711243 -0.101807 -0.685669 0.116821 1441496837 0.711243 -0.101807 -0.685669 0.116821 1441496837 0.711243 -0.101807 -0.685669 0.116821 1441496837 0.711243 -0.101807 -0.685669 0.116821 1441496837 0.711243 -0.101807 -0.685669 0.116821 1441496837 0.711243 -0.101807 -0.685669 0.116821 1441496837 0.710632 -0.096619 -0.686157 0.121887 1441496837 
0.647583 -0.357971 -0.666870 0.088135 1441496840 0.647583 -0.357971 -0.666870 0.088135 1441496840 0.647583 -0.357971 -0.666870 0.088135 1441496840 0.647583 -0.357971 -0.666870 0.088135 1441496840 0.647583 -0.357971 -0.666870 0.088135 1441496840 0.592346 -0.440796 -0.651733 0.173401 1441496840 0.592346 -0.440796 -0.651733 0.173401 1441496840 0.592346 -0.440796 -0.651733 0.173401 1441496840 0.592346 -0.440796 -0.651733 0.173401 1441496840 0.592346 -0.440796 -0.651733 0.173401 1441496840 0.592346 -0.440796 -0.651733 0.173401 1441496840 0.511292 -0.522583 -0.625793 0.271851 1441496840 0.511292 -0.522583 -0.625793 0.271851 1441496840 0.511292 -0.522583 -0.625793 0.271851 1441496840 0.511292 -0.522583 -0.625793 0.271851 1441496840 0.511292 -0.522583 -0.625793 0.271851 1441496840 0.511292 -0.522583 -0.625793 0.271851 1441496840 0.410461 -0.587158 -0.583679 0.382263 1441496840 0.410461 -0.587158 -0.583679 0.382263 1441496840 0.410461 -0.587158 -0.583679 0.382263 1441496840 0.410461 -0.587158 -0.583679 0.382263 1441496840 0.410461 -0.587158 -0.583679 0.382263 1441496840 0.410461 -0.587158 -0.583679 0.382263 1441496840 0.301270 -0.627075 -0.517578 0.498108 1441496840 0.301270 -0.627075 -0.517578 0.498108 1441496840 0.301270 -0.627075 -0.517578 0.498108 1441496840 0.301270 -0.627075 -0.517578 0.498108 1441496840 0.301270 -0.627075 -0.517578 0.498108 1441496840 0.301270 -0.627075 -0.517578 0.498108 1441496840 0.214050 -0.635620 -0.416016 0.614075 1441496840 0.214050 -0.635620 -0.416016 0.614075 1441496840 0.214050 -0.635620 -0.416016 0.614075 1441496840 0.214050 -0.635620 -0.416016 0.614075 1441496840 0.214050 -0.635620 -0.416016 0.614075 1441496840 0.214050 -0.635620 -0.416016 0.614075 1441496840 0.140747 -0.628540 -0.293884 0.706238 1441496840 0.140747 -0.628540 -0.293884 0.706238 1441496840 0.140747 -0.628540 -0.293884 0.706238 1441496840 0.140747 -0.628540 -0.293884 0.706238 1441496840 0.140747 -0.628540 -0.293884 0.706238 1441496840 0.140747 -0.628540 -0.293884 0.706238 1441496840 0.064941 -0.612976 -0.191528 0.763733 1441496840 0.064941 -0.612976 -0.191528 0.763733 1441496840 0.064941 -0.612976 -0.191528 0.763733 1441496840 0.064941 -0.612976 -0.191528 0.763733 1441496840 0.064941 -0.612976 -0.191528 0.763733 1441496840 0.064941 -0.612976 -0.191528 0.763733 1441496840 0.064941 -0.612976 -0.191528 0.763733 1441496840 0.015503 -0.593811 -0.109314 0.796997 1441496840 0.015503 -0.593811 -0.109314 0.796997 1441496840 0.015503 -0.593811 -0.109314 0.796997 1441496840 0.015503 -0.593811 -0.109314 0.796997 1441496840 0.015503 -0.593811 -0.109314 0.796997 1441496840 0.015503 -0.593811 -0.109314 0.796997 1441496840 0.015503 -0.593811 -0.109314 0.796997 1441496840 0.002808 -0.581421 -0.064331 0.811035 1441496840 0.002808 -0.581421 -0.064331 0.811035 1441496840 0.002808 -0.581421 -0.064331 0.811035 1441496840 0.002808 -0.581421 -0.064331 0.811035 1441496840 0.002808 -0.581421 -0.064331 0.811035 1441496840 0.002808 -0.581421 -0.064331 0.811035 1441496840 0.026917 -0.581787 -0.077576 0.809204 1441496840 0.026917 -0.581787 -0.077576 0.809204 1441496840 0.026917 -0.581787 -0.077576 0.809204 1441496840 0.026917 -0.581787 -0.077576 0.809204 1441496840 0.026917 -0.581787 -0.077576 0.809204 1441496840 0.026917 -0.581787 -0.077576 0.809204 1441496840 0.095825 -0.593018 -0.123901 0.789795 1441496840 0.095825 -0.593018 -0.123901 0.789795 1441496840 0.095825 -0.593018 -0.123901 0.789795 1441496840 0.095825 -0.593018 -0.123901 0.789795 1441496840 0.095825 -0.593018 -0.123901 0.789795 1441496840 0.095825 -0.593018 -0.123901 0.789795 1441496840 0.095825 -0.593018 -0.123901 0.789795 1441496840 0.182190 -0.609863 -0.219238 0.739502 1441496840 0.182190 -0.609863 -0.219238 0.739502 1441496840 0.182190 -0.609863 -0.219238 0.739502 1441496840 0.182190 -0.609863 -0.219238 0.739502 1441496840 0.182190 -0.609863 -0.219238 0.739502 1441496840 0.182190 -0.609863 -0.219238 0.739502 1441496840 0.275024 -0.621155 -0.349609 0.645203 1441496840 0.275024 -0.621155 -0.349609 0.645203 1441496840 0.275024 -0.621155 -0.349609 0.645203 1441496840 0.275024 -0.621155 -0.349609 0.645203 1441496840 0.275024 -0.621155 -0.349609 0.645203 1441496840 0.389404 -0.598450 -0.459106 0.528564 1441496840 0.389404 -0.598450 -0.459106 0.528564 1441496840 0.389404 -0.598450 -0.459106 0.528564 1441496840 0.389404 -0.598450 -0.459106 0.528564 1441496840 0.389404 -0.598450 -0.459106 0.528564 1441496840 0.389404 -0.598450 -0.459106 0.528564 1441496840 0.490784 -0.550476 -0.547852 0.394958 1441496840 0.490784 -0.550476 -0.547852 0.394958 1441496840 0.490784 -0.550476 -0.547852 0.394958 1441496840 0.490784 -0.550476 -0.547852 0.394958 1441496840 0.490784 -0.550476 -0.547852 0.394958 1441496840 0.490784 -0.550476 -0.547852 0.394958 1441496840 0.490784 -0.550476 -0.547852 0.394958 1441496840 0.565796 -0.489136 -0.613831 0.252686 1441496840 0.565796 -0.489136 -0.613831 0.252686 1441496840 0.565796 -0.489136 -0.613831 0.252686 1441496840 0.565796 -0.489136 -0.613831 0.252686 1441496840 0.565796 -0.489136 -0.613831 0.252686 1441496840 0.565796 -0.489136 -0.613831 0.252686 1441496840 0.630798 -0.410706 -0.644470 0.134766 1441496841 0.630798 -0.410706 -0.644470 0.134766 1441496841 0.630798 -0.410706 -0.644470 0.134766 1441496841 0.630798 -0.410706 -0.644470 0.134766 1441496841 0.630798 -0.410706 -0.644470 0.134766 1441496841 0.630798 -0.410706 -0.644470 0.134766 1441496841 0.667786 -0.338745 -0.662476 0.021240 1441496841 0.667786 -0.338745 -0.662476 0.021240 1441496841 0.667786 -0.338745 -0.662476 0.021240 1441496841 0.667786 -0.338745 -0.662476 0.021240 1441496841 0.667786 -0.338745 -0.662476 0.021240 1441496841 0.667786 -0.338745 -0.662476 0.021240 1441496841 0.667786 -0.338745 -0.662476 0.021240 1441496841 0.679199 -0.308716 -0.662903 -0.062927 1441496841 0.679199 -0.308716 -0.662903 -0.062927 1441496841 0.679199 -0.308716 -0.662903 -0.062927 1441496841 0.679199 -0.308716 -0.662903 -0.062927 1441496841 0.679199 -0.308716 -0.662903 -0.062927 1441496841 0.679199 -0.308716 -0.662903 -0.062927 1441496841 0.672119 -0.326233 -0.657593 -0.096741 1441496841 0.672119 -0.326233 -0.657593 -0.096741 1441496841 0.672119 -0.326233 -0.657593 -0.096741 1441496841 0.672119 -0.326233 -0.657593 -0.096741 1441496841 0.672119 -0.326233 -0.657593 -0.096741 1441496841 0.672119 -0.326233 -0.657593 -0.096741 1441496841 0.656494 -0.362427 -0.657349 -0.074707 1441496841 0.656494 -0.362427 -0.657349 -0.074707 1441496841 0.656494 -0.362427 -0.657349 -0.074707 1441496841 0.656494 -0.362427 -0.657349 -0.074707 1441496841 0.656494 -0.362427 -0.657349 -0.074707 1441496841 0.656494 -0.362427 -0.657349 -0.074707 1441496841 0.656494 -0.362427 -0.657349 -0.074707 1441496841 0.628662 -0.417236 -0.656006 -0.018555 1441496841 0.628662 -0.417236 -0.656006 -0.018555 1441496841 0.628662 -0.417236 -0.656006 -0.018555 1441496841 0.628662 -0.417236 -0.656006 -0.018555 1441496841 0.628662 -0.417236 -0.656006 -0.018555 1441496841 0.628662 -0.417236 -0.656006 -0.018555 1441496841 0.574829 -0.491150 -0.651184 0.065979 1441496841 0.574829 -0.491150 -0.651184 0.065979 1441496841 0.574829 -0.491150 -0.651184 0.065979 1441496841 0.574829 -0.491150 -0.651184 0.065979 1441496841 0.574829 -0.491150 -0.651184 0.065979 1441496841 0.574829 -0.491150 -0.651184 0.065979 1441496841 0.502319 -0.554810 -0.638062 0.180969 1441496841 0.502319 -0.554810 -0.638062 0.180969 1441496841 0.502319 -0.554810 -0.638062 0.180969 1441496841 0.502319 -0.554810 -0.638062 0.180969 1441496841 0.502319 -0.554810 -0.638062 0.180969 1441496841 0.502319 -0.554810 -0.638062 0.180969 1441496841 0.502319 -0.554810 -0.638062 0.180969 1441496841 0.410278 -0.603821 -0.610535 0.307190 1441496841 0.410278 -0.603821 -0.610535 0.307190 1441496841 0.410278 -0.603821 -0.610535 0.307190 1441496841 0.410278 -0.603821 -0.610535 0.307190 1441496841 0.410278 -0.603821 -0.610535 0.307190 1441496841 0.410278 -0.603821 -0.610535 0.307190 1441496841 0.322510 -0.625610 -0.554321 0.444214 1441496841 0.322510 -0.625610 -0.554321 0.444214 1441496841 0.322510 -0.625610 -0.554321 0.444214 1441496841 0.322510 -0.625610 -0.554321 0.444214 1441496841 0.322510 -0.625610 -0.554321 0.444214 1441496841 0.322510 -0.625610 -0.554321 0.444214 1441496841 0.322510 -0.625610 -0.554321 0.444214 1441496841 0.260437 -0.621948 -0.458069 0.579285 1441496841 0.260437 -0.621948 -0.458069 0.579285 1441496841 0.260437 -0.621948 -0.458069 0.579285 1441496841 0.260437 -0.621948 -0.458069 0.579285 1441496841 0.260437 -0.621948 -0.458069 0.579285 1441496841 0.174438 -0.617676 -0.360901 0.676575 1441496841 0.174438 -0.617676 -0.360901 0.676575 1441496841 0.174438 -0.617676 -0.360901 0.676575 1441496841 0.174438 -0.617676 -0.360901 0.676575 1441496841 0.174438 -0.617676 -0.360901 0.676575 1441496841 0.174438 -0.617676 -0.360901 0.676575 1441496841 0.105652 -0.605530 -0.255981 0.746033 1441496841 0.105652 -0.605530 -0.255981 0.746033 1441496841 0.105652 -0.605530 -0.255981 0.746033 1441496841 0.105652 -0.605530 -0.255981 0.746033 1441496841 0.105652 -0.605530 -0.255981 0.746033 1441496841 0.105652 -0.605530 -0.255981 0.746033 1441496841 0.105652 -0.605530 -0.255981 0.746033 1441496841 0.050293 -0.592834 -0.168091 0.785950 1441496841 0.050293 -0.592834 -0.168091 0.785950 1441496841 0.050293 -0.592834 -0.168091 0.785950 1441496841 0.050293 -0.592834 -0.168091 0.785950 1441496841 0.050293 -0.592834 -0.168091 0.785950 1441496841 0.050293 -0.592834 -0.168091 0.785950 1441496841 0.031006 -0.585327 -0.126282 0.800293 1441496841 0.031006 -0.585327 -0.126282 0.800293 1441496841 0.031006 -0.585327 -0.126282 0.800293 1441496841 0.031006 -0.585327 -0.126282 0.800293 1441496841 0.031006 -0.585327 -0.126282 0.800293 1441496841 0.031006 -0.585327 -0.126282 0.800293 1441496841 0.060059 -0.586792 -0.130920 0.796814 1441496841 0.060059 -0.586792 -0.130920 0.796814 1441496841 0.060059 -0.586792 -0.130920 0.796814 1441496841 0.060059 -0.586792 -0.130920 0.796814 1441496841 0.060059 -0.586792 -0.130920 0.796814 1441496841 0.060059 -0.586792 -0.130920 0.796814 1441496841 0.060059 -0.586792 -0.130920 0.796814 1441496841 0.126770 -0.594543 -0.179260 0.773499 1441496841 0.126770 -0.594543 -0.179260 0.773499 1441496841 0.126770 -0.594543 -0.179260 0.773499 1441496841 0.126770 -0.594543 -0.179260 0.773499 1441496841 0.126770 -0.594543 -0.179260 0.773499 1441496841 0.126770 -0.594543 -0.179260 0.773499 1441496841 0.213440 -0.601807 -0.269165 0.721008 1441496841 0.213440 -0.601807 -0.269165 0.721008 1441496841 0.213440 -0.601807 -0.269165 0.721008 1441496841 0.213440 -0.601807 -0.269165 0.721008 1441496841 0.213440 -0.601807 -0.269165 0.721008 1441496841 0.213440 -0.601807 -0.269165 0.721008 1441496841 0.315308 -0.594910 -0.383850 0.631897 1441496842 0.315308 -0.594910 -0.383850 0.631897 1441496842 0.315308 -0.594910 -0.383850 0.631897 1441496842 0.315308 -0.594910 -0.383850 0.631897 1441496842 0.315308 -0.594910 -0.383850 0.631897 1441496842 0.315308 -0.594910 -0.383850 0.631897 1441496842 0.421997 -0.564209 -0.488892 0.514343 1441496842 0.421997 -0.564209 -0.488892 0.514343 1441496842 0.421997 -0.564209 -0.488892 0.514343 1441496842 0.421997 -0.564209 -0.488892 0.514343 1441496842 0.421997 -0.564209 -0.488892 0.514343 1441496842 0.421997 -0.564209 -0.488892 0.514343 1441496842 0.532898 -0.488770 -0.564392 0.398254 1441496842 0.532898 -0.488770 -0.564392 0.398254 1441496842 0.532898 -0.488770 -0.564392 0.398254 1441496842 0.532898 -0.488770 -0.564392 0.398254 1441496842 0.532898 -0.488770 -0.564392 0.398254 1441496842 0.532898 -0.488770 -0.564392 0.398254 1441496842 0.615479 -0.400391 -0.618958 0.278931 1441496842 0.615479 -0.400391 -0.618958 0.278931 1441496842 0.615479 -0.400391 -0.618958 0.278931 1441496842 0.615479 -0.400391 -0.618958 0.278931 1441496842 0.615479 -0.400391 -0.618958 0.278931 1441496842 0.615479 -0.400391 -0.618958 0.278931 1441496842 0.674011 -0.313660 -0.649353 0.160400 1441496842 0.674011 -0.313660 -0.649353 0.160400 1441496842 0.674011 -0.313660 -0.649353 0.160400 1441496842 0.674011 -0.313660 -0.649353 0.160400 1441496842 0.674011 -0.313660 -0.649353 0.160400 1441496842 0.674011 -0.313660 -0.649353 0.160400 1441496842 0.674011 -0.313660 -0.649353 0.160400 1441496842 0.707886 -0.233154 -0.664429 0.055054 1441496842 0.707886 -0.233154 -0.664429 0.055054 1441496842 0.707886 -0.233154 -0.664429 0.055054 1441496842 0.707886 -0.233154 -0.664429 0.055054 1441496842 0.707886 -0.233154 -0.664429 0.055054 1441496842 0.707886 -0.233154 -0.664429 0.055054 1441496842 0.721741 -0.185059 -0.666809 -0.015930 1441496842 0.721741 -0.185059 -0.666809 -0.015930 1441496842 0.721741 -0.185059 -0.666809 -0.015930 1441496842 0.721741 -0.185059 -0.666809 -0.015930 1441496842 0.721741 -0.185059 -0.666809 -0.015930 1441496842 0.721741 -0.185059 -0.666809 -0.015930 1441496842 0.723755 -0.179199 -0.665527 -0.034241 1441496842 0.723755 -0.179199 -0.665527 -0.034241 1441496842 0.723755 -0.179199 -0.665527 -0.034241 1441496842 0.723755 -0.179199 -0.665527 -0.034241 1441496842 0.723755 -0.179199 -0.665527 -0.034241 1441496842 0.723755 -0.179199 -0.665527 -0.034241 1441496842 0.723755 -0.179199 -0.665527 -0.034241 1441496842 0.719543 -0.200256 -0.664551 -0.024231 1441496842 0.719543 -0.200256 -0.664551 -0.024231 1441496842 0.719543 -0.200256 -0.664551 -0.024231 1441496842 0.719543 -0.200256 -0.664551 -0.024231 1441496842 0.719543 -0.200256 -0.664551 -0.024231 1441496842 0.719543 -0.200256 -0.664551 -0.024231 1441496842 0.704651 -0.252930 -0.662903 0.008057 1441496842 0.704651 -0.252930 -0.662903 0.008057 1441496842 0.704651 -0.252930 -0.662903 0.008057 1441496842 0.704651 -0.252930 -0.662903 0.008057 1441496842 0.704651 -0.252930 -0.662903 0.008057 1441496842 0.704651 -0.252930 -0.662903 0.008057 1441496842 0.704651 -0.252930 -0.662903 0.008057 1441496842 0.674927 -0.321167 -0.660461 0.071777 1441496842 0.674927 -0.321167 -0.660461 0.071777 1441496842 0.674927 -0.321167 -0.660461 0.071777 1441496842 0.674927 -0.321167 -0.660461 0.071777 1441496842 0.674927 -0.321167 -0.660461 0.071777 1441496842 0.674927 -0.321167 -0.660461 0.071777 1441496842 0.614014 -0.417786 -0.651672 0.154053 1441496842 0.614014 -0.417786 -0.651672 0.154053 1441496842 0.614014 -0.417786 -0.651672 0.154053 1441496842 0.614014 -0.417786 -0.651672 0.154053 1441496842 0.614014 -0.417786 -0.651672 0.154053 1441496842 0.614014 -0.417786 -0.651672 0.154053 1441496842 0.522949 -0.511108 -0.633057 0.254028 1441496842 0.522949 -0.511108 -0.633057 0.254028 1441496842 0.522949 -0.511108 -0.633057 0.254028 1441496842 0.522949 -0.511108 -0.633057 0.254028 1441496842 0.522949 -0.511108 -0.633057 0.254028 1441496842 0.522949 -0.511108 -0.633057 0.254028 1441496842 0.409790 -0.583801 -0.598267 0.365173 1441496842 0.409790 -0.583801 -0.598267 0.365173 1441496842 0.409790 -0.583801 -0.598267 0.365173 1441496842 0.409790 -0.583801 -0.598267 0.365173 1441496842 0.409790 -0.583801 -0.598267 0.365173 1441496842 0.409790 -0.583801 -0.598267 0.365173 1441496842 0.323303 -0.611145 -0.518860 0.502747 1441496842 0.323303 -0.611145 -0.518860 0.502747 1441496842 0.323303 -0.611145 -0.518860 0.502747 1441496842 0.323303 -0.611145 -0.518860 0.502747 1441496842 0.323303 -0.611145 -0.518860 0.502747 1441496842 0.244690 -0.620972 -0.407593 0.623230 1441496842 0.244690 -0.620972 -0.407593 0.623230 1441496842 0.244690 -0.620972 -0.407593 0.623230 1441496842 0.244690 -0.620972 -0.407593 0.623230 1441496842 0.244690 -0.620972 -0.407593 0.623230 1441496842 0.244690 -0.620972 -0.407593 0.623230 1441496842 0.145874 -0.623169 -0.306763 0.704529 1441496842 0.145874 -0.623169 -0.306763 0.704529 1441496842 0.145874 -0.623169 -0.306763 0.704529 1441496842 0.145874 -0.623169 -0.306763 0.704529 1441496842 0.071167 -0.610046 -0.225159 0.756348 1441496842 0.071167 -0.610046 -0.225159 0.756348 1441496842 0.071167 -0.610046 -0.225159 0.756348 1441496842 0.071167 -0.610046 -0.225159 0.756348 1441496842 0.071167 -0.610046 -0.225159 0.756348 1441496842 0.071167 -0.610046 -0.225159 0.756348 1441496842 0.028381 -0.594910 -0.173828 0.784241 1441496842 0.028381 -0.594910 -0.173828 0.784241 1441496842 0.028381 -0.594910 -0.173828 0.784241 1441496842 0.028381 -0.594910 -0.173828 0.784241 1441496843 0.028381 -0.594910 -0.173828 0.784241 1441496843 0.028381 -0.594910 -0.173828 0.784241 1441496843 0.040649 -0.588806 -0.168640 0.789429 1441496843 0.040649 -0.588806 -0.168640 0.789429 1441496843 0.040649 -0.588806 -0.168640 0.789429 1441496843 0.040649 -0.588806 -0.168640 0.789429 1441496843 0.040649 -0.588806 -0.168640 0.789429 1441496843 0.040649 -0.588806 -0.168640 0.789429 1441496843 0.040649 -0.588806 -0.168640 0.789429 1441496843 0.103882 -0.592346 -0.207825 0.771484 1441496843 0.103882 -0.592346 -0.207825 0.771484 1441496843 0.103882 -0.592346 -0.207825 0.771484 1441496843 0.103882 -0.592346 -0.207825 0.771484 1441496843 0.103882 -0.592346 -0.207825 0.771484 1441496843 0.103882 -0.592346 -0.207825 0.771484 1441496843 0.198547 -0.595398 -0.293396 0.721069 1441496843 0.198547 -0.595398 -0.293396 0.721069 1441496843 0.198547 -0.595398 -0.293396 0.721069 1441496843 0.198547 -0.595398 -0.293396 0.721069 1441496843 0.198547 -0.595398 -0.293396 0.721069 1441496843 0.198547 -0.595398 -0.293396 0.721069 1441496843 0.299744 -0.592896 -0.417053 0.620239 1441496843 0.299744 -0.592896 -0.417053 0.620239 1441496843 0.299744 -0.592896 -0.417053 0.620239 1441496843 0.299744 -0.592896 -0.417053 0.620239 1441496843 0.299744 -0.592896 -0.417053 0.620239 1441496843 0.299744 -0.592896 -0.417053 0.620239 1441496843 0.387451 -0.587280 -0.541565 0.460144 1441496843 0.387451 -0.587280 -0.541565 0.460144 1441496843 0.387451 -0.587280 -0.541565 0.460144 1441496843 0.387451 -0.587280 -0.541565 0.460144 1441496843 0.387451 -0.587280 -0.541565 0.460144 1441496843 0.387451 -0.587280 -0.541565 0.460144 1441496843 0.485352 -0.553955 -0.610413 0.291504 1441496843 0.485352 -0.553955 -0.610413 0.291504 1441496843 0.485352 -0.553955 -0.610413 0.291504 1441496843 0.485352 -0.553955 -0.610413 0.291504 1441496843 0.485352 -0.553955 -0.610413 0.291504 1441496843 0.485352 -0.553955 -0.610413 0.291504 1441496843 0.546082 -0.520874 -0.647583 0.105530 1441496843 0.546082 -0.520874 -0.647583 0.105530 1441496843 0.546082 -0.520874 -0.647583 0.105530 1441496843 0.546082 -0.520874 -0.647583 0.105530 1441496843 0.546082 -0.520874 -0.647583 0.105530 1441496843 0.546082 -0.520874 -0.647583 0.105530 1441496843 0.598938 -0.467041 -0.648987 -0.044067 1441496843 0.598938 -0.467041 -0.648987 -0.044067 1441496843 0.598938 -0.467041 -0.648987 -0.044067 1441496843 0.598938 -0.467041 -0.648987 -0.044067 1441496843 0.598938 -0.467041 -0.648987 -0.044067 1441496843 0.598938 -0.467041 -0.648987 -0.044067 1441496843 0.598938 -0.467041 -0.648987 -0.044067 1441496843 0.633545 -0.414917 -0.634644 -0.153992 1441496843 0.633545 -0.414917 -0.634644 -0.153992 1441496843 0.633545 -0.414917 -0.634644 -0.153992 1441496843 0.633545 -0.414917 -0.634644 -0.153992 1441496843 0.633545 -0.414917 -0.634644 -0.153992 1441496843 0.633545 -0.414917 -0.634644 -0.153992 1441496843 0.643372 -0.393250 -0.622131 -0.210815 1441496843 0.643372 -0.393250 -0.622131 -0.210815 1441496843 0.643372 -0.393250 -0.622131 -0.210815 1441496843 0.643372 -0.393250 -0.622131 -0.210815 1441496843 0.643372 -0.393250 -0.622131 -0.210815 1441496843 0.643372 -0.393250 -0.622131 -0.210815 1441496843 0.643372 -0.393250 -0.622131 -0.210815 1441496843 0.631348 -0.409302 -0.619507 -0.223877 1441496843 0.631348 -0.409302 -0.619507 -0.223877 1441496843 0.631348 -0.409302 -0.619507 -0.223877 1441496843 0.631348 -0.409302 -0.619507 -0.223877 1441496843 0.631348 -0.409302 -0.619507 -0.223877 1441496843 0.631348 -0.409302 -0.619507 -0.223877 1441496843 0.613586 -0.438782 -0.624023 -0.203979 1441496843 0.613586 -0.438782 -0.624023 -0.203979 1441496843 0.613586 -0.438782 -0.624023 -0.203979 1441496843 0.613586 -0.438782 -0.624023 -0.203979 1441496843 0.613586 -0.438782 -0.624023 -0.203979 1441496843 0.613586 -0.438782 -0.624023 -0.203979 1441496843 0.580200 -0.489014 -0.631714 -0.158875 1441496843 0.580200 -0.489014 -0.631714 -0.158875 1441496843 0.580200 -0.489014 -0.631714 -0.158875 1441496843 0.580200 -0.489014 -0.631714 -0.158875 1441496843 0.580200 -0.489014 -0.631714 -0.158875 1441496843 0.580200 -0.489014 -0.631714 -0.158875 1441496843 0.525635 -0.552673 -0.642212 -0.076721 1441496843 0.525635 -0.552673 -0.642212 -0.076721 1441496843 0.525635 -0.552673 -0.642212 -0.076721 1441496843 0.525635 -0.552673 -0.642212 -0.076721 1441496843 0.525635 -0.552673 -0.642212 -0.076721 1441496843 0.525635 -0.552673 -0.642212 -0.076721 1441496843 0.451538 -0.612793 -0.647461 0.038086 1441496843 0.451538 -0.612793 -0.647461 0.038086 1441496843 0.451538 -0.612793 -0.647461 0.038086 1441496843 0.451538 -0.612793 -0.647461 0.038086 1441496843 0.451538 -0.612793 -0.647461 0.038086 1441496843 0.451538 -0.612793 -0.647461 0.038086 1441496843 0.351868 -0.663269 -0.641418 0.157898 1441496843 0.351868 -0.663269 -0.641418 0.157898 1441496843 0.351868 -0.663269 -0.641418 0.157898 1441496843 0.351868 -0.663269 -0.641418 0.157898 1441496843 0.351868 -0.663269 -0.641418 0.157898 1441496843 0.351868 -0.663269 -0.641418 0.157898 1441496843 0.247681 -0.689941 -0.616821 0.286682 1441496843 0.247681 -0.689941 -0.616821 0.286682 1441496843 0.247681 -0.689941 -0.616821 0.286682 1441496843 0.247681 -0.689941 -0.616821 0.286682 1441496843 0.247681 -0.689941 -0.616821 0.286682 1441496843 0.247681 -0.689941 -0.616821 0.286682 1441496843 0.153198 -0.691406 -0.568726 0.418518 1441496843 0.153198 -0.691406 -0.568726 0.418518 1441496843 0.153198 -0.691406 -0.568726 0.418518 1441496843 0.153198 -0.691406 -0.568726 0.418518 1441496844 0.153198 -0.691406 -0.568726 0.418518 1441496844 0.153198 -0.691406 -0.568726 0.418518 1441496844 0.067139 -0.674622 -0.504700 0.534485 1441496844 0.067139 -0.674622 -0.504700 0.534485 1441496844 0.067139 -0.674622 -0.504700 0.534485 1441496844 0.067139 -0.674622 -0.504700 0.534485 1441496844 0.067139 -0.674622 -0.504700 0.534485 1441496844 0.000977 -0.646912 -0.428955 0.630493 1441496844 0.000977 -0.646912 -0.428955 0.630493 1441496844 0.000977 -0.646912 -0.428955 0.630493 1441496844 0.000977 -0.646912 -0.428955 0.630493 1441496844 -0.044617 -0.622314 -0.355530 0.695984 1441496844 -0.044617 -0.622314 -0.355530 0.695984 1441496844 -0.044617 -0.622314 -0.355530 0.695984 1441496844 -0.044617 -0.622314 -0.355530 0.695984 1441496844 -0.044617 -0.622314 -0.355530 0.695984 1441496844 -0.044617 -0.622314 -0.355530 0.695984 1441496844 -0.067932 -0.606812 -0.311157 0.728271 1441496844 -0.067932 -0.606812 -0.311157 0.728271 1441496844 -0.067932 -0.606812 -0.311157 0.728271 1441496844 -0.067932 -0.606812 -0.311157 0.728271 1441496844 -0.067932 -0.606812 -0.311157 0.728271 1441496844 -0.067932 -0.606812 -0.311157 0.728271 1441496844 -0.059082 -0.605774 -0.306519 0.731873 1441496844 -0.059082 -0.605774 -0.306519 0.731873 1441496844 -0.059082 -0.605774 -0.306519 0.731873 1441496844 -0.059082 -0.605774 -0.306519 0.731873 1441496844 -0.059082 -0.605774 -0.306519 0.731873 1441496844 -0.059082 -0.605774 -0.306519 0.731873 1441496844 -0.059082 -0.605774 -0.306519 0.731873 1441496844 -0.008545 -0.615784 -0.333008 0.714050 1441496844 -0.008545 -0.615784 -0.333008 0.714050 1441496844 -0.008545 -0.615784 -0.333008 0.714050 1441496844 -0.008545 -0.615784 -0.333008 0.714050 1441496844 -0.008545 -0.615784 -0.333008 0.714050 1441496844 0.075012 -0.629028 -0.391479 0.667419 1441496844 0.075012 -0.629028 -0.391479 0.667419 1441496844 0.075012 -0.629028 -0.391479 0.667419 1441496844 0.075012 -0.629028 -0.391479 0.667419 1441496844 0.075012 -0.629028 -0.391479 0.667419 1441496844 0.075012 -0.629028 -0.391479 0.667419 1441496844 0.174866 -0.637268 -0.483154 0.574341 1441496844 0.174866 -0.637268 -0.483154 0.574341 1441496844 0.174866 -0.637268 -0.483154 0.574341 1441496844 0.174866 -0.637268 -0.483154 0.574341 1441496844 0.174866 -0.637268 -0.483154 0.574341 1441496844 0.174866 -0.637268 -0.483154 0.574341 1441496844 0.284912 -0.629272 -0.567627 0.447937 1441496844 0.284912 -0.629272 -0.567627 0.447937 1441496844 0.284912 -0.629272 -0.567627 0.447937 1441496844 0.284912 -0.629272 -0.567627 0.447937 1441496844 0.284912 -0.629272 -0.567627 0.447937 1441496844 0.284912 -0.629272 -0.567627 0.447937 1441496844 0.373230 -0.611267 -0.633911 0.291992 1441496844 0.373230 -0.611267 -0.633911 0.291992 1441496844 0.373230 -0.611267 -0.633911 0.291992 1441496844 0.373230 -0.611267 -0.633911 0.291992 1441496844 0.373230 -0.611267 -0.633911 0.291992 1441496844 0.373230 -0.611267 -0.633911 0.291992 1441496844 0.439819 -0.587158 -0.666077 0.134827 1441496844 0.439819 -0.587158 -0.666077 0.134827 1441496844 0.439819 -0.587158 -0.666077 0.134827 1441496844 0.439819 -0.587158 -0.666077 0.134827 1441496844 0.439819 -0.587158 -0.666077 0.134827 1441496844 0.439819 -0.587158 -0.666077 0.134827 1441496844 0.511963 -0.539673 -0.668335 0.007385 1441496844 0.511963 -0.539673 -0.668335 0.007385 1441496844 0.511963 -0.539673 -0.668335 0.007385 1441496844 0.511963 -0.539673 -0.668335 0.007385 1441496844 0.511963 -0.539673 -0.668335 0.007385 1441496844 0.511963 -0.539673 -0.668335 0.007385 1441496844 0.511963 -0.539673 -0.668335 0.007385 1441496844 0.570129 -0.486389 -0.655212 -0.095520 1441496844 0.570129 -0.486389 -0.655212 -0.095520 1441496844 0.570129 -0.486389 -0.655212 -0.095520 1441496844 0.570129 -0.486389 -0.655212 -0.095520 1441496844 0.570129 -0.486389 -0.655212 -0.095520 1441496844 0.570129 -0.486389 -0.655212 -0.095520 1441496844 0.605286 -0.443298 -0.638245 -0.172607 1441496844 0.605286 -0.443298 -0.638245 -0.172607 1441496844 0.605286 -0.443298 -0.638245 -0.172607 1441496844 0.605286 -0.443298 -0.638245 -0.172607 1441496844 0.605286 -0.443298 -0.638245 -0.172607 1441496844 0.605286 -0.443298 -0.638245 -0.172607 1441496844 0.619690 -0.420105 -0.628357 -0.211365 1441496844 0.619690 -0.420105 -0.628357 -0.211365 1441496844 0.619690 -0.420105 -0.628357 -0.211365 1441496844 0.619690 -0.420105 -0.628357 -0.211365 1441496844 0.619690 -0.420105 -0.628357 -0.211365 1441496844 0.619690 -0.420105 -0.628357 -0.211365 1441496844 0.619690 -0.420105 -0.628357 -0.211365 1441496844 0.612061 -0.427734 -0.628296 -0.218323 1441496844 0.612061 -0.427734 -0.628296 -0.218323 1441496844 0.612061 -0.427734 -0.628296 -0.218323 1441496844 0.612061 -0.427734 -0.628296 -0.218323 1441496844 0.612061 -0.427734 -0.628296 -0.218323 1441496844 0.612061 -0.427734 -0.628296 -0.218323 1441496844 0.596130 -0.450562 -0.636719 -0.190552 1441496844 0.596130 -0.450562 -0.636719 -0.190552 1441496844 0.596130 -0.450562 -0.636719 -0.190552 1441496844 0.596130 -0.450562 -0.636719 -0.190552 1441496844 0.596130 -0.450562 -0.636719 -0.190552 1441496844 0.596130 -0.450562 -0.636719 -0.190552 1441496844 0.564880 -0.491333 -0.649231 -0.134277 1441496844 0.564880 -0.491333 -0.649231 -0.134277 1441496844 0.564880 -0.491333 -0.649231 -0.134277 1441496844 0.564880 -0.491333 -0.649231 -0.134277 1441496844 0.564880 -0.491333 -0.649231 -0.134277 1441496844 0.564880 -0.491333 -0.649231 -0.134277 1441496845 0.564880 -0.491333 -0.649231 -0.134277 1441496845 0.512756 -0.546570 -0.660156 -0.050415 1441496845 0.512756 -0.546570 -0.660156 -0.050415 1441496845 0.512756 -0.546570 -0.660156 -0.050415 1441496845 0.512756 -0.546570 -0.660156 -0.050415 1441496845 0.512756 -0.546570 -0.660156 -0.050415 1441496845 0.512756 -0.546570 -0.660156 -0.050415 1441496845 0.446411 -0.598267 -0.662781 0.059631 1441496845 0.446411 -0.598267 -0.662781 0.059631 1441496845 0.446411 -0.598267 -0.662781 0.059631 1441496845 0.446411 -0.598267 -0.662781 0.059631 1441496845 0.446411 -0.598267 -0.662781 0.059631 1441496845 0.446411 -0.598267 -0.662781 0.059631 1441496845 0.364319 -0.638733 -0.651794 0.185791 1441496845 0.364319 -0.638733 -0.651794 0.185791 1441496845 0.364319 -0.638733 -0.651794 0.185791 1441496845 0.364319 -0.638733 -0.651794 0.185791 1441496845 0.364319 -0.638733 -0.651794 0.185791 1441496845 0.364319 -0.638733 -0.651794 0.185791 1441496845 0.270691 -0.662415 -0.622375 0.317261 1441496845 0.270691 -0.662415 -0.622375 0.317261 1441496845 0.270691 -0.662415 -0.622375 0.317261 1441496845 0.270691 -0.662415 -0.622375 0.317261 1441496845 0.270691 -0.662415 -0.622375 0.317261 1441496845 0.270691 -0.662415 -0.622375 0.317261 1441496845 0.178528 -0.666077 -0.572327 0.443787 1441496845 0.178528 -0.666077 -0.572327 0.443787 1441496845 0.178528 -0.666077 -0.572327 0.443787 1441496845 0.178528 -0.666077 -0.572327 0.443787 1441496845 0.178528 -0.666077 -0.572327 0.443787 1441496845 0.178528 -0.666077 -0.572327 0.443787 1441496845 0.089783 -0.653076 -0.511475 0.551270 1441496845 0.089783 -0.653076 -0.511475 0.551270 1441496845 0.089783 -0.653076 -0.511475 0.551270 1441496845 0.089783 -0.653076 -0.511475 0.551270 1441496845 0.089783 -0.653076 -0.511475 0.551270 1441496845 0.089783 -0.653076 -0.511475 0.551270 1441496845 0.007629 -0.630432 -0.451538 0.631348 1441496845 0.007629 -0.630432 -0.451538 0.631348 1441496845 0.007629 -0.630432 -0.451538 0.631348 1441496845 0.007629 -0.630432 -0.451538 0.631348 1441496845 0.007629 -0.630432 -0.451538 0.631348 1441496845 0.007629 -0.630432 -0.451538 0.631348 1441496845 0.007629 -0.630432 -0.451538 0.631348 1441496845 -0.051208 -0.605835 -0.385254 0.694275 1441496845 -0.051208 -0.605835 -0.385254 0.694275 1441496845 -0.051208 -0.605835 -0.385254 0.694275 1441496845 -0.051208 -0.605835 -0.385254 0.694275 1441496845 -0.051208 -0.605835 -0.385254 0.694275 1441496845 -0.051208 -0.605835 -0.385254 0.694275 1441496845 -0.092224 -0.584290 -0.325867 0.737488 1441496845 -0.092224 -0.584290 -0.325867 0.737488 1441496845 -0.092224 -0.584290 -0.325867 0.737488 1441496845 -0.092224 -0.584290 -0.325867 0.737488 1441496845 -0.092224 -0.584290 -0.325867 0.737488 1441496845 -0.092224 -0.584290 -0.325867 0.737488 1441496845 -0.106934 -0.576965 -0.279541 0.759949 1441496845 -0.106934 -0.576965 -0.279541 0.759949 1441496845 -0.106934 -0.576965 -0.279541 0.759949 1441496845 -0.106934 -0.576965 -0.279541 0.759949 1441496845 -0.106934 -0.576965 -0.279541 0.759949 1441496845 -0.106934 -0.576965 -0.279541 0.759949 1441496845 -0.097046 -0.580383 -0.266418 0.763367 1441496845 -0.097046 -0.580383 -0.266418 0.763367 1441496845 
0.711609 -0.112732 -0.687744 0.088562 1441496848 0.711426 -0.114868 -0.687744 0.087646 1441496848 0.711426 -0.114868 -0.687744 0.087646 1441496848 0.711426 -0.114868 -0.687744 0.087646 1441496848 0.711426 -0.114868 -0.687744 0.087646 1441496848 0.711426 -0.114868 -0.687744 0.087646 1441496848 0.711426 -0.114868 -0.687744 0.087646 1441496848 0.711426 -0.114990 -0.687500 0.089600 1441496848 0.711426 -0.114990 -0.687500 0.089600 1441496848 0.711426 -0.114990 -0.687500 0.089600 1441496848 0.711426 -0.114990 -0.687500 0.089600 1441496848 0.711426 -0.114990 -0.687500 0.089600 1441496848 0.711426 -0.114990 -0.687500 0.089600 1441496848 0.711914 -0.113220 -0.686768 0.093079 1441496848 0.711914 -0.113220 -0.686768 0.093079 1441496848 0.711914 -0.113220 -0.686768 0.093079 1441496848 0.711914 -0.113220 -0.686768 0.093079 1441496848 0.711914 -0.113220 -0.686768 0.093079 1441496848 0.711914 -0.113220 -0.686768 0.093079 1441496848 0.711914 -0.113220 -0.686768 0.093079 1441496848 0.712646 -0.112671 -0.685791 0.095276 1441496848 0.712646 -0.112671 -0.685791 0.095276 1441496848 0.712646 -0.112671 -0.685791 0.095276 1441496848 0.712646 -0.112671 -0.685791 0.095276 1441496848 0.712646 -0.112671 -0.685791 0.095276 1441496848 0.712646 -0.112671 -0.685791 0.095276 1441496848 0.713318 -0.115112 -0.684814 0.094788 1441496848 0.713318 -0.115112 -0.684814 0.094788 1441496848 0.713318 -0.115112 -0.684814 0.094788 1441496848 0.713318 -0.115112 -0.684814 0.094788 1441496848 0.713318 -0.115112 -0.684814 0.094788 1441496848 0.713318 -0.115112 -0.684814 0.094788 1441496848 0.713440 -0.120483 -0.684448 0.089600 1441496848 0.713440 -0.120483 -0.684448 0.089600 1441496848 0.713440 -0.120483 -0.684448 0.089600 1441496848 0.713440 -0.120483 -0.684448 0.089600 1441496848 0.713440 -0.120483 -0.684448 0.089600 1441496848 0.713440 -0.120483 -0.684448 0.089600 1441496848 0.713440 -0.120483 -0.684448 0.089600 1441496848 0.713074 -0.127808 -0.684387 0.082642 1441496848 0.713074 -0.127808 -0.684387 0.082642 1441496848 0.713074 -0.127808 -0.684387 0.082642 1441496848 0.713074 -0.127808 -0.684387 0.082642 1441496848 0.713074 -0.127808 -0.684387 0.082642 1441496848 0.713074 -0.127808 -0.684387 0.082642 1441496848 0.712585 -0.133118 -0.684265 0.079224 1441496848 0.712585 -0.133118 -0.684265 0.079224 1441496848 0.712585 -0.133118 -0.684265 0.079224 1441496848 0.712585 -0.133118 -0.684265 0.079224 1441496848 0.712585 -0.133118 -0.684265 0.079224 1441496848 0.712585 -0.133118 -0.684265 0.079224 1441496848 0.712097 -0.134460 -0.684509 0.079651 1441496848 0.712097 -0.134460 -0.684509 0.079651 1441496848 0.712097 -0.134460 -0.684509 0.079651 1441496848 0.712097 -0.134460 -0.684509 0.079651 1441496848 0.712097 -0.134460 -0.684509 0.079651 1441496848 0.712097 -0.134460 -0.684509 0.079651 1441496848 0.712097 -0.134460 -0.684509 0.079651 1441496848 0.711792 -0.132202 -0.684875 0.082275 1441496848 0.711792 -0.132202 -0.684875 0.082275 1441496848 0.711792 -0.132202 -0.684875 0.082275 1441496848 0.711792 -0.132202 -0.684875 0.082275 1441496848 0.711792 -0.132202 -0.684875 0.082275 1441496848 0.711792 -0.132202 -0.684875 0.082275 1441496848 0.711548 -0.128967 -0.685547 0.084167 1441496848 0.711548 -0.128967 -0.685547 0.084167 1441496848 0.711548 -0.128967 -0.685547 0.084167 1441496848 0.711548 -0.128967 -0.685547 0.084167 1441496848 0.711548 -0.128967 -0.685547 0.084167 1441496848 0.711548 -0.128967 -0.685547 0.084167 1441496848 0.711792 -0.126709 -0.685608 0.085205 1441496848 0.711792 -0.126709 -0.685608 0.085205 1441496848 0.711792 -0.126709 -0.685608 0.085205 1441496848 0.711792 -0.126709 -0.685608 0.085205 1441496848 0.711792 -0.126709 -0.685608 0.085205 1441496848 0.711792 -0.126709 -0.685608 0.085205 1441496848 0.712524 -0.126221 -0.684998 0.084595 1441496848 0.712524 -0.126221 -0.684998 0.084595 1441496848 0.712524 -0.126221 -0.684998 0.084595 1441496848 0.712524 -0.126221 -0.684998 0.084595 1441496848 0.712524 -0.126221 -0.684998 0.084595 1441496848 0.712524 -0.126221 -0.684998 0.084595 1441496848 0.712769 -0.128113 -0.684753 0.081482 1441496848 0.712769 -0.128113 -0.684753 0.081482 1441496848 0.712769 -0.128113 -0.684753 0.081482 1441496848 0.712769 -0.128113 -0.684753 0.081482 1441496848 0.712769 -0.128113 -0.684753 0.081482 1441496848 0.712769 -0.128113 -0.684753 0.081482 1441496848 0.713074 -0.129272 -0.684387 0.079895 1441496848 0.713074 -0.129272 -0.684387 0.079895 1441496848 0.713074 -0.129272 -0.684387 0.079895 1441496848 0.713074 -0.129272 -0.684387 0.079895 1441496848 0.713074 -0.129272 -0.684387 0.079895 1441496848 0.713074 -0.129272 -0.684387 0.079895 1441496848 0.714417 -0.126831 -0.683411 0.080627 1441496848 0.714417 -0.126831 -0.683411 0.080627 1441496848 0.714417 -0.126831 -0.683411 0.080627 1441496849 0.714417 -0.126831 -0.683411 0.080627 1441496849 0.714417 -0.126831 -0.683411 0.080627 1441496849 0.714417 -0.126831 -0.683411 0.080627 1441496849 0.715088 -0.126465 -0.682922 0.079163 1441496849 0.715088 -0.126465 -0.682922 0.079163 1441496849 0.715088 -0.126465 -0.682922 0.079163 1441496849 0.715088 -0.126465 -0.682922 0.079163 1441496849 0.715088 -0.126465 -0.682922 0.079163 1441496849 0.715088 -0.126465 -0.682922 0.079163 1441496849 0.715698 -0.124451 -0.682800 0.078003 1441496849 0.715698 -0.124451 -0.682800 0.078003 1441496849 0.715698 -0.124451 -0.682800 0.078003 1441496849 0.715698 -0.124451 -0.682800 0.078003 1441496849 0.715698 -0.124451 -0.682800 0.078003 1441496849 0.715698 -0.124451 -0.682800 0.078003 1441496849 0.715881 -0.122742 -0.682739 0.079651 1441496849 0.715881 -0.122742 -0.682739 0.079651 1441496849 0.715881 -0.122742 -0.682739 0.079651 1441496849 0.715881 -0.122742 -0.682739 0.079651 1441496849 0.715881 -0.122742 -0.682739 0.079651 1441496849 0.715881 -0.122742 -0.682739 0.079651 1441496849 0.715881 -0.122742 -0.682739 0.079651 1441496849 0.715698 -0.121399 -0.682861 0.082153 1441496849 0.715698 -0.121399 -0.682861 0.082153 1441496849 0.715698 -0.121399 -0.682861 0.082153 1441496849 0.715698 -0.121399 -0.682861 0.082153 1441496849 0.715698 -0.121399 -0.682861 0.082153 1441496849 0.715698 -0.121399 -0.682861 0.082153 1441496849 0.714844 -0.121948 -0.683594 0.082764 1441496849 0.714844 -0.121948 -0.683594 0.082764 1441496849 0.714844 -0.121948 -0.683594 0.082764 1441496849 0.714844 -0.121948 -0.683594 0.082764 1441496849 0.714844 -0.121948 -0.683594 0.082764 1441496849 0.714844 -0.121948 -0.683594 0.082764 1441496849 0.714844 -0.121948 -0.683594 0.082764 1441496849 0.713867 -0.122131 -0.684448 0.084167 1441496849 0.713867 -0.122131 -0.684448 0.084167 1441496849 0.713867 -0.122131 -0.684448 0.084167 1441496849 0.713867 -0.122131 -0.684448 0.084167 1441496849 0.713684 -0.120850 -0.684265 0.088684 1441496849 0.713684 -0.120850 -0.684265 0.088684 1441496849 0.713684 -0.120850 -0.684265 0.088684 1441496849 0.713684 -0.120850 -0.684265 0.088684 1441496849 0.713684 -0.120850 -0.684265 0.088684 1441496849 0.713684 -0.120850 -0.684265 0.088684 1441496849 0.714172 -0.119141 -0.683350 0.093811 1441496849 0.714172 -0.119141 -0.683350 0.093811 1441496849 0.714172 -0.119141 -0.683350 0.093811 1441496849 0.714172 -0.119141 -0.683350 0.093811 1441496849 0.714172 -0.119141 -0.683350 0.093811 1441496849 0.714172 -0.119141 -0.683350 0.093811 1441496849 0.714905 -0.120911 -0.681946 0.096375 1441496849 0.714905 -0.120911 -0.681946 0.096375 1441496849 0.714905 -0.120911 -0.681946 0.096375 1441496849 0.714905 -0.120911 -0.681946 0.096375 1441496849 0.714905 -0.120911 -0.681946 0.096375 1441496849 0.714905 -0.120911 -0.681946 0.096375 1441496849 0.715515 -0.123047 -0.681274 0.093628 1441496849 0.715515 -0.123047 -0.681274 0.093628 1441496849 0.715515 -0.123047 -0.681274 0.093628 1441496849 0.715515 -0.123047 -0.681274 0.093628 1441496849 0.715515 -0.123047 -0.681274 0.093628 1441496849 0.715515 -0.123047 -0.681274 0.093628 1441496849 0.715515 -0.123047 -0.681274 0.093628 1441496849 0.715149 -0.130859 -0.681274 0.085571 1441496849 0.715149 -0.130859 -0.681274 0.085571 1441496849 0.715149 -0.130859 -0.681274 0.085571 1441496849 0.715149 -0.130859 -0.681274 0.085571 1441496849 0.715149 -0.130859 -0.681274 0.085571 1441496849 0.715149 -0.130859 -0.681274 0.085571 1441496849 0.715149 -0.130859 -0.681274 0.085571 1441496849 0.714722 -0.140015 -0.680542 0.079895 1441496849 0.714722 -0.140015 -0.680542 0.079895 1441496849 0.714722 -0.140015 -0.680542 0.079895 1441496849 0.714722 -0.140015 -0.680542 0.079895 1441496849 0.714722 -0.140015 -0.680542 0.079895 1441496849 0.714722 -0.140015 -0.680542 0.079895 1441496849 0.714417 -0.143738 -0.680176 0.079224 1441496849 0.714417 -0.143738 -0.680176 0.079224 1441496849 0.714417 -0.143738 -0.680176 0.079224 1441496849 0.714417 -0.143738 -0.680176 0.079224 1441496849 0.714417 -0.143738 -0.680176 0.079224 1441496849 0.714417 -0.143738 -0.680176 0.079224 1441496849 0.714417 -0.143738 -0.680176 0.079224 1441496849 0.713928 -0.142578 -0.680603 0.081970 1441496849 0.713928 -0.142578 -0.680603 0.081970 1441496849 0.713928 -0.142578 -0.680603 0.081970 1441496849 0.713928 -0.142578 -0.680603 0.081970 1441496849 0.713928 -0.142578 -0.680603 0.081970 1441496849 0.713928 -0.142578 -0.680603 0.081970 1441496849 0.713501 -0.139954 -0.681396 0.084106 1441496849 0.713501 -0.139954 -0.681396 0.084106 1441496849 0.713501 -0.139954 -0.681396 0.084106 1441496849 0.713501 -0.139954 -0.681396 0.084106 1441496849 0.713501 -0.139954 -0.681396 0.084106 1441496849 0.713501 -0.139954 -0.681396 0.084106 1441496849 0.713501 -0.138428 -0.681702 0.083740 1441496849 0.713501 -0.138428 -0.681702 0.083740 1441496849 0.713501 -0.138428 -0.681702 0.083740 1441496849 0.713501 -0.138428 -0.681702 0.083740 1441496849 0.713501 -0.138428 -0.681702 0.083740 1441496849 0.713501 -0.138428 -0.681702 0.083740 1441496849 0.713501 -0.138428 -0.681702 0.083740 1441496849 0.714233 -0.135620 -0.681335 0.085205 1441496849 0.714233 -0.135620 -0.681335 0.085205 1441496849 0.714233 -0.135620 -0.681335 0.085205 1441496849 0.714233 -0.135620 -0.681335 0.085205 1441496849 0.714233 -0.135620 -0.681335 0.085205 1441496849 0.714233 -0.135620 -0.681335 0.085205 1441496849 0.714844 -0.130859 -0.681274 0.088318 1441496849 0.714844 -0.130859 -0.681274 0.088318 1441496849 0.714844 -0.130859 -0.681274 0.088318 1441496849 0.714844 -0.130859 -0.681274 0.088318 1441496850 0.714844 -0.130859 -0.681274 0.088318 1441496850 0.714844 -0.130859 -0.681274 0.088318 1441496850 0.714844 -0.130859 -0.681274 0.088318 1441496850 0.715454 -0.126587 -0.681152 0.090454 1441496850 0.715454 -0.126587 -0.681152 0.090454 1441496850 0.715454 -0.126587 -0.681152 0.090454 1441496850 0.715454 -0.126587 -0.681152 0.090454 1441496850 0.715454 -0.126587 -0.681152 0.090454 1441496850 0.715454 -0.126587 -0.681152 0.090454 1441496850 0.715698 -0.124084 -0.681396 0.089844 1441496850 0.715698 -0.124084 -0.681396 0.089844 1441496850 0.715698 -0.124084 -0.681396 0.089844 1441496850 0.715698 -0.124084 -0.681396 0.089844 1441496850 0.715698 -0.124084 -0.681396 0.089844 1441496850 0.715698 -0.124084 -0.681396 0.089844 1441496850 0.715637 -0.122498 -0.681946 0.088501 1441496850 0.715637 -0.122498 -0.681946 0.088501 1441496850 0.715637 -0.122498 -0.681946 0.088501 1441496850 0.715637 -0.122498 -0.681946 0.088501 1441496850 0.715637 -0.122498 -0.681946 0.088501 1441496850 0.715637 -0.122498 -0.681946 0.088501 1441496850 0.715637 -0.122498 -0.681946 0.088501 1441496850 0.716248 -0.121155 -0.681396 0.089294 1441496850 0.716248 -0.121155 -0.681396 0.089294 1441496850 0.716248 -0.121155 -0.681396 0.089294 1441496850 0.716248 -0.121155 -0.681396 0.089294 1441496850 0.716248 -0.121155 -0.681396 0.089294 1441496850 0.716248 -0.121155 -0.681396 0.089294 1441496850 0.716370 -0.119995 -0.681335 0.090637 1441496850 0.716370 -0.119995 -0.681335 0.090637 1441496850 0.716370 -0.119995 -0.681335 0.090637 1441496850 0.716370 -0.119995 -0.681335 0.090637 1441496850 0.716370 -0.119995 -0.681335 0.090637 1441496850 0.716370 -0.119995 -0.681335 0.090637 1441496850 0.716370 -0.119995 -0.681335 0.090637 1441496850 0.716125 -0.117615 -0.681824 0.091797 1441496850 0.716125 -0.117615 -0.681824 0.091797 1441496850 0.716125 -0.117615 -0.681824 0.091797 1441496850 0.716125 -0.117615 -0.681824 0.091797 1441496850 0.716125 -0.117615 -0.681824 0.091797 1441496850 0.716125 -0.117615 -0.681824 0.091797 1441496850 0.715149 -0.115906 -0.682861 0.093994 1441496850 0.715149 -0.115906 -0.682861 0.093994 1441496850 0.715149 -0.115906 -0.682861 0.093994 1441496850 0.715149 -0.115906 -0.682861 0.093994 1441496850 0.715149 -0.115906 -0.682861 0.093994 1441496850 0.715149 -0.115906 -0.682861 0.093994 1441496850 0.715149 -0.115906 -0.682861 0.093994 1441496850 0.714172 -0.113770 -0.683655 0.097961 1441496850 0.714172 -0.113770 -0.683655 0.097961 1441496850 0.714172 -0.113770 -0.683655 0.097961 1441496850 0.714172 -0.113770 -0.683655 0.097961 1441496850 0.714172 -0.113770 -0.683655 0.097961 1441496850 0.714172 -0.113770 -0.683655 0.097961 1441496850 0.713562 -0.112000 -0.683899 0.102539 1441496850 0.713562 -0.112000 -0.683899 0.102539 1441496850 0.713562 -0.112000 -0.683899 0.102539 1441496850 0.713562 -0.112000 -0.683899 0.102539 1441496850 0.713562 -0.112000 -0.683899 0.102539 1441496850 0.713562 -0.112000 -0.683899 0.102539 1441496850 0.713562 -0.112000 -0.683899 0.102539 1441496850 0.713440 -0.109558 -0.683960 0.106018 1441496850 0.713440 -0.109558 -0.683960 0.106018 1441496850 0.713440 -0.109558 -0.683960 0.106018 1441496850 0.713440 -0.109558 -0.683960 0.106018 1441496850 0.713440 -0.109558 -0.683960 0.106018 1441496850 0.713440 -0.109558 -0.683960 0.106018 1441496850 0.714050 -0.107056 -0.683350 0.107971 1441496850 0.714050 -0.107056 -0.683350 0.107971 1441496850 0.714050 -0.107056 -0.683350 0.107971 1441496850 0.714050 -0.107056 -0.683350 0.107971 1441496850 0.714050 -0.107056 -0.683350 0.107971 1441496850 0.714050 -0.107056 -0.683350 0.107971 1441496850 0.714783 -0.108948 -0.682434 0.106934 1441496850 0.714783 -0.108948 -0.682434 0.106934 1441496850 0.714783 -0.108948 -0.682434 0.106934 1441496850 0.714783 -0.108948 -0.682434 0.106934 1441496850 0.714783 -0.108948 -0.682434 0.106934 1441496850 0.714783 -0.108948 -0.682434 0.106934 1441496850 0.715454 -0.113159 -0.681641 0.103210 1441496850 0.715454 -0.113159 -0.681641 0.103210 1441496850 0.715454 -0.113159 -0.681641 0.103210 1441496850 0.715454 -0.113159 -0.681641 0.103210 1441496850 0.715454 -0.113159 -0.681641 0.103210 1441496850 0.715454 -0.113159 -0.681641 0.103210 1441496850 0.715454 -0.113159 -0.681641 0.103210 1441496850 0.715088 -0.121399 -0.681946 0.093994 1441496850 0.715088 -0.121399 -0.681946 0.093994 1441496850 0.715088 -0.121399 -0.681946 0.093994 1441496850 0.715088 -0.121399 -0.681946 0.093994 1441496850 0.715088 -0.121399 -0.681946 0.093994 1441496850 0.715088 -0.121399 -0.681946 0.093994 1441496850 0.715088 -0.121399 -0.681946 0.093994 1441496850 0.714233 -0.131042 -0.682129 0.085938 1441496850 0.714233 -0.131042 -0.682129 0.085938 1441496850 0.714233 -0.131042 -0.682129 0.085938 1441496850 0.714233 -0.131042 -0.682129 0.085938 1441496850 0.714233 -0.131042 -0.682129 0.085938 1441496850 0.714233 -0.131042 -0.682129 0.085938 1441496850 0.713623 -0.134521 -0.682068 0.086426 1441496850 0.713623 -0.134521 -0.682068 0.086426 1441496850 0.713623 -0.134521 -0.682068 0.086426 1441496850 0.713623 -0.134521 -0.682068 0.086426 1441496850 0.713623 -0.134521 -0.682068 0.086426 1441496850 0.713623 -0.134521 -0.682068 0.086426 1441496850 0.713623 -0.134521 -0.682068 0.086426 1441496850 0.713867 -0.129761 -0.681824 0.092712 1441496850 0.713867 -0.129761 -0.681824 0.092712 1441496850 0.713867 -0.129761 -0.681824 0.092712 1441496850 0.713867 -0.129761 -0.681824 0.092712 1441496850 0.713867 -0.129761 -0.681824 0.092712 1441496850 0.713867 -0.129761 -0.681824 0.092712 1441496850 0.714172 -0.123779 -0.682190 0.096436 1441496850 0.714172 -0.123779 -0.682190 0.096436 1441496850 0.714172 -0.123779 -0.682190 0.096436 1441496850 0.714172 -0.123779 -0.682190 0.096436 1441496850 0.714172 -0.123779 -0.682190 0.096436 1441496850 0.714172 -0.123779 -0.682190 0.096436 1441496851 0.714294 -0.121765 -0.682495 0.095642 1441496851 0.714294 -0.121765 -0.682495 0.095642 1441496851 0.714294 -0.121765 -0.682495 0.095642 1441496851 0.714294 -0.121765 -0.682495 0.095642 1441496851 0.714294 -0.121765 -0.682495 0.095642 1441496851 0.714294 -0.121765 -0.682495 0.095642 1441496851 0.714294 -0.121765 -0.682495 0.095642 1441496851 0.714539 -0.122437 -0.682312 0.094421 1441496851 0.714539 -0.122437 -0.682312 0.094421 1441496851 0.714539 -0.122437 -0.682312 0.094421 1441496851 0.714539 -0.122437 -0.682312 0.094421 1441496851 0.714539 -0.122437 -0.682312 0.094421 1441496851 0.714417 -0.124207 -0.682434 0.092224 1441496851 0.714417 -0.124207 -0.682434 0.092224 1441496851 0.714417 -0.124207 -0.682434 0.092224 1441496851 0.714417 -0.124207 -0.682434 0.092224 1441496851 0.714417 -0.124207 -0.682434 0.092224 1441496851 0.714417 -0.124207 -0.682434 0.092224 1441496851 0.714417 -0.124207 -0.682434 0.092224 1441496851 0.714783 -0.125610 -0.681885 0.091248 1441496851 0.714783 -0.125610 -0.681885 0.091248 1441496851 0.714783 -0.125610 -0.681885 0.091248 1441496851 0.714783 -0.125610 -0.681885 0.091248 1441496851 0.714783 -0.125610 -0.681885 0.091248 1441496851 0.714783 -0.125610 -0.681885 0.091248 1441496851 0.715332 -0.126221 -0.681396 0.089783 1441496851 0.715332 -0.126221 -0.681396 0.089783 1441496851 0.715332 -0.126221 -0.681396 0.089783 1441496851 0.715332 -0.126221 -0.681396 0.089783 1441496851 0.715332 -0.126221 -0.681396 0.089783 1441496851 0.715332 -0.126221 -0.681396 0.089783 1441496851 0.716187 -0.125916 -0.680725 0.088623 1441496851 0.716187 -0.125916 -0.680725 0.088623 1441496851 0.716187 -0.125916 -0.680725 0.088623 1441496851 0.716187 -0.125916 -0.680725 0.088623 1441496851 0.716187 -0.125916 -0.680725 0.088623 1441496851 0.716187 -0.125916 -0.680725 0.088623 1441496851 0.716431 -0.123840 -0.680908 0.088135 1441496851 0.716431 -0.123840 -0.680908 0.088135 1441496851 0.716431 -0.123840 -0.680908 0.088135 1441496851 0.716431 -0.123840 -0.680908 0.088135 1441496851 0.716431 -0.123840 -0.680908 0.088135 1441496851 0.716431 -0.123840 -0.680908 0.088135 1441496851 0.716431 -0.123840 -0.680908 0.088135 1441496851 0.717163 -0.122314 -0.680115 0.090271 1441496851 0.717163 -0.122314 -0.680115 0.090271 1441496851 0.717163 -0.122314 -0.680115 0.090271 1441496851 0.717163 -0.122314 -0.680115 0.090271 1441496851 0.717163 -0.122314 -0.680115 0.090271 1441496851 0.717163 -0.122314 -0.680115 0.090271 1441496851 0.716675 -0.121887 -0.680603 0.091064 1441496851 0.716675 -0.121887 -0.680603 0.091064 1441496851 0.716675 -0.121887 -0.680603 0.091064 1441496851 0.716675 -0.121887 -0.680603 0.091064 1441496851 0.716675 -0.121887 -0.680603 0.091064 1441496851 0.716675 -0.121887 -0.680603 0.091064 1441496851 0.716675 -0.121887 -0.680603 0.091064 1441496851 0.714905 -0.124146 -0.682495 0.087891 1441496851 0.714905 -0.124146 -0.682495 0.087891 1441496851 0.714905 -0.124146 -0.682495 0.087891 1441496851 0.714905 -0.124146 -0.682495 0.087891 1441496851 0.714905 -0.124146 -0.682495 0.087891 1441496851 0.714905 -0.124146 -0.682495 0.087891 1441496851 0.714661 -0.122864 -0.682312 0.092773 1441496851 0.714661 -0.122864 -0.682312 0.092773 1441496851 0.714661 -0.122864 -0.682312 0.092773 1441496851 0.714661 -0.122864 -0.682312 0.092773 1441496851 0.714661 -0.122864 -0.682312 0.092773 1441496851 0.714722 -0.119446 -0.681580 0.101746 1441496851 0.714722 -0.119446 -0.681580 0.101746 1441496851 0.714722 -0.119446 -0.681580 0.101746 1441496851 0.714722 -0.119446 -0.681580 0.101746 1441496851 0.714722 -0.119446 -0.681580 0.101746 1441496851 0.714722 -0.119446 -0.681580 0.101746 1441496851 0.714722 -0.119446 -0.681580 0.101746 1441496851 0.713989 -0.119629 -0.681763 0.105530 1441496851 0.713989 -0.119629 -0.681763 0.105530 1441496851 0.713989 -0.119629 -0.681763 0.105530 1441496851 0.713989 -0.119629 -0.681763 0.105530 1441496851 0.713989 -0.119629 -0.681763 0.105530 1441496851 0.713989 -0.119629 -0.681763 0.105530 1441496851 0.713379 -0.122375 -0.682190 0.103455 1441496851 0.713379 -0.122375 -0.682190 0.103455 1441496851 0.713379 -0.122375 -0.682190 0.103455 1441496851 0.713379 -0.122375 -0.682190 0.103455 1441496851 0.713379 -0.122375 -0.682190 0.103455 1441496851 0.713379 -0.122375 -0.682190 0.103455 1441496851 0.713623 -0.127808 -0.681213 0.101990 1441496851 0.713623 -0.127808 -0.681213 0.101990 1441496851 0.713623 -0.127808 -0.681213 0.101990 1441496851 0.713623 -0.127808 -0.681213 0.101990 1441496851 0.713623 -0.127808 -0.681213 0.101990 1441496851 0.713623 -0.127808 -0.681213 0.101990 1441496851 0.713623 -0.127808 -0.681213 0.101990 1441496851 0.714050 -0.128113 -0.680359 0.104065 1441496851 0.714050 -0.128113 -0.680359 0.104065 1441496851 0.714050 -0.128113 -0.680359 0.104065 1441496851 0.714050 -0.128113 -0.680359 0.104065 1441496851 0.714050 -0.128113 -0.680359 0.104065 1441496851 0.714050 -0.128113 -0.680359 0.104065 1441496851 0.714233 -0.127747 -0.680176 0.104492 1441496851 0.714233 -0.127747 -0.680176 0.104492 1441496851 0.714233 -0.127747 -0.680176 0.104492 1441496851 0.714233 -0.127747 -0.680176 0.104492 1441496851 0.714233 -0.127747 -0.680176 0.104492 1441496851 0.714233 -0.127747 -0.680176 0.104492 1441496851 0.713928 -0.130066 -0.680603 0.100952 1441496851 0.713928 -0.130066 -0.680603 0.100952 1441496851 0.713928 -0.130066 -0.680603 0.100952 1441496851 0.713928 -0.130066 -0.680603 0.100952 1441496851 0.713928 -0.130066 -0.680603 0.100952 1441496851 0.713928 -0.130066 -0.680603 0.100952 1441496851 0.713928 -0.130066 -0.680603 0.100952 1441496852 0.712952 -0.134766 -0.681396 0.096252 1441496852 0.712952 -0.134766 -0.681396 0.096252 1441496852 0.712952 -0.134766 -0.681396 0.096252 1441496852 0.712952 -0.134766 -0.681396 0.096252 1441496852 0.712952 -0.134766 -0.681396 0.096252 1441496852 0.712952 -0.134766 -0.681396 0.096252 1441496852 0.712524 -0.135498 -0.681396 0.098450 1441496852 0.712524 -0.135498 -0.681396 0.098450 1441496852 0.712524 -0.135498 -0.681396 0.098450 1441496852 0.712524 -0.135498 -0.681396 0.098450 1441496852 0.712524 -0.135498 -0.681396 0.098450 1441496852 0.712524 -0.135498 -0.681396 0.098450 1441496852 0.712524 -0.135498 -0.681396 0.098450 1441496852 0.712585 -0.131470 -0.681152 0.104675 1441496852 0.712585 -0.131470 -0.681152 0.104675 1441496852 0.712585 -0.131470 -0.681152 0.104675 1441496852 0.712585 -0.131470 -0.681152 0.104675 1441496852 0.712585 -0.131470 -0.681152 0.104675 1441496852 0.712585 -0.131470 -0.681152 0.104675 1441496852 0.712463 -0.127869 -0.681519 0.107666 1441496852 0.712463 -0.127869 -0.681519 0.107666 1441496852 0.712463 -0.127869 -0.681519 0.107666 1441496852 0.712463 -0.127869 -0.681519 0.107666 1441496852 0.712463 -0.127869 -0.681519 0.107666 1441496852 0.712463 -0.127869 -0.681519 0.107666 1441496852 0.712585 -0.124878 -0.682007 0.107239 1441496852 0.712585 -0.124878 -0.682007 0.107239 1441496852 0.712585 -0.124878 -0.682007 0.107239 1441496852 0.712585 -0.124878 -0.682007 0.107239 1441496852 0.712585 -0.124878 -0.682007 0.107239 1441496852 0.712585 -0.124878 -0.682007 0.107239 1441496852 0.712830 -0.127014 -0.681946 0.103516 1441496852 0.712830 -0.127014 -0.681946 0.103516 1441496852 0.712830 -0.127014 -0.681946 0.103516 1441496852 0.712830 -0.127014 -0.681946 0.103516 1441496852 0.712830 -0.127014 -0.681946 0.103516 1441496852 0.712830 -0.127014 -0.681946 0.103516 1441496852 0.712830 -0.127014 -0.681946 0.103516 1441496852 0.713013 -0.129822 -0.681580 0.100891 1441496852 0.713013 -0.129822 -0.681580 0.100891 1441496852 0.713013 -0.129822 -0.681580 0.100891 1441496852 0.713013 -0.129822 -0.681580 0.100891 1441496852 0.713013 -0.129822 -0.681580 0.100891 1441496852 0.713013 -0.129822 -0.681580 0.100891 1441496852 0.713135 -0.131287 -0.681396 0.099365 1441496852 0.713135 -0.131287 -0.681396 0.099365 1441496852 0.713135 -0.131287 -0.681396 0.099365 1441496852 0.713135 -0.131287 -0.681396 0.099365 1441496852 0.713135 -0.131287 -0.681396 0.099365 1441496852 0.713135 -0.131287 -0.681396 0.099365 1441496852 0.713867 -0.131104 -0.680664 0.099548 1441496852 0.713867 -0.131104 -0.680664 0.099548 1441496852 0.713867 -0.131104 -0.680664 0.099548 1441496852 0.713867 -0.131104 -0.680664 0.099548 1441496852 0.713867 -0.131104 -0.680664 0.099548 1441496852 0.713867 -0.131104 -0.680664 0.099548 1441496852 0.713867 -0.131104 -0.680664 0.099548 1441496852 0.714783 -0.131470 -0.679871 0.097839 1441496852 0.714783 -0.131470 -0.679871 0.097839 1441496852 0.714783 -0.131470 -0.679871 0.097839 1441496852 0.714783 -0.131470 -0.679871 0.097839 1441496852 0.714783 -0.131470 -0.679871 0.097839 1441496852 0.714783 -0.131470 -0.679871 0.097839 1441496852 0.714233 -0.132263 -0.680725 0.094666 1441496852 0.714233 -0.132263 -0.680725 0.094666 1441496852 0.714233 -0.132263 -0.680725 0.094666 1441496852 0.714233 -0.132263 -0.680725 0.094666 1441496852 0.714233 -0.132263 -0.680725 0.094666 1441496852 0.714233 -0.132263 -0.680725 0.094666 1441496852 0.715027 -0.127258 -0.680420 0.097778 1441496852 0.715027 -0.127258 -0.680420 0.097778 1441496852 0.715027 -0.127258 -0.680420 0.097778 1441496852 0.715027 -0.127258 -0.680420 0.097778 1441496852 0.715027 -0.127258 -0.680420 0.097778 1441496852 0.715027 -0.127258 -0.680420 0.097778 1441496852 0.715515 -0.125000 -0.679443 0.103882 1441496852 0.715515 -0.125000 -0.679443 0.103882 1441496852 0.715515 -0.125000 -0.679443 0.103882 1441496852 0.715515 -0.125000 -0.679443 0.103882 1441496852 0.715515 -0.125000 -0.679443 0.103882 1441496852 0.715515 -0.125000 -0.679443 0.103882 1441496852 0.715515 -0.125000 -0.679443 0.103882 1441496852 0.714661 -0.124268 -0.679626 0.109314 1441496852 0.714661 -0.124268 -0.679626 0.109314 1441496852 0.714661 -0.124268 -0.679626 0.109314 1441496852 0.714661 -0.124268 -0.679626 0.109314 1441496852 0.714661 -0.124268 -0.679626 0.109314 1441496852 0.714661 -0.124268 -0.679626 0.109314 1441496852 0.713806 -0.117065 -0.681091 0.113525 1441496852 0.713806 -0.117065 -0.681091 0.113525 1441496852 0.713806 -0.117065 -0.681091 0.113525 1441496852 0.713806 -0.117065 -0.681091 0.113525 1441496852 0.713806 -0.117065 -0.681091 0.113525 1441496852 0.713806 -0.117065 -0.681091 0.113525 1441496852 0.713928 -0.112427 -0.681091 0.117188 1441496852 0.713928 -0.112427 -0.681091 0.117188 1441496852 0.713928 -0.112427 -0.681091 0.117188 1441496852 0.713928 -0.112427 -0.681091 0.117188 1441496852 0.713928 -0.112427 -0.681091 0.117188 1441496852 0.713928 -0.112427 -0.681091 0.117188 1441496852 0.713928 -0.112427 -0.681091 0.117188 1441496852 0.713440 -0.114014 -0.680969 0.119690 1441496852 0.713440 -0.114014 -0.680969 0.119690 1441496852 0.713440 -0.114014 -0.680969 0.119690 1441496852 0.713440 -0.114014 -0.680969 0.119690 1441496852 0.713440 -0.114014 -0.680969 0.119690 1441496852 0.713440 -0.114014 -0.680969 0.119690 1441496852 0.712585 -0.117310 -0.680908 0.121582 1441496852 0.712585 -0.117310 -0.680908 0.121582 1441496852 0.712585 -0.117310 -0.680908 0.121582 1441496852 0.712585 -0.117310 -0.680908 0.121582 1441496852 0.712585 -0.117310 -0.680908 0.121582 1441496852 0.712585 -0.117310 -0.680908 0.121582 1441496852 0.712585 -0.117310 -0.680908 0.121582 1441496852 0.712769 -0.118408 -0.680298 0.122742 1441496853 0.712769 -0.118408 -0.680298 0.122742 1441496853 0.712769 -0.118408 -0.680298 0.122742 1441496853 0.712769 -0.118408 -0.680298 0.122742 1441496853 0.712769 -0.118408 -0.680298 0.122742 1441496853 0.713745 -0.120789 -0.679077 0.122009 1441496853 0.713745 -0.120789 -0.679077 0.122009 1441496853 0.713745 -0.120789 -0.679077 0.122009 1441496853 0.713745 -0.120789 -0.679077 0.122009 1441496853 0.713745 -0.120789 -0.679077 0.122009 1441496853 0.713745 -0.120789 -0.679077 0.122009 1441496853 0.713745 -0.120789 -0.679077 0.122009 1441496853 0.714172 -0.126953 -0.678833 0.114380 1441496853 0.714172 -0.126953 -0.678833 0.114380 1441496853 0.714172 -0.126953 -0.678833 0.114380 1441496853 0.714172 -0.126953 -0.678833 0.114380 1441496853 0.714172 -0.126953 -0.678833 0.114380 1441496853 0.714172 -0.126953 -0.678833 0.114380 1441496853 0.714294 -0.135437 -0.678406 0.105957 1441496853 0.714294 -0.135437 -0.678406 0.105957 1441496853 0.714294 -0.135437 -0.678406 0.105957 1441496853 0.714294 -0.135437 -0.678406 0.105957 1441496853 0.714294 -0.135437 -0.678406 0.105957 1441496853 0.714294 -0.135437 -0.678406 0.105957 1441496853 0.714294 -0.135437 -0.678406 0.105957 1441496853 0.713623 -0.140564 -0.678833 0.100586 1441496853 0.713623 -0.140564 -0.678833 0.100586 1441496853 0.713623 -0.140564 -0.678833 0.100586 1441496853 0.713623 -0.140564 -0.678833 0.100586 1441496853 0.713623 -0.140564 -0.678833 0.100586 1441496853 0.713623 -0.140564 -0.678833 0.100586 1441496853 0.712646 -0.142822 -0.679871 0.097717 1441496853 0.712646 -0.142822 -0.679871 0.097717 1441496853 0.712646 -0.142822 -0.679871 0.097717 1441496853 0.712646 -0.142822 -0.679871 0.097717 1441496853 0.712646 -0.142822 -0.679871 0.097717 1441496853 0.712646 -0.142822 -0.679871 0.097717 1441496853 0.711853 -0.142212 -0.680725 0.098633 1441496853 0.711853 -0.142212 -0.680725 0.098633 1441496853 0.711853 -0.142212 -0.680725 0.098633 1441496853 0.711853 -0.142212 -0.680725 0.098633 1441496853 0.711853 -0.142212 -0.680725 0.098633 1441496853 0.711853 -0.142212 -0.680725 0.098633 1441496853 0.711853 -0.142212 -0.680725 0.098633 1441496853 0.711487 -0.136841 -0.681396 0.103882 1441496853 0.711487 -0.136841 -0.681396 0.103882 1441496853 0.711487 -0.136841 -0.681396 0.103882 1441496853 0.711487 -0.136841 -0.681396 0.103882 1441496853 0.711487 -0.136841 -0.681396 0.103882 1441496853 0.711487 -0.136841 -0.681396 0.103882 1441496853 0.711487 -0.136841 -0.681396 0.103882 1441496853 0.711304 -0.128174 -0.682190 0.110840 1441496853 0.711304 -0.128174 -0.682190 0.110840 1441496853 0.711304 -0.128174 -0.682190 0.110840 1441496853 0.711304 -0.128174 -0.682190 0.110840 1441496853 0.711304 -0.128174 -0.682190 0.110840 1441496853 0.711304 -0.128174 -0.682190 0.110840 1441496853 0.710999 -0.120361 -0.682922 0.116577 1441496853 0.710999 -0.120361 -0.682922 0.116577 1441496853 0.710999 -0.120361 -0.682922 0.116577 1441496853 0.710999 -0.120361 -0.682922 0.116577 1441496853 0.710999 -0.120361 -0.682922 0.116577 1441496853 0.710999 -0.120361 -0.682922 0.116577 1441496853 0.710815 -0.115540 -0.683594 0.118774 1441496853 0.710815 -0.115540 -0.683594 0.118774 1441496853 0.710815 -0.115540 -0.683594 0.118774 1441496853 0.710815 -0.115540 -0.683594 0.118774 1441496853 0.710815 -0.115540 -0.683594 0.118774 1441496853 0.710815 -0.115540 -0.683594 0.118774 1441496853 0.711304 -0.114929 -0.683533 0.116943 1441496853 
0.626465 -0.417114 -0.658447 0.000122 1441496855 0.626465 -0.417114 -0.658447 0.000122 1441496855 0.626465 -0.417114 -0.658447 0.000122 1441496855 0.626465 -0.417114 -0.658447 0.000122 1441496855 0.583679 -0.477844 -0.651489 0.080933 1441496855 0.583679 -0.477844 -0.651489 0.080933 1441496855 0.583679 -0.477844 -0.651489 0.080933 1441496855 0.583679 -0.477844 -0.651489 0.080933 1441496856 0.583679 -0.477844 -0.651489 0.080933 1441496856 0.583679 -0.477844 -0.651489 0.080933 1441496856 0.515137 -0.545288 -0.636963 0.177490 1441496856 0.515137 -0.545288 -0.636963 0.177490 1441496856 0.515137 -0.545288 -0.636963 0.177490 1441496856 0.515137 -0.545288 -0.636963 0.177490 1441496856 0.515137 -0.545288 -0.636963 0.177490 1441496856 0.515137 -0.545288 -0.636963 0.177490 1441496856 0.515137 -0.545288 -0.636963 0.177490 1441496856 0.433838 -0.597046 -0.610474 0.287537 1441496856 0.433838 -0.597046 -0.610474 0.287537 1441496856 0.433838 -0.597046 -0.610474 0.287537 1441496856 0.433838 -0.597046 -0.610474 0.287537 1441496856 0.433838 -0.597046 -0.610474 0.287537 1441496856 0.433838 -0.597046 -0.610474 0.287537 1441496856 0.346375 -0.629700 -0.567810 0.401489 1441496856 0.346375 -0.629700 -0.567810 0.401489 1441496856 0.346375 -0.629700 -0.567810 0.401489 1441496856 0.346375 -0.629700 -0.567810 0.401489 1441496856 0.346375 -0.629700 -0.567810 0.401489 1441496856 0.258545 -0.645508 -0.508118 0.508240 1441496856 0.258545 -0.645508 -0.508118 0.508240 1441496856 0.258545 -0.645508 -0.508118 0.508240 1441496856 0.258545 -0.645508 -0.508118 0.508240 1441496856 0.147888 -0.654602 -0.450073 0.589111 1441496856 0.147888 -0.654602 -0.450073 0.589111 1441496856 0.147888 -0.654602 -0.450073 0.589111 1441496856 0.147888 -0.654602 -0.450073 0.589111 1441496856 0.147888 -0.654602 -0.450073 0.589111 1441496856 0.147888 -0.654602 -0.450073 0.589111 1441496856 0.147888 -0.654602 -0.450073 0.589111 1441496856 0.063171 -0.641846 -0.367554 0.670044 1441496856 0.063171 -0.641846 -0.367554 0.670044 1441496856 0.063171 -0.641846 -0.367554 0.670044 1441496856 0.063171 -0.641846 -0.367554 0.670044 1441496856 0.063171 -0.641846 -0.367554 0.670044 1441496856 0.063171 -0.641846 -0.367554 0.670044 1441496856 -0.006042 -0.619019 -0.279297 0.734009 1441496856 -0.006042 -0.619019 -0.279297 0.734009 1441496856 -0.006042 -0.619019 -0.279297 0.734009 1441496856 -0.006042 -0.619019 -0.279297 0.734009 1441496856 -0.006042 -0.619019 -0.279297 0.734009 1441496856 -0.006042 -0.619019 -0.279297 0.734009 1441496856 -0.057434 -0.594421 -0.213196 0.773254 1441496856 -0.057434 -0.594421 -0.213196 0.773254 1441496856 -0.057434 -0.594421 -0.213196 0.773254 1441496856 -0.057434 -0.594421 -0.213196 0.773254 1441496856 -0.057434 -0.594421 -0.213196 0.773254 1441496856 -0.057434 -0.594421 -0.213196 0.773254 1441496856 -0.057434 -0.594421 -0.213196 0.773254 1441496856 -0.086548 -0.575867 -0.173523 0.794250 1441496856 -0.086548 -0.575867 -0.173523 0.794250 1441496856 -0.086548 -0.575867 -0.173523 0.794250 1441496856 -0.086548 -0.575867 -0.173523 0.794250 1441496856 -0.086548 -0.575867 -0.173523 0.794250 1441496856 -0.086548 -0.575867 -0.173523 0.794250 1441496856 -0.089355 -0.569275 -0.156372 0.802185 1441496856 -0.089355 -0.569275 -0.156372 0.802185 1441496856 -0.089355 -0.569275 -0.156372 0.802185 1441496856 -0.089355 -0.569275 -0.156372 0.802185 1441496856 -0.089355 -0.569275 -0.156372 0.802185 1441496856 -0.089355 -0.569275 -0.156372 0.802185 1441496856 -0.063660 -0.573364 -0.167114 0.799561 1441496856 -0.063660 -0.573364 -0.167114 0.799561 1441496856 -0.063660 -0.573364 -0.167114 0.799561 1441496856 -0.063660 -0.573364 -0.167114 0.799561 1441496856 -0.063660 -0.573364 -0.167114 0.799561 1441496856 -0.063660 -0.573364 -0.167114 0.799561 1441496856 0.000122 -0.586182 -0.211426 0.782104 1441496856 0.000122 -0.586182 -0.211426 0.782104 1441496856 0.000122 -0.586182 -0.211426 0.782104 1441496856 0.000122 -0.586182 -0.211426 0.782104 1441496856 0.000122 -0.586182 -0.211426 0.782104 1441496856 0.000122 -0.586182 -0.211426 0.782104 1441496856 0.000122 -0.586182 -0.211426 0.782104 1441496856 0.102539 -0.597900 -0.298828 0.736694 1441496856 0.102539 -0.597900 -0.298828 0.736694 1441496856 0.102539 -0.597900 -0.298828 0.736694 1441496856 0.102539 -0.597900 -0.298828 0.736694 1441496856 0.102539 -0.597900 -0.298828 0.736694 1441496856 0.102539 -0.597900 -0.298828 0.736694 1441496856 0.236755 -0.599792 -0.413452 0.642883 1441496856 0.236755 -0.599792 -0.413452 0.642883 1441496856 0.236755 -0.599792 -0.413452 0.642883 1441496856 0.236755 -0.599792 -0.413452 0.642883 1441496856 0.236755 -0.599792 -0.413452 0.642883 1441496856 0.367188 -0.588257 -0.526611 0.491821 1441496856 0.367188 -0.588257 -0.526611 0.491821 1441496856 0.367188 -0.588257 -0.526611 0.491821 1441496856 0.367188 -0.588257 -0.526611 0.491821 1441496856 0.367188 -0.588257 -0.526611 0.491821 1441496856 0.367188 -0.588257 -0.526611 0.491821 1441496856 0.480042 -0.553162 -0.596924 0.327515 1441496856 0.480042 -0.553162 -0.596924 0.327515 1441496856 0.480042 -0.553162 -0.596924 0.327515 1441496856 0.480042 -0.553162 -0.596924 0.327515 1441496856 0.553345 -0.507629 -0.636719 0.175171 1441496856 0.553345 -0.507629 -0.636719 0.175171 1441496856 0.553345 -0.507629 -0.636719 0.175171 1441496856 0.553345 -0.507629 -0.636719 0.175171 1441496856 0.553345 -0.507629 -0.636719 0.175171 1441496856 0.553345 -0.507629 -0.636719 0.175171 1441496856 0.553345 -0.507629 -0.636719 0.175171 1441496856 0.614258 -0.443420 -0.650696 0.052124 1441496856 0.614258 -0.443420 -0.650696 0.052124 1441496856 0.614258 -0.443420 -0.650696 0.052124 1441496856 0.614258 -0.443420 -0.650696 0.052124 1441496856 0.614258 -0.443420 -0.650696 0.052124 1441496857 0.614258 -0.443420 -0.650696 0.052124 1441496857 0.650757 -0.390869 -0.650024 -0.035034 1441496857 0.650757 -0.390869 -0.650024 -0.035034 1441496857 0.650757 -0.390869 -0.650024 -0.035034 1441496857 0.650757 -0.390869 -0.650024 -0.035034 1441496857 0.650757 -0.390869 -0.650024 -0.035034 1441496857 0.650757 -0.390869 -0.650024 -0.035034 1441496857 0.669800 -0.351318 -0.647705 -0.092224 1441496857 0.669800 -0.351318 -0.647705 -0.092224 1441496857 0.669800 -0.351318 -0.647705 -0.092224 1441496857 0.669800 -0.351318 -0.647705 -0.092224 1441496857 0.669800 -0.351318 -0.647705 -0.092224 1441496857 0.669800 -0.351318 -0.647705 -0.092224 1441496857 0.669800 -0.351318 -0.647705 -0.092224 1441496857 0.670166 -0.348572 -0.644165 -0.120178 1441496857 0.670166 -0.348572 -0.644165 -0.120178 1441496857 0.670166 -0.348572 -0.644165 -0.120178 1441496857 0.670166 -0.348572 -0.644165 -0.120178 1441496857 0.670166 -0.348572 -0.644165 -0.120178 1441496857 0.670166 -0.348572 -0.644165 -0.120178 1441496857 0.659058 -0.370117 -0.644592 -0.114746 1441496857 0.659058 -0.370117 -0.644592 -0.114746 1441496857 0.659058 -0.370117 -0.644592 -0.114746 1441496857 0.659058 -0.370117 -0.644592 -0.114746 1441496857 0.659058 -0.370117 -0.644592 -0.114746 1441496857 0.659058 -0.370117 -0.644592 -0.114746 1441496857 0.659058 -0.370117 -0.644592 -0.114746 1441496857 0.624695 -0.428223 -0.646912 -0.088867 1441496857 0.624695 -0.428223 -0.646912 -0.088867 1441496857 0.624695 -0.428223 -0.646912 -0.088867 1441496857 0.624695 -0.428223 -0.646912 -0.088867 1441496857 0.624695 -0.428223 -0.646912 -0.088867 1441496857 0.624695 -0.428223 -0.646912 -0.088867 1441496857 0.584167 -0.483826 -0.651550 -0.011292 1441496857 0.584167 -0.483826 -0.651550 -0.011292 1441496857 0.584167 -0.483826 -0.651550 -0.011292 1441496857 0.584167 -0.483826 -0.651550 -0.011292 1441496857 0.584167 -0.483826 -0.651550 -0.011292 1441496857 0.584167 -0.483826 -0.651550 -0.011292 1441496857 0.584167 -0.483826 -0.651550 -0.011292 1441496857 0.520935 -0.545532 -0.649963 0.092834 1441496857 0.520935 -0.545532 -0.649963 0.092834 1441496857 0.520935 -0.545532 -0.649963 0.092834 1441496857 0.520935 -0.545532 -0.649963 0.092834 1441496857 0.520935 -0.545532 -0.649963 0.092834 1441496857 0.520935 -0.545532 -0.649963 0.092834 1441496857 0.439331 -0.597046 -0.635376 0.216370 1441496857 0.439331 -0.597046 -0.635376 0.216370 1441496857 0.439331 -0.597046 -0.635376 0.216370 1441496857 0.439331 -0.597046 -0.635376 0.216370 1441496857 0.439331 -0.597046 -0.635376 0.216370 1441496857 0.439331 -0.597046 -0.635376 0.216370 1441496857 0.357056 -0.623108 -0.598877 0.354370 1441496857 0.357056 -0.623108 -0.598877 0.354370 1441496857 0.357056 -0.623108 -0.598877 0.354370 1441496857 0.357056 -0.623108 -0.598877 0.354370 1441496857 0.357056 -0.623108 -0.598877 0.354370 1441496857 0.357056 -0.623108 -0.598877 0.354370 1441496857 0.283752 -0.627808 -0.532227 0.492065 1441496857 0.283752 -0.627808 -0.532227 0.492065 1441496857 0.283752 -0.627808 -0.532227 0.492065 1441496857 0.283752 -0.627808 -0.532227 0.492065 1441496857 0.283752 -0.627808 -0.532227 0.492065 1441496857 0.182068 -0.630249 -0.461609 0.597107 1441496857 0.182068 -0.630249 -0.461609 0.597107 1441496857 0.182068 -0.630249 -0.461609 0.597107 1441496857 0.182068 -0.630249 -0.461609 0.597107 1441496857 0.182068 -0.630249 -0.461609 0.597107 1441496857 0.182068 -0.630249 -0.461609 0.597107 1441496857 0.091675 -0.614197 -0.375549 0.687988 1441496857 0.091675 -0.614197 -0.375549 0.687988 1441496857 0.091675 -0.614197 -0.375549 0.687988 1441496857 0.091675 -0.614197 -0.375549 0.687988 1441496857 0.091675 -0.614197 -0.375549 0.687988 1441496857 0.091675 -0.614197 -0.375549 0.687988 1441496857 0.091675 -0.614197 -0.375549 0.687988 1441496857 0.014771 -0.584045 -0.290283 0.757935 1441496857 0.014771 -0.584045 -0.290283 0.757935 1441496857 0.014771 -0.584045 -0.290283 0.757935 1441496857 0.014771 -0.584045 -0.290283 0.757935 1441496857 0.014771 -0.584045 -0.290283 0.757935 1441496857 0.014771 -0.584045 -0.290283 0.757935 1441496857 -0.037109 -0.559387 -0.217407 0.799011 1441496857 -0.037109 -0.559387 -0.217407 0.799011 1441496857 -0.037109 -0.559387 -0.217407 0.799011 1441496857 -0.037109 -0.559387 -0.217407 0.799011 1441496857 -0.058533 -0.548706 -0.174561 0.815491 1441496857 -0.058533 -0.548706 -0.174561 0.815491 1441496857 -0.058533 -0.548706 -0.174561 0.815491 1441496857 -0.058533 -0.548706 -0.174561 0.815491 1441496857 -0.058533 -0.548706 -0.174561 0.815491 1441496857 -0.058533 -0.548706 -0.174561 0.815491 1441496857 -0.058533 -0.548706 -0.174561 0.815491 1441496857 -0.045105 -0.553711 -0.172852 0.813293 1441496857 -0.045105 -0.553711 -0.172852 0.813293 1441496857 -0.045105 -0.553711 -0.172852 0.813293 1441496857 -0.045105 -0.553711 -0.172852 0.813293 1441496857 -0.045105 -0.553711 -0.172852 0.813293 1441496857 -0.045105 -0.553711 -0.172852 0.813293 1441496857 0.007690 -0.567200 -0.204712 0.797668 1441496857 0.007690 -0.567200 -0.204712 0.797668 1441496857 0.007690 -0.567200 -0.204712 0.797668 1441496857 0.007690 -0.567200 -0.204712 0.797668 1441496857 0.007690 -0.567200 -0.204712 0.797668 1441496857 0.007690 -0.567200 -0.204712 0.797668 1441496857 0.095947 -0.579529 -0.273315 0.761780 1441496857 0.095947 -0.579529 -0.273315 0.761780 1441496857 0.095947 -0.579529 -0.273315 0.761780 1441496857 0.095947 -0.579529 -0.273315 0.761780 1441496857 0.095947 -0.579529 -0.273315 0.761780 1441496858 0.095947 -0.579529 -0.273315 0.761780 1441496858 0.213135 -0.581360 -0.368652 0.693359 1441496858 0.213135 -0.581360 -0.368652 0.693359 1441496858 0.213135 -0.581360 -0.368652 0.693359 1441496858 0.213135 -0.581360 -0.368652 0.693359 1441496858 0.213135 -0.581360 -0.368652 0.693359 1441496858 0.314514 -0.575317 -0.490295 0.574158 1441496858 0.314514 -0.575317 -0.490295 0.574158 1441496858 0.314514 -0.575317 -0.490295 0.574158 1441496858 0.314514 -0.575317 -0.490295 0.574158 1441496858 0.314514 -0.575317 -0.490295 0.574158 1441496858 0.314514 -0.575317 -0.490295 0.574158 1441496858 0.426208 -0.542786 -0.575256 0.439087 1441496858 0.426208 -0.542786 -0.575256 0.439087 1441496858 0.426208 -0.542786 -0.575256 0.439087 1441496858 0.426208 -0.542786 -0.575256 0.439087 1441496858 0.426208 -0.542786 -0.575256 0.439087 1441496858 0.426208 -0.542786 -0.575256 0.439087 1441496858 0.426208 -0.542786 -0.575256 0.439087 1441496858 0.526245 -0.480042 -0.630066 0.309204 1441496858 0.526245 -0.480042 -0.630066 0.309204 1441496858 0.526245 -0.480042 -0.630066 0.309204 1441496858 0.526245 -0.480042 -0.630066 0.309204 1441496858 0.526245 -0.480042 -0.630066 0.309204 1441496858 0.526245 -0.480042 -0.630066 0.309204 1441496858 0.602112 -0.405884 -0.663330 0.181030 1441496858 0.602112 -0.405884 -0.663330 0.181030 1441496858 0.602112 -0.405884 -0.663330 0.181030 1441496858 0.602112 -0.405884 -0.663330 0.181030 1441496858 0.602112 -0.405884 -0.663330 0.181030 1441496858 0.602112 -0.405884 -0.663330 0.181030 1441496858 0.602112 -0.405884 -0.663330 0.181030 1441496858 0.656250 -0.325012 -0.678406 0.058838 1441496858 0.656250 -0.325012 -0.678406 0.058838 1441496858 0.656250 -0.325012 -0.678406 0.058838 1441496858 0.656250 -0.325012 -0.678406 0.058838 1441496858 0.656250 -0.325012 -0.678406 0.058838 1441496858 0.656250 -0.325012 -0.678406 0.058838 1441496858 0.679993 -0.278076 -0.677246 -0.040283 1441496858 0.679993 -0.278076 -0.677246 -0.040283 1441496858 0.679993 -0.278076 -0.677246 -0.040283 1441496858 0.679993 -0.278076 -0.677246 -0.040283 1441496858 0.679993 -0.278076 -0.677246 -0.040283 1441496858 0.679993 -0.278076 -0.677246 -0.040283 1441496858 0.679993 -0.278076 -0.677246 -0.040283 1441496858 0.684631 -0.265442 -0.672607 -0.091736 1441496858 0.684631 -0.265442 -0.672607 -0.091736 1441496858 0.684631 -0.265442 -0.672607 -0.091736 1441496858 0.684631 -0.265442 -0.672607 -0.091736 1441496858 0.684631 -0.265442 -0.672607 -0.091736 1441496858 0.684631 -0.265442 -0.672607 -0.091736 1441496858 0.673035 -0.297302 -0.669373 -0.102966 1441496858 0.673035 -0.297302 -0.669373 -0.102966 1441496858 0.673035 -0.297302 -0.669373 -0.102966 1441496858 0.673035 -0.297302 -0.669373 -0.102966 1441496858 0.673035 -0.297302 -0.669373 -0.102966 1441496858 0.673035 -0.297302 -0.669373 -0.102966 1441496858 0.657715 -0.334961 -0.670715 -0.073730 1441496858 0.657715 -0.334961 -0.670715 -0.073730 1441496858 0.657715 -0.334961 -0.670715 -0.073730 1441496858 0.657715 -0.334961 -0.670715 -0.073730 1441496858 0.657715 -0.334961 -0.670715 -0.073730 1441496858 0.657715 -0.334961 -0.670715 -0.073730 1441496858 0.657715 -0.334961 -0.670715 -0.073730 1441496858 0.629395 -0.392944 -0.670227 -0.017090 1441496858 0.629395 -0.392944 -0.670227 -0.017090 1441496858 0.629395 -0.392944 -0.670227 -0.017090 1441496858 0.629395 -0.392944 -0.670227 -0.017090 1441496858 0.629395 -0.392944 -0.670227 -0.017090 1441496858 0.580383 -0.466370 -0.664063 0.068665 1441496858 0.580383 -0.466370 -0.664063 0.068665 1441496858 0.580383 -0.466370 -0.664063 0.068665 1441496858 0.580383 -0.466370 -0.664063 0.068665 1441496858 0.580383 -0.466370 -0.664063 0.068665 1441496858 0.580383 -0.466370 -0.664063 0.068665 1441496858 0.580383 -0.466370 -0.664063 0.068665 1441496858 0.509399 -0.537598 -0.647156 0.180725 1441496858 0.509399 -0.537598 -0.647156 0.180725 1441496858 0.509399 -0.537598 -0.647156 0.180725 1441496858 0.509399 -0.537598 -0.647156 0.180725 1441496858 0.509399 -0.537598 -0.647156 0.180725 1441496858 0.419312 -0.596008 -0.613281 0.304688 1441496858 0.419312 -0.596008 -0.613281 0.304688 1441496858 0.419312 -0.596008 -0.613281 0.304688 1441496858 0.419312 -0.596008 -0.613281 0.304688 1441496858 0.419312 -0.596008 -0.613281 0.304688 1441496858 0.419312 -0.596008 -0.613281 0.304688 1441496858 0.321167 -0.630371 -0.554565 0.438171 1441496858 0.321167 -0.630371 -0.554565 0.438171 1441496858 0.321167 -0.630371 -0.554565 0.438171 1441496858 0.321167 -0.630371 -0.554565 0.438171 1441496858 0.321167 -0.630371 -0.554565 0.438171 1441496858 0.321167 -0.630371 -0.554565 0.438171 1441496858 0.242920 -0.627991 -0.460815 0.578125 1441496858 0.242920 -0.627991 -0.460815 0.578125 1441496858 0.242920 -0.627991 -0.460815 0.578125 1441496858 0.242920 -0.627991 -0.460815 0.578125 1441496858 0.242920 -0.627991 -0.460815 0.578125 1441496858 0.166260 -0.611633 -0.348999 0.690247 1441496858 0.166260 -0.611633 -0.348999 0.690247 1441496858 0.166260 -0.611633 -0.348999 0.690247 1441496858 0.166260 -0.611633 -0.348999 0.690247 1441496858 0.166260 -0.611633 -0.348999 0.690247 1441496858 0.166260 -0.611633 -0.348999 0.690247 1441496858 0.090027 -0.592224 -0.242920 0.763000 1441496858 0.090027 -0.592224 -0.242920 0.763000 1441496858 0.090027 -0.592224 -0.242920 0.763000 1441496858 0.090027 -0.592224 -0.242920 0.763000 1441496858 0.090027 -0.592224 -0.242920 0.763000 1441496858 0.090027 -0.592224 -0.242920 0.763000 1441496858 0.090027 -0.592224 -0.242920 0.763000 1441496859 0.032104 -0.574890 -0.157715 0.802246 1441496859 0.032104 -0.574890 -0.157715 0.802246 1441496859 0.032104 -0.574890 -0.157715 0.802246 1441496859 0.032104 -0.574890 -0.157715 0.802246 1441496859 0.032104 -0.574890 -0.157715 0.802246 1441496859 0.032104 -0.574890 -0.157715 0.802246 1441496859 0.000488 -0.565674 -0.116089 0.816406 1441496859 0.000488 -0.565674 -0.116089 0.816406 1441496859 0.000488 -0.565674 -0.116089 0.816406 1441496859 0.000488 -0.565674 -0.116089 0.816406 1441496859 0.000488 -0.565674 -0.116089 0.816406 1441496859 0.000488 -0.565674 -0.116089 0.816406 1441496859 0.009521 -0.565735 -0.109375 0.817261 1441496859 0.009521 -0.565735 -0.109375 0.817261 1441496859 0.009521 -0.565735 -0.109375 0.817261 1441496859 0.009521 -0.565735 -0.109375 0.817261 1441496859 0.009521 -0.565735 -0.109375 0.817261 1441496859 0.009521 -0.565735 -0.109375 0.817261 1441496859 0.050720 -0.570801 -0.139038 0.807678 1441496859 0.050720 -0.570801 -0.139038 0.807678 1441496859 0.050720 -0.570801 -0.139038 0.807678 1441496859 0.050720 -0.570801 -0.139038 0.807678 1441496859 0.050720 -0.570801 -0.139038 0.807678 1441496859 0.122131 -0.575317 -0.204956 0.782349 1441496859 0.122131 -0.575317 -0.204956 0.782349 1441496859 0.122131 -0.575317 -0.204956 0.782349 1441496859 0.122131 -0.575317 -0.204956 0.782349 1441496859 0.122131 -0.575317 -0.204956 0.782349 1441496859 0.122131 -0.575317 -0.204956 0.782349 1441496859 0.217346 -0.574524 -0.301575 0.729187 1441496859 0.217346 -0.574524 -0.301575 0.729187 1441496859 0.217346 -0.574524 -0.301575 0.729187 1441496859 0.217346 -0.574524 -0.301575 0.729187 1441496859 0.217346 -0.574524 -0.301575 0.729187 1441496859 0.325012 -0.564880 -0.416809 0.633667 1441496859 0.325012 -0.564880 -0.416809 0.633667 1441496859 0.325012 -0.564880 -0.416809 0.633667 1441496859 0.325012 -0.564880 -0.416809 0.633667 1441496859 0.325012 -0.564880 -0.416809 0.633667 1441496859 0.325012 -0.564880 -0.416809 0.633667 1441496859 0.414124 -0.552917 -0.534058 0.487366 1441496859 0.414124 -0.552917 -0.534058 0.487366 1441496859 0.414124 -0.552917 -0.534058 0.487366 1441496859 0.414124 -0.552917 -0.534058 0.487366 1441496859 0.414124 -0.552917 -0.534058 0.487366 1441496859 0.414124 -0.552917 -0.534058 0.487366 1441496859 0.414124 -0.552917 -0.534058 0.487366 1441496859 0.487549 -0.528687 -0.615112 0.323120 1441496859 0.487549 -0.528687 -0.615112 0.323120 1441496859 0.487549 -0.528687 -0.615112 0.323120 1441496859 0.487549 -0.528687 -0.615112 0.323120 1441496859 0.487549 -0.528687 -0.615112 0.323120 1441496859 0.487549 -0.528687 -0.615112 0.323120 1441496859 0.562988 -0.471436 -0.651367 0.191040 1441496859 0.562988 -0.471436 -0.651367 0.191040 1441496859 0.562988 -0.471436 -0.651367 0.191040 1441496859 0.562988 -0.471436 -0.651367 0.191040 1441496859 0.562988 -0.471436 -0.651367 0.191040 1441496859 0.562988 -0.471436 -0.651367 0.191040 1441496859 0.623901 -0.397034 -0.668945 0.074951 1441496859 0.623901 -0.397034 -0.668945 0.074951 1441496859 0.623901 -0.397034 -0.668945 0.074951 1441496859 0.623901 -0.397034 -0.668945 0.074951 1441496859 0.661377 -0.338257 -0.669067 -0.022766 1441496859 0.661377 -0.338257 -0.669067 -0.022766 1441496859 0.661377 -0.338257 -0.669067 -0.022766 1441496859 0.661377 -0.338257 -0.669067 -0.022766 1441496859 0.661377 -0.338257 -0.669067 -0.022766 1441496859 0.678284 -0.295898 -0.666504 -0.090393 1441496859 0.678284 -0.295898 -0.666504 -0.090393 1441496859 0.678284 -0.295898 -0.666504 -0.090393 1441496859 0.678284 -0.295898 -0.666504 -0.090393 1441496859 0.678284 -0.295898 -0.666504 -0.090393 1441496859 0.678284 -0.295898 -0.666504 -0.090393 1441496859 0.678284 -0.295898 -0.666504 -0.090393 1441496859 0.683228 -0.281555 -0.664307 -0.112488 1441496859 0.683228 -0.281555 -0.664307 -0.112488 1441496859 0.683228 -0.281555 -0.664307 -0.112488 1441496859 0.683228 -0.281555 -0.664307 -0.112488 1441496859 0.683228 -0.281555 -0.664307 -0.112488 1441496859 0.683228 -0.281555 -0.664307 -0.112488 1441496859 0.675842 -0.299438 -0.664673 -0.108521 1441496859 0.675842 -0.299438 -0.664673 -0.108521 1441496859 0.675842 -0.299438 -0.664673 -0.108521 1441496859 0.675842 -0.299438 -0.664673 -0.108521 1441496859 0.675842 -0.299438 -0.664673 -0.108521 1441496859 0.675842 -0.299438 -0.664673 -0.108521 1441496859 0.675842 -0.299438 -0.664673 -0.108521 1441496859 0.662720 -0.333496 -0.666016 -0.077576 1441496859 0.662720 -0.333496 -0.666016 -0.077576 1441496859 0.662720 -0.333496 -0.666016 -0.077576 1441496859 0.662720 -0.333496 -0.666016 -0.077576 1441496859 0.662720 -0.333496 -0.666016 -0.077576 1441496859 0.639343 -0.383545 -0.666199 -0.018616 1441496859 0.639343 -0.383545 -0.666199 -0.018616 1441496859 0.639343 -0.383545 -0.666199 -0.018616 1441496859 0.639343 -0.383545 -0.666199 -0.018616 1441496859 0.639343 -0.383545 -0.666199 -0.018616 1441496859 0.639343 -0.383545 -0.666199 -0.018616 1441496859 0.639343 -0.383545 -0.666199 -0.018616 1441496859 0.595276 -0.452942 -0.660461 0.065247 1441496859 0.595276 -0.452942 -0.660461 0.065247 1441496859 0.595276 -0.452942 -0.660461 0.065247 1441496859 0.595276 -0.452942 -0.660461 0.065247 1441496859 0.595276 -0.452942 -0.660461 0.065247 1441496859 0.595276 -0.452942 -0.660461 0.065247 1441496859 0.533386 -0.519836 -0.643250 0.177490 1441496859 0.533386 -0.519836 -0.643250 0.177490 1441496860 0.533386 -0.519836 -0.643250 0.177490 1441496860 0.533386 -0.519836 -0.643250 0.177490 1441496860 0.533386 -0.519836 -0.643250 0.177490 1441496860 0.533386 -0.519836 -0.643250 0.177490 1441496860 0.454346 -0.573914 -0.612000 0.299316 1441496860 0.454346 -0.573914 -0.612000 0.299316 1441496860 0.454346 -0.573914 -0.612000 0.299316 1441496860 0.454346 -0.573914 -0.612000 0.299316 1441496860 0.454346 -0.573914 -0.612000 0.299316 1441496860 0.454346 -0.573914 -0.612000 0.299316 1441496860 0.368042 -0.606750 -0.562195 0.424744 1441496860 0.368042 -0.606750 -0.562195 0.424744 1441496860 0.368042 -0.606750 -0.562195 0.424744 1441496860 0.368042 -0.606750 -0.562195 0.424744 1441496860 0.368042 -0.606750 -0.562195 0.424744 1441496860 0.276550 -0.622864 -0.493896 0.540039 1441496860 0.276550 -0.622864 -0.493896 0.540039 1441496860 0.276550 -0.622864 -0.493896 0.540039 1441496860 0.276550 -0.622864 -0.493896 0.540039 1441496860 0.276550 -0.622864 -0.493896 0.540039 1441496860 0.276550 -0.622864 -0.493896 0.540039 1441496860 0.186523 -0.623413 -0.407959 0.640442 1441496860 0.186523 -0.623413 -0.407959 0.640442 1441496860 0.186523 -0.623413 -0.407959 0.640442 1441496860 0.186523 -0.623413 -0.407959 0.640442 1441496860 0.186523 -0.623413 -0.407959 0.640442 1441496860 0.186523 -0.623413 -0.407959 0.640442 1441496860 0.100342 -0.612549 -0.315552 0.717773 1441496860 0.100342 -0.612549 -0.315552 0.717773 1441496860 0.100342 -0.612549 -0.315552 0.717773 1441496860 0.100342 -0.612549 -0.315552 0.717773 1441496860 0.031616 -0.594971 -0.229797 0.769531 1441496860 0.031616 -0.594971 -0.229797 0.769531 1441496860 0.031616 -0.594971 -0.229797 0.769531 1441496860 0.031616 -0.594971 -0.229797 0.769531 1441496860 0.031616 -0.594971 -0.229797 0.769531 1441496860 0.031616 -0.594971 -0.229797 0.769531 1441496860 0.031616 -0.594971 -0.229797 0.769531 1441496860 -0.011841 -0.578186 -0.162598 0.799438 1441496860 -0.011841 -0.578186 -0.162598 0.799438 1441496860 -0.011841 -0.578186 -0.162598 0.799438 1441496860 -0.011841 -0.578186 -0.162598 0.799438 1441496860 -0.011841 -0.578186 -0.162598 0.799438 1441496860 -0.011841 -0.578186 -0.162598 0.799438 1441496860 -0.023376 -0.569031 -0.137573 0.810425 1441496860 -0.023376 -0.569031 -0.137573 0.810425 1441496860 -0.023376 -0.569031 -0.137573 0.810425 1441496860 -0.023376 -0.569031 -0.137573 0.810425 1441496860 -0.023376 -0.569031 -0.137573 0.810425 1441496860 -0.023376 -0.569031 -0.137573 0.810425 1441496860 0.006226 -0.570190 -0.150818 0.807556 1441496860 0.006226 -0.570190 -0.150818 0.807556 1441496860 0.006226 -0.570190 -0.150818 0.807556 1441496860 0.006226 -0.570190 -0.150818 0.807556 1441496860 0.006226 -0.570190 -0.150818 0.807556 1441496860 0.006226 -0.570190 -0.150818 0.807556 1441496860 0.006226 -0.570190 -0.150818 0.807556 1441496860 0.066406 -0.579285 -0.196350 0.788330 1441496860 0.066406 -0.579285 -0.196350 0.788330 1441496860 0.066406 -0.579285 -0.196350 0.788330 1441496860 0.066406 -0.579285 -0.196350 0.788330 1441496860 0.066406 -0.579285 -0.196350 0.788330 1441496860 0.145813 -0.589355 -0.277710 0.744507 1441496860 0.145813 -0.589355 -0.277710 0.744507 1441496860 0.145813 -0.589355 -0.277710 0.744507 1441496860 0.145813 -0.589355 -0.277710 0.744507 1441496860 0.145813 -0.589355 -0.277710 0.744507 1441496860 0.145813 -0.589355 -0.277710 0.744507 1441496860 0.242981 -0.593933 -0.378357 0.667114 1441496860 0.242981 -0.593933 -0.378357 0.667114 1441496860 0.242981 -0.593933 -0.378357 0.667114 1441496860 0.242981 -0.593933 -0.378357 0.667114 1441496860 0.242981 -0.593933 -0.378357 0.667114 1441496860 0.242981 -0.593933 -0.378357 0.667114 1441496860 0.332703 -0.588867 -0.496582 0.544006 1441496860 0.332703 -0.588867 -0.496582 0.544006 1441496860 0.332703 -0.588867 -0.496582 0.544006 1441496860 0.332703 -0.588867 -0.496582 0.544006 1441496860 0.332703 -0.588867 -0.496582 0.544006 1441496860 0.332703 -0.588867 -0.496582 0.544006 1441496860 0.332703 -0.588867 -0.496582 0.544006 1441496860 0.420532 -0.569214 -0.588562 0.390808 1441496860 0.420532 -0.569214 -0.588562 0.390808 1441496860 0.420532 -0.569214 -0.588562 0.390808 1441496860 0.420532 -0.569214 -0.588562 0.390808 1441496860 0.420532 -0.569214 -0.588562 0.390808 1441496860 0.503235 -0.526062 -0.642273 0.239929 1441496860 0.503235 -0.526062 -0.642273 0.239929 1441496860 0.503235 -0.526062 -0.642273 0.239929 1441496860 0.503235 -0.526062 -0.642273 0.239929 1441496860 0.503235 -0.526062 -0.642273 0.239929 1441496860 0.503235 -0.526062 -0.642273 0.239929 1441496860 0.503235 -0.526062 -0.642273 0.239929 1441496860 0.574707 -0.460510 -0.668457 0.104187 1441496860 0.574707 -0.460510 -0.668457 0.104187 1441496860 0.574707 -0.460510 -0.668457 0.104187 1441496860 0.574707 -0.460510 -0.668457 0.104187 1441496860 0.574707 -0.460510 -0.668457 0.104187 1441496860 0.574707 -0.460510 -0.668457 0.104187 1441496860 0.631531 -0.386597 -0.672119 -0.007935 1441496860 0.631531 -0.386597 -0.672119 -0.007935 1441496860 0.631531 -0.386597 -0.672119 -0.007935 1441496860 0.631531 -0.386597 -0.672119 -0.007935 1441496860 0.631531 -0.386597 -0.672119 -0.007935 1441496860 0.631531 -0.386597 -0.672119 -0.007935 1441496860 0.666260 -0.319336 -0.668518 -0.084778 1441496860 0.666260 -0.319336 -0.668518 -0.084778 1441496860 0.666260 -0.319336 -0.668518 -0.084778 1441496860 0.666260 -0.319336 -0.668518 -0.084778 1441496861 0.666260 -0.319336 -0.668518 -0.084778 1441496861 0.666260 -0.319336 -0.668518 -0.084778 1441496861 0.666260 -0.319336 -0.668518 -0.084778 1441496861 0.676025 -0.294922 -0.666199 -0.110657 1441496861 0.676025 -0.294922 -0.666199 -0.110657 1441496861 0.676025 -0.294922 -0.666199 -0.110657 1441496861 0.676025 -0.294922 -0.666199 -0.110657 1441496861 0.676025 -0.294922 -0.666199 -0.110657 1441496861 0.676025 -0.294922 -0.666199 -0.110657 1441496861 0.672546 -0.299866 -0.668457 -0.104492 1441496861 0.672546 -0.299866 -0.668457 -0.104492 1441496861 0.672546 -0.299866 -0.668457 -0.104492 1441496861 0.672546 -0.299866 -0.668457 -0.104492 1441496861 0.672546 -0.299866 -0.668457 -0.104492 1441496861 0.672546 -0.299866 -0.668457 -0.104492 1441496861 0.672546 -0.299866 -0.668457 -0.104492 1441496861 0.660645 -0.327820 -0.669739 -0.086853 1441496861 0.660645 -0.327820 -0.669739 -0.086853 1441496861 0.660645 -0.327820 -0.669739 -0.086853 1441496861 0.660645 -0.327820 -0.669739 -0.086853 1441496861 0.660645 -0.327820 -0.669739 -0.086853 1441496861 0.660645 -0.327820 -0.669739 -0.086853 1441496861 0.638733 -0.374390 -0.671143 -0.039001 1441496861 0.638733 -0.374390 -0.671143 -0.039001 1441496861 0.638733 -0.374390 -0.671143 -0.039001 1441496861 0.638733 -0.374390 -0.671143 -0.039001 1441496861 0.638733 -0.374390 -0.671143 -0.039001 1441496861 0.638733 -0.374390 -0.671143 -0.039001 1441496861 0.601135 -0.436340 -0.668396 0.039001 1441496861 0.601135 -0.436340 -0.668396 0.039001 1441496861 0.601135 -0.436340 -0.668396 0.039001 1441496861 0.601135 -0.436340 -0.668396 0.039001 1441496861 0.601135 -0.436340 -0.668396 0.039001 1441496861 0.601135 -0.436340 -0.668396 0.039001 1441496861 0.538879 -0.510742 -0.654724 0.141785 1441496861 0.538879 -0.510742 -0.654724 0.141785 1441496861 0.538879 -0.510742 -0.654724 0.141785 1441496861 0.538879 -0.510742 -0.654724 0.141785 1441496861 0.538879 -0.510742 -0.654724 0.141785 1441496861 0.538879 -0.510742 -0.654724 0.141785 1441496861 0.458374 -0.573669 -0.626526 0.261414 1441496861 0.458374 -0.573669 -0.626526 0.261414 1441496861 0.458374 -0.573669 -0.626526 0.261414 1441496861 0.458374 -0.573669 -0.626526 0.261414 1441496861 0.458374 -0.573669 -0.626526 0.261414 1441496861
[truncated: 206,473 more chars]
