# Supplementary material for: Quaternion-Based Gesture Recognition Using Wireless Wearable Motion Capture Sensors
Source: Sensors (Basel). 2016 Apr 28;16(5):605. doi: 10.3390/s16050605 (PMC4883296; doi:10.3390/s16050605)
Supplement: Supplementary file 1 [file sensors-16-00605-s001.zip › MultiSensorGestureData/P1/4. Lift/Training16.txt]

0.807068 -0.064331 -0.573486 0.124817 1441496762 0.807068 -0.064331 -0.573486 0.124817 1441496762 0.807068 -0.064331 -0.573486 0.124817 1441496762 0.809326 -0.102905 -0.559143 0.147400 1441496762 0.809326 -0.102905 -0.559143 0.147400 1441496762 0.809326 -0.102905 -0.559143 0.147400 1441496762 0.809326 -0.102905 -0.559143 0.147400 1441496762 0.809326 -0.102905 -0.559143 0.147400 1441496762 0.809326 -0.102905 -0.559143 0.147400 1441496762 0.810486 -0.148499 -0.539185 0.174072 1441496762 0.810486 -0.148499 -0.539185 0.174072 1441496762 0.810486 -0.148499 -0.539185 0.174072 1441496762 0.810486 -0.148499 -0.539185 0.174072 1441496762 0.810486 -0.148499 -0.539185 0.174072 1441496762 0.810486 -0.148499 -0.539185 0.174072 1441496762 0.810486 -0.148499 -0.539185 0.174072 1441496762 0.811584 -0.211426 -0.507019 0.198853 1441496762 0.811584 -0.211426 -0.507019 0.198853 1441496762 0.811584 -0.211426 -0.507019 0.198853 1441496762 0.811584 -0.211426 -0.507019 0.198853 1441496762 0.811584 -0.211426 -0.507019 0.198853 1441496762 0.806335 -0.277466 -0.473633 0.220215 1441496762 0.806335 -0.277466 -0.473633 0.220215 1441496762 0.806335 -0.277466 -0.473633 0.220215 1441496762 0.806335 -0.277466 -0.473633 0.220215 1441496762 0.806335 -0.277466 -0.473633 0.220215 1441496762 0.806335 -0.277466 -0.473633 0.220215 1441496762 0.798218 -0.325256 -0.444702 0.243530 1441496762 0.798218 -0.325256 -0.444702 0.243530 1441496762 0.798218 -0.325256 -0.444702 0.243530 1441496762 0.798218 -0.325256 -0.444702 0.243530 1441496762 0.798218 -0.325256 -0.444702 0.243530 1441496762 0.798218 -0.325256 -0.444702 0.243530 1441496762 0.798218 -0.325256 -0.444702 0.243530 1441496762 0.792969 -0.351501 -0.418518 0.269165 1441496762 0.792969 -0.351501 -0.418518 0.269165 1441496762 0.792969 -0.351501 -0.418518 0.269165 1441496762 0.792969 -0.351501 -0.418518 0.269165 1441496762 0.792969 -0.351501 -0.418518 0.269165 1441496762 0.792969 -0.351501 -0.418518 0.269165 1441496762 0.791748 -0.351013 -0.405334 0.292664 1441496762 0.791748 -0.351013 -0.405334 0.292664 1441496762 0.791748 -0.351013 -0.405334 0.292664 1441496762 0.791748 -0.351013 -0.405334 0.292664 1441496762 0.791748 -0.351013 -0.405334 0.292664 1441496762 0.791748 -0.351013 -0.405334 0.292664 1441496763 0.793823 -0.332947 -0.415466 0.293762 1441496763 0.793823 -0.332947 -0.415466 0.293762 1441496763 0.793823 -0.332947 -0.415466 0.293762 1441496763 0.793823 -0.332947 -0.415466 0.293762 1441496763 0.793823 -0.332947 -0.415466 0.293762 1441496763 0.793823 -0.332947 -0.415466 0.293762 1441496763 0.796997 -0.305054 -0.447388 0.267639 1441496763 0.796997 -0.305054 -0.447388 0.267639 1441496763 0.796997 -0.305054 -0.447388 0.267639 1441496763 0.796997 -0.305054 -0.447388 0.267639 1441496763 0.796997 -0.305054 -0.447388 0.267639 1441496763 0.796997 -0.305054 -0.447388 0.267639 1441496763 0.796997 -0.305054 -0.447388 0.267639 1441496763 0.794067 -0.271057 -0.491577 0.233032 1441496763 0.794067 -0.271057 -0.491577 0.233032 1441496763 0.794067 -0.271057 -0.491577 0.233032 1441496763 0.794067 -0.271057 -0.491577 0.233032 1441496763 0.794067 -0.271057 -0.491577 0.233032 1441496763 0.794067 -0.271057 -0.491577 0.233032 1441496763 0.786316 -0.233337 -0.538391 0.193481 1441496763 0.786316 -0.233337 -0.538391 0.193481 1441496763 0.786316 -0.233337 -0.538391 0.193481 1441496763 0.786316 -0.233337 -0.538391 0.193481 1441496763 0.786316 -0.233337 -0.538391 0.193481 1441496763 0.786316 -0.233337 -0.538391 0.193481 1441496763 0.787476 -0.191101 -0.566650 0.149231 1441496763 0.787476 -0.191101 -0.566650 0.149231 1441496763 0.787476 -0.191101 -0.566650 0.149231 1441496763 0.787476 -0.191101 -0.566650 0.149231 1441496763 0.787476 -0.191101 -0.566650 0.149231 1441496763 0.787476 -0.191101 -0.566650 0.149231 1441496763 0.791992 -0.167847 -0.576843 0.108765 1441496763 0.791992 -0.167847 -0.576843 0.108765 1441496763 0.791992 -0.167847 -0.576843 0.108765 1441496763 0.791992 -0.167847 -0.576843 0.108765 1441496763 0.791992 -0.167847 -0.576843 0.108765 1441496763 0.795898 -0.147888 -0.581055 0.084229 1441496763 0.795898 -0.147888 -0.581055 0.084229 1441496763 0.795898 -0.147888 -0.581055 0.084229 1441496763 0.795898 -0.147888 -0.581055 0.084229 1441496763 0.795898 -0.147888 -0.581055 0.084229 1441496763 0.795898 -0.147888 -0.581055 0.084229 1441496763 0.798584 -0.111877 -0.586487 0.075745 1441496763 0.798584 -0.111877 -0.586487 0.075745 1441496763 0.798584 -0.111877 -0.586487 0.075745 1441496763 0.798584 -0.111877 -0.586487 0.075745 1441496763 0.798584 -0.111877 -0.586487 0.075745 1441496763 0.798584 -0.111877 -0.586487 0.075745 1441496763 0.798584 -0.111877 -0.586487 0.075745 1441496763 0.798096 -0.071411 -0.594910 0.063171 1441496763 0.798096 -0.071411 -0.594910 0.063171 1441496763 0.798096 -0.071411 -0.594910 0.063171 1441496763 0.798096 -0.071411 -0.594910 0.063171 1441496763 0.798096 -0.071411 -0.594910 0.063171 1441496763 0.794556 -0.052002 -0.603760 0.037231 1441496763 0.794556 -0.052002 -0.603760 0.037231 1441496763 0.794556 -0.052002 -0.603760 0.037231 1441496763 0.794556 -0.052002 -0.603760 0.037231 1441496763 0.794556 -0.052002 -0.603760 0.037231 1441496763 0.794556 -0.052002 -0.603760 0.037231 1441496763 0.791321 -0.042053 -0.609253 0.027832 1441496763 0.791321 -0.042053 -0.609253 0.027832 1441496763 0.791321 -0.042053 -0.609253 0.027832 1441496763 0.791321 -0.042053 -0.609253 0.027832 1441496763 0.791321 -0.042053 -0.609253 0.027832 1441496763 0.791321 -0.042053 -0.609253 0.027832 1441496763 0.793945 -0.046082 -0.605042 0.038940 1441496763 0.793945 -0.046082 -0.605042 0.038940 1441496763 0.793945 -0.046082 -0.605042 0.038940 1441496763 0.793945 -0.046082 -0.605042 0.038940 1441496763 0.793945 -0.046082 -0.605042 0.038940 1441496763 0.793945 -0.046082 -0.605042 0.038940 1441496763 0.800842 -0.062500 -0.592712 0.058716 1441496763 0.800842 -0.062500 -0.592712 0.058716 1441496763 0.800842 -0.062500 -0.592712 0.058716 1441496763 0.800842 -0.062500 -0.592712 0.058716 1441496763 0.800842 -0.062500 -0.592712 0.058716 1441496763 0.800842 -0.062500 -0.592712 0.058716 1441496763 0.800842 -0.062500 -0.592712 0.058716 1441496763 0.803711 -0.089294 -0.583679 0.073364 1441496763 0.803711 -0.089294 -0.583679 0.073364 1441496763 0.803711 -0.089294 -0.583679 0.073364 1441496763 0.803711 -0.089294 -0.583679 0.073364 1441496763 0.803711 -0.089294 -0.583679 0.073364 1441496763 0.803406 -0.121704 -0.575623 0.091309 1441496763 0.803406 -0.121704 -0.575623 0.091309 1441496763 0.803406 -0.121704 -0.575623 0.091309 1441496763 0.803406 -0.121704 -0.575623 0.091309 1441496763 0.803406 -0.121704 -0.575623 0.091309 1441496763 0.803406 -0.121704 -0.575623 0.091309 1441496763 0.803406 -0.121704 -0.575623 0.091309 1441496763 0.800415 -0.151672 -0.566772 0.122681 1441496763 0.800415 -0.151672 -0.566772 0.122681 1441496763 0.800415 -0.151672 -0.566772 0.122681 1441496763 0.800415 -0.151672 -0.566772 0.122681 1441496763 0.800415 -0.151672 -0.566772 0.122681 1441496763 0.800415 -0.151672 -0.566772 0.122681 1441496763 0.799866 -0.189270 -0.549072 0.151245 1441496763 0.799866 -0.189270 -0.549072 0.151245 1441496763 0.799866 -0.189270 -0.549072 0.151245 1441496763 0.799866 -0.189270 -0.549072 0.151245 1441496763 0.799866 -0.189270 -0.549072 0.151245 1441496763 0.799866 -0.189270 -0.549072 0.151245 1441496763 0.800110 -0.239807 -0.523010 0.169495 1441496763 0.800110 -0.239807 -0.523010 0.169495 1441496763 0.800110 -0.239807 -0.523010 0.169495 1441496763 0.800110 -0.239807 -0.523010 0.169495 1441496763 0.800110 -0.239807 -0.523010 0.169495 1441496763 0.800110 -0.239807 -0.523010 0.169495 1441496763 0.797668 -0.293274 -0.491577 0.189758 1441496763 0.797668 -0.293274 -0.491577 0.189758 1441496764 0.797668 -0.293274 -0.491577 0.189758 1441496764 0.797668 -0.293274 -0.491577 0.189758 1441496764 0.797668 -0.293274 -0.491577 0.189758 1441496764 0.793640 -0.336914 -0.457947 0.216614 1441496764 0.793640 -0.336914 -0.457947 0.216614 1441496764 0.793640 -0.336914 -0.457947 0.216614 1441496764 0.793640 -0.336914 -0.457947 0.216614 1441496764 0.793640 -0.336914 -0.457947 0.216614 1441496764 0.785583 -0.374634 -0.425354 0.248047 1441496764 0.785583 -0.374634 -0.425354 0.248047 1441496764 0.785583 -0.374634 -0.425354 0.248047 1441496764 0.785583 -0.374634 -0.425354 0.248047 1441496764 0.780212 -0.390503 -0.408325 0.268433 1441496764 0.780212 -0.390503 -0.408325 0.268433 1441496764 0.780212 -0.390503 -0.408325 0.268433 1441496764 0.780212 -0.390503 -0.408325 0.268433 1441496764 0.780212 -0.390503 -0.408325 0.268433 1441496764 0.780212 -0.390503 -0.408325 0.268433 1441496764 0.780212 -0.390503 -0.408325 0.268433 1441496764 0.785400 -0.377625 -0.414917 0.261475 1441496764 0.785400 -0.377625 -0.414917 0.261475 1441496764 0.785400 -0.377625 -0.414917 0.261475 1441496764 0.785400 -0.377625 -0.414917 0.261475 1441496764 0.785400 -0.377625 -0.414917 0.261475 1441496764 0.792786 -0.347534 -0.445679 0.228210 1441496764 0.792786 -0.347534 -0.445679 0.228210 1441496764 0.792786 -0.347534 -0.445679 0.228210 1441496764 0.792786 -0.347534 -0.445679 0.228210 1441496764 0.792786 -0.347534 -0.445679 0.228210 1441496764 0.792786 -0.347534 -0.445679 0.228210 1441496764 0.792786 -0.347534 -0.445679 0.228210 1441496764 0.790833 -0.316223 -0.490540 0.184326 1441496764 0.790833 -0.316223 -0.490540 0.184326 1441496764 0.790833 -0.316223 -0.490540 0.184326 1441496764 0.790833 -0.316223 -0.490540 0.184326 1441496764 0.782837 -0.284119 -0.536133 0.138123 1441496764 0.782837 -0.284119 -0.536133 0.138123 1441496764 0.782837 -0.284119 -0.536133 0.138123 1441496764 0.782837 -0.284119 -0.536133 0.138123 1441496764 0.782837 -0.284119 -0.536133 0.138123 1441496764 0.778137 -0.242981 -0.570374 0.100647 1441496764 0.778137 -0.242981 -0.570374 0.100647 1441496764 0.778137 -0.242981 -0.570374 0.100647 1441496764 0.778137 -0.242981 -0.570374 0.100647 1441496764 0.778137 -0.242981 -0.570374 0.100647 1441496764 0.778137 -0.242981 -0.570374 0.100647 1441496764 0.782410 -0.207703 -0.582947 0.069702 1441496764 0.782410 -0.207703 -0.582947 0.069702 1441496764 0.782410 -0.207703 -0.582947 0.069702 1441496764 0.782410 -0.207703 -0.582947 0.069702 1441496764 0.782410 -0.207703 -0.582947 0.069702 1441496764 0.782410 -0.207703 -0.582947 0.069702 1441496764 0.782410 -0.207703 -0.582947 0.069702 1441496764 0.780029 -0.183289 -0.596558 0.045227 1441496764 0.780029 -0.183289 -0.596558 0.045227 1441496764 0.780029 -0.183289 -0.596558 0.045227 1441496764 0.780029 -0.183289 -0.596558 0.045227 1441496764 0.780029 -0.183289 -0.596558 0.045227 1441496764 0.780029 -0.183289 -0.596558 0.045227 1441496764 0.782837 -0.169250 -0.598206 0.025024 1441496764 0.782837 -0.169250 -0.598206 0.025024 1441496764 0.782837 -0.169250 -0.598206 0.025024 1441496764 0.782837 -0.169250 -0.598206 0.025024 1441496764 0.782837 -0.169250 -0.598206 0.025024 1441496764 0.782837 -0.169250 -0.598206 0.025024 1441496764 0.785522 -0.143066 -0.601807 0.017517 1441496764 0.785522 -0.143066 -0.601807 0.017517 1441496764 0.785522 -0.143066 -0.601807 0.017517 1441496764 0.785522 -0.143066 -0.601807 0.017517 1441496764 0.785522 -0.143066 -0.601807 0.017517 1441496764 0.785522 -0.143066 -0.601807 0.017517 1441496764 0.785522 -0.143066 -0.601807 0.017517 1441496764 0.782104 -0.110107 -0.613342 0.001892 1441496764 0.782104 -0.110107 -0.613342 0.001892 1441496764 0.782104 -0.110107 -0.613342 0.001892 1441496764 0.782104 -0.110107 -0.613342 0.001892 1441496764 0.782104 -0.110107 -0.613342 0.001892 1441496764 0.782104 -0.110107 -0.613342 0.001892 1441496764 0.772766 -0.100159 -0.625854 -0.033081 1441496764 0.772766 -0.100159 -0.625854 -0.033081 1441496764 0.772766 -0.100159 -0.625854 -0.033081 1441496764 0.772766 -0.100159 -0.625854 -0.033081 1441496764 0.772766 -0.100159 -0.625854 -0.033081 1441496764 0.772766 -0.100159 -0.625854 -0.033081 1441496764 0.765381 -0.130005 -0.627258 -0.062073 1441496764 0.765381 -0.130005 -0.627258 -0.062073 1441496764 0.765381 -0.130005 -0.627258 -0.062073 1441496764 0.765381 -0.130005 -0.627258 -0.062073 1441496764 0.765381 -0.130005 -0.627258 -0.062073 1441496764 0.765381 -0.130005 -0.627258 -0.062073 1441496764 0.766113 -0.124329 -0.628662 -0.049194 1441496764 0.766113 -0.124329 -0.628662 -0.049194 1441496764 0.766113 -0.124329 -0.628662 -0.049194 1441496764 0.766113 -0.124329 -0.628662 -0.049194 1441496764 0.766113 -0.124329 -0.628662 -0.049194 1441496764 0.766113 -0.124329 -0.628662 -0.049194 1441496764 0.766113 -0.124329 -0.628662 -0.049194 1441496764 0.764648 -0.118774 -0.632263 -0.037842 1441496764 0.764648 -0.118774 -0.632263 -0.037842 1441496764 0.764648 -0.118774 -0.632263 -0.037842 1441496764 0.764648 -0.118774 -0.632263 -0.037842 1441496764 0.764648 -0.118774 -0.632263 -0.037842 1441496764 0.764648 -0.118774 -0.632263 -0.037842 1441496764 0.764343 -0.122131 -0.632629 -0.025818 1441496765 0.764343 -0.122131 -0.632629 -0.025818 1441496765 0.764343 -0.122131 -0.632629 -0.025818 1441496765 0.764343 -0.122131 -0.632629 -0.025818 1441496765 0.764343 -0.122131 -0.632629 -0.025818 1441496765 0.764343 -0.122131 -0.632629 -0.025818 1441496765 0.763550 -0.137634 -0.630859 -0.003967 1441496765 0.763550 -0.137634 -0.630859 -0.003967 1441496765 0.763550 -0.137634 -0.630859 -0.003967 1441496765 0.763550 -0.137634 -0.630859 -0.003967 1441496765 0.763550 -0.137634 -0.630859 -0.003967 1441496765 0.760681 -0.170410 -0.625732 0.028503 1441496765 0.760681 -0.170410 -0.625732 0.028503 1441496765 0.760681 -0.170410 -0.625732 0.028503 1441496765 0.760681 -0.170410 -0.625732 0.028503 1441496765 0.760681 -0.170410 -0.625732 0.028503 1441496765 0.760681 -0.170410 -0.625732 0.028503 1441496765 0.763794 -0.230347 -0.599426 0.065369 1441496765 0.763794 -0.230347 -0.599426 0.065369 1441496765 0.763794 -0.230347 -0.599426 0.065369 1441496765 0.763794 -0.230347 -0.599426 0.065369 1441496765 0.763794 -0.230347 -0.599426 0.065369 1441496765 0.770874 -0.293823 -0.554077 0.111755 1441496765 0.770874 -0.293823 -0.554077 0.111755 1441496765 0.770874 -0.293823 -0.554077 0.111755 1441496765 0.770874 -0.293823 -0.554077 0.111755 1441496765 0.770874 -0.293823 -0.554077 0.111755 1441496765 0.770874 -0.293823 -0.554077 0.111755 1441496765 0.776428 -0.340210 -0.505981 0.159485 1441496765 0.776428 -0.340210 -0.505981 0.159485 1441496765 0.776428 -0.340210 -0.505981 0.159485 1441496765 0.776428 -0.340210 -0.505981 0.159485 1441496765 0.776428 -0.340210 -0.505981 0.159485 1441496765 0.776428 -0.340210 -0.505981 0.159485 1441496765 0.779663 -0.377441 -0.460815 0.193115 1441496765 0.779663 -0.377441 -0.460815 0.193115 1441496765 0.779663 -0.377441 -0.460815 0.193115 1441496765 0.779663 -0.377441 -0.460815 0.193115 1441496765 0.779663 -0.377441 -0.460815 0.193115 1441496765 0.779663 -0.377441 -0.460815 0.193115 1441496765 0.780579 -0.400452 -0.431335 0.210388 1441496765 0.780579 -0.400452 -0.431335 0.210388 1441496765 0.780579 -0.400452 -0.431335 0.210388 1441496765 0.780579 -0.400452 -0.431335 0.210388 1441496765 0.780579 -0.400452 -0.431335 0.210388 1441496765 0.780579 -0.400452 -0.431335 0.210388 1441496765 0.783264 -0.399170 -0.427612 0.210632 1441496765 0.783264 -0.399170 -0.427612 0.210632 1441496765 0.783264 -0.399170 -0.427612 0.210632 1441496765 0.783264 -0.399170 -0.427612 0.210632 1441496765 0.783264 -0.399170 -0.427612 0.210632 1441496765 0.783264 -0.399170 -0.427612 0.210632 1441496765 0.786865 -0.376160 -0.454163 0.181885 1441496765 0.786865 -0.376160 -0.454163 0.181885 1441496765 0.786865 -0.376160 -0.454163 0.181885 1441496765 0.786865 -0.376160 -0.454163 0.181885 1441496765 0.786865 -0.376160 -0.454163 0.181885 1441496765 0.786865 -0.376160 -0.454163 0.181885 1441496765 0.786865 -0.376160 -0.454163 0.181885 1441496765 0.785278 -0.342041 -0.499390 0.130066 1441496765 0.785278 -0.342041 -0.499390 0.130066 1441496765 0.785278 -0.342041 -0.499390 0.130066 1441496765 0.785278 -0.342041 -0.499390 0.130066 1441496765 0.785278 -0.342041 -0.499390 0.130066 1441496765 0.785278 -0.342041 -0.499390 0.130066 1441496765 0.773560 -0.305176 -0.548889 0.084961 1441496765 0.773560 -0.305176 -0.548889 0.084961 1441496765 0.773560 -0.305176 -0.548889 0.084961 1441496765 0.773560 -0.305176 -0.548889 0.084961 1441496765 0.773560 -0.305176 -0.548889 0.084961 1441496765 0.773560 -0.305176 -0.548889 0.084961 1441496765 0.778442 -0.247070 -0.575012 0.048828 1441496765 0.778442 -0.247070 -0.575012 0.048828 1441496765 0.778442 -0.247070 -0.575012 0.048828 1441496765 0.778442 -0.247070 -0.575012 0.048828 1441496765 0.778442 -0.247070 -0.575012 0.048828 1441496765 0.783081 -0.202209 -0.587158 0.033447 1441496765 0.783081 -0.202209 -0.587158 0.033447 1441496765 0.783081 -0.202209 -0.587158 0.033447 1441496765 0.783081 -0.202209 -0.587158 0.033447 1441496765 0.783081 -0.202209 -0.587158 0.033447 1441496765 0.783081 -0.202209 -0.587158 0.033447 1441496765 0.788208 -0.179871 -0.588013 0.023743 1441496765 0.788208 -0.179871 -0.588013 0.023743 1441496765 0.788208 -0.179871 -0.588013 0.023743 1441496765 0.788208 -0.179871 -0.588013 0.023743 1441496765 0.793701 -0.162537 -0.585571 0.026672 1441496765 0.793701 -0.162537 -0.585571 0.026672 1441496765 0.793701 -0.162537 -0.585571 0.026672 1441496765 0.793701 -0.162537 -0.585571 0.026672 1441496765 0.793701 -0.162537 -0.585571 0.026672 1441496765 0.793701 -0.162537 -0.585571 0.026672 1441496765 0.793701 -0.162537 -0.585571 0.026672 1441496765 0.796936 -0.132019 -0.588379 0.036621 1441496765 0.796936 -0.132019 -0.588379 0.036621 1441496765 0.796936 -0.132019 -0.588379 0.036621 1441496765 0.796936 -0.132019 -0.588379 0.036621 1441496765 0.796936 -0.132019 -0.588379 0.036621 1441496765 0.796936 -0.132019 -0.588379 0.036621 1441496765 0.786743 -0.086853 -0.611023 0.013916 1441496765 0.786743 -0.086853 -0.611023 0.013916 1441496765 0.786743 -0.086853 -0.611023 0.013916 1441496765 0.786743 -0.086853 -0.611023 0.013916 1441496765 0.786743 -0.086853 -0.611023 0.013916 1441496765 0.786743 -0.086853 -0.611023 0.013916 1441496765 0.786743 -0.086853 -0.611023 0.013916 1441496765 0.780334 -0.085266 -0.619446 -0.011292 1441496765 0.780334 -0.085266 -0.619446 -0.011292 1441496765 0.780334 -0.085266 -0.619446 -0.011292 1441496766 0.780334 -0.085266 -0.619446 -0.011292 1441496766 0.780334 -0.085266 -0.619446 -0.011292 1441496766 0.780396 -0.090393 -0.618713 0.001587 1441496766 0.780396 -0.090393 -0.618713 0.001587 1441496766 0.780396 -0.090393 -0.618713 0.001587 1441496766 0.780396 -0.090393 -0.618713 0.001587 1441496766 0.780396 -0.090393 -0.618713 0.001587 1441496766 0.780396 -0.090393 -0.618713 0.001587 1441496766 0.785095 -0.081177 -0.613159 0.033142 1441496766 0.785095 -0.081177 -0.613159 0.033142 1441496766 0.785095 -0.081177 -0.613159 0.033142 1441496766 0.785095 -0.081177 -0.613159 0.033142 1441496766 0.785095 -0.081177 -0.613159 0.033142 1441496766 0.785095 -0.081177 -0.613159 0.033142 1441496766 0.785095 -0.081177 -0.613159 0.033142 1441496766 0.789307 -0.076965 -0.606750 0.053833 1441496766 0.789307 -0.076965 -0.606750 0.053833 1441496766 0.789307 -0.076965 -0.606750 0.053833 1441496766 0.789307 -0.076965 -0.606750 0.053833 1441496766 0.789307 -0.076965 -0.606750 0.053833 1441496766 0.790344 -0.082520 -0.604004 0.060791 1441496766 0.790344 -0.082520 -0.604004 0.060791 1441496766 0.790344 -0.082520 -0.604004 0.060791 1441496766 0.790344 -0.082520 -0.604004 0.060791 1441496766 0.790344 -0.082520 -0.604004 0.060791 1441496766 0.786194 -0.120178 -0.602905 0.063110 1441496766 0.786194 -0.120178 -0.602905 0.063110 1441496766 0.786194 -0.120178 -0.602905 0.063110 1441496766 0.786194 -0.120178 -0.602905 0.063110 1441496766 0.780457 -0.149414 -0.600708 0.087952 1441496766 0.780457 -0.149414 -0.600708 0.087952 1441496766 0.780457 -0.149414 -0.600708 0.087952 1441496766 0.780457 -0.149414 -0.600708 0.087952 1441496766 0.780457 -0.149414 -0.600708 0.087952 1441496766 0.780457 -0.149414 -0.600708 0.087952 1441496766 0.777527 -0.191162 -0.589233 0.108459 1441496766 0.777527 -0.191162 -0.589233 0.108459 1441496766 0.777527 -0.191162 -0.589233 0.108459 1441496766 0.777527 -0.191162 -0.589233 0.108459 1441496766 0.777527 -0.191162 -0.589233 0.108459 1441496766 0.777527 -0.191162 -0.589233 0.108459 1441496766 0.777527 -0.191162 -0.589233 0.108459 1441496766 0.778259 -0.256592 -0.559570 0.123779 1441496766 0.778259 -0.256592 -0.559570 0.123779 1441496766 0.778259 -0.256592 -0.559570 0.123779 1441496766 0.778259 -0.256592 -0.559570 0.123779 1441496766 0.778259 -0.256592 -0.559570 0.123779 1441496766 0.778259 -0.256592 -0.559570 0.123779 1441496766 0.773926 -0.324585 -0.523438 0.147217 1441496766 0.773926 -0.324585 -0.523438 0.147217 1441496766 0.773926 -0.324585 -0.523438 0.147217 1441496766 0.773926 -0.324585 -0.523438 0.147217 1441496766 0.773926 -0.324585 -0.523438 0.147217 1441496766 0.773926 -0.324585 -0.523438 0.147217 1441496766 0.773926 -0.324585 -0.523438 0.147217 1441496766 0.773682 -0.368652 -0.485168 0.173767 1441496766 0.773682 -0.368652 -0.485168 0.173767 1441496766 0.773682 -0.368652 -0.485168 0.173767 1441496766 0.773682 -0.368652 -0.485168 0.173767 1441496766 0.773682 -0.368652 -0.485168 0.173767 1441496766 0.773682 -0.368652 -0.485168 0.173767 1441496766 0.773132 -0.396667 -0.456970 0.189819 1441496766 0.773132 -0.396667 -0.456970 0.189819 1441496766 0.773132 -0.396667 -0.456970 0.189819 1441496766 0.773132 -0.396667 -0.456970 0.189819 1441496766 0.773132 -0.396667 -0.456970 0.189819 1441496766 0.773132 -0.396667 -0.456970 0.189819 1441496766 0.775574 -0.401245 -0.450195 0.186462 1441496766 0.775574 -0.401245 -0.450195 0.186462 1441496766 0.775574 -0.401245 -0.450195 0.186462 1441496766 0.775574 -0.401245 -0.450195 0.186462 1441496766 0.775574 -0.401245 -0.450195 0.186462 1441496766 0.775574 -0.401245 -0.450195 0.186462 1441496766 0.781677 -0.381104 -0.466919 0.160461 1441496766 0.781677 -0.381104 -0.466919 0.160461 1441496766 0.781677 -0.381104 -0.466919 0.160461 1441496766 0.781677 -0.381104 -0.466919 0.160461 1441496766 0.781677 -0.381104 -0.466919 0.160461 1441496766 0.781677 -0.381104 -0.466919 0.160461 1441496766 0.781677 -0.381104 -0.466919 0.160461 1441496766 0.782288 -0.350159 -0.500183 0.123413 1441496766 0.782288 -0.350159 -0.500183 0.123413 1441496766 0.782288 -0.350159 -0.500183 0.123413 1441496766 0.782288 -0.350159 -0.500183 0.123413 1441496766 0.782288 -0.350159 -0.500183 0.123413 1441496766 0.782288 -0.350159 -0.500183 0.123413 1441496766 0.776123 -0.310791 -0.541260 0.089417 1441496766 0.776123 -0.310791 -0.541260 0.089417 1441496766 0.776123 -0.310791 -0.541260 0.089417 1441496766 0.776123 -0.310791 -0.541260 0.089417 1441496766 0.776123 -0.310791 -0.541260 0.089417 1441496766 0.776123 -0.310791 -0.541260 0.089417 1441496766 0.772095 -0.259705 -0.576843 0.060364 1441496766 0.772095 -0.259705 -0.576843 0.060364 1441496766 0.772095 -0.259705 -0.576843 0.060364 1441496766 0.773132 -0.214661 -0.595581 0.038330 1441496766 0.773132 -0.214661 -0.595581 0.038330 1441496766 0.773132 -0.214661 -0.595581 0.038330 1441496766 0.773132 -0.214661 -0.595581 0.038330 1441496766 0.773132 -0.214661 -0.595581 0.038330 1441496766 0.773132 -0.214661 -0.595581 0.038330 1441496766 0.778870 -0.179871 -0.600098 0.030640 1441496766 0.778870 -0.179871 -0.600098 0.030640 1441496766 0.778870 -0.179871 -0.600098 0.030640 1441496766 0.778870 -0.179871 -0.600098 0.030640 1441496767 0.781860 -0.150146 -0.604431 0.029236 1441496767 0.781860 -0.150146 -0.604431 0.029236 1441496767 0.781860 -0.150146 -0.604431 0.029236 1441496767 0.781860 -0.150146 -0.604431 0.029236 1441496767 0.781860 -0.150146 -0.604431 0.029236 1441496767 0.781860 -0.150146 -0.604431 0.029236 1441496767 0.781860 -0.118958 -0.610901 0.035950 1441496767 0.781860 -0.118958 -0.610901 0.035950 1441496767 0.781860 -0.118958 -0.610901 0.035950 1441496767 0.781860 -0.118958 -0.610901 0.035950 1441496767 0.781860 -0.118958 -0.610901 0.035950 1441496767 0.781860 -0.118958 -0.610901 0.035950 1441496767 0.780823 -0.077881 -0.617920 0.049072 1441496767 0.780823 -0.077881 -0.617920 0.049072 1441496767 0.780823 -0.077881 -0.617920 0.049072 1441496767 0.780823 -0.077881 -0.617920 0.049072 1441496767 0.780823 -0.077881 -0.617920 0.049072 1441496767 0.780823 -0.077881 -0.617920 0.049072 1441496767 0.780823 -0.077881 -0.617920 0.049072 1441496767 0.776306 -0.046631 -0.627747 0.033142 1441496767 0.776306 -0.046631 -0.627747 0.033142 1441496767 0.776306 -0.046631 -0.627747 0.033142 1441496767 0.776306 -0.046631 -0.627747 0.033142 1441496767 0.776306 -0.046631 -0.627747 0.033142 1441496767 0.776306 -0.046631 -0.627747 0.033142 1441496767 0.771729 -0.055786 -0.633301 0.014526 1441496767 0.771729 -0.055786 -0.633301 0.014526 1441496767 0.771729 -0.055786 -0.633301 0.014526 1441496767 0.771729 -0.055786 -0.633301 0.014526 1441496767 0.771729 -0.055786 -0.633301 0.014526 1441496767 0.771729 -0.055786 -0.633301 0.014526 1441496767 0.774109 -0.063965 -0.629272 0.025024 1441496767 0.774109 -0.063965 -0.629272 0.025024 1441496767 0.774109 -0.063965 -0.629272 0.025024 1441496767 0.774109 -0.063965 -0.629272 0.025024 1441496767 0.774109 -0.063965 -0.629272 0.025024 1441496767 0.774109 -0.063965 -0.629272 0.025024 1441496767 0.780640 -0.085388 -0.618164 0.033997 1441496767 0.780640 -0.085388 -0.618164 0.033997 1441496767 0.780640 -0.085388 -0.618164 0.033997 1441496767 0.780640 -0.085388 -0.618164 0.033997 1441496767 0.780640 -0.085388 -0.618164 0.033997 1441496767 0.780640 -0.085388 -0.618164 0.033997 1441496767 0.785339 -0.108887 -0.607971 0.042480 1441496767 0.785339 -0.108887 -0.607971 0.042480 1441496767 0.785339 -0.108887 -0.607971 0.042480 1441496767 0.785339 -0.108887 -0.607971 0.042480 1441496767 0.785339 -0.108887 -0.607971 0.042480 1441496767 0.785339 -0.108887 -0.607971 0.042480 1441496767 0.785339 -0.108887 -0.607971 0.042480 1441496767 0.786560 -0.137207 -0.599976 0.050720 1441496767 0.786560 -0.137207 -0.599976 0.050720 1441496767 0.786560 -0.137207 -0.599976 0.050720 1441496767 0.786560 -0.137207 -0.599976 0.050720 1441496767 0.786560 -0.137207 -0.599976 0.050720 1441496767 0.783081 -0.175049 -0.592957 0.067444 1441496767 0.783081 -0.175049 -0.592957 0.067444 1441496767 0.783081 -0.175049 -0.592957 0.067444 1441496767 0.783081 -0.175049 -0.592957 0.067444 1441496767 0.783081 -0.175049 -0.592957 0.067444 1441496767 0.783081 -0.175049 -0.592957 0.067444 1441496767 0.779480 -0.211060 -0.582458 0.092651 1441496767 0.779480 -0.211060 -0.582458 0.092651 1441496767 0.779480 -0.211060 -0.582458 0.092651 1441496767 0.779480 -0.211060 -0.582458 0.092651 1441496767 0.779480 -0.211060 -0.582458 0.092651 1441496767 0.779480 -0.211060 -0.582458 0.092651 1441496767 0.780151 -0.250610 -0.560913 0.118042 1441496767 0.780151 -0.250610 -0.560913 0.118042 1441496767 0.780151 -0.250610 -0.560913 0.118042 1441496767 0.780151 -0.250610 -0.560913 0.118042 1441496767 0.780151 -0.250610 -0.560913 0.118042 1441496767 0.780151 -0.250610 -0.560913 0.118042 1441496767 0.780151 -0.250610 -0.560913 0.118042 1441496767 0.783020 -0.292236 -0.530945 0.140015 1441496767 0.783020 -0.292236 -0.530945 0.140015 1441496767 0.783020 -0.292236 -0.530945 0.140015 1441496767 0.783020 -0.292236 -0.530945 0.140015 1441496767 0.783020 -0.292236 -0.530945 0.140015 1441496767 0.785156 -0.334351 -0.494812 0.164124 1441496767 0.785156 -0.334351 -0.494812 0.164124 1441496767 0.785156 -0.334351 -0.494812 0.164124 1441496767 0.785156 -0.334351 -0.494812 0.164124 1441496767 0.785156 -0.334351 -0.494812 0.164124 1441496767 0.785156 -0.334351 -0.494812 0.164124 1441496767 0.785522 -0.366760 -0.460388 0.190857 1441496767 0.785522 -0.366760 -0.460388 0.190857 1441496767 0.785522 -0.366760 -0.460388 0.190857 1441496767 0.785522 -0.366760 -0.460388 0.190857 1441496767 0.785522 -0.366760 -0.460388 0.190857 1441496767 0.785522 -0.366760 -0.460388 0.190857 1441496767 0.784851 -0.386902 -0.431946 0.218323 1441496767 0.784851 -0.386902 -0.431946 0.218323 1441496767 0.784851 -0.386902 -0.431946 0.218323 1441496767 0.784851 -0.386902 -0.431946 0.218323 1441496767 0.784851 -0.386902 -0.431946 0.218323 1441496767 0.784851 -0.386902 -0.431946 0.218323 1441496767 0.784851 -0.386902 -0.431946 0.218323 1441496767 0.781799 -0.397034 -0.416199 0.240601 1441496767 0.781799 -0.397034 -0.416199 0.240601 1441496767 0.781799 -0.397034 -0.416199 0.240601 1441496767 0.781799 -0.397034 -0.416199 0.240601 1441496767 0.781799 -0.397034 -0.416199 0.240601 1441496767 0.781799 -0.397034 -0.416199 0.240601 1441496767 0.779968 -0.394287 -0.416077 0.251099 1441496767 0.779968 -0.394287 -0.416077 0.251099 1441496767 0.779968 -0.394287 -0.416077 0.251099 1441496767 0.779968 -0.394287 -0.416077 0.251099 1441496767 0.779968 -0.394287 -0.416077 0.251099 1441496768 0.779968 -0.394287 -0.416077 0.251099 1441496768 0.781372 -0.381287 -0.432007 0.239685 1441496768 0.781372 -0.381287 -0.432007 0.239685 1441496768 0.781372 -0.381287 -0.432007 0.239685 1441496768 0.781372 -0.381287 -0.432007 0.239685 1441496768 0.781372 -0.381287 -0.432007 0.239685 1441496768 0.781372 -0.381287 -0.432007 0.239685 1441496768 0.785767 -0.356689 -0.461914 0.204956 1441496768 0.785767 -0.356689 -0.461914 0.204956 1441496768 0.785767 -0.356689 -0.461914 0.204956 1441496768 0.785767 -0.356689 -0.461914 0.204956 1441496768 0.785767 -0.356689 -0.461914 0.204956 1441496768 0.785767 -0.356689 -0.461914 0.204956 1441496768 0.788086 -0.320557 -0.501770 0.156250 1441496768 0.788086 -0.320557 -0.501770 0.156250 1441496768 0.788086 -0.320557 -0.501770 0.156250 1441496768 0.788086 -0.320557 -0.501770 0.156250 1441496768 0.788086 -0.320557 -0.501770 0.156250 1441496768 0.788086 -0.320557 -0.501770 0.156250 1441496768 0.787964 -0.282410 -0.536316 0.107971 1441496768 0.787964 -0.282410 -0.536316 0.107971 1441496768 0.787964 -0.282410 -0.536316 0.107971 1441496768 0.787964 -0.282410 -0.536316 0.107971 1441496768 0.787964 -0.282410 -0.536316 0.107971 1441496768 0.787964 -0.282410 -0.536316 0.107971 1441496768 0.787964 -0.282410 -0.536316 0.107971 1441496768 0.786072 -0.240479 -0.564209 0.076843 1441496768 0.786072 -0.240479 -0.564209 0.076843 1441496768 0.786072 -0.240479 -0.564209 0.076843 1441496768 0.786072 -0.240479 -0.564209 0.076843 1441496768 0.786072 -0.240479 -0.564209 0.076843 1441496768 0.786072 -0.240479 -0.564209 0.076843 1441496768 0.785767 -0.204163 -0.580750 0.060669 1441496768 0.785767 -0.204163 -0.580750 0.060669 1441496768 0.785767 -0.204163 -0.580750 0.060669 1441496768 0.785767 -0.204163 -0.580750 0.060669 1441496768 0.785767 -0.204163 -0.580750 0.060669 1441496768 0.786804 -0.177368 -0.588928 0.051025 1441496768 0.786804 -0.177368 -0.588928 0.051025 1441496768 0.786804 -0.177368 -0.588928 0.051025 1441496768 0.786804 -0.177368 -0.588928 0.051025 1441496768 0.788025 -0.159729 -0.592712 0.046936 1441496768 0.788025 -0.159729 -0.592712 0.046936 1441496768 0.788025 -0.159729 -0.592712 0.046936 1441496768 0.788025 -0.159729 -0.592712 0.046936 1441496768 0.788025 -0.159729 -0.592712 0.046936 1441496768 0.788025 -0.159729 -0.592712 0.046936 1441496768 
0.771057 0.020569 -0.631653 0.077454 1441496771 0.771057 0.020569 -0.631653 0.077454 1441496771 0.771057 0.020569 -0.631653 0.077454 1441496771 0.771057 0.020569 -0.631653 0.077454 1441496771 0.771057 0.020569 -0.631653 0.077454 1441496771 0.771057 0.020569 -0.631653 0.077454 1441496771 0.770996 0.021301 -0.631714 0.077942 1441496771 0.770996 0.021301 -0.631714 0.077942 1441496771 0.770996 0.021301 -0.631714 0.077942 1441496771 0.770996 0.021301 -0.631714 0.077942 1441496771 0.770996 0.021301 -0.631714 0.077942 1441496771 0.770996 0.021301 -0.631714 0.077942 1441496771 0.770813 0.020081 -0.632202 0.076294 1441496771 0.770813 0.020081 -0.632202 0.076294 1441496771 0.770813 0.020081 -0.632202 0.076294 1441496771 0.770813 0.020081 -0.632202 0.076294 1441496771 0.770813 0.020081 -0.632202 0.076294 1441496771 0.770813 0.020081 -0.632202 0.076294 1441496771 0.770569 0.018616 -0.632751 0.074097 1441496771 0.770569 0.018616 -0.632751 0.074097 1441496771 0.770569 0.018616 -0.632751 0.074097 1441496771 0.770569 0.018616 -0.632751 0.074097 1441496771 0.770569 0.018616 -0.632751 0.074097 1441496771 0.770569 0.018616 -0.632751 0.074097 1441496771 0.770386 0.017883 -0.633179 0.072510 1441496771 0.770386 0.017883 -0.633179 0.072510 1441496771 0.770386 0.017883 -0.633179 0.072510 1441496772 0.770386 0.017883 -0.633179 0.072510 1441496772 0.770386 0.017883 -0.633179 0.072510 1441496772 0.770142 0.017273 -0.633545 0.072327 1441496772 0.770142 0.017273 -0.633545 0.072327 1441496772 0.770142 0.017273 -0.633545 0.072327 1441496772 0.770142 0.017273 -0.633545 0.072327 1441496772 0.770142 0.017273 -0.633545 0.072327 1441496772 0.770142 0.017273 -0.633545 0.072327 1441496772 0.770142 0.017273 -0.633545 0.072327 1441496772 0.769958 0.017456 -0.633545 0.073730 1441496772 0.769958 0.017456 -0.633545 0.073730 1441496772 0.769958 0.017456 -0.633545 0.073730 1441496772 0.769958 0.017456 -0.633545 0.073730 1441496772 0.769958 0.017456 -0.633545 0.073730 1441496772 0.769958 0.017456 -0.633545 0.073730 1441496772 0.769836 0.016052 -0.633728 0.073853 1441496772 0.769836 0.016052 -0.633728 0.073853 1441496772 0.769836 0.016052 -0.633728 0.073853 1441496772 0.769836 0.016052 -0.633728 0.073853 1441496772 0.769836 0.016052 -0.633728 0.073853 1441496772 0.769470 0.014893 -0.634277 0.073181 1441496772 0.769470 0.014893 -0.634277 0.073181 1441496772 0.769470 0.014893 -0.634277 0.073181 1441496772 0.769470 0.014893 -0.634277 0.073181 1441496772 0.769470 0.014893 -0.634277 0.073181 1441496772 0.769470 0.014893 -0.634277 0.073181 1441496772 0.769470 0.014038 -0.634460 0.071533 1441496772 0.769470 0.014038 -0.634460 0.071533 1441496772 0.769470 0.014038 -0.634460 0.071533 1441496772 0.769470 0.014038 -0.634460 0.071533 1441496772 0.769470 0.014038 -0.634460 0.071533 1441496772 0.769470 0.014038 -0.634460 0.071533 1441496772 0.769775 0.012512 -0.634399 0.069397 1441496772 0.769775 0.012512 -0.634399 0.069397 1441496772 0.769775 0.012512 -0.634399 0.069397 1441496772 0.769775 0.012512 -0.634399 0.069397 1441496772 0.769775 0.012512 -0.634399 0.069397 1441496772 0.769775 0.012512 -0.634399 0.069397 1441496772 0.769897 0.012451 -0.634277 0.069214 1441496772 0.769897 0.012451 -0.634277 0.069214 1441496772 0.769897 0.012451 -0.634277 0.069214 1441496772 0.769897 0.012451 -0.634277 0.069214 1441496772 0.769897 0.012451 -0.634277 0.069214 1441496772 0.769897 0.012451 -0.634277 0.069214 1441496772 0.770020 0.013428 -0.634033 0.069641 1441496772 0.770020 0.013428 -0.634033 0.069641 1441496772 0.770020 0.013428 -0.634033 0.069641 1441496772 0.770020 0.013428 -0.634033 0.069641 1441496772 0.770020 0.013428 -0.634033 0.069641 1441496772 0.770020 0.013428 -0.634033 0.069641 1441496772 0.770996 0.011108 -0.633301 0.065918 1441496772 0.770996 0.011108 -0.633301 0.065918 1441496772 0.770996 0.011108 -0.633301 0.065918 1441496772 0.770996 0.011108 -0.633301 0.065918 1441496772 0.770996 0.011108 -0.633301 0.065918 1441496772 0.770996 0.011108 -0.633301 0.065918 1441496772 0.772339 0.009521 -0.632141 0.062012 1441496772 0.772339 0.009521 -0.632141 0.062012 1441496772 0.772339 0.009521 -0.632141 0.062012 1441496772 0.772339 0.009521 -0.632141 0.062012 1441496772 0.772339 0.009521 -0.632141 0.062012 1441496772 0.772339 0.009521 -0.632141 0.062012 1441496772 0.774170 0.008179 -0.630493 0.055359 1441496772 0.774170 0.008179 -0.630493 0.055359 1441496772 0.774170 0.008179 -0.630493 0.055359 1441496772 0.774170 0.008179 -0.630493 0.055359 1441496772 0.774170 0.008179 -0.630493 0.055359 1441496772 0.774170 0.008179 -0.630493 0.055359 1441496772 0.774170 0.008179 -0.630493 0.055359 1441496772 0.775269 0.003357 -0.629944 0.045227 1441496772 0.775269 0.003357 -0.629944 0.045227 1441496772 0.775269 0.003357 -0.629944 0.045227 1441496772 0.775269 0.003357 -0.629944 0.045227 1441496772 0.775269 0.003357 -0.629944 0.045227 1441496772 0.775208 0.009338 -0.629883 0.046265 1441496772 0.775208 0.009338 -0.629883 0.046265 1441496772 0.775208 0.009338 -0.629883 0.046265 1441496772 0.775208 0.009338 -0.629883 0.046265 1441496772 0.775208 0.009338 -0.629883 0.046265 1441496772 0.775208 0.009338 -0.629883 0.046265 1441496772 0.774353 0.017517 -0.630493 0.050659 1441496772 0.774353 0.017517 -0.630493 0.050659 1441496772 0.774353 0.017517 -0.630493 0.050659 1441496772 0.774353 0.017517 -0.630493 0.050659 1441496772 0.774353 0.017517 -0.630493 0.050659 1441496772 0.774353 0.017517 -0.630493 0.050659 1441496772 0.774353 0.017517 -0.630493 0.050659 1441496772 0.772949 0.020081 -0.631836 0.054443 1441496772 0.772949 0.020081 -0.631836 0.054443 1441496772 0.772949 0.020081 -0.631836 0.054443 1441496772 0.772949 0.020081 -0.631836 0.054443 1441496772 0.772949 0.020081 -0.631836 0.054443 1441496772 0.772949 0.020081 -0.631836 0.054443 1441496772 0.772278 0.025513 -0.631775 0.061768 1441496772 0.772278 0.025513 -0.631775 0.061768 1441496772 0.772278 0.025513 -0.631775 0.061768 1441496772 0.772278 0.025513 -0.631775 0.061768 1441496772 0.771790 0.029785 -0.631775 0.065552 1441496772 0.771790 0.029785 -0.631775 0.065552 1441496772 0.771790 0.029785 -0.631775 0.065552 1441496772 0.771790 0.029785 -0.631775 0.065552 1441496772 0.771545 0.029968 -0.631958 0.066040 1441496772 0.771545 0.029968 -0.631958 0.066040 1441496772 0.771545 0.029968 -0.631958 0.066040 1441496772 0.771240 0.029053 -0.632385 0.066162 1441496773 0.771240 0.029053 -0.632385 0.066162 1441496773 0.770081 0.030823 -0.632690 0.075562 1441496773 0.769592 0.030884 -0.633240 0.075989 1441496773 0.769592 0.030884 -0.633240 0.075989 1441496773 0.769653 0.028442 -0.633667 0.072693 1441496773 0.769653 0.028442 -0.633667 0.072693 1441496773 0.769653 0.028442 -0.633667 0.072693 1441496773 0.769653 0.028442 -0.633667 0.072693 1441496773 0.769653 0.028442 -0.633667 0.072693 1441496773 0.769653 0.028442 -0.633667 0.072693 1441496773 0.770142 0.023621 -0.633789 0.067871 1441496773 0.770142 0.023621 -0.633789 0.067871 1441496773 0.770142 0.023621 -0.633789 0.067871 1441496773 0.770142 0.023621 -0.633789 0.067871 1441496773 0.770142 0.023621 -0.633789 0.067871 1441496773 0.770142 0.023621 -0.633789 0.067871 1441496773 0.770874 0.019714 -0.633484 0.063721 1441496773 0.770874 0.019714 -0.633484 0.063721 1441496773 0.770874 0.019714 -0.633484 0.063721 1441496773 0.771484 0.018005 -0.633057 0.061340 1441496773 0.771484 0.018005 -0.633057 0.061340 1441496773 0.771484 0.018005 -0.633057 0.061340 1441496773 0.771484 0.018005 -0.633057 0.061340 1441496773 0.771912 0.018677 -0.632507 0.060547 1441496773 0.771912 0.018677 -0.632507 0.060547 1441496773 0.771912 0.018677 -0.632507 0.060547 1441496773 0.771912 0.018677 -0.632507 0.060547 1441496773 0.771912 0.018677 -0.632507 0.060547 1441496773 0.771912 0.018677 -0.632507 0.060547 1441496773 0.772339 0.019958 -0.632019 0.060364 1441496773 0.772339 0.019958 -0.632019 0.060364 1441496773 0.772339 0.019958 -0.632019 0.060364 1441496773 0.772339 0.019958 -0.632019 0.060364 1441496773 0.772339 0.019958 -0.632019 0.060364 1441496773 0.772339 0.019958 -0.632019 0.060364 1441496773 0.772339 0.019958 -0.632019 0.060364 1441496773 0.772644 0.019653 -0.631836 0.058472 1441496773 0.772644 0.019653 -0.631836 0.058472 1441496773 0.772644 0.019653 -0.631836 0.058472 1441496773 0.772644 0.019653 -0.631836 0.058472 1441496773 0.772644 0.019653 -0.631836 0.058472 1441496773 0.772644 0.019653 -0.631836 0.058472 1441496773 0.772156 0.018188 -0.632813 0.054565 1441496773 0.772156 0.018188 -0.632813 0.054565 1441496773 0.772156 0.018188 -0.632813 0.054565 1441496773 0.772156 0.018188 -0.632813 0.054565 1441496773 0.772156 0.018188 -0.632813 0.054565 1441496773 0.772156 0.018188 -0.632813 0.054565 1441496773 0.771057 0.024292 -0.633606 0.058167 1441496773 0.771057 0.024292 -0.633606 0.058167 1441496773 0.771057 0.024292 -0.633606 0.058167 1441496773 0.771057 0.024292 -0.633606 0.058167 1441496773 0.770264 0.031372 -0.633606 0.065125 1441496773 0.770264 0.031372 -0.633606 0.065125 1441496773 0.770264 0.031372 -0.633606 0.065125 1441496773 0.770264 0.031372 -0.633606 0.065125 1441496773 0.770264 0.031372 -0.633606 0.065125 1441496773 0.770264 0.031372 -0.633606 0.065125 1441496773 0.770325 0.030884 -0.633118 0.069092 1441496773 0.770325 0.030884 -0.633118 0.069092 1441496773 0.770325 0.030884 -0.633118 0.069092 1441496774 0.770325 0.030884 -0.633118 0.069092 1441496774 0.770142 0.030396 -0.632935 0.072815 1441496774 0.770142 0.030396 -0.632935 0.072815 1441496774 0.770142 0.030396 -0.632935 0.072815 1441496774 0.770142 0.030396 -0.632935 0.072815 1441496774 0.770142 0.030396 -0.632935 0.072815 1441496774 0.770508 0.030579 -0.632324 0.074219 1441496774 0.770508 0.030579 -0.632324 0.074219 1441496774 0.770508 0.030579 -0.632324 0.074219 1441496774 0.770508 0.030579 -0.632324 0.074219 1441496774 0.770508 0.030579 -0.632324 0.074219 1441496774 0.770508 0.030579 -0.632324 0.074219 1441496774 0.770508 0.030579 -0.632324 0.074219 1441496774 0.770752 0.030029 -0.632385 0.071655 1441496774 0.770752 0.030029 -0.632385 0.071655 1441496774 0.770752 0.030029 -0.632385 0.071655 1441496774 0.770752 0.030029 -0.632385 0.071655 1441496774 0.770752 0.030029 -0.632385 0.071655 1441496774 0.770752 0.030029 -0.632385 0.071655 1441496774 0.770813 0.027405 -0.632935 0.066895 1441496774 0.770813 0.027405 -0.632935 0.066895 1441496774 0.770813 0.027405 -0.632935 0.066895 1441496774 0.770813 0.027405 -0.632935 0.066895 1441496774 0.770813 0.027405 -0.632935 0.066895 1441496774 0.770813 0.027405 -0.632935 0.066895 1441496774 0.770813 0.027405 -0.632935 0.066895 1441496774 0.770874 0.025696 -0.633240 0.064270 1441496774 0.770874 0.025696 -0.633240 0.064270 1441496774 0.770874 0.025696 -0.633240 0.064270 1441496774 0.770874 0.025696 -0.633240 0.064270 1441496774 0.770874 0.025696 -0.633240 0.064270 1441496774 0.770874 0.025696 -0.633240 0.064270 1441496774 0.770813 0.025146 -0.633301 0.064514 1441496774 0.770813 0.025146 -0.633301 0.064514 1441496774 0.770813 0.025146 -0.633301 0.064514 1441496774 0.770813 0.025146 -0.633301 0.064514 1441496774 0.770813 0.025146 -0.633301 0.064514 1441496774 0.770813 0.025146 -0.633301 0.064514 1441496774 0.770386 0.026917 -0.633362 0.067871 1441496774 0.770386 0.026917 -0.633362 0.067871 1441496774 0.770386 0.026917 -0.633362 0.067871 1441496774 0.770386 0.026917 -0.633362 0.067871 1441496774 0.770386 0.026917 -0.633362 0.067871 1441496774 0.770386 0.026917 -0.633362 0.067871 1441496774 0.770386 0.026917 -0.633362 0.067871 1441496774 0.769775 0.028931 -0.633606 0.071655 1441496774 0.769775 0.028931 -0.633606 0.071655 1441496774 0.769775 0.028931 -0.633606 0.071655 1441496774 0.769775 0.028931 -0.633606 0.071655 1441496774 0.769775 0.028931 -0.633606 0.071655 1441496774 0.769775 0.028931 -0.633606 0.071655 1441496774 0.769409 0.030029 -0.633789 0.073669 1441496774 0.769409 0.030029 -0.633789 0.073669 1441496774 0.769409 0.030029 -0.633789 0.073669 1441496774 0.769409 0.030029 -0.633789 0.073669 1441496774 0.769409 0.030029 -0.633789 0.073669 1441496774 0.769043 0.027039 -0.634460 0.072327 1441496774 0.769043 0.027039 -0.634460 0.072327 1441496774 0.769043 0.027039 -0.634460 0.072327 1441496774 0.769043 0.027039 -0.634460 0.072327 1441496774 0.769043 0.027039 -0.634460 0.072327 1441496774 0.769043 0.027039 -0.634460 0.072327 1441496774 0.768799 0.027893 -0.634521 0.074463 1441496774 0.768799 0.027893 -0.634521 0.074463 1441496774 0.768799 0.027893 -0.634521 0.074463 1441496774 0.768799 0.027893 -0.634521 0.074463 1441496774 0.768799 0.027893 -0.634521 0.074463 1441496774 0.768799 0.027893 -0.634521 0.074463 1441496774 0.769104 0.027039 -0.634399 0.072449 1441496774 0.769104 0.027039 -0.634399 0.072449 1441496774 0.769104 0.027039 -0.634399 0.072449 1441496774 0.769104 0.027039 -0.634399 0.072449 1441496774 0.769104 0.027039 -0.634399 0.072449 1441496774 0.769104 0.027039 -0.634399 0.072449 1441496774 0.769104 0.027039 -0.634399 0.072449 1441496774 0.769592 0.023865 -0.634277 0.069580 1441496774 0.769592 0.023865 -0.634277 0.069580 1441496774 0.769592 0.023865 -0.634277 0.069580 1441496774 0.769592 0.023865 -0.634277 0.069580 1441496774 0.769592 0.023865 -0.634277 0.069580 1441496774 0.770020 0.021240 -0.634155 0.066284 1441496774 0.770142 0.021729 -0.634033 0.066101 1441496774 0.770142 0.021729 -0.634033 0.066101 1441496774 0.770142 0.021729 -0.634033 0.066101 1441496774 0.770142 0.021729 -0.634033 0.066101 1441496774 0.770142 0.021729 -0.634033 0.066101 1441496774 0.770020 0.024048 -0.634033 0.066711 1441496774 0.770020 0.024048 -0.634033 0.066711 1441496774 0.770020 0.024048 -0.634033 0.066711 1441496774 0.770020 0.024048 -0.634033 0.066711 1441496774 0.770020 0.024048 -0.634033 0.066711 1441496774 0.770020 0.024048 -0.634033 0.066711 1441496774 0.770142 0.023865 -0.633972 0.065796 1441496774 0.770142 0.023865 -0.633972 0.065796 1441496774 0.770142 0.023865 -0.633972 0.065796 1441496774 0.770142 0.023865 -0.633972 0.065796 1441496774 0.770142 0.023865 -0.633972 0.065796 1441496774 0.770081 0.024658 -0.634033 0.065735 1441496774 0.770081 0.024658 -0.634033 0.065735 1441496774 0.770081 0.024658 -0.634033 0.065735 1441496774 0.770081 0.024658 -0.634033 0.065735 1441496774 0.770386 0.025757 -0.633789 0.064392 1441496775 0.770386 0.025757 -0.633789 0.064392 1441496775 0.770386 0.025757 -0.633789 0.064392 1441496775 0.770691 0.025269 -0.633728 0.061768 1441496775 0.770691 0.025269 -0.633728 0.061768 1441496775 0.770691 0.025269 -0.633728 0.061768 1441496775 0.770691 0.025269 -0.633728 0.061768 1441496775 0.770691 0.025269 -0.633728 0.061768 1441496775 0.770691 0.025269 -0.633728 0.061768 1441496775 0.769897 0.028259 -0.634338 0.063293 1441496775 0.769897 0.028259 -0.634338 0.063293 1441496775 0.769897 0.028259 -0.634338 0.063293 1441496775 0.769897 0.028259 -0.634338 0.063293 1441496775 0.769897 0.028259 -0.634338 0.063293 1441496775 0.769897 0.028259 -0.634338 0.063293 1441496775 0.768921 0.034546 -0.634705 0.068604 1441496775 0.768921 0.034546 -0.634705 0.068604 1441496775 0.768921 0.034546 -0.634705 0.068604 1441496775 0.768921 0.034546 -0.634705 0.068604 1441496775 0.769287 0.033508 -0.634155 0.070496 1441496775 0.769287 0.033508 -0.634155 0.070496 1441496775 0.769409 0.033569 -0.633667 0.073181 1441496775 0.769409 0.033569 -0.633667 0.073181 1441496775 0.769409 0.033569 -0.633667 0.073181 1441496775 0.769592 0.032288 -0.633484 0.072998 1441496775 0.769592 0.032288 -0.633484 0.072998 1441496775 0.769592 0.032288 -0.633484 0.072998 1441496775 0.769592 0.032288 -0.633484 0.072998 1441496775 0.769592 0.032288 -0.633484 0.072998 1441496775 0.769592 0.032288 -0.633484 0.072998 1441496775 0.769958 0.031311 -0.633301 0.071655 1441496775 0.769958 0.031311 -0.633301 0.071655 1441496775 0.769958 0.031311 -0.633301 0.071655 1441496775 0.769958 0.031311 -0.633301 0.071655 1441496775 0.769958 0.031311 -0.633301 0.071655 1441496775 0.769958 0.031311 -0.633301 0.071655 1441496775 0.770996 0.024658 -0.632385 0.071289 1441496775 0.770996 0.024658 -0.632385 0.071289 1441496775 0.770813 0.023010 -0.632751 0.070251 1441496775 0.770813 0.023010 -0.632751 0.070251 1441496775 0.770813 0.023010 -0.632751 0.070251 1441496775 0.770813 0.020386 -0.633118 0.067261 1441496775 0.770813 0.020386 -0.633118 0.067261 1441496775 0.770813 0.020386 -0.633118 0.067261 1441496775 0.770813 0.020386 -0.633118 0.067261 1441496775 0.770813 0.020386 -0.633118 0.067261 1441496775 0.770813 0.020386 -0.633118 0.067261 1441496775 0.770813 0.020386 -0.633118 0.067261 1441496775 0.771423 0.018250 -0.632874 0.064087 1441496775 0.771423 0.018250 -0.632874 0.064087 1441496775 0.771423 0.018250 -0.632874 0.064087 1441496775 0.771423 0.018250 -0.632874 0.064087 1441496775 0.771423 0.018250 -0.632874 0.064087 1441496775 0.772034 0.015320 -0.632385 0.061218 1441496776 0.772034 0.015320 -0.632385 0.061218 1441496776 0.772034 0.015320 -0.632385 0.061218 1441496776 0.772583 0.014343 -0.631897 0.060181 1441496776 0.772583 0.014343 -0.631897 0.060181 1441496776 0.772583 0.014343 -0.631897 0.060181 1441496776 0.772583 0.014343 -0.631897 0.060181 1441496776 0.772583 0.014343 -0.631897 0.060181 1441496776 0.772583 0.014343 -0.631897 0.060181 1441496776 0.772705 0.015686 -0.631653 0.060608 1441496776 0.772705 0.015686 -0.631653 0.060608 1441496776 0.772705 0.015686 -0.631653 0.060608 1441496776 0.772705 0.015686 -0.631653 0.060608 1441496776 0.772705 0.015686 -0.631653 0.060608 1441496776 0.772705 0.015686 -0.631653 0.060608 1441496776 0.772705 0.015686 -0.631653 0.060608 1441496776 0.772888 0.017456 -0.631287 0.061035 1441496776 0.772888 0.017456 -0.631287 0.061035 1441496776 0.772888 0.017456 -0.631287 0.061035 1441496776 0.772888 0.017456 -0.631287 0.061035 1441496776 0.772888 0.017456 -0.631287 0.061035 1441496776 0.772888 0.017456 -0.631287 0.061035 1441496776 0.773193 0.017029 -0.631104 0.059631 1441496776 0.773193 0.017029 -0.631104 0.059631 1441496776 0.773193 0.017029 -0.631104 0.059631 1441496776 0.773193 0.017029 -0.631104 0.059631 1441496776 0.773193 0.017029 -0.631104 0.059631 1441496776 0.773560 0.015747 -0.630859 0.058044 1441496776 0.773560 0.015747 -0.630859 0.058044 1441496776 0.773560 0.015747 -0.630859 0.058044 1441496776 0.773560 0.015747 -0.630859 0.058044 1441496776 0.773560 0.015747 -0.630859 0.058044 1441496776 0.773560 0.015747 -0.630859 0.058044 1441496776 0.773682 0.014526 -0.630798 0.056641 1441496776 0.773682 0.014526 -0.630798 0.056641 1441496776 0.773682 0.014526 -0.630798 0.056641 1441496776 0.773682 0.014526 -0.630798 0.056641 1441496776 0.773682 0.014526 -0.630798 0.056641 1441496776 0.773682 0.014526 -0.630798 0.056641 1441496776 0.773499 0.018066 -0.630554 0.061035 1441496776 0.773499 0.018066 -0.630554 0.061035 1441496776 0.773499 0.018066 -0.630554 0.061035 1441496776 0.773499 0.018066 -0.630554 0.061035 1441496776 0.773499 0.018066 -0.630554 0.061035 1441496776 0.773499 0.018066 -0.630554 0.061035 1441496776 0.773499 0.018066 -0.630554 0.061035 1441496776 0.773193 0.022217 -0.630188 0.066772 1441496776 0.773193 0.022217 -0.630188 0.066772 1441496776 0.773193 0.022217 -0.630188 0.066772 1441496776 0.773193 0.022217 -0.630188 0.066772 1441496776 0.773193 0.022217 -0.630188 0.066772 1441496776 0.773193 0.023926 -0.629700 0.071411 1441496776 0.773193 0.023926 -0.629700 0.071411 1441496776 0.773193 0.023926 -0.629700 0.071411 1441496776 0.773193 0.023926 -0.629700 0.071411 1441496776 0.773193 0.023926 -0.629700 0.071411 1441496776 0.773193 0.023926 -0.629700 0.071411 1441496776 0.773132 0.025818 -0.629272 0.074829 1441496776 0.773132 0.025818 -0.629272 0.074829 1441496776 0.773132 0.025818 -0.629272 0.074829 1441496776 0.773132 0.025818 -0.629272 0.074829 1441496776 0.773132 0.025818 -0.629272 0.074829 1441496776 0.773132 0.025818 -0.629272 0.074829 1441496776 0.773438 0.026611 -0.628601 0.077087 1441496776 0.773438 0.026611 -0.628601 0.077087 1441496776 0.773438 0.026611 -0.628601 0.077087 1441496776 0.773438 0.026611 -0.628601 0.077087 1441496776 0.773438 0.026611 -0.628601 0.077087 1441496776 0.773438 0.026611 -0.628601 0.077087 1441496776 0.773926 0.025269 -0.628113 0.076599 1441496776 0.773926 0.025269 -0.628113 0.076599 1441496776 0.773926 0.025269 -0.628113 0.076599 1441496776 0.773926 0.025269 -0.628113 0.076599 1441496776 0.773926 0.025269 -0.628113 0.076599 1441496776 0.773926 0.025269 -0.628113 0.076599 1441496776 0.774353 0.022888 -0.627869 0.074707 1441496776 0.774353 0.022888 -0.627869 0.074707 1441496776 0.774353 0.022888 -0.627869 0.074707 1441496776 0.774353 0.022888 -0.627869 0.074707 1441496776 0.774353 0.022888 -0.627869 0.074707 1441496776 0.774353 0.022583 -0.628052 0.073792 1441496776 0.774353 0.022583 -0.628052 0.073792 1441496776 0.774353 0.022583 -0.628052 0.073792 1441496776 0.774353 0.022583 -0.628052 0.073792 1441496776 0.774353 0.022583 -0.628052 0.073792 1441496776 0.774353 0.022583 -0.628052 0.073792 1441496776 0.774353 0.022583 -0.628052 0.073792 1441496776 0.774109 0.024292 -0.628113 0.074890 1441496776 0.774109 0.024292 -0.628113 0.074890 1441496776 0.774109 0.024292 -0.628113 0.074890 1441496776 0.774109 0.024292 -0.628113 0.074890 1441496776 0.774109 0.024292 -0.628113 0.074890 1441496776 0.774048 0.025330 -0.627869 0.077087 1441496776 0.774048 0.025330 -0.627869 0.077087 1441496776 0.774048 0.025330 -0.627869 0.077087 1441496776 0.774048 0.025330 -0.627869 0.077087 1441496776 0.774048 0.025330 -0.627869 0.077087 1441496776 0.774048 0.025330 -0.627869 0.077087 1441496776 0.774170 0.023621 -0.627747 0.077698 1441496776 0.774170 0.023621 -0.627747 0.077698 1441496776 0.774170 0.023621 -0.627747 0.077698 1441496776 0.774170 0.023621 -0.627747 0.077698 1441496776 0.774170 0.023621 -0.627747 0.077698 1441496776 0.774170 0.023621 -0.627747 0.077698 1441496776 0.773926 0.019714 -0.628296 0.076721 1441496776 0.773926 0.019714 -0.628296 0.076721 1441496777 0.773621 0.017334 -0.628906 0.075195 1441496777 0.773621 0.017334 -0.628906 0.075195 1441496777 0.773621 0.017334 -0.628906 0.075195 1441496777 0.773621 0.015808 -0.629272 0.072205 1441496777 0.773621 0.015808 -0.629272 0.072205 1441496777 0.773621 0.015808 -0.629272 0.072205 1441496777 0.773621 0.015808 -0.629272 0.072205 1441496777 0.773621 0.015808 -0.629272 0.072205 1441496777 0.773621 0.015808 -0.629272 0.072205 1441496777 0.773865 0.014221 -0.629333 0.069824 1441496777 0.773865 0.014221 -0.629333 0.069824 1441496777 0.773865 0.014221 -0.629333 0.069824 1441496777 0.773865 0.014221 -0.629333 0.069824 1441496777 
0.788940 -0.123962 -0.597839 0.069092 1441496779 0.788940 -0.123962 -0.597839 0.069092 1441496779 0.788940 -0.123962 -0.597839 0.069092 1441496779 0.788940 -0.123962 -0.597839 0.069092 1441496779 0.788940 -0.123962 -0.597839 0.069092 1441496779 0.786194 -0.176086 -0.585510 0.089661 1441496779 0.786194 -0.176086 -0.585510 0.089661 1441496779 0.786194 -0.176086 -0.585510 0.089661 1441496779 0.786194 -0.176086 -0.585510 0.089661 1441496779 0.786194 -0.176086 -0.585510 0.089661 1441496779 0.786194 -0.176086 -0.585510 0.089661 1441496779 0.789734 -0.230652 -0.556091 0.117859 1441496779 0.789734 -0.230652 -0.556091 0.117859 1441496779 0.789734 -0.230652 -0.556091 0.117859 1441496779 0.789734 -0.230652 -0.556091 0.117859 1441496779 0.789734 -0.230652 -0.556091 0.117859 1441496779 0.789734 -0.230652 -0.556091 0.117859 1441496779 0.793701 -0.287964 -0.516418 0.142761 1441496779 0.793701 -0.287964 -0.516418 0.142761 1441496779 0.793701 -0.287964 -0.516418 0.142761 1441496779 0.793701 -0.287964 -0.516418 0.142761 1441496779 0.793701 -0.287964 -0.516418 0.142761 1441496779 0.793701 -0.287964 -0.516418 0.142761 1441496779 0.793335 -0.333679 -0.477905 0.175720 1441496779 0.793335 -0.333679 -0.477905 0.175720 1441496779 0.793335 -0.333679 -0.477905 0.175720 1441496779 0.793335 -0.333679 -0.477905 0.175720 1441496779 0.793335 -0.333679 -0.477905 0.175720 1441496779 0.793335 -0.333679 -0.477905 0.175720 1441496779 0.788391 -0.368835 -0.447144 0.205994 1441496779 0.788391 -0.368835 -0.447144 0.205994 1441496779 0.788391 -0.368835 -0.447144 0.205994 1441496779 0.788391 -0.368835 -0.447144 0.205994 1441496779 0.788391 -0.368835 -0.447144 0.205994 1441496779 0.788391 -0.368835 -0.447144 0.205994 1441496779 0.779053 -0.398865 -0.423645 0.233337 1441496780 0.779053 -0.398865 -0.423645 0.233337 1441496780 0.779053 -0.398865 -0.423645 0.233337 1441496780 0.779053 -0.398865 -0.423645 0.233337 1441496780 0.779053 -0.398865 -0.423645 0.233337 1441496780 0.779053 -0.398865 -0.423645 0.233337 1441496780 0.779053 -0.398865 -0.423645 0.233337 1441496780 0.771362 -0.411255 -0.410522 0.259399 1441496780 0.771362 -0.411255 -0.410522 0.259399 1441496780 0.771362 -0.411255 -0.410522 0.259399 1441496780 0.771362 -0.411255 -0.410522 0.259399 1441496780 0.771362 -0.411255 -0.410522 0.259399 1441496780 0.771362 -0.411255 -0.410522 0.259399 1441496780 0.773132 -0.400269 -0.413635 0.266418 1441496780 0.773132 -0.400269 -0.413635 0.266418 1441496780 0.773132 -0.400269 -0.413635 0.266418 1441496780 0.773132 -0.400269 -0.413635 0.266418 1441496780 0.773132 -0.400269 -0.413635 0.266418 1441496780 0.773132 -0.400269 -0.413635 0.266418 1441496780 0.783264 -0.370422 -0.435913 0.243286 1441496780 0.783264 -0.370422 -0.435913 0.243286 1441496780 0.783264 -0.370422 -0.435913 0.243286 1441496780 0.783264 -0.370422 -0.435913 0.243286 1441496780 0.783264 -0.370422 -0.435913 0.243286 1441496780 0.783264 -0.370422 -0.435913 0.243286 1441496780 0.788086 -0.337646 -0.474304 0.199829 1441496780 0.788086 -0.337646 -0.474304 0.199829 1441496780 0.788086 -0.337646 -0.474304 0.199829 1441496780 0.788086 -0.337646 -0.474304 0.199829 1441496780 0.788086 -0.337646 -0.474304 0.199829 1441496780 0.788086 -0.337646 -0.474304 0.199829 1441496780 0.787537 -0.296875 -0.515686 0.160461 1441496780 0.787537 -0.296875 -0.515686 0.160461 1441496780 0.787537 -0.296875 -0.515686 0.160461 1441496780 0.787537 -0.296875 -0.515686 0.160461 1441496780 0.787537 -0.296875 -0.515686 0.160461 1441496780 0.787537 -0.296875 -0.515686 0.160461 1441496780 0.786560 -0.247559 -0.551208 0.127502 1441496780 0.786560 -0.247559 -0.551208 0.127502 1441496780 0.786560 -0.247559 -0.551208 0.127502 1441496780 0.786560 -0.247559 -0.551208 0.127502 1441496780 0.786560 -0.247559 -0.551208 0.127502 1441496780 0.786560 -0.247559 -0.551208 0.127502 1441496780 0.786560 -0.247559 -0.551208 0.127502 1441496780 0.786682 -0.192566 -0.578613 0.096130 1441496780 0.786682 -0.192566 -0.578613 0.096130 1441496780 0.786682 -0.192566 -0.578613 0.096130 1441496780 0.786682 -0.192566 -0.578613 0.096130 1441496780 0.786682 -0.192566 -0.578613 0.096130 1441496780 0.786499 -0.166077 -0.591187 0.065857 1441496780 0.786499 -0.166077 -0.591187 0.065857 1441496780 0.786499 -0.166077 -0.591187 0.065857 1441496780 0.786499 -0.166077 -0.591187 0.065857 1441496780 0.786499 -0.166077 -0.591187 0.065857 1441496780 0.786499 -0.166077 -0.591187 0.065857 1441496780 0.786499 -0.166077 -0.591187 0.065857 1441496780 0.786316 -0.138611 -0.599915 0.050964 1441496780 0.786316 -0.138611 -0.599915 0.050964 1441496780 0.786316 -0.138611 -0.599915 0.050964 1441496780 0.786316 -0.138611 -0.599915 0.050964 1441496780 0.786316 -0.138611 -0.599915 0.050964 1441496780 0.786377 -0.127502 -0.602722 0.045654 1441496780 0.786377 -0.127502 -0.602722 0.045654 1441496780 0.786377 -0.127502 -0.602722 0.045654 1441496780 0.786377 -0.127502 -0.602722 0.045654 1441496780 0.786377 -0.127502 -0.602722 0.045654 1441496780 0.781677 -0.105652 -0.612976 0.045898 1441496780 0.781677 -0.105652 -0.612976 0.045898 1441496780 0.781677 -0.105652 -0.612976 0.045898 1441496780 0.781677 -0.105652 -0.612976 0.045898 1441496780 0.781677 -0.105652 -0.612976 0.045898 1441496780 0.781677 -0.105652 -0.612976 0.045898 1441496780 0.780212 -0.088135 -0.618164 0.036499 1441496780 0.780212 -0.088135 -0.618164 0.036499 1441496780 0.780212 -0.088135 -0.618164 0.036499 1441496780 0.780212 -0.088135 -0.618164 0.036499 1441496780 0.780212 -0.088135 -0.618164 0.036499 1441496780 0.780212 -0.088135 -0.618164 0.036499 1441496780 0.779114 -0.076538 -0.621521 0.028687 1441496780 0.779114 -0.076538 -0.621521 0.028687 1441496780 0.779114 -0.076538 -0.621521 0.028687 1441496780 0.779114 -0.076538 -0.621521 0.028687 1441496780 0.779114 -0.076538 -0.621521 0.028687 1441496780 0.779114 -0.076538 -0.621521 0.028687 1441496780 0.779724 -0.075195 -0.620605 0.034302 1441496780 0.779724 -0.075195 -0.620605 0.034302 1441496780 0.779724 -0.075195 -0.620605 0.034302 1441496780 0.779724 -0.075195 -0.620605 0.034302 1441496780 0.779724 -0.075195 -0.620605 0.034302 1441496780 0.779724 -0.075195 -0.620605 0.034302 1441496780 0.781311 -0.079285 -0.617004 0.050842 1441496780 0.781311 -0.079285 -0.617004 0.050842 1441496780 0.781311 -0.079285 -0.617004 0.050842 1441496780 0.781311 -0.079285 -0.617004 0.050842 1441496780 0.781311 -0.079285 -0.617004 0.050842 1441496780 0.781311 -0.079285 -0.617004 0.050842 1441496780 0.784485 -0.109558 -0.607178 0.062256 1441496780 0.784485 -0.109558 -0.607178 0.062256 1441496780 0.784485 -0.109558 -0.607178 0.062256 1441496780 0.784485 -0.109558 -0.607178 0.062256 1441496780 0.784485 -0.109558 -0.607178 0.062256 1441496780 0.784485 -0.109558 -0.607178 0.062256 1441496780 0.784851 -0.141296 -0.597412 0.084900 1441496780 0.784851 -0.141296 -0.597412 0.084900 1441496780 0.784851 -0.141296 -0.597412 0.084900 1441496780 0.784851 -0.141296 -0.597412 0.084900 1441496780 0.784851 -0.141296 -0.597412 0.084900 1441496780 0.784851 -0.141296 -0.597412 0.084900 1441496780 0.781921 -0.184998 -0.583679 0.117004 1441496781 0.781921 -0.184998 -0.583679 0.117004 1441496781 0.781921 -0.184998 -0.583679 0.117004 1441496781 0.781921 -0.184998 -0.583679 0.117004 1441496781 0.781921 -0.184998 -0.583679 0.117004 1441496781 0.781921 -0.184998 -0.583679 0.117004 1441496781 0.780457 -0.220337 -0.562378 0.161255 1441496781 0.780457 -0.220337 -0.562378 0.161255 1441496781 0.780457 -0.220337 -0.562378 0.161255 1441496781 0.780457 -0.220337 -0.562378 0.161255 1441496781 0.780457 -0.220337 -0.562378 0.161255 1441496781 0.780457 -0.220337 -0.562378 0.161255 1441496781 0.780457 -0.220337 -0.562378 0.161255 1441496781 0.782288 -0.250427 -0.534485 0.199097 1441496781 0.782288 -0.250427 -0.534485 0.199097 1441496781 0.782288 -0.250427 -0.534485 0.199097 1441496781 0.782288 -0.250427 -0.534485 0.199097 1441496781 0.782288 -0.250427 -0.534485 0.199097 1441496781 0.782288 -0.250427 -0.534485 0.199097 1441496781 0.782837 -0.285522 -0.503845 0.227600 1441496781 0.782837 -0.285522 -0.503845 0.227600 1441496781 0.782837 -0.285522 -0.503845 0.227600 1441496781 0.782837 -0.285522 -0.503845 0.227600 1441496781 0.782837 -0.285522 -0.503845 0.227600 1441496781 0.782837 -0.285522 -0.503845 0.227600 1441496781 0.777710 -0.329224 -0.473145 0.250793 1441496781 0.777710 -0.329224 -0.473145 0.250793 1441496781 0.777710 -0.329224 -0.473145 0.250793 1441496781 0.777710 -0.329224 -0.473145 0.250793 1441496781 0.777710 -0.329224 -0.473145 0.250793 1441496781 0.777710 -0.329224 -0.473145 0.250793 1441496781 0.770142 -0.358521 -0.447205 0.279907 1441496781 0.770142 -0.358521 -0.447205 0.279907 1441496781 0.770142 -0.358521 -0.447205 0.279907 1441496781 0.770142 -0.358521 -0.447205 0.279907 1441496781 0.770142 -0.358521 -0.447205 0.279907 1441496781 0.770142 -0.358521 -0.447205 0.279907 1441496781 0.763306 -0.376526 -0.425293 0.307617 1441496781 0.763306 -0.376526 -0.425293 0.307617 1441496781 0.763306 -0.376526 -0.425293 0.307617 1441496781 0.763306 -0.376526 -0.425293 0.307617 1441496781 0.763306 -0.376526 -0.425293 0.307617 1441496781 0.763306 -0.376526 -0.425293 0.307617 1441496781 0.761292 -0.380066 -0.411804 0.326050 1441496781 0.761292 -0.380066 -0.411804 0.326050 1441496781 0.761292 -0.380066 -0.411804 0.326050 1441496781 0.761292 -0.380066 -0.411804 0.326050 1441496781 0.761292 -0.380066 -0.411804 0.326050 1441496781 0.761292 -0.380066 -0.411804 0.326050 1441496781 0.761292 -0.380066 -0.411804 0.326050 1441496781 0.766907 -0.369873 -0.416931 0.318176 1441496781 0.766907 -0.369873 -0.416931 0.318176 1441496781 0.766907 -0.369873 -0.416931 0.318176 1441496781 0.766907 -0.369873 -0.416931 0.318176 1441496781 0.766907 -0.369873 -0.416931 0.318176 1441496781 0.779053 -0.343323 -0.446411 0.275513 1441496781 0.779053 -0.343323 -0.446411 0.275513 1441496781 0.779053 -0.343323 -0.446411 0.275513 1441496781 0.779053 -0.343323 -0.446411 0.275513 1441496781 0.779053 -0.343323 -0.446411 0.275513 1441496781 0.779053 -0.343323 -0.446411 0.275513 1441496781 0.786438 -0.306396 -0.491638 0.214233 1441496781 0.786438 -0.306396 -0.491638 0.214233 1441496781 0.786438 -0.306396 -0.491638 0.214233 1441496781 0.786438 -0.306396 -0.491638 0.214233 1441496781 0.786438 -0.306396 -0.491638 0.214233 1441496781 0.782654 -0.274658 -0.536560 0.155396 1441496781 0.782654 -0.274658 -0.536560 0.155396 1441496781 0.782654 -0.274658 -0.536560 0.155396 1441496781 0.782654 -0.274658 -0.536560 0.155396 1441496781 0.782654 -0.274658 -0.536560 0.155396 1441496781 0.782654 -0.274658 -0.536560 0.155396 1441496781 0.780396 -0.240356 -0.566162 0.112488 1441496781 0.780396 -0.240356 -0.566162 0.112488 1441496781 0.780396 -0.240356 -0.566162 0.112488 1441496781 0.780396 -0.240356 -0.566162 0.112488 1441496781 0.780396 -0.240356 -0.566162 0.112488 1441496781 0.780396 -0.240356 -0.566162 0.112488 1441496781 0.780396 -0.240356 -0.566162 0.112488 1441496781 0.782104 -0.212646 -0.580017 0.081787 1441496781 0.782104 -0.212646 -0.580017 0.081787 1441496781 0.782104 -0.212646 -0.580017 0.081787 1441496781 0.782104 -0.212646 -0.580017 0.081787 1441496781 0.782104 -0.212646 -0.580017 0.081787 1441496781 0.782104 -0.212646 -0.580017 0.081787 1441496781 0.787048 -0.211792 -0.576721 0.054993 1441496781 0.787048 -0.211792 -0.576721 0.054993 1441496781 0.787048 -0.211792 -0.576721 0.054993 1441496781 0.787048 -0.211792 -0.576721 0.054993 1441496781 0.793945 -0.194336 -0.574219 0.046631 1441496781 0.793945 -0.194336 -0.574219 0.046631 1441496781 0.793945 -0.194336 -0.574219 0.046631 1441496781 0.793945 -0.194336 -0.574219 0.046631 1441496781 0.800720 -0.162842 -0.574768 0.044434 1441496781 0.800720 -0.162842 -0.574768 0.044434 1441496781 0.800720 -0.162842 -0.574768 0.044434 1441496781 0.800720 -0.162842 -0.574768 0.044434 1441496781 0.800720 -0.162842 -0.574768 0.044434 1441496781 0.800720 -0.162842 -0.574768 0.044434 1441496781 0.799683 -0.127808 -0.585815 0.031189 1441496781 0.799683 -0.127808 -0.585815 0.031189 1441496781 0.799683 -0.127808 -0.585815 0.031189 1441496781 0.799683 -0.127808 -0.585815 0.031189 1441496781 0.799683 -0.127808 -0.585815 0.031189 1441496781 0.799683 -0.127808 -0.585815 0.031189 1441496781 0.799683 -0.127808 -0.585815 0.031189 1441496781 0.797180 -0.122925 -0.590942 0.013916 1441496782 0.797180 -0.122925 -0.590942 0.013916 1441496782 0.797180 -0.122925 -0.590942 0.013916 1441496782 0.797180 -0.122925 -0.590942 0.013916 1441496782 0.797180 -0.122925 -0.590942 0.013916 1441496782 0.797180 -0.122925 -0.590942 0.013916 1441496782 0.797729 -0.135742 -0.587097 0.021606 1441496782 0.797729 -0.135742 -0.587097 0.021606 1441496782 0.797729 -0.135742 -0.587097 0.021606 1441496782 0.797729 -0.135742 -0.587097 0.021606 1441496782 0.797729 -0.135742 -0.587097 0.021606 1441496782 0.802551 -0.141235 -0.577637 0.047607 1441496782 0.802551 -0.141235 -0.577637 0.047607 1441496782 0.802551 -0.141235 -0.577637 0.047607 1441496782 0.802551 -0.141235 -0.577637 0.047607 1441496782 0.802551 -0.141235 -0.577637 0.047607 1441496782 0.802551 -0.141235 -0.577637 0.047607 1441496782 0.807678 -0.152039 -0.564209 0.078613 1441496782 0.807678 -0.152039 -0.564209 0.078613 1441496782 0.807678 -0.152039 -0.564209 0.078613 1441496782 0.807678 -0.152039 -0.564209 0.078613 1441496782 0.807678 -0.152039 -0.564209 0.078613 1441496782 0.807678 -0.152039 -0.564209 0.078613 1441496782 0.809937 -0.166382 -0.551697 0.109253 1441496782 0.809937 -0.166382 -0.551697 0.109253 1441496782 0.809937 -0.166382 -0.551697 0.109253 1441496782 0.809937 -0.166382 -0.551697 0.109253 1441496782 0.809937 -0.166382 -0.551697 0.109253 1441496782 0.809937 -0.166382 -0.551697 0.109253 1441496782 0.806580 -0.198303 -0.541809 0.128540 1441496782 0.806580 -0.198303 -0.541809 0.128540 1441496782 0.806580 -0.198303 -0.541809 0.128540 1441496782 0.806580 -0.198303 -0.541809 0.128540 1441496782 0.806580 -0.198303 -0.541809 0.128540 1441496782 0.806580 -0.198303 -0.541809 0.128540 1441496782 0.797607 -0.235840 -0.533386 0.153870 1441496782 0.797607 -0.235840 -0.533386 0.153870 1441496782 0.797607 -0.235840 -0.533386 0.153870 1441496782 0.797607 -0.235840 -0.533386 0.153870 1441496782 0.797607 -0.235840 -0.533386 0.153870 1441496782 0.797607 -0.235840 -0.533386 0.153870 1441496782 0.782959 -0.274780 -0.526245 0.185913 1441496782 0.782959 -0.274780 -0.526245 0.185913 1441496782 0.782959 -0.274780 -0.526245 0.185913 1441496782 0.782959 -0.274780 -0.526245 0.185913 1441496782 0.782959 -0.274780 -0.526245 0.185913 1441496782 0.782959 -0.274780 -0.526245 0.185913 1441496782 0.774902 -0.316162 -0.504395 0.212402 1441496782 0.774902 -0.316162 -0.504395 0.212402 1441496782 0.774902 -0.316162 -0.504395 0.212402 1441496782 0.774902 -0.316162 -0.504395 0.212402 1441496782 0.774902 -0.316162 -0.504395 0.212402 1441496782 0.774902 -0.316162 -0.504395 0.212402 1441496782 0.774902 -0.316162 -0.504395 0.212402 1441496782 0.765625 -0.363708 -0.475037 0.236450 1441496782 0.765625 -0.363708 -0.475037 0.236450 1441496782 0.765625 -0.363708 -0.475037 0.236450 1441496782 0.765625 -0.363708 -0.475037 0.236450 1441496782 0.765625 -0.363708 -0.475037 0.236450 1441496782 0.765625 -0.363708 -0.475037 0.236450 1441496782 0.760742 -0.387451 -0.449402 0.262939 1441496782 0.760742 -0.387451 -0.449402 0.262939 1441496782 0.760742 -0.387451 -0.449402 0.262939 1441496782 0.760742 -0.387451 -0.449402 0.262939 1441496782 0.760742 -0.387451 -0.449402 0.262939 1441496782 0.760742 -0.387451 -0.449402 0.262939 1441496782 0.756531 -0.405701 -0.426880 0.284302 1441496782 0.756531 -0.405701 -0.426880 0.284302 1441496782 0.756531 -0.405701 -0.426880 0.284302 1441496782 0.756531 -0.405701 -0.426880 0.284302 1441496782 0.756531 -0.405701 -0.426880 0.284302 1441496782 0.756531 -0.405701 -0.426880 0.284302 1441496782 0.756531 -0.405701 -0.426880 0.284302 1441496782 0.756470 -0.408813 -0.413086 0.299927 1441496782 0.756470 -0.408813 -0.413086 0.299927 1441496782 0.756470 -0.408813 -0.413086 0.299927 1441496782 0.756470 -0.408813 -0.413086 0.299927 1441496782 0.756470 -0.408813 -0.413086 0.299927 1441496782 0.756470 -0.408813 -0.413086 0.299927 1441496782 0.762268 -0.398987 -0.417847 0.291748 1441496782 0.762268 -0.398987 -0.417847 0.291748 1441496782 0.762268 -0.398987 -0.417847 0.291748 1441496782 0.762268 -0.398987 -0.417847 0.291748 1441496782 0.762268 -0.398987 -0.417847 0.291748 1441496782 0.762268 -0.398987 -0.417847 0.291748 1441496782 0.771057 -0.375671 -0.446899 0.254150 1441496782 0.771057 -0.375671 -0.446899 0.254150 1441496782 0.771057 -0.375671 -0.446899 0.254150 1441496782 0.771057 -0.375671 -0.446899 0.254150 1441496782 0.771057 -0.375671 -0.446899 0.254150 1441496782 0.771057 -0.375671 -0.446899 0.254150 1441496782 0.775452 -0.344849 -0.489197 0.201050 1441496782 0.775452 -0.344849 -0.489197 0.201050 1441496782 0.775452 -0.344849 -0.489197 0.201050 1441496782 0.775452 -0.344849 -0.489197 0.201050 1441496782 0.775452 -0.344849 -0.489197 0.201050 1441496782 0.775452 -0.344849 -0.489197 0.201050 1441496782 0.774109 -0.304077 -0.528931 0.168823 1441496782 0.774109 -0.304077 -0.528931 0.168823 1441496782 0.774109 -0.304077 -0.528931 0.168823 1441496782 0.774109 -0.304077 -0.528931 0.168823 1441496782 0.774109 -0.304077 -0.528931 0.168823 1441496782 0.774109 -0.304077 -0.528931 0.168823 1441496782 0.774109 -0.304077 -0.528931 0.168823 1441496782 0.779114 -0.248840 -0.554504 0.153564 1441496782 0.779114 -0.248840 -0.554504 0.153564 1441496782 0.779114 -0.248840 -0.554504 0.153564 1441496782 0.779114 -0.248840 -0.554504 0.153564 1441496782 0.779114 -0.248840 -0.554504 0.153564 1441496782 0.779114 -0.248840 -0.554504 0.153564 1441496782 0.787415 -0.211975 -0.562622 0.136047 1441496783 0.787415 -0.211975 -0.562622 0.136047 1441496783 0.787415 -0.211975 -0.562622 0.136047 1441496783 0.787415 -0.211975 -0.562622 0.136047 1441496783 0.787415 -0.211975 -0.562622 0.136047 1441496783 0.794067 -0.202332 -0.560486 0.119995 1441496783 0.794067 -0.202332 -0.560486 0.119995 1441496783 0.794067 -0.202332 -0.560486 0.119995 1441496783 0.794067 -0.202332 -0.560486 0.119995 1441496783 0.794067 -0.202332 -0.560486 0.119995 1441496783 0.794067 -0.202332 -0.560486 0.119995 1441496783 0.799988 -0.183472 -0.559814 0.113708 1441496783 0.799988 -0.183472 -0.559814 0.113708 1441496783 0.799988 -0.183472 -0.559814 0.113708 1441496783 0.799988 -0.183472 -0.559814 0.113708 1441496783 0.799988 -0.183472 -0.559814 0.113708 1441496783 0.799988 -0.183472 -0.559814 0.113708 1441496783 0.804077 -0.147400 -0.565796 0.107483 1441496783 0.804077 -0.147400 -0.565796 0.107483 1441496783 0.804077 -0.147400 -0.565796 0.107483 1441496783 0.804077 -0.147400 -0.565796 0.107483 1441496783 0.804077 -0.147400 -0.565796 0.107483 1441496783 0.804077 -0.147400 -0.565796 0.107483 1441496783 0.797241 -0.101074 -0.588318 0.089661 1441496783 0.797241 -0.101074 -0.588318 0.089661 1441496783 0.797241 -0.101074 -0.588318 0.089661 1441496783 0.797241 -0.101074 -0.588318 0.089661 1441496783 0.797241 -0.101074 -0.588318 0.089661 1441496783 0.797241 -0.101074 -0.588318 0.089661 1441496783 0.797241 -0.101074 -0.588318 0.089661 1441496783 0.789429 -0.108582 -0.601135 0.060120 1441496783 0.789429 -0.108582 -0.601135 0.060120 1441496783 0.789429 -0.108582 -0.601135 0.060120 1441496783 0.789429 -0.108582 -0.601135 0.060120 1441496783 0.789429 -0.108582 -0.601135 0.060120 1441496783 0.789429 -0.108582 -0.601135 0.060120 1441496783 0.789001 -0.114807 -0.599243 0.072021 1441496783 0.789001 -0.114807 -0.599243 0.072021 1441496783 0.789001 -0.114807 -0.599243 0.072021 1441496783 0.789001 -0.114807 -0.599243 0.072021 1441496783 0.789001 -0.114807 -0.599243 0.072021 1441496783 0.789001 -0.114807 -0.599243 0.072021 1441496783 0.789001 -0.114807 -0.599243 0.072021 1441496783 0.794373 -0.115417 -0.588379 0.097168 1441496783 0.794373 -0.115417 -0.588379 0.097168 1441496783 0.794373 -0.115417 -0.588379 0.097168 1441496783 0.794373 -0.115417 -0.588379 0.097168 1441496783 0.794373 -0.115417 -0.588379 0.097168 1441496783 0.796570 -0.142151 -0.577393 0.108643 1441496783 0.796570 -0.142151 -0.577393 0.108643 1441496783 0.796570 -0.142151 -0.577393 0.108643 1441496783 0.796570 -0.142151 -0.577393 0.108643 1441496783 0.796570 -0.142151 -0.577393 0.108643 1441496783 0.796570 -0.142151 -0.577393 0.108643 1441496783 0.795898 -0.166626 -0.568970 0.122620 1441496783 0.795898 -0.166626 -0.568970 0.122620 1441496783 0.795898 -0.166626 -0.568970 0.122620 1441496783 0.795898 -0.166626 -0.568970 0.122620 1441496783 0.795898 -0.166626 -0.568970 0.122620 1441496783 0.795898 -0.166626 -0.568970 0.122620 1441496783 0.792053 -0.190491 -0.562378 0.141663 1441496783 0.792053 -0.190491 -0.562378 0.141663 1441496783 0.792053 -0.190491 -0.562378 0.141663 1441496783 0.792053 -0.190491 -0.562378 0.141663 1441496783 0.792053 -0.190491 -0.562378 0.141663 1441496783 0.792053 -0.190491 -0.562378 0.141663 1441496783 0.787354 -0.213745 -0.553040 0.168640 1441496783 0.787354 -0.213745 -0.553040 0.168640 1441496783 0.787354 -0.213745 -0.553040 0.168640 1441496783 0.787354 -0.213745 -0.553040 0.168640 1441496783 0.782654 -0.235413 -0.540466 0.199829 1441496783 0.782654 -0.235413 -0.540466 0.199829 1441496783 0.782654 -0.235413 -0.540466 0.199829 1441496783 0.782654 -0.235413 -0.540466 0.199829 1441496783 0.782654 -0.235413 -0.540466 0.199829 1441496783 0.782654 -0.235413 -0.540466 0.199829 1441496783 0.780090 -0.263489 -0.520142 0.226746 1441496783 0.780090 -0.263489 -0.520142 0.226746 1441496783 0.780090 -0.263489 -0.520142 0.226746 1441496783 0.780090 -0.263489 -0.520142 0.226746 1441496783 0.780090 -0.263489 -0.520142 0.226746 1441496783 0.780090 -0.263489 -0.520142 0.226746 1441496783 0.776855 -0.299377 -0.495300 0.248047 1441496783 0.776855 -0.299377 -0.495300 0.248047 1441496783 0.776855 -0.299377 -0.495300 0.248047 1441496783 0.776855 -0.299377 -0.495300 0.248047 1441496783 0.776855 -0.299377 -0.495300 0.248047 1441496783 0.776855 -0.299377 -0.495300 0.248047 1441496783 0.776855 -0.299377 -0.495300 0.248047 1441496783 0.773560 -0.329224 -0.470764 0.267517 1441496783 0.773560 -0.329224 -0.470764 0.267517 1441496783 0.773560 -0.329224 -0.470764 0.267517 1441496783 0.773560 -0.329224 -0.470764 0.267517 1441496783 0.773560 -0.329224 -0.470764 0.267517 1441496783 0.773560 -0.329224 -0.470764 0.267517 1441496783 0.771851 -0.345642 -0.450745 0.285706 1441496783 0.771851 -0.345642 -0.450745 0.285706 1441496783 0.771851 -0.345642 -0.450745 0.285706 1441496783 0.771851 -0.345642 -0.450745 0.285706 1441496783 0.771851 -0.345642 -0.450745 0.285706 1441496783 0.771851 -0.345642 -0.450745 0.285706 1441496783 0.768494 -0.354797 -0.433594 0.309021 1441496783 0.768494 -0.354797 -0.433594 0.309021 1441496783 0.768494 -0.354797 -0.433594 0.309021 1441496783 0.768494 -0.354797 -0.433594 0.309021 1441496783 0.768494 -0.354797 -0.433594 0.309021 1441496783 0.768494 -0.354797 -0.433594 0.309021 1441496783 0.768494 -0.354797 -0.433594 0.309021 1441496783 0.769531 -0.347778 -0.426880 0.323486 1441496783 0.769531 -0.347778 -0.426880 0.323486 1441496783 0.769531 -0.347778 -0.426880 0.323486 1441496783 0.769531 -0.347778 -0.426880 0.323486 1441496784 0.769531 -0.347778 -0.426880 0.323486 1441496784 0.769531 -0.347778 -0.426880 0.323486 1441496784 0.780029 -0.324036 -0.437378 0.308655 1441496784 0.780029 -0.324036 -0.437378 0.308655 1441496784 0.780029 -0.324036 -0.437378 0.308655 1441496784 0.780029 -0.324036 -0.437378 0.308655 1441496784 0.780029 -0.324036 -0.437378 0.308655 1441496784 0.780029 -0.324036 -0.437378 0.308655 1441496784 0.788940 -0.297729 -0.464783 0.269897 1441496784 0.788940 -0.297729 -0.464783 0.269897 1441496784 0.788940 -0.297729 -0.464783 0.269897 1441496784 0.788940 -0.297729 -0.464783 0.269897 1441496784 0.788940 -0.297729 -0.464783 0.269897 1441496784 0.788940 -0.297729 -0.464783 0.269897 1441496784 0.788940 -0.297729 -0.464783 0.269897 1441496784 0.789063 -0.268494 -0.503174 0.228333 1441496784 0.789063 -0.268494 -0.503174 0.228333 1441496784 0.789063 -0.268494 -0.503174 0.228333 1441496784 0.789063 -0.268494 -0.503174 0.228333 1441496784 0.789063 -0.268494 -0.503174 0.228333 1441496784 0.789063 -0.268494 -0.503174 0.228333 1441496784 0.782776 -0.241089 -0.543152 0.184814 1441496784 0.782776 -0.241089 -0.543152 0.184814 1441496784 0.782776 -0.241089 -0.543152 0.184814 1441496784 0.782776 -0.241089 -0.543152 0.184814 1441496784 0.782776 -0.241089 -0.543152 0.184814 1441496784 0.782776 -0.241089 -0.543152 0.184814 1441496784 0.778625 -0.210938 -0.571716 0.149658 1441496784 0.778625 -0.210938 -0.571716 0.149658 1441496784 0.778625 -0.210938 -0.571716 0.149658 1441496784 0.778625 -0.210938 -0.571716 0.149658 1441496784 0.778625 -0.210938 -0.571716 0.149658 1441496784 0.778625 -0.210938 -0.571716 0.149658 1441496784 0.781921 -0.191711 -0.581116 0.118835 1441496784 0.781921 -0.191711 -0.581116 0.118835 1441496784 0.781921 -0.191711 -0.581116 0.118835 1441496784 0.781921 -0.191711 -0.581116 0.118835 1441496784 0.781921 -0.191711 -0.581116 0.118835 1441496784 0.781921 -0.191711 -0.581116 0.118835 1441496784 0.784546 -0.170898 -0.587524 0.100708 1441496784 0.784546 -0.170898 -0.587524 0.100708 1441496784 0.784546 -0.170898 -0.587524 0.100708 1441496784 0.784546 -0.170898 -0.587524 0.100708 1441496784 0.784546 -0.170898 -0.587524 0.100708 1441496784 0.787048 -0.150757 -0.591492 0.089600 1441496784 0.787048 -0.150757 -0.591492 0.089600 1441496784 0.787048 -0.150757 -0.591492 0.089600 1441496784 0.787048 -0.150757 -0.591492 0.089600 1441496784 0.787048 -0.150757 -0.591492 0.089600 1441496784 0.787048 -0.150757 -0.591492 0.089600 1441496784 0.788818 -0.131653 -0.594727 0.082031 1441496784 0.788818 -0.131653 -0.594727 0.082031 1441496784 0.788818 -0.131653 -0.594727 0.082031 1441496784 0.788818 -0.131653 -0.594727 0.082031 1441496784 0.788818 -0.131653 -0.594727 0.082031 1441496784 0.788818 -0.131653 -0.594727 0.082031 1441496784 0.789551 -0.114441 -0.598816 0.070251 1441496784 0.789551 -0.114441 -0.598816 0.070251 1441496784 0.789551 -0.114441 -0.598816 0.070251 1441496784 0.789551 -0.114441 -0.598816 0.070251 1441496784 0.789551 -0.114441 -0.598816 0.070251 1441496784 0.789551 -0.114441 -0.598816 0.070251 1441496784 0.787842 -0.100891 -0.604919 0.056335 1441496784 0.787842 -0.100891 -0.604919 0.056335 1441496784 0.787842 -0.100891 -0.604919 0.056335 1441496784 0.787842 -0.100891 -0.604919 0.056335 1441496784 0.787842 -0.100891 -0.604919 0.056335 1441496784 0.787842 -0.100891 -0.604919 0.056335 1441496784 0.786804 -0.100403 -0.606384 0.055847 1441496784 0.786804 -0.100403 -0.606384 0.055847 1441496784 0.786804 -0.100403 -0.606384 0.055847 1441496784 0.786804 -0.100403 -0.606384 0.055847 1441496784 0.786804 -0.100403 -0.606384 0.055847 1441496784 0.788635 -0.108887 -0.601563 0.065613 1441496784 0.788635 -0.108887 -0.601563 0.065613 1441496784 0.788635 -0.108887 -0.601563 0.065613 1441496784 0.788635 -0.108887 -0.601563 0.065613 1441496784 0.788635 -0.108887 -0.601563 0.065613 1441496784 0.788635 -0.108887 -0.601563 0.065613 1441496784 0.791992 -0.120056 -0.593140 0.080811 1441496784 0.791992 -0.120056 -0.593140 0.080811 1441496784 0.791992 -0.120056 -0.593140 0.080811 1441496784 0.791992 -0.120056 -0.593140 0.080811 1441496784 0.791992 -0.120056 -0.593140 0.080811 1441496784 0.791992 -0.120056 -0.593140 0.080811 1441496784 0.791992 -0.120056 -0.593140 0.080811 1441496784 0.794495 -0.142334 -0.582581 0.095398 1441496784 0.794495 -0.142334 -0.582581 0.095398 1441496784 0.794495 -0.142334 -0.582581 0.095398 1441496784 0.794495 -0.142334 -0.582581 0.095398 1441496784 0.794495 -0.142334 -0.582581 0.095398 1441496784 0.794495 -0.142334 -0.582581 0.095398 1441496784 0.792969 -0.171265 -0.573486 0.113831 1441496784 0.792969 -0.171265 -0.573486 0.113831 1441496784 0.792969 -0.171265 -0.573486 0.113831 1441496784 0.792969 -0.171265 -0.573486 0.113831 1441496784 0.792969 -0.171265 -0.573486 0.113831 1441496784 0.792969 -0.171265 -0.573486 0.113831 1441496784 0.787292 -0.207642 -0.563538 0.139526 1441496784 0.787292 -0.207642 -0.563538 0.139526 1441496784 0.787292 -0.207642 -0.563538 0.139526 1441496784 0.787292 -0.207642 -0.563538 0.139526 1441496784 0.787292 -0.207642 -0.563538 0.139526 1441496784 0.787292 -0.207642 -0.563538 0.139526 1441496784 0.786438 -0.236877 -0.541931 0.177979 1441496784 0.786438 -0.236877 -0.541931 0.177979 1441496784 0.786438 -0.236877 -0.541931 0.177979 1441496784 0.786438 -0.236877 -0.541931 0.177979 1441496784 0.786438 -0.236877 -0.541931 0.177979 1441496785 0.786438 -0.236877 -0.541931 0.177979 1441496785 0.786438 -0.236877 -0.541931 0.177979 1441496785 0.788086 -0.265137 -0.509399 0.221680 1441496785 0.788086 -0.265137 -0.509399 0.221680 1441496785 0.788086 -0.265137 -0.509399 0.221680 1441496785 0.788086 -0.265137 -0.509399 0.221680 1441496785 0.787292 -0.289001 -0.476196 0.264404 1441496785 
0.777283 0.023132 -0.625183 0.066650 1441496787 0.777283 0.023132 -0.625183 0.066650 1441496787 0.777344 0.021362 -0.625244 0.065430 1441496787 0.777344 0.021362 -0.625244 0.065430 1441496787 0.777344 0.021362 -0.625244 0.065430 1441496787 0.777344 0.021362 -0.625244 0.065430 1441496787 0.777344 0.021362 -0.625244 0.065430 1441496787 0.777344 0.021362 -0.625244 0.065430 1441496787 0.777222 0.023682 -0.625061 0.068054 1441496787 0.777222 0.023682 -0.625061 0.068054 1441496787 0.777222 0.023682 -0.625061 0.068054 1441496787 0.777222 0.023682 -0.625061 0.068054 1441496787 0.777222 0.023682 -0.625061 0.068054 1441496787 0.777588 0.023926 -0.624451 0.069458 1441496787 0.777588 0.023926 -0.624451 0.069458 1441496787 0.777588 0.023926 -0.624451 0.069458 1441496787 0.777588 0.023926 -0.624451 0.069458 1441496787 0.777588 0.023926 -0.624451 0.069458 1441496787 0.777588 0.023926 -0.624451 0.069458 1441496787 0.778137 0.021057 -0.623840 0.069641 1441496787 0.778137 0.021057 -0.623840 0.069641 1441496787 0.778137 0.021057 -0.623840 0.069641 1441496787 0.778137 0.021057 -0.623840 0.069641 1441496787 0.778137 0.021057 -0.623840 0.069641 1441496787 0.778137 0.021057 -0.623840 0.069641 1441496787 0.778625 0.015442 -0.623962 0.064575 1441496787 0.778625 0.015442 -0.623962 0.064575 1441496787 0.778625 0.015442 -0.623962 0.064575 1441496787 0.778625 0.015442 -0.623962 0.064575 1441496787 0.778625 0.015442 -0.623962 0.064575 1441496787 0.778625 0.015442 -0.623962 0.064575 1441496787 0.778870 0.009155 -0.624451 0.057617 1441496787 0.778870 0.009155 -0.624451 0.057617 1441496787 0.778870 0.009155 -0.624451 0.057617 1441496787 0.778870 0.009155 -0.624451 0.057617 1441496787 0.778870 0.009155 -0.624451 0.057617 1441496787 0.778870 0.009155 -0.624451 0.057617 1441496787 0.778687 0.006470 -0.625244 0.050781 1441496787 0.778687 0.006470 -0.625244 0.050781 1441496787 0.778687 0.006470 -0.625244 0.050781 1441496787 0.778687 0.006470 -0.625244 0.050781 1441496787 0.778687 0.006470 -0.625244 0.050781 1441496787 0.778687 0.006470 -0.625244 0.050781 1441496787 0.778381 0.001709 -0.626221 0.044006 1441496787 0.778381 0.001709 -0.626221 0.044006 1441496787 0.778381 0.001709 -0.626221 0.044006 1441496787 0.778381 0.001709 -0.626221 0.044006 1441496787 0.778381 0.001709 -0.626221 0.044006 1441496787 0.778381 0.001709 -0.626221 0.044006 1441496787 0.778503 0.001099 -0.626038 0.044861 1441496787 0.778503 0.001099 -0.626038 0.044861 1441496787 0.778503 0.001099 -0.626038 0.044861 1441496787 0.778503 0.001099 -0.626038 0.044861 1441496787 0.778503 0.001099 -0.626038 0.044861 1441496787 0.778503 0.001099 -0.626038 0.044861 1441496787 0.778137 -0.001221 -0.626465 0.045410 1441496787 0.778137 -0.001221 -0.626465 0.045410 1441496787 0.778137 -0.001221 -0.626465 0.045410 1441496787 0.778137 -0.001221 -0.626465 0.045410 1441496787 0.778137 -0.001221 -0.626465 0.045410 1441496787 0.778137 -0.001221 -0.626465 0.045410 1441496787 0.777039 -0.000488 -0.627625 0.047485 1441496788 0.777039 -0.000488 -0.627625 0.047485 1441496788 0.777039 -0.000488 -0.627625 0.047485 1441496788 0.777039 -0.000488 -0.627625 0.047485 1441496788 0.777039 -0.000488 -0.627625 0.047485 1441496788 0.776550 0.001343 -0.628174 0.048096 1441496788 0.776550 0.001343 -0.628174 0.048096 1441496788 0.776550 0.001343 -0.628174 0.048096 1441496788 0.776550 0.001343 -0.628174 0.048096 1441496788 0.776550 0.001343 -0.628174 0.048096 1441496788 0.776550 0.001343 -0.628174 0.048096 1441496788 0.776550 0.001343 -0.628174 0.048096 1441496788 0.776672 -0.001587 -0.628357 0.044067 1441496788 0.776672 -0.001587 -0.628357 0.044067 1441496788 0.776672 -0.001587 -0.628357 0.044067 1441496788 0.776672 -0.001587 -0.628357 0.044067 1441496788 0.776672 -0.001587 -0.628357 0.044067 1441496788 0.776672 -0.001587 -0.628357 0.044067 1441496788 0.776855 -0.003906 -0.628296 0.041260 1441496788 0.776855 -0.003906 -0.628296 0.041260 1441496788 0.776855 -0.003906 -0.628296 0.041260 1441496788 0.776855 -0.003906 -0.628296 0.041260 1441496788 0.776855 -0.003906 -0.628296 0.041260 1441496788 0.776855 -0.003906 -0.628296 0.041260 1441496788 0.777100 -0.003967 -0.627991 0.041077 1441496788 0.777100 -0.003967 -0.627991 0.041077 1441496788 0.777100 -0.003967 -0.627991 0.041077 1441496788 0.777100 -0.003967 -0.627991 0.041077 1441496788 0.777100 -0.003967 -0.627991 0.041077 1441496788 0.777100 -0.003967 -0.627991 0.041077 1441496788 0.777588 -0.004089 -0.627380 0.040588 1441496788 0.777588 -0.004089 -0.627380 0.040588 1441496788 0.777588 -0.004089 -0.627380 0.040588 1441496788 0.777588 -0.004089 -0.627380 0.040588 1441496788 0.777588 -0.004089 -0.627380 0.040588 1441496788 0.777588 -0.004089 -0.627380 0.040588 1441496788 0.778381 -0.003540 -0.626526 0.039978 1441496788 0.778381 -0.003540 -0.626526 0.039978 1441496788 0.778381 -0.003540 -0.626526 0.039978 1441496788 0.778381 -0.003540 -0.626526 0.039978 1441496788 0.778381 -0.003540 -0.626526 0.039978 1441496788 0.778381 -0.003540 -0.626526 0.039978 1441496788 0.779419 -0.004456 -0.625366 0.036438 1441496788 0.779419 -0.004456 -0.625366 0.036438 1441496788 0.779419 -0.004456 -0.625366 0.036438 1441496788 0.779419 -0.004456 -0.625366 0.036438 1441496788 0.779419 -0.004456 -0.625366 0.036438 1441496788 0.779419 -0.004456 -0.625366 0.036438 1441496788 0.780579 -0.002808 -0.624023 0.035950 1441496788 0.780579 -0.002808 -0.624023 0.035950 1441496788 0.780579 -0.002808 -0.624023 0.035950 1441496788 0.780579 -0.002808 -0.624023 0.035950 1441496788 0.780579 -0.002808 -0.624023 0.035950 1441496788 0.780579 -0.002808 -0.624023 0.035950 1441496788 0.781616 -0.001160 -0.622742 0.035522 1441496788 0.781616 -0.001160 -0.622742 0.035522 1441496788 0.781616 -0.001160 -0.622742 0.035522 1441496788 0.781616 -0.001160 -0.622742 0.035522 1441496788 0.782227 -0.002380 -0.622009 0.034485 1441496788 0.782227 -0.002380 -0.622009 0.034485 1441496788 0.782227 -0.002380 -0.622009 0.034485 1441496788 0.782227 -0.002380 -0.622009 0.034485 1441496788 0.782227 -0.002380 -0.622009 0.034485 1441496788 0.782227 -0.002380 -0.622009 0.034485 1441496788 0.781860 0.002502 -0.622131 0.040771 1441496788 0.781860 0.002502 -0.622131 0.040771 1441496788 0.781860 0.002502 -0.622131 0.040771 1441496788 0.781860 0.002502 -0.622131 0.040771 1441496788 0.781860 0.002502 -0.622131 0.040771 1441496788 0.781860 0.002502 -0.622131 0.040771 1441496788 0.781860 0.002502 -0.622131 0.040771 1441496788 0.781555 0.006836 -0.621948 0.047485 1441496788 0.781555 0.006836 -0.621948 0.047485 1441496788 0.781555 0.006836 -0.621948 0.047485 1441496788 0.781555 0.006836 -0.621948 0.047485 1441496788 0.781555 0.006836 -0.621948 0.047485 1441496788 0.781494 0.008057 -0.621704 0.051819 1441496788 0.781494 0.008057 -0.621704 0.051819 1441496788 0.781494 0.008057 -0.621704 0.051819 1441496788 0.781494 0.008057 -0.621704 0.051819 1441496788 0.781494 0.008057 -0.621704 0.051819 1441496788 0.781494 0.008057 -0.621704 0.051819 1441496788 0.781494 0.007996 -0.621582 0.053467 1441496788 0.781494 0.007996 -0.621582 0.053467 1441496788 0.781494 0.007996 -0.621582 0.053467 1441496788 0.781494 0.007996 -0.621582 0.053467 1441496788 0.781494 0.007996 -0.621582 0.053467 1441496788 0.781494 0.007996 -0.621582 0.053467 1441496788 0.781677 0.008362 -0.621338 0.053711 1441496788 0.781677 0.008362 -0.621338 0.053711 1441496788 0.781677 0.008362 -0.621338 0.053711 1441496788 0.781677 0.008362 -0.621338 0.053711 1441496788 0.781677 0.008362 -0.621338 0.053711 1441496788 0.781677 0.008362 -0.621338 0.053711 1441496788 0.781372 0.010437 -0.621521 0.055054 1441496788 0.781372 0.010437 -0.621521 0.055054 1441496788 0.781372 0.010437 -0.621521 0.055054 1441496788 0.781372 0.010437 -0.621521 0.055054 1441496788 0.781372 0.010437 -0.621521 0.055054 1441496788 0.781372 0.010437 -0.621521 0.055054 1441496788 0.781189 0.009399 -0.622009 0.052124 1441496788 0.781189 0.009399 -0.622009 0.052124 1441496788 0.781189 0.009399 -0.622009 0.052124 1441496788 0.781189 0.009399 -0.622009 0.052124 1441496788 0.781189 0.009399 -0.622009 0.052124 1441496788 0.781189 0.009399 -0.622009 0.052124 1441496788 0.781250 0.006226 -0.622192 0.049805 1441496788 0.781250 0.006226 -0.622192 0.049805 1441496788 0.781250 0.006226 -0.622192 0.049805 1441496789 0.781250 0.006226 -0.622192 0.049805 1441496789 0.781250 0.006226 -0.622192 0.049805 1441496789 0.781250 0.006226 -0.622192 0.049805 1441496789 0.781250 0.006226 -0.622192 0.049805 1441496789 0.781616 0.005737 -0.621704 0.049683 1441496789 0.781616 0.005737 -0.621704 0.049683 1441496789 0.781616 0.005737 -0.621704 0.049683 1441496789 0.781616 0.005737 -0.621704 0.049683 1441496789 0.781616 0.005737 -0.621704 0.049683 1441496789 0.781616 0.005737 -0.621704 0.049683 1441496789 0.781311 0.007080 -0.622009 0.051331 1441496789 0.781311 0.007080 -0.622009 0.051331 1441496789 0.781311 0.007080 -0.622009 0.051331 1441496789 0.781311 0.007080 -0.622009 0.051331 1441496789 0.781311 0.007080 -0.622009 0.051331 1441496789 0.781311 0.007080 -0.622009 0.051331 1441496789 0.780884 0.010315 -0.622192 0.054504 1441496789 0.780884 0.010315 -0.622192 0.054504 1441496789 0.780884 0.010315 -0.622192 0.054504 1441496789 0.780884 0.010315 -0.622192 0.054504 1441496789 0.780884 0.010315 -0.622192 0.054504 1441496789 0.780884 0.010315 -0.622192 0.054504 1441496789 0.780518 0.009277 -0.622742 0.053650 1441496789 0.780518 0.009277 -0.622742 0.053650 1441496789 0.780518 0.009277 -0.622742 0.053650 1441496789 0.780518 0.009277 -0.622742 0.053650 1441496789 0.780518 0.009277 -0.622742 0.053650 1441496789 0.780396 0.007935 -0.623108 0.051514 1441496789 0.780396 0.007935 -0.623108 0.051514 1441496789 0.780396 0.007935 -0.623108 0.051514 1441496789 0.780396 0.007935 -0.623108 0.051514 1441496789 0.780396 0.007935 -0.623108 0.051514 1441496789 0.780396 0.007935 -0.623108 0.051514 1441496789 0.780640 0.009094 -0.622803 0.051514 1441496789 0.780640 0.009094 -0.622803 0.051514 1441496789 0.780640 0.009094 -0.622803 0.051514 1441496789 0.780640 0.009094 -0.622803 0.051514 1441496789 0.781006 0.011230 -0.622131 0.053040 1441496789 0.781006 0.011230 -0.622131 0.053040 1441496789 0.781006 0.011230 -0.622131 0.053040 1441496789 0.781006 0.011230 -0.622131 0.053040 1441496789 0.781006 0.011230 -0.622131 0.053040 1441496789 0.781006 0.011230 -0.622131 0.053040 1441496789 0.781128 0.011536 -0.621887 0.054077 1441496789 0.781128 0.011536 -0.621887 0.054077 1441496789 0.781128 0.011536 -0.621887 0.054077 1441496789 0.781128 0.011536 -0.621887 0.054077 1441496789 0.781128 0.011536 -0.621887 0.054077 1441496789 0.781799 0.010925 -0.621216 0.052429 1441496789 0.781799 0.010925 -0.621216 0.052429 1441496789 0.781799 0.010925 -0.621216 0.052429 1441496789 0.781799 0.010925 -0.621216 0.052429 1441496789 0.781799 0.010925 -0.621216 0.052429 1441496789 0.781799 0.010925 -0.621216 0.052429 1441496789 0.782410 0.007874 -0.620667 0.049683 1441496789 0.782410 0.007874 -0.620667 0.049683 1441496789 0.782410 0.007874 -0.620667 0.049683 1441496789 0.782410 0.007874 -0.620667 0.049683 1441496789 0.782410 0.007874 -0.620667 0.049683 1441496789 0.782410 0.007874 -0.620667 0.049683 1441496789 0.783020 0.009033 -0.620056 0.048645 1441496789 0.783020 0.009033 -0.620056 0.048645 1441496789 0.783020 0.009033 -0.620056 0.048645 1441496789 0.783020 0.009033 -0.620056 0.048645 1441496789 0.783020 0.009033 -0.620056 0.048645 1441496789 0.783020 0.009033 -0.620056 0.048645 1441496789 0.783020 0.009033 -0.620056 0.048645 1441496789 0.783264 0.004883 -0.620239 0.042419 1441496789 0.783264 0.004883 -0.620239 0.042419 1441496789 0.783264 0.004883 -0.620239 0.042419 1441496789 0.783264 0.004883 -0.620239 0.042419 1441496789 0.783264 0.004883 -0.620239 0.042419 1441496789 0.783264 0.004883 -0.620239 0.042419 1441496789 0.783325 0.005005 -0.620178 0.042542 1441496789 0.783325 0.005005 -0.620178 0.042542 1441496789 0.783325 0.005005 -0.620178 0.042542 1441496789 0.783325 0.005005 -0.620178 0.042542 1441496789 0.783325 0.005005 -0.620178 0.042542 1441496789 0.783325 0.005005 -0.620178 0.042542 1441496789 0.783081 0.009949 -0.619995 0.048035 1441496789 0.783081 0.009949 -0.619995 0.048035 1441496789 0.783081 0.009949 -0.619995 0.048035 1441496789 0.783081 0.009949 -0.619995 0.048035 1441496789 0.783081 0.009949 -0.619995 0.048035 1441496789 0.783081 0.009949 -0.619995 0.048035 1441496789 0.782532 0.013062 -0.620178 0.053345 1441496789 0.782532 0.013062 -0.620178 0.053345 1441496789 0.782532 0.013062 -0.620178 0.053345 1441496789 0.782532 0.013062 -0.620178 0.053345 1441496789 0.782532 0.013062 -0.620178 0.053345 1441496789 0.782532 0.013062 -0.620178 0.053345 1441496789 0.782043 0.012146 -0.620483 0.056702 1441496789 0.782043 0.012146 -0.620483 0.056702 1441496789 0.782043 0.012146 -0.620483 0.056702 1441496789 0.782043 0.012146 -0.620483 0.056702 1441496789 0.782043 0.012146 -0.620483 0.056702 1441496789 0.782043 0.012146 -0.620483 0.056702 1441496789 0.781921 0.010864 -0.620605 0.058167 1441496789 0.781921 0.010864 -0.620605 0.058167 1441496789 0.781921 0.010864 -0.620605 0.058167 1441496789 0.781921 0.010864 -0.620605 0.058167 1441496789 0.781921 0.010864 -0.620605 0.058167 1441496789 0.781921 0.010864 -0.620605 0.058167 1441496789 0.781982 0.008362 -0.620789 0.055847 1441496789 0.781982 0.008362 -0.620789 0.055847 1441496789 0.781982 0.008362 -0.620789 0.055847 1441496790 0.781982 0.008362 -0.620789 0.055847 1441496790 0.781982 0.008362 -0.620789 0.055847 1441496790 0.781982 0.008362 -0.620789 0.055847 1441496790 0.781982 0.008362 -0.620789 0.055847 1441496790 0.782166 0.006714 -0.620850 0.052368 1441496790 0.782166 0.006714 -0.620850 0.052368 1441496790 0.782166 0.006714 -0.620850 0.052368 1441496790 0.782166 0.006714 -0.620850 0.052368 1441496790 0.782166 0.006714 -0.620850 0.052368 1441496790 0.782166 0.006714 -0.620850 0.052368 1441496790 0.782593 0.004333 -0.620728 0.046631 1441496790 0.782593 0.004333 -0.620728 0.046631 1441496790 0.782593 0.004333 -0.620728 0.046631 1441496790 0.782593 0.004333 -0.620728 0.046631 1441496790 0.782593 0.004333 -0.620728 0.046631 1441496790 0.782593 0.004333 -0.620728 0.046631 1441496790 0.782532 0.002380 -0.621155 0.043152 1441496790 0.782532 0.002380 -0.621155 0.043152 1441496790 0.782532 0.002380 -0.621155 0.043152 1441496790 0.782532 0.002380 -0.621155 0.043152 1441496790 0.782532 0.002380 -0.621155 0.043152 1441496790 0.782532 0.002380 -0.621155 0.043152 1441496790 0.782349 0.000244 -0.621521 0.040771 1441496790 0.782349 0.000244 -0.621521 0.040771 1441496790 0.782349 0.000244 -0.621521 0.040771 1441496790 0.782349 0.000244 -0.621521 0.040771 1441496790 0.782349 0.000244 -0.621521 0.040771 1441496790 0.782349 0.000244 -0.621521 0.040771 1441496790 0.782288 -0.000305 -0.621521 0.041077 1441496790 0.782288 -0.000305 -0.621521 0.041077 1441496790 0.782288 -0.000305 -0.621521 0.041077 1441496790 0.782288 -0.000305 -0.621521 0.041077 1441496790 0.782288 -0.000305 -0.621521 0.041077 1441496790 0.782104 0.002319 -0.621643 0.042969 1441496790 0.782104 0.002319 -0.621643 0.042969 1441496790 0.782104 0.002319 -0.621643 0.042969 1441496790 0.782104 0.002319 -0.621643 0.042969 1441496790 0.782104 0.002319 -0.621643 0.042969 1441496790 0.782104 0.002319 -0.621643 0.042969 1441496790 0.782104 0.002319 -0.621643 0.042969 1441496790 0.782166 0.001709 -0.621521 0.043396 1441496790 0.782166 0.001709 -0.621521 0.043396 1441496790 0.782166 0.001709 -0.621521 0.043396 1441496790 0.782166 0.001709 -0.621521 0.043396 1441496790 0.782166 0.001709 -0.621521 0.043396 1441496790 0.782166 0.001709 -0.621521 0.043396 1441496790 0.781860 0.002991 -0.621765 0.045715 1441496790 0.781860 0.002991 -0.621765 0.045715 1441496790 0.781860 0.002991 -0.621765 0.045715 1441496790 0.781860 0.002991 -0.621765 0.045715 1441496790 0.781860 0.002991 -0.621765 0.045715 1441496790 0.781555 0.003967 -0.622070 0.047241 1441496790 0.781555 0.003967 -0.622070 0.047241 1441496790 0.781555 0.003967 -0.622070 0.047241 1441496790 0.781555 0.003967 -0.622070 0.047241 1441496790 0.781555 0.003967 -0.622070 0.047241 1441496790 0.781555 0.003967 -0.622070 0.047241 1441496790 0.781555 0.003967 -0.622070 0.047241 1441496790 0.781372 0.004150 -0.622192 0.047668 1441496790 0.781372 0.004150 -0.622192 0.047668 1441496790 0.781372 0.004150 -0.622192 0.047668 1441496790 0.781372 0.004150 -0.622192 0.047668 1441496790 0.781372 0.004150 -0.622192 0.047668 1441496790 0.781372 0.004150 -0.622192 0.047668 1441496790 0.781433 0.004456 -0.622131 0.047546 1441496790 0.781433 0.004456 -0.622131 0.047546 1441496790 0.781433 0.004456 -0.622131 0.047546 1441496790 0.781433 0.004456 -0.622131 0.047546 1441496790 0.781433 0.004456 -0.622131 0.047546 1441496790 0.781433 0.004456 -0.622131 0.047546 1441496790 0.781555 0.006042 -0.621887 0.048706 1441496790 0.781555 0.006042 -0.621887 0.048706 1441496790 0.781555 0.006042 -0.621887 0.048706 1441496790 0.781555 0.006042 -0.621887 0.048706 1441496790 0.781555 0.006042 -0.621887 0.048706 1441496790 0.781555 0.006042 -0.621887 0.048706 1441496790 0.781860 0.008240 -0.621399 0.049744 1441496790 0.781860 0.008240 -0.621399 0.049744 1441496790 0.781860 0.008240 -0.621399 0.049744 1441496790 0.781860 0.008240 -0.621399 0.049744 1441496790 0.781860 0.008240 -0.621399 0.049744 1441496790 0.782410 0.009155 -0.620728 0.049805 1441496790 0.782410 0.009155 -0.620728 0.049805 1441496790 0.782410 0.009155 -0.620728 0.049805 1441496790 0.782410 0.009155 -0.620728 0.049805 1441496790 0.782410 0.009155 -0.620728 0.049805 1441496790 0.782410 0.009155 -0.620728 0.049805 1441496790 0.782410 0.009155 -0.620728 0.049805 1441496790 0.782959 0.011169 -0.619995 0.050110 1441496790 0.782959 0.011169 -0.619995 0.050110 1441496790 0.782959 0.011169 -0.619995 0.050110 1441496790 0.782959 0.011169 -0.619995 0.050110 1441496790 0.782959 0.011169 -0.619995 0.050110 1441496790 0.783386 0.012207 -0.619446 0.048889 1441496790 0.783386 0.012207 -0.619446 0.048889 1441496790 0.783386 0.012207 -0.619446 0.048889 1441496790 0.783386 0.012207 -0.619446 0.048889 1441496790 0.783386 0.012207 -0.619446 0.048889 1441496790 0.783386 0.012207 -0.619446 0.048889 1441496790 0.783386 0.012207 -0.619446 0.048889 1441496790 0.783508 0.008911 -0.619873 0.042297 1441496790 0.783508 0.008911 -0.619873 0.042297 1441496790 0.783508 0.008911 -0.619873 0.042297 1441496790 0.783508 0.008911 -0.619873 0.042297 1441496790 0.783508 0.008911 -0.619873 0.042297 1441496790 0.783508 0.008911 -0.619873 0.042297 1441496790 0.782532 0.017700 -0.620117 0.052307 1441496790 0.782532 0.017700 -0.620117 0.052307 1441496790 0.782532 0.017700 -0.620117 0.052307 1441496790 0.782532 0.017700 -0.620117 0.052307 1441496791 0.782532 0.017700 -0.620117 0.052307 1441496791 0.782532 0.017700 -0.620117 0.052307 1441496791 0.782532 0.017700 -0.620117 0.052307 1441496791 0.781738 0.024597 -0.620300 0.058960 1441496791 0.781738 0.024597 -0.620300 0.058960 1441496791 0.781738 0.024597 -0.620300 0.058960 1441496791 0.781738 0.024597 -0.620300 0.058960 1441496791 0.781738 0.024597 -0.620300 0.058960 1441496791 0.781738 0.024597 -0.620300 0.058960 1441496791 0.781189 0.021057 -0.621094 0.059509 1441496791 0.781189 0.021057 -0.621094 0.059509 1441496791 0.781189 0.021057 -0.621094 0.059509 1441496791 0.781189 0.021057 -0.621094 0.059509 1441496791 0.781189 0.021057 -0.621094 0.059509 1441496791 0.781189 0.021057 -0.621094 0.059509 1441496791 0.780823 0.019714 -0.621338 0.062012 1441496791 0.780823 0.019714 -0.621338 0.062012 1441496791 0.780823 0.019714 -0.621338 0.062012 1441496791 0.780823 0.019714 -0.621338 0.062012 1441496791 0.780823 0.019714 -0.621338 0.062012 1441496791 0.780823 0.019714 -0.621338 0.062012 1441496791 0.780945 0.013916 -0.621704 0.058655 1441496791 0.780945 0.013916 -0.621704 0.058655 1441496791 0.780945 0.013916 -0.621704 0.058655 1441496791 0.780945 0.013916 -0.621704 0.058655 1441496791 0.780945 0.013916 -0.621704 0.058655 1441496791 0.780945 0.013916 -0.621704 0.058655 1441496791 0.780945 0.013916 -0.621704 0.058655 1441496791 0.781433 0.008667 -0.621582 0.053894 1441496791 0.781433 0.008667 -0.621582 0.053894 1441496791 0.781433 0.008667 -0.621582 0.053894 1441496791 0.781433 0.008667 -0.621582 0.053894 1441496791 0.781433 0.008667 -0.621582 0.053894 1441496791 0.781433 0.008667 -0.621582 0.053894 1441496791 0.782043 0.004456 -0.621216 0.049316 1441496791 0.782043 0.004456 -0.621216 0.049316 1441496791 0.782043 0.004456 -0.621216 0.049316 1441496791 0.782043 0.004456 -0.621216 0.049316 1441496791 0.782043 0.004456 -0.621216 0.049316 1441496791 0.782043 0.004456 -0.621216 0.049316 1441496791 0.782532 0.002258 -0.620789 0.046814 1441496791 0.782532 0.002258 -0.620789 0.046814 1441496791 0.782532 0.002258 -0.620789 0.046814 1441496791 0.782532 0.002258 -0.620789 0.046814 1441496791 0.782532 0.002258 -0.620789 0.046814 1441496791 0.782532 0.002258 -0.620789 0.046814 1441496791 0.783203 0.004700 -0.619812 0.049072 1441496791 0.783203 0.004700 -0.619812 0.049072 1441496791 0.783203 0.004700 -0.619812 0.049072 1441496791 0.783203 0.004700 -0.619812 0.049072 1441496791 0.783203 0.004700 -0.619812 0.049072 1441496791 0.783203 0.004700 -0.619812 0.049072 1441496791 0.783203 0.009766 -0.619202 0.055969 1441496791 0.783203 0.009766 -0.619202 0.055969 1441496791 0.783203 0.009766 -0.619202 0.055969 1441496791 0.783203 0.009766 -0.619202 0.055969 1441496791 0.783203 0.009766 -0.619202 0.055969 1441496791 0.782227 0.009705 -0.619995 0.060303 1441496791 0.782227 0.009705 -0.619995 0.060303 1441496791 0.782227 0.009705 -0.619995 0.060303 1441496791 0.782227 0.009705 -0.619995 0.060303 1441496791 0.782227 0.009705 -0.619995 0.060303 1441496791 0.782227 0.009705 -0.619995 0.060303 1441496791 0.782227 0.009705 -0.619995 0.060303 1441496791 0.781799 0.009094 -0.619812 0.066895 1441496791 0.781799 0.009094 -0.619812 0.066895 1441496791 0.781799 0.009094 -0.619812 0.066895 1441496791 0.781799 0.009094 -0.619812 0.066895 1441496791 0.781799 0.009094 -0.619812 0.066895 1441496791 0.781189 0.012146 -0.620361 0.068909 1441496791 0.781189 0.012146 -0.620361 0.068909 1441496791 0.781189 0.012146 -0.620361 0.068909 1441496791 0.781189 0.012146 -0.620361 0.068909 1441496791 0.781189 0.012146 -0.620361 0.068909 1441496791 0.781189 0.012146 -0.620361 0.068909 1441496791 0.781067 0.011963 -0.620972 0.064941 1441496791 0.781067 0.011963 -0.620972 0.064941 1441496791 0.781067 0.011963 -0.620972 0.064941 1441496791 0.781067 0.011963 -0.620972 0.064941 1441496791 0.781067 0.011963 -0.620972 0.064941 1441496791 0.781067 0.011963 -0.620972 0.064941 1441496791 0.781067 0.011963 -0.620972 0.064941 1441496791 0.781555 0.007263 -0.621094 0.058228 1441496791 0.781555 0.007263 -0.621094 0.058228 1441496791 0.781555 0.007263 -0.621094 0.058228 1441496791 0.781555 0.007263 -0.621094 0.058228 1441496791 0.781555 0.007263 -0.621094 0.058228 1441496791 0.781067 0.007935 -0.621765 0.057007 1441496791 0.781067 0.007935 -0.621765 0.057007 1441496791 0.781067 0.007935 -0.621765 0.057007 1441496791 0.781067 0.007935 -0.621765 0.057007 1441496791 0.781067 0.007935 -0.621765 0.057007 1441496791 0.781067 0.007935 -0.621765 0.057007 1441496791 0.780273 0.004272 -0.623291 0.052063 1441496791 0.780273 0.004272 -0.623291 0.052063 1441496791 0.780273 0.004272 -0.623291 0.052063 1441496791 0.780273 0.004272 -0.623291 0.052063 1441496791 0.780273 0.004272 -0.623291 0.052063 1441496791 0.780273 0.004272 -0.623291 0.052063 1441496791 0.779724 0.002075 -0.624146 0.049194 1441496791 0.779724 0.002075 -0.624146 0.049194 1441496791 0.779724 0.002075 -0.624146 0.049194 1441496791 0.779724 0.002075 -0.624146 0.049194 1441496791 0.779724 0.002075 -0.624146 0.049194 1441496791 0.779724 0.002075 -0.624146 0.049194 1441496791 0.779724 0.003845 -0.624023 0.051086 1441496791 0.779724 0.003845 -0.624023 0.051086 1441496791 0.779724 0.003845 -0.624023 0.051086 1441496791 0.779724 0.003845 -0.624023 0.051086 1441496791 0.779724 0.003845 -0.624023 0.051086 1441496791 0.779724 0.003845 -0.624023 0.051086 1441496792 0.780212 0.006897 -0.623169 0.053101 1441496792 0.780212 0.006897 -0.623169 0.053101 1441496792 0.780212 0.006897 -0.623169 0.053101 1441496792 0.780212 0.006897 -0.623169 0.053101 1441496792 0.780212 0.006897 -0.623169 0.053101 1441496792 0.780212 0.006897 -0.623169 0.053101 1441496792 0.780579 0.006409 -0.622803 0.052002 1441496792 0.780579 0.006409 -0.622803 0.052002 1441496792 0.780579 0.006409 -0.622803 0.052002 1441496792 0.780579 0.006409 -0.622803 0.052002 1441496792 0.780579 0.006409 -0.622803 0.052002 1441496792 0.780579 0.006409 -0.622803 0.052002 1441496792 0.780518 0.010010 -0.622559 0.056213 1441496792 0.780518 0.010010 -0.622559 0.056213 1441496792 0.780518 0.010010 -0.622559 0.056213 1441496792 0.780518 0.010010 -0.622559 0.056213 1441496792 0.780518 0.010010 -0.622559 0.056213 1441496792 0.780518 0.010010 -0.622559 0.056213 1441496792 0.780029 0.017273 -0.622192 0.064514 1441496792 0.780029 0.017273 -0.622192 0.064514 1441496792 0.780029 0.017273 -0.622192 0.064514 1441496792 0.780029 0.017273 -0.622192 0.064514 1441496792 0.780029 0.017273 -0.622192 0.064514 1441496792 0.780029 0.017273 -0.622192 0.064514 1441496792 0.779724 0.020996 -0.621826 0.069824 1441496792 0.779724 0.020996 -0.621826 0.069824 1441496792 0.779724 0.020996 -0.621826 0.069824 1441496792 0.779724 0.020996 -0.621826 0.069824 1441496792 0.779724 0.020996 -0.621826 0.069824 1441496792 0.779724 0.020996 -0.621826 0.069824 1441496792 0.779724 0.020996 -0.621826 0.069824 1441496792 0.779724 0.020142 -0.621521 0.072693 1441496792 0.779724 0.020142 -0.621521 0.072693 1441496792 0.779724 0.020142 -0.621521 0.072693 1441496792 0.779724 0.020142 -0.621521 0.072693 1441496792 0.779724 0.020142 -0.621521 0.072693 1441496792 0.780029 0.019409 -0.620850 0.075562 1441496792 0.780029 0.019409 -0.620850 0.075562 1441496792 0.780029 0.019409 -0.620850 0.075562 1441496792 0.780029 0.019409 -0.620850 0.075562 1441496792 0.780029 0.019409 -0.620850 0.075562 1441496792 0.780029 0.019409 -0.620850 0.075562 1441496792 0.780029 0.019409 -0.620850 0.075562 1441496792 0.780579 0.018860 -0.619995 0.076843 1441496792 0.780579 0.018860 -0.619995 0.076843 1441496792 0.780579 0.018860 -0.619995 0.076843 1441496792 0.780579 0.018860 -0.619995 0.076843 1441496792 0.780579 0.018860 -0.619995 0.076843 1441496792 0.780579 0.018860 -0.619995 0.076843 1441496792 0.781250 0.015686 -0.619507 0.075012 1441496792 0.781250 0.015686 -0.619507 0.075012 1441496792 0.781250 0.015686 -0.619507 0.075012 1441496792 0.781250 0.015686 -0.619507 0.075012 1441496792 0.781250 0.015686 -0.619507 0.075012 1441496792 0.781250 0.015686 -0.619507 0.075012 1441496792 0.781921 0.010986 -0.619324 0.070557 1441496792 0.781921 0.010986 -0.619324 0.070557 1441496792 0.781921 0.010986 -0.619324 0.070557 1441496792 
0.812134 -0.096802 -0.570496 0.074585 1441496794 0.812134 -0.096802 -0.570496 0.074585 1441496794 0.812134 -0.096802 -0.570496 0.074585 1441496794 0.812134 -0.096802 -0.570496 0.074585 1441496794 0.810242 -0.141235 -0.562317 0.085449 1441496794 0.810242 -0.141235 -0.562317 0.085449 1441496794 0.810242 -0.141235 -0.562317 0.085449 1441496794 0.810242 -0.141235 -0.562317 0.085449 1441496794 0.810242 -0.141235 -0.562317 0.085449 1441496794 0.802063 -0.194763 -0.554443 0.106628 1441496794 0.802063 -0.194763 -0.554443 0.106628 1441496794 0.802063 -0.194763 -0.554443 0.106628 1441496794 0.802063 -0.194763 -0.554443 0.106628 1441496794 0.802063 -0.194763 -0.554443 0.106628 1441496794 0.802063 -0.194763 -0.554443 0.106628 1441496794 0.792725 -0.247009 -0.540710 0.134766 1441496794 0.792725 -0.247009 -0.540710 0.134766 1441496795 0.792725 -0.247009 -0.540710 0.134766 1441496795 0.792725 -0.247009 -0.540710 0.134766 1441496795 0.792725 -0.247009 -0.540710 0.134766 1441496795 0.792725 -0.247009 -0.540710 0.134766 1441496795 0.785461 -0.303894 -0.513855 0.163086 1441496795 0.785461 -0.303894 -0.513855 0.163086 1441496795 0.785461 -0.303894 -0.513855 0.163086 1441496795 0.785461 -0.303894 -0.513855 0.163086 1441496795 0.785461 -0.303894 -0.513855 0.163086 1441496795 0.785461 -0.303894 -0.513855 0.163086 1441496795 0.776855 -0.356750 -0.479065 0.199158 1441496795 0.776855 -0.356750 -0.479065 0.199158 1441496795 0.776855 -0.356750 -0.479065 0.199158 1441496795 0.776855 -0.356750 -0.479065 0.199158 1441496795 0.776855 -0.356750 -0.479065 0.199158 1441496795 0.776855 -0.356750 -0.479065 0.199158 1441496795 0.776855 -0.356750 -0.479065 0.199158 1441496795 0.772217 -0.383606 -0.448120 0.236023 1441496795 0.772217 -0.383606 -0.448120 0.236023 1441496795 0.772217 -0.383606 -0.448120 0.236023 1441496795 0.772217 -0.383606 -0.448120 0.236023 1441496795 0.772217 -0.383606 -0.448120 0.236023 1441496795 0.771118 -0.388977 -0.430420 0.262390 1441496795 0.771118 -0.388977 -0.430420 0.262390 1441496795 0.771118 -0.388977 -0.430420 0.262390 1441496795 0.771118 -0.388977 -0.430420 0.262390 1441496795 0.771118 -0.388977 -0.430420 0.262390 1441496795 0.771118 -0.388977 -0.430420 0.262390 1441496795 0.771118 -0.388977 -0.430420 0.262390 1441496795 0.775208 -0.374268 -0.437195 0.260376 1441496795 0.775208 -0.374268 -0.437195 0.260376 1441496795 0.775208 -0.374268 -0.437195 0.260376 1441496795 0.775208 -0.374268 -0.437195 0.260376 1441496795 0.775208 -0.374268 -0.437195 0.260376 1441496795 0.775208 -0.374268 -0.437195 0.260376 1441496795 0.780090 -0.351624 -0.466675 0.223694 1441496795 0.780090 -0.351624 -0.466675 0.223694 1441496795 0.780090 -0.351624 -0.466675 0.223694 1441496795 0.780090 -0.351624 -0.466675 0.223694 1441496795 0.780090 -0.351624 -0.466675 0.223694 1441496795 0.780090 -0.351624 -0.466675 0.223694 1441496795 0.772217 -0.335144 -0.509033 0.179626 1441496795 0.772217 -0.335144 -0.509033 0.179626 1441496795 0.772217 -0.335144 -0.509033 0.179626 1441496795 0.772217 -0.335144 -0.509033 0.179626 1441496795 0.772217 -0.335144 -0.509033 0.179626 1441496795 0.772217 -0.335144 -0.509033 0.179626 1441496795 0.772400 -0.297180 -0.543396 0.140869 1441496795 0.772400 -0.297180 -0.543396 0.140869 1441496795 0.772400 -0.297180 -0.543396 0.140869 1441496795 0.772400 -0.297180 -0.543396 0.140869 1441496795 0.772400 -0.297180 -0.543396 0.140869 1441496795 0.772400 -0.297180 -0.543396 0.140869 1441496795 0.780884 -0.251465 -0.562378 0.103455 1441496795 0.780884 -0.251465 -0.562378 0.103455 1441496795 0.780884 -0.251465 -0.562378 0.103455 1441496795 0.780884 -0.251465 -0.562378 0.103455 1441496795 0.780884 -0.251465 -0.562378 0.103455 1441496795 0.780884 -0.251465 -0.562378 0.103455 1441496795 0.780884 -0.251465 -0.562378 0.103455 1441496795 0.786743 -0.218140 -0.572388 0.076599 1441496795 0.786743 -0.218140 -0.572388 0.076599 1441496795 0.786743 -0.218140 -0.572388 0.076599 1441496795 0.786743 -0.218140 -0.572388 0.076599 1441496795 0.786743 -0.218140 -0.572388 0.076599 1441496795 0.786743 -0.218140 -0.572388 0.076599 1441496795 0.788147 -0.180237 -0.585327 0.060913 1441496795 0.788147 -0.180237 -0.585327 0.060913 1441496795 0.788147 -0.180237 -0.585327 0.060913 1441496795 0.788147 -0.180237 -0.585327 0.060913 1441496795 0.788147 -0.180237 -0.585327 0.060913 1441496795 0.788147 -0.180237 -0.585327 0.060913 1441496795 0.788940 -0.156128 -0.592285 0.048584 1441496795 0.788940 -0.156128 -0.592285 0.048584 1441496795 0.788940 -0.156128 -0.592285 0.048584 1441496795 0.788940 -0.156128 -0.592285 0.048584 1441496795 0.788940 -0.156128 -0.592285 0.048584 1441496795 0.788940 -0.156128 -0.592285 0.048584 1441496795 0.791260 -0.137756 -0.594299 0.041016 1441496795 0.791260 -0.137756 -0.594299 0.041016 1441496795 0.791260 -0.137756 -0.594299 0.041016 1441496795 0.791260 -0.137756 -0.594299 0.041016 1441496795 0.791260 -0.137756 -0.594299 0.041016 1441496795 0.791260 -0.137756 -0.594299 0.041016 1441496795 0.790344 -0.115295 -0.600891 0.030579 1441496795 0.790344 -0.115295 -0.600891 0.030579 1441496795 0.790344 -0.115295 -0.600891 0.030579 1441496795 0.790344 -0.115295 -0.600891 0.030579 1441496795 0.785034 -0.100342 -0.611145 0.014099 1441496795 0.785034 -0.100342 -0.611145 0.014099 1441496795 0.785034 -0.100342 -0.611145 0.014099 1441496795 0.785034 -0.100342 -0.611145 0.014099 1441496795 0.785034 -0.100342 -0.611145 0.014099 1441496795 0.785034 -0.100342 -0.611145 0.014099 1441496795 0.785034 -0.100342 -0.611145 0.014099 1441496795 0.783264 -0.114929 -0.610779 0.013611 1441496795 0.783264 -0.114929 -0.610779 0.013611 1441496795 0.783264 -0.114929 -0.610779 0.013611 1441496795 0.783264 -0.114929 -0.610779 0.013611 1441496795 0.786011 -0.123657 -0.604370 0.040649 1441496795 0.786011 -0.123657 -0.604370 0.040649 1441496795 0.786011 -0.123657 -0.604370 0.040649 1441496795 0.786011 -0.123657 -0.604370 0.040649 1441496795 0.786011 -0.123657 -0.604370 0.040649 1441496795 0.786011 -0.123657 -0.604370 0.040649 1441496795 0.786011 -0.123657 -0.604370 0.040649 1441496795 0.788513 -0.144775 -0.594360 0.063538 1441496795 0.788513 -0.144775 -0.594360 0.063538 1441496795 0.788513 -0.144775 -0.594360 0.063538 1441496796 0.788513 -0.144775 -0.594360 0.063538 1441496796 0.788513 -0.144775 -0.594360 0.063538 1441496796 0.788513 -0.144775 -0.594360 0.063538 1441496796 0.788574 -0.176697 -0.581909 0.091003 1441496796 0.788574 -0.176697 -0.581909 0.091003 1441496796 0.788574 -0.176697 -0.581909 0.091003 1441496796 0.788574 -0.176697 -0.581909 0.091003 1441496796 0.788574 -0.176697 -0.581909 0.091003 1441496796 0.788574 -0.176697 -0.581909 0.091003 1441496796 0.787476 -0.205505 -0.565979 0.131653 1441496796 0.787476 -0.205505 -0.565979 0.131653 1441496796 0.787476 -0.205505 -0.565979 0.131653 1441496796 0.787476 -0.205505 -0.565979 0.131653 1441496796 0.787476 -0.205505 -0.565979 0.131653 1441496796 0.787476 -0.205505 -0.565979 0.131653 1441496796 0.787109 -0.237183 -0.542664 0.172363 1441496796 0.787109 -0.237183 -0.542664 0.172363 1441496796 0.787109 -0.237183 -0.542664 0.172363 1441496796 0.787109 -0.237183 -0.542664 0.172363 1441496796 0.787109 -0.237183 -0.542664 0.172363 1441496796 0.787415 -0.274231 -0.512512 0.205200 1441496796 0.787415 -0.274231 -0.512512 0.205200 1441496796 0.787415 -0.274231 -0.512512 0.205200 1441496796 0.787415 -0.274231 -0.512512 0.205200 1441496796 0.787415 -0.274231 -0.512512 0.205200 1441496796 0.787415 -0.274231 -0.512512 0.205200 1441496796 0.784973 -0.313965 -0.480164 0.233765 1441496796 0.784973 -0.313965 -0.480164 0.233765 1441496796 0.784973 -0.313965 -0.480164 0.233765 1441496796 0.784973 -0.313965 -0.480164 0.233765 1441496796 0.781311 -0.349182 -0.449280 0.256470 1441496796 0.781311 -0.349182 -0.449280 0.256470 1441496796 0.781311 -0.349182 -0.449280 0.256470 1441496796 0.781311 -0.349182 -0.449280 0.256470 1441496796 0.781311 -0.349182 -0.449280 0.256470 1441496796 0.781311 -0.349182 -0.449280 0.256470 1441496796 0.777100 -0.376160 -0.423462 0.274292 1441496796 0.777100 -0.376160 -0.423462 0.274292 1441496796 0.777100 -0.376160 -0.423462 0.274292 1441496796 0.777100 -0.376160 -0.423462 0.274292 1441496796 0.777100 -0.376160 -0.423462 0.274292 1441496796 0.777100 -0.376160 -0.423462 0.274292 1441496796 0.775574 -0.387451 -0.416626 0.273499 1441496796 0.775574 -0.387451 -0.416626 0.273499 1441496796 0.775574 -0.387451 -0.416626 0.273499 1441496796 0.775574 -0.387451 -0.416626 0.273499 1441496796 0.775574 -0.387451 -0.416626 0.273499 1441496796 0.775574 -0.387451 -0.416626 0.273499 1441496796 0.780945 -0.374512 -0.434448 0.247131 1441496796 0.780945 -0.374512 -0.434448 0.247131 1441496796 0.780945 -0.374512 -0.434448 0.247131 1441496796 0.780945 -0.374512 -0.434448 0.247131 1441496796 0.780945 -0.374512 -0.434448 0.247131 1441496796 0.780945 -0.374512 -0.434448 0.247131 1441496796 0.784973 -0.345642 -0.470398 0.207458 1441496796 0.784973 -0.345642 -0.470398 0.207458 1441496796 0.784973 -0.345642 -0.470398 0.207458 1441496796 0.784973 -0.345642 -0.470398 0.207458 1441496796 0.784973 -0.345642 -0.470398 0.207458 1441496796 0.784973 -0.345642 -0.470398 0.207458 1441496796 0.783752 -0.304321 -0.514771 0.167786 1441496796 0.783752 -0.304321 -0.514771 0.167786 1441496796 0.783752 -0.304321 -0.514771 0.167786 1441496796 0.783752 -0.304321 -0.514771 0.167786 1441496796 0.783752 -0.304321 -0.514771 0.167786 1441496796 0.783752 -0.304321 -0.514771 0.167786 1441496796 0.788818 -0.254517 -0.546265 0.120544 1441496796 0.788818 -0.254517 -0.546265 0.120544 1441496796 0.788818 -0.254517 -0.546265 0.120544 1441496796 0.788818 -0.254517 -0.546265 0.120544 1441496796 0.788818 -0.254517 -0.546265 0.120544 1441496796 0.788818 -0.254517 -0.546265 0.120544 1441496796 0.796326 -0.200867 -0.563354 0.090332 1441496796 0.796326 -0.200867 -0.563354 0.090332 1441496796 0.796326 -0.200867 -0.563354 0.090332 1441496796 0.796326 -0.200867 -0.563354 0.090332 1441496796 0.796326 -0.200867 -0.563354 0.090332 1441496796 0.800476 -0.154724 -0.574707 0.070923 1441496796 0.800476 -0.154724 -0.574707 0.070923 1441496796 0.800476 -0.154724 -0.574707 0.070923 1441496796 0.800476 -0.154724 -0.574707 0.070923 1441496796 0.800476 -0.154724 -0.574707 0.070923 1441496796 0.800476 -0.154724 -0.574707 0.070923 1441496796 0.798828 -0.119812 -0.586243 0.062195 1441496796 0.798828 -0.119812 -0.586243 0.062195 1441496796 0.798828 -0.119812 -0.586243 0.062195 1441496796 0.798828 -0.119812 -0.586243 0.062195 1441496796 0.798828 -0.119812 -0.586243 0.062195 1441496796 0.798828 -0.119812 -0.586243 0.062195 1441496796 0.797119 -0.100952 -0.592468 0.058044 1441496796 0.797119 -0.100952 -0.592468 0.058044 1441496796 0.797119 -0.100952 -0.592468 0.058044 1441496796 0.797119 -0.100952 -0.592468 0.058044 1441496796 0.797119 -0.100952 -0.592468 0.058044 1441496796 0.797119 -0.100952 -0.592468 0.058044 1441496796 0.799438 -0.077332 -0.593018 0.057129 1441496796 0.799438 -0.077332 -0.593018 0.057129 1441496796 0.799438 -0.077332 -0.593018 0.057129 1441496796 0.799438 -0.077332 -0.593018 0.057129 1441496796 0.799438 -0.077332 -0.593018 0.057129 1441496796 0.798401 -0.059875 -0.597229 0.047424 1441496796 0.798401 -0.059875 -0.597229 0.047424 1441496796 0.798401 -0.059875 -0.597229 0.047424 1441496796 0.798401 -0.059875 -0.597229 0.047424 1441496796 0.798401 -0.059875 -0.597229 0.047424 1441496797 0.798401 -0.059875 -0.597229 0.047424 1441496797 0.798767 -0.072144 -0.596069 0.038330 1441496797 0.798767 -0.072144 -0.596069 0.038330 1441496797 0.798767 -0.072144 -0.596069 0.038330 1441496797 0.798767 -0.072144 -0.596069 0.038330 1441496797 0.798767 -0.072144 -0.596069 0.038330 1441496797 0.798767 -0.072144 -0.596069 0.038330 1441496797 0.802368 -0.088013 -0.587952 0.053101 1441496797 0.802368 -0.088013 -0.587952 0.053101 1441496797 0.802368 -0.088013 -0.587952 0.053101 1441496797 0.802368 -0.088013 -0.587952 0.053101 1441496797 0.802368 -0.088013 -0.587952 0.053101 1441496797 0.802368 -0.088013 -0.587952 0.053101 1441496797 0.807373 -0.105408 -0.575500 0.076294 1441496797 0.807373 -0.105408 -0.575500 0.076294 1441496797 0.807373 -0.105408 -0.575500 0.076294 1441496797 0.807373 -0.105408 -0.575500 0.076294 1441496797 0.807373 -0.105408 -0.575500 0.076294 1441496797 0.807373 -0.105408 -0.575500 0.076294 1441496797 0.811218 -0.126038 -0.561584 0.103271 1441496797 0.811218 -0.126038 -0.561584 0.103271 1441496797 0.811218 -0.126038 -0.561584 0.103271 1441496797 0.811218 -0.126038 -0.561584 0.103271 1441496797 0.811218 -0.126038 -0.561584 0.103271 1441496797 0.811218 -0.126038 -0.561584 0.103271 1441496797 0.811890 -0.148071 -0.549744 0.128967 1441496797 0.811890 -0.148071 -0.549744 0.128967 1441496797 0.811890 -0.148071 -0.549744 0.128967 1441496797 0.811890 -0.148071 -0.549744 0.128967 1441496797 0.811890 -0.148071 -0.549744 0.128967 1441496797 0.811890 -0.148071 -0.549744 0.128967 1441496797 0.805115 -0.188049 -0.543213 0.146118 1441496797 0.805115 -0.188049 -0.543213 0.146118 1441496797 0.805115 -0.188049 -0.543213 0.146118 1441496797 0.805115 -0.188049 -0.543213 0.146118 1441496797 0.805115 -0.188049 -0.543213 0.146118 1441496797 0.805115 -0.188049 -0.543213 0.146118 1441496797 0.793762 -0.222656 -0.537720 0.176758 1441496797 0.793762 -0.222656 -0.537720 0.176758 1441496797 0.793762 -0.222656 -0.537720 0.176758 1441496797 0.793762 -0.222656 -0.537720 0.176758 1441496797 0.793762 -0.222656 -0.537720 0.176758 1441496797 0.793762 -0.222656 -0.537720 0.176758 1441496797 0.789063 -0.258423 -0.522156 0.194763 1441496797 0.789063 -0.258423 -0.522156 0.194763 1441496797 0.789063 -0.258423 -0.522156 0.194763 1441496797 0.789063 -0.258423 -0.522156 0.194763 1441496797 0.789063 -0.258423 -0.522156 0.194763 1441496797 0.789063 -0.258423 -0.522156 0.194763 1441496797 0.780212 -0.309265 -0.502991 0.206543 1441496797 0.780212 -0.309265 -0.502991 0.206543 1441496797 0.780212 -0.309265 -0.502991 0.206543 1441496797 0.780212 -0.309265 -0.502991 0.206543 1441496797 0.780212 -0.309265 -0.502991 0.206543 1441496797 0.780212 -0.309265 -0.502991 0.206543 1441496797 0.770813 -0.344910 -0.485535 0.226196 1441496797 0.770813 -0.344910 -0.485535 0.226196 1441496797 0.770813 -0.344910 -0.485535 0.226196 1441496797 0.770813 -0.344910 -0.485535 0.226196 1441496797 0.770813 -0.344910 -0.485535 0.226196 1441496797 0.770813 -0.344910 -0.485535 0.226196 1441496797 0.770813 -0.344910 -0.485535 0.226196 1441496797 0.766418 -0.365601 -0.469604 0.241516 1441496797 0.766418 -0.365601 -0.469604 0.241516 1441496797 0.766418 -0.365601 -0.469604 0.241516 1441496797 0.766418 -0.365601 -0.469604 0.241516 1441496797 0.766418 -0.365601 -0.469604 0.241516 1441496797 0.766418 -0.365601 -0.469604 0.241516 1441496797 0.769226 -0.366028 -0.463562 0.243835 1441496797 0.769226 -0.366028 -0.463562 0.243835 1441496797 0.769226 -0.366028 -0.463562 0.243835 1441496797 0.769226 -0.366028 -0.463562 0.243835 1441496797 0.769226 -0.366028 -0.463562 0.243835 1441496797 0.769226 -0.366028 -0.463562 0.243835 1441496797 0.777527 -0.345886 -0.475525 0.222961 1441496797 0.777527 -0.345886 -0.475525 0.222961 1441496797 0.777527 -0.345886 -0.475525 0.222961 1441496797 0.777527 -0.345886 -0.475525 0.222961 1441496797 0.777527 -0.345886 -0.475525 0.222961 1441496797 0.777527 -0.345886 -0.475525 0.222961 1441496797 0.777527 -0.345886 -0.475525 0.222961 1441496797 0.783264 -0.316345 -0.502014 0.185486 1441496797 0.783264 -0.316345 -0.502014 0.185486 1441496797 0.783264 -0.316345 -0.502014 0.185486 1441496797 0.783264 -0.316345 -0.502014 0.185486 1441496797 0.783264 -0.316345 -0.502014 0.185486 1441496797 0.783264 -0.316345 -0.502014 0.185486 1441496797 0.781494 -0.280762 -0.536377 0.150818 1441496797 0.781494 -0.280762 -0.536377 0.150818 1441496797 0.781494 -0.280762 -0.536377 0.150818 1441496797 0.781494 -0.280762 -0.536377 0.150818 1441496797 0.782776 -0.230469 -0.565063 0.122009 1441496797 0.782776 -0.230469 -0.565063 0.122009 1441496797 0.782776 -0.230469 -0.565063 0.122009 1441496797 0.782776 -0.230469 -0.565063 0.122009 1441496797 0.782776 -0.230469 -0.565063 0.122009 1441496797 0.782776 -0.230469 -0.565063 0.122009 1441496797 0.782471 -0.187805 -0.585083 0.100403 1441496797 0.782471 -0.187805 -0.585083 0.100403 1441496797 0.782471 -0.187805 -0.585083 0.100403 1441496797 0.782471 -0.187805 -0.585083 0.100403 1441496797 0.789978 -0.147827 -0.588440 0.088196 1441496797 0.789978 -0.147827 -0.588440 0.088196 1441496797 0.789978 -0.147827 -0.588440 0.088196 1441496797 0.789978 -0.147827 -0.588440 0.088196 1441496797 0.789978 -0.147827 -0.588440 0.088196 1441496797 0.789978 -0.147827 -0.588440 0.088196 1441496798 0.795837 -0.127380 -0.586121 0.082764 1441496798 0.795837 -0.127380 -0.586121 0.082764 1441496798 0.795837 -0.127380 -0.586121 0.082764 1441496798 0.795837 -0.127380 -0.586121 0.082764 1441496798 0.795837 -0.127380 -0.586121 0.082764 1441496798 0.795837 -0.127380 -0.586121 0.082764 1441496798 0.798401 -0.113098 -0.584778 0.088013 1441496798 0.798401 -0.113098 -0.584778 0.088013 1441496798 0.798401 -0.113098 -0.584778 0.088013 1441496798 0.798401 -0.113098 -0.584778 0.088013 1441496798 0.798401 -0.113098 -0.584778 0.088013 1441496798 0.798401 -0.113098 -0.584778 0.088013 1441496798 0.801147 -0.096802 -0.583557 0.090759 1441496798 0.801147 -0.096802 -0.583557 0.090759 1441496798 0.801147 -0.096802 -0.583557 0.090759 1441496798 0.801147 -0.096802 -0.583557 0.090759 1441496798 0.801147 -0.096802 -0.583557 0.090759 1441496798 0.801147 -0.096802 -0.583557 0.090759 1441496798 0.798218 -0.068054 -0.591675 0.090332 1441496798 0.798218 -0.068054 -0.591675 0.090332 1441496798 0.798218 -0.068054 -0.591675 0.090332 1441496798 0.798218 -0.068054 -0.591675 0.090332 1441496798 0.798218 -0.068054 -0.591675 0.090332 1441496798 0.798218 -0.068054 -0.591675 0.090332 1441496798 0.795898 -0.072571 -0.595825 0.079041 1441496798 0.795898 -0.072571 -0.595825 0.079041 1441496798 0.795898 -0.072571 -0.595825 0.079041 1441496798 0.795898 -0.072571 -0.595825 0.079041 1441496798 0.795898 -0.072571 -0.595825 0.079041 1441496798 0.795898 -0.072571 -0.595825 0.079041 1441496798 0.796753 -0.083984 -0.591553 0.090454 1441496798 0.796753 -0.083984 -0.591553 0.090454 1441496798 0.796753 -0.083984 -0.591553 0.090454 1441496798 0.796753 -0.083984 -0.591553 0.090454 1441496798 0.796753 -0.083984 -0.591553 0.090454 1441496798 0.796753 -0.083984 -0.591553 0.090454 1441496798 0.799255 -0.097351 -0.584412 0.100891 1441496798 0.799255 -0.097351 -0.584412 0.100891 1441496798 0.799255 -0.097351 -0.584412 0.100891 1441496798 0.799255 -0.097351 -0.584412 0.100891 1441496798 0.799255 -0.097351 -0.584412 0.100891 1441496798 0.799255 -0.097351 -0.584412 0.100891 1441496798 0.799622 -0.118286 -0.577637 0.113403 1441496798 0.799622 -0.118286 -0.577637 0.113403 1441496798 0.799622 -0.118286 -0.577637 0.113403 1441496798 0.799622 -0.118286 -0.577637 0.113403 1441496798 0.799622 -0.118286 -0.577637 0.113403 1441496798 0.799622 -0.118286 -0.577637 0.113403 1441496798 0.796692 -0.146179 -0.571655 0.130737 1441496798 0.796692 -0.146179 -0.571655 0.130737 1441496798 0.796692 -0.146179 -0.571655 0.130737 1441496798 0.796692 -0.146179 -0.571655 0.130737 1441496798 0.796692 -0.146179 -0.571655 0.130737 1441496798 0.796692 -0.146179 -0.571655 0.130737 1441496798 0.796692 -0.146179 -0.571655 0.130737 1441496798 0.789612 -0.185730 -0.565369 0.149414 1441496798 0.789612 -0.185730 -0.565369 0.149414 1441496798 0.789612 -0.185730 -0.565369 0.149414 1441496798 0.789612 -0.185730 -0.565369 0.149414 1441496798 0.789612 -0.185730 -0.565369 0.149414 1441496798 0.789612 -0.185730 -0.565369 0.149414 1441496798 0.786011 -0.212463 -0.552551 0.178162 1441496798 0.786011 -0.212463 -0.552551 0.178162 1441496798 0.786011 -0.212463 -0.552551 0.178162 1441496798 0.786011 -0.212463 -0.552551 0.178162 1441496798 0.786011 -0.212463 -0.552551 0.178162 1441496798 0.786011 -0.212463 -0.552551 0.178162 1441496798 0.785461 -0.248840 -0.532715 0.193176 1441496798 0.785461 -0.248840 -0.532715 0.193176 1441496798 0.785461 -0.248840 -0.532715 0.193176 1441496798 0.785461 -0.248840 -0.532715 0.193176 1441496798 0.785461 -0.248840 -0.532715 0.193176 1441496798 0.785461 -0.248840 -0.532715 0.193176 1441496798 0.782593 -0.297668 -0.509644 0.198059 1441496798 0.782593 -0.297668 -0.509644 0.198059 1441496798 0.782593 -0.297668 -0.509644 0.198059 1441496798 0.782593 -0.297668 -0.509644 0.198059 1441496798 0.782593 -0.297668 -0.509644 0.198059 1441496798 0.782593 -0.297668 -0.509644 0.198059 1441496798 0.778015 -0.338196 -0.485779 0.210449 1441496798 0.778015 -0.338196 -0.485779 0.210449 1441496798 0.778015 -0.338196 -0.485779 0.210449 1441496798 0.778015 -0.338196 -0.485779 0.210449 1441496798 0.778015 -0.338196 -0.485779 0.210449 1441496798 0.778015 -0.338196 -0.485779 0.210449 1441496798 0.778015 -0.338196 -0.485779 0.210449 1441496798 0.777405 -0.355042 -0.465332 0.230286 1441496798 0.777405 -0.355042 -0.465332 0.230286 1441496798 0.777405 -0.355042 -0.465332 0.230286 1441496798 0.777405 -0.355042 -0.465332 0.230286 1441496798 0.777405 -0.355042 -0.465332 0.230286 1441496798 0.777405 -0.355042 -0.465332 0.230286 1441496798 0.781250 -0.357239 -0.453613 0.237244 1441496798 0.781250 -0.357239 -0.453613 0.237244 1441496798 0.781250 -0.357239 -0.453613 0.237244 1441496798 0.781250 -0.357239 -0.453613 0.237244 1441496798 0.781250 -0.357239 -0.453613 0.237244 1441496798 0.781250 -0.357239 -0.453613 0.237244 1441496798 0.789429 -0.338806 -0.459106 0.226440 1441496798 0.789429 -0.338806 -0.459106 0.226440 1441496798 0.789429 -0.338806 -0.459106 0.226440 1441496798 0.789429 -0.338806 -0.459106 0.226440 1441496798 0.789429 -0.338806 -0.459106 0.226440 1441496798 0.789429 -0.338806 -0.459106 0.226440 1441496798 0.795593 -0.307373 -0.481018 0.203003 1441496798 0.795593 -0.307373 -0.481018 0.203003 1441496798 0.795593 -0.307373 -0.481018 0.203003 1441496798 0.795593 -0.307373 -0.481018 0.203003 1441496798 0.795593 -0.307373 -0.481018 0.203003 1441496798 0.795593 -0.307373 -0.481018 0.203003 1441496798 0.795593 -0.307373 -0.481018 0.203003 1441496798 0.791809 -0.271057 -0.517700 0.177490 1441496799 0.791809 -0.271057 -0.517700 0.177490 1441496799 0.791809 -0.271057 -0.517700 0.177490 1441496799 0.791809 -0.271057 -0.517700 0.177490 1441496799 0.791809 -0.271057 -0.517700 0.177490 1441496799 0.791809 -0.271057 -0.517700 0.177490 1441496799 0.784973 -0.225952 -0.556030 0.153320 1441496799 0.784973 -0.225952 -0.556030 0.153320 1441496799 0.784973 -0.225952 -0.556030 0.153320 1441496799 0.784973 -0.225952 -0.556030 0.153320 1441496799 0.784973 -0.225952 -0.556030 0.153320 1441496799 0.784973 -0.225952 -0.556030 0.153320 1441496799 0.781555 -0.181824 -0.582947 0.127563 1441496799 0.781555 -0.181824 -0.582947 0.127563 1441496799 0.781555 -0.181824 -0.582947 0.127563 1441496799 0.781555 -0.181824 -0.582947 0.127563 1441496799 0.781555 -0.181824 -0.582947 0.127563 1441496799 0.781555 -0.181824 -0.582947 0.127563 1441496799 0.785156 -0.165894 -0.588013 0.101013 1441496799 0.785156 -0.165894 -0.588013 0.101013 1441496799 0.785156 -0.165894 -0.588013 0.101013 1441496799 0.785156 -0.165894 -0.588013 0.101013 1441496799 0.785156 -0.165894 -0.588013 0.101013 1441496799 0.785156 -0.165894 -0.588013 0.101013 1441496799 0.785156 -0.165894 -0.588013 0.101013 1441496799 0.790649 -0.148682 -0.586426 0.094238 1441496799 0.790649 -0.148682 -0.586426 0.094238 1441496799 0.790649 -0.148682 -0.586426 0.094238 1441496799 0.790649 -0.148682 -0.586426 0.094238 1441496799 0.790649 -0.148682 -0.586426 0.094238 1441496799 0.790649 -0.148682 -0.586426 0.094238 1441496799 0.790649 -0.148682 -0.586426 0.094238 1441496799 0.791443 -0.115234 -0.590149 0.109741 1441496799 0.791443 -0.115234 -0.590149 0.109741 1441496799 0.791443 -0.115234 -0.590149 0.109741 1441496799 0.791443 -0.115234 -0.590149 0.109741 1441496799 0.791443 -0.115234 -0.590149 0.109741 1441496799 0.791443 -0.115234 -0.590149 0.109741 1441496799 0.789917 -0.066223 -0.598389 0.116516 1441496799 0.789917 -0.066223 -0.598389 0.116516 1441496799 0.789917 -0.066223 -0.598389 0.116516 1441496799 0.789917 -0.066223 -0.598389 0.116516 1441496799 0.789917 -0.066223 -0.598389 0.116516 1441496799 0.789917 -0.066223 -0.598389 0.116516 1441496799 0.785217 -0.052063 -0.612000 0.078186 1441496799 0.785217 -0.052063 -0.612000 0.078186 1441496799 0.785217 -0.052063 -0.612000 0.078186 1441496799 0.785217 -0.052063 -0.612000 0.078186 1441496799 0.785217 -0.052063 -0.612000 0.078186 1441496799 0.785217 -0.052063 -0.612000 0.078186 1441496799 0.785217 -0.052063 -0.612000 0.078186 1441496799 0.786133 -0.066650 -0.610535 0.069092 1441496799 0.786133 -0.066650 -0.610535 0.069092 1441496799 0.786133 -0.066650 -0.610535 0.069092 1441496799 0.786133 -0.066650 -0.610535 0.069092 1441496799 0.786133 -0.066650 -0.610535 0.069092 1441496799 0.786133 -0.066650 -0.610535 0.069092 1441496799 0.787598 -0.069763 -0.606506 0.083374 1441496799 0.787598 -0.069763 -0.606506 0.083374 1441496799 0.787598 -0.069763 -0.606506 0.083374 1441496799 0.787598 -0.069763 -0.606506 0.083374 1441496799 0.787598 -0.069763 -0.606506 0.083374 1441496799 0.787598 -0.069763 -0.606506 0.083374 1441496799 0.791138 -0.089905 -0.597839 0.092896 1441496799 0.791138 -0.089905 -0.597839 0.092896 1441496799 0.791138 -0.089905 -0.597839 0.092896 1441496799 0.791138 -0.089905 -0.597839 0.092896 1441496799 0.791138 -0.089905 -0.597839 0.092896 1441496799 0.791138 -0.089905 -0.597839 0.092896 1441496799 0.792236 -0.109253 -0.590515 0.108398 1441496799 0.792236 -0.109253 -0.590515 0.108398 1441496799 0.792236 -0.109253 -0.590515 0.108398 1441496799 0.792236 -0.109253 -0.590515 0.108398 1441496799 0.792236 -0.109253 -0.590515 0.108398 1441496799 0.792236 -0.109253 -0.590515 0.108398 1441496799 0.788208 -0.143066 -0.585388 0.124756 1441496799 0.788208 -0.143066 -0.585388 0.124756 1441496799 0.788208 -0.143066 -0.585388 0.124756 1441496799 0.788208 -0.143066 -0.585388 0.124756 1441496799 0.788208 -0.143066 -0.585388 0.124756 1441496799 0.788208 -0.143066 -0.585388 0.124756 1441496799 0.779907 -0.179260 -0.580200 0.151672 1441496799 0.779907 -0.179260 -0.580200 0.151672 1441496799 0.779907 -0.179260 -0.580200 0.151672 1441496799 0.779907 -0.179260 -0.580200 0.151672 1441496799 0.779907 -0.179260 -0.580200 0.151672 1441496799 0.779907 -0.179260 -0.580200 0.151672 1441496799 0.773071 -0.213562 -0.569092 0.181396 1441496799 0.773071 -0.213562 -0.569092 0.181396 1441496799 0.773071 -0.213562 -0.569092 0.181396 1441496799 0.773071 -0.213562 -0.569092 0.181396 1441496799 0.773071 -0.213562 -0.569092 0.181396 1441496799 0.773071 -0.213562 -0.569092 0.181396 1441496799 0.769897 -0.250854 -0.548828 0.207642 1441496799 0.769897 -0.250854 -0.548828 0.207642 1441496799 0.769897 -0.250854 -0.548828 0.207642 1441496799 0.769897 -0.250854 -0.548828 0.207642 1441496799 0.769897 -0.250854 -0.548828 0.207642 1441496799 0.769897 -0.250854 -0.548828 0.207642 1441496799 0.768555 -0.288147 -0.521912 0.232056 1441496799 0.768555 -0.288147 -0.521912 0.232056 1441496799 0.768555 -0.288147 -0.521912 0.232056 1441496799 0.768555 -0.288147 -0.521912 0.232056 1441496799 0.768555 -0.288147 -0.521912 0.232056 1441496799 0.768555 -0.288147 -0.521912 0.232056 1441496799 0.768555 -0.288147 -0.521912 0.232056 1441496799 0.765625 -0.321838 -0.498291 0.248901 1441496799 0.765625 -0.321838 -0.498291 0.248901 1441496799 0.765625 -0.321838 -0.498291 0.248901 1441496799 0.765625 -0.321838 -0.498291 0.248901 1441496799 0.765625 -0.321838 -0.498291 0.248901 1441496799 0.766724 -0.342651 -0.478943 0.255676 1441496799 0.766724 -0.342651 -0.478943 0.255676 1441496800 
0.777039 0.012878 -0.626038 0.064270 1441496802 0.777039 0.012878 -0.626038 0.064270 1441496802 0.777161 0.013428 -0.625732 0.065247 1441496802 0.777161 0.013428 -0.625732 0.065247 1441496802 0.777161 0.013428 -0.625732 0.065247 1441496802 0.777161 0.013428 -0.625732 0.065247 1441496802 0.777161 0.013428 -0.625732 0.065247 1441496802 0.777161 0.013428 -0.625732 0.065247 1441496802 0.777222 0.016174 -0.625183 0.069214 1441496802 0.777222 0.016174 -0.625183 0.069214 1441496802 0.777222 0.016174 -0.625183 0.069214 1441496802 0.777222 0.016174 -0.625183 0.069214 1441496802 0.777283 0.013367 -0.625305 0.068298 1441496802 0.777283 0.013367 -0.625305 0.068298 1441496802 0.777283 0.013367 -0.625305 0.068298 1441496802 0.777283 0.013367 -0.625305 0.068298 1441496802 0.777283 0.013367 -0.625305 0.068298 1441496802 0.777283 0.013367 -0.625305 0.068298 1441496802 0.776672 0.013184 -0.625854 0.070068 1441496802 0.776672 0.013184 -0.625854 0.070068 1441496802 0.776672 0.013184 -0.625854 0.070068 1441496802 0.776672 0.013184 -0.625854 0.070068 1441496802 0.776672 0.013184 -0.625854 0.070068 1441496802 0.776489 0.012756 -0.626221 0.068848 1441496802 0.776489 0.012756 -0.626221 0.068848 1441496802 0.776489 0.012756 -0.626221 0.068848 1441496802 0.776489 0.012756 -0.626221 0.068848 1441496802 0.776489 0.012756 -0.626221 0.068848 1441496802 0.776489 0.012756 -0.626221 0.068848 1441496802 0.776733 0.008545 -0.626465 0.064331 1441496802 0.776733 0.008545 -0.626465 0.064331 1441496802 0.776733 0.008545 -0.626465 0.064331 1441496802 0.776733 0.008545 -0.626465 0.064331 1441496802 0.776733 0.008545 -0.626465 0.064331 1441496802 0.776733 0.008545 -0.626465 0.064331 1441496802 0.777039 0.006287 -0.626465 0.060913 1441496802 0.777039 0.006287 -0.626465 0.060913 1441496802 0.777039 0.006287 -0.626465 0.060913 1441496802 0.777039 0.006287 -0.626465 0.060913 1441496802 0.777039 0.006287 -0.626465 0.060913 1441496802 0.777039 0.006287 -0.626465 0.060913 1441496802 0.777039 0.006287 -0.626465 0.060913 1441496802 0.777344 0.001831 -0.626587 0.056152 1441496802 0.777344 0.001831 -0.626587 0.056152 1441496802 0.777344 0.001831 -0.626587 0.056152 1441496802 0.777344 0.001831 -0.626587 0.056152 1441496802 0.777344 0.001831 -0.626587 0.056152 1441496802 0.777344 0.001831 -0.626587 0.056152 1441496802 0.777344 -0.000549 -0.626709 0.054688 1441496802 0.777344 -0.000549 -0.626709 0.054688 1441496802 0.777344 -0.000549 -0.626709 0.054688 1441496802 0.777344 -0.000549 -0.626709 0.054688 1441496802 0.777344 -0.000549 -0.626709 0.054688 1441496802 0.777344 -0.000549 -0.626709 0.054688 1441496802 0.777344 -0.001587 -0.626709 0.054504 1441496802 0.777344 -0.001587 -0.626709 0.054504 1441496802 0.777344 -0.001587 -0.626709 0.054504 1441496802 0.777344 -0.001587 -0.626709 0.054504 1441496803 0.777344 -0.001587 -0.626709 0.054504 1441496803 0.777344 -0.001587 -0.626709 0.054504 1441496803 0.777222 -0.001221 -0.626648 0.056458 1441496803 0.777222 -0.001221 -0.626648 0.056458 1441496803 0.777222 -0.001221 -0.626648 0.056458 1441496803 0.777222 -0.001221 -0.626648 0.056458 1441496803 0.777222 -0.001221 -0.626648 0.056458 1441496803 0.777222 -0.001221 -0.626648 0.056458 1441496803 0.776917 -0.000366 -0.626831 0.058838 1441496803 0.776917 -0.000366 -0.626831 0.058838 1441496803 0.776917 -0.000366 -0.626831 0.058838 1441496803 0.776917 -0.000366 -0.626831 0.058838 1441496803 0.776917 -0.000366 -0.626831 0.058838 1441496803 0.776917 -0.000366 -0.626831 0.058838 1441496803 0.776917 -0.000366 -0.626831 0.058838 1441496803 0.776550 0.000610 -0.627075 0.061279 1441496803 0.776550 0.000610 -0.627075 0.061279 1441496803 0.776550 0.000610 -0.627075 0.061279 1441496803 0.776550 0.000610 -0.627075 0.061279 1441496803 0.776550 0.000610 -0.627075 0.061279 1441496803 0.776550 0.000610 -0.627075 0.061279 1441496803 0.776550 0.000610 -0.627075 0.061279 1441496803 0.776489 0.000916 -0.627075 0.062378 1441496803 0.776489 0.000916 -0.627075 0.062378 1441496803 0.776489 0.000916 -0.627075 0.062378 1441496803 0.776489 0.000916 -0.627075 0.062378 1441496803 0.776489 0.000916 -0.627075 0.062378 1441496803 0.776550 -0.000305 -0.627075 0.060913 1441496803 0.776550 -0.000305 -0.627075 0.060913 1441496803 0.776550 -0.000305 -0.627075 0.060913 1441496803 0.776550 -0.000305 -0.627075 0.060913 1441496803 0.776550 -0.000305 -0.627075 0.060913 1441496803 0.776550 -0.000305 -0.627075 0.060913 1441496803 0.776672 -0.000671 -0.627014 0.059875 1441496803 0.776672 -0.000671 -0.627014 0.059875 1441496803 0.776672 -0.000671 -0.627014 0.059875 1441496803 0.776672 -0.000671 -0.627014 0.059875 1441496803 0.776672 -0.000671 -0.627014 0.059875 1441496803 0.776672 -0.000671 -0.627014 0.059875 1441496803 0.776978 -0.002502 -0.626953 0.056580 1441496803 0.776978 -0.002502 -0.626953 0.056580 1441496803 0.776978 -0.002502 -0.626953 0.056580 1441496803 0.776978 -0.002502 -0.626953 0.056580 1441496803 0.776978 -0.002502 -0.626953 0.056580 1441496803 0.776978 -0.002502 -0.626953 0.056580 1441496803 0.777405 -0.004028 -0.626709 0.052856 1441496803 0.777405 -0.004028 -0.626709 0.052856 1441496803 0.777405 -0.004028 -0.626709 0.052856 1441496803 0.777405 -0.004028 -0.626709 0.052856 1441496803 0.777405 -0.004028 -0.626709 0.052856 1441496803 0.777405 -0.004028 -0.626709 0.052856 1441496803 0.777405 -0.004028 -0.626709 0.052856 1441496803 0.778198 -0.005188 -0.626099 0.048462 1441496803 0.778198 -0.005188 -0.626099 0.048462 1441496803 0.778198 -0.005188 -0.626099 0.048462 1441496803 0.778198 -0.005188 -0.626099 0.048462 1441496803 0.778198 -0.005188 -0.626099 0.048462 1441496803 0.778870 -0.004822 -0.625427 0.046326 1441496803 0.778870 -0.004822 -0.625427 0.046326 1441496803 0.778870 -0.004822 -0.625427 0.046326 1441496803 0.778870 -0.004822 -0.625427 0.046326 1441496803 0.778870 -0.004822 -0.625427 0.046326 1441496803 0.778870 -0.004822 -0.625427 0.046326 1441496803 0.779358 -0.004395 -0.624939 0.045593 1441496803 0.779358 -0.004395 -0.624939 0.045593 1441496803 0.779358 -0.004395 -0.624939 0.045593 1441496803 0.779358 -0.004395 -0.624939 0.045593 1441496803 0.779358 -0.004395 -0.624939 0.045593 1441496803 0.779053 -0.006409 -0.625427 0.043152 1441496803 0.779053 -0.006409 -0.625427 0.043152 1441496803 0.779053 -0.006409 -0.625427 0.043152 1441496803 0.779053 -0.006409 -0.625427 0.043152 1441496803 0.779053 -0.006409 -0.625427 0.043152 1441496803 0.779053 -0.006409 -0.625427 0.043152 1441496803 0.778320 -0.005005 -0.626099 0.046021 1441496803 0.778320 -0.005005 -0.626099 0.046021 1441496803 0.778320 -0.005005 -0.626099 0.046021 1441496803 0.778320 -0.005005 -0.626099 0.046021 1441496803 0.777832 -0.001526 -0.626343 0.050842 1441496803 0.777832 -0.001526 -0.626343 0.050842 1441496803 0.777832 -0.001526 -0.626343 0.050842 1441496803 0.777832 -0.001526 -0.626343 0.050842 1441496803 0.777832 -0.001526 -0.626343 0.050842 1441496803 0.777832 -0.001526 -0.626343 0.050842 1441496803 0.777649 -0.000305 -0.626343 0.054749 1441496803 0.777649 -0.000305 -0.626343 0.054749 1441496803 0.777649 -0.000305 -0.626343 0.054749 1441496803 0.777649 -0.000305 -0.626343 0.054749 1441496803 0.777649 -0.000305 -0.626343 0.054749 1441496803 0.777649 -0.000305 -0.626343 0.054749 1441496803 0.777527 0.002991 -0.626038 0.059509 1441496803 0.777527 0.002991 -0.626038 0.059509 1441496803 0.777527 0.002991 -0.626038 0.059509 1441496803 0.777527 0.002991 -0.626038 0.059509 1441496803 0.777527 0.002991 -0.626038 0.059509 1441496803 0.777527 0.002991 -0.626038 0.059509 1441496803 0.777405 0.004456 -0.626099 0.060303 1441496803 0.777405 0.004456 -0.626099 0.060303 1441496803 0.777405 0.004456 -0.626099 0.060303 1441496803 0.777405 0.004456 -0.626099 0.060303 1441496803 0.777405 0.004456 -0.626099 0.060303 1441496803 0.777405 0.004456 -0.626099 0.060303 1441496803 0.777405 0.004456 -0.626099 0.060303 1441496803 0.777405 0.005493 -0.626099 0.060181 1441496803 0.777405 0.005493 -0.626099 0.060181 1441496803 0.777405 0.005493 -0.626099 0.060181 1441496803 0.777405 0.005493 -0.626099 0.060181 1441496803 0.777405 0.005493 -0.626099 0.060181 1441496803 0.777405 0.005493 -0.626099 0.060181 1441496803 0.777344 0.005737 -0.626343 0.058533 1441496804 0.777344 0.005737 -0.626343 0.058533 1441496804 0.777344 0.005737 -0.626343 0.058533 1441496804 0.777344 0.005737 -0.626343 0.058533 1441496804 0.777344 0.005737 -0.626343 0.058533 1441496804 0.777344 0.005737 -0.626343 0.058533 1441496804 0.777344 0.003967 -0.626587 0.055542 1441496804 0.777344 0.003967 -0.626587 0.055542 1441496804 0.777344 0.003967 -0.626587 0.055542 1441496804 0.777344 0.003967 -0.626587 0.055542 1441496804 0.777344 0.003967 -0.626587 0.055542 1441496804 0.777344 0.003967 -0.626587 0.055542 1441496804 0.777283 0.001953 -0.626831 0.053467 1441496804 0.777283 0.001953 -0.626831 0.053467 1441496804 0.777283 0.001953 -0.626831 0.053467 1441496804 0.777283 0.001953 -0.626831 0.053467 1441496804 0.777283 0.001953 -0.626831 0.053467 1441496804 0.777283 0.001953 -0.626831 0.053467 1441496804 0.777161 0.001221 -0.627075 0.052979 1441496804 0.777161 0.001221 -0.627075 0.052979 1441496804 0.777161 0.001221 -0.627075 0.052979 1441496804 0.777161 0.001221 -0.627075 0.052979 1441496804 0.777161 0.001221 -0.627075 0.052979 1441496804 0.777161 0.001221 -0.627075 0.052979 1441496804 0.777283 -0.000549 -0.627014 0.051575 1441496804 0.777283 -0.000549 -0.627014 0.051575 1441496804 0.777283 -0.000549 -0.627014 0.051575 1441496804 0.777283 -0.000549 -0.627014 0.051575 1441496804 0.777283 -0.000549 -0.627014 0.051575 1441496804 0.777283 -0.000549 -0.627014 0.051575 1441496804 0.777710 -0.002380 -0.626648 0.050110 1441496804 0.777710 -0.002380 -0.626648 0.050110 1441496804 0.777710 -0.002380 -0.626648 0.050110 1441496804 0.777710 -0.002380 -0.626648 0.050110 1441496804 0.777710 -0.002380 -0.626648 0.050110 1441496804 0.777710 -0.002380 -0.626648 0.050110 1441496804 0.777710 -0.002380 -0.626648 0.050110 1441496804 0.778198 -0.003357 -0.626160 0.048462 1441496804 0.778198 -0.003357 -0.626160 0.048462 1441496804 0.778198 -0.003357 -0.626160 0.048462 1441496804 0.778198 -0.003357 -0.626160 0.048462 1441496804 0.778198 -0.003357 -0.626160 0.048462 1441496804 0.778198 -0.003357 -0.626160 0.048462 1441496804 0.778564 -0.002258 -0.625610 0.049377 1441496804 0.778564 -0.002258 -0.625610 0.049377 1441496804 0.778564 -0.002258 -0.625610 0.049377 1441496804 0.778564 -0.002258 -0.625610 0.049377 1441496804 0.778564 -0.002258 -0.625610 0.049377 1441496804 0.778564 -0.002258 -0.625610 0.049377 1441496804 0.778687 -0.000610 -0.625305 0.051453 1441496804 0.778687 -0.000610 -0.625305 0.051453 1441496804 0.778687 -0.000610 -0.625305 0.051453 1441496804 0.778687 -0.000610 -0.625305 0.051453 1441496804 0.778687 -0.000427 -0.625183 0.052429 1441496804 0.778687 -0.000427 -0.625183 0.052429 1441496804 0.778687 -0.000427 -0.625183 0.052429 1441496804 0.778687 -0.000427 -0.625183 0.052429 1441496804 0.778687 -0.000427 -0.625183 0.052429 1441496804 0.778687 -0.000427 -0.625183 0.052429 1441496804 0.778687 -0.000488 -0.625305 0.050964 1441496804 0.778687 -0.000488 -0.625305 0.050964 1441496804 0.778687 -0.000488 -0.625305 0.050964 1441496804 0.778687 -0.000488 -0.625305 0.050964 1441496804 0.778687 -0.000488 -0.625305 0.050964 1441496804 0.778687 -0.000488 -0.625305 0.050964 1441496804 0.778442 0.000549 -0.625732 0.049866 1441496804 0.778442 0.000549 -0.625732 0.049866 1441496804 0.778442 0.000549 -0.625732 0.049866 1441496804 0.778442 0.000549 -0.625732 0.049866 1441496804 0.778442 0.000549 -0.625732 0.049866 1441496804 0.778442 0.000549 -0.625732 0.049866 1441496804 0.778137 0.003235 -0.626160 0.048584 1441496804 0.778137 0.003235 -0.626160 0.048584 1441496804 0.778137 0.003235 -0.626160 0.048584 1441496804 0.778137 0.003235 -0.626160 0.048584 1441496804 0.778137 0.003235 -0.626160 0.048584 1441496804 0.778137 0.003235 -0.626160 0.048584 1441496804 0.777954 0.004822 -0.626404 0.048279 1441496804 0.777954 0.004822 -0.626404 0.048279 1441496804 0.777954 0.004822 -0.626404 0.048279 1441496804 0.777954 0.004822 -0.626404 0.048279 1441496804 0.777954 0.004822 -0.626404 0.048279 1441496804 0.777954 0.004822 -0.626404 0.048279 1441496804 0.777954 0.004822 -0.626404 0.048279 1441496804 0.778137 0.002991 -0.626343 0.046387 1441496804 0.778137 0.002991 -0.626343 0.046387 1441496804 0.778137 0.002991 -0.626343 0.046387 1441496804 0.778137 0.002991 -0.626343 0.046387 1441496804 0.778137 0.002991 -0.626343 0.046387 1441496804 0.777710 0.002747 -0.626831 0.047302 1441496804 0.777710 0.002747 -0.626831 0.047302 1441496804 0.777710 0.002747 -0.626831 0.047302 1441496804 0.777710 0.002747 -0.626831 0.047302 1441496804 0.777710 0.002747 -0.626831 0.047302 1441496804 0.777710 0.002747 -0.626831 0.047302 1441496804 0.776978 0.008545 -0.627197 0.053284 1441496804 0.776978 0.008545 -0.627197 0.053284 1441496804 0.776978 0.008545 -0.627197 0.053284 1441496804 0.776978 0.008545 -0.627197 0.053284 1441496804 0.776978 0.008545 -0.627197 0.053284 1441496804 0.776978 0.008545 -0.627197 0.053284 1441496804 0.776978 0.008545 -0.627197 0.053284 1441496804 0.776794 0.012024 -0.627014 0.057922 1441496804 0.776794 0.012024 -0.627014 0.057922 1441496804 0.776794 0.012024 -0.627014 0.057922 1441496804 0.776794 0.012024 -0.627014 0.057922 1441496804 0.776794 0.012024 -0.627014 0.057922 1441496804 0.776794 0.012024 -0.627014 0.057922 1441496804 0.776733 0.013916 -0.626587 0.062012 1441496805 0.776733 0.013916 -0.626587 0.062012 1441496805 0.776733 0.013916 -0.626587 0.062012 1441496805 0.776733 0.013916 -0.626587 0.062012 1441496805 0.776733 0.013916 -0.626587 0.062012 1441496805 0.776733 0.013916 -0.626587 0.062012 1441496805 0.776978 0.013428 -0.626099 0.063904 1441496805 0.776978 0.013428 -0.626099 0.063904 1441496805 0.776978 0.013428 -0.626099 0.063904 1441496805 0.776978 0.013428 -0.626099 0.063904 1441496805 0.776978 0.013428 -0.626099 0.063904 1441496805 0.776917 0.014648 -0.625793 0.067139 1441496805 0.776917 0.014648 -0.625793 0.067139 1441496805 0.776917 0.014648 -0.625793 0.067139 1441496805 0.776917 0.014648 -0.625793 0.067139 1441496805 0.776917 0.014648 -0.625793 0.067139 1441496805 0.776917 0.014648 -0.625793 0.067139 1441496805 0.777222 0.013245 -0.625610 0.065979 1441496805 0.777222 0.013245 -0.625610 0.065979 1441496805 0.777222 0.013245 -0.625610 0.065979 1441496805 0.777222 0.013245 -0.625610 0.065979 1441496805 0.777222 0.013245 -0.625610 0.065979 1441496805 0.777222 0.013245 -0.625610 0.065979 1441496805 0.777405 0.009460 -0.625793 0.062744 1441496805 0.777405 0.009460 -0.625793 0.062744 1441496805 0.777405 0.009460 -0.625793 0.062744 1441496805 0.777405 0.009460 -0.625793 0.062744 1441496805 0.777405 0.009460 -0.625793 0.062744 1441496805 0.777405 0.009460 -0.625793 0.062744 1441496805 0.777161 0.007324 -0.626404 0.059998 1441496805 0.777161 0.007324 -0.626404 0.059998 1441496805 0.777161 0.007324 -0.626404 0.059998 1441496805 0.777161 0.007324 -0.626404 0.059998 1441496805 0.777161 0.007324 -0.626404 0.059998 1441496805 0.777161 0.007324 -0.626404 0.059998 1441496805 0.776550 0.005310 -0.627441 0.057312 1441496805 0.776550 0.005310 -0.627441 0.057312 1441496805 0.776550 0.005310 -0.627441 0.057312 1441496805 0.776550 0.005310 -0.627441 0.057312 1441496805 0.776550 0.005310 -0.627441 0.057312 1441496805 0.776550 0.005310 -0.627441 0.057312 1441496805 0.776550 0.005310 -0.627441 0.057312 1441496805 0.776062 0.005554 -0.627869 0.059082 1441496805 0.776062 0.005554 -0.627869 0.059082 1441496805 0.776062 0.005554 -0.627869 0.059082 1441496805 0.776062 0.005554 -0.627869 0.059082 1441496805 0.776062 0.005554 -0.627869 0.059082 1441496805 0.776062 0.005554 -0.627869 0.059082 1441496805 0.775879 0.005127 -0.627930 0.060181 1441496805 0.775879 0.005127 -0.627930 0.060181 1441496805 0.775879 0.005127 -0.627930 0.060181 1441496805 0.775879 0.005127 -0.627930 0.060181 1441496805 0.775879 0.005127 -0.627930 0.060181 1441496805 0.775879 0.005127 -0.627930 0.060181 1441496805 0.775879 0.005127 -0.627930 0.060181 1441496805 0.775574 0.002808 -0.628479 0.059448 1441496805 0.775574 0.002808 -0.628479 0.059448 1441496805 0.775574 0.002808 -0.628479 0.059448 1441496805 0.775574 0.002808 -0.628479 0.059448 1441496805 0.775574 0.002808 -0.628479 0.059448 1441496805 0.775574 0.002808 -0.628479 0.059448 1441496805 0.775696 0.002014 -0.628418 0.057922 1441496805 0.775696 0.002014 -0.628418 0.057922 1441496805 0.775696 0.002014 -0.628418 0.057922 1441496805 0.775696 0.002014 -0.628418 0.057922 1441496805 0.775696 0.002014 -0.628418 0.057922 1441496805 0.775696 0.002014 -0.628418 0.057922 1441496805 0.776062 0.003418 -0.628052 0.057434 1441496805 0.776062 0.003418 -0.628052 0.057434 1441496805 0.776062 0.003418 -0.628052 0.057434 1441496805 0.776062 0.003418 -0.628052 0.057434 1441496805 0.776062 0.003418 -0.628052 0.057434 1441496805 0.776062 0.003418 -0.628052 0.057434 1441496805 0.776428 0.002563 -0.627686 0.056030 1441496805 0.776428 0.002563 -0.627686 0.056030 1441496805 0.776428 0.002563 -0.627686 0.056030 1441496805 0.776428 0.002563 -0.627686 0.056030 1441496805 0.776428 0.002563 -0.627686 0.056030 1441496805 0.776428 0.002563 -0.627686 0.056030 1441496805 0.776428 0.002563 -0.627686 0.056030 1441496805 0.776917 -0.000366 -0.627380 0.052368 1441496805 0.776917 -0.000366 -0.627380 0.052368 1441496805 0.776917 -0.000366 -0.627380 0.052368 1441496805 0.776917 -0.000366 -0.627380 0.052368 1441496805 0.776917 -0.000366 -0.627380 0.052368 1441496805 0.776917 -0.000366 -0.627380 0.052368 1441496805 0.776917 -0.000366 -0.627380 0.052368 1441496805 0.777344 -0.000916 -0.627014 0.050537 1441496805 0.777344 -0.000916 -0.627014 0.050537 1441496805 0.777344 -0.000916 -0.627014 0.050537 1441496805 0.777344 -0.000916 -0.627014 0.050537 1441496805 0.777344 -0.000916 -0.627014 0.050537 1441496805 0.777344 -0.000916 -0.627014 0.050537 1441496805 0.777893 -0.000610 -0.626526 0.048645 1441496805 0.777893 -0.000610 -0.626526 0.048645 1441496805 0.777893 -0.000610 -0.626526 0.048645 1441496805 0.777893 -0.000610 -0.626526 0.048645 1441496805 0.777893 -0.000610 -0.626526 0.048645 1441496805 0.777893 -0.000610 -0.626526 0.048645 1441496805 0.778137 0.001404 -0.626160 0.049255 1441496805 0.778137 0.001404 -0.626160 0.049255 1441496805 0.778137 0.001404 -0.626160 0.049255 1441496805 0.778137 0.001404 -0.626160 0.049255 1441496805 0.778137 0.001404 -0.626160 0.049255 1441496805 0.778137 0.001404 -0.626160 0.049255 1441496805 0.778625 -0.000977 -0.625732 0.047180 1441496805 0.778625 -0.000977 -0.625732 0.047180 1441496805 0.778625 -0.000977 -0.625732 0.047180 1441496805 0.778625 -0.000977 -0.625732 0.047180 1441496805 0.778625 -0.000977 -0.625732 0.047180 1441496805 0.778625 -0.000977 -0.625732 0.047180 1441496805 0.779053 -0.001892 -0.625244 0.046326 1441496805 0.779053 -0.001892 -0.625244 0.046326 1441496806 0.779053 -0.001892 -0.625244 0.046326 1441496806 0.779053 -0.001892 -0.625244 0.046326 1441496806 0.779053 -0.001892 -0.625244 0.046326 1441496806 0.779053 -0.001892 -0.625244 0.046326 1441496806 0.779236 -0.001099 -0.624939 0.047424 1441496806 0.779236 -0.001099 -0.624939 0.047424 1441496806 0.779236 -0.001099 -0.624939 0.047424 1441496806 0.779236 -0.001099 -0.624939 0.047424 1441496806 0.779236 -0.001099 -0.624939 0.047424 1441496806 0.779236 -0.001099 -0.624939 0.047424 1441496806 0.779236 -0.001099 -0.624939 0.047424 1441496806 0.778931 0.002808 -0.624878 0.052002 1441496806 0.778931 0.002808 -0.624878 0.052002 1441496806 0.778931 0.002808 -0.624878 0.052002 1441496806 0.778931 0.002808 -0.624878 0.052002 1441496806 0.778931 0.002808 -0.624878 0.052002 1441496806 0.778931 0.002808 -0.624878 0.052002 1441496806 0.778809 0.005249 -0.624695 0.056763 1441496806 0.778809 0.005249 -0.624695 0.056763 1441496806 0.778809 0.005249 -0.624695 0.056763 1441496806 0.778809 0.005249 -0.624695 0.056763 1441496806 0.778809 0.005249 -0.624695 0.056763 1441496806 0.778809 0.005249 -0.624695 0.056763 1441496806 0.778442 0.007690 -0.624634 0.061829 1441496806 0.778442 0.007690 -0.624634 0.061829 1441496806 0.778442 0.007690 -0.624634 0.061829 1441496806 0.778442 0.007690 -0.624634 0.061829 1441496806 0.778442 0.007690 -0.624634 0.061829 1441496806 0.778442 0.007690 -0.624634 0.061829 1441496806 0.778137 0.010376 -0.624634 0.064636 1441496806 0.778137 0.010376 -0.624634 0.064636 1441496806 0.778137 0.010376 -0.624634 0.064636 1441496806 0.778137 0.010376 -0.624634 0.064636 1441496806 0.778137 0.010376 -0.624634 0.064636 1441496806 0.778137 0.010376 -0.624634 0.064636 1441496806 0.778198 0.011047 -0.624695 0.063721 1441496806 0.778198 0.011047 -0.624695 0.063721 1441496806 0.778198 0.011047 -0.624695 0.063721 1441496806 0.778198 0.011047 -0.624695 0.063721 1441496806 0.778198 0.011047 -0.624695 0.063721 1441496806 0.778320 0.008911 -0.624939 0.060181 1441496806 0.778320 0.008911 -0.624939 0.060181 1441496806 0.778320 0.008911 -0.624939 0.060181 1441496806 0.778320 0.008911 -0.624939 0.060181 1441496806 0.778320 0.008911 -0.624939 0.060181 1441496806 0.778320 0.008911 -0.624939 0.060181 1441496806 0.778198 0.005188 -0.625549 0.055237 1441496806 0.778198 0.005188 -0.625549 0.055237 1441496806 0.778198 0.005188 -0.625549 0.055237 1441496806 0.778198 0.005188 -0.625549 0.055237 1441496806 0.778198 0.005188 -0.625549 0.055237 1441496806 0.778198 0.005188 -0.625549 0.055237 1441496806 0.778076 0.000183 -0.626221 0.049927 1441496806 0.778076 0.000183 -0.626221 0.049927 1441496806 0.778076 0.000183 -0.626221 0.049927 1441496806 0.778076 0.000183 -0.626221 0.049927 1441496806 0.778076 0.000183 -0.626221 0.049927 1441496806 0.778076 0.000183 -0.626221 0.049927 1441496806 0.778076 0.000183 -0.626221 0.049927 1441496806 0.777893 -0.002869 -0.626526 0.048279 1441496806 0.777893 -0.002869 -0.626526 0.048279 1441496806 0.777893 -0.002869 -0.626526 0.048279 1441496806 0.777893 -0.002869 -0.626526 0.048279 1441496806 0.777893 -0.002869 -0.626526 0.048279 1441496806 0.777893 -0.002869 -0.626526 0.048279 1441496806 0.777893 -0.004578 -0.626526 0.048767 1441496806 0.777893 -0.004578 -0.626526 0.048767 1441496806 0.777893 -0.004578 -0.626526 0.048767 1441496806 0.777893 -0.004578 -0.626526 0.048767 1441496806 0.777893 -0.004578 -0.626526 0.048767 1441496806 0.777893 -0.004578 -0.626526 0.048767 1441496806 0.777771 -0.006226 -0.626526 0.049622 1441496806 0.777771 -0.006226 -0.626526 0.049622 1441496806 0.777771 -0.006226 -0.626526 0.049622 1441496806 0.777771 -0.006226 -0.626526 0.049622 1441496806 0.777771 -0.006226 -0.626526 0.049622 1441496806 0.777771 -0.006226 -0.626526 0.049622 1441496806 0.777710 -0.007874 -0.626648 0.048645 1441496806 0.777710 -0.007874 -0.626648 0.048645 1441496806 0.777710 -0.007874 -0.626648 0.048645 1441496806 0.777710 -0.007874 -0.626648 0.048645 1441496806 0.777710 -0.007874 -0.626648 0.048645 1441496806 0.777710 -0.007874 -0.626648 0.048645 1441496806 0.777893 -0.007813 -0.626587 0.046753 1441496806 0.777893 -0.007813 -0.626587 0.046753 1441496806 0.777893 -0.007813 -0.626587 0.046753 1441496806 0.777893 -0.007813 -0.626587 0.046753 1441496806 0.777893 -0.007813 -0.626587 0.046753 1441496806 0.777893 -0.007813 -0.626587 0.046753 1441496806 0.778137 -0.006958 -0.626404 0.045471 1441496806 0.778137 -0.006958 -0.626404 0.045471 1441496806 0.778137 -0.006958 -0.626404 0.045471 1441496806 0.778137 -0.006958 -0.626404 0.045471 1441496806 0.778137 -0.006958 -0.626404 0.045471 1441496806 0.778137 -0.006958 -0.626404 0.045471 1441496806 0.778015 -0.004761 -0.626465 0.047485 1441496806 0.778015 -0.004761 -0.626465 0.047485 1441496806 0.778015 -0.004761 -0.626465 0.047485 1441496806 0.778015 -0.004761 -0.626465 0.047485 1441496806 0.778015 -0.004761 -0.626465 0.047485 1441496806 0.777710 -0.003235 -0.626648 0.049377 1441496806 0.777710 -0.003235 -0.626648 0.049377 1441496806 0.777710 -0.003235 -0.626648 0.049377 1441496806 0.777710 -0.003235 -0.626648 0.049377 1441496806 0.777710 -0.003235 -0.626648 0.049377 1441496806 0.777710 -0.003235 -0.626648 0.049377 1441496806 0.777832 -0.002319 -0.626526 0.049072 1441496806 0.777832 -0.002319 -0.626526 0.049072 1441496807 0.777832 -0.002319 -0.626526 0.049072 1441496807 0.777832 -0.002319 -0.626526 0.049072 1441496807 0.777832 -0.002319 -0.626526 0.049072 1441496807 0.777832 -0.002319 -0.626526 0.049072 1441496807 0.778137 0.000549 -0.626160 0.048828 1441496807 0.778137 0.000549 -0.626160 0.048828 1441496807 0.778137 0.000549 -0.626160 0.048828 1441496807 0.778137 0.000549 -0.626160 0.048828 1441496807 0.778137 0.000549 -0.626160 0.048828 1441496807 0.778137 0.000549 -0.626160 0.048828 1441496807 0.778625 0.002380 -0.625610 0.047729 1441496807 0.778625 0.002380 -0.625610 0.047729 1441496807 0.778625 0.002380 -0.625610 0.047729 1441496807 0.778625 0.002380 -0.625610 0.047729 1441496807 0.778625 0.002380 -0.625610 0.047729 1441496807 0.778625 0.002380 -0.625610 0.047729 1441496807 0.778992 0.003845 -0.625244 0.046814 1441496807 0.778992 0.003845 -0.625244 0.046814 1441496807 0.778992 0.003845 -0.625244 0.046814 1441496807 0.778992 0.003845 -0.625244 0.046814 1441496807 0.778992 0.003845 -0.625244 0.046814 1441496807 0.778992 0.003845 -0.625244 0.046814 1441496807 0.779175 0.004333 -0.625000 0.046997 1441496807 0.779175 0.004333 -0.625000 0.046997 1441496807 0.779175 0.004333 -0.625000 0.046997 1441496807 0.779175 0.004333 -0.625000 0.046997 1441496807 0.779175 0.004333 -0.625000 0.046997 1441496807 0.779175 0.004333 -0.625000 0.046997 1441496807 0.779053 0.006775 -0.624817 0.051086 1441496807 0.779053 0.006775 -0.624817 0.051086 1441496807 0.779053 0.006775 -0.624817 0.051086 1441496807 0.779053 0.006775 -0.624817 0.051086 1441496807 0.779053 0.006775 -0.624817 0.051086 1441496807 0.779053 0.006775 -0.624817 0.051086 1441496807 0.779053 0.006775 -0.624817 0.051086 1441496807 0.778809 0.009766 -0.624634 0.056458 1441496807 0.778809 0.009766 -0.624634 0.056458 1441496807 0.778809 0.009766 -0.624634 0.056458 1441496807 0.778809 0.009766 -0.624634 0.056458 1441496807 0.778809 0.009766 -0.624634 0.056458 1441496807 0.778809 0.009766 -0.624634 0.056458 1441496807 0.778137 0.012512 -0.624878 0.062195 1441496807 0.778137 0.012512 -0.624878 0.062195 1441496807 0.778137 0.012512 -0.624878 0.062195 1441496807 0.778137 0.012512 -0.624878 0.062195 1441496807 0.778137 0.012512 -0.624878 0.062195 1441496807 0.778137 0.012512 -0.624878 0.062195 1441496807 0.776733 0.018250 -0.625854 0.068420 1441496807 0.776733 0.018250 -0.625854 0.068420 1441496807 0.776733 0.018250 -0.625854 0.068420 1441496807 0.776733 0.018250 -0.625854 0.068420 1441496807 0.776733 0.018250 -0.625854 0.068420 1441496807 0.776733 0.018250 -0.625854 0.068420 1441496807 0.776733 0.018250 -0.625854 0.068420 1441496807 0.775269 0.026489 -0.626526 0.075562 1441496807 0.775269 0.026489 -0.626526 0.075562 1441496807 0.775269 0.026489 -0.626526 0.075562 1441496807 0.775269 0.026489 -0.626526 0.075562 1441496807 0.775269 0.026489 -0.626526 0.075562 1441496807 0.775269 0.026489 -0.626526 0.075562 1441496807 0.775330 0.030396 -0.626038 0.077515 1441496807 0.775330 0.030396 -0.626038 0.077515 1441496807 0.775330 0.030396 -0.626038 0.077515 1441496807 0.775330 0.030396 -0.626038 0.077515 1441496807 0.775330 0.030396 -0.626038 0.077515 1441496807 0.775330 0.030396 -0.626038 0.077515 1441496807 0.776245 0.025513 -0.625610 0.073608 1441496807 0.776245 0.025513 -0.625610 0.073608 1441496807 0.776245 0.025513 -0.625610 0.073608 1441496807 0.776245 0.025513 -0.625610 0.073608 1441496807 0.776245 0.025513 -0.625610 0.073608 1441496807 0.776245 0.025513 -0.625610 0.073608 1441496807 0.776062 0.025574 -0.625671 0.074646 1441496807 0.776062 0.025574 -0.625671 0.074646 1441496807 0.776062 0.025574 -0.625671 0.074646 1441496807 0.776062 0.025574 -0.625671 0.074646 1441496807 0.776062 0.025574 -0.625671 0.074646 1441496807 0.776062 0.025574 -0.625671 0.074646 1441496807 0.776123 0.027466 -0.625488 0.074951 1441496807 
0.801575 -0.107788 -0.576172 0.117859 1441496810 0.801575 -0.107788 -0.576172 0.117859 1441496810 0.801575 -0.107788 -0.576172 0.117859 1441496810 0.801575 -0.107788 -0.576172 0.117859 1441496810 0.798584 -0.148560 -0.565918 0.141113 1441496810 0.798584 -0.148560 -0.565918 0.141113 1441496810 0.798584 -0.148560 -0.565918 0.141113 1441496810 0.798584 -0.148560 -0.565918 0.141113 1441496810 0.798584 -0.148560 -0.565918 0.141113 1441496810 0.798584 -0.148560 -0.565918 0.141113 1441496810 0.795288 -0.198059 -0.547424 0.169067 1441496810 0.795288 -0.198059 -0.547424 0.169067 1441496810 0.795288 -0.198059 -0.547424 0.169067 1441496810 0.795288 -0.198059 -0.547424 0.169067 1441496810 0.795288 -0.198059 -0.547424 0.169067 1441496810 0.795227 -0.245667 -0.516418 0.201355 1441496810 0.795227 -0.245667 -0.516418 0.201355 1441496810 0.795227 -0.245667 -0.516418 0.201355 1441496810 0.795227 -0.245667 -0.516418 0.201355 1441496810 0.795227 -0.245667 -0.516418 0.201355 1441496810 0.795227 -0.245667 -0.516418 0.201355 1441496810 0.795227 -0.245667 -0.516418 0.201355 1441496810 0.787537 -0.306335 -0.481201 0.233276 1441496810 0.787537 -0.306335 -0.481201 0.233276 1441496810 0.787537 -0.306335 -0.481201 0.233276 1441496810 0.787537 -0.306335 -0.481201 0.233276 1441496810 0.787537 -0.306335 -0.481201 0.233276 1441496810 0.787537 -0.306335 -0.481201 0.233276 1441496810 0.781921 -0.344971 -0.447083 0.263916 1441496810 0.781921 -0.344971 -0.447083 0.263916 1441496810 0.781921 -0.344971 -0.447083 0.263916 1441496810 0.781921 -0.344971 -0.447083 0.263916 1441496810 0.781921 -0.344971 -0.447083 0.263916 1441496810 0.781921 -0.344971 -0.447083 0.263916 1441496810 0.780762 -0.363098 -0.420471 0.285950 1441496810 0.780762 -0.363098 -0.420471 0.285950 1441496810 0.780762 -0.363098 -0.420471 0.285950 1441496810 0.780762 -0.363098 -0.420471 0.285950 1441496810 0.780762 -0.363098 -0.420471 0.285950 1441496810 0.780762 -0.363098 -0.420471 0.285950 1441496810 0.780762 -0.363098 -0.420471 0.285950 1441496810 0.784607 -0.359131 -0.414001 0.289734 1441496810 0.784607 -0.359131 -0.414001 0.289734 1441496810 0.784607 -0.359131 -0.414001 0.289734 1441496810 0.784607 -0.359131 -0.414001 0.289734 1441496810 0.784607 -0.359131 -0.414001 0.289734 1441496810 0.784607 -0.359131 -0.414001 0.289734 1441496810 0.792908 -0.338135 -0.431213 0.266479 1441496810 0.792908 -0.338135 -0.431213 0.266479 1441496810 0.792908 -0.338135 -0.431213 0.266479 1441496810 0.792908 -0.338135 -0.431213 0.266479 1441496810 0.792908 -0.338135 -0.431213 0.266479 1441496810 0.792908 -0.338135 -0.431213 0.266479 1441496810 0.792908 -0.338135 -0.431213 0.266479 1441496810 0.797424 -0.309021 -0.467224 0.224304 1441496810 0.797424 -0.309021 -0.467224 0.224304 1441496810 0.797424 -0.309021 -0.467224 0.224304 1441496810 0.797424 -0.309021 -0.467224 0.224304 1441496810 0.797424 -0.309021 -0.467224 0.224304 1441496810 0.797424 -0.309021 -0.467224 0.224304 1441496810 0.797852 -0.274109 -0.506409 0.178223 1441496810 0.797852 -0.274109 -0.506409 0.178223 1441496810 0.797852 -0.274109 -0.506409 0.178223 1441496810 0.797852 -0.274109 -0.506409 0.178223 1441496810 0.797852 -0.274109 -0.506409 0.178223 1441496810 0.796082 -0.231689 -0.542664 0.134583 1441496810 0.796082 -0.231689 -0.542664 0.134583 1441496810 0.796082 -0.231689 -0.542664 0.134583 1441496810 0.796082 -0.231689 -0.542664 0.134583 1441496810 0.796082 -0.231689 -0.542664 0.134583 1441496810 0.796753 -0.187500 -0.566162 0.096985 1441496810 0.796753 -0.187500 -0.566162 0.096985 1441496810 0.796753 -0.187500 -0.566162 0.096985 1441496810 0.796753 -0.187500 -0.566162 0.096985 1441496810 0.796753 -0.187500 -0.566162 0.096985 1441496810 0.799072 -0.155823 -0.576843 0.066772 1441496810 0.799072 -0.155823 -0.576843 0.066772 1441496810 0.799072 -0.155823 -0.576843 0.066772 1441496810 0.799072 -0.155823 -0.576843 0.066772 1441496810 0.799072 -0.155823 -0.576843 0.066772 1441496810 0.799072 -0.155823 -0.576843 0.066772 1441496810 0.797852 -0.130249 -0.586914 0.044983 1441496810 0.797852 -0.130249 -0.586914 0.044983 1441496810 0.798035 -0.115479 -0.590698 0.029114 1441496810 0.798035 -0.115479 -0.590698 0.029114 1441496810 0.798035 -0.115479 -0.590698 0.029114 1441496810 0.798035 -0.115479 -0.590698 0.029114 1441496810 0.798035 -0.115479 -0.590698 0.029114 1441496810 0.798035 -0.115479 -0.590698 0.029114 1441496810 0.800110 -0.095154 -0.591797 0.022766 1441496810 0.800110 -0.095154 -0.591797 0.022766 1441496810 0.800110 -0.095154 -0.591797 0.022766 1441496810 0.800110 -0.095154 -0.591797 0.022766 1441496810 0.800110 -0.095154 -0.591797 0.022766 1441496810 0.800110 -0.095154 -0.591797 0.022766 1441496810 0.797607 -0.073792 -0.598511 0.009521 1441496810 0.797607 -0.073792 -0.598511 0.009521 1441496810 0.797607 -0.073792 -0.598511 0.009521 1441496810 0.797607 -0.073792 -0.598511 0.009521 1441496810 0.797607 -0.073792 -0.598511 0.009521 1441496810 0.797607 -0.073792 -0.598511 0.009521 1441496810 0.793152 -0.062805 -0.605774 -0.007080 1441496811 0.793152 -0.062805 -0.605774 -0.007080 1441496811 0.793152 -0.062805 -0.605774 -0.007080 1441496811 0.793152 -0.062805 -0.605774 -0.007080 1441496811 0.791992 -0.075684 -0.605835 -0.003845 1441496811 0.791992 -0.075684 -0.605835 -0.003845 1441496811 0.791992 -0.075684 -0.605835 -0.003845 1441496811 0.791992 -0.075684 -0.605835 -0.003845 1441496811 0.791992 -0.075684 -0.605835 -0.003845 1441496811 0.791992 -0.075684 -0.605835 -0.003845 1441496811 0.794678 -0.075867 -0.601746 0.023804 1441496811 0.794678 -0.075867 -0.601746 0.023804 1441496811 0.794678 -0.075867 -0.601746 0.023804 1441496811 0.794678 -0.075867 -0.601746 0.023804 1441496811 0.794678 -0.075867 -0.601746 0.023804 1441496811 0.798706 -0.086670 -0.593445 0.048950 1441496811 0.798706 -0.086670 -0.593445 0.048950 1441496811 0.798706 -0.086670 -0.593445 0.048950 1441496811 0.798706 -0.086670 -0.593445 0.048950 1441496811 0.798706 -0.086670 -0.593445 0.048950 1441496811 0.798706 -0.086670 -0.593445 0.048950 1441496811 0.798706 -0.086670 -0.593445 0.048950 1441496811 0.801270 -0.108032 -0.583740 0.074463 1441496811 0.801270 -0.108032 -0.583740 0.074463 1441496811 0.801270 -0.108032 -0.583740 0.074463 1441496811 0.801270 -0.108032 -0.583740 0.074463 1441496811 0.801270 -0.108032 -0.583740 0.074463 1441496811 0.801270 -0.108032 -0.583740 0.074463 1441496811 0.802368 -0.146484 -0.570618 0.095642 1441496811 0.802368 -0.146484 -0.570618 0.095642 1441496811 0.802368 -0.146484 -0.570618 0.095642 1441496811 0.802368 -0.146484 -0.570618 0.095642 1441496811 0.802368 -0.146484 -0.570618 0.095642 1441496811 0.802368 -0.146484 -0.570618 0.095642 1441496811 0.801086 -0.188904 -0.553955 0.125488 1441496811 0.801086 -0.188904 -0.553955 0.125488 1441496811 0.801086 -0.188904 -0.553955 0.125488 1441496811 0.801086 -0.188904 -0.553955 0.125488 1441496811 0.801086 -0.188904 -0.553955 0.125488 1441496811 0.801086 -0.188904 -0.553955 0.125488 1441496811 0.801086 -0.188904 -0.553955 0.125488 1441496811 0.800842 -0.218140 -0.532471 0.165894 1441496811 0.800842 -0.218140 -0.532471 0.165894 1441496811 0.800842 -0.218140 -0.532471 0.165894 1441496811 0.800842 -0.218140 -0.532471 0.165894 1441496811 0.800842 -0.218140 -0.532471 0.165894 1441496811 0.800842 -0.218140 -0.532471 0.165894 1441496811 0.800110 -0.258911 -0.504028 0.196777 1441496811 0.800110 -0.258911 -0.504028 0.196777 1441496811 0.800110 -0.258911 -0.504028 0.196777 1441496811 0.800110 -0.258911 -0.504028 0.196777 1441496811 0.800110 -0.258911 -0.504028 0.196777 1441496811 0.795044 -0.296875 -0.477783 0.226868 1441496811 0.795044 -0.296875 -0.477783 0.226868 1441496811 0.795044 -0.296875 -0.477783 0.226868 1441496811 0.789978 -0.322876 -0.455994 0.252502 1441496811 0.789978 -0.322876 -0.455994 0.252502 1441496811 0.789978 -0.322876 -0.455994 0.252502 1441496811 0.789978 -0.322876 -0.455994 0.252502 1441496811 0.789978 -0.322876 -0.455994 0.252502 1441496811 0.789978 -0.322876 -0.455994 0.252502 1441496811 0.789612 -0.331909 -0.440369 0.269165 1441496811 0.789612 -0.331909 -0.440369 0.269165 1441496811 0.789612 -0.331909 -0.440369 0.269165 1441496811 0.789612 -0.331909 -0.440369 0.269165 1441496811 0.789612 -0.331909 -0.440369 0.269165 1441496811 0.792725 -0.326599 -0.438232 0.269897 1441496811 0.792725 -0.326599 -0.438232 0.269897 1441496811 0.792725 -0.326599 -0.438232 0.269897 1441496811 0.792725 -0.326599 -0.438232 0.269897 1441496811 0.796692 -0.309448 -0.456848 0.246582 1441496811 0.796692 -0.309448 -0.456848 0.246582 1441496811 0.796692 -0.309448 -0.456848 0.246582 1441496811 0.796692 -0.309448 -0.456848 0.246582 1441496811 0.796692 -0.309448 -0.456848 0.246582 1441496811 0.796692 -0.309448 -0.456848 0.246582 1441496811 0.795532 -0.285889 -0.491333 0.209717 1441496811 0.795532 -0.285889 -0.491333 0.209717 1441496811 0.795532 -0.285889 -0.491333 0.209717 1441496811 0.795532 -0.285889 -0.491333 0.209717 1441496811 0.795532 -0.285889 -0.491333 0.209717 1441496811 0.795532 -0.285889 -0.491333 0.209717 1441496811 0.795532 -0.285889 -0.491333 0.209717 1441496811 0.793640 -0.254761 -0.526855 0.166199 1441496811 0.793640 -0.254761 -0.526855 0.166199 1441496811 0.793640 -0.254761 -0.526855 0.166199 1441496811 0.793640 -0.254761 -0.526855 0.166199 1441496811 0.793640 -0.254761 -0.526855 0.166199 1441496811 0.793640 -0.254761 -0.526855 0.166199 1441496811 0.792786 -0.223206 -0.551758 0.131165 1441496811 0.792786 -0.223206 -0.551758 0.131165 1441496811 0.792786 -0.223206 -0.551758 0.131165 1441496811 0.792786 -0.223206 -0.551758 0.131165 1441496811 0.792786 -0.223206 -0.551758 0.131165 1441496811 0.792786 -0.223206 -0.551758 0.131165 1441496811 0.794495 -0.184448 -0.568176 0.109253 1441496811 0.794495 -0.184448 -0.568176 0.109253 1441496811 0.794495 -0.184448 -0.568176 0.109253 1441496811 0.794495 -0.184448 -0.568176 0.109253 1441496811 0.794495 -0.184448 -0.568176 0.109253 1441496811 0.795227 -0.160217 -0.578186 0.087036 1441496811 0.795227 -0.160217 -0.578186 0.087036 1441496811 0.795227 -0.160217 -0.578186 0.087036 1441496812 0.795227 -0.160217 -0.578186 0.087036 1441496812 0.795227 -0.160217 -0.578186 0.087036 1441496812 0.795227 -0.160217 -0.578186 0.087036 1441496812 0.795105 -0.136047 -0.587219 0.066528 1441496812 0.795105 -0.136047 -0.587219 0.066528 1441496812 0.795105 -0.136047 -0.587219 0.066528 1441496812 0.795105 -0.136047 -0.587219 0.066528 1441496812 0.795105 -0.136047 -0.587219 0.066528 1441496812 0.795105 -0.136047 -0.587219 0.066528 1441496812 0.795654 -0.122253 -0.591309 0.048828 1441496812 0.795654 -0.122253 -0.591309 0.048828 1441496812 0.795654 -0.122253 -0.591309 0.048828 1441496812 0.795654 -0.122253 -0.591309 0.048828 1441496812 0.795654 -0.122253 -0.591309 0.048828 1441496812 0.795654 -0.122253 -0.591309 0.048828 1441496812 0.795593 -0.107666 -0.595581 0.026123 1441496812 0.795593 -0.107666 -0.595581 0.026123 1441496812 0.795593 -0.107666 -0.595581 0.026123 1441496812 0.795593 -0.107666 -0.595581 0.026123 1441496812 0.795593 -0.107666 -0.595581 0.026123 1441496812 0.795593 -0.107666 -0.595581 0.026123 1441496812 0.792419 -0.089478 -0.603333 0.002747 1441496812 0.792419 -0.089478 -0.603333 0.002747 1441496812 0.792419 -0.089478 -0.603333 0.002747 1441496812 0.792419 -0.089478 -0.603333 0.002747 1441496812 0.792419 -0.089478 -0.603333 0.002747 1441496812 0.792419 -0.089478 -0.603333 0.002747 1441496812 0.788635 -0.073181 -0.610413 -0.011475 1441496812 0.788635 -0.073181 -0.610413 -0.011475 1441496812 0.788635 -0.073181 -0.610413 -0.011475 1441496812 0.788635 -0.073181 -0.610413 -0.011475 1441496812 0.788635 -0.073181 -0.610413 -0.011475 1441496812 0.788635 -0.073181 -0.610413 -0.011475 1441496812 0.788208 -0.071838 -0.611145 -0.008423 1441496812 0.788208 -0.071838 -0.611145 -0.008423 1441496812 0.788208 -0.071838 -0.611145 -0.008423 1441496812 0.788208 -0.071838 -0.611145 -0.008423 1441496812 0.788208 -0.071838 -0.611145 -0.008423 1441496812 0.788208 -0.071838 -0.611145 -0.008423 1441496812 0.792053 -0.074646 -0.605774 0.008179 1441496812 0.792053 -0.074646 -0.605774 0.008179 1441496812 0.792053 -0.074646 -0.605774 0.008179 1441496812 0.792053 -0.074646 -0.605774 0.008179 1441496812 0.798157 -0.088074 -0.594971 0.034241 1441496812 0.798157 -0.088074 -0.594971 0.034241 1441496812 0.798157 -0.088074 -0.594971 0.034241 1441496812 0.798157 -0.088074 -0.594971 0.034241 1441496812 0.798157 -0.088074 -0.594971 0.034241 1441496812 0.798157 -0.088074 -0.594971 0.034241 1441496812 0.800537 -0.108643 -0.586182 0.061035 1441496812 0.800537 -0.108643 -0.586182 0.061035 1441496812 0.800537 -0.108643 -0.586182 0.061035 1441496812 0.800537 -0.108643 -0.586182 0.061035 1441496812 0.800537 -0.108643 -0.586182 0.061035 1441496812 0.800537 -0.108643 -0.586182 0.061035 1441496812 0.800537 -0.108643 -0.586182 0.061035 1441496812 0.798462 -0.140381 -0.579590 0.082642 1441496812 0.798462 -0.140381 -0.579590 0.082642 1441496812 0.798462 -0.140381 -0.579590 0.082642 1441496812 0.798462 -0.140381 -0.579590 0.082642 1441496812 0.798462 -0.140381 -0.579590 0.082642 1441496812 0.798462 -0.140381 -0.579590 0.082642 1441496812 0.792480 -0.178345 -0.572632 0.110657 1441496812 0.792480 -0.178345 -0.572632 0.110657 1441496812 0.792480 -0.178345 -0.572632 0.110657 1441496812 0.792480 -0.178345 -0.572632 0.110657 1441496812 0.792480 -0.178345 -0.572632 0.110657 1441496812 0.792480 -0.178345 -0.572632 0.110657 1441496812 0.788940 -0.210571 -0.558044 0.147583 1441496812 0.788940 -0.210571 -0.558044 0.147583 1441496812 0.788940 -0.210571 -0.558044 0.147583 1441496812 0.788940 -0.210571 -0.558044 0.147583 1441496812 0.788940 -0.210571 -0.558044 0.147583 1441496812 0.788940 -0.210571 -0.558044 0.147583 1441496812 0.787231 -0.249023 -0.533203 0.184143 1441496812 0.787231 -0.249023 -0.533203 0.184143 1441496812 0.787231 -0.249023 -0.533203 0.184143 1441496812 0.787231 -0.249023 -0.533203 0.184143 1441496812 0.787231 -0.249023 -0.533203 0.184143 1441496812 0.787231 -0.249023 -0.533203 0.184143 1441496812 0.786255 -0.301147 -0.494324 0.216248 1441496812 0.786255 -0.301147 -0.494324 0.216248 1441496812 0.786255 -0.301147 -0.494324 0.216248 1441496812 0.786255 -0.301147 -0.494324 0.216248 1441496812 0.786255 -0.301147 -0.494324 0.216248 1441496812 0.784302 -0.338318 -0.454224 0.253113 1441496812 0.784302 -0.338318 -0.454224 0.253113 1441496812 0.784302 -0.338318 -0.454224 0.253113 1441496812 0.784302 -0.338318 -0.454224 0.253113 1441496812 0.784302 -0.338318 -0.454224 0.253113 1441496812 0.784302 -0.338318 -0.454224 0.253113 1441496812 0.784302 -0.338318 -0.454224 0.253113 1441496812 0.783508 -0.359436 -0.421570 0.281372 1441496812 0.783508 -0.359436 -0.421570 0.281372 1441496812 0.783508 -0.359436 -0.421570 0.281372 1441496812 0.783508 -0.359436 -0.421570 0.281372 1441496812 0.783508 -0.359436 -0.421570 0.281372 1441496812 0.785889 -0.359375 -0.409668 0.292236 1441496812 0.785889 -0.359375 -0.409668 0.292236 1441496812 0.785889 -0.359375 -0.409668 0.292236 1441496812 0.785889 -0.359375 -0.409668 0.292236 1441496812 0.785889 -0.359375 -0.409668 0.292236 1441496812 0.785889 -0.359375 -0.409668 0.292236 1441496812 0.792786 -0.339844 -0.425171 0.274353 1441496812 0.792786 -0.339844 -0.425171 0.274353 1441496812 0.792786 -0.339844 -0.425171 0.274353 1441496812 0.792786 -0.339844 -0.425171 0.274353 1441496813 0.792786 -0.339844 -0.425171 0.274353 1441496813 0.792786 -0.339844 -0.425171 0.274353 1441496813 0.792786 -0.339844 -0.425171 0.274353 1441496813 0.796143 -0.309753 -0.465088 0.232178 1441496813 0.796143 -0.309753 -0.465088 0.232178 1441496813 0.796143 -0.309753 -0.465088 0.232178 1441496813 0.796143 -0.309753 -0.465088 0.232178 1441496813 0.796143 -0.309753 -0.465088 0.232178 1441496813 0.796143 -0.309753 -0.465088 0.232178 1441496813 0.794189 -0.272217 -0.511902 0.181885 1441496813 0.794189 -0.272217 -0.511902 0.181885 1441496813 0.794189 -0.272217 -0.511902 0.181885 1441496813 0.794189 -0.272217 -0.511902 0.181885 1441496813 0.794189 -0.272217 -0.511902 0.181885 1441496813 0.794189 -0.272217 -0.511902 0.181885 1441496813 0.788330 -0.229675 -0.554504 0.135193 1441496813 0.788330 -0.229675 -0.554504 0.135193 1441496813 0.788330 -0.229675 -0.554504 0.135193 1441496813 0.788330 -0.229675 -0.554504 0.135193 1441496813 0.788330 -0.229675 -0.554504 0.135193 1441496813 0.788330 -0.229675 -0.554504 0.135193 1441496813 0.783081 -0.193909 -0.582825 0.097229 1441496813 0.783081 -0.193909 -0.582825 0.097229 1441496813 0.783081 -0.193909 -0.582825 0.097229 1441496813 0.783081 -0.193909 -0.582825 0.097229 1441496813 0.783081 -0.193909 -0.582825 0.097229 1441496813 0.783081 -0.193909 -0.582825 0.097229 1441496813 0.783081 -0.193909 -0.582825 0.097229 1441496813 0.782715 -0.178589 -0.591553 0.074280 1441496813 0.782715 -0.178589 -0.591553 0.074280 1441496813 0.782715 -0.178589 -0.591553 0.074280 1441496813 0.782715 -0.178589 -0.591553 0.074280 1441496813 0.782715 -0.178589 -0.591553 0.074280 1441496813 0.782715 -0.178589 -0.591553 0.074280 1441496813 0.783813 -0.159668 -0.596924 0.061523 1441496813 0.783813 -0.159668 -0.596924 0.061523 1441496813 0.783813 -0.159668 -0.596924 0.061523 1441496813 0.783813 -0.159668 -0.596924 0.061523 1441496813 0.783813 -0.159668 -0.596924 0.061523 1441496813 0.783813 -0.159668 -0.596924 0.061523 1441496813 0.790955 -0.157166 -0.589355 0.047729 1441496813 0.790955 -0.157166 -0.589355 0.047729 1441496813 0.790955 -0.157166 -0.589355 0.047729 1441496813 0.790955 -0.157166 -0.589355 0.047729 1441496813 0.790955 -0.157166 -0.589355 0.047729 1441496813 0.790955 -0.157166 -0.589355 0.047729 1441496813 0.795654 -0.118958 -0.591614 0.052795 1441496813 0.795654 -0.118958 -0.591614 0.052795 1441496813 0.795654 -0.118958 -0.591614 0.052795 1441496813 0.794617 -0.087036 -0.599976 0.032043 1441496813 0.794617 -0.087036 -0.599976 0.032043 1441496813 0.794617 -0.087036 -0.599976 0.032043 1441496813 0.792542 -0.085510 -0.603699 0.006470 1441496813 0.792542 -0.085510 -0.603699 0.006470 1441496813 0.792542 -0.085510 -0.603699 0.006470 1441496813 0.792542 -0.085510 -0.603699 0.006470 1441496813 0.792542 -0.085510 -0.603699 0.006470 1441496813 0.792542 -0.085510 -0.603699 0.006470 1441496813 0.792542 -0.085510 -0.603699 0.006470 1441496813 0.793152 -0.092834 -0.601807 0.009888 1441496813 0.793152 -0.092834 -0.601807 0.009888 1441496813 0.793152 -0.092834 -0.601807 0.009888 1441496813 0.793152 -0.092834 -0.601807 0.009888 1441496813 0.796631 -0.098145 -0.595764 0.027588 1441496813 0.796631 -0.098145 -0.595764 0.027588 1441496813 0.796631 -0.098145 -0.595764 0.027588 1441496813 0.796631 -0.098145 -0.595764 0.027588 1441496813 0.796631 -0.098145 -0.595764 0.027588 1441496813 0.796631 -0.098145 -0.595764 0.027588 1441496813 0.801025 -0.109741 -0.586304 0.050293 1441496813 0.801025 -0.109741 -0.586304 0.050293 1441496813 0.801025 -0.109741 -0.586304 0.050293 1441496813 0.801025 -0.109741 -0.586304 0.050293 1441496813 0.801025 -0.109741 -0.586304 0.050293 1441496813 0.801025 -0.109741 -0.586304 0.050293 1441496813 0.802307 -0.123291 -0.579224 0.075012 1441496813 0.802307 -0.123291 -0.579224 0.075012 1441496813 0.802307 -0.123291 -0.579224 0.075012 1441496813 0.802307 -0.123291 -0.579224 0.075012 1441496813 0.802307 -0.123291 -0.579224 0.075012 1441496813 0.802307 -0.123291 -0.579224 0.075012 1441496813 0.799316 -0.149597 -0.573425 0.099243 1441496813 0.799316 -0.149597 -0.573425 0.099243 1441496813 0.799316 -0.149597 -0.573425 0.099243 1441496813 0.799316 -0.149597 -0.573425 0.099243 1441496813 0.799316 -0.149597 -0.573425 0.099243 1441496813 0.799316 -0.149597 -0.573425 0.099243 1441496813 0.791321 -0.183960 -0.568909 0.127686 1441496813 0.791321 -0.183960 -0.568909 0.127686 1441496813 0.791321 -0.183960 -0.568909 0.127686 1441496813 0.791321 -0.183960 -0.568909 0.127686 1441496813 0.791321 -0.183960 -0.568909 0.127686 1441496813 0.791321 -0.183960 -0.568909 0.127686 1441496813 0.783325 -0.215881 -0.558289 0.167542 1441496813 0.783325 -0.215881 -0.558289 0.167542 1441496813 0.783325 -0.215881 -0.558289 0.167542 1441496813 0.783325 -0.215881 -0.558289 0.167542 1441496813 0.783325 -0.215881 -0.558289 0.167542 1441496813 0.783325 -0.215881 -0.558289 0.167542 1441496813 0.783325 -0.215881 -0.558289 0.167542 1441496813 0.780884 -0.255432 -0.533142 0.201782 1441496813 0.780884 -0.255432 -0.533142 0.201782 1441496813 0.780884 -0.255432 -0.533142 0.201782 1441496813 0.780884 -0.255432 -0.533142 0.201782 1441496814 0.780884 -0.255432 -0.533142 0.201782 1441496814 0.778442 -0.301208 -0.499207 0.232361 1441496814 0.778442 -0.301208 -0.499207 0.232361 1441496814 0.778442 -0.301208 -0.499207 0.232361 1441496814 0.778442 -0.301208 -0.499207 0.232361 1441496814 0.778442 -0.301208 -0.499207 0.232361 1441496814 0.778442 -0.301208 -0.499207 0.232361 1441496814 0.777527 -0.329895 -0.467651 0.260681 1441496814 0.777527 -0.329895 -0.467651 0.260681 1441496814 0.777527 -0.329895 -0.467651 0.260681 1441496814 0.777527 -0.329895 -0.467651 0.260681 1441496814 0.777527 -0.329895 -0.467651 0.260681 1441496814 0.777527 -0.329895 -0.467651 0.260681 1441496814 0.777832 -0.342285 -0.445007 0.282471 1441496814 0.777832 -0.342285 -0.445007 0.282471 1441496814 0.777832 -0.342285 -0.445007 0.282471 1441496814 0.777832 -0.342285 -0.445007 0.282471 1441496814 0.777832 -0.342285 -0.445007 0.282471 1441496814 0.777832 -0.342285 -0.445007 0.282471 1441496814 0.779236 -0.340515 -0.438843 0.290222 1441496814 0.779236 -0.340515 -0.438843 0.290222 1441496814 0.779236 -0.340515 -0.438843 0.290222 1441496814 0.779236 -0.340515 -0.438843 0.290222 1441496814 0.779236 -0.340515 -0.438843 0.290222 1441496814 0.779236 -0.340515 -0.438843 0.290222 1441496814 0.784485 -0.324280 -0.452820 0.272705 1441496814 0.784485 -0.324280 -0.452820 0.272705 1441496814 0.784485 -0.324280 -0.452820 0.272705 1441496814 0.784485 -0.324280 -0.452820 0.272705 1441496814 0.784485 -0.324280 -0.452820 0.272705 1441496814 0.784485 -0.324280 -0.452820 0.272705 1441496814 0.788940 -0.297485 -0.485291 0.231445 1441496814 0.788940 -0.297485 -0.485291 0.231445 1441496814 0.788940 -0.297485 -0.485291 0.231445 1441496814 0.788940 -0.297485 -0.485291 0.231445 1441496814 0.788940 -0.297485 -0.485291 0.231445 1441496814 0.788940 -0.297485 -0.485291 0.231445 1441496814 0.787354 -0.257690 -0.529968 0.181152 1441496814 0.787354 -0.257690 -0.529968 0.181152 1441496814 0.787354 -0.257690 -0.529968 0.181152 1441496814 0.787354 -0.257690 -0.529968 0.181152 1441496814 0.787354 -0.257690 -0.529968 0.181152 1441496814 0.787354 -0.257690 -0.529968 0.181152 1441496814 0.787354 -0.257690 -0.529968 0.181152 1441496814 0.780518 -0.221436 -0.570557 0.127502 1441496814 0.780518 -0.221436 -0.570557 0.127502 1441496814 0.780518 -0.221436 -0.570557 0.127502 1441496814 0.780518 -0.221436 -0.570557 0.127502 1441496814 0.780518 -0.221436 -0.570557 0.127502 1441496814 0.780518 -0.221436 -0.570557 0.127502 1441496814 0.776672 -0.185669 -0.595703 0.086243 1441496814 0.776672 -0.185669 -0.595703 0.086243 1441496814 0.776672 -0.185669 -0.595703 0.086243 1441496814 0.776672 -0.185669 -0.595703 0.086243 1441496814 0.776672 -0.185669 -0.595703 0.086243 1441496814 0.776672 -0.185669 -0.595703 0.086243 1441496814 0.781311 -0.166992 -0.598511 0.058289 1441496814 0.781311 -0.166992 -0.598511 0.058289 1441496814 0.781311 -0.166992 -0.598511 0.058289 1441496814 0.781311 -0.166992 -0.598511 0.058289 1441496814 0.781311 -0.166992 -0.598511 0.058289 1441496814 0.781311 -0.166992 -0.598511 0.058289 1441496814 0.785706 -0.146118 -0.599060 0.049683 1441496814 0.785706 -0.146118 -0.599060 0.049683 1441496814 0.785706 -0.146118 -0.599060 0.049683 1441496814 0.785706 -0.146118 -0.599060 0.049683 1441496814 0.785706 -0.146118 -0.599060 0.049683 1441496814 0.785706 -0.146118 -0.599060 0.049683 1441496814 0.785706 -0.146118 -0.599060 0.049683 1441496814 0.790222 -0.117432 -0.599792 0.044739 1441496814 0.790222 -0.117432 -0.599792 0.044739 1441496814 0.790222 -0.117432 -0.599792 0.044739 1441496814 0.790222 -0.117432 -0.599792 0.044739 1441496814 0.790222 -0.117432 -0.599792 0.044739 1441496814 0.790222 -0.117432 -0.599792 0.044739 1441496814 0.790222 -0.117432 -0.599792 0.044739 1441496814 0.791565 -0.084595 -0.604431 0.030701 1441496814 0.791565 -0.084595 -0.604431 0.030701 1441496814 0.791565 -0.084595 -0.604431 0.030701 1441496814 0.791565 -0.084595 -0.604431 0.030701 1441496814 0.791565 -0.084595 -0.604431 0.030701 1441496814 0.791565 -0.084595 -0.604431 0.030701 1441496814 0.786926 -0.060974 -0.614014 0.003662 1441496814 0.786926 -0.060974 -0.614014 0.003662 1441496814 0.786926 -0.060974 -0.614014 0.003662 1441496814 0.786926 -0.060974 -0.614014 0.003662 1441496814 0.786926 -0.060974 -0.614014 0.003662 1441496814 0.786926 -0.060974 -0.614014 0.003662 1441496814 0.782898 -0.054016 -0.619568 -0.015137 1441496814 0.782898 -0.054016 -0.619568 -0.015137 1441496814 0.782898 -0.054016 -0.619568 -0.015137 1441496814 0.782898 -0.054016 -0.619568 -0.015137 1441496814 0.782898 -0.054016 -0.619568 -0.015137 1441496814 0.782898 -0.054016 -0.619568 -0.015137 1441496814 0.782898 -0.054016 -0.619568 -0.015137 1441496814 0.783936 -0.060486 -0.617798 -0.011414 1441496814 0.783936 -0.060486 -0.617798 -0.011414 1441496814 0.783936 -0.060486 -0.617798 -0.011414 1441496814 0.783936 -0.060486 -0.617798 -0.011414 1441496814 0.783936 -0.060486 -0.617798 -0.011414 1441496814 0.783936 -0.060486 -0.617798 -0.011414 1441496814 0.788330 -0.063110 -0.611877 0.012329 1441496814 0.788330 -0.063110 -0.611877 0.012329 1441496814 0.788330 -0.063110 -0.611877 0.012329 1441496814 0.788330 -0.063110 -0.611877 0.012329 1441496814 0.792236 -0.072266 -0.604431 0.042969 1441496814 0.792236 -0.072266 -0.604431 0.042969 1441496814 0.792236 -0.072266 -0.604431 0.042969 1441496814 0.792236 -0.072266 -0.604431 0.042969 1441496814 0.792236 -0.072266 -0.604431 0.042969 1441496815 0.792236 -0.072266 -0.604431 0.042969 1441496815 0.793884 -0.074585 -0.598389 0.078613 1441496815 0.793884 -0.074585 -0.598389 0.078613 1441496815 0.793884 -0.074585 -0.598389 0.078613 1441496815 0.793884 -0.074585 -0.598389 0.078613 1441496815 0.793884 -0.074585 -0.598389 0.078613 1441496815 0.793884 -0.074585 -0.598389 0.078613 1441496815 0.792542 -0.089966 -0.592896 0.110596 1441496815 0.792542 -0.089966 -0.592896 0.110596 1441496815 0.792542 -0.089966 -0.592896 0.110596 1441496815 0.792542 -0.089966 -0.592896 0.110596 1441496815 0.792542 -0.089966 -0.592896 0.110596 1441496815 0.792542 -0.089966 -0.592896 0.110596 1441496815 0.792542 -0.089966 -0.592896 0.110596 1441496815 0.783386 -0.114380 -0.595581 0.136047 1441496815 0.783386 -0.114380 -0.595581 0.136047 1441496815 0.783386 -0.114380 -0.595581 0.136047 1441496815 0.783386 -0.114380 -0.595581 0.136047 1441496815 0.783386 -0.114380 -0.595581 0.136047 1441496815 0.783386 -0.114380 -0.595581 0.136047 1441496815 0.773438 -0.159241 -0.591309 0.163635 1441496815 0.773438 -0.159241 -0.591309 0.163635 1441496815 0.773438 -0.159241 -0.591309 0.163635 1441496815 0.773438 -0.159241 -0.591309 0.163635 1441496815 0.773438 -0.159241 -0.591309 0.163635 1441496815 0.773438 -0.159241 -0.591309 0.163635 1441496815 0.767883 -0.218994 -0.570251 0.192932 1441496815 0.767883 -0.218994 -0.570251 0.192932 1441496815 0.767883 -0.218994 -0.570251 0.192932 1441496815 0.767883 -0.218994 -0.570251 0.192932 1441496815 0.767883 -0.218994 -0.570251 0.192932 1441496815 0.767883 -0.218994 -0.570251 0.192932 1441496815 0.769043 -0.266724 -0.535278 0.225708 1441496815 0.769043 -0.266724 -0.535278 0.225708 1441496815 0.769043 -0.266724 -0.535278 0.225708 1441496815 0.769043 -0.266724 -0.535278 0.225708 1441496815 0.769043 -0.266724 -0.535278 0.225708 1441496815 0.769043 -0.266724 -0.535278 0.225708 1441496815 0.769043 -0.266724 -0.535278 0.225708 1441496815 0.770325 -0.304260 -0.502747 0.247437 1441496815 0.770325 -0.304260 -0.502747 0.247437 1441496815 0.770325 -0.304260 -0.502747 0.247437 1441496815 0.770325 -0.304260 -0.502747 0.247437 1441496815 
0.772644 0.007324 -0.632263 0.056702 1441496817 0.772644 0.007324 -0.632263 0.056702 1441496817 0.772644 0.007324 -0.632263 0.056702 1441496817 0.772644 0.007324 -0.632263 0.056702 1441496817 0.772644 0.007324 -0.632263 0.056702 1441496817 0.772766 0.007935 -0.631958 0.058655 1441496817 0.772766 0.007935 -0.631958 0.058655 1441496817 0.772766 0.007935 -0.631958 0.058655 1441496817 0.772766 0.007935 -0.631958 0.058655 1441496817 0.772766 0.007935 -0.631958 0.058655 1441496817 0.772766 0.007935 -0.631958 0.058655 1441496817 0.773193 0.006409 -0.631409 0.058533 1441496817 0.773193 0.006409 -0.631409 0.058533 1441496817 0.773193 0.006409 -0.631409 0.058533 1441496817 0.773193 0.006409 -0.631409 0.058533 1441496817 0.773193 0.006409 -0.631409 0.058533 1441496817 0.773193 0.006409 -0.631409 0.058533 1441496817 0.773682 0.002258 -0.631226 0.054382 1441496817 0.773682 0.002258 -0.631226 0.054382 1441496817 0.773682 0.002258 -0.631226 0.054382 1441496817 0.773682 0.002258 -0.631226 0.054382 1441496817 0.773682 0.002258 -0.631226 0.054382 1441496817 0.773682 0.002258 -0.631226 0.054382 1441496817 0.774109 -0.003601 -0.631165 0.048584 1441496817 0.774109 -0.003601 -0.631165 0.048584 1441496817 0.774109 -0.003601 -0.631165 0.048584 1441496817 0.774109 -0.003601 -0.631165 0.048584 1441496817 0.774109 -0.003601 -0.631165 0.048584 1441496817 0.774109 -0.003601 -0.631165 0.048584 1441496817 0.774353 -0.007141 -0.631165 0.044067 1441496817 0.774353 -0.007141 -0.631165 0.044067 1441496817 0.774353 -0.007141 -0.631165 0.044067 1441496817 0.774353 -0.007141 -0.631165 0.044067 1441496817 0.774353 -0.007141 -0.631165 0.044067 1441496817 0.774353 -0.007141 -0.631165 0.044067 1441496817 0.774658 -0.008789 -0.630859 0.042847 1441496817 0.774658 -0.008789 -0.630859 0.042847 1441496817 0.774658 -0.008789 -0.630859 0.042847 1441496817 0.774658 -0.008789 -0.630859 0.042847 1441496817 0.774658 -0.008789 -0.630859 0.042847 1441496817 0.774658 -0.008789 -0.630859 0.042847 1441496817 0.774963 -0.010010 -0.630432 0.043457 1441496817 0.774963 -0.010010 -0.630432 0.043457 1441496817 0.774963 -0.010010 -0.630432 0.043457 1441496817 0.774963 -0.010010 -0.630432 0.043457 1441496817 0.774963 -0.010010 -0.630432 0.043457 1441496817 0.774963 -0.010010 -0.630432 0.043457 1441496817 0.774963 -0.010010 -0.630432 0.043457 1441496817 0.775085 -0.008667 -0.630066 0.046265 1441496818 0.775085 -0.008667 -0.630066 0.046265 1441496818 0.775085 -0.008667 -0.630066 0.046265 1441496818 0.775085 -0.008667 -0.630066 0.046265 1441496818 0.775085 -0.008667 -0.630066 0.046265 1441496818 0.775085 -0.008667 -0.630066 0.046265 1441496818 0.775024 -0.007019 -0.630066 0.048096 1441496818 0.775024 -0.007019 -0.630066 0.048096 1441496818 0.775024 -0.007019 -0.630066 0.048096 1441496818 0.775024 -0.007019 -0.630066 0.048096 1441496818 0.775024 -0.007019 -0.630066 0.048096 1441496818 0.775024 -0.007019 -0.630066 0.048096 1441496818 0.775024 -0.007019 -0.630066 0.048096 1441496818 0.774841 -0.006409 -0.630188 0.049622 1441496818 0.774841 -0.006409 -0.630188 0.049622 1441496818 0.774841 -0.006409 -0.630188 0.049622 1441496818 0.774841 -0.006409 -0.630188 0.049622 1441496818 0.774841 -0.006409 -0.630188 0.049622 1441496818 0.774841 -0.006409 -0.630188 0.049622 1441496818 0.774780 -0.006592 -0.630249 0.049622 1441496818 0.774780 -0.006592 -0.630249 0.049622 1441496818 0.774780 -0.006592 -0.630249 0.049622 1441496818 0.774780 -0.006592 -0.630249 0.049622 1441496818 0.774780 -0.006592 -0.630249 0.049622 1441496818 0.774780 -0.006592 -0.630249 0.049622 1441496818 0.774963 -0.007324 -0.630066 0.048645 1441496818 0.774963 -0.007324 -0.630066 0.048645 1441496818 0.774963 -0.007324 -0.630066 0.048645 1441496818 0.774963 -0.007324 -0.630066 0.048645 1441496818 0.774963 -0.007324 -0.630066 0.048645 1441496818 0.774963 -0.007324 -0.630066 0.048645 1441496818 0.775330 -0.008301 -0.629761 0.046326 1441496818 0.775330 -0.008301 -0.629761 0.046326 1441496818 0.775330 -0.008301 -0.629761 0.046326 1441496818 0.775330 -0.008301 -0.629761 0.046326 1441496818 0.775330 -0.008301 -0.629761 0.046326 1441496818 0.775330 -0.008301 -0.629761 0.046326 1441496818 0.775940 -0.008789 -0.629272 0.043701 1441496818 0.775940 -0.008789 -0.629272 0.043701 1441496818 0.775940 -0.008789 -0.629272 0.043701 1441496818 0.775940 -0.008789 -0.629272 0.043701 1441496818 0.775940 -0.008789 -0.629272 0.043701 1441496818 0.775940 -0.008789 -0.629272 0.043701 1441496818 0.776672 -0.008240 -0.628479 0.041748 1441496818 0.776672 -0.008240 -0.628479 0.041748 1441496818 0.776672 -0.008240 -0.628479 0.041748 1441496818 0.776672 -0.008240 -0.628479 0.041748 1441496818 0.776672 -0.008240 -0.628479 0.041748 1441496818 0.776672 -0.008240 -0.628479 0.041748 1441496818 0.777283 -0.007996 -0.627869 0.039490 1441496818 0.777283 -0.007996 -0.627869 0.039490 1441496818 0.777283 -0.007996 -0.627869 0.039490 1441496818 0.777283 -0.007996 -0.627869 0.039490 1441496818 0.777283 -0.007996 -0.627869 0.039490 1441496818 0.777283 -0.007996 -0.627869 0.039490 1441496818 0.777527 -0.007935 -0.627747 0.036682 1441496818 0.777527 -0.007935 -0.627747 0.036682 1441496818 0.777527 -0.007935 -0.627747 0.036682 1441496818 0.777527 -0.007935 -0.627747 0.036682 1441496818 0.777527 -0.007935 -0.627747 0.036682 1441496818 0.777527 -0.007935 -0.627747 0.036682 1441496818 0.777039 -0.006775 -0.628357 0.035706 1441496818 0.777039 -0.006775 -0.628357 0.035706 1441496818 0.777039 -0.006775 -0.628357 0.035706 1441496818 0.777039 -0.006775 -0.628357 0.035706 1441496818 0.777039 -0.006775 -0.628357 0.035706 1441496818 0.777039 -0.006775 -0.628357 0.035706 1441496818 0.777039 -0.006775 -0.628357 0.035706 1441496818 0.775940 0.003662 -0.629089 0.046204 1441496818 0.775940 0.003662 -0.629089 0.046204 1441496818 0.775940 0.003662 -0.629089 0.046204 1441496818 0.775940 0.003662 -0.629089 0.046204 1441496818 0.775940 0.003662 -0.629089 0.046204 1441496818 0.775391 0.009460 -0.629150 0.053162 1441496818 0.775391 0.009460 -0.629150 0.053162 1441496818 0.775391 0.009460 -0.629150 0.053162 1441496818 0.775391 0.009460 -0.629150 0.053162 1441496818 0.775391 0.009460 -0.629150 0.053162 1441496818 0.775391 0.009460 -0.629150 0.053162 1441496818 0.775391 0.009460 -0.629150 0.053162 1441496818 0.774963 0.008972 -0.629333 0.057129 1441496818 0.774963 0.008972 -0.629333 0.057129 1441496818 0.774963 0.008972 -0.629333 0.057129 1441496818 0.774963 0.008972 -0.629333 0.057129 1441496818 0.774963 0.008972 -0.629333 0.057129 1441496818 0.774963 0.008972 -0.629333 0.057129 1441496818 0.775024 0.009033 -0.629028 0.059753 1441496818 0.775024 0.009033 -0.629028 0.059753 1441496818 0.775024 0.009033 -0.629028 0.059753 1441496818 0.775024 0.009033 -0.629028 0.059753 1441496818 0.775024 0.009033 -0.629028 0.059753 1441496818 0.775024 0.009033 -0.629028 0.059753 1441496818 0.775574 0.006104 -0.628601 0.057800 1441496818 0.775574 0.006104 -0.628601 0.057800 1441496818 0.775574 0.006104 -0.628601 0.057800 1441496818 0.775574 0.006104 -0.628601 0.057800 1441496818 0.775574 0.006104 -0.628601 0.057800 1441496818 0.775574 0.006104 -0.628601 0.057800 1441496818 0.776184 0.002197 -0.628235 0.053589 1441496818 0.776184 0.002197 -0.628235 0.053589 1441496818 0.776184 0.002197 -0.628235 0.053589 1441496818 0.776184 0.002197 -0.628235 0.053589 1441496818 0.776184 0.002197 -0.628235 0.053589 1441496818 0.776184 0.002197 -0.628235 0.053589 1441496818 0.776550 -0.002869 -0.628357 0.046509 1441496818 0.776550 -0.002869 -0.628357 0.046509 1441496818 0.776550 -0.002869 -0.628357 0.046509 1441496818 0.776550 -0.002869 -0.628357 0.046509 1441496818 0.776550 -0.002869 -0.628357 0.046509 1441496818 0.776550 -0.002869 -0.628357 0.046509 1441496818 0.776550 -0.002869 -0.628357 0.046509 1441496818 0.776672 -0.008606 -0.628601 0.039368 1441496818 0.776672 -0.008606 -0.628601 0.039368 1441496819 0.776672 -0.008606 -0.628601 0.039368 1441496819 0.776672 -0.008606 -0.628601 0.039368 1441496819 0.776794 -0.012451 -0.628601 0.035583 1441496819 0.776794 -0.012451 -0.628601 0.035583 1441496819 0.776794 -0.012451 -0.628601 0.035583 1441496819 0.776794 -0.012451 -0.628601 0.035583 1441496819 0.776794 -0.012451 -0.628601 0.035583 1441496819 0.776672 -0.013367 -0.628784 0.035095 1441496819 0.776672 -0.013367 -0.628784 0.035095 1441496819 0.776672 -0.013367 -0.628784 0.035095 1441496819 0.776672 -0.013367 -0.628784 0.035095 1441496819 0.776672 -0.013367 -0.628784 0.035095 1441496819 0.776672 -0.013367 -0.628784 0.035095 1441496819 0.776611 -0.013367 -0.628784 0.035889 1441496819 0.776611 -0.013367 -0.628784 0.035889 1441496819 0.776611 -0.013367 -0.628784 0.035889 1441496819 0.776611 -0.013367 -0.628784 0.035889 1441496819 0.776611 -0.013367 -0.628784 0.035889 1441496819 0.776611 -0.013367 -0.628784 0.035889 1441496819 0.776611 -0.013367 -0.628784 0.035889 1441496819 0.776672 -0.012573 -0.628662 0.037537 1441496819 0.776672 -0.012573 -0.628662 0.037537 1441496819 0.776672 -0.012573 -0.628662 0.037537 1441496819 0.776672 -0.012573 -0.628662 0.037537 1441496819 0.776672 -0.012573 -0.628662 0.037537 1441496819 0.776611 -0.011047 -0.628662 0.038940 1441496819 0.776611 -0.011047 -0.628662 0.038940 1441496819 0.776611 -0.011047 -0.628662 0.038940 1441496819 0.776611 -0.011047 -0.628662 0.038940 1441496819 0.776611 -0.011047 -0.628662 0.038940 1441496819 0.776611 -0.011047 -0.628662 0.038940 1441496819 0.776489 -0.009521 -0.628845 0.039307 1441496819 0.776489 -0.009521 -0.628845 0.039307 1441496819 0.776489 -0.009521 -0.628845 0.039307 1441496819 0.776489 -0.009521 -0.628845 0.039307 1441496819 0.776489 -0.009521 -0.628845 0.039307 1441496819 0.776428 -0.007629 -0.628906 0.040161 1441496819 0.776428 -0.007629 -0.628906 0.040161 1441496819 0.776428 -0.007629 -0.628906 0.040161 1441496819 0.776428 -0.007629 -0.628906 0.040161 1441496819 0.776428 -0.007629 -0.628906 0.040161 1441496819 0.776428 -0.007629 -0.628906 0.040161 1441496819 0.776306 -0.006836 -0.628967 0.040894 1441496819 0.776306 -0.006836 -0.628967 0.040894 1441496819 0.776306 -0.006836 -0.628967 0.040894 1441496819 0.776306 -0.006836 -0.628967 0.040894 1441496819 0.776306 -0.006836 -0.628967 0.040894 1441496819 0.776306 -0.006836 -0.628967 0.040894 1441496819 0.776306 -0.006836 -0.628967 0.040894 1441496819 0.776306 -0.006897 -0.629028 0.040039 1441496819 0.776306 -0.006897 -0.629028 0.040039 1441496819 0.776306 -0.006897 -0.629028 0.040039 1441496819 0.776306 -0.006897 -0.629028 0.040039 1441496819 0.776306 -0.006897 -0.629028 0.040039 1441496819 0.776306 -0.006897 -0.629028 0.040039 1441496819 0.776611 -0.006897 -0.628723 0.038757 1441496819 0.776611 -0.006897 -0.628723 0.038757 1441496819 0.776611 -0.006897 -0.628723 0.038757 1441496819 0.776611 -0.006897 -0.628723 0.038757 1441496819 0.776611 -0.006897 -0.628723 0.038757 1441496819 0.777161 -0.003967 -0.627930 0.040466 1441496819 0.777161 -0.003967 -0.627930 0.040466 1441496819 0.777161 -0.003967 -0.627930 0.040466 1441496819 0.777161 -0.003967 -0.627930 0.040466 1441496819 0.777161 -0.003967 -0.627930 0.040466 1441496819 0.777161 -0.003967 -0.627930 0.040466 1441496819 0.777954 -0.005249 -0.627136 0.038147 1441496819 0.777954 -0.005249 -0.627136 0.038147 1441496819 0.777954 -0.005249 -0.627136 0.038147 1441496819 0.777954 -0.005249 -0.627136 0.038147 1441496819 0.777954 -0.005249 -0.627136 0.038147 1441496819 0.777954 -0.005249 -0.627136 0.038147 1441496819 0.778320 -0.008728 -0.626892 0.034485 1441496819 0.778320 -0.008728 -0.626892 0.034485 1441496819 0.778320 -0.008728 -0.626892 0.034485 1441496819 0.778320 -0.008728 -0.626892 0.034485 1441496819 0.778320 -0.008728 -0.626892 0.034485 1441496819 0.778320 -0.008728 -0.626892 0.034485 1441496819 0.778015 -0.005432 -0.627014 0.038391 1441496819 0.778015 -0.005432 -0.627014 0.038391 1441496819 0.778015 -0.005432 -0.627014 0.038391 1441496819 0.778015 -0.005432 -0.627014 0.038391 1441496819 0.778015 -0.005432 -0.627014 0.038391 1441496819 0.778015 -0.005432 -0.627014 0.038391 1441496819 0.777588 0.004639 -0.626892 0.048218 1441496819 0.777588 0.004639 -0.626892 0.048218 1441496819 0.777588 0.004639 -0.626892 0.048218 1441496819 0.777588 0.004639 -0.626892 0.048218 1441496819 0.777588 0.004639 -0.626892 0.048218 1441496819 0.777588 0.004639 -0.626892 0.048218 1441496819 0.777466 0.005005 -0.626892 0.049866 1441496819 0.777466 0.005005 -0.626892 0.049866 1441496819 0.777466 0.005005 -0.626892 0.049866 1441496819 0.777466 0.005005 -0.626892 0.049866 1441496819 0.777466 0.005005 -0.626892 0.049866 1441496819 0.777466 0.005005 -0.626892 0.049866 1441496819 0.777466 0.005005 -0.626892 0.049866 1441496819 0.777527 0.004578 -0.626648 0.052368 1441496819 0.777527 0.004578 -0.626648 0.052368 1441496819 0.777527 0.004578 -0.626648 0.052368 1441496819 0.778015 0.003540 -0.626160 0.051392 1441496819 0.778015 0.003540 -0.626160 0.051392 1441496819 0.778015 0.003540 -0.626160 0.051392 1441496820 0.778015 0.003540 -0.626160 0.051392 1441496820 0.778015 0.003540 -0.626160 0.051392 1441496820 0.778015 0.003540 -0.626160 0.051392 1441496820 0.778503 -0.001343 -0.625977 0.045776 1441496820 0.778503 -0.001343 -0.625977 0.045776 1441496820 0.778503 -0.001343 -0.625977 0.045776 1441496820 0.778503 -0.001343 -0.625977 0.045776 1441496820 0.778503 -0.001343 -0.625977 0.045776 1441496820 0.778503 -0.001343 -0.625977 0.045776 1441496820 0.778748 -0.004211 -0.625916 0.041443 1441496820 0.778748 -0.004211 -0.625916 0.041443 1441496820 0.778748 -0.004211 -0.625916 0.041443 1441496820 0.778748 -0.004211 -0.625916 0.041443 1441496820 0.778748 -0.004211 -0.625916 0.041443 1441496820 0.778748 -0.004211 -0.625916 0.041443 1441496820 0.779419 -0.007690 -0.625366 0.037048 1441496820 0.779419 -0.007690 -0.625366 0.037048 1441496820 0.779419 -0.007690 -0.625366 0.037048 1441496820 0.779419 -0.007690 -0.625366 0.037048 1441496820 0.779419 -0.007690 -0.625366 0.037048 1441496820 0.779419 -0.007690 -0.625366 0.037048 1441496820 0.779419 -0.007690 -0.625366 0.037048 1441496820 0.780273 -0.011536 -0.624390 0.034241 1441496820 0.780273 -0.011536 -0.624390 0.034241 1441496820 0.780273 -0.011536 -0.624390 0.034241 1441496820 0.780273 -0.011536 -0.624390 0.034241 1441496820 0.780273 -0.011536 -0.624390 0.034241 1441496820 0.780273 -0.011536 -0.624390 0.034241 1441496820 0.780579 -0.011230 -0.623901 0.036499 1441496820 0.780579 -0.011230 -0.623901 0.036499 1441496820 0.780579 -0.011230 -0.623901 0.036499 1441496820 0.780579 -0.011230 -0.623901 0.036499 1441496820 0.780579 -0.011230 -0.623901 0.036499 1441496820 0.780579 -0.011230 -0.623901 0.036499 1441496820 0.780151 -0.007690 -0.624207 0.040466 1441496820 0.780151 -0.007690 -0.624207 0.040466 1441496820 0.780151 -0.007690 -0.624207 0.040466 1441496820 0.780151 -0.007690 -0.624207 0.040466 1441496820 0.780151 -0.007690 -0.624207 0.040466 1441496820 0.780151 -0.007690 -0.624207 0.040466 1441496820 0.779541 -0.005371 -0.624939 0.041931 1441496820 0.779541 -0.005371 -0.624939 0.041931 1441496820 0.779541 -0.005371 -0.624939 0.041931 1441496820 0.779541 -0.005371 -0.624939 0.041931 1441496820 0.779541 -0.005371 -0.624939 0.041931 1441496820 0.779541 -0.005371 -0.624939 0.041931 1441496820 0.779175 -0.004028 -0.625427 0.041687 1441496820 0.779175 -0.004028 -0.625427 0.041687 1441496820 0.779175 -0.004028 -0.625427 0.041687 1441496820 0.779175 -0.004028 -0.625427 0.041687 1441496820 0.778870 -0.001892 -0.625732 0.042358 1441496820 0.778870 -0.001892 -0.625732 0.042358 1441496820 0.778870 -0.001892 -0.625732 0.042358 1441496820 0.778870 -0.001892 -0.625732 0.042358 1441496820 0.778870 -0.001892 -0.625732 0.042358 1441496820 0.778870 -0.001892 -0.625732 0.042358 1441496820 0.778625 0.000610 -0.625977 0.043762 1441496820 0.778625 0.000610 -0.625977 0.043762 1441496820 0.778625 0.000610 -0.625977 0.043762 1441496820 0.778625 0.000610 -0.625977 0.043762 1441496820 0.778625 0.000610 -0.625977 0.043762 1441496820 0.778625 0.000610 -0.625977 0.043762 1441496820 0.778442 0.001770 -0.626160 0.043823 1441496820 0.778442 0.001770 -0.626160 0.043823 1441496820 0.778442 0.001770 -0.626160 0.043823 1441496820 0.778442 0.001770 -0.626160 0.043823 1441496820 0.778442 0.001770 -0.626160 0.043823 1441496820 0.778442 0.001770 -0.626160 0.043823 1441496820 0.778687 0.003723 -0.625793 0.044861 1441496820 0.778687 0.003723 -0.625793 0.044861 1441496820 0.778687 0.003723 -0.625793 0.044861 1441496820 0.778687 0.003723 -0.625793 0.044861 1441496820 0.779236 0.004517 -0.625061 0.045593 1441496820 0.779236 0.004517 -0.625061 0.045593 1441496820 0.779236 0.004517 -0.625061 0.045593 1441496820 0.779236 0.004517 -0.625061 0.045593 1441496820 0.779236 0.004517 -0.625061 0.045593 1441496820 0.779236 0.004517 -0.625061 0.045593 1441496820 0.780151 0.003479 -0.624023 0.044128 1441496820 0.780151 0.003479 -0.624023 0.044128 1441496820 0.780151 0.003479 -0.624023 0.044128 1441496820 0.780151 0.003479 -0.624023 0.044128 1441496820 0.780884 -0.003235 -0.623535 0.037415 1441496820 0.780884 -0.003235 -0.623535 0.037415 1441496820 0.780884 -0.003235 -0.623535 0.037415 1441496820 0.780884 -0.003235 -0.623535 0.037415 1441496820 0.780884 -0.003235 -0.623535 0.037415 1441496820 0.780884 -0.003235 -0.623535 0.037415 1441496820 0.781311 -0.002991 -0.622864 0.039246 1441496820 0.781311 -0.002991 -0.622864 0.039246 1441496820 0.781311 -0.002991 -0.622864 0.039246 1441496820 0.781311 -0.002991 -0.622864 0.039246 1441496820 0.781311 -0.002991 -0.622864 0.039246 1441496820 0.781311 -0.002991 -0.622864 0.039246 1441496820 0.781311 -0.002991 -0.622864 0.039246 1441496820 0.781372 0.004089 -0.622070 0.048889 1441496820 0.781372 0.004089 -0.622070 0.048889 1441496820 0.781372 0.004089 -0.622070 0.048889 1441496820 0.781372 0.004089 -0.622070 0.048889 1441496820 0.781372 0.004089 -0.622070 0.048889 1441496820 0.781372 0.004089 -0.622070 0.048889 1441496820 0.782227 0.000549 -0.621033 0.048706 1441496820 0.782227 0.000549 -0.621033 0.048706 1441496820 0.782227 0.000549 -0.621033 0.048706 1441496820 0.782227 0.000549 -0.621033 0.048706 1441496821 0.782227 0.000549 -0.621033 0.048706 1441496821 0.783081 -0.007446 -0.619934 0.048218 1441496821 0.783081 -0.007446 -0.619934 0.048218 1441496821 0.783081 -0.007446 -0.619934 0.048218 1441496821 0.783081 -0.007446 -0.619934 0.048218 1441496821 0.783081 -0.007446 -0.619934 0.048218 1441496821 0.784302 -0.012512 -0.618408 0.047424 1441496821 0.784302 -0.012512 -0.618408 0.047424 1441496821 0.784302 -0.012512 -0.618408 0.047424 1441496821 0.784302 -0.012512 -0.618408 0.047424 1441496821 0.784302 -0.012512 -0.618408 0.047424 1441496821 0.785461 -0.018250 -0.617188 0.042603 1441496821 0.785461 -0.018250 -0.617188 0.042603 1441496821 0.785461 -0.018250 -0.617188 0.042603 1441496821 0.785461 -0.018250 -0.617188 0.042603 1441496821 0.785461 -0.018250 -0.617188 0.042603 1441496821 0.785461 -0.018250 -0.617188 0.042603 1441496821 0.786499 -0.025085 -0.616089 0.034912 1441496821 0.786499 -0.025085 -0.616089 0.034912 1441496821 0.786499 -0.025085 -0.616089 0.034912 1441496821 0.786499 -0.025085 -0.616089 0.034912 1441496821 0.786499 -0.025085 -0.616089 0.034912 1441496821 0.786499 -0.025085 -0.616089 0.034912 1441496821 0.787048 -0.029907 -0.615417 0.030273 1441496821 0.787048 -0.029907 -0.615417 0.030273 1441496821 0.787048 -0.029907 -0.615417 0.030273 1441496821 0.787048 -0.029907 -0.615417 0.030273 1441496821 0.787048 -0.029907 -0.615417 0.030273 1441496821 0.787048 -0.029907 -0.615417 0.030273 1441496821 0.786926 -0.029602 -0.615540 0.031494 1441496821 0.786926 -0.029602 -0.615540 0.031494 1441496821 0.786926 -0.029602 -0.615540 0.031494 1441496821 0.786926 -0.029602 -0.615540 0.031494 1441496821 0.786926 -0.029602 -0.615540 0.031494 1441496821 0.786926 -0.029602 -0.615540 0.031494 1441496821 0.786316 -0.029114 -0.616272 0.032898 1441496821 0.786316 -0.029114 -0.616272 0.032898 1441496821 0.786316 -0.029114 -0.616272 0.032898 1441496821 0.786316 -0.029114 -0.616272 0.032898 1441496821 0.786316 -0.029114 -0.616272 0.032898 1441496821 0.785645 -0.027893 -0.617004 0.035889 1441496821 0.785645 -0.027893 -0.617004 0.035889 1441496821 0.785645 -0.027893 -0.617004 0.035889 1441496821 0.785645 -0.027893 -0.617004 0.035889 1441496821 0.785645 -0.027893 -0.617004 0.035889 1441496821 0.785645 -0.027893 -0.617004 0.035889 1441496821 0.784912 -0.024780 -0.617859 0.039490 1441496821 0.784912 -0.024780 -0.617859 0.039490 1441496821 0.784912 -0.024780 -0.617859 0.039490 1441496821 0.784912 -0.024780 -0.617859 0.039490 1441496821 0.784912 -0.024780 -0.617859 0.039490 1441496821 0.784912 -0.024780 -0.617859 0.039490 1441496821 0.784119 -0.020874 -0.618835 0.041870 1441496821 0.784119 -0.020874 -0.618835 0.041870 1441496821 0.784119 -0.020874 -0.618835 0.041870 1441496821 0.784119 -0.020874 -0.618835 0.041870 1441496821 0.784119 -0.020874 -0.618835 0.041870 1441496821 0.784119 -0.020874 -0.618835 0.041870 1441496821 0.784119 -0.020874 -0.618835 0.041870 1441496821 0.783447 -0.018311 -0.619751 0.042236 1441496821 0.783447 -0.018311 -0.619751 0.042236 1441496821 0.783447 -0.018311 -0.619751 0.042236 1441496821 0.783447 -0.018311 -0.619751 0.042236 1441496821 0.783447 -0.018311 -0.619751 0.042236 1441496821 0.783447 -0.018311 -0.619751 0.042236 1441496821 0.782715 -0.015137 -0.620667 0.043091 1441496821 0.782715 -0.015137 -0.620667 0.043091 1441496821 0.782715 -0.015137 -0.620667 0.043091 1441496821 0.782715 -0.015137 -0.620667 0.043091 1441496821 0.782715 -0.015137 -0.620667 0.043091 1441496821 0.782715 -0.015137 -0.620667 0.043091 1441496821 0.782288 -0.011780 -0.621216 0.044617 1441496821 0.782288 -0.011780 -0.621216 0.044617 1441496821 0.782288 -0.011780 -0.621216 0.044617 1441496821 0.782288 -0.011780 -0.621216 0.044617 1441496821 0.782288 -0.011780 -0.621216 0.044617 1441496821 0.782288 -0.011780 -0.621216 0.044617 1441496821 0.781860 -0.009094 -0.621643 0.046143 1441496821 0.781860 -0.009094 -0.621643 0.046143 1441496821 0.781860 -0.009094 -0.621643 0.046143 1441496821 0.781860 -0.009094 -0.621643 0.046143 1441496821 0.781860 -0.009094 -0.621643 0.046143 1441496821 0.781860 -0.009094 -0.621643 0.046143 1441496821 0.781860 -0.007202 -0.621643 0.047241 1441496821 0.781860 -0.007202 -0.621643 0.047241 1441496821 0.781860 -0.007202 -0.621643 0.047241 1441496821 0.781860 -0.007202 -0.621643 0.047241 1441496821 0.781860 -0.007202 -0.621643 0.047241 1441496821 0.781860 -0.007202 -0.621643 0.047241 1441496821 0.782288 -0.007996 -0.621094 0.046082 1441496821 0.782288 -0.007996 -0.621094 0.046082 1441496821 0.782288 -0.007996 -0.621094 0.046082 1441496821 0.782288 -0.007996 -0.621094 0.046082 1441496821 0.782288 -0.007996 -0.621094 0.046082 1441496821 0.782288 -0.007996 -0.621094 0.046082 1441496821 0.782288 -0.007996 -0.621094 0.046082 1441496821 0.783264 -0.009644 -0.620178 0.042114 1441496821 0.783264 -0.009644 -0.620178 0.042114 1441496821 0.783264 -0.009644 -0.620178 0.042114 1441496821 0.783264 -0.009644 -0.620178 0.042114 1441496821 0.783264 -0.009644 -0.620178 0.042114 1441496821 0.783264 -0.009644 -0.620178 0.042114 1441496821 0.783936 -0.015015 -0.619568 0.036194 1441496821 0.783936 -0.015015 -0.619568 0.036194 1441496821 0.783936 -0.015015 -0.619568 0.036194 1441496821 0.783936 -0.015015 -0.619568 0.036194 1441496821 0.783936 -0.015015 -0.619568 0.036194 1441496821 0.783936 -0.015015 -0.619568 0.036194 1441496822 0.784424 -0.012817 -0.618896 0.037598 1441496822 0.784424 -0.012817 -0.618896 0.037598 1441496822 0.784424 -0.012817 -0.618896 0.037598 1441496822 0.784424 -0.012817 -0.618896 0.037598 1441496822 0.784424 -0.012817 -0.618896 0.037598 1441496822 0.784424 -0.012817 -0.618896 0.037598 1441496822 0.785339 -0.011658 -0.617615 0.040649 1441496822 0.785339 -0.011658 -0.617615 0.040649 1441496822 0.785339 -0.011658 -0.617615 0.040649 1441496822 0.785339 -0.011658 -0.617615 0.040649 1441496822 0.785339 -0.011658 -0.617615 0.040649 1441496822 0.785339 -0.011658 -0.617615 0.040649 1441496822 0.785889 -0.013550 -0.616699 0.042664 1441496822 0.785889 -0.013550 -0.616699 0.042664 1441496822 0.785889 -0.013550 -0.616699 0.042664 1441496822 0.785889 -0.013550 -0.616699 0.042664 1441496822 0.785889 -0.013550 -0.616699 0.042664 1441496822 0.785889 -0.013550 -0.616699 0.042664 1441496822 0.786011 -0.017151 -0.616394 0.043884 1441496822 0.786011 -0.017151 -0.616394 0.043884 1441496822 0.786011 -0.017151 -0.616394 0.043884 1441496822 0.786011 -0.017151 -0.616394 0.043884 1441496822 0.786011 -0.017151 -0.616394 0.043884 1441496822 0.786011 -0.017151 -0.616394 0.043884 1441496822 0.786255 -0.020142 -0.616089 0.042908 1441496822 0.786255 -0.020142 -0.616089 0.042908 1441496822 0.786255 -0.020142 -0.616089 0.042908 1441496822 0.786255 -0.020142 -0.616089 0.042908 1441496822 0.786255 -0.020142 -0.616089 0.042908 1441496822 0.786255 -0.020142 -0.616089 0.042908 1441496822 0.786804 -0.024170 -0.615479 0.038391 1441496822 0.786804 -0.024170 -0.615479 0.038391 1441496822 0.786804 -0.024170 -0.615479 0.038391 1441496822 0.786804 -0.024170 -0.615479 0.038391 1441496822 0.786804 -0.024170 -0.615479 0.038391 1441496822 0.786804 -0.024170 -0.615479 0.038391 1441496822 0.787354 -0.028320 -0.614929 0.033264 1441496822 0.787354 -0.028320 -0.614929 0.033264 1441496822 0.787354 -0.028320 -0.614929 0.033264 1441496822 0.787354 -0.028320 -0.614929 0.033264 1441496822 0.787354 -0.028320 -0.614929 0.033264 1441496822 0.787354 -0.028320 -0.614929 0.033264 1441496822 0.787537 -0.031250 -0.614746 0.029297 1441496822 0.787537 -0.031250 -0.614746 0.029297 1441496822 0.787537 -0.031250 -0.614746 0.029297 1441496822 0.787537 -0.031250 -0.614746 0.029297 1441496822 0.787537 -0.031250 -0.614746 0.029297 1441496822 0.787537 -0.031250 -0.614746 0.029297 1441496822 0.787292 -0.034424 -0.615051 0.026184 1441496822 0.787292 -0.034424 -0.615051 0.026184 1441496822 0.787292 -0.034424 -0.615051 0.026184 1441496822 0.787292 -0.034424 -0.615051 0.026184 1441496822 0.787292 -0.034424 -0.615051 0.026184 1441496822 0.787292 -0.034424 -0.615051 0.026184 1441496822 0.787292 -0.034424 -0.615051 0.026184 1441496822 0.786743 -0.034607 -0.615662 0.027771 1441496822 0.786743 -0.034607 -0.615662 0.027771 1441496822 0.786743 -0.034607 -0.615662 0.027771 1441496822 0.786743 -0.034607 -0.615662 0.027771 1441496822 0.786743 -0.034607 -0.615662 0.027771 1441496822 0.786743 -0.034607 -0.615662 0.027771 1441496822 0.786133 -0.033875 -0.616333 0.030884 1441496822 0.786133 -0.033875 -0.616333 0.030884 1441496822 0.786133 -0.033875 -0.616333 0.030884 1441496822 0.786133 -0.033875 -0.616333 0.030884 1441496822 0.786133 -0.033875 -0.616333 0.030884 1441496822 0.786133 -0.033875 -0.616333 0.030884 1441496822 0.785461 -0.031616 -0.617126 0.034485 1441496822 0.785461 -0.031616 -0.617126 0.034485 1441496822 0.785461 -0.031616 -0.617126 0.034485 1441496822 0.785461 -0.031616 -0.617126 0.034485 1441496822 0.785461 -0.031616 -0.617126 0.034485 1441496822 0.785461 -0.031616 -0.617126 0.034485 1441496822 0.784668 -0.027466 -0.618103 0.038452 1441496822 0.784668 -0.027466 -0.618103 0.038452 1441496822 0.784668 -0.027466 -0.618103 0.038452 1441496822 0.784668 -0.027466 -0.618103 0.038452 1441496822 0.784668 -0.027466 -0.618103 0.038452 1441496822 0.784668 -0.027466 -0.618103 0.038452 1441496822 0.783875 -0.022766 -0.619141 0.041565 1441496822 0.783875 -0.022766 -0.619141 0.041565 1441496822 0.783875 -0.022766 -0.619141 0.041565 1441496822 0.783875 -0.022766 -0.619141 0.041565 1441496822 0.783875 -0.022766 -0.619141 0.041565 1441496822 0.783875 -0.022766 -0.619141 0.041565 1441496822 0.783875 -0.022766 -0.619141 0.041565 1441496822 0.783020 -0.018555 -0.620239 0.043396 1441496822 0.783020 -0.018555 -0.620239 0.043396 1441496822 0.783020 -0.018555 -0.620239 0.043396 1441496822 0.783020 -0.018555 -0.620239 0.043396 1441496822 0.783020 -0.018555 -0.620239 0.043396 1441496822 0.782410 -0.014771 -0.620972 0.044617 1441496822 0.782410 -0.014771 -0.620972 0.044617 1441496822 0.782410 -0.014771 -0.620972 0.044617 1441496822 0.782410 -0.014771 -0.620972 0.044617 1441496822 0.782410 -0.014771 -0.620972 0.044617 1441496822 0.782410 -0.014771 -0.620972 0.044617 1441496822 0.782410 -0.014771 -0.620972 0.044617 1441496822 0.781982 -0.011658 -0.621521 0.045532 1441496822 0.781982 -0.011658 -0.621521 0.045532 1441496822 0.781982 -0.011658 -0.621521 0.045532 1441496822 0.781982 -0.011658 -0.621521 0.045532 1441496822 0.781982 -0.011658 -0.621521 0.045532 1441496822 0.781982 -0.011658 -0.621521 0.045532 1441496822 0.781921 -0.009521 -0.621643 0.044800 1441496822 0.781921 -0.009521 -0.621643 0.044800 1441496822 0.781921 -0.009521 -0.621643 0.044800 1441496822 0.781921 -0.009521 -0.621643 0.044800 1441496822 
0.802002 -0.048096 -0.588257 0.091492 1441496824 0.802002 -0.048096 -0.588257 0.091492 1441496824 0.802002 -0.048096 -0.588257 0.091492 1441496824 0.802002 -0.048096 -0.588257 0.091492 1441496824 0.806641 -0.091064 -0.573792 0.108398 1441496824 0.806641 -0.091064 -0.573792 0.108398 1441496825 0.806641 -0.091064 -0.573792 0.108398 1441496825 0.806641 -0.091064 -0.573792 0.108398 1441496825 0.806641 -0.091064 -0.573792 0.108398 1441496825 0.806641 -0.091064 -0.573792 0.108398 1441496825 0.806946 -0.134338 -0.558899 0.135681 1441496825 0.806946 -0.134338 -0.558899 0.135681 1441496825 0.806946 -0.134338 -0.558899 0.135681 1441496825 0.806946 -0.134338 -0.558899 0.135681 1441496825 0.806946 -0.134338 -0.558899 0.135681 1441496825 0.806946 -0.134338 -0.558899 0.135681 1441496825 0.804749 -0.182617 -0.538818 0.169434 1441496825 0.804749 -0.182617 -0.538818 0.169434 1441496825 0.804749 -0.182617 -0.538818 0.169434 1441496825 0.804749 -0.182617 -0.538818 0.169434 1441496825 0.804749 -0.182617 -0.538818 0.169434 1441496825 0.804749 -0.182617 -0.538818 0.169434 1441496825 0.803406 -0.231140 -0.509216 0.204590 1441496825 0.803406 -0.231140 -0.509216 0.204590 1441496825 0.803406 -0.231140 -0.509216 0.204590 1441496825 0.803406 -0.231140 -0.509216 0.204590 1441496825 0.803406 -0.231140 -0.509216 0.204590 1441496825 0.803406 -0.231140 -0.509216 0.204590 1441496825 0.803406 -0.231140 -0.509216 0.204590 1441496825 0.799316 -0.285034 -0.472168 0.238403 1441496825 0.799316 -0.285034 -0.472168 0.238403 1441496825 0.799316 -0.285034 -0.472168 0.238403 1441496825 0.799316 -0.285034 -0.472168 0.238403 1441496825 0.799316 -0.285034 -0.472168 0.238403 1441496825 0.799316 -0.285034 -0.472168 0.238403 1441496825 0.791992 -0.333984 -0.435913 0.266663 1441496825 0.791992 -0.333984 -0.435913 0.266663 1441496825 0.791992 -0.333984 -0.435913 0.266663 1441496825 0.791992 -0.333984 -0.435913 0.266663 1441496825 0.791992 -0.333984 -0.435913 0.266663 1441496825 0.791992 -0.333984 -0.435913 0.266663 1441496825 0.785339 -0.364014 -0.407654 0.290710 1441496825 0.785339 -0.364014 -0.407654 0.290710 1441496825 0.785339 -0.364014 -0.407654 0.290710 1441496825 0.785339 -0.364014 -0.407654 0.290710 1441496825 0.785339 -0.364014 -0.407654 0.290710 1441496825 0.785339 -0.364014 -0.407654 0.290710 1441496825 0.785339 -0.364014 -0.407654 0.290710 1441496825 0.780823 -0.378784 -0.390747 0.306885 1441496825 0.780823 -0.378784 -0.390747 0.306885 1441496825 0.780823 -0.378784 -0.390747 0.306885 1441496825 0.780823 -0.378784 -0.390747 0.306885 1441496825 0.780823 -0.378784 -0.390747 0.306885 1441496825 0.780823 -0.378784 -0.390747 0.306885 1441496825 0.778931 -0.379089 -0.390747 0.311279 1441496825 0.778931 -0.379089 -0.390747 0.311279 1441496825 0.778931 -0.379089 -0.390747 0.311279 1441496825 0.778931 -0.379089 -0.390747 0.311279 1441496825 0.778931 -0.379089 -0.390747 0.311279 1441496825 0.778931 -0.379089 -0.390747 0.311279 1441496825 0.778931 -0.379089 -0.390747 0.311279 1441496825 0.782288 -0.364014 -0.410950 0.294312 1441496825 0.782288 -0.364014 -0.410950 0.294312 1441496825 0.782288 -0.364014 -0.410950 0.294312 1441496825 0.782288 -0.364014 -0.410950 0.294312 1441496825 0.782288 -0.364014 -0.410950 0.294312 1441496825 0.782288 -0.364014 -0.410950 0.294312 1441496825 0.788330 -0.334106 -0.451599 0.250916 1441496825 0.788330 -0.334106 -0.451599 0.250916 1441496825 0.788330 -0.334106 -0.451599 0.250916 1441496825 0.788330 -0.334106 -0.451599 0.250916 1441496825 0.788330 -0.334106 -0.451599 0.250916 1441496825 0.788330 -0.334106 -0.451599 0.250916 1441496825 0.790283 -0.295349 -0.501099 0.192627 1441496825 0.790283 -0.295349 -0.501099 0.192627 1441496825 0.790283 -0.295349 -0.501099 0.192627 1441496825 0.790283 -0.295349 -0.501099 0.192627 1441496825 0.790283 -0.295349 -0.501099 0.192627 1441496825 0.790283 -0.295349 -0.501099 0.192627 1441496825 0.786682 -0.253418 -0.546509 0.135132 1441496825 0.786682 -0.253418 -0.546509 0.135132 1441496825 0.786682 -0.253418 -0.546509 0.135132 1441496825 0.786682 -0.253418 -0.546509 0.135132 1441496825 0.786682 -0.253418 -0.546509 0.135132 1441496825 0.786682 -0.253418 -0.546509 0.135132 1441496825 0.786682 -0.253418 -0.546509 0.135132 1441496825 0.785339 -0.206543 -0.577026 0.087341 1441496825 0.785339 -0.206543 -0.577026 0.087341 1441496825 0.785339 -0.206543 -0.577026 0.087341 1441496825 0.785339 -0.206543 -0.577026 0.087341 1441496825 0.785339 -0.206543 -0.577026 0.087341 1441496825 0.785339 -0.206543 -0.577026 0.087341 1441496825 0.784912 -0.175049 -0.592285 0.049194 1441496825 0.784912 -0.175049 -0.592285 0.049194 1441496825 0.784912 -0.175049 -0.592285 0.049194 1441496825 0.784912 -0.175049 -0.592285 0.049194 1441496825 0.784912 -0.175049 -0.592285 0.049194 1441496825 0.786133 -0.143982 -0.600342 0.029846 1441496825 0.786133 -0.143982 -0.600342 0.029846 1441496825 0.786133 -0.143982 -0.600342 0.029846 1441496825 0.786133 -0.143982 -0.600342 0.029846 1441496825 0.793640 -0.106201 -0.598755 0.019165 1441496825 0.793640 -0.106201 -0.598755 0.019165 1441496825 0.793640 -0.106201 -0.598755 0.019165 1441496825 0.793640 -0.106201 -0.598755 0.019165 1441496825 0.793640 -0.106201 -0.598755 0.019165 1441496825 0.793640 -0.106201 -0.598755 0.019165 1441496825 0.794434 -0.087097 -0.600952 0.010864 1441496825 0.794434 -0.087097 -0.600952 0.010864 1441496825 0.794434 -0.087097 -0.600952 0.010864 1441496825 0.794434 -0.087097 -0.600952 0.010864 1441496826 0.794434 -0.087097 -0.600952 0.010864 1441496826 0.794434 -0.087097 -0.600952 0.010864 1441496826 0.794250 -0.072815 -0.603149 0.006042 1441496826 0.794250 -0.072815 -0.603149 0.006042 1441496826 0.794250 -0.072815 -0.603149 0.006042 1441496826 0.794250 -0.072815 -0.603149 0.006042 1441496826 0.794250 -0.072815 -0.603149 0.006042 1441496826 0.794250 -0.072815 -0.603149 0.006042 1441496826 0.798157 -0.085754 -0.596008 0.018311 1441496826 0.798157 -0.085754 -0.596008 0.018311 1441496826 0.798157 -0.085754 -0.596008 0.018311 1441496826 0.798157 -0.085754 -0.596008 0.018311 1441496826 0.798157 -0.085754 -0.596008 0.018311 1441496826 0.798157 -0.085754 -0.596008 0.018311 1441496826 0.804382 -0.091125 -0.585205 0.047302 1441496826 0.804382 -0.091125 -0.585205 0.047302 1441496826 0.804382 -0.091125 -0.585205 0.047302 1441496826 0.804382 -0.091125 -0.585205 0.047302 1441496826 0.804382 -0.091125 -0.585205 0.047302 1441496826 0.804382 -0.091125 -0.585205 0.047302 1441496826 0.808044 -0.105408 -0.574707 0.075195 1441496826 0.808044 -0.105408 -0.574707 0.075195 1441496826 0.808044 -0.105408 -0.574707 0.075195 1441496826 0.808044 -0.105408 -0.574707 0.075195 1441496826 0.808044 -0.105408 -0.574707 0.075195 1441496826 0.808044 -0.105408 -0.574707 0.075195 1441496826 0.809326 -0.128601 -0.563660 0.103577 1441496826 0.809326 -0.128601 -0.563660 0.103577 1441496826 0.809326 -0.128601 -0.563660 0.103577 1441496826 0.809326 -0.128601 -0.563660 0.103577 1441496826 0.809326 -0.128601 -0.563660 0.103577 1441496826 0.809326 -0.128601 -0.563660 0.103577 1441496826 0.809326 -0.128601 -0.563660 0.103577 1441496826 0.807007 -0.164246 -0.552368 0.129089 1441496826 0.807007 -0.164246 -0.552368 0.129089 1441496826 0.807007 -0.164246 -0.552368 0.129089 1441496826 0.807007 -0.164246 -0.552368 0.129089 1441496826 0.807007 -0.164246 -0.552368 0.129089 1441496826 0.803833 -0.196533 -0.535583 0.168518 1441496826 0.803833 -0.196533 -0.535583 0.168518 1441496826 0.803833 -0.196533 -0.535583 0.168518 1441496826 0.803833 -0.196533 -0.535583 0.168518 1441496826 0.803833 -0.196533 -0.535583 0.168518 1441496826 0.802612 -0.245544 -0.506470 0.197571 1441496826 0.802612 -0.245544 -0.506470 0.197571 1441496826 0.802612 -0.245544 -0.506470 0.197571 1441496826 0.802612 -0.245544 -0.506470 0.197571 1441496826 0.802612 -0.245544 -0.506470 0.197571 1441496826 0.803040 -0.293884 -0.466431 0.226196 1441496826 0.803040 -0.293884 -0.466431 0.226196 1441496826 0.803040 -0.293884 -0.466431 0.226196 1441496826 0.803040 -0.293884 -0.466431 0.226196 1441496826 0.803040 -0.293884 -0.466431 0.226196 1441496826 0.803040 -0.293884 -0.466431 0.226196 1441496826 0.803040 -0.293884 -0.466431 0.226196 1441496826 0.798950 -0.331726 -0.431335 0.255981 1441496826 0.798950 -0.331726 -0.431335 0.255981 1441496826 0.798950 -0.331726 -0.431335 0.255981 1441496826 0.798950 -0.331726 -0.431335 0.255981 1441496826 0.798950 -0.331726 -0.431335 0.255981 1441496826 0.798950 -0.331726 -0.431335 0.255981 1441496826 0.796814 -0.347717 -0.405090 0.282898 1441496826 0.796814 -0.347717 -0.405090 0.282898 1441496826 0.796814 -0.347717 -0.405090 0.282898 1441496826 0.796814 -0.347717 -0.405090 0.282898 1441496826 0.796814 -0.347717 -0.405090 0.282898 1441496826 0.796814 -0.347717 -0.405090 0.282898 1441496826 0.796387 -0.346497 -0.400391 0.292114 1441496826 0.796387 -0.346497 -0.400391 0.292114 1441496826 0.796387 -0.346497 -0.400391 0.292114 1441496826 0.796387 -0.346497 -0.400391 0.292114 1441496826 0.796387 -0.346497 -0.400391 0.292114 1441496826 0.796387 -0.346497 -0.400391 0.292114 1441496826 0.796387 -0.346497 -0.400391 0.292114 1441496826 0.798462 -0.331177 -0.420349 0.275818 1441496826 0.798462 -0.331177 -0.420349 0.275818 1441496826 0.798462 -0.331177 -0.420349 0.275818 1441496826 0.798462 -0.331177 -0.420349 0.275818 1441496826 0.798462 -0.331177 -0.420349 0.275818 1441496826 0.798462 -0.331177 -0.420349 0.275818 1441496826 0.798096 -0.307983 -0.459656 0.238586 1441496826 0.798096 -0.307983 -0.459656 0.238586 1441496826 0.798096 -0.307983 -0.459656 0.238586 1441496826 0.798096 -0.307983 -0.459656 0.238586 1441496826 0.798096 -0.307983 -0.459656 0.238586 1441496826 0.798096 -0.307983 -0.459656 0.238586 1441496826 0.794312 -0.276184 -0.506226 0.191284 1441496826 0.794312 -0.276184 -0.506226 0.191284 1441496826 0.794312 -0.276184 -0.506226 0.191284 1441496826 0.794312 -0.276184 -0.506226 0.191284 1441496826 0.794312 -0.276184 -0.506226 0.191284 1441496826 0.794312 -0.276184 -0.506226 0.191284 1441496826 0.794312 -0.276184 -0.506226 0.191284 1441496826 0.788513 -0.235718 -0.550171 0.141602 1441496826 0.788513 -0.235718 -0.550171 0.141602 1441496826 0.788513 -0.235718 -0.550171 0.141602 1441496826 0.788513 -0.235718 -0.550171 0.141602 1441496826 0.788513 -0.235718 -0.550171 0.141602 1441496826 0.788513 -0.235718 -0.550171 0.141602 1441496826 0.784668 -0.198120 -0.579346 0.096802 1441496826 0.784668 -0.198120 -0.579346 0.096802 1441496826 0.784668 -0.198120 -0.579346 0.096802 1441496826 0.784668 -0.198120 -0.579346 0.096802 1441496826 0.784668 -0.198120 -0.579346 0.096802 1441496826 0.782043 -0.156189 -0.599731 0.065552 1441496826 0.782043 -0.156189 -0.599731 0.065552 1441496826 0.782043 -0.156189 -0.599731 0.065552 1441496826 0.782043 -0.156189 -0.599731 0.065552 1441496827 0.782043 -0.156189 -0.599731 0.065552 1441496827 0.784546 -0.134094 -0.604370 0.035828 1441496827 0.784546 -0.134094 -0.604370 0.035828 1441496827 0.784546 -0.134094 -0.604370 0.035828 1441496827 0.784546 -0.134094 -0.604370 0.035828 1441496827 0.784546 -0.134094 -0.604370 0.035828 1441496827 0.784546 -0.134094 -0.604370 0.035828 1441496827 0.784546 -0.134094 -0.604370 0.035828 1441496827 0.787354 -0.122864 -0.603943 0.013062 1441496827 0.787354 -0.122864 -0.603943 0.013062 1441496827 0.787354 -0.122864 -0.603943 0.013062 1441496827 0.787354 -0.122864 -0.603943 0.013062 1441496827 0.787354 -0.122864 -0.603943 0.013062 1441496827 0.791626 -0.115967 -0.599915 0.003174 1441496827 0.791626 -0.115967 -0.599915 0.003174 1441496827 0.791626 -0.115967 -0.599915 0.003174 1441496827 0.791626 -0.115967 -0.599915 0.003174 1441496827 0.791626 -0.115967 -0.599915 0.003174 1441496827 0.791626 -0.115967 -0.599915 0.003174 1441496827 0.795593 -0.099548 -0.597595 -0.000793 1441496827 0.795593 -0.099548 -0.597595 -0.000793 1441496827 0.795593 -0.099548 -0.597595 -0.000793 1441496827 0.795593 -0.099548 -0.597595 -0.000793 1441496827 0.795593 -0.099548 -0.597595 -0.000793 1441496827 0.795593 -0.099548 -0.597595 -0.000793 1441496827 0.796814 -0.083069 -0.598389 -0.009644 1441496827 0.796814 -0.083069 -0.598389 -0.009644 1441496827 0.796814 -0.083069 -0.598389 -0.009644 1441496827 0.796814 -0.083069 -0.598389 -0.009644 1441496827 0.796814 -0.083069 -0.598389 -0.009644 1441496827 0.796814 -0.083069 -0.598389 -0.009644 1441496827 0.797119 -0.080322 -0.598450 -0.005310 1441496827 0.797119 -0.080322 -0.598450 -0.005310 1441496827 0.797119 -0.080322 -0.598450 -0.005310 1441496827 0.797119 -0.080322 -0.598450 -0.005310 1441496827 0.797119 -0.080322 -0.598450 -0.005310 1441496827 0.797119 -0.080322 -0.598450 -0.005310 1441496827 0.798645 -0.088440 -0.595032 0.017029 1441496827 0.798645 -0.088440 -0.595032 0.017029 1441496827 0.798645 -0.088440 -0.595032 0.017029 1441496827 0.798645 -0.088440 -0.595032 0.017029 1441496827 0.798645 -0.088440 -0.595032 0.017029 1441496827 0.798645 -0.088440 -0.595032 0.017029 1441496827 0.798645 -0.088440 -0.595032 0.017029 1441496827 0.800537 -0.105225 -0.588074 0.047241 1441496827 0.800537 -0.105225 -0.588074 0.047241 1441496827 0.800537 -0.105225 -0.588074 0.047241 1441496827 0.800537 -0.105225 -0.588074 0.047241 1441496827 0.800537 -0.105225 -0.588074 0.047241 1441496827 0.800537 -0.105225 -0.588074 0.047241 1441496827 0.800110 -0.117798 -0.582031 0.084595 1441496827 0.800110 -0.117798 -0.582031 0.084595 1441496827 0.800110 -0.117798 -0.582031 0.084595 1441496827 0.800110 -0.117798 -0.582031 0.084595 1441496827 0.800110 -0.117798 -0.582031 0.084595 1441496827 0.800110 -0.117798 -0.582031 0.084595 1441496827 0.800110 -0.117798 -0.582031 0.084595 1441496827 0.795532 -0.146729 -0.577209 0.111145 1441496827 0.795532 -0.146729 -0.577209 0.111145 1441496827 0.795532 -0.146729 -0.577209 0.111145 1441496827 0.795532 -0.146729 -0.577209 0.111145 1441496827 0.795532 -0.146729 -0.577209 0.111145 1441496827 0.795532 -0.146729 -0.577209 0.111145 1441496827 0.789001 -0.180359 -0.568726 0.146606 1441496827 0.789001 -0.180359 -0.568726 0.146606 1441496827 0.789001 -0.180359 -0.568726 0.146606 1441496827 0.789001 -0.180359 -0.568726 0.146606 1441496827 0.789001 -0.180359 -0.568726 0.146606 1441496827 0.789001 -0.180359 -0.568726 0.146606 1441496827 0.783997 -0.220215 -0.551147 0.181702 1441496827 0.783997 -0.220215 -0.551147 0.181702 1441496827 0.783997 -0.220215 -0.551147 0.181702 1441496827 0.783997 -0.220215 -0.551147 0.181702 1441496827 0.783997 -0.220215 -0.551147 0.181702 1441496827 0.783997 -0.220215 -0.551147 0.181702 1441496827 0.783630 -0.259766 -0.521790 0.214844 1441496827 0.783630 -0.259766 -0.521790 0.214844 1441496827 0.783630 -0.259766 -0.521790 0.214844 1441496827 0.783630 -0.259766 -0.521790 0.214844 1441496827 0.783630 -0.259766 -0.521790 0.214844 1441496827 0.783630 -0.259766 -0.521790 0.214844 1441496827 0.782166 -0.292480 -0.493347 0.243347 1441496827 0.782166 -0.292480 -0.493347 0.243347 1441496827 0.782166 -0.292480 -0.493347 0.243347 1441496827 0.782166 -0.292480 -0.493347 0.243347 1441496827 0.782166 -0.292480 -0.493347 0.243347 1441496827 0.782166 -0.292480 -0.493347 0.243347 1441496827 0.781555 -0.313843 -0.469482 0.265198 1441496827 0.781555 -0.313843 -0.469482 0.265198 1441496827 0.781555 -0.313843 -0.469482 0.265198 1441496827 0.781555 -0.313843 -0.469482 0.265198 1441496827 0.781555 -0.313843 -0.469482 0.265198 1441496827 0.781555 -0.313843 -0.469482 0.265198 1441496827 0.782471 -0.322693 -0.452942 0.280029 1441496827 0.782471 -0.322693 -0.452942 0.280029 1441496827 0.782471 -0.322693 -0.452942 0.280029 1441496827 0.782471 -0.322693 -0.452942 0.280029 1441496827 0.782471 -0.322693 -0.452942 0.280029 1441496827 0.782471 -0.322693 -0.452942 0.280029 1441496827 0.782471 -0.322693 -0.452942 0.280029 1441496827 0.785400 -0.319458 -0.450073 0.280090 1441496827 0.785400 -0.319458 -0.450073 0.280090 1441496827 0.785400 -0.319458 -0.450073 0.280090 1441496827 0.785400 -0.319458 -0.450073 0.280090 1441496827 0.785400 -0.319458 -0.450073 0.280090 1441496827 0.785400 -0.319458 -0.450073 0.280090 1441496827 0.790833 -0.302368 -0.466614 0.255798 1441496827 0.790833 -0.302368 -0.466614 0.255798 1441496827 0.790833 -0.302368 -0.466614 0.255798 1441496827 0.790833 -0.302368 -0.466614 0.255798 1441496827 0.790833 -0.302368 -0.466614 0.255798 1441496827 0.790833 -0.302368 -0.466614 0.255798 1441496828 0.796021 -0.273438 -0.496033 0.213257 1441496828 0.796021 -0.273438 -0.496033 0.213257 1441496828 0.796021 -0.273438 -0.496033 0.213257 1441496828 0.796021 -0.273438 -0.496033 0.213257 1441496828 0.796021 -0.273438 -0.496033 0.213257 1441496828 0.796021 -0.273438 -0.496033 0.213257 1441496828 0.796021 -0.273438 -0.496033 0.213257 1441496828 0.796753 -0.232422 -0.532898 0.164734 1441496828 0.796753 -0.232422 -0.532898 0.164734 1441496828 0.796753 -0.232422 -0.532898 0.164734 1441496828 0.796753 -0.232422 -0.532898 0.164734 1441496828 0.796753 -0.232422 -0.532898 0.164734 1441496828 0.796753 -0.232422 -0.532898 0.164734 1441496828 0.793030 -0.188721 -0.567139 0.117676 1441496828 0.793030 -0.188721 -0.567139 0.117676 1441496828 0.793030 -0.188721 -0.567139 0.117676 1441496828 0.793030 -0.188721 -0.567139 0.117676 1441496828 0.793030 -0.188721 -0.567139 0.117676 1441496828 0.793030 -0.188721 -0.567139 0.117676 1441496828 0.793030 -0.188721 -0.567139 0.117676 1441496828 0.788452 -0.153198 -0.590637 0.077698 1441496828 0.788452 -0.153198 -0.590637 0.077698 1441496828 0.788452 -0.153198 -0.590637 0.077698 1441496828 0.788452 -0.153198 -0.590637 0.077698 1441496828 0.788452 -0.153198 -0.590637 0.077698 1441496828 0.788452 -0.153198 -0.590637 0.077698 1441496828 0.787659 -0.121460 -0.602295 0.045227 1441496828 0.787659 -0.121460 -0.602295 0.045227 1441496828 0.787659 -0.121460 -0.602295 0.045227 1441496828 0.787659 -0.121460 -0.602295 0.045227 1441496828 0.787659 -0.121460 -0.602295 0.045227 1441496828 0.787659 -0.121460 -0.602295 0.045227 1441496828 0.787659 -0.121460 -0.602295 0.045227 1441496828 0.787048 -0.101318 -0.608215 0.019531 1441496828 0.787048 -0.101318 -0.608215 0.019531 1441496828 0.787048 -0.101318 -0.608215 0.019531 1441496828 0.787048 -0.101318 -0.608215 0.019531 1441496828 0.787048 -0.101318 -0.608215 0.019531 1441496828 0.787048 -0.101318 -0.608215 0.019531 1441496828 0.784790 -0.092041 -0.612915 0.003479 1441496828 0.784790 -0.092041 -0.612915 0.003479 1441496828 0.784790 -0.092041 -0.612915 0.003479 1441496828 0.784790 -0.092041 -0.612915 0.003479 1441496828 0.784790 -0.092041 -0.612915 0.003479 1441496828 0.784790 -0.092041 -0.612915 0.003479 1441496828 0.783325 -0.074585 -0.617065 -0.010254 1441496828 0.783325 -0.074585 -0.617065 -0.010254 1441496828 0.783325 -0.074585 -0.617065 -0.010254 1441496828 0.783325 -0.074585 -0.617065 -0.010254 1441496828 0.783325 -0.074585 -0.617065 -0.010254 1441496828 0.783325 -0.074585 -0.617065 -0.010254 1441496828 0.784546 -0.077332 -0.614685 -0.025879 1441496828 0.784546 -0.077332 -0.614685 -0.025879 1441496828 0.784546 -0.077332 -0.614685 -0.025879 1441496828 0.784546 -0.077332 -0.614685 -0.025879 1441496828 0.784546 -0.077332 -0.614685 -0.025879 1441496828 0.784546 -0.077332 -0.614685 -0.025879 1441496828 0.784546 -0.077332 -0.614685 -0.025879 1441496828 0.786438 -0.073181 -0.613037 -0.019348 1441496828 0.786438 -0.073181 -0.613037 -0.019348 1441496828 0.786438 -0.073181 -0.613037 -0.019348 1441496828 0.786438 -0.073181 -0.613037 -0.019348 1441496828 0.786438 -0.073181 -0.613037 -0.019348 1441496828 0.786438 -0.073181 -0.613037 -0.019348 1441496828 0.789124 -0.079468 -0.609070 -0.001892 1441496828 0.789124 -0.079468 -0.609070 -0.001892 1441496828 0.789124 -0.079468 -0.609070 -0.001892 1441496828 0.789124 -0.079468 -0.609070 -0.001892 1441496828 0.789124 -0.079468 -0.609070 -0.001892 1441496828 0.789124 -0.079468 -0.609070 -0.001892 1441496828 0.789124 -0.079468 -0.609070 -0.001892 1441496828 0.793701 -0.097717 -0.599854 0.026733 1441496828 0.793701 -0.097717 -0.599854 0.026733 1441496828 0.793701 -0.097717 -0.599854 0.026733 1441496828 0.793701 -0.097717 -0.599854 0.026733 1441496828 0.793701 -0.097717 -0.599854 0.026733 1441496828 0.793701 -0.097717 -0.599854 0.026733 1441496828 0.796204 -0.115356 -0.591003 0.059326 1441496828 0.796204 -0.115356 -0.591003 0.059326 1441496828 0.796204 -0.115356 -0.591003 0.059326 1441496828 0.796204 -0.115356 -0.591003 0.059326 1441496828 0.796204 -0.115356 -0.591003 0.059326 1441496828 0.796204 -0.115356 -0.591003 0.059326 1441496828 0.796204 -0.115356 -0.591003 0.059326 1441496828 0.793030 -0.142151 -0.585510 0.089966 1441496828 0.793030 -0.142151 -0.585510 0.089966 1441496828 0.793030 -0.142151 -0.585510 0.089966 1441496828 0.793030 -0.142151 -0.585510 0.089966 1441496828 0.793030 -0.142151 -0.585510 0.089966 1441496828 0.793030 -0.142151 -0.585510 0.089966 1441496828 0.786255 -0.180115 -0.578552 0.120728 1441496828 0.786255 -0.180115 -0.578552 0.120728 1441496828 0.786255 -0.180115 -0.578552 0.120728 1441496828 0.786255 -0.180115 -0.578552 0.120728 1441496828 0.786255 -0.180115 -0.578552 0.120728 1441496828 0.786255 -0.180115 -0.578552 0.120728 1441496828 0.782532 -0.212402 -0.560364 0.168884 1441496828 0.782532 -0.212402 -0.560364 0.168884 1441496828 0.782532 -0.212402 -0.560364 0.168884 1441496828 0.782532 -0.212402 -0.560364 0.168884 1441496828 0.782532 -0.212402 -0.560364 0.168884 1441496828 0.782532 -0.212402 -0.560364 0.168884 1441496828 0.782166 -0.242371 -0.534485 0.209290 1441496828 0.782166 -0.242371 -0.534485 0.209290 1441496828 0.782166 -0.242371 -0.534485 0.209290 1441496828 0.782166 -0.242371 -0.534485 0.209290 1441496828 0.782166 -0.242371 -0.534485 0.209290 1441496828 0.782166 -0.242371 -0.534485 0.209290 1441496828 0.781738 -0.275085 -0.505981 0.239136 1441496828 0.781738 -0.275085 -0.505981 0.239136 1441496828 0.781738 -0.275085 -0.505981 0.239136 1441496828 0.781738 -0.275085 -0.505981 0.239136 1441496828 0.781738 -0.275085 -0.505981 0.239136 1441496828 0.781738 -0.275085 -0.505981 0.239136 1441496828 0.781738 -0.275085 -0.505981 0.239136 1441496828 0.778625 -0.305298 -0.482422 0.260437 1441496829 0.778625 -0.305298 -0.482422 0.260437 1441496829 0.778625 -0.305298 -0.482422 0.260437 1441496829 0.778625 -0.305298 -0.482422 0.260437 1441496829 0.778625 -0.305298 -0.482422 0.260437 1441496829 0.778625 -0.305298 -0.482422 0.260437 1441496829 0.778625 -0.314392 -0.465820 0.279114 1441496829 0.778625 -0.314392 -0.465820 0.279114 1441496829 0.778625 -0.314392 -0.465820 0.279114 1441496829 0.778625 -0.314392 -0.465820 0.279114 1441496829 0.778625 -0.314392 -0.465820 0.279114 1441496829 0.780334 -0.310303 -0.462585 0.284180 1441496829 0.780334 -0.310303 -0.462585 0.284180 1441496829 0.780334 -0.310303 -0.462585 0.284180 1441496829 0.780334 -0.310303 -0.462585 0.284180 1441496829 0.780334 -0.310303 -0.462585 0.284180 1441496829 0.780334 -0.310303 -0.462585 0.284180 1441496829 0.785034 -0.292786 -0.476868 0.265747 1441496829 0.785034 -0.292786 -0.476868 0.265747 1441496829 0.785034 -0.292786 -0.476868 0.265747 1441496829 0.785034 -0.292786 -0.476868 0.265747 1441496829 0.785034 -0.292786 -0.476868 0.265747 1441496829 0.785034 -0.292786 -0.476868 0.265747 1441496829 0.788757 -0.266418 -0.503906 0.230042 1441496829 0.788757 -0.266418 -0.503906 0.230042 1441496829 0.788757 -0.266418 -0.503906 0.230042 1441496829 0.788757 -0.266418 -0.503906 0.230042 1441496829 0.788757 -0.266418 -0.503906 0.230042 1441496829 0.788757 -0.266418 -0.503906 0.230042 1441496829 0.788757 -0.266418 -0.503906 0.230042 1441496829 0.786865 -0.234985 -0.537598 0.191406 1441496829 0.786865 -0.234985 -0.537598 0.191406 1441496829 0.786865 -0.234985 -0.537598 0.191406 1441496829 0.786865 -0.234985 -0.537598 0.191406 1441496829 0.786865 -0.234985 -0.537598 0.191406 1441496829 0.786865 -0.234985 -0.537598 0.191406 1441496829 0.785400 -0.185913 -0.569763 0.154663 1441496829 0.785400 -0.185913 -0.569763 0.154663 1441496829 0.785400 -0.185913 -0.569763 0.154663 1441496829 0.785400 -0.185913 -0.569763 0.154663 1441496829 0.785400 -0.185913 -0.569763 0.154663 1441496829 0.785400 -0.185913 -0.569763 0.154663 1441496829 0.781311 -0.147522 -0.595337 0.115479 1441496829 0.781311 -0.147522 -0.595337 0.115479 1441496829 0.781311 -0.147522 -0.595337 0.115479 1441496829 0.781311 -0.147522 -0.595337 0.115479 1441496829 0.781311 -0.147522 -0.595337 0.115479 1441496829 0.781311 -0.147522 -0.595337 0.115479 1441496829 0.782166 -0.129089 -0.604492 0.077881 1441496829 0.782166 -0.129089 -0.604492 0.077881 1441496829 0.782166 -0.129089 -0.604492 0.077881 1441496829 0.782166 -0.129089 -0.604492 0.077881 1441496829 0.782166 -0.129089 -0.604492 0.077881 1441496829 0.782166 -0.129089 -0.604492 0.077881 1441496829 0.782349 -0.106201 -0.611694 0.050049 1441496829 0.782349 -0.106201 -0.611694 0.050049 1441496829 0.782349 -0.106201 -0.611694 0.050049 1441496829 0.782349 -0.106201 -0.611694 0.050049 1441496829 0.782349 -0.106201 -0.611694 0.050049 1441496829 0.782349 -0.106201 -0.611694 0.050049 1441496829 0.782532 -0.101135 -0.613892 0.022949 1441496829 0.782532 -0.101135 -0.613892 0.022949 1441496829 0.782532 -0.101135 -0.613892 0.022949 1441496829 0.782532 -0.101135 -0.613892 0.022949 1441496829 0.782715 -0.086060 -0.616333 0.004211 1441496829 0.782715 -0.086060 -0.616333 0.004211 1441496829 0.782715 -0.086060 -0.616333 0.004211 1441496829 0.782715 -0.086060 -0.616333 0.004211 1441496829 0.782715 -0.086060 -0.616333 0.004211 1441496829 0.782715 -0.086060 -0.616333 0.004211 1441496829 0.783020 -0.077209 -0.616943 -0.016724 1441496829 0.783020 -0.077209 -0.616943 -0.016724 1441496829 0.783020 -0.077209 -0.616943 -0.016724 1441496829 0.783020 -0.077209 -0.616943 -0.016724 1441496829 0.783020 -0.077209 -0.616943 -0.016724 1441496829 0.783020 -0.077209 -0.616943 -0.016724 1441496829 0.781616 -0.067688 -0.619568 -0.026306 1441496829 0.781616 -0.067688 -0.619568 -0.026306 1441496829 0.781616 -0.067688 -0.619568 -0.026306 1441496829 0.781616 -0.067688 -0.619568 -0.026306 1441496829 0.781616 -0.067688 -0.619568 -0.026306 1441496829 0.781616 -0.067688 -0.619568 -0.026306 1441496829 0.782959 -0.076721 -0.617065 -0.018738 1441496829 0.782959 -0.076721 -0.617065 -0.018738 1441496829 0.782959 -0.076721 -0.617065 -0.018738 1441496829 0.782959 -0.076721 -0.617065 -0.018738 1441496829 0.782959 -0.076721 -0.617065 -0.018738 1441496829 0.782959 -0.076721 -0.617065 -0.018738 1441496829 0.786621 -0.084412 -0.611511 0.008484 1441496829 0.786621 -0.084412 -0.611511 0.008484 1441496829 0.786621 -0.084412 -0.611511 0.008484 1441496829 0.786621 -0.084412 -0.611511 0.008484 1441496829 0.788818 -0.098572 -0.605469 0.038269 1441496829 0.788818 -0.098572 -0.605469 0.038269 1441496829 0.788818 -0.098572 -0.605469 0.038269 1441496829 0.788818 -0.098572 -0.605469 0.038269 1441496829 0.788818 -0.098572 -0.605469 0.038269 1441496829 0.788818 -0.098572 -0.605469 0.038269 1441496829 0.788818 -0.098572 -0.605469 0.038269 1441496829 0.787720 -0.115906 -0.601074 0.068848 1441496829 0.787720 -0.115906 -0.601074 0.068848 1441496829 0.787720 -0.115906 -0.601074 0.068848 1441496829 0.787720 -0.115906 -0.601074 0.068848 1441496829 0.787720 -0.115906 -0.601074 0.068848 1441496829 0.787720 -0.115906 -0.601074 0.068848 1441496829 0.784912 -0.153015 -0.592285 0.098694 1441496829 0.784912 -0.153015 -0.592285 0.098694 1441496830 0.784912 -0.153015 -0.592285 0.098694 1441496830 0.784912 -0.153015 -0.592285 0.098694 1441496830 0.784912 -0.153015 -0.592285 0.098694 1441496830 0.784912 -0.153015 -0.592285 0.098694 1441496830 0.780762 -0.194885 -0.577515 0.137451 1441496830 0.780762 -0.194885 -0.577515 0.137451 1441496830 0.780762 -0.194885 -0.577515 0.137451 1441496830 0.780762 -0.194885 -0.577515 0.137451 1441496830 0.780762 -0.194885 -0.577515 0.137451 1441496830 0.780762 -0.194885 -0.577515 0.137451 1441496830 0.786133 -0.226440 -0.545105 0.183289 1441496830 0.786133 -0.226440 -0.545105 0.183289 1441496830 0.786133 -0.226440 -0.545105 0.183289 1441496830 0.786133 -0.226440 -0.545105 0.183289 1441496830 0.786133 -0.226440 -0.545105 0.183289 1441496830 0.786133 -0.226440 -0.545105 0.183289 1441496830 0.786133 -0.226440 -0.545105 0.183289 1441496830 0.797302 -0.259399 -0.498474 0.220276 1441496830 0.797302 -0.259399 -0.498474 0.220276 1441496830 0.797302 -0.259399 -0.498474 0.220276 1441496830 0.797302 -0.259399 -0.498474 0.220276 1441496830 0.797302 -0.259399 -0.498474 0.220276 1441496830 0.797302 -0.259399 -0.498474 0.220276 1441496830 
0.775574 0.017395 -0.626526 0.075378 1441496832 0.775574 0.017395 -0.626526 0.075378 1441496832 0.775574 0.017395 -0.626526 0.075378 1441496832 0.775574 0.017395 -0.626526 0.075378 1441496832 0.775574 0.017395 -0.626526 0.075378 1441496832 0.775574 0.017395 -0.626526 0.075378 1441496832 0.776489 0.011841 -0.625916 0.071655 1441496832 0.776489 0.011841 -0.625916 0.071655 1441496832 0.776489 0.011841 -0.625916 0.071655 1441496832 0.776489 0.011841 -0.625916 0.071655 1441496832 0.776489 0.011841 -0.625916 0.071655 1441496832 0.777283 0.008545 -0.625366 0.067932 1441496832 0.777283 0.008545 -0.625366 0.067932 1441496832 0.777283 0.008545 -0.625366 0.067932 1441496832 0.777283 0.008545 -0.625366 0.067932 1441496832 0.777283 0.008545 -0.625366 0.067932 1441496832 0.777283 0.008545 -0.625366 0.067932 1441496832 0.777283 0.008545 -0.625366 0.067932 1441496832 0.777527 0.009521 -0.625183 0.067017 1441496832 0.777527 0.009521 -0.625183 0.067017 1441496832 0.777527 0.009521 -0.625183 0.067017 1441496832 0.777527 0.009521 -0.625183 0.067017 1441496832 0.777527 0.009521 -0.625183 0.067017 1441496832 0.777527 0.009521 -0.625183 0.067017 1441496832 0.777649 0.006470 -0.625366 0.064148 1441496832 0.777649 0.006470 -0.625366 0.064148 1441496832 0.777649 0.006470 -0.625366 0.064148 1441496832 0.777649 0.006470 -0.625366 0.064148 1441496832 0.777649 0.006470 -0.625366 0.064148 1441496832 0.777649 0.006470 -0.625366 0.064148 1441496832 0.777588 0.004150 -0.625488 0.064331 1441496832 0.777588 0.004150 -0.625488 0.064331 1441496832 0.777588 0.004150 -0.625488 0.064331 1441496832 0.777588 0.004150 -0.625488 0.064331 1441496832 0.777588 0.004150 -0.625488 0.064331 1441496832 0.777588 0.004150 -0.625488 0.064331 1441496832 0.777100 0.004883 -0.625793 0.066833 1441496832 0.777100 0.004883 -0.625793 0.066833 1441496832 0.777100 0.004883 -0.625793 0.066833 1441496832 0.777100 0.004883 -0.625793 0.066833 1441496832 0.777100 0.004883 -0.625793 0.066833 1441496832 0.777100 0.004883 -0.625793 0.066833 1441496832 0.776733 0.005981 -0.625977 0.069031 1441496832 0.776733 0.005981 -0.625977 0.069031 1441496832 0.776733 0.005981 -0.625977 0.069031 1441496832 0.776733 0.005981 -0.625977 0.069031 1441496832 0.776733 0.005981 -0.625977 0.069031 1441496832 0.776733 0.005981 -0.625977 0.069031 1441496832 0.776978 0.005859 -0.625732 0.068726 1441496832 0.776978 0.005859 -0.625732 0.068726 1441496832 0.776978 0.005859 -0.625732 0.068726 1441496832 0.776978 0.005859 -0.625732 0.068726 1441496832 0.776978 0.005859 -0.625732 0.068726 1441496832 0.776978 0.005859 -0.625732 0.068726 1441496832 0.776978 0.005859 -0.625732 0.068726 1441496832 0.777405 0.005737 -0.625305 0.067566 1441496832 0.777405 0.005737 -0.625305 0.067566 1441496832 0.777405 0.005737 -0.625305 0.067566 1441496832 0.777405 0.005737 -0.625305 0.067566 1441496832 0.777405 0.005737 -0.625305 0.067566 1441496832 0.777405 0.005737 -0.625305 0.067566 1441496832 0.777405 0.008545 -0.625183 0.068481 1441496832 0.777405 0.008545 -0.625183 0.068481 1441496832 0.777405 0.008545 -0.625183 0.068481 1441496832 0.777405 0.008545 -0.625183 0.068481 1441496832 0.777405 0.008545 -0.625183 0.068481 1441496832 0.777405 0.008545 -0.625183 0.068481 1441496833 0.777405 0.008545 -0.625183 0.068481 1441496833 0.777405 0.007568 -0.625549 0.065430 1441496833 0.777405 0.007568 -0.625549 0.065430 1441496833 0.777405 0.007568 -0.625549 0.065430 1441496833 0.777405 0.007568 -0.625549 0.065430 1441496833 0.777405 0.007568 -0.625549 0.065430 1441496833 0.777405 0.007568 -0.625549 0.065430 1441496833 0.777527 0.006531 -0.625854 0.061340 1441496833 0.777527 0.006531 -0.625854 0.061340 1441496833 0.777527 0.006531 -0.625854 0.061340 1441496833 0.777527 0.006531 -0.625854 0.061340 1441496833 0.777527 0.006531 -0.625854 0.061340 1441496833 0.777527 0.006531 -0.625854 0.061340 1441496833 0.777405 0.011536 -0.625671 0.063477 1441496833 0.777405 0.011536 -0.625671 0.063477 1441496833 0.777405 0.011536 -0.625671 0.063477 1441496833 0.777405 0.011536 -0.625671 0.063477 1441496833 0.777405 0.011536 -0.625671 0.063477 1441496833 0.777405 0.011536 -0.625671 0.063477 1441496833 0.777649 0.014038 -0.625427 0.062683 1441496833 0.777649 0.014038 -0.625427 0.062683 1441496833 0.777649 0.014038 -0.625427 0.062683 1441496833 0.777649 0.014038 -0.625427 0.062683 1441496833 0.777649 0.014038 -0.625427 0.062683 1441496833 0.777649 0.014038 -0.625427 0.062683 1441496833 0.777649 0.014038 -0.625427 0.062683 1441496833 0.778503 0.005859 -0.625427 0.052490 1441496833 0.778503 0.005859 -0.625427 0.052490 1441496833 0.778503 0.005859 -0.625427 0.052490 1441496833 0.778503 0.005859 -0.625427 0.052490 1441496833 0.778503 0.005859 -0.625427 0.052490 1441496833 0.778503 0.005859 -0.625427 0.052490 1441496833 0.778442 0.007019 -0.625244 0.055603 1441496833 0.778442 0.007019 -0.625244 0.055603 1441496833 0.778442 0.007019 -0.625244 0.055603 1441496833 0.778442 0.007019 -0.625244 0.055603 1441496833 0.778442 0.007019 -0.625244 0.055603 1441496833 0.778198 0.017151 -0.624390 0.065308 1441496833 0.778198 0.017151 -0.624390 0.065308 1441496833 0.778198 0.017151 -0.624390 0.065308 1441496833 0.778198 0.017151 -0.624390 0.065308 1441496833 0.778198 0.017151 -0.624390 0.065308 1441496833 0.778198 0.017151 -0.624390 0.065308 1441496833 0.778198 0.017151 -0.624390 0.065308 1441496833 0.778809 0.010071 -0.624023 0.062378 1441496833 0.778809 0.010071 -0.624023 0.062378 1441496833 0.778809 0.010071 -0.624023 0.062378 1441496833 0.778809 0.010071 -0.624023 0.062378 1441496833 0.778809 0.010071 -0.624023 0.062378 1441496833 0.778809 0.010071 -0.624023 0.062378 1441496833 0.778870 0.011353 -0.623352 0.068115 1441496833 0.778870 0.011353 -0.623352 0.068115 1441496833 0.778870 0.011353 -0.623352 0.068115 1441496833 0.778870 0.011353 -0.623352 0.068115 1441496833 0.778870 0.011353 -0.623352 0.068115 1441496833 0.778870 0.011353 -0.623352 0.068115 1441496833 0.779114 0.009888 -0.623291 0.066467 1441496833 0.779114 0.009888 -0.623291 0.066467 1441496833 0.779114 0.009888 -0.623291 0.066467 1441496833 0.779114 0.009888 -0.623291 0.066467 1441496833 0.779114 0.009888 -0.623291 0.066467 1441496833 0.779114 0.009888 -0.623291 0.066467 1441496833 0.779358 0.008911 -0.623230 0.063782 1441496833 0.779358 0.008911 -0.623230 0.063782 1441496833 0.779358 0.008911 -0.623230 0.063782 1441496833 0.779358 0.008911 -0.623230 0.063782 1441496833 0.779968 0.006592 -0.622925 0.059448 1441496833 0.779968 0.006592 -0.622925 0.059448 1441496833 0.779968 0.006592 -0.622925 0.059448 1441496833 0.779968 0.006592 -0.622925 0.059448 1441496833 0.779968 0.006592 -0.622925 0.059448 1441496833 0.779968 0.006592 -0.622925 0.059448 1441496833 0.780151 0.003784 -0.623047 0.056824 1441496833 0.780151 0.003784 -0.623047 0.056824 1441496833 0.780151 0.003784 -0.623047 0.056824 1441496833 0.780151 0.003784 -0.623047 0.056824 1441496833 0.780151 0.003784 -0.623047 0.056824 1441496833 0.780151 0.003784 -0.623047 0.056824 1441496833 0.780090 0.004333 -0.622864 0.058594 1441496833 0.780090 0.004333 -0.622864 0.058594 1441496833 0.780090 0.004333 -0.622864 0.058594 1441496833 0.780090 0.004333 -0.622864 0.058594 1441496833 0.780090 0.004333 -0.622864 0.058594 1441496833 0.780090 0.004333 -0.622864 0.058594 1441496833 0.779907 0.005127 -0.622803 0.061829 1441496833 0.779907 0.005127 -0.622803 0.061829 1441496833 0.779907 0.005127 -0.622803 0.061829 1441496833 0.779907 0.005127 -0.622803 0.061829 1441496833 0.779907 0.005127 -0.622803 0.061829 1441496833 0.779907 0.005127 -0.622803 0.061829 1441496833 0.779297 0.006287 -0.623291 0.064270 1441496833 0.779297 0.006287 -0.623291 0.064270 1441496833 0.779297 0.006287 -0.623291 0.064270 1441496833 0.779297 0.006287 -0.623291 0.064270 1441496833 0.779297 0.006287 -0.623291 0.064270 1441496833 0.779297 0.006287 -0.623291 0.064270 1441496833 0.778748 0.006836 -0.623962 0.064941 1441496833 0.778748 0.006836 -0.623962 0.064941 1441496833 0.778748 0.006836 -0.623962 0.064941 1441496833 0.778748 0.006836 -0.623962 0.064941 1441496833 0.778748 0.006836 -0.623962 0.064941 1441496833 0.778748 0.006836 -0.623962 0.064941 1441496833 0.778320 0.008118 -0.624512 0.064453 1441496833 0.778320 0.008118 -0.624512 0.064453 1441496833 0.778320 0.008118 -0.624512 0.064453 1441496833 0.778320 0.008118 -0.624512 0.064453 1441496833 0.778320 0.008118 -0.624512 0.064453 1441496833 0.778320 0.008118 -0.624512 0.064453 1441496833 0.778320 0.008118 -0.624512 0.064453 1441496834 0.777893 0.008484 -0.625061 0.063538 1441496834 0.777893 0.008484 -0.625061 0.063538 1441496834 0.777893 0.008484 -0.625061 0.063538 1441496834 0.777893 0.008484 -0.625061 0.063538 1441496834 0.777893 0.008484 -0.625061 0.063538 1441496834 0.777588 0.009094 -0.625427 0.063599 1441496834 0.777588 0.009094 -0.625427 0.063599 1441496834 0.777588 0.009094 -0.625427 0.063599 1441496834 0.777588 0.009094 -0.625427 0.063599 1441496834 0.777588 0.009094 -0.625427 0.063599 1441496834 0.777588 0.009094 -0.625427 0.063599 1441496834 0.777405 0.008545 -0.625732 0.063232 1441496834 0.777405 0.008545 -0.625732 0.063232 1441496834 0.777405 0.008545 -0.625732 0.063232 1441496834 0.777405 0.008545 -0.625732 0.063232 1441496834 0.777405 0.008545 -0.625732 0.063232 1441496834 0.777405 0.008545 -0.625732 0.063232 1441496834 0.777588 0.007507 -0.625610 0.062073 1441496834 0.777588 0.007507 -0.625610 0.062073 1441496834 0.777588 0.007507 -0.625610 0.062073 1441496834 0.778015 0.006592 -0.625366 0.059814 1441496834 0.778015 0.006592 -0.625366 0.059814 1441496834 0.778015 0.006592 -0.625366 0.059814 1441496834 0.778015 0.006592 -0.625366 0.059814 1441496834 0.778320 0.006409 -0.625122 0.058289 1441496834 0.778320 0.006409 -0.625122 0.058289 1441496834 0.778320 0.006409 -0.625122 0.058289 1441496834 0.778320 0.006409 -0.625122 0.058289 1441496834 0.778320 0.006409 -0.625122 0.058289 1441496834 0.778320 0.006409 -0.625122 0.058289 1441496834 0.778320 0.006409 -0.625122 0.058289 1441496834 0.778503 0.006348 -0.624939 0.057129 1441496834 0.778503 0.006348 -0.624939 0.057129 1441496834 0.778503 0.006348 -0.624939 0.057129 1441496834 0.778503 0.006348 -0.624939 0.057129 1441496834 0.778503 0.006348 -0.624939 0.057129 1441496834 0.778503 0.006348 -0.624939 0.057129 1441496834 0.778442 0.005493 -0.625061 0.057312 1441496834 0.778442 0.005493 -0.625061 0.057312 1441496834 0.778442 0.005493 -0.625061 0.057312 1441496834 0.778442 0.005493 -0.625061 0.057312 1441496834 0.778442 0.005493 -0.625061 0.057312 1441496834 0.778442 0.005493 -0.625061 0.057312 1441496834 0.777954 0.007629 -0.625183 0.061890 1441496834 0.777954 0.007629 -0.625183 0.061890 1441496834 0.777954 0.007629 -0.625183 0.061890 1441496834 0.777954 0.007629 -0.625183 0.061890 1441496834 0.777954 0.007629 -0.625183 0.061890 1441496834 0.777954 0.007629 -0.625183 0.061890 1441496834 0.777466 0.009766 -0.625183 0.067383 1441496834 0.777466 0.009766 -0.625183 0.067383 1441496834 0.777466 0.009766 -0.625183 0.067383 1441496834 0.777466 0.009766 -0.625183 0.067383 1441496834 0.777466 0.009766 -0.625183 0.067383 1441496834 0.777466 0.009766 -0.625183 0.067383 1441496834 0.777222 0.010437 -0.625061 0.071594 1441496834 0.777222 0.010437 -0.625061 0.071594 1441496834 0.777222 0.010437 -0.625061 0.071594 1441496834 0.777222 0.010437 -0.625061 0.071594 1441496834 0.777222 0.010437 -0.625061 0.071594 1441496834 0.777222 0.010437 -0.625061 0.071594 1441496834 0.777344 0.009583 -0.624634 0.074158 1441496834 0.777344 0.009583 -0.624634 0.074158 1441496834 0.777344 0.009583 -0.624634 0.074158 1441496834 0.777344 0.009583 -0.624634 0.074158 1441496834 0.777344 0.009583 -0.624634 0.074158 1441496834 0.777344 0.009583 -0.624634 0.074158 1441496834 0.778015 0.007263 -0.623840 0.073364 1441496834 0.778015 0.007263 -0.623840 0.073364 1441496834 0.778015 0.007263 -0.623840 0.073364 1441496834 0.778015 0.007263 -0.623840 0.073364 1441496834 0.778015 0.007263 -0.623840 0.073364 1441496834 0.778015 0.007263 -0.623840 0.073364 1441496834 0.778015 0.007263 -0.623840 0.073364 1441496834 0.778992 0.002808 -0.623291 0.068665 1441496834 0.778992 0.002808 -0.623291 0.068665 1441496834 0.778992 0.002808 -0.623291 0.068665 1441496834 0.778992 0.002808 -0.623291 0.068665 1441496834 0.778992 0.002808 -0.623291 0.068665 1441496834 0.778992 0.002808 -0.623291 0.068665 1441496834 0.779602 -0.000122 -0.622925 0.064331 1441496834 0.779602 -0.000122 -0.622925 0.064331 1441496834 0.779602 -0.000122 -0.622925 0.064331 1441496834 0.779602 -0.000122 -0.622925 0.064331 1441496834 0.779602 -0.000122 -0.622925 0.064331 1441496834 0.779602 -0.000122 -0.622925 0.064331 1441496834 0.780029 -0.000793 -0.622742 0.060852 1441496834 0.780029 -0.000793 -0.622742 0.060852 1441496834 0.780029 -0.000793 -0.622742 0.060852 1441496834 0.780029 -0.000793 -0.622742 0.060852 1441496834 0.780029 -0.000793 -0.622742 0.060852 1441496834 0.780029 -0.000793 -0.622742 0.060852 1441496834 0.780212 -0.001343 -0.622742 0.058350 1441496834 0.780212 -0.001343 -0.622742 0.058350 1441496834 0.780212 -0.001343 -0.622742 0.058350 1441496834 0.780212 -0.001343 -0.622742 0.058350 1441496834 0.780212 -0.001343 -0.622742 0.058350 1441496834 0.780212 -0.001343 -0.622742 0.058350 1441496834 0.780212 -0.001343 -0.622742 0.058350 1441496834 0.779907 0.000183 -0.623047 0.059326 1441496834 0.779907 0.000183 -0.623047 0.059326 1441496834 0.779907 0.000183 -0.623047 0.059326 1441496834 0.779907 0.000183 -0.623047 0.059326 1441496834 0.779907 0.000183 -0.623047 0.059326 1441496834 0.779907 0.000183 -0.623047 0.059326 1441496834 0.779419 0.002747 -0.623413 0.062134 1441496835 0.779419 0.002747 -0.623413 0.062134 1441496835 0.779419 0.002747 -0.623413 0.062134 1441496835 0.779419 0.002747 -0.623413 0.062134 1441496835 0.779419 0.002747 -0.623413 0.062134 1441496835 0.779419 0.002747 -0.623413 0.062134 1441496835 0.778809 0.004883 -0.623840 0.065247 1441496835 0.778809 0.004883 -0.623840 0.065247 1441496835 0.778809 0.004883 -0.623840 0.065247 1441496835 0.778809 0.004883 -0.623840 0.065247 1441496835 0.778809 0.004883 -0.623840 0.065247 1441496835 0.778381 0.007019 -0.624146 0.067261 1441496835 0.778381 0.007019 -0.624146 0.067261 1441496835 0.778381 0.007019 -0.624146 0.067261 1441496835 0.778381 0.007019 -0.624146 0.067261 1441496835 0.778381 0.007019 -0.624146 0.067261 1441496835 0.778381 0.007019 -0.624146 0.067261 1441496835 0.778381 0.007019 -0.624146 0.067261 1441496835 0.778137 0.009033 -0.624329 0.067627 1441496835 0.778137 0.009033 -0.624329 0.067627 1441496835 0.778137 0.009033 -0.624329 0.067627 1441496835 0.778137 0.009033 -0.624329 0.067627 1441496835 0.778137 0.009033 -0.624329 0.067627 1441496835 0.778198 0.010010 -0.624451 0.065979 1441496835 0.778198 0.010010 -0.624451 0.065979 1441496835 0.778198 0.010010 -0.624451 0.065979 1441496835 0.778198 0.010010 -0.624451 0.065979 1441496835 0.778198 0.010010 -0.624451 0.065979 1441496835 0.778198 0.010010 -0.624451 0.065979 1441496835 0.778442 0.010498 -0.624390 0.063660 1441496835 0.778442 0.010498 -0.624390 0.063660 1441496835 0.778442 0.010498 -0.624390 0.063660 1441496835 0.778442 0.010498 -0.624390 0.063660 1441496835 0.778442 0.010498 -0.624390 0.063660 1441496835 0.778442 0.010498 -0.624390 0.063660 1441496835 0.778809 0.010620 -0.624146 0.060913 1441496835 0.778809 0.010620 -0.624146 0.060913 1441496835 0.778809 0.010620 -0.624146 0.060913 1441496835 0.778809 0.010620 -0.624146 0.060913 1441496835 0.778809 0.010620 -0.624146 0.060913 1441496835 0.778809 0.010620 -0.624146 0.060913 1441496835 0.778809 0.010620 -0.624146 0.060913 1441496835 0.779175 0.010803 -0.623901 0.059448 1441496835 0.779175 0.010803 -0.623901 0.059448 1441496835 0.779175 0.010803 -0.623901 0.059448 1441496835 0.779175 0.010803 -0.623901 0.059448 1441496835 0.779236 0.011108 -0.623779 0.059265 1441496835 0.779236 0.011108 -0.623779 0.059265 1441496835 0.779236 0.011108 -0.623779 0.059265 1441496835 0.779236 0.011108 -0.623779 0.059265 1441496835 0.779236 0.011108 -0.623779 0.059265 1441496835 0.779236 0.011108 -0.623779 0.059265 1441496835 0.779541 0.010132 -0.623535 0.058228 1441496835 0.779541 0.010132 -0.623535 0.058228 1441496835 0.779541 0.010132 -0.623535 0.058228 1441496835 0.779541 0.010132 -0.623535 0.058228 1441496835 0.779541 0.008789 -0.623535 0.058533 1441496835 0.779541 0.008789 -0.623535 0.058533 1441496835 0.779541 0.008789 -0.623535 0.058533 1441496835 0.779541 0.008789 -0.623535 0.058533 1441496835 0.779541 0.008789 -0.623535 0.058533 1441496835 0.779541 0.008789 -0.623535 0.058533 1441496835 0.779175 0.010315 -0.623657 0.061707 1441496835 0.779175 0.010315 -0.623657 0.061707 1441496835 0.779175 0.010315 -0.623657 0.061707 1441496835 0.779175 0.010315 -0.623657 0.061707 1441496835 0.778992 0.011597 -0.623413 0.065918 1441496835 0.778992 0.011597 -0.623413 0.065918 1441496835 0.778992 0.011597 -0.623413 0.065918 1441496835 0.778992 0.011597 -0.623413 0.065918 1441496835 0.778992 0.011597 -0.623413 0.065918 1441496835 0.778992 0.011597 -0.623413 0.065918 1441496835 0.779846 0.009216 -0.622253 0.067383 1441496835 0.779846 0.009216 -0.622253 0.067383 1441496835 0.779846 0.009216 -0.622253 0.067383 1441496835 0.779846 0.009216 -0.622253 0.067383 1441496835 0.779846 0.009216 -0.622253 0.067383 1441496835 0.779846 0.009216 -0.622253 0.067383 1441496835 0.780701 0.006653 -0.621155 0.068054 1441496835 0.780701 0.006653 -0.621155 0.068054 1441496835 0.780701 0.006653 -0.621155 0.068054 1441496835 0.780701 0.006653 -0.621155 0.068054 1441496835 0.780701 0.006653 -0.621155 0.068054 1441496835 0.780701 0.006653 -0.621155 0.068054 1441496835 0.780701 0.006653 -0.621155 0.068054 1441496835 0.780945 0.005554 -0.620911 0.067627 1441496835 0.780945 0.005554 -0.620911 0.067627 1441496835 0.780945 0.005554 -0.620911 0.067627 1441496835 0.780945 0.005554 -0.620911 0.067627 1441496835 0.780945 0.005554 -0.620911 0.067627 1441496835 0.780945 0.005554 -0.620911 0.067627 1441496835 0.781189 0.000549 -0.621094 0.063049 1441496835 0.781189 0.000549 -0.621094 0.063049 1441496835 0.781189 0.000549 -0.621094 0.063049 1441496835 0.781189 0.000549 -0.621094 0.063049 1441496835 0.781189 0.000549 -0.621094 0.063049 1441496835 0.781189 0.000549 -0.621094 0.063049 1441496835 0.780701 0.000122 -0.621765 0.062866 1441496835 0.780701 0.000122 -0.621765 0.062866 1441496835 0.780701 0.000122 -0.621765 0.062866 1441496835 0.780701 0.000122 -0.621765 0.062866 1441496835 0.780701 0.000122 -0.621765 0.062866 1441496835 0.780701 0.000122 -0.621765 0.062866 1441496835 0.780273 -0.000061 -0.622375 0.061401 1441496836 0.780273 -0.000061 -0.622375 0.061401 1441496836 0.780273 -0.000061 -0.622375 0.061401 1441496836 0.780273 -0.000061 -0.622375 0.061401 1441496836 0.780273 -0.000061 -0.622375 0.061401 1441496836 0.780273 -0.000061 -0.622375 0.061401 1441496836 0.780273 -0.000366 -0.622437 0.061035 1441496836 0.780273 -0.000366 -0.622437 0.061035 1441496836 0.780273 -0.000366 -0.622437 0.061035 1441496836 0.780273 -0.000366 -0.622437 0.061035 1441496836 0.780273 -0.000366 -0.622437 0.061035 1441496836 0.780273 -0.000366 -0.622437 0.061035 1441496836 0.780090 -0.000061 -0.622559 0.062195 1441496836 0.780090 -0.000061 -0.622559 0.062195 1441496836 0.780090 -0.000061 -0.622559 0.062195 1441496836 0.780090 -0.000061 -0.622559 0.062195 1441496836 0.780090 -0.000061 -0.622559 0.062195 1441496836 0.780090 -0.000061 -0.622559 0.062195 1441496836 0.779419 0.003357 -0.623108 0.065369 1441496836 0.779419 0.003357 -0.623108 0.065369 1441496836 0.779419 0.003357 -0.623108 0.065369 1441496836 0.779419 0.003357 -0.623108 0.065369 1441496836 0.779419 0.003357 -0.623108 0.065369 1441496836 0.779419 0.003357 -0.623108 0.065369 1441496836 0.778931 0.005371 -0.623535 0.066772 1441496836 0.778931 0.005371 -0.623535 0.066772 1441496836 0.778931 0.005371 -0.623535 0.066772 1441496836 0.778931 0.005371 -0.623535 0.066772 1441496836 0.778931 0.005371 -0.623535 0.066772 1441496836 0.778625 0.007568 -0.623779 0.067627 1441496836 0.778625 0.007568 -0.623779 0.067627 1441496836 0.778625 0.007568 -0.623779 0.067627 1441496836 0.778625 0.007568 -0.623779 0.067627 1441496836 0.778625 0.007568 -0.623779 0.067627 1441496836 0.778625 0.007568 -0.623779 0.067627 1441496836 0.778625 0.007568 -0.623779 0.067627 1441496836 0.778320 0.008972 -0.624207 0.067017 1441496836 0.778320 0.008972 -0.624207 0.067017 1441496836 0.778320 0.008972 -0.624207 0.067017 1441496836 0.778320 0.008972 -0.624207 0.067017 1441496836 0.778320 0.008972 -0.624207 0.067017 1441496836 0.778320 0.008972 -0.624207 0.067017 1441496836 0.778442 0.009521 -0.624207 0.065613 1441496836 0.778442 0.009521 -0.624207 0.065613 1441496836 0.778442 0.009521 -0.624207 0.065613 1441496836 0.778442 0.009521 -0.624207 0.065613 1441496836 0.778442 0.009521 -0.624207 0.065613 1441496836 0.778442 0.009521 -0.624207 0.065613 1441496836 0.778809 0.009583 -0.623901 0.063721 1441496836 0.778809 0.009583 -0.623901 0.063721 1441496836 0.778809 0.009583 -0.623901 0.063721 1441496836 0.778809 0.009583 -0.623901 0.063721 1441496836 0.778809 0.009583 -0.623901 0.063721 1441496836 0.778809 0.009583 -0.623901 0.063721 1441496836 0.778809 0.009583 -0.623901 0.063721 1441496836 0.779358 0.009888 -0.623535 0.061218 1441496836 0.779358 0.009888 -0.623535 0.061218 1441496836 0.779358 0.009888 -0.623535 0.061218 1441496836 0.779358 0.009888 -0.623535 0.061218 1441496836 0.779358 0.009888 -0.623535 0.061218 1441496836 0.779358 0.009888 -0.623535 0.061218 1441496836 0.779175 0.012695 -0.623413 0.063660 1441496836 0.779175 0.012695 -0.623413 0.063660 1441496836 0.779175 0.012695 -0.623413 0.063660 1441496836 0.779175 0.012695 -0.623413 0.063660 1441496836 0.779175 0.012695 -0.623413 0.063660 1441496836 0.779175 0.012695 -0.623413 0.063660 1441496836 0.779175 0.014587 -0.623230 0.065186 1441496836 0.779175 0.014587 -0.623230 0.065186 1441496836 0.779175 0.014587 -0.623230 0.065186 1441496836 0.779175 0.014587 -0.623230 0.065186 1441496836 0.779175 0.014587 -0.623230 0.065186 1441496836 0.779175 0.014587 -0.623230 0.065186 1441496836 0.779724 0.009888 -0.623169 0.059875 1441496836 0.779724 0.009888 -0.623169 0.059875 1441496836 0.779724 0.009888 -0.623169 0.059875 1441496836 0.779724 0.009888 -0.623169 0.059875 1441496836 0.779724 0.009888 -0.623169 0.059875 1441496836 0.779724 0.009888 -0.623169 0.059875 1441496836 0.779236 0.009644 -0.623718 0.060669 1441496836 0.779236 0.009644 -0.623718 0.060669 1441496836 0.779236 0.009644 -0.623718 0.060669 1441496836 0.779236 0.009644 -0.623718 0.060669 1441496836 0.779236 0.009644 -0.623718 0.060669 1441496836 0.779236 0.009644 -0.623718 0.060669 1441496836 0.778381 0.008606 -0.624695 0.061584 1441496836 0.778381 0.008606 -0.624695 0.061584 1441496836 0.778381 0.008606 -0.624695 0.061584 1441496836 0.778381 0.008606 -0.624695 0.061584 1441496836 0.778381 0.008606 -0.624695 0.061584 1441496836 0.778381 0.008606 -0.624695 0.061584 1441496836 0.778381 0.008606 -0.624695 0.061584 1441496836 0.778076 0.007690 -0.624695 0.065796 1441496836 0.778076 0.007690 -0.624695 0.065796 1441496836 0.778076 0.007690 -0.624695 0.065796 1441496836 0.778076 0.007690 -0.624695 0.065796 1441496836 0.778076 0.007690 -0.624695 0.065796 1441496836 0.778076 0.007690 -0.624695 0.065796 1441496836 0.777710 0.008057 -0.624451 0.071716 1441496836 0.777710 0.008057 -0.624451 0.071716 1441496836 0.777710 0.008057 -0.624451 0.071716 1441496836 0.777710 0.008057 -0.624451 0.071716 1441496836 0.777710 0.008057 -0.624451 0.071716 1441496836 0.777710 0.008057 -0.624451 0.071716 1441496836 0.777344 0.010132 -0.624146 0.078247 1441496836 0.777344 0.010132 -0.624146 0.078247 1441496836 0.777344 0.010132 -0.624146 0.078247 1441496836 0.777344 0.010132 -0.624146 0.078247 1441496836 0.777344 0.010132 -0.624146 0.078247 1441496836 0.777344 0.010132 -0.624146 0.078247 1441496836 0.777527 0.008484 -0.623718 0.079163 1441496836 0.777527 0.008484 -0.623718 0.079163 1441496836 0.777527 0.008484 -0.623718 0.079163 1441496837 0.777527 0.008484 -0.623718 0.079163 1441496837 0.777527 0.008484 -0.623718 0.079163 1441496837 0.777527 0.008484 -0.623718 0.079163 1441496837 0.778687 0.003052 -0.623047 0.073669 1441496837 0.778687 0.003052 -0.623047 0.073669 1441496837 0.778687 0.003052 -0.623047 0.073669 1441496837 0.778687 0.003052 -0.623047 0.073669 1441496837 0.778687 0.003052 -0.623047 0.073669 1441496837 0.778687 0.003052 -0.623047 0.073669 1441496837 0.778687 0.003052 -0.623047 0.073669 1441496837 0.779785 -0.001526 -0.622375 0.067383 1441496837 0.779785 -0.001526 -0.622375 0.067383 1441496837 0.779785 -0.001526 -0.622375 0.067383 1441496837 0.779785 -0.001526 -0.622375 0.067383 1441496837 0.779785 -0.001526 -0.622375 0.067383 1441496837 0.779785 -0.001526 -0.622375 0.067383 1441496837 0.779785 -0.001526 -0.622375 0.067383 1441496837 0.780640 -0.003601 -0.621704 0.063904 1441496837 0.780640 -0.003601 -0.621704 0.063904 1441496837 0.780640 -0.003601 -0.621704 0.063904 1441496837 0.780640 -0.003601 -0.621704 0.063904 1441496837 0.780640 -0.003601 -0.621704 0.063904 1441496837 0.780640 -0.003601 -0.621704 0.063904 1441496837 0.780945 -0.003906 -0.621338 0.063782 1441496837 0.780945 -0.003906 -0.621338 0.063782 1441496837 0.780945 -0.003906 -0.621338 0.063782 1441496837 0.780945 -0.003906 -0.621338 0.063782 1441496837 0.780945 -0.003906 -0.621338 0.063782 1441496837 0.780945 -0.003906 -0.621338 0.063782 1441496837 0.780945 -0.003906 -0.621338 0.063782 1441496837 0.780640 -0.002380 -0.621582 0.065491 1441496837 0.780640 -0.002380 -0.621582 0.065491 1441496837 0.780640 -0.002380 -0.621582 0.065491 1441496837 0.780640 -0.002380 -0.621582 0.065491 1441496837 0.780640 -0.002380 -0.621582 0.065491 1441496837 0.780640 -0.002380 -0.621582 0.065491 1441496837 0.779968 -0.001892 -0.622253 0.066772 1441496837 0.779968 -0.001892 -0.622253 0.066772 1441496837 0.779968 -0.001892 -0.622253 0.066772 1441496837 0.779968 -0.001892 -0.622253 0.066772 1441496837 0.779968 -0.001892 -0.622253 0.066772 1441496837 0.779968 -0.001892 -0.622253 0.066772 1441496837 0.779236 -0.001831 -0.622864 0.069092 1441496837 0.779236 -0.001831 -0.622864 0.069092 1441496837 0.779236 -0.001831 -0.622864 0.069092 1441496837 0.779236 -0.001831 -0.622864 0.069092 1441496837 0.779236 -0.001831 -0.622864 0.069092 1441496837 0.779236 -0.001831 -0.622864 0.069092 1441496837 0.778931 -0.001038 -0.623169 0.070190 1441496837 0.778931 -0.001038 -0.623169 0.070190 1441496837 0.778931 -0.001038 -0.623169 0.070190 1441496837 0.778931 -0.001038 -0.623169 0.070190 1441496837 0.778931 -0.001038 -0.623169 0.070190 1441496837 0.778931 -0.001038 -0.623169 0.070190 1441496837 0.778687 -0.000305 -0.623474 0.070190 1441496837 0.778687 -0.000305 -0.623474 0.070190 1441496837 0.778687 -0.000305 -0.623474 0.070190 1441496837 0.778687 -0.000305 -0.623474 0.070190 1441496837 0.778687 -0.000305 -0.623474 0.070190 1441496837 0.778687 -0.000305 -0.623474 0.070190 1441496837 0.778687 0.000854 -0.623718 0.068359 1441496837 0.778687 0.000854 -0.623718 0.068359 1441496837 0.778687 0.000854 -0.623718 0.068359 1441496837 0.778687 0.000854 -0.623718 0.068359 1441496837 0.778809 0.000061 -0.623901 0.064209 1441496837 0.778809 0.000061 -0.623901 0.064209 1441496837 0.778809 0.000061 -0.623901 0.064209 1441496837 0.778809 0.000061 -0.623901 0.064209 1441496837 0.778809 0.000061 -0.623901 0.064209 1441496837 0.778809 0.000061 -0.623901 0.064209 1441496837 0.778442 0.003052 -0.624329 0.065063 1441496837 0.778442 0.003052 -0.624329 0.065063 1441496837 0.778442 0.003052 -0.624329 0.065063 1441496837 0.778442 0.003052 -0.624329 0.065063 1441496837 0.778442 0.003052 -0.624329 0.065063 1441496837 0.778442 0.003052 -0.624329 0.065063 1441496837 0.778076 0.007141 -0.624573 0.067078 1441496837 0.778076 0.007141 -0.624573 0.067078 1441496837 0.778076 0.007141 -0.624573 0.067078 1441496837 0.778076 0.007141 -0.624573 0.067078 1441496837 0.778076 0.007141 -0.624573 0.067078 1441496837 0.778076 0.007141 -0.624573 0.067078 1441496837 0.777649 0.010437 -0.624634 0.070313 1441496837 0.777649 0.010437 -0.624634 0.070313 1441496837 
0.796326 -0.054138 -0.596802 0.082397 1441496840 0.796326 -0.054138 -0.596802 0.082397 1441496840 0.796326 -0.054138 -0.596802 0.082397 1441496840 0.796326 -0.054138 -0.596802 0.082397 1441496840 0.800659 -0.087891 -0.584229 0.099365 1441496840 0.800659 -0.087891 -0.584229 0.099365 1441496840 0.800659 -0.087891 -0.584229 0.099365 1441496840 0.800659 -0.087891 -0.584229 0.099365 1441496840 0.800659 -0.087891 -0.584229 0.099365 1441496840 0.800659 -0.087891 -0.584229 0.099365 1441496840 0.799500 -0.124878 -0.574646 0.122192 1441496840 0.799500 -0.124878 -0.574646 0.122192 1441496840 0.799500 -0.124878 -0.574646 0.122192 1441496840 0.799500 -0.124878 -0.574646 0.122192 1441496840 0.799500 -0.124878 -0.574646 0.122192 1441496840 0.799500 -0.124878 -0.574646 0.122192 1441496840 0.799500 -0.124878 -0.574646 0.122192 1441496840 0.794983 -0.164917 -0.563477 0.152710 1441496840 0.794983 -0.164917 -0.563477 0.152710 1441496840 0.794983 -0.164917 -0.563477 0.152710 1441496840 0.794983 -0.164917 -0.563477 0.152710 1441496840 0.794983 -0.164917 -0.563477 0.152710 1441496840 0.789368 -0.217346 -0.543335 0.185425 1441496840 0.789368 -0.217346 -0.543335 0.185425 1441496840 0.789368 -0.217346 -0.543335 0.185425 1441496840 0.789368 -0.217346 -0.543335 0.185425 1441496840 0.789368 -0.217346 -0.543335 0.185425 1441496840 0.784485 -0.276672 -0.509705 0.219666 1441496840 0.784485 -0.276672 -0.509705 0.219666 1441496840 0.784485 -0.276672 -0.509705 0.219666 1441496840 0.784485 -0.276672 -0.509705 0.219666 1441496840 0.784485 -0.276672 -0.509705 0.219666 1441496840 0.784485 -0.276672 -0.509705 0.219666 1441496840 0.784485 -0.276672 -0.509705 0.219666 1441496840 0.776245 -0.329529 -0.473511 0.254272 1441496840 0.776245 -0.329529 -0.473511 0.254272 1441496840 0.776245 -0.329529 -0.473511 0.254272 1441496840 0.776245 -0.329529 -0.473511 0.254272 1441496840 0.776245 -0.329529 -0.473511 0.254272 1441496840 0.776245 -0.329529 -0.473511 0.254272 1441496840 0.768982 -0.363953 -0.440002 0.287354 1441496840 0.768982 -0.363953 -0.440002 0.287354 1441496840 0.768982 -0.363953 -0.440002 0.287354 1441496840 0.768982 -0.363953 -0.440002 0.287354 1441496840 0.768982 -0.363953 -0.440002 0.287354 1441496840 0.768982 -0.363953 -0.440002 0.287354 1441496840 0.765320 -0.379272 -0.414001 0.314575 1441496840 0.765320 -0.379272 -0.414001 0.314575 1441496840 0.765320 -0.379272 -0.414001 0.314575 1441496840 0.765320 -0.379272 -0.414001 0.314575 1441496840 0.765320 -0.379272 -0.414001 0.314575 1441496840 0.765320 -0.379272 -0.414001 0.314575 1441496840 0.767090 -0.376099 -0.406250 0.324097 1441496840 0.767090 -0.376099 -0.406250 0.324097 1441496840 0.767090 -0.376099 -0.406250 0.324097 1441496840 0.767090 -0.376099 -0.406250 0.324097 1441496840 0.767090 -0.376099 -0.406250 0.324097 1441496840 0.775208 -0.357117 -0.422119 0.305420 1441496840 0.775208 -0.357117 -0.422119 0.305420 1441496840 0.775208 -0.357117 -0.422119 0.305420 1441496840 0.775208 -0.357117 -0.422119 0.305420 1441496840 0.775208 -0.357117 -0.422119 0.305420 1441496840 0.775208 -0.357117 -0.422119 0.305420 1441496840 0.781616 -0.329651 -0.460693 0.261108 1441496840 0.781616 -0.329651 -0.460693 0.261108 1441496840 0.781616 -0.329651 -0.460693 0.261108 1441496840 0.781616 -0.329651 -0.460693 0.261108 1441496840 0.781616 -0.329651 -0.460693 0.261108 1441496840 0.781616 -0.329651 -0.460693 0.261108 1441496840 0.781860 -0.295349 -0.508423 0.207092 1441496840 0.781860 -0.295349 -0.508423 0.207092 1441496840 0.781860 -0.295349 -0.508423 0.207092 1441496840 0.781860 -0.295349 -0.508423 0.207092 1441496840 0.781860 -0.295349 -0.508423 0.207092 1441496840 0.781860 -0.295349 -0.508423 0.207092 1441496840 0.781067 -0.251221 -0.551208 0.151733 1441496840 0.781067 -0.251221 -0.551208 0.151733 1441496840 0.781067 -0.251221 -0.551208 0.151733 1441496840 0.781067 -0.251221 -0.551208 0.151733 1441496840 0.781067 -0.251221 -0.551208 0.151733 1441496840 0.781067 -0.251221 -0.551208 0.151733 1441496840 0.780334 -0.202881 -0.582458 0.103394 1441496840 0.780334 -0.202881 -0.582458 0.103394 1441496840 0.780334 -0.202881 -0.582458 0.103394 1441496840 0.780334 -0.202881 -0.582458 0.103394 1441496840 0.780334 -0.202881 -0.582458 0.103394 1441496840 0.780334 -0.202881 -0.582458 0.103394 1441496840 0.782471 -0.165710 -0.596863 0.063538 1441496840 0.782471 -0.165710 -0.596863 0.063538 1441496840 0.782471 -0.165710 -0.596863 0.063538 1441496840 0.782471 -0.165710 -0.596863 0.063538 1441496840 0.782471 -0.165710 -0.596863 0.063538 1441496840 0.782471 -0.165710 -0.596863 0.063538 1441496840 0.783630 -0.133545 -0.605408 0.039429 1441496840 0.783630 -0.133545 -0.605408 0.039429 1441496840 0.783630 -0.133545 -0.605408 0.039429 1441496840 0.783630 -0.133545 -0.605408 0.039429 1441496840 0.783630 -0.133545 -0.605408 0.039429 1441496840 0.784607 -0.116699 -0.608398 0.024719 1441496841 0.784607 -0.116699 -0.608398 0.024719 1441496841 0.787415 -0.100342 -0.607849 0.020325 1441496841 0.787415 -0.100342 -0.607849 0.020325 1441496841 0.787415 -0.100342 -0.607849 0.020325 1441496841 0.787415 -0.100342 -0.607849 0.020325 1441496841 0.787415 -0.100342 -0.607849 0.020325 1441496841 0.787415 -0.100342 -0.607849 0.020325 1441496841 0.787415 -0.100342 -0.607849 0.020325 1441496841 0.789001 -0.084595 -0.608337 0.016663 1441496841 0.789001 -0.084595 -0.608337 0.016663 1441496841 0.789001 -0.084595 -0.608337 0.016663 1441496841 0.789001 -0.084595 -0.608337 0.016663 1441496841 0.789001 -0.084595 -0.608337 0.016663 1441496841 0.789001 -0.084595 -0.608337 0.016663 1441496841 0.788452 -0.076233 -0.610107 0.015320 1441496841 0.788452 -0.076233 -0.610107 0.015320 1441496841 0.788452 -0.076233 -0.610107 0.015320 1441496841 0.788452 -0.076233 -0.610107 0.015320 1441496841 0.788452 -0.076233 -0.610107 0.015320 1441496841 0.788452 -0.076233 -0.610107 0.015320 1441496841 0.790039 -0.086182 -0.606445 0.026001 1441496841 0.790039 -0.086182 -0.606445 0.026001 1441496841 0.790039 -0.086182 -0.606445 0.026001 1441496841 0.790039 -0.086182 -0.606445 0.026001 1441496841 0.792358 -0.099609 -0.599487 0.053955 1441496841 0.792358 -0.099609 -0.599487 0.053955 1441496841 0.792358 -0.099609 -0.599487 0.053955 1441496841 0.792358 -0.099609 -0.599487 0.053955 1441496841 0.792358 -0.099609 -0.599487 0.053955 1441496841 0.792358 -0.099609 -0.599487 0.053955 1441496841 0.794373 -0.112976 -0.591187 0.082336 1441496841 0.794373 -0.112976 -0.591187 0.082336 1441496841 0.794373 -0.112976 -0.591187 0.082336 1441496841 0.794373 -0.112976 -0.591187 0.082336 1441496841 0.794373 -0.112976 -0.591187 0.082336 1441496841 0.794373 -0.112976 -0.591187 0.082336 1441496841 0.793701 -0.136292 -0.581970 0.112854 1441496841 0.793701 -0.136292 -0.581970 0.112854 1441496841 0.793701 -0.136292 -0.581970 0.112854 1441496841 0.793701 -0.136292 -0.581970 0.112854 1441496841 0.793701 -0.136292 -0.581970 0.112854 1441496841 0.793701 -0.136292 -0.581970 0.112854 1441496841 0.788208 -0.167725 -0.574158 0.144714 1441496841 0.788208 -0.167725 -0.574158 0.144714 1441496841 0.788208 -0.167725 -0.574158 0.144714 1441496841 0.788208 -0.167725 -0.574158 0.144714 1441496841 0.788208 -0.167725 -0.574158 0.144714 1441496841 0.788208 -0.167725 -0.574158 0.144714 1441496841 0.788208 -0.167725 -0.574158 0.144714 1441496841 0.782104 -0.199158 -0.560425 0.185913 1441496841 0.782104 -0.199158 -0.560425 0.185913 1441496841 0.782104 -0.199158 -0.560425 0.185913 1441496841 0.782104 -0.199158 -0.560425 0.185913 1441496841 0.782104 -0.199158 -0.560425 0.185913 1441496841 0.782104 -0.199158 -0.560425 0.185913 1441496841 0.780151 -0.238037 -0.534607 0.220947 1441496841 0.780151 -0.238037 -0.534607 0.220947 1441496841 0.780151 -0.238037 -0.534607 0.220947 1441496841 0.780151 -0.238037 -0.534607 0.220947 1441496841 0.780151 -0.238037 -0.534607 0.220947 1441496841 0.776123 -0.273193 -0.506836 0.256958 1441496841 0.776123 -0.273193 -0.506836 0.256958 1441496841 0.776123 -0.273193 -0.506836 0.256958 1441496841 0.776123 -0.273193 -0.506836 0.256958 1441496841 0.776123 -0.273193 -0.506836 0.256958 1441496841 0.771606 -0.303223 -0.478088 0.289917 1441496841 0.771606 -0.303223 -0.478088 0.289917 1441496841 0.771606 -0.303223 -0.478088 0.289917 1441496841 0.771606 -0.303223 -0.478088 0.289917 1441496841 0.771606 -0.303223 -0.478088 0.289917 1441496841 0.771606 -0.303223 -0.478088 0.289917 1441496841 0.771606 -0.303223 -0.478088 0.289917 1441496841 0.769287 -0.322388 -0.453796 0.313538 1441496841 0.769287 -0.322388 -0.453796 0.313538 1441496841 0.769287 -0.322388 -0.453796 0.313538 1441496841 0.769287 -0.322388 -0.453796 0.313538 1441496841 0.769287 -0.322388 -0.453796 0.313538 1441496841 0.769287 -0.322388 -0.453796 0.313538 1441496841 0.771606 -0.323303 -0.446045 0.317932 1441496841 0.771606 -0.323303 -0.446045 0.317932 1441496841 0.771606 -0.323303 -0.446045 0.317932 1441496841 0.771606 -0.323303 -0.446045 0.317932 1441496841 0.771606 -0.323303 -0.446045 0.317932 1441496841 0.771606 -0.323303 -0.446045 0.317932 1441496841 0.771606 -0.323303 -0.446045 0.317932 1441496841 0.778625 -0.310852 -0.460327 0.291931 1441496841 0.778625 -0.310852 -0.460327 0.291931 1441496841 0.778625 -0.310852 -0.460327 0.291931 1441496841 0.778625 -0.310852 -0.460327 0.291931 1441496841 0.778625 -0.310852 -0.460327 0.291931 1441496841 0.778625 -0.310852 -0.460327 0.291931 1441496841 0.784302 -0.286194 -0.493225 0.244202 1441496841 0.784302 -0.286194 -0.493225 0.244202 1441496841 0.784302 -0.286194 -0.493225 0.244202 1441496841 0.784302 -0.286194 -0.493225 0.244202 1441496841 0.784302 -0.286194 -0.493225 0.244202 1441496841 0.784302 -0.286194 -0.493225 0.244202 1441496841 0.784302 -0.286194 -0.493225 0.244202 1441496841 0.784546 -0.254272 -0.532288 0.190918 1441496841 0.784546 -0.254272 -0.532288 0.190918 1441496841 0.784546 -0.254272 -0.532288 0.190918 1441496841 0.784546 -0.254272 -0.532288 0.190918 1441496841 0.784546 -0.254272 -0.532288 0.190918 1441496841 0.784546 -0.254272 -0.532288 0.190918 1441496841 0.783447 -0.212158 -0.566345 0.143127 1441496842 0.783447 -0.212158 -0.566345 0.143127 1441496842 0.783447 -0.212158 -0.566345 0.143127 1441496842 0.783447 -0.212158 -0.566345 0.143127 1441496842 0.783447 -0.212158 -0.566345 0.143127 1441496842 0.783447 -0.212158 -0.566345 0.143127 1441496842 0.783325 -0.174255 -0.588074 0.101135 1441496842 0.783325 -0.174255 -0.588074 0.101135 1441496842 0.783325 -0.174255 -0.588074 0.101135 1441496842 0.783325 -0.174255 -0.588074 0.101135 1441496842 0.783325 -0.174255 -0.588074 0.101135 1441496842 0.783325 -0.174255 -0.588074 0.101135 1441496842 0.791626 -0.141174 -0.590027 0.072144 1441496842 0.791626 -0.141174 -0.590027 0.072144 1441496842 0.791626 -0.141174 -0.590027 0.072144 1441496842 0.791626 -0.141174 -0.590027 0.072144 1441496842 0.791626 -0.141174 -0.590027 0.072144 1441496842 0.791626 -0.141174 -0.590027 0.072144 1441496842 0.791626 -0.141174 -0.590027 0.072144 1441496842 0.793030 -0.113525 -0.595764 0.057251 1441496842 0.793030 -0.113525 -0.595764 0.057251 1441496842 0.793030 -0.113525 -0.595764 0.057251 1441496842 0.793030 -0.113525 -0.595764 0.057251 1441496842 0.793030 -0.113525 -0.595764 0.057251 1441496842 0.793884 -0.094849 -0.598755 0.047119 1441496842 0.793884 -0.094849 -0.598755 0.047119 1441496842 0.793884 -0.094849 -0.598755 0.047119 1441496842 0.793884 -0.094849 -0.598755 0.047119 1441496842 0.793884 -0.094849 -0.598755 0.047119 1441496842 0.793884 -0.094849 -0.598755 0.047119 1441496842 0.793884 -0.094849 -0.598755 0.047119 1441496842 0.798401 -0.082336 -0.595154 0.039734 1441496842 0.798401 -0.082336 -0.595154 0.039734 1441496842 0.799316 -0.053894 -0.597473 0.035217 1441496842 0.799316 -0.053894 -0.597473 0.035217 1441496842 0.799316 -0.053894 -0.597473 0.035217 1441496842 0.799316 -0.053894 -0.597473 0.035217 1441496842 0.799316 -0.053894 -0.597473 0.035217 1441496842 0.799316 -0.053894 -0.597473 0.035217 1441496842 0.798218 -0.038818 -0.600769 0.022156 1441496842 0.798218 -0.038818 -0.600769 0.022156 1441496842 0.798218 -0.038818 -0.600769 0.022156 1441496842 0.798218 -0.038818 -0.600769 0.022156 1441496842 0.798767 -0.046387 -0.599304 0.025330 1441496842 0.798767 -0.046387 -0.599304 0.025330 1441496842 0.798767 -0.046387 -0.599304 0.025330 1441496842 0.798767 -0.046387 -0.599304 0.025330 1441496842 0.801758 -0.058533 -0.592896 0.047302 1441496842 0.801758 -0.058533 -0.592896 0.047302 1441496842 0.801758 -0.058533 -0.592896 0.047302 1441496842 0.801758 -0.058533 -0.592896 0.047302 1441496842 0.801758 -0.058533 -0.592896 0.047302 1441496842 0.801758 -0.058533 -0.592896 0.047302 1441496842 0.803528 -0.075012 -0.585205 0.078979 1441496842 0.803528 -0.075012 -0.585205 0.078979 1441496842 0.803528 -0.075012 -0.585205 0.078979 1441496842 0.803528 -0.075012 -0.585205 0.078979 1441496842 0.803528 -0.075012 -0.585205 0.078979 1441496842 0.802063 -0.093872 -0.579712 0.108704 1441496842 0.802063 -0.093872 -0.579712 0.108704 1441496842 0.802063 -0.093872 -0.579712 0.108704 1441496842 0.802063 -0.093872 -0.579712 0.108704 1441496842 0.802063 -0.093872 -0.579712 0.108704 1441496842 0.802063 -0.093872 -0.579712 0.108704 1441496842 0.795654 -0.126526 -0.576477 0.136475 1441496842 0.795654 -0.126526 -0.576477 0.136475 1441496842 0.795654 -0.126526 -0.576477 0.136475 1441496842 0.795654 -0.126526 -0.576477 0.136475 1441496842 0.795654 -0.126526 -0.576477 0.136475 1441496842 0.795654 -0.126526 -0.576477 0.136475 1441496842 0.784668 -0.163269 -0.573914 0.168091 1441496842 0.784668 -0.163269 -0.573914 0.168091 1441496842 0.784668 -0.163269 -0.573914 0.168091 1441496842 0.784668 -0.163269 -0.573914 0.168091 1441496842 0.784668 -0.163269 -0.573914 0.168091 1441496842 0.784668 -0.163269 -0.573914 0.168091 1441496842 0.784668 -0.163269 -0.573914 0.168091 1441496842 0.774780 -0.201050 -0.561401 0.210144 1441496842 0.774780 -0.201050 -0.561401 0.210144 1441496842 0.774780 -0.201050 -0.561401 0.210144 1441496842 0.774780 -0.201050 -0.561401 0.210144 1441496842 0.774780 -0.201050 -0.561401 0.210144 1441496842 0.768677 -0.247498 -0.533630 0.251221 1441496842 0.768677 -0.247498 -0.533630 0.251221 1441496842 0.768677 -0.247498 -0.533630 0.251221 1441496842 0.768677 -0.247498 -0.533630 0.251221 1441496842 0.768677 -0.247498 -0.533630 0.251221 1441496842 0.768677 -0.247498 -0.533630 0.251221 1441496842 0.761658 -0.287659 -0.503479 0.289185 1441496842 0.761658 -0.287659 -0.503479 0.289185 1441496842 0.761658 -0.287659 -0.503479 0.289185 1441496842 0.761658 -0.287659 -0.503479 0.289185 1441496842 0.761658 -0.287659 -0.503479 0.289185 1441496842 0.761658 -0.287659 -0.503479 0.289185 1441496842 0.760498 -0.304871 -0.477356 0.317505 1441496842 0.760498 -0.304871 -0.477356 0.317505 1441496842 0.760498 -0.304871 -0.477356 0.317505 1441496842 0.760498 -0.304871 -0.477356 0.317505 1441496842 0.760498 -0.304871 -0.477356 0.317505 1441496842 0.760498 -0.304871 -0.477356 0.317505 1441496842 0.764954 -0.305908 -0.462036 0.328308 1441496842 0.764954 -0.305908 -0.462036 0.328308 1441496842 0.764954 -0.305908 -0.462036 0.328308 1441496842 0.764954 -0.305908 -0.462036 0.328308 1441496843 0.764954 -0.305908 -0.462036 0.328308 1441496843 0.764954 -0.305908 -0.462036 0.328308 1441496843 0.764954 -0.305908 -0.462036 0.328308 1441496843 0.774292 -0.291260 -0.467957 0.310852 1441496843 0.774292 -0.291260 -0.467957 0.310852 1441496843 0.774292 -0.291260 -0.467957 0.310852 1441496843 0.774292 -0.291260 -0.467957 0.310852 1441496843 0.774292 -0.291260 -0.467957 0.310852 1441496843 0.782227 -0.268066 -0.494995 0.266907 1441496843 0.782227 -0.268066 -0.494995 0.266907 1441496843 0.782227 -0.268066 -0.494995 0.266907 1441496843 0.782227 -0.268066 -0.494995 0.266907 1441496843 0.782227 -0.268066 -0.494995 0.266907 1441496843 0.782227 -0.268066 -0.494995 0.266907 1441496843 0.785278 -0.235657 -0.531921 0.211792 1441496843 0.785278 -0.235657 -0.531921 0.211792 1441496843 0.785278 -0.235657 -0.531921 0.211792 1441496843 0.785278 -0.235657 -0.531921 0.211792 1441496843 0.785278 -0.235657 -0.531921 0.211792 1441496843 0.785278 -0.235657 -0.531921 0.211792 1441496843 0.785278 -0.235657 -0.531921 0.211792 1441496843 0.784973 -0.191833 -0.567444 0.158203 1441496843 0.784973 -0.191833 -0.567444 0.158203 1441496843 0.784973 -0.191833 -0.567444 0.158203 1441496843 0.784973 -0.191833 -0.567444 0.158203 1441496843 0.784973 -0.191833 -0.567444 0.158203 1441496843 0.784973 -0.191833 -0.567444 0.158203 1441496843 0.781616 -0.148071 -0.595642 0.111023 1441496843 0.781616 -0.148071 -0.595642 0.111023 1441496843 0.781616 -0.148071 -0.595642 0.111023 1441496843 0.781616 -0.148071 -0.595642 0.111023 1441496843 0.781860 -0.133240 -0.605347 0.066895 1441496843 0.781860 -0.133240 -0.605347 0.066895 1441496843 0.781860 -0.133240 -0.605347 0.066895 1441496843 0.781860 -0.133240 -0.605347 0.066895 1441496843 0.781860 -0.133240 -0.605347 0.066895 1441496843 0.781860 -0.133240 -0.605347 0.066895 1441496843 0.782471 -0.119446 -0.609863 0.039001 1441496843 0.782471 -0.119446 -0.609863 0.039001 1441496843 0.782471 -0.119446 -0.609863 0.039001 1441496843 0.785645 -0.108398 -0.608826 0.020020 1441496843 0.785645 -0.108398 -0.608826 0.020020 1441496843 0.785645 -0.108398 -0.608826 0.020020 1441496843 0.785645 -0.108398 -0.608826 0.020020 1441496843 0.785645 -0.108398 -0.608826 0.020020 1441496843 0.786438 -0.090515 -0.610840 0.011841 1441496843 0.786438 -0.090515 -0.610840 0.011841 1441496843 0.786438 -0.090515 -0.610840 0.011841 1441496843 0.786438 -0.090515 -0.610840 0.011841 1441496843 0.786438 -0.090515 -0.610840 0.011841 1441496843 0.786438 -0.090515 -0.610840 0.011841 1441496843 0.783691 -0.075195 -0.616516 -0.003906 1441496843 0.783691 -0.075195 -0.616516 -0.003906 1441496843 0.783691 -0.075195 -0.616516 -0.003906 1441496843 0.783691 -0.075195 -0.616516 -0.003906 1441496843 0.783691 -0.075195 -0.616516 -0.003906 1441496843 0.783691 -0.075195 -0.616516 -0.003906 1441496843 0.780579 -0.075500 -0.620361 -0.013977 1441496843 0.780579 -0.075500 -0.620361 -0.013977 1441496843 0.780579 -0.075500 -0.620361 -0.013977 1441496843 0.780579 -0.075500 -0.620361 -0.013977 1441496843 0.780579 -0.075500 -0.620361 -0.013977 1441496843 0.780579 -0.075500 -0.620361 -0.013977 1441496843 0.781189 -0.090210 -0.617737 0.001526 1441496843 0.781189 -0.090210 -0.617737 0.001526 1441496843 0.781189 -0.090210 -0.617737 0.001526 1441496843 0.781189 -0.090210 -0.617737 0.001526 1441496843 0.781189 -0.090210 -0.617737 0.001526 1441496843 0.781189 -0.090210 -0.617737 0.001526 1441496843 0.781189 -0.090210 -0.617737 0.001526 1441496843 0.785339 -0.095886 -0.610657 0.033325 1441496843 0.785339 -0.095886 -0.610657 0.033325 1441496843 0.785339 -0.095886 -0.610657 0.033325 1441496843 0.785339 -0.095886 -0.610657 0.033325 1441496843 0.785339 -0.095886 -0.610657 0.033325 1441496843 0.785339 -0.095886 -0.610657 0.033325 1441496843 0.788513 -0.107483 -0.601990 0.065063 1441496843 0.788513 -0.107483 -0.601990 0.065063 1441496843 0.788513 -0.107483 -0.601990 0.065063 1441496843 0.788513 -0.107483 -0.601990 0.065063 1441496843 0.788513 -0.107483 -0.601990 0.065063 1441496843 0.788513 -0.107483 -0.601990 0.065063 1441496843 0.788330 -0.122559 -0.595093 0.096680 1441496843 0.788330 -0.122559 -0.595093 0.096680 1441496843 0.788330 -0.122559 -0.595093 0.096680 1441496843 0.788330 -0.122559 -0.595093 0.096680 1441496843 0.788330 -0.122559 -0.595093 0.096680 1441496843 0.788330 -0.122559 -0.595093 0.096680 1441496843 0.782166 -0.154297 -0.590271 0.126099 1441496843 0.782166 -0.154297 -0.590271 0.126099 1441496843 0.782166 -0.154297 -0.590271 0.126099 1441496843 0.782166 -0.154297 -0.590271 0.126099 1441496843 0.782166 -0.154297 -0.590271 0.126099 1441496843 0.782166 -0.154297 -0.590271 0.126099 1441496843 0.782166 -0.154297 -0.590271 0.126099 1441496843 0.771912 -0.190491 -0.584717 0.161072 1441496843 0.771912 -0.190491 -0.584717 0.161072 1441496843 0.771912 -0.190491 -0.584717 0.161072 1441496843 0.771912 -0.190491 -0.584717 0.161072 1441496843 0.771912 -0.190491 -0.584717 0.161072 1441496843 0.771912 -0.190491 -0.584717 0.161072 1441496843 0.769409 -0.224976 -0.564331 0.197266 1441496843 0.769409 -0.224976 -0.564331 0.197266 1441496843 0.769409 -0.224976 -0.564331 0.197266 1441496843 0.769409 -0.224976 -0.564331 0.197266 1441496844 0.769409 -0.224976 -0.564331 0.197266 1441496844 0.769409 -0.224976 -0.564331 0.197266 1441496844 0.769714 -0.259277 -0.535278 0.231934 1441496844 0.769714 -0.259277 -0.535278 0.231934 1441496844 0.769714 -0.259277 -0.535278 0.231934 1441496844 0.769714 -0.259277 -0.535278 0.231934 1441496844 0.769714 -0.259277 -0.535278 0.231934 1441496844 0.769714 -0.259277 -0.535278 0.231934 1441496844 0.770630 -0.287476 -0.503479 0.264526 1441496844 0.770630 -0.287476 -0.503479 0.264526 1441496844 0.770630 -0.287476 -0.503479 0.264526 1441496844 0.770630 -0.287476 -0.503479 0.264526 1441496844 0.772217 -0.301392 -0.476868 0.292175 1441496844 0.772217 -0.301392 -0.476868 0.292175 1441496844 0.772217 -0.301392 -0.476868 0.292175 1441496844 0.772217 -0.301392 -0.476868 0.292175 1441496844 0.772217 -0.301392 -0.476868 0.292175 1441496844 0.772217 -0.301392 -0.476868 0.292175 1441496844 0.773132 -0.304443 -0.464905 0.305603 1441496844 0.773132 -0.304443 -0.464905 0.305603 1441496844 0.773132 -0.304443 -0.464905 0.305603 1441496844 0.773132 -0.304443 -0.464905 0.305603 1441496844 0.773132 -0.304443 -0.464905 0.305603 1441496844 0.773132 -0.304443 -0.464905 0.305603 1441496844 0.776123 -0.293640 -0.472778 0.296509 1441496844 0.776123 -0.293640 -0.472778 0.296509 1441496844 0.776123 -0.293640 -0.472778 0.296509 1441496844 0.776123 -0.293640 -0.472778 0.296509 1441496844 0.776123 -0.293640 -0.472778 0.296509 1441496844 0.776123 -0.293640 -0.472778 0.296509 1441496844 0.780273 -0.269043 -0.498657 0.264771 1441496844 0.780273 -0.269043 -0.498657 0.264771 1441496844 0.780273 -0.269043 -0.498657 0.264771 1441496844 0.780273 -0.269043 -0.498657 0.264771 1441496844 0.780273 -0.269043 -0.498657 0.264771 1441496844 0.780273 -0.269043 -0.498657 0.264771 1441496844 0.780273 -0.269043 -0.498657 0.264771 1441496844 0.778992 -0.241821 -0.534241 0.221985 1441496844 0.778992 -0.241821 -0.534241 0.221985 1441496844 0.778992 -0.241821 -0.534241 0.221985 1441496844 0.778992 -0.241821 -0.534241 0.221985 1441496844 0.778992 -0.241821 -0.534241 0.221985 1441496844 0.778992 -0.241821 -0.534241 0.221985 1441496844 0.779053 -0.205566 -0.565063 0.177490 1441496844 0.779053 -0.205566 -0.565063 0.177490 1441496844 0.779053 -0.205566 -0.565063 0.177490 1441496844 0.779053 -0.205566 -0.565063 0.177490 1441496844 0.779053 -0.205566 -0.565063 0.177490 1441496844 0.780945 -0.167786 -0.585449 0.138550 1441496844 0.780945 -0.167786 -0.585449 0.138550 1441496844 0.780945 -0.167786 -0.585449 0.138550 1441496844 0.780945 -0.167786 -0.585449 0.138550 1441496844 0.780945 -0.167786 -0.585449 0.138550 1441496844 0.780945 -0.167786 -0.585449 0.138550 1441496844 0.782227 -0.130920 -0.599548 0.107361 1441496844 0.782227 -0.130920 -0.599548 0.107361 1441496844 0.782227 -0.130920 -0.599548 0.107361 1441496844 0.782227 -0.130920 -0.599548 0.107361 1441496844 0.781616 -0.104675 -0.609619 0.080261 1441496844 0.781616 -0.104675 -0.609619 0.080261 1441496844 0.781616 -0.104675 -0.609619 0.080261 1441496844 0.781616 -0.104675 -0.609619 0.080261 1441496844 0.781616 -0.104675 -0.609619 0.080261 1441496844 0.781616 -0.104675 -0.609619 0.080261 1441496844 0.782166 -0.094849 -0.613159 0.056946 1441496844 0.782166 -0.094849 -0.613159 0.056946 1441496844 0.782166 -0.094849 -0.613159 0.056946 1441496844 0.782166 -0.094849 -0.613159 0.056946 1441496844 0.782166 -0.094849 -0.613159 0.056946 1441496844 0.782166 -0.094849 -0.613159 0.056946 1441496844 0.781982 -0.080811 -0.616516 0.043274 1441496844 0.781982 -0.080811 -0.616516 0.043274 1441496844 0.781982 -0.080811 -0.616516 0.043274 1441496844 0.781982 -0.080811 -0.616516 0.043274 1441496844 0.781982 -0.080811 -0.616516 0.043274 1441496844 0.781982 -0.080811 -0.616516 0.043274 1441496844 0.782349 -0.072388 -0.617981 0.027527 1441496844 0.782349 -0.072388 -0.617981 0.027527 1441496844 0.782349 -0.072388 -0.617981 0.027527 1441496844 0.782349 -0.072388 -0.617981 0.027527 1441496844 0.782349 -0.072388 -0.617981 0.027527 1441496844 0.782349 -0.072388 -0.617981 0.027527 1441496844 0.780823 -0.062866 -0.621399 0.015747 1441496844 0.780823 -0.062866 -0.621399 0.015747 1441496844 0.780823 -0.062866 -0.621399 0.015747 1441496844 0.780823 -0.062866 -0.621399 0.015747 1441496844 0.780823 -0.062866 -0.621399 0.015747 1441496844 0.778320 -0.059326 -0.624939 0.012268 1441496844 0.778320 -0.059326 -0.624939 0.012268 1441496844 0.778320 -0.059326 -0.624939 0.012268 1441496844 0.779358 -0.066406 -0.622559 0.023682 1441496844 0.779358 -0.066406 -0.622559 0.023682 1441496844 0.779358 -0.066406 -0.622559 0.023682 1441496844 0.779358 -0.066406 -0.622559 0.023682 1441496844 0.779358 -0.066406 -0.622559 0.023682 1441496844 0.783936 -0.071472 -0.614929 0.046753 1441496844 0.783936 -0.071472 -0.614929 0.046753 1441496844 0.783936 -0.071472 -0.614929 0.046753 1441496844 0.783936 -0.071472 -0.614929 0.046753 1441496844 0.783936 -0.071472 -0.614929 0.046753 1441496845 0.783936 -0.071472 -0.614929 0.046753 1441496845 0.788635 -0.086853 -0.604187 0.074158 1441496845 0.788635 -0.086853 -0.604187 0.074158 1441496845 0.788635 -0.086853 -0.604187 0.074158 1441496845 0.788635 -0.086853 -0.604187 0.074158 1441496845 0.788635 -0.086853 -0.604187 0.074158 1441496845 0.788635 -0.086853 -0.604187 0.074158 1441496845 0.788635 -0.086853 -0.604187 0.074158 1441496845 0.791687 -0.112671 -0.590820 0.107117 1441496845 0.791687 -0.112671 -0.590820 0.107117 1441496845 0.791687 -0.112671 -0.590820 0.107117 1441496845 0.791687 -0.112671 -0.590820 0.107117 1441496845 0.791687 -0.112671 -0.590820 0.107117 1441496845 0.791687 -0.112671 -0.590820 0.107117 1441496845 0.790833 -0.147400 -0.577332 0.139832 1441496845 0.790833 -0.147400 -0.577332 0.139832 1441496845 0.790833 -0.147400 -0.577332 0.139832 1441496845 0.790833 -0.147400 -0.577332 0.139832 1441496845 0.790833 -0.147400 -0.577332 0.139832 1441496845 0.790833 -0.147400 -0.577332 0.139832 1441496845 0.783813 -0.188538 -0.563477 0.180359 1441496845 0.783813 -0.188538 -0.563477 0.180359 1441496845 0.783813 -0.188538 -0.563477 0.180359 1441496845 0.783813 -0.188538 -0.563477 0.180359 1441496845 0.783813 -0.188538 -0.563477 0.180359 1441496845 0.783813 -0.188538 -0.563477 0.180359 1441496845 0.783813 -0.188538 -0.563477 0.180359 1441496845 0.781189 -0.220154 -0.536072 0.232239 1441496845 0.781189 -0.220154 -0.536072 0.232239 1441496845 0.781189 -0.220154 -0.536072 0.232239 1441496845 0.781189 -0.220154 -0.536072 0.232239 1441496845 0.781189 -0.220154 -0.536072 0.232239 1441496845 0.779236 -0.258484 -0.496704 0.281494 1441496845 0.779236 -0.258484 -0.496704 0.281494 1441496845 0.779236 -0.258484 -0.496704 0.281494 1441496845 0.779236 -0.258484 -0.496704 0.281494 1441496845 0.779236 -0.258484 -0.496704 0.281494 1441496845 0.779236 -0.258484 -0.496704 0.281494 1441496845 0.775513 -0.286316 -0.462219 0.320862 1441496845 0.775513 -0.286316 -0.462219 0.320862 1441496845 0.775513 -0.286316 -0.462219 0.320862 1441496845 0.775513 -0.286316 -0.462219 0.320862 1441496845 0.775513 -0.286316 -0.462219 0.320862 1441496845 0.770691 -0.310486 -0.437927 0.343262 1441496845 0.770691 -0.310486 -0.437927 0.343262 1441496845 0.770691 -0.310486 -0.437927 0.343262 1441496845 0.770691 -0.310486 -0.437927 0.343262 1441496845 0.770691 -0.310486 -0.437927 0.343262 1441496845 0.770691 -0.310486 -0.437927 0.343262 1441496845 0.768433 -0.327515 -0.422974 0.351135 1441496845 0.768433 -0.327515 -0.422974 0.351135 1441496845 0.768433 -0.327515 -0.422974 0.351135 1441496845 0.768433 -0.327515 -0.422974 0.351135 1441496845 0.768433 -0.327515 -0.422974 0.351135 1441496845 0.768433 -0.327515 -0.422974 0.351135 1441496845 0.769653 -0.334900 -0.416931 0.348633 1441496845 0.769653 -0.334900 -0.416931 0.348633 1441496845 0.769653 -0.334900 -0.416931 0.348633 1441496845 0.769653 -0.334900 -0.416931 0.348633 1441496845 0.769653 -0.334900 -0.416931 0.348633 1441496845 0.769653 -0.334900 -0.416931 0.348633 1441496845 0.774780 -0.330017 -0.424561 0.332520 1441496845 0.774780 -0.330017 -0.424561 0.332520 1441496845 
0.773438 0.004395 -0.631714 0.051575 1441496848 0.773865 0.003601 -0.631165 0.052429 1441496848 0.773865 0.003601 -0.631165 0.052429 1441496848 0.773865 0.003601 -0.631165 0.052429 1441496848 0.773865 0.003601 -0.631165 0.052429 1441496848 0.773865 0.003601 -0.631165 0.052429 1441496848 0.774353 0.003479 -0.630432 0.053528 1441496848 0.774353 0.003479 -0.630432 0.053528 1441496848 0.774353 0.003479 -0.630432 0.053528 1441496848 0.774353 0.003479 -0.630432 0.053528 1441496848 0.774353 0.003479 -0.630432 0.053528 1441496848 0.774353 0.003479 -0.630432 0.053528 1441496848 0.774841 0.003784 -0.629700 0.055176 1441496848 0.774841 0.003784 -0.629700 0.055176 1441496848 0.774841 0.003784 -0.629700 0.055176 1441496848 0.774841 0.003784 -0.629700 0.055176 1441496848 0.774841 0.003784 -0.629700 0.055176 1441496848 0.774841 0.003784 -0.629700 0.055176 1441496848 0.775391 0.001831 -0.629150 0.054321 1441496848 0.775391 0.001831 -0.629150 0.054321 1441496848 0.775391 0.001831 -0.629150 0.054321 1441496848 0.775391 0.001831 -0.629150 0.054321 1441496848 0.775391 0.001831 -0.629150 0.054321 1441496848 0.776001 -0.001587 -0.628601 0.051453 1441496848 0.776001 -0.001587 -0.628601 0.051453 1441496848 0.776001 -0.001587 -0.628601 0.051453 1441496848 0.776001 -0.001587 -0.628601 0.051453 1441496848 0.776001 -0.001587 -0.628601 0.051453 1441496848 0.776001 -0.001587 -0.628601 0.051453 1441496848 0.776001 -0.001587 -0.628601 0.051453 1441496848 0.776428 -0.005798 -0.628357 0.047791 1441496848 0.776428 -0.005798 -0.628357 0.047791 1441496848 0.776428 -0.005798 -0.628357 0.047791 1441496848 0.776428 -0.005798 -0.628357 0.047791 1441496848 0.776428 -0.005798 -0.628357 0.047791 1441496848 0.776428 -0.005798 -0.628357 0.047791 1441496848 0.776794 -0.008423 -0.628113 0.044861 1441496848 0.776794 -0.008423 -0.628113 0.044861 1441496848 0.776794 -0.008423 -0.628113 0.044861 1441496848 0.776794 -0.008423 -0.628113 0.044861 1441496848 0.776794 -0.008423 -0.628113 0.044861 1441496848 0.776794 -0.008423 -0.628113 0.044861 1441496848 0.776794 -0.008423 -0.628113 0.044861 1441496848 0.776855 -0.010071 -0.628052 0.043762 1441496848 0.776855 -0.010071 -0.628052 0.043762 1441496848 0.776855 -0.010071 -0.628052 0.043762 1441496848 0.776855 -0.010071 -0.628052 0.043762 1441496848 0.776855 -0.010071 -0.628052 0.043762 1441496848 0.776855 -0.010071 -0.628052 0.043762 1441496848 0.776855 -0.011108 -0.628052 0.044128 1441496848 0.776855 -0.011108 -0.628052 0.044128 1441496848 0.776855 -0.011108 -0.628052 0.044128 1441496848 0.776855 -0.011108 -0.628052 0.044128 1441496848 0.776855 -0.011108 -0.628052 0.044128 1441496848 0.776611 -0.011780 -0.628296 0.044983 1441496848 0.776611 -0.011780 -0.628296 0.044983 1441496848 0.776611 -0.011780 -0.628296 0.044983 1441496848 0.776611 -0.011780 -0.628296 0.044983 1441496848 0.776611 -0.011780 -0.628296 0.044983 1441496848 0.776611 -0.011780 -0.628296 0.044983 1441496848 0.776184 -0.010742 -0.628662 0.046326 1441496848 0.776184 -0.010742 -0.628662 0.046326 1441496848 0.776184 -0.010742 -0.628662 0.046326 1441496848 0.776184 -0.010742 -0.628662 0.046326 1441496848 0.776184 -0.010742 -0.628662 0.046326 1441496848 0.776184 -0.010742 -0.628662 0.046326 1441496848 0.775940 -0.009155 -0.628906 0.047363 1441496848 0.775940 -0.009155 -0.628906 0.047363 1441496848 0.775940 -0.009155 -0.628906 0.047363 1441496848 0.775940 -0.009155 -0.628906 0.047363 1441496848 0.775940 -0.009155 -0.628906 0.047363 1441496848 0.775940 -0.009155 -0.628906 0.047363 1441496848 0.775940 -0.009155 -0.628906 0.047363 1441496848 0.776123 -0.009216 -0.628906 0.045776 1441496848 0.776123 -0.009216 -0.628906 0.045776 1441496848 0.776123 -0.009216 -0.628906 0.045776 1441496848 0.776123 -0.009216 -0.628906 0.045776 1441496848 0.776123 -0.009216 -0.628906 0.045776 1441496848 0.776123 -0.009216 -0.628906 0.045776 1441496848 0.776306 -0.008484 -0.628662 0.045227 1441496848 0.776306 -0.008484 -0.628662 0.045227 1441496848 0.776306 -0.008484 -0.628662 0.045227 1441496848 0.776306 -0.008484 -0.628662 0.045227 1441496848 0.776306 -0.008484 -0.628662 0.045227 1441496848 0.776306 -0.008484 -0.628662 0.045227 1441496848 0.776550 -0.008301 -0.628479 0.043762 1441496848 0.776550 -0.008301 -0.628479 0.043762 1441496848 0.776550 -0.008301 -0.628479 0.043762 1441496848 0.776550 -0.008301 -0.628479 0.043762 1441496848 0.776550 -0.008301 -0.628479 0.043762 1441496848 0.776550 -0.008301 -0.628479 0.043762 1441496848 0.776855 -0.007446 -0.628113 0.042786 1441496848 0.776855 -0.007446 -0.628113 0.042786 1441496848 0.776855 -0.007446 -0.628113 0.042786 1441496849 0.776855 -0.007446 -0.628113 0.042786 1441496849 0.776855 -0.007446 -0.628113 0.042786 1441496849 0.776855 -0.007446 -0.628113 0.042786 1441496849 0.777344 -0.007202 -0.627686 0.040100 1441496849 0.777344 -0.007202 -0.627686 0.040100 1441496849 0.777344 -0.007202 -0.627686 0.040100 1441496849 0.777344 -0.007202 -0.627686 0.040100 1441496849 0.777344 -0.007202 -0.627686 0.040100 1441496849 0.777344 -0.007202 -0.627686 0.040100 1441496849 0.777344 -0.007202 -0.627686 0.040100 1441496849 0.777588 -0.003601 -0.627319 0.041565 1441496849 0.777588 -0.003601 -0.627319 0.041565 1441496849 0.777588 -0.003601 -0.627319 0.041565 1441496849 0.777588 -0.003601 -0.627319 0.041565 1441496849 0.777588 -0.003601 -0.627319 0.041565 1441496849 0.777588 -0.003601 -0.627319 0.041565 1441496849 0.777771 -0.002930 -0.627197 0.040405 1441496849 0.777771 -0.002930 -0.627197 0.040405 1441496849 0.777771 -0.002930 -0.627197 0.040405 1441496849 0.777771 -0.002930 -0.627197 0.040405 1441496849 0.777771 -0.002930 -0.627197 0.040405 1441496849 0.777771 -0.002930 -0.627197 0.040405 1441496849 0.777527 -0.002502 -0.627380 0.042053 1441496849 0.777527 -0.002502 -0.627380 0.042053 1441496849 0.777527 -0.002502 -0.627380 0.042053 1441496849 0.777527 -0.002502 -0.627380 0.042053 1441496849 0.777527 -0.002502 -0.627380 0.042053 1441496849 0.777527 -0.002502 -0.627380 0.042053 1441496849 0.777344 -0.003784 -0.627625 0.042480 1441496849 0.777344 -0.003784 -0.627625 0.042480 1441496849 0.777344 -0.003784 -0.627625 0.042480 1441496849 0.777344 -0.003784 -0.627625 0.042480 1441496849 0.777344 -0.003784 -0.627625 0.042480 1441496849 0.777344 -0.003784 -0.627625 0.042480 1441496849 0.777344 -0.003784 -0.627625 0.042480 1441496849 0.776917 -0.002991 -0.627869 0.045837 1441496849 0.776917 -0.002991 -0.627869 0.045837 1441496849 0.776917 -0.002991 -0.627869 0.045837 1441496849 0.776917 -0.002991 -0.627869 0.045837 1441496849 0.776917 -0.002991 -0.627869 0.045837 1441496849 0.776917 -0.002991 -0.627869 0.045837 1441496849 0.776978 -0.003357 -0.627625 0.048401 1441496849 0.776978 -0.003357 -0.627625 0.048401 1441496849 0.776978 -0.003357 -0.627625 0.048401 1441496849 0.776978 -0.003357 -0.627625 0.048401 1441496849 0.776978 -0.003357 -0.627625 0.048401 1441496849 0.776978 -0.003357 -0.627625 0.048401 1441496849 0.776978 -0.003357 -0.627625 0.048401 1441496849 0.777283 -0.004883 -0.627197 0.049866 1441496849 0.777283 -0.004883 -0.627197 0.049866 1441496849 0.777283 -0.004883 -0.627197 0.049866 1441496849 0.777283 -0.004883 -0.627197 0.049866 1441496849 0.777283 -0.004883 -0.627197 0.049866 1441496849 0.777283 -0.004883 -0.627197 0.049866 1441496849 0.777649 -0.008545 -0.626831 0.047180 1441496849 0.777649 -0.008545 -0.626831 0.047180 1441496849 0.777649 -0.008545 -0.626831 0.047180 1441496849 0.777649 -0.008545 -0.626831 0.047180 1441496849 0.777649 -0.008545 -0.626831 0.047180 1441496849 0.777649 -0.008545 -0.626831 0.047180 1441496849 0.778198 -0.013000 -0.626282 0.044495 1441496849 0.778198 -0.013000 -0.626282 0.044495 1441496849 0.778198 -0.013000 -0.626282 0.044495 1441496849 0.778198 -0.013000 -0.626282 0.044495 1441496849 0.778198 -0.013000 -0.626282 0.044495 1441496849 0.778748 -0.015503 -0.625732 0.041504 1441496849 0.778748 -0.015503 -0.625732 0.041504 1441496849 0.779297 -0.019165 -0.625183 0.038269 1441496849 0.779297 -0.019165 -0.625183 0.038269 1441496849 0.779297 -0.019165 -0.625183 0.038269 1441496849 0.779297 -0.019165 -0.625183 0.038269 1441496849 0.779297 -0.019165 -0.625183 0.038269 1441496849 0.779785 -0.021118 -0.624512 0.038452 1441496849 0.779785 -0.021118 -0.624512 0.038452 1441496849 0.779785 -0.021118 -0.624512 0.038452 1441496849 0.779785 -0.021118 -0.624512 0.038452 1441496849 0.779785 -0.021118 -0.624512 0.038452 1441496849 0.779785 -0.021118 -0.624512 0.038452 1441496849 0.779541 -0.022095 -0.624695 0.039368 1441496849 0.779541 -0.022095 -0.624695 0.039368 1441496849 0.779541 -0.022095 -0.624695 0.039368 1441496849 0.779541 -0.022095 -0.624695 0.039368 1441496849 0.779541 -0.022095 -0.624695 0.039368 1441496849 0.779541 -0.022095 -0.624695 0.039368 1441496849 0.779541 -0.022095 -0.624695 0.039368 1441496849 0.779114 -0.021729 -0.625244 0.040039 1441496849 0.779114 -0.021729 -0.625244 0.040039 1441496849 0.779114 -0.021729 -0.625244 0.040039 1441496849 0.779114 -0.021729 -0.625244 0.040039 1441496849 0.779114 -0.021729 -0.625244 0.040039 1441496849 0.779114 -0.021729 -0.625244 0.040039 1441496849 0.778870 -0.018860 -0.625549 0.041748 1441496849 0.778870 -0.018860 -0.625549 0.041748 1441496849 0.778870 -0.018860 -0.625549 0.041748 1441496849 0.778870 -0.018860 -0.625549 0.041748 1441496849 0.778870 -0.018860 -0.625549 0.041748 1441496849 0.778870 -0.018860 -0.625549 0.041748 1441496849 0.779053 -0.015686 -0.625244 0.042969 1441496849 0.779053 -0.015686 -0.625244 0.042969 1441496849 0.779053 -0.015686 -0.625244 0.042969 1441496849 0.779053 -0.015686 -0.625244 0.042969 1441496849 0.779053 -0.015686 -0.625244 0.042969 1441496849 0.779053 -0.015686 -0.625244 0.042969 1441496849 0.778992 -0.013489 -0.625366 0.043945 1441496849 0.778992 -0.013489 -0.625366 0.043945 1441496849 0.778992 -0.013489 -0.625366 0.043945 1441496849 0.778992 -0.013489 -0.625366 0.043945 1441496850 0.778992 -0.013489 -0.625366 0.043945 1441496850 0.778992 -0.013489 -0.625366 0.043945 1441496850 0.778992 -0.013489 -0.625366 0.043945 1441496850 0.778687 -0.011047 -0.625793 0.043640 1441496850 0.778687 -0.011047 -0.625793 0.043640 1441496850 0.778687 -0.011047 -0.625793 0.043640 1441496850 0.778687 -0.011047 -0.625793 0.043640 1441496850 0.778687 -0.011047 -0.625793 0.043640 1441496850 0.778687 -0.011047 -0.625793 0.043640 1441496850 0.778381 -0.007874 -0.626221 0.043213 1441496850 0.778381 -0.007874 -0.626221 0.043213 1441496850 0.778381 -0.007874 -0.626221 0.043213 1441496850 0.778381 -0.007874 -0.626221 0.043213 1441496850 0.778381 -0.007874 -0.626221 0.043213 1441496850 0.778381 -0.007874 -0.626221 0.043213 1441496850 0.778259 -0.003906 -0.626343 0.044434 1441496850 0.778259 -0.003906 -0.626343 0.044434 1441496850 0.778259 -0.003906 -0.626343 0.044434 1441496850 0.778259 -0.003906 -0.626343 0.044434 1441496850 0.778259 -0.003906 -0.626343 0.044434 1441496850 0.778259 -0.003906 -0.626343 0.044434 1441496850 0.778381 -0.001709 -0.626221 0.044312 1441496850 0.778381 -0.001709 -0.626221 0.044312 1441496850 0.778381 -0.001709 -0.626221 0.044312 1441496850 0.778381 -0.001709 -0.626221 0.044312 1441496850 0.778381 -0.001709 -0.626221 0.044312 1441496850 0.778381 -0.001709 -0.626221 0.044312 1441496850 0.778625 -0.001831 -0.625977 0.043945 1441496850 0.778625 -0.001831 -0.625977 0.043945 1441496850 0.778625 -0.001831 -0.625977 0.043945 1441496850 0.778625 -0.001831 -0.625977 0.043945 1441496850 0.778625 -0.001831 -0.625977 0.043945 1441496850 0.778625 -0.001831 -0.625977 0.043945 1441496850 0.778503 0.001038 -0.625916 0.046448 1441496850 0.778503 0.001038 -0.625916 0.046448 1441496850 0.778503 0.001038 -0.625916 0.046448 1441496850 0.778503 0.001038 -0.625916 0.046448 1441496850 0.778503 0.001038 -0.625916 0.046448 1441496850 0.778503 0.001038 -0.625916 0.046448 1441496850 0.778015 0.002380 -0.626282 0.048950 1441496850 0.778015 0.002380 -0.626282 0.048950 1441496850 0.778015 0.002380 -0.626282 0.048950 1441496850 0.778015 0.002380 -0.626282 0.048950 1441496850 0.778015 0.002380 -0.626282 0.048950 1441496850 0.778015 0.002380 -0.626282 0.048950 1441496850 0.777466 0.004089 -0.626648 0.053162 1441496850 0.777466 0.004089 -0.626648 0.053162 1441496850 0.777466 0.004089 -0.626648 0.053162 1441496850 0.777466 0.004089 -0.626648 0.053162 1441496850 0.777466 0.004089 -0.626648 0.053162 1441496850 0.777466 0.004089 -0.626648 0.053162 1441496850 0.777100 0.003174 -0.626953 0.055481 1441496850 0.777100 0.003174 -0.626953 0.055481 1441496850 0.777100 0.003174 -0.626953 0.055481 1441496850 0.777100 0.003174 -0.626953 0.055481 1441496850 0.777100 0.003174 -0.626953 0.055481 1441496850 0.777100 0.003174 -0.626953 0.055481 1441496850 0.777100 0.003174 -0.626953 0.055481 1441496850 0.776794 0.003174 -0.627075 0.057678 1441496850 0.776794 0.003174 -0.627075 0.057678 1441496850 0.776794 0.003174 -0.627075 0.057678 1441496850 0.776794 0.003174 -0.627075 0.057678 1441496850 0.776794 0.003174 -0.627075 0.057678 1441496850 0.777039 0.003723 -0.626709 0.058655 1441496850 0.777039 0.003723 -0.626709 0.058655 1441496850 0.777039 0.003723 -0.626709 0.058655 1441496850 0.777039 0.003723 -0.626709 0.058655 1441496850 0.777039 0.003723 -0.626709 0.058655 1441496850 0.777039 0.003723 -0.626709 0.058655 1441496850 0.777039 0.003723 -0.626709 0.058655 1441496850 0.777344 0.000793 -0.626587 0.055908 1441496850 0.777344 0.000793 -0.626587 0.055908 1441496850 0.777344 0.000793 -0.626587 0.055908 1441496850 0.777344 0.000793 -0.626587 0.055908 1441496850 0.777344 0.000793 -0.626587 0.055908 1441496850 0.777344 0.000793 -0.626587 0.055908 1441496850 0.777771 -0.003967 -0.626526 0.050659 1441496850 0.777771 -0.003967 -0.626526 0.050659 1441496850 0.777771 -0.003967 -0.626526 0.050659 1441496850 0.777771 -0.003967 -0.626526 0.050659 1441496850 0.777771 -0.003967 -0.626526 0.050659 1441496850 0.778137 -0.007751 -0.626343 0.046021 1441496850 0.778137 -0.007751 -0.626343 0.046021 1441496850 0.778137 -0.007751 -0.626343 0.046021 1441496850 0.778137 -0.007751 -0.626343 0.046021 1441496850 0.778137 -0.007751 -0.626343 0.046021 1441496850 0.778137 -0.007751 -0.626343 0.046021 1441496850 0.778442 -0.010010 -0.626160 0.043579 1441496850 0.778442 -0.010010 -0.626160 0.043579 1441496850 0.778442 -0.010010 -0.626160 0.043579 1441496850 0.778442 -0.010010 -0.626160 0.043579 1441496850 0.778442 -0.010010 -0.626160 0.043579 1441496850 0.778442 -0.010010 -0.626160 0.043579 1441496850 0.778442 -0.010010 -0.626160 0.043579 1441496850 0.778625 -0.011414 -0.625854 0.044128 1441496850 0.778625 -0.011414 -0.625854 0.044128 1441496850 0.778625 -0.011414 -0.625854 0.044128 1441496850 0.778625 -0.011414 -0.625854 0.044128 1441496850 0.778625 -0.011414 -0.625854 0.044128 1441496850 0.778625 -0.011414 -0.625854 0.044128 1441496850 0.778625 -0.011169 -0.625671 0.046448 1441496850 0.778625 -0.011169 -0.625671 0.046448 1441496850 0.778625 -0.011169 -0.625671 0.046448 1441496850 0.778320 -0.010132 -0.625977 0.047791 1441496850 0.778320 -0.010132 -0.625977 0.047791 1441496850 0.778320 -0.010132 -0.625977 0.047791 1441496850 0.778320 -0.010132 -0.625977 0.047791 1441496850 0.778320 -0.010132 -0.625977 0.047791 1441496850 0.778320 -0.010132 -0.625977 0.047791 1441496851 0.778076 -0.007080 -0.626160 0.049133 1441496851 0.778076 -0.007080 -0.626160 0.049133 1441496851 0.778076 -0.007080 -0.626160 0.049133 1441496851 0.778076 -0.007080 -0.626160 0.049133 1441496851 0.778076 -0.007080 -0.626160 0.049133 1441496851 0.778076 -0.007080 -0.626160 0.049133 1441496851 0.778137 -0.006470 -0.626221 0.048035 1441496851 0.777954 -0.006165 -0.626465 0.047791 1441496851 0.777954 -0.006165 -0.626465 0.047791 1441496851 0.777954 -0.006165 -0.626465 0.047791 1441496851 0.777954 -0.006165 -0.626465 0.047791 1441496851 0.777954 -0.006165 -0.626465 0.047791 1441496851 0.778076 -0.006714 -0.626465 0.046021 1441496851 0.778076 -0.006714 -0.626465 0.046021 1441496851 0.778076 -0.006714 -0.626465 0.046021 1441496851 0.778076 -0.006714 -0.626465 0.046021 1441496851 0.778320 -0.007507 -0.626282 0.044189 1441496851 0.778320 -0.007507 -0.626282 0.044189 1441496851 0.778320 -0.007507 -0.626282 0.044189 1441496851 0.778320 -0.007507 -0.626282 0.044189 1441496851 0.778809 -0.005981 -0.625793 0.042664 1441496851 0.778809 -0.005981 -0.625793 0.042664 1441496851 0.778809 -0.005981 -0.625793 0.042664 1441496851 0.778809 -0.005981 -0.625793 0.042664 1441496851 0.778809 -0.005981 -0.625793 0.042664 1441496851 0.778809 -0.005981 -0.625793 0.042664 1441496851 0.778931 -0.003723 -0.625610 0.043823 1441496851 0.778931 -0.003723 -0.625610 0.043823 1441496851 0.778931 -0.003723 -0.625610 0.043823 1441496851 0.778931 -0.003723 -0.625610 0.043823 1441496851 0.778931 -0.003723 -0.625610 0.043823 1441496851 0.779114 -0.001709 -0.625366 0.043518 1441496851 0.779114 -0.001709 -0.625366 0.043518 1441496851 0.779114 -0.001709 -0.625366 0.043518 1441496851 0.779114 -0.001709 -0.625366 0.043518 1441496851 0.779114 -0.001709 -0.625366 0.043518 1441496851 0.779114 -0.001709 -0.625366 0.043518 1441496851 0.779114 -0.001709 -0.625366 0.043518 1441496851 0.778748 -0.005188 -0.625977 0.040833 1441496851 0.778748 -0.005188 -0.625977 0.040833 1441496851 0.778748 -0.005188 -0.625977 0.040833 1441496851 0.778748 -0.005188 -0.625977 0.040833 1441496851 0.778748 -0.005188 -0.625977 0.040833 1441496851 0.778748 -0.005188 -0.625977 0.040833 1441496851 0.778259 -0.002136 -0.626343 0.044556 1441496851 0.778259 -0.002136 -0.626343 0.044556 1441496851 0.778259 -0.002136 -0.626343 0.044556 1441496851 0.778259 -0.002136 -0.626343 0.044556 1441496851 0.778259 -0.002136 -0.626343 0.044556 1441496851 0.778259 -0.002136 -0.626343 0.044556 1441496851 0.778137 0.000854 -0.626099 0.050110 1441496851 0.778137 0.000854 -0.626099 0.050110 1441496851 0.778137 0.000854 -0.626099 0.050110 1441496851 0.778137 0.000854 -0.626099 0.050110 1441496851 0.778137 -0.002075 -0.625977 0.051331 1441496851 0.778137 -0.002075 -0.625977 0.051331 1441496851 0.778137 -0.002075 -0.625977 0.051331 1441496851 0.778137 -0.002075 -0.625977 0.051331 1441496851 0.778137 -0.002075 -0.625977 0.051331 1441496851 0.778015 -0.004333 -0.625854 0.053711 1441496851 0.778015 -0.004333 -0.625854 0.053711 1441496851 0.778015 -0.004333 -0.625854 0.053711 1441496851 0.778015 -0.004333 -0.625854 0.053711 1441496851 0.778381 -0.004761 -0.625244 0.056274 1441496851 0.778381 -0.004761 -0.625244 0.056274 1441496851 0.778381 -0.004761 -0.625244 0.056274 1441496851 0.778381 -0.004761 -0.625244 0.056274 1441496851 0.778381 -0.004761 -0.625244 0.056274 1441496851 0.778381 -0.004761 -0.625244 0.056274 1441496851 0.779175 -0.006348 -0.624207 0.056702 1441496851 0.779175 -0.006348 -0.624207 0.056702 1441496851 0.779175 -0.006348 -0.624207 0.056702 1441496851 0.779175 -0.006348 -0.624207 0.056702 1441496851 0.779175 -0.006348 -0.624207 0.056702 1441496851 0.779175 -0.006348 -0.624207 0.056702 1441496851 0.779724 -0.009277 -0.623535 0.056091 1441496851 0.779724 -0.009277 -0.623535 0.056091 1441496851 0.779724 -0.009277 -0.623535 0.056091 1441496851 0.779724 -0.009277 -0.623535 0.056091 1441496851 0.779724 -0.009277 -0.623535 0.056091 1441496851 0.779724 -0.009277 -0.623535 0.056091 1441496851 0.779785 -0.010925 -0.623596 0.054871 1441496851 0.779785 -0.010925 -0.623596 0.054871 1441496851 0.779785 -0.010925 -0.623596 0.054871 1441496851 0.779785 -0.010925 -0.623596 0.054871 1441496851 0.779785 -0.010925 -0.623596 0.054871 1441496851 0.779785 -0.010925 -0.623596 0.054871 1441496851 0.779785 -0.010925 -0.623596 0.054871 1441496851 0.779724 -0.012756 -0.623779 0.052612 1441496851 0.779724 -0.012756 -0.623779 0.052612 1441496851 0.779724 -0.012756 -0.623779 0.052612 1441496851 0.779724 -0.012756 -0.623779 0.052612 1441496851 0.779724 -0.012756 -0.623779 0.052612 1441496851 0.779724 -0.012756 -0.623779 0.052612 1441496852 0.779846 -0.013855 -0.623657 0.051758 1441496852 0.779846 -0.013855 -0.623657 0.051758 1441496852 0.779846 -0.013855 -0.623657 0.051758 1441496852 0.779846 -0.013855 -0.623657 0.051758 1441496852 0.779846 -0.013855 -0.623657 0.051758 1441496852 0.779846 -0.013855 -0.623657 0.051758 1441496852 0.779785 -0.011780 -0.623535 0.054749 1441496852 0.779785 -0.011780 -0.623535 0.054749 1441496852 0.779785 -0.011780 -0.623535 0.054749 1441496852 0.779785 -0.011780 -0.623535 0.054749 1441496852 0.779785 -0.011780 -0.623535 0.054749 1441496852 0.779785 -0.011780 -0.623535 0.054749 1441496852 0.779602 -0.011169 -0.623596 0.056824 1441496852 0.779602 -0.011169 -0.623596 0.056824 1441496852 0.779602 -0.011169 -0.623596 0.056824 1441496852 0.779602 -0.011169 -0.623596 0.056824 1441496852 0.779602 -0.011169 -0.623596 0.056824 1441496852 0.779602 -0.011169 -0.623596 0.056824 1441496852 0.779053 -0.012024 -0.624268 0.056824 1441496852 0.779053 -0.012024 -0.624268 0.056824 1441496852 0.779053 -0.012024 -0.624268 0.056824 1441496852 0.779053 -0.012024 -0.624268 0.056824 1441496852 0.779053 -0.012024 -0.624268 0.056824 1441496852 0.778442 -0.009827 -0.625061 0.057007 1441496852 0.778442 -0.009827 -0.625061 0.057007 1441496852 0.778442 -0.009827 -0.625061 0.057007 1441496852 0.778442 -0.009827 -0.625061 0.057007 1441496852 0.778442 -0.009827 -0.625061 0.057007 1441496852 0.778442 -0.009827 -0.625061 0.057007 1441496852 0.778442 -0.009827 -0.625061 0.057007 1441496852 0.778320 -0.009155 -0.625427 0.054871 1441496852 0.778320 -0.009155 -0.625427 0.054871 1441496852 0.778320 -0.009155 -0.625427 0.054871 1441496852 0.778320 -0.009155 -0.625427 0.054871 1441496852 0.778320 -0.009155 -0.625427 0.054871 1441496852 0.778320 -0.009155 -0.625427 0.054871 1441496852 0.778503 -0.009827 -0.625366 0.052551 1441496852 0.778503 -0.009827 -0.625366 0.052551 1441496852 0.778503 -0.009827 -0.625366 0.052551 1441496852 0.778503 -0.009827 -0.625366 0.052551 1441496852 0.778503 -0.009827 -0.625366 0.052551 1441496852 0.778503 -0.009827 -0.625366 0.052551 1441496852 0.778625 -0.010559 -0.625305 0.051147 1441496852 0.778625 -0.010559 -0.625305 0.051147 1441496852 0.778625 -0.010559 -0.625305 0.051147 1441496852 0.778625 -0.010559 -0.625305 0.051147 1441496852 0.778625 -0.010559 -0.625305 0.051147 1441496852 0.778625 -0.010559 -0.625305 0.051147 1441496852 0.778870 -0.011047 -0.625061 0.049683 1441496852 0.778870 -0.011047 -0.625061 0.049683 1441496852 0.778870 -0.011047 -0.625061 0.049683 1441496852 0.778870 -0.011047 -0.625061 0.049683 1441496852 0.778870 -0.011047 -0.625061 0.049683 1441496852 0.778870 -0.011047 -0.625061 0.049683 1441496852 0.779358 -0.011658 -0.624634 0.047302 1441496852 0.779358 -0.011658 -0.624634 0.047302 1441496852 0.779358 -0.011658 -0.624634 0.047302 1441496852 0.779358 -0.011658 -0.624634 0.047302 1441496852 0.779358 -0.011658 -0.624634 0.047302 1441496852 0.779358 -0.011658 -0.624634 0.047302 1441496852 0.779846 -0.009094 -0.624023 0.048584 1441496852 0.779846 -0.009094 -0.624023 0.048584 1441496852 0.779846 -0.009094 -0.624023 0.048584 1441496852 0.779846 -0.009094 -0.624023 0.048584 1441496852 0.779846 -0.009094 -0.624023 0.048584 1441496852 0.779846 -0.009094 -0.624023 0.048584 1441496852 0.780029 -0.001831 -0.623230 0.056091 1441496852 0.780029 -0.001831 -0.623230 0.056091 1441496852 0.780029 -0.001831 -0.623230 0.056091 1441496852 0.780029 -0.001831 -0.623230 0.056091 1441496852 0.780029 -0.001831 -0.623230 0.056091 1441496852 0.780029 -0.001831 -0.623230 0.056091 1441496852 0.780579 -0.002991 -0.622559 0.055481 1441496852 0.780579 -0.002991 -0.622559 0.055481 1441496852 0.780579 -0.002991 -0.622559 0.055481 1441496852 0.780579 -0.002991 -0.622559 0.055481 1441496852 0.780579 -0.002991 -0.622559 0.055481 1441496852 0.780579 -0.002991 -0.622559 0.055481 1441496852 0.780579 -0.002991 -0.622559 0.055481 1441496852 0.780579 -0.004883 -0.622498 0.056335 1441496852 0.780579 -0.004883 -0.622498 0.056335 1441496852 0.780579 -0.004883 -0.622498 0.056335 1441496852 0.780579 -0.004883 -0.622498 0.056335 1441496852 0.780579 -0.004883 -0.622498 0.056335 1441496852 0.780579 -0.004883 -0.622498 0.056335 1441496852 0.780334 -0.002869 -0.622253 0.062073 1441496852 0.780334 -0.002869 -0.622253 0.062073 1441496852 0.780334 -0.002869 -0.622253 0.062073 1441496852 0.780334 -0.002869 -0.622253 0.062073 1441496852 0.780334 -0.002869 -0.622253 0.062073 1441496852 0.780334 -0.002869 -0.622253 0.062073 1441496852 0.780090 0.001892 -0.621826 0.069153 1441496852 0.780090 0.001892 -0.621826 0.069153 1441496852 0.780090 0.001892 -0.621826 0.069153 1441496852 0.780090 0.001892 -0.621826 0.069153 1441496852 0.780090 0.001892 -0.621826 0.069153 1441496852 0.780090 0.001892 -0.621826 0.069153 1441496852 0.780334 -0.001099 -0.621521 0.069153 1441496852 0.780334 -0.001099 -0.621521 0.069153 1441496852 0.780334 -0.001099 -0.621521 0.069153 1441496852 0.780334 -0.001099 -0.621521 0.069153 1441496852 0.780334 -0.001099 -0.621521 0.069153 1441496852 0.780334 -0.001099 -0.621521 0.069153 1441496852 0.780090 -0.003235 -0.621582 0.070862 1441496852 0.780090 -0.003235 -0.621582 0.070862 1441496852 0.780090 -0.003235 -0.621582 0.070862 1441496852 0.780090 -0.003235 -0.621582 0.070862 1441496852 0.780090 -0.003235 -0.621582 0.070862 1441496852 0.780090 -0.003235 -0.621582 0.070862 1441496852 0.780090 -0.003235 -0.621582 0.070862 1441496852 0.780212 -0.006042 -0.621399 0.070862 1441496853 0.780212 -0.006042 -0.621399 0.070862 1441496853 0.780212 -0.006042 -0.621399 0.070862 1441496853 0.780212 -0.006042 -0.621399 0.070862 1441496853 0.780212 -0.006042 -0.621399 0.070862 1441496853 0.780212 -0.006042 -0.621399 0.070862 1441496853 0.780945 -0.009338 -0.620911 0.067444 1441496853 0.780945 -0.009338 -0.620911 0.067444 1441496853 0.780945 -0.009338 -0.620911 0.067444 1441496853 0.780945 -0.009338 -0.620911 0.067444 1441496853 0.780945 -0.009338 -0.620911 0.067444 1441496853 0.780945 -0.009338 -0.620911 0.067444 1441496853 0.781677 -0.013000 -0.620300 0.063843 1441496853 0.781677 -0.013000 -0.620300 0.063843 1441496853 0.781677 -0.013000 -0.620300 0.063843 1441496853 0.781677 -0.013000 -0.620300 0.063843 1441496853 0.781677 -0.013000 -0.620300 0.063843 1441496853 0.781677 -0.013000 -0.620300 0.063843 1441496853 0.782349 -0.016052 -0.619812 0.059143 1441496853 0.782349 -0.016052 -0.619812 0.059143 1441496853 0.782349 -0.016052 -0.619812 0.059143 1441496853 0.782349 -0.016052 -0.619812 0.059143 1441496853 0.782349 -0.016052 -0.619812 0.059143 1441496853 0.782349 -0.016052 -0.619812 0.059143 1441496853 0.782471 -0.019653 -0.619873 0.055725 1441496853 0.782471 -0.019653 -0.619873 0.055725 1441496853 0.782471 -0.019653 -0.619873 0.055725 1441496853 0.782471 -0.019653 -0.619873 0.055725 1441496853 0.782471 -0.019653 -0.619873 0.055725 1441496853 0.782471 -0.019653 -0.619873 0.055725 1441496853 0.782104 -0.019226 -0.620361 0.055481 1441496853 0.782104 -0.019226 -0.620361 0.055481 1441496853 0.782104 -0.019226 -0.620361 0.055481 1441496853 0.782104 -0.019226 -0.620361 0.055481 1441496853 0.782104 -0.019226 -0.620361 0.055481 1441496853 0.782104 -0.019226 -0.620361 0.055481 1441496853 0.781677 -0.018005 -0.620789 0.056641 1441496853 0.781677 -0.018005 -0.620789 0.056641 1441496853 0.781677 -0.018005 -0.620789 0.056641 1441496853 0.781677 -0.018005 -0.620789 0.056641 1441496853 0.781677 -0.018005 -0.620789 0.056641 1441496853 0.781677 -0.018005 -0.620789 0.056641 1441496853 0.781250 -0.013733 -0.621094 0.060669 1441496853 0.781250 -0.013733 -0.621094 0.060669 1441496853 0.781250 -0.013733 -0.621094 0.060669 1441496853 0.781250 -0.013733 -0.621094 0.060669 1441496853 0.781250 -0.013733 -0.621094 0.060669 1441496853 0.781250 -0.013733 -0.621094 0.060669 1441496853 0.781250 -0.013733 -0.621094 0.060669 1441496853 0.780457 -0.008301 -0.621704 0.065308 1441496853 0.780457 -0.008301 -0.621704 0.065308 1441496853 0.780457 -0.008301 -0.621704 0.065308 1441496853 0.780457 -0.008301 -0.621704 0.065308 1441496853 0.780457 -0.008301 -0.621704 0.065308 1441496853 0.780457 -0.008301 -0.621704 0.065308 1441496853 0.779358 -0.003418 -0.622803 0.068481 1441496853 0.779358 -0.003418 -0.622803 0.068481 1441496853 0.779358 -0.003418 -0.622803 0.068481 1441496853 0.779358 -0.003418 -0.622803 0.068481 1441496853 0.779358 -0.003418 -0.622803 0.068481 1441496853 0.779358 -0.003418 -0.622803 0.068481 1441496853 0.778320 -0.001282 -0.624084 0.069214 1441496853 0.778320 -0.001282 -0.624084 0.069214 1441496853 0.778320 -0.001282 -0.624084 0.069214 1441496853 0.778320 -0.001282 -0.624084 0.069214 1441496853 0.778320 -0.001282 -0.624084 0.069214 1441496853 0.778320 -0.001282 -0.624084 0.069214 1441496853 0.778320 -0.001282 -0.624084 0.069214 1441496853 
0.790833 -0.067688 -0.606079 0.051514 1441496855 0.790833 -0.067688 -0.606079 0.051514 1441496855 0.790833 -0.067688 -0.606079 0.051514 1441496855 0.790833 -0.067688 -0.606079 0.051514 1441496855 0.796631 -0.083801 -0.594116 0.073242 1441496855 0.796631 -0.083801 -0.594116 0.073242 1441496855 0.796631 -0.083801 -0.594116 0.073242 1441496855 0.796631 -0.083801 -0.594116 0.073242 1441496856 0.796631 -0.083801 -0.594116 0.073242 1441496856 0.796631 -0.083801 -0.594116 0.073242 1441496856 0.799438 -0.113037 -0.582397 0.094727 1441496856 0.799438 -0.113037 -0.582397 0.094727 1441496856 0.799438 -0.113037 -0.582397 0.094727 1441496856 0.799438 -0.113037 -0.582397 0.094727 1441496856 0.799438 -0.113037 -0.582397 0.094727 1441496856 0.799438 -0.113037 -0.582397 0.094727 1441496856 0.798828 -0.150391 -0.569153 0.123596 1441496856 0.798828 -0.150391 -0.569153 0.123596 1441496856 0.798828 -0.150391 -0.569153 0.123596 1441496856 0.798828 -0.150391 -0.569153 0.123596 1441496856 0.798828 -0.150391 -0.569153 0.123596 1441496856 0.798828 -0.150391 -0.569153 0.123596 1441496856 0.797180 -0.185913 -0.550842 0.162842 1441496856 0.797180 -0.185913 -0.550842 0.162842 1441496856 0.797180 -0.185913 -0.550842 0.162842 1441496856 0.797180 -0.185913 -0.550842 0.162842 1441496856 0.797180 -0.185913 -0.550842 0.162842 1441496856 0.797180 -0.185913 -0.550842 0.162842 1441496856 0.797180 -0.185913 -0.550842 0.162842 1441496856 0.793030 -0.229309 -0.526428 0.203491 1441496856 0.793030 -0.229309 -0.526428 0.203491 1441496856 0.793030 -0.229309 -0.526428 0.203491 1441496856 0.793030 -0.229309 -0.526428 0.203491 1441496856 0.793030 -0.229309 -0.526428 0.203491 1441496856 0.793030 -0.229309 -0.526428 0.203491 1441496856 0.782471 -0.280090 -0.497803 0.247986 1441496856 0.782471 -0.280090 -0.497803 0.247986 1441496856 0.782471 -0.280090 -0.497803 0.247986 1441496856 0.782471 -0.280090 -0.497803 0.247986 1441496856 0.782471 -0.280090 -0.497803 0.247986 1441496856 0.782471 -0.280090 -0.497803 0.247986 1441496856 0.767822 -0.325806 -0.466553 0.294250 1441496856 0.767822 -0.325806 -0.466553 0.294250 1441496856 0.767822 -0.325806 -0.466553 0.294250 1441496856 0.767822 -0.325806 -0.466553 0.294250 1441496856 0.767822 -0.325806 -0.466553 0.294250 1441496856 0.767822 -0.325806 -0.466553 0.294250 1441496856 0.767822 -0.325806 -0.466553 0.294250 1441496856 0.755005 -0.354553 -0.438843 0.334167 1441496856 0.755005 -0.354553 -0.438843 0.334167 1441496856 0.755005 -0.354553 -0.438843 0.334167 1441496856 0.755005 -0.354553 -0.438843 0.334167 1441496856 0.755005 -0.354553 -0.438843 0.334167 1441496856 0.755005 -0.354553 -0.438843 0.334167 1441496856 0.749695 -0.363708 -0.417175 0.362732 1441496856 0.749695 -0.363708 -0.417175 0.362732 1441496856 0.749695 -0.363708 -0.417175 0.362732 1441496856 0.749695 -0.363708 -0.417175 0.362732 1441496856 0.749695 -0.363708 -0.417175 0.362732 1441496856 0.748535 -0.363037 -0.406006 0.378174 1441496856 0.748535 -0.363037 -0.406006 0.378174 1441496856 0.748535 -0.363037 -0.406006 0.378174 1441496856 0.748535 -0.363037 -0.406006 0.378174 1441496856 0.748535 -0.363037 -0.406006 0.378174 1441496856 0.748535 -0.363037 -0.406006 0.378174 1441496856 0.751099 -0.353821 -0.409668 0.377930 1441496856 0.751099 -0.353821 -0.409668 0.377930 1441496856 0.751099 -0.353821 -0.409668 0.377930 1441496856 0.751099 -0.353821 -0.409668 0.377930 1441496856 0.751099 -0.353821 -0.409668 0.377930 1441496856 0.751099 -0.353821 -0.409668 0.377930 1441496856 0.760681 -0.332397 -0.429932 0.354980 1441496856 0.760681 -0.332397 -0.429932 0.354980 1441496856 0.760681 -0.332397 -0.429932 0.354980 1441496856 0.760681 -0.332397 -0.429932 0.354980 1441496856 0.760681 -0.332397 -0.429932 0.354980 1441496856 0.760681 -0.332397 -0.429932 0.354980 1441496856 0.760681 -0.332397 -0.429932 0.354980 1441496856 0.774963 -0.294678 -0.468079 0.305786 1441496856 0.774963 -0.294678 -0.468079 0.305786 1441496856 0.774963 -0.294678 -0.468079 0.305786 1441496856 0.774963 -0.294678 -0.468079 0.305786 1441496856 0.774963 -0.294678 -0.468079 0.305786 1441496856 0.774963 -0.294678 -0.468079 0.305786 1441496856 0.786438 -0.244507 -0.511841 0.244385 1441496856 0.786438 -0.244507 -0.511841 0.244385 1441496856 0.786438 -0.244507 -0.511841 0.244385 1441496856 0.786438 -0.244507 -0.511841 0.244385 1441496856 0.786438 -0.244507 -0.511841 0.244385 1441496856 0.786438 -0.244507 -0.511841 0.244385 1441496856 0.790222 -0.194519 -0.552734 0.179321 1441496856 0.790222 -0.194519 -0.552734 0.179321 1441496856 0.790222 -0.194519 -0.552734 0.179321 1441496856 0.790222 -0.194519 -0.552734 0.179321 1441496856 0.790222 -0.194519 -0.552734 0.179321 1441496856 0.790222 -0.194519 -0.552734 0.179321 1441496856 0.790222 -0.194519 -0.552734 0.179321 1441496856 0.787781 -0.151184 -0.584229 0.123169 1441496856 0.787781 -0.151184 -0.584229 0.123169 1441496856 0.787781 -0.151184 -0.584229 0.123169 1441496856 0.787781 -0.151184 -0.584229 0.123169 1441496856 0.787781 -0.151184 -0.584229 0.123169 1441496856 0.787659 -0.130249 -0.597900 0.072021 1441496856 0.787659 -0.130249 -0.597900 0.072021 1441496856 0.787659 -0.130249 -0.597900 0.072021 1441496856 0.787659 -0.130249 -0.597900 0.072021 1441496856 0.785828 -0.110107 -0.607239 0.039917 1441496856 0.785828 -0.110107 -0.607239 0.039917 1441496856 0.785828 -0.110107 -0.607239 0.039917 1441496856 0.787415 -0.092957 -0.608704 0.028137 1441496856 0.787415 -0.092957 -0.608704 0.028137 1441496856 0.787415 -0.092957 -0.608704 0.028137 1441496856 0.787415 -0.092957 -0.608704 0.028137 1441496856 0.787415 -0.092957 -0.608704 0.028137 1441496856 0.787415 -0.092957 -0.608704 0.028137 1441496857 0.788940 -0.076416 -0.609375 0.018616 1441496857 0.788940 -0.076416 -0.609375 0.018616 1441496857 0.788940 -0.076416 -0.609375 0.018616 1441496857 0.788940 -0.076416 -0.609375 0.018616 1441496857 0.788940 -0.076416 -0.609375 0.018616 1441496857 0.788940 -0.076416 -0.609375 0.018616 1441496857 0.790771 -0.072937 -0.607666 0.008179 1441496857 0.790771 -0.072937 -0.607666 0.008179 1441496857 0.790771 -0.072937 -0.607666 0.008179 1441496857 0.790771 -0.072937 -0.607666 0.008179 1441496857 0.790771 -0.072937 -0.607666 0.008179 1441496857 0.790771 -0.072937 -0.607666 0.008179 1441496857 0.790771 -0.072937 -0.607666 0.008179 1441496857 0.791138 -0.069702 -0.607605 0.006409 1441496857 0.791138 -0.069702 -0.607605 0.006409 1441496857 0.791138 -0.069702 -0.607605 0.006409 1441496857 0.791138 -0.069702 -0.607605 0.006409 1441496857 0.791138 -0.069702 -0.607605 0.006409 1441496857 0.791138 -0.069702 -0.607605 0.006409 1441496857 0.791138 -0.076050 -0.606567 0.018555 1441496857 0.791138 -0.076050 -0.606567 0.018555 1441496857 0.791138 -0.076050 -0.606567 0.018555 1441496857 0.791077 -0.092712 -0.603027 0.043518 1441496857 0.791077 -0.092712 -0.603027 0.043518 1441496857 0.791077 -0.092712 -0.603027 0.043518 1441496857 0.791077 -0.092712 -0.603027 0.043518 1441496857 0.791077 -0.092712 -0.603027 0.043518 1441496857 0.791077 -0.092712 -0.603027 0.043518 1441496857 0.793884 -0.112976 -0.591919 0.081421 1441496857 0.793884 -0.112976 -0.591919 0.081421 1441496857 0.793884 -0.112976 -0.591919 0.081421 1441496857 0.793884 -0.112976 -0.591919 0.081421 1441496857 0.793884 -0.112976 -0.591919 0.081421 1441496857 0.793884 -0.112976 -0.591919 0.081421 1441496857 0.795593 -0.130371 -0.578552 0.123535 1441496857 0.795593 -0.130371 -0.578552 0.123535 1441496857 0.795593 -0.130371 -0.578552 0.123535 1441496857 0.795593 -0.130371 -0.578552 0.123535 1441496857 0.795593 -0.130371 -0.578552 0.123535 1441496857 0.795593 -0.130371 -0.578552 0.123535 1441496857 0.794312 -0.156006 -0.563904 0.163391 1441496857 0.794312 -0.156006 -0.563904 0.163391 1441496857 0.794312 -0.156006 -0.563904 0.163391 1441496857 0.794312 -0.156006 -0.563904 0.163391 1441496857 0.794312 -0.156006 -0.563904 0.163391 1441496857 0.794312 -0.156006 -0.563904 0.163391 1441496857 0.794312 -0.156006 -0.563904 0.163391 1441496857 0.787476 -0.188477 -0.550171 0.204163 1441496857 0.787476 -0.188477 -0.550171 0.204163 1441496857 0.787476 -0.188477 -0.550171 0.204163 1441496857 0.787476 -0.188477 -0.550171 0.204163 1441496857 0.780884 -0.215271 -0.530762 0.249268 1441496857 0.780884 -0.215271 -0.530762 0.249268 1441496857 0.780884 -0.215271 -0.530762 0.249268 1441496857 0.780884 -0.215271 -0.530762 0.249268 1441496857 0.780884 -0.215271 -0.530762 0.249268 1441496857 0.780884 -0.215271 -0.530762 0.249268 1441496857 0.773132 -0.251099 -0.507813 0.285278 1441496857 0.773132 -0.251099 -0.507813 0.285278 1441496857 0.773132 -0.251099 -0.507813 0.285278 1441496857 0.773132 -0.251099 -0.507813 0.285278 1441496857 0.773132 -0.251099 -0.507813 0.285278 1441496857 0.773132 -0.251099 -0.507813 0.285278 1441496857 0.773132 -0.251099 -0.507813 0.285278 1441496857 0.770020 -0.285828 -0.474060 0.317200 1441496857 0.770020 -0.285828 -0.474060 0.317200 1441496857 0.770020 -0.285828 -0.474060 0.317200 1441496857 0.770020 -0.285828 -0.474060 0.317200 1441496857 0.770020 -0.285828 -0.474060 0.317200 1441496857 0.770020 -0.285828 -0.474060 0.317200 1441496857 0.767273 -0.309082 -0.441589 0.347534 1441496857 0.767273 -0.309082 -0.441589 0.347534 1441496857 0.767273 -0.309082 -0.441589 0.347534 1441496857 0.767273 -0.309082 -0.441589 0.347534 1441496857 0.767273 -0.309082 -0.441589 0.347534 1441496857 0.767273 -0.309082 -0.441589 0.347534 1441496857 0.764709 -0.318115 -0.417969 0.373169 1441496857 0.764709 -0.318115 -0.417969 0.373169 1441496857 0.764709 -0.318115 -0.417969 0.373169 1441496857 0.764709 -0.318115 -0.417969 0.373169 1441496857 0.764709 -0.318115 -0.417969 0.373169 1441496857 0.764709 -0.318115 -0.417969 0.373169 1441496857 0.762878 -0.316284 -0.413025 0.383911 1441496857 0.762878 -0.316284 -0.413025 0.383911 1441496857 0.762878 -0.316284 -0.413025 0.383911 1441496857 0.762878 -0.316284 -0.413025 0.383911 1441496857 0.762878 -0.316284 -0.413025 0.383911 1441496857 0.762878 -0.316284 -0.413025 0.383911 1441496857 0.765381 -0.303589 -0.429688 0.370605 1441496857 0.765381 -0.303589 -0.429688 0.370605 1441496857 0.765381 -0.303589 -0.429688 0.370605 1441496857 0.765381 -0.303589 -0.429688 0.370605 1441496857 0.771729 -0.276428 -0.465088 0.334290 1441496857 0.771729 -0.276428 -0.465088 0.334290 1441496857 0.771729 -0.276428 -0.465088 0.334290 1441496857 0.771729 -0.276428 -0.465088 0.334290 1441496857 0.774109 -0.244629 -0.508240 0.287354 1441496857 0.774109 -0.244629 -0.508240 0.287354 1441496857 0.774109 -0.244629 -0.508240 0.287354 1441496857 0.774109 -0.244629 -0.508240 0.287354 1441496857 0.774109 -0.244629 -0.508240 0.287354 1441496857 0.774109 -0.244629 -0.508240 0.287354 1441496858 0.774109 -0.244629 -0.508240 0.287354 1441496858 0.775208 -0.203674 -0.549194 0.236389 1441496858 0.775208 -0.203674 -0.549194 0.236389 1441496858 0.775208 -0.203674 -0.549194 0.236389 1441496858 0.775208 -0.203674 -0.549194 0.236389 1441496858 0.775208 -0.203674 -0.549194 0.236389 1441496858 0.775208 -0.203674 -0.549194 0.236389 1441496858 0.773315 -0.166504 -0.582397 0.187378 1441496858 0.773315 -0.166504 -0.582397 0.187378 1441496858 0.773315 -0.166504 -0.582397 0.187378 1441496858 0.773315 -0.166504 -0.582397 0.187378 1441496858 0.773315 -0.166504 -0.582397 0.187378 1441496858 0.773315 -0.166504 -0.582397 0.187378 1441496858 0.771912 -0.128357 -0.605469 0.145081 1441496858 0.771912 -0.128357 -0.605469 0.145081 1441496858 0.771912 -0.128357 -0.605469 0.145081 1441496858 0.771912 -0.128357 -0.605469 0.145081 1441496858 0.771912 -0.128357 -0.605469 0.145081 1441496858 0.771912 -0.128357 -0.605469 0.145081 1441496858 0.778442 -0.115601 -0.608643 0.100891 1441496858 0.778442 -0.115601 -0.608643 0.100891 1441496858 0.778442 -0.115601 -0.608643 0.100891 1441496858 0.778442 -0.115601 -0.608643 0.100891 1441496858 0.778442 -0.115601 -0.608643 0.100891 1441496858 0.778442 -0.115601 -0.608643 0.100891 1441496858 0.781799 -0.098083 -0.610962 0.076416 1441496858 0.781799 -0.098083 -0.610962 0.076416 1441496858 0.781799 -0.098083 -0.610962 0.076416 1441496858 0.781799 -0.098083 -0.610962 0.076416 1441496858 0.781799 -0.098083 -0.610962 0.076416 1441496858 0.781799 -0.098083 -0.610962 0.076416 1441496858 0.785400 -0.078064 -0.610596 0.064941 1441496858 0.785400 -0.078064 -0.610596 0.064941 1441496858 0.785400 -0.078064 -0.610596 0.064941 1441496858 0.785400 -0.078064 -0.610596 0.064941 1441496858 0.785400 -0.078064 -0.610596 0.064941 1441496858 0.785400 -0.078064 -0.610596 0.064941 1441496858 0.785400 -0.078064 -0.610596 0.064941 1441496858 0.787292 -0.058167 -0.611816 0.050171 1441496858 0.787292 -0.058167 -0.611816 0.050171 1441496858 0.787292 -0.058167 -0.611816 0.050171 1441496858 0.787292 -0.058167 -0.611816 0.050171 1441496858 0.787292 -0.058167 -0.611816 0.050171 1441496858 0.784790 -0.047119 -0.617249 0.029785 1441496858 0.784790 -0.047119 -0.617249 0.029785 1441496858 0.784790 -0.047119 -0.617249 0.029785 1441496858 0.784790 -0.047119 -0.617249 0.029785 1441496858 0.784790 -0.047119 -0.617249 0.029785 1441496858 0.784790 -0.047119 -0.617249 0.029785 1441496858 0.784790 -0.047119 -0.617249 0.029785 1441496858 0.782959 -0.051270 -0.619629 0.019226 1441496858 0.782959 -0.051270 -0.619629 0.019226 1441496858 0.782959 -0.051270 -0.619629 0.019226 1441496858 0.782959 -0.051270 -0.619629 0.019226 1441496858 0.782959 -0.051270 -0.619629 0.019226 1441496858 0.782959 -0.051270 -0.619629 0.019226 1441496858 0.784485 -0.061829 -0.616150 0.033203 1441496858 0.784485 -0.061829 -0.616150 0.033203 1441496858 0.784485 -0.061829 -0.616150 0.033203 1441496858 0.784485 -0.061829 -0.616150 0.033203 1441496858 0.784485 -0.061829 -0.616150 0.033203 1441496858 0.784485 -0.061829 -0.616150 0.033203 1441496858 0.784485 -0.061829 -0.616150 0.033203 1441496858 0.788086 -0.075012 -0.608154 0.058044 1441496858 0.788086 -0.075012 -0.608154 0.058044 1441496858 0.788086 -0.075012 -0.608154 0.058044 1441496858 0.788086 -0.075012 -0.608154 0.058044 1441496858 0.788086 -0.075012 -0.608154 0.058044 1441496858 0.788086 -0.075012 -0.608154 0.058044 1441496858 0.790039 -0.093445 -0.599792 0.085693 1441496858 0.790039 -0.093445 -0.599792 0.085693 1441496858 0.790039 -0.093445 -0.599792 0.085693 1441496858 0.790039 -0.093445 -0.599792 0.085693 1441496858 0.790039 -0.093445 -0.599792 0.085693 1441496858 0.789246 -0.124695 -0.590820 0.111633 1441496858 0.789246 -0.124695 -0.590820 0.111633 1441496858 0.789246 -0.124695 -0.590820 0.111633 1441496858 0.789246 -0.124695 -0.590820 0.111633 1441496858 0.789246 -0.124695 -0.590820 0.111633 1441496858 0.789246 -0.124695 -0.590820 0.111633 1441496858 0.789246 -0.124695 -0.590820 0.111633 1441496858 0.783691 -0.164551 -0.581543 0.143311 1441496858 0.783691 -0.164551 -0.581543 0.143311 1441496858 0.783691 -0.164551 -0.581543 0.143311 1441496858 0.783691 -0.164551 -0.581543 0.143311 1441496858 0.783691 -0.164551 -0.581543 0.143311 1441496858 0.783691 -0.164551 -0.581543 0.143311 1441496858 0.779602 -0.201660 -0.562012 0.188904 1441496858 0.779602 -0.201660 -0.562012 0.188904 1441496858 0.779602 -0.201660 -0.562012 0.188904 1441496858 0.779602 -0.201660 -0.562012 0.188904 1441496858 0.779602 -0.201660 -0.562012 0.188904 1441496858 0.779602 -0.201660 -0.562012 0.188904 1441496858 0.780457 -0.246460 -0.525452 0.232422 1441496858 0.780457 -0.246460 -0.525452 0.232422 1441496858 0.780457 -0.246460 -0.525452 0.232422 1441496858 0.780457 -0.246460 -0.525452 0.232422 1441496858 0.780457 -0.246460 -0.525452 0.232422 1441496858 0.780457 -0.246460 -0.525452 0.232422 1441496858 0.779419 -0.281860 -0.485229 0.278564 1441496858 0.779419 -0.281860 -0.485229 0.278564 1441496858 0.779419 -0.281860 -0.485229 0.278564 1441496858 0.779419 -0.281860 -0.485229 0.278564 1441496858 0.779419 -0.281860 -0.485229 0.278564 1441496858 0.779419 -0.281860 -0.485229 0.278564 1441496858 0.775146 -0.308838 -0.449402 0.319092 1441496858 0.775146 -0.308838 -0.449402 0.319092 1441496858 0.775146 -0.308838 -0.449402 0.319092 1441496858 0.775146 -0.308838 -0.449402 0.319092 1441496858 0.775146 -0.308838 -0.449402 0.319092 1441496858 0.775146 -0.308838 -0.449402 0.319092 1441496858 0.769165 -0.324280 -0.424622 0.350464 1441496859 0.769165 -0.324280 -0.424622 0.350464 1441496859 0.769165 -0.324280 -0.424622 0.350464 1441496859 0.769165 -0.324280 -0.424622 0.350464 1441496859 0.769165 -0.324280 -0.424622 0.350464 1441496859 0.769165 -0.324280 -0.424622 0.350464 1441496859 0.765686 -0.325439 -0.417725 0.364990 1441496859 0.765686 -0.325439 -0.417725 0.364990 1441496859 0.765686 -0.325439 -0.417725 0.364990 1441496859 0.765686 -0.325439 -0.417725 0.364990 1441496859 0.765686 -0.325439 -0.417725 0.364990 1441496859 0.765686 -0.325439 -0.417725 0.364990 1441496859 0.767578 -0.315613 -0.428711 0.356873 1441496859 0.767578 -0.315613 -0.428711 0.356873 1441496859 0.767578 -0.315613 -0.428711 0.356873 1441496859 0.767578 -0.315613 -0.428711 0.356873 1441496859 0.767578 -0.315613 -0.428711 0.356873 1441496859 0.767578 -0.315613 -0.428711 0.356873 1441496859 0.773865 -0.292908 -0.455444 0.328369 1441496859 0.773865 -0.292908 -0.455444 0.328369 1441496859 0.773865 -0.292908 -0.455444 0.328369 1441496859 0.773865 -0.292908 -0.455444 0.328369 1441496859 0.773865 -0.292908 -0.455444 0.328369 1441496859 0.773865 -0.292908 -0.455444 0.328369 1441496859 0.777893 -0.258911 -0.495422 0.287109 1441496859 0.777893 -0.258911 -0.495422 0.287109 1441496859 0.777893 -0.258911 -0.495422 0.287109 1441496859 0.777893 -0.258911 -0.495422 0.287109 1441496859 0.777893 -0.258911 -0.495422 0.287109 1441496859 0.777893 -0.258911 -0.495422 0.287109 1441496859 0.777588 -0.217163 -0.539917 0.238159 1441496859 0.777588 -0.217163 -0.539917 0.238159 1441496859 0.777588 -0.217163 -0.539917 0.238159 1441496859 0.777588 -0.217163 -0.539917 0.238159 1441496859 0.777588 -0.217163 -0.539917 0.238159 1441496859 0.777588 -0.217163 -0.539917 0.238159 1441496859 0.777588 -0.217163 -0.539917 0.238159 1441496859 0.771973 -0.178711 -0.582031 0.182800 1441496859 0.771973 -0.178711 -0.582031 0.182800 1441496859 0.771973 -0.178711 -0.582031 0.182800 1441496859 0.771973 -0.178711 -0.582031 0.182800 1441496859 0.771973 -0.178711 -0.582031 0.182800 1441496859 0.766602 -0.152771 -0.610229 0.128723 1441496859 0.766602 -0.152771 -0.610229 0.128723 1441496859 0.766602 -0.152771 -0.610229 0.128723 1441496859 0.766602 -0.152771 -0.610229 0.128723 1441496859 0.766602 -0.152771 -0.610229 0.128723 1441496859 0.766602 -0.152771 -0.610229 0.128723 1441496859 0.766907 -0.130798 -0.622314 0.086060 1441496859 0.766907 -0.130798 -0.622314 0.086060 1441496859 0.766907 -0.130798 -0.622314 0.086060 1441496859 0.766907 -0.130798 -0.622314 0.086060 1441496859 0.766907 -0.130798 -0.622314 0.086060 1441496859 0.766907 -0.130798 -0.622314 0.086060 1441496859 0.770508 -0.118225 -0.623779 0.057190 1441496859 0.770508 -0.118225 -0.623779 0.057190 1441496859 0.770508 -0.118225 -0.623779 0.057190 1441496859 0.770508 -0.118225 -0.623779 0.057190 1441496859 0.770508 -0.118225 -0.623779 0.057190 1441496859 0.770508 -0.118225 -0.623779 0.057190 1441496859 0.775940 -0.099304 -0.621338 0.044983 1441496859 0.775940 -0.099304 -0.621338 0.044983 1441496859 0.775940 -0.099304 -0.621338 0.044983 1441496859 0.775940 -0.099304 -0.621338 0.044983 1441496859 0.781494 -0.083435 -0.617554 0.030640 1441496859 0.781494 -0.083435 -0.617554 0.030640 1441496859 0.781494 -0.083435 -0.617554 0.030640 1441496859 0.781494 -0.083435 -0.617554 0.030640 1441496859 0.781494 -0.083435 -0.617554 0.030640 1441496859 0.781494 -0.083435 -0.617554 0.030640 1441496859 0.781494 -0.083435 -0.617554 0.030640 1441496859 0.784790 -0.076599 -0.614868 0.013550 1441496859 0.784790 -0.076599 -0.614868 0.013550 1441496859 0.784790 -0.076599 -0.614868 0.013550 1441496859 0.784790 -0.076599 -0.614868 0.013550 1441496859 0.784790 -0.076599 -0.614868 0.013550 1441496859 0.784790 -0.076599 -0.614868 0.013550 1441496859 0.783997 -0.062622 -0.617554 0.005310 1441496859 0.783997 -0.062622 -0.617554 0.005310 1441496859 0.783997 -0.062622 -0.617554 0.005310 1441496859 0.783997 -0.062622 -0.617554 0.005310 1441496859 0.783997 -0.062622 -0.617554 0.005310 1441496859 0.783997 -0.062622 -0.617554 0.005310 1441496859 0.783630 -0.065857 -0.617676 0.006470 1441496859 0.783630 -0.065857 -0.617676 0.006470 1441496859 0.783630 -0.065857 -0.617676 0.006470 1441496859 0.783630 -0.065857 -0.617676 0.006470 1441496859 0.783630 -0.065857 -0.617676 0.006470 1441496859 0.785828 -0.076172 -0.613281 0.022705 1441496859 0.785828 -0.076172 -0.613281 0.022705 1441496859 0.785828 -0.076172 -0.613281 0.022705 1441496859 0.785828 -0.076172 -0.613281 0.022705 1441496859 0.785828 -0.076172 -0.613281 0.022705 1441496859 0.785828 -0.076172 -0.613281 0.022705 1441496859 0.785828 -0.076172 -0.613281 0.022705 1441496859 0.789246 -0.087463 -0.605713 0.050659 1441496859 0.789246 -0.087463 -0.605713 0.050659 1441496859 0.789246 -0.087463 -0.605713 0.050659 1441496859 0.789246 -0.087463 -0.605713 0.050659 1441496859 0.789246 -0.087463 -0.605713 0.050659 1441496859 0.789246 -0.087463 -0.605713 0.050659 1441496859 0.790955 -0.100586 -0.598083 0.080933 1441496859 0.790955 -0.100586 -0.598083 0.080933 1441496859 0.790955 -0.100586 -0.598083 0.080933 1441496859 0.790955 -0.100586 -0.598083 0.080933 1441496859 0.790955 -0.100586 -0.598083 0.080933 1441496859 0.790955 -0.100586 -0.598083 0.080933 1441496859 0.790955 -0.100586 -0.598083 0.080933 1441496859 0.790771 -0.127563 -0.588440 0.110046 1441496860 0.790771 -0.127563 -0.588440 0.110046 1441496860 0.790771 -0.127563 -0.588440 0.110046 1441496860 0.790771 -0.127563 -0.588440 0.110046 1441496860 0.790771 -0.127563 -0.588440 0.110046 1441496860 0.787170 -0.163147 -0.576782 0.145264 1441496860 0.787170 -0.163147 -0.576782 0.145264 1441496860 0.787170 -0.163147 -0.576782 0.145264 1441496860 0.787170 -0.163147 -0.576782 0.145264 1441496860 0.787170 -0.163147 -0.576782 0.145264 1441496860 0.787170 -0.163147 -0.576782 0.145264 1441496860 0.781738 -0.195313 -0.560059 0.192566 1441496860 0.781738 -0.195313 -0.560059 0.192566 1441496860 0.781738 -0.195313 -0.560059 0.192566 1441496860 0.781738 -0.195313 -0.560059 0.192566 1441496860 0.781738 -0.195313 -0.560059 0.192566 1441496860 0.777771 -0.227661 -0.534180 0.240540 1441496860 0.777771 -0.227661 -0.534180 0.240540 1441496860 0.777771 -0.227661 -0.534180 0.240540 1441496860 0.777771 -0.227661 -0.534180 0.240540 1441496860 0.777771 -0.227661 -0.534180 0.240540 1441496860 0.777771 -0.227661 -0.534180 0.240540 1441496860 0.772827 -0.265869 -0.503174 0.280823 1441496860 0.772827 -0.265869 -0.503174 0.280823 1441496860 0.772827 -0.265869 -0.503174 0.280823 1441496860 0.772827 -0.265869 -0.503174 0.280823 1441496860 0.772827 -0.265869 -0.503174 0.280823 1441496860 0.772827 -0.265869 -0.503174 0.280823 1441496860 0.766235 -0.298889 -0.473694 0.314819 1441496860 0.766235 -0.298889 -0.473694 0.314819 1441496860 0.766235 -0.298889 -0.473694 0.314819 1441496860 0.766235 -0.298889 -0.473694 0.314819 1441496860 0.766235 -0.298889 -0.473694 0.314819 1441496860 0.766235 -0.298889 -0.473694 0.314819 1441496860 0.761230 -0.318054 -0.449036 0.343140 1441496860 0.761230 -0.318054 -0.449036 0.343140 1441496860 0.761230 -0.318054 -0.449036 0.343140 1441496860 0.761230 -0.318054 -0.449036 0.343140 1441496860 0.761230 -0.318054 -0.449036 0.343140 1441496860 0.761230 -0.318054 -0.449036 0.343140 1441496860 0.758667 -0.322937 -0.433167 0.363953 1441496860 0.758667 -0.322937 -0.433167 0.363953 1441496860 0.758667 -0.322937 -0.433167 0.363953 1441496860 0.758667 -0.322937 -0.433167 0.363953 1441496860 0.758667 -0.322937 -0.433167 0.363953 1441496860 0.758667 -0.322937 -0.433167 0.363953 1441496860 0.758667 -0.322937 -0.433167 0.363953 1441496860 0.760437 -0.313965 -0.433594 0.367615 1441496860 0.760437 -0.313965 -0.433594 0.367615 1441496860 0.760437 -0.313965 -0.433594 0.367615 1441496860 0.760437 -0.313965 -0.433594 0.367615 1441496860 0.760437 -0.313965 -0.433594 0.367615 1441496860 0.760437 -0.313965 -0.433594 0.367615 1441496860 0.766846 -0.295166 -0.452942 0.345947 1441496860 0.766846 -0.295166 -0.452942 0.345947 1441496860 0.766846 -0.295166 -0.452942 0.345947 1441496860 0.766846 -0.295166 -0.452942 0.345947 1441496860 0.766846 -0.295166 -0.452942 0.345947 1441496860 0.766846 -0.295166 -0.452942 0.345947 1441496860 0.771484 -0.271423 -0.487549 0.305664 1441496860 0.771484 -0.271423 -0.487549 0.305664 1441496860 0.771484 -0.271423 -0.487549 0.305664 1441496860 0.771484 -0.271423 -0.487549 0.305664 1441496860 0.771484 -0.271423 -0.487549 0.305664 1441496860 0.771484 -0.271423 -0.487549 0.305664 1441496860 0.771973 -0.240234 -0.528442 0.258972 1441496860 0.771973 -0.240234 -0.528442 0.258972 1441496860 0.771973 -0.240234 -0.528442 0.258972 1441496860 0.771973 -0.240234 -0.528442 0.258972 1441496860 0.769531 -0.206604 -0.567627 0.207275 1441496860 0.769531 -0.206604 -0.567627 0.207275 1441496860 0.769531 -0.206604 -0.567627 0.207275 1441496860 0.769531 -0.206604 -0.567627 0.207275 1441496860 0.769531 -0.206604 -0.567627 0.207275 1441496860 0.769531 -0.206604 -0.567627 0.207275 1441496860 0.767029 -0.172546 -0.597534 0.157654 1441496860 0.767029 -0.172546 -0.597534 0.157654 1441496860 0.767029 -0.172546 -0.597534 0.157654 1441496860 0.767029 -0.172546 -0.597534 0.157654 1441496860 0.767029 -0.172546 -0.597534 0.157654 1441496860 0.767029 -0.172546 -0.597534 0.157654 1441496860 0.767395 -0.144592 -0.614014 0.114868 1441496860 0.767395 -0.144592 -0.614014 0.114868 1441496860 0.767395 -0.144592 -0.614014 0.114868 1441496860 0.767395 -0.144592 -0.614014 0.114868 1441496860 0.767395 -0.144592 -0.614014 0.114868 1441496860 0.770569 -0.129944 -0.618408 0.082703 1441496860 0.770569 -0.129944 -0.618408 0.082703 1441496860 0.770569 -0.129944 -0.618408 0.082703 1441496860 0.770569 -0.129944 -0.618408 0.082703 1441496860 0.770569 -0.129944 -0.618408 0.082703 1441496860 0.777771 -0.117859 -0.613770 0.067200 1441496860 0.777771 -0.117859 -0.613770 0.067200 1441496860 0.777771 -0.117859 -0.613770 0.067200 1441496860 0.777771 -0.117859 -0.613770 0.067200 1441496860 0.777771 -0.117859 -0.613770 0.067200 1441496860 0.777771 -0.117859 -0.613770 0.067200 1441496860 0.782288 -0.097290 -0.611816 0.064941 1441496860 0.782288 -0.097290 -0.611816 0.064941 1441496860 0.782288 -0.097290 -0.611816 0.064941 1441496860 0.782288 -0.097290 -0.611816 0.064941 1441496860 0.782288 -0.097290 -0.611816 0.064941 1441496860 0.782288 -0.097290 -0.611816 0.064941 1441496860 0.786072 -0.076050 -0.610962 0.054749 1441496860 0.786072 -0.076050 -0.610962 0.054749 1441496860 0.786072 -0.076050 -0.610962 0.054749 1441496860 0.786072 -0.076050 -0.610962 0.054749 1441496861 0.786072 -0.076050 -0.610962 0.054749 1441496861 0.786072 -0.076050 -0.610962 0.054749 1441496861 0.786072 -0.076050 -0.610962 0.054749 1441496861 0.784424 -0.051025 -0.616882 0.038879 1441496861 0.784424 -0.051025 -0.616882 0.038879 1441496861 0.784424 -0.051025 -0.616882 0.038879 1441496861 0.784424 -0.051025 -0.616882 0.038879 1441496861 0.784424 -0.051025 -0.616882 0.038879 1441496861 0.784424 -0.051025 -0.616882 0.038879 1441496861 0.783142 -0.055725 -0.618530 0.030579 1441496861 0.783142 -0.055725 -0.618530 0.030579 1441496861 0.783142 -0.055725 -0.618530 0.030579 1441496861 0.783142 -0.055725 -0.618530 0.030579 1441496861 0.783142 -0.055725 -0.618530 0.030579 1441496861 0.784302 -0.065430 -0.615479 0.042480 1441496861 0.784302 -0.065430 -0.615479 0.042480 1441496861 0.784302 -0.065430 -0.615479 0.042480 1441496861 0.784302 -0.065430 -0.615479 0.042480 1441496861 0.784302 -0.065430 -0.615479 0.042480 1441496861 0.784302 -0.065430 -0.615479 0.042480 1441496861 0.784302 -0.065430 -0.615479 0.042480 1441496861 0.789001 -0.079285 -0.605652 0.065918 1441496861 0.789001 -0.079285 -0.605652 0.065918 1441496861 0.789001 -0.079285 -0.605652 0.065918 1441496861 0.789001 -0.079285 -0.605652 0.065918 1441496861 0.789001 -0.079285 -0.605652 0.065918 1441496861 0.789001 -0.079285 -0.605652 0.065918 1441496861 0.792419 -0.098633 -0.594543 0.093933 1441496861 0.792419 -0.098633 -0.594543 0.093933 1441496861 0.792419 -0.098633 -0.594543 0.093933 1441496861 0.792419 -0.098633 -0.594543 0.093933 1441496861 0.792419 -0.098633 -0.594543 0.093933 1441496861 0.792419 -0.098633 -0.594543 0.093933 1441496861 0.793030 -0.125671 -0.583496 0.121887 1441496861 0.793030 -0.125671 -0.583496 0.121887 1441496861 0.793030 -0.125671 -0.583496 0.121887 1441496861 0.793030 -0.125671 -0.583496 0.121887 1441496861 0.793030 -0.125671 -0.583496 0.121887 1441496861 0.793030 -0.125671 -0.583496 0.121887 1441496861 0.793030 -0.125671 -0.583496 0.121887 1441496861 0.788025 -0.165833 -0.573242 0.151306 1441496861 0.788025 -0.165833 -0.573242 0.151306 1441496861 0.788025 -0.165833 -0.573242 0.151306 1441496861 0.788025 -0.165833 -0.573242 0.151306 1441496861 
0.773010 0.015869 -0.630493 0.067810 1441496863 0.773010 0.017273 -0.630188 0.070557 1441496863 0.773010 0.017273 -0.630188 0.070557 1441496863 0.773010 0.017273 -0.630188 0.070557 1441496863 0.773010 0.017273 -0.630188 0.070557 1441496863 0.773010 0.017273 -0.630188 0.070557 1441496863 0.773254 0.018494 -0.629700 0.072449 1441496863 0.773254 0.018494 -0.629700 0.072449 1441496863 0.773254 0.018494 -0.629700 0.072449 1441496863 0.773254 0.018494 -0.629700 0.072449 1441496863 0.773254 0.018494 -0.629700 0.072449 1441496863 0.773621 0.018799 -0.629089 0.073303 1441496863 0.773621 0.018799 -0.629089 0.073303 1441496863 0.773621 0.018799 -0.629089 0.073303 1441496863 0.773621 0.018799 -0.629089 0.073303 1441496863 0.774353 0.018555 -0.628235 0.073364 1441496863 0.774353 0.018555 -0.628235 0.073364 1441496863 0.774353 0.018555 -0.628235 0.073364 1441496863 0.774353 0.018555 -0.628235 0.073364 1441496863 0.774353 0.018555 -0.628235 0.073364 1441496863 0.775208 0.014160 -0.627686 0.069275 1441496863 0.775208 0.014160 -0.627686 0.069275 1441496863 0.775208 0.014160 -0.627686 0.069275 1441496863 0.775208 0.014160 -0.627686 0.069275 1441496863 0.775208 0.014160 -0.627686 0.069275 1441496863 0.775208 0.014160 -0.627686 0.069275 1441496863 0.775940 0.008911 -0.627502 0.063721 1441496863 0.775940 0.008911 -0.627502 0.063721 1441496863 0.775940 0.008911 -0.627502 0.063721 1441496863 0.775940 0.008911 -0.627502 0.063721 1441496863 0.775940 0.008911 -0.627502 0.063721 1441496863 0.775940 0.008911 -0.627502 0.063721 1441496863 0.776367 0.005615 -0.627441 0.058899 1441496863 0.776367 0.005615 -0.627441 0.058899 1441496863 0.776367 0.005615 -0.627441 0.058899 1441496863 0.776367 0.005615 -0.627441 0.058899 1441496863 0.776367 0.005615 -0.627441 0.058899 1441496863 0.776367 0.005615 -0.627441 0.058899 1441496863 0.776367 0.005615 -0.627441 0.058899 1441496864 0.776794 0.003967 -0.627197 0.056396 1441496864 0.776794 0.003967 -0.627197 0.056396 1441496864 0.776794 0.003967 -0.627197 0.056396 1441496864 0.776794 0.003967 -0.627197 0.056396 1441496864 0.776794 0.003967 -0.627197 0.056396 1441496864 0.776794 0.003967 -0.627197 0.056396 1441496864 0.776978 0.003540 -0.626953 0.056824 1441496864 0.776978 0.003540 -0.626953 0.056824 1441496864 0.776978 0.003540 -0.626953 0.056824 1441496864 0.776978 0.003540 -0.626953 0.056824 1441496864 0.776978 0.003540 -0.626953 0.056824 1441496864 0.776978 0.003540 -0.626953 0.056824 1441496864 0.776917 0.003601 -0.626831 0.058411 1441496864 0.776917 0.003601 -0.626831 0.058411 1441496864 0.776917 0.003601 -0.626831 0.058411 1441496864 0.776917 0.003601 -0.626831 0.058411 1441496864 0.776917 0.003601 -0.626831 0.058411 1441496864 0.776917 0.003601 -0.626831 0.058411 1441496864 0.776489 0.005310 -0.627197 0.060547 1441496864 0.776489 0.005310 -0.627197 0.060547 1441496864 0.776489 0.005310 -0.627197 0.060547 1441496864 0.776489 0.005310 -0.627197 0.060547 1441496864 0.776489 0.005310 -0.627197 0.060547 1441496864 0.776489 0.005310 -0.627197 0.060547 1441496864 0.776062 0.007935 -0.627502 0.061890 1441496864 0.776062 0.007935 -0.627502 0.061890 1441496864 0.776062 0.007935 -0.627502 0.061890 1441496864 0.776062 0.007935 -0.627502 0.061890 1441496864 0.776062 0.007935 -0.627502 0.061890 1441496864 0.776062 0.007935 -0.627502 0.061890 1441496864 0.776062 0.007935 -0.627502 0.061890 1441496864 0.776062 0.007935 -0.627686 0.060303 1441496864 0.776062 0.007935 -0.627686 0.060303 1441496864 0.776062 0.007935 -0.627686 0.060303 1441496864 0.776062 0.007935 -0.627686 0.060303 1441496864 0.776062 0.007935 -0.627686 0.060303 1441496864 0.776062 0.007935 -0.627686 0.060303 1441496864 0.776245 0.006775 -0.627563 0.059265 1441496864 0.776245 0.006775 -0.627563 0.059265 1441496864 0.776245 0.006775 -0.627563 0.059265 1441496864 0.776245 0.006775 -0.627563 0.059265 1441496864 0.776245 0.006775 -0.627563 0.059265 1441496864 0.776245 0.006775 -0.627563 0.059265 1441496864 0.776550 0.005371 -0.627380 0.057739 1441496864 0.776550 0.005371 -0.627380 0.057739 1441496864 0.776550 0.005371 -0.627380 0.057739 1441496864 0.776550 0.005371 -0.627380 0.057739 1441496864 0.776550 0.005371 -0.627380 0.057739 1441496864 0.776550 0.005371 -0.627380 0.057739 1441496864 0.776550 0.005371 -0.627380 0.057739 1441496864 0.777100 0.003906 -0.626831 0.055786 1441496864 0.777100 0.003906 -0.626831 0.055786 1441496864 0.777100 0.003906 -0.626831 0.055786 1441496864 0.777100 0.003906 -0.626831 0.055786 1441496864 0.777100 0.003906 -0.626831 0.055786 1441496864 0.777100 0.003906 -0.626831 0.055786 1441496864 0.777832 0.002502 -0.626282 0.052429 1441496864 0.777832 0.002502 -0.626282 0.052429 1441496864 0.777832 0.002502 -0.626282 0.052429 1441496864 0.777832 0.002502 -0.626282 0.052429 1441496864 0.777832 0.002502 -0.626282 0.052429 1441496864 0.777832 0.002502 -0.626282 0.052429 1441496864 0.777832 0.002502 -0.626282 0.052429 1441496864 0.778381 0.002197 -0.625732 0.050232 1441496864 0.778381 0.002197 -0.625732 0.050232 1441496864 0.778381 0.002197 -0.625732 0.050232 1441496864 0.778381 0.002197 -0.625732 0.050232 1441496864 0.778381 0.002197 -0.625732 0.050232 1441496864 0.779053 0.003906 -0.625000 0.049438 1441496864 0.779053 0.003906 -0.625000 0.049438 1441496864 0.779053 0.003906 -0.625000 0.049438 1441496864 0.779053 0.003906 -0.625000 0.049438 1441496864 0.779053 0.003906 -0.625000 0.049438 1441496864 0.779053 0.003906 -0.625000 0.049438 1441496864 0.779480 0.001160 -0.624756 0.044739 1441496864 0.779480 0.001160 -0.624756 0.044739 1441496864 0.779480 0.001160 -0.624756 0.044739 1441496864 0.779480 0.001160 -0.624756 0.044739 1441496864 0.779602 0.000671 -0.624756 0.044006 1441496864 0.779602 0.000671 -0.624756 0.044006 1441496864 0.779602 0.000671 -0.624756 0.044006 1441496864 0.779602 0.000671 -0.624756 0.044006 1441496864 0.779602 0.000671 -0.624756 0.044006 1441496864 0.779602 0.000671 -0.624756 0.044006 1441496864 0.779053 0.007690 -0.624756 0.051575 1441496864 0.779053 0.007690 -0.624756 0.051575 1441496864 0.779053 0.007690 -0.624756 0.051575 1441496864 0.779053 0.007690 -0.624756 0.051575 1441496864 0.779053 0.007690 -0.624756 0.051575 1441496864 0.779053 0.007690 -0.624756 0.051575 1441496864 0.778870 0.011047 -0.624451 0.057434 1441496864 0.778870 0.011047 -0.624451 0.057434 1441496864 0.778870 0.011047 -0.624451 0.057434 1441496864 0.778870 0.011047 -0.624451 0.057434 1441496864 0.778870 0.011047 -0.624451 0.057434 1441496864 0.778870 0.011047 -0.624451 0.057434 1441496864 0.778259 0.011292 -0.624695 0.062439 1441496864 0.778259 0.011292 -0.624695 0.062439 1441496864 0.778259 0.011292 -0.624695 0.062439 1441496864 0.778259 0.011292 -0.624695 0.062439 1441496864 0.778259 0.011292 -0.624695 0.062439 1441496864 0.778259 0.011292 -0.624695 0.062439 1441496864 0.778015 0.011292 -0.624634 0.065857 1441496864 0.778015 0.011292 -0.624634 0.065857 1441496864 0.778015 0.011292 -0.624634 0.065857 1441496864 0.778015 0.011292 -0.624634 0.065857 1441496864 0.778015 0.011292 -0.624634 0.065857 1441496864 0.778015 0.011292 -0.624634 0.065857 1441496864 0.778259 0.008545 -0.624512 0.065002 1441496865 0.778259 0.008545 -0.624512 0.065002 1441496865 0.778259 0.008545 -0.624512 0.065002 1441496865 0.778259 0.008545 -0.624512 0.065002 1441496865 0.778259 0.008545 -0.624512 0.065002 1441496865 0.778931 0.003052 -0.624268 0.059082 1441496865 0.778931 0.003052 -0.624268 0.059082 1441496865 0.778931 0.003052 -0.624268 0.059082 1441496865 0.778931 0.003052 -0.624268 0.059082 1441496865 0.778931 0.003052 -0.624268 0.059082 1441496865 0.778931 0.003052 -0.624268 0.059082 1441496865 0.779663 -0.001099 -0.623962 0.052795 1441496865 0.779663 -0.001099 -0.623962 0.052795 1441496865 0.779663 -0.001099 -0.623962 0.052795 1441496865 0.779663 -0.001099 -0.623962 0.052795 1441496865 0.779663 -0.001099 -0.623962 0.052795 1441496865 0.779663 -0.001099 -0.623962 0.052795 1441496865 0.780212 -0.004944 -0.623718 0.047424 1441496865 0.780212 -0.004944 -0.623718 0.047424 1441496865 0.780212 -0.004944 -0.623718 0.047424 1441496865 0.780212 -0.004944 -0.623718 0.047424 1441496865 0.780212 -0.004944 -0.623718 0.047424 1441496865 0.780212 -0.004944 -0.623718 0.047424 1441496865 0.780273 -0.006409 -0.623596 0.047241 1441496865 0.780273 -0.006409 -0.623596 0.047241 1441496865 0.780273 -0.006409 -0.623596 0.047241 1441496865 0.780273 -0.006409 -0.623596 0.047241 1441496865 0.780273 -0.006409 -0.623596 0.047241 1441496865 0.780273 -0.006409 -0.623596 0.047241 1441496865 0.779968 -0.005005 -0.623779 0.050354 1441496865 0.779968 -0.005005 -0.623779 0.050354 1441496865 0.779968 -0.005005 -0.623779 0.050354 1441496865 0.779968 -0.005005 -0.623779 0.050354 1441496865 0.779968 -0.005005 -0.623779 0.050354 1441496865 0.779968 -0.005005 -0.623779 0.050354 1441496865 0.779907 -0.005249 -0.623779 0.051697 1441496865 0.779907 -0.005249 -0.623779 0.051697 1441496865 0.779907 -0.005249 -0.623779 0.051697 1441496865 0.779907 -0.005249 -0.623779 0.051697 1441496865 0.779907 -0.005249 -0.623779 0.051697 1441496865 0.779907 -0.005249 -0.623779 0.051697 1441496865 0.779907 -0.005249 -0.623779 0.051697 1441496865 0.779541 -0.003601 -0.624084 0.053345 1441496865 0.779541 -0.003601 -0.624084 0.053345 1441496865 0.779541 -0.003601 -0.624084 0.053345 1441496865 0.779541 -0.003601 -0.624084 0.053345 1441496865 0.779541 -0.003601 -0.624084 0.053345 1441496865 0.779541 -0.003601 -0.624084 0.053345 1441496865 0.779114 -0.001038 -0.624634 0.053467 1441496865 0.779114 -0.001038 -0.624634 0.053467 1441496865 0.779114 -0.001038 -0.624634 0.053467 1441496865 0.779114 -0.001038 -0.624634 0.053467 1441496865 0.779114 -0.001038 -0.624634 0.053467 1441496865 0.779114 -0.001038 -0.624634 0.053467 1441496865 0.778931 -0.001038 -0.624939 0.051880 1441496865 0.778931 -0.001038 -0.624939 0.051880 1441496865 0.778931 -0.001038 -0.624939 0.051880 1441496865 0.778931 -0.001038 -0.624939 0.051880 1441496865 0.778931 -0.001038 -0.624939 0.051880 1441496865 0.778931 -0.001038 -0.624939 0.051880 1441496865 0.778809 -0.000244 -0.625061 0.052002 1441496865 0.778809 -0.000244 -0.625061 0.052002 1441496865 0.778809 -0.000244 -0.625061 0.052002 1441496865 0.778809 -0.000244 -0.625061 0.052002 1441496865 0.778809 -0.000244 -0.625061 0.052002 1441496865 0.778809 -0.000244 -0.625061 0.052002 1441496865 0.778809 -0.000244 -0.625061 0.052002 1441496865 0.778625 0.000854 -0.625305 0.052490 1441496865 0.778625 0.000854 -0.625305 0.052490 1441496865 0.778625 0.000854 -0.625305 0.052490 1441496865 0.778625 0.000854 -0.625305 0.052490 1441496865 0.778625 0.000854 -0.625305 0.052490 1441496865 0.778625 0.000854 -0.625305 0.052490 1441496865 0.778625 0.000854 -0.625305 0.052002 1441496865 0.778625 0.000854 -0.625305 0.052002 1441496865 0.778625 0.000854 -0.625305 0.052002 1441496865 0.778625 0.000854 -0.625305 0.052002 1441496865 0.778625 0.000854 -0.625305 0.052002 1441496865 0.778625 0.000854 -0.625305 0.052002 1441496865 0.778625 0.000854 -0.625305 0.052002 1441496865 0.778870 0.001831 -0.625061 0.051025 1441496865 0.778870 0.001831 -0.625061 0.051025 1441496865 0.778870 0.001831 -0.625061 0.051025 1441496865 0.779053 0.002930 -0.624817 0.051086 1441496865 0.779053 0.002930 -0.624817 0.051086 1441496865 0.779053 0.002930 -0.624817 0.051086 1441496865 0.779053 0.002930 -0.624817 0.051086 1441496865 0.779053 0.002930 -0.624817 0.051086 1441496865 0.779053 0.002930 -0.624817 0.051086 1441496865 0.779053 0.002930 -0.624817 0.051086 1441496865 0.779602 0.002258 -0.624451 0.047913 1441496865 0.779602 0.002258 -0.624451 0.047913 1441496865 0.779602 0.002258 -0.624451 0.047913 1441496865 0.779602 0.002258 -0.624451 0.047913 1441496865 0.779602 0.002258 -0.624451 0.047913 1441496865 0.779602 0.002258 -0.624451 0.047913 1441496865 0.779663 0.001953 -0.624329 0.047607 1441496865 0.779663 0.001953 -0.624329 0.047607 1441496865 0.779663 0.001953 -0.624329 0.047607 1441496865 0.779663 0.001953 -0.624329 0.047607 1441496865 0.779663 0.001953 -0.624329 0.047607 1441496865 0.779663 0.001953 -0.624329 0.047607 1441496865 0.779663 0.001953 -0.624329 0.047607 1441496865 0.779724 0.003418 -0.624268 0.048035 1441496865 0.779724 0.003418 -0.624268 0.048035 1441496865 0.779724 0.003418 -0.624268 0.048035 1441496865 0.779724 0.003418 -0.624268 0.048035 1441496865 0.779724 0.003418 -0.624268 0.048035 1441496865 0.779724 0.003418 -0.624268 0.048035 1441496865 0.779663 0.002808 -0.624268 0.048889 1441496866 0.779663 0.002808 -0.624268 0.048889 1441496866 0.779663 0.002808 -0.624268 0.048889 1441496866 0.779663 0.002808 -0.624268 0.048889 1441496866 0.779663 0.002808 -0.624268 0.048889 1441496866 0.779663 0.002808 -0.624268 0.048889 1441496866 0.779663 0.002808 -0.624268 0.048889 1441496866 0.779907 0.001526 -0.623901 0.050049 1441496866 0.779907 0.001526 -0.623901 0.050049 1441496866 0.779907 0.001526 -0.623901 0.050049 1441496866 0.779907 0.001526 -0.623901 0.050049 1441496866 0.779907 0.001526 -0.623901 0.050049 1441496866 0.780029 0.001038 -0.623596 0.052185 1441496866 0.780029 0.001038 -0.623596 0.052185 1441496866 0.780029 0.001038 -0.623596 0.052185 1441496866 0.780029 0.001038 -0.623596 0.052185 1441496866 0.780029 0.001038 -0.623596 0.052185 1441496866 0.780029 0.001038 -0.623596 0.052185 1441496866 0.780151 -0.000183 -0.623291 0.053650 1441496866 0.780151 -0.000183 -0.623291 0.053650 1441496866 0.780151 -0.000183 -0.623291 0.053650 1441496866 0.780151 -0.000183 -0.623291 0.053650 1441496866 0.780151 -0.000183 -0.623291 0.053650 1441496866 0.780151 -0.000183 -0.623291 0.053650 1441496866 0.780151 -0.000183 -0.623291 0.053650 1441496866 0.780273 -0.000977 -0.622925 0.055359 1441496866 0.780273 -0.000977 -0.622925 0.055359 1441496866 0.780273 -0.000977 -0.622925 0.055359 1441496866 0.780273 -0.000977 -0.622925 0.055359 1441496866 0.780273 -0.000977 -0.622925 0.055359 1441496866 0.780273 -0.000122 -0.622742 0.057922 1441496866 0.780273 -0.000122 -0.622742 0.057922 1441496866 0.780273 -0.000122 -0.622742 0.057922 1441496866 0.780273 -0.000122 -0.622742 0.057922 1441496866 0.780273 -0.000122 -0.622742 0.057922 1441496866 0.780273 -0.000122 -0.622742 0.057922 1441496866 0.780457 -0.000732 -0.622498 0.057800 1441496866 0.780457 -0.000732 -0.622498 0.057800 1441496866 0.780457 -0.000732 -0.622498 0.057800 1441496866 0.780457 -0.000732 -0.622498 0.057800 1441496866 0.780457 -0.000732 -0.622498 0.057800 1441496866 0.780457 -0.000732 -0.622498 0.057800 1441496866 0.780457 -0.000732 -0.622498 0.057800 1441496866 0.780579 -0.002258 -0.622559 0.055908 1441496866 0.780579 -0.002258 -0.622559 0.055908 1441496866 0.780579 -0.002258 -0.622559 0.055908 1441496866 0.780579 -0.002258 -0.622559 0.055908 1441496866 0.780579 -0.002258 -0.622559 0.055908 1441496866 0.780579 -0.002747 -0.622742 0.053711 1441496866 0.780579 -0.002747 -0.622742 0.053711 1441496866 0.780579 -0.002747 -0.622742 0.053711 1441496866 0.780579 -0.002747 -0.622742 0.053711 1441496866 0.780579 -0.002747 -0.622742 0.053711 1441496866 0.780579 -0.002747 -0.622742 0.053711 1441496866 0.780640 -0.002869 -0.622742 0.052856 1441496866 0.780640 -0.002869 -0.622742 0.052856 1441496866 0.780640 -0.002869 -0.622742 0.052856 1441496866 0.780640 -0.002869 -0.622742 0.052856 1441496866 0.780640 -0.002869 -0.622742 0.052856 1441496866 0.780640 -0.002869 -0.622742 0.052856 1441496866 0.780640 -0.002686 -0.622620 0.054077 1441496866 0.780640 -0.002686 -0.622620 0.054077 1441496866 0.780640 -0.002686 -0.622620 0.054077 1441496866 0.780640 -0.002686 -0.622620 0.054077 1441496866 0.780640 -0.002686 -0.622620 0.054077 1441496866 0.780640 -0.002686 -0.622620 0.054077 1441496866 0.780518 -0.002441 -0.622559 0.056519 1441496866 0.780518 -0.002441 -0.622559 0.056519 1441496866 0.780518 -0.002441 -0.622559 0.056519 1441496866 0.780518 -0.002441 -0.622559 0.056519 1441496866 0.780518 -0.002441 -0.622559 0.056519 1441496866 0.780518 -0.002441 -0.622559 0.056519 1441496866 0.780518 -0.002441 -0.622559 0.056519 1441496866 0.780151 -0.002380 -0.622864 0.058105 1441496866 0.780151 -0.002380 -0.622864 0.058105 1441496866 0.780151 -0.002380 -0.622864 0.058105 1441496866 0.780151 -0.002380 -0.622864 0.058105 1441496866 0.780151 -0.002380 -0.622864 0.058105 1441496866 0.779602 -0.002441 -0.623535 0.058044 1441496866 0.779602 -0.002441 -0.623535 0.058044 1441496866 0.779602 -0.002441 -0.623535 0.058044 1441496866 0.779602 -0.002441 -0.623535 0.058044 1441496866 0.779602 -0.002441 -0.623535 0.058044 1441496866 0.779602 -0.002441 -0.623535 0.058044 1441496866 0.779175 -0.001587 -0.624207 0.057251 1441496866 0.779175 -0.001587 -0.624207 0.057251 1441496866 0.779175 -0.001587 -0.624207 0.057251 1441496866 0.779175 -0.001587 -0.624207 0.057251 1441496866 0.779175 -0.001587 -0.624207 0.057251 1441496866 0.779175 -0.001587 -0.624207 0.057251 1441496866 0.778931 -0.000488 -0.624573 0.056274 1441496866 0.778931 -0.000488 -0.624573 0.056274 1441496866 0.778931 -0.000488 -0.624573 0.056274 1441496866 0.778931 -0.000488 -0.624573 0.056274 1441496866 0.778931 -0.000488 -0.624573 0.056274 1441496866 0.778931 -0.000488 -0.624573 0.056274 1441496866 0.778564 0.000977 -0.625000 0.056458 1441496866 0.778564 0.000977 -0.625000 0.056458 1441496866 0.778564 0.000977 -0.625000 0.056458 1441496866 0.778564 0.000977 -0.625000 0.056458 1441496866 0.778564 0.000977 -0.625000 0.056458 1441496866 0.778564 0.000977 -0.625000 0.056458 1441496866 0.778442 0.001099 -0.625244 0.055115 1441496866 0.778442 0.001099 -0.625244 0.055115 1441496866 0.778442 0.001099 -0.625244 0.055115 1441496866 0.778442 0.001099 -0.625244 0.055115 1441496866 0.778442 0.001099 -0.625244 0.055115 1441496866 0.778442 0.001099 -0.625244 0.055115 1441496866 0.778442 0.001099 -0.625244 0.055115 1441496866 0.778687 0.002258 -0.625061 0.054077 1441496866 0.778687 0.002258 -0.625061 0.054077 1441496866 0.778687 0.002258 -0.625061 0.054077 1441496866 0.778687 0.002258 -0.625061 0.054077 1441496867 0.778687 0.002258 -0.625061 0.054077 1441496867 0.778687 0.002258 -0.625061 0.054077 1441496867 0.779175 0.004211 -0.624573 0.052856 1441496867 0.779175 0.004211 -0.624573 0.052856 1441496867 0.779175 0.004211 -0.624573 0.052856 1441496867 0.779480 0.007629 -0.624023 0.054260 1441496867 0.779480 0.007629 -0.624023 0.054260 1441496867 0.779480 0.007629 -0.624023 0.054260 1441496867 0.779480 0.007629 -0.624023 0.054260 1441496867 0.779480 0.007629 -0.624023 0.054260 1441496867 0.779480 0.007629 -0.624023 0.054260 1441496867 0.779480 0.010071 -0.623779 0.056091 1441496867 0.779480 0.010071 -0.623779 0.056091 1441496867 0.779480 0.010071 -0.623779 0.056091 1441496867 0.779480 0.010071 -0.623779 0.056091 1441496867 0.779480 0.010071 -0.623779 0.056091 1441496867 0.779480 0.010071 -0.623779 0.056091 1441496867 0.779480 0.010071 -0.623779 0.056091 1441496867 0.779541 0.007751 -0.623962 0.053711 1441496867 0.779541 0.007751 -0.623962 0.053711 1441496867 0.779541 0.007751 -0.623962 0.053711 1441496867 0.779541 0.007751 -0.623962 0.053711 1441496867 0.779541 0.007751 -0.623962 0.053711 1441496867 0.779541 0.007751 -0.623962 0.053711 1441496867 0.779358 0.006226 -0.624268 0.052979 1441496867 0.779358 0.006226 -0.624268 0.052979 1441496867 0.779358 0.006226 -0.624268 0.052979 1441496867 0.779358 0.006226 -0.624268 0.052979 1441496867 0.779358 0.006226 -0.624268 0.052979 1441496867 0.779358 0.006226 -0.624268 0.052979 1441496867 0.778809 0.011475 -0.624329 0.059570 1441496867 0.778809 0.011475 -0.624329 0.059570 1441496867 0.778809 0.011475 -0.624329 0.059570 1441496867 0.778809 0.011475 -0.624329 0.059570 1441496867 0.778809 0.011475 -0.624329 0.059570 1441496867 0.778809 0.011475 -0.624329 0.059570 1441496867 0.778687 0.012268 -0.624268 0.061096 1441496867 0.778687 0.012268 -0.624268 0.061096 1441496867 0.778687 0.012268 -0.624268 0.061096 1441496867 0.778687 0.012268 -0.624268 0.061096 1441496867 0.778687 0.012268 -0.624268 0.061096 1441496867 0.778687 0.012268 -0.624268 0.061096 1441496867 0.778381 0.009827 -0.624451 0.063477 1441496867 0.778381 0.009827 -0.624451 0.063477 1441496867 0.778381 0.009827 -0.624451 0.063477 1441496867 0.778381 0.009827 -0.624451 0.063477 1441496867 0.778381 0.009827 -0.624451 0.063477 1441496867 0.778381 0.009827 -0.624451 0.063477 1441496867 0.778259 0.010925 -0.624146 0.067627 1441496867 0.778259 0.010925 -0.624146 0.067627 1441496867 0.778259 0.010925 -0.624146 0.067627 1441496867 0.778259 0.010925 -0.624146 0.067627 1441496867 0.778259 0.010925 -0.624146 0.067627 1441496867 0.778259 0.010925 -0.624146 0.067627 1441496867 0.778503 0.010681 -0.623718 0.069275 1441496867 0.778503 0.010681 -0.623718 0.069275 1441496867 0.778503 0.010681 -0.623718 0.069275 1441496867 0.778503 0.010681 -0.623718 0.069275 1441496867 0.778503 0.010681 -0.623718 0.069275 1441496867 0.778503 0.010681 -0.623718 0.069275 1441496867 0.779175 0.007996 -0.623047 0.067749 1441496867 0.779175 0.007996 -0.623047 0.067749 1441496867 0.779175 0.007996 -0.623047 0.067749 1441496867 0.779175 0.007996 -0.623047 0.067749 1441496867 0.779175 0.007996 -0.623047 0.067749 1441496867 0.779175 0.007996 -0.623047 0.067749 1441496867 0.780090 0.002319 -0.622375 0.063477 1441496867 0.780090 0.002319 -0.622375 0.063477 1441496867 0.780090 0.002319 -0.622375 0.063477 1441496867 0.780090 0.002319 -0.622375 0.063477 1441496867 0.780090 0.002319 -0.622375 0.063477 1441496867 0.780090 0.002319 -0.622375 0.063477 1441496867 0.780823 -0.002441 -0.621948 0.058716 1441496867 0.780823 -0.002441 -0.621948 0.058716 1441496867 0.780823 -0.002441 -0.621948 0.058716 1441496867 0.780823 -0.002441 -0.621948 0.058716 1441496867 0.780823 -0.002441 -0.621948 0.058716 1441496867 0.780823 -0.002441 -0.621948 0.058716 1441496867 0.781250 -0.005371 -0.621765 0.055176 1441496867 0.781250 -0.005371 -0.621765 0.055176 1441496867 0.781250 -0.005371 -0.621765 0.055176 1441496867 0.781250 -0.005371 -0.621765 0.055176 1441496867 0.781250 -0.005371 -0.621765 0.055176 1441496867 0.781250 -0.005371 -0.621765 0.055176 1441496867 0.781433 -0.006470 -0.621521 0.054504 1441496867 0.781433 -0.006470 -0.621521 0.054504 1441496867 0.781433 -0.006470 -0.621521 0.054504 1441496867 0.781433 -0.006470 -0.621521 0.054504 1441496867 0.781433 -0.006470 -0.621521 0.054504 1441496867 0.781433 -0.006470 -0.621521 0.054504 1441496867 0.781494 -0.006287 -0.621399 0.055664 1441496867 0.781494 -0.006287 -0.621399 0.055664 1441496867 0.781494 -0.006287 -0.621399 0.055664 1441496867 0.781494 -0.006287 -0.621399 0.055664 1441496867 0.781494 -0.006287 -0.621399 0.055664 1441496867 0.781494 -0.006287 -0.621399 0.055664 1441496867 0.781006 -0.004150 -0.621704 0.058777 1441496867 0.781006 -0.004150 -0.621704 0.058777 1441496867 0.781006 -0.004150 -0.621704 0.058777 1441496867 0.781006 -0.004150 -0.621704 0.058777 1441496867 0.781006 -0.004150 -0.621704 0.058777 1441496867 0.781006 -0.004150 -0.621704 0.058777 1441496867 0.780151 -0.000610 -0.622498 0.061401 1441496867 0.780151 -0.000610 -0.622498 0.061401 1441496868 0.780151 -0.000610 -0.622498 0.061401 1441496868 0.780151 -0.000610 -0.622498 0.061401 1441496868 0.779541 0.001953 -0.623291 0.062012 1441496868 0.779541 0.001953 -0.623291 0.062012 1441496868 0.779541 0.001953 -0.623291 0.062012 1441496868 0.779541 0.001953 -0.623291 0.062012 1441496868 0.779541 0.001953 -0.623291 0.062012 1441496868 0.779541 0.001953 -0.623291 0.062012 1441496868 0.779541 0.001953 -0.623291 0.062012 1441496868 0.779175 0.003662 -0.623840 0.060730 1441496868 0.779175 0.003662 -0.623840 0.060730 1441496868 0.779175 0.003662 -0.623840 0.060730 1441496868 0.779175 0.003662 -0.623840 0.060730 1441496868 0.779175 0.003662 -0.623840 0.060730 1441496868 0.779175 0.003662 -0.623840 0.060730 1441496868 0.779053 0.004822 -0.624146 0.059326 1441496868 0.779053 0.004822 -0.624146 0.059326 1441496868 0.779053 0.004822 -0.624146 0.059326 1441496868 0.779053 0.004822 -0.624146 0.059326 1441496868 0.779053 0.004822 -0.624146 0.059326 1441496868 0.779053 0.004822 -0.624146 0.059326 1441496868 0.778931 0.007446 -0.624146 0.060181 1441496868 0.778931 0.007446 -0.624146 0.060181 1441496868 0.778931 0.007446 -0.624146 0.060181 1441496868 0.778931 0.007446 -0.624146 0.060181 1441496868 0.778931 0.007446 -0.624146 0.060181 1441496868 0.778931 0.007446 -0.624146 0.060181 1441496868 0.778809 0.009094 -0.624268 0.060364 1441496868 0.778809 0.009094 -0.624268 0.060364 1441496868 0.778809 0.009094 -0.624268 0.060364 1441496868 0.778809 0.009094 -0.624268 0.060364 1441496868 0.778809 0.009094 -0.624268 0.060364 1441496868 0.778809 0.009094 -0.624268 0.060364 1441496868 0.778870 0.010132 -0.624207 0.060120 1441496868 0.778870 0.010132 -0.624207 0.060120 1441496868 0.778870 0.010132 -0.624207 0.060120 1441496868 0.778870 0.010132 -0.624207 0.060120 1441496868 0.778870 0.010132 -0.624207 0.060120 1441496868 0.778809 0.012329 -0.624207 0.060852 1441496868 0.778809 0.012329 -0.624207 0.060852 1441496868 0.778809 0.012329 -0.624207 0.060852 1441496868 0.778809 0.012329 -0.624207 0.060852 1441496868 0.778870 0.015808 -0.623840 0.062500 1441496868 0.778870 0.015808 -0.623840 0.062500 1441496868 0.778870 0.015808 -0.623840 0.062500 1441496868 0.778870 0.015808 -0.623840 0.062500 1441496868 0.778870 0.015808 -0.623840 0.062500 1441496868 0.779236 0.016357 -0.623352 0.062500 1441496868 0.779236 0.016357 -0.623352 0.062500 1441496868 0.779236 0.016357 -0.623352 0.062500 1441496868 0.779236 0.016357 -0.623352 0.062500 1441496868 0.779236 0.016357 -0.623352 0.062500 1441496868 0.779236 0.016357 -0.623352 0.062500 1441496868 0.779602 0.013794 -0.623230 0.059692 1441496868 0.779602 0.013794 -0.623230 0.059692 1441496868 0.779602 0.013794 -0.623230 0.059692 1441496868 0.779602 0.013794 -0.623230 0.059692 1441496868 0.779602 0.013794 -0.623230 0.059692 1441496868 0.779602 0.013794 -0.623230 0.059692 1441496868 0.779968 0.011414 -0.623108 0.057007 1441496868 0.779968 0.011414 -0.623108 0.057007 1441496868 0.779968 0.011414 -0.623108 0.057007 1441496868 0.779968 0.011414 -0.623108 0.057007 1441496868 0.779968 0.011414 -0.623108 0.057007 1441496868 0.779968 0.011414 -0.623108 0.057007 1441496868 0.780090 0.013672 -0.622620 0.060608 1441496868 0.780090 0.013672 -0.622620 0.060608 1441496868 0.780090 0.013672 -0.622620 0.060608 1441496868 0.780090 0.013672 -0.622620 0.060608 1441496868 0.780090 0.013672 -0.622620 0.060608 1441496868 0.780090 0.013672 -0.622620 0.060608 1441496868 0.780090 0.013672 -0.622620 0.060608 1441496868 0.780334 0.015686 -0.621765 0.064880 1441496868 0.780334 0.015686 -0.621765 0.064880 1441496868 0.780334 0.015686 -0.621765 0.064880 1441496868 0.780334 0.015686 -0.621765 0.064880 1441496868 0.780334 0.015686 -0.621765 0.064880 1441496868 0.780334 0.015686 -0.621765 0.064880 1441496868 0.780396 0.013550 -0.621521 0.066711 1441496868 0.780396 0.013550 -0.621521 0.066711 1441496868 0.780396 0.013550 -0.621521 0.066711 1441496868 0.780396 0.013550 -0.621521 0.066711 1441496868 0.780396 0.013550 -0.621521 0.066711 1441496868 0.780273 0.011536 -0.621521 0.069214 1441496868 0.780273 0.011536 -0.621521 0.069214 1441496868 0.780273 0.011536 -0.621521 0.069214 1441496868 0.780273 0.011536 -0.621521 0.069214 1441496868 0.780273 0.011536 -0.621521 0.069214 1441496868 0.780396 0.009644 -0.621216 0.070313 1441496868 0.780396 0.009644 -0.621216 0.070313 1441496868 0.780396 0.009644 -0.621216 0.070313 1441496868 0.780396 0.009644 -0.621216 0.070313 1441496868 0.781006 0.007568 -0.620605 0.069092 1441496868 0.781006 0.007568 -0.620605 0.069092 1441496868 0.781006 0.007568 -0.620605 0.069092 1441496868 0.781006 0.007568 -0.620605 0.069092 1441496868 0.781921 0.003174 -0.620178 0.062683 1441496868
[truncated: 167,454 more chars]
