# Supplementary material for: Quaternion-Based Gesture Recognition Using Wireless Wearable Motion Capture Sensors
Source: Sensors (Basel). 2016 Apr 28;16(5):605. doi: 10.3390/s16050605 (PMC4883296; doi:10.3390/s16050605)
Supplement: Supplementary file 1 [file sensors-16-00605-s001.zip › MultiSensorGestureData/P1/4. Lift/Training17.txt]

-0.559509 0.504395 -0.510986 -0.414063 1441496762 -0.559509 0.504395 -0.510986 -0.414063 1441496762 -0.559509 0.504395 -0.510986 -0.414063 1441496762 -0.559509 0.504395 -0.510986 -0.414063 1441496762 -0.559509 0.504395 -0.510986 -0.414063 1441496762 -0.560364 0.503052 -0.511902 -0.413452 1441496762 -0.560364 0.503052 -0.511902 -0.413452 1441496762 -0.560364 0.503052 -0.511902 -0.413452 1441496762 -0.560364 0.503052 -0.511902 -0.413452 1441496762 -0.560364 0.503052 -0.511902 -0.413452 1441496762 -0.560364 0.503052 -0.511902 -0.413452 1441496762 -0.560486 0.502380 -0.511230 -0.414978 1441496762 -0.560486 0.502380 -0.511230 -0.414978 1441496762 -0.560486 0.502380 -0.511230 -0.414978 1441496762 -0.560486 0.502380 -0.511230 -0.414978 1441496762 -0.560486 0.502380 -0.511230 -0.414978 1441496762 -0.560486 0.502380 -0.511230 -0.414978 1441496762 -0.560974 0.502197 -0.508606 -0.417786 1441496762 -0.560974 0.502197 -0.508606 -0.417786 1441496762 -0.560974 0.502197 -0.508606 -0.417786 1441496762 -0.560974 0.502197 -0.508606 -0.417786 1441496762 -0.560974 0.502197 -0.508606 -0.417786 1441496762 -0.560974 0.502197 -0.508606 -0.417786 1441496762 -0.560974 0.502197 -0.508606 -0.417786 1441496762 -0.563599 0.498169 -0.508484 -0.419128 1441496762 -0.563599 0.498169 -0.508484 -0.419128 1441496762 -0.563599 0.498169 -0.508484 -0.419128 1441496762 -0.563599 0.498169 -0.508484 -0.419128 1441496762 -0.563599 0.498169 -0.508484 -0.419128 1441496762 -0.563599 0.498169 -0.508484 -0.419128 1441496762 -0.566895 0.491821 -0.510559 -0.419617 1441496762 -0.566895 0.491821 -0.510559 -0.419617 1441496762 -0.566895 0.491821 -0.510559 -0.419617 1441496762 -0.566895 0.491821 -0.510559 -0.419617 1441496762 -0.566895 0.491821 -0.510559 -0.419617 1441496762 -0.566895 0.491821 -0.510559 -0.419617 1441496762 -0.568848 0.487366 -0.511658 -0.420898 1441496762 -0.568848 0.487366 -0.511658 -0.420898 1441496762 -0.568848 0.487366 -0.511658 -0.420898 1441496762 -0.568848 0.487366 -0.511658 -0.420898 1441496762 -0.568848 0.487366 -0.511658 -0.420898 1441496762 -0.573669 0.480225 -0.517517 -0.415344 1441496763 -0.572876 0.481934 -0.518494 -0.413330 1441496763 -0.572876 0.481934 -0.518494 -0.413330 1441496763 -0.572876 0.481934 -0.518494 -0.413330 1441496763 -0.572876 0.481934 -0.518494 -0.413330 1441496763 -0.572876 0.481934 -0.518494 -0.413330 1441496763 -0.572876 0.481934 -0.518494 -0.413330 1441496763 -0.572876 0.481934 -0.518494 -0.413330 1441496763 -0.570313 0.486572 -0.518372 -0.411560 1441496763 -0.570313 0.486572 -0.518372 -0.411560 1441496763 -0.570313 0.486572 -0.518372 -0.411560 1441496763 -0.570313 0.486572 -0.518372 -0.411560 1441496763 -0.570313 0.486572 -0.518372 -0.411560 1441496763 -0.570313 0.486572 -0.518372 -0.411560 1441496763 -0.567566 0.490356 -0.519104 -0.409912 1441496763 -0.567566 0.490356 -0.519104 -0.409912 1441496763 -0.567566 0.490356 -0.519104 -0.409912 1441496763 -0.567566 0.490356 -0.519104 -0.409912 1441496763 -0.567566 0.490356 -0.519104 -0.409912 1441496763 -0.567566 0.490356 -0.519104 -0.409912 1441496763 -0.564087 0.494385 -0.518127 -0.411133 1441496763 -0.564087 0.494385 -0.518127 -0.411133 1441496763 -0.564087 0.494385 -0.518127 -0.411133 1441496763 -0.564087 0.494385 -0.518127 -0.411133 1441496763 -0.564087 0.494385 -0.518127 -0.411133 1441496763 -0.564087 0.494385 -0.518127 -0.411133 1441496763 -0.560425 0.498779 -0.514771 -0.414978 1441496763 -0.560425 0.498779 -0.514771 -0.414978 1441496763 -0.560425 0.498779 -0.514771 -0.414978 1441496763 -0.560425 0.498779 -0.514771 -0.414978 1441496763 -0.560425 0.498779 -0.514771 -0.414978 1441496763 -0.560425 0.498779 -0.514771 -0.414978 1441496763 -0.558105 0.501892 -0.510742 -0.419312 1441496763 -0.558105 0.501892 -0.510742 -0.419312 1441496763 -0.558105 0.501892 -0.510742 -0.419312 1441496763 -0.558105 0.501892 -0.510742 -0.419312 1441496763 -0.558105 0.501892 -0.510742 -0.419312 1441496763 -0.558105 0.501892 -0.510742 -0.419312 1441496763 -0.557556 0.502502 -0.507629 -0.423157 1441496763 -0.557556 0.502502 -0.507629 -0.423157 1441496763 -0.557556 0.502502 -0.507629 -0.423157 1441496763 -0.557556 0.502502 -0.507629 -0.423157 1441496763 -0.557556 0.502502 -0.507629 -0.423157 1441496763 -0.557556 0.502502 -0.507629 -0.423157 1441496763 -0.557556 0.502502 -0.507629 -0.423157 1441496763 -0.556458 0.503357 -0.503235 -0.428650 1441496763 -0.556458 0.503357 -0.503235 -0.428650 1441496763 -0.556458 0.503357 -0.503235 -0.428650 1441496763 -0.556458 0.503357 -0.503235 -0.428650 1441496763 -0.556458 0.503357 -0.503235 -0.428650 1441496763 -0.556458 0.503357 -0.503235 -0.428650 1441496763 -0.554810 0.504883 -0.498840 -0.434082 1441496763 -0.554810 0.504883 -0.498840 -0.434082 1441496763 -0.554810 0.504883 -0.498840 -0.434082 1441496763 -0.554810 0.504883 -0.498840 -0.434082 1441496763 -0.554810 0.504883 -0.498840 -0.434082 1441496763 -0.554810 0.504883 -0.498840 -0.434082 1441496763 -0.554810 0.504883 -0.498840 -0.434082 1441496763 -0.554443 0.505981 -0.496460 -0.436096 1441496763 -0.554443 0.505981 -0.496460 -0.436096 1441496763 -0.554443 0.505981 -0.496460 -0.436096 1441496763 -0.554443 0.505981 -0.496460 -0.436096 1441496763 -0.554443 0.505981 -0.496460 -0.436096 1441496763 -0.554443 0.505981 -0.496460 -0.436096 1441496763 -0.555969 0.504395 -0.498413 -0.433716 1441496763 -0.555969 0.504395 -0.498413 -0.433716 1441496763 -0.555969 0.504395 -0.498413 -0.433716 1441496763 -0.555969 0.504395 -0.498413 -0.433716 1441496763 -0.555969 0.504395 -0.498413 -0.433716 1441496763 -0.555969 0.504395 -0.498413 -0.433716 1441496763 -0.558228 0.502075 -0.502869 -0.428345 1441496763 -0.558228 0.502075 -0.502869 -0.428345 1441496763 -0.558228 0.502075 -0.502869 -0.428345 1441496763 -0.558228 0.502075 -0.502869 -0.428345 1441496763 -0.558228 0.502075 -0.502869 -0.428345 1441496763 -0.558228 0.502075 -0.502869 -0.428345 1441496763 -0.559631 0.501892 -0.504639 -0.424622 1441496763 -0.559631 0.501892 -0.504639 -0.424622 1441496763 -0.559631 0.501892 -0.504639 -0.424622 1441496763 -0.559631 0.501892 -0.504639 -0.424622 1441496763 -0.559631 0.501892 -0.504639 -0.424622 1441496763 -0.559631 0.501892 -0.504639 -0.424622 1441496763 -0.562317 0.500427 -0.507080 -0.419861 1441496763 -0.562317 0.500427 -0.507080 -0.419861 1441496763 -0.562317 0.500427 -0.507080 -0.419861 1441496763 -0.562317 0.500427 -0.507080 -0.419861 1441496763 -0.562317 0.500427 -0.507080 -0.419861 1441496763 -0.562317 0.500427 -0.507080 -0.419861 1441496763 -0.562317 0.500427 -0.507080 -0.419861 1441496763 -0.564514 0.498352 -0.509521 -0.416443 1441496763 -0.564514 0.498352 -0.509521 -0.416443 1441496763 -0.564514 0.498352 -0.509521 -0.416443 1441496763 -0.564514 0.498352 -0.509521 -0.416443 1441496763 -0.564514 0.498352 -0.509521 -0.416443 1441496763 -0.564514 0.498352 -0.509521 -0.416443 1441496763 -0.564819 0.498047 -0.510132 -0.415588 1441496763 -0.564819 0.498047 -0.510132 -0.415588 1441496763 -0.564819 0.498047 -0.510132 -0.415588 1441496763 -0.564819 0.498047 -0.510132 -0.415588 1441496763 -0.564819 0.498047 -0.510132 -0.415588 1441496763 -0.564819 0.498047 -0.510132 -0.415588 1441496763 -0.564880 0.497009 -0.510498 -0.416382 1441496763 -0.564880 0.497009 -0.510498 -0.416382 1441496763 -0.564880 0.497009 -0.510498 -0.416382 1441496763 -0.564880 0.497009 -0.510498 -0.416382 1441496763 -0.564880 0.497009 -0.510498 -0.416382 1441496763 -0.564880 0.497009 -0.510498 -0.416382 1441496763 -0.564880 0.497009 -0.510498 -0.416382 1441496764 -0.565857 0.493835 -0.511047 -0.418091 1441496764 -0.565857 0.493835 -0.511047 -0.418091 1441496764 -0.565857 0.493835 -0.511047 -0.418091 1441496764 -0.565857 0.493835 -0.511047 -0.418091 1441496764 -0.565857 0.493835 -0.511047 -0.418091 1441496764 -0.565857 0.493835 -0.511047 -0.418091 1441496764 -0.568787 0.488953 -0.512268 -0.418457 1441496764 -0.568787 0.488953 -0.512268 -0.418457 1441496764 -0.568787 0.488953 -0.512268 -0.418457 1441496764 -0.568787 0.488953 -0.512268 -0.418457 1441496764 -0.568787 0.488953 -0.512268 -0.418457 1441496764 -0.568787 0.488953 -0.512268 -0.418457 1441496764 -0.573303 0.482056 -0.515137 -0.416687 1441496764 -0.573303 0.482056 -0.515137 -0.416687 1441496764 -0.573303 0.482056 -0.515137 -0.416687 1441496764 -0.573303 0.482056 -0.515137 -0.416687 1441496764 -0.573303 0.482056 -0.515137 -0.416687 1441496764 -0.573303 0.482056 -0.515137 -0.416687 1441496764 -0.573303 0.482056 -0.515137 -0.416687 1441496764 -0.577820 0.476746 -0.517029 -0.414246 1441496764 -0.577820 0.476746 -0.517029 -0.414246 1441496764 -0.577820 0.476746 -0.517029 -0.414246 1441496764 -0.577820 0.476746 -0.517029 -0.414246 1441496764 -0.577820 0.476746 -0.517029 -0.414246 1441496764 -0.577820 0.476746 -0.517029 -0.414246 1441496764 -0.581482 0.471741 -0.521118 -0.409668 1441496764 -0.581482 0.471741 -0.521118 -0.409668 1441496764 -0.581482 0.471741 -0.521118 -0.409668 1441496764 -0.581482 0.471741 -0.521118 -0.409668 1441496764 -0.581482 0.471741 -0.521118 -0.409668 1441496764 -0.581482 0.471741 -0.521118 -0.409668 1441496764 -0.581482 0.471741 -0.521118 -0.409668 1441496764 -0.579651 0.475098 -0.520386 -0.409302 1441496764 -0.579651 0.475098 -0.520386 -0.409302 1441496764 -0.579651 0.475098 -0.520386 -0.409302 1441496764 -0.579651 0.475098 -0.520386 -0.409302 1441496764 -0.579651 0.475098 -0.520386 -0.409302 1441496764 -0.579651 0.475098 -0.520386 -0.409302 1441496764 -0.574829 0.482605 -0.517029 -0.411621 1441496764 -0.574829 0.482605 -0.517029 -0.411621 1441496764 -0.574829 0.482605 -0.517029 -0.411621 1441496764 -0.574829 0.482605 -0.517029 -0.411621 1441496764 -0.574829 0.482605 -0.517029 -0.411621 1441496764 -0.574829 0.482605 -0.517029 -0.411621 1441496764 -0.574829 0.482605 -0.517029 -0.411621 1441496764 -0.571289 0.486938 -0.516174 -0.412476 1441496764 -0.571289 0.486938 -0.516174 -0.412476 1441496764 -0.571289 0.486938 -0.516174 -0.412476 1441496764 -0.571289 0.486938 -0.516174 -0.412476 1441496764 -0.571289 0.486938 -0.516174 -0.412476 1441496764 -0.571289 0.486938 -0.516174 -0.412476 1441496764 -0.566528 0.492126 -0.513367 -0.416382 1441496764 -0.566528 0.492126 -0.513367 -0.416382 1441496764 -0.566528 0.492126 -0.513367 -0.416382 1441496764 -0.566528 0.492126 -0.513367 -0.416382 1441496764 -0.566528 0.492126 -0.513367 -0.416382 1441496764 -0.566528 0.492126 -0.513367 -0.416382 1441496764 -0.562256 0.497131 -0.509766 -0.420593 1441496764 -0.562256 0.497131 -0.509766 -0.420593 1441496764 -0.562256 0.497131 -0.509766 -0.420593 1441496764 -0.562256 0.497131 -0.509766 -0.420593 1441496764 -0.562256 0.497131 -0.509766 -0.420593 1441496764 -0.562256 0.497131 -0.509766 -0.420593 1441496764 -0.562256 0.497131 -0.509766 -0.420593 1441496764 -0.560303 0.499817 -0.506104 -0.424438 1441496764 -0.560303 0.499817 -0.506104 -0.424438 1441496764 -0.560303 0.499817 -0.506104 -0.424438 1441496764 -0.560303 0.499817 -0.506104 -0.424438 1441496764 -0.560303 0.499817 -0.506104 -0.424438 1441496764 -0.560303 0.499817 -0.506104 -0.424438 1441496764 -0.560181 0.499634 -0.504089 -0.427185 1441496764 -0.560181 0.499634 -0.504089 -0.427185 1441496764 -0.560181 0.499634 -0.504089 -0.427185 1441496764 -0.560181 0.499634 -0.504089 -0.427185 1441496764 -0.560181 0.499634 -0.504089 -0.427185 1441496764 -0.560181 0.499634 -0.504089 -0.427185 1441496764 -0.560181 0.499634 -0.504089 -0.427185 1441496764 -0.560974 0.498230 -0.502808 -0.429321 1441496764 -0.560974 0.498230 -0.502808 -0.429321 1441496764 -0.560974 0.498230 -0.502808 -0.429321 1441496764 -0.560974 0.498230 -0.502808 -0.429321 1441496764 -0.560974 0.498230 -0.502808 -0.429321 1441496764 -0.560974 0.498230 -0.502808 -0.429321 1441496764 -0.561401 0.496948 -0.501709 -0.431580 1441496764 -0.561401 0.496948 -0.501709 -0.431580 1441496764 -0.561401 0.496948 -0.501709 -0.431580 1441496764 -0.561401 0.496948 -0.501709 -0.431580 1441496764 -0.561401 0.496948 -0.501709 -0.431580 1441496764 -0.561401 0.496948 -0.501709 -0.431580 1441496764 -0.560913 0.499573 -0.497986 -0.433472 1441496764 -0.560913 0.499573 -0.497986 -0.433472 1441496764 -0.560913 0.499573 -0.497986 -0.433472 1441496764 -0.560913 0.499573 -0.497986 -0.433472 1441496764 -0.560913 0.499573 -0.497986 -0.433472 1441496764 -0.560913 0.499573 -0.497986 -0.433472 1441496764 -0.564453 0.497009 -0.500000 -0.429443 1441496764 -0.564453 0.497009 -0.500000 -0.429443 1441496764 -0.564453 0.497009 -0.500000 -0.429443 1441496764 -0.564453 0.497009 -0.500000 -0.429443 1441496764 -0.564453 0.497009 -0.500000 -0.429443 1441496764 -0.564453 0.497009 -0.500000 -0.429443 1441496764 -0.569092 0.491333 -0.506775 -0.421875 1441496764 -0.569092 0.491333 -0.506775 -0.421875 1441496764 -0.569092 0.491333 -0.506775 -0.421875 1441496764 -0.569092 0.491333 -0.506775 -0.421875 1441496764 -0.569092 0.491333 -0.506775 -0.421875 1441496764 -0.569092 0.491333 -0.506775 -0.421875 1441496764 -0.569092 0.491333 -0.506775 -0.421875 1441496764 -0.570618 0.489258 -0.510498 -0.417664 1441496764 -0.570618 0.489258 -0.510498 -0.417664 1441496764 -0.570618 0.489258 -0.510498 -0.417664 1441496764 -0.570618 0.489258 -0.510498 -0.417664 1441496764 -0.570618 0.489258 -0.510498 -0.417664 1441496764 -0.570618 0.489258 -0.510498 -0.417664 1441496765 -0.570984 0.489380 -0.511902 -0.415405 1441496765 -0.570984 0.489380 -0.511902 -0.415405 1441496765 -0.570984 0.489380 -0.511902 -0.415405 1441496765 -0.570984 0.489380 -0.511902 -0.415405 1441496765 -0.570984 0.489380 -0.511902 -0.415405 1441496765 -0.573608 0.485901 -0.515930 -0.410767 1441496765 -0.573608 0.485901 -0.515930 -0.410767 1441496765 -0.573608 0.485901 -0.515930 -0.410767 1441496765 -0.573608 0.485901 -0.515930 -0.410767 1441496765 -0.573608 0.485901 -0.515930 -0.410767 1441496765 -0.573608 0.485901 -0.515930 -0.410767 1441496765 -0.576294 0.481873 -0.519958 -0.406677 1441496765 -0.576294 0.481873 -0.519958 -0.406677 1441496765 -0.576294 0.481873 -0.519958 -0.406677 1441496765 -0.576294 0.481873 -0.519958 -0.406677 1441496765 -0.576294 0.481873 -0.519958 -0.406677 1441496765 -0.576294 0.481873 -0.519958 -0.406677 1441496765 -0.579651 0.477051 -0.522644 -0.404053 1441496765 -0.579651 0.477051 -0.522644 -0.404053 1441496765 -0.579651 0.477051 -0.522644 -0.404053 1441496765 -0.579651 0.477051 -0.522644 -0.404053 1441496765 -0.579651 0.477051 -0.522644 -0.404053 1441496765 -0.579651 0.477051 -0.522644 -0.404053 1441496765 -0.585449 0.468567 -0.527405 -0.399536 1441496765 -0.585449 0.468567 -0.527405 -0.399536 1441496765 -0.585449 0.468567 -0.527405 -0.399536 1441496765 -0.585449 0.468567 -0.527405 -0.399536 1441496765 -0.585449 0.468567 -0.527405 -0.399536 1441496765 -0.585449 0.468567 -0.527405 -0.399536 1441496765 -0.585449 0.468567 -0.527405 -0.399536 1441496765 -0.591125 0.458313 -0.533264 -0.395264 1441496765 -0.591125 0.458313 -0.533264 -0.395264 1441496765 -0.591125 0.458313 -0.533264 -0.395264 1441496765 -0.591125 0.458313 -0.533264 -0.395264 1441496765 -0.591125 0.458313 -0.533264 -0.395264 1441496765 -0.591125 0.458313 -0.533264 -0.395264 1441496765 -0.594482 0.452942 -0.535522 -0.393372 1441496765 -0.594482 0.452942 -0.535522 -0.393372 1441496765 -0.594482 0.452942 -0.535522 -0.393372 1441496765 -0.594482 0.452942 -0.535522 -0.393372 1441496765 -0.594482 0.452942 -0.535522 -0.393372 1441496765 -0.594482 0.452942 -0.535522 -0.393372 1441496765 -0.594482 0.452942 -0.535522 -0.393372 1441496765 -0.595459 0.451843 -0.535645 -0.393005 1441496765 -0.595459 0.451843 -0.535645 -0.393005 1441496765 -0.595459 0.451843 -0.535645 -0.393005 1441496765 -0.595459 0.451843 -0.535645 -0.393005 1441496765 -0.595459 0.451843 -0.535645 -0.393005 1441496765 -0.595459 0.451843 -0.535645 -0.393005 1441496765 -0.595642 0.451050 -0.536865 -0.391907 1441496765 -0.595642 0.451050 -0.536865 -0.391907 1441496765 -0.595642 0.451050 -0.536865 -0.391907 1441496765 -0.595642 0.451050 -0.536865 -0.391907 1441496765 -0.595642 0.451050 -0.536865 -0.391907 1441496765 -0.595642 0.451050 -0.536865 -0.391907 1441496765 -0.595642 0.451050 -0.536865 -0.391907 1441496765 -0.594360 0.452637 -0.537231 -0.391479 1441496765 -0.594360 0.452637 -0.537231 -0.391479 1441496765 -0.594360 0.452637 -0.537231 -0.391479 1441496765 -0.594360 0.452637 -0.537231 -0.391479 1441496765 -0.594360 0.452637 -0.537231 -0.391479 1441496765 -0.594360 0.452637 -0.537231 -0.391479 1441496765 -0.591614 0.456360 -0.536621 -0.392090 1441496765 -0.591614 0.456360 -0.536621 -0.392090 1441496765 -0.591614 0.456360 -0.536621 -0.392090 1441496765 -0.591614 0.456360 -0.536621 -0.392090 1441496765 -0.591614 0.456360 -0.536621 -0.392090 1441496765 -0.591614 0.456360 -0.536621 -0.392090 1441496765 -0.591614 0.456360 -0.536621 -0.392090 1441496765 -0.587524 0.463074 -0.533936 -0.394226 1441496765 -0.587524 0.463074 -0.533936 -0.394226 1441496765 -0.587524 0.463074 -0.533936 -0.394226 1441496765 -0.587524 0.463074 -0.533936 -0.394226 1441496765 -0.587524 0.463074 -0.533936 -0.394226 1441496765 -0.587524 0.463074 -0.533936 -0.394226 1441496765 -0.582764 0.470215 -0.529785 -0.398376 1441496765 -0.582764 0.470215 -0.529785 -0.398376 1441496765 -0.582764 0.470215 -0.529785 -0.398376 1441496765 -0.582764 0.470215 -0.529785 -0.398376 1441496765 -0.582764 0.470215 -0.529785 -0.398376 1441496765 -0.582764 0.470215 -0.529785 -0.398376 1441496765 -0.578796 0.476685 -0.525269 -0.402405 1441496765 -0.578796 0.476685 -0.525269 -0.402405 1441496765 -0.578796 0.476685 -0.525269 -0.402405 1441496765 -0.578796 0.476685 -0.525269 -0.402405 1441496765 -0.578796 0.476685 -0.525269 -0.402405 1441496765 -0.578796 0.476685 -0.525269 -0.402405 1441496765 -0.576416 0.479492 -0.522766 -0.405701 1441496765 -0.576416 0.479492 -0.522766 -0.405701 1441496765 -0.576416 0.479492 -0.522766 -0.405701 1441496765 -0.576416 0.479492 -0.522766 -0.405701 1441496765 -0.576416 0.479492 -0.522766 -0.405701 1441496765 -0.576416 0.479492 -0.522766 -0.405701 1441496765 -0.576416 0.479492 -0.522766 -0.405701 1441496765 -0.574707 0.481873 -0.519287 -0.409790 1441496765 -0.574707 0.481873 -0.519287 -0.409790 1441496765 -0.574707 0.481873 -0.519287 -0.409790 1441496765 -0.574707 0.481873 -0.519287 -0.409790 1441496765 -0.574707 0.481873 -0.519287 -0.409790 1441496765 -0.574707 0.481873 -0.519287 -0.409790 1441496765 -0.574768 0.482239 -0.517090 -0.412048 1441496765 -0.574768 0.482239 -0.517090 -0.412048 1441496765 -0.574768 0.482239 -0.517090 -0.412048 1441496765 -0.574768 0.482239 -0.517090 -0.412048 1441496765 -0.574768 0.482239 -0.517090 -0.412048 1441496765 -0.574768 0.482239 -0.517090 -0.412048 1441496765 -0.573914 0.482971 -0.514465 -0.415649 1441496765 -0.573914 0.482971 -0.514465 -0.415649 1441496765 -0.573914 0.482971 -0.514465 -0.415649 1441496765 -0.573914 0.482971 -0.514465 -0.415649 1441496765 -0.573914 0.482971 -0.514465 -0.415649 1441496765 -0.573914 0.482971 -0.514465 -0.415649 1441496765 -0.569519 0.491577 -0.503052 -0.425415 1441496765 -0.569519 0.491577 -0.503052 -0.425415 1441496765 -0.569519 0.491577 -0.503052 -0.425415 1441496766 -0.569519 0.491577 -0.503052 -0.425415 1441496766 -0.569519 0.491577 -0.503052 -0.425415 1441496766 -0.569519 0.491577 -0.503052 -0.425415 1441496766 -0.569519 0.491577 -0.503052 -0.425415 1441496766 -0.573364 0.489685 -0.502258 -0.423401 1441496766 -0.573364 0.489685 -0.502258 -0.423401 1441496766 -0.573364 0.489685 -0.502258 -0.423401 1441496766 -0.573364 0.489685 -0.502258 -0.423401 1441496766 -0.573364 0.489685 -0.502258 -0.423401 1441496766 -0.573364 0.489685 -0.502258 -0.423401 1441496766 -0.578247 0.481445 -0.510254 -0.416687 1441496766 -0.578247 0.481445 -0.510254 -0.416687 1441496766 -0.578247 0.481445 -0.510254 -0.416687 1441496766 -0.578247 0.481445 -0.510254 -0.416687 1441496766 -0.578247 0.481445 -0.510254 -0.416687 1441496766 -0.578247 0.481445 -0.510254 -0.416687 1441496766 -0.578247 0.481445 -0.510254 -0.416687 1441496766 -0.576904 0.482605 -0.510315 -0.417053 1441496766 -0.576904 0.482605 -0.510315 -0.417053 1441496766 -0.576904 0.482605 -0.510315 -0.417053 1441496766 -0.576904 0.482605 -0.510315 -0.417053 1441496766 -0.576904 0.482605 -0.510315 -0.417053 1441496766 -0.576904 0.482605 -0.510315 -0.417053 1441496766 -0.578064 0.481384 -0.513367 -0.413147 1441496766 -0.578064 0.481384 -0.513367 -0.413147 1441496766 -0.578064 0.481384 -0.513367 -0.413147 1441496766 -0.578064 0.481384 -0.513367 -0.413147 1441496766 -0.578064 0.481384 -0.513367 -0.413147 1441496766 -0.578064 0.481384 -0.513367 -0.413147 1441496766 -0.579224 0.479248 -0.516663 -0.409851 1441496766 -0.579224 0.479248 -0.516663 -0.409851 1441496766 -0.579224 0.479248 -0.516663 -0.409851 1441496766 -0.579224 0.479248 -0.516663 -0.409851 1441496766 -0.579224 0.479248 -0.516663 -0.409851 1441496766 -0.579224 0.479248 -0.516663 -0.409851 1441496766 -0.579224 0.479248 -0.516663 -0.409851 1441496766 -0.581116 0.476868 -0.519836 -0.405884 1441496766 -0.581116 0.476868 -0.519836 -0.405884 1441496766 -0.581116 0.476868 -0.519836 -0.405884 1441496766 -0.581116 0.476868 -0.519836 -0.405884 1441496766 -0.581116 0.476868 -0.519836 -0.405884 1441496766 -0.581116 0.476868 -0.519836 -0.405884 1441496766 -0.582275 0.474731 -0.521545 -0.404480 1441496766 -0.582275 0.474731 -0.521545 -0.404480 1441496766 -0.582275 0.474731 -0.521545 -0.404480 1441496766 -0.582275 0.474731 -0.521545 -0.404480 1441496766 -0.582275 0.474731 -0.521545 -0.404480 1441496766 -0.582275 0.474731 -0.521545 -0.404480 1441496766 -0.583435 0.473083 -0.521606 -0.404724 1441496766 -0.583435 0.473083 -0.521606 -0.404724 1441496766 -0.583435 0.473083 -0.521606 -0.404724 1441496766 -0.583435 0.473083 -0.521606 -0.404724 1441496766 -0.583435 0.473083 -0.521606 -0.404724 1441496766 -0.583435 0.473083 -0.521606 -0.404724 1441496766 -0.583435 0.473083 -0.521606 -0.404724 1441496766 -0.586182 0.468811 -0.523254 -0.403564 1441496766 -0.586182 0.468811 -0.523254 -0.403564 1441496766 -0.586182 0.468811 -0.523254 -0.403564 1441496766 -0.586182 0.468811 -0.523254 -0.403564 1441496766 -0.586182 0.468811 -0.523254 -0.403564 1441496766 -0.586182 0.468811 -0.523254 -0.403564 1441496766 -0.589294 0.463684 -0.525452 -0.402161 1441496766 -0.589294 0.463684 -0.525452 -0.402161 1441496766 -0.589294 0.463684 -0.525452 -0.402161 1441496766 -0.589294 0.463684 -0.525452 -0.402161 1441496766 -0.589294 0.463684 -0.525452 -0.402161 1441496766 -0.589294 0.463684 -0.525452 -0.402161 1441496766 -0.592773 0.458374 -0.528259 -0.399292 1441496766 -0.592773 0.458374 -0.528259 -0.399292 1441496766 -0.592773 0.458374 -0.528259 -0.399292 1441496766 -0.592773 0.458374 -0.528259 -0.399292 1441496766 -0.592773 0.458374 -0.528259 -0.399292 1441496766 -0.592773 0.458374 -0.528259 -0.399292 1441496766 -0.595276 0.454895 -0.530640 -0.396423 1441496766 -0.595276 0.454895 -0.530640 -0.396423 1441496766 -0.595276 0.454895 -0.530640 -0.396423 1441496766 -0.595276 0.454895 -0.530640 -0.396423 1441496766 -0.595276 0.454895 -0.530640 -0.396423 1441496766 -0.595276 0.454895 -0.530640 -0.396423 1441496766 -0.595276 0.454895 -0.530640 -0.396423 1441496766 -0.595703 0.455139 -0.531433 -0.394470 1441496766 -0.595703 0.455139 -0.531433 -0.394470 1441496766 -0.595703 0.455139 -0.531433 -0.394470 1441496766 -0.595703 0.455139 -0.531433 -0.394470 1441496766 -0.595703 0.455139 -0.531433 -0.394470 1441496766 -0.595703 0.455139 -0.531433 -0.394470 1441496766 -0.594177 0.458801 -0.530762 -0.393433 1441496766 -0.594177 0.458801 -0.530762 -0.393433 1441496766 -0.594177 0.458801 -0.530762 -0.393433 1441496766 -0.594177 0.458801 -0.530762 -0.393433 1441496766 -0.594177 0.458801 -0.530762 -0.393433 1441496766 -0.594177 0.458801 -0.530762 -0.393433 1441496766 -0.591125 0.463989 -0.529602 -0.393555 1441496766 -0.591125 0.463989 -0.529602 -0.393555 1441496766 -0.591125 0.463989 -0.529602 -0.393555 1441496766 -0.591125 0.463989 -0.529602 -0.393555 1441496766 -0.591125 0.463989 -0.529602 -0.393555 1441496766 -0.591125 0.463989 -0.529602 -0.393555 1441496766 -0.586670 0.470459 -0.527283 -0.395630 1441496766 -0.586670 0.470459 -0.527283 -0.395630 1441496766 -0.586670 0.470459 -0.527283 -0.395630 1441496766 -0.586670 0.470459 -0.527283 -0.395630 1441496766 -0.586670 0.470459 -0.527283 -0.395630 1441496766 -0.586670 0.470459 -0.527283 -0.395630 1441496766 -0.586670 0.470459 -0.527283 -0.395630 1441496766 -0.581421 0.477417 -0.524292 -0.399048 1441496766 -0.581421 0.477417 -0.524292 -0.399048 1441496766 -0.581421 0.477417 -0.524292 -0.399048 1441496766 -0.581421 0.477417 -0.524292 -0.399048 1441496766 -0.581421 0.477417 -0.524292 -0.399048 1441496766 -0.581421 0.477417 -0.524292 -0.399048 1441496766 -0.575928 0.484985 -0.518616 -0.405212 1441496766 -0.575928 0.484985 -0.518616 -0.405212 1441496766 -0.575928 0.484985 -0.518616 -0.405212 1441496767 -0.575928 0.484985 -0.518616 -0.405212 1441496767 -0.575928 0.484985 -0.518616 -0.405212 1441496767 -0.575928 0.484985 -0.518616 -0.405212 1441496767 -0.572449 0.490784 -0.514648 -0.408203 1441496767 -0.572449 0.490784 -0.514648 -0.408203 1441496767 -0.572449 0.490784 -0.514648 -0.408203 1441496767 -0.572449 0.490784 -0.514648 -0.408203 1441496767 -0.572449 0.490784 -0.514648 -0.408203 1441496767 -0.572449 0.490784 -0.514648 -0.408203 1441496767 -0.572449 0.490784 -0.514648 -0.408203 1441496767 -0.571411 0.493530 -0.513123 -0.408325 1441496767 -0.571411 0.493530 -0.513123 -0.408325 1441496767 -0.571411 0.493530 -0.513123 -0.408325 1441496767 -0.571411 0.493530 -0.513123 -0.408325 1441496767 -0.571411 0.493530 -0.513123 -0.408325 1441496767 -0.571411 0.493530 -0.513123 -0.408325 1441496767 -0.570923 0.496582 -0.509644 -0.409668 1441496767 -0.570923 0.496582 -0.509644 -0.409668 1441496767 -0.570923 0.496582 -0.509644 -0.409668 1441496767 -0.570923 0.496582 -0.509644 -0.409668 1441496767 -0.570923 0.496582 -0.509644 -0.409668 1441496767 -0.570923 0.496582 -0.509644 -0.409668 1441496767 -0.570923 0.496582 -0.509644 -0.409668 1441496767 -0.568665 0.501648 -0.504150 -0.413330 1441496767 -0.568665 0.501648 -0.504150 -0.413330 1441496767 -0.568665 0.501648 -0.504150 -0.413330 1441496767 -0.568665 0.501648 -0.504150 -0.413330 1441496767 -0.568665 0.501648 -0.504150 -0.413330 1441496767 -0.568665 0.501648 -0.504150 -0.413330 1441496767 -0.566101 0.506653 -0.499878 -0.415955 1441496767 -0.566101 0.506653 -0.499878 -0.415955 1441496767 -0.566101 0.506653 -0.499878 -0.415955 1441496767 -0.566101 0.506653 -0.499878 -0.415955 1441496767 -0.566101 0.506653 -0.499878 -0.415955 1441496767 -0.566101 0.506653 -0.499878 -0.415955 1441496767 -0.567932 0.506042 -0.500305 -0.413574 1441496767 -0.567932 0.506042 -0.500305 -0.413574 1441496767 -0.567932 0.506042 -0.500305 -0.413574 1441496767 -0.567932 0.506042 -0.500305 -0.413574 1441496767 -0.567932 0.506042 -0.500305 -0.413574 1441496767 -0.567932 0.506042 -0.500305 -0.413574 1441496767 -0.567932 0.506042 -0.500305 -0.413574 1441496767 -0.572021 0.499878 -0.506958 -0.407410 1441496767 -0.572021 0.499878 -0.506958 -0.407410 1441496767 -0.572021 0.499878 -0.506958 -0.407410 1441496767 -0.572021 0.499878 -0.506958 -0.407410 1441496767 -0.572021 0.499878 -0.506958 -0.407410 1441496767 -0.572021 0.499878 -0.506958 -0.407410 1441496767 -0.573730 0.497253 -0.509705 -0.404785 1441496767 -0.573730 0.497253 -0.509705 -0.404785 1441496767 -0.573730 0.497253 -0.509705 -0.404785 1441496767 -0.573730 0.497253 -0.509705 -0.404785 1441496767 -0.573730 0.497253 -0.509705 -0.404785 1441496767 -0.573730 0.497253 -0.509705 -0.404785 1441496767 -0.573730 0.497253 -0.509705 -0.404785 1441496767 -0.575928 0.493713 -0.513062 -0.401733 1441496767 -0.575928 0.493713 -0.513062 -0.401733 1441496767 -0.575928 0.493713 -0.513062 -0.401733 1441496767 -0.575928 0.493713 -0.513062 -0.401733 1441496767 -0.575928 0.493713 -0.513062 -0.401733 1441496767 -0.575928 0.493713 -0.513062 -0.401733 1441496767 -0.577515 0.491394 -0.515076 -0.399719 1441496767 -0.577515 0.491394 -0.515076 -0.399719 1441496767 -0.577515 0.491394 -0.515076 -0.399719 1441496767 -0.577515 0.491394 -0.515076 -0.399719 1441496767 -0.577515 0.491394 -0.515076 -0.399719 1441496767 -0.577515 0.491394 -0.515076 -0.399719 1441496767 -0.579346 0.488159 -0.517273 -0.398193 1441496767 -0.579346 0.488159 -0.517273 -0.398193 1441496767 -0.579346 0.488159 -0.517273 -0.398193 1441496767 -0.579346 0.488159 -0.517273 -0.398193 1441496767 -0.579346 0.488159 -0.517273 -0.398193 1441496767 -0.579346 0.488159 -0.517273 -0.398193 1441496767 -0.579346 0.488159 -0.517273 -0.398193 1441496767 -0.580017 0.485840 -0.517456 -0.399841 1441496767 -0.580017 0.485840 -0.517456 -0.399841 1441496767 -0.580017 0.485840 -0.517456 -0.399841 1441496767 -0.580017 0.485840 -0.517456 -0.399841 1441496767 -0.580017 0.485840 -0.517456 -0.399841 1441496767 -0.580017 0.485840 -0.517456 -0.399841 1441496767 -0.579895 0.484924 -0.516663 -0.402039 1441496767 -0.579895 0.484924 -0.516663 -0.402039 1441496767 -0.579895 0.484924 -0.516663 -0.402039 1441496767 -0.579895 0.484924 -0.516663 -0.402039 1441496767 -0.579895 0.484924 -0.516663 -0.402039 1441496767 -0.579895 0.484924 -0.516663 -0.402039 1441496767 -0.580139 0.484009 -0.515930 -0.403809 1441496767 -0.580139 0.484009 -0.515930 -0.403809 1441496767 -0.580139 0.484009 -0.515930 -0.403809 1441496767 -0.580139 0.484009 -0.515930 -0.403809 1441496767 -0.580139 0.484009 -0.515930 -0.403809 1441496767 -0.580139 0.484009 -0.515930 -0.403809 1441496767 -0.582214 0.480530 -0.516968 -0.403564 1441496767 -0.582214 0.480530 -0.516968 -0.403564 1441496767 -0.582214 0.480530 -0.516968 -0.403564 1441496767 -0.582214 0.480530 -0.516968 -0.403564 1441496767 -0.582214 0.480530 -0.516968 -0.403564 1441496767 -0.582214 0.480530 -0.516968 -0.403564 1441496767 -0.585022 0.476135 -0.519287 -0.401733 1441496767 -0.585022 0.476135 -0.519287 -0.401733 1441496767 -0.585022 0.476135 -0.519287 -0.401733 1441496767 -0.585022 0.476135 -0.519287 -0.401733 1441496767 -0.585022 0.476135 -0.519287 -0.401733 1441496767 -0.585022 0.476135 -0.519287 -0.401733 1441496767 -0.585022 0.476135 -0.519287 -0.401733 1441496767 -0.588135 0.471741 -0.522400 -0.398376 1441496767 -0.588135 0.471741 -0.522400 -0.398376 1441496767 -0.588135 0.471741 -0.522400 -0.398376 1441496767 -0.588135 0.471741 -0.522400 -0.398376 1441496767 -0.588135 0.471741 -0.522400 -0.398376 1441496767 -0.588135 0.471741 -0.522400 -0.398376 1441496767 -0.590088 0.468811 -0.524475 -0.396240 1441496767 -0.590088 0.468811 -0.524475 -0.396240 1441496767 -0.590088 0.468811 -0.524475 -0.396240 1441496767 -0.590088 0.468811 -0.524475 -0.396240 1441496768 -0.590088 0.468811 -0.524475 -0.396240 1441496768 -0.590088 0.468811 -0.524475 -0.396240 1441496768 -0.591187 0.466614 -0.526672 -0.394348 1441496768 -0.591187 0.466614 -0.526672 -0.394348 1441496768 -0.591187 0.466614 -0.526672 -0.394348 1441496768 -0.591187 0.466614 -0.526672 -0.394348 1441496768 -0.591187 0.466614 -0.526672 -0.394348 1441496768 -0.591187 0.466614 -0.526672 -0.394348 1441496768 -0.591187 0.466614 -0.526672 -0.394348 1441496768 -0.590149 0.466980 -0.528015 -0.393616 1441496768 -0.590149 0.466980 -0.528015 -0.393616 1441496768 -0.590149 0.466980 -0.528015 -0.393616 1441496768 -0.590149 0.466980 -0.528015 -0.393616 1441496768 -0.590149 0.466980 -0.528015 -0.393616 1441496768 -0.590149 0.466980 -0.528015 -0.393616 1441496768 -0.586975 0.470825 -0.526855 -0.395325 1441496768 -0.586975 0.470825 -0.526855 -0.395325 1441496768 -0.586975 0.470825 -0.526855 -0.395325 1441496768 -0.586975 0.470825 -0.526855 -0.395325 1441496768 -0.586975 0.470825 -0.526855 -0.395325 1441496768 -0.586975 0.470825 -0.526855 -0.395325 1441496768 -0.582825 0.476379 -0.523987 -0.398621 1441496768 -0.582825 0.476379 -0.523987 -0.398621 1441496768 -0.582825 0.476379 -0.523987 -0.398621 1441496768 -0.582825 0.476379 -0.523987 -0.398621 1441496768 -0.582825 0.476379 -0.523987 -0.398621 1441496768 -0.582825 0.476379 -0.523987 -0.398621 1441496768 -0.582825 0.476379 -0.523987 -0.398621 1441496768 -0.578735 0.481628 -0.520264 -0.403076 1441496768 -0.578735 0.481628 -0.520264 -0.403076 1441496768 -0.578735 0.481628 -0.520264 -0.403076 1441496768 -0.578735 0.481628 -0.520264 -0.403076 1441496768 -0.578735 0.481628 -0.520264 -0.403076 1441496768 -0.578735 0.481628 -0.520264 -0.403076 1441496768 -0.576355 0.483459 -0.518982 -0.406006 1441496768 -0.576355 0.483459 -0.518982 -0.406006 1441496768 -0.576355 0.483459 -0.518982 -0.406006 1441496768 -0.576355 0.483459 -0.518982 -0.406006 1441496768 -0.576355 0.483459 -0.518982 -0.406006 1441496768 -0.576355 0.483459 -0.518982 -0.406006 1441496768 -0.576355 0.483459 -0.518982 -0.406006 1441496768 -0.574951 0.484314 -0.518066 -0.408081 1441496768 -0.574951 0.484314 -0.518066 -0.408081 1441496768 -0.574951 0.484314 -0.518066 -0.408081 1441496768 -0.574951 0.484314 -0.518066 -0.408081 1441496768 -0.574951 0.484314 -0.518066 -0.408081 1441496768 -0.574951 0.484314 -0.518066 -0.408081 1441496768 -0.573792 0.485474 -0.516296 -0.410645 1441496768 -0.573792 0.485474 -0.516296 -0.410645 1441496768 -0.573792 0.485474 -0.516296 -0.410645 1441496768 
-0.546753 0.569336 -0.423767 -0.444336 1441496771 -0.560669 0.594971 -0.408630 -0.405884 1441496771 -0.560669 0.594971 -0.408630 -0.405884 1441496771 -0.560669 0.594971 -0.408630 -0.405884 1441496771 -0.560669 0.594971 -0.408630 -0.405884 1441496771 -0.560669 0.594971 -0.408630 -0.405884 1441496771 -0.560669 0.594971 -0.408630 -0.405884 1441496771 -0.560669 0.594971 -0.408630 -0.405884 1441496771 -0.569275 0.636658 -0.379761 -0.355591 1441496771 -0.569275 0.636658 -0.379761 -0.355591 1441496771 -0.569275 0.636658 -0.379761 -0.355591 1441496771 -0.569275 0.636658 -0.379761 -0.355591 1441496771 -0.569275 0.636658 -0.379761 -0.355591 1441496771 -0.569275 0.636658 -0.379761 -0.355591 1441496771 -0.579346 0.677124 -0.357239 -0.279663 1441496771 -0.579346 0.677124 -0.357239 -0.279663 1441496771 -0.579346 0.677124 -0.357239 -0.279663 1441496771 -0.579346 0.677124 -0.357239 -0.279663 1441496771 -0.579346 0.677124 -0.357239 -0.279663 1441496771 -0.579346 0.677124 -0.357239 -0.279663 1441496771 -0.579346 0.677124 -0.357239 -0.279663 1441496771 -0.575439 0.719543 -0.332703 -0.201111 1441496771 -0.575439 0.719543 -0.332703 -0.201111 1441496771 -0.575439 0.719543 -0.332703 -0.201111 1441496771 -0.575439 0.719543 -0.332703 -0.201111 1441496771 -0.575439 0.719543 -0.332703 -0.201111 1441496771 -0.567810 0.748230 -0.316895 -0.131714 1441496772 -0.567810 0.748230 -0.316895 -0.131714 1441496772 -0.567810 0.748230 -0.316895 -0.131714 1441496772 -0.567810 0.748230 -0.316895 -0.131714 1441496772 -0.567810 0.748230 -0.316895 -0.131714 1441496772 -0.567810 0.748230 -0.316895 -0.131714 1441496772 -0.567810 0.748230 -0.316895 -0.131714 1441496772 -0.568176 0.753296 -0.317322 -0.095032 1441496772 -0.568176 0.753296 -0.317322 -0.095032 1441496772 -0.568176 0.753296 -0.317322 -0.095032 1441496772 -0.568176 0.753296 -0.317322 -0.095032 1441496772 -0.568176 0.753296 -0.317322 -0.095032 1441496772 -0.568176 0.753296 -0.317322 -0.095032 1441496772 -0.568298 0.747070 -0.329346 -0.102051 1441496772 -0.568298 0.747070 -0.329346 -0.102051 1441496772 -0.568298 0.747070 -0.329346 -0.102051 1441496772 -0.568298 0.747070 -0.329346 -0.102051 1441496772 -0.568298 0.747070 -0.329346 -0.102051 1441496772 -0.568298 0.747070 -0.329346 -0.102051 1441496772 -0.568298 0.747070 -0.329346 -0.102051 1441496772 -0.557739 0.737793 -0.345520 -0.158875 1441496772 -0.557739 0.737793 -0.345520 -0.158875 1441496772 -0.557739 0.737793 -0.345520 -0.158875 1441496772 -0.557739 0.737793 -0.345520 -0.158875 1441496772 -0.557739 0.737793 -0.345520 -0.158875 1441496772 -0.557739 0.737793 -0.345520 -0.158875 1441496772 -0.543335 0.714294 -0.364319 -0.248779 1441496772 -0.543335 0.714294 -0.364319 -0.248779 1441496772 -0.543335 0.714294 -0.364319 -0.248779 1441496772 -0.543335 0.714294 -0.364319 -0.248779 1441496772 -0.543335 0.714294 -0.364319 -0.248779 1441496772 -0.543335 0.714294 -0.364319 -0.248779 1441496772 -0.526672 0.680115 -0.383667 -0.336060 1441496772 -0.526672 0.680115 -0.383667 -0.336060 1441496772 -0.526672 0.680115 -0.383667 -0.336060 1441496772 -0.526672 0.680115 -0.383667 -0.336060 1441496772 -0.526672 0.680115 -0.383667 -0.336060 1441496772 -0.526672 0.680115 -0.383667 -0.336060 1441496772 -0.526672 0.680115 -0.383667 -0.336060 1441496772 -0.517700 0.649841 -0.394470 -0.392578 1441496772 -0.517700 0.649841 -0.394470 -0.392578 1441496772 -0.517700 0.649841 -0.394470 -0.392578 1441496772 -0.517700 0.649841 -0.394470 -0.392578 1441496772 -0.517700 0.649841 -0.394470 -0.392578 1441496772 -0.517700 0.649841 -0.394470 -0.392578 1441496772 -0.508301 0.637817 -0.400940 -0.417175 1441496772 -0.508301 0.637817 -0.400940 -0.417175 1441496772 -0.508301 0.637817 -0.400940 -0.417175 1441496772 -0.508301 0.637817 -0.400940 -0.417175 1441496772 -0.508301 0.637817 -0.400940 -0.417175 1441496772 -0.508301 0.637817 -0.400940 -0.417175 1441496772 -0.497437 0.632629 -0.419556 -0.419983 1441496772 -0.497437 0.632629 -0.419556 -0.419983 1441496772 -0.497437 0.632629 -0.419556 -0.419983 1441496772 -0.497437 0.632629 -0.419556 -0.419983 1441496772 -0.497437 0.632629 -0.419556 -0.419983 1441496772 -0.497437 0.632629 -0.419556 -0.419983 1441496772 -0.497437 0.632629 -0.419556 -0.419983 1441496772 -0.494690 0.628235 -0.429810 -0.419434 1441496772 -0.494690 0.628235 -0.429810 -0.419434 1441496772 -0.494690 0.628235 -0.429810 -0.419434 1441496772 -0.494690 0.628235 -0.429810 -0.419434 1441496772 -0.494690 0.628235 -0.429810 -0.419434 1441496772 -0.494690 0.628235 -0.429810 -0.419434 1441496772 -0.494568 0.608704 -0.442871 -0.434509 1441496772 -0.494568 0.608704 -0.442871 -0.434509 1441496772 -0.494568 0.608704 -0.442871 -0.434509 1441496772 -0.494568 0.608704 -0.442871 -0.434509 1441496772 -0.494568 0.608704 -0.442871 -0.434509 1441496772 -0.494568 0.608704 -0.442871 -0.434509 1441496772 -0.494568 0.608704 -0.442871 -0.434509 1441496772 -0.478455 0.591675 -0.440613 -0.476379 1441496772 -0.478455 0.591675 -0.440613 -0.476379 1441496772 -0.478455 0.591675 -0.440613 -0.476379 1441496772 -0.478455 0.591675 -0.440613 -0.476379 1441496772 -0.478455 0.591675 -0.440613 -0.476379 1441496772 -0.478455 0.591675 -0.440613 -0.476379 1441496772 -0.462769 0.604248 -0.428040 -0.487366 1441496772 -0.462769 0.604248 -0.428040 -0.487366 1441496772 -0.462769 0.604248 -0.428040 -0.487366 1441496772 -0.462769 0.604248 -0.428040 -0.487366 1441496772 -0.462769 0.604248 -0.428040 -0.487366 1441496772 -0.462769 0.604248 -0.428040 -0.487366 1441496772 -0.462769 0.604248 -0.428040 -0.487366 1441496772 -0.458801 0.612976 -0.425171 -0.482727 1441496772 -0.458801 0.612976 -0.425171 -0.482727 1441496772 -0.458801 0.612976 -0.425171 -0.482727 1441496772 -0.458801 0.612976 -0.425171 -0.482727 1441496772 -0.458801 0.612976 -0.425171 -0.482727 1441496772 -0.458801 0.612976 -0.425171 -0.482727 1441496772 -0.455383 0.629028 -0.414795 -0.474304 1441496772 -0.455383 0.629028 -0.414795 -0.474304 1441496772 -0.455383 0.629028 -0.414795 -0.474304 1441496772 -0.455383 0.629028 -0.414795 -0.474304 1441496772 -0.455383 0.629028 -0.414795 -0.474304 1441496772 -0.455383 0.629028 -0.414795 -0.474304 1441496772 -0.455383 0.629028 -0.414795 -0.474304 1441496772 -0.467712 0.636047 -0.408997 -0.457642 1441496772 -0.467712 0.636047 -0.408997 -0.457642 1441496772 -0.467712 0.636047 -0.408997 -0.457642 1441496772 -0.467712 0.636047 -0.408997 -0.457642 1441496772 -0.467712 0.636047 -0.408997 -0.457642 1441496772 -0.467712 0.636047 -0.408997 -0.457642 1441496772 -0.497620 0.638733 -0.403748 -0.425903 1441496772 -0.497620 0.638733 -0.403748 -0.425903 1441496772 -0.497620 0.638733 -0.403748 -0.425903 1441496772 -0.497620 0.638733 -0.403748 -0.425903 1441496772 -0.497620 0.638733 -0.403748 -0.425903 1441496772 -0.497620 0.638733 -0.403748 -0.425903 1441496772 -0.526428 0.647522 -0.397095 -0.381958 1441496772 -0.526428 0.647522 -0.397095 -0.381958 1441496772 -0.526428 0.647522 -0.397095 -0.381958 1441496772 -0.526428 0.647522 -0.397095 -0.381958 1441496772 -0.526428 0.647522 -0.397095 -0.381958 1441496772 -0.526428 0.647522 -0.397095 -0.381958 1441496772 -0.526428 0.647522 -0.397095 -0.381958 1441496772 -0.548767 0.667419 -0.384033 -0.325623 1441496772 -0.548767 0.667419 -0.384033 -0.325623 1441496773 -0.548767 0.667419 -0.384033 -0.325623 1441496773 -0.548767 0.667419 -0.384033 -0.325623 1441496773 -0.548767 0.667419 -0.384033 -0.325623 1441496773 -0.548767 0.667419 -0.384033 -0.325623 1441496773 -0.558838 0.697937 -0.373840 -0.246643 1441496773 -0.558838 0.697937 -0.373840 -0.246643 1441496773 -0.558838 0.697937 -0.373840 -0.246643 1441496773 -0.558838 0.697937 -0.373840 -0.246643 1441496773 -0.558838 0.697937 -0.373840 -0.246643 1441496773 -0.558838 0.697937 -0.373840 -0.246643 1441496773 -0.555298 0.731384 -0.360535 -0.163635 1441496773 -0.555298 0.731384 -0.360535 -0.163635 1441496773 -0.555298 0.731384 -0.360535 -0.163635 1441496773 -0.555298 0.731384 -0.360535 -0.163635 1441496773 -0.555298 0.731384 -0.360535 -0.163635 1441496773 -0.555298 0.731384 -0.360535 -0.163635 1441496773 -0.555298 0.731384 -0.360535 -0.163635 1441496773 -0.542419 0.757324 -0.352478 -0.089478 1441496773 -0.542419 0.757324 -0.352478 -0.089478 1441496773 -0.542419 0.757324 -0.352478 -0.089478 1441496773 -0.542419 0.757324 -0.352478 -0.089478 1441496773 -0.542419 0.757324 -0.352478 -0.089478 1441496773 -0.542419 0.757324 -0.352478 -0.089478 1441496773 -0.543213 0.759521 -0.353638 -0.054810 1441496773 -0.543213 0.759521 -0.353638 -0.054810 1441496773 -0.543213 0.759521 -0.353638 -0.054810 1441496773 -0.543213 0.759521 -0.353638 -0.054810 1441496773 -0.543213 0.759521 -0.353638 -0.054810 1441496773 -0.543213 0.759521 -0.353638 -0.054810 1441496773 -0.550232 0.751160 -0.358398 -0.067200 1441496773 -0.550232 0.751160 -0.358398 -0.067200 1441496773 -0.550232 0.751160 -0.358398 -0.067200 1441496773 -0.550232 0.751160 -0.358398 -0.067200 1441496773 -0.550232 0.751160 -0.358398 -0.067200 1441496773 -0.550232 0.751160 -0.358398 -0.067200 1441496773 -0.550232 0.751160 -0.358398 -0.067200 1441496773 -0.559326 0.733337 -0.369080 -0.115051 1441496773 -0.559326 0.733337 -0.369080 -0.115051 1441496773 -0.559326 0.733337 -0.369080 -0.115051 1441496773 -0.559326 0.733337 -0.369080 -0.115051 1441496773 -0.559326 0.733337 -0.369080 -0.115051 1441496773 -0.559326 0.733337 -0.369080 -0.115051 1441496773 -0.561584 0.705566 -0.386353 -0.193848 1441496773 -0.561584 0.705566 -0.386353 -0.193848 1441496773 -0.561584 0.705566 -0.386353 -0.193848 1441496773 -0.561584 0.705566 -0.386353 -0.193848 1441496773 -0.561584 0.705566 -0.386353 -0.193848 1441496773 -0.561584 0.705566 -0.386353 -0.193848 1441496773 -0.561584 0.705566 -0.386353 -0.193848 1441496773 -0.560059 0.669067 -0.402893 -0.276489 1441496773 -0.560059 0.669067 -0.402893 -0.276489 1441496773 -0.560059 0.669067 -0.402893 -0.276489 1441496773 -0.560059 0.669067 -0.402893 -0.276489 1441496773 -0.560059 0.669067 -0.402893 -0.276489 1441496773 -0.560059 0.669067 -0.402893 -0.276489 1441496773 -0.548767 0.637573 -0.413696 -0.348206 1441496773 -0.548767 0.637573 -0.413696 -0.348206 1441496773 -0.548767 0.637573 -0.413696 -0.348206 1441496773 -0.548767 0.637573 -0.413696 -0.348206 1441496773 -0.548767 0.637573 -0.413696 -0.348206 1441496773 -0.548767 0.637573 -0.413696 -0.348206 1441496773 -0.548767 0.637573 -0.413696 -0.348206 1441496773 -0.514771 0.627625 -0.428162 -0.397278 1441496773 -0.514771 0.627625 -0.428162 -0.397278 1441496773 -0.514771 0.627625 -0.428162 -0.397278 1441496773 -0.514771 0.627625 -0.428162 -0.397278 1441496773 -0.514771 0.627625 -0.428162 -0.397278 1441496773 -0.514771 0.627625 -0.428162 -0.397278 1441496773 -0.477844 0.640564 -0.420654 -0.429382 1441496773 -0.477844 0.640564 -0.420654 -0.429382 1441496773 -0.477844 0.640564 -0.420654 -0.429382 1441496773 -0.477844 0.640564 -0.420654 -0.429382 1441496773 -0.477844 0.640564 -0.420654 -0.429382 1441496773 -0.477844 0.640564 -0.420654 -0.429382 1441496773 -0.477844 0.640564 -0.420654 -0.429382 1441496773 -0.458801 0.645447 -0.437744 -0.425781 1441496773 -0.458801 0.645447 -0.437744 -0.425781 1441496773 -0.458801 0.645447 -0.437744 -0.425781 1441496773 -0.458801 0.645447 -0.437744 -0.425781 1441496773 -0.458801 0.645447 -0.437744 -0.425781 1441496773 -0.458801 0.645447 -0.437744 -0.425781 1441496773 -0.460449 0.629456 -0.450256 -0.434875 1441496773 -0.460449 0.629456 -0.450256 -0.434875 1441496773 -0.460449 0.629456 -0.450256 -0.434875 1441496773 -0.460449 0.629456 -0.450256 -0.434875 1441496773 -0.460449 0.629456 -0.450256 -0.434875 1441496773 -0.460449 0.629456 -0.450256 -0.434875 1441496773 -0.438293 0.619995 -0.447754 -0.472351 1441496773 -0.438293 0.619995 -0.447754 -0.472351 1441496773 -0.438293 0.619995 -0.447754 -0.472351 1441496773 -0.438293 0.619995 -0.447754 -0.472351 1441496773 -0.438293 0.619995 -0.447754 -0.472351 1441496773 -0.438293 0.619995 -0.447754 -0.472351 1441496773 -0.438293 0.619995 -0.447754 -0.472351 1441496773 -0.421997 0.626648 -0.441895 -0.483704 1441496773 -0.421997 0.626648 -0.441895 -0.483704 1441496773 -0.421997 0.626648 -0.441895 -0.483704 1441496773 -0.421997 0.626648 -0.441895 -0.483704 1441496773 -0.421997 0.626648 -0.441895 -0.483704 1441496773 -0.421997 0.626648 -0.441895 -0.483704 1441496773 -0.421997 0.626648 -0.441895 -0.483704 1441496773 -0.422058 0.639832 -0.437927 -0.469788 1441496773 -0.422058 0.639832 -0.437927 -0.469788 1441496773 -0.422058 0.639832 -0.437927 -0.469788 1441496773 -0.422058 0.639832 -0.437927 -0.469788 1441496773 -0.422058 0.639832 -0.437927 -0.469788 1441496773 -0.422058 0.639832 -0.437927 -0.469788 1441496773 -0.433350 0.652039 -0.434631 -0.445190 1441496773 -0.433350 0.652039 -0.434631 -0.445190 1441496773 -0.433350 0.652039 -0.434631 -0.445190 1441496773 -0.433350 0.652039 -0.434631 -0.445190 1441496773 -0.433350 0.652039 -0.434631 -0.445190 1441496773 -0.433350 0.652039 -0.434631 -0.445190 1441496773 -0.449951 0.655701 -0.429565 -0.427856 1441496773 -0.449951 0.655701 -0.429565 -0.427856 1441496773 -0.449951 0.655701 -0.429565 -0.427856 1441496773 -0.449951 0.655701 -0.429565 -0.427856 1441496774 -0.449951 0.655701 -0.429565 -0.427856 1441496774 -0.449951 0.655701 -0.429565 -0.427856 1441496774 -0.449951 0.655701 -0.429565 -0.427856 1441496774 -0.474976 0.661133 -0.412720 -0.408630 1441496774 -0.474976 0.661133 -0.412720 -0.408630 1441496774 -0.474976 0.661133 -0.412720 -0.408630 1441496774 -0.474976 0.661133 -0.412720 -0.408630 1441496774 -0.474976 0.661133 -0.412720 -0.408630 1441496774 -0.474976 0.661133 -0.412720 -0.408630 1441496774 -0.515015 0.662048 -0.398376 -0.371216 1441496774 -0.515015 0.662048 -0.398376 -0.371216 1441496774 -0.515015 0.662048 -0.398376 -0.371216 1441496774 -0.515015 0.662048 -0.398376 -0.371216 1441496774 -0.515015 0.662048 -0.398376 -0.371216 1441496774 -0.515015 0.662048 -0.398376 -0.371216 1441496774 -0.515015 0.662048 -0.398376 -0.371216 1441496774 -0.532349 0.680542 -0.387329 -0.321655 1441496774 -0.532349 0.680542 -0.387329 -0.321655 1441496774 -0.532349 0.680542 -0.387329 -0.321655 1441496774 -0.532349 0.680542 -0.387329 -0.321655 1441496774 -0.532349 0.680542 -0.387329 -0.321655 1441496774 -0.532349 0.680542 -0.387329 -0.321655 1441496774 -0.535583 0.710632 -0.373596 -0.261902 1441496774 -0.535583 0.710632 -0.373596 -0.261902 1441496774 -0.535583 0.710632 -0.373596 -0.261902 1441496774 -0.535583 0.710632 -0.373596 -0.261902 1441496774 -0.535583 0.710632 -0.373596 -0.261902 1441496774 -0.535583 0.710632 -0.373596 -0.261902 1441496774 -0.529541 0.744751 -0.359131 -0.189758 1441496774 -0.529541 0.744751 -0.359131 -0.189758 1441496774 -0.529541 0.744751 -0.359131 -0.189758 1441496774 -0.529541 0.744751 -0.359131 -0.189758 1441496774 -0.529541 0.744751 -0.359131 -0.189758 1441496774 -0.529541 0.744751 -0.359131 -0.189758 1441496774 -0.529541 0.744751 -0.359131 -0.189758 1441496774 -0.528564 0.764099 -0.351013 -0.116516 1441496774 -0.528564 0.764099 -0.351013 -0.116516 1441496774 -0.528564 0.764099 -0.351013 -0.116516 1441496774 -0.528564 0.764099 -0.351013 -0.116516 1441496774 -0.528564 0.764099 -0.351013 -0.116516 1441496774 -0.528564 0.764099 -0.351013 -0.116516 1441496774 -0.529907 0.773743 -0.340393 -0.068604 1441496774 -0.529907 0.773743 -0.340393 -0.068604 1441496774 -0.529907 0.773743 -0.340393 -0.068604 1441496774 -0.529907 0.773743 -0.340393 -0.068604 1441496774 -0.529907 0.773743 -0.340393 -0.068604 1441496774 -0.529907 0.773743 -0.340393 -0.068604 1441496774 -0.529907 0.773743 -0.340393 -0.068604 1441496774 -0.528625 0.779968 -0.328796 -0.064331 1441496774 -0.528625 0.779968 -0.328796 -0.064331 1441496774 -0.528625 0.779968 -0.328796 -0.064331 1441496774 -0.528625 0.779968 -0.328796 -0.064331 1441496774 -0.528625 0.779968 -0.328796 -0.064331 1441496774 -0.528625 0.779968 -0.328796 -0.064331 1441496774 -0.528137 0.778076 -0.325256 -0.099548 1441496774 -0.528137 0.778076 -0.325256 -0.099548 1441496774 -0.528137 0.778076 -0.325256 -0.099548 1441496774 -0.528137 0.778076 -0.325256 -0.099548 1441496774 -0.528137 0.778076 -0.325256 -0.099548 1441496774 -0.528137 0.778076 -0.325256 -0.099548 1441496774 -0.519104 0.767334 -0.336487 -0.168945 1441496774 -0.519104 0.767334 -0.336487 -0.168945 1441496774 -0.519104 0.767334 -0.336487 -0.168945 1441496774 -0.519104 0.767334 -0.336487 -0.168945 1441496774 -0.519104 0.767334 -0.336487 -0.168945 1441496774 -0.519104 0.767334 -0.336487 -0.168945 1441496774 -0.519104 0.767334 -0.336487 -0.168945 1441496774 -0.514648 0.737854 -0.355347 -0.253845 1441496774 -0.514648 0.737854 -0.355347 -0.253845 1441496774 -0.514648 0.737854 -0.355347 -0.253845 1441496774 -0.514648 0.737854 -0.355347 -0.253845 1441496774 -0.514648 0.737854 -0.355347 -0.253845 1441496774 -0.514648 0.737854 -0.355347 -0.253845 1441496774 -0.514526 0.697388 -0.372253 -0.332153 1441496774 -0.514526 0.697388 -0.372253 -0.332153 1441496774 -0.514526 0.697388 -0.372253 -0.332153 1441496774 -0.514526 0.697388 -0.372253 -0.332153 1441496774 -0.514526 0.697388 -0.372253 -0.332153 1441496774 -0.514526 0.697388 -0.372253 -0.332153 1441496774 -0.514526 0.697388 -0.372253 -0.332153 1441496774 -0.494690 0.666077 -0.389221 -0.400208 1441496774 -0.494690 0.666077 -0.389221 -0.400208 1441496774 -0.494690 0.666077 -0.389221 -0.400208 1441496774 -0.494690 0.666077 -0.389221 -0.400208 1441496774 -0.494690 0.666077 -0.389221 -0.400208 1441496774 -0.494690 0.666077 -0.389221 -0.400208 1441496774 -0.461060 0.652527 -0.396240 -0.452393 1441496774 -0.461060 0.652527 -0.396240 -0.452393 1441496774 -0.461060 0.652527 -0.396240 -0.452393 1441496774 -0.461060 0.652527 -0.396240 -0.452393 1441496774 -0.461060 0.652527 -0.396240 -0.452393 1441496774 -0.461060 0.652527 -0.396240 -0.452393 1441496774 -0.453918 0.638550 -0.413025 -0.464417 1441496774 -0.453918 0.638550 -0.413025 -0.464417 1441496774 -0.453918 0.638550 -0.413025 -0.464417 1441496774 -0.453918 0.638550 -0.413025 -0.464417 1441496774 -0.453918 0.638550 -0.413025 -0.464417 1441496774 -0.453918 0.638550 -0.413025 -0.464417 1441496774 -0.453918 0.638550 -0.413025 -0.464417 1441496774 -0.449280 0.633423 -0.437256 -0.453674 1441496774 -0.449280 0.633423 -0.437256 -0.453674 1441496774 -0.449280 0.633423 -0.437256 -0.453674 1441496774 -0.449280 0.633423 -0.437256 -0.453674 1441496774 -0.449280 0.633423 -0.437256 -0.453674 1441496774 -0.449280 0.633423 -0.437256 -0.453674 1441496774 -0.455200 0.631348 -0.451050 -0.436768 1441496774 -0.455200 0.631348 -0.451050 -0.436768 1441496774 -0.455200 0.631348 -0.451050 -0.436768 1441496774 -0.455200 0.631348 -0.451050 -0.436768 1441496774 -0.455200 0.631348 -0.451050 -0.436768 1441496774 -0.455200 0.631348 -0.451050 -0.436768 1441496774 -0.457336 0.630676 -0.451233 -0.435303 1441496774 -0.457336 0.630676 -0.451233 -0.435303 1441496774 -0.457336 0.630676 -0.451233 -0.435303 1441496774 -0.457336 0.630676 -0.451233 -0.435303 1441496774 -0.457336 0.630676 -0.451233 -0.435303 1441496775 -0.457336 0.630676 -0.451233 -0.435303 1441496775 -0.451416 0.628357 -0.444824 -0.451172 1441496775 -0.451416 0.628357 -0.444824 -0.451172 1441496775 -0.451416 0.628357 -0.444824 -0.451172 1441496775 -0.451416 0.628357 -0.444824 -0.451172 1441496775 -0.451416 0.628357 -0.444824 -0.451172 1441496775 -0.451416 0.628357 -0.444824 -0.451172 1441496775 -0.451416 0.628357 -0.444824 -0.451172 1441496775 -0.445862 0.635071 -0.435852 -0.455994 1441496775 -0.445862 0.635071 -0.435852 -0.455994 1441496775 -0.445862 0.635071 -0.435852 -0.455994 1441496775 -0.445862 0.635071 -0.435852 -0.455994 1441496775 -0.445862 0.635071 -0.435852 -0.455994 1441496775 -0.445862 0.635071 -0.435852 -0.455994 1441496775 -0.442627 0.652039 -0.421448 -0.448730 1441496775 -0.442627 0.652039 -0.421448 -0.448730 1441496775 -0.442627 0.652039 -0.421448 -0.448730 1441496775 -0.442627 0.652039 -0.421448 -0.448730 1441496775 -0.442627 0.652039 -0.421448 -0.448730 1441496775 -0.442627 0.652039 -0.421448 -0.448730 1441496775 -0.442627 0.652039 -0.421448 -0.448730 1441496775 -0.450317 0.660828 -0.409546 -0.439087 1441496775 -0.450317 0.660828 -0.409546 -0.439087 1441496775 -0.450317 0.660828 -0.409546 -0.439087 1441496775 -0.450317 0.660828 -0.409546 -0.439087 1441496775 -0.450317 0.660828 -0.409546 -0.439087 1441496775 -0.450317 0.660828 -0.409546 -0.439087 1441496775 -0.474060 0.660828 -0.402588 -0.420166 1441496775 -0.474060 0.660828 -0.402588 -0.420166 1441496775 -0.474060 0.660828 -0.402588 -0.420166 1441496775 -0.474060 0.660828 -0.402588 -0.420166 1441496775 -0.474060 0.660828 -0.402588 -0.420166 1441496775 -0.474060 0.660828 -0.402588 -0.420166 1441496775 -0.502136 0.665283 -0.392212 -0.389221 1441496775 -0.502136 0.665283 -0.392212 -0.389221 1441496775 -0.502136 0.665283 -0.392212 -0.389221 1441496775 -0.502136 0.665283 -0.392212 -0.389221 1441496775 -0.502136 0.665283 -0.392212 -0.389221 1441496775 -0.502136 0.665283 -0.392212 -0.389221 1441496775 -0.523560 0.681702 -0.377380 -0.344666 1441496775 -0.523560 0.681702 -0.377380 -0.344666 1441496775 -0.523560 0.681702 -0.377380 -0.344666 1441496775 -0.523560 0.681702 -0.377380 -0.344666 1441496775 -0.523560 0.681702 -0.377380 -0.344666 1441496775 -0.523560 0.681702 -0.377380 -0.344666 1441496775 -0.521240 0.727112 -0.355652 -0.270386 1441496775 -0.521240 0.727112 -0.355652 -0.270386 1441496775 -0.521240 0.727112 -0.355652 -0.270386 1441496775 -0.521240 0.727112 -0.355652 -0.270386 1441496775 -0.521240 0.727112 -0.355652 -0.270386 1441496775 -0.521240 0.727112 -0.355652 -0.270386 1441496775 -0.521240 0.727112 -0.355652 -0.270386 1441496775 -0.522888 0.766541 -0.332031 -0.169678 1441496775 -0.522888 0.766541 -0.332031 -0.169678 1441496775 -0.522888 0.766541 -0.332031 -0.169678 1441496775 -0.522888 0.766541 -0.332031 -0.169678 1441496775 -0.522888 0.766541 -0.332031 -0.169678 1441496775 -0.522888 0.766541 -0.332031 -0.169678 1441496775 -0.522644 0.792603 -0.304016 -0.078735 1441496775 -0.522644 0.792603 -0.304016 -0.078735 1441496775 -0.522644 0.792603 -0.304016 -0.078735 1441496775 -0.522644 0.792603 -0.304016 -0.078735 1441496775 -0.522644 0.792603 -0.304016 -0.078735 1441496775 -0.522644 0.792603 -0.304016 -0.078735 1441496775 -0.534424 0.793640 -0.290100 -0.020508 1441496775 -0.534424 0.793640 -0.290100 -0.020508 1441496775 -0.534424 0.793640 -0.290100 -0.020508 1441496775 -0.534424 0.793640 -0.290100 -0.020508 1441496775 -0.534424 0.793640 -0.290100 -0.020508 1441496775 -0.534424 0.793640 -0.290100 -0.020508 1441496775 -0.534424 0.793640 -0.290100 -0.020508 1441496775 -0.540039 0.791870 -0.285095 -0.003967 1441496775 -0.540039 0.791870 -0.285095 -0.003967 1441496775 -0.540039 0.791870 -0.285095 -0.003967 1441496775 -0.540039 0.791870 -0.285095 -0.003967 1441496775 -0.540039 0.791870 -0.285095 -0.003967 1441496775 -0.540039 0.791870 -0.285095 -0.003967 1441496775 -0.539001 0.790344 -0.290405 -0.021790 1441496775 -0.539001 0.790344 -0.290405 -0.021790 1441496775 -0.539001 0.790344 -0.290405 -0.021790 1441496775 -0.539001 0.790344 -0.290405 -0.021790 1441496775 -0.539001 0.790344 -0.290405 -0.021790 1441496775 -0.539001 0.790344 -0.290405 -0.021790 1441496775 -0.539001 0.790344 -0.290405 -0.021790 1441496775 -0.536011 0.783081 -0.307495 -0.070496 1441496775 -0.536011 0.783081 -0.307495 -0.070496 1441496775 -0.536011 0.783081 -0.307495 -0.070496 1441496775 -0.536011 0.783081 -0.307495 -0.070496 1441496775 -0.536011 0.783081 -0.307495 -0.070496 1441496775 -0.536011 0.783081 -0.307495 -0.070496 1441496775 -0.530945 0.763977 -0.332886 -0.153931 1441496775 -0.530945 0.763977 -0.332886 -0.153931 1441496775 -0.530945 0.763977 -0.332886 -0.153931 1441496775 -0.530945 0.763977 -0.332886 -0.153931 1441496775 -0.530945 0.763977 -0.332886 -0.153931 1441496775 -0.530945 0.763977 -0.332886 -0.153931 1441496775 -0.534668 0.722290 -0.359863 -0.250916 1441496775 -0.534668 0.722290 -0.359863 -0.250916 1441496775 -0.534668 0.722290 -0.359863 -0.250916 1441496775 -0.534668 0.722290 -0.359863 -0.250916 1441496775 -0.534668 0.722290 -0.359863 -0.250916 1441496775 -0.534668 0.722290 -0.359863 -0.250916 1441496775 -0.534668 0.722290 -0.359863 -0.250916 1441496775 -0.541687 0.662354 -0.392151 -0.337769 1441496775 -0.541687 0.662354 -0.392151 -0.337769 1441496775 -0.541687 0.662354 -0.392151 -0.337769 1441496775 -0.541687 0.662354 -0.392151 -0.337769 1441496775 -0.541687 0.662354 -0.392151 -0.337769 1441496775 -0.541687 0.662354 -0.392151 -0.337769 1441496775 -0.525452 0.621338 -0.416748 -0.405212 1441496775 -0.525452 0.621338 -0.416748 -0.405212 1441496775 -0.525452 0.621338 -0.416748 -0.405212 1441496775 -0.525452 0.621338 -0.416748 -0.405212 1441496775 -0.525452 0.621338 -0.416748 -0.405212 1441496775 -0.525452 0.621338 -0.416748 -0.405212 1441496776 -0.491516 0.611755 -0.421875 -0.454102 1441496776 -0.491516 0.611755 -0.421875 -0.454102 1441496776 -0.491516 0.611755 -0.421875 -0.454102 1441496776 -0.491516 0.611755 -0.421875 -0.454102 1441496776 -0.491516 0.611755 -0.421875 -0.454102 1441496776 -0.491516 0.611755 -0.421875 -0.454102 1441496776 -0.465942 0.617554 -0.425659 -0.469482 1441496776 -0.465942 0.617554 -0.425659 -0.469482 1441496776 -0.465942 0.617554 -0.425659 -0.469482 1441496776 -0.465942 0.617554 -0.425659 -0.469482 1441496776 -0.465942 0.617554 -0.425659 -0.469482 1441496776 -0.465942 0.617554 -0.425659 -0.469482 1441496776 -0.464050 0.616760 -0.442139 -0.456970 1441496776 -0.464050 0.616760 -0.442139 -0.456970 1441496776 -0.464050 0.616760 -0.442139 -0.456970 1441496776 -0.464050 0.616760 -0.442139 -0.456970 1441496776 -0.464050 0.616760 -0.442139 -0.456970 1441496776 -0.464050 0.616760 -0.442139 -0.456970 1441496776 -0.464050 0.616760 -0.442139 -0.456970 1441496776 -0.472351 0.607910 -0.464783 -0.437500 1441496776 -0.472351 0.607910 -0.464783 -0.437500 1441496776 -0.472351 0.607910 -0.464783 -0.437500 1441496776 -0.472351 0.607910 -0.464783 -0.437500 1441496776 -0.472351 0.607910 -0.464783 -0.437500 1441496776 -0.472351 0.607910 -0.464783 -0.437500 1441496776 -0.478821 0.595398 -0.473816 -0.437927 1441496776 -0.478821 0.595398 -0.473816 -0.437927 1441496776 -0.478821 0.595398 -0.473816 -0.437927 1441496776 -0.478821 0.595398 -0.473816 -0.437927 1441496776 -0.478821 0.595398 -0.473816 -0.437927 1441496776 -0.478821 0.595398 -0.473816 -0.437927 1441496776 -0.478821 0.595398 -0.473816 -0.437927 1441496776 -0.466980 0.595093 -0.468994 -0.455933 1441496776 -0.466980 0.595093 -0.468994 -0.455933 1441496776 -0.466980 0.595093 -0.468994 -0.455933 1441496776 -0.466980 0.595093 -0.468994 -0.455933 1441496776 -0.466980 0.595093 -0.468994 -0.455933 1441496776 -0.466980 0.595093 -0.468994 -0.455933 1441496776 -0.466980 0.595093 -0.468994 -0.455933 1441496776 -0.458374 0.611694 -0.452332 -0.459534 1441496776 -0.458374 0.611694 -0.452332 -0.459534 1441496776 -0.458374 0.611694 -0.452332 -0.459534 1441496776 -0.458374 0.611694 -0.452332 -0.459534 1441496776 -0.458374 0.611694 -0.452332 -0.459534 1441496776 -0.458374 0.611694 -0.452332 -0.459534 1441496776 -0.465454 0.618408 -0.445984 -0.449524 1441496776 -0.465454 0.618408 -0.445984 -0.449524 1441496776 -0.465454 0.618408 -0.445984 -0.449524 1441496776 -0.465454 0.618408 -0.445984 -0.449524 1441496776 -0.465454 0.618408 -0.445984 -0.449524 1441496776 -0.465454 0.618408 -0.445984 -0.449524 1441496776 -0.476990 0.622742 -0.438660 -0.438599 1441496776 -0.476990 0.622742 -0.438660 -0.438599 1441496776 -0.476990 0.622742 -0.438660 -0.438599 1441496776 -0.476990 0.622742 -0.438660 -0.438599 1441496776 -0.476990 0.622742 -0.438660 -0.438599 1441496776 -0.476990 0.622742 -0.438660 -0.438599 1441496776 -0.476990 0.622742 -0.438660 -0.438599 1441496776 -0.498108 0.633301 -0.421753 -0.416016 1441496776 -0.498108 0.633301 -0.421753 -0.416016 1441496776 -0.498108 0.633301 -0.421753 -0.416016 1441496776 -0.498108 0.633301 -0.421753 -0.416016 1441496776 -0.498108 0.633301 -0.421753 -0.416016 1441496776 -0.498108 0.633301 -0.421753 -0.416016 1441496776 -0.521973 0.648315 -0.409485 -0.373657 1441496776 -0.521973 0.648315 -0.409485 -0.373657 1441496776 -0.521973 0.648315 -0.409485 -0.373657 1441496776 -0.521973 0.648315 -0.409485 -0.373657 1441496776 -0.521973 0.648315 -0.409485 -0.373657 1441496776 -0.521973 0.648315 -0.409485 -0.373657 1441496776 -0.542908 0.668396 -0.395935 -0.318970 1441496776 -0.542908 0.668396 -0.395935 -0.318970 1441496776 -0.542908 0.668396 -0.395935 -0.318970 1441496776 -0.542908 0.668396 -0.395935 -0.318970 1441496776 -0.542908 0.668396 -0.395935 -0.318970 1441496776 -0.542908 0.668396 -0.395935 -0.318970 1441496776 -0.542908 0.668396 -0.395935 -0.318970 1441496776 -0.547974 0.702881 -0.376404 -0.252991 1441496776 -0.547974 0.702881 -0.376404 -0.252991 1441496776 -0.547974 0.702881 -0.376404 -0.252991 1441496776 -0.547974 0.702881 -0.376404 -0.252991 1441496776 -0.547974 0.702881 -0.376404 -0.252991 1441496776 -0.547974 0.702881 -0.376404 -0.252991 1441496776 -0.537109 0.746521 -0.350525 -0.177246 1441496776 -0.537109 0.746521 -0.350525 -0.177246 1441496776 -0.537109 0.746521 -0.350525 -0.177246 1441496776 -0.537109 0.746521 -0.350525 -0.177246 1441496776 -0.537109 0.746521 -0.350525 -0.177246 1441496776 -0.537109 0.746521 -0.350525 -0.177246 1441496776 -0.523804 0.778320 -0.330566 -0.102966 1441496776 -0.523804 0.778320 -0.330566 -0.102966 1441496776 -0.523804 0.778320 -0.330566 -0.102966 1441496776 -0.523804 0.778320 -0.330566 -0.102966 1441496776 -0.523804 0.778320 -0.330566 -0.102966 1441496776 -0.523804 0.778320 -0.330566 -0.102966 1441496776 -0.523804 0.778320 -0.330566 -0.102966 1441496776 -0.519409 0.789185 -0.323425 -0.052979 1441496776 -0.519409 0.789185 -0.323425 -0.052979 1441496776 -0.519409 0.789185 -0.323425 -0.052979 1441496776 -0.519409 0.789185 -0.323425 -0.052979 1441496776 -0.519409 0.789185 -0.323425 -0.052979 1441496776 -0.519409 0.789185 -0.323425 -0.052979 1441496776 -0.527588 0.782593 -0.327820 -0.041809 1441496776 -0.527588 0.782593 -0.327820 -0.041809 1441496776 -0.527588 0.782593 -0.327820 -0.041809 1441496776 -0.527588 0.782593 -0.327820 -0.041809 1441496776 -0.527588 0.782593 -0.327820 -0.041809 1441496776 -0.527588 0.782593 -0.327820 -0.041809 1441496776 -0.539856 0.766296 -0.340820 -0.071838 1441496776 -0.539856 0.766296 -0.340820 -0.071838 1441496776 -0.539856 0.766296 -0.340820 -0.071838 1441496776 -0.539856 0.766296 -0.340820 -0.071838 1441496776 -0.539856 0.766296 -0.340820 -0.071838 1441496776 -0.539856 0.766296 -0.340820 -0.071838 1441496776 -0.538330 0.745239 -0.365906 -0.144897 1441496776 -0.538330 0.745239 -0.365906 -0.144897 1441496777 -0.538330 0.745239 -0.365906 -0.144897 1441496777 -0.538330 0.745239 -0.365906 -0.144897 1441496777 -0.538330 0.745239 -0.365906 -0.144897 1441496777 -0.538330 0.745239 -0.365906 -0.144897 1441496777 -0.538330 0.745239 -0.365906 -0.144897 1441496777 -0.531921 0.712891 -0.388489 -0.240784 1441496777 -0.531921 0.712891 -0.388489 -0.240784 1441496777 -0.531921 0.712891 -0.388489 -0.240784 1441496777 -0.531921 0.712891 -0.388489 -0.240784 1441496777 -0.531921 0.712891 -0.388489 -0.240784 1441496777 -0.531921 0.712891 -0.388489 -0.240784 1441496777 -0.531250 0.668579 -0.407166 -0.324097 1441496777 -0.531250 0.668579 -0.407166 -0.324097 1441496777 -0.531250 0.668579 -0.407166 -0.324097 1441496777 -0.531250 0.668579 -0.407166 -0.324097 1441496777 -0.531250 0.668579 -0.407166 -0.324097 1441496777 -0.531250 0.668579 -0.407166 -0.324097 1441496777 -0.527649 0.632263 -0.421631 -0.379639 1441496777 -0.527649 0.632263 -0.421631 -0.379639 1441496777 -0.527649 0.632263 -0.421631 -0.379639 1441496777 
-0.550415 0.511353 -0.511719 -0.416809 1441496779 -0.555420 0.503113 -0.517029 -0.413635 1441496779 -0.555420 0.503113 -0.517029 -0.413635 1441496779 -0.555420 0.503113 -0.517029 -0.413635 1441496779 -0.555420 0.503113 -0.517029 -0.413635 1441496779 -0.555420 0.503113 -0.517029 -0.413635 1441496779 -0.555420 0.503113 -0.517029 -0.413635 1441496779 -0.559631 0.496704 -0.520020 -0.411987 1441496779 -0.559631 0.496704 -0.520020 -0.411987 1441496779 -0.559631 0.496704 -0.520020 -0.411987 1441496779 -0.559631 0.496704 -0.520020 -0.411987 1441496779 -0.559631 0.496704 -0.520020 -0.411987 1441496779 -0.559631 0.496704 -0.520020 -0.411987 1441496779 -0.562561 0.493347 -0.520264 -0.411743 1441496779 -0.562561 0.493347 -0.520264 -0.411743 1441496779 -0.562561 0.493347 -0.520264 -0.411743 1441496779 -0.562561 0.493347 -0.520264 -0.411743 1441496779 -0.562561 0.493347 -0.520264 -0.411743 1441496779 -0.562561 0.493347 -0.520264 -0.411743 1441496779 -0.562561 0.493347 -0.520264 -0.411743 1441496779 -0.565796 0.490845 -0.520081 -0.410522 1441496779 -0.565796 0.490845 -0.520081 -0.410522 1441496779 -0.565796 0.490845 -0.520081 -0.410522 1441496779 -0.565796 0.490845 -0.520081 -0.410522 1441496779 -0.565796 0.490845 -0.520081 -0.410522 1441496779 -0.565796 0.490845 -0.520081 -0.410522 1441496779 -0.565796 0.490845 -0.520081 -0.410522 1441496779 -0.570007 0.486816 -0.521667 -0.407471 1441496779 -0.570007 0.486816 -0.521667 -0.407471 1441496779 -0.570007 0.486816 -0.521667 -0.407471 1441496779 -0.570007 0.486816 -0.521667 -0.407471 1441496779 -0.570007 0.486816 -0.521667 -0.407471 1441496779 -0.570007 0.486816 -0.521667 -0.407471 1441496779 -0.574219 0.481384 -0.525146 -0.403625 1441496779 -0.574219 0.481384 -0.525146 -0.403625 1441496779 -0.574219 0.481384 -0.525146 -0.403625 1441496779 -0.574219 0.481384 -0.525146 -0.403625 1441496779 -0.574219 0.481384 -0.525146 -0.403625 1441496780 -0.574219 0.481384 -0.525146 -0.403625 1441496780 -0.575867 0.479248 -0.526428 -0.402039 1441496780 -0.575867 0.479248 -0.526428 -0.402039 1441496780 -0.575867 0.479248 -0.526428 -0.402039 1441496780 -0.575867 0.479248 -0.526428 -0.402039 1441496780 -0.575867 0.479248 -0.526428 -0.402039 1441496780 -0.575867 0.479248 -0.526428 -0.402039 1441496780 -0.575867 0.479248 -0.526428 -0.402039 1441496780 -0.577332 0.478821 -0.526611 -0.400208 1441496780 -0.577332 0.478821 -0.526611 -0.400208 1441496780 -0.577332 0.478821 -0.526611 -0.400208 1441496780 -0.577332 0.478821 -0.526611 -0.400208 1441496780 -0.577332 0.478821 -0.526611 -0.400208 1441496780 -0.577332 0.478821 -0.526611 -0.400208 1441496780 -0.580261 0.475281 -0.530945 -0.394409 1441496780 -0.580261 0.475281 -0.530945 -0.394409 1441496780 -0.580261 0.475281 -0.530945 -0.394409 1441496780 -0.580261 0.475281 -0.530945 -0.394409 1441496780 -0.580261 0.475281 -0.530945 -0.394409 1441496780 -0.580261 0.475281 -0.530945 -0.394409 1441496780 -0.580261 0.475281 -0.530945 -0.394409 1441496780 -0.579712 0.476135 -0.533142 -0.391174 1441496780 -0.579712 0.476135 -0.533142 -0.391174 1441496780 -0.579712 0.476135 -0.533142 -0.391174 1441496780 -0.579712 0.476135 -0.533142 -0.391174 1441496780 -0.579712 0.476135 -0.533142 -0.391174 1441496780 -0.579712 0.476135 -0.533142 -0.391174 1441496780 -0.576050 0.482544 -0.530701 -0.392029 1441496780 -0.576050 0.482544 -0.530701 -0.392029 1441496780 -0.576050 0.482544 -0.530701 -0.392029 1441496780 -0.576050 0.482544 -0.530701 -0.392029 1441496780 -0.576050 0.482544 -0.530701 -0.392029 1441496780 -0.576050 0.482544 -0.530701 -0.392029 1441496780 -0.576050 0.482544 -0.530701 -0.392029 1441496780 -0.572144 0.488770 -0.527344 -0.394592 1441496780 -0.572144 0.488770 -0.527344 -0.394592 1441496780 -0.572144 0.488770 -0.527344 -0.394592 1441496780 -0.572144 0.488770 -0.527344 -0.394592 1441496780 -0.572144 0.488770 -0.527344 -0.394592 1441496780 -0.568787 0.492859 -0.525024 -0.397400 1441496780 -0.568787 0.492859 -0.525024 -0.397400 1441496780 -0.568787 0.492859 -0.525024 -0.397400 1441496780 -0.568787 0.492859 -0.525024 -0.397400 1441496780 -0.568787 0.492859 -0.525024 -0.397400 1441496780 -0.568787 0.492859 -0.525024 -0.397400 1441496780 -0.568787 0.492859 -0.525024 -0.397400 1441496780 -0.564575 0.497131 -0.522827 -0.401001 1441496780 -0.564575 0.497131 -0.522827 -0.401001 1441496780 -0.564575 0.497131 -0.522827 -0.401001 1441496780 -0.564575 0.497131 -0.522827 -0.401001 1441496780 -0.564575 0.497131 -0.522827 -0.401001 1441496780 -0.564575 0.497131 -0.522827 -0.401001 1441496780 -0.559937 0.502625 -0.516907 -0.408325 1441496780 -0.559937 0.502625 -0.516907 -0.408325 1441496780 -0.559937 0.502625 -0.516907 -0.408325 1441496780 -0.559937 0.502625 -0.516907 -0.408325 1441496780 -0.559937 0.502625 -0.516907 -0.408325 1441496780 -0.559937 0.502625 -0.516907 -0.408325 1441496780 -0.559937 0.502625 -0.516907 -0.408325 1441496780 -0.557617 0.505676 -0.511536 -0.414368 1441496780 -0.557617 0.505676 -0.511536 -0.414368 1441496780 -0.557617 0.505676 -0.511536 -0.414368 1441496780 -0.557617 0.505676 -0.511536 -0.414368 1441496780 -0.557617 0.505676 -0.511536 -0.414368 1441496780 -0.557617 0.505676 -0.511536 -0.414368 1441496780 -0.557861 0.504150 -0.509949 -0.417908 1441496780 -0.557861 0.504150 -0.509949 -0.417908 1441496780 -0.557861 0.504150 -0.509949 -0.417908 1441496780 -0.557861 0.504150 -0.509949 -0.417908 1441496780 -0.557861 0.504150 -0.509949 -0.417908 1441496780 -0.557861 0.504150 -0.509949 -0.417908 1441496780 -0.557861 0.504150 -0.509949 -0.417908 1441496780 -0.558228 0.502625 -0.509155 -0.420166 1441496780 -0.558228 0.502625 -0.509155 -0.420166 1441496780 -0.558228 0.502625 -0.509155 -0.420166 1441496780 -0.558228 0.502625 -0.509155 -0.420166 1441496780 -0.558228 0.502625 -0.509155 -0.420166 1441496780 -0.558228 0.502625 -0.509155 -0.420166 1441496780 -0.555664 0.504639 -0.504883 -0.426270 1441496780 -0.555664 0.504639 -0.504883 -0.426270 1441496780 -0.555664 0.504639 -0.504883 -0.426270 1441496780 -0.555664 0.504639 -0.504883 -0.426270 1441496780 -0.555664 0.504639 -0.504883 -0.426270 1441496780 -0.555664 0.504639 -0.504883 -0.426270 1441496780 -0.548218 0.510559 -0.499939 -0.434631 1441496780 -0.548218 0.510559 -0.499939 -0.434631 1441496780 -0.548218 0.510559 -0.499939 -0.434631 1441496780 -0.548218 0.510559 -0.499939 -0.434631 1441496780 -0.548218 0.510559 -0.499939 -0.434631 1441496780 -0.548218 0.510559 -0.499939 -0.434631 1441496780 -0.548218 0.510559 -0.499939 -0.434631 1441496780 -0.540466 0.518921 -0.492981 -0.442322 1441496780 -0.540466 0.518921 -0.492981 -0.442322 1441496780 -0.540466 0.518921 -0.492981 -0.442322 1441496780 -0.540466 0.518921 -0.492981 -0.442322 1441496780 -0.540466 0.518921 -0.492981 -0.442322 1441496780 -0.540466 0.518921 -0.492981 -0.442322 1441496780 -0.540955 0.519470 -0.492859 -0.441223 1441496780 -0.540955 0.519470 -0.492859 -0.441223 1441496780 -0.540955 0.519470 -0.492859 -0.441223 1441496780 -0.540955 0.519470 -0.492859 -0.441223 1441496780 -0.540955 0.519470 -0.492859 -0.441223 1441496780 -0.540955 0.519470 -0.492859 -0.441223 1441496780 -0.540955 0.519470 -0.492859 -0.441223 1441496780 -0.545898 0.513611 -0.498108 -0.436035 1441496780 -0.545898 0.513611 -0.498108 -0.436035 1441496780 -0.545898 0.513611 -0.498108 -0.436035 1441496780 -0.545898 0.513611 -0.498108 -0.436035 1441496780 -0.545898 0.513611 -0.498108 -0.436035 1441496780 -0.551575 0.507019 -0.504333 -0.429443 1441496780 -0.551575 0.507019 -0.504333 -0.429443 1441496780 -0.551575 0.507019 -0.504333 -0.429443 1441496780 -0.551575 0.507019 -0.504333 -0.429443 1441496780 -0.551575 0.507019 -0.504333 -0.429443 1441496780 -0.551575 0.507019 -0.504333 -0.429443 1441496781 -0.551575 0.507019 -0.504333 -0.429443 1441496781 -0.549683 0.506653 -0.506958 -0.429199 1441496781 -0.549683 0.506653 -0.506958 -0.429199 1441496781 -0.549683 0.506653 -0.506958 -0.429199 1441496781 -0.549683 0.506653 -0.506958 -0.429199 1441496781 -0.549683 0.506653 -0.506958 -0.429199 1441496781 -0.549683 0.506653 -0.506958 -0.429199 1441496781 -0.542419 0.515991 -0.501221 -0.434021 1441496781 -0.542419 0.515991 -0.501221 -0.434021 1441496781 -0.542419 0.515991 -0.501221 -0.434021 1441496781 -0.542419 0.515991 -0.501221 -0.434021 1441496781 -0.542419 0.515991 -0.501221 -0.434021 1441496781 -0.542419 0.515991 -0.501221 -0.434021 1441496781 -0.542419 0.515991 -0.501221 -0.434021 1441496781 -0.539185 0.522583 -0.496887 -0.435120 1441496781 -0.539185 0.522583 -0.496887 -0.435120 1441496781 -0.539185 0.522583 -0.496887 -0.435120 1441496781 -0.539185 0.522583 -0.496887 -0.435120 1441496781 -0.539185 0.522583 -0.496887 -0.435120 1441496781 -0.539612 0.523621 -0.495544 -0.434875 1441496781 -0.539612 0.523621 -0.495544 -0.434875 1441496781 -0.539612 0.523621 -0.495544 -0.434875 1441496781 -0.539612 0.523621 -0.495544 -0.434875 1441496781 -0.539612 0.523621 -0.495544 -0.434875 1441496781 -0.539612 0.523621 -0.495544 -0.434875 1441496781 -0.539612 0.523621 -0.495544 -0.434875 1441496781 -0.539978 0.523376 -0.493591 -0.436890 1441496781 -0.539978 0.523376 -0.493591 -0.436890 1441496781 -0.539978 0.523376 -0.493591 -0.436890 1441496781 -0.539978 0.523376 -0.493591 -0.436890 1441496781 -0.539978 0.523376 -0.493591 -0.436890 1441496781 -0.539978 0.523376 -0.493591 -0.436890 1441496781 -0.541077 0.521484 -0.494629 -0.436707 1441496781 -0.541077 0.521484 -0.494629 -0.436707 1441496781 -0.541077 0.521484 -0.494629 -0.436707 1441496781 -0.541077 0.521484 -0.494629 -0.436707 1441496781 -0.541077 0.521484 -0.494629 -0.436707 1441496781 -0.541077 0.521484 -0.494629 -0.436707 1441496781 -0.541626 0.519165 -0.496094 -0.437134 1441496781 -0.541626 0.519165 -0.496094 -0.437134 1441496781 -0.541626 0.519165 -0.496094 -0.437134 1441496781 -0.541626 0.519165 -0.496094 -0.437134 1441496781 -0.541626 0.519165 -0.496094 -0.437134 1441496781 -0.541626 0.519165 -0.496094 -0.437134 1441496781 -0.541626 0.519165 -0.496094 -0.437134 1441496781 -0.542664 0.516479 -0.497559 -0.437317 1441496781 -0.542664 0.516479 -0.497559 -0.437317 1441496781 -0.542664 0.516479 -0.497559 -0.437317 1441496781 -0.542664 0.516479 -0.497559 -0.437317 1441496781 -0.542664 0.516479 -0.497559 -0.437317 1441496781 -0.542664 0.516479 -0.497559 -0.437317 1441496781 -0.544006 0.514465 -0.499329 -0.436035 1441496781 -0.544006 0.514465 -0.499329 -0.436035 1441496781 -0.544006 0.514465 -0.499329 -0.436035 1441496781 -0.544006 0.514465 -0.499329 -0.436035 1441496781 -0.544006 0.514465 -0.499329 -0.436035 1441496781 -0.544006 0.514465 -0.499329 -0.436035 1441496781 -0.543945 0.514587 -0.500854 -0.434143 1441496781 -0.543945 0.514587 -0.500854 -0.434143 1441496781 -0.543945 0.514587 -0.500854 -0.434143 1441496781 -0.543945 0.514587 -0.500854 -0.434143 1441496781 -0.543945 0.514587 -0.500854 -0.434143 1441496781 -0.543945 0.514587 -0.500854 -0.434143 1441496781 -0.540588 0.518860 -0.499390 -0.434937 1441496781 -0.540588 0.518860 -0.499390 -0.434937 1441496781 -0.540588 0.518860 -0.499390 -0.434937 1441496781 -0.540588 0.518860 -0.499390 -0.434937 1441496781 -0.540588 0.518860 -0.499390 -0.434937 1441496781 -0.540588 0.518860 -0.499390 -0.434937 1441496781 -0.537842 0.522766 -0.497498 -0.435913 1441496781 -0.537842 0.522766 -0.497498 -0.435913 1441496781 -0.537842 0.522766 -0.497498 -0.435913 1441496781 -0.537842 0.522766 -0.497498 -0.435913 1441496781 -0.537842 0.522766 -0.497498 -0.435913 1441496781 -0.537842 0.522766 -0.497498 -0.435913 1441496781 -0.537842 0.522766 -0.497498 -0.435913 1441496781 -0.535034 0.525879 -0.495361 -0.437988 1441496781 -0.535034 0.525879 -0.495361 -0.437988 1441496781 -0.535034 0.525879 -0.495361 -0.437988 1441496781 -0.533997 0.526917 -0.495178 -0.438354 1441496781 -0.533997 0.526917 -0.495178 -0.438354 1441496781 -0.533997 0.526917 -0.495178 -0.438354 1441496781 -0.533997 0.526917 -0.495178 -0.438354 1441496781 -0.533997 0.526917 -0.495178 -0.438354 1441496781 -0.533997 0.526917 -0.495178 -0.438354 1441496781 -0.533569 0.527100 -0.493896 -0.439941 1441496781 -0.533569 0.527100 -0.493896 -0.439941 1441496781 -0.533569 0.527100 -0.493896 -0.439941 1441496781 -0.533569 0.527100 -0.493896 -0.439941 1441496781 -0.535522 0.525024 -0.494568 -0.439331 1441496781 -0.535522 0.525024 -0.494568 -0.439331 1441496781 -0.535522 0.525024 -0.494568 -0.439331 1441496781 -0.535522 0.525024 -0.494568 -0.439331 1441496781 -0.535522 0.525024 -0.494568 -0.439331 1441496781 -0.535522 0.525024 -0.494568 -0.439331 1441496781 -0.535522 0.525024 -0.494568 -0.439331 1441496781 -0.537354 0.522583 -0.495422 -0.439087 1441496781 -0.537354 0.522583 -0.495422 -0.439087 1441496781 -0.537354 0.522583 -0.495422 -0.439087 1441496781 -0.537354 0.522583 -0.495422 -0.439087 1441496781 -0.537354 0.522583 -0.495422 -0.439087 1441496781 -0.537354 0.522583 -0.495422 -0.439087 1441496781 -0.537109 0.522827 -0.493835 -0.440857 1441496781 -0.537109 0.522827 -0.493835 -0.440857 1441496781 -0.537109 0.522827 -0.493835 -0.440857 1441496781 -0.537109 0.522827 -0.493835 -0.440857 1441496781 -0.537109 0.522827 -0.493835 -0.440857 1441496781 -0.537109 0.522827 -0.493835 -0.440857 1441496782 -0.537109 0.522827 -0.493835 -0.440857 1441496782 -0.536194 0.523743 -0.491394 -0.443542 1441496782 -0.536194 0.523743 -0.491394 -0.443542 1441496782 -0.536194 0.523743 -0.491394 -0.443542 1441496782 -0.536194 0.523743 -0.491394 -0.443542 1441496782 -0.536194 0.523743 -0.491394 -0.443542 1441496782 -0.536194 0.523743 -0.491394 -0.443542 1441496782 -0.541016 0.518555 -0.496582 -0.438049 1441496782 -0.541016 0.518555 -0.496582 -0.438049 1441496782 -0.541016 0.518555 -0.496582 -0.438049 1441496782 -0.541016 0.518555 -0.496582 -0.438049 1441496782 -0.541016 0.518555 -0.496582 -0.438049 1441496782 -0.541016 0.518555 -0.496582 -0.438049 1441496782 -0.541016 0.518555 -0.496582 -0.438049 1441496782 -0.547791 0.507568 -0.507874 -0.429382 1441496782 -0.547791 0.507568 -0.507874 -0.429382 1441496782 -0.547791 0.507568 -0.507874 -0.429382 1441496782 -0.547791 0.507568 -0.507874 -0.429382 1441496782 -0.547791 0.507568 -0.507874 -0.429382 1441496782 -0.547791 0.507568 -0.507874 -0.429382 1441496782 -0.548218 0.507874 -0.508728 -0.427490 1441496782 -0.548218 0.507874 -0.508728 -0.427490 1441496782 -0.548218 0.507874 -0.508728 -0.427490 1441496782 -0.548218 0.507874 -0.508728 -0.427490 1441496782 -0.548218 0.507874 -0.508728 -0.427490 1441496782 -0.548218 0.507874 -0.508728 -0.427490 1441496782 -0.553162 0.503601 -0.513611 -0.420288 1441496782 -0.553162 0.503601 -0.513611 -0.420288 1441496782 -0.553162 0.503601 -0.513611 -0.420288 1441496782 -0.553162 0.503601 -0.513611 -0.420288 1441496782 -0.553162 0.503601 -0.513611 -0.420288 1441496782 -0.553162 0.503601 -0.513611 -0.420288 1441496782 -0.557922 0.498047 -0.518921 -0.414124 1441496782 -0.557922 0.498047 -0.518921 -0.414124 1441496782 -0.557922 0.498047 -0.518921 -0.414124 1441496782 -0.557922 0.498047 -0.518921 -0.414124 1441496782 -0.557922 0.498047 -0.518921 -0.414124 1441496782 -0.557922 0.498047 -0.518921 -0.414124 1441496782 -0.557922 0.498047 -0.518921 -0.414124 1441496782 -0.560425 0.495300 -0.521973 -0.410095 1441496782 -0.560425 0.495300 -0.521973 -0.410095 1441496782 -0.560425 0.495300 -0.521973 -0.410095 1441496782 -0.560425 0.495300 -0.521973 -0.410095 1441496782 -0.560425 0.495300 -0.521973 -0.410095 1441496782 -0.560425 0.495300 -0.521973 -0.410095 1441496782 -0.560852 0.495483 -0.522095 -0.409241 1441496782 -0.560852 0.495483 -0.522095 -0.409241 1441496782 -0.560852 0.495483 -0.522095 -0.409241 1441496782 -0.560852 0.495483 -0.522095 -0.409241 1441496782 -0.560852 0.495483 -0.522095 -0.409241 1441496782 -0.560852 0.495483 -0.522095 -0.409241 1441496782 -0.561707 0.494629 -0.521484 -0.409851 1441496782 -0.561707 0.494629 -0.521484 -0.409851 1441496782 -0.561707 0.494629 -0.521484 -0.409851 1441496782 -0.561707 0.494629 -0.521484 -0.409851 1441496782 -0.561707 0.494629 -0.521484 -0.409851 1441496782 -0.561707 0.494629 -0.521484 -0.409851 1441496782 -0.561707 0.494629 -0.521484 -0.409851 1441496782 -0.564819 0.490906 -0.523254 -0.407715 1441496782 -0.564819 0.490906 -0.523254 -0.407715 1441496782 -0.564819 0.490906 -0.523254 -0.407715 1441496782 -0.564819 0.490906 -0.523254 -0.407715 1441496782 -0.564819 0.490906 -0.523254 -0.407715 1441496782 -0.564819 0.490906 -0.523254 -0.407715 1441496782 -0.567871 0.485779 -0.526062 -0.406006 1441496782 -0.567871 0.485779 -0.526062 -0.406006 1441496782 -0.567871 0.485779 -0.526062 -0.406006 1441496782 -0.567871 0.485779 -0.526062 -0.406006 1441496782 -0.567871 0.485779 -0.526062 -0.406006 1441496782 -0.567871 0.485779 -0.526062 -0.406006 1441496782 -0.567871 0.485779 -0.526062 -0.406006 1441496782 -0.567810 0.486450 -0.523682 -0.408447 1441496782 -0.567810 0.486450 -0.523682 -0.408447 1441496782 -0.567810 0.486450 -0.523682 -0.408447 1441496782 -0.567810 0.486450 -0.523682 -0.408447 1441496782 -0.567810 0.486450 -0.523682 -0.408447 1441496782 -0.567810 0.486450 -0.523682 -0.408447 1441496782 -0.567688 0.487854 -0.521606 -0.409485 1441496782 -0.567688 0.487854 -0.521606 -0.409485 1441496782 -0.567688 0.487854 -0.521606 -0.409485 1441496782 -0.567688 0.487854 -0.521606 -0.409485 1441496782 -0.567688 0.487854 -0.521606 -0.409485 1441496782 -0.567688 0.487854 -0.521606 -0.409485 1441496782 -0.567688 0.487854 -0.521606 -0.409485 1441496782 -0.566345 0.490051 -0.520447 -0.410278 1441496782 -0.566345 0.490051 -0.520447 -0.410278 1441496782 -0.566345 0.490051 -0.520447 -0.410278 1441496782 -0.566345 0.490051 -0.520447 -0.410278 1441496782 -0.566345 0.490051 -0.520447 -0.410278 1441496782 -0.566345 0.490051 -0.520447 -0.410278 1441496782 -0.563171 0.494873 -0.517212 -0.412842 1441496782 -0.563171 0.494873 -0.517212 -0.412842 1441496782 -0.563171 0.494873 -0.517212 -0.412842 1441496782 -0.563171 0.494873 -0.517212 -0.412842 1441496782 -0.563171 0.494873 -0.517212 -0.412842 1441496782 -0.563171 0.494873 -0.517212 -0.412842 1441496782 -0.560669 0.498779 -0.514038 -0.415527 1441496782 -0.560669 0.498779 -0.514038 -0.415527 1441496782 -0.560669 0.498779 -0.514038 -0.415527 1441496782 -0.560669 0.498779 -0.514038 -0.415527 1441496782 -0.560669 0.498779 -0.514038 -0.415527 1441496782 -0.560669 0.498779 -0.514038 -0.415527 1441496782 -0.560669 0.498779 -0.514038 -0.415527 1441496782 -0.559753 0.500183 -0.512817 -0.416626 1441496782 -0.559753 0.500183 -0.512817 -0.416626 1441496782 -0.559753 0.500183 -0.512817 -0.416626 1441496782 -0.559753 0.500183 -0.512817 -0.416626 1441496782 -0.559753 0.500183 -0.512817 -0.416626 1441496782 -0.559753 0.499390 -0.514343 -0.415649 1441496782 -0.559753 0.499390 -0.514343 -0.415649 1441496782 -0.559753 0.499390 -0.514343 -0.415649 1441496782 -0.559753 0.499390 -0.514343 -0.415649 1441496782 -0.559753 0.499390 -0.514343 -0.415649 1441496782 -0.559753 0.499390 -0.514343 -0.415649 1441496782 -0.559753 0.499390 -0.514343 -0.415649 1441496783 -0.558228 0.500610 -0.513855 -0.416809 1441496783 -0.558228 0.500610 -0.513855 -0.416809 1441496783 -0.558228 0.500610 -0.513855 -0.416809 1441496783 -0.558228 0.500610 -0.513855 -0.416809 1441496783 -0.558228 0.500610 -0.513855 -0.416809 1441496783 -0.558228 0.500610 -0.513855 -0.416809 1441496783 -0.555908 0.503418 -0.511963 -0.418945 1441496783 -0.555908 0.503418 -0.511963 -0.418945 1441496783 -0.555908 0.503418 -0.511963 -0.418945 1441496783 -0.555908 0.503418 -0.511963 -0.418945 1441496783 -0.555908 0.503418 -0.511963 -0.418945 1441496783 -0.555908 0.503418 -0.511963 -0.418945 1441496783 -0.554932 0.504517 -0.511414 -0.419495 1441496783 -0.554932 0.504517 -0.511414 -0.419495 1441496783 -0.554932 0.504517 -0.511414 -0.419495 1441496783 -0.554932 0.504517 -0.511414 -0.419495 1441496783 -0.554932 0.504517 -0.511414 -0.419495 1441496783 -0.554932 0.504517 -0.511414 -0.419495 1441496783 -0.554932 0.504517 -0.511414 -0.419495 1441496783 -0.552856 0.507141 -0.507996 -0.423279 1441496783 -0.552856 0.507141 -0.507996 -0.423279 1441496783 -0.552856 0.507141 -0.507996 -0.423279 1441496783 -0.552856 0.507141 -0.507996 -0.423279 1441496783 -0.552856 0.507141 -0.507996 -0.423279 1441496783 -0.549438 0.511780 -0.501465 -0.429810 1441496783 -0.549438 0.511780 -0.501465 -0.429810 1441496783 -0.549438 0.511780 -0.501465 -0.429810 1441496783 -0.549438 0.511780 -0.501465 -0.429810 1441496783 -0.549438 0.511780 -0.501465 -0.429810 1441496783 -0.549438 0.511780 -0.501465 -0.429810 1441496783 -0.549438 0.511780 -0.501465 -0.429810 1441496783 -0.548096 0.514038 -0.495483 -0.435791 1441496783 -0.548096 0.514038 -0.495483 -0.435791 1441496783 -0.548096 0.514038 -0.495483 -0.435791 1441496783 -0.548096 0.514038 -0.495483 -0.435791 1441496783 -0.548096 0.514038 -0.495483 -0.435791 1441496783 -0.548096 0.514038 -0.495483 -0.435791 1441496783 -0.553101 0.507629 -0.499573 -0.432373 1441496783 -0.553101 0.507629 -0.499573 -0.432373 1441496783 -0.553101 0.507629 -0.499573 -0.432373 1441496783 -0.553101 0.507629 -0.499573 -0.432373 1441496783 -0.553101 0.507629 -0.499573 -0.432373 1441496783 -0.553101 0.507629 -0.499573 -0.432373 1441496783 -0.557556 0.497742 -0.508240 -0.427917 1441496783 -0.557556 0.497742 -0.508240 -0.427917 1441496783 -0.557556 0.497742 -0.508240 -0.427917 1441496783 -0.557556 0.497742 -0.508240 -0.427917 1441496783 -0.557556 0.497742 -0.508240 -0.427917 1441496783 -0.557556 0.497742 -0.508240 -0.427917 1441496783 -0.557556 0.497742 -0.508240 -0.427917 1441496783 -0.556030 0.498901 -0.506775 -0.430298 1441496783 -0.556030 0.498901 -0.506775 -0.430298 1441496783 -0.556030 0.498901 -0.506775 -0.430298 1441496783 -0.556030 0.498901 -0.506775 -0.430298 1441496783 -0.556030 0.498901 -0.506775 -0.430298 1441496783 -0.556030 0.498901 -0.506775 -0.430298 1441496783 -0.557068 0.499023 -0.507263 -0.428162 1441496783 -0.557068 0.499023 -0.507263 -0.428162 1441496783 -0.557068 0.499023 -0.507263 -0.428162 1441496783 -0.557068 0.499023 -0.507263 -0.428162 1441496783 -0.557068 0.499023 -0.507263 -0.428162 1441496783 -0.557068 0.499023 -0.507263 -0.428162 1441496783 -0.558899 0.498108 -0.508667 -0.425232 1441496783 -0.558899 0.498108 -0.508667 -0.425232 1441496783 -0.558899 0.498108 -0.508667 -0.425232 1441496783 -0.558899 0.498108 -0.508667 -0.425232 1441496783 -0.558899 0.498108 -0.508667 -0.425232 1441496783 -0.558899 0.498108 -0.508667 -0.425232 1441496783 -0.558899 0.498108 -0.508667 -0.425232 1441496783 -0.560242 0.497559 -0.509583 -0.423035 1441496783 -0.560242 0.497559 -0.509583 -0.423035 1441496783 -0.560242 0.497559 -0.509583 -0.423035 1441496783 -0.560242 0.497559 -0.509583 -0.423035 1441496783 -0.560242 0.497559 -0.509583 -0.423035 1441496783 -0.560242 0.497559 -0.509583 -0.423035 1441496783 -0.560669 0.497986 -0.508850 -0.422852 1441496783 -0.560669 0.497986 -0.508850 -0.422852 1441496783 -0.560669 0.497986 -0.508850 -0.422852 1441496783 -0.560669 0.497986 -0.508850 -0.422852 1441496783 -0.560669 0.497986 -0.508850 -0.422852 1441496783 -0.560669 0.497986 -0.508850 -0.422852 1441496783 -0.561523 0.497681 -0.508301 -0.422729 1441496783 -0.561523 0.497681 -0.508301 -0.422729 1441496783 -0.561523 0.497681 -0.508301 -0.422729 1441496783 -0.561523 0.497681 -0.508301 -0.422729 1441496783 -0.561523 0.497681 -0.508301 -0.422729 1441496783 -0.561523 0.497681 -0.508301 -0.422729 1441496783 -0.562988 0.495972 -0.508606 -0.422424 1441496783 -0.562988 0.495972 -0.508606 -0.422424 1441496783 -0.562988 0.495972 -0.508606 -0.422424 1441496783 -0.562988 0.495972 -0.508606 -0.422424 1441496783 -0.562988 0.495972 -0.508606 -0.422424 1441496783 -0.562988 0.495972 -0.508606 -0.422424 1441496783 -0.563782 0.494751 -0.508667 -0.422729 1441496783 -0.563782 0.494751 -0.508667 -0.422729 1441496783 -0.563782 0.494751 -0.508667 -0.422729 1441496783 -0.563782 0.494751 -0.508667 -0.422729 1441496783 -0.563782 0.494751 -0.508667 -0.422729 1441496783 -0.563782 0.494751 -0.508667 -0.422729 1441496783 -0.564026 0.494141 -0.508789 -0.422974 1441496783 -0.564026 0.494141 -0.508789 -0.422974 1441496783 -0.564026 0.494141 -0.508789 -0.422974 1441496783 -0.564026 0.494141 -0.508789 -0.422974 1441496783 -0.564026 0.494141 -0.508789 -0.422974 1441496783 -0.564026 0.494141 -0.508789 -0.422974 1441496783 -0.564026 0.494141 -0.508789 -0.422974 1441496783 -0.563660 0.493958 -0.508850 -0.423584 1441496783 -0.563660 0.493958 -0.508850 -0.423584 1441496783 -0.563660 0.493958 -0.508850 -0.423584 1441496783 -0.563660 0.493958 -0.508850 -0.423584 1441496783 -0.563660 0.493958 -0.508850 -0.423584 1441496783 -0.563660 0.493958 -0.508850 -0.423584 1441496783 -0.565430 0.492249 -0.509888 -0.421997 1441496783 -0.565430 0.492249 -0.509888 -0.421997 1441496784 -0.565430 0.492249 -0.509888 -0.421997 1441496784 -0.565430 0.492249 -0.509888 -0.421997 1441496784 -0.565430 0.492249 -0.509888 -0.421997 1441496784 -0.565430 0.492249 -0.509888 -0.421997 1441496784 -0.565430 0.492249 -0.509888 -0.421997 1441496784 -0.568359 0.487305 -0.515503 -0.416931 1441496784 -0.568359 0.487305 -0.515503 -0.416931 1441496784 -0.568359 0.487305 -0.515503 -0.416931 1441496784 -0.568359 0.487305 -0.515503 -0.416931 1441496784 -0.568359 0.487305 -0.515503 -0.416931 1441496784 -0.568359 0.487305 -0.515503 -0.416931 1441496784 -0.565979 0.489929 -0.515381 -0.417236 1441496784 -0.565979 0.489929 -0.515381 -0.417236 1441496784 -0.565979 0.489929 -0.515381 -0.417236 1441496784 -0.565979 0.489929 -0.515381 -0.417236 1441496784 -0.565979 0.489929 -0.515381 -0.417236 1441496784 -0.565979 0.489929 -0.515381 -0.417236 1441496784 -0.562012 0.496033 -0.513062 -0.418274 1441496784 -0.562012 0.496033 -0.513062 -0.418274 1441496784 -0.562012 0.496033 -0.513062 -0.418274 1441496784 -0.562012 0.496033 -0.513062 -0.418274 1441496784 -0.562012 0.496033 -0.513062 -0.418274 1441496784 -0.562012 0.496033 -0.513062 -0.418274 1441496784 -0.560730 0.497498 -0.514282 -0.416748 1441496784 -0.560730 0.497498 -0.514282 -0.416748 1441496784 -0.560730 0.497498 -0.514282 -0.416748 1441496784 -0.560730 0.497498 -0.514282 -0.416748 1441496784 -0.560730 0.497498 -0.514282 -0.416748 1441496784 -0.560730 0.497498 -0.514282 -0.416748 1441496784 -0.558044 0.500122 -0.513184 -0.418518 1441496784 -0.558044 0.500122 -0.513184 -0.418518 1441496784 -0.558044 0.500122 -0.513184 -0.418518 1441496784 -0.558044 0.500122 -0.513184 -0.418518 1441496784 -0.558044 0.500122 -0.513184 -0.418518 1441496784 -0.556335 0.501892 -0.511719 -0.420410 1441496784 -0.556335 0.501892 -0.511719 -0.420410 1441496784 -0.556335 0.501892 -0.511719 -0.420410 1441496784 -0.556335 0.501892 -0.511719 -0.420410 1441496784 -0.556335 0.501892 -0.511719 -0.420410 1441496784 -0.556335 0.501892 -0.511719 -0.420410 1441496784 -0.556274 0.502380 -0.510986 -0.420837 1441496784 -0.556274 0.502380 -0.510986 -0.420837 1441496784 -0.556274 0.502380 -0.510986 -0.420837 1441496784 -0.556274 0.502380 -0.510986 -0.420837 1441496784 -0.556274 0.502380 -0.510986 -0.420837 1441496784 -0.556274 0.502380 -0.510986 -0.420837 1441496784 -0.556274 0.502380 -0.510986 -0.420837 1441496784 -0.555237 0.504150 -0.507874 -0.423889 1441496784 -0.555237 0.504150 -0.507874 -0.423889 1441496784 -0.555237 0.504150 -0.507874 -0.423889 1441496784 -0.555237 0.504150 -0.507874 -0.423889 1441496784 -0.555237 0.504150 -0.507874 -0.423889 1441496784 -0.555237 0.504150 -0.507874 -0.423889 1441496784 -0.555420 0.504150 -0.506409 -0.425354 1441496784 -0.555420 0.504150 -0.506409 -0.425354 1441496784 -0.555420 0.504150 -0.506409 -0.425354 1441496784 -0.555420 0.504150 -0.506409 -0.425354 1441496784 -0.555420 0.504150 -0.506409 -0.425354 1441496784 -0.555420 0.504150 -0.506409 -0.425354 1441496784 -0.555420 0.504150 -0.506409 -0.425354 1441496784 -0.554688 0.505981 -0.504395 -0.426575 1441496784 -0.554688 0.505981 -0.504395 -0.426575 1441496784 -0.554688 0.505981 -0.504395 -0.426575 1441496784 -0.554688 0.505981 -0.504395 -0.426575 1441496784 -0.554688 0.505981 -0.504395 -0.426575 1441496784 -0.554688 0.505981 -0.504395 -0.426575 1441496784 -0.552979 0.509155 -0.501038 -0.429016 1441496784 -0.552979 0.509155 -0.501038 -0.429016 1441496784 -0.552979 0.509155 -0.501038 -0.429016 1441496784 -0.552979 0.509155 -0.501038 -0.429016 1441496784 -0.552979 0.509155 -0.501038 -0.429016 1441496784 -0.552979 0.509155 -0.501038 -0.429016 1441496784 -0.551025 0.513184 -0.496277 -0.432129 1441496784 -0.551025 0.513184 -0.496277 -0.432129 1441496784 -0.551025 0.513184 -0.496277 -0.432129 1441496784 -0.551025 0.513184 -0.496277 -0.432129 1441496784 -0.551025 0.513184 -0.496277 -0.432129 1441496784 -0.551025 0.513184 -0.496277 -0.432129 1441496784 -0.553650 0.511108 -0.498413 -0.428833 1441496784 -0.553650 0.511108 -0.498413 -0.428833 1441496784 -0.553650 0.511108 -0.498413 -0.428833 1441496784 -0.553650 0.511108 -0.498413 -0.428833 1441496784 -0.553650 0.511108 -0.498413 -0.428833 1441496784 -0.553650 0.511108 -0.498413 -0.428833 1441496784 -0.556335 0.506470 -0.503601 -0.424744 1441496784 -0.556335 0.506470 -0.503601 -0.424744 1441496784 -0.556335 0.506470 -0.503601 -0.424744 1441496784 -0.556335 0.506470 -0.503601 -0.424744 1441496784 -0.556335 0.506470 -0.503601 -0.424744 1441496784 -0.556335 0.506470 -0.503601 -0.424744 1441496784 -0.556335 0.506470 -0.503601 -0.424744 1441496784 -0.556641 0.505066 -0.505310 -0.424011 1441496784 -0.556641 0.505066 -0.505310 -0.424011 1441496784 -0.556641 0.505066 -0.505310 -0.424011 1441496784 -0.556641 0.505066 -0.505310 -0.424011 1441496784 -0.556641 0.505066 -0.505310 -0.424011 1441496784 -0.556641 0.505066 -0.505310 -0.424011 1441496784 -0.556641 0.505066 -0.505310 -0.424011 1441496784 -0.558533 0.502258 -0.508179 -0.421387 1441496784 -0.558533 0.502258 -0.508179 -0.421387 1441496784 -0.558533 0.502258 -0.508179 -0.421387 1441496784 -0.558533 0.502258 -0.508179 -0.421387 1441496784 -0.558533 0.502258 -0.508179 -0.421387 1441496784 -0.558533 0.502258 -0.508179 -0.421387 1441496784 -0.560791 0.498718 -0.510742 -0.419434 1441496784 -0.560791 0.498718 -0.510742 -0.419434 1441496784 -0.560791 0.498718 -0.510742 -0.419434 1441496784 -0.560791 0.498718 -0.510742 -0.419434 1441496784 -0.560791 0.498718 -0.510742 -0.419434 1441496784 -0.560791 0.498718 -0.510742 -0.419434 1441496784 -0.563599 0.495422 -0.512085 -0.418091 1441496784 -0.563599 0.495422 -0.512085 -0.418091 1441496785 -0.563599 0.495422 -0.512085 -0.418091 1441496785 -0.563599 0.495422 -0.512085 -0.418091 1441496785 -0.563599 0.495422 -0.512085 -0.418091 1441496785 -0.563599 0.495422 -0.512085 -0.418091 1441496785 -0.568054 0.488953 -0.515686 -0.415222 1441496785 -0.568054 0.488953 -0.515686 -0.415222 1441496785 -0.568054 0.488953 -0.515686 -0.415222 1441496785 -0.568054 0.488953 -0.515686 -0.415222 1441496785 -0.568054 0.488953 -0.515686 -0.415222 1441496785 
-0.521667 0.537170 -0.495605 -0.440186 1441496787 -0.521667 0.537170 -0.495605 -0.440186 1441496787 -0.521667 0.537170 -0.495605 -0.440186 1441496787 -0.521667 0.537170 -0.495605 -0.440186 1441496787 -0.525391 0.563110 -0.467712 -0.433716 1441496787 -0.525391 0.563110 -0.467712 -0.433716 1441496787 -0.525391 0.563110 -0.467712 -0.433716 1441496787 -0.525391 0.563110 -0.467712 -0.433716 1441496787 -0.525391 0.563110 -0.467712 -0.433716 1441496787 -0.525391 0.563110 -0.467712 -0.433716 1441496787 -0.525391 0.563110 -0.467712 -0.433716 1441496787 -0.544189 0.587158 -0.444824 -0.401611 1441496787 -0.544189 0.587158 -0.444824 -0.401611 1441496787 -0.544189 0.587158 -0.444824 -0.401611 1441496787 -0.544189 0.587158 -0.444824 -0.401611 1441496787 -0.544189 0.587158 -0.444824 -0.401611 1441496787 -0.544189 0.587158 -0.444824 -0.401611 1441496787 -0.566650 0.605713 -0.432007 -0.354187 1441496787 -0.566650 0.605713 -0.432007 -0.354187 1441496787 -0.566650 0.605713 -0.432007 -0.354187 1441496787 -0.566650 0.605713 -0.432007 -0.354187 1441496787 -0.566650 0.605713 -0.432007 -0.354187 1441496787 -0.566650 0.605713 -0.432007 -0.354187 1441496787 -0.578674 0.639343 -0.408508 -0.299316 1441496787 -0.578674 0.639343 -0.408508 -0.299316 1441496787 -0.578674 0.639343 -0.408508 -0.299316 1441496787 -0.578674 0.639343 -0.408508 -0.299316 1441496787 -0.578674 0.639343 -0.408508 -0.299316 1441496787 -0.578674 0.639343 -0.408508 -0.299316 1441496787 -0.573608 0.682800 -0.387695 -0.233398 1441496787 -0.573608 0.682800 -0.387695 -0.233398 1441496787 -0.573608 0.682800 -0.387695 -0.233398 1441496787 -0.573608 0.682800 -0.387695 -0.233398 1441496787 -0.573608 0.682800 -0.387695 -0.233398 1441496787 -0.573608 0.682800 -0.387695 -0.233398 1441496787 -0.573608 0.682800 -0.387695 -0.233398 1441496787 -0.567017 0.715454 -0.375671 -0.159485 1441496787 -0.567017 0.715454 -0.375671 -0.159485 1441496787 -0.567017 0.715454 -0.375671 -0.159485 1441496787 -0.567017 0.715454 -0.375671 -0.159485 1441496787 -0.567017 0.715454 -0.375671 -0.159485 1441496787 -0.567017 0.715454 -0.375671 -0.159485 1441496787 -0.564575 0.734863 -0.366150 -0.084839 1441496787 -0.564575 0.734863 -0.366150 -0.084839 1441496787 -0.564575 0.734863 -0.366150 -0.084839 1441496787 -0.564575 0.734863 -0.366150 -0.084839 1441496787 -0.564575 0.734863 -0.366150 -0.084839 1441496787 -0.564575 0.734863 -0.366150 -0.084839 1441496787 -0.555237 0.747498 -0.363342 -0.030212 1441496787 -0.555237 0.747498 -0.363342 -0.030212 1441496787 -0.555237 0.747498 -0.363342 -0.030212 1441496787 -0.555237 0.747498 -0.363342 -0.030212 1441496787 -0.555237 0.747498 -0.363342 -0.030212 1441496787 -0.555237 0.747498 -0.363342 -0.030212 1441496787 -0.555237 0.747498 -0.363342 -0.030212 1441496787 -0.546936 0.750488 -0.370789 -0.011780 1441496787 -0.546936 0.750488 -0.370789 -0.011780 1441496787 -0.546936 0.750488 -0.370789 -0.011780 1441496787 -0.546936 0.750488 -0.370789 -0.011780 1441496787 -0.546936 0.750488 -0.370789 -0.011780 1441496787 -0.546936 0.750488 -0.370789 -0.011780 1441496787 -0.540222 0.747803 -0.384277 -0.036316 1441496787 -0.540222 0.747803 -0.384277 -0.036316 1441496787 -0.540222 0.747803 -0.384277 -0.036316 1441496787 -0.540222 0.747803 -0.384277 -0.036316 1441496787 -0.540222 0.747803 -0.384277 -0.036316 1441496787 -0.540222 0.747803 -0.384277 -0.036316 1441496788 -0.540222 0.747803 -0.384277 -0.036316 1441496788 -0.542542 0.732361 -0.399353 -0.098938 1441496788 -0.542542 0.732361 -0.399353 -0.098938 1441496788 -0.542542 0.732361 -0.399353 -0.098938 1441496788 -0.542542 0.732361 -0.399353 -0.098938 1441496788 -0.542542 0.732361 -0.399353 -0.098938 1441496788 -0.542542 0.732361 -0.399353 -0.098938 1441496788 -0.554565 0.701660 -0.409668 -0.179810 1441496788 -0.554565 0.701660 -0.409668 -0.179810 1441496788 -0.554565 0.701660 -0.409668 -0.179810 1441496788 -0.554565 0.701660 -0.409668 -0.179810 1441496788 -0.554565 0.701660 -0.409668 -0.179810 1441496788 -0.554565 0.701660 -0.409668 -0.179810 1441496788 -0.567688 0.656921 -0.424133 -0.257629 1441496788 -0.567688 0.656921 -0.424133 -0.257629 1441496788 -0.567688 0.656921 -0.424133 -0.257629 1441496788 -0.567688 0.656921 -0.424133 -0.257629 1441496788 -0.567688 0.656921 -0.424133 -0.257629 1441496788 -0.567688 0.656921 -0.424133 -0.257629 1441496788 -0.567688 0.656921 -0.424133 -0.257629 1441496788 -0.559082 0.622253 -0.439880 -0.326782 1441496788 -0.559082 0.622253 -0.439880 -0.326782 1441496788 -0.559082 0.622253 -0.439880 -0.326782 1441496788 -0.559082 0.622253 -0.439880 -0.326782 1441496788 -0.559082 0.622253 -0.439880 -0.326782 1441496788 -0.559082 0.622253 -0.439880 -0.326782 1441496788 -0.535767 0.606384 -0.454834 -0.372009 1441496788 -0.535767 0.606384 -0.454834 -0.372009 1441496788 -0.535767 0.606384 -0.454834 -0.372009 1441496788 -0.535767 0.606384 -0.454834 -0.372009 1441496788 -0.535767 0.606384 -0.454834 -0.372009 1441496788 -0.535767 0.606384 -0.454834 -0.372009 1441496788 -0.535767 0.606384 -0.454834 -0.372009 1441496788 -0.515381 0.591309 -0.468384 -0.406616 1441496788 -0.515381 0.591309 -0.468384 -0.406616 1441496788 -0.515381 0.591309 -0.468384 -0.406616 1441496788 -0.515381 0.591309 -0.468384 -0.406616 1441496788 -0.515381 0.591309 -0.468384 -0.406616 1441496788 -0.515381 0.591309 -0.468384 -0.406616 1441496788 -0.515381 0.591309 -0.468384 -0.406616 1441496788 -0.485840 0.589600 -0.480591 -0.430603 1441496788 -0.485840 0.589600 -0.480591 -0.430603 1441496788 -0.485840 0.589600 -0.480591 -0.430603 1441496788 -0.485840 0.589600 -0.480591 -0.430603 1441496788 -0.485840 0.589600 -0.480591 -0.430603 1441496788 -0.485840 0.589600 -0.480591 -0.430603 1441496788 -0.470886 0.597778 -0.471130 -0.446167 1441496788 -0.470886 0.597778 -0.471130 -0.446167 1441496788 -0.470886 0.597778 -0.471130 -0.446167 1441496788 -0.470886 0.597778 -0.471130 -0.446167 1441496788 -0.470886 0.597778 -0.471130 -0.446167 1441496788 -0.470886 0.597778 -0.471130 -0.446167 1441496788 -0.470886 0.597778 -0.471130 -0.446167 1441496788 -0.464294 0.591553 -0.469421 -0.462769 1441496788 -0.464294 0.591553 -0.469421 -0.462769 1441496788 -0.464294 0.591553 -0.469421 -0.462769 1441496788 -0.464294 0.591553 -0.469421 -0.462769 1441496788 -0.464294 0.591553 -0.469421 -0.462769 1441496788 -0.464294 0.591553 -0.469421 -0.462769 1441496788 -0.449646 0.596619 -0.465027 -0.474976 1441496788 -0.449646 0.596619 -0.465027 -0.474976 1441496788 -0.449646 0.596619 -0.465027 -0.474976 1441496788 -0.449646 0.596619 -0.465027 -0.474976 1441496788 -0.449646 0.596619 -0.465027 -0.474976 1441496788 -0.449646 0.596619 -0.465027 -0.474976 1441496788 -0.449768 0.608643 -0.462036 -0.462463 1441496788 -0.449768 0.608643 -0.462036 -0.462463 1441496788 -0.449768 0.608643 -0.462036 -0.462463 1441496788 -0.449768 0.608643 -0.462036 -0.462463 1441496788 -0.449768 0.608643 -0.462036 -0.462463 1441496788 -0.449768 0.608643 -0.462036 -0.462463 1441496788 -0.462463 0.613159 -0.468384 -0.436890 1441496788 -0.462463 0.613159 -0.468384 -0.436890 1441496788 -0.462463 0.613159 -0.468384 -0.436890 1441496788 -0.462463 0.613159 -0.468384 -0.436890 1441496788 -0.462463 0.613159 -0.468384 -0.436890 1441496788 -0.462463 0.613159 -0.468384 -0.436890 1441496788 -0.462463 0.613159 -0.468384 -0.436890 1441496788 -0.474426 0.615662 -0.469788 -0.418579 1441496788 -0.474426 0.615662 -0.469788 -0.418579 1441496788 -0.474426 0.615662 -0.469788 -0.418579 1441496788 -0.474426 0.615662 -0.469788 -0.418579 1441496788 -0.474426 0.615662 -0.469788 -0.418579 1441496788 -0.474426 0.615662 -0.469788 -0.418579 1441496788 -0.503906 0.614502 -0.456482 -0.400146 1441496788 -0.503906 0.614502 -0.456482 -0.400146 1441496788 -0.503906 0.614502 -0.456482 -0.400146 1441496788 -0.503906 0.614502 -0.456482 -0.400146 1441496788 -0.503906 0.614502 -0.456482 -0.400146 1441496788 -0.503906 0.614502 -0.456482 -0.400146 1441496788 -0.530579 0.634766 -0.437073 -0.352905 1441496788 -0.530579 0.634766 -0.437073 -0.352905 1441496788 -0.530579 0.634766 -0.437073 -0.352905 1441496788 -0.530579 0.634766 -0.437073 -0.352905 1441496788 -0.530579 0.634766 -0.437073 -0.352905 1441496788 -0.544556 0.660217 -0.426392 -0.292786 1441496788 -0.544556 0.660217 -0.426392 -0.292786 1441496788 -0.544556 0.660217 -0.426392 -0.292786 1441496788 -0.544556 0.660217 -0.426392 -0.292786 1441496788 -0.544556 0.660217 -0.426392 -0.292786 1441496788 -0.544556 0.660217 -0.426392 -0.292786 1441496788 -0.549744 0.687500 -0.418640 -0.223267 1441496788 -0.549744 0.687500 -0.418640 -0.223267 1441496788 -0.549744 0.687500 -0.418640 -0.223267 1441496788 -0.549744 0.687500 -0.418640 -0.223267 1441496788 -0.549744 0.687500 -0.418640 -0.223267 1441496788 -0.549744 0.687500 -0.418640 -0.223267 1441496788 -0.540527 0.717346 -0.409729 -0.159363 1441496788 -0.540527 0.717346 -0.409729 -0.159363 1441496788 -0.540527 0.717346 -0.409729 -0.159363 1441496788 -0.540527 0.717346 -0.409729 -0.159363 1441496788 -0.540527 0.717346 -0.409729 -0.159363 1441496788 -0.540527 0.717346 -0.409729 -0.159363 1441496789 -0.523438 0.742798 -0.403320 -0.107605 1441496789 -0.523438 0.742798 -0.403320 -0.107605 1441496789 -0.523438 0.742798 -0.403320 -0.107605 1441496789 -0.523438 0.742798 -0.403320 -0.107605 1441496789 -0.523438 0.742798 -0.403320 -0.107605 1441496789 -0.523438 0.742798 -0.403320 -0.107605 1441496789 -0.523438 0.742798 -0.403320 -0.107605 1441496789 -0.514587 0.753357 -0.400269 -0.086548 1441496789 -0.514587 0.753357 -0.400269 -0.086548 1441496789 -0.514587 0.753357 -0.400269 -0.086548 1441496789 -0.514587 0.753357 -0.400269 -0.086548 1441496789 -0.514587 0.753357 -0.400269 -0.086548 1441496789 -0.514587 0.753357 -0.400269 -0.086548 1441496789 -0.513489 0.752136 -0.398132 -0.109985 1441496789 -0.513489 0.752136 -0.398132 -0.109985 1441496789 -0.513489 0.752136 -0.398132 -0.109985 1441496789 -0.513489 0.752136 -0.398132 -0.109985 1441496789 -0.513489 0.752136 -0.398132 -0.109985 1441496789 -0.513489 0.752136 -0.398132 -0.109985 1441496789 -0.512634 0.742554 -0.392395 -0.178589 1441496789 -0.512634 0.742554 -0.392395 -0.178589 1441496789 -0.512634 0.742554 -0.392395 -0.178589 1441496789 -0.512634 0.742554 -0.392395 -0.178589 1441496789 -0.512634 0.742554 -0.392395 -0.178589 1441496789 -0.512634 0.742554 -0.392395 -0.178589 1441496789 -0.512634 0.742554 -0.392395 -0.178589 1441496789 -0.510925 0.716553 -0.393738 -0.265442 1441496789 -0.510925 0.716553 -0.393738 -0.265442 1441496789 -0.510925 0.716553 -0.393738 -0.265442 1441496789 -0.510925 0.716553 -0.393738 -0.265442 1441496789 -0.510925 0.716553 -0.393738 -0.265442 1441496789 -0.510925 0.716553 -0.393738 -0.265442 1441496789 -0.511902 0.677063 -0.405029 -0.339905 1441496789 -0.511902 0.677063 -0.405029 -0.339905 1441496789 -0.511902 0.677063 -0.405029 -0.339905 1441496789 -0.511902 0.677063 -0.405029 -0.339905 1441496789 -0.511902 0.677063 -0.405029 -0.339905 1441496789 -0.511902 0.677063 -0.405029 -0.339905 1441496789 -0.499084 0.648743 -0.422852 -0.388977 1441496789 -0.499084 0.648743 -0.422852 -0.388977 1441496789 -0.499084 0.648743 -0.422852 -0.388977 1441496789 -0.499084 0.648743 -0.422852 -0.388977 1441496789 -0.499084 0.648743 -0.422852 -0.388977 1441496789 -0.499084 0.648743 -0.422852 -0.388977 1441496789 -0.499084 0.648743 -0.422852 -0.388977 1441496789 -0.465027 0.650757 -0.420471 -0.428406 1441496789 -0.465027 0.650757 -0.420471 -0.428406 1441496789 -0.465027 0.650757 -0.420471 -0.428406 1441496789 -0.465027 0.650757 -0.420471 -0.428406 1441496789 -0.465027 0.650757 -0.420471 -0.428406 1441496789 -0.465027 0.650757 -0.420471 -0.428406 1441496789 -0.465027 0.650757 -0.420471 -0.428406 1441496789 -0.454773 0.648560 -0.427856 -0.435364 1441496789 -0.454773 0.648560 -0.427856 -0.435364 1441496789 -0.454773 0.648560 -0.427856 -0.435364 1441496789 -0.454773 0.648560 -0.427856 -0.435364 1441496789 -0.454773 0.648560 -0.427856 -0.435364 1441496789 -0.454773 0.648560 -0.427856 -0.435364 1441496789 -0.453491 0.645935 -0.441589 -0.426758 1441496789 -0.453491 0.645935 -0.441589 -0.426758 1441496789 -0.453491 0.645935 -0.441589 -0.426758 1441496789 -0.453491 0.645935 -0.441589 -0.426758 1441496789 -0.453491 0.645935 -0.441589 -0.426758 1441496789 -0.453491 0.645935 -0.441589 -0.426758 1441496789 -0.445251 0.641418 -0.450073 -0.433350 1441496789 -0.445251 0.641418 -0.450073 -0.433350 1441496789 -0.445251 0.641418 -0.450073 -0.433350 1441496789 -0.445251 0.641418 -0.450073 -0.433350 1441496789 -0.445251 0.641418 -0.450073 -0.433350 1441496789 -0.445251 0.641418 -0.450073 -0.433350 1441496789 -0.445251 0.641418 -0.450073 -0.433350 1441496789 -0.428162 0.641541 -0.446045 -0.454041 1441496789 -0.428162 0.641541 -0.446045 -0.454041 1441496789 -0.428162 0.641541 -0.446045 -0.454041 1441496789 -0.428162 0.641541 -0.446045 -0.454041 1441496789 -0.428162 0.641541 -0.446045 -0.454041 1441496789 -0.428162 0.641541 -0.446045 -0.454041 1441496789 -0.422241 0.643372 -0.445923 -0.457214 1441496789 -0.422241 0.643372 -0.445923 -0.457214 1441496789 -0.422241 0.643372 -0.445923 -0.457214 1441496789 -0.422241 0.643372 -0.445923 -0.457214 1441496789 -0.422241 0.643372 -0.445923 -0.457214 1441496789 -0.422241 0.643372 -0.445923 -0.457214 1441496789 -0.422241 0.643372 -0.445923 -0.457214 1441496789 -0.429077 0.651611 -0.448120 -0.436462 1441496789 -0.429077 0.651611 -0.448120 -0.436462 1441496789 -0.429077 0.651611 -0.448120 -0.436462 1441496789 -0.429077 0.651611 -0.448120 -0.436462 1441496789 -0.429077 0.651611 -0.448120 -0.436462 1441496789 -0.429077 0.651611 -0.448120 -0.436462 1441496789 -0.436401 0.664612 -0.445496 -0.411560 1441496789 -0.436401 0.664612 -0.445496 -0.411560 1441496789 -0.436401 0.664612 -0.445496 -0.411560 1441496789 -0.436401 0.664612 -0.445496 -0.411560 1441496789 -0.436401 0.664612 -0.445496 -0.411560 1441496789 -0.436401 0.664612 -0.445496 -0.411560 1441496789 -0.448975 0.674622 -0.439087 -0.388062 1441496789 -0.448975 0.674622 -0.439087 -0.388062 1441496789 -0.448975 0.674622 -0.439087 -0.388062 1441496789 -0.448975 0.674622 -0.439087 -0.388062 1441496789 -0.448975 0.674622 -0.439087 -0.388062 1441496789 -0.448975 0.674622 -0.439087 -0.388062 1441496789 -0.448975 0.674622 -0.439087 -0.388062 1441496789 -0.480469 0.671021 -0.434509 -0.360779 1441496789 -0.480469 0.671021 -0.434509 -0.360779 1441496789 -0.480469 0.671021 -0.434509 -0.360779 1441496789 -0.480469 0.671021 -0.434509 -0.360779 1441496789 -0.480469 0.671021 -0.434509 -0.360779 1441496789 -0.513855 0.667114 -0.433228 -0.321411 1441496789 -0.513855 0.667114 -0.433228 -0.321411 1441496789 -0.513855 0.667114 -0.433228 -0.321411 1441496789 -0.513855 0.667114 -0.433228 -0.321411 1441496789 -0.513855 0.667114 -0.433228 -0.321411 1441496789 -0.513855 0.667114 -0.433228 -0.321411 1441496790 -0.532166 0.676758 -0.429138 -0.273254 1441496790 -0.532166 0.676758 -0.429138 -0.273254 1441496790 -0.532166 0.676758 -0.429138 -0.273254 1441496790 -0.532166 0.676758 -0.429138 -0.273254 1441496790 -0.532166 0.676758 -0.429138 -0.273254 1441496790 -0.532166 0.676758 -0.429138 -0.273254 1441496790 -0.540649 0.697571 -0.415894 -0.219421 1441496790 -0.540649 0.697571 -0.415894 -0.219421 1441496790 -0.540649 0.697571 -0.415894 -0.219421 1441496790 -0.540649 0.697571 -0.415894 -0.219421 1441496790 -0.540649 0.697571 -0.415894 -0.219421 1441496790 -0.540649 0.697571 -0.415894 -0.219421 1441496790 -0.551880 0.716797 -0.397644 -0.153503 1441496790 -0.551880 0.716797 -0.397644 -0.153503 1441496790 -0.551880 0.716797 -0.397644 -0.153503 1441496790 -0.551880 0.716797 -0.397644 -0.153503 1441496790 -0.551880 0.716797 -0.397644 -0.153503 1441496790 -0.551880 0.716797 -0.397644 -0.153503 1441496790 -0.551880 0.716797 -0.397644 -0.153503 1441496790 -0.550049 0.738098 -0.379395 -0.093567 1441496790 -0.550049 0.738098 -0.379395 -0.093567 1441496790 -0.550049 0.738098 -0.379395 -0.093567 1441496790 -0.550049 0.738098 -0.379395 -0.093567 1441496790 -0.550049 0.738098 -0.379395 -0.093567 1441496790 -0.550049 0.738098 -0.379395 -0.093567 1441496790 -0.539185 0.759094 -0.361755 -0.046997 1441496790 -0.539185 0.759094 -0.361755 -0.046997 1441496790 -0.539185 0.759094 -0.361755 -0.046997 1441496790 -0.539185 0.759094 -0.361755 -0.046997 1441496790 -0.539185 0.759094 -0.361755 -0.046997 1441496790 -0.539185 0.759094 -0.361755 -0.046997 1441496790 -0.539185 0.759094 -0.361755 -0.046997 1441496790 -0.531311 0.768311 -0.355896 -0.028076 1441496790 -0.531311 0.768311 -0.355896 -0.028076 1441496790 -0.531311 0.768311 -0.355896 -0.028076 1441496790 -0.531311 0.768311 -0.355896 -0.028076 1441496790 -0.531311 0.768311 -0.355896 -0.028076 1441496790 -0.531311 0.768311 -0.355896 -0.028076 1441496790 -0.526184 0.766968 -0.364014 -0.048523 1441496790 -0.526184 0.766968 -0.364014 -0.048523 1441496790 -0.526184 0.766968 -0.364014 -0.048523 1441496790 -0.526184 0.766968 -0.364014 -0.048523 1441496790 -0.526184 0.766968 -0.364014 -0.048523 1441496790 -0.526184 0.766968 -0.364014 -0.048523 1441496790 -0.515198 0.758362 -0.384277 -0.108582 1441496790 -0.515198 0.758362 -0.384277 -0.108582 1441496790 -0.515198 0.758362 -0.384277 -0.108582 1441496790 -0.515198 0.758362 -0.384277 -0.108582 1441496790 -0.515198 0.758362 -0.384277 -0.108582 1441496790 -0.515198 0.758362 -0.384277 -0.108582 1441496790 -0.498779 0.740234 -0.406250 -0.195557 1441496790 -0.498779 0.740234 -0.406250 -0.195557 1441496790 -0.498779 0.740234 -0.406250 -0.195557 1441496790 -0.498779 0.740234 -0.406250 -0.195557 1441496790 -0.498779 0.740234 -0.406250 -0.195557 1441496790 -0.498779 0.740234 -0.406250 -0.195557 1441496790 -0.493103 0.707397 -0.422241 -0.279663 1441496790 -0.493103 0.707397 -0.422241 -0.279663 1441496790 -0.493103 0.707397 -0.422241 -0.279663 1441496790 -0.493103 0.707397 -0.422241 -0.279663 1441496790 -0.493103 0.707397 -0.422241 -0.279663 1441496790 -0.485474 0.678345 -0.428101 -0.347778 1441496790 -0.485474 0.678345 -0.428101 -0.347778 1441496790 -0.485474 0.678345 -0.428101 -0.347778 1441496790 -0.485474 0.678345 -0.428101 -0.347778 1441496790 -0.485474 0.678345 -0.428101 -0.347778 1441496790 -0.485474 0.678345 -0.428101 -0.347778 1441496790 -0.485474 0.678345 -0.428101 -0.347778 1441496790 -0.480469 0.664429 -0.432312 -0.375244 1441496790 -0.480469 0.664429 -0.432312 -0.375244 1441496790 -0.480469 0.664429 -0.432312 -0.375244 1441496790 -0.480469 0.664429 -0.432312 -0.375244 1441496790 -0.480469 0.664429 -0.432312 -0.375244 1441496790 -0.480469 0.664429 -0.432312 -0.375244 1441496790 -0.479980 0.649414 -0.451721 -0.379272 1441496790 -0.479980 0.649414 -0.451721 -0.379272 1441496790 -0.479980 0.649414 -0.451721 -0.379272 1441496790 -0.479980 0.649414 -0.451721 -0.379272 1441496790 -0.479980 0.649414 -0.451721 -0.379272 1441496790 -0.479980 0.649414 -0.451721 -0.379272 1441496790 -0.479980 0.649414 -0.451721 -0.379272 1441496790 -0.467957 0.646545 -0.465759 -0.382263 1441496790 -0.467957 0.646545 -0.465759 -0.382263 1441496790 -0.467957 0.646545 -0.465759 -0.382263 1441496790 -0.467957 0.646545 -0.465759 -0.382263 1441496790 -0.467957 0.646545 -0.465759 -0.382263 1441496790 -0.467957 0.646545 -0.465759 -0.382263 1441496790 -0.460510 0.651062 -0.467346 -0.381592 1441496790 -0.460510 0.651062 -0.467346 -0.381592 1441496790 -0.460510 0.651062 -0.467346 -0.381592 1441496790 -0.460510 0.651062 -0.467346 -0.381592 1441496790 -0.460510 0.651062 -0.467346 -0.381592 1441496790 -0.460510 0.651062 -0.467346 -0.381592 1441496790 -0.460510 0.651062 -0.467346 -0.381592 1441496790 -0.469177 0.624512 -0.481873 -0.397095 1441496790 -0.469177 0.624512 -0.481873 -0.397095 1441496790 -0.469177 0.624512 -0.481873 -0.397095 1441496790 -0.469177 0.624512 -0.481873 -0.397095 1441496790 -0.469177 0.624512 -0.481873 -0.397095 1441496790 -0.469177 0.624512 -0.481873 -0.397095 1441496790 -0.448669 0.633301 -0.476074 -0.413452 1441496790 -0.448669 0.633301 -0.476074 -0.413452 1441496790 -0.448669 0.633301 -0.476074 -0.413452 1441496790 -0.448669 0.633301 -0.476074 -0.413452 1441496790 -0.448669 0.633301 -0.476074 -0.413452 1441496790 -0.448669 0.633301 -0.476074 -0.413452 1441496790 -0.448425 0.650085 -0.468994 -0.395508 1441496790 -0.448425 0.650085 -0.468994 -0.395508 1441496790 -0.448425 0.650085 -0.468994 -0.395508 1441496790 -0.448425 0.650085 -0.468994 -0.395508 1441496790 -0.448425 0.650085 -0.468994 -0.395508 1441496790 -0.448425 0.650085 -0.468994 -0.395508 1441496790 -0.444885 0.669861 -0.461792 -0.374329 1441496790 -0.444885 0.669861 -0.461792 -0.374329 1441496791 -0.444885 0.669861 -0.461792 -0.374329 1441496791 -0.444885 0.669861 -0.461792 -0.374329 1441496791 -0.444885 0.669861 -0.461792 -0.374329 1441496791 -0.444885 0.669861 -0.461792 -0.374329 1441496791 -0.444885 0.669861 -0.461792 -0.374329 1441496791 -0.449036 0.685181 -0.452759 -0.352051 1441496791 -0.449036 0.685181 -0.452759 -0.352051 1441496791 -0.449036 0.685181 -0.452759 -0.352051 1441496791 -0.449036 0.685181 -0.452759 -0.352051 1441496791 -0.449036 0.685181 -0.452759 -0.352051 1441496791 -0.470703 0.690186 -0.440125 -0.329163 1441496791 -0.470703 0.690186 -0.440125 -0.329163 1441496791 -0.470703 0.690186 -0.440125 -0.329163 1441496791 -0.470703 0.690186 -0.440125 -0.329163 1441496791 -0.470703 0.690186 -0.440125 -0.329163 1441496791 -0.522400 0.678955 -0.428406 -0.287476 1441496791 -0.522400 0.678955 -0.428406 -0.287476 1441496791 -0.522400 0.678955 -0.428406 -0.287476 1441496791 -0.522400 0.678955 -0.428406 -0.287476 1441496791 -0.522400 0.678955 -0.428406 -0.287476 1441496791 -0.522400 0.678955 -0.428406 -0.287476 1441496791 -0.544189 0.679138 -0.425659 -0.247986 1441496791 -0.544189 0.679138 -0.425659 -0.247986 1441496791 -0.544189 0.679138 -0.425659 -0.247986 1441496791 -0.544189 0.679138 -0.425659 -0.247986 1441496791 -0.544189 0.679138 -0.425659 -0.247986 1441496791 -0.544189 0.679138 -0.425659 -0.247986 1441496791 -0.534485 0.707458 -0.413208 -0.207703 1441496791 -0.534485 0.707458 -0.413208 -0.207703 1441496791 -0.534485 0.707458 -0.413208 -0.207703 1441496791 -0.534485 0.707458 -0.413208 -0.207703 1441496791 -0.534485 0.707458 -0.413208 -0.207703 1441496791 -0.534485 0.707458 -0.413208 -0.207703 1441496791 -0.517822 0.741028 -0.400513 -0.149292 1441496791 -0.517822 0.741028 -0.400513 -0.149292 1441496791 -0.517822 0.741028 -0.400513 -0.149292 1441496791 -0.517822 0.741028 -0.400513 -0.149292 1441496791 -0.517822 0.741028 -0.400513 -0.149292 1441496791 -0.517822 0.741028 -0.400513 -0.149292 1441496791 -0.517822 0.741028 -0.400513 -0.149292 1441496791 -0.517761 0.754883 -0.393738 -0.084045 1441496791 -0.517761 0.754883 -0.393738 -0.084045 1441496791 -0.517761 0.754883 -0.393738 -0.084045 1441496791 -0.517761 0.754883 -0.393738 -0.084045 1441496791 -0.517761 0.754883 -0.393738 -0.084045 1441496791 -0.517761 0.754883 -0.393738 -0.084045 1441496791 -0.526672 0.754211 -0.389648 -0.044495 1441496791 -0.526672 0.754211 -0.389648 -0.044495 1441496791 -0.526672 0.754211 -0.389648 -0.044495 1441496791 -0.526672 0.754211 -0.389648 -0.044495 1441496791 -0.526672 0.754211 -0.389648 -0.044495 1441496791 -0.526672 0.754211 -0.389648 -0.044495 1441496791 -0.522766 0.755432 -0.391846 -0.049377 1441496791 -0.522766 0.755432 -0.391846 -0.049377 1441496791 -0.522766 0.755432 -0.391846 -0.049377 1441496791 -0.522766 0.755432 -0.391846 -0.049377 1441496791 -0.522766 0.755432 -0.391846 -0.049377 1441496791 -0.522766 0.755432 -0.391846 -0.049377 1441496791 -0.518188 0.749207 -0.400635 -0.098450 1441496791 -0.518188 0.749207 -0.400635 -0.098450 1441496791 -0.518188 0.749207 -0.400635 -0.098450 1441496791 -0.518188 0.749207 -0.400635 -0.098450 1441496791 -0.518188 0.749207 -0.400635 -0.098450 1441496791 -0.518188 0.749207 -0.400635 -0.098450 1441496791 -0.518188 0.749207 -0.400635 -0.098450 1441496791 -0.521851 0.725586 -0.411377 -0.178894 1441496791 -0.521851 0.725586 -0.411377 -0.178894 1441496791 -0.521851 0.725586 -0.411377 -0.178894 1441496791 -0.521851 0.725586 -0.411377 -0.178894 1441496791 -0.521851 0.725586 -0.411377 -0.178894 1441496791 -0.521851 0.725586 -0.411377 -0.178894 1441496791 -0.530518 0.684326 -0.423584 -0.266235 1441496791 -0.530518 0.684326 -0.423584 -0.266235 1441496791 -0.530518 0.684326 -0.423584 -0.266235 1441496791 -0.530518 0.684326 -0.423584 -0.266235 1441496791 -0.530518 0.684326 -0.423584 -0.266235 1441496791 -0.530518 0.684326 -0.423584 -0.266235 1441496791 -0.530518 0.684326 -0.423584 -0.266235 1441496791 -0.533203 0.638977 -0.440918 -0.336243 1441496791 -0.533203 0.638977 -0.440918 -0.336243 1441496791 -0.533203 0.638977 -0.440918 -0.336243 1441496791 -0.533203 0.638977 -0.440918 -0.336243 1441496791 -0.533203 0.638977 -0.440918 -0.336243 1441496791 -0.533203 0.638977 -0.440918 -0.336243 1441496791 -0.518372 0.615234 -0.457703 -0.378723 1441496791 -0.518372 0.615234 -0.457703 -0.378723 1441496791 -0.518372 0.615234 -0.457703 -0.378723 1441496791 -0.518372 0.615234 -0.457703 -0.378723 1441496791 -0.518372 0.615234 -0.457703 -0.378723 1441496791 -0.518372 0.615234 -0.457703 -0.378723 1441496791 -0.518372 0.615234 -0.457703 -0.378723 1441496791 -0.492554 0.610779 -0.459045 -0.416748 1441496791 -0.492554 0.610779 -0.459045 -0.416748 1441496791 -0.492554 0.610779 -0.459045 -0.416748 1441496791 -0.492554 0.610779 -0.459045 -0.416748 1441496791 -0.492554 0.610779 -0.459045 -0.416748 1441496791 -0.492554 0.610779 -0.459045 -0.416748 1441496791 -0.479553 0.606140 -0.463745 -0.433105 1441496791 -0.479553 0.606140 -0.463745 -0.433105 1441496791 -0.479553 0.606140 -0.463745 -0.433105 1441496791 -0.479553 0.606140 -0.463745 -0.433105 1441496791 -0.479553 0.606140 -0.463745 -0.433105 1441496791 -0.479553 0.606140 -0.463745 -0.433105 1441496791 -0.476746 0.602417 -0.470581 -0.434082 1441496791 -0.476746 0.602417 -0.470581 -0.434082 1441496791 -0.476746 0.602417 -0.470581 -0.434082 1441496791 -0.476746 0.602417 -0.470581 -0.434082 1441496791 -0.476746 0.602417 -0.470581 -0.434082 1441496791 -0.476746 0.602417 -0.470581 -0.434082 1441496791 -0.476746 0.602417 -0.470581 -0.434082 1441496791 -0.477173 0.593811 -0.480957 -0.434021 1441496791 -0.477173 0.593811 -0.480957 -0.434021 1441496791 -0.477173 0.593811 -0.480957 -0.434021 1441496792 -0.477173 0.593811 -0.480957 -0.434021 1441496792 -0.477173 0.593811 -0.480957 -0.434021 1441496792 -0.477173 0.593811 -0.480957 -0.434021 1441496792 -0.470398 0.585754 -0.479919 -0.453186 1441496792 -0.470398 0.585754 -0.479919 -0.453186 1441496792 -0.470398 0.585754 -0.479919 -0.453186 1441496792 -0.470398 0.585754 -0.479919 -0.453186 1441496792 -0.470398 0.585754 -0.479919 -0.453186 1441496792 -0.470398 0.585754 -0.479919 -0.453186 1441496792 -0.458191 0.596741 -0.468079 -0.463562 1441496792 -0.458191 0.596741 -0.468079 -0.463562 1441496792 -0.458191 0.596741 -0.468079 -0.463562 1441496792 -0.458191 0.596741 -0.468079 -0.463562 1441496792 -0.458191 0.596741 -0.468079 -0.463562 1441496792 -0.458191 0.596741 -0.468079 -0.463562 1441496792 -0.458679 0.609680 -0.465515 -0.448669 1441496792 -0.458679 0.609680 -0.465515 -0.448669 1441496792 -0.458679 0.609680 -0.465515 -0.448669 1441496792 -0.458679 0.609680 -0.465515 -0.448669 1441496792 -0.458679 0.609680 -0.465515 -0.448669 1441496792 -0.458679 0.609680 -0.465515 -0.448669 1441496792 -0.458679 0.609680 -0.465515 -0.448669 1441496792 -0.459656 0.623413 -0.462219 -0.431824 1441496792 -0.459656 0.623413 -0.462219 -0.431824 1441496792 -0.459656 0.623413 -0.462219 -0.431824 1441496792 -0.459656 0.623413 -0.462219 -0.431824 1441496792 -0.459656 0.623413 -0.462219 -0.431824 1441496792 -0.459656 0.623413 -0.462219 -0.431824 1441496792 -0.464661 0.634521 -0.455505 -0.417114 1441496792 -0.464661 0.634521 -0.455505 -0.417114 1441496792 -0.464661 0.634521 -0.455505 -0.417114 1441496792 -0.464661 0.634521 -0.455505 -0.417114 1441496792 -0.464661 0.634521 -0.455505 -0.417114 1441496792 -0.464661 0.634521 -0.455505 -0.417114 1441496792 -0.476624 0.643066 -0.446289 -0.400208 1441496792 -0.476624 0.643066 -0.446289 -0.400208 1441496792 -0.476624 0.643066 -0.446289 -0.400208 1441496792 -0.476624 0.643066 -0.446289 -0.400208 1441496792 -0.476624 0.643066 -0.446289 -0.400208 1441496792 -0.476624 0.643066 -0.446289 -0.400208 1441496792 -0.476624 0.643066 -0.446289 -0.400208 1441496792 -0.503357 0.652954 -0.431702 -0.365906 1441496792 -0.503357 0.652954 -0.431702 -0.365906 1441496792 -0.503357 0.652954 -0.431702 -0.365906 1441496792 -0.503357 0.652954 -0.431702 -0.365906 1441496792 -0.503357 0.652954 -0.431702 -0.365906 1441496792 -0.503357 0.652954 -0.431702 -0.365906 1441496792 -0.529236 0.661133 -0.426270 -0.318054 1441496792 -0.529236 0.661133 -0.426270 -0.318054 1441496792 -0.529236 0.661133 -0.426270 -0.318054 1441496792 -0.529236 0.661133 -0.426270 -0.318054 1441496792 -0.529236 0.661133 -0.426270 -0.318054 1441496792 -0.529236 0.661133 -0.426270 -0.318054 1441496792 -0.529236 0.661133 -0.426270 -0.318054 1441496792 -0.543518 0.680847 -0.415344 -0.261963 1441496792 -0.543518 0.680847 -0.415344 -0.261963 1441496792 -0.543518 0.680847 -0.415344 -0.261963 1441496792 -0.543518 0.680847 -0.415344 -0.261963 1441496792 -0.543518 0.680847 -0.415344 -0.261963 1441496792 -0.543518 0.680847 -0.415344 -0.261963 1441496792 -0.540283 0.713562 -0.399597 -0.198303 1441496792 
-0.540344 0.520447 -0.507629 -0.423706 1441496794 -0.540344 0.520447 -0.507629 -0.423706 1441496794 -0.542053 0.517639 -0.510559 -0.421387 1441496794 -0.542053 0.517639 -0.510559 -0.421387 1441496794 -0.542053 0.517639 -0.510559 -0.421387 1441496794 -0.542053 0.517639 -0.510559 -0.421387 1441496794 -0.542053 0.517639 -0.510559 -0.421387 1441496794 -0.542053 0.517639 -0.510559 -0.421387 1441496794 -0.544434 0.512939 -0.514282 -0.419678 1441496794 -0.544434 0.512939 -0.514282 -0.419678 1441496794 -0.544434 0.512939 -0.514282 -0.419678 1441496794 -0.544434 0.512939 -0.514282 -0.419678 1441496794 -0.544434 0.512939 -0.514282 -0.419678 1441496794 -0.544434 0.512939 -0.514282 -0.419678 1441496794 -0.545898 0.509705 -0.515808 -0.419800 1441496794 -0.545898 0.509705 -0.515808 -0.419800 1441496794 -0.545898 0.509705 -0.515808 -0.419800 1441496794 -0.545898 0.509705 -0.515808 -0.419800 1441496794 -0.545898 0.509705 -0.515808 -0.419800 1441496794 -0.545898 0.509705 -0.515808 -0.419800 1441496795 -0.546631 0.509216 -0.514709 -0.420715 1441496795 -0.546631 0.509216 -0.514709 -0.420715 1441496795 -0.546631 0.509216 -0.514709 -0.420715 1441496795 -0.546631 0.509216 -0.514709 -0.420715 1441496795 -0.546631 0.509216 -0.514709 -0.420715 1441496795 -0.546631 0.509216 -0.514709 -0.420715 1441496795 -0.546631 0.509216 -0.514709 -0.420715 1441496795 -0.547119 0.510193 -0.511719 -0.422546 1441496795 -0.547119 0.510193 -0.511719 -0.422546 1441496795 -0.547119 0.510193 -0.511719 -0.422546 1441496795 -0.547119 0.510193 -0.511719 -0.422546 1441496795 -0.547119 0.510193 -0.511719 -0.422546 1441496795 -0.547119 0.510193 -0.511719 -0.422546 1441496795 -0.548035 0.510376 -0.510254 -0.422852 1441496795 -0.548035 0.510376 -0.510254 -0.422852 1441496795 -0.548035 0.510376 -0.510254 -0.422852 1441496795 -0.548035 0.510376 -0.510254 -0.422852 1441496795 -0.548035 0.510376 -0.510254 -0.422852 1441496795 -0.548035 0.510376 -0.510254 -0.422852 1441496795 -0.549316 0.509460 -0.510376 -0.422241 1441496795 -0.549316 0.509460 -0.510376 -0.422241 1441496795 -0.549316 0.509460 -0.510376 -0.422241 1441496795 -0.549316 0.509460 -0.510376 -0.422241 1441496795 -0.549316 0.509460 -0.510376 -0.422241 1441496795 -0.549316 0.509460 -0.510376 -0.422241 1441496795 -0.549316 0.509460 -0.510376 -0.422241 1441496795 -0.550537 0.509033 -0.510864 -0.420593 1441496795 -0.550537 0.509033 -0.510864 -0.420593 1441496795 -0.550537 0.509033 -0.510864 -0.420593 1441496795 -0.550537 0.509033 -0.510864 -0.420593 1441496795 -0.550537 0.509033 -0.510864 -0.420593 1441496795 -0.550537 0.509033 -0.510864 -0.420593 1441496795 -0.551758 0.507813 -0.513428 -0.417297 1441496795 -0.551758 0.507813 -0.513428 -0.417297 1441496795 -0.551758 0.507813 -0.513428 -0.417297 1441496795 -0.551758 0.507813 -0.513428 -0.417297 1441496795 -0.551758 0.507813 -0.513428 -0.417297 1441496795 -0.551758 0.507813 -0.513428 -0.417297 1441496795 -0.550293 0.509521 -0.514832 -0.415405 1441496795 -0.550293 0.509521 -0.514832 -0.415405 1441496795 -0.550293 0.509521 -0.514832 -0.415405 1441496795 -0.550293 0.509521 -0.514832 -0.415405 1441496795 -0.550293 0.509521 -0.514832 -0.415405 1441496795 -0.550293 0.509521 -0.514832 -0.415405 1441496795 -0.550293 0.509521 -0.514832 -0.415405 1441496795 -0.546936 0.514221 -0.513733 -0.415466 1441496795 -0.546936 0.514221 -0.513733 -0.415466 1441496795 -0.546936 0.514221 -0.513733 -0.415466 1441496795 -0.546936 0.514221 -0.513733 -0.415466 1441496795 -0.546936 0.514221 -0.513733 -0.415466 1441496795 -0.546936 0.514221 -0.513733 -0.415466 1441496795 -0.544312 0.517395 -0.513306 -0.415405 1441496795 -0.544312 0.517395 -0.513306 -0.415405 1441496795 -0.544312 0.517395 -0.513306 -0.415405 1441496795 -0.544312 0.517395 -0.513306 -0.415405 1441496795 -0.544312 0.517395 -0.513306 -0.415405 1441496795 -0.544312 0.517395 -0.513306 -0.415405 1441496795 -0.541809 0.519775 -0.512268 -0.417114 1441496795 -0.541809 0.519775 -0.512268 -0.417114 1441496795 -0.541809 0.519775 -0.512268 -0.417114 1441496795 -0.541809 0.519775 -0.512268 -0.417114 1441496795 -0.541809 0.519775 -0.512268 -0.417114 1441496795 -0.538269 0.523499 -0.508423 -0.421570 1441496795 -0.538269 0.523499 -0.508423 -0.421570 1441496795 -0.538269 0.523499 -0.508423 -0.421570 1441496795 -0.538269 0.523499 -0.508423 -0.421570 1441496795 -0.538269 0.523499 -0.508423 -0.421570 1441496795 -0.538269 0.523499 -0.508423 -0.421570 1441496795 -0.536255 0.526245 -0.504089 -0.425903 1441496795 -0.536255 0.526245 -0.504089 -0.425903 1441496795 -0.536255 0.526245 -0.504089 -0.425903 1441496795 -0.536255 0.526245 -0.504089 -0.425903 1441496795 -0.536255 0.526245 -0.504089 -0.425903 1441496795 -0.536255 0.526245 -0.504089 -0.425903 1441496795 -0.536255 0.526245 -0.504089 -0.425903 1441496795 -0.534668 0.527954 -0.499634 -0.431091 1441496795 -0.534668 0.527954 -0.499634 -0.431091 1441496795 -0.534668 0.527954 -0.499634 -0.431091 1441496795 -0.534668 0.527954 -0.499634 -0.431091 1441496795 -0.534668 0.527954 -0.499634 -0.431091 1441496795 -0.534668 0.527954 -0.499634 -0.431091 1441496795 -0.533936 0.528015 -0.496521 -0.435486 1441496795 -0.533936 0.528015 -0.496521 -0.435486 1441496795 -0.533936 0.528015 -0.496521 -0.435486 1441496795 -0.533936 0.528015 -0.496521 -0.435486 1441496795 -0.533936 0.528015 -0.496521 -0.435486 1441496795 -0.533936 0.528015 -0.496521 -0.435486 1441496795 -0.533936 0.528015 -0.496521 -0.435486 1441496795 -0.532837 0.526672 -0.495850 -0.439270 1441496795 -0.532837 0.526672 -0.495850 -0.439270 1441496795 -0.532837 0.526672 -0.495850 -0.439270 1441496795 -0.532837 0.526672 -0.495850 -0.439270 1441496795 -0.532837 0.526672 -0.495850 -0.439270 1441496795 -0.532837 0.526672 -0.495850 -0.439270 1441496795 -0.532837 0.526672 -0.495850 -0.439270 1441496795 -0.520996 0.532593 -0.491455 -0.451050 1441496795 -0.520996 0.532593 -0.491455 -0.451050 1441496795 -0.520996 0.532593 -0.491455 -0.451050 1441496795 -0.520996 0.532593 -0.491455 -0.451050 1441496795 -0.520996 0.532593 -0.491455 -0.451050 1441496795 -0.509521 0.542969 -0.480164 -0.463684 1441496795 -0.509521 0.542969 -0.480164 -0.463684 1441496795 -0.509521 0.542969 -0.480164 -0.463684 1441496795 -0.509521 0.542969 -0.480164 -0.463684 1441496795 -0.509521 0.542969 -0.480164 -0.463684 1441496795 -0.509521 0.542969 -0.480164 -0.463684 1441496795 -0.509521 0.542969 -0.480164 -0.463684 1441496795 -0.511597 0.540344 -0.483887 -0.460693 1441496795 -0.511597 0.540344 -0.483887 -0.460693 1441496795 -0.511597 0.540344 -0.483887 -0.460693 1441496795 -0.511597 0.540344 -0.483887 -0.460693 1441496795 -0.511597 0.540344 -0.483887 -0.460693 1441496795 -0.511597 0.540344 -0.483887 -0.460693 1441496795 -0.516785 0.533875 -0.490723 -0.455200 1441496796 -0.516785 0.533875 -0.490723 -0.455200 1441496796 -0.516785 0.533875 -0.490723 -0.455200 1441496796 -0.516785 0.533875 -0.490723 -0.455200 1441496796 -0.516785 0.533875 -0.490723 -0.455200 1441496796 -0.521301 0.529907 -0.493347 -0.451782 1441496796 -0.521301 0.529907 -0.493347 -0.451782 1441496796 -0.521301 0.529907 -0.493347 -0.451782 1441496796 -0.521301 0.529907 -0.493347 -0.451782 1441496796 -0.521301 0.529907 -0.493347 -0.451782 1441496796 -0.521301 0.529907 -0.493347 -0.451782 1441496796 -0.521301 0.529907 -0.493347 -0.451782 1441496796 -0.527100 0.524292 -0.498291 -0.446106 1441496796 -0.527100 0.524292 -0.498291 -0.446106 1441496796 -0.527100 0.524292 -0.498291 -0.446106 1441496796 -0.527100 0.524292 -0.498291 -0.446106 1441496796 -0.527100 0.524292 -0.498291 -0.446106 1441496796 -0.527100 0.524292 -0.498291 -0.446106 1441496796 -0.529480 0.523621 -0.499939 -0.442261 1441496796 -0.529480 0.523621 -0.499939 -0.442261 1441496796 -0.529480 0.523621 -0.499939 -0.442261 1441496796 -0.529480 0.523621 -0.499939 -0.442261 1441496796 -0.529480 0.523621 -0.499939 -0.442261 1441496796 -0.529480 0.523621 -0.499939 -0.442261 1441496796 -0.529480 0.523621 -0.499939 -0.442261 1441496796 -0.529175 0.526855 -0.498230 -0.440674 1441496796 -0.529175 0.526855 -0.498230 -0.440674 1441496796 -0.529175 0.526855 -0.498230 -0.440674 1441496796 -0.529175 0.526855 -0.498230 -0.440674 1441496796 -0.529175 0.526855 -0.498230 -0.440674 1441496796 -0.529175 0.526855 -0.498230 -0.440674 1441496796 -0.530457 0.527222 -0.498474 -0.438416 1441496796 -0.530457 0.527222 -0.498474 -0.438416 1441496796 -0.530457 0.527222 -0.498474 -0.438416 1441496796 -0.530457 0.527222 -0.498474 -0.438416 1441496796 -0.530457 0.527222 -0.498474 -0.438416 1441496796 -0.530457 0.527222 -0.498474 -0.438416 1441496796 -0.530457 0.527222 -0.498474 -0.438416 1441496796 -0.532654 0.525513 -0.500366 -0.435608 1441496796 -0.532654 0.525513 -0.500366 -0.435608 1441496796 -0.532654 0.525513 -0.500366 -0.435608 1441496796 -0.532654 0.525513 -0.500366 -0.435608 1441496796 -0.532654 0.525513 -0.500366 -0.435608 1441496796 -0.532654 0.525513 -0.500366 -0.435608 1441496796 -0.533447 0.524841 -0.500183 -0.435669 1441496796 -0.533447 0.524841 -0.500183 -0.435669 1441496796 -0.533447 0.524841 -0.500183 -0.435669 1441496796 -0.533447 0.524841 -0.500183 -0.435669 1441496796 -0.533447 0.524841 -0.500183 -0.435669 1441496796 -0.533447 0.524841 -0.500183 -0.435669 1441496796 -0.533264 0.526123 -0.497925 -0.436951 1441496796 -0.533264 0.526123 -0.497925 -0.436951 1441496796 -0.533264 0.526123 -0.497925 -0.436951 1441496796 -0.533264 0.526123 -0.497925 -0.436951 1441496796 -0.533264 0.526123 -0.497925 -0.436951 1441496796 -0.533264 0.526123 -0.497925 -0.436951 1441496796 -0.533264 0.526184 -0.497009 -0.437988 1441496796 -0.533264 0.526184 -0.497009 -0.437988 1441496796 -0.533264 0.526184 -0.497009 -0.437988 1441496796 -0.533264 0.526184 -0.497009 -0.437988 1441496796 -0.533264 0.526184 -0.497009 -0.437988 1441496796 -0.533264 0.526184 -0.497009 -0.437988 1441496796 -0.532349 0.526550 -0.496277 -0.439392 1441496796 -0.532349 0.526550 -0.496277 -0.439392 1441496796 -0.532349 0.526550 -0.496277 -0.439392 1441496796 -0.532349 0.526550 -0.496277 -0.439392 1441496796 -0.532349 0.526550 -0.496277 -0.439392 1441496796 -0.532349 0.526550 -0.496277 -0.439392 1441496796 -0.532349 0.526550 -0.496277 -0.439392 1441496796 -0.530457 0.527161 -0.496765 -0.440430 1441496796 -0.530457 0.527161 -0.496765 -0.440430 1441496796 -0.530457 0.527161 -0.496765 -0.440430 1441496796 -0.530457 0.527161 -0.496765 -0.440430 1441496796 -0.530457 0.527161 -0.496765 -0.440430 1441496796 -0.530457 0.527161 -0.496765 -0.440430 1441496796 -0.526489 0.529785 -0.495483 -0.443481 1441496796 -0.526489 0.529785 -0.495483 -0.443481 1441496796 -0.526489 0.529785 -0.495483 -0.443481 1441496796 -0.526489 0.529785 -0.495483 -0.443481 1441496796 -0.526489 0.529785 -0.495483 -0.443481 1441496796 -0.526489 0.529785 -0.495483 -0.443481 1441496796 -0.523254 0.532532 -0.493469 -0.446228 1441496796 -0.523254 0.532532 -0.493469 -0.446228 1441496796 -0.523254 0.532532 -0.493469 -0.446228 1441496796 -0.523254 0.532532 -0.493469 -0.446228 1441496796 -0.523254 0.532532 -0.493469 -0.446228 1441496796 -0.523254 0.532532 -0.493469 -0.446228 1441496796 -0.523254 0.532532 -0.493469 -0.446228 1441496796 -0.520752 0.535950 -0.488037 -0.451050 1441496796 -0.520752 0.535950 -0.488037 -0.451050 1441496796 -0.520752 0.535950 -0.488037 -0.451050 1441496796 -0.520752 0.535950 -0.488037 -0.451050 1441496796 -0.520752 0.535950 -0.488037 -0.451050 1441496796 -0.520752 0.535950 -0.488037 -0.451050 1441496796 -0.522644 0.535278 -0.486877 -0.450867 1441496796 -0.522644 0.535278 -0.486877 -0.450867 1441496796 -0.522644 0.535278 -0.486877 -0.450867 1441496796 -0.522644 0.535278 -0.486877 -0.450867 1441496796 -0.522644 0.535278 -0.486877 -0.450867 1441496796 -0.522644 0.535278 -0.486877 -0.450867 1441496796 -0.524292 0.534119 -0.486572 -0.450745 1441496796 -0.524292 0.534119 -0.486572 -0.450745 1441496796 -0.524292 0.534119 -0.486572 -0.450745 1441496796 -0.524292 0.534119 -0.486572 -0.450745 1441496796 -0.524292 0.534119 -0.486572 -0.450745 1441496796 -0.524292 0.534119 -0.486572 -0.450745 1441496796 -0.525330 0.533142 -0.485901 -0.451355 1441496796 -0.525330 0.533142 -0.485901 -0.451355 1441496796 -0.525330 0.533142 -0.485901 -0.451355 1441496796 -0.525330 0.533142 -0.485901 -0.451355 1441496796 -0.525330 0.533142 -0.485901 -0.451355 1441496796 -0.525330 0.533142 -0.485901 -0.451355 1441496796 -0.525330 0.533142 -0.485901 -0.451355 1441496796 -0.524963 0.533142 -0.483521 -0.454346 1441496797 -0.524963 0.533142 -0.483521 -0.454346 1441496797 -0.524963 0.533142 -0.483521 -0.454346 1441496797 -0.524963 0.533142 -0.483521 -0.454346 1441496797 -0.524963 0.533142 -0.483521 -0.454346 1441496797 -0.524963 0.533142 -0.483521 -0.454346 1441496797 -0.527527 0.530579 -0.484253 -0.453674 1441496797 -0.527527 0.530579 -0.484253 -0.453674 1441496797 -0.527527 0.530579 -0.484253 -0.453674 1441496797 -0.527527 0.530579 -0.484253 -0.453674 1441496797 -0.527527 0.530579 -0.484253 -0.453674 1441496797 -0.527527 0.530579 -0.484253 -0.453674 1441496797 -0.532959 0.524597 -0.491577 -0.446289 1441496797 -0.532959 0.524597 -0.491577 -0.446289 1441496797 -0.532959 0.524597 -0.491577 -0.446289 1441496797 -0.532959 0.524597 -0.491577 -0.446289 1441496797 -0.532959 0.524597 -0.491577 -0.446289 1441496797 -0.532959 0.524597 -0.491577 -0.446289 1441496797 -0.536133 0.521423 -0.497437 -0.439697 1441496797 -0.536133 0.521423 -0.497437 -0.439697 1441496797 -0.536133 0.521423 -0.497437 -0.439697 1441496797 -0.536133 0.521423 -0.497437 -0.439697 1441496797 -0.536133 0.521423 -0.497437 -0.439697 1441496797 -0.536133 0.521423 -0.497437 -0.439697 1441496797 -0.538147 0.521118 -0.500122 -0.434448 1441496797 -0.538147 0.521118 -0.500122 -0.434448 1441496797 -0.538147 0.521118 -0.500122 -0.434448 1441496797 -0.538147 0.521118 -0.500122 -0.434448 1441496797 -0.538147 0.521118 -0.500122 -0.434448 1441496797 -0.538147 0.521118 -0.500122 -0.434448 1441496797 -0.538147 0.521118 -0.500122 -0.434448 1441496797 -0.540466 0.519470 -0.505371 -0.427429 1441496797 -0.540466 0.519470 -0.505371 -0.427429 1441496797 -0.540466 0.519470 -0.505371 -0.427429 1441496797 -0.540466 0.519470 -0.505371 -0.427429 1441496797 -0.540466 0.519470 -0.505371 -0.427429 1441496797 -0.539917 0.521484 -0.507019 -0.423767 1441496797 -0.539917 0.521484 -0.507019 -0.423767 1441496797 -0.539917 0.521484 -0.507019 -0.423767 1441496797 -0.539917 0.521484 -0.507019 -0.423767 1441496797 -0.539917 0.521484 -0.507019 -0.423767 1441496797 -0.539917 0.521484 -0.507019 -0.423767 1441496797 -0.539612 0.523499 -0.507324 -0.421204 1441496797 -0.539612 0.523499 -0.507324 -0.421204 1441496797 -0.539612 0.523499 -0.507324 -0.421204 1441496797 -0.539612 0.523499 -0.507324 -0.421204 1441496797 -0.539612 0.523499 -0.507324 -0.421204 1441496797 -0.539612 0.523499 -0.507324 -0.421204 1441496797 -0.539612 0.523499 -0.507324 -0.421204 1441496797 -0.539124 0.524536 -0.506836 -0.421204 1441496797 -0.539124 0.524536 -0.506836 -0.421204 1441496797 -0.539124 0.524536 -0.506836 -0.421204 1441496797 -0.539124 0.524536 -0.506836 -0.421204 1441496797 -0.539124 0.524536 -0.506836 -0.421204 1441496797 -0.539124 0.524536 -0.506836 -0.421204 1441496797 -0.535095 0.527771 -0.503296 -0.426453 1441496797 -0.535095 0.527771 -0.503296 -0.426453 1441496797 -0.535095 0.527771 -0.503296 -0.426453 1441496797 -0.535095 0.527771 -0.503296 -0.426453 1441496797 -0.535095 0.527771 -0.503296 -0.426453 1441496797 -0.535095 0.527771 -0.503296 -0.426453 1441496797 -0.530457 0.532227 -0.497375 -0.433655 1441496797 -0.530457 0.532227 -0.497375 -0.433655 1441496797 -0.530457 0.532227 -0.497375 -0.433655 1441496797 -0.530457 0.532227 -0.497375 -0.433655 1441496797 -0.530457 0.532227 -0.497375 -0.433655 1441496797 -0.530457 0.532227 -0.497375 -0.433655 1441496797 -0.532532 0.529236 -0.497925 -0.434082 1441496797 -0.532532 0.529236 -0.497925 -0.434082 1441496797 -0.532532 0.529236 -0.497925 -0.434082 1441496797 -0.532532 0.529236 -0.497925 -0.434082 1441496797 -0.532532 0.529236 -0.497925 -0.434082 1441496797 -0.532532 0.529236 -0.497925 -0.434082 1441496797 -0.532532 0.529236 -0.497925 -0.434082 1441496797 -0.534668 0.524902 -0.498596 -0.435974 1441496797 -0.534668 0.524902 -0.498596 -0.435974 1441496797 -0.534668 0.524902 -0.498596 -0.435974 1441496797 -0.534668 0.524902 -0.498596 -0.435974 1441496797 -0.534668 0.524902 -0.498596 -0.435974 1441496797 -0.534668 0.524902 -0.498596 -0.435974 1441496797 -0.536255 0.521362 -0.499573 -0.437195 1441496797 -0.536255 0.521362 -0.499573 -0.437195 1441496797 -0.536255 0.521362 -0.499573 -0.437195 1441496797 -0.536255 0.521362 -0.499573 -0.437195 1441496797 -0.536255 0.521362 -0.499573 -0.437195 1441496797 -0.536255 0.521362 -0.499573 -0.437195 1441496797 -0.536072 0.520142 -0.500488 -0.437805 1441496797 -0.536072 0.520142 -0.500488 -0.437805 1441496797 -0.536072 0.520142 -0.500488 -0.437805 1441496797 -0.536072 0.520142 -0.500488 -0.437805 1441496797 -0.536072 0.520142 -0.500488 -0.437805 1441496797 -0.536072 0.520142 -0.500488 -0.437805 1441496797 -0.534363 0.522583 -0.499390 -0.438232 1441496797 -0.534363 0.522583 -0.499390 -0.438232 1441496797 -0.534363 0.522583 -0.499390 -0.438232 1441496797 -0.534363 0.522583 -0.499390 -0.438232 1441496797 -0.534363 0.522583 -0.499390 -0.438232 1441496797 -0.534363 0.522583 -0.499390 -0.438232 1441496797 -0.534363 0.522583 -0.499390 -0.438232 1441496797 -0.531738 0.526062 -0.497253 -0.439636 1441496797 -0.531738 0.526062 -0.497253 -0.439636 1441496797 -0.531738 0.526062 -0.497253 -0.439636 1441496797 -0.531738 0.526062 -0.497253 -0.439636 1441496797 -0.531738 0.526062 -0.497253 -0.439636 1441496797 -0.531738 0.526062 -0.497253 -0.439636 1441496797 -0.531738 0.526062 -0.497253 -0.439636 1441496797 -0.528809 0.530396 -0.493408 -0.442322 1441496797 -0.528809 0.530396 -0.493408 -0.442322 1441496797 -0.528809 0.530396 -0.493408 -0.442322 1441496797 -0.528809 0.530396 -0.493408 -0.442322 1441496797 -0.528809 0.530396 -0.493408 -0.442322 1441496797 -0.528809 0.530396 -0.493408 -0.442322 1441496797 -0.525696 0.534607 -0.488464 -0.446411 1441496797 -0.525696 0.534607 -0.488464 -0.446411 1441496797 -0.525696 0.534607 -0.488464 -0.446411 1441496797 -0.525696 0.534607 -0.488464 -0.446411 1441496798 -0.525696 0.534607 -0.488464 -0.446411 1441496798 -0.525696 0.534607 -0.488464 -0.446411 1441496798 -0.525696 0.534607 -0.488464 -0.446411 1441496798 -0.523926 0.536621 -0.484802 -0.450134 1441496798 -0.523926 0.536621 -0.484802 -0.450134 1441496798 -0.523926 0.536621 -0.484802 -0.450134 1441496798 -0.523926 0.536621 -0.484802 -0.450134 1441496798 -0.523926 0.536621 -0.484802 -0.450134 1441496798 -0.523926 0.536621 -0.484802 -0.450134 1441496798 -0.523193 0.537476 -0.482483 -0.452454 1441496798 -0.523193 0.537476 -0.482483 -0.452454 1441496798 -0.523193 0.537476 -0.482483 -0.452454 1441496798 -0.523193 0.537476 -0.482483 -0.452454 1441496798 -0.523193 0.537476 -0.482483 -0.452454 1441496798 -0.523193 0.537476 -0.482483 -0.452454 1441496798 -0.523499 0.535583 -0.482239 -0.454529 1441496798 -0.523499 0.535583 -0.482239 -0.454529 1441496798 -0.523499 0.535583 -0.482239 -0.454529 1441496798 -0.523499 0.535583 -0.482239 -0.454529 1441496798 -0.523499 0.535583 -0.482239 -0.454529 1441496798 -0.523499 0.535583 -0.482239 -0.454529 1441496798 -0.522461 0.534607 -0.480652 -0.458496 1441496798 -0.522461 0.534607 -0.480652 -0.458496 1441496798 -0.522461 0.534607 -0.480652 -0.458496 1441496798 -0.522461 0.534607 -0.480652 -0.458496 1441496798 -0.522461 0.534607 -0.480652 -0.458496 1441496798 -0.522461 0.534607 -0.480652 -0.458496 1441496798 -0.522461 0.534607 -0.480652 -0.458496 1441496798 -0.522705 0.533447 -0.480225 -0.460022 1441496798 -0.522705 0.533447 -0.480225 -0.460022 1441496798 -0.522705 0.533447 -0.480225 -0.460022 1441496798 -0.522705 0.533447 -0.480225 -0.460022 1441496798 -0.522705 0.533447 -0.480225 -0.460022 1441496798 -0.522705 0.533447 -0.480225 -0.460022 1441496798 -0.526306 0.529297 -0.485596 -0.455139 1441496798 -0.526306 0.529297 -0.485596 -0.455139 1441496798 -0.526306 0.529297 -0.485596 -0.455139 1441496798 -0.526306 0.529297 -0.485596 -0.455139 1441496798 -0.526306 0.529297 -0.485596 -0.455139 1441496798 -0.526306 0.529297 -0.485596 -0.455139 1441496798 -0.526306 0.529297 -0.485596 -0.455139 1441496798 -0.528625 0.526245 -0.490295 -0.450806 1441496798 -0.528625 0.526245 -0.490295 -0.450806 1441496798 -0.528625 0.526245 -0.490295 -0.450806 1441496798 -0.528625 0.526245 -0.490295 -0.450806 1441496798 -0.528625 0.526245 -0.490295 -0.450806 1441496798 -0.528625 0.526245 -0.490295 -0.450806 1441496798 -0.530945 0.524475 -0.493164 -0.447083 1441496798 -0.530945 0.524475 -0.493164 -0.447083 1441496798 -0.530945 0.524475 -0.493164 -0.447083 1441496798 -0.530945 0.524475 -0.493164 -0.447083 1441496798 -0.530945 0.524475 -0.493164 -0.447083 1441496798 -0.530945 0.524475 -0.493164 -0.447083 1441496798 -0.533508 0.521851 -0.497375 -0.442383 1441496798 -0.533508 0.521851 -0.497375 -0.442383 1441496798 -0.533508 0.521851 -0.497375 -0.442383 1441496798 -0.533508 0.521851 -0.497375 -0.442383 1441496798 -0.533508 0.521851 -0.497375 -0.442383 1441496798 -0.533508 0.521851 -0.497375 -0.442383 1441496798 -0.535889 0.520325 -0.500122 -0.438232 1441496798 -0.535889 0.520325 -0.500122 -0.438232 1441496798 -0.535889 0.520325 -0.500122 -0.438232 1441496798 -0.535889 0.520325 -0.500122 -0.438232 1441496798 -0.535889 0.520325 -0.500122 -0.438232 1441496798 -0.535889 0.520325 -0.500122 -0.438232 1441496798 -0.536377 0.520264 -0.502014 -0.435547 1441496798 -0.536377 0.520264 -0.502014 -0.435547 1441496798 -0.536377 0.520264 -0.502014 -0.435547 1441496798 -0.536377 0.520264 -0.502014 -0.435547 1441496798 -0.536377 0.520264 -0.502014 -0.435547 1441496798 -0.536377 0.520264 -0.502014 -0.435547 1441496798 -0.536377 0.520264 -0.502014 -0.435547 1441496798 -0.534851 0.522217 -0.501648 -0.435486 1441496798 -0.534851 0.522217 -0.501648 -0.435486 1441496798 -0.534851 0.522217 -0.501648 -0.435486 1441496798 -0.534851 0.522217 -0.501648 -0.435486 1441496798 -0.534851 0.522217 -0.501648 -0.435486 1441496798 -0.534851 0.522217 -0.501648 -0.435486 1441496798 -0.534851 0.522217 -0.501648 -0.435486 1441496798 -0.532959 0.524353 -0.500549 -0.436462 1441496798 -0.532959 0.524353 -0.500549 -0.436462 1441496798 -0.532959 0.524353 -0.500549 -0.436462 1441496798 -0.532959 0.524353 -0.500549 -0.436462 1441496798 -0.532959 0.524353 -0.500549 -0.436462 1441496798 -0.532959 0.524353 -0.500549 -0.436462 1441496798 -0.533569 0.523132 -0.501465 -0.436157 1441496798 -0.533569 0.523132 -0.501465 -0.436157 1441496798 -0.533569 0.523132 -0.501465 -0.436157 1441496798 -0.533569 0.523132 -0.501465 -0.436157 1441496798 -0.533569 0.523132 -0.501465 -0.436157 1441496798 -0.533569 0.523132 -0.501465 -0.436157 1441496798 -0.534485 0.520386 -0.502625 -0.436951 1441496798 -0.534485 0.520386 -0.502625 -0.436951 1441496798 -0.534485 0.520386 -0.502625 -0.436951 1441496798 -0.534485 0.520386 -0.502625 -0.436951 1441496798 -0.534485 0.520386 -0.502625 -0.436951 1441496798 -0.534485 0.520386 -0.502625 -0.436951 1441496798 -0.534485 0.520386 -0.502625 -0.436951 1441496798 -0.535156 0.520325 -0.500793 -0.438416 1441496798 -0.535156 0.520325 -0.500793 -0.438416 1441496798 -0.535156 0.520325 -0.500793 -0.438416 1441496798 -0.535156 0.520325 -0.500793 -0.438416 1441496798 -0.535156 0.520325 -0.500793 -0.438416 1441496798 -0.535156 0.520325 -0.500793 -0.438416 1441496798 -0.536682 0.520142 -0.500488 -0.437012 1441496798 -0.536682 0.520142 -0.500488 -0.437012 1441496798 -0.536682 0.520142 -0.500488 -0.437012 1441496798 -0.536682 0.520142 -0.500488 -0.437012 1441496798 -0.536682 0.520142 -0.500488 -0.437012 1441496798 -0.536682 0.520142 -0.500488 -0.437012 1441496798 -0.537537 0.519897 -0.501465 -0.435059 1441496798 -0.537537 0.519897 -0.501465 -0.435059 1441496798 -0.537537 0.519897 -0.501465 -0.435059 1441496798 -0.537537 0.519897 -0.501465 -0.435059 1441496798 -0.537537 0.519897 -0.501465 -0.435059 1441496799 -0.537537 0.519897 -0.501465 -0.435059 1441496799 -0.537537 0.519897 -0.501465 -0.435059 1441496799 -0.536621 0.521118 -0.501221 -0.435120 1441496799 -0.536621 0.521118 -0.501221 -0.435120 1441496799 -0.536621 0.521118 -0.501221 -0.435120 1441496799 -0.536621 0.521118 -0.501221 -0.435120 1441496799 -0.536621 0.521118 -0.501221 -0.435120 1441496799 -0.536621 0.521118 -0.501221 -0.435120 1441496799 -0.534302 0.523376 -0.499390 -0.437378 1441496799 -0.534302 0.523376 -0.499390 -0.437378 1441496799 -0.534302 0.523376 -0.499390 -0.437378 1441496799 -0.534302 0.523376 -0.499390 -0.437378 1441496799 -0.534302 0.523376 -0.499390 -0.437378 1441496799 -0.534302 0.523376 -0.499390 -0.437378 1441496799 -0.534302 0.523376 -0.499390 -0.437378 1441496799 -0.531128 0.526733 -0.495789 -0.441284 1441496799 -0.531128 0.526733 -0.495789 -0.441284 1441496799 -0.531128 0.526733 -0.495789 -0.441284 1441496799 -0.531128 0.526733 -0.495789 -0.441284 1441496799 -0.531128 0.526733 -0.495789 -0.441284 1441496799 -0.531128 0.526733 -0.495789 -0.441284 1441496799 -0.528503 0.529602 -0.491089 -0.446167 1441496799 -0.528503 0.529602 -0.491089 -0.446167 1441496799 -0.528503 0.529602 -0.491089 -0.446167 1441496799 -0.528503 0.529602 -0.491089 -0.446167 1441496799 -0.528503 0.529602 -0.491089 -0.446167 1441496799 -0.528503 0.529602 -0.491089 -0.446167 1441496799 -0.528503 0.529602 -0.491089 -0.446167 1441496799 -0.528931 0.529358 -0.489258 -0.447937 1441496799 -0.528931 0.529358 -0.489258 -0.447937 1441496799 -0.528931 0.529358 -0.489258 -0.447937 1441496799 -0.528931 0.529358 -0.489258 -0.447937 1441496799 -0.528931 0.529358 -0.489258 -0.447937 1441496799 -0.528931 0.529358 -0.489258 -0.447937 1441496799 -0.529053 0.530334 -0.486511 -0.449707 1441496799 -0.529053 0.530334 -0.486511 -0.449707 1441496799 -0.529053 0.530334 -0.486511 -0.449707 1441496799 -0.529053 0.530334 -0.486511 -0.449707 1441496799 -0.529053 0.530334 -0.486511 -0.449707 1441496799 -0.529053 0.530334 -0.486511 -0.449707 1441496799 -0.526428 0.534363 -0.479553 -0.455383 1441496799 -0.526428 0.534363 -0.479553 -0.455383 1441496799 -0.526428 0.534363 -0.479553 -0.455383 1441496799 -0.526428 0.534363 -0.479553 -0.455383 1441496799 -0.526428 0.534363 -0.479553 -0.455383 1441496799 -0.526428 0.534363 -0.479553 -0.455383 1441496799 -0.523071 0.538513 -0.471741 -0.462524 1441496799 -0.523071 0.538513 -0.471741 -0.462524 1441496799 -0.523071 0.538513 -0.471741 -0.462524 1441496799 -0.523071 0.538513 -0.471741 -0.462524 1441496799 -0.523071 0.538513 -0.471741 -0.462524 1441496799 -0.523071 0.538513 -0.471741 -0.462524 1441496799 -0.524414 0.537781 -0.471069 -0.462463 1441496799 -0.524414 0.537781 -0.471069 -0.462463 1441496799 -0.524414 0.537781 -0.471069 -0.462463 1441496799 -0.524414 0.537781 -0.471069 -0.462463 1441496799 -0.524414 0.537781 -0.471069 -0.462463 1441496799 -0.524414 0.537781 -0.471069 -0.462463 1441496799 -0.524414 0.537781 -0.471069 -0.462463 1441496799 -0.529663 0.530762 -0.481262 -0.454102 1441496799 -0.529663 0.530762 -0.481262 -0.454102 1441496799 -0.529663 0.530762 -0.481262 -0.454102 1441496799 -0.529663 0.530762 -0.481262 -0.454102 1441496799 -0.529663 0.530762 -0.481262 -0.454102 1441496799 -0.529663 0.530762 -0.481262 -0.454102 1441496799 -0.529663 0.530762 -0.481262 -0.454102 1441496799 -0.530884 0.527771 -0.486084 -0.450989 1441496799 -0.530884 0.527771 -0.486084 -0.450989 1441496799 -0.530884 0.527771 -0.486084 -0.450989 1441496799 -0.530884 0.527771 -0.486084 -0.450989 1441496799 -0.530884 0.527771 -0.486084 -0.450989 1441496799 -0.533142 0.525879 -0.488892 -0.447449 1441496799 -0.533142 0.525879 -0.488892 -0.447449 1441496799 -0.533142 0.525879 -0.488892 -0.447449 1441496799 -0.533142 0.525879 -0.488892 -0.447449 1441496799 -0.533142 0.525879 -0.488892 -0.447449 1441496799 -0.533142 0.525879 -0.488892 -0.447449 1441496799 -0.536987 0.523621 -0.492371 -0.441711 1441496799 -0.536987 0.523621 -0.492371 -0.441711 1441496799 -0.536987 0.523621 -0.492371 -0.441711 1441496799 -0.536987 0.523621 -0.492371 -0.441711 1441496799 -0.536987 0.523621 -0.492371 -0.441711 1441496799 -0.536987 0.523621 -0.492371 -0.441711 1441496799 -0.536987 0.523621 -0.492371 -0.441711 1441496799 -0.539368 0.524170 -0.493530 -0.436829 1441496799 -0.539368 0.524170 -0.493530 -0.436829 1441496799 -0.539368 0.524170 -0.493530 -0.436829 1441496799 -0.539368 0.524170 -0.493530 -0.436829 1441496799 -0.539368 0.524170 -0.493530 -0.436829 1441496799 -0.539368 0.524170 -0.493530 -0.436829 1441496799 -0.539368 0.524170 -0.493530 -0.436829 1441496799 -0.540527 0.526611 -0.492371 -0.433655 1441496799 -0.540527 0.526611 -0.492371 -0.433655 1441496799 -0.540527 0.526611 -0.492371 -0.433655 1441496799 -0.540527 0.526611 -0.492371 -0.433655 1441496799 -0.540527 0.526611 -0.492371 -0.433655 1441496799 -0.540527 0.526611 -0.492371 -0.433655 1441496799 -0.541565 0.528381 -0.490845 -0.432007 1441496799 -0.541565 0.528381 -0.490845 -0.432007 1441496799 -0.541565 0.528381 -0.490845 -0.432007 1441496799 -0.541565 0.528381 -0.490845 -0.432007 1441496799 -0.541565 0.528381 -0.490845 -0.432007 1441496799 -0.541565 0.528381 -0.490845 -0.432007 1441496799 -0.543518 0.527527 -0.491882 -0.429382 1441496799 -0.543518 0.527527 -0.491882 -0.429382 1441496799 -0.543518 0.527527 -0.491882 -0.429382 1441496799 -0.543518 0.527527 -0.491882 -0.429382 1441496799 -0.543518 0.527527 -0.491882 -0.429382 1441496799 -0.543518 0.527527 -0.491882 -0.429382 1441496799 -0.543518 0.527527 -0.491882 -0.429382 1441496799 -0.545105 0.524963 -0.494080 -0.428040 1441496799 -0.545105 0.524963 -0.494080 -0.428040 1441496799 -0.545105 0.524963 -0.494080 -0.428040 1441496799 -0.545105 0.524963 -0.494080 -0.428040 1441496799 -0.545105 0.524963 -0.494080 -0.428040 1441496800 
-0.513672 0.559631 -0.491211 -0.426208 1441496802 -0.513672 0.559631 -0.491211 -0.426208 1441496802 -0.513672 0.559631 -0.491211 -0.426208 1441496802 -0.513672 0.559631 -0.491211 -0.426208 1441496802 -0.513672 0.559631 -0.491211 -0.426208 1441496802 -0.514648 0.573303 -0.489685 -0.408264 1441496802 -0.514648 0.573303 -0.489685 -0.408264 1441496802 -0.514648 0.573303 -0.489685 -0.408264 1441496802 -0.514648 0.573303 -0.489685 -0.408264 1441496802 -0.514648 0.573303 -0.489685 -0.408264 1441496802 -0.514648 0.573303 -0.489685 -0.408264 1441496802 -0.512512 0.598511 -0.470520 -0.397217 1441496802 -0.512512 0.598511 -0.470520 -0.397217 1441496802 -0.512512 0.598511 -0.470520 -0.397217 1441496802 -0.512512 0.598511 -0.470520 -0.397217 1441496802 -0.512512 0.598511 -0.470520 -0.397217 1441496802 -0.512512 0.598511 -0.470520 -0.397217 1441496802 -0.516724 0.616638 -0.450684 -0.386841 1441496802 -0.516724 0.616638 -0.450684 -0.386841 1441496802 -0.516724 0.616638 -0.450684 -0.386841 1441496802 -0.516724 0.616638 -0.450684 -0.386841 1441496802 -0.516724 0.616638 -0.450684 -0.386841 1441496802 -0.516724 0.616638 -0.450684 -0.386841 1441496802 -0.531494 0.623047 -0.437195 -0.371704 1441496802 -0.531494 0.623047 -0.437195 -0.371704 1441496802 -0.531494 0.623047 -0.437195 -0.371704 1441496802 -0.531494 0.623047 -0.437195 -0.371704 1441496802 -0.531494 0.623047 -0.437195 -0.371704 1441496802 -0.531494 0.623047 -0.437195 -0.371704 1441496802 -0.531494 0.623047 -0.437195 -0.371704 1441496802 -0.557129 0.628113 -0.424072 -0.339539 1441496802 -0.557129 0.628113 -0.424072 -0.339539 1441496802 -0.557129 0.628113 -0.424072 -0.339539 1441496802 -0.557129 0.628113 -0.424072 -0.339539 1441496802 -0.557129 0.628113 -0.424072 -0.339539 1441496802 -0.557129 0.628113 -0.424072 -0.339539 1441496802 -0.557129 0.628113 -0.424072 -0.339539 1441496802 -0.562073 0.646851 -0.412659 -0.308838 1441496802 -0.562073 0.646851 -0.412659 -0.308838 1441496802 -0.562073 0.646851 -0.412659 -0.308838 1441496802 -0.562073 0.646851 -0.412659 -0.308838 1441496802 -0.562073 0.646851 -0.412659 -0.308838 1441496802 -0.562073 0.646851 -0.412659 -0.308838 1441496802 -0.553772 0.678345 -0.401001 -0.269165 1441496802 -0.553772 0.678345 -0.401001 -0.269165 1441496802 -0.553772 0.678345 -0.401001 -0.269165 1441496802 -0.553772 0.678345 -0.401001 -0.269165 1441496802 -0.553772 0.678345 -0.401001 -0.269165 1441496802 -0.553772 0.678345 -0.401001 -0.269165 1441496802 -0.547852 0.706604 -0.390076 -0.220032 1441496802 -0.547852 0.706604 -0.390076 -0.220032 1441496802 -0.547852 0.706604 -0.390076 -0.220032 1441496802 -0.547852 0.706604 -0.390076 -0.220032 1441496802 -0.547852 0.706604 -0.390076 -0.220032 1441496802 -0.547852 0.706604 -0.390076 -0.220032 1441496802 -0.547852 0.706604 -0.390076 -0.220032 1441496802 -0.542419 0.731384 -0.372498 -0.179382 1441496802 -0.542419 0.731384 -0.372498 -0.179382 1441496802 -0.542419 0.731384 -0.372498 -0.179382 1441496802 -0.542419 0.731384 -0.372498 -0.179382 1441496802 -0.542419 0.731384 -0.372498 -0.179382 1441496802 -0.542419 0.731384 -0.372498 -0.179382 1441496802 -0.543213 0.739380 -0.363647 -0.161438 1441496803 -0.543213 0.739380 -0.363647 -0.161438 1441496803 -0.543213 0.739380 -0.363647 -0.161438 1441496803 -0.543213 0.739380 -0.363647 -0.161438 1441496803 -0.543213 0.739380 -0.363647 -0.161438 1441496803 -0.543213 0.739380 -0.363647 -0.161438 1441496803 -0.543213 0.739380 -0.363647 -0.161438 1441496803 -0.541260 0.736450 -0.363770 -0.180115 1441496803 -0.541260 0.736450 -0.363770 -0.180115 1441496803 -0.541260 0.736450 -0.363770 -0.180115 1441496803 -0.541260 0.736450 -0.363770 -0.180115 1441496803 -0.541260 0.736450 -0.363770 -0.180115 1441496803 -0.541260 0.736450 -0.363770 -0.180115 1441496803 -0.527954 0.730164 -0.366455 -0.231995 1441496803 -0.527954 0.730164 -0.366455 -0.231995 1441496803 -0.527954 0.730164 -0.366455 -0.231995 1441496803 -0.527954 0.730164 -0.366455 -0.231995 1441496803 -0.527954 0.730164 -0.366455 -0.231995 1441496803 -0.527954 0.730164 -0.366455 -0.231995 1441496803 -0.527954 0.730164 -0.366455 -0.231995 1441496803 -0.518066 0.711304 -0.370850 -0.296936 1441496803 -0.518066 0.711304 -0.370850 -0.296936 1441496803 -0.518066 0.711304 -0.370850 -0.296936 1441496803 -0.518066 0.711304 -0.370850 -0.296936 1441496803 -0.518066 0.711304 -0.370850 -0.296936 1441496803 -0.518066 0.711304 -0.370850 -0.296936 1441496803 -0.518738 0.679443 -0.380005 -0.353394 1441496803 -0.518738 0.679443 -0.380005 -0.353394 1441496803 -0.518738 0.679443 -0.380005 -0.353394 1441496803 -0.518738 0.679443 -0.380005 -0.353394 1441496803 -0.518738 0.679443 -0.380005 -0.353394 1441496803 -0.518738 0.679443 -0.380005 -0.353394 1441496803 -0.506714 0.660339 -0.393250 -0.390625 1441496803 -0.506714 0.660339 -0.393250 -0.390625 1441496803 -0.506714 0.660339 -0.393250 -0.390625 1441496803 -0.506714 0.660339 -0.393250 -0.390625 1441496803 -0.506714 0.660339 -0.393250 -0.390625 1441496803 -0.506714 0.660339 -0.393250 -0.390625 1441496803 -0.506714 0.660339 -0.393250 -0.390625 1441496803 -0.481995 0.656128 -0.404663 -0.416504 1441496803 -0.481995 0.656128 -0.404663 -0.416504 1441496803 -0.481995 0.656128 -0.404663 -0.416504 1441496803 -0.481995 0.656128 -0.404663 -0.416504 1441496803 -0.481995 0.656128 -0.404663 -0.416504 1441496803 -0.481995 0.656128 -0.404663 -0.416504 1441496803 -0.463501 0.651306 -0.412170 -0.437195 1441496803 -0.463501 0.651306 -0.412170 -0.437195 1441496803 -0.463501 0.651306 -0.412170 -0.437195 1441496803 -0.463501 0.651306 -0.412170 -0.437195 1441496803 -0.463501 0.651306 -0.412170 -0.437195 1441496803 -0.463501 0.651306 -0.412170 -0.437195 1441496803 -0.446655 0.647400 -0.417786 -0.454834 1441496803 -0.446655 0.647400 -0.417786 -0.454834 1441496803 -0.446655 0.647400 -0.417786 -0.454834 1441496803 -0.446655 0.647400 -0.417786 -0.454834 1441496803 -0.446655 0.647400 -0.417786 -0.454834 1441496803 -0.446655 0.647400 -0.417786 -0.454834 1441496803 -0.439331 0.643921 -0.419434 -0.465210 1441496803 -0.439331 0.643921 -0.419434 -0.465210 1441496803 -0.439331 0.643921 -0.419434 -0.465210 1441496803 -0.439331 0.643921 -0.419434 -0.465210 1441496803 -0.439331 0.643921 -0.419434 -0.465210 1441496803 -0.439331 0.643921 -0.419434 -0.465210 1441496803 -0.439819 0.628357 -0.424072 -0.481628 1441496803 -0.439819 0.628357 -0.424072 -0.481628 1441496803 -0.439819 0.628357 -0.424072 -0.481628 1441496803 -0.439819 0.628357 -0.424072 -0.481628 1441496803 -0.439819 0.628357 -0.424072 -0.481628 1441496803 -0.439819 0.628357 -0.424072 -0.481628 1441496803 -0.433899 0.622986 -0.419800 -0.497437 1441496803 -0.433899 0.622986 -0.419800 -0.497437 1441496803 -0.433899 0.622986 -0.419800 -0.497437 1441496803 -0.433899 0.622986 -0.419800 -0.497437 1441496803 -0.433899 0.622986 -0.419800 -0.497437 1441496803 -0.433899 0.622986 -0.419800 -0.497437 1441496803 -0.434021 0.628784 -0.416077 -0.493164 1441496803 -0.434021 0.628784 -0.416077 -0.493164 1441496803 -0.434021 0.628784 -0.416077 -0.493164 1441496803 -0.434021 0.628784 -0.416077 -0.493164 1441496803 -0.434021 0.628784 -0.416077 -0.493164 1441496803 -0.434021 0.628784 -0.416077 -0.493164 1441496803 -0.434021 0.628784 -0.416077 -0.493164 1441496803 -0.436340 0.637146 -0.413330 -0.482605 1441496803 -0.436340 0.637146 -0.413330 -0.482605 1441496803 -0.436340 0.637146 -0.413330 -0.482605 1441496803 -0.436340 0.637146 -0.413330 -0.482605 1441496803 -0.436340 0.637146 -0.413330 -0.482605 1441496803 -0.436340 0.637146 -0.413330 -0.482605 1441496803 -0.449280 0.641907 -0.411072 -0.466003 1441496803 -0.449280 0.641907 -0.411072 -0.466003 1441496803 -0.449280 0.641907 -0.411072 -0.466003 1441496803 -0.449280 0.641907 -0.411072 -0.466003 1441496803 -0.449280 0.641907 -0.411072 -0.466003 1441496803 -0.449280 0.641907 -0.411072 -0.466003 1441496803 -0.476196 0.635315 -0.416138 -0.443298 1441496803 -0.476196 0.635315 -0.416138 -0.443298 1441496803 -0.476196 0.635315 -0.416138 -0.443298 1441496803 -0.476196 0.635315 -0.416138 -0.443298 1441496803 -0.476196 0.635315 -0.416138 -0.443298 1441496803 -0.476196 0.635315 -0.416138 -0.443298 1441496803 -0.510559 0.639893 -0.413208 -0.398987 1441496803 -0.510559 0.639893 -0.413208 -0.398987 1441496803 -0.510559 0.639893 -0.413208 -0.398987 1441496803 -0.510559 0.639893 -0.413208 -0.398987 1441496803 -0.510559 0.639893 -0.413208 -0.398987 1441496803 -0.510559 0.639893 -0.413208 -0.398987 1441496803 -0.510559 0.639893 -0.413208 -0.398987 1441496803 -0.520813 0.669250 -0.403748 -0.343323 1441496803 -0.520813 0.669250 -0.403748 -0.343323 1441496803 -0.520813 0.669250 -0.403748 -0.343323 1441496803 -0.520813 0.669250 -0.403748 -0.343323 1441496803 -0.520813 0.669250 -0.403748 -0.343323 1441496803 -0.520813 0.669250 -0.403748 -0.343323 1441496803 -0.528992 0.706299 -0.383545 -0.272522 1441496803 -0.528992 0.706299 -0.383545 -0.272522 1441496803 -0.528992 0.706299 -0.383545 -0.272522 1441496804 -0.528992 0.706299 -0.383545 -0.272522 1441496804 -0.528992 0.706299 -0.383545 -0.272522 1441496804 -0.528992 0.706299 -0.383545 -0.272522 1441496804 -0.528992 0.706299 -0.383545 -0.272522 1441496804 -0.530334 0.737000 -0.367737 -0.200989 1441496804 -0.530334 0.737000 -0.367737 -0.200989 1441496804 -0.530334 0.737000 -0.367737 -0.200989 1441496804 -0.530334 0.737000 -0.367737 -0.200989 1441496804 -0.530334 0.737000 -0.367737 -0.200989 1441496804 -0.530334 0.737000 -0.367737 -0.200989 1441496804 -0.520874 0.762817 -0.351685 -0.152039 1441496804 -0.520874 0.762817 -0.351685 -0.152039 1441496804 -0.520874 0.762817 -0.351685 -0.152039 1441496804 -0.520874 0.762817 -0.351685 -0.152039 1441496804 -0.520874 0.762817 -0.351685 -0.152039 1441496804 -0.520874 0.762817 -0.351685 -0.152039 1441496804 -0.519470 0.767090 -0.347778 -0.143982 1441496804 -0.519470 0.767090 -0.347778 -0.143982 1441496804 -0.519470 0.767090 -0.347778 -0.143982 1441496804 -0.519470 0.767090 -0.347778 -0.143982 1441496804 -0.519470 0.767090 -0.347778 -0.143982 1441496804 -0.519470 0.767090 -0.347778 -0.143982 1441496804 -0.523499 0.751648 -0.358948 -0.179443 1441496804 -0.523499 0.751648 -0.358948 -0.179443 1441496804 -0.523499 0.751648 -0.358948 -0.179443 1441496804 -0.523499 0.751648 -0.358948 -0.179443 1441496804 -0.523499 0.751648 -0.358948 -0.179443 1441496804 -0.523499 0.751648 -0.358948 -0.179443 1441496804 -0.522400 0.723145 -0.376709 -0.249573 1441496804 -0.522400 0.723145 -0.376709 -0.249573 1441496804 -0.522400 0.723145 -0.376709 -0.249573 1441496804 -0.522400 0.723145 -0.376709 -0.249573 1441496804 -0.522400 0.723145 -0.376709 -0.249573 1441496804 -0.522400 0.723145 -0.376709 -0.249573 1441496804 -0.515015 0.686707 -0.392212 -0.330750 1441496804 -0.515015 0.686707 -0.392212 -0.330750 1441496804 -0.515015 0.686707 -0.392212 -0.330750 1441496804 -0.515015 0.686707 -0.392212 -0.330750 1441496804 -0.515015 0.686707 -0.392212 -0.330750 1441496804 -0.515015 0.686707 -0.392212 -0.330750 1441496804 -0.515015 0.686707 -0.392212 -0.330750 1441496804 -0.515869 0.644958 -0.402771 -0.394592 1441496804 -0.515869 0.644958 -0.402771 -0.394592 1441496804 -0.515869 0.644958 -0.402771 -0.394592 1441496804 -0.515869 0.644958 -0.402771 -0.394592 1441496804 -0.515869 0.644958 -0.402771 -0.394592 1441496804 -0.515869 0.644958 -0.402771 -0.394592 1441496804 -0.511353 0.614563 -0.418640 -0.430908 1441496804 -0.511353 0.614563 -0.418640 -0.430908 1441496804 -0.511353 0.614563 -0.418640 -0.430908 1441496804 -0.511353 0.614563 -0.418640 -0.430908 1441496804 -0.511353 0.614563 -0.418640 -0.430908 1441496804 -0.511353 0.614563 -0.418640 -0.430908 1441496804 -0.496338 0.601379 -0.425110 -0.459656 1441496804 -0.496338 0.601379 -0.425110 -0.459656 1441496804 -0.496338 0.601379 -0.425110 -0.459656 1441496804 -0.496338 0.601379 -0.425110 -0.459656 1441496804 -0.496338 0.601379 -0.425110 -0.459656 1441496804 -0.496338 0.601379 -0.425110 -0.459656 1441496804 -0.477112 0.603821 -0.431152 -0.471130 1441496804 -0.477112 0.603821 -0.431152 -0.471130 1441496804 -0.477112 0.603821 -0.431152 -0.471130 1441496804 -0.477112 0.603821 -0.431152 -0.471130 1441496804 -0.477112 0.603821 -0.431152 -0.471130 1441496804 -0.477112 0.603821 -0.431152 -0.471130 1441496804 -0.460815 0.608215 -0.436462 -0.476685 1441496804 -0.460815 0.608215 -0.436462 -0.476685 1441496804 -0.460815 0.608215 -0.436462 -0.476685 1441496804 -0.460815 0.608215 -0.436462 -0.476685 1441496804 -0.460815 0.608215 -0.436462 -0.476685 1441496804 -0.460815 0.608215 -0.436462 -0.476685 1441496804 -0.446289 0.617798 -0.434875 -0.479736 1441496804 -0.446289 0.617798 -0.434875 -0.479736 1441496804 -0.446289 0.617798 -0.434875 -0.479736 1441496804 -0.446289 0.617798 -0.434875 -0.479736 1441496804 -0.446289 0.617798 -0.434875 -0.479736 1441496804 -0.446289 0.617798 -0.434875 -0.479736 1441496804 -0.446289 0.617798 -0.434875 -0.479736 1441496804 -0.440613 0.623413 -0.431030 -0.481140 1441496804 -0.440613 0.623413 -0.431030 -0.481140 1441496804 -0.440613 0.623413 -0.431030 -0.481140 1441496804 -0.440613 0.623413 -0.431030 -0.481140 1441496804 -0.440613 0.623413 -0.431030 -0.481140 1441496804 -0.440613 0.623413 -0.431030 -0.481140 1441496804 -0.443115 0.611633 -0.438110 -0.487488 1441496804 -0.443115 0.611633 -0.438110 -0.487488 1441496804 -0.443115 0.611633 -0.438110 -0.487488 1441496804 -0.443115 0.611633 -0.438110 -0.487488 1441496804 -0.443115 0.611633 -0.438110 -0.487488 1441496804 -0.443115 0.611633 -0.438110 -0.487488 1441496804 -0.443115 0.611633 -0.438110 -0.487488 1441496804 -0.434875 0.614380 -0.436523 -0.492798 1441496804 -0.434875 0.614380 -0.436523 -0.492798 1441496804 -0.434875 0.614380 -0.436523 -0.492798 1441496804 -0.434875 0.614380 -0.436523 -0.492798 1441496804 -0.434875 0.614380 -0.436523 -0.492798 1441496804 -0.434875 0.614380 -0.436523 -0.492798 1441496804 -0.431335 0.624268 -0.436279 -0.483704 1441496804 -0.431335 0.624268 -0.436279 -0.483704 1441496804 -0.431335 0.624268 -0.436279 -0.483704 1441496804 -0.431335 0.624268 -0.436279 -0.483704 1441496804 -0.431335 0.624268 -0.436279 -0.483704 1441496804 -0.431335 0.624268 -0.436279 -0.483704 1441496804 -0.445190 0.627808 -0.442749 -0.460083 1441496804 -0.445190 0.627808 -0.442749 -0.460083 1441496804 -0.445190 0.627808 -0.442749 -0.460083 1441496804 -0.445190 0.627808 -0.442749 -0.460083 1441496804 -0.445190 0.627808 -0.442749 -0.460083 1441496804 -0.445190 0.627808 -0.442749 -0.460083 1441496804 -0.445190 0.627808 -0.442749 -0.460083 1441496804 -0.469543 0.632813 -0.441528 -0.429138 1441496804 -0.469543 0.632813 -0.441528 -0.429138 1441496804 -0.469543 0.632813 -0.441528 -0.429138 1441496804 -0.469543 0.632813 -0.441528 -0.429138 1441496805 -0.469543 0.632813 -0.441528 -0.429138 1441496805 -0.469543 0.632813 -0.441528 -0.429138 1441496805 -0.512207 0.641174 -0.431519 -0.374695 1441496805 -0.512207 0.641174 -0.431519 -0.374695 1441496805 -0.512207 0.641174 -0.431519 -0.374695 1441496805 -0.512207 0.641174 -0.431519 -0.374695 1441496805 -0.512207 0.641174 -0.431519 -0.374695 1441496805 -0.512207 0.641174 -0.431519 -0.374695 1441496805 -0.512207 0.641174 -0.431519 -0.374695 1441496805 -0.550049 0.647400 -0.423828 -0.314148 1441496805 -0.550049 0.647400 -0.423828 -0.314148 1441496805 -0.550049 0.647400 -0.423828 -0.314148 1441496805 -0.550049 0.647400 -0.423828 -0.314148 1441496805 -0.550049 0.647400 -0.423828 -0.314148 1441496805 -0.550049 0.647400 -0.423828 -0.314148 1441496805 -0.561096 0.672546 -0.404236 -0.263611 1441496805 -0.561096 0.672546 -0.404236 -0.263611 1441496805 -0.561096 0.672546 -0.404236 -0.263611 1441496805 -0.561096 0.672546 -0.404236 -0.263611 1441496805 -0.561096 0.672546 -0.404236 -0.263611 1441496805 -0.561096 0.672546 -0.404236 -0.263611 1441496805 -0.561096 0.672546 -0.404236 -0.263611 1441496805 -0.554749 0.706116 -0.385071 -0.213135 1441496805 -0.554749 0.706116 -0.385071 -0.213135 1441496805 -0.554749 0.706116 -0.385071 -0.213135 1441496805 -0.554749 0.706116 -0.385071 -0.213135 1441496805 -0.554749 0.706116 -0.385071 -0.213135 1441496805 -0.554749 0.706116 -0.385071 -0.213135 1441496805 -0.536072 0.742798 -0.363525 -0.169373 1441496805 -0.536072 0.742798 -0.363525 -0.169373 1441496805 -0.536072 0.742798 -0.363525 -0.169373 1441496805 -0.536072 0.742798 -0.363525 -0.169373 1441496805 -0.536072 0.742798 -0.363525 -0.169373 1441496805 -0.536072 0.742798 -0.363525 -0.169373 1441496805 -0.536072 0.742798 -0.363525 -0.169373 1441496805 -0.529724 0.754883 -0.359558 -0.142395 1441496805 -0.529724 0.754883 -0.359558 -0.142395 1441496805 -0.529724 0.754883 -0.359558 -0.142395 1441496805 -0.529724 0.754883 -0.359558 -0.142395 1441496805 -0.529724 0.754883 -0.359558 -0.142395 1441496805 -0.529724 0.754883 -0.359558 -0.142395 1441496805 -0.528931 0.751709 -0.361084 -0.157349 1441496805 -0.528931 0.751709 -0.361084 -0.157349 1441496805 -0.528931 0.751709 -0.361084 -0.157349 1441496805 -0.528931 0.751709 -0.361084 -0.157349 1441496805 -0.528931 0.751709 -0.361084 -0.157349 1441496805 -0.528931 0.751709 -0.361084 -0.157349 1441496805 -0.527649 0.732178 -0.373596 -0.214417 1441496805 -0.527649 0.732178 -0.373596 -0.214417 1441496805 -0.527649 0.732178 -0.373596 -0.214417 1441496805 -0.527649 0.732178 -0.373596 -0.214417 1441496805 -0.527649 0.732178 -0.373596 -0.214417 1441496805 -0.527649 0.732178 -0.373596 -0.214417 1441496805 -0.507813 0.708618 -0.386841 -0.300659 1441496805 -0.507813 0.708618 -0.386841 -0.300659 1441496805 -0.507813 0.708618 -0.386841 -0.300659 1441496805 -0.507813 0.708618 -0.386841 -0.300659 1441496805 -0.507813 0.708618 -0.386841 -0.300659 1441496805 -0.507813 0.708618 -0.386841 -0.300659 1441496805 -0.507813 0.708618 -0.386841 -0.300659 1441496805 -0.495117 0.676514 -0.387573 -0.383362 1441496805 -0.495117 0.676514 -0.387573 -0.383362 1441496805 -0.495117 0.676514 -0.387573 -0.383362 1441496805 -0.495117 0.676514 -0.387573 -0.383362 1441496805 -0.495117 0.676514 -0.387573 -0.383362 1441496805 -0.495117 0.676514 -0.387573 -0.383362 1441496805 -0.506653 0.634644 -0.397522 -0.427307 1441496805 -0.506653 0.634644 -0.397522 -0.427307 1441496805 -0.506653 0.634644 -0.397522 -0.427307 1441496805 -0.506653 0.634644 -0.397522 -0.427307 1441496805 -0.506653 0.634644 -0.397522 -0.427307 1441496805 -0.506653 0.634644 -0.397522 -0.427307 1441496805 -0.519104 0.596558 -0.414551 -0.450439 1441496805 -0.519104 0.596558 -0.414551 -0.450439 1441496805 -0.519104 0.596558 -0.414551 -0.450439 1441496805 -0.519104 0.596558 -0.414551 -0.450439 1441496805 -0.519104 0.596558 -0.414551 -0.450439 1441496805 -0.519104 0.596558 -0.414551 -0.450439 1441496805 -0.519104 0.596558 -0.414551 -0.450439 1441496805 -0.506836 0.585449 -0.428833 -0.465332 1441496805 -0.506836 0.585449 -0.428833 -0.465332 1441496805 -0.506836 0.585449 -0.428833 -0.465332 1441496805 -0.506836 0.585449 -0.428833 -0.465332 1441496805 -0.506836 0.585449 -0.428833 -0.465332 1441496805 -0.506836 0.585449 -0.428833 -0.465332 1441496805 -0.494629 0.575195 -0.445496 -0.475464 1441496805 -0.494629 0.575195 -0.445496 -0.475464 1441496805 -0.494629 0.575195 -0.445496 -0.475464 1441496805 -0.494629 0.575195 -0.445496 -0.475464 1441496805 -0.494629 0.575195 -0.445496 -0.475464 1441496805 -0.494629 0.575195 -0.445496 -0.475464 1441496805 -0.467590 0.586548 -0.447449 -0.487061 1441496805 -0.467590 0.586548 -0.447449 -0.487061 1441496805 -0.467590 0.586548 -0.447449 -0.487061 1441496805 -0.467590 0.586548 -0.447449 -0.487061 1441496805 -0.467590 0.586548 -0.447449 -0.487061 1441496805 -0.467590 0.586548 -0.447449 -0.487061 1441496805 -0.467590 0.586548 -0.447449 -0.487061 1441496805 -0.438293 0.605957 -0.430725 -0.505249 1441496805 -0.438293 0.605957 -0.430725 -0.505249 1441496805 -0.438293 0.605957 -0.430725 -0.505249 1441496805 -0.438293 0.605957 -0.430725 -0.505249 1441496805 -0.438293 0.605957 -0.430725 -0.505249 1441496805 -0.438293 0.605957 -0.430725 -0.505249 1441496805 -0.429565 0.610352 -0.415344 -0.520081 1441496805 -0.429565 0.610352 -0.415344 -0.520081 1441496805 -0.429565 0.610352 -0.415344 -0.520081 1441496805 -0.429565 0.610352 -0.415344 -0.520081 1441496805 -0.429565 0.610352 -0.415344 -0.520081 1441496805 -0.429565 0.610352 -0.415344 -0.520081 1441496805 -0.429565 0.610352 -0.415344 -0.520081 1441496805 -0.430176 0.600952 -0.421875 -0.525269 1441496805 -0.430176 0.600952 -0.421875 -0.525269 1441496805 -0.430176 0.600952 -0.421875 -0.525269 1441496805 -0.430176 0.600952 -0.421875 -0.525269 1441496806 -0.430176 0.600952 -0.421875 -0.525269 1441496806 -0.430176 0.600952 -0.421875 -0.525269 1441496806 -0.429932 0.603638 -0.422852 -0.521545 1441496806 -0.429932 0.603638 -0.422852 -0.521545 1441496806 -0.429932 0.603638 -0.422852 -0.521545 1441496806 -0.429932 0.603638 -0.422852 -0.521545 1441496806 -0.429932 0.603638 -0.422852 -0.521545 1441496806 -0.429932 0.603638 -0.422852 -0.521545 1441496806 -0.435181 0.612732 -0.424866 -0.504700 1441496806 -0.435181 0.612732 -0.424866 -0.504700 1441496806 -0.435181 0.612732 -0.424866 -0.504700 1441496806 -0.435181 0.612732 -0.424866 -0.504700 1441496806 -0.435181 0.612732 -0.424866 -0.504700 1441496806 -0.435181 0.612732 -0.424866 -0.504700 1441496806 -0.435181 0.612732 -0.424866 -0.504700 1441496806 -0.458069 0.611023 -0.436584 -0.475708 1441496806 -0.458069 0.611023 -0.436584 -0.475708 1441496806 -0.458069 0.611023 -0.436584 -0.475708 1441496806 -0.458069 0.611023 -0.436584 -0.475708 1441496806 -0.458069 0.611023 -0.436584 -0.475708 1441496806 -0.458069 0.611023 -0.436584 -0.475708 1441496806 -0.474731 0.604065 -0.454041 -0.451233 1441496806 -0.474731 0.604065 -0.454041 -0.451233 1441496806 -0.474731 0.604065 -0.454041 -0.451233 1441496806 -0.474731 0.604065 -0.454041 -0.451233 1441496806 -0.474731 0.604065 -0.454041 -0.451233 1441496806 -0.474731 0.604065 -0.454041 -0.451233 1441496806 -0.474731 0.604065 -0.454041 -0.451233 1441496806 -0.487793 0.613464 -0.446533 -0.431702 1441496806 -0.487793 0.613464 -0.446533 -0.431702 1441496806 -0.487793 0.613464 -0.446533 -0.431702 1441496806 -0.487793 0.613464 -0.446533 -0.431702 1441496806 -0.487793 0.613464 -0.446533 -0.431702 1441496806 -0.487793 0.613464 -0.446533 -0.431702 1441496806 -0.509705 0.632324 -0.435059 -0.388733 1441496806 -0.509705 0.632324 -0.435059 -0.388733 1441496806 -0.509705 0.632324 -0.435059 -0.388733 1441496806 -0.509705 0.632324 -0.435059 -0.388733 1441496806 -0.509705 0.632324 -0.435059 -0.388733 1441496806 -0.509705 0.632324 -0.435059 -0.388733 1441496806 -0.536682 0.648926 -0.425049 -0.331970 1441496806 -0.536682 0.648926 -0.425049 -0.331970 1441496806 -0.536682 0.648926 -0.425049 -0.331970 1441496806 -0.536682 0.648926 -0.425049 -0.331970 1441496806 -0.536682 0.648926 -0.425049 -0.331970 1441496806 -0.536682 0.648926 -0.425049 -0.331970 1441496806 -0.536682 0.648926 -0.425049 -0.331970 1441496806 -0.557556 0.671204 -0.411560 -0.263184 1441496806 -0.557556 0.671204 -0.411560 -0.263184 1441496806 -0.557556 0.671204 -0.411560 -0.263184 1441496806 -0.557556 0.671204 -0.411560 -0.263184 1441496806 -0.557556 0.671204 -0.411560 -0.263184 1441496806 -0.557556 0.671204 -0.411560 -0.263184 1441496806 -0.563660 0.696472 -0.396973 -0.199158 1441496806 -0.563660 0.696472 -0.396973 -0.199158 1441496806 -0.563660 0.696472 -0.396973 -0.199158 1441496806 -0.563660 0.696472 -0.396973 -0.199158 1441496806 -0.563660 0.696472 -0.396973 -0.199158 1441496806 -0.563660 0.696472 -0.396973 -0.199158 1441496806 -0.563660 0.696472 -0.396973 -0.199158 1441496806 -0.561646 0.710999 -0.390991 -0.161865 1441496806 -0.561646 0.710999 -0.390991 -0.161865 1441496806 -0.561646 0.710999 -0.390991 -0.161865 1441496806 -0.561646 0.710999 -0.390991 -0.161865 1441496806 -0.561646 0.710999 -0.390991 -0.161865 1441496806 -0.561646 0.710999 -0.390991 -0.161865 1441496806 -0.555603 0.710999 -0.395447 -0.171448 1441496806 -0.555603 0.710999 -0.395447 -0.171448 1441496806 -0.555603 0.710999 -0.395447 -0.171448 1441496806 -0.555603 0.710999 -0.395447 -0.171448 1441496806 -0.555603 0.710999 -0.395447 -0.171448 1441496806 -0.555603 0.710999 -0.395447 -0.171448 1441496806 -0.552063 0.694946 -0.405090 -0.219604 1441496806 -0.552063 0.694946 -0.405090 -0.219604 1441496806 -0.552063 0.694946 -0.405090 -0.219604 1441496806 -0.552063 0.694946 -0.405090 -0.219604 1441496806 -0.552063 0.694946 -0.405090 -0.219604 1441496806 -0.552063 0.694946 -0.405090 -0.219604 1441496806 -0.552063 0.694946 -0.405090 -0.219604 1441496806 -0.544983 0.666382 -0.416016 -0.293091 1441496806 -0.544983 0.666382 -0.416016 -0.293091 1441496806 -0.544983 0.666382 -0.416016 -0.293091 1441496806 -0.544983 0.666382 -0.416016 -0.293091 1441496806 -0.544983 0.666382 -0.416016 -0.293091 1441496806 -0.544983 0.666382 -0.416016 -0.293091 1441496806 -0.543091 0.621887 -0.424866 -0.371277 1441496806 -0.543091 0.621887 -0.424866 -0.371277 1441496806 -0.543091 0.621887 -0.424866 -0.371277 1441496806 -0.543091 0.621887 -0.424866 -0.371277 1441496806 -0.543091 0.621887 -0.424866 -0.371277 1441496806 -0.543091 0.621887 -0.424866 -0.371277 1441496806 -0.543091 0.621887 -0.424866 -0.371277 1441496806 -0.529602 0.586426 -0.431519 -0.435303 1441496806 -0.529602 0.586426 -0.431519 -0.435303 1441496806 -0.529602 0.586426 -0.431519 -0.435303 1441496806 -0.529602 0.586426 -0.431519 -0.435303 1441496806 -0.529602 0.586426 -0.431519 -0.435303 1441496806 -0.529602 0.586426 -0.431519 -0.435303 1441496806 -0.524109 0.575500 -0.422485 -0.464417 1441496806 -0.524109 0.575500 -0.422485 -0.464417 1441496806 -0.524109 0.575500 -0.422485 -0.464417 1441496806 -0.524109 0.575500 -0.422485 -0.464417 1441496806 -0.524109 0.575500 -0.422485 -0.464417 1441496806 -0.524109 0.575500 -0.422485 -0.464417 1441496806 -0.524109 0.575500 -0.422485 -0.464417 1441496806 -0.519531 0.557922 -0.436646 -0.477661 1441496806 -0.519531 0.557922 -0.436646 -0.477661 1441496806 -0.519531 0.557922 -0.436646 -0.477661 1441496806 -0.519531 0.557922 -0.436646 -0.477661 1441496806 -0.519531 0.557922 -0.436646 -0.477661 1441496806 -0.501526 0.562622 -0.446167 -0.482605 1441496806 -0.501526 0.562622 -0.446167 -0.482605 1441496806 -0.501526 0.562622 -0.446167 -0.482605 1441496806 -0.501526 0.562622 -0.446167 -0.482605 1441496806 -0.501526 0.562622 -0.446167 -0.482605 1441496807 -0.501526 0.562622 -0.446167 -0.482605 1441496807 -0.486328 0.565979 -0.453613 -0.487305 1441496807 -0.486328 0.565979 -0.453613 -0.487305 1441496807 -0.486328 0.565979 -0.453613 -0.487305 1441496807 -0.486328 0.565979 -0.453613 -0.487305 1441496807 -0.486328 0.565979 -0.453613 -0.487305 1441496807 -0.486328 0.565979 -0.453613 -0.487305 1441496807 -0.486328 0.565979 -0.453613 -0.487305 1441496807 -0.469482 0.573914 -0.448120 -0.499451 1441496807 -0.469482 0.573914 -0.448120 -0.499451 1441496807 -0.469482 0.573914 -0.448120 -0.499451 1441496807 -0.469482 0.573914 -0.448120 -0.499451 1441496807 -0.469482 0.573914 -0.448120 -0.499451 1441496807 -0.469482 0.573914 -0.448120 -0.499451 1441496807 -0.469482 0.573914 -0.448120 -0.499451 1441496807 -0.459778 0.573181 -0.445618 -0.511475 1441496807 -0.459778 0.573181 -0.445618 -0.511475 1441496807 -0.459778 0.573181 -0.445618 -0.511475 1441496807 -0.459778 0.573181 -0.445618 -0.511475 1441496807 -0.459778 0.573181 -0.445618 -0.511475 1441496807 -0.459778 0.573181 -0.445618 -0.511475 1441496807 -0.454956 0.572449 -0.446228 -0.515991 1441496807 -0.454956 0.572449 -0.446228 -0.515991 1441496807 -0.454956 0.572449 -0.446228 -0.515991 1441496807 -0.454956 0.572449 -0.446228 -0.515991 1441496807 -0.454956 0.572449 -0.446228 -0.515991 1441496807 -0.454956 0.572449 -0.446228 -0.515991 1441496807 -0.451416 0.582336 -0.443237 -0.510620 1441496807 -0.451416 0.582336 -0.443237 -0.510620 1441496807 -0.451416 0.582336 -0.443237 -0.510620 1441496807 -0.451416 0.582336 -0.443237 -0.510620 1441496807 -0.451416 0.582336 -0.443237 -0.510620 1441496807 -0.451416 0.582336 -0.443237 -0.510620 1441496807 -0.451599 0.596130 -0.443726 -0.493774 1441496807 -0.451599 0.596130 -0.443726 -0.493774 1441496807 -0.451599 0.596130 -0.443726 -0.493774 1441496807 -0.451599 0.596130 -0.443726 -0.493774 1441496807 -0.451599 0.596130 -0.443726 -0.493774 1441496807 -0.451599 0.596130 -0.443726 -0.493774 1441496807 -0.451782 0.609375 -0.442627 -0.478149 1441496807 -0.451782 0.609375 -0.442627 -0.478149 1441496807 -0.451782 0.609375 -0.442627 -0.478149 1441496807 -0.451782 0.609375 -0.442627 -0.478149 1441496807 -0.451782 0.609375 -0.442627 -0.478149 1441496807 -0.451782 0.609375 -0.442627 -0.478149 1441496807 -0.459351 0.621765 -0.437805 -0.459167 1441496807 -0.459351 0.621765 -0.437805 -0.459167 1441496807 -0.459351 0.621765 -0.437805 -0.459167 1441496807 -0.459351 0.621765 -0.437805 -0.459167 1441496807 -0.459351 0.621765 -0.437805 -0.459167 1441496807 -0.459351 0.621765 -0.437805 -0.459167 1441496807 -0.459351 0.621765 -0.437805 -0.459167 1441496807 -0.482666 0.623047 -0.434570 -0.435974 1441496807 -0.482666 0.623047 -0.434570 -0.435974 1441496807 -0.482666 0.623047 -0.434570 -0.435974 1441496807 -0.482666 0.623047 -0.434570 -0.435974 1441496807 -0.482666 0.623047 -0.434570 -0.435974 1441496807 -0.482666 0.623047 -0.434570 -0.435974 1441496807 -0.506165 0.635193 -0.427551 -0.396912 1441496807 -0.506165 0.635193 -0.427551 -0.396912 1441496807 -0.506165 0.635193 -0.427551 -0.396912 1441496807 -0.506165 0.635193 -0.427551 -0.396912 1441496807 -0.506165 0.635193 -0.427551 -0.396912 1441496807 -0.506165 0.635193 -0.427551 -0.396912 1441496807 -0.506165 0.635193 -0.427551 -0.396912 1441496807 -0.521179 0.661804 -0.413086 -0.346130 1441496807 -0.521179 0.661804 -0.413086 -0.346130 1441496807 -0.521179 0.661804 -0.413086 -0.346130 1441496807 -0.521179 0.661804 -0.413086 -0.346130 1441496807 -0.521179 0.661804 -0.413086 -0.346130 1441496807 -0.521179 0.661804 -0.413086 -0.346130 1441496807 -0.541260 0.692322 -0.387756 -0.278259 1441496807 -0.541260 0.692322 -0.387756 -0.278259 1441496807 -0.541260 0.692322 -0.387756 -0.278259 1441496807 -0.541260 0.692322 -0.387756 -0.278259 1441496807 -0.541260 0.692322 -0.387756 -0.278259 1441496807 -0.541260 0.692322 -0.387756 -0.278259 1441496807 -0.551270 0.719543 -0.367981 -0.207275 1441496807 -0.551270 0.719543 -0.367981 -0.207275 1441496807 -0.551270 0.719543 -0.367981 -0.207275 1441496807 -0.551270 0.719543 -0.367981 -0.207275 1441496807 
-0.530823 0.523132 -0.501404 -0.439575 1441496810 -0.530823 0.523132 -0.501404 -0.439575 1441496810 -0.530823 0.523132 -0.501404 -0.439575 1441496810 -0.530823 0.523132 -0.501404 -0.439575 1441496810 -0.532715 0.520630 -0.503479 -0.437866 1441496810 -0.532715 0.520630 -0.503479 -0.437866 1441496810 -0.532715 0.520630 -0.503479 -0.437866 1441496810 -0.532715 0.520630 -0.503479 -0.437866 1441496810 -0.532715 0.520630 -0.503479 -0.437866 1441496810 -0.532715 0.520630 -0.503479 -0.437866 1441496810 -0.532715 0.520630 -0.503479 -0.437866 1441496810 -0.533325 0.520264 -0.502197 -0.439087 1441496810 -0.533325 0.520264 -0.502197 -0.439087 1441496810 -0.533325 0.520264 -0.502197 -0.439087 1441496810 -0.533325 0.520264 -0.502197 -0.439087 1441496810 -0.533325 0.520264 -0.502197 -0.439087 1441496810 -0.534790 0.518982 -0.500854 -0.440308 1441496810 -0.534790 0.518982 -0.500854 -0.440308 1441496810 -0.534790 0.518982 -0.500854 -0.440308 1441496810 -0.534790 0.518982 -0.500854 -0.440308 1441496810 -0.534790 0.518982 -0.500854 -0.440308 1441496810 -0.534790 0.518982 -0.500854 -0.440308 1441496810 -0.534790 0.518982 -0.500854 -0.440308 1441496810 -0.536133 0.518433 -0.499207 -0.441162 1441496810 -0.536133 0.518433 -0.499207 -0.441162 1441496810 -0.536133 0.518433 -0.499207 -0.441162 1441496810 -0.536133 0.518433 -0.499207 -0.441162 1441496810 -0.536133 0.518433 -0.499207 -0.441162 1441496810 -0.536133 0.518433 -0.499207 -0.441162 1441496810 -0.538269 0.516602 -0.498596 -0.441406 1441496810 -0.538269 0.516602 -0.498596 -0.441406 1441496810 -0.538269 0.516602 -0.498596 -0.441406 1441496810 -0.538269 0.516602 -0.498596 -0.441406 1441496810 -0.538269 0.516602 -0.498596 -0.441406 1441496810 -0.538269 0.516602 -0.498596 -0.441406 1441496810 -0.541199 0.514038 -0.499390 -0.439941 1441496810 -0.541199 0.514038 -0.499390 -0.439941 1441496810 -0.541199 0.514038 -0.499390 -0.439941 1441496810 -0.541199 0.514038 -0.499390 -0.439941 1441496810 -0.541199 0.514038 -0.499390 -0.439941 1441496810 -0.541199 0.514038 -0.499390 -0.439941 1441496810 -0.543884 0.511719 -0.501221 -0.437256 1441496810 -0.543884 0.511719 -0.501221 -0.437256 1441496810 -0.543884 0.511719 -0.501221 -0.437256 1441496810 -0.543884 0.511719 -0.501221 -0.437256 1441496810 -0.543884 0.511719 -0.501221 -0.437256 1441496810 -0.543884 0.511719 -0.501221 -0.437256 1441496810 -0.543884 0.511719 -0.501221 -0.437256 1441496810 -0.546143 0.510010 -0.502930 -0.434509 1441496810 -0.546143 0.510010 -0.502930 -0.434509 1441496810 -0.546143 0.510010 -0.502930 -0.434509 1441496810 -0.546143 0.510010 -0.502930 -0.434509 1441496810 -0.546143 0.510010 -0.502930 -0.434509 1441496810 -0.546143 0.510010 -0.502930 -0.434509 1441496810 -0.546692 0.508789 -0.505859 -0.431824 1441496810 -0.546692 0.508789 -0.505859 -0.431824 1441496810 -0.546692 0.508789 -0.505859 -0.431824 1441496810 -0.546692 0.508789 -0.505859 -0.431824 1441496810 -0.546692 0.508789 -0.505859 -0.431824 1441496810 -0.546692 0.508789 -0.505859 -0.431824 1441496810 -0.545593 0.509521 -0.507141 -0.430786 1441496810 -0.545593 0.509521 -0.507141 -0.430786 1441496810 -0.545593 0.509521 -0.507141 -0.430786 1441496810 -0.545593 0.509521 -0.507141 -0.430786 1441496810 -0.545593 0.509521 -0.507141 -0.430786 1441496810 -0.545593 0.509521 -0.507141 -0.430786 1441496810 -0.543823 0.511047 -0.507690 -0.430603 1441496810 -0.543823 0.511047 -0.507690 -0.430603 1441496810 -0.543823 0.511047 -0.507690 -0.430603 1441496810 -0.543823 0.511047 -0.507690 -0.430603 1441496810 -0.543823 0.511047 -0.507690 -0.430603 1441496810 -0.543823 0.511047 -0.507690 -0.430603 1441496810 -0.541870 0.512390 -0.507385 -0.431763 1441496810 -0.541870 0.512390 -0.507385 -0.431763 1441496810 -0.541870 0.512390 -0.507385 -0.431763 1441496810 -0.541870 0.512390 -0.507385 -0.431763 1441496810 -0.541870 0.512390 -0.507385 -0.431763 1441496810 -0.541870 0.512390 -0.507385 -0.431763 1441496810 -0.541870 0.512390 -0.507385 -0.431763 1441496810 -0.538818 0.515198 -0.505066 -0.434998 1441496810 -0.538818 0.515198 -0.505066 -0.434998 1441496810 -0.538818 0.515198 -0.505066 -0.434998 1441496810 -0.538818 0.515198 -0.505066 -0.434998 1441496810 -0.538818 0.515198 -0.505066 -0.434998 1441496810 -0.538818 0.515198 -0.505066 -0.434998 1441496810 -0.536743 0.517883 -0.501587 -0.438416 1441496810 -0.536743 0.517883 -0.501587 -0.438416 1441496810 -0.536743 0.517883 -0.501587 -0.438416 1441496810 -0.536743 0.517883 -0.501587 -0.438416 1441496810 -0.536743 0.517883 -0.501587 -0.438416 1441496810 -0.536743 0.517883 -0.501587 -0.438416 1441496810 -0.536743 0.517883 -0.501587 -0.438416 1441496810 -0.535522 0.519165 -0.499634 -0.440552 1441496810 -0.535522 0.519165 -0.499634 -0.440552 1441496810 -0.535522 0.519165 -0.499634 -0.440552 1441496810 -0.535522 0.519165 -0.499634 -0.440552 1441496810 -0.535522 0.519165 -0.499634 -0.440552 1441496810 -0.535522 0.519165 -0.499634 -0.440552 1441496810 -0.535522 0.519165 -0.499634 -0.440552 1441496810 -0.533813 0.521057 -0.497192 -0.443115 1441496810 -0.533813 0.521057 -0.497192 -0.443115 1441496810 -0.533813 0.521057 -0.497192 -0.443115 1441496810 -0.533813 0.521057 -0.497192 -0.443115 1441496810 -0.533813 0.521057 -0.497192 -0.443115 1441496810 -0.533813 0.521057 -0.497192 -0.443115 1441496810 -0.533813 0.521240 -0.496643 -0.443604 1441496810 -0.533813 0.521240 -0.496643 -0.443604 1441496810 -0.533813 0.521240 -0.496643 -0.443604 1441496810 -0.533813 0.521240 -0.496643 -0.443604 1441496810 -0.533813 0.521240 -0.496643 -0.443604 1441496810 -0.533813 0.521240 -0.496643 -0.443604 1441496810 -0.533081 0.522156 -0.495239 -0.444946 1441496810 -0.533081 0.522156 -0.495239 -0.444946 1441496810 -0.533081 0.522156 -0.495239 -0.444946 1441496811 -0.533081 0.522156 -0.495239 -0.444946 1441496811 -0.533081 0.522156 -0.495239 -0.444946 1441496811 -0.533081 0.522156 -0.495239 -0.444946 1441496811 -0.533081 0.522156 -0.495239 -0.444946 1441496811 -0.535339 0.521484 -0.494934 -0.443359 1441496811 -0.535339 0.521484 -0.494934 -0.443359 1441496811 -0.535339 0.521484 -0.494934 -0.443359 1441496811 -0.535339 0.521484 -0.494934 -0.443359 1441496811 -0.535339 0.521484 -0.494934 -0.443359 1441496811 -0.535339 0.521484 -0.494934 -0.443359 1441496811 -0.542236 0.513184 -0.504517 -0.433777 1441496811 -0.542236 0.513184 -0.504517 -0.433777 1441496811 -0.542236 0.513184 -0.504517 -0.433777 1441496811 -0.542236 0.513184 -0.504517 -0.433777 1441496811 -0.542236 0.513184 -0.504517 -0.433777 1441496811 -0.542236 0.513184 -0.504517 -0.433777 1441496811 -0.542236 0.513184 -0.504517 -0.433777 1441496811 -0.545776 0.508850 -0.510742 -0.427002 1441496811 -0.545776 0.508850 -0.510742 -0.427002 1441496811 -0.545776 0.508850 -0.510742 -0.427002 1441496811 -0.545776 0.508850 -0.510742 -0.427002 1441496811 -0.545776 0.508850 -0.510742 -0.427002 1441496811 -0.545776 0.508850 -0.510742 -0.427002 1441496811 -0.546814 0.508240 -0.512085 -0.424927 1441496811 -0.546814 0.508240 -0.512085 -0.424927 1441496811 -0.546814 0.508240 -0.512085 -0.424927 1441496811 -0.546814 0.508240 -0.512085 -0.424927 1441496811 -0.546814 0.508240 -0.512085 -0.424927 1441496811 -0.546814 0.508240 -0.512085 -0.424927 1441496811 -0.547913 0.505737 -0.513428 -0.424866 1441496811 -0.547913 0.505737 -0.513428 -0.424866 1441496811 -0.547913 0.505737 -0.513428 -0.424866 1441496811 -0.547913 0.505737 -0.513428 -0.424866 1441496811 -0.547913 0.505737 -0.513428 -0.424866 1441496811 -0.547913 0.505737 -0.513428 -0.424866 1441496811 -0.550598 0.502075 -0.515808 -0.422791 1441496811 -0.550598 0.502075 -0.515808 -0.422791 1441496811 -0.550598 0.502075 -0.515808 -0.422791 1441496811 -0.550598 0.502075 -0.515808 -0.422791 1441496811 -0.550598 0.502075 -0.515808 -0.422791 1441496811 -0.550598 0.502075 -0.515808 -0.422791 1441496811 -0.553406 0.497375 -0.518738 -0.421143 1441496811 -0.553406 0.497375 -0.518738 -0.421143 1441496811 -0.553406 0.497375 -0.518738 -0.421143 1441496811 -0.553406 0.497375 -0.518738 -0.421143 1441496811 -0.553406 0.497375 -0.518738 -0.421143 1441496811 -0.553406 0.497375 -0.518738 -0.421143 1441496811 -0.554199 0.497375 -0.516541 -0.422791 1441496811 -0.554199 0.497375 -0.516541 -0.422791 1441496811 -0.554199 0.497375 -0.516541 -0.422791 1441496811 -0.554199 0.497375 -0.516541 -0.422791 1441496811 -0.554199 0.497375 -0.516541 -0.422791 1441496811 -0.554199 0.497375 -0.516541 -0.422791 1441496811 -0.554199 0.497375 -0.516541 -0.422791 1441496811 -0.557251 0.494202 -0.518188 -0.420410 1441496811 -0.557251 0.494202 -0.518188 -0.420410 1441496811 -0.557251 0.494202 -0.518188 -0.420410 1441496811 -0.557251 0.494202 -0.518188 -0.420410 1441496811 -0.557251 0.494202 -0.518188 -0.420410 1441496811 -0.557251 0.494202 -0.518188 -0.420410 1441496811 -0.559387 0.490417 -0.520752 -0.418884 1441496811 -0.559387 0.490417 -0.520752 -0.418884 1441496811 -0.559387 0.490417 -0.520752 -0.418884 1441496811 -0.559387 0.490417 -0.520752 -0.418884 1441496811 -0.559387 0.490417 -0.520752 -0.418884 1441496811 -0.559387 0.490417 -0.520752 -0.418884 1441496811 -0.560486 0.488403 -0.522278 -0.417847 1441496811 -0.560486 0.488403 -0.522278 -0.417847 1441496811 -0.560486 0.488403 -0.522278 -0.417847 1441496811 -0.560486 0.488403 -0.522278 -0.417847 1441496811 -0.560486 0.488403 -0.522278 -0.417847 1441496811 -0.560486 0.488403 -0.522278 -0.417847 1441496811 -0.560486 0.488403 -0.522278 -0.417847 1441496811 -0.560486 0.487854 -0.522766 -0.417908 1441496811 -0.560486 0.487854 -0.522766 -0.417908 1441496811 -0.560486 0.487854 -0.522766 -0.417908 1441496811 -0.560486 0.487854 -0.522766 -0.417908 1441496811 -0.560486 0.487854 -0.522766 -0.417908 1441496811 -0.560486 0.487854 -0.522766 -0.417908 1441496811 -0.560181 0.488464 -0.522156 -0.418274 1441496811 -0.560181 0.488464 -0.522156 -0.418274 1441496811 -0.560181 0.488464 -0.522156 -0.418274 1441496811 -0.560181 0.488464 -0.522156 -0.418274 1441496811 -0.560181 0.488464 -0.522156 -0.418274 1441496811 -0.559692 0.488892 -0.522034 -0.418640 1441496811 -0.559692 0.488892 -0.522034 -0.418640 1441496811 -0.559692 0.488892 -0.522034 -0.418640 1441496811 -0.559692 0.488892 -0.522034 -0.418640 1441496811 -0.559692 0.488892 -0.522034 -0.418640 1441496811 -0.559692 0.488892 -0.522034 -0.418640 1441496811 -0.559692 0.488892 -0.522034 -0.418640 1441496811 -0.557983 0.490540 -0.521362 -0.419861 1441496811 -0.557983 0.490540 -0.521362 -0.419861 1441496811 -0.557983 0.490540 -0.521362 -0.419861 1441496811 -0.557983 0.490540 -0.521362 -0.419861 1441496811 -0.557983 0.490540 -0.521362 -0.419861 1441496811 -0.557983 0.490540 -0.521362 -0.419861 1441496811 -0.555115 0.493713 -0.518738 -0.423157 1441496811 -0.555115 0.493713 -0.518738 -0.423157 1441496811 -0.555115 0.493713 -0.518738 -0.423157 1441496811 -0.555115 0.493713 -0.518738 -0.423157 1441496811 -0.555115 0.493713 -0.518738 -0.423157 1441496811 -0.555115 0.493713 -0.518738 -0.423157 1441496811 -0.555115 0.493713 -0.518738 -0.423157 1441496811 -0.552063 0.496887 -0.515625 -0.427246 1441496811 -0.552063 0.496887 -0.515625 -0.427246 1441496811 -0.552063 0.496887 -0.515625 -0.427246 1441496811 -0.552063 0.496887 -0.515625 -0.427246 1441496811 -0.552063 0.496887 -0.515625 -0.427246 1441496811 -0.552063 0.496887 -0.515625 -0.427246 1441496811 -0.549744 0.498657 -0.515320 -0.428528 1441496811 -0.549744 0.498657 -0.515320 -0.428528 1441496811 -0.549744 0.498657 -0.515320 -0.428528 1441496811 -0.549744 0.498657 -0.515320 -0.428528 1441496811 -0.549744 0.498657 -0.515320 -0.428528 1441496812 -0.544189 0.505798 -0.508545 -0.435242 1441496812 -0.544189 0.505798 -0.508545 -0.435242 1441496812 -0.544189 0.505798 -0.508545 -0.435242 1441496812 -0.544189 0.505798 -0.508545 -0.435242 1441496812 -0.544189 0.505798 -0.508545 -0.435242 1441496812 -0.544189 0.505798 -0.508545 -0.435242 1441496812 -0.543640 0.507080 -0.506531 -0.436768 1441496812 -0.543640 0.507080 -0.506531 -0.436768 1441496812 -0.543640 0.507080 -0.506531 -0.436768 1441496812 -0.543640 0.507080 -0.506531 -0.436768 1441496812 -0.543640 0.507080 -0.506531 -0.436768 1441496812 -0.543640 0.507080 -0.506531 -0.436768 1441496812 -0.543701 0.507690 -0.505249 -0.437500 1441496812 -0.543701 0.507690 -0.505249 -0.437500 1441496812 -0.543701 0.507690 -0.505249 -0.437500 1441496812 -0.543701 0.507690 -0.505249 -0.437500 1441496812 -0.543701 0.507690 -0.505249 -0.437500 1441496812 -0.543701 0.507690 -0.505249 -0.437500 1441496812 -0.543274 0.509521 -0.502869 -0.438660 1441496812 -0.543274 0.509521 -0.502869 -0.438660 1441496812 -0.543274 0.509521 -0.502869 -0.438660 1441496812 -0.543274 0.509521 -0.502869 -0.438660 1441496812 -0.543274 0.509521 -0.502869 -0.438660 1441496812 -0.543396 0.510681 -0.501770 -0.438416 1441496812 -0.543396 0.510681 -0.501770 -0.438416 1441496812 -0.543396 0.510681 -0.501770 -0.438416 1441496812 -0.544739 0.509888 -0.503235 -0.435974 1441496812 -0.544739 0.509888 -0.503235 -0.435974 1441496812 -0.545532 0.510010 -0.504211 -0.433777 1441496812 -0.545532 0.510010 -0.504211 -0.433777 1441496812 -0.545532 0.510010 -0.504211 -0.433777 1441496812 -0.545532 0.510010 -0.504211 -0.433777 1441496812 -0.545532 0.510010 -0.504211 -0.433777 1441496812 -0.545532 0.510010 -0.504211 -0.433777 1441496812 -0.546021 0.510681 -0.504700 -0.431763 1441496812 -0.546021 0.510681 -0.504700 -0.431763 1441496812 -0.546021 0.510681 -0.504700 -0.431763 1441496812 -0.546021 0.510681 -0.504700 -0.431763 1441496812 -0.546021 0.510681 -0.504700 -0.431763 1441496812 -0.547424 0.509644 -0.506592 -0.428955 1441496812 -0.547424 0.509644 -0.506592 -0.428955 1441496812 -0.547424 0.509644 -0.506592 -0.428955 1441496812 -0.547424 0.509644 -0.506592 -0.428955 1441496812 -0.547424 0.509644 -0.506592 -0.428955 1441496812 -0.547424 0.509644 -0.506592 -0.428955 1441496812 -0.547424 0.509644 -0.506592 -0.428955 1441496812 -0.548462 0.508911 -0.507446 -0.427551 1441496812 -0.548462 0.508911 -0.507446 -0.427551 1441496812 -0.548462 0.508911 -0.507446 -0.427551 1441496812 -0.548462 0.508911 -0.507446 -0.427551 1441496812 -0.548462 0.508911 -0.507446 -0.427551 1441496812 -0.548462 0.508911 -0.507446 -0.427551 1441496812 -0.549194 0.508362 -0.507507 -0.427185 1441496812 -0.549194 0.508362 -0.507507 -0.427185 1441496812 -0.549194 0.508362 -0.507507 -0.427185 1441496812 -0.549194 0.508362 -0.507507 -0.427185 1441496812 -0.549194 0.508362 -0.507507 -0.427185 1441496812 -0.549194 0.508362 -0.507507 -0.427185 1441496812 -0.549194 0.508362 -0.507507 -0.427185 1441496812 -0.548645 0.509277 -0.505920 -0.428589 1441496812 -0.548645 0.509277 -0.505920 -0.428589 1441496812 -0.548645 0.509277 -0.505920 -0.428589 1441496812 -0.548645 0.509277 -0.505920 -0.428589 1441496812 -0.548645 0.509277 -0.505920 -0.428589 1441496812 -0.548645 0.509277 -0.505920 -0.428589 1441496812 -0.547791 0.510193 -0.503845 -0.431091 1441496812 -0.547791 0.510193 -0.503845 -0.431091 1441496812 -0.547791 0.510193 -0.503845 -0.431091 1441496812 -0.547791 0.510193 -0.503845 -0.431091 1441496812 -0.547791 0.510193 -0.503845 -0.431091 1441496812 -0.547791 0.510193 -0.503845 -0.431091 1441496812 -0.547974 0.509949 -0.502136 -0.433044 1441496812 -0.547974 0.509949 -0.502136 -0.433044 1441496812 -0.547974 0.509949 -0.502136 -0.433044 1441496812 -0.547974 0.509949 -0.502136 -0.433044 1441496812 -0.547974 0.509949 -0.502136 -0.433044 1441496812 -0.547974 0.509949 -0.502136 -0.433044 1441496812 -0.547974 0.509949 -0.502136 -0.433044 1441496812 -0.550049 0.506897 -0.503418 -0.432617 1441496812 -0.550049 0.506897 -0.503418 -0.432617 1441496812 -0.550049 0.506897 -0.503418 -0.432617 1441496812 -0.550049 0.506897 -0.503418 -0.432617 1441496812 -0.550049 0.506897 -0.503418 -0.432617 1441496812 -0.550049 0.506897 -0.503418 -0.432617 1441496812 -0.551025 0.504822 -0.504578 -0.432434 1441496812 -0.551025 0.504822 -0.504578 -0.432434 1441496812 -0.551025 0.504822 -0.504578 -0.432434 1441496812 -0.551025 0.504822 -0.504578 -0.432434 1441496812 -0.551025 0.504822 -0.504578 -0.432434 1441496812 -0.551025 0.504822 -0.504578 -0.432434 1441496812 -0.551208 0.504456 -0.504944 -0.432190 1441496812 -0.551208 0.504456 -0.504944 -0.432190 1441496812 -0.551208 0.504456 -0.504944 -0.432190 1441496812 -0.551208 0.504456 -0.504944 -0.432190 1441496812 -0.551208 0.504456 -0.504944 -0.432190 1441496812 -0.551208 0.504456 -0.504944 -0.432190 1441496812 -0.551208 0.504456 -0.504944 -0.432190 1441496813 -0.551392 0.503174 -0.507080 -0.430969 1441496813 -0.551392 0.503174 -0.507080 -0.430969 1441496813 -0.551392 0.503174 -0.507080 -0.430969 1441496813 -0.551392 0.503174 -0.507080 -0.430969 1441496813 -0.551392 0.503174 -0.507080 -0.430969 1441496813 -0.551392 0.503174 -0.507080 -0.430969 1441496813 -0.550659 0.503052 -0.507813 -0.431091 1441496813 -0.550659 0.503052 -0.507813 -0.431091 1441496813 -0.550659 0.503052 -0.507813 -0.431091 1441496813 -0.550659 0.503052 -0.507813 -0.431091 1441496813 -0.550659 0.503052 -0.507813 -0.431091 1441496813 -0.550659 0.503052 -0.507813 -0.431091 1441496813 -0.549011 0.504761 -0.507202 -0.432007 1441496813 -0.549011 0.504761 -0.507202 -0.432007 1441496813 -0.549011 0.504761 -0.507202 -0.432007 1441496813 -0.549011 0.504761 -0.507202 -0.432007 1441496813 -0.549011 0.504761 -0.507202 -0.432007 1441496813 -0.549011 0.504761 -0.507202 -0.432007 1441496813 -0.549011 0.504761 -0.507202 -0.432007 1441496813 -0.547607 0.505554 -0.506958 -0.433105 1441496813 -0.547607 0.505554 -0.506958 -0.433105 1441496813 -0.547607 0.505554 -0.506958 -0.433105 1441496813 -0.547607 0.505554 -0.506958 -0.433105 1441496813 -0.547607 0.505554 -0.506958 -0.433105 1441496813 -0.547607 0.505554 -0.506958 -0.433105 1441496813 -0.546204 0.506958 -0.505859 -0.434509 1441496813 -0.546204 0.506958 -0.505859 -0.434509 1441496813 -0.546204 0.506958 -0.505859 -0.434509 1441496813 -0.546204 0.506958 -0.505859 -0.434509 1441496813 -0.546204 0.506958 -0.505859 -0.434509 1441496813 -0.546204 0.506958 -0.505859 -0.434509 1441496813 -0.546143 0.506836 -0.506042 -0.434570 1441496813 -0.546143 0.506836 -0.506042 -0.434570 1441496813 -0.546143 0.506836 -0.506042 -0.434570 1441496813 -0.546143 0.506836 -0.506042 -0.434570 1441496813 -0.546143 0.506836 -0.506042 -0.434570 1441496813 -0.546143 0.506836 -0.506042 -0.434570 1441496813 -0.546204 0.506409 -0.506653 -0.434326 1441496813 -0.546204 0.506409 -0.506653 -0.434326 1441496813 -0.546204 0.506409 -0.506653 -0.434326 1441496813 -0.546204 0.506409 -0.506653 -0.434326 1441496813 -0.546204 0.506409 -0.506653 -0.434326 1441496813 -0.546204 0.506409 -0.506653 -0.434326 1441496813 -0.546265 0.506409 -0.506714 -0.434143 1441496813 -0.546265 0.506409 -0.506714 -0.434143 1441496813 -0.546265 0.506409 -0.506714 -0.434143 1441496813 -0.546265 0.506409 -0.506714 -0.434143 1441496813 -0.546265 0.506409 -0.506714 -0.434143 1441496813 -0.546265 0.506409 -0.506714 -0.434143 1441496813 -0.546387 0.505920 -0.507202 -0.433960 1441496813 -0.546387 0.505920 -0.507202 -0.433960 1441496813 -0.546387 0.505920 -0.507202 -0.433960 1441496813 -0.546387 0.505920 -0.507202 -0.433960 1441496813 -0.546387 0.505920 -0.507202 -0.433960 1441496813 -0.546387 0.505920 -0.507202 -0.433960 1441496813 -0.546387 0.505920 -0.507202 -0.433960 1441496813 -0.543640 0.509216 -0.502991 -0.438477 1441496813 -0.543640 0.509216 -0.502991 -0.438477 1441496813 -0.543640 0.509216 -0.502991 -0.438477 1441496813 -0.543640 0.509216 -0.502991 -0.438477 1441496813 -0.543640 0.509216 -0.502991 -0.438477 1441496813 -0.543640 0.509216 -0.502991 -0.438477 1441496813 -0.543274 0.510254 -0.500671 -0.440308 1441496813 -0.543274 0.510254 -0.500671 -0.440308 1441496813 -0.543274 0.510254 -0.500671 -0.440308 1441496813 -0.543274 0.510254 -0.500671 -0.440308 1441496813 -0.543274 0.510254 -0.500671 -0.440308 1441496813 -0.546814 0.505615 -0.505737 -0.435486 1441496813 -0.546814 0.505615 -0.505737 -0.435486 1441496813 -0.546814 0.505615 -0.505737 -0.435486 1441496813 -0.546814 0.505615 -0.505737 -0.435486 1441496813 -0.546814 0.505615 -0.505737 -0.435486 1441496813 -0.546814 0.505615 -0.505737 -0.435486 1441496813 -0.546814 0.505615 -0.505737 -0.435486 1441496813 -0.547546 0.503235 -0.509277 -0.433228 1441496813 -0.547546 0.503235 -0.509277 -0.433228 1441496813 -0.547546 0.503235 -0.509277 -0.433228 1441496813 -0.547546 0.503235 -0.509277 -0.433228 1441496813 -0.547546 0.503235 -0.509277 -0.433228 1441496813 -0.546753 0.505005 -0.508972 -0.432434 1441496813 -0.546753 0.505005 -0.508972 -0.432434 1441496813 -0.546753 0.505005 -0.508972 -0.432434 1441496813 -0.546753 0.505005 -0.508972 -0.432434 1441496813 -0.547485 0.503845 -0.512085 -0.429138 1441496813 -0.547485 0.503845 -0.512085 -0.429138 1441496813 -0.547485 0.503845 -0.512085 -0.429138 1441496813 -0.547485 0.503845 -0.512085 -0.429138 1441496813 -0.547485 0.503845 -0.512085 -0.429138 1441496813 -0.547485 0.503845 -0.512085 -0.429138 1441496813 -0.547424 0.504944 -0.511658 -0.428467 1441496813 -0.547424 0.504944 -0.511658 -0.428467 1441496813 -0.547424 0.504944 -0.511658 -0.428467 1441496813 -0.547424 0.504944 -0.511658 -0.428467 1441496813 -0.547424 0.504944 -0.511658 -0.428467 1441496813 -0.547424 0.504944 -0.511658 -0.428467 1441496813 -0.548035 0.504944 -0.511292 -0.428162 1441496813 -0.548035 0.504944 -0.511292 -0.428162 1441496813 -0.548035 0.504944 -0.511292 -0.428162 1441496813 -0.548035 0.504944 -0.511292 -0.428162 1441496813 -0.548035 0.504944 -0.511292 -0.428162 1441496813 -0.548035 0.504944 -0.511292 -0.428162 1441496813 -0.547729 0.505798 -0.509338 -0.429932 1441496813 -0.547729 0.505798 -0.509338 -0.429932 1441496813 -0.547729 0.505798 -0.509338 -0.429932 1441496813 -0.547729 0.505798 -0.509338 -0.429932 1441496813 -0.547729 0.505798 -0.509338 -0.429932 1441496813 -0.547729 0.505798 -0.509338 -0.429932 1441496813 -0.547729 0.505798 -0.509338 -0.429932 1441496814 -0.547668 0.506165 -0.507751 -0.431335 1441496814 -0.547668 0.506165 -0.507751 -0.431335 1441496814 -0.547668 0.506165 -0.507751 -0.431335 1441496814 -0.547668 0.506165 -0.507751 -0.431335 1441496814 -0.547668 0.506165 -0.507751 -0.431335 1441496814 -0.547668 0.506165 -0.507751 -0.431335 1441496814 -0.548584 0.504761 -0.508301 -0.431213 1441496814 -0.548584 0.504761 -0.508301 -0.431213 1441496814 -0.548584 0.504761 -0.508301 -0.431213 1441496814 -0.548584 0.504761 -0.508301 -0.431213 1441496814 -0.548584 0.504761 -0.508301 -0.431213 1441496814 -0.548584 0.504761 -0.508301 -0.431213 1441496814 -0.548767 0.504150 -0.508728 -0.431213 1441496814 -0.548767 0.504150 -0.508728 -0.431213 1441496814 -0.548767 0.504150 -0.508728 -0.431213 1441496814 -0.548767 0.504150 -0.508728 -0.431213 1441496814 -0.548767 0.504150 -0.508728 -0.431213 1441496814 -0.548767 0.504150 -0.508728 -0.431213 1441496814 -0.547913 0.505859 -0.507202 -0.432129 1441496814 -0.547913 0.505859 -0.507202 -0.432129 1441496814 -0.547913 0.505859 -0.507202 -0.432129 1441496814 -0.547913 0.505859 -0.507202 -0.432129 1441496814 -0.547913 0.505859 -0.507202 -0.432129 1441496814 -0.547913 0.505859 -0.507202 -0.432129 1441496814 -0.547974 0.506226 -0.506958 -0.431885 1441496814 -0.547974 0.506226 -0.506958 -0.431885 1441496814 -0.547974 0.506226 -0.506958 -0.431885 1441496814 -0.547974 0.506226 -0.506958 -0.431885 1441496814 -0.547974 0.506226 -0.506958 -0.431885 1441496814 -0.547974 0.506226 -0.506958 -0.431885 1441496814 -0.547974 0.506226 -0.506958 -0.431885 1441496814 -0.548340 0.505432 -0.508057 -0.431030 1441496814 -0.548340 0.505432 -0.508057 -0.431030 1441496814 -0.548340 0.505432 -0.508057 -0.431030 1441496814 -0.548340 0.505432 -0.508057 -0.431030 1441496814 -0.548340 0.505432 -0.508057 -0.431030 1441496814 -0.548340 0.505432 -0.508057 -0.431030 1441496814 -0.547546 0.506042 -0.508301 -0.431030 1441496814 -0.547546 0.506042 -0.508301 -0.431030 1441496814 -0.547546 0.506042 -0.508301 -0.431030 1441496814 -0.547546 0.506042 -0.508301 -0.431030 1441496814 -0.547546 0.506042 -0.508301 -0.431030 1441496814 -0.547546 0.506042 -0.508301 -0.431030 1441496814 -0.545349 0.508179 -0.507385 -0.432434 1441496814 -0.545349 0.508179 -0.507385 -0.432434 1441496814 -0.545349 0.508179 -0.507385 -0.432434 1441496814 -0.545349 0.508179 -0.507385 -0.432434 1441496814 -0.545349 0.508179 -0.507385 -0.432434 1441496814 -0.545349 0.508179 -0.507385 -0.432434 1441496814 -0.543518 0.510620 -0.505676 -0.433777 1441496814 -0.543518 0.510620 -0.505676 -0.433777 1441496814 -0.543518 0.510620 -0.505676 -0.433777 1441496814 -0.543518 0.510620 -0.505676 -0.433777 1441496814 -0.543518 0.510620 -0.505676 -0.433777 1441496814 -0.543518 0.510620 -0.505676 -0.433777 1441496814 -0.543396 0.510498 -0.505981 -0.433777 1441496814 -0.543396 0.510498 -0.505981 -0.433777 1441496814 -0.543396 0.510498 -0.505981 -0.433777 1441496814 -0.543396 0.510498 -0.505981 -0.433777 1441496814 -0.543396 0.510498 -0.505981 -0.433777 1441496814 -0.543396 0.510498 -0.505981 -0.433777 1441496814 -0.543579 0.511108 -0.505432 -0.433472 1441496814 -0.543579 0.511108 -0.505432 -0.433472 1441496814 -0.543579 0.511108 -0.505432 -0.433472 1441496814 -0.543579 0.511108 -0.505432 -0.433472 1441496814 -0.543579 0.511108 -0.505432 -0.433472 1441496814 -0.543579 0.511108 -0.505432 -0.433472 1441496814 -0.543945 0.511230 -0.505066 -0.433228 1441496814 -0.543945 0.511230 -0.505066 -0.433228 1441496814 -0.543945 0.511230 -0.505066 -0.433228 1441496814 -0.543945 0.511230 -0.505066 -0.433228 1441496814 -0.543945 0.511230 -0.505066 -0.433228 1441496814 -0.543945 0.511230 -0.505066 -0.433228 1441496814 -0.543823 0.512512 -0.503174 -0.434082 1441496814 -0.543823 0.512512 -0.503174 -0.434082 1441496814 -0.543823 0.512512 -0.503174 -0.434082 1441496814 -0.543823 0.512512 -0.503174 -0.434082 1441496814 -0.543823 0.512512 -0.503174 -0.434082 1441496814 -0.543823 0.512512 -0.503174 -0.434082 1441496814 -0.542725 0.514343 -0.500000 -0.437012 1441496814 -0.542725 0.514343 -0.500000 -0.437012 1441496814 -0.542725 0.514343 -0.500000 -0.437012 1441496814 -0.542725 0.514343 -0.500000 -0.437012 1441496814 -0.542725 0.514343 -0.500000 -0.437012 1441496814 -0.542725 0.514343 -0.500000 -0.437012 1441496814 -0.542358 0.516052 -0.496582 -0.439392 1441496814 -0.542358 0.516052 -0.496582 -0.439392 1441496814 -0.542358 0.516052 -0.496582 -0.439392 1441496814 -0.542358 0.516052 -0.496582 -0.439392 1441496814 -0.542358 0.516052 -0.496582 -0.439392 1441496814 -0.542358 0.516052 -0.496582 -0.439392 1441496814 -0.542358 0.516052 -0.496582 -0.439392 1441496814 -0.543152 0.515381 -0.495544 -0.440308 1441496814 -0.543152 0.515381 -0.495544 -0.440308 1441496814 -0.543152 0.515381 -0.495544 -0.440308 1441496814 -0.543152 0.515381 -0.495544 -0.440308 1441496814 -0.543152 0.515381 -0.495544 -0.440308 1441496814 -0.543152 0.515381 -0.495544 -0.440308 1441496814 -0.544067 0.513672 -0.496887 -0.439636 1441496814 -0.544067 0.513672 -0.496887 -0.439636 1441496814 -0.544067 0.513672 -0.496887 -0.439636 1441496814 -0.544067 0.513672 -0.496887 -0.439636 1441496814 -0.544067 0.513672 -0.496887 -0.439636 1441496814 -0.544067 0.513672 -0.496887 -0.439636 1441496814 -0.542908 0.515076 -0.495972 -0.440552 1441496814 -0.542908 0.515076 -0.495972 -0.440552 1441496814 -0.542908 0.515076 -0.495972 -0.440552 1441496814 -0.542908 0.515076 -0.495972 -0.440552 1441496814 -0.542908 0.515076 -0.495972 -0.440552 1441496814 -0.542908 0.515076 -0.495972 -0.440552 1441496814 -0.542725 0.516235 -0.496277 -0.439026 1441496814 -0.542725 0.516235 -0.496277 -0.439026 1441496815 -0.542725 0.516235 -0.496277 -0.439026 1441496815 -0.542725 0.516235 -0.496277 -0.439026 1441496815 -0.542725 0.516235 -0.496277 -0.439026 1441496815 -0.542725 0.516235 -0.496277 -0.439026 1441496815 -0.543701 0.515503 -0.498962 -0.435608 1441496815 -0.543701 0.515503 -0.498962 -0.435608 1441496815 -0.543701 0.515503 -0.498962 -0.435608 1441496815 -0.543701 0.515503 -0.498962 -0.435608 1441496815 -0.543701 0.515503 -0.498962 -0.435608 1441496815 -0.543701 0.515503 -0.498962 -0.435608 1441496815 -0.543701 0.515503 -0.498962 -0.435608 1441496815 -0.545288 0.514832 -0.500854 -0.432190 1441496815 -0.545288 0.514832 -0.500854 -0.432190 1441496815 -0.545288 0.514832 -0.500854 -0.432190 1441496815 -0.545288 0.514832 -0.500854 -0.432190 1441496815 -0.545288 0.514832 -0.500854 -0.432190 1441496815 -0.545288 0.514832 -0.500854 -0.432190 1441496815 -0.546570 0.513000 -0.503357 -0.429871 1441496815 -0.546570 0.513000 -0.503357 -0.429871 1441496815 -0.546570 0.513000 -0.503357 -0.429871 1441496815 -0.546570 0.513000 -0.503357 -0.429871 1441496815 -0.546570 0.513000 -0.503357 -0.429871 1441496815 -0.546570 0.513000 -0.503357 -0.429871 1441496815 -0.546570 0.513000 -0.503357 -0.429871 1441496815 -0.546387 0.513550 -0.501709 -0.431396 1441496815 -0.546387 0.513550 -0.501709 -0.431396 1441496815 -0.546387 0.513550 -0.501709 -0.431396 1441496815 -0.546387 0.513550 -0.501709 -0.431396 1441496815 -0.546387 0.513550 -0.501709 -0.431396 1441496815 -0.546387 0.513550 -0.501709 -0.431396 1441496815 -0.548523 0.511780 -0.502014 -0.430359 1441496815 -0.548523 0.511780 -0.502014 -0.430359 1441496815 -0.548523 0.511780 -0.502014 -0.430359 1441496815 -0.548523 0.511780 -0.502014 -0.430359 1441496815 -0.548523 0.511780 -0.502014 -0.430359 1441496815 -0.548523 0.511780 -0.502014 -0.430359 1441496815 -0.548523 0.511780 -0.502014 -0.430359 1441496815 -0.550903 0.508545 -0.503784 -0.429077 1441496815 -0.550903 0.508545 -0.503784 -0.429077 1441496815 -0.550903 0.508545 -0.503784 -0.429077 1441496815 -0.550903 0.508545 -0.503784 -0.429077 1441496815 -0.550903 0.508545 -0.503784 -0.429077 1441496815 -0.550903 0.508545 -0.503784 -0.429077 1441496815 
-0.509216 0.620361 -0.445984 -0.396240 1441496817 -0.509216 0.620361 -0.445984 -0.396240 1441496817 -0.509216 0.620361 -0.445984 -0.396240 1441496817 -0.509216 0.620361 -0.445984 -0.396240 1441496817 -0.524780 0.637756 -0.427368 -0.367798 1441496817 -0.524780 0.637756 -0.427368 -0.367798 1441496817 -0.524780 0.637756 -0.427368 -0.367798 1441496817 -0.524780 0.637756 -0.427368 -0.367798 1441496817 -0.524780 0.637756 -0.427368 -0.367798 1441496817 -0.524780 0.637756 -0.427368 -0.367798 1441496817 -0.543274 0.652466 -0.417358 -0.324036 1441496817 -0.543274 0.652466 -0.417358 -0.324036 1441496817 -0.543274 0.652466 -0.417358 -0.324036 1441496817 -0.543274 0.652466 -0.417358 -0.324036 1441496817 -0.543274 0.652466 -0.417358 -0.324036 1441496817 -0.543274 0.652466 -0.417358 -0.324036 1441496817 -0.547180 0.677734 -0.405334 -0.277527 1441496817 -0.547180 0.677734 -0.405334 -0.277527 1441496817 -0.547180 0.677734 -0.405334 -0.277527 1441496817 -0.547180 0.677734 -0.405334 -0.277527 1441496817 -0.547180 0.677734 -0.405334 -0.277527 1441496817 -0.547180 0.677734 -0.405334 -0.277527 1441496817 -0.547180 0.677734 -0.405334 -0.277527 1441496817 -0.545471 0.707581 -0.390503 -0.222046 1441496817 -0.545471 0.707581 -0.390503 -0.222046 1441496817 -0.545471 0.707581 -0.390503 -0.222046 1441496817 -0.545471 0.707581 -0.390503 -0.222046 1441496817 -0.545471 0.707581 -0.390503 -0.222046 1441496817 -0.545471 0.707581 -0.390503 -0.222046 1441496817 -0.542114 0.736877 -0.371155 -0.159485 1441496817 -0.542114 0.736877 -0.371155 -0.159485 1441496817 -0.542114 0.736877 -0.371155 -0.159485 1441496817 -0.542114 0.736877 -0.371155 -0.159485 1441496817 -0.542114 0.736877 -0.371155 -0.159485 1441496817 -0.542114 0.736877 -0.371155 -0.159485 1441496817 -0.542053 0.756226 -0.353638 -0.096069 1441496817 -0.542053 0.756226 -0.353638 -0.096069 1441496817 -0.542053 0.756226 -0.353638 -0.096069 1441496817 -0.542053 0.756226 -0.353638 -0.096069 1441496817 -0.542053 0.756226 -0.353638 -0.096069 1441496817 -0.542053 0.756226 -0.353638 -0.096069 1441496817 -0.538879 0.767761 -0.340881 -0.062866 1441496817 -0.538879 0.767761 -0.340881 -0.062866 1441496817 -0.538879 0.767761 -0.340881 -0.062866 1441496817 -0.538879 0.767761 -0.340881 -0.062866 1441496817 -0.538879 0.767761 -0.340881 -0.062866 1441496817 -0.538879 0.767761 -0.340881 -0.062866 1441496817 -0.536560 0.768616 -0.340698 -0.072815 1441496817 -0.536560 0.768616 -0.340698 -0.072815 1441496817 -0.536560 0.768616 -0.340698 -0.072815 1441496817 -0.536560 0.768616 -0.340698 -0.072815 1441496817 -0.536560 0.768616 -0.340698 -0.072815 1441496818 -0.536560 0.768616 -0.340698 -0.072815 1441496818 -0.536560 0.768616 -0.340698 -0.072815 1441496818 -0.526917 0.762817 -0.352173 -0.127991 1441496818 -0.526917 0.762817 -0.352173 -0.127991 1441496818 -0.526917 0.762817 -0.352173 -0.127991 1441496818 -0.526917 0.762817 -0.352173 -0.127991 1441496818 -0.526917 0.762817 -0.352173 -0.127991 1441496818 -0.526917 0.762817 -0.352173 -0.127991 1441496818 -0.521118 0.741333 -0.367188 -0.209900 1441496818 -0.521118 0.741333 -0.367188 -0.209900 1441496818 -0.521118 0.741333 -0.367188 -0.209900 1441496818 -0.521118 0.741333 -0.367188 -0.209900 1441496818 -0.521118 0.741333 -0.367188 -0.209900 1441496818 -0.521118 0.741333 -0.367188 -0.209900 1441496818 -0.521118 0.741333 -0.367188 -0.209900 1441496818 -0.525085 0.701355 -0.384766 -0.290527 1441496818 -0.525085 0.701355 -0.384766 -0.290527 1441496818 -0.525085 0.701355 -0.384766 -0.290527 1441496818 -0.525085 0.701355 -0.384766 -0.290527 1441496818 -0.525085 0.701355 -0.384766 -0.290527 1441496818 -0.525085 0.701355 -0.384766 -0.290527 1441496818 -0.522400 0.664307 -0.398682 -0.356140 1441496818 -0.522400 0.664307 -0.398682 -0.356140 1441496818 -0.522400 0.664307 -0.398682 -0.356140 1441496818 -0.522400 0.664307 -0.398682 -0.356140 1441496818 -0.522400 0.664307 -0.398682 -0.356140 1441496818 -0.522400 0.664307 -0.398682 -0.356140 1441496818 -0.493469 0.654968 -0.405579 -0.403870 1441496818 -0.493469 0.654968 -0.405579 -0.403870 1441496818 -0.493469 0.654968 -0.405579 -0.403870 1441496818 -0.493469 0.654968 -0.405579 -0.403870 1441496818 -0.493469 0.654968 -0.405579 -0.403870 1441496818 -0.493469 0.654968 -0.405579 -0.403870 1441496818 -0.493469 0.654968 -0.405579 -0.403870 1441496818 -0.468079 0.658447 -0.403931 -0.429138 1441496818 -0.468079 0.658447 -0.403931 -0.429138 1441496818 -0.468079 0.658447 -0.403931 -0.429138 1441496818 -0.468079 0.658447 -0.403931 -0.429138 1441496818 -0.468079 0.658447 -0.403931 -0.429138 1441496818 -0.468079 0.658447 -0.403931 -0.429138 1441496818 -0.450134 0.655273 -0.417358 -0.440369 1441496818 -0.450134 0.655273 -0.417358 -0.440369 1441496818 -0.450134 0.655273 -0.417358 -0.440369 1441496818 -0.450134 0.655273 -0.417358 -0.440369 1441496818 -0.450134 0.655273 -0.417358 -0.440369 1441496818 -0.450134 0.655273 -0.417358 -0.440369 1441496818 -0.432129 0.655457 -0.408569 -0.465637 1441496818 -0.432129 0.655457 -0.408569 -0.465637 1441496818 -0.432129 0.655457 -0.408569 -0.465637 1441496818 -0.432129 0.655457 -0.408569 -0.465637 1441496818 -0.432129 0.655457 -0.408569 -0.465637 1441496818 -0.432129 0.655457 -0.408569 -0.465637 1441496818 -0.427490 0.638672 -0.405640 -0.494812 1441496818 -0.427490 0.638672 -0.405640 -0.494812 1441496818 -0.427490 0.638672 -0.405640 -0.494812 1441496818 -0.427490 0.638672 -0.405640 -0.494812 1441496818 -0.427490 0.638672 -0.405640 -0.494812 1441496818 -0.427490 0.638672 -0.405640 -0.494812 1441496818 -0.419067 0.646912 -0.399292 -0.496521 1441496818 -0.419067 0.646912 -0.399292 -0.496521 1441496818 -0.419067 0.646912 -0.399292 -0.496521 1441496818 -0.419067 0.646912 -0.399292 -0.496521 1441496818 -0.419067 0.646912 -0.399292 -0.496521 1441496818 -0.419067 0.646912 -0.399292 -0.496521 1441496818 -0.419067 0.646912 -0.399292 -0.496521 1441496818 -0.419067 0.664734 -0.395630 -0.475464 1441496818 -0.419067 0.664734 -0.395630 -0.475464 1441496818 -0.419067 0.664734 -0.395630 -0.475464 1441496818 -0.419067 0.664734 -0.395630 -0.475464 1441496818 -0.419067 0.664734 -0.395630 -0.475464 1441496818 -0.419067 0.664734 -0.395630 -0.475464 1441496818 -0.422852 0.682190 -0.391846 -0.449829 1441496818 -0.422852 0.682190 -0.391846 -0.449829 1441496818 -0.422852 0.682190 -0.391846 -0.449829 1441496818 -0.422852 0.682190 -0.391846 -0.449829 1441496818 -0.422852 0.682190 -0.391846 -0.449829 1441496818 -0.422852 0.682190 -0.391846 -0.449829 1441496818 -0.441650 0.687073 -0.393677 -0.421814 1441496818 -0.441650 0.687073 -0.393677 -0.421814 1441496818 -0.441650 0.687073 -0.393677 -0.421814 1441496818 -0.441650 0.687073 -0.393677 -0.421814 1441496818 -0.441650 0.687073 -0.393677 -0.421814 1441496818 -0.441650 0.687073 -0.393677 -0.421814 1441496818 -0.441650 0.687073 -0.393677 -0.421814 1441496818 -0.484192 0.680542 -0.393066 -0.384644 1441496818 -0.484192 0.680542 -0.393066 -0.384644 1441496818 -0.484192 0.680542 -0.393066 -0.384644 1441496818 -0.484192 0.680542 -0.393066 -0.384644 1441496818 -0.484192 0.680542 -0.393066 -0.384644 1441496818 -0.484192 0.680542 -0.393066 -0.384644 1441496818 -0.518188 0.683594 -0.396851 -0.326721 1441496818 -0.518188 0.683594 -0.396851 -0.326721 1441496818 -0.518188 0.683594 -0.396851 -0.326721 1441496818 -0.518188 0.683594 -0.396851 -0.326721 1441496818 -0.518188 0.683594 -0.396851 -0.326721 1441496818 -0.518188 0.683594 -0.396851 -0.326721 1441496818 -0.518188 0.683594 -0.396851 -0.326721 1441496818 -0.527771 0.703979 -0.390015 -0.271667 1441496818 -0.527771 0.703979 -0.390015 -0.271667 1441496818 -0.527771 0.703979 -0.390015 -0.271667 1441496818 -0.527771 0.703979 -0.390015 -0.271667 1441496818 -0.527771 0.703979 -0.390015 -0.271667 1441496818 -0.527771 0.703979 -0.390015 -0.271667 1441496818 -0.528992 0.726013 -0.387451 -0.207397 1441496818 -0.528992 0.726013 -0.387451 -0.207397 1441496818 -0.528992 0.726013 -0.387451 -0.207397 1441496818 -0.528992 0.726013 -0.387451 -0.207397 1441496818 -0.528992 0.726013 -0.387451 -0.207397 1441496818 -0.528992 0.726013 -0.387451 -0.207397 1441496818 -0.528992 0.726013 -0.387451 -0.207397 1441496818 -0.523315 0.746094 -0.383423 -0.150024 1441496818 -0.523315 0.746094 -0.383423 -0.150024 1441496818 -0.523315 0.746094 -0.383423 -0.150024 1441496818 -0.523315 0.746094 -0.383423 -0.150024 1441496819 -0.523315 0.746094 -0.383423 -0.150024 1441496819 -0.523315 0.746094 -0.383423 -0.150024 1441496819 -0.521545 0.756348 -0.380798 -0.104431 1441496819 -0.521545 0.756348 -0.380798 -0.104431 1441496819 -0.521545 0.756348 -0.380798 -0.104431 1441496819 -0.521545 0.756348 -0.380798 -0.104431 1441496819 -0.521545 0.756348 -0.380798 -0.104431 1441496819 -0.521545 0.756348 -0.380798 -0.104431 1441496819 -0.522522 0.757263 -0.381287 -0.090393 1441496819 -0.522522 0.757263 -0.381287 -0.090393 1441496819 -0.522522 0.757263 -0.381287 -0.090393 1441496819 -0.522522 0.757263 -0.381287 -0.090393 1441496819 -0.522522 0.757263 -0.381287 -0.090393 1441496819 -0.522522 0.757263 -0.381287 -0.090393 1441496819 -0.520996 0.753540 -0.381775 -0.122559 1441496819 -0.520996 0.753540 -0.381775 -0.122559 1441496819 -0.520996 0.753540 -0.381775 -0.122559 1441496819 -0.520996 0.753540 -0.381775 -0.122559 1441496819 -0.520996 0.753540 -0.381775 -0.122559 1441496819 -0.520996 0.753540 -0.381775 -0.122559 1441496819 -0.520996 0.753540 -0.381775 -0.122559 1441496819 -0.517578 0.739014 -0.386597 -0.191101 1441496819 -0.517578 0.739014 -0.386597 -0.191101 1441496819 -0.517578 0.739014 -0.386597 -0.191101 1441496819 -0.517578 0.739014 -0.386597 -0.191101 1441496819 -0.517578 0.739014 -0.386597 -0.191101 1441496819 -0.517578 0.739014 -0.386597 -0.191101 1441496819 -0.517700 0.710388 -0.390686 -0.273499 1441496819 -0.517700 0.710388 -0.390686 -0.273499 1441496819 -0.517700 0.710388 -0.390686 -0.273499 1441496819 -0.517700 0.710388 -0.390686 -0.273499 1441496819 -0.517700 0.710388 -0.390686 -0.273499 1441496819 -0.517700 0.710388 -0.390686 -0.273499 1441496819 -0.517700 0.710388 -0.390686 -0.273499 1441496819 -0.521301 0.671021 -0.401672 -0.341614 1441496819 -0.521301 0.671021 -0.401672 -0.341614 1441496819 -0.521301 0.671021 -0.401672 -0.341614 1441496819 -0.521301 0.671021 -0.401672 -0.341614 1441496819 -0.521301 0.671021 -0.401672 -0.341614 1441496819 -0.521301 0.671021 -0.401672 -0.341614 1441496819 -0.505493 0.644653 -0.418884 -0.391846 1441496819 -0.505493 0.644653 -0.418884 -0.391846 1441496819 -0.505493 0.644653 -0.418884 -0.391846 1441496819 -0.505493 0.644653 -0.418884 -0.391846 1441496819 -0.505493 0.644653 -0.418884 -0.391846 1441496819 -0.505493 0.644653 -0.418884 -0.391846 1441496819 -0.478577 0.635437 -0.424438 -0.432556 1441496819 -0.478577 0.635437 -0.424438 -0.432556 1441496819 -0.478577 0.635437 -0.424438 -0.432556 1441496819 -0.478577 0.635437 -0.424438 -0.432556 1441496819 -0.478577 0.635437 -0.424438 -0.432556 1441496819 -0.478577 0.635437 -0.424438 -0.432556 1441496819 -0.478577 0.635437 -0.424438 -0.432556 1441496819 -0.448059 0.639404 -0.427979 -0.455261 1441496819 -0.448059 0.639404 -0.427979 -0.455261 1441496819 -0.448059 0.639404 -0.427979 -0.455261 1441496819 -0.448059 0.639404 -0.427979 -0.455261 1441496819 -0.448059 0.639404 -0.427979 -0.455261 1441496819 -0.430176 0.650818 -0.422302 -0.461609 1441496819 -0.430176 0.650818 -0.422302 -0.461609 1441496819 -0.430176 0.650818 -0.422302 -0.461609 1441496819 -0.430176 0.650818 -0.422302 -0.461609 1441496819 -0.430176 0.650818 -0.422302 -0.461609 1441496819 -0.430176 0.650818 -0.422302 -0.461609 1441496819 -0.430176 0.650818 -0.422302 -0.461609 1441496819 -0.436035 0.647705 -0.427063 -0.456116 1441496819 -0.436035 0.647705 -0.427063 -0.456116 1441496819 -0.436035 0.647705 -0.427063 -0.456116 1441496819 -0.436035 0.647705 -0.427063 -0.456116 1441496819 -0.436035 0.647705 -0.427063 -0.456116 1441496819 -0.436035 0.647705 -0.427063 -0.456116 1441496819 -0.440674 0.628479 -0.436096 -0.469727 1441496819 -0.440674 0.628479 -0.436096 -0.469727 1441496819 -0.440674 0.628479 -0.436096 -0.469727 1441496819 -0.440674 0.628479 -0.436096 -0.469727 1441496819 -0.440674 0.628479 -0.436096 -0.469727 1441496819 -0.440674 0.628479 -0.436096 -0.469727 1441496819 -0.428772 0.626099 -0.428894 -0.490173 1441496819 -0.428772 0.626099 -0.428894 -0.490173 1441496819 -0.428772 0.626099 -0.428894 -0.490173 1441496819 -0.428772 0.626099 -0.428894 -0.490173 1441496819 -0.428772 0.626099 -0.428894 -0.490173 1441496819 -0.428772 0.626099 -0.428894 -0.490173 1441496819 -0.424194 0.644287 -0.419983 -0.478088 1441496819 -0.424194 0.644287 -0.419983 -0.478088 1441496819 -0.424194 0.644287 -0.419983 -0.478088 1441496819 -0.424194 0.644287 -0.419983 -0.478088 1441496819 -0.424194 0.644287 -0.419983 -0.478088 1441496819 -0.424194 0.644287 -0.419983 -0.478088 1441496819 -0.423889 0.664246 -0.414246 -0.455566 1441496819 -0.423889 0.664246 -0.414246 -0.455566 1441496819 -0.423889 0.664246 -0.414246 -0.455566 1441496819 -0.423889 0.664246 -0.414246 -0.455566 1441496819 -0.423889 0.664246 -0.414246 -0.455566 1441496819 -0.423889 0.664246 -0.414246 -0.455566 1441496819 -0.425903 0.681091 -0.409973 -0.432007 1441496819 -0.425903 0.681091 -0.409973 -0.432007 1441496819 -0.425903 0.681091 -0.409973 -0.432007 1441496819 -0.425903 0.681091 -0.409973 -0.432007 1441496819 -0.425903 0.681091 -0.409973 -0.432007 1441496819 -0.425903 0.681091 -0.409973 -0.432007 1441496819 -0.447388 0.684753 -0.411377 -0.402222 1441496819 -0.447388 0.684753 -0.411377 -0.402222 1441496819 -0.447388 0.684753 -0.411377 -0.402222 1441496819 -0.447388 0.684753 -0.411377 -0.402222 1441496819 -0.447388 0.684753 -0.411377 -0.402222 1441496819 -0.447388 0.684753 -0.411377 -0.402222 1441496819 -0.447388 0.684753 -0.411377 -0.402222 1441496819 -0.493774 0.678223 -0.408875 -0.359192 1441496819 -0.493774 0.678223 -0.408875 -0.359192 1441496819 -0.493774 0.678223 -0.408875 -0.359192 1441496819 -0.493774 0.678223 -0.408875 -0.359192 1441496819 -0.493774 0.678223 -0.408875 -0.359192 1441496819 -0.493774 0.678223 -0.408875 -0.359192 1441496820 -0.525391 0.678040 -0.415039 -0.303223 1441496820 -0.525391 0.678040 -0.415039 -0.303223 1441496820 -0.525391 0.678040 -0.415039 -0.303223 1441496820 -0.525391 0.678040 -0.415039 -0.303223 1441496820 -0.525391 0.678040 -0.415039 -0.303223 1441496820 -0.525391 0.678040 -0.415039 -0.303223 1441496820 -0.525085 0.705017 -0.405029 -0.251465 1441496820 -0.525085 0.705017 -0.405029 -0.251465 1441496820 -0.525085 0.705017 -0.405029 -0.251465 1441496820 -0.525085 0.705017 -0.405029 -0.251465 1441496820 -0.525085 0.705017 -0.405029 -0.251465 1441496820 -0.525085 0.705017 -0.405029 -0.251465 1441496820 -0.525085 0.705017 -0.405029 -0.251465 1441496820 -0.531494 0.723022 -0.400940 -0.184326 1441496820 -0.531494 0.723022 -0.400940 -0.184326 1441496820 -0.531494 0.723022 -0.400940 -0.184326 1441496820 -0.531494 0.723022 -0.400940 -0.184326 1441496820 -0.531494 0.723022 -0.400940 -0.184326 1441496820 -0.531494 0.723022 -0.400940 -0.184326 1441496820 -0.538757 0.731018 -0.398315 -0.129456 1441496820 -0.538757 0.731018 -0.398315 -0.129456 1441496820 -0.538757 0.731018 -0.398315 -0.129456 1441496820 -0.538757 0.731018 -0.398315 -0.129456 1441496820 -0.538757 0.731018 -0.398315 -0.129456 1441496820 -0.538757 0.731018 -0.398315 -0.129456 1441496820 -0.541260 0.730530 -0.400391 -0.114624 1441496820 -0.541260 0.730530 -0.400391 -0.114624 1441496820 -0.541260 0.730530 -0.400391 -0.114624 1441496820 -0.541260 0.730530 -0.400391 -0.114624 1441496820 -0.541260 0.730530 -0.400391 -0.114624 1441496820 -0.541260 0.730530 -0.400391 -0.114624 1441496820 -0.539063 0.722961 -0.405212 -0.150269 1441496820 -0.539063 0.722961 -0.405212 -0.150269 1441496820 -0.539063 0.722961 -0.405212 -0.150269 1441496820 -0.539063 0.722961 -0.405212 -0.150269 1441496820 -0.539063 0.722961 -0.405212 -0.150269 1441496820 -0.539063 0.722961 -0.405212 -0.150269 1441496820 -0.539063 0.722961 -0.405212 -0.150269 1441496820 -0.528992 0.706421 -0.413452 -0.224060 1441496820 -0.528992 0.706421 -0.413452 -0.224060 1441496820 -0.528992 0.706421 -0.413452 -0.224060 1441496820 -0.528992 0.706421 -0.413452 -0.224060 1441496820 -0.528992 0.706421 -0.413452 -0.224060 1441496820 -0.517761 0.680481 -0.419128 -0.305298 1441496820 -0.517761 0.680481 -0.419128 -0.305298 1441496820 -0.517761 0.680481 -0.419128 -0.305298 1441496820 -0.517761 0.680481 -0.419128 -0.305298 1441496820 -0.517761 0.680481 -0.419128 -0.305298 1441496820 -0.516479 0.646118 -0.425659 -0.366882 1441496820 -0.516479 0.646118 -0.425659 -0.366882 1441496820 -0.516479 0.646118 -0.425659 -0.366882 1441496820 -0.516479 0.646118 -0.425659 -0.366882 1441496820 -0.516479 0.646118 -0.425659 -0.366882 1441496820 -0.516479 0.646118 -0.425659 -0.366882 1441496820 -0.516479 0.646118 -0.425659 -0.366882 1441496820 -0.501770 0.627380 -0.436096 -0.405579 1441496820 -0.501770 0.627380 -0.436096 -0.405579 1441496820 -0.501770 0.627380 -0.436096 -0.405579 1441496820 -0.501770 0.627380 -0.436096 -0.405579 1441496820 -0.501770 0.627380 -0.436096 -0.405579 1441496820 -0.501770 0.627380 -0.436096 -0.405579 1441496820 -0.471375 0.631775 -0.435669 -0.434631 1441496820 -0.471375 0.631775 -0.435669 -0.434631 1441496820 -0.471375 0.631775 -0.435669 -0.434631 1441496820 -0.471375 0.631775 -0.435669 -0.434631 1441496820 -0.471375 0.631775 -0.435669 -0.434631 1441496820 -0.471375 0.631775 -0.435669 -0.434631 1441496820 -0.449341 0.643921 -0.431030 -0.444702 1441496820 -0.449341 0.643921 -0.431030 -0.444702 1441496820 -0.449341 0.643921 -0.431030 -0.444702 1441496820 -0.449341 0.643921 -0.431030 -0.444702 1441496820 -0.449341 0.643921 -0.431030 -0.444702 1441496820 -0.449341 0.643921 -0.431030 -0.444702 1441496820 -0.441833 0.648499 -0.431091 -0.445435 1441496820 -0.441833 0.648499 -0.431091 -0.445435 1441496820 -0.441833 0.648499 -0.431091 -0.445435 1441496820 -0.441833 0.648499 -0.431091 -0.445435 1441496820 -0.441833 0.648499 -0.431091 -0.445435 1441496820 -0.441833 0.648499 -0.431091 -0.445435 1441496820 -0.441833 0.648499 -0.431091 -0.445435 1441496820 -0.428589 0.638062 -0.433167 -0.470703 1441496820 -0.428589 0.638062 -0.433167 -0.470703 1441496820 -0.428589 0.638062 -0.433167 -0.470703 1441496820 -0.428589 0.638062 -0.433167 -0.470703 1441496820 -0.428589 0.638062 -0.433167 -0.470703 1441496820 -0.428589 0.638062 -0.433167 -0.470703 1441496820 -0.414429 0.629578 -0.430054 -0.497009 1441496820 -0.414429 0.629578 -0.430054 -0.497009 1441496820 -0.414429 0.629578 -0.430054 -0.497009 1441496820 -0.414429 0.629578 -0.430054 -0.497009 1441496820 -0.414429 0.629578 -0.430054 -0.497009 1441496820 -0.414429 0.629578 -0.430054 -0.497009 1441496820 -0.408142 0.645264 -0.424133 -0.487000 1441496820 -0.408142 0.645264 -0.424133 -0.487000 1441496820 -0.408142 0.645264 -0.424133 -0.487000 1441496820 -0.408142 0.645264 -0.424133 -0.487000 1441496820 -0.408142 0.645264 -0.424133 -0.487000 1441496820 -0.408142 0.645264 -0.424133 -0.487000 1441496820 -0.408142 0.645264 -0.424133 -0.487000 1441496820 -0.418762 0.654663 -0.430298 -0.459351 1441496820 -0.418762 0.654663 -0.430298 -0.459351 1441496820 -0.418762 0.654663 -0.430298 -0.459351 1441496820 -0.418762 0.654663 -0.430298 -0.459351 1441496820 -0.418762 0.654663 -0.430298 -0.459351 1441496820 -0.418762 0.654663 -0.430298 -0.459351 1441496820 -0.430176 0.664856 -0.435303 -0.428284 1441496820 -0.430176 0.664856 -0.435303 -0.428284 1441496820 -0.430176 0.664856 -0.435303 -0.428284 1441496820 -0.430176 0.664856 -0.435303 -0.428284 1441496820 -0.430176 0.664856 -0.435303 -0.428284 1441496820 -0.430176 0.664856 -0.435303 -0.428284 1441496820 -0.430176 0.664856 -0.435303 -0.428284 1441496820 -0.449158 0.667908 -0.440430 -0.397766 1441496821 -0.449158 0.667908 -0.440430 -0.397766 1441496821 -0.449158 0.667908 -0.440430 -0.397766 1441496821 -0.449158 0.667908 -0.440430 -0.397766 1441496821 -0.449158 0.667908 -0.440430 -0.397766 1441496821 -0.449158 0.667908 -0.440430 -0.397766 1441496821 -0.477783 0.669189 -0.438232 -0.363159 1441496821 -0.477783 0.669189 -0.438232 -0.363159 1441496821 -0.477783 0.669189 -0.438232 -0.363159 1441496821 -0.477783 0.669189 -0.438232 -0.363159 1441496821 -0.512329 0.670837 -0.434875 -0.313660 1441496821 -0.512329 0.670837 -0.434875 -0.313660 1441496821 -0.512329 0.670837 -0.434875 -0.313660 1441496821 -0.512329 0.670837 -0.434875 -0.313660 1441496821 -0.512329 0.670837 -0.434875 -0.313660 1441496821 -0.512329 0.670837 -0.434875 -0.313660 1441496821 -0.525635 0.690247 -0.426880 -0.255066 1441496821 -0.525635 0.690247 -0.426880 -0.255066 1441496821 -0.525635 0.690247 -0.426880 -0.255066 1441496821 -0.525635 0.690247 -0.426880 -0.255066 1441496821 -0.525635 0.690247 -0.426880 -0.255066 1441496821 -0.525635 0.690247 -0.426880 -0.255066 1441496821 -0.536621 0.710693 -0.418091 -0.179321 1441496821 -0.536621 0.710693 -0.418091 -0.179321 1441496821 -0.536621 0.710693 -0.418091 -0.179321 1441496821 -0.536621 0.710693 -0.418091 -0.179321 1441496821 -0.536621 0.710693 -0.418091 -0.179321 1441496821 -0.536621 0.710693 -0.418091 -0.179321 1441496821 -0.536621 0.710693 -0.418091 -0.179321 1441496821 -0.541809 0.727539 -0.406189 -0.110168 1441496821 -0.541809 0.727539 -0.406189 -0.110168 1441496821 -0.541809 0.727539 -0.406189 -0.110168 1441496821 -0.541809 0.727539 -0.406189 -0.110168 1441496821 -0.541809 0.727539 -0.406189 -0.110168 1441496821 -0.545227 0.733582 -0.400269 -0.066162 1441496821 -0.545227 0.733582 -0.400269 -0.066162 1441496821 -0.545227 0.733582 -0.400269 -0.066162 1441496821 -0.545227 0.733582 -0.400269 -0.066162 1441496821 -0.545227 0.733582 -0.400269 -0.066162 1441496821 -0.545227 0.733582 -0.400269 -0.066162 1441496821 -0.545227 0.733582 -0.400269 -0.066162 1441496821 -0.547119 0.730042 -0.403320 -0.070923 1441496821 -0.547119 0.730042 -0.403320 -0.070923 1441496821 -0.547119 0.730042 -0.403320 -0.070923 1441496821 -0.547119 0.730042 -0.403320 -0.070923 1441496821 -0.547119 0.730042 -0.403320 -0.070923 1441496821 -0.547119 0.730042 -0.403320 -0.070923 1441496821 -0.538574 0.725891 -0.408325 -0.127808 1441496821 -0.538574 0.725891 -0.408325 -0.127808 1441496821 -0.538574 0.725891 -0.408325 -0.127808 1441496821 -0.538574 0.725891 -0.408325 -0.127808 1441496821 -0.538574 0.725891 -0.408325 -0.127808 1441496821 -0.538574 0.725891 -0.408325 -0.127808 1441496821 -0.523071 0.713196 -0.414917 -0.213623 1441496821 -0.523071 0.713196 -0.414917 -0.213623 1441496821 -0.523071 0.713196 -0.414917 -0.213623 1441496821 -0.523071 0.713196 -0.414917 -0.213623 1441496821 -0.523071 0.713196 -0.414917 -0.213623 1441496821 -0.523071 0.713196 -0.414917 -0.213623 1441496821 -0.508667 0.690308 -0.417725 -0.300476 1441496821 -0.508667 0.690308 -0.417725 -0.300476 1441496821 -0.508667 0.690308 -0.417725 -0.300476 1441496821 -0.508667 0.690308 -0.417725 -0.300476 1441496821 -0.508667 0.690308 -0.417725 -0.300476 1441496821 -0.508667 0.690308 -0.417725 -0.300476 1441496821 -0.503967 0.660156 -0.417908 -0.368225 1441496821 -0.503967 0.660156 -0.417908 -0.368225 1441496821 -0.503967 0.660156 -0.417908 -0.368225 1441496821 -0.503967 0.660156 -0.417908 -0.368225 1441496821 -0.503967 0.660156 -0.417908 -0.368225 1441496821 -0.503967 0.660156 -0.417908 -0.368225 1441496821 -0.503967 0.660156 -0.417908 -0.368225 1441496821 -0.483948 0.646423 -0.424866 -0.409180 1441496821 -0.483948 0.646423 -0.424866 -0.409180 1441496821 -0.483948 0.646423 -0.424866 -0.409180 1441496821 -0.483948 0.646423 -0.424866 -0.409180 1441496821 -0.483948 0.646423 -0.424866 -0.409180 1441496821 -0.483948 0.646423 -0.424866 -0.409180 1441496821 -0.459290 0.651123 -0.415222 -0.439087 1441496821 -0.459290 0.651123 -0.415222 -0.439087 1441496821 -0.459290 0.651123 -0.415222 -0.439087 1441496821 -0.459290 0.651123 -0.415222 -0.439087 1441496821 -0.459290 0.651123 -0.415222 -0.439087 1441496821 -0.459290 0.651123 -0.415222 -0.439087 1441496821 -0.459290 0.651123 -0.415222 -0.439087 1441496821 -0.442810 0.660278 -0.415039 -0.442383 1441496821 -0.442810 0.660278 -0.415039 -0.442383 1441496821 -0.442810 0.660278 -0.415039 -0.442383 1441496821 -0.442810 0.660278 -0.415039 -0.442383 1441496821 -0.442810 0.660278 -0.415039 -0.442383 1441496821 -0.442810 0.660278 -0.415039 -0.442383 1441496821 -0.445618 0.653137 -0.419861 -0.445618 1441496821 -0.445618 0.653137 -0.419861 -0.445618 1441496821 -0.445618 0.653137 -0.419861 -0.445618 1441496821 -0.445618 0.653137 -0.419861 -0.445618 1441496821 -0.445618 0.653137 -0.419861 -0.445618 1441496821 -0.445618 0.653137 -0.419861 -0.445618 1441496821 -0.450989 0.625610 -0.436584 -0.463379 1441496821 -0.450989 0.625610 -0.436584 -0.463379 1441496821 -0.450989 0.625610 -0.436584 -0.463379 1441496821 -0.450989 0.625610 -0.436584 -0.463379 1441496821 -0.450989 0.625610 -0.436584 -0.463379 1441496821 -0.450989 0.625610 -0.436584 -0.463379 1441496821 -0.437744 0.621338 -0.438354 -0.479797 1441496821 -0.437744 0.621338 -0.438354 -0.479797 1441496821 -0.437744 0.621338 -0.438354 -0.479797 1441496821 -0.437744 0.621338 -0.438354 -0.479797 1441496821 -0.437744 0.621338 -0.438354 -0.479797 1441496821 -0.437744 0.621338 -0.438354 -0.479797 1441496821 -0.437744 0.621338 -0.438354 -0.479797 1441496821 -0.427551 0.635132 -0.435364 -0.473633 1441496821 -0.427551 0.635132 -0.435364 -0.473633 1441496822 -0.427551 0.635132 -0.435364 -0.473633 1441496822 -0.427551 0.635132 -0.435364 -0.473633 1441496822 -0.427551 0.635132 -0.435364 -0.473633 1441496822 -0.427551 0.635132 -0.435364 -0.473633 1441496822 -0.434753 0.645996 -0.446838 -0.440430 1441496822 -0.434753 0.645996 -0.446838 -0.440430 1441496822 -0.434753 0.645996 -0.446838 -0.440430 1441496822 -0.434753 0.645996 -0.446838 -0.440430 1441496822 -0.434753 0.645996 -0.446838 -0.440430 1441496822 -0.434753 0.645996 -0.446838 -0.440430 1441496822 -0.434753 0.645996 -0.446838 -0.440430 1441496822 -0.449402 0.652405 -0.459839 -0.401184 1441496822 -0.449402 0.652405 -0.459839 -0.401184 1441496822 -0.449402 0.652405 -0.459839 -0.401184 1441496822 -0.449402 0.652405 -0.459839 -0.401184 1441496822 -0.449402 0.652405 -0.459839 -0.401184 1441496822 -0.449402 0.652405 -0.459839 -0.401184 1441496822 -0.460999 0.657043 -0.462708 -0.376465 1441496822 -0.460999 0.657043 -0.462708 -0.376465 1441496822 -0.460999 0.657043 -0.462708 -0.376465 1441496822 -0.460999 0.657043 -0.462708 -0.376465 1441496822 -0.460999 0.657043 -0.462708 -0.376465 1441496822 -0.460999 0.657043 -0.462708 -0.376465 1441496822 -0.460999 0.657043 -0.462708 -0.376465 1441496822 -0.480652 0.662109 -0.458801 -0.346558 1441496822 -0.480652 0.662109 -0.458801 -0.346558 1441496822 -0.480652 0.662109 -0.458801 -0.346558 1441496822 -0.480652 0.662109 -0.458801 -0.346558 1441496822 -0.480652 0.662109 -0.458801 -0.346558 1441496822 -0.480652 0.662109 -0.458801 -0.346558 1441496822 -0.510681 0.669312 -0.450562 -0.297058 1441496822 -0.510681 0.669312 -0.450562 -0.297058 1441496822 -0.510681 0.669312 -0.450562 -0.297058 1441496822 -0.510681 0.669312 -0.450562 -0.297058 1441496822 -0.510681 0.669312 -0.450562 -0.297058 1441496822 -0.510681 0.669312 -0.450562 -0.297058 1441496822 -0.510681 0.669312 -0.450562 -0.297058 1441496822 -0.523560 0.684875 -0.446777 -0.239197 1441496822 -0.523560 0.684875 -0.446777 -0.239197 1441496822 -0.523560 0.684875 -0.446777 -0.239197 1441496822 -0.523560 0.684875 -0.446777 -0.239197 1441496822 -0.523560 0.684875 -0.446777 -0.239197 1441496822 -0.523560 0.684875 -0.446777 -0.239197 1441496822 -0.521484 0.713196 -0.434204 -0.175842 1441496822 -0.521484 0.713196 -0.434204 -0.175842 1441496822 -0.521484 0.713196 -0.434204 -0.175842 1441496822 -0.521484 0.713196 -0.434204 -0.175842 1441496822 -0.521484 0.713196 -0.434204 -0.175842 1441496822 -0.521484 0.713196 -0.434204 -0.175842 1441496822 -0.521484 0.713196 -0.434204 -0.175842 1441496822 -0.517639 0.735718 -0.421997 -0.112610 1441496822 -0.517639 0.735718 -0.421997 -0.112610 1441496822 -0.517639 0.735718 -0.421997 -0.112610 1441496822 -0.517639 0.735718 -0.421997 -0.112610 1441496822 -0.517639 0.735718 -0.421997 -0.112610 1441496822 -0.517639 0.735718 -0.421997 -0.112610 1441496822 -0.517639 0.735718 -0.421997 -0.112610 1441496822 -0.519775 0.741577 -0.418640 -0.067993 1441496822 -0.519775 0.741577 -0.418640 -0.067993 1441496822 -0.519775 0.741577 -0.418640 -0.067993 1441496822 -0.519775 0.741577 -0.418640 -0.067993 1441496822 -0.519775 0.741577 -0.418640 -0.067993 1441496822 -0.519775 0.741577 -0.418640 -0.067993 1441496822 -0.523438 0.737854 -0.420044 -0.071350 1441496822 -0.523438 0.737854 -0.420044 -0.071350 1441496822 -0.523438 0.737854 -0.420044 -0.071350 1441496822 -0.523438 0.737854 -0.420044 -0.071350 1441496822 -0.523438 0.737854 -0.420044 -0.071350 1441496822 -0.523438 0.737854 -0.420044 -0.071350 1441496822 -0.525818 0.726379 -0.425293 -0.122437 1441496822 -0.525818 0.726379 -0.425293 -0.122437 1441496822 -0.525818 0.726379 -0.425293 -0.122437 1441496822 -0.525818 0.726379 -0.425293 -0.122437 1441496822 -0.525818 0.726379 -0.425293 -0.122437 1441496822 -0.525818 0.726379 -0.425293 -0.122437 1441496822 -0.523193 0.706299 -0.432312 -0.201355 1441496822 -0.523193 0.706299 -0.432312 -0.201355 1441496822 -0.523193 0.706299 -0.432312 -0.201355 1441496822 -0.523193 0.706299 -0.432312 -0.201355 1441496822 -0.523193 0.706299 -0.432312 -0.201355 1441496822 -0.527405 0.672424 -0.438782 -0.277771 1441496822 -0.527405 0.672424 -0.438782 -0.277771 1441496822 -0.527405 0.672424 -0.438782 -0.277771 1441496822 -0.527405 0.672424 -0.438782 -0.277771 1441496822 -0.527405 0.672424 -0.438782 -0.277771 1441496822 -0.527405 0.672424 -0.438782 -0.277771 1441496822 -0.527405 0.672424 -0.438782 -0.277771 1441496822 -0.524048 0.640381 -0.445129 -0.342346 1441496822 -0.524048 0.640381 -0.445129 -0.342346 1441496822 -0.524048 0.640381 -0.445129 -0.342346 1441496822 -0.524048 0.640381 -0.445129 -0.342346 1441496822 -0.524048 0.640381 -0.445129 -0.342346 1441496822 -0.524048 0.640381 -0.445129 -0.342346 1441496822 -0.501282 0.626953 -0.451782 -0.389282 1441496822 -0.501282 0.626953 -0.451782 -0.389282 1441496822 -0.501282 0.626953 -0.451782 -0.389282 1441496822 -0.501282 0.626953 -0.451782 -0.389282 1441496822 -0.501282 0.626953 -0.451782 -0.389282 1441496822 -0.501282 0.626953 -0.451782 -0.389282 1441496822 -0.474365 0.625671 -0.448547 -0.427063 1441496822 -0.474365 0.625671 -0.448547 -0.427063 1441496822 -0.474365 0.625671 -0.448547 -0.427063 1441496822 -0.474365 0.625671 -0.448547 -0.427063 1441496822 -0.474365 0.625671 -0.448547 -0.427063 1441496822 -0.474365 0.625671 -0.448547 -0.427063 1441496822 -0.446289 0.632690 -0.448425 -0.446655 1441496822 -0.446289 0.632690 -0.448425 -0.446655 1441496822 -0.446289 0.632690 -0.448425 -0.446655 1441496822 -0.446289 0.632690 -0.448425 -0.446655 1441496822 -0.446289 0.632690 -0.448425 -0.446655 1441496822 -0.446289 0.632690 -0.448425 -0.446655 1441496822 -0.434082 0.642944 -0.436218 -0.456055 1441496822 
-0.480164 0.578674 -0.461609 -0.470642 1441496824 -0.480164 0.578674 -0.461609 -0.470642 1441496824 -0.483459 0.574768 -0.464233 -0.469482 1441496824 -0.483459 0.574768 -0.464233 -0.469482 1441496824 -0.483459 0.574768 -0.464233 -0.469482 1441496825 -0.483459 0.574768 -0.464233 -0.469482 1441496825 -0.483459 0.574768 -0.464233 -0.469482 1441496825 -0.486267 0.570984 -0.467102 -0.468384 1441496825 -0.486267 0.570984 -0.467102 -0.468384 1441496825 -0.486267 0.570984 -0.467102 -0.468384 1441496825 -0.486267 0.570984 -0.467102 -0.468384 1441496825 -0.486267 0.570984 -0.467102 -0.468384 1441496825 -0.486267 0.570984 -0.467102 -0.468384 1441496825 -0.489136 0.567810 -0.469421 -0.466980 1441496825 -0.489136 0.567810 -0.469421 -0.466980 1441496825 -0.489136 0.567810 -0.469421 -0.466980 1441496825 -0.489136 0.567810 -0.469421 -0.466980 1441496825 -0.489136 0.567810 -0.469421 -0.466980 1441496825 -0.489136 0.567810 -0.469421 -0.466980 1441496825 -0.489136 0.567810 -0.469421 -0.466980 1441496825 -0.491333 0.565430 -0.470520 -0.466370 1441496825 -0.491333 0.565430 -0.470520 -0.466370 1441496825 -0.491333 0.565430 -0.470520 -0.466370 1441496825 -0.491333 0.565430 -0.470520 -0.466370 1441496825 -0.491333 0.565430 -0.470520 -0.466370 1441496825 -0.491333 0.565430 -0.470520 -0.466370 1441496825 -0.493469 0.564209 -0.470093 -0.466064 1441496825 -0.493469 0.564209 -0.470093 -0.466064 1441496825 -0.493469 0.564209 -0.470093 -0.466064 1441496825 -0.493469 0.564209 -0.470093 -0.466064 1441496825 -0.493469 0.564209 -0.470093 -0.466064 1441496825 -0.493469 0.564209 -0.470093 -0.466064 1441496825 -0.496277 0.562378 -0.470459 -0.464966 1441496825 -0.496277 0.562378 -0.470459 -0.464966 1441496825 -0.496277 0.562378 -0.470459 -0.464966 1441496825 -0.496277 0.562378 -0.470459 -0.464966 1441496825 -0.496277 0.562378 -0.470459 -0.464966 1441496825 -0.496277 0.562378 -0.470459 -0.464966 1441496825 -0.496277 0.562378 -0.470459 -0.464966 1441496825 -0.499451 0.560059 -0.471741 -0.462952 1441496825 -0.499451 0.560059 -0.471741 -0.462952 1441496825 -0.499451 0.560059 -0.471741 -0.462952 1441496825 -0.499451 0.560059 -0.471741 -0.462952 1441496825 -0.499451 0.560059 -0.471741 -0.462952 1441496825 -0.499451 0.560059 -0.471741 -0.462952 1441496825 -0.501343 0.558777 -0.472473 -0.461792 1441496825 -0.501343 0.558777 -0.472473 -0.461792 1441496825 -0.501343 0.558777 -0.472473 -0.461792 1441496825 -0.501343 0.558777 -0.472473 -0.461792 1441496825 -0.501343 0.558777 -0.472473 -0.461792 1441496825 -0.501343 0.558777 -0.472473 -0.461792 1441496825 -0.501343 0.558777 -0.472473 -0.461792 1441496825 -0.502380 0.558044 -0.472412 -0.461609 1441496825 -0.502380 0.558044 -0.472412 -0.461609 1441496825 -0.502380 0.558044 -0.472412 -0.461609 1441496825 -0.502380 0.558044 -0.472412 -0.461609 1441496825 -0.502380 0.558044 -0.472412 -0.461609 1441496825 -0.502380 0.558044 -0.472412 -0.461609 1441496825 -0.503479 0.556824 -0.473206 -0.461060 1441496825 -0.503479 0.556824 -0.473206 -0.461060 1441496825 -0.503479 0.556824 -0.473206 -0.461060 1441496825 -0.503479 0.556824 -0.473206 -0.461060 1441496825 -0.503479 0.556824 -0.473206 -0.461060 1441496825 -0.503479 0.556824 -0.473206 -0.461060 1441496825 -0.503601 0.555908 -0.474976 -0.460205 1441496825 -0.503601 0.555908 -0.474976 -0.460205 1441496825 -0.503601 0.555908 -0.474976 -0.460205 1441496825 -0.503601 0.555908 -0.474976 -0.460205 1441496825 -0.503601 0.555908 -0.474976 -0.460205 1441496825 -0.503601 0.555908 -0.474976 -0.460205 1441496825 -0.503601 0.555908 -0.474976 -0.460205 1441496825 -0.501709 0.557007 -0.474976 -0.460938 1441496825 -0.501709 0.557007 -0.474976 -0.460938 1441496825 -0.501709 0.557007 -0.474976 -0.460938 1441496825 -0.501709 0.557007 -0.474976 -0.460938 1441496825 -0.501709 0.557007 -0.474976 -0.460938 1441496825 -0.501709 0.557007 -0.474976 -0.460938 1441496825 -0.498901 0.558899 -0.474915 -0.461792 1441496825 -0.498901 0.558899 -0.474915 -0.461792 1441496825 -0.498901 0.558899 -0.474915 -0.461792 1441496825 -0.498901 0.558899 -0.474915 -0.461792 1441496825 -0.498901 0.558899 -0.474915 -0.461792 1441496825 -0.498901 0.558899 -0.474915 -0.461792 1441496825 -0.496033 0.560425 -0.474182 -0.463806 1441496825 -0.496033 0.560425 -0.474182 -0.463806 1441496825 -0.496033 0.560425 -0.474182 -0.463806 1441496825 -0.496033 0.560425 -0.474182 -0.463806 1441496825 -0.496033 0.560425 -0.474182 -0.463806 1441496825 -0.496033 0.560425 -0.474182 -0.463806 1441496825 -0.496033 0.560425 -0.474182 -0.463806 1441496825 -0.493530 0.562134 -0.472900 -0.465637 1441496825 -0.493530 0.562134 -0.472900 -0.465637 1441496825 -0.493530 0.562134 -0.472900 -0.465637 1441496825 -0.493530 0.562134 -0.472900 -0.465637 1441496825 -0.493530 0.562134 -0.472900 -0.465637 1441496825 -0.492004 0.562988 -0.471191 -0.468018 1441496825 -0.492004 0.562988 -0.471191 -0.468018 1441496825 -0.492004 0.562988 -0.471191 -0.468018 1441496825 -0.492004 0.562988 -0.471191 -0.468018 1441496825 -0.492004 0.562988 -0.471191 -0.468018 1441496825 -0.492004 0.562988 -0.471191 -0.468018 1441496825 -0.492004 0.562988 -0.471191 -0.468018 1441496825 -0.491333 0.563354 -0.468872 -0.470581 1441496825 -0.491333 0.563354 -0.468872 -0.470581 1441496825 -0.491333 0.563354 -0.468872 -0.470581 1441496825 -0.491333 0.563354 -0.468872 -0.470581 1441496825 -0.491333 0.563354 -0.468872 -0.470581 1441496825 -0.491333 0.563354 -0.468872 -0.470581 1441496825 -0.490784 0.564331 -0.465149 -0.473633 1441496825 -0.490784 0.564331 -0.465149 -0.473633 1441496825 -0.490784 0.564331 -0.465149 -0.473633 1441496825 -0.490784 0.564331 -0.465149 -0.473633 1441496825 -0.490784 0.564331 -0.465149 -0.473633 1441496825 -0.490784 0.564331 -0.465149 -0.473633 1441496825 -0.491272 0.564575 -0.462646 -0.475281 1441496825 -0.491272 0.564575 -0.462646 -0.475281 1441496825 -0.491272 0.564575 -0.462646 -0.475281 1441496825 -0.491272 0.564575 -0.462646 -0.475281 1441496825 -0.491272 0.564575 -0.462646 -0.475281 1441496825 -0.491272 0.564575 -0.462646 -0.475281 1441496826 -0.490295 0.566345 -0.459045 -0.477661 1441496826 -0.490295 0.566345 -0.459045 -0.477661 1441496826 -0.490295 0.566345 -0.459045 -0.477661 1441496826 -0.490295 0.566345 -0.459045 -0.477661 1441496826 -0.490295 0.566345 -0.459045 -0.477661 1441496826 -0.490295 0.566345 -0.459045 -0.477661 1441496826 -0.490295 0.566345 -0.459045 -0.477661 1441496826 -0.489990 0.567200 -0.456177 -0.479736 1441496826 -0.489990 0.567200 -0.456177 -0.479736 1441496826 -0.489990 0.567200 -0.456177 -0.479736 1441496826 -0.489990 0.567200 -0.456177 -0.479736 1441496826 -0.489990 0.567200 -0.456177 -0.479736 1441496826 -0.489990 0.567200 -0.456177 -0.479736 1441496826 -0.494812 0.562988 -0.460571 -0.475525 1441496826 -0.494812 0.562988 -0.460571 -0.475525 1441496826 -0.494812 0.562988 -0.460571 -0.475525 1441496826 -0.494812 0.562988 -0.460571 -0.475525 1441496826 -0.494812 0.562988 -0.460571 -0.475525 1441496826 -0.494812 0.562988 -0.460571 -0.475525 1441496826 -0.494812 0.562988 -0.460571 -0.475525 1441496826 -0.498413 0.558289 -0.467407 -0.470642 1441496826 -0.498413 0.558289 -0.467407 -0.470642 1441496826 -0.498413 0.558289 -0.467407 -0.470642 1441496826 -0.498413 0.558289 -0.467407 -0.470642 1441496826 -0.498413 0.558289 -0.467407 -0.470642 1441496826 -0.498413 0.558289 -0.467407 -0.470642 1441496826 -0.499878 0.556519 -0.470154 -0.468445 1441496826 -0.499878 0.556519 -0.470154 -0.468445 1441496826 -0.499878 0.556519 -0.470154 -0.468445 1441496826 -0.499878 0.556519 -0.470154 -0.468445 1441496826 -0.499878 0.556519 -0.470154 -0.468445 1441496826 -0.499878 0.556519 -0.470154 -0.468445 1441496826 -0.502930 0.552673 -0.474915 -0.464905 1441496826 -0.502930 0.552673 -0.474915 -0.464905 1441496826 -0.502930 0.552673 -0.474915 -0.464905 1441496826 -0.502930 0.552673 -0.474915 -0.464905 1441496826 -0.502930 0.552673 -0.474915 -0.464905 1441496826 -0.502930 0.552673 -0.474915 -0.464905 1441496826 -0.504272 0.551819 -0.476257 -0.463074 1441496826 -0.504272 0.551819 -0.476257 -0.463074 1441496826 -0.504272 0.551819 -0.476257 -0.463074 1441496826 -0.504272 0.551819 -0.476257 -0.463074 1441496826 -0.504272 0.551819 -0.476257 -0.463074 1441496826 -0.504272 0.551819 -0.476257 -0.463074 1441496826 -0.505432 0.552368 -0.475769 -0.461670 1441496826 -0.505432 0.552368 -0.475769 -0.461670 1441496826 -0.505432 0.552368 -0.475769 -0.461670 1441496826 -0.505432 0.552368 -0.475769 -0.461670 1441496826 -0.505432 0.552368 -0.475769 -0.461670 1441496826 -0.505432 0.552368 -0.475769 -0.461670 1441496826 -0.505432 0.552368 -0.475769 -0.461670 1441496826 -0.506775 0.552124 -0.475281 -0.460938 1441496826 -0.506775 0.552124 -0.475281 -0.460938 1441496826 -0.506775 0.552124 -0.475281 -0.460938 1441496826 -0.506775 0.552124 -0.475281 -0.460938 1441496826 -0.506775 0.552124 -0.475281 -0.460938 1441496826 -0.506775 0.552124 -0.475281 -0.460938 1441496826 -0.508545 0.550476 -0.476318 -0.459961 1441496826 -0.508545 0.550476 -0.476318 -0.459961 1441496826 -0.508545 0.550476 -0.476318 -0.459961 1441496826 -0.508545 0.550476 -0.476318 -0.459961 1441496826 -0.508545 0.550476 -0.476318 -0.459961 1441496826 -0.508545 0.550476 -0.476318 -0.459961 1441496826 -0.509521 0.548950 -0.476624 -0.460266 1441496826 -0.509521 0.548950 -0.476624 -0.460266 1441496826 -0.509521 0.548950 -0.476624 -0.460266 1441496826 -0.509521 0.548950 -0.476624 -0.460266 1441496826 -0.509521 0.548950 -0.476624 -0.460266 1441496826 -0.509521 0.548950 -0.476624 -0.460266 1441496826 -0.509521 0.548950 -0.476624 -0.460266 1441496826 -0.510315 0.548279 -0.476685 -0.460205 1441496826 -0.510315 0.548279 -0.476685 -0.460205 1441496826 -0.510315 0.548279 -0.476685 -0.460205 1441496826 -0.510315 0.548279 -0.476685 -0.460205 1441496826 -0.510315 0.548279 -0.476685 -0.460205 1441496826 -0.510315 0.548279 -0.476685 -0.460205 1441496826 -0.511108 0.547180 -0.477783 -0.459473 1441496826 -0.511108 0.547180 -0.477783 -0.459473 1441496826 -0.511108 0.547180 -0.477783 -0.459473 1441496826 -0.511108 0.547180 -0.477783 -0.459473 1441496826 -0.511108 0.547180 -0.477783 -0.459473 1441496826 -0.511108 0.547180 -0.477783 -0.459473 1441496826 -0.510437 0.547119 -0.478638 -0.459412 1441496826 -0.510437 0.547119 -0.478638 -0.459412 1441496826 -0.510437 0.547119 -0.478638 -0.459412 1441496826 -0.510437 0.547119 -0.478638 -0.459412 1441496826 -0.510437 0.547119 -0.478638 -0.459412 1441496826 -0.510437 0.547119 -0.478638 -0.459412 1441496826 -0.507507 0.549438 -0.478149 -0.460449 1441496826 -0.507507 0.549438 -0.478149 -0.460449 1441496826 -0.507507 0.549438 -0.478149 -0.460449 1441496826 -0.507507 0.549438 -0.478149 -0.460449 1441496826 -0.507507 0.549438 -0.478149 -0.460449 1441496826 -0.507507 0.549438 -0.478149 -0.460449 1441496826 -0.504639 0.551819 -0.478577 -0.460327 1441496826 -0.504639 0.551819 -0.478577 -0.460327 1441496826 -0.504639 0.551819 -0.478577 -0.460327 1441496826 -0.504639 0.551819 -0.478577 -0.460327 1441496826 -0.504639 0.551819 -0.478577 -0.460327 1441496826 -0.504639 0.551819 -0.478577 -0.460327 1441496826 -0.504639 0.551819 -0.478577 -0.460327 1441496826 -0.501404 0.553955 -0.478027 -0.461731 1441496826 -0.501404 0.553955 -0.478027 -0.461731 1441496826 -0.501404 0.553955 -0.478027 -0.461731 1441496826 -0.501404 0.553955 -0.478027 -0.461731 1441496826 -0.501404 0.553955 -0.478027 -0.461731 1441496826 -0.501404 0.553955 -0.478027 -0.461731 1441496826 -0.498657 0.555908 -0.476379 -0.464111 1441496826 -0.498657 0.555908 -0.476379 -0.464111 1441496826 -0.498657 0.555908 -0.476379 -0.464111 1441496826 -0.498657 0.555908 -0.476379 -0.464111 1441496826 -0.498657 0.555908 -0.476379 -0.464111 1441496826 -0.498657 0.555908 -0.476379 -0.464111 1441496826 -0.498657 0.555908 -0.476379 -0.464111 1441496827 -0.496826 0.557373 -0.473389 -0.467285 1441496827 -0.496826 0.557373 -0.473389 -0.467285 1441496827 -0.496826 0.557373 -0.473389 -0.467285 1441496827 -0.496826 0.557373 -0.473389 -0.467285 1441496827 -0.496826 0.557373 -0.473389 -0.467285 1441496827 -0.496826 0.557373 -0.473389 -0.467285 1441496827 -0.497437 0.557068 -0.471558 -0.468994 1441496827 -0.497437 0.557068 -0.471558 -0.468994 1441496827 -0.497437 0.557068 -0.471558 -0.468994 1441496827 -0.497437 0.557068 -0.471558 -0.468994 1441496827 -0.497437 0.557068 -0.471558 -0.468994 1441496827 -0.497437 0.557068 -0.471558 -0.468994 1441496827 -0.498962 0.555359 -0.470215 -0.470642 1441496827 -0.498962 0.555359 -0.470215 -0.470642 1441496827 -0.498962 0.555359 -0.470215 -0.470642 1441496827 -0.498962 0.555359 -0.470215 -0.470642 1441496827 -0.498962 0.555359 -0.470215 -0.470642 1441496827 -0.498962 0.555359 -0.470215 -0.470642 1441496827 -0.498962 0.555359 -0.470215 -0.470642 1441496827 -0.500183 0.554260 -0.469177 -0.471680 1441496827 -0.500183 0.554260 -0.469177 -0.471680 1441496827 -0.500183 0.554260 -0.469177 -0.471680 1441496827 -0.500183 0.554260 -0.469177 -0.471680 1441496827 -0.500183 0.554260 -0.469177 -0.471680 1441496827 -0.500183 0.554260 -0.469177 -0.471680 1441496827 -0.500488 0.554321 -0.467712 -0.472839 1441496827 -0.500488 0.554321 -0.467712 -0.472839 1441496827 -0.500488 0.554321 -0.467712 -0.472839 1441496827 -0.500488 0.554321 -0.467712 -0.472839 1441496827 -0.500488 0.554321 -0.467712 -0.472839 1441496827 -0.500488 0.554321 -0.467712 -0.472839 1441496827 -0.500000 0.555969 -0.466064 -0.473022 1441496827 -0.500000 0.555969 -0.466064 -0.473022 1441496827 -0.500000 0.555969 -0.466064 -0.473022 1441496827 -0.500000 0.555969 -0.466064 -0.473022 1441496827 -0.500000 0.555969 -0.466064 -0.473022 1441496827 -0.500000 0.555969 -0.466064 -0.473022 1441496827 -0.501221 0.555664 -0.466003 -0.472107 1441496827 -0.501221 0.555664 -0.466003 -0.472107 1441496827 -0.501221 0.555664 -0.466003 -0.472107 1441496827 -0.501221 0.555664 -0.466003 -0.472107 1441496827 -0.501221 0.555664 -0.466003 -0.472107 1441496827 -0.501221 0.555664 -0.466003 -0.472107 1441496827 -0.504639 0.553284 -0.470032 -0.467285 1441496827 -0.504639 0.553284 -0.470032 -0.467285 1441496827 -0.504639 0.553284 -0.470032 -0.467285 1441496827 -0.504639 0.553284 -0.470032 -0.467285 1441496827 -0.504639 0.553284 -0.470032 -0.467285 1441496827 -0.504639 0.553284 -0.470032 -0.467285 1441496827 -0.504639 0.553284 -0.470032 -0.467285 1441496827 -0.507324 0.550171 -0.475403 -0.462585 1441496827 -0.507324 0.550171 -0.475403 -0.462585 1441496827 -0.507324 0.550171 -0.475403 -0.462585 1441496827 -0.507324 0.550171 -0.475403 -0.462585 1441496827 -0.507324 0.550171 -0.475403 -0.462585 1441496827 -0.507324 0.550171 -0.475403 -0.462585 1441496827 -0.508423 0.548828 -0.478333 -0.459961 1441496827 -0.508423 0.548828 -0.478333 -0.459961 1441496827 -0.508423 0.548828 -0.478333 -0.459961 1441496827 -0.508423 0.548828 -0.478333 -0.459961 1441496827 -0.508423 0.548828 -0.478333 -0.459961 1441496827 -0.508423 0.548828 -0.478333 -0.459961 1441496827 -0.508423 0.548828 -0.478333 -0.459961 1441496827 -0.509888 0.547241 -0.480774 -0.457642 1441496827 -0.509888 0.547241 -0.480774 -0.457642 1441496827 -0.509888 0.547241 -0.480774 -0.457642 1441496827 -0.509888 0.547241 -0.480774 -0.457642 1441496827 -0.509888 0.547241 -0.480774 -0.457642 1441496827 -0.509888 0.547241 -0.480774 -0.457642 1441496827 -0.512634 0.544434 -0.483582 -0.454895 1441496827 -0.512634 0.544434 -0.483582 -0.454895 1441496827 -0.512634 0.544434 -0.483582 -0.454895 1441496827 -0.512634 0.544434 -0.483582 -0.454895 1441496827 -0.512634 0.544434 -0.483582 -0.454895 1441496827 -0.512634 0.544434 -0.483582 -0.454895 1441496827 -0.515015 0.542603 -0.484497 -0.453491 1441496827 -0.515015 0.542603 -0.484497 -0.453491 1441496827 -0.515015 0.542603 -0.484497 -0.453491 1441496827 -0.515015 0.542603 -0.484497 -0.453491 1441496827 -0.515015 0.542603 -0.484497 -0.453491 1441496827 -0.515015 0.542603 -0.484497 -0.453491 1441496827 -0.515015 0.542603 -0.484497 -0.453491 1441496827 -0.517578 0.540527 -0.485779 -0.451660 1441496827 -0.517578 0.540527 -0.485779 -0.451660 1441496827 -0.517578 0.540527 -0.485779 -0.451660 1441496827 -0.517578 0.540527 -0.485779 -0.451660 1441496827 -0.517578 0.540527 -0.485779 -0.451660 1441496827 -0.517578 0.540527 -0.485779 -0.451660 1441496827 -0.520203 0.536804 -0.488708 -0.449890 1441496827 -0.520203 0.536804 -0.488708 -0.449890 1441496827 -0.520203 0.536804 -0.488708 -0.449890 1441496827 -0.520203 0.536804 -0.488708 -0.449890 1441496827 -0.520203 0.536804 -0.488708 -0.449890 1441496827 -0.520203 0.536804 -0.488708 -0.449890 1441496827 -0.519836 0.536194 -0.488342 -0.451538 1441496827 -0.519836 0.536194 -0.488342 -0.451538 1441496827 -0.519836 0.536194 -0.488342 -0.451538 1441496827 -0.519836 0.536194 -0.488342 -0.451538 1441496827 -0.519836 0.536194 -0.488342 -0.451538 1441496827 -0.519836 0.536194 -0.488342 -0.451538 1441496827 -0.519836 0.536194 -0.488342 -0.451538 1441496827 -0.520386 0.535400 -0.488403 -0.451782 1441496827 -0.520386 0.535400 -0.488403 -0.451782 1441496827 -0.520386 0.535400 -0.488403 -0.451782 1441496827 -0.520386 0.535400 -0.488403 -0.451782 1441496827 -0.520386 0.535400 -0.488403 -0.451782 1441496827 -0.520386 0.535400 -0.488403 -0.451782 1441496827 -0.521423 0.533875 -0.489624 -0.451111 1441496827 -0.521423 0.533875 -0.489624 -0.451111 1441496827 -0.521423 0.533875 -0.489624 -0.451111 1441496827 -0.521423 0.533875 -0.489624 -0.451111 1441496827 -0.521423 0.533875 -0.489624 -0.451111 1441496827 -0.521423 0.533875 -0.489624 -0.451111 1441496827 -0.521423 0.533875 -0.489624 -0.451111 1441496827 -0.521606 0.533447 -0.489502 -0.451416 1441496828 -0.521606 0.533447 -0.489502 -0.451416 1441496828 -0.521606 0.533447 -0.489502 -0.451416 1441496828 -0.521606 0.533447 -0.489502 -0.451416 1441496828 -0.521606 0.533447 -0.489502 -0.451416 1441496828 -0.521606 0.533447 -0.489502 -0.451416 1441496828 -0.520264 0.534851 -0.488464 -0.452515 1441496828 -0.520264 0.534851 -0.488464 -0.452515 1441496828 -0.520264 0.534851 -0.488464 -0.452515 1441496828 -0.520264 0.534851 -0.488464 -0.452515 1441496828 -0.520264 0.534851 -0.488464 -0.452515 1441496828 -0.520264 0.534851 -0.488464 -0.452515 1441496828 -0.518250 0.537048 -0.487122 -0.453552 1441496828 -0.518250 0.537048 -0.487122 -0.453552 1441496828 -0.518250 0.537048 -0.487122 -0.453552 1441496828 -0.518250 0.537048 -0.487122 -0.453552 1441496828 -0.518250 0.537048 -0.487122 -0.453552 1441496828 -0.518250 0.537048 -0.487122 -0.453552 1441496828 -0.515137 0.540222 -0.484558 -0.456177 1441496828 -0.515137 0.540222 -0.484558 -0.456177 1441496828 -0.515137 0.540222 -0.484558 -0.456177 1441496828 -0.515137 0.540222 -0.484558 -0.456177 1441496828 -0.515137 0.540222 -0.484558 -0.456177 1441496828 -0.515137 0.540222 -0.484558 -0.456177 1441496828 -0.515137 0.540222 -0.484558 -0.456177 1441496828 -0.512390 0.543274 -0.481628 -0.458679 1441496828 -0.512390 0.543274 -0.481628 -0.458679 1441496828 -0.512390 0.543274 -0.481628 -0.458679 1441496828 -0.512390 0.543274 -0.481628 -0.458679 1441496828 -0.512390 0.543274 -0.481628 -0.458679 1441496828 -0.512390 0.543274 -0.481628 -0.458679 1441496828 -0.510559 0.544739 -0.479492 -0.461243 1441496828 -0.510559 0.544739 -0.479492 -0.461243 1441496828 -0.510559 0.544739 -0.479492 -0.461243 1441496828 -0.510559 0.544739 -0.479492 -0.461243 1441496828 -0.510559 0.544739 -0.479492 -0.461243 1441496828 -0.510559 0.544739 -0.479492 -0.461243 1441496828 -0.508728 0.546509 -0.474670 -0.466064 1441496828 -0.508728 0.546509 -0.474670 -0.466064 1441496828 -0.508728 0.546509 -0.474670 -0.466064 1441496828 -0.508728 0.546509 -0.474670 -0.466064 1441496828 -0.508728 0.546509 -0.474670 -0.466064 1441496828 -0.508728 0.546509 -0.474670 -0.466064 1441496828 -0.510315 0.545471 -0.472839 -0.467468 1441496828 -0.510315 0.545471 -0.472839 -0.467468 1441496828 -0.510315 0.545471 -0.472839 -0.467468 1441496828 -0.510315 0.545471 -0.472839 -0.467468 1441496828 -0.510315 0.545471 -0.472839 -0.467468 1441496828 -0.510315 0.545471 -0.472839 -0.467468 1441496828 -0.510254 0.545471 -0.469788 -0.470581 1441496828 -0.510254 0.545471 -0.469788 -0.470581 1441496828 -0.510254 0.545471 -0.469788 -0.470581 1441496828 -0.510254 0.545471 -0.469788 -0.470581 1441496828 -0.510254 0.545471 -0.469788 -0.470581 1441496828 -0.510254 0.545471 -0.469788 -0.470581 1441496828 -0.510254 0.545471 -0.469788 -0.470581 1441496828 -0.509521 0.547485 -0.465637 -0.473145 1441496828 -0.509521 0.547485 -0.465637 -0.473145 1441496828 -0.509521 0.547485 -0.465637 -0.473145 1441496828 -0.509521 0.547485 -0.465637 -0.473145 1441496828 -0.509521 0.547485 -0.465637 -0.473145 1441496828 -0.509521 0.547485 -0.465637 -0.473145 1441496828 -0.510254 0.547241 -0.465698 -0.472534 1441496828 -0.510254 0.547241 -0.465698 -0.472534 1441496828 -0.510254 0.547241 -0.465698 -0.472534 1441496828 -0.510254 0.547241 -0.465698 -0.472534 1441496828 -0.510254 0.547241 -0.465698 -0.472534 1441496828 -0.510254 0.547241 -0.465698 -0.472534 1441496828 -0.509827 0.548523 -0.465454 -0.471802 1441496828 -0.509827 0.548523 -0.465454 -0.471802 1441496828 -0.509827 0.548523 -0.465454 -0.471802 1441496828 -0.509827 0.548523 -0.465454 -0.471802 1441496828 -0.509827 0.548523 -0.465454 -0.471802 1441496828 -0.509827 0.548523 -0.465454 -0.471802 1441496828 -0.511108 0.548279 -0.468140 -0.468018 1441496828 -0.511108 0.548279 -0.468140 -0.468018 1441496828 -0.511108 0.548279 -0.468140 -0.468018 1441496828 -0.511108 0.548279 -0.468140 -0.468018 1441496828 -0.511108 0.548279 -0.468140 -0.468018 1441496828 -0.511108 0.548279 -0.468140 -0.468018 1441496828 -0.512939 0.546997 -0.471985 -0.463684 1441496828 -0.512939 0.546997 -0.471985 -0.463684 1441496828 -0.512939 0.546997 -0.471985 -0.463684 1441496828 -0.512939 0.546997 -0.471985 -0.463684 1441496828 -0.512939 0.546997 -0.471985 -0.463684 1441496828 -0.512939 0.546997 -0.471985 -0.463684 1441496828 -0.512939 0.546997 -0.471985 -0.463684 1441496828 -0.513428 0.547119 -0.473572 -0.461304 1441496828 -0.513428 0.547119 -0.473572 -0.461304 1441496828 -0.513428 0.547119 -0.473572 -0.461304 1441496828 -0.513428 0.547119 -0.473572 -0.461304 1441496828 -0.513428 0.547119 -0.473572 -0.461304 1441496828 -0.513428 0.547119 -0.473572 -0.461304 1441496828 -0.514343 0.546936 -0.474121 -0.459961 1441496828 -0.514343 0.546936 -0.474121 -0.459961 1441496828 -0.514343 0.546936 -0.474121 -0.459961 1441496828 -0.514343 0.546936 -0.474121 -0.459961 1441496828 -0.514343 0.546936 -0.474121 -0.459961 1441496828 -0.514343 0.546936 -0.474121 -0.459961 1441496828 -0.514343 0.546936 -0.474121 -0.459961 1441496828 -0.515686 0.546143 -0.474426 -0.459106 1441496828 -0.515686 0.546143 -0.474426 -0.459106 1441496828 -0.515686 0.546143 -0.474426 -0.459106 1441496828 -0.515686 0.546143 -0.474426 -0.459106 1441496828 -0.515686 0.546143 -0.474426 -0.459106 1441496828 -0.515686 0.546143 -0.474426 -0.459106 1441496828 -0.516296 0.545349 -0.474304 -0.459473 1441496828 -0.516296 0.545349 -0.474304 -0.459473 1441496828 -0.516296 0.545349 -0.474304 -0.459473 1441496828 -0.516296 0.545349 -0.474304 -0.459473 1441496828 -0.516296 0.545349 -0.474304 -0.459473 1441496828 -0.516296 0.545349 -0.474304 -0.459473 1441496828 -0.514954 0.545471 -0.473633 -0.461487 1441496828 -0.514954 0.545471 -0.473633 -0.461487 1441496828 -0.514954 0.545471 -0.473633 -0.461487 1441496828 -0.514954 0.545471 -0.473633 -0.461487 1441496829 -0.514954 0.545471 -0.473633 -0.461487 1441496829 -0.514954 0.545471 -0.473633 -0.461487 1441496829 -0.514954 0.545471 -0.473633 -0.461487 1441496829 -0.513123 0.545471 -0.473206 -0.463989 1441496829 -0.513123 0.545471 -0.473206 -0.463989 1441496829 -0.513123 0.545471 -0.473206 -0.463989 1441496829 -0.513123 0.545471 -0.473206 -0.463989 1441496829 -0.513123 0.545471 -0.473206 -0.463989 1441496829 -0.513123 0.545471 -0.473206 -0.463989 1441496829 -0.512756 0.544067 -0.474060 -0.465149 1441496829 -0.512756 0.544067 -0.474060 -0.465149 1441496829 -0.512756 0.544067 -0.474060 -0.465149 1441496829 -0.512756 0.544067 -0.474060 -0.465149 1441496829 -0.512756 0.544067 -0.474060 -0.465149 1441496829 -0.512756 0.544067 -0.474060 -0.465149 1441496829 -0.512756 0.544067 -0.474060 -0.465149 1441496829 -0.513489 0.541809 -0.475952 -0.465088 1441496829 -0.513489 0.541809 -0.475952 -0.465088 1441496829 -0.513489 0.541809 -0.475952 -0.465088 1441496829 -0.513489 0.541809 -0.475952 -0.465088 1441496829 -0.513489 0.541809 -0.475952 -0.465088 1441496829 -0.513489 0.541809 -0.475952 -0.465088 1441496829 -0.514709 0.539429 -0.478271 -0.464172 1441496829 -0.514709 0.539429 -0.478271 -0.464172 1441496829 -0.514709 0.539429 -0.478271 -0.464172 1441496829 -0.514709 0.539429 -0.478271 -0.464172 1441496829 -0.514709 0.539429 -0.478271 -0.464172 1441496829 -0.514709 0.539429 -0.478271 -0.464172 1441496829 -0.514893 0.538940 -0.479370 -0.463318 1441496829 -0.514893 0.538940 -0.479370 -0.463318 1441496829 -0.514893 0.538940 -0.479370 -0.463318 1441496829 -0.514893 0.538940 -0.479370 -0.463318 1441496829 -0.514893 0.538940 -0.479370 -0.463318 1441496829 -0.514893 0.538940 -0.479370 -0.463318 1441496829 -0.514893 0.538818 -0.481140 -0.461609 1441496829 -0.514893 0.538818 -0.481140 -0.461609 1441496829 -0.514893 0.538818 -0.481140 -0.461609 1441496829 -0.514893 0.538818 -0.481140 -0.461609 1441496829 -0.514893 0.538818 -0.481140 -0.461609 1441496829 -0.514893 0.538818 -0.481140 -0.461609 1441496829 -0.514893 0.538818 -0.481140 -0.461609 1441496829 -0.512451 0.540894 -0.481323 -0.461731 1441496829 -0.512451 0.540894 -0.481323 -0.461731 1441496829 -0.512451 0.540894 -0.481323 -0.461731 1441496829 -0.512451 0.540894 -0.481323 -0.461731 1441496829 -0.512451 0.540894 -0.481323 -0.461731 1441496829 -0.509094 0.543823 -0.479004 -0.464417 1441496829 -0.509094 0.543823 -0.479004 -0.464417 1441496829 -0.509094 0.543823 -0.479004 -0.464417 1441496829 -0.509094 0.543823 -0.479004 -0.464417 1441496829 -0.509094 0.543823 -0.479004 -0.464417 1441496829 -0.509094 0.543823 -0.479004 -0.464417 1441496829 -0.505737 0.547119 -0.476074 -0.467224 1441496829 -0.505737 0.547119 -0.476074 -0.467224 1441496829 -0.505737 0.547119 -0.476074 -0.467224 1441496829 -0.505737 0.547119 -0.476074 -0.467224 1441496829 -0.505737 0.547119 -0.476074 -0.467224 1441496829 -0.505737 0.547119 -0.476074 -0.467224 1441496829 -0.503967 0.549133 -0.472656 -0.470276 1441496829 -0.503967 0.549133 -0.472656 -0.470276 1441496829 -0.503967 0.549133 -0.472656 -0.470276 1441496829 -0.503967 0.549133 -0.472656 -0.470276 1441496829 -0.503967 0.549133 -0.472656 -0.470276 1441496829 -0.503967 0.549133 -0.472656 -0.470276 1441496829 -0.503601 0.549438 -0.469971 -0.472961 1441496829 -0.503601 0.549438 -0.469971 -0.472961 1441496829 -0.503601 0.549438 -0.469971 -0.472961 1441496829 -0.503601 0.549438 -0.469971 -0.472961 1441496829 -0.503601 0.549438 -0.469971 -0.472961 1441496829 -0.503601 0.549438 -0.469971 -0.472961 1441496829 -0.503967 0.548279 -0.468506 -0.475403 1441496829 -0.503967 0.548279 -0.468506 -0.475403 1441496829 -0.503967 0.548279 -0.468506 -0.475403 1441496829 -0.503967 0.548279 -0.468506 -0.475403 1441496829 -0.503967 0.548279 -0.468506 -0.475403 1441496829 -0.503967 0.548279 -0.468506 -0.475403 1441496829 -0.503967 0.548401 -0.466797 -0.476990 1441496829 -0.503967 0.548401 -0.466797 -0.476990 1441496829 -0.503967 0.548401 -0.466797 -0.476990 1441496829 -0.503967 0.548401 -0.466797 -0.476990 1441496829 -0.503967 0.548401 -0.466797 -0.476990 1441496829 -0.503967 0.548401 -0.466797 -0.476990 1441496829 -0.503967 0.548401 -0.466797 -0.476990 1441496829 -0.503784 0.549072 -0.466187 -0.476929 1441496829 -0.503784 0.549072 -0.466187 -0.476929 1441496829 -0.503784 0.549072 -0.466187 -0.476929 1441496829 -0.503784 0.549072 -0.466187 -0.476929 1441496829 -0.503784 0.549072 -0.466187 -0.476929 1441496829 -0.503784 0.549072 -0.466187 -0.476929 1441496829 -0.503418 0.551453 -0.465942 -0.474792 1441496829 -0.503418 0.551453 -0.465942 -0.474792 1441496829 -0.503418 0.551453 -0.465942 -0.474792 1441496829 -0.503418 0.551453 -0.465942 -0.474792 1441496829 -0.503418 0.551453 -0.465942 -0.474792 1441496829 -0.503418 0.551453 -0.465942 -0.474792 1441496829 -0.503418 0.551453 -0.465942 -0.474792 1441496829 -0.502502 0.554688 -0.466248 -0.471619 1441496829 -0.502502 0.554688 -0.466248 -0.471619 1441496829 -0.502502 0.554688 -0.466248 -0.471619 1441496829 -0.502502 0.554688 -0.466248 -0.471619 1441496829 -0.502502 0.554688 -0.466248 -0.471619 1441496829 -0.502502 0.554688 -0.466248 -0.471619 1441496829 -0.501343 0.558899 -0.464478 -0.469666 1441496829 -0.501343 0.558899 -0.464478 -0.469666 1441496829 -0.501343 0.558899 -0.464478 -0.469666 1441496829 -0.501343 0.558899 -0.464478 -0.469666 1441496829 -0.501343 0.558899 -0.464478 -0.469666 1441496829 -0.501343 0.558899 -0.464478 -0.469666 1441496829 -0.503113 0.559326 -0.464539 -0.467163 1441496829 -0.503113 0.559326 -0.464539 -0.467163 1441496829 -0.503113 0.559326 -0.464539 -0.467163 1441496829 -0.503113 0.559326 -0.464539 -0.467163 1441496829 -0.503113 0.559326 -0.464539 -0.467163 1441496830 -0.503113 0.559326 -0.464539 -0.467163 1441496830 -0.503113 0.559326 -0.464539 -0.467163 1441496830 -0.506165 0.557800 -0.465576 -0.464722 1441496830 -0.506165 0.557800 -0.465576 -0.464722 1441496830 -0.506165 0.557800 -0.465576 -0.464722 1441496830 -0.506165 0.557800 -0.465576 -0.464722 1441496830 -0.506165 0.557800 -0.465576 -0.464722 1441496830 -0.506165 0.557800 -0.465576 -0.464722 1441496830 -0.507751 0.556641 -0.465393 -0.464539 1441496830 -0.507751 0.556641 -0.465393 -0.464539 1441496830 -0.507751 0.556641 -0.465393 -0.464539 1441496830 -0.507751 0.556641 -0.465393 -0.464539 1441496830 -0.507751 0.556641 -0.465393 -0.464539 1441496830 -0.507263 0.557068 -0.463501 -0.466431 1441496830 -0.507263 0.557068 -0.463501 -0.466431 1441496830 -0.507263 0.557068 -0.463501 -0.466431 1441496830 -0.507263 0.557068 -0.463501 -0.466431 1441496830 -0.507263 0.557068 -0.463501 -0.466431 1441496830 -0.507263 0.557068 -0.463501 -0.466431 1441496830 -0.506409 0.555969 -0.464050 -0.468140 1441496830 -0.506409 0.555969 -0.464050 -0.468140 1441496830 
-0.536560 0.646484 -0.426941 -0.334595 1441496832 -0.536560 0.646484 -0.426941 -0.334595 1441496832 -0.536560 0.646484 -0.426941 -0.334595 1441496832 -0.536560 0.646484 -0.426941 -0.334595 1441496832 -0.536560 0.646484 -0.426941 -0.334595 1441496832 -0.537415 0.681396 -0.421631 -0.262939 1441496832 -0.537415 0.681396 -0.421631 -0.262939 1441496832 -0.537415 0.681396 -0.421631 -0.262939 1441496832 -0.537415 0.681396 -0.421631 -0.262939 1441496832 -0.537415 0.681396 -0.421631 -0.262939 1441496832 -0.537415 0.681396 -0.421631 -0.262939 1441496832 -0.522278 0.724365 -0.412903 -0.178955 1441496832 -0.522278 0.724365 -0.412903 -0.178955 1441496832 -0.522278 0.724365 -0.412903 -0.178955 1441496832 -0.522278 0.724365 -0.412903 -0.178955 1441496832 -0.522278 0.724365 -0.412903 -0.178955 1441496832 -0.522278 0.724365 -0.412903 -0.178955 1441496832 -0.522278 0.724365 -0.412903 -0.178955 1441496832 -0.503052 0.761780 -0.396423 -0.097778 1441496832 -0.503052 0.761780 -0.396423 -0.097778 1441496832 -0.503052 0.761780 -0.396423 -0.097778 1441496832 -0.503052 0.761780 -0.396423 -0.097778 1441496832 -0.503052 0.761780 -0.396423 -0.097778 1441496832 -0.503052 0.761780 -0.396423 -0.097778 1441496832 -0.503906 0.770203 -0.389038 -0.039246 1441496832 -0.503906 0.770203 -0.389038 -0.039246 1441496832 -0.503906 0.770203 -0.389038 -0.039246 1441496832 -0.503906 0.770203 -0.389038 -0.039246 1441496832 -0.503906 0.770203 -0.389038 -0.039246 1441496832 -0.503906 0.770203 -0.389038 -0.039246 1441496832 -0.503906 0.770203 -0.389038 -0.039246 1441496832 -0.507874 0.767090 -0.390564 -0.032654 1441496832 -0.507874 0.767090 -0.390564 -0.032654 1441496832 -0.507874 0.767090 -0.390564 -0.032654 1441496832 -0.507874 0.767090 -0.390564 -0.032654 1441496832 -0.507874 0.767090 -0.390564 -0.032654 1441496832 -0.507874 0.767090 -0.390564 -0.032654 1441496832 -0.514099 0.755371 -0.398132 -0.081665 1441496832 -0.514099 0.755371 -0.398132 -0.081665 1441496832 -0.514099 0.755371 -0.398132 -0.081665 1441496832 -0.514099 0.755371 -0.398132 -0.081665 1441496832 -0.514099 0.755371 -0.398132 -0.081665 1441496832 -0.514099 0.755371 -0.398132 -0.081665 1441496832 -0.514099 0.755371 -0.398132 -0.081665 1441496832 -0.522644 0.728088 -0.408325 -0.173340 1441496832 -0.522644 0.728088 -0.408325 -0.173340 1441496832 -0.522644 0.728088 -0.408325 -0.173340 1441496832 -0.522644 0.728088 -0.408325 -0.173340 1441496832 -0.522644 0.728088 -0.408325 -0.173340 1441496832 -0.522644 0.728088 -0.408325 -0.173340 1441496832 -0.538391 0.681885 -0.412598 -0.273743 1441496832 -0.538391 0.681885 -0.412598 -0.273743 1441496832 -0.538391 0.681885 -0.412598 -0.273743 1441496832 -0.538391 0.681885 -0.412598 -0.273743 1441496832 -0.538391 0.681885 -0.412598 -0.273743 1441496832 -0.538391 0.681885 -0.412598 -0.273743 1441496832 -0.557800 0.629944 -0.417297 -0.343506 1441496832 -0.557800 0.629944 -0.417297 -0.343506 1441496832 -0.557800 0.629944 -0.417297 -0.343506 1441496832 -0.557800 0.629944 -0.417297 -0.343506 1441496832 -0.557800 0.629944 -0.417297 -0.343506 1441496832 -0.557800 0.629944 -0.417297 -0.343506 1441496832 -0.548157 0.596313 -0.439636 -0.388245 1441496832 -0.548157 0.596313 -0.439636 -0.388245 1441496832 -0.548157 0.596313 -0.439636 -0.388245 1441496832 -0.548157 0.596313 -0.439636 -0.388245 1441496832 -0.548157 0.596313 -0.439636 -0.388245 1441496832 -0.548157 0.596313 -0.439636 -0.388245 1441496832 -0.511963 0.592407 -0.447510 -0.432129 1441496833 -0.511963 0.592407 -0.447510 -0.432129 1441496833 -0.511963 0.592407 -0.447510 -0.432129 1441496833 -0.511963 0.592407 -0.447510 -0.432129 1441496833 -0.511963 0.592407 -0.447510 -0.432129 1441496833 -0.511963 0.592407 -0.447510 -0.432129 1441496833 -0.456909 0.620361 -0.433350 -0.467651 1441496833 -0.456909 0.620361 -0.433350 -0.467651 1441496833 -0.456909 0.620361 -0.433350 -0.467651 1441496833 -0.456909 0.620361 -0.433350 -0.467651 1441496833 -0.456909 0.620361 -0.433350 -0.467651 1441496833 -0.456909 0.620361 -0.433350 -0.467651 1441496833 -0.425537 0.640808 -0.423401 -0.478577 1441496833 -0.425537 0.640808 -0.423401 -0.478577 1441496833 -0.425537 0.640808 -0.423401 -0.478577 1441496833 -0.425537 0.640808 -0.423401 -0.478577 1441496833 -0.425537 0.640808 -0.423401 -0.478577 1441496833 -0.425537 0.640808 -0.423401 -0.478577 1441496833 -0.424438 0.611694 -0.430908 -0.510010 1441496833 -0.424438 0.611694 -0.430908 -0.510010 1441496833 -0.424438 0.611694 -0.430908 -0.510010 1441496833 -0.424438 0.611694 -0.430908 -0.510010 1441496833 -0.424438 0.611694 -0.430908 -0.510010 1441496833 -0.424438 0.611694 -0.430908 -0.510010 1441496833 -0.403442 0.615173 -0.419373 -0.531982 1441496833 -0.403442 0.615173 -0.419373 -0.531982 1441496833 -0.403442 0.615173 -0.419373 -0.531982 1441496833 -0.403442 0.615173 -0.419373 -0.531982 1441496833 -0.403442 0.615173 -0.419373 -0.531982 1441496833 -0.403442 0.615173 -0.419373 -0.531982 1441496833 -0.403259 0.637329 -0.408936 -0.513855 1441496833 -0.403259 0.637329 -0.408936 -0.513855 1441496833 -0.403259 0.637329 -0.408936 -0.513855 1441496833 -0.403259 0.637329 -0.408936 -0.513855 1441496833 -0.403259 0.637329 -0.408936 -0.513855 1441496833 -0.403259 0.637329 -0.408936 -0.513855 1441496833 -0.403259 0.637329 -0.408936 -0.513855 1441496833 -0.412109 0.655457 -0.409119 -0.482849 1441496833 -0.412109 0.655457 -0.409119 -0.482849 1441496833 -0.412109 0.655457 -0.409119 -0.482849 1441496833 -0.412109 0.655457 -0.409119 -0.482849 1441496833 -0.412109 0.655457 -0.409119 -0.482849 1441496833 -0.412109 0.655457 -0.409119 -0.482849 1441496833 -0.425171 0.666138 -0.412354 -0.453308 1441496833 -0.425171 0.666138 -0.412354 -0.453308 1441496833 -0.425171 0.666138 -0.412354 -0.453308 1441496833 -0.425171 0.666138 -0.412354 -0.453308 1441496833 -0.425171 0.666138 -0.412354 -0.453308 1441496833 -0.425171 0.666138 -0.412354 -0.453308 1441496833 -0.425171 0.666138 -0.412354 -0.453308 1441496833 -0.462952 0.657898 -0.418579 -0.421570 1441496833 -0.462952 0.657898 -0.418579 -0.421570 1441496833 -0.462952 0.657898 -0.418579 -0.421570 1441496833 -0.462952 0.657898 -0.418579 -0.421570 1441496833 -0.462952 0.657898 -0.418579 -0.421570 1441496833 -0.462952 0.657898 -0.418579 -0.421570 1441496833 -0.508911 0.653381 -0.418823 -0.372498 1441496833 -0.508911 0.653381 -0.418823 -0.372498 1441496833 -0.508911 0.653381 -0.418823 -0.372498 1441496833 -0.508911 0.653381 -0.418823 -0.372498 1441496833 -0.508911 0.653381 -0.418823 -0.372498 1441496833 -0.508911 0.653381 -0.418823 -0.372498 1441496833 -0.533081 0.663757 -0.419739 -0.314819 1441496833 -0.533081 0.663757 -0.419739 -0.314819 1441496833 -0.533081 0.663757 -0.419739 -0.314819 1441496833 -0.533081 0.663757 -0.419739 -0.314819 1441496833 -0.533081 0.663757 -0.419739 -0.314819 1441496833 -0.533081 0.663757 -0.419739 -0.314819 1441496833 -0.542969 0.690979 -0.413208 -0.238892 1441496833 -0.542969 0.690979 -0.413208 -0.238892 1441496833 -0.542969 0.690979 -0.413208 -0.238892 1441496833 -0.542969 0.690979 -0.413208 -0.238892 1441496833 -0.542969 0.690979 -0.413208 -0.238892 1441496833 -0.541504 0.718323 -0.408569 -0.154541 1441496833 -0.541504 0.718323 -0.408569 -0.154541 1441496833 -0.541504 0.718323 -0.408569 -0.154541 1441496833 -0.541504 0.718323 -0.408569 -0.154541 1441496833 -0.541504 0.718323 -0.408569 -0.154541 1441496833 -0.541504 0.718323 -0.408569 -0.154541 1441496833 -0.541504 0.718323 -0.408569 -0.154541 1441496833 -0.532593 0.736633 -0.406982 -0.089844 1441496833 -0.532593 0.736633 -0.406982 -0.089844 1441496833 -0.532593 0.736633 -0.406982 -0.089844 1441496833 -0.532593 0.736633 -0.406982 -0.089844 1441496833 -0.532593 0.736633 -0.406982 -0.089844 1441496833 -0.532593 0.736633 -0.406982 -0.089844 1441496833 -0.530945 0.737061 -0.411682 -0.073120 1441496833 -0.530945 0.737061 -0.411682 -0.073120 1441496833 -0.530945 0.737061 -0.411682 -0.073120 1441496833 -0.530945 0.737061 -0.411682 -0.073120 1441496833 -0.530945 0.737061 -0.411682 -0.073120 1441496833 -0.530945 0.737061 -0.411682 -0.073120 1441496833 -0.530945 0.737061 -0.411682 -0.073120 1441496833 -0.529663 0.729431 -0.417297 -0.115234 1441496833 -0.529663 0.729431 -0.417297 -0.115234 1441496833 -0.529663 0.729431 -0.417297 -0.115234 1441496833 -0.529663 0.729431 -0.417297 -0.115234 1441496833 -0.529663 0.729431 -0.417297 -0.115234 1441496833 -0.529663 0.729431 -0.417297 -0.115234 1441496833 -0.529480 0.709290 -0.422363 -0.195313 1441496833 -0.529480 0.709290 -0.422363 -0.195313 1441496833 -0.529480 0.709290 -0.422363 -0.195313 1441496833 -0.529480 0.709290 -0.422363 -0.195313 1441496833 -0.529480 0.709290 -0.422363 -0.195313 1441496833 -0.529480 0.709290 -0.422363 -0.195313 1441496833 -0.529480 0.709290 -0.422363 -0.195313 1441496833 -0.523499 0.679993 -0.426758 -0.285400 1441496833 -0.523499 0.679993 -0.426758 -0.285400 1441496833 -0.523499 0.679993 -0.426758 -0.285400 1441496833 -0.523499 0.679993 -0.426758 -0.285400 1441496833 -0.523499 0.679993 -0.426758 -0.285400 1441496833 -0.523499 0.679993 -0.426758 -0.285400 1441496833 -0.512451 0.649170 -0.428711 -0.363586 1441496834 -0.512451 0.649170 -0.428711 -0.363586 1441496834 -0.512451 0.649170 -0.428711 -0.363586 1441496834 -0.512451 0.649170 -0.428711 -0.363586 1441496834 -0.512451 0.649170 -0.428711 -0.363586 1441496834 -0.512451 0.649170 -0.428711 -0.363586 1441496834 -0.489685 0.633606 -0.427246 -0.419800 1441496834 -0.489685 0.633606 -0.427246 -0.419800 1441496834 -0.489685 0.633606 -0.427246 -0.419800 1441496834 -0.489685 0.633606 -0.427246 -0.419800 1441496834 -0.489685 0.633606 -0.427246 -0.419800 1441496834 -0.489685 0.633606 -0.427246 -0.419800 1441496834 -0.456543 0.634521 -0.426025 -0.455505 1441496834 -0.456543 0.634521 -0.426025 -0.455505 1441496834 -0.456543 0.634521 -0.426025 -0.455505 1441496834 -0.456543 0.634521 -0.426025 -0.455505 1441496834 -0.456543 0.634521 -0.426025 -0.455505 1441496834 -0.456543 0.634521 -0.426025 -0.455505 1441496834 -0.425293 0.641663 -0.413574 -0.486267 1441496834 -0.425293 0.641663 -0.413574 -0.486267 1441496834 -0.425293 0.641663 -0.413574 -0.486267 1441496834 -0.425293 0.641663 -0.413574 -0.486267 1441496834 -0.425293 0.641663 -0.413574 -0.486267 1441496834 -0.425293 0.641663 -0.413574 -0.486267 1441496834 -0.425293 0.641663 -0.413574 -0.486267 1441496834 -0.408447 0.642944 -0.398499 -0.510925 1441496834 -0.408447 0.642944 -0.398499 -0.510925 1441496834 -0.408447 0.642944 -0.398499 -0.510925 1441496834 -0.408447 0.642944 -0.398499 -0.510925 1441496834 -0.408447 0.642944 -0.398499 -0.510925 1441496834 -0.408447 0.642944 -0.398499 -0.510925 1441496834 -0.406372 0.634705 -0.391357 -0.528137 1441496834 -0.406372 0.634705 -0.391357 -0.528137 1441496834 -0.406372 0.634705 -0.391357 -0.528137 1441496834 -0.406372 0.634705 -0.391357 -0.528137 1441496834 -0.406372 0.634705 -0.391357 -0.528137 1441496834 -0.406372 0.634705 -0.391357 -0.528137 1441496834 -0.406372 0.634705 -0.391357 -0.528137 1441496834 -0.409485 0.621277 -0.396545 -0.537720 1441496834 -0.409485 0.621277 -0.396545 -0.537720 1441496834 -0.409485 0.621277 -0.396545 -0.537720 1441496834 -0.409485 0.621277 -0.396545 -0.537720 1441496834 -0.409485 0.621277 -0.396545 -0.537720 1441496834 -0.409485 0.621277 -0.396545 -0.537720 1441496834 -0.408386 0.621155 -0.401367 -0.535095 1441496834 -0.408386 0.621155 -0.401367 -0.535095 1441496834 -0.408386 0.621155 -0.401367 -0.535095 1441496834 -0.408386 0.621155 -0.401367 -0.535095 1441496834 -0.408386 0.621155 -0.401367 -0.535095 1441496834 -0.408386 0.621155 -0.401367 -0.535095 1441496834 -0.409851 0.634033 -0.406799 -0.514343 1441496834 -0.409851 0.634033 -0.406799 -0.514343 1441496834 -0.409851 0.634033 -0.406799 -0.514343 1441496834 -0.409851 0.634033 -0.406799 -0.514343 1441496834 -0.409851 0.634033 -0.406799 -0.514343 1441496834 -0.409851 0.634033 -0.406799 -0.514343 1441496834 -0.409851 0.634033 -0.406799 -0.514343 1441496834 -0.424805 0.646240 -0.416504 -0.477966 1441496834 -0.424805 0.646240 -0.416504 -0.477966 1441496834 -0.424805 0.646240 -0.416504 -0.477966 1441496834 -0.424805 0.646240 -0.416504 -0.477966 1441496834 -0.424805 0.646240 -0.416504 -0.477966 1441496834 -0.424805 0.646240 -0.416504 -0.477966 1441496834 -0.462524 0.640991 -0.431702 -0.434631 1441496834 -0.462524 0.640991 -0.431702 -0.434631 1441496834 -0.462524 0.640991 -0.431702 -0.434631 1441496834 -0.462524 0.640991 -0.431702 -0.434631 1441496834 -0.462524 0.640991 -0.431702 -0.434631 1441496834 -0.462524 0.640991 -0.431702 -0.434631 1441496834 -0.498840 0.631775 -0.444641 -0.392883 1441496834 -0.498840 0.631775 -0.444641 -0.392883 1441496834 -0.498840 0.631775 -0.444641 -0.392883 1441496834 -0.498840 0.631775 -0.444641 -0.392883 1441496834 -0.498840 0.631775 -0.444641 -0.392883 1441496834 -0.498840 0.631775 -0.444641 -0.392883 1441496834 -0.498840 0.631775 -0.444641 -0.392883 1441496834 -0.530518 0.637146 -0.434998 -0.351379 1441496834 -0.530518 0.637146 -0.434998 -0.351379 1441496834 -0.530518 0.637146 -0.434998 -0.351379 1441496834 -0.530518 0.637146 -0.434998 -0.351379 1441496834 -0.530518 0.637146 -0.434998 -0.351379 1441496834 -0.530518 0.637146 -0.434998 -0.351379 1441496834 -0.541382 0.663025 -0.415222 -0.308167 1441496834 -0.541382 0.663025 -0.415222 -0.308167 1441496834 -0.541382 0.663025 -0.415222 -0.308167 1441496834 -0.541382 0.663025 -0.415222 -0.308167 1441496834 -0.541382 0.663025 -0.415222 -0.308167 1441496834 -0.541382 0.663025 -0.415222 -0.308167 1441496834 -0.541382 0.663025 -0.415222 -0.308167 1441496834 -0.553772 0.693176 -0.393555 -0.240845 1441496834 -0.553772 0.693176 -0.393555 -0.240845 1441496834 -0.553772 0.693176 -0.393555 -0.240845 1441496834 -0.553772 0.693176 -0.393555 -0.240845 1441496834 -0.553772 0.693176 -0.393555 -0.240845 1441496834 -0.553772 0.693176 -0.393555 -0.240845 1441496834 -0.554626 0.724304 -0.373779 -0.167603 1441496834 -0.554626 0.724304 -0.373779 -0.167603 1441496834 -0.554626 0.724304 -0.373779 -0.167603 1441496834 -0.554626 0.724304 -0.373779 -0.167603 1441496834 -0.554626 0.724304 -0.373779 -0.167603 1441496834 -0.554626 0.724304 -0.373779 -0.167603 1441496834 -0.554626 0.724304 -0.373779 -0.167603 1441496834 -0.541565 0.753662 -0.354004 -0.115967 1441496834 -0.541565 0.753662 -0.354004 -0.115967 1441496834 -0.541565 0.753662 -0.354004 -0.115967 1441496834 -0.541565 0.753662 -0.354004 -0.115967 1441496834 -0.541565 0.753662 -0.354004 -0.115967 1441496834 -0.530762 0.764282 -0.349426 -0.109802 1441496834 -0.530762 0.764282 -0.349426 -0.109802 1441496834 -0.530762 0.764282 -0.349426 -0.109802 1441496834 -0.530762 0.764282 -0.349426 -0.109802 1441496834 -0.530762 0.764282 -0.349426 -0.109802 1441496834 -0.530762 0.764282 -0.349426 -0.109802 1441496834 -0.522705 0.756714 -0.358887 -0.159302 1441496834 -0.522705 0.756714 -0.358887 -0.159302 1441496835 -0.522705 0.756714 -0.358887 -0.159302 1441496835 -0.522705 0.756714 -0.358887 -0.159302 1441496835 -0.522705 0.756714 -0.358887 -0.159302 1441496835 -0.522705 0.756714 -0.358887 -0.159302 1441496835 -0.515259 0.730591 -0.374573 -0.245911 1441496835 -0.515259 0.730591 -0.374573 -0.245911 1441496835 -0.515259 0.730591 -0.374573 -0.245911 1441496835 -0.515259 0.730591 -0.374573 -0.245911 1441496835 -0.515259 0.730591 -0.374573 -0.245911 1441496835 -0.515259 0.730591 -0.374573 -0.245911 1441496835 -0.515259 0.730591 -0.374573 -0.245911 1441496835 -0.518066 0.683838 -0.390259 -0.334229 1441496835 -0.518066 0.683838 -0.390259 -0.334229 1441496835 -0.518066 0.683838 -0.390259 -0.334229 1441496835 -0.518066 0.683838 -0.390259 -0.334229 1441496835 -0.518066 0.683838 -0.390259 -0.334229 1441496835 -0.518066 0.683838 -0.390259 -0.334229 1441496835 -0.514343 0.640747 -0.403259 -0.402893 1441496835 -0.514343 0.640747 -0.403259 -0.402893 1441496835 -0.514343 0.640747 -0.403259 -0.402893 1441496835 -0.514343 0.640747 -0.403259 -0.402893 1441496835 -0.514343 0.640747 -0.403259 -0.402893 1441496835 -0.514343 0.640747 -0.403259 -0.402893 1441496835 -0.491272 0.620300 -0.411621 -0.452209 1441496835 -0.491272 0.620300 -0.411621 -0.452209 1441496835 -0.491272 0.620300 -0.411621 -0.452209 1441496835 -0.491272 0.620300 -0.411621 -0.452209 1441496835 -0.491272 0.620300 -0.411621 -0.452209 1441496835 -0.491272 0.620300 -0.411621 -0.452209 1441496835 -0.462708 0.612366 -0.413269 -0.489990 1441496835 -0.462708 0.612366 -0.413269 -0.489990 1441496835 -0.462708 0.612366 -0.413269 -0.489990 1441496835 -0.462708 0.612366 -0.413269 -0.489990 1441496835 -0.462708 0.612366 -0.413269 -0.489990 1441496835 -0.462708 0.612366 -0.413269 -0.489990 1441496835 -0.462708 0.612366 -0.413269 -0.489990 1441496835 -0.432190 0.615112 -0.407715 -0.518372 1441496835 -0.432190 0.615112 -0.407715 -0.518372 1441496835 -0.432190 0.615112 -0.407715 -0.518372 1441496835 -0.432190 0.615112 -0.407715 -0.518372 1441496835 -0.432190 0.615112 -0.407715 -0.518372 1441496835 -0.432190 0.615112 -0.407715 -0.518372 1441496835 -0.408081 0.624939 -0.383240 -0.544189 1441496835 -0.408081 0.624939 -0.383240 -0.544189 1441496835 -0.408081 0.624939 -0.383240 -0.544189 1441496835 -0.408081 0.624939 -0.383240 -0.544189 1441496835 -0.408081 0.624939 -0.383240 -0.544189 1441496835 -0.408081 0.624939 -0.383240 -0.544189 1441496835 -0.407593 0.616699 -0.381104 -0.555298 1441496835 -0.407593 0.616699 -0.381104 -0.555298 1441496835 -0.407593 0.616699 -0.381104 -0.555298 1441496835 -0.407593 0.616699 -0.381104 -0.555298 1441496835 -0.407593 0.616699 -0.381104 -0.555298 1441496835 -0.407593 0.616699 -0.381104 -0.555298 1441496835 -0.407593 0.616699 -0.381104 -0.555298 1441496835 -0.408020 0.601990 -0.387329 -0.566711 1441496835 -0.408020 0.601990 -0.387329 -0.566711 1441496835 -0.408020 0.601990 -0.387329 -0.566711 1441496835 -0.408020 0.601990 -0.387329 -0.566711 1441496835 -0.408020 0.601990 -0.387329 -0.566711 1441496835 -0.408020 0.601990 -0.387329 -0.566711 1441496835 -0.400146 0.607971 -0.383179 -0.568787 1441496835 -0.400146 0.607971 -0.383179 -0.568787 1441496835 -0.400146 0.607971 -0.383179 -0.568787 1441496835 -0.400146 0.607971 -0.383179 -0.568787 1441496835 -0.400146 0.607971 -0.383179 -0.568787 1441496835 -0.400146 0.607971 -0.383179 -0.568787 1441496835 -0.400146 0.607971 -0.383179 -0.568787 1441496835 -0.398071 0.628296 -0.389587 -0.543152 1441496835 -0.398071 0.628296 -0.389587 -0.543152 1441496835 -0.398071 0.628296 -0.389587 -0.543152 1441496835 -0.398071 0.628296 -0.389587 -0.543152 1441496835 -0.398071 0.628296 -0.389587 -0.543152 1441496835 -0.398071 0.628296 -0.389587 -0.543152 1441496835 -0.398071 0.628296 -0.389587 -0.543152 1441496835 -0.402527 0.648132 -0.397644 -0.509705 1441496835 -0.402527 0.648132 -0.397644 -0.509705 1441496835 -0.402527 0.648132 -0.397644 -0.509705 1441496835 -0.402527 0.648132 -0.397644 -0.509705 1441496835 -0.402527 0.648132 -0.397644 -0.509705 1441496835 -0.402527 0.648132 -0.397644 -0.509705 1441496835 -0.425354 0.652222 -0.414795 -0.470825 1441496835 -0.425354 0.652222 -0.414795 -0.470825 1441496835 -0.425354 0.652222 -0.414795 -0.470825 1441496835 -0.425354 0.652222 -0.414795 -0.470825 1441496835 -0.425354 0.652222 -0.414795 -0.470825 1441496835 -0.425354 0.652222 -0.414795 -0.470825 1441496835 -0.425354 0.652222 -0.414795 -0.470825 1441496835 -0.466125 0.647034 -0.429626 -0.423706 1441496835 -0.466125 0.647034 -0.429626 -0.423706 1441496835 -0.466125 0.647034 -0.429626 -0.423706 1441496835 -0.466125 0.647034 -0.429626 -0.423706 1441496835 -0.466125 0.647034 -0.429626 -0.423706 1441496835 -0.508972 0.657593 -0.425964 -0.356567 1441496835 -0.508972 0.657593 -0.425964 -0.356567 1441496835 -0.508972 0.657593 -0.425964 -0.356567 1441496835 -0.508972 0.657593 -0.425964 -0.356567 1441496835 -0.508972 0.657593 -0.425964 -0.356567 1441496835 -0.508972 0.657593 -0.425964 -0.356567 1441496835 -0.508972 0.657593 -0.425964 -0.356567 1441496835 -0.521790 0.687744 -0.410950 -0.293152 1441496835 -0.521790 0.687744 -0.410950 -0.293152 1441496835 -0.521790 0.687744 -0.410950 -0.293152 1441496835 -0.521790 0.687744 -0.410950 -0.293152 1441496835 -0.521790 0.687744 -0.410950 -0.293152 1441496835 -0.521790 0.687744 -0.410950 -0.293152 1441496835 -0.532715 0.714294 -0.396912 -0.220154 1441496835 -0.532715 0.714294 -0.396912 -0.220154 1441496835 -0.532715 0.714294 -0.396912 -0.220154 1441496835 -0.532715 0.714294 -0.396912 -0.220154 1441496835 -0.532715 0.714294 -0.396912 -0.220154 1441496835 -0.532715 0.714294 -0.396912 -0.220154 1441496835 -0.537292 0.734619 -0.383789 -0.156067 1441496835 -0.537292 0.734619 -0.383789 -0.156067 1441496835 -0.537292 0.734619 -0.383789 -0.156067 1441496836 -0.537292 0.734619 -0.383789 -0.156067 1441496836 -0.537292 0.734619 -0.383789 -0.156067 1441496836 -0.537292 0.734619 -0.383789 -0.156067 1441496836 -0.533997 0.746826 -0.377014 -0.122253 1441496836 -0.533997 0.746826 -0.377014 -0.122253 1441496836 -0.533997 0.746826 -0.377014 -0.122253 1441496836 -0.533997 0.746826 -0.377014 -0.122253 1441496836 -0.533997 0.746826 -0.377014 -0.122253 1441496836 -0.533997 0.746826 -0.377014 -0.122253 1441496836 -0.533997 0.746826 -0.377014 -0.122253 1441496836 -0.530518 0.745728 -0.379578 -0.135498 1441496836 -0.530518 0.745728 -0.379578 -0.135498 1441496836 -0.530518 0.745728 -0.379578 -0.135498 1441496836 -0.530518 0.745728 -0.379578 -0.135498 1441496836 -0.530518 0.745728 -0.379578 -0.135498 1441496836 -0.520020 0.733521 -0.390259 -0.198059 1441496836 -0.520020 0.733521 -0.390259 -0.198059 1441496836 -0.520020 0.733521 -0.390259 -0.198059 1441496836 -0.520020 0.733521 -0.390259 -0.198059 1441496836 -0.520020 0.733521 -0.390259 -0.198059 1441496836 -0.520020 0.733521 -0.390259 -0.198059 1441496836 -0.516785 0.703186 -0.398010 -0.283020 1441496836 -0.516785 0.703186 -0.398010 -0.283020 1441496836 -0.516785 0.703186 -0.398010 -0.283020 1441496836 -0.516785 0.703186 -0.398010 -0.283020 1441496836 -0.516785 0.703186 -0.398010 -0.283020 1441496836 -0.516785 0.703186 -0.398010 -0.283020 1441496836 -0.517883 0.660461 -0.406128 -0.361511 1441496836 -0.517883 0.660461 -0.406128 -0.361511 1441496836 -0.517883 0.660461 -0.406128 -0.361511 1441496836 -0.517883 0.660461 -0.406128 -0.361511 1441496836 -0.517883 0.660461 -0.406128 -0.361511 1441496836 -0.517883 0.660461 -0.406128 -0.361511 1441496836 -0.517883 0.660461 -0.406128 -0.361511 1441496836 -0.501648 0.628479 -0.410950 -0.429504 1441496836 -0.501648 0.628479 -0.410950 -0.429504 1441496836 -0.501648 0.628479 -0.410950 -0.429504 1441496836 -0.501648 0.628479 -0.410950 -0.429504 1441496836 -0.501648 0.628479 -0.410950 -0.429504 1441496836 -0.501648 0.628479 -0.410950 -0.429504 1441496836 -0.480469 0.611328 -0.405579 -0.480652 1441496836 -0.480469 0.611328 -0.405579 -0.480652 1441496836 -0.480469 0.611328 -0.405579 -0.480652 1441496836 -0.480469 0.611328 -0.405579 -0.480652 1441496836 -0.480469 0.611328 -0.405579 -0.480652 1441496836 -0.480469 0.611328 -0.405579 -0.480652 1441496836 -0.457336 0.600464 -0.408264 -0.513428 1441496836 -0.457336 0.600464 -0.408264 -0.513428 1441496836 -0.457336 0.600464 -0.408264 -0.513428 1441496836 -0.457336 0.600464 -0.408264 -0.513428 1441496836 -0.457336 0.600464 -0.408264 -0.513428 1441496836 -0.457336 0.600464 -0.408264 -0.513428 1441496836 -0.457336 0.600464 -0.408264 -0.513428 1441496836 -0.426331 0.612427 -0.388062 -0.540955 1441496836 -0.426331 0.612427 -0.388062 -0.540955 1441496836 -0.426331 0.612427 -0.388062 -0.540955 1441496836 -0.426331 0.612427 -0.388062 -0.540955 1441496836 -0.426331 0.612427 -0.388062 -0.540955 1441496836 -0.426331 0.612427 -0.388062 -0.540955 1441496836 -0.414368 0.622925 -0.369812 -0.550903 1441496836 -0.414368 0.622925 -0.369812 -0.550903 1441496836 -0.414368 0.622925 -0.369812 -0.550903 1441496836 -0.414368 0.622925 -0.369812 -0.550903 1441496836 -0.414368 0.622925 -0.369812 -0.550903 1441496836 -0.414368 0.622925 -0.369812 -0.550903 1441496836 -0.414368 0.622925 -0.369812 -0.550903 1441496836 -0.412292 0.616394 -0.374451 -0.556702 1441496836 -0.412292 0.616394 -0.374451 -0.556702 1441496836 -0.412292 0.616394 -0.374451 -0.556702 1441496836 -0.412292 0.616394 -0.374451 -0.556702 1441496836 -0.412292 0.616394 -0.374451 -0.556702 1441496836 -0.412292 0.616394 -0.374451 -0.556702 1441496836 -0.393127 0.625000 -0.360474 -0.570007 1441496836 -0.393127 0.625000 -0.360474 -0.570007 1441496836 -0.393127 0.625000 -0.360474 -0.570007 1441496836 -0.393127 0.625000 -0.360474 -0.570007 1441496836 -0.393127 0.625000 -0.360474 -0.570007 1441496836 -0.393127 0.625000 -0.360474 -0.570007 1441496836 -0.388123 0.638611 -0.353455 -0.562744 1441496836 -0.388123 0.638611 -0.353455 -0.562744 1441496836 -0.388123 0.638611 -0.353455 -0.562744 1441496836 -0.388123 0.638611 -0.353455 -0.562744 1441496836 -0.388123 0.638611 -0.353455 -0.562744 1441496836 -0.388123 0.638611 -0.353455 -0.562744 1441496836 -0.398010 0.651917 -0.371582 -0.527771 1441496836 -0.398010 0.651917 -0.371582 -0.527771 1441496836 -0.398010 0.651917 -0.371582 -0.527771 1441496836 -0.398010 0.651917 -0.371582 -0.527771 1441496836 -0.398010 0.651917 -0.371582 -0.527771 1441496836 -0.398010 0.651917 -0.371582 -0.527771 1441496836 -0.398010 0.651917 -0.371582 -0.527771 1441496836 -0.418762 0.660950 -0.388062 -0.487061 1441496836 -0.418762 0.660950 -0.388062 -0.487061 1441496836 -0.418762 0.660950 -0.388062 -0.487061 1441496836 -0.418762 0.660950 -0.388062 -0.487061 1441496836 -0.418762 0.660950 -0.388062 -0.487061 1441496836 -0.418762 0.660950 -0.388062 -0.487061 1441496836 -0.443481 0.663696 -0.403748 -0.447083 1441496836 -0.443481 0.663696 -0.403748 -0.447083 1441496836 -0.443481 0.663696 -0.403748 -0.447083 1441496836 -0.443481 0.663696 -0.403748 -0.447083 1441496836 -0.443481 0.663696 -0.403748 -0.447083 1441496836 -0.443481 0.663696 -0.403748 -0.447083 1441496836 -0.478943 0.659363 -0.410522 -0.409119 1441496836 -0.478943 0.659363 -0.410522 -0.409119 1441496836 -0.478943 0.659363 -0.410522 -0.409119 1441496836 -0.478943 0.659363 -0.410522 -0.409119 1441496836 -0.478943 0.659363 -0.410522 -0.409119 1441496836 -0.478943 0.659363 -0.410522 -0.409119 1441496836 -0.478943 0.659363 -0.410522 -0.409119 1441496836 -0.526123 0.654541 -0.403931 -0.362793 1441496836 -0.526123 0.654541 -0.403931 -0.362793 1441496836 -0.526123 0.654541 -0.403931 -0.362793 1441496837 -0.526123 0.654541 -0.403931 -0.362793 1441496837 -0.526123 0.654541 -0.403931 -0.362793 1441496837 -0.526123 0.654541 -0.403931 -0.362793 1441496837 -0.549316 0.670471 -0.393494 -0.306396 1441496837 -0.549316 0.670471 -0.393494 -0.306396 1441496837 -0.549316 0.670471 -0.393494 -0.306396 1441496837 -0.549316 0.670471 -0.393494 -0.306396 1441496837 -0.549316 0.670471 -0.393494 -0.306396 1441496837 -0.549316 0.670471 -0.393494 -0.306396 1441496837 -0.548523 0.709229 -0.373230 -0.238464 1441496837 -0.548523 0.709229 -0.373230 -0.238464 1441496837 -0.548523 0.709229 -0.373230 -0.238464 1441496837 -0.548523 0.709229 -0.373230 -0.238464 1441496837 -0.548523 0.709229 -0.373230 -0.238464 1441496837 -0.548523 0.709229 -0.373230 -0.238464 1441496837 -0.548523 0.709229 -0.373230 -0.238464 1441496837 -0.534302 0.751953 -0.350159 -0.162720 1441496837 -0.534302 0.751953 -0.350159 -0.162720 1441496837 -0.534302 0.751953 -0.350159 -0.162720 1441496837 -0.534302 0.751953 -0.350159 -0.162720 1441496837 -0.534302 0.751953 -0.350159 -0.162720 1441496837 -0.534302 0.751953 -0.350159 -0.162720 1441496837 -0.521118 0.775085 -0.340332 -0.108887 1441496837 -0.521118 0.775085 -0.340332 -0.108887 1441496837 -0.521118 0.775085 -0.340332 -0.108887 1441496837 -0.521118 0.775085 -0.340332 -0.108887 1441496837 -0.521118 0.775085 -0.340332 -0.108887 1441496837 -0.521118 0.775085 -0.340332 -0.108887 1441496837 -0.512939 0.780396 -0.342407 -0.103149 1441496837 -0.512939 0.780396 -0.342407 -0.103149 1441496837 -0.512939 0.780396 -0.342407 -0.103149 1441496837 -0.512939 0.780396 -0.342407 -0.103149 1441496837 -0.512939 0.780396 -0.342407 -0.103149 1441496837 -0.512939 0.780396 -0.342407 -0.103149 1441496837 -0.512939 0.780396 -0.342407 -0.103149 1441496837 -0.511536 0.768188 -0.356567 -0.145386 1441496837 -0.511536 0.768188 -0.356567 -0.145386 1441496837 -0.511536 0.768188 -0.356567 -0.145386 1441496837 -0.511536 0.768188 -0.356567 -0.145386 1441496837 -0.511536 0.768188 -0.356567 -0.145386 1441496837 -0.511536 0.768188 -0.356567 -0.145386 1441496837 -0.514832 0.738037 -0.375916 -0.221313 1441496837 -0.514832 0.738037 -0.375916 -0.221313 1441496837 -0.514832 0.738037 -0.375916 -0.221313 1441496837 -0.514832 0.738037 -0.375916 -0.221313 1441496837 -0.514832 0.738037 -0.375916 -0.221313 1441496837 -0.514832 0.738037 -0.375916 -0.221313 1441496837 -0.517456 0.694336 -0.393738 -0.308350 1441496837 -0.517456 0.694336 -0.393738 -0.308350 1441496837 -0.517456 0.694336 -0.393738 -0.308350 1441496837 -0.517456 0.694336 -0.393738 -0.308350 1441496837 -0.517456 0.694336 -0.393738 -0.308350 1441496837 -0.517456 0.694336 -0.393738 -0.308350 1441496837 -0.517456 0.694336 -0.393738 -0.308350 1441496837 -0.527710 0.640259 -0.407532 -0.381470 1441496837 -0.527710 0.640259 -0.407532 -0.381470 1441496837 -0.527710 0.640259 -0.407532 -0.381470 1441496837 -0.527710 0.640259 -0.407532 -0.381470 1441496837 -0.527893 0.591125 -0.429321 -0.433167 1441496837 -0.527893 0.591125 -0.429321 -0.433167 1441496837 -0.527893 0.591125 -0.429321 -0.433167 1441496837 -0.527893 0.591125 -0.429321 -0.433167 1441496837 -0.527893 0.591125 -0.429321 -0.433167 1441496837 -0.527893 0.591125 -0.429321 -0.433167 1441496837 -0.502930 0.576050 -0.435303 -0.475220 1441496837 -0.502930 0.576050 -0.435303 -0.475220 1441496837 -0.502930 0.576050 -0.435303 -0.475220 1441496837 -0.502930 0.576050 -0.435303 -0.475220 1441496837 -0.502930 0.576050 -0.435303 -0.475220 1441496837 -0.502930 0.576050 -0.435303 -0.475220 1441496837 -0.481140 0.573792 -0.429260 -0.505005 1441496837 -0.481140 0.573792 -0.429260 -0.505005 1441496837 -0.481140 0.573792 -0.429260 -0.505005 1441496837 -0.481140 0.573792 -0.429260 -0.505005 1441496837 -0.481140 0.573792 -0.429260 -0.505005 1441496837 -0.481140 0.573792 -0.429260 -0.505005 1441496837 -0.464722 0.581238 -0.427307 -0.513489 1441496837 -0.464722 0.581238 -0.427307 -0.513489 1441496837 -0.464722 0.581238 -0.427307 -0.513489 1441496837 -0.464722 0.581238 -0.427307 -0.513489 1441496837 -0.464722 0.581238 -0.427307 -0.513489 1441496837 -0.464722 0.581238 -0.427307 -0.513489 1441496837 -0.464722 0.581238 -0.427307 -0.513489 1441496837 -0.456360 0.584412 -0.432556 -0.513000 1441496837 -0.456360 0.584412 -0.432556 -0.513000 1441496837 -0.456360 0.584412 -0.432556 -0.513000 1441496837 
-0.491394 0.555664 -0.467896 -0.480530 1441496840 -0.491394 0.555664 -0.467896 -0.480530 1441496840 -0.491394 0.555664 -0.467896 -0.480530 1441496840 -0.495117 0.554382 -0.470154 -0.475952 1441496840 -0.495117 0.554382 -0.470154 -0.475952 1441496840 -0.495117 0.554382 -0.470154 -0.475952 1441496840 -0.495117 0.554382 -0.470154 -0.475952 1441496840 -0.495117 0.554382 -0.470154 -0.475952 1441496840 -0.495117 0.554382 -0.470154 -0.475952 1441496840 -0.499268 0.552490 -0.472961 -0.471008 1441496840 -0.499268 0.552490 -0.472961 -0.471008 1441496840 -0.499268 0.552490 -0.472961 -0.471008 1441496840 -0.499268 0.552490 -0.472961 -0.471008 1441496840 -0.499268 0.552490 -0.472961 -0.471008 1441496840 -0.499268 0.552490 -0.472961 -0.471008 1441496840 -0.501770 0.552124 -0.473145 -0.468567 1441496840 -0.501770 0.552124 -0.473145 -0.468567 1441496840 -0.501770 0.552124 -0.473145 -0.468567 1441496840 -0.501770 0.552124 -0.473145 -0.468567 1441496840 -0.501770 0.552124 -0.473145 -0.468567 1441496840 -0.501770 0.552124 -0.473145 -0.468567 1441496840 -0.501770 0.552124 -0.473145 -0.468567 1441496840 -0.503906 0.551453 -0.472778 -0.467407 1441496840 -0.503906 0.551453 -0.472778 -0.467407 1441496840 -0.503906 0.551453 -0.472778 -0.467407 1441496840 -0.503906 0.551453 -0.472778 -0.467407 1441496840 -0.503906 0.551453 -0.472778 -0.467407 1441496840 -0.503906 0.551453 -0.472778 -0.467407 1441496840 -0.505188 0.550964 -0.471497 -0.467896 1441496840 -0.505188 0.550964 -0.471497 -0.467896 1441496840 -0.505188 0.550964 -0.471497 -0.467896 1441496840 -0.505188 0.550964 -0.471497 -0.467896 1441496840 -0.505188 0.550964 -0.471497 -0.467896 1441496840 -0.505188 0.550964 -0.471497 -0.467896 1441496840 -0.505188 0.550964 -0.471497 -0.467896 1441496840 -0.507080 0.549866 -0.471375 -0.467346 1441496840 -0.507080 0.549866 -0.471375 -0.467346 1441496840 -0.507080 0.549866 -0.471375 -0.467346 1441496840 -0.507080 0.549866 -0.471375 -0.467346 1441496840 -0.507080 0.549866 -0.471375 -0.467346 1441496840 -0.507080 0.549866 -0.471375 -0.467346 1441496840 -0.510315 0.545959 -0.474304 -0.465393 1441496840 -0.510315 0.545959 -0.474304 -0.465393 1441496840 -0.510315 0.545959 -0.474304 -0.465393 1441496840 -0.510315 0.545959 -0.474304 -0.465393 1441496840 -0.510315 0.545959 -0.474304 -0.465393 1441496840 -0.510315 0.545959 -0.474304 -0.465393 1441496840 -0.512207 0.542725 -0.476929 -0.464417 1441496840 -0.512207 0.542725 -0.476929 -0.464417 1441496840 -0.512207 0.542725 -0.476929 -0.464417 1441496840 -0.512207 0.542725 -0.476929 -0.464417 1441496840 -0.512207 0.542725 -0.476929 -0.464417 1441496840 -0.512207 0.542725 -0.476929 -0.464417 1441496840 -0.512817 0.541138 -0.478088 -0.464417 1441496840 -0.512817 0.541138 -0.478088 -0.464417 1441496840 -0.512817 0.541138 -0.478088 -0.464417 1441496840 -0.512817 0.541138 -0.478088 -0.464417 1441496840 -0.512817 0.541138 -0.478088 -0.464417 1441496840 -0.512817 0.541138 -0.478088 -0.464417 1441496840 -0.512817 0.541138 -0.478088 -0.464417 1441496840 -0.513611 0.539795 -0.479553 -0.463562 1441496840 -0.513611 0.539795 -0.479553 -0.463562 1441496840 -0.513611 0.539795 -0.479553 -0.463562 1441496840 -0.513611 0.539795 -0.479553 -0.463562 1441496840 -0.513611 0.539795 -0.479553 -0.463562 1441496840 -0.513611 0.539795 -0.479553 -0.463562 1441496840 -0.513306 0.540222 -0.480652 -0.462280 1441496840 -0.513306 0.540222 -0.480652 -0.462280 1441496840 -0.513306 0.540222 -0.480652 -0.462280 1441496840 -0.513306 0.540222 -0.480652 -0.462280 1441496840 -0.513306 0.540222 -0.480652 -0.462280 1441496840 -0.513306 0.540222 -0.480652 -0.462280 1441496840 -0.511169 0.542603 -0.480103 -0.462402 1441496840 -0.511169 0.542603 -0.480103 -0.462402 1441496840 -0.511169 0.542603 -0.480103 -0.462402 1441496840 -0.511169 0.542603 -0.480103 -0.462402 1441496840 -0.511169 0.542603 -0.480103 -0.462402 1441496840 -0.511169 0.542603 -0.480103 -0.462402 1441496840 -0.511169 0.542603 -0.480103 -0.462402 1441496840 -0.508057 0.546387 -0.478699 -0.462830 1441496840 -0.508057 0.546387 -0.478699 -0.462830 1441496840 -0.508057 0.546387 -0.478699 -0.462830 1441496840 -0.508057 0.546387 -0.478699 -0.462830 1441496840 -0.508057 0.546387 -0.478699 -0.462830 1441496840 -0.508057 0.546387 -0.478699 -0.462830 1441496840 -0.505310 0.548279 -0.478149 -0.464172 1441496840 -0.505310 0.548279 -0.478149 -0.464172 1441496840 -0.505310 0.548279 -0.478149 -0.464172 1441496840 -0.505310 0.548279 -0.478149 -0.464172 1441496840 -0.505310 0.548279 -0.478149 -0.464172 1441496840 -0.505310 0.548279 -0.478149 -0.464172 1441496840 -0.505310 0.548279 -0.478149 -0.464172 1441496840 -0.502014 0.550781 -0.475769 -0.467163 1441496840 -0.502014 0.550781 -0.475769 -0.467163 1441496840 -0.502014 0.550781 -0.475769 -0.467163 1441496840 -0.502014 0.550781 -0.475769 -0.467163 1441496840 -0.502014 0.550781 -0.475769 -0.467163 1441496840 -0.502014 0.550781 -0.475769 -0.467163 1441496840 -0.500183 0.551636 -0.473633 -0.470398 1441496840 -0.500183 0.551636 -0.473633 -0.470398 1441496840 -0.500183 0.551636 -0.473633 -0.470398 1441496840 -0.500183 0.551636 -0.473633 -0.470398 1441496840 -0.500183 0.551636 -0.473633 -0.470398 1441496840 -0.500183 0.551636 -0.473633 -0.470398 1441496840 -0.500183 0.551636 -0.473633 -0.470398 1441496840 -0.499878 0.551086 -0.471741 -0.473267 1441496840 -0.499878 0.551086 -0.471741 -0.473267 1441496841 -0.499878 0.551086 -0.471741 -0.473267 1441496841 -0.499878 0.551086 -0.471741 -0.473267 1441496841 -0.499878 0.551086 -0.471741 -0.473267 1441496841 -0.499878 0.551086 -0.471741 -0.473267 1441496841 -0.499878 0.551086 -0.471741 -0.473267 1441496841 -0.500244 0.550171 -0.469238 -0.476379 1441496841 -0.500244 0.550171 -0.469238 -0.476379 1441496841 -0.500244 0.550171 -0.469238 -0.476379 1441496841 -0.500244 0.550171 -0.469238 -0.476379 1441496841 -0.500244 0.550171 -0.469238 -0.476379 1441496841 -0.500244 0.550171 -0.469238 -0.476379 1441496841 -0.501587 0.548462 -0.468445 -0.477722 1441496841 -0.501587 0.548462 -0.468445 -0.477722 1441496841 -0.501587 0.548462 -0.468445 -0.477722 1441496841 -0.501587 0.548462 -0.468445 -0.477722 1441496841 -0.501587 0.548462 -0.468445 -0.477722 1441496841 -0.501587 0.548462 -0.468445 -0.477722 1441496841 -0.501343 0.548157 -0.465881 -0.480835 1441496841 -0.501343 0.548157 -0.465881 -0.480835 1441496841 -0.501343 0.548157 -0.465881 -0.480835 1441496841 -0.501343 0.548157 -0.465881 -0.480835 1441496841 -0.501343 0.548157 -0.465881 -0.480835 1441496841 -0.501343 0.548157 -0.465881 -0.480835 1441496841 -0.501343 0.548157 -0.465881 -0.480835 1441496841 -0.502991 0.547119 -0.465454 -0.480652 1441496841 -0.502991 0.547119 -0.465454 -0.480652 1441496841 -0.502991 0.547119 -0.465454 -0.480652 1441496841 -0.502991 0.547119 -0.465454 -0.480652 1441496841 -0.502991 0.547119 -0.465454 -0.480652 1441496841 -0.502991 0.547119 -0.465454 -0.480652 1441496841 -0.506287 0.544312 -0.468872 -0.477112 1441496841 -0.506287 0.544312 -0.468872 -0.477112 1441496841 -0.506287 0.544312 -0.468872 -0.477112 1441496841 -0.506287 0.544312 -0.468872 -0.477112 1441496841 -0.506287 0.544312 -0.468872 -0.477112 1441496841 -0.506287 0.544312 -0.468872 -0.477112 1441496841 -0.506287 0.544312 -0.468872 -0.477112 1441496841 -0.508972 0.542114 -0.473633 -0.472046 1441496841 -0.508972 0.542114 -0.473633 -0.472046 1441496841 -0.508972 0.542114 -0.473633 -0.472046 1441496841 -0.508972 0.542114 -0.473633 -0.472046 1441496841 -0.508972 0.542114 -0.473633 -0.472046 1441496841 -0.508972 0.542114 -0.473633 -0.472046 1441496841 -0.509094 0.542847 -0.475159 -0.469482 1441496841 -0.509094 0.542847 -0.475159 -0.469482 1441496841 -0.509094 0.542847 -0.475159 -0.469482 1441496841 -0.509094 0.542847 -0.475159 -0.469482 1441496841 -0.509094 0.542847 -0.475159 -0.469482 1441496841 -0.509094 0.542847 -0.475159 -0.469482 1441496841 -0.510193 0.542542 -0.477966 -0.465759 1441496841 -0.510193 0.542542 -0.477966 -0.465759 1441496841 -0.510193 0.542542 -0.477966 -0.465759 1441496841 -0.510193 0.542542 -0.477966 -0.465759 1441496841 -0.510193 0.542542 -0.477966 -0.465759 1441496841 -0.510193 0.542542 -0.477966 -0.465759 1441496841 -0.509521 0.544128 -0.478638 -0.463989 1441496841 -0.509521 0.544128 -0.478638 -0.463989 1441496841 -0.509521 0.544128 -0.478638 -0.463989 1441496841 -0.509521 0.544128 -0.478638 -0.463989 1441496841 -0.509521 0.544128 -0.478638 -0.463989 1441496841 -0.509521 0.544128 -0.478638 -0.463989 1441496841 -0.509521 0.544128 -0.478638 -0.463989 1441496841 -0.508789 0.546265 -0.477356 -0.463562 1441496841 -0.508789 0.546265 -0.477356 -0.463562 1441496841 -0.508789 0.546265 -0.477356 -0.463562 1441496841 -0.508789 0.546265 -0.477356 -0.463562 1441496841 -0.508789 0.546265 -0.477356 -0.463562 1441496841 -0.508789 0.546265 -0.477356 -0.463562 1441496841 -0.509338 0.546204 -0.476868 -0.463562 1441496841 -0.509338 0.546204 -0.476868 -0.463562 1441496841 -0.509338 0.546204 -0.476868 -0.463562 1441496841 -0.509338 0.546204 -0.476868 -0.463562 1441496841 -0.509338 0.546204 -0.476868 -0.463562 1441496841 -0.509338 0.546204 -0.476868 -0.463562 1441496841 -0.510132 0.545471 -0.476624 -0.463806 1441496841 -0.510132 0.545471 -0.476624 -0.463806 1441496841 -0.510132 0.545471 -0.476624 -0.463806 1441496841 -0.510132 0.545471 -0.476624 -0.463806 1441496841 -0.510132 0.545471 -0.476624 -0.463806 1441496841 -0.510132 0.545471 -0.476624 -0.463806 1441496841 -0.510132 0.545471 -0.476624 -0.463806 1441496841 -0.510437 0.544617 -0.475952 -0.465088 1441496841 -0.510437 0.544617 -0.475952 -0.465088 1441496841 -0.510437 0.544617 -0.475952 -0.465088 1441496841 -0.510437 0.544617 -0.475952 -0.465088 1441496841 -0.510437 0.544617 -0.475952 -0.465088 1441496841 -0.510437 0.544617 -0.475952 -0.465088 1441496841 -0.512085 0.541870 -0.477417 -0.465027 1441496841 -0.512085 0.541870 -0.477417 -0.465027 1441496841 -0.512085 0.541870 -0.477417 -0.465027 1441496841 -0.512085 0.541870 -0.477417 -0.465027 1441496841 -0.512085 0.541870 -0.477417 -0.465027 1441496841 -0.512085 0.541870 -0.477417 -0.465027 1441496841 -0.512878 0.539734 -0.478638 -0.465454 1441496841 -0.512878 0.539734 -0.478638 -0.465454 1441496841 -0.512878 0.539734 -0.478638 -0.465454 1441496841 -0.512878 0.539734 -0.478638 -0.465454 1441496841 -0.512878 0.539734 -0.478638 -0.465454 1441496841 -0.512878 0.539734 -0.478638 -0.465454 1441496841 -0.512573 0.538757 -0.479858 -0.465637 1441496841 -0.512573 0.538757 -0.479858 -0.465637 1441496841 -0.512573 0.538757 -0.479858 -0.465637 1441496841 -0.512573 0.538757 -0.479858 -0.465637 1441496841 -0.512573 0.538757 -0.479858 -0.465637 1441496841 -0.512573 0.538757 -0.479858 -0.465637 1441496841 -0.512573 0.538757 -0.479858 -0.465637 1441496841 -0.511108 0.539551 -0.480042 -0.466125 1441496841 -0.511108 0.539551 -0.480042 -0.466125 1441496841 -0.511108 0.539551 -0.480042 -0.466125 1441496841 -0.511108 0.539551 -0.480042 -0.466125 1441496841 -0.511108 0.539551 -0.480042 -0.466125 1441496841 -0.511108 0.539551 -0.480042 -0.466125 1441496841 -0.509583 0.540466 -0.480408 -0.466370 1441496841 -0.509583 0.540466 -0.480408 -0.466370 1441496842 -0.509583 0.540466 -0.480408 -0.466370 1441496842 -0.509583 0.540466 -0.480408 -0.466370 1441496842 -0.509583 0.540466 -0.480408 -0.466370 1441496842 -0.509583 0.540466 -0.480408 -0.466370 1441496842 -0.508423 0.541016 -0.480652 -0.466736 1441496842 -0.508423 0.541016 -0.480652 -0.466736 1441496842 -0.508423 0.541016 -0.480652 -0.466736 1441496842 -0.508423 0.541016 -0.480652 -0.466736 1441496842 -0.508423 0.541016 -0.480652 -0.466736 1441496842 -0.508423 0.541016 -0.480652 -0.466736 1441496842 -0.508423 0.541016 -0.480652 -0.466736 1441496842 -0.507385 0.541992 -0.479858 -0.467529 1441496842 -0.507385 0.541992 -0.479858 -0.467529 1441496842 -0.507385 0.541992 -0.479858 -0.467529 1441496842 -0.507385 0.541992 -0.479858 -0.467529 1441496842 -0.507385 0.541992 -0.479858 -0.467529 1441496842 -0.507385 0.541992 -0.479858 -0.467529 1441496842 -0.506409 0.543091 -0.477661 -0.469543 1441496842 -0.506409 0.543091 -0.477661 -0.469543 1441496842 -0.506409 0.543091 -0.477661 -0.469543 1441496842 -0.506409 0.543091 -0.477661 -0.469543 1441496842 -0.506409 0.543091 -0.477661 -0.469543 1441496842 -0.506409 0.543091 -0.477661 -0.469543 1441496842 -0.507568 0.541931 -0.477356 -0.469971 1441496842 -0.507568 0.541931 -0.477356 -0.469971 1441496842 -0.507568 0.541931 -0.477356 -0.469971 1441496842 -0.507568 0.541931 -0.477356 -0.469971 1441496842 -0.507568 0.541931 -0.477356 -0.469971 1441496842 -0.507568 0.541931 -0.477356 -0.469971 1441496842 -0.507996 0.541565 -0.476379 -0.470886 1441496842 -0.507996 0.541565 -0.476379 -0.470886 1441496842 -0.507996 0.541565 -0.476379 -0.470886 1441496842 -0.507996 0.541565 -0.476379 -0.470886 1441496842 -0.507996 0.541565 -0.476379 -0.470886 1441496842 -0.507996 0.541565 -0.476379 -0.470886 1441496842 -0.507996 0.541565 -0.476379 -0.470886 1441496842 -0.508118 0.541504 -0.475586 -0.471619 1441496842 -0.508118 0.541504 -0.475586 -0.471619 1441496842 -0.508118 0.541504 -0.475586 -0.471619 1441496842 -0.508118 0.541504 -0.475586 -0.471619 1441496842 -0.508118 0.541504 -0.475586 -0.471619 1441496842 -0.508118 0.541504 -0.475586 -0.471619 1441496842 -0.506409 0.543823 -0.472351 -0.474060 1441496842 -0.506409 0.543823 -0.472351 -0.474060 1441496842 -0.506409 0.543823 -0.472351 -0.474060 1441496842 -0.506409 0.543823 -0.472351 -0.474060 1441496842 -0.506409 0.543823 -0.472351 -0.474060 1441496842 -0.506409 0.543823 -0.472351 -0.474060 1441496842 -0.506409 0.543823 -0.472351 -0.474060 1441496842 -0.505676 0.545593 -0.469543 -0.475525 1441496842 -0.505676 0.545593 -0.469543 -0.475525 1441496842 -0.505676 0.545593 -0.469543 -0.475525 1441496842 -0.505676 0.545593 -0.469543 -0.475525 1441496842 -0.505676 0.545593 -0.469543 -0.475525 1441496842 -0.505676 0.545593 -0.469543 -0.475525 1441496842 -0.507324 0.545044 -0.471069 -0.472961 1441496842 -0.507324 0.545044 -0.471069 -0.472961 1441496842 -0.507324 0.545044 -0.471069 -0.472961 1441496842 -0.507324 0.545044 -0.471069 -0.472961 1441496842 -0.507324 0.545044 -0.471069 -0.472961 1441496842 -0.507324 0.545044 -0.471069 -0.472961 1441496842 -0.508972 0.543213 -0.475098 -0.469238 1441496842 -0.508972 0.543213 -0.475098 -0.469238 1441496842 -0.508972 0.543213 -0.475098 -0.469238 1441496842 -0.508972 0.543213 -0.475098 -0.469238 1441496842 -0.508972 0.543213 -0.475098 -0.469238 1441496842 -0.508972 0.543213 -0.475098 -0.469238 1441496842 -0.507446 0.544250 -0.475464 -0.469360 1441496842 -0.507446 0.544250 -0.475464 -0.469360 1441496842 -0.507446 0.544250 -0.475464 -0.469360 1441496842 -0.507446 0.544250 -0.475464 -0.469360 1441496842 -0.507446 0.544250 -0.475464 -0.469360 1441496842 -0.507446 0.544250 -0.475464 -0.469360 1441496842 -0.507446 0.544250 -0.475464 -0.469360 1441496842 -0.506897 0.544922 -0.475769 -0.468811 1441496842 -0.506897 0.544922 -0.475769 -0.468811 1441496842 -0.506897 0.544922 -0.475769 -0.468811 1441496842 -0.506897 0.544922 -0.475769 -0.468811 1441496842 -0.506897 0.544922 -0.475769 -0.468811 1441496842 -0.506897 0.544922 -0.475769 -0.468811 1441496842 -0.507507 0.544922 -0.476013 -0.467957 1441496842 -0.507507 0.544922 -0.476013 -0.467957 1441496842 -0.507507 0.544922 -0.476013 -0.467957 1441496842 -0.507507 0.544922 -0.476013 -0.467957 1441496842 -0.507507 0.544922 -0.476013 -0.467957 1441496842 -0.507507 0.544922 -0.476013 -0.467957 1441496842 -0.507996 0.544922 -0.474609 -0.468872 1441496842 -0.507996 0.544922 -0.474609 -0.468872 1441496842 -0.507996 0.544922 -0.474609 -0.468872 1441496842 -0.507996 0.544922 -0.474609 -0.468872 1441496842 -0.507996 0.544922 -0.474609 -0.468872 1441496842 -0.507996 0.544922 -0.474609 -0.468872 1441496842 -0.507996 0.544922 -0.474609 -0.468872 1441496842 -0.507996 0.545532 -0.471802 -0.471008 1441496842 -0.507996 0.545532 -0.471802 -0.471008 1441496842 -0.507996 0.545532 -0.471802 -0.471008 1441496842 -0.507996 0.545532 -0.471802 -0.471008 1441496842 -0.507996 0.545532 -0.471802 -0.471008 1441496842 -0.507996 0.545532 -0.471802 -0.471008 1441496842 -0.509338 0.543884 -0.472290 -0.471008 1441496842 -0.509338 0.543884 -0.472290 -0.471008 1441496842 -0.509338 0.543884 -0.472290 -0.471008 1441496842 -0.509338 0.543884 -0.472290 -0.471008 1441496842 -0.509338 0.543884 -0.472290 -0.471008 1441496842 -0.509338 0.543884 -0.472290 -0.471008 1441496842 -0.509216 0.542969 -0.472900 -0.471558 1441496842 -0.509216 0.542969 -0.472900 -0.471558 1441496842 -0.509216 0.542969 -0.472900 -0.471558 1441496842 -0.509216 0.542969 -0.472900 -0.471558 1441496842 -0.509216 0.542969 -0.472900 -0.471558 1441496842 -0.509216 0.542969 -0.472900 -0.471558 1441496842 -0.509216 0.542969 -0.472900 -0.471558 1441496842 -0.508545 0.542664 -0.473999 -0.471497 1441496842 -0.508545 0.542664 -0.473999 -0.471497 1441496842 -0.508545 0.542664 -0.473999 -0.471497 1441496842 -0.508545 0.542664 -0.473999 -0.471497 1441496843 -0.508545 0.542664 -0.473999 -0.471497 1441496843 -0.508545 0.542664 -0.473999 -0.471497 1441496843 -0.508118 0.542847 -0.475342 -0.470398 1441496843 -0.508118 0.542847 -0.475342 -0.470398 1441496843 -0.508118 0.542847 -0.475342 -0.470398 1441496843 -0.508118 0.542847 -0.475342 -0.470398 1441496843 -0.508118 0.542847 -0.475342 -0.470398 1441496843 -0.508118 0.542847 -0.475342 -0.470398 1441496843 -0.508850 0.542542 -0.477417 -0.467834 1441496843 -0.508850 0.542542 -0.477417 -0.467834 1441496843 -0.508850 0.542542 -0.477417 -0.467834 1441496843 -0.508850 0.542542 -0.477417 -0.467834 1441496843 -0.508850 0.542542 -0.477417 -0.467834 1441496843 -0.508850 0.542542 -0.477417 -0.467834 1441496843 -0.509399 0.542236 -0.479675 -0.465271 1441496843 -0.509399 0.542236 -0.479675 -0.465271 1441496843 -0.509399 0.542236 -0.479675 -0.465271 1441496843 -0.509399 0.542236 -0.479675 -0.465271 1441496843 -0.509399 0.542236 -0.479675 -0.465271 1441496843 -0.509399 0.542236 -0.479675 -0.465271 1441496843 -0.509399 0.542236 -0.479675 -0.465271 1441496843 -0.508545 0.543518 -0.480530 -0.463806 1441496843 -0.508545 0.543518 -0.480530 -0.463806 1441496843 -0.508545 0.543518 -0.480530 -0.463806 1441496843 -0.508545 0.543518 -0.480530 -0.463806 1441496843 -0.508545 0.543518 -0.480530 -0.463806 1441496843 -0.508545 0.543518 -0.480530 -0.463806 1441496843 -0.508545 0.543518 -0.480530 -0.463806 1441496843 -0.507568 0.544922 -0.480774 -0.462952 1441496843 -0.507568 0.544922 -0.480774 -0.462952 1441496843 -0.507568 0.544922 -0.480774 -0.462952 1441496843 -0.507568 0.544922 -0.480774 -0.462952 1441496843 -0.507568 0.544922 -0.480774 -0.462952 1441496843 -0.507568 0.544922 -0.480774 -0.462952 1441496843 -0.506592 0.545715 -0.480347 -0.463562 1441496843 -0.506592 0.545715 -0.480347 -0.463562 1441496843 -0.506592 0.545715 -0.480347 -0.463562 1441496843 -0.506592 0.545715 -0.480347 -0.463562 1441496843 -0.506592 0.545715 -0.480347 -0.463562 1441496843 -0.506592 0.545715 -0.480347 -0.463562 1441496843 -0.505981 0.546021 -0.478943 -0.465332 1441496843 -0.505981 0.546021 -0.478943 -0.465332 1441496843 -0.505981 0.546021 -0.478943 -0.465332 1441496843 -0.505981 0.546021 -0.478943 -0.465332 1441496843 -0.505981 0.546021 -0.478943 -0.465332 1441496843 -0.505981 0.546021 -0.478943 -0.465332 1441496843 -0.507324 0.544434 -0.478760 -0.465881 1441496843 -0.507324 0.544434 -0.478760 -0.465881 1441496843 -0.507324 0.544434 -0.478760 -0.465881 1441496843 -0.507324 0.544434 -0.478760 -0.465881 1441496843 -0.507324 0.544434 -0.478760 -0.465881 1441496843 -0.507324 0.544434 -0.478760 -0.465881 1441496843 -0.507324 0.544434 -0.478760 -0.465881 1441496843 -0.508179 0.543579 -0.477051 -0.467712 1441496843 -0.508179 0.543579 -0.477051 -0.467712 1441496843 -0.508179 0.543579 -0.477051 -0.467712 1441496843 -0.508179 0.543579 -0.477051 -0.467712 1441496843 -0.508179 0.543579 -0.477051 -0.467712 1441496843 -0.508179 0.543579 -0.477051 -0.467712 1441496843 -0.509460 0.542480 -0.475098 -0.469604 1441496843 -0.509460 0.542480 -0.475098 -0.469604 1441496843 -0.509460 0.542480 -0.475098 -0.469604 1441496843 -0.509460 0.542480 -0.475098 -0.469604 1441496843 -0.510376 0.542786 -0.471985 -0.471436 1441496843 -0.510376 0.542786 -0.471985 -0.471436 1441496843 -0.510376 0.542786 -0.471985 -0.471436 1441496843 -0.510376 0.542786 -0.471985 -0.471436 1441496843 -0.510376 0.542786 -0.471985 -0.471436 1441496843 -0.510376 0.542786 -0.471985 -0.471436 1441496843 -0.512573 0.542542 -0.470215 -0.471008 1441496843 -0.512573 0.542542 -0.470215 -0.471008 1441496843 -0.512573 0.542542 -0.470215 -0.471008 1441496843 -0.512573 0.542542 -0.470215 -0.471008 1441496843 -0.512573 0.542542 -0.470215 -0.471008 1441496843 -0.512573 0.542542 -0.470215 -0.471008 1441496843 -0.512573 0.542542 -0.470215 -0.471008 1441496843 -0.515564 0.541199 -0.472473 -0.467041 1441496843 -0.515564 0.541199 -0.472473 -0.467041 1441496843 -0.515564 0.541199 -0.472473 -0.467041 1441496843 -0.515564 0.541199 -0.472473 -0.467041 1441496843 -0.515564 0.541199 -0.472473 -0.467041 1441496843 -0.515564 0.541199 -0.472473 -0.467041 1441496843 -0.515564 0.541199 -0.472473 -0.467041 1441496843 -0.514832 0.543579 -0.471863 -0.465637 1441496843 -0.514832 0.543579 -0.471863 -0.465637 1441496843 -0.514832 0.543579 -0.471863 -0.465637 1441496843 -0.514832 0.543579 -0.471863 -0.465637 1441496843 -0.514832 0.543579 -0.471863 -0.465637 1441496843 -0.514832 0.543579 -0.471863 -0.465637 1441496843 -0.514282 0.546265 -0.471252 -0.463745 1441496843 -0.514282 0.546265 -0.471252 -0.463745 1441496843 -0.514282 0.546265 -0.471252 -0.463745 1441496843 -0.514282 0.546265 -0.471252 -0.463745 1441496843 -0.514282 0.546265 -0.471252 -0.463745 1441496843 -0.514282 0.546265 -0.471252 -0.463745 1441496843 -0.514282 0.546265 -0.471252 -0.463745 1441496843 -0.514587 0.546875 -0.472473 -0.461487 1441496843 -0.514587 0.546875 -0.472473 -0.461487 1441496843 -0.514587 0.546875 -0.472473 -0.461487 1441496843 -0.514587 0.546875 -0.472473 -0.461487 1441496843 -0.514587 0.546875 -0.472473 -0.461487 1441496843 -0.514587 0.546875 -0.472473 -0.461487 1441496843 -0.513550 0.548218 -0.471313 -0.462158 1441496843 -0.513550 0.548218 -0.471313 -0.462158 1441496843 -0.513550 0.548218 -0.471313 -0.462158 1441496843 -0.513550 0.548218 -0.471313 -0.462158 1441496843 -0.513550 0.548218 -0.471313 -0.462158 1441496843 -0.512329 0.549377 -0.468994 -0.464539 1441496843 -0.512329 0.549377 -0.468994 -0.464539 1441496843 -0.512329 0.549377 -0.468994 -0.464539 1441496843 -0.512329 0.549377 -0.468994 -0.464539 1441496843 -0.512329 0.549377 -0.468994 -0.464539 1441496844 -0.512329 0.549377 -0.468994 -0.464539 1441496844 -0.512329 0.549377 -0.468994 -0.464539 1441496844 -0.510864 0.549866 -0.466736 -0.467896 1441496844 -0.510864 0.549866 -0.466736 -0.467896 1441496844 -0.510864 0.549866 -0.466736 -0.467896 1441496844 -0.510864 0.549866 -0.466736 -0.467896 1441496844 -0.510864 0.549866 -0.466736 -0.467896 1441496844 -0.510864 0.549866 -0.466736 -0.467896 1441496844 -0.509766 0.549500 -0.464722 -0.471436 1441496844 -0.509766 0.549500 -0.464722 -0.471436 1441496844 -0.509766 0.549500 -0.464722 -0.471436 1441496844 -0.509766 0.549500 -0.464722 -0.471436 1441496844 -0.509766 0.549500 -0.464722 -0.471436 1441496844 -0.509766 0.549500 -0.464722 -0.471436 1441496844 -0.510315 0.546753 -0.465698 -0.473145 1441496844 -0.510315 0.546753 -0.465698 -0.473145 1441496844 -0.510315 0.546753 -0.465698 -0.473145 1441496844 -0.510315 0.546753 -0.465698 -0.473145 1441496844 -0.510315 0.546753 -0.465698 -0.473145 1441496844 -0.510315 0.546753 -0.465698 -0.473145 1441496844 -0.510315 0.546753 -0.465698 -0.473145 1441496844 -0.510559 0.543884 -0.466553 -0.475281 1441496844 -0.510559 0.543884 -0.466553 -0.475281 1441496844 -0.510559 0.543884 -0.466553 -0.475281 1441496844 -0.510559 0.543884 -0.466553 -0.475281 1441496844 -0.510559 0.543884 -0.466553 -0.475281 1441496844 -0.510559 0.543884 -0.466553 -0.475281 1441496844 -0.511719 0.540894 -0.467957 -0.476135 1441496844 -0.511719 0.540894 -0.467957 -0.476135 1441496844 -0.511719 0.540894 -0.467957 -0.476135 1441496844 -0.511719 0.540894 -0.467957 -0.476135 1441496844 -0.511719 0.540894 -0.467957 -0.476135 1441496844 -0.511719 0.540894 -0.467957 -0.476135 1441496844 -0.512573 0.538818 -0.469788 -0.475708 1441496844 -0.512573 0.538818 -0.469788 -0.475708 1441496844 -0.512573 0.538818 -0.469788 -0.475708 1441496844 -0.512573 0.538818 -0.469788 -0.475708 1441496844 -0.512573 0.538818 -0.469788 -0.475708 1441496844 -0.512573 0.538818 -0.469788 -0.475708 1441496844 -0.513000 0.538452 -0.470764 -0.474609 1441496844 -0.513000 0.538452 -0.470764 -0.474609 1441496844 -0.513000 0.538452 -0.470764 -0.474609 1441496844 -0.513000 0.538452 -0.470764 -0.474609 1441496844 -0.513000 0.538452 -0.470764 -0.474609 1441496844 -0.513000 0.538452 -0.470764 -0.474609 1441496844 -0.513184 0.538635 -0.472046 -0.473022 1441496844 -0.513184 0.538635 -0.472046 -0.473022 1441496844 -0.513184 0.538635 -0.472046 -0.473022 1441496844 -0.513184 0.538635 -0.472046 -0.473022 1441496844 -0.513184 0.538635 -0.472046 -0.473022 1441496844 -0.513184 0.538635 -0.472046 -0.473022 1441496844 -0.513184 0.538635 -0.472046 -0.473022 1441496844 -0.512512 0.539185 -0.472900 -0.472229 1441496844 -0.512512 0.539185 -0.472900 -0.472229 1441496844 -0.512512 0.539185 -0.472900 -0.472229 1441496844 -0.512512 0.539185 -0.472900 -0.472229 1441496844 -0.512512 0.539185 -0.472900 -0.472229 1441496844 -0.512512 0.539185 -0.472900 -0.472229 1441496844 -0.512146 0.539001 -0.474304 -0.471497 1441496844 -0.512146 0.539001 -0.474304 -0.471497 1441496844 -0.512146 0.539001 -0.474304 -0.471497 1441496844 -0.512146 0.539001 -0.474304 -0.471497 1441496844 -0.512146 0.539001 -0.474304 -0.471497 1441496844 -0.512146 0.539001 -0.474304 -0.471497 1441496844 -0.511536 0.538513 -0.475037 -0.471863 1441496844 -0.511536 0.538513 -0.475037 -0.471863 1441496844 -0.511536 0.538513 -0.475037 -0.471863 1441496844 -0.511536 0.538513 -0.475037 -0.471863 1441496844 -0.511536 0.538513 -0.475037 -0.471863 1441496844 -0.511536 0.538513 -0.475037 -0.471863 1441496844 -0.511536 0.538513 -0.475037 -0.471863 1441496844 -0.511108 0.538086 -0.474487 -0.473450 1441496844 -0.511108 0.538086 -0.474487 -0.473450 1441496844 -0.511108 0.538086 -0.474487 -0.473450 1441496844 -0.511108 0.538086 -0.474487 -0.473450 1441496844 -0.511108 0.538086 -0.474487 -0.473450 1441496844 -0.511108 0.538086 -0.474487 -0.473450 1441496844 -0.511719 0.537048 -0.474304 -0.474121 1441496844 -0.511719 0.537048 -0.474304 -0.474121 1441496844 -0.511719 0.537048 -0.474304 -0.474121 1441496844 -0.511719 0.537048 -0.474304 -0.474121 1441496844 -0.511719 0.537048 -0.474304 -0.474121 1441496844 -0.511719 0.537048 -0.474304 -0.474121 1441496844 -0.512817 0.535400 -0.474548 -0.474609 1441496844 -0.512817 0.535400 -0.474548 -0.474609 1441496844 -0.512817 0.535400 -0.474548 -0.474609 1441496844 -0.512817 0.535400 -0.474548 -0.474609 1441496844 -0.512817 0.535400 -0.474548 -0.474609 1441496844 -0.512817 0.535400 -0.474548 -0.474609 1441496844 -0.512695 0.535339 -0.473267 -0.476074 1441496844 -0.512695 0.535339 -0.473267 -0.476074 1441496844 -0.512695 0.535339 -0.473267 -0.476074 1441496844 -0.512695 0.535339 -0.473267 -0.476074 1441496844 -0.512695 0.535339 -0.473267 -0.476074 1441496844 -0.512695 0.535339 -0.473267 -0.476074 1441496844 -0.512695 0.535339 -0.473267 -0.476074 1441496844 -0.512756 0.535522 -0.472656 -0.476379 1441496844 -0.512756 0.535522 -0.472656 -0.476379 1441496844 -0.512756 0.535522 -0.472656 -0.476379 1441496844 -0.512756 0.535522 -0.472656 -0.476379 1441496844 -0.512756 0.535522 -0.472656 -0.476379 1441496844 -0.512756 0.535522 -0.472656 -0.476379 1441496844 -0.513367 0.535889 -0.472839 -0.475098 1441496844 -0.513367 0.535889 -0.472839 -0.475098 1441496844 -0.513367 0.535889 -0.472839 -0.475098 1441496844 -0.513367 0.535889 -0.472839 -0.475098 1441496844 -0.513367 0.535889 -0.472839 -0.475098 1441496844 -0.513367 0.535889 -0.472839 -0.475098 1441496844 -0.515503 0.534424 -0.476501 -0.470825 1441496844 -0.515503 0.534424 -0.476501 -0.470825 1441496844 -0.515503 0.534424 -0.476501 -0.470825 1441496844 -0.515503 0.534424 -0.476501 -0.470825 1441496844 -0.515503 0.534424 -0.476501 -0.470825 1441496844 -0.515503 0.534424 -0.476501 -0.470825 1441496845 -0.515503 0.534424 -0.476501 -0.470825 1441496845 -0.516174 0.534302 -0.478638 -0.468079 1441496845 -0.516174 0.534302 -0.478638 -0.468079 1441496845 -0.516174 0.534302 -0.478638 -0.468079 1441496845 -0.516174 0.534302 -0.478638 -0.468079 1441496845 -0.516174 0.534302 -0.478638 -0.468079 1441496845 -0.516174 0.534302 -0.478638 -0.468079 1441496845 -0.516968 0.534729 -0.480164 -0.465027 1441496845 -0.516968 0.534729 -0.480164 -0.465027 1441496845 -0.516968 0.534729 -0.480164 -0.465027 1441496845 -0.516968 0.534729 -0.480164 -0.465027 1441496845 -0.516968 0.534729 -0.480164 -0.465027 1441496845 -0.516968 0.534729 -0.480164 -0.465027 1441496845 -0.517761 0.535217 -0.481506 -0.462219 1441496845 -0.517761 0.535217 -0.481506 -0.462219 1441496845 -0.517761 0.535217 -0.481506 -0.462219 1441496845 -0.517761 0.535217 -0.481506 -0.462219 1441496845 -0.517761 0.535217 -0.481506 -0.462219 1441496845 -0.517761 0.535217 -0.481506 -0.462219 1441496845 -0.518433 0.535156 -0.482361 -0.460632 1441496845 -0.518433 0.535156 -0.482361 -0.460632 1441496845 -0.518433 0.535156 -0.482361 -0.460632 1441496845 -0.518433 0.535156 -0.482361 -0.460632 1441496845 -0.518433 0.535156 -0.482361 -0.460632 1441496845 -0.518433 0.535156 -0.482361 -0.460632 1441496845 -0.516724 0.537720 -0.479309 -0.462769 1441496845 -0.516724 0.537720 -0.479309 -0.462769 1441496845 -0.516724 0.537720 -0.479309 -0.462769 1441496845 -0.516724 0.537720 -0.479309 -0.462769 1441496845 -0.516785 0.538513 -0.476990 -0.464233 1441496845 -0.516785 0.538513 -0.476990 -0.464233 1441496845 -0.516785 0.538513 -0.476990 -0.464233 1441496845 -0.516785 0.538513 -0.476990 -0.464233 1441496845 -0.516785 0.538513 -0.476990 -0.464233 1441496845 -0.516785 0.538513 -0.476990 -0.464233 1441496845 -0.518738 0.536133 -0.478271 -0.463501 1441496845 -0.518738 0.536133 -0.478271 -0.463501 1441496845 -0.518738 0.536133 -0.478271 -0.463501 1441496845 -0.518738 0.536133 -0.478271 -0.463501 1441496845 -0.518738 0.536133 -0.478271 -0.463501 1441496845 -0.518738 0.536133 -0.478271 -0.463501 1441496845 -0.519409 0.533508 -0.479797 -0.464172 1441496845 -0.519409 0.533508 -0.479797 -0.464172 1441496845 -0.519409 0.533508 -0.479797 -0.464172 1441496845 -0.519409 0.533508 -0.479797 -0.464172 1441496845 -0.519409 0.533508 -0.479797 -0.464172 1441496845 -0.519409 0.533508 -0.479797 -0.464172 1441496845 -0.519409 0.533508 -0.479797 -0.464172 1441496845 -0.518005 0.533752 -0.478577 -0.466675 1441496845 -0.518005 0.533752 -0.478577 -0.466675 1441496845 -0.518005 0.533752 -0.478577 -0.466675 1441496845 -0.518005 0.533752 -0.478577 -0.466675 1441496845 -0.518005 0.533752 -0.478577 -0.466675 1441496845 -0.518005 0.533752 -0.478577 -0.466675 1441496845 -0.518005 0.533752 -0.478577 -0.466675 1441496845 -0.519104 0.531433 -0.480652 -0.465942 1441496845 -0.519104 0.531433 -0.480652 -0.465942 1441496845 -0.519104 0.531433 -0.480652 -0.465942 1441496845 -0.519104 0.531433 -0.480652 -0.465942 1441496845 -0.519104 0.531433 -0.480652 -0.465942 1441496845 -0.519104 0.531433 -0.480652 -0.465942 1441496845 -0.520813 0.528381 -0.483643 -0.464417 1441496845 -0.520813 0.528381 -0.483643 -0.464417 1441496845 -0.520813 0.528381 -0.483643 -0.464417 1441496845 
-0.495850 0.566528 -0.467102 -0.463684 1441496848 -0.495850 0.566528 -0.467102 -0.463684 1441496848 -0.495850 0.566528 -0.467102 -0.463684 1441496848 -0.495850 0.566528 -0.467102 -0.463684 1441496848 -0.495850 0.566528 -0.467102 -0.463684 1441496848 -0.495850 0.566528 -0.467102 -0.463684 1441496848 -0.506958 0.579956 -0.450500 -0.451355 1441496848 -0.506958 0.579956 -0.450500 -0.451355 1441496848 -0.506958 0.579956 -0.450500 -0.451355 1441496848 -0.506958 0.579956 -0.450500 -0.451355 1441496848 -0.506958 0.579956 -0.450500 -0.451355 1441496848 -0.506958 0.579956 -0.450500 -0.451355 1441496848 -0.506958 0.579956 -0.450500 -0.451355 1441496848 -0.530945 0.588013 -0.435974 -0.426941 1441496848 -0.530945 0.588013 -0.435974 -0.426941 1441496848 -0.530945 0.588013 -0.435974 -0.426941 1441496848 -0.530945 0.588013 -0.435974 -0.426941 1441496848 -0.530945 0.588013 -0.435974 -0.426941 1441496848 -0.530945 0.588013 -0.435974 -0.426941 1441496848 -0.548096 0.606445 -0.425659 -0.388062 1441496848 -0.548096 0.606445 -0.425659 -0.388062 1441496848 -0.548096 0.606445 -0.425659 -0.388062 1441496848 -0.548096 0.606445 -0.425659 -0.388062 1441496848 -0.548096 0.606445 -0.425659 -0.388062 1441496848 -0.548096 0.606445 -0.425659 -0.388062 1441496848 -0.548096 0.606445 -0.425659 -0.388062 1441496848 -0.554016 0.642700 -0.407898 -0.337219 1441496848 -0.554016 0.642700 -0.407898 -0.337219 1441496848 -0.554016 0.642700 -0.407898 -0.337219 1441496848 -0.554016 0.642700 -0.407898 -0.337219 1441496848 -0.554016 0.642700 -0.407898 -0.337219 1441496848 -0.554016 0.642700 -0.407898 -0.337219 1441496848 -0.553589 0.684570 -0.392151 -0.266785 1441496848 -0.553589 0.684570 -0.392151 -0.266785 1441496848 -0.553589 0.684570 -0.392151 -0.266785 1441496848 -0.553589 0.684570 -0.392151 -0.266785 1441496848 -0.553589 0.684570 -0.392151 -0.266785 1441496848 -0.553589 0.684570 -0.392151 -0.266785 1441496848 -0.543762 0.725464 -0.374451 -0.194519 1441496848 -0.543762 0.725464 -0.374451 -0.194519 1441496848 -0.543762 0.725464 -0.374451 -0.194519 1441496848 -0.543762 0.725464 -0.374451 -0.194519 1441496848 -0.543762 0.725464 -0.374451 -0.194519 1441496848 -0.543762 0.725464 -0.374451 -0.194519 1441496848 -0.543762 0.725464 -0.374451 -0.194519 1441496848 -0.533264 0.752930 -0.361389 -0.134705 1441496848 -0.533264 0.752930 -0.361389 -0.134705 1441496848 -0.533264 0.752930 -0.361389 -0.134705 1441496848 -0.533264 0.752930 -0.361389 -0.134705 1441496848 -0.533264 0.752930 -0.361389 -0.134705 1441496848 -0.533264 0.752930 -0.361389 -0.134705 1441496848 -0.533264 0.752930 -0.361389 -0.134705 1441496848 -0.533020 0.758118 -0.360107 -0.107056 1441496848 -0.533020 0.758118 -0.360107 -0.107056 1441496848 -0.533020 0.758118 -0.360107 -0.107056 1441496848 -0.533020 0.758118 -0.360107 -0.107056 1441496848 -0.533020 0.758118 -0.360107 -0.107056 1441496848 -0.533020 0.758118 -0.360107 -0.107056 1441496848 -0.535095 0.747314 -0.372131 -0.129211 1441496848 -0.535095 0.747314 -0.372131 -0.129211 1441496848 -0.535095 0.747314 -0.372131 -0.129211 1441496848 -0.535095 0.747314 -0.372131 -0.129211 1441496848 -0.535095 0.747314 -0.372131 -0.129211 1441496848 -0.535095 0.747314 -0.372131 -0.129211 1441496848 -0.536011 0.724060 -0.386414 -0.197754 1441496848 -0.536011 0.724060 -0.386414 -0.197754 1441496848 -0.536011 0.724060 -0.386414 -0.197754 1441496848 -0.536011 0.724060 -0.386414 -0.197754 1441496848 -0.536011 0.724060 -0.386414 -0.197754 1441496848 -0.536011 0.724060 -0.386414 -0.197754 1441496848 -0.536011 0.724060 -0.386414 -0.197754 1441496848 -0.541138 0.682007 -0.399353 -0.287415 1441496848 -0.541138 0.682007 -0.399353 -0.287415 1441496848 -0.541138 0.682007 -0.399353 -0.287415 1441496848 -0.541138 0.682007 -0.399353 -0.287415 1441496848 -0.543396 0.631958 -0.409058 -0.371643 1441496848 -0.543396 0.631958 -0.409058 -0.371643 1441496848 -0.543396 0.631958 -0.409058 -0.371643 1441496848 -0.543396 0.631958 -0.409058 -0.371643 1441496848 -0.543396 0.631958 -0.409058 -0.371643 1441496848 -0.543396 0.631958 -0.409058 -0.371643 1441496848 -0.534363 0.594360 -0.419067 -0.430908 1441496848 -0.534363 0.594360 -0.419067 -0.430908 1441496848 -0.534363 0.594360 -0.419067 -0.430908 1441496848 -0.534363 0.594360 -0.419067 -0.430908 1441496848 -0.534363 0.594360 -0.419067 -0.430908 1441496848 -0.534363 0.594360 -0.419067 -0.430908 1441496848 -0.510376 0.580383 -0.419617 -0.476074 1441496848 -0.510376 0.580383 -0.419617 -0.476074 1441496848 -0.510376 0.580383 -0.419617 -0.476074 1441496848 -0.510376 0.580383 -0.419617 -0.476074 1441496848 -0.510376 0.580383 -0.419617 -0.476074 1441496848 -0.510376 0.580383 -0.419617 -0.476074 1441496848 -0.484985 0.576294 -0.424133 -0.502808 1441496848 -0.484985 0.576294 -0.424133 -0.502808 1441496848 -0.484985 0.576294 -0.424133 -0.502808 1441496848 -0.484985 0.576294 -0.424133 -0.502808 1441496849 -0.484985 0.576294 -0.424133 -0.502808 1441496849 -0.484985 0.576294 -0.424133 -0.502808 1441496849 -0.484985 0.576294 -0.424133 -0.502808 1441496849 -0.462830 0.584595 -0.415161 -0.521301 1441496849 -0.462830 0.584595 -0.415161 -0.521301 1441496849 -0.462830 0.584595 -0.415161 -0.521301 1441496849 -0.462830 0.584595 -0.415161 -0.521301 1441496849 -0.462830 0.584595 -0.415161 -0.521301 1441496849 -0.453918 0.584961 -0.419800 -0.524902 1441496849 -0.453918 0.584961 -0.419800 -0.524902 1441496849 -0.453918 0.584961 -0.419800 -0.524902 1441496849 -0.453918 0.584961 -0.419800 -0.524902 1441496849 -0.453918 0.584961 -0.419800 -0.524902 1441496849 -0.453918 0.584961 -0.419800 -0.524902 1441496849 -0.453918 0.584961 -0.419800 -0.524902 1441496849 -0.447876 0.590149 -0.420898 -0.523438 1441496849 -0.447876 0.590149 -0.420898 -0.523438 1441496849 -0.447876 0.590149 -0.420898 -0.523438 1441496849 -0.447876 0.590149 -0.420898 -0.523438 1441496849 -0.447876 0.590149 -0.420898 -0.523438 1441496849 -0.447876 0.590149 -0.420898 -0.523438 1441496849 -0.449890 0.590942 -0.430298 -0.513123 1441496849 -0.449890 0.590942 -0.430298 -0.513123 1441496849 -0.449890 0.590942 -0.430298 -0.513123 1441496849 -0.449890 0.590942 -0.430298 -0.513123 1441496849 -0.449890 0.590942 -0.430298 -0.513123 1441496849 -0.449890 0.590942 -0.430298 -0.513123 1441496849 -0.449890 0.590942 -0.430298 -0.513123 1441496849 -0.453186 0.599548 -0.437439 -0.493774 1441496849 -0.453186 0.599548 -0.437439 -0.493774 1441496849 -0.453186 0.599548 -0.437439 -0.493774 1441496849 -0.453186 0.599548 -0.437439 -0.493774 1441496849 -0.453186 0.599548 -0.437439 -0.493774 1441496849 -0.453186 0.599548 -0.437439 -0.493774 1441496849 -0.459839 0.613281 -0.440186 -0.467712 1441496849 -0.459839 0.613281 -0.440186 -0.467712 1441496849 -0.459839 0.613281 -0.440186 -0.467712 1441496849 -0.459839 0.613281 -0.440186 -0.467712 1441496849 -0.459839 0.613281 -0.440186 -0.467712 1441496849 -0.459839 0.613281 -0.440186 -0.467712 1441496849 -0.475525 0.621338 -0.439636 -0.441101 1441496849 -0.475525 0.621338 -0.439636 -0.441101 1441496849 -0.475525 0.621338 -0.439636 -0.441101 1441496849 -0.475525 0.621338 -0.439636 -0.441101 1441496849 -0.475525 0.621338 -0.439636 -0.441101 1441496849 -0.475525 0.621338 -0.439636 -0.441101 1441496849 -0.475525 0.621338 -0.439636 -0.441101 1441496849 -0.512756 0.619629 -0.434326 -0.405640 1441496849 -0.512756 0.619629 -0.434326 -0.405640 1441496849 -0.512756 0.619629 -0.434326 -0.405640 1441496849 -0.512756 0.619629 -0.434326 -0.405640 1441496849 -0.512756 0.619629 -0.434326 -0.405640 1441496849 -0.512756 0.619629 -0.434326 -0.405640 1441496849 -0.547607 0.634033 -0.422058 -0.346436 1441496849 -0.547607 0.634033 -0.422058 -0.346436 1441496849 -0.547607 0.634033 -0.422058 -0.346436 1441496849 -0.547607 0.634033 -0.422058 -0.346436 1441496849 -0.547607 0.634033 -0.422058 -0.346436 1441496849 -0.547607 0.634033 -0.422058 -0.346436 1441496849 -0.563660 0.657715 -0.411865 -0.283081 1441496849 -0.563660 0.657715 -0.411865 -0.283081 1441496849 -0.563660 0.657715 -0.411865 -0.283081 1441496849 -0.563660 0.657715 -0.411865 -0.283081 1441496849 -0.563660 0.657715 -0.411865 -0.283081 1441496849 -0.563660 0.657715 -0.411865 -0.283081 1441496849 -0.559631 0.694763 -0.397583 -0.214600 1441496849 -0.559631 0.694763 -0.397583 -0.214600 1441496849 -0.559631 0.694763 -0.397583 -0.214600 1441496849 -0.559631 0.694763 -0.397583 -0.214600 1441496849 -0.559631 0.694763 -0.397583 -0.214600 1441496849 -0.559631 0.694763 -0.397583 -0.214600 1441496849 -0.547119 0.727417 -0.385010 -0.152710 1441496849 -0.547119 0.727417 -0.385010 -0.152710 1441496849 -0.547119 0.727417 -0.385010 -0.152710 1441496849 -0.547119 0.727417 -0.385010 -0.152710 1441496849 -0.547119 0.727417 -0.385010 -0.152710 1441496849 -0.547119 0.727417 -0.385010 -0.152710 1441496849 -0.537903 0.743164 -0.382019 -0.111511 1441496849 -0.537903 0.743164 -0.382019 -0.111511 1441496849 -0.537903 0.743164 -0.382019 -0.111511 1441496849 -0.537903 0.743164 -0.382019 -0.111511 1441496849 -0.537903 0.743164 -0.382019 -0.111511 1441496849 -0.537903 0.743164 -0.382019 -0.111511 1441496849 -0.537781 0.740295 -0.385986 -0.117432 1441496849 -0.537781 0.740295 -0.385986 -0.117432 1441496849 -0.537781 0.740295 -0.385986 -0.117432 1441496849 -0.537781 0.740295 -0.385986 -0.117432 1441496849 -0.537781 0.740295 -0.385986 -0.117432 1441496849 -0.537781 0.740295 -0.385986 -0.117432 1441496849 -0.537781 0.740295 -0.385986 -0.117432 1441496849 -0.543091 0.721069 -0.394165 -0.172607 1441496849 -0.543091 0.721069 -0.394165 -0.172607 1441496849 -0.543091 0.721069 -0.394165 -0.172607 1441496849 -0.543091 0.721069 -0.394165 -0.172607 1441496849 -0.543091 0.721069 -0.394165 -0.172607 1441496849 -0.543091 0.721069 -0.394165 -0.172607 1441496849 -0.549072 0.684326 -0.402771 -0.260803 1441496849 -0.549072 0.684326 -0.402771 -0.260803 1441496849 -0.549072 0.684326 -0.402771 -0.260803 1441496849 -0.549072 0.684326 -0.402771 -0.260803 1441496849 -0.549072 0.684326 -0.402771 -0.260803 1441496849 -0.549072 0.684326 -0.402771 -0.260803 1441496849 -0.549805 0.637573 -0.410583 -0.350281 1441496849 -0.549805 0.637573 -0.410583 -0.350281 1441496849 -0.549805 0.637573 -0.410583 -0.350281 1441496849 -0.549805 0.637573 -0.410583 -0.350281 1441496849 -0.549805 0.637573 -0.410583 -0.350281 1441496849 -0.549805 0.637573 -0.410583 -0.350281 1441496849 -0.541565 0.593628 -0.424622 -0.417175 1441496849 -0.541565 0.593628 -0.424622 -0.417175 1441496849 -0.541565 0.593628 -0.424622 -0.417175 1441496849 -0.541565 0.593628 -0.424622 -0.417175 1441496850 -0.541565 0.593628 -0.424622 -0.417175 1441496850 -0.541565 0.593628 -0.424622 -0.417175 1441496850 -0.517578 0.573486 -0.432373 -0.465149 1441496850 -0.517578 0.573486 -0.432373 -0.465149 1441496850 -0.517578 0.573486 -0.432373 -0.465149 1441496850 -0.517578 0.573486 -0.432373 -0.465149 1441496850 -0.517578 0.573486 -0.432373 -0.465149 1441496850 -0.517578 0.573486 -0.432373 -0.465149 1441496850 -0.469177 0.583557 -0.421997 -0.511169 1441496850 -0.469177 0.583557 -0.421997 -0.511169 1441496850 -0.469177 0.583557 -0.421997 -0.511169 1441496850 -0.469177 0.583557 -0.421997 -0.511169 1441496850 -0.469177 0.583557 -0.421997 -0.511169 1441496850 -0.469177 0.583557 -0.421997 -0.511169 1441496850 -0.440186 0.590210 -0.407898 -0.539917 1441496850 -0.440186 0.590210 -0.407898 -0.539917 1441496850 -0.440186 0.590210 -0.407898 -0.539917 1441496850 -0.440186 0.590210 -0.407898 -0.539917 1441496850 -0.440186 0.590210 -0.407898 -0.539917 1441496850 -0.440186 0.590210 -0.407898 -0.539917 1441496850 -0.440186 0.590210 -0.407898 -0.539917 1441496850 -0.424377 0.594482 -0.400330 -0.553406 1441496850 -0.424377 0.594482 -0.400330 -0.553406 1441496850 -0.424377 0.594482 -0.400330 -0.553406 1441496850 -0.424377 0.594482 -0.400330 -0.553406 1441496850 -0.424377 0.594482 -0.400330 -0.553406 1441496850 -0.424377 0.594482 -0.400330 -0.553406 1441496850 -0.415649 0.598389 -0.394897 -0.559631 1441496850 -0.415649 0.598389 -0.394897 -0.559631 1441496850 -0.415649 0.598389 -0.394897 -0.559631 1441496850 -0.415649 0.598389 -0.394897 -0.559631 1441496850 -0.415649 0.598389 -0.394897 -0.559631 1441496850 -0.415649 0.598389 -0.394897 -0.559631 1441496850 -0.414673 0.604004 -0.396484 -0.553284 1441496850 -0.414673 0.604004 -0.396484 -0.553284 1441496850 -0.414673 0.604004 -0.396484 -0.553284 1441496850 -0.414673 0.604004 -0.396484 -0.553284 1441496850 -0.414673 0.604004 -0.396484 -0.553284 1441496850 -0.414673 0.604004 -0.396484 -0.553284 1441496850 -0.420288 0.616272 -0.402588 -0.530640 1441496850 -0.420288 0.616272 -0.402588 -0.530640 1441496850 -0.420288 0.616272 -0.402588 -0.530640 1441496850 -0.420288 0.616272 -0.402588 -0.530640 1441496850 -0.420288 0.616272 -0.402588 -0.530640 1441496850 -0.420288 0.616272 -0.402588 -0.530640 1441496850 -0.420288 0.616272 -0.402588 -0.530640 1441496850 -0.431030 0.626892 -0.413086 -0.500610 1441496850 -0.431030 0.626892 -0.413086 -0.500610 1441496850 -0.431030 0.626892 -0.413086 -0.500610 1441496850 -0.431030 0.626892 -0.413086 -0.500610 1441496850 -0.431030 0.626892 -0.413086 -0.500610 1441496850 -0.431030 0.626892 -0.413086 -0.500610 1441496850 -0.431030 0.626892 -0.413086 -0.500610 1441496850 -0.442810 0.631714 -0.425537 -0.473083 1441496850 -0.442810 0.631714 -0.425537 -0.473083 1441496850 -0.442810 0.631714 -0.425537 -0.473083 1441496850 -0.442810 0.631714 -0.425537 -0.473083 1441496850 -0.442810 0.631714 -0.425537 -0.473083 1441496850 -0.442810 0.631714 -0.425537 -0.473083 1441496850 -0.463379 0.636353 -0.429749 -0.442383 1441496850 -0.463379 0.636353 -0.429749 -0.442383 1441496850 -0.463379 0.636353 -0.429749 -0.442383 1441496850 -0.463379 0.636353 -0.429749 -0.442383 1441496850 -0.463379 0.636353 -0.429749 -0.442383 1441496850 -0.463379 0.636353 -0.429749 -0.442383 1441496850 -0.497864 0.650940 -0.419189 -0.390808 1441496850 -0.497864 0.650940 -0.419189 -0.390808 1441496850 -0.497864 0.650940 -0.419189 -0.390808 1441496850 -0.497864 0.650940 -0.419189 -0.390808 1441496850 -0.497864 0.650940 -0.419189 -0.390808 1441496850 -0.497864 0.650940 -0.419189 -0.390808 1441496850 -0.497864 0.650940 -0.419189 -0.390808 1441496850 -0.532288 0.663696 -0.415833 -0.321472 1441496850 -0.532288 0.663696 -0.415833 -0.321472 1441496850 -0.532288 0.663696 -0.415833 -0.321472 1441496850 -0.532288 0.663696 -0.415833 -0.321472 1441496850 -0.532288 0.663696 -0.415833 -0.321472 1441496850 -0.532288 0.663696 -0.415833 -0.321472 1441496850 -0.549133 0.687500 -0.409485 -0.241089 1441496850 -0.549133 0.687500 -0.409485 -0.241089 1441496850 -0.549133 0.687500 -0.409485 -0.241089 1441496850 -0.549133 0.687500 -0.409485 -0.241089 1441496850 -0.549133 0.687500 -0.409485 -0.241089 1441496850 -0.549133 0.687500 -0.409485 -0.241089 1441496850 -0.549133 0.687500 -0.409485 -0.241089 1441496850 -0.536743 0.726746 -0.396851 -0.161865 1441496850 -0.536743 0.726746 -0.396851 -0.161865 1441496850 -0.536743 0.726746 -0.396851 -0.161865 1441496850 -0.536743 0.726746 -0.396851 -0.161865 1441496850 -0.536743 0.726746 -0.396851 -0.161865 1441496850 -0.536743 0.726746 -0.396851 -0.161865 1441496850 -0.515747 0.756287 -0.391602 -0.093262 1441496850 -0.515747 0.756287 -0.391602 -0.093262 1441496850 -0.515747 0.756287 -0.391602 -0.093262 1441496850 -0.515747 0.756287 -0.391602 -0.093262 1441496850 -0.515747 0.756287 -0.391602 -0.093262 1441496850 -0.515747 0.756287 -0.391602 -0.093262 1441496850 -0.504700 0.762512 -0.398376 -0.071838 1441496850 -0.504700 0.762512 -0.398376 -0.071838 1441496850 -0.504700 0.762512 -0.398376 -0.071838 1441496850 -0.504700 0.762512 -0.398376 -0.071838 1441496850 -0.504700 0.762512 -0.398376 -0.071838 1441496850 -0.504700 0.762512 -0.398376 -0.071838 1441496850 -0.504456 0.753662 -0.407349 -0.107605 1441496850 -0.504456 0.753662 -0.407349 -0.107605 1441496850 -0.504456 0.753662 -0.407349 -0.107605 1441496850 -0.504456 0.753662 -0.407349 -0.107605 1441496850 -0.504456 0.753662 -0.407349 -0.107605 1441496850 -0.504456 0.753662 -0.407349 -0.107605 1441496850 -0.504456 0.753662 -0.407349 -0.107605 1441496850 -0.509766 0.731079 -0.414429 -0.184082 1441496850 -0.509766 0.731079 -0.414429 -0.184082 1441496850 -0.509766 0.731079 -0.414429 -0.184082 1441496850 -0.509766 0.731079 -0.414429 -0.184082 1441496850 -0.509766 0.731079 -0.414429 -0.184082 1441496850 -0.509766 0.731079 -0.414429 -0.184082 1441496851 -0.529358 0.688599 -0.414856 -0.271240 1441496851 -0.529358 0.688599 -0.414856 -0.271240 1441496851 -0.529358 0.688599 -0.414856 -0.271240 1441496851 -0.529358 0.688599 -0.414856 -0.271240 1441496851 -0.529358 0.688599 -0.414856 -0.271240 1441496851 -0.529358 0.688599 -0.414856 -0.271240 1441496851 -0.546753 0.635071 -0.422424 -0.345337 1441496851 -0.546753 0.635071 -0.422424 -0.345337 1441496851 -0.546753 0.635071 -0.422424 -0.345337 1441496851 -0.546753 0.635071 -0.422424 -0.345337 1441496851 -0.546753 0.635071 -0.422424 -0.345337 1441496851 -0.546753 0.635071 -0.422424 -0.345337 1441496851 -0.547607 0.592712 -0.430481 -0.404358 1441496851 -0.547607 0.592712 -0.430481 -0.404358 1441496851 -0.547607 0.592712 -0.430481 -0.404358 1441496851 -0.547607 0.592712 -0.430481 -0.404358 1441496851 -0.547607 0.592712 -0.430481 -0.404358 1441496851 -0.547607 0.592712 -0.430481 -0.404358 1441496851 -0.515381 0.584656 -0.436462 -0.449585 1441496851 -0.515381 0.584656 -0.436462 -0.449585 1441496851 -0.515381 0.584656 -0.436462 -0.449585 1441496851 -0.515381 0.584656 -0.436462 -0.449585 1441496851 -0.515381 0.584656 -0.436462 -0.449585 1441496851 -0.515381 0.584656 -0.436462 -0.449585 1441496851 -0.515381 0.584656 -0.436462 -0.449585 1441496851 -0.486084 0.581055 -0.435669 -0.486145 1441496851 -0.486084 0.581055 -0.435669 -0.486145 1441496851 -0.486084 0.581055 -0.435669 -0.486145 1441496851 -0.486084 0.581055 -0.435669 -0.486145 1441496851 -0.486084 0.581055 -0.435669 -0.486145 1441496851 -0.486084 0.581055 -0.435669 -0.486145 1441496851 -0.457458 0.595337 -0.418945 -0.510742 1441496851 -0.457458 0.595337 -0.418945 -0.510742 1441496851 -0.457458 0.595337 -0.418945 -0.510742 1441496851 -0.457458 0.595337 -0.418945 -0.510742 1441496851 -0.457458 0.595337 -0.418945 -0.510742 1441496851 -0.457458 0.595337 -0.418945 -0.510742 1441496851 -0.457458 0.595337 -0.418945 -0.510742 1441496851 -0.436157 0.603210 -0.413330 -0.524536 1441496851 -0.436157 0.603210 -0.413330 -0.524536 1441496851 -0.436157 0.603210 -0.413330 -0.524536 1441496851 -0.436157 0.603210 -0.413330 -0.524536 1441496851 -0.436157 0.603210 -0.413330 -0.524536 1441496851 -0.398621 0.613342 -0.382996 -0.564148 1441496851 -0.398621 0.613342 -0.382996 -0.564148 1441496851 -0.398621 0.613342 -0.382996 -0.564148 1441496851 -0.398621 0.613342 -0.382996 -0.564148 1441496851 -0.398621 0.613342 -0.382996 -0.564148 1441496851 -0.398621 0.613342 -0.382996 -0.564148 1441496851 -0.398621 0.613342 -0.382996 -0.564148 1441496851 -0.389648 0.615356 -0.378662 -0.571106 1441496851 -0.389648 0.615356 -0.378662 -0.571106 1441496851 -0.389648 0.615356 -0.378662 -0.571106 1441496851 -0.389648 0.615356 -0.378662 -0.571106 1441496851 -0.389648 0.615356 -0.378662 -0.571106 1441496851 -0.389648 0.615356 -0.378662 -0.571106 1441496851 -0.395264 0.623474 -0.388062 -0.551880 1441496851 -0.395264 0.623474 -0.388062 -0.551880 1441496851 -0.395264 0.623474 -0.388062 -0.551880 1441496851 -0.395264 0.623474 -0.388062 -0.551880 1441496851 -0.395264 0.623474 -0.388062 -0.551880 1441496851 -0.395264 0.623474 -0.388062 -0.551880 1441496851 -0.407288 0.631104 -0.402893 -0.523010 1441496851 -0.407288 0.631104 -0.402893 -0.523010 1441496851 -0.407288 0.631104 -0.402893 -0.523010 1441496851 -0.407288 0.631104 -0.402893 -0.523010 1441496851 -0.407288 0.631104 -0.402893 -0.523010 1441496851 -0.407288 0.631104 -0.402893 -0.523010 1441496851 -0.407288 0.631104 -0.402893 -0.523010 1441496851 -0.432800 0.629700 -0.423401 -0.486755 1441496851 -0.432800 0.629700 -0.423401 -0.486755 1441496851 -0.432800 0.629700 -0.423401 -0.486755 1441496851 -0.432800 0.629700 -0.423401 -0.486755 1441496851 -0.432800 0.629700 -0.423401 -0.486755 1441496851 -0.432800 0.629700 -0.423401 -0.486755 1441496851 -0.460205 0.626038 -0.442200 -0.448059 1441496851 -0.460205 0.626038 -0.442200 -0.448059 1441496851 -0.460205 0.626038 -0.442200 -0.448059 1441496851 -0.460205 0.626038 -0.442200 -0.448059 1441496851 -0.460205 0.626038 -0.442200 -0.448059 1441496851 -0.460205 0.626038 -0.442200 -0.448059 1441496851 -0.485229 0.623474 -0.450500 -0.415833 1441496851 -0.485229 0.623474 -0.450500 -0.415833 1441496851 -0.485229 0.623474 -0.450500 -0.415833 1441496851 -0.485229 0.623474 -0.450500 -0.415833 1441496851 -0.485229 0.623474 -0.450500 -0.415833 1441496851 -0.485229 0.623474 -0.450500 -0.415833 1441496851 -0.515686 0.630920 -0.440918 -0.376282 1441496851 -0.515686 0.630920 -0.440918 -0.376282 1441496851 -0.515686 0.630920 -0.440918 -0.376282 1441496851 -0.515686 0.630920 -0.440918 -0.376282 1441496851 -0.515686 0.630920 -0.440918 -0.376282 1441496851 -0.515686 0.630920 -0.440918 -0.376282 1441496851 -0.540466 0.646301 -0.433655 -0.319641 1441496851 -0.540466 0.646301 -0.433655 -0.319641 1441496851 -0.540466 0.646301 -0.433655 -0.319641 1441496851 -0.540466 0.646301 -0.433655 -0.319641 1441496851 -0.540466 0.646301 -0.433655 -0.319641 1441496851 -0.540466 0.646301 -0.433655 -0.319641 1441496851 -0.550720 0.675903 -0.423279 -0.246338 1441496851 -0.550720 0.675903 -0.423279 -0.246338 1441496851 -0.550720 0.675903 -0.423279 -0.246338 1441496851 -0.550720 0.675903 -0.423279 -0.246338 1441496851 -0.550720 0.675903 -0.423279 -0.246338 1441496851 -0.550720 0.675903 -0.423279 -0.246338 1441496851 -0.550720 0.675903 -0.423279 -0.246338 1441496851 -0.526794 0.730164 -0.402100 -0.166504 1441496851 -0.526794 0.730164 -0.402100 -0.166504 1441496851 -0.526794 0.730164 -0.402100 -0.166504 1441496851 -0.526794 0.730164 -0.402100 -0.166504 1441496851 -0.526794 0.730164 -0.402100 -0.166504 1441496851 -0.526794 0.730164 -0.402100 -0.166504 1441496851 -0.523682 0.751160 -0.391235 -0.092041 1441496852 -0.523682 0.751160 -0.391235 -0.092041 1441496852 -0.523682 0.751160 -0.391235 -0.092041 1441496852 -0.523682 0.751160 -0.391235 -0.092041 1441496852 -0.523682 0.751160 -0.391235 -0.092041 1441496852 -0.523682 0.751160 -0.391235 -0.092041 1441496852 -0.530823 0.750488 -0.388794 -0.062195 1441496852 -0.530823 0.750488 -0.388794 -0.062195 1441496852 -0.530823 0.750488 -0.388794 -0.062195 1441496852 -0.530823 0.750488 -0.388794 -0.062195 1441496852 -0.530823 0.750488 -0.388794 -0.062195 1441496852 -0.530823 0.750488 -0.388794 -0.062195 1441496852 -0.539185 0.740662 -0.393494 -0.076599 1441496852 -0.539185 0.740662 -0.393494 -0.076599 1441496852 -0.539185 0.740662 -0.393494 -0.076599 1441496852 -0.539185 0.740662 -0.393494 -0.076599 1441496852 -0.539185 0.740662 -0.393494 -0.076599 1441496852 -0.539185 0.740662 -0.393494 -0.076599 1441496852 -0.542419 0.726868 -0.402588 -0.124329 1441496852 -0.542419 0.726868 -0.402588 -0.124329 1441496852 -0.542419 0.726868 -0.402588 -0.124329 1441496852 -0.542419 0.726868 -0.402588 -0.124329 1441496852 -0.542419 0.726868 -0.402588 -0.124329 1441496852 -0.542419 0.726868 -0.402588 -0.124329 1441496852 -0.542419 0.726868 -0.402588 -0.124329 1441496852 -0.539612 0.705933 -0.412659 -0.200439 1441496852 -0.539612 0.705933 -0.412659 -0.200439 1441496852 -0.539612 0.705933 -0.412659 -0.200439 1441496852 -0.539612 0.705933 -0.412659 -0.200439 1441496852 -0.539612 0.705933 -0.412659 -0.200439 1441496852 -0.539612 0.705933 -0.412659 -0.200439 1441496852 -0.539612 0.705933 -0.412659 -0.200439 1441496852 -0.546326 0.665405 -0.418274 -0.289551 1441496852 -0.546326 0.665405 -0.418274 -0.289551 1441496852 -0.546326 0.665405 -0.418274 -0.289551 1441496852 -0.546326 0.665405 -0.418274 -0.289551 1441496852 -0.546326 0.665405 -0.418274 -0.289551 1441496852 -0.546326 0.665405 -0.418274 -0.289551 1441496852 -0.548889 0.618347 -0.425598 -0.367737 1441496852 -0.548889 0.618347 -0.425598 -0.367737 1441496852 -0.548889 0.618347 -0.425598 -0.367737 1441496852 -0.548889 0.618347 -0.425598 -0.367737 1441496852 -0.548889 0.618347 -0.425598 -0.367737 1441496852 -0.548889 0.618347 -0.425598 -0.367737 1441496852 -0.547302 0.575073 -0.436340 -0.423523 1441496852 -0.547302 0.575073 -0.436340 -0.423523 1441496852 -0.547302 0.575073 -0.436340 -0.423523 1441496852 -0.547302 0.575073 -0.436340 -0.423523 1441496852 -0.547302 0.575073 -0.436340 -0.423523 1441496852 -0.547302 0.575073 -0.436340 -0.423523 1441496852 -0.520142 0.557861 -0.446838 -0.467651 1441496852 -0.520142 0.557861 -0.446838 -0.467651 1441496852 -0.520142 0.557861 -0.446838 -0.467651 1441496852 -0.520142 0.557861 -0.446838 -0.467651 1441496852 -0.520142 0.557861 -0.446838 -0.467651 1441496852 -0.520142 0.557861 -0.446838 -0.467651 1441496852 -0.484375 0.568481 -0.438843 -0.499634 1441496852 -0.484375 0.568481 -0.438843 -0.499634 1441496852 -0.484375 0.568481 -0.438843 -0.499634 1441496852 -0.484375 0.568481 -0.438843 -0.499634 1441496852 -0.484375 0.568481 -0.438843 -0.499634 1441496852 -0.484375 0.568481 -0.438843 -0.499634 1441496852 -0.470215 0.579346 -0.428101 -0.509949 1441496852 -0.470215 0.579346 -0.428101 -0.509949 1441496852 -0.470215 0.579346 -0.428101 -0.509949 1441496852 -0.470215 0.579346 -0.428101 -0.509949 1441496852 -0.470215 0.579346 -0.428101 -0.509949 1441496852 -0.470215 0.579346 -0.428101 -0.509949 1441496852 -0.470215 0.579346 -0.428101 -0.509949 1441496852 -0.470947 0.571777 -0.440857 -0.506958 1441496852 -0.470947 0.571777 -0.440857 -0.506958 1441496852 -0.470947 0.571777 -0.440857 -0.506958 1441496852 -0.470947 0.571777 -0.440857 -0.506958 1441496852 -0.470947 0.571777 -0.440857 -0.506958 1441496852 -0.470947 0.571777 -0.440857 -0.506958 1441496852 -0.459778 0.563965 -0.440125 -0.526184 1441496852 -0.459778 0.563965 -0.440125 -0.526184 1441496852 -0.459778 0.563965 -0.440125 -0.526184 1441496852 -0.459778 0.563965 -0.440125 -0.526184 1441496852 -0.459778 0.563965 -0.440125 -0.526184 1441496852 -0.459778 0.563965 -0.440125 -0.526184 1441496852 -0.450073 0.571594 -0.432190 -0.532898 1441496852 -0.450073 0.571594 -0.432190 -0.532898 1441496852 -0.450073 0.571594 -0.432190 -0.532898 1441496852 -0.450073 0.571594 -0.432190 -0.532898 1441496852 -0.450073 0.571594 -0.432190 -0.532898 1441496852 -0.450073 0.571594 -0.432190 -0.532898 1441496852 -0.450073 0.571594 -0.432190 -0.532898 1441496852 -0.447571 0.587402 -0.431763 -0.517944 1441496852 -0.447571 0.587402 -0.431763 -0.517944 1441496852 -0.447571 0.587402 -0.431763 -0.517944 1441496852 -0.447571 0.587402 -0.431763 -0.517944 1441496852 -0.447571 0.587402 -0.431763 -0.517944 1441496852 -0.447571 0.587402 -0.431763 -0.517944 1441496852 -0.447571 0.607727 -0.429626 -0.495789 1441496852 -0.447571 0.607727 -0.429626 -0.495789 1441496852 -0.447571 0.607727 -0.429626 -0.495789 1441496852 -0.447571 0.607727 -0.429626 -0.495789 1441496852 -0.447571 0.607727 -0.429626 -0.495789 1441496852 -0.447571 0.607727 -0.429626 -0.495789 1441496852 -0.456238 0.624023 -0.430847 -0.465698 1441496852 -0.456238 0.624023 -0.430847 -0.465698 1441496852 -0.456238 0.624023 -0.430847 -0.465698 1441496852 -0.456238 0.624023 -0.430847 -0.465698 1441496852 -0.456238 0.624023 -0.430847 -0.465698 1441496852 -0.456238 0.624023 -0.430847 -0.465698 1441496852 -0.474182 0.630493 -0.434143 -0.434998 1441496852 -0.474182 0.630493 -0.434143 -0.434998 1441496852 -0.474182 0.630493 -0.434143 -0.434998 1441496852 -0.474182 0.630493 -0.434143 -0.434998 1441496852 -0.474182 0.630493 -0.434143 -0.434998 1441496852 -0.474182 0.630493 -0.434143 -0.434998 1441496852 -0.474182 0.630493 -0.434143 -0.434998 1441496852 -0.496887 0.634644 -0.432251 -0.404358 1441496853 -0.496887 0.634644 -0.432251 -0.404358 1441496853 -0.496887 0.634644 -0.432251 -0.404358 1441496853 -0.496887 0.634644 -0.432251 -0.404358 1441496853 -0.496887 0.634644 -0.432251 -0.404358 1441496853 -0.496887 0.634644 -0.432251 -0.404358 1441496853 -0.526123 0.644592 -0.423767 -0.357971 1441496853 -0.526123 0.644592 -0.423767 -0.357971 1441496853 -0.526123 0.644592 -0.423767 -0.357971 1441496853 -0.526123 0.644592 -0.423767 -0.357971 1441496853 -0.526123 0.644592 -0.423767 -0.357971 1441496853 -0.526123 0.644592 -0.423767 -0.357971 1441496853 -0.551636 0.656860 -0.416016 -0.302063 1441496853 -0.551636 0.656860 -0.416016 -0.302063 1441496853 -0.551636 0.656860 -0.416016 -0.302063 1441496853 -0.551636 0.656860 -0.416016 -0.302063 1441496853 -0.551636 0.656860 -0.416016 -0.302063 1441496853 -0.551636 0.656860 -0.416016 -0.302063 1441496853 -0.551636 0.656860 -0.416016 -0.302063 1441496853 -0.559448 0.682373 -0.403076 -0.242737 1441496853 -0.559448 0.682373 -0.403076 -0.242737 1441496853 -0.559448 0.682373 -0.403076 -0.242737 1441496853 -0.559448 0.682373 -0.403076 -0.242737 1441496853 -0.559448 0.682373 -0.403076 -0.242737 1441496853 -0.559448 0.682373 -0.403076 -0.242737 1441496853 -0.555786 0.711243 -0.391479 -0.179016 1441496853 -0.555786 0.711243 -0.391479 -0.179016 1441496853 -0.555786 0.711243 -0.391479 -0.179016 1441496853 -0.555786 0.711243 -0.391479 -0.179016 1441496853 -0.555786 0.711243 -0.391479 -0.179016 1441496853 -0.555786 0.711243 -0.391479 -0.179016 1441496853 -0.536865 0.742126 -0.381714 -0.123840 1441496853 -0.536865 0.742126 -0.381714 -0.123840 1441496853 -0.536865 0.742126 -0.381714 -0.123840 1441496853 -0.536865 0.742126 -0.381714 -0.123840 1441496853 -0.536865 0.742126 -0.381714 -0.123840 1441496853 -0.536865 0.742126 -0.381714 -0.123840 1441496853 -0.522461 0.758545 -0.379272 -0.088196 1441496853 -0.522461 0.758545 -0.379272 -0.088196 1441496853 -0.522461 0.758545 -0.379272 -0.088196 1441496853 -0.522461 0.758545 -0.379272 -0.088196 1441496853 -0.522461 0.758545 -0.379272 -0.088196 1441496853 -0.522461 0.758545 -0.379272 -0.088196 1441496853 -0.519043 0.759033 -0.384521 -0.081543 1441496853 -0.519043 0.759033 -0.384521 -0.081543 1441496853 -0.519043 0.759033 -0.384521 -0.081543 1441496853 -0.519043 0.759033 -0.384521 -0.081543 1441496853 -0.519043 0.759033 -0.384521 -0.081543 1441496853 -0.519043 0.759033 -0.384521 -0.081543 1441496853 -0.517456 0.752319 -0.393616 -0.106567 1441496853 -0.517456 0.752319 -0.393616 -0.106567 1441496853 -0.517456 0.752319 -0.393616 -0.106567 1441496853 -0.517456 0.752319 -0.393616 -0.106567 1441496853 -0.517456 0.752319 -0.393616 -0.106567 1441496853 -0.517456 0.752319 -0.393616 -0.106567 1441496853 -0.517456 0.752319 -0.393616 -0.106567 1441496853 -0.528259 0.730103 -0.403809 -0.157654 1441496853 -0.528259 0.730103 -0.403809 -0.157654 1441496853 -0.528259 0.730103 -0.403809 -0.157654 1441496853 -0.528259 0.730103 -0.403809 -0.157654 1441496853 -0.528259 0.730103 -0.403809 -0.157654 1441496853 -0.528259 0.730103 -0.403809 -0.157654 1441496853 -0.537903 0.696655 -0.416016 -0.228638 1441496853 -0.537903 0.696655 -0.416016 -0.228638 1441496853 -0.537903 0.696655 -0.416016 -0.228638 1441496853 -0.537903 0.696655 -0.416016 -0.228638 1441496853 -0.537903 0.696655 -0.416016 -0.228638 1441496853 -0.537903 0.696655 -0.416016 -0.228638 1441496853 
-0.476196 0.572632 -0.459656 -0.483887 1441496855 -0.476196 0.572632 -0.459656 -0.483887 1441496855 -0.476196 0.572632 -0.459656 -0.483887 1441496855 -0.476196 0.572632 -0.459656 -0.483887 1441496855 -0.476196 0.572632 -0.459656 -0.483887 1441496855 -0.477295 0.571045 -0.460754 -0.483582 1441496855 -0.477295 0.571045 -0.460754 -0.483582 1441496855 -0.477295 0.571045 -0.460754 -0.483582 1441496855 -0.477295 0.571045 -0.460754 -0.483582 1441496855 -0.477295 0.571045 -0.460754 -0.483582 1441496856 -0.477295 0.571045 -0.460754 -0.483582 1441496856 -0.476990 0.570923 -0.460876 -0.483948 1441496856 -0.476990 0.570923 -0.460876 -0.483948 1441496856 -0.476990 0.570923 -0.460876 -0.483948 1441496856 -0.476990 0.570923 -0.460876 -0.483948 1441496856 -0.476990 0.570923 -0.460876 -0.483948 1441496856 -0.476990 0.570923 -0.460876 -0.483948 1441496856 -0.476379 0.572266 -0.459473 -0.484253 1441496856 -0.476379 0.572266 -0.459473 -0.484253 1441496856 -0.476379 0.572266 -0.459473 -0.484253 1441496856 -0.476379 0.572266 -0.459473 -0.484253 1441496856 -0.476379 0.572266 -0.459473 -0.484253 1441496856 -0.476379 0.572266 -0.459473 -0.484253 1441496856 -0.476685 0.572510 -0.459045 -0.484070 1441496856 -0.476685 0.572510 -0.459045 -0.484070 1441496856 -0.476685 0.572510 -0.459045 -0.484070 1441496856 -0.476685 0.572510 -0.459045 -0.484070 1441496856 -0.476685 0.572510 -0.459045 -0.484070 1441496856 -0.476685 0.572510 -0.459045 -0.484070 1441496856 -0.476685 0.572510 -0.459045 -0.484070 1441496856 -0.476318 0.573608 -0.457031 -0.485046 1441496856 -0.476318 0.573608 -0.457031 -0.485046 1441496856 -0.476318 0.573608 -0.457031 -0.485046 1441496856 -0.476318 0.573608 -0.457031 -0.485046 1441496856 -0.476318 0.573608 -0.457031 -0.485046 1441496856 -0.476318 0.573608 -0.457031 -0.485046 1441496856 -0.477417 0.572937 -0.455078 -0.486633 1441496856 -0.477417 0.572937 -0.455078 -0.486633 1441496856 -0.477417 0.572937 -0.455078 -0.486633 1441496856 -0.477417 0.572937 -0.455078 -0.486633 1441496856 -0.477417 0.572937 -0.455078 -0.486633 1441496856 -0.477417 0.572937 -0.455078 -0.486633 1441496856 -0.480530 0.570251 -0.455750 -0.486084 1441496856 -0.480530 0.570251 -0.455750 -0.486084 1441496856 -0.480530 0.570251 -0.455750 -0.486084 1441496856 -0.480530 0.570251 -0.455750 -0.486084 1441496856 -0.480530 0.570251 -0.455750 -0.486084 1441496856 -0.480530 0.570251 -0.455750 -0.486084 1441496856 -0.483643 0.566467 -0.458008 -0.485291 1441496856 -0.483643 0.566467 -0.458008 -0.485291 1441496856 -0.483643 0.566467 -0.458008 -0.485291 1441496856 -0.483643 0.566467 -0.458008 -0.485291 1441496856 -0.483643 0.566467 -0.458008 -0.485291 1441496856 -0.483643 0.566467 -0.458008 -0.485291 1441496856 -0.483704 0.565552 -0.458130 -0.486206 1441496856 -0.483704 0.565552 -0.458130 -0.486206 1441496856 -0.483704 0.565552 -0.458130 -0.486206 1441496856 -0.483704 0.565552 -0.458130 -0.486206 1441496856 -0.483704 0.565552 -0.458130 -0.486206 1441496856 -0.483704 0.565552 -0.458130 -0.486206 1441496856 -0.483704 0.565552 -0.458130 -0.486206 1441496856 -0.481812 0.566528 -0.456787 -0.488159 1441496856 -0.481812 0.566528 -0.456787 -0.488159 1441496856 -0.481812 0.566528 -0.456787 -0.488159 1441496856 -0.481812 0.566528 -0.456787 -0.488159 1441496856 -0.481812 0.566528 -0.456787 -0.488159 1441496856 -0.481812 0.566528 -0.456787 -0.488159 1441496856 -0.480591 0.566772 -0.456726 -0.489075 1441496856 -0.480591 0.566772 -0.456726 -0.489075 1441496856 -0.480591 0.566772 -0.456726 -0.489075 1441496856 -0.480591 0.566772 -0.456726 -0.489075 1441496856 -0.480591 0.566772 -0.456726 -0.489075 1441496856 -0.480591 0.566772 -0.456726 -0.489075 1441496856 -0.480591 0.566772 -0.456726 -0.489075 1441496856 -0.479004 0.567566 -0.457275 -0.489258 1441496856 -0.479004 0.567566 -0.457275 -0.489258 1441496856 -0.479004 0.567566 -0.457275 -0.489258 1441496856 -0.479004 0.567566 -0.457275 -0.489258 1441496856 -0.479004 0.567566 -0.457275 -0.489258 1441496856 -0.479004 0.567566 -0.457275 -0.489258 1441496856 -0.477173 0.568604 -0.458130 -0.489075 1441496856 -0.477173 0.568604 -0.458130 -0.489075 1441496856 -0.477173 0.568604 -0.458130 -0.489075 1441496856 -0.477173 0.568604 -0.458130 -0.489075 1441496856 -0.477173 0.568604 -0.458130 -0.489075 1441496856 -0.477173 0.568604 -0.458130 -0.489075 1441496856 -0.474670 0.570435 -0.458679 -0.488831 1441496856 -0.474670 0.570435 -0.458679 -0.488831 1441496856 -0.474670 0.570435 -0.458679 -0.488831 1441496856 -0.474670 0.570435 -0.458679 -0.488831 1441496856 -0.474670 0.570435 -0.458679 -0.488831 1441496856 -0.474670 0.570435 -0.458679 -0.488831 1441496856 -0.474670 0.570435 -0.458679 -0.488831 1441496856 -0.472717 0.572693 -0.459045 -0.487793 1441496856 -0.472717 0.572693 -0.459045 -0.487793 1441496856 -0.472717 0.572693 -0.459045 -0.487793 1441496856 -0.472717 0.572693 -0.459045 -0.487793 1441496856 -0.472717 0.572693 -0.459045 -0.487793 1441496856 -0.472717 0.572693 -0.459045 -0.487793 1441496856 -0.470703 0.574829 -0.457947 -0.488220 1441496856 -0.470703 0.574829 -0.457947 -0.488220 1441496856 -0.470703 0.574829 -0.457947 -0.488220 1441496856 -0.470703 0.574829 -0.457947 -0.488220 1441496856 -0.470703 0.574829 -0.457947 -0.488220 1441496856 -0.470703 0.574829 -0.457947 -0.488220 1441496856 -0.468994 0.576843 -0.455750 -0.489502 1441496856 -0.468994 0.576843 -0.455750 -0.489502 1441496856 -0.468994 0.576843 -0.455750 -0.489502 1441496856 -0.468994 0.576843 -0.455750 -0.489502 1441496856 -0.468994 0.576843 -0.455750 -0.489502 1441496856 -0.468994 0.576843 -0.455750 -0.489502 1441496856 -0.469421 0.576843 -0.454163 -0.490601 1441496856 -0.469421 0.576843 -0.454163 -0.490601 1441496856 -0.469421 0.576843 -0.454163 -0.490601 1441496856 -0.469421 0.576843 -0.454163 -0.490601 1441496856 -0.469421 0.576843 -0.454163 -0.490601 1441496856 -0.469421 0.576843 -0.454163 -0.490601 1441496856 -0.469421 0.576843 -0.454163 -0.490601 1441496856 -0.470093 0.576355 -0.451538 -0.492981 1441496856 -0.470093 0.576355 -0.451538 -0.492981 1441496856 -0.470093 0.576355 -0.451538 -0.492981 1441496856 -0.470093 0.576355 -0.451538 -0.492981 1441496856 -0.470093 0.576355 -0.451538 -0.492981 1441496856 -0.470093 0.576355 -0.451538 -0.492981 1441496857 -0.472900 0.574219 -0.451233 -0.493042 1441496857 -0.472900 0.574219 -0.451233 -0.493042 1441496857 -0.472900 0.574219 -0.451233 -0.493042 1441496857 -0.472900 0.574219 -0.451233 -0.493042 1441496857 -0.472900 0.574219 -0.451233 -0.493042 1441496857 -0.472900 0.574219 -0.451233 -0.493042 1441496857 -0.472900 0.574219 -0.451233 -0.493042 1441496857 -0.475098 0.571106 -0.452148 -0.493652 1441496857 -0.475098 0.571106 -0.452148 -0.493652 1441496857 -0.475098 0.571106 -0.452148 -0.493652 1441496857 -0.475098 0.571106 -0.452148 -0.493652 1441496857 -0.475098 0.571106 -0.452148 -0.493652 1441496857 -0.475098 0.571106 -0.452148 -0.493652 1441496857 -0.475098 0.571106 -0.452148 -0.493652 1441496857 -0.475952 0.570251 -0.451721 -0.494263 1441496857 -0.475952 0.570251 -0.451721 -0.494263 1441496857 -0.475952 0.570251 -0.451721 -0.494263 1441496857 -0.475952 0.570251 -0.451721 -0.494263 1441496857 -0.475952 0.570251 -0.451721 -0.494263 1441496857 -0.475952 0.570251 -0.451721 -0.494263 1441496857 -0.477173 0.569275 -0.452698 -0.493347 1441496857 -0.477173 0.569275 -0.452698 -0.493347 1441496857 -0.477173 0.569275 -0.452698 -0.493347 1441496857 -0.477173 0.569275 -0.452698 -0.493347 1441496857 -0.477173 0.569275 -0.452698 -0.493347 1441496857 -0.477173 0.569275 -0.452698 -0.493347 1441496857 -0.477173 0.569275 -0.452698 -0.493347 1441496857 -0.479431 0.567993 -0.455078 -0.490417 1441496857 -0.479431 0.567993 -0.455078 -0.490417 1441496857 -0.479431 0.567993 -0.455078 -0.490417 1441496857 -0.479431 0.567993 -0.455078 -0.490417 1441496857 -0.479431 0.567993 -0.455078 -0.490417 1441496857 -0.479431 0.567993 -0.455078 -0.490417 1441496857 -0.482239 0.565796 -0.459167 -0.486328 1441496857 -0.482239 0.565796 -0.459167 -0.486328 1441496857 -0.482239 0.565796 -0.459167 -0.486328 1441496857 -0.482239 0.565796 -0.459167 -0.486328 1441496857 -0.482239 0.565796 -0.459167 -0.486328 1441496857 -0.482239 0.565796 -0.459167 -0.486328 1441496857 -0.484009 0.564270 -0.462585 -0.483093 1441496857 -0.484009 0.564270 -0.462585 -0.483093 1441496857 -0.484009 0.564270 -0.462585 -0.483093 1441496857 -0.484009 0.564270 -0.462585 -0.483093 1441496857 -0.484009 0.564270 -0.462585 -0.483093 1441496857 -0.484009 0.564270 -0.462585 -0.483093 1441496857 -0.484375 0.563843 -0.464417 -0.481506 1441496857 -0.484375 0.563843 -0.464417 -0.481506 1441496857 -0.484375 0.563843 -0.464417 -0.481506 1441496857 -0.484375 0.563843 -0.464417 -0.481506 1441496857 -0.484375 0.563843 -0.464417 -0.481506 1441496857 -0.484375 0.563843 -0.464417 -0.481506 1441496857 -0.484375 0.563843 -0.464417 -0.481506 1441496857 -0.482971 0.564880 -0.464050 -0.481995 1441496857 -0.482971 0.564880 -0.464050 -0.481995 1441496857 -0.482971 0.564880 -0.464050 -0.481995 1441496857 -0.482971 0.564880 -0.464050 -0.481995 1441496857 -0.482971 0.564880 -0.464050 -0.481995 1441496857 -0.482971 0.564880 -0.464050 -0.481995 1441496857 -0.481323 0.566467 -0.462097 -0.483643 1441496857 -0.481323 0.566467 -0.462097 -0.483643 1441496857 -0.481323 0.566467 -0.462097 -0.483643 1441496857 -0.481323 0.566467 -0.462097 -0.483643 1441496857 -0.481323 0.566467 -0.462097 -0.483643 1441496857 -0.481323 0.566467 -0.462097 -0.483643 1441496857 -0.481323 0.566467 -0.462097 -0.483643 1441496857 -0.479553 0.568115 -0.459229 -0.486267 1441496857 -0.479553 0.568115 -0.459229 -0.486267 1441496857 -0.479553 0.568115 -0.459229 -0.486267 1441496857 -0.479553 0.568115 -0.459229 -0.486267 1441496857 -0.479553 0.568115 -0.459229 -0.486267 1441496857 -0.479553 0.568115 -0.459229 -0.486267 1441496857 -0.479553 0.568115 -0.459229 -0.486267 1441496857 -0.477234 0.569824 -0.455139 -0.490417 1441496857 -0.477234 0.569824 -0.455139 -0.490417 1441496857 -0.477234 0.569824 -0.455139 -0.490417 1441496857 -0.477234 0.569824 -0.455139 -0.490417 1441496857 -0.477234 0.569824 -0.455139 -0.490417 1441496857 -0.477234 0.569824 -0.455139 -0.490417 1441496857 -0.475464 0.570923 -0.451782 -0.493958 1441496857 -0.475464 0.570923 -0.451782 -0.493958 1441496857 -0.475464 0.570923 -0.451782 -0.493958 1441496857 -0.475464 0.570923 -0.451782 -0.493958 1441496857 -0.475464 0.570923 -0.451782 -0.493958 1441496857 -0.475464 0.570923 -0.451782 -0.493958 1441496857 -0.474670 0.570374 -0.450439 -0.496582 1441496857 -0.474670 0.570374 -0.450439 -0.496582 1441496857 -0.474670 0.570374 -0.450439 -0.496582 1441496857 -0.474670 0.570374 -0.450439 -0.496582 1441496857 -0.474670 0.570374 -0.450439 -0.496582 1441496857 -0.474670 0.570374 -0.450439 -0.496582 1441496857 -0.474670 0.570374 -0.450439 -0.496582 1441496857 -0.474304 0.570068 -0.449646 -0.497925 1441496857 -0.474304 0.570068 -0.449646 -0.497925 1441496857 -0.474304 0.570068 -0.449646 -0.497925 1441496857 -0.474304 0.570068 -0.449646 -0.497925 1441496857 -0.474304 0.570068 -0.449646 -0.497925 1441496857 -0.474304 0.570068 -0.449646 -0.497925 1441496857 -0.475708 0.568115 -0.452209 -0.496460 1441496857 -0.475708 0.568115 -0.452209 -0.496460 1441496857 -0.475708 0.568115 -0.452209 -0.496460 1441496857 -0.475708 0.568115 -0.452209 -0.496460 1441496857 -0.475708 0.568115 -0.452209 -0.496460 1441496857 -0.475708 0.568115 -0.452209 -0.496460 1441496857 -0.476318 0.567688 -0.454102 -0.494690 1441496857 -0.476318 0.567688 -0.454102 -0.494690 1441496857 -0.476318 0.567688 -0.454102 -0.494690 1441496857 -0.476318 0.567688 -0.454102 -0.494690 1441496857 -0.476318 0.567688 -0.454102 -0.494690 1441496857 -0.476318 0.567688 -0.454102 -0.494690 1441496857 -0.476318 0.567688 -0.454102 -0.494690 1441496857 -0.476013 0.568481 -0.455139 -0.493164 1441496857 -0.476013 0.568481 -0.455139 -0.493164 1441496857 -0.476013 0.568481 -0.455139 -0.493164 1441496857 -0.476013 0.568481 -0.455139 -0.493164 1441496857 -0.476013 0.568481 -0.455139 -0.493164 1441496857 -0.476013 0.568481 -0.455139 -0.493164 1441496858 -0.475708 0.569702 -0.456116 -0.491089 1441496858 -0.475708 0.569702 -0.456116 -0.491089 1441496858 -0.475708 0.569702 -0.456116 -0.491089 1441496858 -0.475708 0.569702 -0.456116 -0.491089 1441496858 -0.475708 0.569702 -0.456116 -0.491089 1441496858 -0.475708 0.569702 -0.456116 -0.491089 1441496858 -0.475708 0.569702 -0.456116 -0.491089 1441496858 -0.475891 0.569641 -0.457520 -0.489624 1441496858 -0.475891 0.569641 -0.457520 -0.489624 1441496858 -0.475891 0.569641 -0.457520 -0.489624 1441496858 -0.475891 0.569641 -0.457520 -0.489624 1441496858 -0.475891 0.569641 -0.457520 -0.489624 1441496858 -0.475891 0.569641 -0.457520 -0.489624 1441496858 -0.475891 0.569641 -0.457520 -0.489624 1441496858 -0.473999 0.571472 -0.455750 -0.490967 1441496858 -0.473999 0.571472 -0.455750 -0.490967 1441496858 -0.473999 0.571472 -0.455750 -0.490967 1441496858 -0.473999 0.571472 -0.455750 -0.490967 1441496858 -0.473999 0.571472 -0.455750 -0.490967 1441496858 -0.473999 0.571472 -0.455750 -0.490967 1441496858 -0.472717 0.572449 -0.453369 -0.493347 1441496858 -0.472717 0.572449 -0.453369 -0.493347 1441496858 -0.472717 0.572449 -0.453369 -0.493347 1441496858 -0.472717 0.572449 -0.453369 -0.493347 1441496858 -0.472717 0.572449 -0.453369 -0.493347 1441496858 -0.472717 0.572449 -0.453369 -0.493347 1441496858 -0.472839 0.572449 -0.450928 -0.495422 1441496858 -0.472839 0.572449 -0.450928 -0.495422 1441496858 -0.472839 0.572449 -0.450928 -0.495422 1441496858 -0.472839 0.572449 -0.450928 -0.495422 1441496858 -0.472839 0.572449 -0.450928 -0.495422 1441496858 -0.472839 0.572449 -0.450928 -0.495422 1441496858 -0.472839 0.572449 -0.450928 -0.495422 1441496858 -0.476196 0.568787 -0.452454 -0.494995 1441496858 -0.476196 0.568787 -0.452454 -0.494995 1441496858 -0.476196 0.568787 -0.452454 -0.494995 1441496858 -0.476196 0.568787 -0.452454 -0.494995 1441496858 -0.476196 0.568787 -0.452454 -0.494995 1441496858 -0.476196 0.568787 -0.452454 -0.494995 1441496858 -0.476196 0.568787 -0.452454 -0.494995 1441496858 -0.477600 0.567322 -0.451965 -0.495789 1441496858 -0.477600 0.567322 -0.451965 -0.495789 1441496858 -0.477600 0.567322 -0.451965 -0.495789 1441496858 -0.477600 0.567322 -0.451965 -0.495789 1441496858 -0.477600 0.567322 -0.451965 -0.495789 1441496858 -0.477600 0.567322 -0.451965 -0.495789 1441496858 -0.477600 0.567261 -0.449768 -0.497803 1441496858 -0.477600 0.567261 -0.449768 -0.497803 1441496858 -0.477600 0.567261 -0.449768 -0.497803 1441496858 -0.477600 0.567261 -0.449768 -0.497803 1441496858 -0.477600 0.567261 -0.449768 -0.497803 1441496858 -0.477600 0.567261 -0.449768 -0.497803 1441496858 -0.477600 0.567261 -0.449768 -0.497803 1441496858 -0.478271 0.567932 -0.447815 -0.498169 1441496858 -0.478271 0.567932 -0.447815 -0.498169 1441496858 -0.478271 0.567932 -0.447815 -0.498169 1441496858 -0.478271 0.567932 -0.447815 -0.498169 1441496858 -0.478271 0.567932 -0.447815 -0.498169 1441496858 -0.478271 0.567932 -0.447815 -0.498169 1441496858 -0.481384 0.566772 -0.449402 -0.495178 1441496858 -0.481384 0.566772 -0.449402 -0.495178 1441496858 -0.481384 0.566772 -0.449402 -0.495178 1441496858 -0.481384 0.566772 -0.449402 -0.495178 1441496858 -0.481384 0.566772 -0.449402 -0.495178 1441496858 -0.481384 0.566772 -0.449402 -0.495178 1441496858 -0.484802 0.564331 -0.453796 -0.490540 1441496858 -0.484802 0.564331 -0.453796 -0.490540 1441496858 -0.484802 0.564331 -0.453796 -0.490540 1441496858 -0.484802 0.564331 -0.453796 -0.490540 1441496858 -0.484802 0.564331 -0.453796 -0.490540 1441496858 -0.484802 0.564331 -0.453796 -0.490540 1441496858 -0.484802 0.564331 -0.453796 -0.490540 1441496858 -0.485962 0.563782 -0.455750 -0.488159 1441496858 -0.485962 0.563782 -0.455750 -0.488159 1441496858 -0.485962 0.563782 -0.455750 -0.488159 1441496858 -0.485962 0.563782 -0.455750 -0.488159 1441496858 -0.485962 0.563782 -0.455750 -0.488159 1441496858 -0.485962 0.563782 -0.455750 -0.488159 1441496858 -0.488159 0.562012 -0.459045 -0.484863 1441496858 -0.488159 0.562012 -0.459045 -0.484863 1441496858 -0.488159 0.562012 -0.459045 -0.484863 1441496858 -0.488159 0.562012 -0.459045 -0.484863 1441496858 -0.488159 0.562012 -0.459045 -0.484863 1441496858 -0.488159 0.562012 -0.459045 -0.484863 1441496858 -0.490295 0.560547 -0.461670 -0.481995 1441496858 -0.490295 0.560547 -0.461670 -0.481995 1441496858 -0.490295 0.560547 -0.461670 -0.481995 1441496858 -0.490295 0.560547 -0.461670 -0.481995 1441496858 -0.490295 0.560547 -0.461670 -0.481995 1441496858 -0.490295 0.560547 -0.461670 -0.481995 1441496858 -0.491882 0.558899 -0.463257 -0.480713 1441496858 -0.491882 0.558899 -0.463257 -0.480713 1441496858 -0.491882 0.558899 -0.463257 -0.480713 1441496858 -0.491882 0.558899 -0.463257 -0.480713 1441496858 -0.491882 0.558899 -0.463257 -0.480713 1441496858 -0.491882 0.558899 -0.463257 -0.480713 1441496858 -0.491882 0.558899 -0.463257 -0.480713 1441496858 -0.491760 0.558167 -0.462585 -0.482361 1441496858 -0.491760 0.558167 -0.462585 -0.482361 1441496858 -0.491760 0.558167 -0.462585 -0.482361 1441496858 -0.491760 0.558167 -0.462585 -0.482361 1441496858 -0.491760 0.558167 -0.462585 -0.482361 1441496858 -0.491760 0.558167 -0.462585 -0.482361 1441496858 -0.492432 0.557190 -0.462341 -0.483093 1441496858 -0.492432 0.557190 -0.462341 -0.483093 1441496858 -0.492432 0.557190 -0.462341 -0.483093 1441496858 -0.492432 0.557190 -0.462341 -0.483093 1441496858 -0.492432 0.557190 -0.462341 -0.483093 1441496858 -0.492432 0.557190 -0.462341 -0.483093 1441496858 -0.492432 0.557190 -0.462341 -0.483093 1441496858 -0.492737 0.556091 -0.462341 -0.484070 1441496858 -0.492737 0.556091 -0.462341 -0.484070 1441496858 -0.492737 0.556091 -0.462341 -0.484070 1441496858 -0.492737 0.556091 -0.462341 -0.484070 1441496858 -0.492737 0.556091 -0.462341 -0.484070 1441496858 -0.492737 0.556091 -0.462341 -0.484070 1441496858 -0.491699 0.556641 -0.460510 -0.486145 1441496859 -0.491699 0.556641 -0.460510 -0.486145 1441496859 -0.491699 0.556641 -0.460510 -0.486145 1441496859 -0.491699 0.556641 -0.460510 -0.486145 1441496859 -0.491699 0.556641 -0.460510 -0.486145 1441496859 -0.491699 0.556641 -0.460510 -0.486145 1441496859 -0.491699 0.556641 -0.460510 -0.486145 1441496859 -0.490967 0.556946 -0.459290 -0.487671 1441496859 -0.490967 0.556946 -0.459290 -0.487671 1441496859 -0.490967 0.556946 -0.459290 -0.487671 1441496859 -0.490967 0.556946 -0.459290 -0.487671 1441496859 -0.490967 0.556946 -0.459290 -0.487671 1441496859 -0.490967 0.556946 -0.459290 -0.487671 1441496859 -0.490662 0.557129 -0.459167 -0.487915 1441496859 -0.490662 0.557129 -0.459167 -0.487915 1441496859 -0.490662 0.557129 -0.459167 -0.487915 1441496859 -0.490662 0.557129 -0.459167 -0.487915 1441496859 -0.490662 0.557129 -0.459167 -0.487915 1441496859 -0.490662 0.557129 -0.459167 -0.487915 1441496859 -0.490173 0.557556 -0.459351 -0.487732 1441496859 -0.490173 0.557556 -0.459351 -0.487732 1441496859 -0.490173 0.557556 -0.459351 -0.487732 1441496859 -0.490173 0.557556 -0.459351 -0.487732 1441496859 -0.490173 0.557556 -0.459351 -0.487732 1441496859 -0.490173 0.557556 -0.459351 -0.487732 1441496859 -0.490173 0.557556 -0.459351 -0.487732 1441496859 -0.489685 0.557617 -0.460144 -0.487488 1441496859 -0.489685 0.557617 -0.460144 -0.487488 1441496859 -0.489685 0.557617 -0.460144 -0.487488 1441496859 -0.489685 0.557617 -0.460144 -0.487488 1441496859 -0.489685 0.557617 -0.460144 -0.487488 1441496859 -0.489685 0.557617 -0.460144 -0.487488 1441496859 -0.488525 0.558228 -0.461365 -0.486755 1441496859 -0.488525 0.558228 -0.461365 -0.486755 1441496859 -0.488525 0.558228 -0.461365 -0.486755 1441496859 -0.488525 0.558228 -0.461365 -0.486755 1441496859 -0.488525 0.558228 -0.461365 -0.486755 1441496859 -0.488525 0.558228 -0.461365 -0.486755 1441496859 -0.486511 0.559692 -0.461060 -0.487366 1441496859 -0.486511 0.559692 -0.461060 -0.487366 1441496859 -0.486511 0.559692 -0.461060 -0.487366 1441496859 -0.486511 0.559692 -0.461060 -0.487366 1441496859 -0.486511 0.559692 -0.461060 -0.487366 1441496859 -0.486511 0.559692 -0.461060 -0.487366 1441496859 -0.483887 0.561584 -0.459290 -0.489502 1441496859 -0.483887 0.561584 -0.459290 -0.489502 1441496859 -0.483887 0.561584 -0.459290 -0.489502 1441496859 -0.483887 0.561584 -0.459290 -0.489502 1441496859 -0.483887 0.561584 -0.459290 -0.489502 1441496859 -0.483887 0.561584 -0.459290 -0.489502 1441496859 -0.483887 0.561584 -0.459290 -0.489502 1441496859 -0.483215 0.562195 -0.458191 -0.490479 1441496859 -0.483215 0.562195 -0.458191 -0.490479 1441496859 -0.483215 0.562195 -0.458191 -0.490479 1441496859 -0.483215 0.562195 -0.458191 -0.490479 1441496859 -0.483215 0.562195 -0.458191 -0.490479 1441496859 -0.483215 0.562195 -0.458191 -0.490479 1441496859 -0.483337 0.561523 -0.456909 -0.492371 1441496859 -0.483337 0.561523 -0.456909 -0.492371 1441496859 -0.483337 0.561523 -0.456909 -0.492371 1441496859 -0.483337 0.561523 -0.456909 -0.492371 1441496859 -0.483337 0.561523 -0.456909 -0.492371 1441496859 -0.483337 0.561523 -0.456909 -0.492371 1441496859 -0.484741 0.559875 -0.456604 -0.493042 1441496859 -0.484741 0.559875 -0.456604 -0.493042 1441496859 -0.484741 0.559875 -0.456604 -0.493042 1441496859 -0.484741 0.559875 -0.456604 -0.493042 1441496859 -0.484741 0.559875 -0.456604 -0.493042 1441496859 -0.484741 0.559875 -0.456604 -0.493042 1441496859 -0.486816 0.557617 -0.457642 -0.492615 1441496859 -0.486816 0.557617 -0.457642 -0.492615 1441496859 -0.486816 0.557617 -0.457642 -0.492615 1441496859 -0.486816 0.557617 -0.457642 -0.492615 1441496859 -0.486816 0.557617 -0.457642 -0.492615 1441496859 -0.486816 0.557617 -0.457642 -0.492615 1441496859 -0.486816 0.557617 -0.457642 -0.492615 1441496859 -0.486694 0.557312 -0.456787 -0.493896 1441496859 -0.486694 0.557312 -0.456787 -0.493896 1441496859 -0.486694 0.557312 -0.456787 -0.493896 1441496859 -0.486694 0.557312 -0.456787 -0.493896 1441496859 -0.486694 0.557312 -0.456787 -0.493896 1441496859 -0.486694 0.557312 -0.456787 -0.493896 1441496859 -0.486694 0.557312 -0.456787 -0.493896 1441496859 -0.487366 0.557129 -0.457031 -0.493225 1441496859 -0.487366 0.557129 -0.457031 -0.493225 1441496859 -0.487366 0.557129 -0.457031 -0.493225 1441496859 -0.487366 0.557129 -0.457031 -0.493225 1441496859 -0.487366 0.557129 -0.457031 -0.493225 1441496859 -0.487366 0.557129 -0.457031 -0.493225 1441496859 -0.487061 0.557983 -0.456665 -0.492920 1441496859 -0.487061 0.557983 -0.456665 -0.492920 1441496859 -0.487061 0.557983 -0.456665 -0.492920 1441496859 -0.487061 0.557983 -0.456665 -0.492920 1441496859 -0.487061 0.557983 -0.456665 -0.492920 1441496859 -0.487061 0.557983 -0.456665 -0.492920 1441496859 -0.489075 0.557190 -0.459167 -0.489502 1441496859 -0.489075 0.557190 -0.459167 -0.489502 1441496859 -0.489075 0.557190 -0.459167 -0.489502 1441496859 -0.489075 0.557190 -0.459167 -0.489502 1441496859 -0.489075 0.557190 -0.459167 -0.489502 1441496859 -0.489075 0.557190 -0.459167 -0.489502 1441496859 -0.490051 0.556702 -0.461670 -0.486694 1441496859 -0.490051 0.556702 -0.461670 -0.486694 1441496859 -0.490051 0.556702 -0.461670 -0.486694 1441496859 -0.490051 0.556702 -0.461670 -0.486694 1441496859 -0.490051 0.556702 -0.461670 -0.486694 1441496859 -0.490051 0.556702 -0.461670 -0.486694 1441496859 -0.490051 0.556702 -0.461670 -0.486694 1441496859 -0.490112 0.557678 -0.462158 -0.485046 1441496859 -0.490112 0.557678 -0.462158 -0.485046 1441496859 -0.490112 0.557678 -0.462158 -0.485046 1441496859 -0.490112 0.557678 -0.462158 -0.485046 1441496859 -0.490112 0.557678 -0.462158 -0.485046 1441496859 -0.490112 0.557678 -0.462158 -0.485046 1441496859 -0.490540 0.558044 -0.462646 -0.483704 1441496859 -0.490540 0.558044 -0.462646 -0.483704 1441496860 -0.490540 0.558044 -0.462646 -0.483704 1441496860 -0.490540 0.558044 -0.462646 -0.483704 1441496860 -0.490540 0.558044 -0.462646 -0.483704 1441496860 -0.490540 0.558044 -0.462646 -0.483704 1441496860 -0.490845 0.558777 -0.461731 -0.483459 1441496860 -0.490845 0.558777 -0.461731 -0.483459 1441496860 -0.490845 0.558777 -0.461731 -0.483459 1441496860 -0.490845 0.558777 -0.461731 -0.483459 1441496860 -0.490845 0.558777 -0.461731 -0.483459 1441496860 -0.490845 0.558777 -0.461731 -0.483459 1441496860 -0.490845 0.558777 -0.461731 -0.483459 1441496860 -0.491028 0.558838 -0.460754 -0.484070 1441496860 -0.491028 0.558838 -0.460754 -0.484070 1441496860 -0.491028 0.558838 -0.460754 -0.484070 1441496860 -0.491028 0.558838 -0.460754 -0.484070 1441496860 -0.491028 0.558838 -0.460754 -0.484070 1441496860 -0.491028 0.558838 -0.460754 -0.484070 1441496860 -0.489929 0.559814 -0.458374 -0.486328 1441496860 -0.489929 0.559814 -0.458374 -0.486328 1441496860 -0.489929 0.559814 -0.458374 -0.486328 1441496860 -0.489929 0.559814 -0.458374 -0.486328 1441496860 -0.489929 0.559814 -0.458374 -0.486328 1441496860 -0.489929 0.559814 -0.458374 -0.486328 1441496860 -0.488770 0.560303 -0.456299 -0.488892 1441496860 -0.488770 0.560303 -0.456299 -0.488892 1441496860 -0.488770 0.560303 -0.456299 -0.488892 1441496860 -0.488770 0.560303 -0.456299 -0.488892 1441496860 -0.488770 0.560303 -0.456299 -0.488892 1441496860 -0.488770 0.560303 -0.456299 -0.488892 1441496860 -0.487549 0.560791 -0.454651 -0.491089 1441496860 -0.487549 0.560791 -0.454651 -0.491089 1441496860 -0.487549 0.560791 -0.454651 -0.491089 1441496860 -0.487549 0.560791 -0.454651 -0.491089 1441496860 -0.487549 0.560791 -0.454651 -0.491089 1441496860 -0.487549 0.560791 -0.454651 -0.491089 1441496860 -0.486511 0.561035 -0.453613 -0.492798 1441496860 -0.486511 0.561035 -0.453613 -0.492798 1441496860 -0.486511 0.561035 -0.453613 -0.492798 1441496860 -0.486511 0.561035 -0.453613 -0.492798 1441496860 -0.486511 0.561035 -0.453613 -0.492798 1441496860 -0.486511 0.561035 -0.453613 -0.492798 1441496860 -0.486084 0.561035 -0.453064 -0.493713 1441496860 -0.486084 0.561035 -0.453064 -0.493713 1441496860 -0.486084 0.561035 -0.453064 -0.493713 1441496860 -0.486084 0.561035 -0.453064 -0.493713 1441496860 -0.486084 0.561035 -0.453064 -0.493713 1441496860 -0.486084 0.561035 -0.453064 -0.493713 1441496860 -0.487610 0.559692 -0.454224 -0.492737 1441496860 -0.487610 0.559692 -0.454224 -0.492737 1441496860 -0.487610 0.559692 -0.454224 -0.492737 1441496860 -0.487610 0.559692 -0.454224 -0.492737 1441496860 -0.487610 0.559692 -0.454224 -0.492737 1441496860 -0.487610 0.559692 -0.454224 -0.492737 1441496860 -0.487610 0.559692 -0.454224 -0.492737 1441496860 -0.490234 0.557312 -0.456970 -0.490234 1441496860 -0.490234 0.557312 -0.456970 -0.490234 1441496860 -0.490234 0.557312 -0.456970 -0.490234 1441496860 -0.490234 0.557312 -0.456970 -0.490234 1441496860 -0.490234 0.557312 -0.456970 -0.490234 1441496860 -0.490234 0.557312 -0.456970 -0.490234 1441496860 -0.490234 0.557312 -0.456970 -0.490234 1441496860 -0.491394 0.555908 -0.458923 -0.488770 1441496860 -0.491394 0.555908 -0.458923 -0.488770 1441496860 -0.491394 0.555908 -0.458923 -0.488770 1441496860 -0.491394 0.555908 -0.458923 -0.488770 1441496860 -0.491394 0.555908 -0.458923 -0.488770 1441496860 -0.491394 0.555908 -0.458923 -0.488770 1441496860 -0.491821 0.555359 -0.460327 -0.487671 1441496860 -0.491821 0.555359 -0.460327 -0.487671 1441496860 -0.491821 0.555359 -0.460327 -0.487671 1441496860 -0.491821 0.555359 -0.460327 -0.487671 1441496860 -0.491821 0.555359 -0.460327 -0.487671 1441496860 -0.491821 0.555359 -0.460327 -0.487671 1441496860 -0.491943 0.554688 -0.462341 -0.486450 1441496860 -0.491943 0.554688 -0.462341 -0.486450 1441496860 -0.491943 0.554688 -0.462341 -0.486450 1441496860 -0.491943 0.554688 -0.462341 -0.486450 1441496860 -0.491943 0.554688 -0.462341 -0.486450 1441496860 -0.491943 0.554688 -0.462341 -0.486450 1441496860 -0.491943 0.554688 -0.462341 -0.486450 1441496860 -0.490356 0.555298 -0.462341 -0.487305 1441496860 -0.490356 0.555298 -0.462341 -0.487305 1441496860 -0.490356 0.555298 -0.462341 -0.487305 1441496860 -0.490356 0.555298 -0.462341 -0.487305 1441496860 -0.490356 0.555298 -0.462341 -0.487305 1441496860 -0.490356 0.555298 -0.462341 -0.487305 1441496860 -0.488281 0.556213 -0.461182 -0.489441 1441496860 -0.488281 0.556213 -0.461182 -0.489441 1441496860 -0.488281 0.556213 -0.461182 -0.489441 1441496860 -0.488281 0.556213 -0.461182 -0.489441 1441496860 -0.488281 0.556213 -0.461182 -0.489441 1441496860 -0.488281 0.556213 -0.461182 -0.489441 1441496860 -0.488281 0.556213 -0.461182 -0.489441 1441496860 -0.487366 0.556763 -0.459351 -0.491516 1441496860 -0.487366 0.556763 -0.459351 -0.491516 1441496860 -0.487366 0.556763 -0.459351 -0.491516 1441496860 -0.487366 0.556763 -0.459351 -0.491516 1441496860 -0.487366 0.556763 -0.459351 -0.491516 1441496860 -0.487366 0.556763 -0.459351 -0.491516 1441496860 -0.487488 0.556458 -0.457764 -0.493225 1441496860 -0.487488 0.556458 -0.457764 -0.493225 1441496860 -0.487488 0.556458 -0.457764 -0.493225 1441496860 -0.487488 0.556458 -0.457764 -0.493225 1441496860 -0.487488 0.556458 -0.457764 -0.493225 1441496860 -0.487488 0.556458 -0.457764 -0.493225 1441496860 -0.488892 0.555420 -0.457458 -0.493225 1441496860 -0.488892 0.555420 -0.457458 -0.493225 1441496860 -0.488892 0.555420 -0.457458 -0.493225 1441496860 -0.488892 0.555420 -0.457458 -0.493225 1441496860 -0.488892 0.555420 -0.457458 -0.493225 1441496860 -0.488892 0.555420 -0.457458 -0.493225 1441496860 -0.488281 0.556274 -0.455383 -0.494812 1441496860 -0.488281 0.556274 -0.455383 -0.494812 1441496860 -0.488281 0.556274 -0.455383 -0.494812 1441496860 -0.488281 0.556274 -0.455383 -0.494812 1441496861 -0.488281 0.556274 -0.455383 -0.494812 1441496861 -0.488281 0.556274 -0.455383 -0.494812 1441496861 -0.488281 0.556274 -0.455383 -0.494812 1441496861 -0.486755 0.558594 -0.452637 -0.496155 1441496861 -0.486755 0.558594 -0.452637 -0.496155 1441496861 -0.486755 0.558594 -0.452637 -0.496155 1441496861 -0.486755 0.558594 -0.452637 -0.496155 1441496861 -0.486755 0.558594 -0.452637 -0.496155 1441496861 -0.486755 0.558594 -0.452637 -0.496155 1441496861 -0.485413 0.561157 -0.449890 -0.497192 1441496861 -0.485413 0.561157 -0.449890 -0.497192 1441496861 -0.485413 0.561157 -0.449890 -0.497192 1441496861 -0.485413 0.561157 -0.449890 -0.497192 1441496861 -0.485413 0.561157 -0.449890 -0.497192 1441496861 -0.485413 0.561157 -0.449890 -0.497192 1441496861 -0.487793 0.560364 -0.451965 -0.493774 1441496861 -0.487793 0.560364 -0.451965 -0.493774 1441496861 -0.487793 0.560364 -0.451965 -0.493774 1441496861 -0.487793 0.560364 -0.451965 -0.493774 1441496861 -0.487793 0.560364 -0.451965 -0.493774 1441496861 -0.487793 0.560364 -0.451965 -0.493774 1441496861 -0.487793 0.560364 -0.451965 -0.493774 1441496861 -0.489258 0.559021 -0.455383 -0.490723 1441496861 -0.489258 0.559021 -0.455383 -0.490723 1441496861 -0.489258 0.559021 -0.455383 -0.490723 1441496861 -0.489258 0.559021 -0.455383 -0.490723 1441496861 -0.489258 0.559021 -0.455383 -0.490723 1441496861 -0.489258 0.559021 -0.455383 -0.490723 1441496861 -0.489136 0.559692 -0.456299 -0.489319 1441496861 -0.489136 0.559692 -0.456299 -0.489319 1441496861 -0.489136 0.559692 -0.456299 -0.489319 1441496861 -0.489136 0.559692 -0.456299 -0.489319 1441496861 -0.489136 0.559692 -0.456299 -0.489319 1441496861 -0.489136 0.559692 -0.456299 -0.489319 1441496861 -0.491089 0.558655 -0.459351 -0.485596 1441496861 -0.491089 0.558655 -0.459351 -0.485596 1441496861 -0.491089 0.558655 -0.459351 -0.485596 1441496861 -0.491089 0.558655 -0.459351 -0.485596 1441496861 -0.491089 0.558655 -0.459351 -0.485596 1441496861 -0.491089 0.558655 -0.459351 -0.485596 1441496861 -0.493103 0.557739 -0.461548 -0.482483 1441496861 -0.493103 0.557739 -0.461548 -0.482483 1441496861 -0.493103 0.557739 -0.461548 -0.482483 1441496861 -0.493103 0.557739 -0.461548 -0.482483 1441496861
[truncated: 214,908 more chars]
