# Supplementary material for: Quaternion-Based Gesture Recognition Using Wireless Wearable Motion Capture Sensors
Source: Sensors (Basel). 2016 Apr 28;16(5):605. doi: 10.3390/s16050605 (PMC4883296; doi:10.3390/s16050605)
Supplement: Supplementary file 1 [file sensors-16-00605-s001.zip › MultiSensorGestureData/P1/4. Lift/Training18.txt]

-0.067261 -0.581726 -0.332275 0.739380 1441496762 -0.067261 -0.581726 -0.332275 0.739380 1441496762 -0.067261 -0.581726 -0.332275 0.739380 1441496762 -0.067261 -0.581726 -0.332275 0.739380 1441496762 -0.067261 -0.581726 -0.332275 0.739380 1441496762 -0.065735 -0.582275 -0.330505 0.739929 1441496762 -0.065735 -0.582275 -0.330505 0.739929 1441496762 -0.065735 -0.582275 -0.330505 0.739929 1441496762 -0.065735 -0.582275 -0.330505 0.739929 1441496762 -0.065735 -0.582275 -0.330505 0.739929 1441496762 -0.065735 -0.582275 -0.330505 0.739929 1441496762 -0.065308 -0.581726 -0.327881 0.741516 1441496762 -0.065308 -0.581726 -0.327881 0.741516 1441496762 -0.065308 -0.581726 -0.327881 0.741516 1441496762 -0.065308 -0.581726 -0.327881 0.741516 1441496762 -0.065308 -0.581726 -0.327881 0.741516 1441496762 -0.065308 -0.581726 -0.327881 0.741516 1441496762 -0.068420 -0.581299 -0.325745 0.742493 1441496762 -0.068420 -0.581299 -0.325745 0.742493 1441496762 -0.068420 -0.581299 -0.325745 0.742493 1441496762 -0.068420 -0.581299 -0.325745 0.742493 1441496762 -0.068420 -0.581299 -0.325745 0.742493 1441496762 -0.068420 -0.581299 -0.325745 0.742493 1441496762 -0.072266 -0.582825 -0.322266 0.742493 1441496762 -0.072266 -0.582825 -0.322266 0.742493 1441496762 -0.072266 -0.582825 -0.322266 0.742493 1441496762 -0.072266 -0.582825 -0.322266 0.742493 1441496762 -0.072266 -0.582825 -0.322266 0.742493 1441496762 -0.072266 -0.582825 -0.322266 0.742493 1441496762 -0.072815 -0.585144 -0.317383 0.742676 1441496762 -0.072815 -0.585144 -0.317383 0.742676 1441496762 -0.072815 -0.585144 -0.317383 0.742676 1441496762 -0.072815 -0.585144 -0.317383 0.742676 1441496762 -0.072815 -0.585144 -0.317383 0.742676 1441496762 -0.072815 -0.585144 -0.317383 0.742676 1441496762 -0.071716 -0.587036 -0.312500 0.743408 1441496762 -0.071716 -0.587036 -0.312500 0.743408 1441496762 -0.071716 -0.587036 -0.312500 0.743408 1441496762 -0.071716 -0.587036 -0.312500 0.743408 1441496762 -0.071716 -0.587036 -0.312500 0.743408 1441496762 -0.071716 -0.587036 -0.312500 0.743408 1441496762 -0.068420 -0.588684 -0.308411 0.744080 1441496762 -0.068420 -0.588684 -0.308411 0.744080 1441496762 -0.068420 -0.588684 -0.308411 0.744080 1441496762 -0.068420 -0.588684 -0.308411 0.744080 1441496762 -0.068420 -0.588684 -0.308411 0.744080 1441496763 -0.068420 -0.588684 -0.308411 0.744080 1441496763 -0.062500 -0.590149 -0.305176 0.744812 1441496763 -0.062500 -0.590149 -0.305176 0.744812 1441496763 -0.062500 -0.590149 -0.305176 0.744812 1441496763 -0.062500 -0.590149 -0.305176 0.744812 1441496763 -0.062500 -0.590149 -0.305176 0.744812 1441496763 -0.062500 -0.590149 -0.305176 0.744812 1441496763 -0.057312 -0.590271 -0.305908 0.744812 1441496763 -0.057312 -0.590271 -0.305908 0.744812 1441496763 -0.057312 -0.590271 -0.305908 0.744812 1441496763 -0.057312 -0.590271 -0.305908 0.744812 1441496763 -0.057312 -0.590271 -0.305908 0.744812 1441496763 -0.057312 -0.590271 -0.305908 0.744812 1441496763 -0.053955 -0.589722 -0.310852 0.743408 1441496763 -0.053955 -0.589722 -0.310852 0.743408 1441496763 -0.053955 -0.589722 -0.310852 0.743408 1441496763 -0.053955 -0.589722 -0.310852 0.743408 1441496763 -0.053955 -0.589722 -0.310852 0.743408 1441496763 -0.053955 -0.589722 -0.310852 0.743408 1441496763 -0.052429 -0.589661 -0.314758 0.741943 1441496763 -0.052429 -0.589661 -0.314758 0.741943 1441496763 -0.052429 -0.589661 -0.314758 0.741943 1441496763 -0.052429 -0.589661 -0.314758 0.741943 1441496763 -0.052429 -0.589661 -0.314758 0.741943 1441496763 -0.052429 -0.589661 -0.314758 0.741943 1441496763 -0.054688 -0.588867 -0.319153 0.740540 1441496763 -0.054688 -0.588867 -0.319153 0.740540 1441496763 -0.054688 -0.588867 -0.319153 0.740540 1441496763 -0.054688 -0.588867 -0.319153 0.740540 1441496763 -0.054688 -0.588867 -0.319153 0.740540 1441496763 -0.054688 -0.588867 -0.319153 0.740540 1441496763 -0.063843 -0.585815 -0.327759 0.738464 1441496763 -0.063843 -0.585815 -0.327759 0.738464 1441496763 -0.063843 -0.585815 -0.327759 0.738464 1441496763 -0.063843 -0.585815 -0.327759 0.738464 1441496763 -0.063843 -0.585815 -0.327759 0.738464 1441496763 -0.063843 -0.585815 -0.327759 0.738464 1441496763 -0.070740 -0.582764 -0.331543 0.738586 1441496763 -0.070740 -0.582764 -0.331543 0.738586 1441496763 -0.070740 -0.582764 -0.331543 0.738586 1441496763 -0.070740 -0.582764 -0.331543 0.738586 1441496763 -0.070740 -0.582764 -0.331543 0.738586 1441496763 -0.070740 -0.582764 -0.331543 0.738586 1441496763 -0.077209 -0.581299 -0.329773 0.739868 1441496763 -0.077209 -0.581299 -0.329773 0.739868 1441496763 -0.077209 -0.581299 -0.329773 0.739868 1441496763 -0.077209 -0.581299 -0.329773 0.739868 1441496763 -0.077209 -0.581299 -0.329773 0.739868 1441496763 -0.077209 -0.581299 -0.329773 0.739868 1441496763 -0.084412 -0.579590 -0.329529 0.740540 1441496763 -0.084412 -0.579590 -0.329529 0.740540 1441496763 -0.084412 -0.579590 -0.329529 0.740540 1441496763 -0.084412 -0.579590 -0.329529 0.740540 1441496763 -0.084412 -0.579590 -0.329529 0.740540 1441496763 -0.084412 -0.579590 -0.329529 0.740540 1441496763 -0.090210 -0.577515 -0.331299 0.740662 1441496763 -0.090210 -0.577515 -0.331299 0.740662 1441496763 -0.090210 -0.577515 -0.331299 0.740662 1441496763 -0.090210 -0.577515 -0.331299 0.740662 1441496763 -0.090210 -0.577515 -0.331299 0.740662 1441496763 -0.090210 -0.577515 -0.331299 0.740662 1441496763 -0.090210 -0.577515 -0.331299 0.740662 1441496763 -0.090210 -0.577515 -0.331299 0.740662 1441496763 -0.092529 -0.577332 -0.331299 0.740479 1441496763 -0.092529 -0.577332 -0.331299 0.740479 1441496763 -0.092529 -0.577332 -0.331299 0.740479 1441496763 -0.092529 -0.577332 -0.331299 0.740479 1441496763 -0.092529 -0.577332 -0.331299 0.740479 1441496763 -0.092529 -0.577332 -0.331299 0.740479 1441496763 -0.090820 -0.578796 -0.329712 0.740295 1441496763 -0.090820 -0.578796 -0.329712 0.740295 1441496763 -0.090820 -0.578796 -0.329712 0.740295 1441496763 -0.090820 -0.578796 -0.329712 0.740295 1441496763 -0.090820 -0.578796 -0.329712 0.740295 1441496763 -0.090820 -0.578796 -0.329712 0.740295 1441496763 -0.084106 -0.580688 -0.327148 0.740723 1441496763 -0.084106 -0.580688 -0.327148 0.740723 1441496763 -0.084106 -0.580688 -0.327148 0.740723 1441496763 -0.084106 -0.580688 -0.327148 0.740723 1441496763 -0.084106 -0.580688 -0.327148 0.740723 1441496763 -0.084106 -0.580688 -0.327148 0.740723 1441496763 -0.075195 -0.581726 -0.323730 0.742371 1441496763 -0.075195 -0.581726 -0.323730 0.742371 1441496763 -0.075195 -0.581726 -0.323730 0.742371 1441496763 -0.075195 -0.581726 -0.323730 0.742371 1441496763 -0.075195 -0.581726 -0.323730 0.742371 1441496763 -0.075195 -0.581726 -0.323730 0.742371 1441496763 -0.068115 -0.582153 -0.323059 0.742981 1441496763 -0.068115 -0.582153 -0.323059 0.742981 1441496763 -0.068115 -0.582153 -0.323059 0.742981 1441496763 -0.068115 -0.582153 -0.323059 0.742981 1441496763 -0.068115 -0.582153 -0.323059 0.742981 1441496763 -0.068115 -0.582153 -0.323059 0.742981 1441496763 -0.062988 -0.582581 -0.322083 0.743591 1441496763 -0.062988 -0.582581 -0.322083 0.743591 1441496763 -0.062988 -0.582581 -0.322083 0.743591 1441496763 -0.062988 -0.582581 -0.322083 0.743591 1441496763 -0.062988 -0.582581 -0.322083 0.743591 1441496763 -0.062988 -0.582581 -0.322083 0.743591 1441496763 -0.061523 -0.583130 -0.321655 0.743469 1441496763 -0.061523 -0.583130 -0.321655 0.743469 1441496763 -0.061523 -0.583130 -0.321655 0.743469 1441496763 -0.061523 -0.583130 -0.321655 0.743469 1441496763 -0.061523 -0.583130 -0.321655 0.743469 1441496763 -0.061523 -0.583130 -0.321655 0.743469 1441496763 -0.060974 -0.585144 -0.318420 0.743286 1441496763 -0.060974 -0.585144 -0.318420 0.743286 1441496763 -0.060974 -0.585144 -0.318420 0.743286 1441496763 -0.060974 -0.585144 -0.318420 0.743286 1441496763 -0.060974 -0.585144 -0.318420 0.743286 1441496763 -0.060974 -0.585144 -0.318420 0.743286 1441496764 -0.060974 -0.585144 -0.318420 0.743286 1441496764 -0.067139 -0.585815 -0.320007 0.741516 1441496764 -0.067139 -0.585815 -0.320007 0.741516 1441496764 -0.067139 -0.585815 -0.320007 0.741516 1441496764 -0.067139 -0.585815 -0.320007 0.741516 1441496764 -0.067139 -0.585815 -0.320007 0.741516 1441496764 -0.067139 -0.585815 -0.320007 0.741516 1441496764 -0.070679 -0.585693 -0.319275 0.741638 1441496764 -0.070679 -0.585693 -0.319275 0.741638 1441496764 -0.070679 -0.585693 -0.319275 0.741638 1441496764 -0.070679 -0.585693 -0.319275 0.741638 1441496764 -0.070679 -0.585693 -0.319275 0.741638 1441496764 -0.070679 -0.585693 -0.319275 0.741638 1441496764 -0.066956 -0.587952 -0.309570 0.744324 1441496764 -0.066956 -0.587952 -0.309570 0.744324 1441496764 -0.066956 -0.587952 -0.309570 0.744324 1441496764 -0.066956 -0.587952 -0.309570 0.744324 1441496764 -0.066956 -0.587952 -0.309570 0.744324 1441496764 -0.066956 -0.587952 -0.309570 0.744324 1441496764 -0.066956 -0.587952 -0.309570 0.744324 1441496764 -0.062622 -0.590088 -0.301636 0.746277 1441496764 -0.062622 -0.590088 -0.301636 0.746277 1441496764 -0.062622 -0.590088 -0.301636 0.746277 1441496764 -0.062622 -0.590088 -0.301636 0.746277 1441496764 -0.062622 -0.590088 -0.301636 0.746277 1441496764 -0.062622 -0.590088 -0.301636 0.746277 1441496764 -0.055847 -0.591309 -0.296448 0.747925 1441496764 -0.055847 -0.591309 -0.296448 0.747925 1441496764 -0.055847 -0.591309 -0.296448 0.747925 1441496764 -0.055847 -0.591309 -0.296448 0.747925 1441496764 -0.055847 -0.591309 -0.296448 0.747925 1441496764 -0.055847 -0.591309 -0.296448 0.747925 1441496764 -0.055847 -0.591309 -0.296448 0.747925 1441496764 -0.050354 -0.590942 -0.296143 0.748718 1441496764 -0.050354 -0.590942 -0.296143 0.748718 1441496764 -0.050354 -0.590942 -0.296143 0.748718 1441496764 -0.050354 -0.590942 -0.296143 0.748718 1441496764 -0.050354 -0.590942 -0.296143 0.748718 1441496764 -0.050354 -0.590942 -0.296143 0.748718 1441496764 -0.050964 -0.588928 -0.304321 0.746948 1441496764 -0.050964 -0.588928 -0.304321 0.746948 1441496764 -0.050964 -0.588928 -0.304321 0.746948 1441496764 -0.050964 -0.588928 -0.304321 0.746948 1441496764 -0.050964 -0.588928 -0.304321 0.746948 1441496764 -0.050964 -0.588928 -0.304321 0.746948 1441496764 -0.050964 -0.588928 -0.304321 0.746948 1441496764 -0.052673 -0.588867 -0.308960 0.744995 1441496764 -0.052673 -0.588867 -0.308960 0.744995 1441496764 -0.052673 -0.588867 -0.308960 0.744995 1441496764 -0.052673 -0.588867 -0.308960 0.744995 1441496764 -0.052673 -0.588867 -0.308960 0.744995 1441496764 -0.052673 -0.588867 -0.308960 0.744995 1441496764 -0.063171 -0.586914 -0.320496 0.740845 1441496764 -0.063171 -0.586914 -0.320496 0.740845 1441496764 -0.063171 -0.586914 -0.320496 0.740845 1441496764 -0.063171 -0.586914 -0.320496 0.740845 1441496764 -0.063171 -0.586914 -0.320496 0.740845 1441496764 -0.063171 -0.586914 -0.320496 0.740845 1441496764 -0.072083 -0.582703 -0.330627 0.738892 1441496764 -0.072083 -0.582703 -0.330627 0.738892 1441496764 -0.072083 -0.582703 -0.330627 0.738892 1441496764 -0.072083 -0.582703 -0.330627 0.738892 1441496764 -0.072083 -0.582703 -0.330627 0.738892 1441496764 -0.072083 -0.582703 -0.330627 0.738892 1441496764 -0.075928 -0.580566 -0.330017 0.740417 1441496764 -0.075928 -0.580566 -0.330017 0.740417 1441496764 -0.075928 -0.580566 -0.330017 0.740417 1441496764 -0.075928 -0.580566 -0.330017 0.740417 1441496764 -0.075928 -0.580566 -0.330017 0.740417 1441496764 -0.075928 -0.580566 -0.330017 0.740417 1441496764 -0.080627 -0.580017 -0.328064 0.741272 1441496764 -0.080627 -0.580017 -0.328064 0.741272 1441496764 -0.080627 -0.580017 -0.328064 0.741272 1441496764 -0.080627 -0.580017 -0.328064 0.741272 1441496764 -0.080627 -0.580017 -0.328064 0.741272 1441496764 -0.080627 -0.580017 -0.328064 0.741272 1441496764 -0.080627 -0.580017 -0.328064 0.741272 1441496764 -0.084412 -0.580505 -0.324280 0.742126 1441496764 -0.084412 -0.580505 -0.324280 0.742126 1441496764 -0.084412 -0.580505 -0.324280 0.742126 1441496764 -0.084412 -0.580505 -0.324280 0.742126 1441496764 -0.084412 -0.580505 -0.324280 0.742126 1441496764 -0.084412 -0.580505 -0.324280 0.742126 1441496764 -0.084412 -0.580505 -0.324280 0.742126 1441496764 -0.087769 -0.579407 -0.322754 0.743225 1441496764 -0.087769 -0.579407 -0.322754 0.743225 1441496764 -0.087769 -0.579407 -0.322754 0.743225 1441496764 -0.087769 -0.579407 -0.322754 0.743225 1441496764 -0.087769 -0.579407 -0.322754 0.743225 1441496764 -0.087769 -0.579407 -0.322754 0.743225 1441496764 -0.088623 -0.577942 -0.323242 0.744080 1441496764 -0.088623 -0.577942 -0.323242 0.744080 1441496764 -0.088623 -0.577942 -0.323242 0.744080 1441496764 -0.088623 -0.577942 -0.323242 0.744080 1441496764 -0.088623 -0.577942 -0.323242 0.744080 1441496764 -0.088623 -0.577942 -0.323242 0.744080 1441496764 -0.082520 -0.580505 -0.317444 0.745239 1441496764 -0.082520 -0.580505 -0.317444 0.745239 1441496764 -0.082520 -0.580505 -0.317444 0.745239 1441496764 -0.082520 -0.580505 -0.317444 0.745239 1441496764 -0.082520 -0.580505 -0.317444 0.745239 1441496764 -0.082520 -0.580505 -0.317444 0.745239 1441496764 -0.072388 -0.585266 -0.308594 0.746338 1441496764 -0.072388 -0.585266 -0.308594 0.746338 1441496764 -0.072388 -0.585266 -0.308594 0.746338 1441496764 -0.072388 -0.585266 -0.308594 0.746338 1441496764 -0.072388 -0.585266 -0.308594 0.746338 1441496764 -0.072388 -0.585266 -0.308594 0.746338 1441496764 -0.072388 -0.585266 -0.308594 0.746338 1441496764 -0.066223 -0.586975 -0.306030 0.746582 1441496764 -0.066223 -0.586975 -0.306030 0.746582 1441496764 -0.066223 -0.586975 -0.306030 0.746582 1441496764 -0.066223 -0.586975 -0.306030 0.746582 1441496764 -0.066223 -0.586975 -0.306030 0.746582 1441496764 -0.066223 -0.586975 -0.306030 0.746582 1441496765 -0.060791 -0.587219 -0.308044 0.746033 1441496765 -0.060791 -0.587219 -0.308044 0.746033 1441496765 -0.060791 -0.587219 -0.308044 0.746033 1441496765 -0.060791 -0.587219 -0.308044 0.746033 1441496765 -0.060791 -0.587219 -0.308044 0.746033 1441496765 -0.060791 -0.587219 -0.308044 0.746033 1441496765 -0.053223 -0.589355 -0.305420 0.746033 1441496765 -0.053223 -0.589355 -0.305420 0.746033 1441496765 -0.053223 -0.589355 -0.305420 0.746033 1441496765 -0.053223 -0.589355 -0.305420 0.746033 1441496765 -0.053223 -0.589355 -0.305420 0.746033 1441496765 -0.053223 -0.589355 -0.305420 0.746033 1441496765 -0.053223 -0.589355 -0.305420 0.746033 1441496765 -0.048157 -0.592041 -0.299805 0.746521 1441496765 -0.048157 -0.592041 -0.299805 0.746521 1441496765 -0.048157 -0.592041 -0.299805 0.746521 1441496765 -0.048157 -0.592041 -0.299805 0.746521 1441496765 -0.048157 -0.592041 -0.299805 0.746521 1441496765 -0.048157 -0.592041 -0.299805 0.746521 1441496765 -0.044922 -0.594788 -0.293274 0.747131 1441496765 -0.044922 -0.594788 -0.293274 0.747131 1441496765 -0.044922 -0.594788 -0.293274 0.747131 1441496765 -0.044922 -0.594788 -0.293274 0.747131 1441496765 -0.044922 -0.594788 -0.293274 0.747131 1441496765 -0.044922 -0.594788 -0.293274 0.747131 1441496765 -0.039795 -0.598816 -0.282104 0.748474 1441496765 -0.039795 -0.598816 -0.282104 0.748474 1441496765 -0.039795 -0.598816 -0.282104 0.748474 1441496765 -0.039795 -0.598816 -0.282104 0.748474 1441496765 -0.039795 -0.598816 -0.282104 0.748474 1441496765 -0.035095 -0.601501 -0.272949 0.750000 1441496765 -0.035095 -0.601501 -0.272949 0.750000 1441496765 -0.035095 -0.601501 -0.272949 0.750000 1441496765 -0.035095 -0.601501 -0.272949 0.750000 1441496765 -0.035095 -0.601501 -0.272949 0.750000 1441496765 -0.035095 -0.601501 -0.272949 0.750000 1441496765 -0.035095 -0.601501 -0.272949 0.750000 1441496765 -0.032104 -0.602783 -0.268066 0.750854 1441496765 -0.032104 -0.602783 -0.268066 0.750854 1441496765 -0.032104 -0.602783 -0.268066 0.750854 1441496765 -0.032104 -0.602783 -0.268066 0.750854 1441496765 -0.032104 -0.602783 -0.268066 0.750854 1441496765 -0.032104 -0.602783 -0.268066 0.750854 1441496765 -0.030640 -0.602905 -0.268188 0.750793 1441496765 -0.030640 -0.602905 -0.268188 0.750793 1441496765 -0.030640 -0.602905 -0.268188 0.750793 1441496765 -0.030640 -0.602905 -0.268188 0.750793 1441496765 -0.030640 -0.602905 -0.268188 0.750793 1441496765 -0.030640 -0.602905 -0.268188 0.750793 1441496765 -0.028503 -0.603394 -0.268616 0.750305 1441496765 -0.028503 -0.603394 -0.268616 0.750305 1441496765 -0.028503 -0.603394 -0.268616 0.750305 1441496765 -0.028503 -0.603394 -0.268616 0.750305 1441496765 -0.028503 -0.603394 -0.268616 0.750305 1441496765 -0.028503 -0.603394 -0.268616 0.750305 1441496765 -0.026611 -0.603333 -0.270874 0.749573 1441496765 -0.026611 -0.603333 -0.270874 0.749573 1441496765 -0.026611 -0.603333 -0.270874 0.749573 1441496765 -0.026611 -0.603333 -0.270874 0.749573 1441496765 -0.026611 -0.603333 -0.270874 0.749573 1441496765 -0.026611 -0.603333 -0.270874 0.749573 1441496765 -0.026611 -0.603333 -0.270874 0.749573 1441496765 -0.027283 -0.602295 -0.276062 0.748535 1441496765 -0.027283 -0.602295 -0.276062 0.748535 1441496765 -0.027283 -0.602295 -0.276062 0.748535 1441496765 -0.027283 -0.602295 -0.276062 0.748535 1441496765 -0.027283 -0.602295 -0.276062 0.748535 1441496765 -0.027283 -0.602295 -0.276062 0.748535 1441496765 -0.030273 -0.600403 -0.283569 0.747131 1441496765 -0.030273 -0.600403 -0.283569 0.747131 1441496765 -0.030273 -0.600403 -0.283569 0.747131 1441496765 -0.030273 -0.600403 -0.283569 0.747131 1441496765 -0.030273 -0.600403 -0.283569 0.747131 1441496765 -0.030273 -0.600403 -0.283569 0.747131 1441496765 -0.030273 -0.600403 -0.283569 0.747131 1441496765 -0.037109 -0.596741 -0.293823 0.745789 1441496765 -0.037109 -0.596741 -0.293823 0.745789 1441496765 -0.037109 -0.596741 -0.293823 0.745789 1441496765 -0.037109 -0.596741 -0.293823 0.745789 1441496765 -0.037109 -0.596741 -0.293823 0.745789 1441496765 -0.037109 -0.596741 -0.293823 0.745789 1441496765 -0.044250 -0.593567 -0.303284 0.744141 1441496765 -0.044250 -0.593567 -0.303284 0.744141 1441496765 -0.044250 -0.593567 -0.303284 0.744141 1441496765 -0.044250 -0.593567 -0.303284 0.744141 1441496765 -0.044250 -0.593567 -0.303284 0.744141 1441496765 -0.044250 -0.593567 -0.303284 0.744141 1441496765 -0.050110 -0.591553 -0.306335 0.744141 1441496765 -0.050110 -0.591553 -0.306335 0.744141 1441496765 -0.050110 -0.591553 -0.306335 0.744141 1441496765 -0.050110 -0.591553 -0.306335 0.744141 1441496765 -0.050110 -0.591553 -0.306335 0.744141 1441496765 -0.050110 -0.591553 -0.306335 0.744141 1441496765 -0.050110 -0.591553 -0.306335 0.744141 1441496765 -0.056885 -0.589844 -0.308777 0.744019 1441496765 -0.056885 -0.589844 -0.308777 0.744019 1441496765 -0.056885 -0.589844 -0.308777 0.744019 1441496765 -0.056885 -0.589844 -0.308777 0.744019 1441496765 -0.056885 -0.589844 -0.308777 0.744019 1441496765 -0.056885 -0.589844 -0.308777 0.744019 1441496765 -0.061096 -0.588928 -0.307556 0.744873 1441496765 -0.061096 -0.588928 -0.307556 0.744873 1441496765 -0.061096 -0.588928 -0.307556 0.744873 1441496765 -0.061096 -0.588928 -0.307556 0.744873 1441496765 -0.061096 -0.588928 -0.307556 0.744873 1441496765 -0.061096 -0.588928 -0.307556 0.744873 1441496765 -0.066711 -0.585205 -0.307739 0.747253 1441496765 -0.066711 -0.585205 -0.307739 0.747253 1441496765 -0.066711 -0.585205 -0.307739 0.747253 1441496765 -0.066711 -0.585205 -0.307739 0.747253 1441496765 -0.066711 -0.585205 -0.307739 0.747253 1441496765 -0.066711 -0.585205 -0.307739 0.747253 1441496765 -0.072144 -0.580200 -0.314514 0.747803 1441496765 -0.072144 -0.580200 -0.314514 0.747803 1441496766 -0.072144 -0.580200 -0.314514 0.747803 1441496766 -0.072144 -0.580200 -0.314514 0.747803 1441496766 -0.072144 -0.580200 -0.314514 0.747803 1441496766 -0.072144 -0.580200 -0.314514 0.747803 1441496766 -0.072144 -0.580200 -0.314514 0.747803 1441496766 -0.071960 -0.581604 -0.310242 0.748535 1441496766 -0.071960 -0.581604 -0.310242 0.748535 1441496766 -0.071960 -0.581604 -0.310242 0.748535 1441496766 -0.071960 -0.581604 -0.310242 0.748535 1441496766 -0.071960 -0.581604 -0.310242 0.748535 1441496766 -0.071960 -0.581604 -0.310242 0.748535 1441496766 -0.071350 -0.585449 -0.302185 0.748901 1441496766 -0.071350 -0.585449 -0.302185 0.748901 1441496766 -0.071350 -0.585449 -0.302185 0.748901 1441496766 -0.071350 -0.585449 -0.302185 0.748901 1441496766 -0.071350 -0.585449 -0.302185 0.748901 1441496766 -0.071350 -0.585449 -0.302185 0.748901 1441496766 -0.068359 -0.586670 -0.303223 0.747864 1441496766 -0.068359 -0.586670 -0.303223 0.747864 1441496766 -0.068359 -0.586670 -0.303223 0.747864 1441496766 -0.068359 -0.586670 -0.303223 0.747864 1441496766 -0.068359 -0.586670 -0.303223 0.747864 1441496766 -0.068359 -0.586670 -0.303223 0.747864 1441496766 -0.058289 -0.588745 -0.299500 0.748535 1441496766 -0.058289 -0.588745 -0.299500 0.748535 1441496766 -0.058289 -0.588745 -0.299500 0.748535 1441496766 -0.058289 -0.588745 -0.299500 0.748535 1441496766 -0.058289 -0.588745 -0.299500 0.748535 1441496766 -0.058289 -0.588745 -0.299500 0.748535 1441496766 -0.052124 -0.590210 -0.297546 0.748596 1441496766 -0.052124 -0.590210 -0.297546 0.748596 1441496766 -0.052124 -0.590210 -0.297546 0.748596 1441496766 -0.052124 -0.590210 -0.297546 0.748596 1441496766 -0.052124 -0.590210 -0.297546 0.748596 1441496766 -0.052124 -0.590210 -0.297546 0.748596 1441496766 -0.048096 -0.591614 -0.295166 0.748718 1441496766 -0.048096 -0.591614 -0.295166 0.748718 1441496766 -0.048096 -0.591614 -0.295166 0.748718 1441496766 -0.048096 -0.591614 -0.295166 0.748718 1441496766 -0.048096 -0.591614 -0.295166 0.748718 1441496766 -0.048096 -0.591614 -0.295166 0.748718 1441496766 -0.046326 -0.592346 -0.293091 0.749084 1441496766 -0.046326 -0.592346 -0.293091 0.749084 1441496766 -0.046326 -0.592346 -0.293091 0.749084 1441496766 -0.046326 -0.592346 -0.293091 0.749084 1441496766 -0.046326 -0.592346 -0.293091 0.749084 1441496766 -0.046326 -0.592346 -0.293091 0.749084 1441496766 -0.046326 -0.592346 -0.293091 0.749084 1441496766 -0.045166 -0.593140 -0.289673 0.749817 1441496766 -0.045166 -0.593140 -0.289673 0.749817 1441496766 -0.045166 -0.593140 -0.289673 0.749817 1441496766 -0.045166 -0.593140 -0.289673 0.749817 1441496766 -0.045166 -0.593140 -0.289673 0.749817 1441496766 -0.045166 -0.593140 -0.289673 0.749817 1441496766 -0.045410 -0.594666 -0.285400 0.750244 1441496766 -0.045410 -0.594666 -0.285400 0.750244 1441496766 -0.045410 -0.594666 -0.285400 0.750244 1441496766 -0.045410 -0.594666 -0.285400 0.750244 1441496766 -0.045410 -0.594666 -0.285400 0.750244 1441496766 -0.045410 -0.594666 -0.285400 0.750244 1441496766 -0.044983 -0.596130 -0.281555 0.750549 1441496766 -0.044983 -0.596130 -0.281555 0.750549 1441496766 -0.044983 -0.596130 -0.281555 0.750549 1441496766 -0.044983 -0.596130 -0.281555 0.750549 1441496766 -0.044983 -0.596130 -0.281555 0.750549 1441496766 -0.041382 -0.597900 -0.276428 0.751282 1441496766 -0.041382 -0.597900 -0.276428 0.751282 1441496766 -0.041382 -0.597900 -0.276428 0.751282 1441496766 -0.041382 -0.597900 -0.276428 0.751282 1441496766 -0.041382 -0.597900 -0.276428 0.751282 1441496766 -0.041382 -0.597900 -0.276428 0.751282 1441496766 -0.036621 -0.598755 -0.271973 0.752441 1441496766 -0.036621 -0.598755 -0.271973 0.752441 1441496766 -0.036621 -0.598755 -0.271973 0.752441 1441496766 -0.036621 -0.598755 -0.271973 0.752441 1441496766 -0.036621 -0.598755 -0.271973 0.752441 1441496766 -0.036621 -0.598755 -0.271973 0.752441 1441496766 -0.033752 -0.598389 -0.272400 0.752686 1441496766 -0.033752 -0.598389 -0.272400 0.752686 1441496766 -0.033752 -0.598389 -0.272400 0.752686 1441496766 -0.033752 -0.598389 -0.272400 0.752686 1441496766 -0.033752 -0.598389 -0.272400 0.752686 1441496766 -0.032104 -0.596863 -0.277222 0.752258 1441496766 -0.032104 -0.596863 -0.277222 0.752258 1441496766 -0.032104 -0.596863 -0.277222 0.752258 1441496766 -0.032104 -0.596863 -0.277222 0.752258 1441496766 -0.032104 -0.596863 -0.277222 0.752258 1441496766 -0.032104 -0.596863 -0.277222 0.752258 1441496766 -0.032104 -0.596863 -0.277222 0.752258 1441496766 -0.031860 -0.595154 -0.283997 0.751099 1441496766 -0.031860 -0.595154 -0.283997 0.751099 1441496766 -0.031860 -0.595154 -0.283997 0.751099 1441496766 -0.031860 -0.595154 -0.283997 0.751099 1441496766 -0.031860 -0.595154 -0.283997 0.751099 1441496766 -0.031860 -0.595154 -0.283997 0.751099 1441496766 -0.033081 -0.593323 -0.291809 0.749512 1441496766 -0.033081 -0.593323 -0.291809 0.749512 1441496766 -0.033081 -0.593323 -0.291809 0.749512 1441496766 -0.033081 -0.593323 -0.291809 0.749512 1441496766 -0.033081 -0.593323 -0.291809 0.749512 1441496766 -0.033081 -0.593323 -0.291809 0.749512 1441496766 -0.039001 -0.591187 -0.301270 0.747131 1441496766 -0.039001 -0.591187 -0.301270 0.747131 1441496766 -0.039001 -0.591187 -0.301270 0.747131 1441496766 -0.039001 -0.591187 -0.301270 0.747131 1441496766 -0.039001 -0.591187 -0.301270 0.747131 1441496766 -0.039001 -0.591187 -0.301270 0.747131 1441496766 -0.051147 -0.586731 -0.314270 0.744568 1441496766 -0.051147 -0.586731 -0.314270 0.744568 1441496767 -0.051147 -0.586731 -0.314270 0.744568 1441496767 -0.051147 -0.586731 -0.314270 0.744568 1441496767 -0.051147 -0.586731 -0.314270 0.744568 1441496767 -0.059631 -0.583801 -0.317749 0.744751 1441496767 -0.059631 -0.583801 -0.317749 0.744751 1441496767 -0.059631 -0.583801 -0.317749 0.744751 1441496767 -0.059631 -0.583801 -0.317749 0.744751 1441496767 -0.059631 -0.583801 -0.317749 0.744751 1441496767 -0.059631 -0.583801 -0.317749 0.744751 1441496767 -0.069031 -0.581604 -0.316711 0.746094 1441496767 -0.069031 -0.581604 -0.316711 0.746094 1441496767 -0.069031 -0.581604 -0.316711 0.746094 1441496767 -0.069031 -0.581604 -0.316711 0.746094 1441496767 -0.069031 -0.581604 -0.316711 0.746094 1441496767 -0.069031 -0.581604 -0.316711 0.746094 1441496767 -0.069031 -0.581604 -0.316711 0.746094 1441496767 -0.074280 -0.578064 -0.318237 0.747742 1441496767 -0.074280 -0.578064 -0.318237 0.747742 1441496767 -0.074280 -0.578064 -0.318237 0.747742 1441496767 -0.074280 -0.578064 -0.318237 0.747742 1441496767 -0.074280 -0.578064 -0.318237 0.747742 1441496767 -0.074280 -0.578064 -0.318237 0.747742 1441496767 -0.074585 -0.574585 -0.321350 0.749023 1441496767 -0.074585 -0.574585 -0.321350 0.749023 1441496767 -0.074585 -0.574585 -0.321350 0.749023 1441496767 -0.074585 -0.574585 -0.321350 0.749023 1441496767 -0.074585 -0.574585 -0.321350 0.749023 1441496767 -0.074585 -0.574585 -0.321350 0.749023 1441496767 -0.074585 -0.574585 -0.321350 0.749023 1441496767 -0.077026 -0.571716 -0.326843 0.748596 1441496767 -0.077026 -0.571716 -0.326843 0.748596 1441496767 -0.077026 -0.571716 -0.326843 0.748596 1441496767 -0.077026 -0.571716 -0.326843 0.748596 1441496767 -0.077026 -0.571716 -0.326843 0.748596 1441496767 -0.077026 -0.571716 -0.326843 0.748596 1441496767 -0.074463 -0.573730 -0.324280 0.748413 1441496767 -0.074463 -0.573730 -0.324280 0.748413 1441496767 -0.074463 -0.573730 -0.324280 0.748413 1441496767 -0.074463 -0.573730 -0.324280 0.748413 1441496767 -0.074463 -0.573730 -0.324280 0.748413 1441496767 -0.074463 -0.573730 -0.324280 0.748413 1441496767 -0.074463 -0.573730 -0.324280 0.748413 1441496767 -0.070862 -0.577148 -0.320496 0.747742 1441496767 -0.070862 -0.577148 -0.320496 0.747742 1441496767 -0.070862 -0.577148 -0.320496 0.747742 1441496767 -0.070862 -0.577148 -0.320496 0.747742 1441496767 -0.070862 -0.577148 -0.320496 0.747742 1441496767 -0.070862 -0.577148 -0.320496 0.747742 1441496767 -0.063171 -0.579895 -0.315186 0.748596 1441496767 -0.063171 -0.579895 -0.315186 0.748596 1441496767 -0.063171 -0.579895 -0.315186 0.748596 1441496767 -0.063171 -0.579895 -0.315186 0.748596 1441496767 -0.063171 -0.579895 -0.315186 0.748596 1441496767 -0.055542 -0.581665 -0.310425 0.749817 1441496767 -0.055542 -0.581665 -0.310425 0.749817 1441496767 -0.055542 -0.581665 -0.310425 0.749817 1441496767 -0.055542 -0.581665 -0.310425 0.749817 1441496767 -0.055542 -0.581665 -0.310425 0.749817 1441496767 -0.051575 -0.583191 -0.307983 0.749939 1441496767 -0.051575 -0.583191 -0.307983 0.749939 1441496767 -0.051575 -0.583191 -0.307983 0.749939 1441496767 -0.051575 -0.583191 -0.307983 0.749939 1441496767 -0.051575 -0.583191 -0.307983 0.749939 1441496767 -0.051575 -0.583191 -0.307983 0.749939 1441496767 -0.051575 -0.583191 -0.307983 0.749939 1441496767 -0.049377 -0.584778 -0.304138 0.750366 1441496767 -0.049377 -0.584778 -0.304138 0.750366 1441496767 -0.049377 -0.584778 -0.304138 0.750366 1441496767 -0.049377 -0.584778 -0.304138 0.750366 1441496767 -0.049377 -0.584778 -0.304138 0.750366 1441496767 -0.049377 -0.584778 -0.304138 0.750366 1441496767 -0.050537 -0.585632 -0.302612 0.750244 1441496767 -0.050537 -0.585632 -0.302612 0.750244 1441496767 -0.050537 -0.585632 -0.302612 0.750244 1441496767 -0.050537 -0.585632 -0.302612 0.750244 1441496767 -0.050537 -0.585632 -0.302612 0.750244 1441496767 -0.050537 -0.585632 -0.302612 0.750244 1441496767 -0.054871 -0.585815 -0.305176 0.748779 1441496767 -0.054871 -0.585815 -0.305176 0.748779 1441496767 -0.054871 -0.585815 -0.305176 0.748779 1441496767 -0.054871 -0.585815 -0.305176 0.748779 1441496767 -0.054871 -0.585815 -0.305176 0.748779 1441496767 -0.058411 -0.585876 -0.306824 0.747803 1441496767 -0.058411 -0.585876 -0.306824 0.747803 1441496767 -0.058411 -0.585876 -0.306824 0.747803 1441496767 -0.058411 -0.585876 -0.306824 0.747803 1441496767 -0.058411 -0.585876 -0.306824 0.747803 1441496767 -0.058411 -0.585876 -0.306824 0.747803 1441496767 -0.058411 -0.585876 -0.306824 0.747803 1441496767 -0.057739 -0.586243 -0.304810 0.748413 1441496767 -0.057739 -0.586243 -0.304810 0.748413 1441496767 -0.057739 -0.586243 -0.304810 0.748413 1441496767 -0.057739 -0.586243 -0.304810 0.748413 1441496767 -0.057739 -0.586243 -0.304810 0.748413 1441496767 -0.053894 -0.587830 -0.299988 0.749390 1441496767 -0.053894 -0.587830 -0.299988 0.749390 1441496767 -0.053894 -0.587830 -0.299988 0.749390 1441496767 -0.053894 -0.587830 -0.299988 0.749390 1441496767 -0.053894 -0.587830 -0.299988 0.749390 1441496767 -0.053894 -0.587830 -0.299988 0.749390 1441496767 -0.048340 -0.589905 -0.292786 0.750977 1441496767 -0.048340 -0.589905 -0.292786 0.750977 1441496767 -0.048340 -0.589905 -0.292786 0.750977 1441496767 -0.048340 -0.589905 -0.292786 0.750977 1441496767 -0.048340 -0.589905 -0.292786 0.750977 1441496767 -0.048340 -0.589905 -0.292786 0.750977 1441496767 -0.042114 -0.591980 -0.286133 0.752258 1441496767 -0.042114 -0.591980 -0.286133 0.752258 1441496767 -0.042114 -0.591980 -0.286133 0.752258 1441496768 -0.042114 -0.591980 -0.286133 0.752258 1441496768 -0.042114 -0.591980 -0.286133 0.752258 1441496768 -0.042114 -0.591980 -0.286133 0.752258 1441496768 -0.038391 -0.593384 -0.283813 0.752258 1441496768 -0.038391 -0.593384 -0.283813 0.752258 1441496768 -0.038391 -0.593384 -0.283813 0.752258 1441496768 -0.038391 -0.593384 -0.283813 0.752258 1441496768 -0.038391 -0.593384 -0.283813 0.752258 1441496768 -0.037720 -0.593567 -0.285828 0.751404 1441496768 -0.037720 -0.593567 -0.285828 0.751404 1441496768 -0.037720 -0.593567 -0.285828 0.751404 1441496768 -0.037720 -0.593567 -0.285828 0.751404 1441496768 -0.037720 -0.593567 -0.285828 0.751404 1441496768 -0.037720 -0.593567 -0.285828 0.751404 1441496768 -0.037720 -0.593567 -0.285828 0.751404 1441496768 -0.039429 -0.592346 -0.290894 0.750305 1441496768 -0.039429 -0.592346 -0.290894 0.750305 1441496768 -0.039429 -0.592346 -0.290894 0.750305 1441496768 -0.039429 -0.592346 -0.290894 0.750305 1441496768 -0.039429 -0.592346 -0.290894 0.750305 1441496768 -0.039429 -0.592346 -0.290894 0.750305 1441496768 -0.043274 -0.590393 -0.298218 0.748779 1441496768 -0.043274 -0.590393 -0.298218 0.748779 1441496768 -0.043274 -0.590393 -0.298218 0.748779 1441496768 -0.043274 -0.590393 -0.298218 0.748779 1441496768 -0.043274 -0.590393 -0.298218 0.748779 1441496768 -0.043274 -0.590393 -0.298218 0.748779 1441496768 -0.043274 -0.590393 -0.298218 0.748779 1441496768 -0.049866 -0.588806 -0.306580 0.746216 1441496768 -0.049866 -0.588806 -0.306580 0.746216 1441496768 -0.049866 -0.588806 -0.306580 0.746216 1441496768 -0.049866 -0.588806 -0.306580 0.746216 1441496768 -0.049866 -0.588806 -0.306580 0.746216 1441496768 -0.049866 -0.588806 -0.306580 0.746216 1441496768 -0.055359 -0.587524 -0.312866 0.744202 1441496768 -0.055359 -0.587524 -0.312866 0.744202 1441496768 -0.055359 -0.587524 -0.312866 0.744202 1441496768 -0.055359 -0.587524 -0.312866 0.744202 1441496768 -0.055359 -0.587524 -0.312866 0.744202 1441496768 -0.055359 -0.587524 -0.312866 0.744202 1441496768 -0.057861 -0.587036 -0.312927 0.744385 1441496768 -0.057861 -0.587036 -0.312927 0.744385 1441496768 -0.057861 -0.587036 -0.312927 0.744385 1441496768 -0.057861 -0.587036 -0.312927 0.744385 1441496768 -0.057861 -0.587036 -0.312927 0.744385 1441496768 -0.061584 -0.586243 -0.312439 0.744873 1441496768 -0.061584 -0.586243 -0.312439 0.744873 1441496768 
0.081299 -0.348633 -0.800537 0.480591 1441496771 0.081299 -0.348633 -0.800537 0.480591 1441496771 0.081299 -0.348633 -0.800537 0.480591 1441496771 0.224976 -0.287415 -0.840637 0.400146 1441496771 0.224976 -0.287415 -0.840637 0.400146 1441496771 0.224976 -0.287415 -0.840637 0.400146 1441496771 0.224976 -0.287415 -0.840637 0.400146 1441496771 0.224976 -0.287415 -0.840637 0.400146 1441496771 0.224976 -0.287415 -0.840637 0.400146 1441496771 0.367493 -0.234070 -0.844788 0.310669 1441496771 0.367493 -0.234070 -0.844788 0.310669 1441496771 0.367493 -0.234070 -0.844788 0.310669 1441496771 0.367493 -0.234070 -0.844788 0.310669 1441496771 0.367493 -0.234070 -0.844788 0.310669 1441496771 0.367493 -0.234070 -0.844788 0.310669 1441496771 0.367493 -0.234070 -0.844788 0.310669 1441496771 0.510681 -0.182312 -0.807922 0.230713 1441496771 0.510681 -0.182312 -0.807922 0.230713 1441496771 0.510681 -0.182312 -0.807922 0.230713 1441496771 0.510681 -0.182312 -0.807922 0.230713 1441496771 0.510681 -0.182312 -0.807922 0.230713 1441496771 0.510681 -0.182312 -0.807922 0.230713 1441496771 0.629883 -0.120117 -0.750061 0.161987 1441496771 0.629883 -0.120117 -0.750061 0.161987 1441496771 0.629883 -0.120117 -0.750061 0.161987 1441496771 0.629883 -0.120117 -0.750061 0.161987 1441496771 0.629883 -0.120117 -0.750061 0.161987 1441496771 0.629883 -0.120117 -0.750061 0.161987 1441496771 0.629883 -0.120117 -0.750061 0.161987 1441496772 0.708801 -0.069702 -0.695129 0.097534 1441496772 0.708801 -0.069702 -0.695129 0.097534 1441496772 0.708801 -0.069702 -0.695129 0.097534 1441496772 0.708801 -0.069702 -0.695129 0.097534 1441496772 0.708801 -0.069702 -0.695129 0.097534 1441496772 0.708801 -0.069702 -0.695129 0.097534 1441496772 0.742859 -0.045715 -0.664978 0.062378 1441496772 0.742859 -0.045715 -0.664978 0.062378 1441496772 0.742859 -0.045715 -0.664978 0.062378 1441496772 0.742859 -0.045715 -0.664978 0.062378 1441496772 0.742859 -0.045715 -0.664978 0.062378 1441496772 0.742859 -0.045715 -0.664978 0.062378 1441496772 0.740479 -0.052307 -0.666809 0.065857 1441496772 0.740479 -0.052307 -0.666809 0.065857 1441496772 0.740479 -0.052307 -0.666809 0.065857 1441496772 0.740479 -0.052307 -0.666809 0.065857 1441496772 0.740479 -0.052307 -0.666809 0.065857 1441496772 0.740479 -0.052307 -0.666809 0.065857 1441496772 0.705017 -0.062439 -0.696716 0.116638 1441496772 0.705017 -0.062439 -0.696716 0.116638 1441496772 0.705017 -0.062439 -0.696716 0.116638 1441496772 0.705017 -0.062439 -0.696716 0.116638 1441496772 0.705017 -0.062439 -0.696716 0.116638 1441496772 0.705017 -0.062439 -0.696716 0.116638 1441496772 0.705017 -0.062439 -0.696716 0.116638 1441496772 0.622986 -0.099670 -0.749451 0.200745 1441496772 0.622986 -0.099670 -0.749451 0.200745 1441496772 0.622986 -0.099670 -0.749451 0.200745 1441496772 0.622986 -0.099670 -0.749451 0.200745 1441496772 0.622986 -0.099670 -0.749451 0.200745 1441496772 0.622986 -0.099670 -0.749451 0.200745 1441496772 0.485291 -0.161194 -0.800842 0.311707 1441496772 0.485291 -0.161194 -0.800842 0.311707 1441496772 0.485291 -0.161194 -0.800842 0.311707 1441496772 0.485291 -0.161194 -0.800842 0.311707 1441496772 0.485291 -0.161194 -0.800842 0.311707 1441496772 0.485291 -0.161194 -0.800842 0.311707 1441496772 0.485291 -0.161194 -0.800842 0.311707 1441496772 0.298462 -0.231384 -0.816040 0.437561 1441496772 0.298462 -0.231384 -0.816040 0.437561 1441496772 0.298462 -0.231384 -0.816040 0.437561 1441496772 0.298462 -0.231384 -0.816040 0.437561 1441496772 0.298462 -0.231384 -0.816040 0.437561 1441496772 0.298462 -0.231384 -0.816040 0.437561 1441496772 0.101135 -0.310547 -0.801331 0.501221 1441496772 0.101135 -0.310547 -0.801331 0.501221 1441496772 0.101135 -0.310547 -0.801331 0.501221 1441496772 0.101135 -0.310547 -0.801331 0.501221 1441496772 0.101135 -0.310547 -0.801331 0.501221 1441496772 -0.065979 -0.363525 -0.737915 0.564819 1441496772 -0.065979 -0.363525 -0.737915 0.564819 1441496772 -0.065979 -0.363525 -0.737915 0.564819 1441496772 -0.065979 -0.363525 -0.737915 0.564819 1441496772 -0.065979 -0.363525 -0.737915 0.564819 1441496772 -0.065979 -0.363525 -0.737915 0.564819 1441496772 -0.065979 -0.363525 -0.737915 0.564819 1441496772 -0.203796 -0.414917 -0.635559 0.618408 1441496772 -0.203796 -0.414917 -0.635559 0.618408 1441496772 -0.203796 -0.414917 -0.635559 0.618408 1441496772 -0.203796 -0.414917 -0.635559 0.618408 1441496772 -0.203796 -0.414917 -0.635559 0.618408 1441496772 -0.203796 -0.414917 -0.635559 0.618408 1441496772 -0.324097 -0.439209 -0.551331 0.630981 1441496772 -0.324097 -0.439209 -0.551331 0.630981 1441496772 -0.324097 -0.439209 -0.551331 0.630981 1441496772 -0.324097 -0.439209 -0.551331 0.630981 1441496772 -0.324097 -0.439209 -0.551331 0.630981 1441496772 -0.324097 -0.439209 -0.551331 0.630981 1441496772 -0.371643 -0.422791 -0.545715 0.620789 1441496772 -0.371643 -0.422791 -0.545715 0.620789 1441496772 -0.371643 -0.422791 -0.545715 0.620789 1441496772 -0.371643 -0.422791 -0.545715 0.620789 1441496772 -0.371643 -0.422791 -0.545715 0.620789 1441496772 -0.371643 -0.422791 -0.545715 0.620789 1441496772 -0.367371 -0.413025 -0.569275 0.608643 1441496772 -0.367371 -0.413025 -0.569275 0.608643 1441496772 -0.367371 -0.413025 -0.569275 0.608643 1441496772 -0.367371 -0.413025 -0.569275 0.608643 1441496772 -0.367371 -0.413025 -0.569275 0.608643 1441496772 -0.367371 -0.413025 -0.569275 0.608643 1441496772 -0.335571 -0.387146 -0.629089 0.584656 1441496772 -0.335571 -0.387146 -0.629089 0.584656 1441496772 -0.335571 -0.387146 -0.629089 0.584656 1441496772 -0.335571 -0.387146 -0.629089 0.584656 1441496772 -0.335571 -0.387146 -0.629089 0.584656 1441496772 -0.335571 -0.387146 -0.629089 0.584656 1441496772 -0.335571 -0.387146 -0.629089 0.584656 1441496772 -0.245667 -0.355225 -0.717712 0.546265 1441496772 -0.245667 -0.355225 -0.717712 0.546265 1441496772 -0.245667 -0.355225 -0.717712 0.546265 1441496772 -0.245667 -0.355225 -0.717712 0.546265 1441496772 -0.245667 -0.355225 -0.717712 0.546265 1441496772 -0.245667 -0.355225 -0.717712 0.546265 1441496772 -0.114075 -0.318726 -0.804077 0.488770 1441496772 -0.114075 -0.318726 -0.804077 0.488770 1441496772 -0.114075 -0.318726 -0.804077 0.488770 1441496772 -0.114075 -0.318726 -0.804077 0.488770 1441496772 -0.114075 -0.318726 -0.804077 0.488770 1441496772 0.037231 -0.283203 -0.867676 0.406921 1441496772 0.037231 -0.283203 -0.867676 0.406921 1441496772 0.037231 -0.283203 -0.867676 0.406921 1441496772 0.037231 -0.283203 -0.867676 0.406921 1441496772 0.037231 -0.283203 -0.867676 0.406921 1441496772 0.037231 -0.283203 -0.867676 0.406921 1441496772 0.037231 -0.283203 -0.867676 0.406921 1441496772 0.202637 -0.254272 -0.886963 0.328003 1441496772 0.202637 -0.254272 -0.886963 0.328003 1441496772 0.202637 -0.254272 -0.886963 0.328003 1441496772 0.202637 -0.254272 -0.886963 0.328003 1441496772 0.202637 -0.254272 -0.886963 0.328003 1441496772 0.202637 -0.254272 -0.886963 0.328003 1441496772 0.368774 -0.220764 -0.863953 0.262512 1441496772 0.368774 -0.220764 -0.863953 0.262512 1441496773 0.368774 -0.220764 -0.863953 0.262512 1441496773 0.368774 -0.220764 -0.863953 0.262512 1441496773 0.368774 -0.220764 -0.863953 0.262512 1441496773 0.368774 -0.220764 -0.863953 0.262512 1441496773 0.368774 -0.220764 -0.863953 0.262512 1441496773 0.515869 -0.170532 -0.816406 0.195679 1441496773 0.515869 -0.170532 -0.816406 0.195679 1441496773 0.515869 -0.170532 -0.816406 0.195679 1441496773 0.515869 -0.170532 -0.816406 0.195679 1441496773 0.515869 -0.170532 -0.816406 0.195679 1441496773 0.515869 -0.170532 -0.816406 0.195679 1441496773 0.632629 -0.120117 -0.756958 0.111084 1441496773 0.632629 -0.120117 -0.756958 0.111084 1441496773 0.632629 -0.120117 -0.756958 0.111084 1441496773 0.632629 -0.120117 -0.756958 0.111084 1441496773 0.632629 -0.120117 -0.756958 0.111084 1441496773 0.632629 -0.120117 -0.756958 0.111084 1441496773 0.712769 -0.068237 -0.696899 0.040833 1441496773 0.712769 -0.068237 -0.696899 0.040833 1441496773 0.712769 -0.068237 -0.696899 0.040833 1441496773 0.712769 -0.068237 -0.696899 0.040833 1441496773 0.712769 -0.068237 -0.696899 0.040833 1441496773 0.712769 -0.068237 -0.696899 0.040833 1441496773 0.712769 -0.068237 -0.696899 0.040833 1441496773 0.745911 -0.030701 -0.664978 0.022034 1441496773 0.745911 -0.030701 -0.664978 0.022034 1441496773 0.745911 -0.030701 -0.664978 0.022034 1441496773 0.745911 -0.030701 -0.664978 0.022034 1441496773 0.745911 -0.030701 -0.664978 0.022034 1441496773 0.745911 -0.030701 -0.664978 0.022034 1441496773 0.738953 -0.017151 -0.671082 0.057373 1441496773 0.738953 -0.017151 -0.671082 0.057373 1441496773 0.738953 -0.017151 -0.671082 0.057373 1441496773 0.738953 -0.017151 -0.671082 0.057373 1441496773 0.738953 -0.017151 -0.671082 0.057373 1441496773 0.738953 -0.017151 -0.671082 0.057373 1441496773 0.705505 -0.040955 -0.697510 0.118469 1441496773 0.705505 -0.040955 -0.697510 0.118469 1441496773 0.705505 -0.040955 -0.697510 0.118469 1441496773 0.705505 -0.040955 -0.697510 0.118469 1441496773 0.705505 -0.040955 -0.697510 0.118469 1441496773 0.705505 -0.040955 -0.697510 0.118469 1441496773 0.638367 -0.093018 -0.734436 0.210754 1441496773 0.638367 -0.093018 -0.734436 0.210754 1441496773 0.638367 -0.093018 -0.734436 0.210754 1441496773 0.638367 -0.093018 -0.734436 0.210754 1441496773 0.638367 -0.093018 -0.734436 0.210754 1441496773 0.638367 -0.093018 -0.734436 0.210754 1441496773 0.523193 -0.159973 -0.770386 0.327454 1441496773 0.523193 -0.159973 -0.770386 0.327454 1441496773 0.523193 -0.159973 -0.770386 0.327454 1441496773 0.523193 -0.159973 -0.770386 0.327454 1441496773 0.523193 -0.159973 -0.770386 0.327454 1441496773 0.523193 -0.159973 -0.770386 0.327454 1441496773 0.523193 -0.159973 -0.770386 0.327454 1441496773 0.349854 -0.242432 -0.805969 0.411438 1441496773 0.349854 -0.242432 -0.805969 0.411438 1441496773 0.349854 -0.242432 -0.805969 0.411438 1441496773 0.349854 -0.242432 -0.805969 0.411438 1441496773 0.349854 -0.242432 -0.805969 0.411438 1441496773 0.349854 -0.242432 -0.805969 0.411438 1441496773 0.164612 -0.293579 -0.811707 0.477295 1441496773 0.164612 -0.293579 -0.811707 0.477295 1441496773 0.164612 -0.293579 -0.811707 0.477295 1441496773 0.164612 -0.293579 -0.811707 0.477295 1441496773 0.164612 -0.293579 -0.811707 0.477295 1441496773 0.023682 -0.337708 -0.736511 0.585693 1441496773 0.023682 -0.337708 -0.736511 0.585693 1441496773 0.023682 -0.337708 -0.736511 0.585693 1441496773 0.023682 -0.337708 -0.736511 0.585693 1441496773 0.023682 -0.337708 -0.736511 0.585693 1441496773 0.023682 -0.337708 -0.736511 0.585693 1441496773 -0.118469 -0.400513 -0.655334 0.629395 1441496773 -0.118469 -0.400513 -0.655334 0.629395 1441496773 -0.118469 -0.400513 -0.655334 0.629395 1441496773 -0.118469 -0.400513 -0.655334 0.629395 1441496773 -0.118469 -0.400513 -0.655334 0.629395 1441496773 -0.118469 -0.400513 -0.655334 0.629395 1441496773 -0.245911 -0.458740 -0.559631 0.644958 1441496773 -0.245911 -0.458740 -0.559631 0.644958 1441496773 -0.245911 -0.458740 -0.559631 0.644958 1441496773 -0.245911 -0.458740 -0.559631 0.644958 1441496773 -0.245911 -0.458740 -0.559631 0.644958 1441496773 -0.320679 -0.451538 -0.544861 0.629639 1441496773 -0.320679 -0.451538 -0.544861 0.629639 1441496773 -0.320679 -0.451538 -0.544861 0.629639 1441496773 -0.320679 -0.451538 -0.544861 0.629639 1441496773 -0.320679 -0.451538 -0.544861 0.629639 1441496773 -0.320679 -0.451538 -0.544861 0.629639 1441496773 -0.320679 -0.451538 -0.544861 0.629639 1441496773 -0.329956 -0.438293 -0.570251 0.611450 1441496773 -0.329956 -0.438293 -0.570251 0.611450 1441496773 -0.329956 -0.438293 -0.570251 0.611450 1441496773 -0.329956 -0.438293 -0.570251 0.611450 1441496773 -0.329956 -0.438293 -0.570251 0.611450 1441496773 -0.329956 -0.438293 -0.570251 0.611450 1441496773 -0.306519 -0.410522 -0.621887 0.592346 1441496773 -0.306519 -0.410522 -0.621887 0.592346 1441496773 -0.306519 -0.410522 -0.621887 0.592346 1441496773 -0.306519 -0.410522 -0.621887 0.592346 1441496773 -0.306519 -0.410522 -0.621887 0.592346 1441496773 -0.306519 -0.410522 -0.621887 0.592346 1441496773 -0.236755 -0.374146 -0.692322 0.569824 1441496773 -0.236755 -0.374146 -0.692322 0.569824 1441496773 -0.236755 -0.374146 -0.692322 0.569824 1441496773 -0.236755 -0.374146 -0.692322 0.569824 1441496773 -0.236755 -0.374146 -0.692322 0.569824 1441496773 -0.236755 -0.374146 -0.692322 0.569824 1441496773 -0.122253 -0.332764 -0.768066 0.533325 1441496773 -0.122253 -0.332764 -0.768066 0.533325 1441496773 -0.122253 -0.332764 -0.768066 0.533325 1441496774 -0.122253 -0.332764 -0.768066 0.533325 1441496774 -0.122253 -0.332764 -0.768066 0.533325 1441496774 -0.122253 -0.332764 -0.768066 0.533325 1441496774 0.022583 -0.286682 -0.832153 0.474243 1441496774 0.022583 -0.286682 -0.832153 0.474243 1441496774 0.022583 -0.286682 -0.832153 0.474243 1441496774 0.022583 -0.286682 -0.832153 0.474243 1441496774 0.022583 -0.286682 -0.832153 0.474243 1441496774 0.022583 -0.286682 -0.832153 0.474243 1441496774 0.192383 -0.236267 -0.851868 0.426086 1441496774 0.192383 -0.236267 -0.851868 0.426086 1441496774 0.192383 -0.236267 -0.851868 0.426086 1441496774 0.192383 -0.236267 -0.851868 0.426086 1441496774 0.192383 -0.236267 -0.851868 0.426086 1441496774 0.192383 -0.236267 -0.851868 0.426086 1441496774 0.351563 -0.173401 -0.845276 0.363098 1441496774 0.351563 -0.173401 -0.845276 0.363098 1441496774 0.351563 -0.173401 -0.845276 0.363098 1441496774 0.351563 -0.173401 -0.845276 0.363098 1441496774 0.351563 -0.173401 -0.845276 0.363098 1441496774 0.351563 -0.173401 -0.845276 0.363098 1441496774 0.351563 -0.173401 -0.845276 0.363098 1441496774 0.491028 -0.108582 -0.817322 0.281189 1441496774 0.491028 -0.108582 -0.817322 0.281189 1441496774 0.491028 -0.108582 -0.817322 0.281189 1441496774 0.491028 -0.108582 -0.817322 0.281189 1441496774 0.491028 -0.108582 -0.817322 0.281189 1441496774 0.607178 -0.053040 -0.769836 0.189270 1441496774 0.607178 -0.053040 -0.769836 0.189270 1441496774 0.607178 -0.053040 -0.769836 0.189270 1441496774 0.607178 -0.053040 -0.769836 0.189270 1441496774 0.607178 -0.053040 -0.769836 0.189270 1441496774 0.607178 -0.053040 -0.769836 0.189270 1441496774 0.607178 -0.053040 -0.769836 0.189270 1441496774 0.692993 0.000610 -0.711060 0.118774 1441496774 0.692993 0.000610 -0.711060 0.118774 1441496774 0.692993 0.000610 -0.711060 0.118774 1441496774 0.692993 0.000610 -0.711060 0.118774 1441496774 0.692993 0.000610 -0.711060 0.118774 1441496774 0.692993 0.000610 -0.711060 0.118774 1441496774 0.744141 0.046326 -0.661499 0.081116 1441496774 0.744141 0.046326 -0.661499 0.081116 1441496774 0.744141 0.046326 -0.661499 0.081116 1441496774 0.744141 0.046326 -0.661499 0.081116 1441496774 0.744141 0.046326 -0.661499 0.081116 1441496774 0.744141 0.046326 -0.661499 0.081116 1441496774 0.752686 0.080200 -0.647705 0.086609 1441496774 0.752686 0.080200 -0.647705 0.086609 1441496774 0.752686 0.080200 -0.647705 0.086609 1441496774 0.752686 0.080200 -0.647705 0.086609 1441496774 0.752686 0.080200 -0.647705 0.086609 1441496774 0.752686 0.080200 -0.647705 0.086609 1441496774 0.752686 0.080200 -0.647705 0.086609 1441496774 0.733398 0.079285 -0.663513 0.124756 1441496774 0.733398 0.079285 -0.663513 0.124756 1441496774 0.733398 0.079285 -0.663513 0.124756 1441496774 0.733398 0.079285 -0.663513 0.124756 1441496774 0.733398 0.079285 -0.663513 0.124756 1441496774 0.733398 0.079285 -0.663513 0.124756 1441496774 0.688110 0.055481 -0.696594 0.195435 1441496774 0.688110 0.055481 -0.696594 0.195435 1441496774 0.688110 0.055481 -0.696594 0.195435 1441496774 0.688110 0.055481 -0.696594 0.195435 1441496774 0.688110 0.055481 -0.696594 0.195435 1441496774 0.688110 0.055481 -0.696594 0.195435 1441496774 0.602478 -0.001770 -0.746094 0.283508 1441496774 0.602478 -0.001770 -0.746094 0.283508 1441496774 0.602478 -0.001770 -0.746094 0.283508 1441496774 0.602478 -0.001770 -0.746094 0.283508 1441496774 0.602478 -0.001770 -0.746094 0.283508 1441496774 0.602478 -0.001770 -0.746094 0.283508 1441496774 0.602478 -0.001770 -0.746094 0.283508 1441496774 0.475891 -0.080933 -0.795898 0.365417 1441496774 0.475891 -0.080933 -0.795898 0.365417 1441496774 0.475891 -0.080933 -0.795898 0.365417 1441496774 0.475891 -0.080933 -0.795898 0.365417 1441496774 0.475891 -0.080933 -0.795898 0.365417 1441496774 0.475891 -0.080933 -0.795898 0.365417 1441496774 0.341492 -0.141113 -0.801147 0.470825 1441496774 0.341492 -0.141113 -0.801147 0.470825 1441496774 0.341492 -0.141113 -0.801147 0.470825 1441496774 0.341492 -0.141113 -0.801147 0.470825 1441496774 0.341492 -0.141113 -0.801147 0.470825 1441496774 0.341492 -0.141113 -0.801147 0.470825 1441496774 0.341492 -0.141113 -0.801147 0.470825 1441496774 0.197388 -0.222900 -0.797668 0.524536 1441496774 0.197388 -0.222900 -0.797668 0.524536 1441496774 0.197388 -0.222900 -0.797668 0.524536 1441496774 0.197388 -0.222900 -0.797668 0.524536 1441496774 0.197388 -0.222900 -0.797668 0.524536 1441496774 0.197388 -0.222900 -0.797668 0.524536 1441496774 0.045776 -0.302246 -0.777893 0.549072 1441496774 0.045776 -0.302246 -0.777893 0.549072 1441496774 0.045776 -0.302246 -0.777893 0.549072 1441496774 0.045776 -0.302246 -0.777893 0.549072 1441496774 0.045776 -0.302246 -0.777893 0.549072 1441496774 0.045776 -0.302246 -0.777893 0.549072 1441496774 0.045776 -0.302246 -0.777893 0.549072 1441496774 -0.097656 -0.356262 -0.742676 0.558594 1441496774 -0.097656 -0.356262 -0.742676 0.558594 1441496774 -0.097656 -0.356262 -0.742676 0.558594 1441496774 -0.097656 -0.356262 -0.742676 0.558594 1441496774 -0.097656 -0.356262 -0.742676 0.558594 1441496774 -0.097656 -0.356262 -0.742676 0.558594 1441496774 -0.212524 -0.395264 -0.682434 0.576965 1441496774 -0.212524 -0.395264 -0.682434 0.576965 1441496774 -0.212524 -0.395264 -0.682434 0.576965 1441496774 -0.212524 -0.395264 -0.682434 0.576965 1441496774 -0.212524 -0.395264 -0.682434 0.576965 1441496774 -0.212524 -0.395264 -0.682434 0.576965 1441496774 -0.282959 -0.428223 -0.604004 0.609802 1441496774 -0.282959 -0.428223 -0.604004 0.609802 1441496774 -0.282959 -0.428223 -0.604004 0.609802 1441496774 -0.282959 -0.428223 -0.604004 0.609802 1441496775 -0.282959 -0.428223 -0.604004 0.609802 1441496775 -0.282959 -0.428223 -0.604004 0.609802 1441496775 -0.318115 -0.427734 -0.590027 0.606445 1441496775 -0.318115 -0.427734 -0.590027 0.606445 1441496775 -0.318115 -0.427734 -0.590027 0.606445 1441496775 -0.318115 -0.427734 -0.590027 0.606445 1441496775 -0.318115 -0.427734 -0.590027 0.606445 1441496775 -0.318115 -0.427734 -0.590027 0.606445 1441496775 -0.302490 -0.401306 -0.639038 0.582336 1441496775 -0.302490 -0.401306 -0.639038 0.582336 1441496775 -0.302490 -0.401306 -0.639038 0.582336 1441496775 -0.302490 -0.401306 -0.639038 0.582336 1441496775 -0.302490 -0.401306 -0.639038 0.582336 1441496775 -0.302490 -0.401306 -0.639038 0.582336 1441496775 -0.241150 -0.369568 -0.704834 0.555420 1441496775 -0.241150 -0.369568 -0.704834 0.555420 1441496775 -0.241150 -0.369568 -0.704834 0.555420 1441496775 -0.241150 -0.369568 -0.704834 0.555420 1441496775 -0.241150 -0.369568 -0.704834 0.555420 1441496775 -0.241150 -0.369568 -0.704834 0.555420 1441496775 -0.241150 -0.369568 -0.704834 0.555420 1441496775 -0.132874 -0.336853 -0.771179 0.523621 1441496775 -0.132874 -0.336853 -0.771179 0.523621 1441496775 -0.132874 -0.336853 -0.771179 0.523621 1441496775 -0.132874 -0.336853 -0.771179 0.523621 1441496775 -0.132874 -0.336853 -0.771179 0.523621 1441496775 -0.001404 -0.295959 -0.835632 0.462830 1441496775 -0.001404 -0.295959 -0.835632 0.462830 1441496775 -0.001404 -0.295959 -0.835632 0.462830 1441496775 -0.001404 -0.295959 -0.835632 0.462830 1441496775 -0.001404 -0.295959 -0.835632 0.462830 1441496775 -0.001404 -0.295959 -0.835632 0.462830 1441496775 0.144287 -0.254578 -0.876160 0.383057 1441496775 0.144287 -0.254578 -0.876160 0.383057 1441496775 0.144287 -0.254578 -0.876160 0.383057 1441496775 0.144287 -0.254578 -0.876160 0.383057 1441496775 0.144287 -0.254578 -0.876160 0.383057 1441496775 0.144287 -0.254578 -0.876160 0.383057 1441496775 0.144287 -0.254578 -0.876160 0.383057 1441496775 0.285889 -0.237793 -0.900879 0.223877 1441496775 0.285889 -0.237793 -0.900879 0.223877 1441496775 0.285889 -0.237793 -0.900879 0.223877 1441496775 0.285889 -0.237793 -0.900879 0.223877 1441496775 0.285889 -0.237793 -0.900879 0.223877 1441496775 0.285889 -0.237793 -0.900879 0.223877 1441496775 0.469055 -0.200562 -0.847534 0.146423 1441496775 0.469055 -0.200562 -0.847534 0.146423 1441496775 0.469055 -0.200562 -0.847534 0.146423 1441496775 0.469055 -0.200562 -0.847534 0.146423 1441496775 0.469055 -0.200562 -0.847534 0.146423 1441496775 0.469055 -0.200562 -0.847534 0.146423 1441496775 0.469055 -0.200562 -0.847534 0.146423 1441496775 0.624817 -0.115906 -0.765259 0.102539 1441496775 0.624817 -0.115906 -0.765259 0.102539 1441496775 0.624817 -0.115906 -0.765259 0.102539 1441496775 0.624817 -0.115906 -0.765259 0.102539 1441496775 0.624817 -0.115906 -0.765259 0.102539 1441496775 0.624817 -0.115906 -0.765259 0.102539 1441496775 0.724854 -0.055908 -0.685242 0.043396 1441496775 0.724854 -0.055908 -0.685242 0.043396 1441496775 0.724854 -0.055908 -0.685242 0.043396 1441496775 0.724854 -0.055908 -0.685242 0.043396 1441496775 0.724854 -0.055908 -0.685242 0.043396 1441496775 0.724854 -0.055908 -0.685242 0.043396 1441496775 0.773743 -0.049072 -0.631531 -0.007385 1441496775 0.773743 -0.049072 -0.631531 -0.007385 1441496775 0.773743 -0.049072 -0.631531 -0.007385 1441496775 0.773743 -0.049072 -0.631531 -0.007385 1441496775 0.773743 -0.049072 -0.631531 -0.007385 1441496775 0.773743 -0.049072 -0.631531 -0.007385 1441496775 0.773743 -0.049072 -0.631531 -0.007385 1441496775 0.790405 -0.041687 -0.611023 -0.009277 1441496775 0.790405 -0.041687 -0.611023 -0.009277 1441496775 0.790405 -0.041687 -0.611023 -0.009277 1441496775 0.790405 -0.041687 -0.611023 -0.009277 1441496775 0.790405 -0.041687 -0.611023 -0.009277 1441496775 0.790405 -0.041687 -0.611023 -0.009277 1441496775 0.784180 -0.040283 -0.619141 0.007019 1441496775 0.784180 -0.040283 -0.619141 0.007019 1441496775 0.784180 -0.040283 -0.619141 0.007019 1441496775 0.784180 -0.040283 -0.619141 0.007019 1441496775 0.784180 -0.040283 -0.619141 0.007019 1441496775 0.784180 -0.040283 -0.619141 0.007019 1441496775 0.756653 -0.050354 -0.650513 0.042542 1441496775 0.756653 -0.050354 -0.650513 0.042542 1441496775 0.756653 -0.050354 -0.650513 0.042542 1441496775 0.756653 -0.050354 -0.650513 0.042542 1441496775 0.756653 -0.050354 -0.650513 0.042542 1441496775 0.756653 -0.050354 -0.650513 0.042542 1441496775 0.695251 -0.085815 -0.707275 0.094971 1441496775 0.695251 -0.085815 -0.707275 0.094971 1441496775 0.695251 -0.085815 -0.707275 0.094971 1441496775 0.695251 -0.085815 -0.707275 0.094971 1441496775 0.695251 -0.085815 -0.707275 0.094971 1441496775 0.695251 -0.085815 -0.707275 0.094971 1441496775 0.588440 -0.151062 -0.774658 0.175659 1441496775 0.588440 -0.151062 -0.774658 0.175659 1441496775 0.588440 -0.151062 -0.774658 0.175659 1441496775 0.588440 -0.151062 -0.774658 0.175659 1441496775 0.588440 -0.151062 -0.774658 0.175659 1441496775 0.588440 -0.151062 -0.774658 0.175659 1441496775 0.588440 -0.151062 -0.774658 0.175659 1441496775 0.436951 -0.212341 -0.822632 0.295349 1441496775 0.436951 -0.212341 -0.822632 0.295349 1441496775 0.436951 -0.212341 -0.822632 0.295349 1441496775 0.436951 -0.212341 -0.822632 0.295349 1441496775 0.436951 -0.212341 -0.822632 0.295349 1441496775 0.436951 -0.212341 -0.822632 0.295349 1441496775 0.260132 -0.271423 -0.838440 0.394531 1441496775 0.260132 -0.271423 -0.838440 0.394531 1441496775 0.260132 -0.271423 -0.838440 0.394531 1441496775 0.260132 -0.271423 -0.838440 0.394531 1441496775 0.260132 -0.271423 -0.838440 0.394531 1441496775 0.260132 -0.271423 -0.838440 0.394531 1441496776 0.077637 -0.321594 -0.832581 0.444275 1441496776 0.077637 -0.321594 -0.832581 0.444275 1441496776 0.077637 -0.321594 -0.832581 0.444275 1441496776 0.077637 -0.321594 -0.832581 0.444275 1441496776 0.077637 -0.321594 -0.832581 0.444275 1441496776 0.077637 -0.321594 -0.832581 0.444275 1441496776 -0.057434 -0.357117 -0.779175 0.512024 1441496776 -0.057434 -0.357117 -0.779175 0.512024 1441496776 -0.057434 -0.357117 -0.779175 0.512024 1441496776 -0.057434 -0.357117 -0.779175 0.512024 1441496776 -0.057434 -0.357117 -0.779175 0.512024 1441496776 -0.057434 -0.357117 -0.779175 0.512024 1441496776 -0.173462 -0.392273 -0.726135 0.537415 1441496776 -0.173462 -0.392273 -0.726135 0.537415 1441496776 -0.173462 -0.392273 -0.726135 0.537415 1441496776 -0.173462 -0.392273 -0.726135 0.537415 1441496776 -0.173462 -0.392273 -0.726135 0.537415 1441496776 -0.173462 -0.392273 -0.726135 0.537415 1441496776 -0.252319 -0.425110 -0.648132 0.579285 1441496776 -0.252319 -0.425110 -0.648132 0.579285 1441496776 -0.252319 -0.425110 -0.648132 0.579285 1441496776 -0.252319 -0.425110 -0.648132 0.579285 1441496776 -0.252319 -0.425110 -0.648132 0.579285 1441496776 -0.252319 -0.425110 -0.648132 0.579285 1441496776 -0.291077 -0.438660 -0.610352 0.591919 1441496776 -0.291077 -0.438660 -0.610352 0.591919 1441496776 -0.291077 -0.438660 -0.610352 0.591919 1441496776 -0.291077 -0.438660 -0.610352 0.591919 1441496776 -0.291077 -0.438660 -0.610352 0.591919 1441496776 -0.291077 -0.438660 -0.610352 0.591919 1441496776 -0.291077 -0.438660 -0.610352 0.591919 1441496776 -0.282104 -0.429016 -0.633301 0.579102 1441496776 -0.282104 -0.429016 -0.633301 0.579102 1441496776 -0.282104 -0.429016 -0.633301 0.579102 1441496776 -0.282104 -0.429016 -0.633301 0.579102 1441496776 -0.282104 -0.429016 -0.633301 0.579102 1441496776 -0.282104 -0.429016 -0.633301 0.579102 1441496776 -0.245361 -0.407288 -0.683228 0.554199 1441496776 -0.245361 -0.407288 -0.683228 0.554199 1441496776 -0.245361 -0.407288 -0.683228 0.554199 1441496776 -0.245361 -0.407288 -0.683228 0.554199 1441496776 -0.245361 -0.407288 -0.683228 0.554199 1441496776 -0.245361 -0.407288 -0.683228 0.554199 1441496776 -0.170044 -0.382996 -0.740845 0.524902 1441496776 -0.170044 -0.382996 -0.740845 0.524902 1441496776 -0.170044 -0.382996 -0.740845 0.524902 1441496776 -0.170044 -0.382996 -0.740845 0.524902 1441496776 -0.170044 -0.382996 -0.740845 0.524902 1441496776 -0.170044 -0.382996 -0.740845 0.524902 1441496776 -0.060608 -0.352173 -0.805359 0.472961 1441496776 -0.060608 -0.352173 -0.805359 0.472961 1441496776 -0.060608 -0.352173 -0.805359 0.472961 1441496776 -0.060608 -0.352173 -0.805359 0.472961 1441496776 -0.060608 -0.352173 -0.805359 0.472961 1441496776 -0.060608 -0.352173 -0.805359 0.472961 1441496776 0.074951 -0.315308 -0.852295 0.410583 1441496776 0.074951 -0.315308 -0.852295 0.410583 1441496776 0.074951 -0.315308 -0.852295 0.410583 1441496776 0.074951 -0.315308 -0.852295 0.410583 1441496776 0.074951 -0.315308 -0.852295 0.410583 1441496776 0.074951 -0.315308 -0.852295 0.410583 1441496776 0.074951 -0.315308 -0.852295 0.410583 1441496776 0.226929 -0.272278 -0.865967 0.352905 1441496776 0.226929 -0.272278 -0.865967 0.352905 1441496776 0.226929 -0.272278 -0.865967 0.352905 1441496776 0.226929 -0.272278 -0.865967 0.352905 1441496776 0.226929 -0.272278 -0.865967 0.352905 1441496776 0.226929 -0.272278 -0.865967 0.352905 1441496776 0.378357 -0.221741 -0.850098 0.291687 1441496776 0.378357 -0.221741 -0.850098 0.291687 1441496776 0.378357 -0.221741 -0.850098 0.291687 1441496776 0.378357 -0.221741 -0.850098 0.291687 1441496776 0.378357 -0.221741 -0.850098 0.291687 1441496776 0.378357 -0.221741 -0.850098 0.291687 1441496776 0.378357 -0.221741 -0.850098 0.291687 1441496776 0.516907 -0.161072 -0.810791 0.222473 1441496776 0.516907 -0.161072 -0.810791 0.222473 1441496776 0.516907 -0.161072 -0.810791 0.222473 1441496776 0.516907 -0.161072 -0.810791 0.222473 1441496776 0.516907 -0.161072 -0.810791 0.222473 1441496776 0.516907 -0.161072 -0.810791 0.222473 1441496776 0.632874 -0.091919 -0.755005 0.144897 1441496776 0.632874 -0.091919 -0.755005 0.144897 1441496776 0.632874 -0.091919 -0.755005 0.144897 1441496776 0.632874 -0.091919 -0.755005 0.144897 1441496776 0.632874 -0.091919 -0.755005 0.144897 1441496776 0.632874 -0.091919 -0.755005 0.144897 1441496776 0.712585 -0.024353 -0.697144 0.075378 1441496776 0.712585 -0.024353 -0.697144 0.075378 1441496776 0.712585 -0.024353 -0.697144 0.075378 1441496776 0.712585 -0.024353 -0.697144 0.075378 1441496776 0.712585 -0.024353 -0.697144 0.075378 1441496776 0.712585 -0.024353 -0.697144 0.075378 1441496776 0.712585 -0.024353 -0.697144 0.075378 1441496776 0.755127 0.014648 -0.654785 0.028870 1441496776 0.755127 0.014648 -0.654785 0.028870 1441496776 0.755127 0.014648 -0.654785 0.028870 1441496776 0.755127 0.014648 -0.654785 0.028870 1441496776 0.755127 0.014648 -0.654785 0.028870 1441496776 0.755127 0.014648 -0.654785 0.028870 1441496776 0.766602 0.014526 -0.641541 0.022705 1441496776 0.766602 0.014526 -0.641541 0.022705 1441496776 0.766602 0.014526 -0.641541 0.022705 1441496776 0.766602 0.014526 -0.641541 0.022705 1441496776 0.766602 0.014526 -0.641541 0.022705 1441496776 0.766602 0.014526 -0.641541 0.022705 1441496776 0.753967 -0.011780 -0.654846 0.050415 1441496776 0.753967 -0.011780 -0.654846 0.050415 1441496776 0.753967 -0.011780 -0.654846 0.050415 1441496776 0.753967 -0.011780 -0.654846 0.050415 1441496776 0.753967 -0.011780 -0.654846 0.050415 1441496776 0.753967 -0.011780 -0.654846 0.050415 1441496776 0.753967 -0.011780 -0.654846 0.050415 1441496776 0.709045 -0.050293 -0.693665 0.116394 1441496777 0.709045 -0.050293 -0.693665 0.116394 1441496777 0.709045 -0.050293 -0.693665 0.116394 1441496777 0.709045 -0.050293 -0.693665 0.116394 1441496777 0.709045 -0.050293 -0.693665 0.116394 1441496777 0.709045 -0.050293 -0.693665 0.116394 1441496777 0.619446 -0.103027 -0.748657 0.212463 1441496777 0.619446 -0.103027 -0.748657 0.212463 1441496777 0.619446 -0.103027 -0.748657 0.212463 1441496777 0.619446 -0.103027 -0.748657 0.212463 1441496777 0.619446 -0.103027 -0.748657 0.212463 1441496777 0.619446 -0.103027 -0.748657 0.212463 1441496777 0.619446 -0.103027 -0.748657 0.212463 1441496777 0.484253 -0.185974 -0.798157 0.306335 1441496777 0.484253 -0.185974 -0.798157 0.306335 1441496777 0.484253 -0.185974 -0.798157 0.306335 1441496777 0.484253 -0.185974 -0.798157 0.306335 1441496777 0.484253 -0.185974 -0.798157 0.306335 1441496777 0.484253 -0.185974 -0.798157 0.306335 1441496777 0.316345 -0.272156 -0.828430 0.373657 1441496777 0.316345 -0.272156 -0.828430 0.373657 1441496777 
-0.084167 -0.572205 -0.378540 0.722656 1441496779 -0.080078 -0.576965 -0.368042 0.724731 1441496779 -0.080078 -0.576965 -0.368042 0.724731 1441496779 -0.080078 -0.576965 -0.368042 0.724731 1441496779 -0.080078 -0.576965 -0.368042 0.724731 1441496779 -0.080078 -0.576965 -0.368042 0.724731 1441496779 -0.080078 -0.576965 -0.368042 0.724731 1441496779 -0.075684 -0.579590 -0.359802 0.727295 1441496779 -0.075684 -0.579590 -0.359802 0.727295 1441496779 -0.075684 -0.579590 -0.359802 0.727295 1441496779 -0.075684 -0.579590 -0.359802 0.727295 1441496779 -0.075684 -0.579590 -0.359802 0.727295 1441496779 -0.075684 -0.579590 -0.359802 0.727295 1441496779 -0.071594 -0.580322 -0.354553 0.729675 1441496779 -0.071594 -0.580322 -0.354553 0.729675 1441496779 -0.071594 -0.580322 -0.354553 0.729675 1441496779 -0.071594 -0.580322 -0.354553 0.729675 1441496779 -0.071594 -0.580322 -0.354553 0.729675 1441496779 -0.071594 -0.580322 -0.354553 0.729675 1441496779 -0.069336 -0.580627 -0.350891 0.731384 1441496779 -0.069336 -0.580627 -0.350891 0.731384 1441496779 -0.069336 -0.580627 -0.350891 0.731384 1441496779 -0.069336 -0.580627 -0.350891 0.731384 1441496779 -0.069336 -0.580627 -0.350891 0.731384 1441496779 -0.069336 -0.580627 -0.350891 0.731384 1441496779 -0.069336 -0.580627 -0.350891 0.731384 1441496779 -0.066589 -0.582092 -0.345825 0.732910 1441496779 -0.066589 -0.582092 -0.345825 0.732910 1441496779 -0.066589 -0.582092 -0.345825 0.732910 1441496779 -0.066589 -0.582092 -0.345825 0.732910 1441496779 -0.066589 -0.582092 -0.345825 0.732910 1441496779 -0.066589 -0.582092 -0.345825 0.732910 1441496779 -0.063171 -0.584045 -0.339783 0.734497 1441496779 -0.063171 -0.584045 -0.339783 0.734497 1441496779 -0.063171 -0.584045 -0.339783 0.734497 1441496779 -0.063171 -0.584045 -0.339783 0.734497 1441496780 -0.063171 -0.584045 -0.339783 0.734497 1441496780 -0.063171 -0.584045 -0.339783 0.734497 1441496780 -0.059814 -0.584717 -0.337280 0.735352 1441496780 -0.059814 -0.584717 -0.337280 0.735352 1441496780 -0.059814 -0.584717 -0.337280 0.735352 1441496780 -0.059814 -0.584717 -0.337280 0.735352 1441496780 -0.059814 -0.584717 -0.337280 0.735352 1441496780 -0.059814 -0.584717 -0.337280 0.735352 1441496780 -0.059814 -0.584717 -0.337280 0.735352 1441496780 -0.055664 -0.585327 -0.336426 0.735596 1441496780 -0.055664 -0.585327 -0.336426 0.735596 1441496780 -0.055664 -0.585327 -0.336426 0.735596 1441496780 -0.055664 -0.585327 -0.336426 0.735596 1441496780 -0.055664 -0.585327 -0.336426 0.735596 1441496780 -0.055664 -0.585327 -0.336426 0.735596 1441496780 -0.048828 -0.587036 -0.333252 0.736206 1441496780 -0.048828 -0.587036 -0.333252 0.736206 1441496780 -0.048828 -0.587036 -0.333252 0.736206 1441496780 -0.048828 -0.587036 -0.333252 0.736206 1441496780 -0.048828 -0.587036 -0.333252 0.736206 1441496780 -0.048828 -0.587036 -0.333252 0.736206 1441496780 -0.042847 -0.586670 -0.333923 0.736511 1441496780 -0.042847 -0.586670 -0.333923 0.736511 1441496780 -0.042847 -0.586670 -0.333923 0.736511 1441496780 -0.042847 -0.586670 -0.333923 0.736511 1441496780 -0.042847 -0.586670 -0.333923 0.736511 1441496780 -0.042847 -0.586670 -0.333923 0.736511 1441496780 -0.042847 -0.586670 -0.333923 0.736511 1441496780 -0.041626 -0.583801 -0.341370 0.735474 1441496780 -0.041626 -0.583801 -0.341370 0.735474 1441496780 -0.041626 -0.583801 -0.341370 0.735474 1441496780 -0.041626 -0.583801 -0.341370 0.735474 1441496780 -0.041626 -0.583801 -0.341370 0.735474 1441496780 -0.042236 -0.581177 -0.348633 0.734131 1441496780 -0.042236 -0.581177 -0.348633 0.734131 1441496780 -0.042236 -0.581177 -0.348633 0.734131 1441496780 -0.042236 -0.581177 -0.348633 0.734131 1441496780 -0.042236 -0.581177 -0.348633 0.734131 1441496780 -0.042236 -0.581177 -0.348633 0.734131 1441496780 -0.046326 -0.579834 -0.353516 0.732605 1441496780 -0.046326 -0.579834 -0.353516 0.732605 1441496780 -0.046326 -0.579834 -0.353516 0.732605 1441496780 -0.046326 -0.579834 -0.353516 0.732605 1441496780 -0.046326 -0.579834 -0.353516 0.732605 1441496780 -0.046326 -0.579834 -0.353516 0.732605 1441496780 -0.055115 -0.577759 -0.359680 0.730591 1441496780 -0.055115 -0.577759 -0.359680 0.730591 1441496780 -0.055115 -0.577759 -0.359680 0.730591 1441496780 -0.055115 -0.577759 -0.359680 0.730591 1441496780 -0.055115 -0.577759 -0.359680 0.730591 1441496780 -0.055115 -0.577759 -0.359680 0.730591 1441496780 -0.065491 -0.574219 -0.364441 0.730225 1441496780 -0.065491 -0.574219 -0.364441 0.730225 1441496780 -0.065491 -0.574219 -0.364441 0.730225 1441496780 -0.065491 -0.574219 -0.364441 0.730225 1441496780 -0.065491 -0.574219 -0.364441 0.730225 1441496780 -0.065491 -0.574219 -0.364441 0.730225 1441496780 -0.073853 -0.572144 -0.366943 0.729797 1441496780 -0.073853 -0.572144 -0.366943 0.729797 1441496780 -0.073853 -0.572144 -0.366943 0.729797 1441496780 -0.073853 -0.572144 -0.366943 0.729797 1441496780 -0.073853 -0.572144 -0.366943 0.729797 1441496780 -0.073853 -0.572144 -0.366943 0.729797 1441496780 -0.080078 -0.572205 -0.363464 0.730835 1441496780 -0.080078 -0.572205 -0.363464 0.730835 1441496780 -0.080078 -0.572205 -0.363464 0.730835 1441496780 -0.080078 -0.572205 -0.363464 0.730835 1441496780 -0.080078 -0.572205 -0.363464 0.730835 1441496780 -0.080078 -0.572205 -0.363464 0.730835 1441496780 -0.086853 -0.572021 -0.359802 0.731934 1441496780 -0.086853 -0.572021 -0.359802 0.731934 1441496780 -0.086853 -0.572021 -0.359802 0.731934 1441496780 -0.086853 -0.572021 -0.359802 0.731934 1441496780 -0.086853 -0.572021 -0.359802 0.731934 1441496780 -0.086853 -0.572021 -0.359802 0.731934 1441496780 -0.093567 -0.569763 -0.361389 0.732178 1441496780 -0.093567 -0.569763 -0.361389 0.732178 1441496780 -0.093567 -0.569763 -0.361389 0.732178 1441496780 -0.093567 -0.569763 -0.361389 0.732178 1441496780 -0.093567 -0.569763 -0.361389 0.732178 1441496780 -0.093567 -0.569763 -0.361389 0.732178 1441496780 -0.103333 -0.565308 -0.371216 0.729370 1441496780 -0.103333 -0.565308 -0.371216 0.729370 1441496780 -0.103333 -0.565308 -0.371216 0.729370 1441496780 -0.103333 -0.565308 -0.371216 0.729370 1441496780 -0.103333 -0.565308 -0.371216 0.729370 1441496780 -0.103333 -0.565308 -0.371216 0.729370 1441496780 -0.103333 -0.565308 -0.371216 0.729370 1441496780 -0.113953 -0.559387 -0.384399 0.725464 1441496780 -0.113953 -0.559387 -0.384399 0.725464 1441496780 -0.113953 -0.559387 -0.384399 0.725464 1441496780 -0.113953 -0.559387 -0.384399 0.725464 1441496780 -0.113953 -0.559387 -0.384399 0.725464 1441496780 -0.113953 -0.559387 -0.384399 0.725464 1441496780 -0.113953 -0.559387 -0.384399 0.725464 1441496780 -0.114624 -0.559692 -0.385803 0.724487 1441496780 -0.114624 -0.559692 -0.385803 0.724487 1441496780 -0.114624 -0.559692 -0.385803 0.724487 1441496780 -0.114624 -0.559692 -0.385803 0.724487 1441496780 -0.114624 -0.559692 -0.385803 0.724487 1441496780 -0.114624 -0.559692 -0.385803 0.724487 1441496780 -0.107056 -0.563416 -0.378906 0.726318 1441496780 -0.107056 -0.563416 -0.378906 0.726318 1441496780 -0.107056 -0.563416 -0.378906 0.726318 1441496780 -0.107056 -0.563416 -0.378906 0.726318 1441496780 -0.107056 -0.563416 -0.378906 0.726318 1441496780 -0.107056 -0.563416 -0.378906 0.726318 1441496780 -0.107056 -0.563416 -0.378906 0.726318 1441496780 -0.096436 -0.567688 -0.368958 0.729614 1441496780 -0.096436 -0.567688 -0.368958 0.729614 1441496780 -0.096436 -0.567688 -0.368958 0.729614 1441496780 -0.096436 -0.567688 -0.368958 0.729614 1441496781 -0.096436 -0.567688 -0.368958 0.729614 1441496781 -0.096436 -0.567688 -0.368958 0.729614 1441496781 -0.096558 -0.566040 -0.371033 0.729797 1441496781 -0.096558 -0.566040 -0.371033 0.729797 1441496781 -0.096558 -0.566040 -0.371033 0.729797 1441496781 -0.096558 -0.566040 -0.371033 0.729797 1441496781 -0.096558 -0.566040 -0.371033 0.729797 1441496781 -0.096558 -0.566040 -0.371033 0.729797 1441496781 -0.105469 -0.558350 -0.386963 0.726257 1441496781 -0.105469 -0.558350 -0.386963 0.726257 1441496781 -0.105469 -0.558350 -0.386963 0.726257 1441496781 -0.105469 -0.558350 -0.386963 0.726257 1441496781 -0.105469 -0.558350 -0.386963 0.726257 1441496781 -0.105469 -0.558350 -0.386963 0.726257 1441496781 -0.108704 -0.552856 -0.396667 0.724731 1441496781 -0.108704 -0.552856 -0.396667 0.724731 1441496781 -0.108704 -0.552856 -0.396667 0.724731 1441496781 -0.108704 -0.552856 -0.396667 0.724731 1441496781 -0.108704 -0.552856 -0.396667 0.724731 1441496781 -0.108704 -0.552856 -0.396667 0.724731 1441496781 -0.108704 -0.552856 -0.396667 0.724731 1441496781 -0.108643 -0.550354 -0.399536 0.725037 1441496781 -0.108643 -0.550354 -0.399536 0.725037 1441496781 -0.108643 -0.550354 -0.399536 0.725037 1441496781 -0.108643 -0.550354 -0.399536 0.725037 1441496781 -0.108643 -0.550354 -0.399536 0.725037 1441496781 -0.108643 -0.550354 -0.399536 0.725037 1441496781 -0.108215 -0.550476 -0.397278 0.726257 1441496781 -0.108215 -0.550476 -0.397278 0.726257 1441496781 -0.108215 -0.550476 -0.397278 0.726257 1441496781 -0.108215 -0.550476 -0.397278 0.726257 1441496781 -0.108215 -0.550476 -0.397278 0.726257 1441496781 -0.108215 -0.550476 -0.397278 0.726257 1441496781 -0.110779 -0.552673 -0.394348 0.725830 1441496781 -0.110779 -0.552673 -0.394348 0.725830 1441496781 -0.110779 -0.552673 -0.394348 0.725830 1441496781 -0.110779 -0.552673 -0.394348 0.725830 1441496781 -0.110779 -0.552673 -0.394348 0.725830 1441496781 -0.110779 -0.552673 -0.394348 0.725830 1441496781 -0.110779 -0.552673 -0.394348 0.725830 1441496781 -0.113892 -0.554932 -0.391296 0.725281 1441496781 -0.113892 -0.554932 -0.391296 0.725281 1441496781 -0.113892 -0.554932 -0.391296 0.725281 1441496781 -0.113892 -0.554932 -0.391296 0.725281 1441496781 -0.113892 -0.554932 -0.391296 0.725281 1441496781 -0.113892 -0.554932 -0.391296 0.725281 1441496781 -0.114197 -0.555054 -0.390076 0.725769 1441496781 -0.114197 -0.555054 -0.390076 0.725769 1441496781 -0.114197 -0.555054 -0.390076 0.725769 1441496781 -0.114197 -0.555054 -0.390076 0.725769 1441496781 -0.114197 -0.555054 -0.390076 0.725769 1441496781 -0.114197 -0.555054 -0.390076 0.725769 1441496781 -0.114197 -0.555054 -0.390076 0.725769 1441496781 -0.110718 -0.555847 -0.387573 0.727051 1441496781 -0.110718 -0.555847 -0.387573 0.727051 1441496781 -0.110718 -0.555847 -0.387573 0.727051 1441496781 -0.110718 -0.555847 -0.387573 0.727051 1441496781 -0.110718 -0.555847 -0.387573 0.727051 1441496781 -0.110718 -0.555847 -0.387573 0.727051 1441496781 -0.108459 -0.555481 -0.387939 0.727478 1441496781 -0.108459 -0.555481 -0.387939 0.727478 1441496781 -0.108459 -0.555481 -0.387939 0.727478 1441496781 -0.108459 -0.555481 -0.387939 0.727478 1441496781 -0.108459 -0.555481 -0.387939 0.727478 1441496781 -0.108459 -0.555481 -0.387939 0.727478 1441496781 -0.107788 -0.553894 -0.393433 0.725769 1441496781 -0.107788 -0.553894 -0.393433 0.725769 1441496781 -0.107788 -0.553894 -0.393433 0.725769 1441496781 -0.107788 -0.553894 -0.393433 0.725769 1441496781 -0.107788 -0.553894 -0.393433 0.725769 1441496781 -0.107788 -0.553894 -0.393433 0.725769 1441496781 -0.106934 -0.553406 -0.397339 0.724243 1441496781 -0.106934 -0.553406 -0.397339 0.724243 1441496781 -0.106934 -0.553406 -0.397339 0.724243 1441496781 -0.106934 -0.553406 -0.397339 0.724243 1441496781 -0.106934 -0.553406 -0.397339 0.724243 1441496781 -0.110535 -0.552917 -0.402405 0.721252 1441496781 -0.110535 -0.552917 -0.402405 0.721252 1441496781 -0.110535 -0.552917 -0.402405 0.721252 1441496781 -0.110535 -0.552917 -0.402405 0.721252 1441496781 -0.110535 -0.552917 -0.402405 0.721252 1441496781 -0.110535 -0.552917 -0.402405 0.721252 1441496781 -0.114807 -0.552368 -0.405701 0.719116 1441496781 -0.114807 -0.552368 -0.405701 0.719116 1441496781 -0.114807 -0.552368 -0.405701 0.719116 1441496781 -0.114807 -0.552368 -0.405701 0.719116 1441496781 -0.114807 -0.552368 -0.405701 0.719116 1441496781 -0.114807 -0.552368 -0.405701 0.719116 1441496781 -0.117004 -0.552734 -0.403687 0.719666 1441496781 -0.117004 -0.552734 -0.403687 0.719666 1441496781 -0.117004 -0.552734 -0.403687 0.719666 1441496781 -0.117004 -0.552734 -0.403687 0.719666 1441496781 -0.117004 -0.552734 -0.403687 0.719666 1441496781 -0.117004 -0.552734 -0.403687 0.719666 1441496781 -0.117310 -0.553772 -0.399902 0.720886 1441496781 -0.117310 -0.553772 -0.399902 0.720886 1441496781 -0.117310 -0.553772 -0.399902 0.720886 1441496781 -0.117310 -0.553772 -0.399902 0.720886 1441496781 -0.117310 -0.553772 -0.399902 0.720886 1441496781 -0.117310 -0.553772 -0.399902 0.720886 1441496781 -0.117493 -0.554688 -0.395447 0.722656 1441496781 -0.117493 -0.554688 -0.395447 0.722656 1441496781 -0.117493 -0.554688 -0.395447 0.722656 1441496781 -0.117493 -0.554688 -0.395447 0.722656 1441496781 -0.117493 -0.554688 -0.395447 0.722656 1441496781 -0.117493 -0.554688 -0.395447 0.722656 1441496781 -0.117615 -0.554382 -0.394104 0.723572 1441496781 -0.117615 -0.554382 -0.394104 0.723572 1441496781 -0.117615 -0.554382 -0.394104 0.723572 1441496781 -0.117615 -0.554382 -0.394104 0.723572 1441496781 -0.117615 -0.554382 -0.394104 0.723572 1441496782 -0.117615 -0.554382 -0.394104 0.723572 1441496782 -0.117615 -0.554382 -0.394104 0.723572 1441496782 -0.117981 -0.554993 -0.394653 0.722778 1441496782 -0.117981 -0.554993 -0.394653 0.722778 1441496782 -0.117981 -0.554993 -0.394653 0.722778 1441496782 -0.117981 -0.554993 -0.394653 0.722778 1441496782 -0.117981 -0.554993 -0.394653 0.722778 1441496782 -0.117981 -0.554993 -0.394653 0.722778 1441496782 -0.113037 -0.561218 -0.386658 0.723022 1441496782 -0.113037 -0.561218 -0.386658 0.723022 1441496782 -0.113037 -0.561218 -0.386658 0.723022 1441496782 -0.113037 -0.561218 -0.386658 0.723022 1441496782 -0.113037 -0.561218 -0.386658 0.723022 1441496782 -0.113037 -0.561218 -0.386658 0.723022 1441496782 -0.106201 -0.567078 -0.376770 0.724731 1441496782 -0.106201 -0.567078 -0.376770 0.724731 1441496782 -0.106201 -0.567078 -0.376770 0.724731 1441496782 -0.106201 -0.567078 -0.376770 0.724731 1441496782 -0.106201 -0.567078 -0.376770 0.724731 1441496782 -0.106201 -0.567078 -0.376770 0.724731 1441496782 -0.097229 -0.569580 -0.373230 0.725830 1441496782 -0.097229 -0.569580 -0.373230 0.725830 1441496782 -0.097229 -0.569580 -0.373230 0.725830 1441496782 -0.097229 -0.569580 -0.373230 0.725830 1441496782 -0.097229 -0.569580 -0.373230 0.725830 1441496782 -0.097229 -0.569580 -0.373230 0.725830 1441496782 -0.097229 -0.569580 -0.373230 0.725830 1441496782 -0.086304 -0.572876 -0.365417 0.728577 1441496782 -0.086304 -0.572876 -0.365417 0.728577 1441496782 -0.086304 -0.572876 -0.365417 0.728577 1441496782 -0.086304 -0.572876 -0.365417 0.728577 1441496782 -0.086304 -0.572876 -0.365417 0.728577 1441496782 -0.086304 -0.572876 -0.365417 0.728577 1441496782 -0.078430 -0.575684 -0.360291 0.729797 1441496782 -0.078430 -0.575684 -0.360291 0.729797 1441496782 -0.078430 -0.575684 -0.360291 0.729797 1441496782 -0.078430 -0.575684 -0.360291 0.729797 1441496782 -0.078430 -0.575684 -0.360291 0.729797 1441496782 -0.078430 -0.575684 -0.360291 0.729797 1441496782 -0.078430 -0.575684 -0.360291 0.729797 1441496782 -0.072510 -0.576721 -0.357727 0.730896 1441496782 -0.072510 -0.576721 -0.357727 0.730896 1441496782 -0.072510 -0.576721 -0.357727 0.730896 1441496782 -0.072510 -0.576721 -0.357727 0.730896 1441496782 -0.072510 -0.576721 -0.357727 0.730896 1441496782 -0.069824 -0.576416 -0.358521 0.730957 1441496782 -0.069824 -0.576416 -0.358521 0.730957 1441496782 -0.069824 -0.576416 -0.358521 0.730957 1441496782 -0.069824 -0.576416 -0.358521 0.730957 1441496782 -0.069824 -0.576416 -0.358521 0.730957 1441496782 -0.069824 -0.576416 -0.358521 0.730957 1441496782 -0.069824 -0.576416 -0.358521 0.730957 1441496782 -0.066895 -0.576965 -0.357361 0.731384 1441496782 -0.066895 -0.576965 -0.357361 0.731384 1441496782 -0.066895 -0.576965 -0.357361 0.731384 1441496782 -0.066895 -0.576965 -0.357361 0.731384 1441496782 -0.066895 -0.576965 -0.357361 0.731384 1441496782 -0.066895 -0.576965 -0.357361 0.731384 1441496782 -0.065002 -0.579590 -0.351074 0.732544 1441496782 -0.065002 -0.579590 -0.351074 0.732544 1441496782 -0.065002 -0.579590 -0.351074 0.732544 1441496782 -0.065002 -0.579590 -0.351074 0.732544 1441496782 -0.065002 -0.579590 -0.351074 0.732544 1441496782 -0.065002 -0.579590 -0.351074 0.732544 1441496782 -0.068726 -0.579529 -0.349487 0.732971 1441496782 -0.068726 -0.579529 -0.349487 0.732971 1441496782 -0.068726 -0.579529 -0.349487 0.732971 1441496782 -0.068726 -0.579529 -0.349487 0.732971 1441496782 -0.068726 -0.579529 -0.349487 0.732971 1441496782 -0.070435 -0.577820 -0.349426 0.734253 1441496782 -0.070435 -0.577820 -0.349426 0.734253 1441496782 -0.070435 -0.577820 -0.349426 0.734253 1441496782 -0.070435 -0.577820 -0.349426 0.734253 1441496782 -0.070435 -0.577820 -0.349426 0.734253 1441496782 -0.070435 -0.577820 -0.349426 0.734253 1441496782 -0.070435 -0.577820 -0.349426 0.734253 1441496782 -0.071106 -0.576538 -0.350159 0.734802 1441496782 -0.071106 -0.576538 -0.350159 0.734802 1441496782 -0.071106 -0.576538 -0.350159 0.734802 1441496782 -0.071106 -0.576538 -0.350159 0.734802 1441496782 -0.071106 -0.576538 -0.350159 0.734802 1441496782 -0.071106 -0.576538 -0.350159 0.734802 1441496782 -0.072327 -0.574951 -0.352966 0.734558 1441496782 -0.072327 -0.574951 -0.352966 0.734558 1441496782 -0.072327 -0.574951 -0.352966 0.734558 1441496782 -0.072327 -0.574951 -0.352966 0.734558 1441496782 -0.072327 -0.574951 -0.352966 0.734558 1441496782 -0.072327 -0.574951 -0.352966 0.734558 1441496782 -0.072327 -0.574951 -0.352966 0.734558 1441496782 -0.074158 -0.572815 -0.357788 0.733765 1441496782 -0.074158 -0.572815 -0.357788 0.733765 1441496782 -0.074158 -0.572815 -0.357788 0.733765 1441496782 -0.074158 -0.572815 -0.357788 0.733765 1441496782 -0.074158 -0.572815 -0.357788 0.733765 1441496782 -0.074158 -0.572815 -0.357788 0.733765 1441496782 -0.074158 -0.572815 -0.357788 0.733765 1441496782 -0.076111 -0.571411 -0.361694 0.732727 1441496782 -0.076111 -0.571411 -0.361694 0.732727 1441496782 -0.076111 -0.571411 -0.361694 0.732727 1441496782 -0.076111 -0.571411 -0.361694 0.732727 1441496782 -0.076111 -0.571411 -0.361694 0.732727 1441496782 -0.076111 -0.571411 -0.361694 0.732727 1441496782 -0.080261 -0.570984 -0.365173 0.730896 1441496782 -0.080261 -0.570984 -0.365173 0.730896 1441496782 -0.080261 -0.570984 -0.365173 0.730896 1441496782 -0.080261 -0.570984 -0.365173 0.730896 1441496782 -0.080261 -0.570984 -0.365173 0.730896 1441496782 -0.080261 -0.570984 -0.365173 0.730896 1441496782 -0.083008 -0.571289 -0.366333 0.729797 1441496782 -0.083008 -0.571289 -0.366333 0.729797 1441496782 -0.083008 -0.571289 -0.366333 0.729797 1441496782 -0.083008 -0.571289 -0.366333 0.729797 1441496782 -0.083008 -0.571289 -0.366333 0.729797 1441496782 -0.083008 -0.571289 -0.366333 0.729797 1441496783 -0.083923 -0.570618 -0.368164 0.729248 1441496783 -0.083923 -0.570618 -0.368164 0.729248 1441496783 -0.083923 -0.570618 -0.368164 0.729248 1441496783 -0.083923 -0.570618 -0.368164 0.729248 1441496783 -0.083923 -0.570618 -0.368164 0.729248 1441496783 -0.083923 -0.570618 -0.368164 0.729248 1441496783 -0.083923 -0.570618 -0.368164 0.729248 1441496783 -0.083740 -0.569519 -0.370361 0.729065 1441496783 -0.083740 -0.569519 -0.370361 0.729065 1441496783 -0.083740 -0.569519 -0.370361 0.729065 1441496783 -0.083740 -0.569519 -0.370361 0.729065 1441496783 -0.083740 -0.569519 -0.370361 0.729065 1441496783 -0.083740 -0.569519 -0.370361 0.729065 1441496783 -0.083740 -0.569519 -0.370361 0.729065 1441496783 -0.085083 -0.567932 -0.372253 0.729126 1441496783 -0.085083 -0.567932 -0.372253 0.729126 1441496783 -0.085083 -0.567932 -0.372253 0.729126 1441496783 -0.085083 -0.567932 -0.372253 0.729126 1441496783 -0.085083 -0.567932 -0.372253 0.729126 1441496783 -0.085083 -0.567932 -0.372253 0.729126 1441496783 -0.089111 -0.564209 -0.375854 0.729675 1441496783 -0.089111 -0.564209 -0.375854 0.729675 1441496783 -0.089111 -0.564209 -0.375854 0.729675 1441496783 -0.089111 -0.564209 -0.375854 0.729675 1441496783 -0.089111 -0.564209 -0.375854 0.729675 1441496783 -0.095520 -0.559998 -0.380676 0.729675 1441496783 -0.095520 -0.559998 -0.380676 0.729675 1441496783 -0.095520 -0.559998 -0.380676 0.729675 1441496783 -0.095520 -0.559998 -0.380676 0.729675 1441496783 -0.095520 -0.559998 -0.380676 0.729675 1441496783 -0.095520 -0.559998 -0.380676 0.729675 1441496783 -0.095520 -0.559998 -0.380676 0.729675 1441496783 -0.101501 -0.558838 -0.381714 0.729187 1441496783 -0.101501 -0.558838 -0.381714 0.729187 1441496783 -0.101501 -0.558838 -0.381714 0.729187 1441496783 -0.101501 -0.558838 -0.381714 0.729187 1441496783 -0.101501 -0.558838 -0.381714 0.729187 1441496783 -0.101501 -0.558838 -0.381714 0.729187 1441496783 -0.103455 -0.565125 -0.370483 0.729858 1441496783 -0.103455 -0.565125 -0.370483 0.729858 1441496783 -0.103455 -0.565125 -0.370483 0.729858 1441496783 -0.103455 -0.565125 -0.370483 0.729858 1441496783 -0.103455 -0.565125 -0.370483 0.729858 1441496783 -0.103455 -0.565125 -0.370483 0.729858 1441496783 -0.104675 -0.570068 -0.361023 0.730530 1441496783 -0.104675 -0.570068 -0.361023 0.730530 1441496783 -0.104675 -0.570068 -0.361023 0.730530 1441496783 -0.104675 -0.570068 -0.361023 0.730530 1441496783 -0.104675 -0.570068 -0.361023 0.730530 1441496783 -0.104675 -0.570068 -0.361023 0.730530 1441496783 -0.103638 -0.570374 -0.362183 0.729919 1441496783 -0.103638 -0.570374 -0.362183 0.729919 1441496783 -0.103638 -0.570374 -0.362183 0.729919 1441496783 -0.103638 -0.570374 -0.362183 0.729919 1441496783 -0.103638 -0.570374 -0.362183 0.729919 1441496783 -0.103638 -0.570374 -0.362183 0.729919 1441496783 -0.103638 -0.570374 -0.362183 0.729919 1441496783 -0.094482 -0.570740 -0.358704 0.732544 1441496783 -0.094482 -0.570740 -0.358704 0.732544 1441496783 -0.094482 -0.570740 -0.358704 0.732544 1441496783 -0.094482 -0.570740 -0.358704 0.732544 1441496783 -0.094482 -0.570740 -0.358704 0.732544 1441496783 -0.094482 -0.570740 -0.358704 0.732544 1441496783 -0.087463 -0.571838 -0.355347 0.734253 1441496783 -0.087463 -0.571838 -0.355347 0.734253 1441496783 -0.087463 -0.571838 -0.355347 0.734253 1441496783 -0.087463 -0.571838 -0.355347 0.734253 1441496783 -0.087463 -0.571838 -0.355347 0.734253 1441496783 -0.087463 -0.571838 -0.355347 0.734253 1441496783 -0.084045 -0.571655 -0.354797 0.735046 1441496783 -0.084045 -0.571655 -0.354797 0.735046 1441496783 -0.084045 -0.571655 -0.354797 0.735046 1441496783 -0.084045 -0.571655 -0.354797 0.735046 1441496783 -0.084045 -0.571655 -0.354797 0.735046 1441496783 -0.084045 -0.571655 -0.354797 0.735046 1441496783 -0.080750 -0.571655 -0.352966 0.736328 1441496783 -0.080750 -0.571655 -0.352966 0.736328 1441496783 -0.080750 -0.571655 -0.352966 0.736328 1441496783 -0.080750 -0.571655 -0.352966 0.736328 1441496783 -0.080750 -0.571655 -0.352966 0.736328 1441496783 -0.079224 -0.571960 -0.350220 0.737549 1441496783 -0.079224 -0.571960 -0.350220 0.737549 1441496783 -0.079224 -0.571960 -0.350220 0.737549 1441496783 -0.079224 -0.571960 -0.350220 0.737549 1441496783 -0.079224 -0.571960 -0.350220 0.737549 1441496783 -0.079224 -0.571960 -0.350220 0.737549 1441496783 -0.081543 -0.571838 -0.349426 0.737732 1441496783 -0.081543 -0.571838 -0.349426 0.737732 1441496783 -0.081543 -0.571838 -0.349426 0.737732 1441496783 -0.081543 -0.571838 -0.349426 0.737732 1441496783 -0.081543 -0.571838 -0.349426 0.737732 1441496783 -0.081543 -0.571838 -0.349426 0.737732 1441496783 -0.084167 -0.571472 -0.350037 0.737427 1441496783 -0.084167 -0.571472 -0.350037 0.737427 1441496783 -0.084167 -0.571472 -0.350037 0.737427 1441496783 -0.084167 -0.571472 -0.350037 0.737427 1441496783 -0.084167 -0.571472 -0.350037 0.737427 1441496783 -0.084656 -0.571472 -0.350708 0.737061 1441496783 -0.084656 -0.571472 -0.350708 0.737061 1441496783 -0.084656 -0.571472 -0.350708 0.737061 1441496783 -0.084656 -0.571472 -0.350708 0.737061 1441496783 -0.084656 -0.571472 -0.350708 0.737061 1441496783 -0.084656 -0.571472 -0.350708 0.737061 1441496783 -0.083618 -0.571960 -0.350159 0.737061 1441496783 -0.083618 -0.571960 -0.350159 0.737061 1441496783 -0.083618 -0.571960 -0.350159 0.737061 1441496783 -0.083618 -0.571960 -0.350159 0.737061 1441496783 -0.083618 -0.571960 -0.350159 0.737061 1441496783 -0.083618 -0.571960 -0.350159 0.737061 1441496783 -0.083618 -0.571960 -0.350159 0.737061 1441496783 -0.081177 -0.574158 -0.346863 0.737183 1441496784 -0.081177 -0.574158 -0.346863 0.737183 1441496784 -0.081177 -0.574158 -0.346863 0.737183 1441496784 -0.081177 -0.574158 -0.346863 0.737183 1441496784 -0.081177 -0.574158 -0.346863 0.737183 1441496784 -0.081177 -0.574158 -0.346863 0.737183 1441496784 -0.076172 -0.576965 -0.342346 0.737610 1441496784 -0.076172 -0.576965 -0.342346 0.737610 1441496784 -0.076172 -0.576965 -0.342346 0.737610 1441496784 -0.076172 -0.576965 -0.342346 0.737610 1441496784 -0.076172 -0.576965 -0.342346 0.737610 1441496784 -0.076172 -0.576965 -0.342346 0.737610 1441496784 -0.076172 -0.576965 -0.342346 0.737610 1441496784 -0.075623 -0.575867 -0.346802 0.736450 1441496784 -0.075623 -0.575867 -0.346802 0.736450 1441496784 -0.075623 -0.575867 -0.346802 0.736450 1441496784 -0.075623 -0.575867 -0.346802 0.736450 1441496784 -0.075623 -0.575867 -0.346802 0.736450 1441496784 -0.075623 -0.575867 -0.346802 0.736450 1441496784 -0.075012 -0.574280 -0.353760 0.734436 1441496784 -0.075012 -0.574280 -0.353760 0.734436 1441496784 -0.075012 -0.574280 -0.353760 0.734436 1441496784 -0.075012 -0.574280 -0.353760 0.734436 1441496784 -0.075012 -0.574280 -0.353760 0.734436 1441496784 -0.075012 -0.574280 -0.353760 0.734436 1441496784 -0.072571 -0.575012 -0.355652 0.733276 1441496784 -0.072571 -0.575012 -0.355652 0.733276 1441496784 -0.072571 -0.575012 -0.355652 0.733276 1441496784 -0.072571 -0.575012 -0.355652 0.733276 1441496784 -0.072571 -0.575012 -0.355652 0.733276 1441496784 -0.072571 -0.575012 -0.355652 0.733276 1441496784 -0.075928 -0.575012 -0.359619 0.730957 1441496784 -0.075928 -0.575012 -0.359619 0.730957 1441496784 -0.075928 -0.575012 -0.359619 0.730957 1441496784 -0.075928 -0.575012 -0.359619 0.730957 1441496784 -0.075928 -0.575012 -0.359619 0.730957 1441496784 -0.075928 -0.575012 -0.359619 0.730957 1441496784 -0.075928 -0.575012 -0.359619 0.730957 1441496784 -0.084229 -0.571899 -0.368713 0.727966 1441496784 -0.084229 -0.571899 -0.368713 0.727966 1441496784 -0.084229 -0.571899 -0.368713 0.727966 1441496784 -0.084229 -0.571899 -0.368713 0.727966 1441496784 -0.084229 -0.571899 -0.368713 0.727966 1441496784 -0.084229 -0.571899 -0.368713 0.727966 1441496784 -0.086426 -0.569885 -0.369080 0.729126 1441496784 -0.086426 -0.569885 -0.369080 0.729126 1441496784 -0.086426 -0.569885 -0.369080 0.729126 1441496784 -0.086426 -0.569885 -0.369080 0.729126 1441496784 -0.086426 -0.569885 -0.369080 0.729126 1441496784 -0.086426 -0.569885 -0.369080 0.729126 1441496784 -0.088806 -0.568420 -0.367737 0.730652 1441496784 -0.088806 -0.568420 -0.367737 0.730652 1441496784 -0.088806 -0.568420 -0.367737 0.730652 1441496784 -0.088806 -0.568420 -0.367737 0.730652 1441496784 -0.088806 -0.568420 -0.367737 0.730652 1441496784 -0.088806 -0.568420 -0.367737 0.730652 1441496784 -0.091431 -0.567261 -0.366943 0.731628 1441496784 -0.091431 -0.567261 -0.366943 0.731628 1441496784 -0.091431 -0.567261 -0.366943 0.731628 1441496784 -0.091431 -0.567261 -0.366943 0.731628 1441496784 -0.091431 -0.567261 -0.366943 0.731628 1441496784 -0.091431 -0.567261 -0.366943 0.731628 1441496784 -0.095093 -0.565857 -0.366638 0.732300 1441496784 -0.095093 -0.565857 -0.366638 0.732300 1441496784 -0.095093 -0.565857 -0.366638 0.732300 1441496784 -0.095093 -0.565857 -0.366638 0.732300 1441496784 -0.095093 -0.565857 -0.366638 0.732300 1441496784 -0.095093 -0.565857 -0.366638 0.732300 1441496784 -0.097046 -0.563171 -0.369568 0.732727 1441496784 -0.097046 -0.563171 -0.369568 0.732727 1441496784 -0.097046 -0.563171 -0.369568 0.732727 1441496784 -0.097046 -0.563171 -0.369568 0.732727 1441496784 -0.097473 -0.561157 -0.373352 0.732239 1441496784 -0.097473 -0.561157 -0.373352 0.732239 1441496784 -0.097473 -0.561157 -0.373352 0.732239 1441496784 -0.097473 -0.561157 -0.373352 0.732239 1441496784 -0.097473 -0.561157 -0.373352 0.732239 1441496784 -0.097473 -0.561157 -0.373352 0.732239 1441496784 -0.095581 -0.563354 -0.369934 0.732605 1441496784 -0.095581 -0.563354 -0.369934 0.732605 1441496784 -0.095581 -0.563354 -0.369934 0.732605 1441496784 -0.095581 -0.563354 -0.369934 0.732605 1441496784 -0.095581 -0.563354 -0.369934 0.732605 1441496784 -0.095581 -0.563354 -0.369934 0.732605 1441496784 -0.093445 -0.566772 -0.364868 0.732727 1441496784 -0.093445 -0.566772 -0.364868 0.732727 1441496784 -0.093445 -0.566772 -0.364868 0.732727 1441496784 -0.093445 -0.566772 -0.364868 0.732727 1441496784 -0.093445 -0.566772 -0.364868 0.732727 1441496784 -0.093445 -0.566772 -0.364868 0.732727 1441496784 -0.093445 -0.566772 -0.364868 0.732727 1441496784 -0.089966 -0.568665 -0.363098 0.732605 1441496784 -0.089966 -0.568665 -0.363098 0.732605 1441496784 -0.089966 -0.568665 -0.363098 0.732605 1441496784 -0.089966 -0.568665 -0.363098 0.732605 1441496784 -0.089966 -0.568665 -0.363098 0.732605 1441496784 -0.089966 -0.568665 -0.363098 0.732605 1441496784 -0.083374 -0.571167 -0.358582 0.733704 1441496784 -0.083374 -0.571167 -0.358582 0.733704 1441496784 -0.083374 -0.571167 -0.358582 0.733704 1441496784 -0.083374 -0.571167 -0.358582 0.733704 1441496784 -0.083374 -0.571167 -0.358582 0.733704 1441496784 -0.083374 -0.571167 -0.358582 0.733704 1441496784 -0.079102 -0.573303 -0.352783 0.735229 1441496784 -0.079102 -0.573303 -0.352783 0.735229 1441496784 -0.079102 -0.573303 -0.352783 0.735229 1441496784 -0.079102 -0.573303 -0.352783 0.735229 1441496784 -0.079102 -0.573303 -0.352783 0.735229 1441496784 -0.079102 -0.573303 -0.352783 0.735229 1441496784 -0.077026 -0.575745 -0.347778 0.735962 1441496784 -0.077026 -0.575745 -0.347778 0.735962 1441496784 -0.077026 -0.575745 -0.347778 0.735962 1441496785 -0.077026 -0.575745 -0.347778 0.735962 1441496785 -0.077026 -0.575745 -0.347778 0.735962 1441496785 -0.077026 -0.575745 -0.347778 0.735962 1441496785 -0.077026 -0.575745 -0.347778 0.735962 1441496785 -0.074402 -0.578918 -0.340637 0.737061 1441496785 -0.074402 -0.578918 -0.340637 0.737061 1441496785 -0.074402 -0.578918 -0.340637 0.737061 1441496785 -0.074402 -0.578918 -0.340637 0.737061 1441496785 
-0.167114 -0.466064 -0.650146 0.576416 1441496787 -0.167114 -0.466064 -0.650146 0.576416 1441496787 -0.167114 -0.466064 -0.650146 0.576416 1441496787 -0.167114 -0.466064 -0.650146 0.576416 1441496787 -0.167114 -0.466064 -0.650146 0.576416 1441496787 -0.089905 -0.419373 -0.755432 0.495422 1441496787 -0.089905 -0.419373 -0.755432 0.495422 1441496787 -0.089905 -0.419373 -0.755432 0.495422 1441496787 -0.089905 -0.419373 -0.755432 0.495422 1441496787 -0.089905 -0.419373 -0.755432 0.495422 1441496787 -0.089905 -0.419373 -0.755432 0.495422 1441496787 0.026794 -0.383301 -0.829529 0.405334 1441496787 0.026794 -0.383301 -0.829529 0.405334 1441496787 0.026794 -0.383301 -0.829529 0.405334 1441496787 0.026794 -0.383301 -0.829529 0.405334 1441496787 0.026794 -0.383301 -0.829529 0.405334 1441496787 0.026794 -0.383301 -0.829529 0.405334 1441496787 0.026794 -0.383301 -0.829529 0.405334 1441496787 0.178223 -0.347595 -0.863647 0.318726 1441496787 0.178223 -0.347595 -0.863647 0.318726 1441496787 0.178223 -0.347595 -0.863647 0.318726 1441496787 0.178223 -0.347595 -0.863647 0.318726 1441496787 0.178223 -0.347595 -0.863647 0.318726 1441496787 0.178223 -0.347595 -0.863647 0.318726 1441496787 0.361572 -0.290344 -0.840820 0.279236 1441496787 0.361572 -0.290344 -0.840820 0.279236 1441496787 0.361572 -0.290344 -0.840820 0.279236 1441496787 0.361572 -0.290344 -0.840820 0.279236 1441496787 0.361572 -0.290344 -0.840820 0.279236 1441496787 0.361572 -0.290344 -0.840820 0.279236 1441496787 0.513977 -0.212402 -0.796570 0.237061 1441496787 0.513977 -0.212402 -0.796570 0.237061 1441496787 0.513977 -0.212402 -0.796570 0.237061 1441496787 0.513977 -0.212402 -0.796570 0.237061 1441496787 0.513977 -0.212402 -0.796570 0.237061 1441496787 0.513977 -0.212402 -0.796570 0.237061 1441496787 0.513977 -0.212402 -0.796570 0.237061 1441496787 0.619446 -0.166504 -0.752747 0.147888 1441496787 0.619446 -0.166504 -0.752747 0.147888 1441496787 0.619446 -0.166504 -0.752747 0.147888 1441496787 0.619446 -0.166504 -0.752747 0.147888 1441496787 0.619446 -0.166504 -0.752747 0.147888 1441496787 0.619446 -0.166504 -0.752747 0.147888 1441496787 0.693909 -0.142761 -0.702087 0.072083 1441496787 0.693909 -0.142761 -0.702087 0.072083 1441496787 0.693909 -0.142761 -0.702087 0.072083 1441496787 0.693909 -0.142761 -0.702087 0.072083 1441496787 0.693909 -0.142761 -0.702087 0.072083 1441496787 0.693909 -0.142761 -0.702087 0.072083 1441496787 0.745422 -0.092285 -0.658997 0.039185 1441496787 0.745422 -0.092285 -0.658997 0.039185 1441496787 0.745422 -0.092285 -0.658997 0.039185 1441496787 0.745422 -0.092285 -0.658997 0.039185 1441496787 0.745422 -0.092285 -0.658997 0.039185 1441496787 0.745422 -0.092285 -0.658997 0.039185 1441496787 0.762451 -0.079895 -0.642029 0.011780 1441496787 0.762451 -0.079895 -0.642029 0.011780 1441496787 0.762451 -0.079895 -0.642029 0.011780 1441496787 0.762451 -0.079895 -0.642029 0.011780 1441496787 0.762451 -0.079895 -0.642029 0.011780 1441496787 0.762451 -0.079895 -0.642029 0.011780 1441496787 0.762451 -0.079895 -0.642029 0.011780 1441496787 0.752014 -0.084473 -0.653076 0.029175 1441496787 0.752014 -0.084473 -0.653076 0.029175 1441496787 0.752014 -0.084473 -0.653076 0.029175 1441496787 0.752014 -0.084473 -0.653076 0.029175 1441496787 0.752014 -0.084473 -0.653076 0.029175 1441496788 0.752014 -0.084473 -0.653076 0.029175 1441496788 0.712158 -0.109131 -0.686890 0.095215 1441496788 0.712158 -0.109131 -0.686890 0.095215 1441496788 0.712158 -0.109131 -0.686890 0.095215 1441496788 0.712158 -0.109131 -0.686890 0.095215 1441496788 0.712158 -0.109131 -0.686890 0.095215 1441496788 0.712158 -0.109131 -0.686890 0.095215 1441496788 0.712158 -0.109131 -0.686890 0.095215 1441496788 0.629028 -0.163025 -0.733093 0.200989 1441496788 0.629028 -0.163025 -0.733093 0.200989 1441496788 0.629028 -0.163025 -0.733093 0.200989 1441496788 0.629028 -0.163025 -0.733093 0.200989 1441496788 0.629028 -0.163025 -0.733093 0.200989 1441496788 0.629028 -0.163025 -0.733093 0.200989 1441496788 0.488647 -0.243774 -0.772156 0.324951 1441496788 0.488647 -0.243774 -0.772156 0.324951 1441496788 0.488647 -0.243774 -0.772156 0.324951 1441496788 0.488647 -0.243774 -0.772156 0.324951 1441496788 0.488647 -0.243774 -0.772156 0.324951 1441496788 0.303162 -0.328796 -0.791260 0.417053 1441496788 0.303162 -0.328796 -0.791260 0.417053 1441496788 0.303162 -0.328796 -0.791260 0.417053 1441496788 0.303162 -0.328796 -0.791260 0.417053 1441496788 0.303162 -0.328796 -0.791260 0.417053 1441496788 0.303162 -0.328796 -0.791260 0.417053 1441496788 0.105896 -0.390259 -0.785767 0.468079 1441496788 0.105896 -0.390259 -0.785767 0.468079 1441496788 0.105896 -0.390259 -0.785767 0.468079 1441496788 0.105896 -0.390259 -0.785767 0.468079 1441496788 0.105896 -0.390259 -0.785767 0.468079 1441496788 0.105896 -0.390259 -0.785767 0.468079 1441496788 -0.035645 -0.416809 -0.729004 0.541809 1441496788 -0.035645 -0.416809 -0.729004 0.541809 1441496788 -0.035645 -0.416809 -0.729004 0.541809 1441496788 -0.035645 -0.416809 -0.729004 0.541809 1441496788 -0.035645 -0.416809 -0.729004 0.541809 1441496788 -0.148010 -0.443481 -0.646301 0.603149 1441496788 -0.148010 -0.443481 -0.646301 0.603149 1441496788 -0.148010 -0.443481 -0.646301 0.603149 1441496788 -0.148010 -0.443481 -0.646301 0.603149 1441496788 -0.148010 -0.443481 -0.646301 0.603149 1441496788 -0.148010 -0.443481 -0.646301 0.603149 1441496788 -0.148010 -0.443481 -0.646301 0.603149 1441496788 -0.256409 -0.457275 -0.588257 0.615784 1441496788 -0.256409 -0.457275 -0.588257 0.615784 1441496788 -0.256409 -0.457275 -0.588257 0.615784 1441496788 -0.256409 -0.457275 -0.588257 0.615784 1441496788 -0.256409 -0.457275 -0.588257 0.615784 1441496788 -0.256409 -0.457275 -0.588257 0.615784 1441496788 -0.322754 -0.457031 -0.562561 0.608704 1441496788 -0.322754 -0.457031 -0.562561 0.608704 1441496788 -0.322754 -0.457031 -0.562561 0.608704 1441496788 -0.322754 -0.457031 -0.562561 0.608704 1441496788 -0.322754 -0.457031 -0.562561 0.608704 1441496788 -0.322754 -0.457031 -0.562561 0.608704 1441496788 -0.335571 -0.444275 -0.582642 0.592163 1441496788 -0.335571 -0.444275 -0.582642 0.592163 1441496788 -0.335571 -0.444275 -0.582642 0.592163 1441496788 -0.335571 -0.444275 -0.582642 0.592163 1441496788 -0.335571 -0.444275 -0.582642 0.592163 1441496788 -0.335571 -0.444275 -0.582642 0.592163 1441496788 -0.335571 -0.444275 -0.582642 0.592163 1441496788 -0.300781 -0.426819 -0.630554 0.574280 1441496788 -0.300781 -0.426819 -0.630554 0.574280 1441496788 -0.300781 -0.426819 -0.630554 0.574280 1441496788 -0.300781 -0.426819 -0.630554 0.574280 1441496788 -0.300781 -0.426819 -0.630554 0.574280 1441496788 -0.300781 -0.426819 -0.630554 0.574280 1441496788 -0.228149 -0.405823 -0.696533 0.546021 1441496788 -0.228149 -0.405823 -0.696533 0.546021 1441496788 -0.228149 -0.405823 -0.696533 0.546021 1441496788 -0.228149 -0.405823 -0.696533 0.546021 1441496788 -0.228149 -0.405823 -0.696533 0.546021 1441496788 -0.228149 -0.405823 -0.696533 0.546021 1441496788 -0.228149 -0.405823 -0.696533 0.546021 1441496788 -0.119507 -0.372681 -0.781433 0.486023 1441496788 -0.119507 -0.372681 -0.781433 0.486023 1441496788 -0.119507 -0.372681 -0.781433 0.486023 1441496788 -0.119507 -0.372681 -0.781433 0.486023 1441496788 -0.119507 -0.372681 -0.781433 0.486023 1441496788 -0.119507 -0.372681 -0.781433 0.486023 1441496788 0.039612 -0.334412 -0.852783 0.399292 1441496788 0.039612 -0.334412 -0.852783 0.399292 1441496788 0.039612 -0.334412 -0.852783 0.399292 1441496788 0.039612 -0.334412 -0.852783 0.399292 1441496788 0.039612 -0.334412 -0.852783 0.399292 1441496788 0.039612 -0.334412 -0.852783 0.399292 1441496788 0.210632 -0.294312 -0.872253 0.328857 1441496788 0.210632 -0.294312 -0.872253 0.328857 1441496788 0.210632 -0.294312 -0.872253 0.328857 1441496788 0.210632 -0.294312 -0.872253 0.328857 1441496788 0.210632 -0.294312 -0.872253 0.328857 1441496788 0.210632 -0.294312 -0.872253 0.328857 1441496788 0.210632 -0.294312 -0.872253 0.328857 1441496788 0.367737 -0.256775 -0.862244 0.235291 1441496788 0.367737 -0.256775 -0.862244 0.235291 1441496788 0.367737 -0.256775 -0.862244 0.235291 1441496788 0.367737 -0.256775 -0.862244 0.235291 1441496788 0.367737 -0.256775 -0.862244 0.235291 1441496788 0.367737 -0.256775 -0.862244 0.235291 1441496788 0.497864 -0.215881 -0.827026 0.146729 1441496788 0.497864 -0.215881 -0.827026 0.146729 1441496788 0.497864 -0.215881 -0.827026 0.146729 1441496788 0.497864 -0.215881 -0.827026 0.146729 1441496788 0.497864 -0.215881 -0.827026 0.146729 1441496788 0.497864 -0.215881 -0.827026 0.146729 1441496788 0.602173 -0.171143 -0.777283 0.062744 1441496788 0.602173 -0.171143 -0.777283 0.062744 1441496788 0.602173 -0.171143 -0.777283 0.062744 1441496788 0.602173 -0.171143 -0.777283 0.062744 1441496788 0.602173 -0.171143 -0.777283 0.062744 1441496788 0.602173 -0.171143 -0.777283 0.062744 1441496789 0.677368 -0.109131 -0.727417 0.012512 1441496789 0.677368 -0.109131 -0.727417 0.012512 1441496789 0.677368 -0.109131 -0.727417 0.012512 1441496789 0.677368 -0.109131 -0.727417 0.012512 1441496789 0.677368 -0.109131 -0.727417 0.012512 1441496789 0.677368 -0.109131 -0.727417 0.012512 1441496789 0.711670 -0.062622 -0.699646 -0.010925 1441496789 0.711670 -0.062622 -0.699646 -0.010925 1441496789 0.711670 -0.062622 -0.699646 -0.010925 1441496789 0.711670 -0.062622 -0.699646 -0.010925 1441496789 0.711670 -0.062622 -0.699646 -0.010925 1441496789 0.711670 -0.062622 -0.699646 -0.010925 1441496789 0.711670 -0.062622 -0.699646 -0.010925 1441496789 0.706787 -0.057007 -0.705078 0.009521 1441496789 0.706787 -0.057007 -0.705078 0.009521 1441496789 0.706787 -0.057007 -0.705078 0.009521 1441496789 0.706787 -0.057007 -0.705078 0.009521 1441496789 0.706787 -0.057007 -0.705078 0.009521 1441496789 0.706787 -0.057007 -0.705078 0.009521 1441496789 0.668884 -0.061279 -0.735535 0.088562 1441496789 0.668884 -0.061279 -0.735535 0.088562 1441496789 0.668884 -0.061279 -0.735535 0.088562 1441496789 0.668884 -0.061279 -0.735535 0.088562 1441496789 0.583435 -0.100830 -0.782471 0.192810 1441496789 0.583435 -0.100830 -0.782471 0.192810 1441496789 0.583435 -0.100830 -0.782471 0.192810 1441496789 0.583435 -0.100830 -0.782471 0.192810 1441496789 0.583435 -0.100830 -0.782471 0.192810 1441496789 0.583435 -0.100830 -0.782471 0.192810 1441496789 0.439880 -0.168701 -0.831238 0.295166 1441496789 0.439880 -0.168701 -0.831238 0.295166 1441496789 0.439880 -0.168701 -0.831238 0.295166 1441496789 0.439880 -0.168701 -0.831238 0.295166 1441496789 0.439880 -0.168701 -0.831238 0.295166 1441496789 0.439880 -0.168701 -0.831238 0.295166 1441496789 0.439880 -0.168701 -0.831238 0.295166 1441496789 0.247314 -0.242249 -0.872986 0.343628 1441496789 0.247314 -0.242249 -0.872986 0.343628 1441496789 0.247314 -0.242249 -0.872986 0.343628 1441496789 0.247314 -0.242249 -0.872986 0.343628 1441496789 0.247314 -0.242249 -0.872986 0.343628 1441496789 0.247314 -0.242249 -0.872986 0.343628 1441496789 0.076538 -0.282654 -0.859436 0.419067 1441496789 0.076538 -0.282654 -0.859436 0.419067 1441496789 0.076538 -0.282654 -0.859436 0.419067 1441496789 0.076538 -0.282654 -0.859436 0.419067 1441496789 0.076538 -0.282654 -0.859436 0.419067 1441496789 0.076538 -0.282654 -0.859436 0.419067 1441496789 -0.058472 -0.325012 -0.812683 0.480103 1441496789 -0.058472 -0.325012 -0.812683 0.480103 1441496789 -0.058472 -0.325012 -0.812683 0.480103 1441496789 -0.058472 -0.325012 -0.812683 0.480103 1441496789 -0.058472 -0.325012 -0.812683 0.480103 1441496789 -0.178955 -0.366699 -0.747986 0.523499 1441496789 -0.178955 -0.366699 -0.747986 0.523499 1441496789 -0.178955 -0.366699 -0.747986 0.523499 1441496789 -0.178955 -0.366699 -0.747986 0.523499 1441496789 -0.178955 -0.366699 -0.747986 0.523499 1441496789 -0.178955 -0.366699 -0.747986 0.523499 1441496789 -0.276917 -0.389526 -0.691162 0.542114 1441496789 -0.276917 -0.389526 -0.691162 0.542114 1441496789 -0.276917 -0.389526 -0.691162 0.542114 1441496789 -0.276917 -0.389526 -0.691162 0.542114 1441496789 -0.276917 -0.389526 -0.691162 0.542114 1441496789 -0.276917 -0.389526 -0.691162 0.542114 1441496789 -0.331421 -0.386475 -0.678894 0.529053 1441496789 -0.331421 -0.386475 -0.678894 0.529053 1441496789 -0.331421 -0.386475 -0.678894 0.529053 1441496789 -0.331421 -0.386475 -0.678894 0.529053 1441496789 -0.331421 -0.386475 -0.678894 0.529053 1441496789 -0.331421 -0.386475 -0.678894 0.529053 1441496789 -0.324951 -0.377625 -0.697327 0.515320 1441496789 -0.324951 -0.377625 -0.697327 0.515320 1441496789 -0.324951 -0.377625 -0.697327 0.515320 1441496789 -0.324951 -0.377625 -0.697327 0.515320 1441496789 -0.324951 -0.377625 -0.697327 0.515320 1441496789 -0.324951 -0.377625 -0.697327 0.515320 1441496789 -0.288086 -0.367371 -0.730164 0.498962 1441496789 -0.288086 -0.367371 -0.730164 0.498962 1441496789 -0.288086 -0.367371 -0.730164 0.498962 1441496789 -0.288086 -0.367371 -0.730164 0.498962 1441496789 -0.288086 -0.367371 -0.730164 0.498962 1441496789 -0.288086 -0.367371 -0.730164 0.498962 1441496789 -0.224670 -0.350159 -0.778625 0.469788 1441496789 -0.224670 -0.350159 -0.778625 0.469788 1441496789 -0.224670 -0.350159 -0.778625 0.469788 1441496789 -0.224670 -0.350159 -0.778625 0.469788 1441496789 -0.224670 -0.350159 -0.778625 0.469788 1441496789 -0.224670 -0.350159 -0.778625 0.469788 1441496789 -0.224670 -0.350159 -0.778625 0.469788 1441496789 -0.125305 -0.333618 -0.833984 0.421326 1441496789 -0.125305 -0.333618 -0.833984 0.421326 1441496789 -0.125305 -0.333618 -0.833984 0.421326 1441496789 -0.125305 -0.333618 -0.833984 0.421326 1441496789 -0.125305 -0.333618 -0.833984 0.421326 1441496789 0.004272 -0.320679 -0.879578 0.351563 1441496789 0.004272 -0.320679 -0.879578 0.351563 1441496789 0.004272 -0.320679 -0.879578 0.351563 1441496789 0.004272 -0.320679 -0.879578 0.351563 1441496789 0.004272 -0.320679 -0.879578 0.351563 1441496789 0.004272 -0.320679 -0.879578 0.351563 1441496789 0.153259 -0.310242 -0.896240 0.277588 1441496789 0.153259 -0.310242 -0.896240 0.277588 1441496789 0.153259 -0.310242 -0.896240 0.277588 1441496789 0.153259 -0.310242 -0.896240 0.277588 1441496789 0.153259 -0.310242 -0.896240 0.277588 1441496789 0.153259 -0.310242 -0.896240 0.277588 1441496789 0.153259 -0.310242 -0.896240 0.277588 1441496790 0.314941 -0.289612 -0.877075 0.218384 1441496790 0.314941 -0.289612 -0.877075 0.218384 1441496790 0.314941 -0.289612 -0.877075 0.218384 1441496790 0.314941 -0.289612 -0.877075 0.218384 1441496790 0.314941 -0.289612 -0.877075 0.218384 1441496790 0.314941 -0.289612 -0.877075 0.218384 1441496790 0.465942 -0.249695 -0.832031 0.168335 1441496790 0.465942 -0.249695 -0.832031 0.168335 1441496790 0.465942 -0.249695 -0.832031 0.168335 1441496790 0.465942 -0.249695 -0.832031 0.168335 1441496790 0.465942 -0.249695 -0.832031 0.168335 1441496790 0.465942 -0.249695 -0.832031 0.168335 1441496790 0.589539 -0.197632 -0.773926 0.120239 1441496790 0.589539 -0.197632 -0.773926 0.120239 1441496790 0.589539 -0.197632 -0.773926 0.120239 1441496790 0.589539 -0.197632 -0.773926 0.120239 1441496790 0.589539 -0.197632 -0.773926 0.120239 1441496790 0.589539 -0.197632 -0.773926 0.120239 1441496790 0.682129 -0.134155 -0.715210 0.072388 1441496790 0.682129 -0.134155 -0.715210 0.072388 1441496790 0.682129 -0.134155 -0.715210 0.072388 1441496790 0.682129 -0.134155 -0.715210 0.072388 1441496790 0.682129 -0.134155 -0.715210 0.072388 1441496790 0.682129 -0.134155 -0.715210 0.072388 1441496790 0.682129 -0.134155 -0.715210 0.072388 1441496790 0.741577 -0.080688 -0.665466 0.026367 1441496790 0.741577 -0.080688 -0.665466 0.026367 1441496790 0.741577 -0.080688 -0.665466 0.026367 1441496790 0.741577 -0.080688 -0.665466 0.026367 1441496790 0.741577 -0.080688 -0.665466 0.026367 1441496790 0.741577 -0.080688 -0.665466 0.026367 1441496790 0.766418 -0.051636 -0.640259 0.001221 1441496790 0.766418 -0.051636 -0.640259 0.001221 1441496790 0.766418 -0.051636 -0.640259 0.001221 1441496790 0.766418 -0.051636 -0.640259 0.001221 1441496790 0.766418 -0.051636 -0.640259 0.001221 1441496790 0.766418 -0.051636 -0.640259 0.001221 1441496790 0.756348 -0.062378 -0.651184 0.000671 1441496790 0.756348 -0.062378 -0.651184 0.000671 1441496790 0.756348 -0.062378 -0.651184 0.000671 1441496790 0.756348 -0.062378 -0.651184 0.000671 1441496790 0.756348 -0.062378 -0.651184 0.000671 1441496790 0.756348 -0.062378 -0.651184 0.000671 1441496790 0.711182 -0.089844 -0.696167 0.038757 1441496790 0.711182 -0.089844 -0.696167 0.038757 1441496790 0.711182 -0.089844 -0.696167 0.038757 1441496790 0.711182 -0.089844 -0.696167 0.038757 1441496790 0.711182 -0.089844 -0.696167 0.038757 1441496790 0.711182 -0.089844 -0.696167 0.038757 1441496790 0.623779 -0.129700 -0.762634 0.111877 1441496790 0.623779 -0.129700 -0.762634 0.111877 1441496790 0.623779 -0.129700 -0.762634 0.111877 1441496790 0.623779 -0.129700 -0.762634 0.111877 1441496790 0.623779 -0.129700 -0.762634 0.111877 1441496790 0.623779 -0.129700 -0.762634 0.111877 1441496790 0.491089 -0.186279 -0.823853 0.212952 1441496790 0.491089 -0.186279 -0.823853 0.212952 1441496790 0.491089 -0.186279 -0.823853 0.212952 1441496790 0.491089 -0.186279 -0.823853 0.212952 1441496790 0.491089 -0.186279 -0.823853 0.212952 1441496790 0.491089 -0.186279 -0.823853 0.212952 1441496790 0.330444 -0.241699 -0.844299 0.345764 1441496790 0.330444 -0.241699 -0.844299 0.345764 1441496790 0.330444 -0.241699 -0.844299 0.345764 1441496790 0.330444 -0.241699 -0.844299 0.345764 1441496790 0.330444 -0.241699 -0.844299 0.345764 1441496790 0.330444 -0.241699 -0.844299 0.345764 1441496790 0.154907 -0.314880 -0.831665 0.430359 1441496790 0.154907 -0.314880 -0.831665 0.430359 1441496790 0.154907 -0.314880 -0.831665 0.430359 1441496790 0.154907 -0.314880 -0.831665 0.430359 1441496790 0.154907 -0.314880 -0.831665 0.430359 1441496790 0.154907 -0.314880 -0.831665 0.430359 1441496790 0.154907 -0.314880 -0.831665 0.430359 1441496790 -0.018433 -0.371460 -0.799866 0.471130 1441496790 -0.018433 -0.371460 -0.799866 0.471130 1441496790 -0.018433 -0.371460 -0.799866 0.471130 1441496790 -0.018433 -0.371460 -0.799866 0.471130 1441496790 -0.018433 -0.371460 -0.799866 0.471130 1441496790 -0.018433 -0.371460 -0.799866 0.471130 1441496790 -0.159424 -0.402466 -0.739136 0.516052 1441496790 -0.159424 -0.402466 -0.739136 0.516052 1441496790 -0.159424 -0.402466 -0.739136 0.516052 1441496790 -0.159424 -0.402466 -0.739136 0.516052 1441496790 -0.159424 -0.402466 -0.739136 0.516052 1441496790 -0.159424 -0.402466 -0.739136 0.516052 1441496790 -0.266602 -0.435303 -0.643250 0.570679 1441496790 -0.266602 -0.435303 -0.643250 0.570679 1441496790 -0.266602 -0.435303 -0.643250 0.570679 1441496790 -0.266602 -0.435303 -0.643250 0.570679 1441496790 -0.266602 -0.435303 -0.643250 0.570679 1441496790 -0.266602 -0.435303 -0.643250 0.570679 1441496790 -0.351563 -0.436829 -0.596313 0.574463 1441496790 -0.351563 -0.436829 -0.596313 0.574463 1441496790 -0.351563 -0.436829 -0.596313 0.574463 1441496790 -0.351563 -0.436829 -0.596313 0.574463 1441496790 -0.351563 -0.436829 -0.596313 0.574463 1441496790 -0.351563 -0.436829 -0.596313 0.574463 1441496790 -0.351563 -0.436829 -0.596313 0.574463 1441496790 -0.339355 -0.425049 -0.628296 0.556335 1441496790 -0.339355 -0.425049 -0.628296 0.556335 1441496790 -0.339355 -0.425049 -0.628296 0.556335 1441496790 -0.339355 -0.425049 -0.628296 0.556335 1441496790 -0.339355 -0.425049 -0.628296 0.556335 1441496790 -0.339355 -0.425049 -0.628296 0.556335 1441496790 -0.301636 -0.412842 -0.669250 0.539246 1441496790 -0.301636 -0.412842 -0.669250 0.539246 1441496790 -0.301636 -0.412842 -0.669250 0.539246 1441496790 -0.301636 -0.412842 -0.669250 0.539246 1441496790 -0.301636 -0.412842 -0.669250 0.539246 1441496790 -0.301636 -0.412842 -0.669250 0.539246 1441496790 -0.226685 -0.388245 -0.742859 0.496033 1441496791 -0.226685 -0.388245 -0.742859 0.496033 1441496791 -0.226685 -0.388245 -0.742859 0.496033 1441496791 -0.226685 -0.388245 -0.742859 0.496033 1441496791 -0.226685 -0.388245 -0.742859 0.496033 1441496791 -0.226685 -0.388245 -0.742859 0.496033 1441496791 -0.116028 -0.364075 -0.811829 0.441589 1441496791 -0.116028 -0.364075 -0.811829 0.441589 1441496791 -0.116028 -0.364075 -0.811829 0.441589 1441496791 -0.116028 -0.364075 -0.811829 0.441589 1441496791 -0.116028 -0.364075 -0.811829 0.441589 1441496791 -0.116028 -0.364075 -0.811829 0.441589 1441496791 -0.116028 -0.364075 -0.811829 0.441589 1441496791 0.029480 -0.339966 -0.861023 0.377197 1441496791 0.029480 -0.339966 -0.861023 0.377197 1441496791 0.029480 -0.339966 -0.861023 0.377197 1441496791 0.029480 -0.339966 -0.861023 0.377197 1441496791 0.029480 -0.339966 -0.861023 0.377197 1441496791 0.029480 -0.339966 -0.861023 0.377197 1441496791 0.029480 -0.339966 -0.861023 0.377197 1441496791 0.194397 -0.315979 -0.871887 0.319702 1441496791 0.194397 -0.315979 -0.871887 0.319702 1441496791 0.194397 -0.315979 -0.871887 0.319702 1441496791 0.194397 -0.315979 -0.871887 0.319702 1441496791 0.194397 -0.315979 -0.871887 0.319702 1441496791 0.194397 -0.315979 -0.871887 0.319702 1441496791 0.350037 -0.277100 -0.860962 0.243774 1441496791 0.350037 -0.277100 -0.860962 0.243774 1441496791 0.350037 -0.277100 -0.860962 0.243774 1441496791 0.350037 -0.277100 -0.860962 0.243774 1441496791 0.350037 -0.277100 -0.860962 0.243774 1441496791 0.350037 -0.277100 -0.860962 0.243774 1441496791 0.492554 -0.224670 -0.826111 0.156311 1441496791 0.492554 -0.224670 -0.826111 0.156311 1441496791 0.492554 -0.224670 -0.826111 0.156311 1441496791 0.492554 -0.224670 -0.826111 0.156311 1441496791 0.492554 -0.224670 -0.826111 0.156311 1441496791 0.492554 -0.224670 -0.826111 0.156311 1441496791 0.492554 -0.224670 -0.826111 0.156311 1441496791 0.606506 -0.173157 -0.772949 0.068604 1441496791 0.606506 -0.173157 -0.772949 0.068604 1441496791 0.606506 -0.173157 -0.772949 0.068604 1441496791 0.606506 -0.173157 -0.772949 0.068604 1441496791 0.606506 -0.173157 -0.772949 0.068604 1441496791 0.606506 -0.173157 -0.772949 0.068604 1441496791 0.682312 -0.140320 -0.717468 -0.004028 1441496791 0.682312 -0.140320 -0.717468 -0.004028 1441496791 0.682312 -0.140320 -0.717468 -0.004028 1441496791 0.682312 -0.140320 -0.717468 -0.004028 1441496791 0.682312 -0.140320 -0.717468 -0.004028 1441496791 0.682312 -0.140320 -0.717468 -0.004028 1441496791 0.725952 -0.108459 -0.678650 -0.025574 1441496791 0.725952 -0.108459 -0.678650 -0.025574 1441496791 0.725952 -0.108459 -0.678650 -0.025574 1441496791 0.725952 -0.108459 -0.678650 -0.025574 1441496791 0.725952 -0.108459 -0.678650 -0.025574 1441496791 0.725952 -0.108459 -0.678650 -0.025574 1441496791 0.731018 -0.095825 -0.675293 -0.019958 1441496791 0.731018 -0.095825 -0.675293 -0.019958 1441496791 0.731018 -0.095825 -0.675293 -0.019958 1441496791 0.731018 -0.095825 -0.675293 -0.019958 1441496791 0.731018 -0.095825 -0.675293 -0.019958 1441496791 0.731018 -0.095825 -0.675293 -0.019958 1441496791 0.701233 -0.111206 -0.704041 0.015686 1441496791 0.701233 -0.111206 -0.704041 0.015686 1441496791 0.701233 -0.111206 -0.704041 0.015686 1441496791 0.701233 -0.111206 -0.704041 0.015686 1441496791 0.701233 -0.111206 -0.704041 0.015686 1441496791 0.701233 -0.111206 -0.704041 0.015686 1441496791 0.701233 -0.111206 -0.704041 0.015686 1441496791 0.632813 -0.156128 -0.753113 0.089661 1441496791 0.632813 -0.156128 -0.753113 0.089661 1441496791 0.632813 -0.156128 -0.753113 0.089661 1441496791 0.632813 -0.156128 -0.753113 0.089661 1441496791 0.632813 -0.156128 -0.753113 0.089661 1441496791 0.632813 -0.156128 -0.753113 0.089661 1441496791 0.510864 -0.226990 -0.803162 0.205933 1441496791 0.510864 -0.226990 -0.803162 0.205933 1441496791 0.510864 -0.226990 -0.803162 0.205933 1441496791 0.510864 -0.226990 -0.803162 0.205933 1441496791 0.510864 -0.226990 -0.803162 0.205933 1441496791 0.510864 -0.226990 -0.803162 0.205933 1441496791 0.321777 -0.313354 -0.836731 0.313293 1441496791 0.321777 -0.313354 -0.836731 0.313293 1441496791 0.321777 -0.313354 -0.836731 0.313293 1441496791 0.321777 -0.313354 -0.836731 0.313293 1441496791 0.321777 -0.313354 -0.836731 0.313293 1441496791 0.321777 -0.313354 -0.836731 0.313293 1441496791 0.110962 -0.368225 -0.844666 0.372375 1441496791 0.110962 -0.368225 -0.844666 0.372375 1441496791 0.110962 -0.368225 -0.844666 0.372375 1441496791 0.110962 -0.368225 -0.844666 0.372375 1441496791 0.110962 -0.368225 -0.844666 0.372375 1441496791 0.110962 -0.368225 -0.844666 0.372375 1441496791 -0.074402 -0.390381 -0.827515 0.396729 1441496791 -0.074402 -0.390381 -0.827515 0.396729 1441496791 -0.074402 -0.390381 -0.827515 0.396729 1441496791 -0.074402 -0.390381 -0.827515 0.396729 1441496791 -0.074402 -0.390381 -0.827515 0.396729 1441496791 -0.074402 -0.390381 -0.827515 0.396729 1441496791 -0.186462 -0.398193 -0.773743 0.456055 1441496791 -0.186462 -0.398193 -0.773743 0.456055 1441496791 -0.186462 -0.398193 -0.773743 0.456055 1441496791 -0.186462 -0.398193 -0.773743 0.456055 1441496791 -0.186462 -0.398193 -0.773743 0.456055 1441496791 -0.186462 -0.398193 -0.773743 0.456055 1441496791 -0.186462 -0.398193 -0.773743 0.456055 1441496791 -0.273987 -0.415710 -0.696106 0.517273 1441496791 -0.273987 -0.415710 -0.696106 0.517273 1441496791 -0.273987 -0.415710 -0.696106 0.517273 1441496791 -0.273987 -0.415710 -0.696106 0.517273 1441496791 -0.273987 -0.415710 -0.696106 0.517273 1441496791 -0.273987 -0.415710 -0.696106 0.517273 1441496791 -0.348755 -0.419495 -0.637329 0.544250 1441496791 -0.348755 -0.419495 -0.637329 0.544250 1441496791 -0.348755 -0.419495 -0.637329 0.544250 1441496792 -0.348755 -0.419495 -0.637329 0.544250 1441496792 -0.348755 -0.419495 -0.637329 0.544250 1441496792 -0.348755 -0.419495 -0.637329 0.544250 1441496792 -0.348755 -0.419495 -0.637329 0.544250 1441496792 -0.386169 -0.410278 -0.622925 0.542725 1441496792 -0.386169 -0.410278 -0.622925 0.542725 1441496792 -0.386169 -0.410278 -0.622925 0.542725 1441496792 -0.386169 -0.410278 -0.622925 0.542725 1441496792 -0.386169 -0.410278 -0.622925 0.542725 1441496792 -0.386169 -0.410278 -0.622925 0.542725 1441496792 -0.373169 -0.403198 -0.646179 0.529724 1441496792 -0.373169 -0.403198 -0.646179 0.529724 1441496792 -0.373169 -0.403198 -0.646179 0.529724 1441496792 -0.373169 -0.403198 -0.646179 0.529724 1441496792 -0.373169 -0.403198 -0.646179 0.529724 1441496792 -0.340454 -0.392700 -0.687439 0.507263 1441496792 -0.340454 -0.392700 -0.687439 0.507263 1441496792 -0.340454 -0.392700 -0.687439 0.507263 1441496792 -0.340454 -0.392700 -0.687439 0.507263 1441496792 -0.340454 -0.392700 -0.687439 0.507263 1441496792 -0.340454 -0.392700 -0.687439 0.507263 1441496792 -0.279175 -0.377502 -0.747498 0.469971 1441496792 -0.279175 -0.377502 -0.747498 0.469971 1441496792 -0.279175 -0.377502 -0.747498 0.469971 1441496792 -0.279175 -0.377502 -0.747498 0.469971 1441496792 -0.279175 -0.377502 -0.747498 0.469971 1441496792 -0.279175 -0.377502 -0.747498 0.469971 1441496792 -0.183350 -0.360596 -0.814575 0.415710 1441496792 -0.183350 -0.360596 -0.814575 0.415710 1441496792 -0.183350 -0.360596 -0.814575 0.415710 1441496792 -0.183350 -0.360596 -0.814575 0.415710 1441496792 -0.183350 -0.360596 -0.814575 0.415710 1441496792 -0.183350 -0.360596 -0.814575 0.415710 1441496792 -0.062073 -0.342529 -0.872681 0.342590 1441496792 -0.062073 -0.342529 -0.872681 0.342590 1441496792 -0.062073 -0.342529 -0.872681 0.342590 1441496792 -0.062073 -0.342529 -0.872681 0.342590 1441496792 -0.062073 -0.342529 -0.872681 0.342590 1441496792 -0.062073 -0.342529 -0.872681 0.342590 1441496792 0.081177 -0.327209 -0.903198 0.265808 1441496792 0.081177 -0.327209 -0.903198 0.265808 1441496792 0.081177 -0.327209 -0.903198 0.265808 1441496792 0.081177 -0.327209 -0.903198 0.265808 1441496792 0.081177 -0.327209 -0.903198 0.265808 1441496792 0.081177 -0.327209 -0.903198 0.265808 1441496792 0.247314 -0.303772 -0.894226 0.216797 1441496792 0.247314 -0.303772 -0.894226 0.216797 1441496792 0.247314 -0.303772 -0.894226 0.216797 1441496792 0.247314 -0.303772 -0.894226 0.216797 1441496792 0.247314 -0.303772 -0.894226 0.216797 1441496792 0.247314 -0.303772 -0.894226 0.216797 1441496792 0.247314 -0.303772 -0.894226 0.216797 1441496792 0.400146 -0.268921 -0.862366 0.154480 1441496792 0.400146 -0.268921 -0.862366 0.154480 1441496792 0.400146 -0.268921 -0.862366 0.154480 1441496792 0.400146 -0.268921 -0.862366 0.154480 1441496792 0.400146 -0.268921 -0.862366 0.154480 1441496792 0.400146 -0.268921 -0.862366 0.154480 1441496792 0.530090 -0.231567 -0.812256 0.074951 1441496792 
-0.103943 -0.566711 -0.399414 0.713074 1441496794 -0.103943 -0.566711 -0.399414 0.713074 1441496794 -0.103943 -0.566711 -0.399414 0.713074 1441496794 -0.103943 -0.566711 -0.399414 0.713074 1441496794 -0.102234 -0.569458 -0.395630 0.713257 1441496794 -0.102234 -0.569458 -0.395630 0.713257 1441496794 -0.102234 -0.569458 -0.395630 0.713257 1441496794 -0.102234 -0.569458 -0.395630 0.713257 1441496794 -0.102234 -0.569458 -0.395630 0.713257 1441496794 -0.102234 -0.569458 -0.395630 0.713257 1441496794 -0.099060 -0.572388 -0.390076 0.714417 1441496794 -0.099060 -0.572388 -0.390076 0.714417 1441496794 -0.099060 -0.572388 -0.390076 0.714417 1441496794 -0.099060 -0.572388 -0.390076 0.714417 1441496794 -0.099060 -0.572388 -0.390076 0.714417 1441496794 -0.099060 -0.572388 -0.390076 0.714417 1441496794 -0.094543 -0.573975 -0.385071 0.716492 1441496794 -0.094543 -0.573975 -0.385071 0.716492 1441496794 -0.094543 -0.573975 -0.385071 0.716492 1441496794 -0.094543 -0.573975 -0.385071 0.716492 1441496794 -0.094543 -0.573975 -0.385071 0.716492 1441496794 -0.094543 -0.573975 -0.385071 0.716492 1441496795 -0.093262 -0.573120 -0.382507 0.718750 1441496795 -0.093262 -0.573120 -0.382507 0.718750 1441496795 -0.093262 -0.573120 -0.382507 0.718750 1441496795 -0.093262 -0.573120 -0.382507 0.718750 1441496795 -0.093262 -0.573120 -0.382507 0.718750 1441496795 -0.093262 -0.573120 -0.382507 0.718750 1441496795 -0.096375 -0.570618 -0.383850 0.719543 1441496795 -0.096375 -0.570618 -0.383850 0.719543 1441496795 -0.096375 -0.570618 -0.383850 0.719543 1441496795 -0.096375 -0.570618 -0.383850 0.719543 1441496795 -0.096375 -0.570618 -0.383850 0.719543 1441496795 -0.096375 -0.570618 -0.383850 0.719543 1441496795 -0.096375 -0.570618 -0.383850 0.719543 1441496795 -0.099854 -0.569275 -0.385498 0.719299 1441496795 -0.099854 -0.569275 -0.385498 0.719299 1441496795 -0.099854 -0.569275 -0.385498 0.719299 1441496795 -0.099854 -0.569275 -0.385498 0.719299 1441496795 -0.099854 -0.569275 -0.385498 0.719299 1441496795 -0.099854 -0.569275 -0.385498 0.719299 1441496795 -0.099670 -0.569092 -0.384827 0.719849 1441496795 -0.099670 -0.569092 -0.384827 0.719849 1441496795 -0.099670 -0.569092 -0.384827 0.719849 1441496795 -0.099670 -0.569092 -0.384827 0.719849 1441496795 -0.099670 -0.569092 -0.384827 0.719849 1441496795 -0.099670 -0.569092 -0.384827 0.719849 1441496795 -0.096436 -0.569763 -0.383057 0.720703 1441496795 -0.096436 -0.569763 -0.383057 0.720703 1441496795 -0.096436 -0.569763 -0.383057 0.720703 1441496795 -0.096436 -0.569763 -0.383057 0.720703 1441496795 -0.096436 -0.569763 -0.383057 0.720703 1441496795 -0.096436 -0.569763 -0.383057 0.720703 1441496795 -0.096436 -0.569763 -0.383057 0.720703 1441496795 -0.092712 -0.571045 -0.382080 0.720703 1441496795 -0.092712 -0.571045 -0.382080 0.720703 1441496795 -0.092712 -0.571045 -0.382080 0.720703 1441496795 -0.092712 -0.571045 -0.382080 0.720703 1441496795 -0.092712 -0.571045 -0.382080 0.720703 1441496795 -0.092712 -0.571045 -0.382080 0.720703 1441496795 -0.089417 -0.570862 -0.385376 0.719482 1441496795 -0.089417 -0.570862 -0.385376 0.719482 1441496795 -0.089417 -0.570862 -0.385376 0.719482 1441496795 -0.089417 -0.570862 -0.385376 0.719482 1441496795 -0.089417 -0.570862 -0.385376 0.719482 1441496795 -0.089417 -0.570862 -0.385376 0.719482 1441496795 -0.086548 -0.570129 -0.390076 0.717834 1441496795 -0.086548 -0.570129 -0.390076 0.717834 1441496795 -0.086548 -0.570129 -0.390076 0.717834 1441496795 -0.086548 -0.570129 -0.390076 0.717834 1441496795 -0.086548 -0.570129 -0.390076 0.717834 1441496795 -0.086548 -0.570129 -0.390076 0.717834 1441496795 -0.084290 -0.570435 -0.392151 0.716736 1441496795 -0.084290 -0.570435 -0.392151 0.716736 1441496795 -0.084290 -0.570435 -0.392151 0.716736 1441496795 -0.084290 -0.570435 -0.392151 0.716736 1441496795 -0.084290 -0.570435 -0.392151 0.716736 1441496795 -0.084290 -0.570435 -0.392151 0.716736 1441496795 -0.084290 -0.570435 -0.392151 0.716736 1441496795 -0.088928 -0.569519 -0.396423 0.714539 1441496795 -0.088928 -0.569519 -0.396423 0.714539 1441496795 -0.088928 -0.569519 -0.396423 0.714539 1441496795 -0.088928 -0.569519 -0.396423 0.714539 1441496795 -0.088928 -0.569519 -0.396423 0.714539 1441496795 -0.088928 -0.569519 -0.396423 0.714539 1441496795 -0.098572 -0.565063 -0.404663 0.712219 1441496795 -0.098572 -0.565063 -0.404663 0.712219 1441496795 -0.098572 -0.565063 -0.404663 0.712219 1441496795 -0.098572 -0.565063 -0.404663 0.712219 1441496795 -0.098572 -0.565063 -0.404663 0.712219 1441496795 -0.098572 -0.565063 -0.404663 0.712219 1441496795 -0.103760 -0.561707 -0.406250 0.713196 1441496795 -0.103760 -0.561707 -0.406250 0.713196 1441496795 -0.103760 -0.561707 -0.406250 0.713196 1441496795 -0.103760 -0.561707 -0.406250 0.713196 1441496795 -0.103760 -0.561707 -0.406250 0.713196 1441496795 -0.103760 -0.561707 -0.406250 0.713196 1441496795 -0.110107 -0.559631 -0.405640 0.714233 1441496795 -0.110107 -0.559631 -0.405640 0.714233 1441496795 -0.110107 -0.559631 -0.405640 0.714233 1441496795 -0.110107 -0.559631 -0.405640 0.714233 1441496795 -0.110107 -0.559631 -0.405640 0.714233 1441496795 -0.110107 -0.559631 -0.405640 0.714233 1441496795 -0.117249 -0.558899 -0.403992 0.714600 1441496795 -0.117249 -0.558899 -0.403992 0.714600 1441496795 -0.117249 -0.558899 -0.403992 0.714600 1441496795 -0.117249 -0.558899 -0.403992 0.714600 1441496795 -0.117249 -0.558899 -0.403992 0.714600 1441496795 -0.117249 -0.558899 -0.403992 0.714600 1441496795 -0.124573 -0.558838 -0.402161 0.714478 1441496795 -0.124573 -0.558838 -0.402161 0.714478 1441496795 -0.124573 -0.558838 -0.402161 0.714478 1441496795 -0.124573 -0.558838 -0.402161 0.714478 1441496795 -0.124573 -0.558838 -0.402161 0.714478 1441496795 -0.124573 -0.558838 -0.402161 0.714478 1441496795 -0.142090 -0.553406 -0.413452 0.708984 1441496795 -0.142090 -0.553406 -0.413452 0.708984 1441496795 -0.142090 -0.553406 -0.413452 0.708984 1441496795 -0.142090 -0.553406 -0.413452 0.708984 1441496795 -0.142090 -0.553406 -0.413452 0.708984 1441496795 -0.142090 -0.553406 -0.413452 0.708984 1441496795 -0.159668 -0.545532 -0.430542 0.701111 1441496795 -0.159668 -0.545532 -0.430542 0.701111 1441496795 -0.159668 -0.545532 -0.430542 0.701111 1441496795 -0.159668 -0.545532 -0.430542 0.701111 1441496795 -0.159668 -0.545532 -0.430542 0.701111 1441496795 -0.159668 -0.545532 -0.430542 0.701111 1441496795 -0.161560 -0.546997 -0.428772 0.700623 1441496795 -0.161560 -0.546997 -0.428772 0.700623 1441496795 -0.161560 -0.546997 -0.428772 0.700623 1441496795 -0.161560 -0.546997 -0.428772 0.700623 1441496795 -0.161560 -0.546997 -0.428772 0.700623 1441496795 -0.161560 -0.546997 -0.428772 0.700623 1441496795 -0.161560 -0.546997 -0.428772 0.700623 1441496796 -0.156250 -0.551086 -0.420166 0.703857 1441496796 -0.156250 -0.551086 -0.420166 0.703857 1441496796 -0.156250 -0.551086 -0.420166 0.703857 1441496796 -0.156250 -0.551086 -0.420166 0.703857 1441496796 -0.156250 -0.551086 -0.420166 0.703857 1441496796 -0.156250 -0.551086 -0.420166 0.703857 1441496796 -0.147400 -0.554504 -0.412659 0.707458 1441496796 -0.147400 -0.554504 -0.412659 0.707458 1441496796 -0.147400 -0.554504 -0.412659 0.707458 1441496796 -0.147400 -0.554504 -0.412659 0.707458 1441496796 -0.147400 -0.554504 -0.412659 0.707458 1441496796 -0.147400 -0.554504 -0.412659 0.707458 1441496796 -0.138794 -0.556030 -0.408813 0.710266 1441496796 -0.138794 -0.556030 -0.408813 0.710266 1441496796 -0.138794 -0.556030 -0.408813 0.710266 1441496796 -0.138794 -0.556030 -0.408813 0.710266 1441496796 -0.138794 -0.556030 -0.408813 0.710266 1441496796 -0.138794 -0.556030 -0.408813 0.710266 1441496796 -0.138794 -0.556030 -0.408813 0.710266 1441496796 -0.132690 -0.554810 -0.409668 0.711853 1441496796 -0.132690 -0.554810 -0.409668 0.711853 1441496796 -0.132690 -0.554810 -0.409668 0.711853 1441496796 -0.132690 -0.554810 -0.409668 0.711853 1441496796 -0.132690 -0.554810 -0.409668 0.711853 1441496796 -0.128723 -0.552551 -0.414551 0.711548 1441496796 -0.128723 -0.552551 -0.414551 0.711548 1441496796 -0.128723 -0.552551 -0.414551 0.711548 1441496796 -0.128723 -0.552551 -0.414551 0.711548 1441496796 -0.128723 -0.552551 -0.414551 0.711548 1441496796 -0.128723 -0.552551 -0.414551 0.711548 1441496796 -0.128723 -0.552551 -0.414551 0.711548 1441496796 -0.121948 -0.552002 -0.417053 0.711731 1441496796 -0.121948 -0.552002 -0.417053 0.711731 1441496796 -0.121948 -0.552002 -0.417053 0.711731 1441496796 -0.121948 -0.552002 -0.417053 0.711731 1441496796 -0.121948 -0.552002 -0.417053 0.711731 1441496796 -0.121948 -0.552002 -0.417053 0.711731 1441496796 -0.113770 -0.553345 -0.413757 0.713928 1441496796 -0.113770 -0.553345 -0.413757 0.713928 1441496796 -0.113770 -0.553345 -0.413757 0.713928 1441496796 -0.113770 -0.553345 -0.413757 0.713928 1441496796 -0.113770 -0.553345 -0.413757 0.713928 1441496796 -0.113770 -0.553345 -0.413757 0.713928 1441496796 -0.111206 -0.553345 -0.409912 0.716553 1441496796 -0.111206 -0.553345 -0.409912 0.716553 1441496796 -0.111206 -0.553345 -0.409912 0.716553 1441496796 -0.111206 -0.553345 -0.409912 0.716553 1441496796 -0.111206 -0.553345 -0.409912 0.716553 1441496796 -0.111206 -0.553345 -0.409912 0.716553 1441496796 -0.117310 -0.552002 -0.412048 0.715393 1441496796 -0.117310 -0.552002 -0.412048 0.715393 1441496796 -0.117310 -0.552002 -0.412048 0.715393 1441496796 -0.117310 -0.552002 -0.412048 0.715393 1441496796 -0.117310 -0.552002 -0.412048 0.715393 1441496796 -0.117310 -0.552002 -0.412048 0.715393 1441496796 -0.121460 -0.551941 -0.409668 0.716064 1441496796 -0.121460 -0.551941 -0.409668 0.716064 1441496796 -0.121460 -0.551941 -0.409668 0.716064 1441496796 -0.121460 -0.551941 -0.409668 0.716064 1441496796 -0.121460 -0.551941 -0.409668 0.716064 1441496796 -0.121460 -0.551941 -0.409668 0.716064 1441496796 -0.125916 -0.552856 -0.407776 0.715698 1441496796 -0.125916 -0.552856 -0.407776 0.715698 1441496796 -0.125916 -0.552856 -0.407776 0.715698 1441496796 -0.125916 -0.552856 -0.407776 0.715698 1441496796 -0.125916 -0.552856 -0.407776 0.715698 1441496796 -0.125916 -0.552856 -0.407776 0.715698 1441496796 -0.125916 -0.552856 -0.407776 0.715698 1441496796 -0.130615 -0.553833 -0.407349 0.714355 1441496796 -0.130615 -0.553833 -0.407349 0.714355 1441496796 -0.130615 -0.553833 -0.407349 0.714355 1441496796 -0.130615 -0.553833 -0.407349 0.714355 1441496796 -0.130615 -0.553833 -0.407349 0.714355 1441496796 -0.130615 -0.553833 -0.407349 0.714355 1441496796 -0.135742 -0.553772 -0.411255 0.711182 1441496796 -0.135742 -0.553772 -0.411255 0.711182 1441496796 -0.135742 -0.553772 -0.411255 0.711182 1441496796 -0.135742 -0.553772 -0.411255 0.711182 1441496796 -0.135742 -0.553772 -0.411255 0.711182 1441496796 -0.135742 -0.553772 -0.411255 0.711182 1441496796 -0.137329 -0.551514 -0.416321 0.709656 1441496796 -0.137329 -0.551514 -0.416321 0.709656 1441496796 -0.137329 -0.551514 -0.416321 0.709656 1441496796 -0.137329 -0.551514 -0.416321 0.709656 1441496796 -0.137329 -0.551514 -0.416321 0.709656 1441496796 -0.137329 -0.551514 -0.416321 0.709656 1441496796 -0.136780 -0.548279 -0.418152 0.711243 1441496796 -0.136780 -0.548279 -0.418152 0.711243 1441496796 -0.136780 -0.548279 -0.418152 0.711243 1441496796 -0.136780 -0.548279 -0.418152 0.711243 1441496796 -0.136780 -0.548279 -0.418152 0.711243 1441496796 -0.136780 -0.548279 -0.418152 0.711243 1441496796 -0.136780 -0.548279 -0.418152 0.711243 1441496796 -0.138489 -0.546753 -0.418640 0.711792 1441496796 -0.138489 -0.546753 -0.418640 0.711792 1441496796 -0.138489 -0.546753 -0.418640 0.711792 1441496796 -0.138489 -0.546753 -0.418640 0.711792 1441496796 -0.138489 -0.546753 -0.418640 0.711792 1441496796 -0.138489 -0.546753 -0.418640 0.711792 1441496796 -0.140442 -0.547180 -0.414368 0.713562 1441496796 -0.140442 -0.547180 -0.414368 0.713562 1441496796 -0.140442 -0.547180 -0.414368 0.713562 1441496796 -0.140442 -0.547180 -0.414368 0.713562 1441496796 -0.140442 -0.547180 -0.414368 0.713562 1441496796 -0.140442 -0.547180 -0.414368 0.713562 1441496796 -0.143311 -0.547058 -0.412354 0.714294 1441496796 -0.143311 -0.547058 -0.412354 0.714294 1441496796 -0.143311 -0.547058 -0.412354 0.714294 1441496796 -0.143311 -0.547058 -0.412354 0.714294 1441496796 -0.143311 -0.547058 -0.412354 0.714294 1441496796 -0.143311 -0.547058 -0.412354 0.714294 1441496796 -0.143066 -0.546875 -0.411865 0.714722 1441496796 -0.143066 -0.546875 -0.411865 0.714722 1441496797 -0.143066 -0.546875 -0.411865 0.714722 1441496797 -0.143066 -0.546875 -0.411865 0.714722 1441496797 -0.143066 -0.546875 -0.411865 0.714722 1441496797 -0.143066 -0.546875 -0.411865 0.714722 1441496797 -0.143066 -0.546875 -0.411865 0.714722 1441496797 -0.141174 -0.549133 -0.409790 0.714539 1441496797 -0.141174 -0.549133 -0.409790 0.714539 1441496797 -0.141174 -0.549133 -0.409790 0.714539 1441496797 -0.141174 -0.549133 -0.409790 0.714539 1441496797 -0.141174 -0.549133 -0.409790 0.714539 1441496797 -0.137634 -0.554138 -0.402527 0.715576 1441496797 -0.137634 -0.554138 -0.402527 0.715576 1441496797 -0.137634 -0.554138 -0.402527 0.715576 1441496797 -0.137634 -0.554138 -0.402527 0.715576 1441496797 -0.137634 -0.554138 -0.402527 0.715576 1441496797 -0.137634 -0.554138 -0.402527 0.715576 1441496797 -0.137634 -0.554138 -0.402527 0.715576 1441496797 -0.132629 -0.557739 -0.395874 0.717407 1441496797 -0.132629 -0.557739 -0.395874 0.717407 1441496797 -0.132629 -0.557739 -0.395874 0.717407 1441496797 -0.132629 -0.557739 -0.395874 0.717407 1441496797 -0.132629 -0.557739 -0.395874 0.717407 1441496797 -0.132629 -0.557739 -0.395874 0.717407 1441496797 -0.122925 -0.560425 -0.391724 0.719299 1441496797 -0.122925 -0.560425 -0.391724 0.719299 1441496797 -0.122925 -0.560425 -0.391724 0.719299 1441496797 -0.122925 -0.560425 -0.391724 0.719299 1441496797 -0.122925 -0.560425 -0.391724 0.719299 1441496797 -0.122925 -0.560425 -0.391724 0.719299 1441496797 -0.113037 -0.561829 -0.392517 0.719360 1441496797 -0.113037 -0.561829 -0.392517 0.719360 1441496797 -0.113037 -0.561829 -0.392517 0.719360 1441496797 -0.113037 -0.561829 -0.392517 0.719360 1441496797 -0.113037 -0.561829 -0.392517 0.719360 1441496797 -0.113037 -0.561829 -0.392517 0.719360 1441496797 -0.104553 -0.561646 -0.395691 0.719055 1441496797 -0.104553 -0.561646 -0.395691 0.719055 1441496797 -0.104553 -0.561646 -0.395691 0.719055 1441496797 -0.104553 -0.561646 -0.395691 0.719055 1441496797 -0.104553 -0.561646 -0.395691 0.719055 1441496797 -0.104553 -0.561646 -0.395691 0.719055 1441496797 -0.097900 -0.560547 -0.399292 0.718872 1441496797 -0.097900 -0.560547 -0.399292 0.718872 1441496797 -0.097900 -0.560547 -0.399292 0.718872 1441496797 -0.097900 -0.560547 -0.399292 0.718872 1441496797 -0.097900 -0.560547 -0.399292 0.718872 1441496797 -0.097900 -0.560547 -0.399292 0.718872 1441496797 -0.097900 -0.560547 -0.399292 0.718872 1441496797 -0.093872 -0.559204 -0.400208 0.719971 1441496797 -0.093872 -0.559204 -0.400208 0.719971 1441496797 -0.093872 -0.559204 -0.400208 0.719971 1441496797 -0.093872 -0.559204 -0.400208 0.719971 1441496797 -0.093872 -0.559204 -0.400208 0.719971 1441496797 -0.093872 -0.559204 -0.400208 0.719971 1441496797 -0.098999 -0.556030 -0.402710 0.720337 1441496797 -0.098999 -0.556030 -0.402710 0.720337 1441496797 -0.098999 -0.556030 -0.402710 0.720337 1441496797 -0.098999 -0.556030 -0.402710 0.720337 1441496797 -0.119019 -0.550110 -0.413940 0.715454 1441496797 -0.119019 -0.550110 -0.413940 0.715454 1441496797 -0.119019 -0.550110 -0.413940 0.715454 1441496797 -0.119019 -0.550110 -0.413940 0.715454 1441496797 -0.119019 -0.550110 -0.413940 0.715454 1441496797 -0.119019 -0.550110 -0.413940 0.715454 1441496797 -0.130432 -0.549377 -0.412659 0.714783 1441496797 -0.130432 -0.549377 -0.412659 0.714783 1441496797 -0.130432 -0.549377 -0.412659 0.714783 1441496797 -0.130432 -0.549377 -0.412659 0.714783 1441496797 -0.130432 -0.549377 -0.412659 0.714783 1441496797 -0.130432 -0.549377 -0.412659 0.714783 1441496797 -0.133789 -0.551880 -0.403992 0.717163 1441496797 -0.133789 -0.551880 -0.403992 0.717163 1441496797 -0.133789 -0.551880 -0.403992 0.717163 1441496797 -0.133789 -0.551880 -0.403992 0.717163 1441496797 -0.133789 -0.551880 -0.403992 0.717163 1441496797 -0.133789 -0.551880 -0.403992 0.717163 1441496797 -0.133789 -0.551880 -0.403992 0.717163 1441496797 -0.134705 -0.553589 -0.400208 0.717773 1441496797 -0.134705 -0.553589 -0.400208 0.717773 1441496797 -0.134705 -0.553589 -0.400208 0.717773 1441496797 -0.134705 -0.553589 -0.400208 0.717773 1441496797 -0.134705 -0.553589 -0.400208 0.717773 1441496797 -0.134705 -0.553589 -0.400208 0.717773 1441496797 -0.133667 -0.554138 -0.400024 0.717712 1441496797 -0.133667 -0.554138 -0.400024 0.717712 1441496797 -0.133667 -0.554138 -0.400024 0.717712 1441496797 -0.133667 -0.554138 -0.400024 0.717712 1441496797 -0.133667 -0.554138 -0.400024 0.717712 1441496797 -0.130615 -0.553284 -0.402588 0.717468 1441496797 -0.130615 -0.553284 -0.402588 0.717468 1441496797 -0.130615 -0.553284 -0.402588 0.717468 1441496797 -0.130615 -0.553284 -0.402588 0.717468 1441496797 -0.130615 -0.553284 -0.402588 0.717468 1441496797 -0.130615 -0.553284 -0.402588 0.717468 1441496797 -0.127808 -0.551392 -0.406799 0.717102 1441496797 -0.127808 -0.551392 -0.406799 0.717102 1441496797 -0.127808 -0.551392 -0.406799 0.717102 1441496797 -0.127808 -0.551392 -0.406799 0.717102 1441496797 -0.127808 -0.551392 -0.406799 0.717102 1441496797 -0.127808 -0.551392 -0.406799 0.717102 1441496797 -0.127686 -0.548035 -0.411926 0.716736 1441496797 -0.127686 -0.548035 -0.411926 0.716736 1441496797 -0.127686 -0.548035 -0.411926 0.716736 1441496797 -0.127686 -0.548035 -0.411926 0.716736 1441496797 -0.127686 -0.548035 -0.411926 0.716736 1441496797 -0.127686 -0.548035 -0.411926 0.716736 1441496797 -0.127686 -0.548035 -0.411926 0.716736 1441496797 -0.133240 -0.544312 -0.417603 0.715210 1441496797 -0.133240 -0.544312 -0.417603 0.715210 1441496797 -0.133240 -0.544312 -0.417603 0.715210 1441496798 -0.133240 -0.544312 -0.417603 0.715210 1441496798 -0.133240 -0.544312 -0.417603 0.715210 1441496798 -0.133240 -0.544312 -0.417603 0.715210 1441496798 -0.140442 -0.541443 -0.420532 0.714355 1441496798 -0.140442 -0.541443 -0.420532 0.714355 1441496798 -0.140442 -0.541443 -0.420532 0.714355 1441496798 -0.140442 -0.541443 -0.420532 0.714355 1441496798 -0.140442 -0.541443 -0.420532 0.714355 1441496798 -0.140442 -0.541443 -0.420532 0.714355 1441496798 -0.140442 -0.541443 -0.420532 0.714355 1441496798 -0.147034 -0.541321 -0.418396 0.714355 1441496798 -0.147034 -0.541321 -0.418396 0.714355 1441496798 -0.147034 -0.541321 -0.418396 0.714355 1441496798 -0.147034 -0.541321 -0.418396 0.714355 1441496798 -0.147034 -0.541321 -0.418396 0.714355 1441496798 -0.147034 -0.541321 -0.418396 0.714355 1441496798 -0.152832 -0.542236 -0.414429 0.714783 1441496798 -0.152832 -0.542236 -0.414429 0.714783 1441496798 -0.152832 -0.542236 -0.414429 0.714783 1441496798 -0.152832 -0.542236 -0.414429 0.714783 1441496798 -0.152832 -0.542236 -0.414429 0.714783 1441496798 -0.156189 -0.542480 -0.413757 0.714233 1441496798 -0.156189 -0.542480 -0.413757 0.714233 1441496798 -0.156189 -0.542480 -0.413757 0.714233 1441496798 -0.156189 -0.542480 -0.413757 0.714233 1441496798 -0.156189 -0.542480 -0.413757 0.714233 1441496798 -0.156189 -0.542480 -0.413757 0.714233 1441496798 -0.156189 -0.542480 -0.413757 0.714233 1441496798 -0.157471 -0.543884 -0.413574 0.713013 1441496798 -0.157471 -0.543884 -0.413574 0.713013 1441496798 -0.157471 -0.543884 -0.413574 0.713013 1441496798 -0.157471 -0.543884 -0.413574 0.713013 1441496798 -0.157471 -0.543884 -0.413574 0.713013 1441496798 -0.157471 -0.543884 -0.413574 0.713013 1441496798 -0.156494 -0.547668 -0.409424 0.712708 1441496798 -0.156494 -0.547668 -0.409424 0.712708 1441496798 -0.156494 -0.547668 -0.409424 0.712708 1441496798 -0.156494 -0.547668 -0.409424 0.712708 1441496798 -0.156494 -0.547668 -0.409424 0.712708 1441496798 -0.156494 -0.547668 -0.409424 0.712708 1441496798 -0.149231 -0.550964 -0.404358 0.714600 1441496798 -0.149231 -0.550964 -0.404358 0.714600 1441496798 -0.149231 -0.550964 -0.404358 0.714600 1441496798 -0.149231 -0.550964 -0.404358 0.714600 1441496798 -0.149231 -0.550964 -0.404358 0.714600 1441496798 -0.149231 -0.550964 -0.404358 0.714600 1441496798 -0.149231 -0.550964 -0.404358 0.714600 1441496798 -0.137817 -0.554321 -0.399170 0.717224 1441496798 -0.137817 -0.554321 -0.399170 0.717224 1441496798 -0.137817 -0.554321 -0.399170 0.717224 1441496798 -0.137817 -0.554321 -0.399170 0.717224 1441496798 -0.137817 -0.554321 -0.399170 0.717224 1441496798 -0.137817 -0.554321 -0.399170 0.717224 1441496798 -0.130310 -0.555603 -0.398743 0.717834 1441496798 -0.130310 -0.555603 -0.398743 0.717834 1441496798 -0.130310 -0.555603 -0.398743 0.717834 1441496798 -0.130310 -0.555603 -0.398743 0.717834 1441496798 -0.130310 -0.555603 -0.398743 0.717834 1441496798 -0.130310 -0.555603 -0.398743 0.717834 1441496798 -0.130310 -0.555603 -0.398743 0.717834 1441496798 -0.124146 -0.557068 -0.396667 0.718994 1441496798 -0.124146 -0.557068 -0.396667 0.718994 1441496798 -0.124146 -0.557068 -0.396667 0.718994 1441496798 -0.124146 -0.557068 -0.396667 0.718994 1441496798 -0.124146 -0.557068 -0.396667 0.718994 1441496798 -0.124146 -0.557068 -0.396667 0.718994 1441496798 -0.122192 -0.556213 -0.399719 0.718323 1441496798 -0.122192 -0.556213 -0.399719 0.718323 1441496798 -0.122192 -0.556213 -0.399719 0.718323 1441496798 -0.122192 -0.556213 -0.399719 0.718323 1441496798 -0.122192 -0.556213 -0.399719 0.718323 1441496798 -0.122192 -0.556213 -0.399719 0.718323 1441496798 -0.120605 -0.555359 -0.402954 0.717407 1441496798 -0.120605 -0.555359 -0.402954 0.717407 1441496798 -0.120605 -0.555359 -0.402954 0.717407 1441496798 -0.120605 -0.555359 -0.402954 0.717407 1441496798 -0.120605 -0.555359 -0.402954 0.717407 1441496798 -0.120605 -0.555359 -0.402954 0.717407 1441496798 -0.120605 -0.555359 -0.402954 0.717407 1441496798 -0.119751 -0.555542 -0.405334 0.716064 1441496798 -0.119751 -0.555542 -0.405334 0.716064 1441496798 -0.119751 -0.555542 -0.405334 0.716064 1441496798 -0.119751 -0.555542 -0.405334 0.716064 1441496798 -0.119751 -0.555542 -0.405334 0.716064 1441496798 -0.119751 -0.555542 -0.405334 0.716064 1441496798 -0.121765 -0.557068 -0.405090 0.714661 1441496798 -0.121765 -0.557068 -0.405090 0.714661 1441496798 -0.121765 -0.557068 -0.405090 0.714661 1441496798 -0.121765 -0.557068 -0.405090 0.714661 1441496798 -0.121765 -0.557068 -0.405090 0.714661 1441496798 -0.121765 -0.557068 -0.405090 0.714661 1441496798 -0.121765 -0.557068 -0.405090 0.714661 1441496798 -0.123962 -0.555481 -0.407288 0.714294 1441496798 -0.123962 -0.555481 -0.407288 0.714294 1441496798 -0.123962 -0.555481 -0.407288 0.714294 1441496798 -0.123962 -0.555481 -0.407288 0.714294 1441496798 -0.123962 -0.555481 -0.407288 0.714294 1441496798 -0.123962 -0.555481 -0.407288 0.714294 1441496798 -0.121765 -0.553589 -0.406921 0.716309 1441496798 -0.121765 -0.553589 -0.406921 0.716309 1441496798 -0.121765 -0.553589 -0.406921 0.716309 1441496798 -0.121765 -0.553589 -0.406921 0.716309 1441496798 -0.121765 -0.553589 -0.406921 0.716309 1441496798 -0.121765 -0.553589 -0.406921 0.716309 1441496798 -0.121765 -0.553589 -0.406921 0.716309 1441496798 -0.119507 -0.553223 -0.405884 0.717590 1441496798 -0.119507 -0.553223 -0.405884 0.717590 1441496798 -0.119507 -0.553223 -0.405884 0.717590 1441496798 -0.119507 -0.553223 -0.405884 0.717590 1441496798 -0.119507 -0.553223 -0.405884 0.717590 1441496798 -0.119507 -0.553223 -0.405884 0.717590 1441496798 -0.117676 -0.554138 -0.403442 0.718567 1441496798 -0.117676 -0.554138 -0.403442 0.718567 1441496798 -0.117676 -0.554138 -0.403442 0.718567 1441496798 -0.117676 -0.554138 -0.403442 0.718567 1441496799 -0.117676 -0.554138 -0.403442 0.718567 1441496799 -0.117676 -0.554138 -0.403442 0.718567 1441496799 -0.116577 -0.554443 -0.402527 0.718994 1441496799 -0.116577 -0.554443 -0.402527 0.718994 1441496799 -0.116577 -0.554443 -0.402527 0.718994 1441496799 -0.116577 -0.554443 -0.402527 0.718994 1441496799 -0.116577 -0.554443 -0.402527 0.718994 1441496799 -0.116577 -0.554443 -0.402527 0.718994 1441496799 -0.116699 -0.553650 -0.403687 0.718933 1441496799 -0.116699 -0.553650 -0.403687 0.718933 1441496799 -0.116699 -0.553650 -0.403687 0.718933 1441496799 -0.116699 -0.553650 -0.403687 0.718933 1441496799 -0.116699 -0.553650 -0.403687 0.718933 1441496799 -0.116699 -0.553650 -0.403687 0.718933 1441496799 -0.122986 -0.550964 -0.408691 0.717163 1441496799 -0.122986 -0.550964 -0.408691 0.717163 1441496799 -0.122986 -0.550964 -0.408691 0.717163 1441496799 -0.122986 -0.550964 -0.408691 0.717163 1441496799 -0.122986 -0.550964 -0.408691 0.717163 1441496799 -0.122986 -0.550964 -0.408691 0.717163 1441496799 -0.133423 -0.546997 -0.414917 0.714783 1441496799 -0.133423 -0.546997 -0.414917 0.714783 1441496799 -0.133423 -0.546997 -0.414917 0.714783 1441496799 -0.133423 -0.546997 -0.414917 0.714783 1441496799 -0.133423 -0.546997 -0.414917 0.714783 1441496799 -0.133423 -0.546997 -0.414917 0.714783 1441496799 -0.133423 -0.546997 -0.414917 0.714783 1441496799 -0.139221 -0.545715 -0.413574 0.715393 1441496799 -0.139221 -0.545715 -0.413574 0.715393 1441496799 -0.139221 -0.545715 -0.413574 0.715393 1441496799 -0.139221 -0.545715 -0.413574 0.715393 1441496799 -0.139221 -0.545715 -0.413574 0.715393 1441496799 -0.139221 -0.545715 -0.413574 0.715393 1441496799 -0.144470 -0.543701 -0.410706 0.717529 1441496799 -0.144470 -0.543701 -0.410706 0.717529 1441496799 -0.144470 -0.543701 -0.410706 0.717529 1441496799 -0.144470 -0.543701 -0.410706 0.717529 1441496799 -0.144470 -0.543701 -0.410706 0.717529 1441496799 -0.144470 -0.543701 -0.410706 0.717529 1441496799 -0.149902 -0.539063 -0.413330 0.718445 1441496799 -0.149902 -0.539063 -0.413330 0.718445 1441496799 -0.149902 -0.539063 -0.413330 0.718445 1441496799 -0.149902 -0.539063 -0.413330 0.718445 1441496799 -0.149902 -0.539063 -0.413330 0.718445 1441496799 -0.149902 -0.539063 -0.413330 0.718445 1441496799 -0.153442 -0.535156 -0.419128 0.717285 1441496799 -0.153442 -0.535156 -0.419128 0.717285 1441496799 -0.153442 -0.535156 -0.419128 0.717285 1441496799 -0.153442 -0.535156 -0.419128 0.717285 1441496799 -0.153442 -0.535156 -0.419128 0.717285 1441496799 -0.153442 -0.535156 -0.419128 0.717285 1441496799 -0.154175 -0.537781 -0.415955 0.716980 1441496799 -0.154175 -0.537781 -0.415955 0.716980 1441496799 -0.154175 -0.537781 -0.415955 0.716980 1441496799 -0.154175 -0.537781 -0.415955 0.716980 1441496799 -0.154175 -0.537781 -0.415955 0.716980 1441496799 -0.154175 -0.537781 -0.415955 0.716980 1441496799 -0.154358 -0.545166 -0.404297 0.718018 1441496799 -0.154358 -0.545166 -0.404297 0.718018 1441496799 -0.154358 -0.545166 -0.404297 0.718018 1441496799 -0.154358 -0.545166 -0.404297 0.718018 1441496799 -0.154358 -0.545166 -0.404297 0.718018 1441496799 -0.154358 -0.545166 -0.404297 0.718018 1441496799 -0.154358 -0.545166 -0.404297 0.718018 1441496799 -0.152405 -0.549438 -0.398560 0.718384 1441496799 -0.152405 -0.549438 -0.398560 0.718384 1441496799 -0.152405 -0.549438 -0.398560 0.718384 1441496799 -0.152405 -0.549438 -0.398560 0.718384 1441496799 -0.152405 -0.549438 -0.398560 0.718384 1441496799 -0.152405 -0.549438 -0.398560 0.718384 1441496799 -0.141174 -0.551758 -0.395569 0.720520 1441496799 -0.141174 -0.551758 -0.395569 0.720520 1441496799 -0.141174 -0.551758 -0.395569 0.720520 1441496799 -0.141174 -0.551758 -0.395569 0.720520 1441496799 -0.141174 -0.551758 -0.395569 0.720520 1441496799 -0.141174 -0.551758 -0.395569 0.720520 1441496799 -0.131104 -0.552612 -0.394104 0.722595 1441496799 -0.131104 -0.552612 -0.394104 0.722595 1441496799 -0.131104 -0.552612 -0.394104 0.722595 1441496799 -0.131104 -0.552612 -0.394104 0.722595 1441496799 -0.131104 -0.552612 -0.394104 0.722595 1441496799 -0.131104 -0.552612 -0.394104 0.722595 1441496799 -0.124451 -0.550232 -0.397827 0.723572 1441496799 -0.124451 -0.550232 -0.397827 0.723572 1441496799 -0.124451 -0.550232 -0.397827 0.723572 1441496799 -0.124451 -0.550232 -0.397827 0.723572 1441496799 -0.124451 -0.550232 -0.397827 0.723572 1441496799 -0.124451 -0.550232 -0.397827 0.723572 1441496799 -0.118469 -0.546936 -0.402893 0.724243 1441496799 -0.118469 -0.546936 -0.402893 0.724243 1441496799 -0.118469 -0.546936 -0.402893 0.724243 1441496799 -0.118469 -0.546936 -0.402893 0.724243 1441496799 -0.118469 -0.546936 -0.402893 0.724243 1441496799 -0.118469 -0.546936 -0.402893 0.724243 1441496799 -0.118469 -0.546936 -0.402893 0.724243 1441496799 -0.113220 -0.544617 -0.407104 0.724487 1441496799 -0.113220 -0.544617 -0.407104 0.724487 1441496799 -0.113220 -0.544617 -0.407104 0.724487 1441496799 -0.113220 -0.544617 -0.407104 0.724487 1441496799 -0.113220 -0.544617 -0.407104 0.724487 1441496799 -0.113220 -0.544617 -0.407104 0.724487 1441496799 -0.109253 -0.545105 -0.406677 0.724976 1441496799 -0.109253 -0.545105 -0.406677 0.724976 1441496799 -0.109253 -0.545105 -0.406677 0.724976 1441496799 -0.109253 -0.545105 -0.406677 0.724976 1441496799 -0.109253 -0.545105 -0.406677 0.724976 1441496799 -0.109253 -0.545105 -0.406677 0.724976 1441496799 -0.109131 -0.546936 -0.403381 0.725403 1441496799 -0.109131 -0.546936 -0.403381 0.725403 1441496799 -0.109131 -0.546936 -0.403381 0.725403 1441496799 -0.109131 -0.546936 -0.403381 0.725403 1441496799 
-0.173706 -0.535583 -0.458191 0.687805 1441496802 -0.173706 -0.535583 -0.458191 0.687805 1441496802 -0.173706 -0.535583 -0.458191 0.687805 1441496802 -0.173706 -0.535583 -0.458191 0.687805 1441496802 -0.173706 -0.535583 -0.458191 0.687805 1441496802 -0.173706 -0.535583 -0.458191 0.687805 1441496802 -0.222412 -0.485535 -0.552612 0.639893 1441496802 -0.222412 -0.485535 -0.552612 0.639893 1441496802 -0.222412 -0.485535 -0.552612 0.639893 1441496802 -0.222412 -0.485535 -0.552612 0.639893 1441496802 -0.222412 -0.485535 -0.552612 0.639893 1441496802 -0.222412 -0.485535 -0.552612 0.639893 1441496802 -0.195923 -0.441528 -0.637817 0.599854 1441496802 -0.195923 -0.441528 -0.637817 0.599854 1441496802 -0.195923 -0.441528 -0.637817 0.599854 1441496802 -0.195923 -0.441528 -0.637817 0.599854 1441496802 -0.195923 -0.441528 -0.637817 0.599854 1441496802 -0.195923 -0.441528 -0.637817 0.599854 1441496802 -0.113708 -0.409485 -0.722229 0.545654 1441496802 -0.113708 -0.409485 -0.722229 0.545654 1441496802 -0.113708 -0.409485 -0.722229 0.545654 1441496802 -0.113708 -0.409485 -0.722229 0.545654 1441496802 -0.113708 -0.409485 -0.722229 0.545654 1441496802 -0.113708 -0.409485 -0.722229 0.545654 1441496802 -0.113708 -0.409485 -0.722229 0.545654 1441496802 0.005798 -0.375916 -0.808289 0.453186 1441496802 0.005798 -0.375916 -0.808289 0.453186 1441496802 0.005798 -0.375916 -0.808289 0.453186 1441496802 0.005798 -0.375916 -0.808289 0.453186 1441496802 0.005798 -0.375916 -0.808289 0.453186 1441496802 0.005798 -0.375916 -0.808289 0.453186 1441496802 0.150635 -0.344543 -0.854065 0.359375 1441496802 0.150635 -0.344543 -0.854065 0.359375 1441496802 0.150635 -0.344543 -0.854065 0.359375 1441496802 0.150635 -0.344543 -0.854065 0.359375 1441496802 0.150635 -0.344543 -0.854065 0.359375 1441496802 0.150635 -0.344543 -0.854065 0.359375 1441496802 0.300659 -0.305603 -0.859558 0.278259 1441496802 0.300659 -0.305603 -0.859558 0.278259 1441496802 0.300659 -0.305603 -0.859558 0.278259 1441496802 0.300659 -0.305603 -0.859558 0.278259 1441496802 0.300659 -0.305603 -0.859558 0.278259 1441496802 0.300659 -0.305603 -0.859558 0.278259 1441496802 0.439331 -0.260742 -0.837097 0.195679 1441496802 0.439331 -0.260742 -0.837097 0.195679 1441496802 0.439331 -0.260742 -0.837097 0.195679 1441496802 0.439331 -0.260742 -0.837097 0.195679 1441496802 0.439331 -0.260742 -0.837097 0.195679 1441496802 0.439331 -0.260742 -0.837097 0.195679 1441496802 0.565430 -0.195984 -0.786316 0.153625 1441496802 0.565430 -0.195984 -0.786316 0.153625 1441496802 0.565430 -0.195984 -0.786316 0.153625 1441496802 0.565430 -0.195984 -0.786316 0.153625 1441496802 0.565430 -0.195984 -0.786316 0.153625 1441496802 0.565430 -0.195984 -0.786316 0.153625 1441496802 0.652954 -0.115417 -0.734985 0.141968 1441496802 0.652954 -0.115417 -0.734985 0.141968 1441496802 0.652954 -0.115417 -0.734985 0.141968 1441496802 0.652954 -0.115417 -0.734985 0.141968 1441496802 0.652954 -0.115417 -0.734985 0.141968 1441496802 0.652954 -0.115417 -0.734985 0.141968 1441496802 0.652954 -0.115417 -0.734985 0.141968 1441496803 0.690918 -0.083008 -0.707947 0.120361 1441496803 0.690918 -0.083008 -0.707947 0.120361 1441496803 0.690918 -0.083008 -0.707947 0.120361 1441496803 0.690918 -0.083008 -0.707947 0.120361 1441496803 0.690918 -0.083008 -0.707947 0.120361 1441496803 0.682800 -0.086243 -0.713379 0.132263 1441496803 0.682800 -0.086243 -0.713379 0.132263 1441496803 0.682800 -0.086243 -0.713379 0.132263 1441496803 0.682800 -0.086243 -0.713379 0.132263 1441496803 0.682800 -0.086243 -0.713379 0.132263 1441496803 0.682800 -0.086243 -0.713379 0.132263 1441496803 0.632996 -0.105957 -0.745361 0.180359 1441496803 0.632996 -0.105957 -0.745361 0.180359 1441496803 0.632996 -0.105957 -0.745361 0.180359 1441496803 0.632996 -0.105957 -0.745361 0.180359 1441496803 0.632996 -0.105957 -0.745361 0.180359 1441496803 0.632996 -0.105957 -0.745361 0.180359 1441496803 0.529724 -0.146484 -0.795471 0.255310 1441496803 0.529724 -0.146484 -0.795471 0.255310 1441496803 0.529724 -0.146484 -0.795471 0.255310 1441496803 0.529724 -0.146484 -0.795471 0.255310 1441496803 0.529724 -0.146484 -0.795471 0.255310 1441496803 0.529724 -0.146484 -0.795471 0.255310 1441496803 0.373291 -0.204895 -0.840637 0.334656 1441496803 0.373291 -0.204895 -0.840637 0.334656 1441496803 0.373291 -0.204895 -0.840637 0.334656 1441496803 0.373291 -0.204895 -0.840637 0.334656 1441496803 0.373291 -0.204895 -0.840637 0.334656 1441496803 0.373291 -0.204895 -0.840637 0.334656 1441496803 0.373291 -0.204895 -0.840637 0.334656 1441496803 0.184387 -0.264282 -0.867432 0.379211 1441496803 0.184387 -0.264282 -0.867432 0.379211 1441496803 0.184387 -0.264282 -0.867432 0.379211 1441496803 0.184387 -0.264282 -0.867432 0.379211 1441496803 0.184387 -0.264282 -0.867432 0.379211 1441496803 0.184387 -0.264282 -0.867432 0.379211 1441496803 -0.004272 -0.302490 -0.856079 0.419128 1441496803 -0.004272 -0.302490 -0.856079 0.419128 1441496803 -0.004272 -0.302490 -0.856079 0.419128 1441496803 -0.004272 -0.302490 -0.856079 0.419128 1441496803 -0.004272 -0.302490 -0.856079 0.419128 1441496803 -0.166626 -0.324890 -0.814270 0.451355 1441496803 -0.166626 -0.324890 -0.814270 0.451355 1441496803 -0.166626 -0.324890 -0.814270 0.451355 1441496803 -0.166626 -0.324890 -0.814270 0.451355 1441496803 -0.166626 -0.324890 -0.814270 0.451355 1441496803 -0.166626 -0.324890 -0.814270 0.451355 1441496803 -0.284607 -0.340759 -0.749634 0.490906 1441496803 -0.284607 -0.340759 -0.749634 0.490906 1441496803 -0.284607 -0.340759 -0.749634 0.490906 1441496803 -0.284607 -0.340759 -0.749634 0.490906 1441496803 -0.284607 -0.340759 -0.749634 0.490906 1441496803 -0.284607 -0.340759 -0.749634 0.490906 1441496803 -0.284607 -0.340759 -0.749634 0.490906 1441496803 -0.367554 -0.362549 -0.674194 0.528198 1441496803 -0.367554 -0.362549 -0.674194 0.528198 1441496803 -0.367554 -0.362549 -0.674194 0.528198 1441496803 -0.367554 -0.362549 -0.674194 0.528198 1441496803 -0.367554 -0.362549 -0.674194 0.528198 1441496803 -0.367554 -0.362549 -0.674194 0.528198 1441496803 -0.419495 -0.370422 -0.629517 0.539063 1441496803 -0.419495 -0.370422 -0.629517 0.539063 1441496803 -0.419495 -0.370422 -0.629517 0.539063 1441496803 -0.419495 -0.370422 -0.629517 0.539063 1441496803 -0.419495 -0.370422 -0.629517 0.539063 1441496803 -0.419495 -0.370422 -0.629517 0.539063 1441496803 -0.419495 -0.370422 -0.629517 0.539063 1441496803 -0.418335 -0.365906 -0.634033 0.537781 1441496803 -0.418335 -0.365906 -0.634033 0.537781 1441496803 -0.418335 -0.365906 -0.634033 0.537781 1441496803 -0.418335 -0.365906 -0.634033 0.537781 1441496803 -0.418335 -0.365906 -0.634033 0.537781 1441496803 -0.418335 -0.365906 -0.634033 0.537781 1441496803 -0.387146 -0.357117 -0.666687 0.527466 1441496803 -0.387146 -0.357117 -0.666687 0.527466 1441496803 -0.387146 -0.357117 -0.666687 0.527466 1441496803 -0.387146 -0.357117 -0.666687 0.527466 1441496803 -0.387146 -0.357117 -0.666687 0.527466 1441496803 -0.387146 -0.357117 -0.666687 0.527466 1441496803 -0.316650 -0.344055 -0.725037 0.505676 1441496803 -0.316650 -0.344055 -0.725037 0.505676 1441496803 -0.316650 -0.344055 -0.725037 0.505676 1441496803 -0.316650 -0.344055 -0.725037 0.505676 1441496803 -0.316650 -0.344055 -0.725037 0.505676 1441496803 -0.316650 -0.344055 -0.725037 0.505676 1441496803 -0.316650 -0.344055 -0.725037 0.505676 1441496803 -0.205261 -0.331421 -0.797729 0.460144 1441496803 -0.205261 -0.331421 -0.797729 0.460144 1441496803 -0.205261 -0.331421 -0.797729 0.460144 1441496803 -0.205261 -0.331421 -0.797729 0.460144 1441496803 -0.205261 -0.331421 -0.797729 0.460144 1441496803 -0.205261 -0.331421 -0.797729 0.460144 1441496803 -0.055054 -0.321472 -0.864319 0.382874 1441496803 -0.055054 -0.321472 -0.864319 0.382874 1441496803 -0.055054 -0.321472 -0.864319 0.382874 1441496803 -0.055054 -0.321472 -0.864319 0.382874 1441496803 -0.055054 -0.321472 -0.864319 0.382874 1441496803 -0.055054 -0.321472 -0.864319 0.382874 1441496803 0.117188 -0.304321 -0.902100 0.282593 1441496803 0.117188 -0.304321 -0.902100 0.282593 1441496803 0.117188 -0.304321 -0.902100 0.282593 1441496803 0.117188 -0.304321 -0.902100 0.282593 1441496803 0.117188 -0.304321 -0.902100 0.282593 1441496803 0.117188 -0.304321 -0.902100 0.282593 1441496803 0.297668 -0.273987 -0.888000 0.218689 1441496803 0.297668 -0.273987 -0.888000 0.218689 1441496803 0.297668 -0.273987 -0.888000 0.218689 1441496803 0.297668 -0.273987 -0.888000 0.218689 1441496803 0.297668 -0.273987 -0.888000 0.218689 1441496803 0.297668 -0.273987 -0.888000 0.218689 1441496803 0.297668 -0.273987 -0.888000 0.218689 1441496803 0.452759 -0.232544 -0.848083 0.147522 1441496803 0.452759 -0.232544 -0.848083 0.147522 1441496803 0.452759 -0.232544 -0.848083 0.147522 1441496804 0.452759 -0.232544 -0.848083 0.147522 1441496804 0.452759 -0.232544 -0.848083 0.147522 1441496804 0.452759 -0.232544 -0.848083 0.147522 1441496804 0.572327 -0.197815 -0.793030 0.066650 1441496804 0.572327 -0.197815 -0.793030 0.066650 1441496804 0.572327 -0.197815 -0.793030 0.066650 1441496804 0.572327 -0.197815 -0.793030 0.066650 1441496804 0.572327 -0.197815 -0.793030 0.066650 1441496804 0.572327 -0.197815 -0.793030 0.066650 1441496804 0.654297 -0.158447 -0.739075 0.023560 1441496804 0.654297 -0.158447 -0.739075 0.023560 1441496804 0.654297 -0.158447 -0.739075 0.023560 1441496804 0.654297 -0.158447 -0.739075 0.023560 1441496804 0.654297 -0.158447 -0.739075 0.023560 1441496804 0.654297 -0.158447 -0.739075 0.023560 1441496804 0.654297 -0.158447 -0.739075 0.023560 1441496804 0.683289 -0.131409 -0.718018 0.016235 1441496804 0.683289 -0.131409 -0.718018 0.016235 1441496804 0.683289 -0.131409 -0.718018 0.016235 1441496804 0.683289 -0.131409 -0.718018 0.016235 1441496804 0.683289 -0.131409 -0.718018 0.016235 1441496804 0.683289 -0.131409 -0.718018 0.016235 1441496804 0.659729 -0.142090 -0.737366 0.029724 1441496804 0.659729 -0.142090 -0.737366 0.029724 1441496804 0.659729 -0.142090 -0.737366 0.029724 1441496804 0.659729 -0.142090 -0.737366 0.029724 1441496804 0.659729 -0.142090 -0.737366 0.029724 1441496804 0.659729 -0.142090 -0.737366 0.029724 1441496804 0.593262 -0.180359 -0.781921 0.064392 1441496804 0.593262 -0.180359 -0.781921 0.064392 1441496804 0.593262 -0.180359 -0.781921 0.064392 1441496804 0.593262 -0.180359 -0.781921 0.064392 1441496804 0.593262 -0.180359 -0.781921 0.064392 1441496804 0.593262 -0.180359 -0.781921 0.064392 1441496804 0.483765 -0.223022 -0.834839 0.138855 1441496804 0.483765 -0.223022 -0.834839 0.138855 1441496804 0.483765 -0.223022 -0.834839 0.138855 1441496804 0.483765 -0.223022 -0.834839 0.138855 1441496804 0.483765 -0.223022 -0.834839 0.138855 1441496804 0.483765 -0.223022 -0.834839 0.138855 1441496804 0.333862 -0.267151 -0.870667 0.243286 1441496804 0.333862 -0.267151 -0.870667 0.243286 1441496804 0.333862 -0.267151 -0.870667 0.243286 1441496804 0.333862 -0.267151 -0.870667 0.243286 1441496804 0.333862 -0.267151 -0.870667 0.243286 1441496804 0.172302 -0.300598 -0.867554 0.356873 1441496804 0.172302 -0.300598 -0.867554 0.356873 1441496804 0.172302 -0.300598 -0.867554 0.356873 1441496804 0.172302 -0.300598 -0.867554 0.356873 1441496804 0.172302 -0.300598 -0.867554 0.356873 1441496804 0.012390 -0.335999 -0.843201 0.419556 1441496804 0.012390 -0.335999 -0.843201 0.419556 1441496804 0.012390 -0.335999 -0.843201 0.419556 1441496804 0.012390 -0.335999 -0.843201 0.419556 1441496804 0.012390 -0.335999 -0.843201 0.419556 1441496804 0.012390 -0.335999 -0.843201 0.419556 1441496804 -0.110535 -0.363953 -0.790344 0.480286 1441496804 -0.110535 -0.363953 -0.790344 0.480286 1441496804 -0.110535 -0.363953 -0.790344 0.480286 1441496804 -0.110535 -0.363953 -0.790344 0.480286 1441496804 -0.110535 -0.363953 -0.790344 0.480286 1441496804 -0.110535 -0.363953 -0.790344 0.480286 1441496804 -0.110535 -0.363953 -0.790344 0.480286 1441496804 -0.219849 -0.378296 -0.745300 0.503113 1441496804 -0.219849 -0.378296 -0.745300 0.503113 1441496804 -0.219849 -0.378296 -0.745300 0.503113 1441496804 -0.219849 -0.378296 -0.745300 0.503113 1441496804 -0.219849 -0.378296 -0.745300 0.503113 1441496804 -0.219849 -0.378296 -0.745300 0.503113 1441496804 -0.299988 -0.393616 -0.679504 0.541687 1441496804 -0.299988 -0.393616 -0.679504 0.541687 1441496804 -0.299988 -0.393616 -0.679504 0.541687 1441496804 -0.299988 -0.393616 -0.679504 0.541687 1441496804 -0.299988 -0.393616 -0.679504 0.541687 1441496804 -0.299988 -0.393616 -0.679504 0.541687 1441496804 -0.367065 -0.404480 -0.625610 0.557068 1441496804 -0.367065 -0.404480 -0.625610 0.557068 1441496804 -0.367065 -0.404480 -0.625610 0.557068 1441496804 -0.367065 -0.404480 -0.625610 0.557068 1441496804 -0.367065 -0.404480 -0.625610 0.557068 1441496804 -0.367065 -0.404480 -0.625610 0.557068 1441496804 -0.395020 -0.406982 -0.603638 0.560364 1441496804 -0.395020 -0.406982 -0.603638 0.560364 1441496804 -0.395020 -0.406982 -0.603638 0.560364 1441496804 -0.395020 -0.406982 -0.603638 0.560364 1441496804 -0.395020 -0.406982 -0.603638 0.560364 1441496804 -0.395020 -0.406982 -0.603638 0.560364 1441496804 -0.378784 -0.397339 -0.635254 0.543274 1441496804 -0.378784 -0.397339 -0.635254 0.543274 1441496804 -0.378784 -0.397339 -0.635254 0.543274 1441496804 -0.378784 -0.397339 -0.635254 0.543274 1441496804 -0.378784 -0.397339 -0.635254 0.543274 1441496804 -0.378784 -0.397339 -0.635254 0.543274 1441496804 -0.322449 -0.375366 -0.709717 0.501526 1441496804 -0.322449 -0.375366 -0.709717 0.501526 1441496804 -0.322449 -0.375366 -0.709717 0.501526 1441496804 -0.322449 -0.375366 -0.709717 0.501526 1441496804 -0.322449 -0.375366 -0.709717 0.501526 1441496804 -0.322449 -0.375366 -0.709717 0.501526 1441496804 -0.208740 -0.357605 -0.791321 0.449951 1441496804 -0.208740 -0.357605 -0.791321 0.449951 1441496804 -0.208740 -0.357605 -0.791321 0.449951 1441496804 -0.208740 -0.357605 -0.791321 0.449951 1441496804 -0.208740 -0.357605 -0.791321 0.449951 1441496804 -0.208740 -0.357605 -0.791321 0.449951 1441496804 -0.208740 -0.357605 -0.791321 0.449951 1441496804 -0.059448 -0.345154 -0.855591 0.381226 1441496804 -0.059448 -0.345154 -0.855591 0.381226 1441496804 -0.059448 -0.345154 -0.855591 0.381226 1441496805 -0.059448 -0.345154 -0.855591 0.381226 1441496805 -0.059448 -0.345154 -0.855591 0.381226 1441496805 -0.059448 -0.345154 -0.855591 0.381226 1441496805 0.102478 -0.332764 -0.880859 0.320801 1441496805 0.102478 -0.332764 -0.880859 0.320801 1441496805 0.102478 -0.332764 -0.880859 0.320801 1441496805 0.102478 -0.332764 -0.880859 0.320801 1441496805 0.102478 -0.332764 -0.880859 0.320801 1441496805 0.102478 -0.332764 -0.880859 0.320801 1441496805 0.102478 -0.332764 -0.880859 0.320801 1441496805 0.265686 -0.310547 -0.872742 0.267090 1441496805 0.265686 -0.310547 -0.872742 0.267090 1441496805 0.265686 -0.310547 -0.872742 0.267090 1441496805 0.265686 -0.310547 -0.872742 0.267090 1441496805 0.265686 -0.310547 -0.872742 0.267090 1441496805 0.265686 -0.310547 -0.872742 0.267090 1441496805 0.410156 -0.273071 -0.845825 0.204529 1441496805 0.410156 -0.273071 -0.845825 0.204529 1441496805 0.410156 -0.273071 -0.845825 0.204529 1441496805 0.410156 -0.273071 -0.845825 0.204529 1441496805 0.410156 -0.273071 -0.845825 0.204529 1441496805 0.522766 -0.238159 -0.810791 0.112183 1441496805 0.522766 -0.238159 -0.810791 0.112183 1441496805 0.522766 -0.238159 -0.810791 0.112183 1441496805 0.522766 -0.238159 -0.810791 0.112183 1441496805 0.522766 -0.238159 -0.810791 0.112183 1441496805 0.522766 -0.238159 -0.810791 0.112183 1441496805 0.608948 -0.209839 -0.764404 0.028931 1441496805 0.608948 -0.209839 -0.764404 0.028931 1441496805 0.608948 -0.209839 -0.764404 0.028931 1441496805 0.608948 -0.209839 -0.764404 0.028931 1441496805 0.608948 -0.209839 -0.764404 0.028931 1441496805 0.608948 -0.209839 -0.764404 0.028931 1441496805 0.608948 -0.209839 -0.764404 0.028931 1441496805 0.656433 -0.183350 -0.731628 -0.015564 1441496805 0.656433 -0.183350 -0.731628 -0.015564 1441496805 0.656433 -0.183350 -0.731628 -0.015564 1441496805 0.656433 -0.183350 -0.731628 -0.015564 1441496805 0.656433 -0.183350 -0.731628 -0.015564 1441496805 0.656433 -0.183350 -0.731628 -0.015564 1441496805 0.656982 -0.169678 -0.734497 -0.008911 1441496805 0.656982 -0.169678 -0.734497 -0.008911 1441496805 0.656982 -0.169678 -0.734497 -0.008911 1441496805 0.656982 -0.169678 -0.734497 -0.008911 1441496805 0.656982 -0.169678 -0.734497 -0.008911 1441496805 0.656982 -0.169678 -0.734497 -0.008911 1441496805 0.656982 -0.169678 -0.734497 -0.008911 1441496805 0.611572 -0.167542 -0.772278 0.038696 1441496805 0.611572 -0.167542 -0.772278 0.038696 1441496805 0.611572 -0.167542 -0.772278 0.038696 1441496805 0.611572 -0.167542 -0.772278 0.038696 1441496805 0.611572 -0.167542 -0.772278 0.038696 1441496805 0.611572 -0.167542 -0.772278 0.038696 1441496805 0.525085 -0.185730 -0.824036 0.103821 1441496805 0.525085 -0.185730 -0.824036 0.103821 1441496805 0.525085 -0.185730 -0.824036 0.103821 1441496805 0.525085 -0.185730 -0.824036 0.103821 1441496805 0.525085 -0.185730 -0.824036 0.103821 1441496805 0.525085 -0.185730 -0.824036 0.103821 1441496805 0.396179 -0.225586 -0.868896 0.192810 1441496805 0.396179 -0.225586 -0.868896 0.192810 1441496805 0.396179 -0.225586 -0.868896 0.192810 1441496805 0.396179 -0.225586 -0.868896 0.192810 1441496805 0.396179 -0.225586 -0.868896 0.192810 1441496805 0.396179 -0.225586 -0.868896 0.192810 1441496805 0.241699 -0.273071 -0.881714 0.299377 1441496805 0.241699 -0.273071 -0.881714 0.299377 1441496805 0.241699 -0.273071 -0.881714 0.299377 1441496805 0.241699 -0.273071 -0.881714 0.299377 1441496805 0.241699 -0.273071 -0.881714 0.299377 1441496805 0.241699 -0.273071 -0.881714 0.299377 1441496805 0.241699 -0.273071 -0.881714 0.299377 1441496805 0.089905 -0.322571 -0.853516 0.399231 1441496805 0.089905 -0.322571 -0.853516 0.399231 1441496805 0.089905 -0.322571 -0.853516 0.399231 1441496805 0.089905 -0.322571 -0.853516 0.399231 1441496805 0.089905 -0.322571 -0.853516 0.399231 1441496805 0.089905 -0.322571 -0.853516 0.399231 1441496805 -0.061340 -0.369751 -0.812439 0.446716 1441496805 -0.061340 -0.369751 -0.812439 0.446716 1441496805 -0.061340 -0.369751 -0.812439 0.446716 1441496805 -0.061340 -0.369751 -0.812439 0.446716 1441496805 -0.061340 -0.369751 -0.812439 0.446716 1441496805 -0.061340 -0.369751 -0.812439 0.446716 1441496805 -0.061340 -0.369751 -0.812439 0.446716 1441496805 -0.182495 -0.388123 -0.766418 0.478210 1441496805 -0.182495 -0.388123 -0.766418 0.478210 1441496805 -0.182495 -0.388123 -0.766418 0.478210 1441496805 -0.182495 -0.388123 -0.766418 0.478210 1441496805 -0.182495 -0.388123 -0.766418 0.478210 1441496805 -0.182495 -0.388123 -0.766418 0.478210 1441496805 -0.182495 -0.388123 -0.766418 0.478210 1441496805 -0.260986 -0.399780 -0.700439 0.530579 1441496805 -0.260986 -0.399780 -0.700439 0.530579 1441496805 -0.260986 -0.399780 -0.700439 0.530579 1441496805 -0.260986 -0.399780 -0.700439 0.530579 1441496805 -0.260986 -0.399780 -0.700439 0.530579 1441496805 -0.260986 -0.399780 -0.700439 0.530579 1441496805 -0.316101 -0.421143 -0.618408 0.583374 1441496805 -0.316101 -0.421143 -0.618408 0.583374 1441496805 -0.316101 -0.421143 -0.618408 0.583374 1441496805 -0.316101 -0.421143 -0.618408 0.583374 1441496805 -0.316101 -0.421143 -0.618408 0.583374 1441496805 -0.316101 -0.421143 -0.618408 0.583374 1441496805 -0.365967 -0.433472 -0.572937 0.591553 1441496805 -0.365967 -0.433472 -0.572937 0.591553 1441496805 -0.365967 -0.433472 -0.572937 0.591553 1441496805 -0.365967 -0.433472 -0.572937 0.591553 1441496805 -0.365967 -0.433472 -0.572937 0.591553 1441496805 -0.365967 -0.433472 -0.572937 0.591553 1441496805 -0.365967 -0.433472 -0.572937 0.591553 1441496805 -0.391968 -0.423889 -0.575684 0.579102 1441496805 -0.391968 -0.423889 -0.575684 0.579102 1441496805 -0.391968 -0.423889 -0.575684 0.579102 1441496805 -0.391968 -0.423889 -0.575684 0.579102 1441496805 -0.391968 -0.423889 -0.575684 0.579102 1441496806 -0.391968 -0.423889 -0.575684 0.579102 1441496806 -0.391968 -0.423889 -0.575684 0.579102 1441496806 -0.388794 -0.405090 -0.609192 0.560059 1441496806 -0.388794 -0.405090 -0.609192 0.560059 1441496806 -0.388794 -0.405090 -0.609192 0.560059 1441496806 -0.388794 -0.405090 -0.609192 0.560059 1441496806 -0.388794 -0.405090 -0.609192 0.560059 1441496806 -0.388794 -0.405090 -0.609192 0.560059 1441496806 -0.349792 -0.384521 -0.669189 0.531128 1441496806 -0.349792 -0.384521 -0.669189 0.531128 1441496806 -0.349792 -0.384521 -0.669189 0.531128 1441496806 -0.349792 -0.384521 -0.669189 0.531128 1441496806 -0.349792 -0.384521 -0.669189 0.531128 1441496806 -0.349792 -0.384521 -0.669189 0.531128 1441496806 -0.256104 -0.384521 -0.724182 0.512024 1441496806 -0.256104 -0.384521 -0.724182 0.512024 1441496806 -0.256104 -0.384521 -0.724182 0.512024 1441496806 -0.256104 -0.384521 -0.724182 0.512024 1441496806 -0.256104 -0.384521 -0.724182 0.512024 1441496806 -0.256104 -0.384521 -0.724182 0.512024 1441496806 -0.256104 -0.384521 -0.724182 0.512024 1441496806 -0.134277 -0.371277 -0.796753 0.457581 1441496806 -0.134277 -0.371277 -0.796753 0.457581 1441496806 -0.134277 -0.371277 -0.796753 0.457581 1441496806 -0.134277 -0.371277 -0.796753 0.457581 1441496806 -0.134277 -0.371277 -0.796753 0.457581 1441496806 0.005005 -0.339478 -0.871155 0.354797 1441496806 0.005005 -0.339478 -0.871155 0.354797 1441496806 0.005005 -0.339478 -0.871155 0.354797 1441496806 0.005005 -0.339478 -0.871155 0.354797 1441496806 0.005005 -0.339478 -0.871155 0.354797 1441496806 0.005005 -0.339478 -0.871155 0.354797 1441496806 0.005005 -0.339478 -0.871155 0.354797 1441496806 0.152466 -0.312622 -0.902649 0.253601 1441496806 0.152466 -0.312622 -0.902649 0.253601 1441496806 0.152466 -0.312622 -0.902649 0.253601 1441496806 0.152466 -0.312622 -0.902649 0.253601 1441496806 0.152466 -0.312622 -0.902649 0.253601 1441496806 0.152466 -0.312622 -0.902649 0.253601 1441496806 0.315613 -0.297852 -0.885681 0.165222 1441496806 0.315613 -0.297852 -0.885681 0.165222 1441496806 0.315613 -0.297852 -0.885681 0.165222 1441496806 0.315613 -0.297852 -0.885681 0.165222 1441496806 0.315613 -0.297852 -0.885681 0.165222 1441496806 0.466003 -0.276428 -0.833618 0.107361 1441496806 0.466003 -0.276428 -0.833618 0.107361 1441496806 0.466003 -0.276428 -0.833618 0.107361 1441496806 0.466003 -0.276428 -0.833618 0.107361 1441496806 0.466003 -0.276428 -0.833618 0.107361 1441496806 0.466003 -0.276428 -0.833618 0.107361 1441496806 0.466003 -0.276428 -0.833618 0.107361 1441496806 0.579529 -0.245667 -0.775940 0.041382 1441496806 0.579529 -0.245667 -0.775940 0.041382 1441496806 0.579529 -0.245667 -0.775940 0.041382 1441496806 0.579529 -0.245667 -0.775940 0.041382 1441496806 0.579529 -0.245667 -0.775940 0.041382 1441496806 0.579529 -0.245667 -0.775940 0.041382 1441496806 0.641235 -0.217957 -0.735779 0.000671 1441496806 0.641235 -0.217957 -0.735779 0.000671 1441496806 0.641235 -0.217957 -0.735779 0.000671 1441496806 0.641235 -0.217957 -0.735779 0.000671 1441496806 0.641235 -0.217957 -0.735779 0.000671 1441496806 0.641235 -0.217957 -0.735779 0.000671 1441496806 0.648193 -0.194275 -0.736267 0.008057 1441496806 0.648193 -0.194275 -0.736267 0.008057 1441496806 0.648193 -0.194275 -0.736267 0.008057 1441496806 0.648193 -0.194275 -0.736267 0.008057 1441496806 0.648193 -0.194275 -0.736267 0.008057 1441496806 0.648193 -0.194275 -0.736267 0.008057 1441496806 0.648193 -0.194275 -0.736267 0.008057 1441496806 0.608887 -0.196228 -0.767273 0.044922 1441496806 0.608887 -0.196228 -0.767273 0.044922 1441496806 0.608887 -0.196228 -0.767273 0.044922 1441496806 0.608887 -0.196228 -0.767273 0.044922 1441496806 0.608887 -0.196228 -0.767273 0.044922 1441496806 0.608887 -0.196228 -0.767273 0.044922 1441496806 0.539063 -0.219238 -0.806396 0.105469 1441496806 0.539063 -0.219238 -0.806396 0.105469 1441496806 0.539063 -0.219238 -0.806396 0.105469 1441496806 0.539063 -0.219238 -0.806396 0.105469 1441496806 0.539063 -0.219238 -0.806396 0.105469 1441496806 0.539063 -0.219238 -0.806396 0.105469 1441496806 0.435913 -0.258850 -0.840027 0.193298 1441496806 0.435913 -0.258850 -0.840027 0.193298 1441496806 0.435913 -0.258850 -0.840027 0.193298 1441496806 0.435913 -0.258850 -0.840027 0.193298 1441496806 0.435913 -0.258850 -0.840027 0.193298 1441496806 0.435913 -0.258850 -0.840027 0.193298 1441496806 0.304810 -0.298035 -0.848938 0.312378 1441496806 0.304810 -0.298035 -0.848938 0.312378 1441496806 0.304810 -0.298035 -0.848938 0.312378 1441496806 0.304810 -0.298035 -0.848938 0.312378 1441496806 0.304810 -0.298035 -0.848938 0.312378 1441496806 0.304810 -0.298035 -0.848938 0.312378 1441496806 0.146606 -0.344177 -0.824890 0.423828 1441496806 0.146606 -0.344177 -0.824890 0.423828 1441496806 0.146606 -0.344177 -0.824890 0.423828 1441496806 0.146606 -0.344177 -0.824890 0.423828 1441496806 0.146606 -0.344177 -0.824890 0.423828 1441496806 0.146606 -0.344177 -0.824890 0.423828 1441496806 0.012146 -0.386475 -0.756104 0.528015 1441496806 0.012146 -0.386475 -0.756104 0.528015 1441496806 0.012146 -0.386475 -0.756104 0.528015 1441496806 0.012146 -0.386475 -0.756104 0.528015 1441496806 0.012146 -0.386475 -0.756104 0.528015 1441496806 0.012146 -0.386475 -0.756104 0.528015 1441496806 -0.116516 -0.430664 -0.692261 0.567200 1441496806 -0.116516 -0.430664 -0.692261 0.567200 1441496806 -0.116516 -0.430664 -0.692261 0.567200 1441496806 -0.116516 -0.430664 -0.692261 0.567200 1441496806 -0.116516 -0.430664 -0.692261 0.567200 1441496807 -0.116516 -0.430664 -0.692261 0.567200 1441496807 -0.222229 -0.447266 -0.634460 0.589966 1441496807 -0.222229 -0.447266 -0.634460 0.589966 1441496807 -0.222229 -0.447266 -0.634460 0.589966 1441496807 -0.222229 -0.447266 -0.634460 0.589966 1441496807 -0.297363 -0.457153 -0.580566 0.604675 1441496807 -0.297363 -0.457153 -0.580566 0.604675 1441496807 -0.297363 -0.457153 -0.580566 0.604675 1441496807 -0.297363 -0.457153 -0.580566 0.604675 1441496807 -0.297363 -0.457153 -0.580566 0.604675 1441496807 -0.297363 -0.457153 -0.580566 0.604675 1441496807 -0.338745 -0.459900 -0.552002 0.607483 1441496807 -0.338745 -0.459900 -0.552002 0.607483 1441496807 -0.338745 -0.459900 -0.552002 0.607483 1441496807 -0.338745 -0.459900 -0.552002 0.607483 1441496807 -0.338745 -0.459900 -0.552002 0.607483 1441496807 -0.338745 -0.459900 -0.552002 0.607483 1441496807 -0.347473 -0.459045 -0.548706 0.606262 1441496807 -0.347473 -0.459045 -0.548706 0.606262 1441496807 -0.347473 -0.459045 -0.548706 0.606262 1441496807 -0.347473 -0.459045 -0.548706 0.606262 1441496807 -0.347473 -0.459045 -0.548706 0.606262 1441496807 -0.347473 -0.459045 -0.548706 0.606262 1441496807 -0.340820 -0.453125 -0.563354 0.601013 1441496807 -0.340820 -0.453125 -0.563354 0.601013 1441496807 -0.340820 -0.453125 -0.563354 0.601013 1441496807 -0.340820 -0.453125 -0.563354 0.601013 1441496807 -0.340820 -0.453125 -0.563354 0.601013 1441496807 -0.340820 -0.453125 -0.563354 0.601013 1441496807 -0.329224 -0.429932 -0.613953 0.574341 1441496807 -0.329224 -0.429932 -0.613953 0.574341 1441496807 -0.329224 -0.429932 -0.613953 0.574341 1441496807 -0.329224 -0.429932 -0.613953 0.574341 1441496807 -0.329224 -0.429932 -0.613953 0.574341 1441496807 -0.329224 -0.429932 -0.613953 0.574341 1441496807 -0.329224 -0.429932 -0.613953 0.574341 1441496807 -0.275696 -0.398743 -0.693054 0.533569 1441496807 -0.275696 -0.398743 -0.693054 0.533569 1441496807 -0.275696 -0.398743 -0.693054 0.533569 1441496807 -0.275696 -0.398743 -0.693054 0.533569 1441496807 -0.275696 -0.398743 -0.693054 0.533569 1441496807 -0.275696 -0.398743 -0.693054 0.533569 1441496807 -0.160950 -0.376831 -0.768616 0.491272 1441496807 -0.160950 -0.376831 -0.768616 0.491272 1441496807 -0.160950 -0.376831 -0.768616 0.491272 1441496807 -0.160950 -0.376831 -0.768616 0.491272 1441496807 -0.160950 -0.376831 -0.768616 0.491272 1441496807 -0.160950 -0.376831 -0.768616 0.491272 1441496807 -0.005615 -0.349854 -0.838379 0.418030 1441496807 -0.005615 -0.349854 -0.838379 0.418030 1441496807 -0.005615 -0.349854 -0.838379 0.418030 1441496807 -0.005615 -0.349854 -0.838379 0.418030 1441496807 -0.005615 -0.349854 -0.838379 0.418030 1441496807 -0.005615 -0.349854 -0.838379 0.418030 1441496807 -0.005615 -0.349854 -0.838379 0.418030 1441496807 0.158752 -0.313477 -0.876831 0.328125 1441496807 0.158752 -0.313477 -0.876831 0.328125 1441496807 0.158752 -0.313477 -0.876831 0.328125 1441496807 0.158752 -0.313477 -0.876831 0.328125 1441496807 0.158752 -0.313477 -0.876831 0.328125 1441496807 0.158752 -0.313477 -0.876831 0.328125 1441496807 0.322632 -0.275513 -0.872070 0.244019 1441496807 0.322632 -0.275513 -0.872070 0.244019 1441496807 0.322632 -0.275513 -0.872070 0.244019 1441496807 0.322632 -0.275513 -0.872070 0.244019 1441496807 0.322632 -0.275513 -0.872070 0.244019 1441496807 0.322632 -0.275513 -0.872070 0.244019 1441496807 0.471436 -0.237549 -0.832275 0.169250 1441496807 0.471436 -0.237549 -0.832275 0.169250 1441496807 0.471436 -0.237549 -0.832275 0.169250 1441496807 0.471436 -0.237549 -0.832275 0.169250 1441496807 0.471436 -0.237549 -0.832275 0.169250 1441496807 0.471436 -0.237549 -0.832275 0.169250 1441496807 0.471436 -0.237549 -0.832275 0.169250 1441496807 0.585510 -0.193542 -0.781433 0.095581 1441496807 0.585510 -0.193542 -0.781433 0.095581 1441496807 0.585510 -0.193542 -0.781433 0.095581 1441496807 0.585510 -0.193542 -0.781433 0.095581 1441496807 
-0.096436 -0.574768 -0.381958 0.717285 1441496810 -0.096436 -0.574768 -0.381958 0.717285 1441496810 -0.096436 -0.574768 -0.381958 0.717285 1441496810 -0.096436 -0.574768 -0.381958 0.717285 1441496810 -0.094482 -0.575928 -0.377991 0.718689 1441496810 -0.094482 -0.575928 -0.377991 0.718689 1441496810 -0.094482 -0.575928 -0.377991 0.718689 1441496810 -0.094482 -0.575928 -0.377991 0.718689 1441496810 -0.094482 -0.575928 -0.377991 0.718689 1441496810 -0.094482 -0.575928 -0.377991 0.718689 1441496810 -0.094727 -0.574646 -0.376709 0.720398 1441496810 -0.094727 -0.574646 -0.376709 0.720398 1441496810 -0.094727 -0.574646 -0.376709 0.720398 1441496810 -0.094727 -0.574646 -0.376709 0.720398 1441496810 -0.094727 -0.574646 -0.376709 0.720398 1441496810 -0.094727 -0.574646 -0.376709 0.720398 1441496810 -0.095764 -0.572754 -0.376038 0.722107 1441496810 -0.095764 -0.572754 -0.376038 0.722107 1441496810 -0.095764 -0.572754 -0.376038 0.722107 1441496810 -0.095764 -0.572754 -0.376038 0.722107 1441496810 -0.095764 -0.572754 -0.376038 0.722107 1441496810 -0.095764 -0.572754 -0.376038 0.722107 1441496810 -0.098755 -0.571899 -0.375366 0.722656 1441496810 -0.098755 -0.571899 -0.375366 0.722656 1441496810 -0.098755 -0.571899 -0.375366 0.722656 1441496810 -0.098755 -0.571899 -0.375366 0.722656 1441496810 -0.098755 -0.571899 -0.375366 0.722656 1441496810 -0.098755 -0.571899 -0.375366 0.722656 1441496810 -0.098755 -0.571899 -0.375366 0.722656 1441496810 -0.100037 -0.571350 -0.374207 0.723572 1441496810 -0.100037 -0.571350 -0.374207 0.723572 1441496810 -0.100037 -0.571350 -0.374207 0.723572 1441496810 -0.100037 -0.571350 -0.374207 0.723572 1441496810 -0.100037 -0.571350 -0.374207 0.723572 1441496810 -0.100037 -0.571350 -0.374207 0.723572 1441496810 -0.100037 -0.571350 -0.374207 0.723572 1441496810 -0.097473 -0.571533 -0.371216 0.725342 1441496810 -0.097473 -0.571533 -0.371216 0.725342 1441496810 -0.097473 -0.571533 -0.371216 0.725342 1441496810 -0.097473 -0.571533 -0.371216 0.725342 1441496810 -0.097473 -0.571533 -0.371216 0.725342 1441496810 -0.097473 -0.571533 -0.371216 0.725342 1441496810 -0.092957 -0.572998 -0.367004 0.726868 1441496810 -0.092957 -0.572998 -0.367004 0.726868 1441496810 -0.092957 -0.572998 -0.367004 0.726868 1441496810 -0.092957 -0.572998 -0.367004 0.726868 1441496810 -0.092957 -0.572998 -0.367004 0.726868 1441496810 -0.092957 -0.572998 -0.367004 0.726868 1441496810 -0.085632 -0.576233 -0.362549 0.727478 1441496810 -0.085632 -0.576233 -0.362549 0.727478 1441496810 -0.085632 -0.576233 -0.362549 0.727478 1441496810 -0.085632 -0.576233 -0.362549 0.727478 1441496810 -0.085632 -0.576233 -0.362549 0.727478 1441496810 -0.085632 -0.576233 -0.362549 0.727478 1441496810 -0.078735 -0.578857 -0.359863 0.727478 1441496810 -0.078735 -0.578857 -0.359863 0.727478 1441496810 -0.078735 -0.578857 -0.359863 0.727478 1441496810 -0.078735 -0.578857 -0.359863 0.727478 1441496810 -0.078735 -0.578857 -0.359863 0.727478 1441496810 -0.078735 -0.578857 -0.359863 0.727478 1441496810 -0.078735 -0.578857 -0.359863 0.727478 1441496810 -0.073425 -0.580872 -0.358826 0.726990 1441496810 -0.073425 -0.580872 -0.358826 0.726990 1441496810 -0.073425 -0.580872 -0.358826 0.726990 1441496810 -0.073425 -0.580872 -0.358826 0.726990 1441496810 -0.073425 -0.580872 -0.358826 0.726990 1441496810 -0.073425 -0.580872 -0.358826 0.726990 1441496810 -0.071899 -0.581543 -0.360291 0.725830 1441496810 -0.071899 -0.581543 -0.360291 0.725830 1441496810 -0.071899 -0.581543 -0.360291 0.725830 1441496810 -0.071899 -0.581543 -0.360291 0.725830 1441496810 -0.071899 -0.581543 -0.360291 0.725830 1441496810 -0.071899 -0.581543 -0.360291 0.725830 1441496810 -0.074280 -0.581360 -0.362732 0.724548 1441496810 -0.074280 -0.581360 -0.362732 0.724548 1441496810 -0.074280 -0.581360 -0.362732 0.724548 1441496810 -0.074280 -0.581360 -0.362732 0.724548 1441496810 -0.074280 -0.581360 -0.362732 0.724548 1441496810 -0.074280 -0.581360 -0.362732 0.724548 1441496810 -0.074280 -0.581360 -0.362732 0.724548 1441496810 -0.082214 -0.578430 -0.370239 0.722168 1441496810 -0.082214 -0.578430 -0.370239 0.722168 1441496810 -0.082214 -0.578430 -0.370239 0.722168 1441496810 -0.082214 -0.578430 -0.370239 0.722168 1441496810 -0.082214 -0.578430 -0.370239 0.722168 1441496810 -0.082214 -0.578430 -0.370239 0.722168 1441496810 -0.087646 -0.574951 -0.375549 0.721619 1441496810 -0.087646 -0.574951 -0.375549 0.721619 1441496810 -0.087646 -0.574951 -0.375549 0.721619 1441496810 -0.087646 -0.574951 -0.375549 0.721619 1441496810 -0.087646 -0.574951 -0.375549 0.721619 1441496810 -0.087646 -0.574951 -0.375549 0.721619 1441496810 -0.087280 -0.574463 -0.375061 0.722351 1441496810 -0.087280 -0.574463 -0.375061 0.722351 1441496810 -0.087280 -0.574463 -0.375061 0.722351 1441496810 -0.087280 -0.574463 -0.375061 0.722351 1441496810 -0.087280 -0.574463 -0.375061 0.722351 1441496810 -0.087280 -0.574463 -0.375061 0.722351 1441496810 -0.088501 -0.572998 -0.375977 0.722839 1441496810 -0.088501 -0.572998 -0.375977 0.722839 1441496810 -0.088501 -0.572998 -0.375977 0.722839 1441496810 -0.088501 -0.572998 -0.375977 0.722839 1441496810 -0.088501 -0.572998 -0.375977 0.722839 1441496810 -0.088501 -0.572998 -0.375977 0.722839 1441496810 -0.089050 -0.572327 -0.375244 0.723694 1441496810 -0.089050 -0.572327 -0.375244 0.723694 1441496810 -0.089050 -0.572327 -0.375244 0.723694 1441496810 -0.089050 -0.572327 -0.375244 0.723694 1441496810 -0.089050 -0.572327 -0.375244 0.723694 1441496810 -0.089050 -0.572327 -0.375244 0.723694 1441496810 -0.089050 -0.572327 -0.375244 0.723694 1441496810 -0.090149 -0.571411 -0.375244 0.724304 1441496810 -0.090149 -0.571411 -0.375244 0.724304 1441496811 -0.090149 -0.571411 -0.375244 0.724304 1441496811 -0.090149 -0.571411 -0.375244 0.724304 1441496811 -0.090149 -0.571411 -0.375244 0.724304 1441496811 -0.089478 -0.573608 -0.372681 0.723877 1441496811 -0.089478 -0.573608 -0.372681 0.723877 1441496811 -0.089478 -0.573608 -0.372681 0.723877 1441496811 -0.089478 -0.573608 -0.372681 0.723877 1441496811 -0.089478 -0.573608 -0.372681 0.723877 1441496811 -0.089478 -0.573608 -0.372681 0.723877 1441496811 -0.085083 -0.580505 -0.364502 0.723145 1441496811 -0.085083 -0.580505 -0.364502 0.723145 1441496811 -0.085083 -0.580505 -0.364502 0.723145 1441496811 -0.085083 -0.580505 -0.364502 0.723145 1441496811 -0.085083 -0.580505 -0.364502 0.723145 1441496811 -0.085083 -0.580505 -0.364502 0.723145 1441496811 -0.078003 -0.584595 -0.355103 0.725281 1441496811 -0.078003 -0.584595 -0.355103 0.725281 1441496811 -0.078003 -0.584595 -0.355103 0.725281 1441496811 -0.078003 -0.584595 -0.355103 0.725281 1441496811 -0.078003 -0.584595 -0.355103 0.725281 1441496811 -0.078003 -0.584595 -0.355103 0.725281 1441496811 -0.071838 -0.585083 -0.351013 0.727539 1441496811 -0.071838 -0.585083 -0.351013 0.727539 1441496811 -0.071838 -0.585083 -0.351013 0.727539 1441496811 -0.071838 -0.585083 -0.351013 0.727539 1441496811 -0.071838 -0.585083 -0.351013 0.727539 1441496811 -0.071838 -0.585083 -0.351013 0.727539 1441496811 -0.066162 -0.585266 -0.350037 0.728394 1441496811 -0.066162 -0.585266 -0.350037 0.728394 1441496811 -0.066162 -0.585266 -0.350037 0.728394 1441496811 -0.066162 -0.585266 -0.350037 0.728394 1441496811 -0.066162 -0.585266 -0.350037 0.728394 1441496811 -0.066162 -0.585266 -0.350037 0.728394 1441496811 -0.066162 -0.585266 -0.350037 0.728394 1441496811 -0.060608 -0.587646 -0.342651 0.730469 1441496811 -0.060608 -0.587646 -0.342651 0.730469 1441496811 -0.060608 -0.587646 -0.342651 0.730469 1441496811 -0.060608 -0.587646 -0.342651 0.730469 1441496811 -0.060608 -0.587646 -0.342651 0.730469 1441496811 -0.060608 -0.587646 -0.342651 0.730469 1441496811 -0.065063 -0.587402 -0.342651 0.730286 1441496811 -0.065063 -0.587402 -0.342651 0.730286 1441496811 -0.065063 -0.587402 -0.342651 0.730286 1441496811 -0.065063 -0.587402 -0.342651 0.730286 1441496811 -0.065063 -0.587402 -0.342651 0.730286 1441496811 -0.065063 -0.587402 -0.342651 0.730286 1441496811 -0.069824 -0.585693 -0.344910 0.730164 1441496811 -0.069824 -0.585693 -0.344910 0.730164 1441496811 -0.069824 -0.585693 -0.344910 0.730164 1441496811 -0.069824 -0.585693 -0.344910 0.730164 1441496811 -0.069824 -0.585693 -0.344910 0.730164 1441496811 -0.069824 -0.585693 -0.344910 0.730164 1441496811 -0.069641 -0.586670 -0.342773 0.730408 1441496811 -0.069641 -0.586670 -0.342773 0.730408 1441496811 -0.069641 -0.586670 -0.342773 0.730408 1441496811 -0.069641 -0.586670 -0.342773 0.730408 1441496811 -0.069641 -0.586670 -0.342773 0.730408 1441496811 -0.069641 -0.586670 -0.342773 0.730408 1441496811 -0.065735 -0.588623 -0.338074 0.731384 1441496811 -0.065735 -0.588623 -0.338074 0.731384 1441496811 -0.065735 -0.588623 -0.338074 0.731384 1441496811 -0.065735 -0.588623 -0.338074 0.731384 1441496811 -0.065735 -0.588623 -0.338074 0.731384 1441496811 -0.065735 -0.588623 -0.338074 0.731384 1441496811 -0.065735 -0.588623 -0.338074 0.731384 1441496811 -0.061829 -0.590210 -0.335388 0.731689 1441496811 -0.061829 -0.590210 -0.335388 0.731689 1441496811 -0.061829 -0.590210 -0.335388 0.731689 1441496811 -0.061829 -0.590210 -0.335388 0.731689 1441496811 -0.061829 -0.590210 -0.335388 0.731689 1441496811 -0.061829 -0.590210 -0.335388 0.731689 1441496811 -0.059326 -0.590210 -0.335815 0.731689 1441496811 -0.059326 -0.590210 -0.335815 0.731689 1441496811 -0.059326 -0.590210 -0.335815 0.731689 1441496811 -0.059326 -0.590210 -0.335815 0.731689 1441496811 -0.059326 -0.590210 -0.335815 0.731689 1441496811 -0.059326 -0.590210 -0.335815 0.731689 1441496811 -0.058777 -0.589722 -0.337463 0.731384 1441496811 -0.058777 -0.589722 -0.337463 0.731384 1441496811 -0.058777 -0.589722 -0.337463 0.731384 1441496811 -0.058777 -0.589722 -0.337463 0.731384 1441496811 -0.058777 -0.589722 -0.337463 0.731384 1441496811 -0.058777 -0.589722 -0.337463 0.731384 1441496811 -0.059998 -0.589600 -0.339050 0.730652 1441496811 -0.059998 -0.589600 -0.339050 0.730652 1441496811 -0.059998 -0.589600 -0.339050 0.730652 1441496811 -0.059998 -0.589600 -0.339050 0.730652 1441496811 -0.059998 -0.589600 -0.339050 0.730652 1441496811 -0.059998 -0.589600 -0.339050 0.730652 1441496811 -0.059998 -0.589600 -0.339050 0.730652 1441496811 -0.063843 -0.589050 -0.342651 0.729065 1441496811 -0.063843 -0.589050 -0.342651 0.729065 1441496811 -0.063843 -0.589050 -0.342651 0.729065 1441496811 -0.063843 -0.589050 -0.342651 0.729065 1441496811 -0.063843 -0.589050 -0.342651 0.729065 1441496811 -0.063843 -0.589050 -0.342651 0.729065 1441496811 -0.067627 -0.587280 -0.347290 0.727966 1441496811 -0.067627 -0.587280 -0.347290 0.727966 1441496811 -0.067627 -0.587280 -0.347290 0.727966 1441496811 -0.067627 -0.587280 -0.347290 0.727966 1441496811 -0.067627 -0.587280 -0.347290 0.727966 1441496811 -0.067627 -0.587280 -0.347290 0.727966 1441496811 -0.072876 -0.585510 -0.352661 0.726318 1441496811 -0.072876 -0.585510 -0.352661 0.726318 1441496811 -0.072876 -0.585510 -0.352661 0.726318 1441496811 -0.072876 -0.585510 -0.352661 0.726318 1441496811 -0.072876 -0.585510 -0.352661 0.726318 1441496811 -0.072876 -0.585510 -0.352661 0.726318 1441496811 -0.072876 -0.585510 -0.352661 0.726318 1441496811 -0.079468 -0.583557 -0.359436 0.723877 1441496811 -0.079468 -0.583557 -0.359436 0.723877 1441496811 -0.079468 -0.583557 -0.359436 0.723877 1441496811 -0.079468 -0.583557 -0.359436 0.723877 1441496811 -0.079468 -0.583557 -0.359436 0.723877 1441496812 -0.079468 -0.583557 -0.359436 0.723877 1441496812 -0.084106 -0.580627 -0.364624 0.723083 1441496812 -0.084106 -0.580627 -0.364624 0.723083 1441496812 -0.084106 -0.580627 -0.364624 0.723083 1441496812 -0.084106 -0.580627 -0.364624 0.723083 1441496812 -0.084106 -0.580627 -0.364624 0.723083 1441496812 -0.084106 -0.580627 -0.364624 0.723083 1441496812 -0.087219 -0.577759 -0.367859 0.723389 1441496812 -0.087219 -0.577759 -0.367859 0.723389 1441496812 -0.087219 -0.577759 -0.367859 0.723389 1441496812 -0.087219 -0.577759 -0.367859 0.723389 1441496812 -0.087219 -0.577759 -0.367859 0.723389 1441496812 -0.087219 -0.577759 -0.367859 0.723389 1441496812 -0.087219 -0.577759 -0.367859 0.723389 1441496812 -0.091553 -0.575745 -0.370850 0.722961 1441496812 -0.091553 -0.575745 -0.370850 0.722961 1441496812 -0.091553 -0.575745 -0.370850 0.722961 1441496812 -0.091553 -0.575745 -0.370850 0.722961 1441496812 -0.091553 -0.575745 -0.370850 0.722961 1441496812 -0.091553 -0.575745 -0.370850 0.722961 1441496812 -0.095032 -0.573975 -0.372314 0.723145 1441496812 -0.095032 -0.573975 -0.372314 0.723145 1441496812 -0.095032 -0.573975 -0.372314 0.723145 1441496812 -0.095032 -0.573975 -0.372314 0.723145 1441496812 -0.095032 -0.573975 -0.372314 0.723145 1441496812 -0.097229 -0.572388 -0.373535 0.723450 1441496812 -0.097229 -0.572388 -0.373535 0.723450 1441496812 -0.097229 -0.572388 -0.373535 0.723450 1441496812 -0.097229 -0.572388 -0.373535 0.723450 1441496812 -0.097229 -0.572388 -0.373535 0.723450 1441496812 -0.097229 -0.572388 -0.373535 0.723450 1441496812 -0.097229 -0.572388 -0.373535 0.723450 1441496812 -0.097473 -0.571777 -0.374512 0.723450 1441496812 -0.097473 -0.571777 -0.374512 0.723450 1441496812 -0.097473 -0.571777 -0.374512 0.723450 1441496812 -0.097473 -0.571777 -0.374512 0.723450 1441496812 -0.097473 -0.571777 -0.374512 0.723450 1441496812 -0.097473 -0.571777 -0.374512 0.723450 1441496812 -0.095398 -0.572144 -0.373169 0.724121 1441496812 -0.095398 -0.572144 -0.373169 0.724121 1441496812 -0.095398 -0.572144 -0.373169 0.724121 1441496812 -0.095398 -0.572144 -0.373169 0.724121 1441496812 -0.095398 -0.572144 -0.373169 0.724121 1441496812 -0.095398 -0.572144 -0.373169 0.724121 1441496812 -0.091736 -0.572327 -0.372253 0.724915 1441496812 -0.091736 -0.572327 -0.372253 0.724915 1441496812 -0.091736 -0.572327 -0.372253 0.724915 1441496812 -0.091736 -0.572327 -0.372253 0.724915 1441496812 -0.091736 -0.572327 -0.372253 0.724915 1441496812 -0.091736 -0.572327 -0.372253 0.724915 1441496812 -0.086426 -0.573242 -0.370544 0.725708 1441496812 -0.086426 -0.573242 -0.370544 0.725708 1441496812 -0.086426 -0.573242 -0.370544 0.725708 1441496812 -0.086426 -0.573242 -0.370544 0.725708 1441496812 -0.086426 -0.573242 -0.370544 0.725708 1441496812 -0.086426 -0.573242 -0.370544 0.725708 1441496812 -0.082703 -0.574280 -0.368103 0.726563 1441496812 -0.082703 -0.574280 -0.368103 0.726563 1441496812 -0.082703 -0.574280 -0.368103 0.726563 1441496812 -0.082703 -0.574280 -0.368103 0.726563 1441496812 -0.082703 -0.574280 -0.368103 0.726563 1441496812 -0.082703 -0.574280 -0.368103 0.726563 1441496812 -0.081177 -0.574524 -0.366272 0.727478 1441496812 -0.081177 -0.574524 -0.366272 0.727478 1441496812 -0.081177 -0.574524 -0.366272 0.727478 1441496812 -0.081177 -0.574524 -0.366272 0.727478 1441496812 -0.081177 -0.574524 -0.366272 0.727478 1441496812 -0.081177 -0.574524 -0.366272 0.727478 1441496812 -0.081177 -0.574524 -0.366272 0.727478 1441496812 -0.081909 -0.573669 -0.366577 0.727905 1441496812 -0.081909 -0.573669 -0.366577 0.727905 1441496812 -0.081909 -0.573669 -0.366577 0.727905 1441496812 -0.081909 -0.573669 -0.366577 0.727905 1441496812 -0.081909 -0.573669 -0.366577 0.727905 1441496812 -0.081909 -0.573669 -0.366577 0.727905 1441496812 -0.083130 -0.572510 -0.367920 0.728027 1441496812 -0.083130 -0.572510 -0.367920 0.728027 1441496812 -0.083130 -0.572510 -0.367920 0.728027 1441496812 -0.083130 -0.572510 -0.367920 0.728027 1441496812 -0.083130 -0.572510 -0.367920 0.728027 1441496812 -0.083130 -0.572510 -0.367920 0.728027 1441496812 -0.083130 -0.572510 -0.367920 0.728027 1441496812 -0.085693 -0.571411 -0.369385 0.727844 1441496812 -0.085693 -0.571411 -0.369385 0.727844 1441496812 -0.085693 -0.571411 -0.369385 0.727844 1441496812 -0.085693 -0.571411 -0.369385 0.727844 1441496812 -0.085693 -0.571411 -0.369385 0.727844 1441496812 -0.085693 -0.571411 -0.369385 0.727844 1441496812 -0.089417 -0.571228 -0.369568 0.727417 1441496812 -0.089417 -0.571228 -0.369568 0.727417 1441496812 -0.089417 -0.571228 -0.369568 0.727417 1441496812 -0.089417 -0.571228 -0.369568 0.727417 1441496812 -0.089417 -0.571228 -0.369568 0.727417 1441496812 -0.089417 -0.571228 -0.369568 0.727417 1441496812 -0.091675 -0.572083 -0.368042 0.727234 1441496812 -0.091675 -0.572083 -0.368042 0.727234 1441496812 -0.091675 -0.572083 -0.368042 0.727234 1441496812 -0.091675 -0.572083 -0.368042 0.727234 1441496812 -0.091675 -0.572083 -0.368042 0.727234 1441496812 -0.091675 -0.572083 -0.368042 0.727234 1441496812 -0.091492 -0.572815 -0.366455 0.727478 1441496812 -0.091492 -0.572815 -0.366455 0.727478 1441496812 -0.091492 -0.572815 -0.366455 0.727478 1441496812 -0.091492 -0.572815 -0.366455 0.727478 1441496812 -0.091492 -0.572815 -0.366455 0.727478 1441496812 -0.091492 -0.572815 -0.366455 0.727478 1441496812 -0.088318 -0.574097 -0.364502 0.727844 1441496812 -0.088318 -0.574097 -0.364502 0.727844 1441496812 -0.088318 -0.574097 -0.364502 0.727844 1441496812 -0.088318 -0.574097 -0.364502 0.727844 1441496812 -0.088318 -0.574097 -0.364502 0.727844 1441496812 -0.088318 -0.574097 -0.364502 0.727844 1441496813 -0.088318 -0.574097 -0.364502 0.727844 1441496813 -0.085205 -0.576111 -0.362793 0.727478 1441496813 -0.085205 -0.576111 -0.362793 0.727478 1441496813 -0.085205 -0.576111 -0.362793 0.727478 1441496813 -0.085205 -0.576111 -0.362793 0.727478 1441496813 -0.085205 -0.576111 -0.362793 0.727478 1441496813 -0.085205 -0.576111 -0.362793 0.727478 1441496813 -0.084106 -0.577209 -0.362183 0.726990 1441496813 -0.084106 -0.577209 -0.362183 0.726990 1441496813 -0.084106 -0.577209 -0.362183 0.726990 1441496813 -0.084106 -0.577209 -0.362183 0.726990 1441496813 -0.084106 -0.577209 -0.362183 0.726990 1441496813 -0.084106 -0.577209 -0.362183 0.726990 1441496813 -0.085388 -0.577454 -0.364258 0.725647 1441496813 -0.085388 -0.577454 -0.364258 0.725647 1441496813 -0.085388 -0.577454 -0.364258 0.725647 1441496813 -0.085388 -0.577454 -0.364258 0.725647 1441496813 -0.085388 -0.577454 -0.364258 0.725647 1441496813 -0.085388 -0.577454 -0.364258 0.725647 1441496813 -0.087830 -0.576965 -0.367065 0.724304 1441496813 -0.087830 -0.576965 -0.367065 0.724304 1441496813 -0.087830 -0.576965 -0.367065 0.724304 1441496813 -0.087830 -0.576965 -0.367065 0.724304 1441496813 -0.087830 -0.576965 -0.367065 0.724304 1441496813 -0.087830 -0.576965 -0.367065 0.724304 1441496813 -0.090454 -0.576233 -0.369995 0.723145 1441496813 -0.090454 -0.576233 -0.369995 0.723145 1441496813 -0.090454 -0.576233 -0.369995 0.723145 1441496813 -0.090454 -0.576233 -0.369995 0.723145 1441496813 -0.090454 -0.576233 -0.369995 0.723145 1441496813 -0.090454 -0.576233 -0.369995 0.723145 1441496813 -0.092041 -0.575745 -0.371460 0.722534 1441496813 -0.092041 -0.575745 -0.371460 0.722534 1441496813 -0.092041 -0.575745 -0.371460 0.722534 1441496813 -0.092041 -0.575745 -0.371460 0.722534 1441496813 -0.092041 -0.575745 -0.371460 0.722534 1441496813 -0.092041 -0.575745 -0.371460 0.722534 1441496813 -0.092041 -0.575745 -0.371460 0.722534 1441496813 -0.091248 -0.575806 -0.370911 0.722900 1441496813 -0.091248 -0.575806 -0.370911 0.722900 1441496813 -0.091248 -0.575806 -0.370911 0.722900 1441496813 -0.091248 -0.575806 -0.370911 0.722900 1441496813 -0.091248 -0.575806 -0.370911 0.722900 1441496813 -0.089294 -0.576111 -0.368469 0.724121 1441496813 -0.089294 -0.576111 -0.368469 0.724121 1441496813 -0.089294 -0.576111 -0.368469 0.724121 1441496813 -0.089294 -0.576111 -0.368469 0.724121 1441496813 -0.089294 -0.576111 -0.368469 0.724121 1441496813 -0.089294 -0.576111 -0.368469 0.724121 1441496813 -0.089294 -0.576111 -0.368469 0.724121 1441496813 -0.089294 -0.575439 -0.367371 0.725220 1441496813 -0.089294 -0.575439 -0.367371 0.725220 1441496813 -0.089294 -0.575439 -0.367371 0.725220 1441496813 -0.089294 -0.575439 -0.367371 0.725220 1441496813 -0.089294 -0.575439 -0.367371 0.725220 1441496813 -0.089294 -0.575439 -0.367371 0.725220 1441496813 -0.092407 -0.573059 -0.370239 0.725220 1441496813 -0.092407 -0.573059 -0.370239 0.725220 1441496813 -0.092407 -0.573059 -0.370239 0.725220 1441496813 -0.092407 -0.573059 -0.370239 0.725220 1441496813 -0.092407 -0.573059 -0.370239 0.725220 1441496813 -0.092407 -0.573059 -0.370239 0.725220 1441496813 -0.097900 -0.572510 -0.373657 0.723206 1441496813 -0.097900 -0.572510 -0.373657 0.723206 1441496813 -0.097900 -0.572510 -0.373657 0.723206 1441496813 -0.097900 -0.572510 -0.373657 0.723206 1441496813 -0.097900 -0.572510 -0.373657 0.723206 1441496813 -0.097900 -0.572510 -0.373657 0.723206 1441496813 -0.097900 -0.572510 -0.373657 0.723206 1441496813 -0.096558 -0.575989 -0.367126 0.723999 1441496813 -0.096558 -0.575989 -0.367126 0.723999 1441496813 -0.096558 -0.575989 -0.367126 0.723999 1441496813 -0.096558 -0.575989 -0.367126 0.723999 1441496813 -0.096558 -0.575989 -0.367126 0.723999 1441496813 -0.096558 -0.575989 -0.367126 0.723999 1441496813 -0.094788 -0.578003 -0.364197 0.724121 1441496813 -0.094788 -0.578003 -0.364197 0.724121 1441496813 -0.094788 -0.578003 -0.364197 0.724121 1441496813 -0.094788 -0.578003 -0.364197 0.724121 1441496813 -0.094788 -0.578003 -0.364197 0.724121 1441496813 -0.094788 -0.578003 -0.364197 0.724121 1441496813 -0.088501 -0.579041 -0.363403 0.724487 1441496813 -0.088501 -0.579041 -0.363403 0.724487 1441496813 -0.088501 -0.579041 -0.363403 0.724487 1441496813 -0.088501 -0.579041 -0.363403 0.724487 1441496813 -0.088501 -0.579041 -0.363403 0.724487 1441496813 -0.088501 -0.579041 -0.363403 0.724487 1441496813 -0.088501 -0.579041 -0.363403 0.724487 1441496813 -0.083618 -0.579895 -0.362793 0.724609 1441496813 -0.083618 -0.579895 -0.362793 0.724609 1441496813 -0.083618 -0.579895 -0.362793 0.724609 1441496813 -0.083618 -0.579895 -0.362793 0.724609 1441496813 -0.083618 -0.579895 -0.362793 0.724609 1441496813 -0.083618 -0.579895 -0.362793 0.724609 1441496813 -0.080322 -0.579895 -0.361145 0.725830 1441496813 -0.080322 -0.579895 -0.361145 0.725830 1441496813 -0.080322 -0.579895 -0.361145 0.725830 1441496813 -0.080322 -0.579895 -0.361145 0.725830 1441496813 -0.080322 -0.579895 -0.361145 0.725830 1441496813 -0.080322 -0.579895 -0.361145 0.725830 1441496813 -0.080750 -0.579041 -0.360413 0.726807 1441496813 -0.080750 -0.579041 -0.360413 0.726807 1441496813 -0.080750 -0.579041 -0.360413 0.726807 1441496813 -0.080750 -0.579041 -0.360413 0.726807 1441496813 -0.080750 -0.579041 -0.360413 0.726807 1441496813 -0.080750 -0.579041 -0.360413 0.726807 1441496813 -0.084412 -0.577148 -0.362427 0.726929 1441496813 -0.084412 -0.577148 -0.362427 0.726929 1441496813 -0.084412 -0.577148 -0.362427 0.726929 1441496813 -0.084412 -0.577148 -0.362427 0.726929 1441496813 -0.084412 -0.577148 -0.362427 0.726929 1441496813 -0.084412 -0.577148 -0.362427 0.726929 1441496813 -0.087097 -0.576538 -0.363281 0.726685 1441496814 -0.087097 -0.576538 -0.363281 0.726685 1441496814 -0.087097 -0.576538 -0.363281 0.726685 1441496814 -0.087097 -0.576538 -0.363281 0.726685 1441496814 -0.087097 -0.576538 -0.363281 0.726685 1441496814 -0.087097 -0.576538 -0.363281 0.726685 1441496814 -0.088501 -0.576965 -0.362671 0.726501 1441496814 -0.088501 -0.576965 -0.362671 0.726501 1441496814 -0.088501 -0.576965 -0.362671 0.726501 1441496814 -0.088501 -0.576965 -0.362671 0.726501 1441496814 -0.088501 -0.576965 -0.362671 0.726501 1441496814 -0.088501 -0.576965 -0.362671 0.726501 1441496814 -0.088501 -0.576965 -0.362671 0.726501 1441496814 -0.087708 -0.576904 -0.362488 0.726685 1441496814 -0.087708 -0.576904 -0.362488 0.726685 1441496814 -0.087708 -0.576904 -0.362488 0.726685 1441496814 -0.087708 -0.576904 -0.362488 0.726685 1441496814 -0.087708 -0.576904 -0.362488 0.726685 1441496814 -0.087708 -0.576904 -0.362488 0.726685 1441496814 -0.086487 -0.576172 -0.362854 0.727234 1441496814 -0.086487 -0.576172 -0.362854 0.727234 1441496814 -0.086487 -0.576172 -0.362854 0.727234 1441496814 -0.086487 -0.576172 -0.362854 0.727234 1441496814 -0.086487 -0.576172 -0.362854 0.727234 1441496814 -0.086487 -0.576172 -0.362854 0.727234 1441496814 -0.086182 -0.576111 -0.363098 0.727234 1441496814 -0.086182 -0.576111 -0.363098 0.727234 1441496814 -0.086182 -0.576111 -0.363098 0.727234 1441496814 -0.086182 -0.576111 -0.363098 0.727234 1441496814 -0.086182 -0.576111 -0.363098 0.727234 1441496814 -0.086182 -0.576111 -0.363098 0.727234 1441496814 -0.086182 -0.576111 -0.363098 0.727234 1441496814 -0.086243 -0.576660 -0.363098 0.726807 1441496814 -0.086243 -0.576660 -0.363098 0.726807 1441496814 -0.086243 -0.576660 -0.363098 0.726807 1441496814 -0.086243 -0.576660 -0.363098 0.726807 1441496814 -0.086243 -0.576660 -0.363098 0.726807 1441496814 -0.086243 -0.576660 -0.363098 0.726807 1441496814 -0.085632 -0.576904 -0.363647 0.726379 1441496814 -0.085632 -0.576904 -0.363647 0.726379 1441496814 -0.085632 -0.576904 -0.363647 0.726379 1441496814 -0.085632 -0.576904 -0.363647 0.726379 1441496814 -0.085632 -0.576904 -0.363647 0.726379 1441496814 -0.085632 -0.576904 -0.363647 0.726379 1441496814 -0.085999 -0.576355 -0.365967 0.725647 1441496814 -0.085999 -0.576355 -0.365967 0.725647 1441496814 -0.085999 -0.576355 -0.365967 0.725647 1441496814 -0.085999 -0.576355 -0.365967 0.725647 1441496814 -0.085999 -0.576355 -0.365967 0.725647 1441496814 -0.085999 -0.576355 -0.365967 0.725647 1441496814 -0.088501 -0.575867 -0.369019 0.724121 1441496814 -0.088501 -0.575867 -0.369019 0.724121 1441496814 -0.088501 -0.575867 -0.369019 0.724121 1441496814 -0.088501 -0.575867 -0.369019 0.724121 1441496814 -0.088501 -0.575867 -0.369019 0.724121 1441496814 -0.088501 -0.575867 -0.369019 0.724121 1441496814 -0.091919 -0.574341 -0.372925 0.722900 1441496814 -0.091919 -0.574341 -0.372925 0.722900 1441496814 -0.091919 -0.574341 -0.372925 0.722900 1441496814 -0.091919 -0.574341 -0.372925 0.722900 1441496814 -0.091919 -0.574341 -0.372925 0.722900 1441496814 -0.091919 -0.574341 -0.372925 0.722900 1441496814 -0.091919 -0.574341 -0.372925 0.722900 1441496814 -0.092224 -0.573547 -0.373474 0.723267 1441496814 -0.092224 -0.573547 -0.373474 0.723267 1441496814 -0.092224 -0.573547 -0.373474 0.723267 1441496814 -0.092224 -0.573547 -0.373474 0.723267 1441496814 -0.092224 -0.573547 -0.373474 0.723267 1441496814 -0.091980 -0.572266 -0.373108 0.724487 1441496814 -0.091980 -0.572266 -0.373108 0.724487 1441496814 -0.091980 -0.572266 -0.373108 0.724487 1441496814 -0.091980 -0.572266 -0.373108 0.724487 1441496814 -0.091980 -0.572266 -0.373108 0.724487 1441496814 -0.091980 -0.572266 -0.373108 0.724487 1441496814 -0.091980 -0.572266 -0.373108 0.724487 1441496814 -0.091736 -0.570862 -0.372986 0.725708 1441496814 -0.091736 -0.570862 -0.372986 0.725708 1441496814 -0.091736 -0.570862 -0.372986 0.725708 1441496814 -0.091736 -0.570862 -0.372986 0.725708 1441496814 -0.091736 -0.570862 -0.372986 0.725708 1441496814 -0.091736 -0.570862 -0.372986 0.725708 1441496814 -0.094055 -0.567993 -0.374512 0.726868 1441496814 -0.094055 -0.567993 -0.374512 0.726868 1441496814 -0.094055 -0.567993 -0.374512 0.726868 1441496814 -0.094055 -0.567993 -0.374512 0.726868 1441496814 -0.094055 -0.567993 -0.374512 0.726868 1441496814 -0.094055 -0.567993 -0.374512 0.726868 1441496814 -0.098633 -0.565857 -0.377258 0.726440 1441496814 -0.098633 -0.565857 -0.377258 0.726440 1441496814 -0.098633 -0.565857 -0.377258 0.726440 1441496814 -0.098633 -0.565857 -0.377258 0.726440 1441496814 -0.098633 -0.565857 -0.377258 0.726440 1441496814 -0.098633 -0.565857 -0.377258 0.726440 1441496814 -0.102783 -0.565796 -0.376770 0.726196 1441496814 -0.102783 -0.565796 -0.376770 0.726196 1441496814 -0.102783 -0.565796 -0.376770 0.726196 1441496814 -0.102783 -0.565796 -0.376770 0.726196 1441496814 -0.102783 -0.565796 -0.376770 0.726196 1441496814 -0.102783 -0.565796 -0.376770 0.726196 1441496814 -0.102783 -0.565796 -0.376770 0.726196 1441496814 -0.103882 -0.566895 -0.374573 0.726318 1441496814 -0.103882 -0.566895 -0.374573 0.726318 1441496814 -0.103882 -0.566895 -0.374573 0.726318 1441496814 -0.103882 -0.566895 -0.374573 0.726318 1441496814 -0.103882 -0.566895 -0.374573 0.726318 1441496814 -0.103882 -0.566895 -0.374573 0.726318 1441496814 -0.104126 -0.566650 -0.375977 0.725769 1441496814 -0.104126 -0.566650 -0.375977 0.725769 1441496814 -0.104126 -0.566650 -0.375977 0.725769 1441496814 -0.104126 -0.566650 -0.375977 0.725769 1441496814 -0.104126 -0.566650 -0.375977 0.725769 1441496814 -0.104126 -0.566650 -0.375977 0.725769 1441496814 -0.104126 -0.566650 -0.375977 0.725769 1441496814 -0.101990 -0.567200 -0.377502 0.724854 1441496814 -0.101990 -0.567200 -0.377502 0.724854 1441496815 -0.101990 -0.567200 -0.377502 0.724854 1441496815 -0.101990 -0.567200 -0.377502 0.724854 1441496815 -0.101990 -0.567200 -0.377502 0.724854 1441496815 -0.101990 -0.567200 -0.377502 0.724854 1441496815 -0.097839 -0.568542 -0.376282 0.724976 1441496815 -0.097839 -0.568542 -0.376282 0.724976 1441496815 -0.097839 -0.568542 -0.376282 0.724976 1441496815 -0.097839 -0.568542 -0.376282 0.724976 1441496815 -0.097839 -0.568542 -0.376282 0.724976 1441496815 -0.097839 -0.568542 -0.376282 0.724976 1441496815 -0.091858 -0.570557 -0.372009 0.726379 1441496815 -0.091858 -0.570557 -0.372009 0.726379 1441496815 -0.091858 -0.570557 -0.372009 0.726379 1441496815 -0.091858 -0.570557 -0.372009 0.726379 1441496815 -0.091858 -0.570557 -0.372009 0.726379 1441496815 -0.091858 -0.570557 -0.372009 0.726379 1441496815 -0.087646 -0.571106 -0.369934 0.727539 1441496815 -0.087646 -0.571106 -0.369934 0.727539 1441496815 -0.087646 -0.571106 -0.369934 0.727539 1441496815 -0.087646 -0.571106 -0.369934 0.727539 1441496815 -0.087646 -0.571106 -0.369934 0.727539 1441496815 -0.087646 -0.571106 -0.369934 0.727539 1441496815 -0.087646 -0.571106 -0.369934 0.727539 1441496815 -0.085266 -0.570557 -0.367737 0.729370 1441496815 -0.085266 -0.570557 -0.367737 0.729370 1441496815 -0.085266 -0.570557 -0.367737 0.729370 1441496815 -0.085266 -0.570557 -0.367737 0.729370 1441496815 -0.085266 -0.570557 -0.367737 0.729370 1441496815 -0.085266 -0.570557 -0.367737 0.729370 1441496815 -0.087097 -0.570984 -0.366699 0.729309 1441496815 -0.087097 -0.570984 -0.366699 0.729309 1441496815 -0.087097 -0.570984 -0.366699 0.729309 1441496815 -0.087097 -0.570984 -0.366699 0.729309 1441496815 -0.087097 -0.570984 -0.366699 0.729309 1441496815 -0.087097 -0.570984 -0.366699 0.729309 1441496815 -0.088806 -0.571106 -0.365662 0.729553 1441496815 -0.088806 -0.571106 -0.365662 0.729553 1441496815 -0.088806 -0.571106 -0.365662 0.729553 1441496815 -0.088806 -0.571106 -0.365662 0.729553 1441496815 -0.088806 -0.571106 -0.365662 0.729553 1441496815 -0.088806 -0.571106 -0.365662 0.729553 1441496815 -0.088806 -0.571106 -0.365662 0.729553 1441496815 
-0.103149 -0.389038 -0.793152 0.457153 1441496817 -0.103149 -0.389038 -0.793152 0.457153 1441496817 -0.103149 -0.389038 -0.793152 0.457153 1441496817 -0.103149 -0.389038 -0.793152 0.457153 1441496817 -0.103149 -0.389038 -0.793152 0.457153 1441496817 0.027893 -0.363281 -0.859253 0.359131 1441496817 0.027893 -0.363281 -0.859253 0.359131 1441496817 0.027893 -0.363281 -0.859253 0.359131 1441496817 0.027893 -0.363281 -0.859253 0.359131 1441496817 0.027893 -0.363281 -0.859253 0.359131 1441496817 0.027893 -0.363281 -0.859253 0.359131 1441496817 0.178101 -0.335266 -0.882813 0.276733 1441496817 0.178101 -0.335266 -0.882813 0.276733 1441496817 0.178101 -0.335266 -0.882813 0.276733 1441496817 0.178101 -0.335266 -0.882813 0.276733 1441496817 0.178101 -0.335266 -0.882813 0.276733 1441496817 0.178101 -0.335266 -0.882813 0.276733 1441496817 0.178101 -0.335266 -0.882813 0.276733 1441496817 0.333862 -0.295349 -0.870789 0.207397 1441496817 0.333862 -0.295349 -0.870789 0.207397 1441496817 0.333862 -0.295349 -0.870789 0.207397 1441496817 0.333862 -0.295349 -0.870789 0.207397 1441496817 0.333862 -0.295349 -0.870789 0.207397 1441496817 0.333862 -0.295349 -0.870789 0.207397 1441496817 0.476379 -0.243530 -0.832153 0.145691 1441496817 0.476379 -0.243530 -0.832153 0.145691 1441496817 0.476379 -0.243530 -0.832153 0.145691 1441496817 0.476379 -0.243530 -0.832153 0.145691 1441496817 0.476379 -0.243530 -0.832153 0.145691 1441496817 0.476379 -0.243530 -0.832153 0.145691 1441496817 0.476379 -0.243530 -0.832153 0.145691 1441496817 0.594055 -0.200745 -0.775940 0.068604 1441496817 0.594055 -0.200745 -0.775940 0.068604 1441496817 0.594055 -0.200745 -0.775940 0.068604 1441496817 0.594055 -0.200745 -0.775940 0.068604 1441496817 0.594055 -0.200745 -0.775940 0.068604 1441496817 0.594055 -0.200745 -0.775940 0.068604 1441496817 0.682190 -0.169617 -0.711243 0.003601 1441496817 0.682190 -0.169617 -0.711243 0.003601 1441496817 0.682190 -0.169617 -0.711243 0.003601 1441496817 0.682190 -0.169617 -0.711243 0.003601 1441496817 0.682190 -0.169617 -0.711243 0.003601 1441496817 0.682190 -0.169617 -0.711243 0.003601 1441496817 0.731567 -0.135071 -0.667969 -0.020569 1441496817 0.731567 -0.135071 -0.667969 -0.020569 1441496817 0.731567 -0.135071 -0.667969 -0.020569 1441496817 0.731567 -0.135071 -0.667969 -0.020569 1441496817 0.731567 -0.135071 -0.667969 -0.020569 1441496817 0.731567 -0.135071 -0.667969 -0.020569 1441496817 0.731567 -0.135071 -0.667969 -0.020569 1441496817 0.736267 -0.121155 -0.665649 -0.011353 1441496817 0.736267 -0.121155 -0.665649 -0.011353 1441496817 0.736267 -0.121155 -0.665649 -0.011353 1441496817 0.736267 -0.121155 -0.665649 -0.011353 1441496818 0.736267 -0.121155 -0.665649 -0.011353 1441496818 0.736267 -0.121155 -0.665649 -0.011353 1441496818 0.700562 -0.125061 -0.701416 0.039307 1441496818 0.700562 -0.125061 -0.701416 0.039307 1441496818 0.700562 -0.125061 -0.701416 0.039307 1441496818 0.700562 -0.125061 -0.701416 0.039307 1441496818 0.700562 -0.125061 -0.701416 0.039307 1441496818 0.700562 -0.125061 -0.701416 0.039307 1441496818 0.700562 -0.125061 -0.701416 0.039307 1441496818 0.618713 -0.157166 -0.760193 0.121216 1441496818 0.618713 -0.157166 -0.760193 0.121216 1441496818 0.618713 -0.157166 -0.760193 0.121216 1441496818 0.618713 -0.157166 -0.760193 0.121216 1441496818 0.618713 -0.157166 -0.760193 0.121216 1441496818 0.482788 -0.207520 -0.817749 0.234680 1441496818 0.482788 -0.207520 -0.817749 0.234680 1441496818 0.482788 -0.207520 -0.817749 0.234680 1441496818 0.482788 -0.207520 -0.817749 0.234680 1441496818 0.482788 -0.207520 -0.817749 0.234680 1441496818 0.482788 -0.207520 -0.817749 0.234680 1441496818 0.482788 -0.207520 -0.817749 0.234680 1441496818 0.295532 -0.261169 -0.853394 0.340820 1441496818 0.295532 -0.261169 -0.853394 0.340820 1441496818 0.295532 -0.261169 -0.853394 0.340820 1441496818 0.295532 -0.261169 -0.853394 0.340820 1441496818 0.295532 -0.261169 -0.853394 0.340820 1441496818 0.295532 -0.261169 -0.853394 0.340820 1441496818 0.086060 -0.308167 -0.860474 0.396606 1441496818 0.086060 -0.308167 -0.860474 0.396606 1441496818 0.086060 -0.308167 -0.860474 0.396606 1441496818 0.086060 -0.308167 -0.860474 0.396606 1441496818 0.086060 -0.308167 -0.860474 0.396606 1441496818 0.086060 -0.308167 -0.860474 0.396606 1441496818 -0.104858 -0.334961 -0.826050 0.441040 1441496818 -0.104858 -0.334961 -0.826050 0.441040 1441496818 -0.104858 -0.334961 -0.826050 0.441040 1441496818 -0.104858 -0.334961 -0.826050 0.441040 1441496818 -0.104858 -0.334961 -0.826050 0.441040 1441496818 -0.104858 -0.334961 -0.826050 0.441040 1441496818 -0.252258 -0.352661 -0.745911 0.505676 1441496818 -0.252258 -0.352661 -0.745911 0.505676 1441496818 -0.252258 -0.352661 -0.745911 0.505676 1441496818 -0.252258 -0.352661 -0.745911 0.505676 1441496818 -0.252258 -0.352661 -0.745911 0.505676 1441496818 -0.252258 -0.352661 -0.745911 0.505676 1441496818 -0.370667 -0.373108 -0.654480 0.543213 1441496818 -0.370667 -0.373108 -0.654480 0.543213 1441496818 -0.370667 -0.373108 -0.654480 0.543213 1441496818 -0.370667 -0.373108 -0.654480 0.543213 1441496818 -0.370667 -0.373108 -0.654480 0.543213 1441496818 -0.370667 -0.373108 -0.654480 0.543213 1441496818 -0.370667 -0.373108 -0.654480 0.543213 1441496818 -0.428955 -0.369873 -0.620789 0.542114 1441496818 -0.428955 -0.369873 -0.620789 0.542114 1441496818 -0.428955 -0.369873 -0.620789 0.542114 1441496818 -0.428955 -0.369873 -0.620789 0.542114 1441496818 -0.428955 -0.369873 -0.620789 0.542114 1441496818 -0.428955 -0.369873 -0.620789 0.542114 1441496818 -0.414551 -0.354675 -0.651978 0.526550 1441496818 -0.414551 -0.354675 -0.651978 0.526550 1441496818 -0.414551 -0.354675 -0.651978 0.526550 1441496818 -0.414551 -0.354675 -0.651978 0.526550 1441496818 -0.414551 -0.354675 -0.651978 0.526550 1441496818 -0.414551 -0.354675 -0.651978 0.526550 1441496818 -0.364624 -0.342834 -0.695862 0.515076 1441496818 -0.364624 -0.342834 -0.695862 0.515076 1441496818 -0.364624 -0.342834 -0.695862 0.515076 1441496818 -0.364624 -0.342834 -0.695862 0.515076 1441496818 -0.364624 -0.342834 -0.695862 0.515076 1441496818 -0.364624 -0.342834 -0.695862 0.515076 1441496818 -0.267334 -0.327942 -0.761902 0.490479 1441496818 -0.267334 -0.327942 -0.761902 0.490479 1441496818 -0.267334 -0.327942 -0.761902 0.490479 1441496818 -0.267334 -0.327942 -0.761902 0.490479 1441496818 -0.267334 -0.327942 -0.761902 0.490479 1441496818 -0.267334 -0.327942 -0.761902 0.490479 1441496818 -0.267334 -0.327942 -0.761902 0.490479 1441496818 -0.126526 -0.307922 -0.835083 0.437988 1441496818 -0.126526 -0.307922 -0.835083 0.437988 1441496818 -0.126526 -0.307922 -0.835083 0.437988 1441496818 -0.126526 -0.307922 -0.835083 0.437988 1441496818 -0.126526 -0.307922 -0.835083 0.437988 1441496818 -0.126526 -0.307922 -0.835083 0.437988 1441496818 0.045410 -0.289673 -0.884521 0.362854 1441496818 0.045410 -0.289673 -0.884521 0.362854 1441496818 0.045410 -0.289673 -0.884521 0.362854 1441496818 0.045410 -0.289673 -0.884521 0.362854 1441496818 0.045410 -0.289673 -0.884521 0.362854 1441496818 0.045410 -0.289673 -0.884521 0.362854 1441496818 0.211121 -0.267456 -0.897461 0.280151 1441496818 0.211121 -0.267456 -0.897461 0.280151 1441496818 0.211121 -0.267456 -0.897461 0.280151 1441496818 0.211121 -0.267456 -0.897461 0.280151 1441496818 0.211121 -0.267456 -0.897461 0.280151 1441496818 0.211121 -0.267456 -0.897461 0.280151 1441496818 0.211121 -0.267456 -0.897461 0.280151 1441496818 0.368896 -0.238281 -0.873535 0.210022 1441496818 0.368896 -0.238281 -0.873535 0.210022 1441496818 0.368896 -0.238281 -0.873535 0.210022 1441496818 0.368896 -0.238281 -0.873535 0.210022 1441496818 0.502747 -0.200256 -0.829407 0.138794 1441496818 0.502747 -0.200256 -0.829407 0.138794 1441496818 0.502747 -0.200256 -0.829407 0.138794 1441496818 0.502747 -0.200256 -0.829407 0.138794 1441496818 0.502747 -0.200256 -0.829407 0.138794 1441496818 0.502747 -0.200256 -0.829407 0.138794 1441496818 0.606018 -0.157227 -0.775757 0.079163 1441496818 0.606018 -0.157227 -0.775757 0.079163 1441496818 0.606018 -0.157227 -0.775757 0.079163 1441496818 0.606018 -0.157227 -0.775757 0.079163 1441496818 0.606018 -0.157227 -0.775757 0.079163 1441496819 0.606018 -0.157227 -0.775757 0.079163 1441496819 0.606018 -0.157227 -0.775757 0.079163 1441496819 0.674561 -0.126160 -0.726807 0.027466 1441496819 0.674561 -0.126160 -0.726807 0.027466 1441496819 0.674561 -0.126160 -0.726807 0.027466 1441496819 0.674561 -0.126160 -0.726807 0.027466 1441496819 0.674561 -0.126160 -0.726807 0.027466 1441496819 0.674561 -0.126160 -0.726807 0.027466 1441496819 0.706055 -0.117920 -0.698303 -0.000366 1441496819 0.706055 -0.117920 -0.698303 -0.000366 1441496819 0.706055 -0.117920 -0.698303 -0.000366 1441496819 0.706055 -0.117920 -0.698303 -0.000366 1441496819 0.706055 -0.117920 -0.698303 -0.000366 1441496819 0.706055 -0.117920 -0.698303 -0.000366 1441496819 0.696533 -0.116516 -0.707703 0.020996 1441496819 0.696533 -0.116516 -0.707703 0.020996 1441496819 0.696533 -0.116516 -0.707703 0.020996 1441496819 0.696533 -0.116516 -0.707703 0.020996 1441496819 0.696533 -0.116516 -0.707703 0.020996 1441496819 0.696533 -0.116516 -0.707703 0.020996 1441496819 0.646484 -0.130554 -0.747437 0.079773 1441496819 0.646484 -0.130554 -0.747437 0.079773 1441496819 0.646484 -0.130554 -0.747437 0.079773 1441496819 0.646484 -0.130554 -0.747437 0.079773 1441496819 0.646484 -0.130554 -0.747437 0.079773 1441496819 0.646484 -0.130554 -0.747437 0.079773 1441496819 0.646484 -0.130554 -0.747437 0.079773 1441496819 0.551086 -0.176086 -0.800476 0.156677 1441496819 0.551086 -0.176086 -0.800476 0.156677 1441496819 0.551086 -0.176086 -0.800476 0.156677 1441496819 0.551086 -0.176086 -0.800476 0.156677 1441496819 0.551086 -0.176086 -0.800476 0.156677 1441496819 0.551086 -0.176086 -0.800476 0.156677 1441496819 0.408691 -0.236389 -0.847778 0.241577 1441496819 0.408691 -0.236389 -0.847778 0.241577 1441496819 0.408691 -0.236389 -0.847778 0.241577 1441496819 0.408691 -0.236389 -0.847778 0.241577 1441496819 0.408691 -0.236389 -0.847778 0.241577 1441496819 0.408691 -0.236389 -0.847778 0.241577 1441496819 0.237244 -0.280090 -0.872070 0.323730 1441496819 0.237244 -0.280090 -0.872070 0.323730 1441496819 0.237244 -0.280090 -0.872070 0.323730 1441496819 0.237244 -0.280090 -0.872070 0.323730 1441496819 0.237244 -0.280090 -0.872070 0.323730 1441496819 0.237244 -0.280090 -0.872070 0.323730 1441496819 0.043457 -0.313293 -0.878113 0.359070 1441496819 0.043457 -0.313293 -0.878113 0.359070 1441496819 0.043457 -0.313293 -0.878113 0.359070 1441496819 0.043457 -0.313293 -0.878113 0.359070 1441496819 0.043457 -0.313293 -0.878113 0.359070 1441496819 0.043457 -0.313293 -0.878113 0.359070 1441496819 -0.119507 -0.322937 -0.850403 0.397827 1441496819 -0.119507 -0.322937 -0.850403 0.397827 1441496819 -0.119507 -0.322937 -0.850403 0.397827 1441496819 -0.119507 -0.322937 -0.850403 0.397827 1441496819 -0.119507 -0.322937 -0.850403 0.397827 1441496819 -0.119507 -0.322937 -0.850403 0.397827 1441496819 -0.119507 -0.322937 -0.850403 0.397827 1441496819 -0.240173 -0.337952 -0.782776 0.464111 1441496819 -0.240173 -0.337952 -0.782776 0.464111 1441496819 -0.240173 -0.337952 -0.782776 0.464111 1441496819 -0.240173 -0.337952 -0.782776 0.464111 1441496819 -0.240173 -0.337952 -0.782776 0.464111 1441496819 -0.240173 -0.337952 -0.782776 0.464111 1441496819 -0.338196 -0.375305 -0.684326 0.525879 1441496819 -0.338196 -0.375305 -0.684326 0.525879 1441496819 -0.338196 -0.375305 -0.684326 0.525879 1441496819 -0.338196 -0.375305 -0.684326 0.525879 1441496819 -0.338196 -0.375305 -0.684326 0.525879 1441496819 -0.338196 -0.375305 -0.684326 0.525879 1441496819 -0.405945 -0.395569 -0.612732 0.550720 1441496819 -0.405945 -0.395569 -0.612732 0.550720 1441496819 -0.405945 -0.395569 -0.612732 0.550720 1441496819 -0.405945 -0.395569 -0.612732 0.550720 1441496819 -0.405945 -0.395569 -0.612732 0.550720 1441496819 -0.405945 -0.395569 -0.612732 0.550720 1441496819 -0.405945 -0.395569 -0.612732 0.550720 1441496819 -0.415405 -0.390259 -0.613098 0.547119 1441496819 -0.415405 -0.390259 -0.613098 0.547119 1441496819 -0.415405 -0.390259 -0.613098 0.547119 1441496819 -0.415405 -0.390259 -0.613098 0.547119 1441496819 -0.388245 -0.377075 -0.649292 0.534424 1441496819 -0.388245 -0.377075 -0.649292 0.534424 1441496819 -0.388245 -0.377075 -0.649292 0.534424 1441496819 -0.388245 -0.377075 -0.649292 0.534424 1441496819 -0.388245 -0.377075 -0.649292 0.534424 1441496819 -0.388245 -0.377075 -0.649292 0.534424 1441496819 -0.320129 -0.360291 -0.706787 0.517944 1441496819 -0.320129 -0.360291 -0.706787 0.517944 1441496819 -0.320129 -0.360291 -0.706787 0.517944 1441496819 -0.320129 -0.360291 -0.706787 0.517944 1441496819 -0.320129 -0.360291 -0.706787 0.517944 1441496819 -0.320129 -0.360291 -0.706787 0.517944 1441496819 -0.203003 -0.336609 -0.785950 0.477295 1441496819 -0.203003 -0.336609 -0.785950 0.477295 1441496819 -0.203003 -0.336609 -0.785950 0.477295 1441496819 -0.203003 -0.336609 -0.785950 0.477295 1441496819 -0.203003 -0.336609 -0.785950 0.477295 1441496819 -0.203003 -0.336609 -0.785950 0.477295 1441496819 -0.049866 -0.308228 -0.860352 0.403015 1441496819 -0.049866 -0.308228 -0.860352 0.403015 1441496819 -0.049866 -0.308228 -0.860352 0.403015 1441496819 -0.049866 -0.308228 -0.860352 0.403015 1441496819 -0.049866 -0.308228 -0.860352 0.403015 1441496819 -0.049866 -0.308228 -0.860352 0.403015 1441496819 -0.049866 -0.308228 -0.860352 0.403015 1441496819 0.117737 -0.287598 -0.898804 0.309265 1441496819 0.117737 -0.287598 -0.898804 0.309265 1441496819 0.117737 -0.287598 -0.898804 0.309265 1441496819 0.117737 -0.287598 -0.898804 0.309265 1441496819 0.117737 -0.287598 -0.898804 0.309265 1441496820 0.117737 -0.287598 -0.898804 0.309265 1441496820 0.284668 -0.268433 -0.892456 0.224670 1441496820 0.284668 -0.268433 -0.892456 0.224670 1441496820 0.284668 -0.268433 -0.892456 0.224670 1441496820 0.284668 -0.268433 -0.892456 0.224670 1441496820 0.284668 -0.268433 -0.892456 0.224670 1441496820 0.284668 -0.268433 -0.892456 0.224670 1441496820 0.440308 -0.243469 -0.852417 0.142151 1441496820 0.440308 -0.243469 -0.852417 0.142151 1441496820 0.440308 -0.243469 -0.852417 0.142151 1441496820 0.440308 -0.243469 -0.852417 0.142151 1441496820 0.440308 -0.243469 -0.852417 0.142151 1441496820 0.440308 -0.243469 -0.852417 0.142151 1441496820 0.562195 -0.215942 -0.795837 0.063110 1441496820 0.562195 -0.215942 -0.795837 0.063110 1441496820 0.562195 -0.215942 -0.795837 0.063110 1441496820 0.562195 -0.215942 -0.795837 0.063110 1441496820 0.562195 -0.215942 -0.795837 0.063110 1441496820 0.562195 -0.215942 -0.795837 0.063110 1441496820 0.562195 -0.215942 -0.795837 0.063110 1441496820 0.639771 -0.200378 -0.741943 -0.003784 1441496820 0.639771 -0.200378 -0.741943 -0.003784 1441496820 0.639771 -0.200378 -0.741943 -0.003784 1441496820 0.639771 -0.200378 -0.741943 -0.003784 1441496820 0.639771 -0.200378 -0.741943 -0.003784 1441496820 0.639771 -0.200378 -0.741943 -0.003784 1441496820 0.671143 -0.193176 -0.715210 -0.026917 1441496820 0.671143 -0.193176 -0.715210 -0.026917 1441496820 0.671143 -0.193176 -0.715210 -0.026917 1441496820 0.671143 -0.193176 -0.715210 -0.026917 1441496820 0.671143 -0.193176 -0.715210 -0.026917 1441496820 0.671143 -0.193176 -0.715210 -0.026917 1441496820 0.656555 -0.188477 -0.730408 0.003784 1441496820 0.656555 -0.188477 -0.730408 0.003784 1441496820 0.656555 -0.188477 -0.730408 0.003784 1441496820 0.656555 -0.188477 -0.730408 0.003784 1441496820 0.656555 -0.188477 -0.730408 0.003784 1441496820 0.656555 -0.188477 -0.730408 0.003784 1441496820 0.596313 -0.199097 -0.773987 0.075317 1441496820 0.596313 -0.199097 -0.773987 0.075317 1441496820 0.596313 -0.199097 -0.773987 0.075317 1441496820 0.596313 -0.199097 -0.773987 0.075317 1441496820 0.596313 -0.199097 -0.773987 0.075317 1441496820 0.596313 -0.199097 -0.773987 0.075317 1441496820 0.488281 -0.225464 -0.823242 0.181763 1441496820 0.488281 -0.225464 -0.823242 0.181763 1441496820 0.488281 -0.225464 -0.823242 0.181763 1441496820 0.488281 -0.225464 -0.823242 0.181763 1441496820 0.488281 -0.225464 -0.823242 0.181763 1441496820 0.488281 -0.225464 -0.823242 0.181763 1441496820 0.488281 -0.225464 -0.823242 0.181763 1441496820 0.335754 -0.271729 -0.856750 0.281799 1441496820 0.335754 -0.271729 -0.856750 0.281799 1441496820 0.335754 -0.271729 -0.856750 0.281799 1441496820 0.335754 -0.271729 -0.856750 0.281799 1441496820 0.335754 -0.271729 -0.856750 0.281799 1441496820 0.335754 -0.271729 -0.856750 0.281799 1441496820 0.162659 -0.314514 -0.864929 0.355835 1441496820 0.162659 -0.314514 -0.864929 0.355835 1441496820 0.162659 -0.314514 -0.864929 0.355835 1441496820 0.162659 -0.314514 -0.864929 0.355835 1441496820 0.162659 -0.314514 -0.864929 0.355835 1441496820 0.162659 -0.314514 -0.864929 0.355835 1441496820 0.162659 -0.314514 -0.864929 0.355835 1441496820 -0.010498 -0.341614 -0.850586 0.399658 1441496820 -0.010498 -0.341614 -0.850586 0.399658 1441496820 -0.010498 -0.341614 -0.850586 0.399658 1441496820 -0.010498 -0.341614 -0.850586 0.399658 1441496820 -0.010498 -0.341614 -0.850586 0.399658 1441496820 -0.010498 -0.341614 -0.850586 0.399658 1441496820 -0.155579 -0.359253 -0.789246 0.473206 1441496820 -0.155579 -0.359253 -0.789246 0.473206 1441496820 -0.155579 -0.359253 -0.789246 0.473206 1441496820 -0.155579 -0.359253 -0.789246 0.473206 1441496820 -0.155579 -0.359253 -0.789246 0.473206 1441496820 -0.155579 -0.359253 -0.789246 0.473206 1441496820 -0.283203 -0.388000 -0.697266 0.532104 1441496820 -0.283203 -0.388000 -0.697266 0.532104 1441496820 -0.283203 -0.388000 -0.697266 0.532104 1441496820 -0.283203 -0.388000 -0.697266 0.532104 1441496820 -0.283203 -0.388000 -0.697266 0.532104 1441496820 -0.283203 -0.388000 -0.697266 0.532104 1441496820 -0.389893 -0.393555 -0.634705 0.538818 1441496820 -0.389893 -0.393555 -0.634705 0.538818 1441496820 -0.389893 -0.393555 -0.634705 0.538818 1441496820 -0.389893 -0.393555 -0.634705 0.538818 1441496820 -0.389893 -0.393555 -0.634705 0.538818 1441496820 -0.389893 -0.393555 -0.634705 0.538818 1441496820 -0.389893 -0.393555 -0.634705 0.538818 1441496820 -0.409241 -0.373047 -0.651917 0.518066 1441496820 -0.409241 -0.373047 -0.651917 0.518066 1441496820 -0.409241 -0.373047 -0.651917 0.518066 1441496820 -0.409241 -0.373047 -0.651917 0.518066 1441496820 -0.409241 -0.373047 -0.651917 0.518066 1441496820 -0.409241 -0.373047 -0.651917 0.518066 1441496820 -0.380920 -0.364075 -0.685425 0.502563 1441496820 -0.380920 -0.364075 -0.685425 0.502563 1441496820 -0.380920 -0.364075 -0.685425 0.502563 1441496820 -0.380920 -0.364075 -0.685425 0.502563 1441496820 -0.380920 -0.364075 -0.685425 0.502563 1441496820 -0.380920 -0.364075 -0.685425 0.502563 1441496820 -0.320496 -0.358826 -0.724426 0.493774 1441496820 -0.320496 -0.358826 -0.724426 0.493774 1441496820 -0.320496 -0.358826 -0.724426 0.493774 1441496820 -0.320496 -0.358826 -0.724426 0.493774 1441496820 -0.320496 -0.358826 -0.724426 0.493774 1441496820 -0.320496 -0.358826 -0.724426 0.493774 1441496820 -0.320496 -0.358826 -0.724426 0.493774 1441496820 -0.225891 -0.349854 -0.778381 0.469788 1441496820 -0.225891 -0.349854 -0.778381 0.469788 1441496820 -0.225891 -0.349854 -0.778381 0.469788 1441496820 -0.225891 -0.349854 -0.778381 0.469788 1441496820 -0.225891 -0.349854 -0.778381 0.469788 1441496820 -0.225891 -0.349854 -0.778381 0.469788 1441496820 -0.097046 -0.337402 -0.832764 0.428162 1441496821 -0.097046 -0.337402 -0.832764 0.428162 1441496821 -0.097046 -0.337402 -0.832764 0.428162 1441496821 -0.097046 -0.337402 -0.832764 0.428162 1441496821 -0.097046 -0.337402 -0.832764 0.428162 1441496821 0.055237 -0.320007 -0.876953 0.354309 1441496821 0.055237 -0.320007 -0.876953 0.354309 1441496821 0.055237 -0.320007 -0.876953 0.354309 1441496821 0.055237 -0.320007 -0.876953 0.354309 1441496821 0.055237 -0.320007 -0.876953 0.354309 1441496821 0.055237 -0.320007 -0.876953 0.354309 1441496821 0.055237 -0.320007 -0.876953 0.354309 1441496821 0.231506 -0.296204 -0.882629 0.282227 1441496821 0.231506 -0.296204 -0.882629 0.282227 1441496821 0.231506 -0.296204 -0.882629 0.282227 1441496821 0.231506 -0.296204 -0.882629 0.282227 1441496821 0.231506 -0.296204 -0.882629 0.282227 1441496821 0.231506 -0.296204 -0.882629 0.282227 1441496821 0.404175 -0.259949 -0.851379 0.210449 1441496821 0.404175 -0.259949 -0.851379 0.210449 1441496821 0.404175 -0.259949 -0.851379 0.210449 1441496821 0.404175 -0.259949 -0.851379 0.210449 1441496821 0.404175 -0.259949 -0.851379 0.210449 1441496821 0.404175 -0.259949 -0.851379 0.210449 1441496821 0.548401 -0.219238 -0.797363 0.124084 1441496821 0.548401 -0.219238 -0.797363 0.124084 1441496821 0.548401 -0.219238 -0.797363 0.124084 1441496821 0.548401 -0.219238 -0.797363 0.124084 1441496821 0.548401 -0.219238 -0.797363 0.124084 1441496821 0.548401 -0.219238 -0.797363 0.124084 1441496821 0.654297 -0.173767 -0.733887 0.056152 1441496821 0.654297 -0.173767 -0.733887 0.056152 1441496821 0.654297 -0.173767 -0.733887 0.056152 1441496821 0.654297 -0.173767 -0.733887 0.056152 1441496821 0.654297 -0.173767 -0.733887 0.056152 1441496821 0.654297 -0.173767 -0.733887 0.056152 1441496821 0.715820 -0.142029 -0.683655 0.010132 1441496821 0.715820 -0.142029 -0.683655 0.010132 1441496821 0.715820 -0.142029 -0.683655 0.010132 1441496821 0.715820 -0.142029 -0.683655 0.010132 1441496821 0.715820 -0.142029 -0.683655 0.010132 1441496821 0.715820 -0.142029 -0.683655 0.010132 1441496821 0.727661 -0.138855 -0.671753 -0.001526 1441496821 0.727661 -0.138855 -0.671753 -0.001526 1441496821 0.727661 -0.138855 -0.671753 -0.001526 1441496821 0.727661 -0.138855 -0.671753 -0.001526 1441496821 0.727661 -0.138855 -0.671753 -0.001526 1441496821 0.727661 -0.138855 -0.671753 -0.001526 1441496821 0.727661 -0.138855 -0.671753 -0.001526 1441496821 0.695313 -0.144714 -0.703003 0.038025 1441496821 0.695313 -0.144714 -0.703003 0.038025 1441496821 0.695313 -0.144714 -0.703003 0.038025 1441496821 0.695313 -0.144714 -0.703003 0.038025 1441496821 0.622620 -0.158752 -0.757446 0.116028 1441496821 0.622620 -0.158752 -0.757446 0.116028 1441496821 0.622620 -0.158752 -0.757446 0.116028 1441496821 0.622620 -0.158752 -0.757446 0.116028 1441496821 0.622620 -0.158752 -0.757446 0.116028 1441496821 0.622620 -0.158752 -0.757446 0.116028 1441496821 0.622620 -0.158752 -0.757446 0.116028 1441496821 0.508118 -0.191467 -0.812012 0.213989 1441496821 0.508118 -0.191467 -0.812012 0.213989 1441496821 0.508118 -0.191467 -0.812012 0.213989 1441496821 0.508118 -0.191467 -0.812012 0.213989 1441496821 0.508118 -0.191467 -0.812012 0.213989 1441496821 0.508118 -0.191467 -0.812012 0.213989 1441496821 0.353210 -0.240967 -0.852173 0.301636 1441496821 0.353210 -0.240967 -0.852173 0.301636 1441496821 0.353210 -0.240967 -0.852173 0.301636 1441496821 0.353210 -0.240967 -0.852173 0.301636 1441496821 0.353210 -0.240967 -0.852173 0.301636 1441496821 0.353210 -0.240967 -0.852173 0.301636 1441496821 0.176147 -0.284119 -0.865295 0.373535 1441496821 0.176147 -0.284119 -0.865295 0.373535 1441496821 0.176147 -0.284119 -0.865295 0.373535 1441496821 0.176147 -0.284119 -0.865295 0.373535 1441496821 0.176147 -0.284119 -0.865295 0.373535 1441496821 0.176147 -0.284119 -0.865295 0.373535 1441496821 0.176147 -0.284119 -0.865295 0.373535 1441496821 -0.009094 -0.318726 -0.848511 0.422363 1441496821 -0.009094 -0.318726 -0.848511 0.422363 1441496821 -0.009094 -0.318726 -0.848511 0.422363 1441496821 -0.009094 -0.318726 -0.848511 0.422363 1441496821 -0.009094 -0.318726 -0.848511 0.422363 1441496821 -0.009094 -0.318726 -0.848511 0.422363 1441496821 -0.162781 -0.348389 -0.777466 0.497681 1441496821 -0.162781 -0.348389 -0.777466 0.497681 1441496821 -0.162781 -0.348389 -0.777466 0.497681 1441496821 -0.162781 -0.348389 -0.777466 0.497681 1441496821 -0.162781 -0.348389 -0.777466 0.497681 1441496821 -0.162781 -0.348389 -0.777466 0.497681 1441496821 -0.162781 -0.348389 -0.777466 0.497681 1441496821 -0.293091 -0.386292 -0.689819 0.537659 1441496821 -0.293091 -0.386292 -0.689819 0.537659 1441496821 -0.293091 -0.386292 -0.689819 0.537659 1441496821 -0.293091 -0.386292 -0.689819 0.537659 1441496821 -0.293091 -0.386292 -0.689819 0.537659 1441496821 -0.293091 -0.386292 -0.689819 0.537659 1441496821 -0.360352 -0.411194 -0.612305 0.571106 1441496821 -0.360352 -0.411194 -0.612305 0.571106 1441496821 -0.360352 -0.411194 -0.612305 0.571106 1441496821 -0.360352 -0.411194 -0.612305 0.571106 1441496821 -0.360352 -0.411194 -0.612305 0.571106 1441496821 -0.360352 -0.411194 -0.612305 0.571106 1441496821 -0.360352 -0.411194 -0.612305 0.571106 1441496821 -0.375305 -0.420166 -0.597168 0.570984 1441496821 -0.375305 -0.420166 -0.597168 0.570984 1441496821 -0.375305 -0.420166 -0.597168 0.570984 1441496821 -0.375305 -0.420166 -0.597168 0.570984 1441496821 -0.375305 -0.420166 -0.597168 0.570984 1441496821 -0.375305 -0.420166 -0.597168 0.570984 1441496821 -0.369141 -0.408630 -0.627991 0.549927 1441496821 -0.369141 -0.408630 -0.627991 0.549927 1441496822 -0.369141 -0.408630 -0.627991 0.549927 1441496822 -0.369141 -0.408630 -0.627991 0.549927 1441496822 -0.369141 -0.408630 -0.627991 0.549927 1441496822 -0.369141 -0.408630 -0.627991 0.549927 1441496822 -0.325562 -0.397217 -0.676392 0.527954 1441496822 -0.325562 -0.397217 -0.676392 0.527954 1441496822 -0.325562 -0.397217 -0.676392 0.527954 1441496822 -0.325562 -0.397217 -0.676392 0.527954 1441496822 -0.325562 -0.397217 -0.676392 0.527954 1441496822 -0.325562 -0.397217 -0.676392 0.527954 1441496822 -0.238770 -0.386292 -0.737610 0.499756 1441496822 -0.238770 -0.386292 -0.737610 0.499756 1441496822 -0.238770 -0.386292 -0.737610 0.499756 1441496822 -0.238770 -0.386292 -0.737610 0.499756 1441496822 -0.238770 -0.386292 -0.737610 0.499756 1441496822 -0.238770 -0.386292 -0.737610 0.499756 1441496822 -0.238770 -0.386292 -0.737610 0.499756 1441496822 -0.100464 -0.376099 -0.801819 0.453430 1441496822 -0.100464 -0.376099 -0.801819 0.453430 1441496822 -0.100464 -0.376099 -0.801819 0.453430 1441496822 -0.100464 -0.376099 -0.801819 0.453430 1441496822 -0.100464 -0.376099 -0.801819 0.453430 1441496822 -0.100464 -0.376099 -0.801819 0.453430 1441496822 0.055908 -0.352783 -0.859314 0.366089 1441496822 0.055908 -0.352783 -0.859314 0.366089 1441496822 0.055908 -0.352783 -0.859314 0.366089 1441496822 0.055908 -0.352783 -0.859314 0.366089 1441496822 0.055908 -0.352783 -0.859314 0.366089 1441496822 0.055908 -0.352783 -0.859314 0.366089 1441496822 0.219421 -0.322327 -0.877991 0.277710 1441496822 0.219421 -0.322327 -0.877991 0.277710 1441496822 0.219421 -0.322327 -0.877991 0.277710 1441496822 0.219421 -0.322327 -0.877991 0.277710 1441496822 0.219421 -0.322327 -0.877991 0.277710 1441496822 0.219421 -0.322327 -0.877991 0.277710 1441496822 0.219421 -0.322327 -0.877991 0.277710 1441496822 0.385437 -0.273682 -0.857239 0.204407 1441496822 0.385437 -0.273682 -0.857239 0.204407 1441496822 0.385437 -0.273682 -0.857239 0.204407 1441496822 0.385437 -0.273682 -0.857239 0.204407 1441496822 0.385437 -0.273682 -0.857239 0.204407 1441496822 0.385437 -0.273682 -0.857239 0.204407 1441496822 0.385437 -0.273682 -0.857239 0.204407 1441496822 0.528076 -0.206848 -0.812195 0.136902 1441496822 0.528076 -0.206848 -0.812195 0.136902 1441496822 0.528076 -0.206848 -0.812195 0.136902 1441496822 0.528076 -0.206848 -0.812195 0.136902 1441496822 0.528076 -0.206848 -0.812195 0.136902 1441496822 0.630127 -0.162781 -0.757874 0.045471 1441496822 0.630127 -0.162781 -0.757874 0.045471 1441496822 0.630127 -0.162781 -0.757874 0.045471 1441496822 0.630127 -0.162781 -0.757874 0.045471 1441496822 0.630127 -0.162781 -0.757874 0.045471 1441496822 0.630127 -0.162781 -0.757874 0.045471 1441496822 0.630127 -0.162781 -0.757874 0.045471 1441496822 0.690857 -0.144592 -0.708130 -0.019958 1441496822 0.690857 -0.144592 -0.708130 -0.019958 1441496822 0.690857 -0.144592 -0.708130 -0.019958 1441496822 0.690857 -0.144592 -0.708130 -0.019958 1441496822 0.690857 -0.144592 -0.708130 -0.019958 1441496822 0.690857 -0.144592 -0.708130 -0.019958 1441496822 0.690857 -0.144592 -0.708130 -0.019958 1441496822 0.709229 -0.141785 -0.689941 -0.029480 1441496822 0.709229 -0.141785 -0.689941 -0.029480 1441496822 0.709229 -0.141785 -0.689941 -0.029480 1441496822 0.709229 -0.141785 -0.689941 -0.029480 1441496822 0.709229 -0.141785 -0.689941 -0.029480 1441496822 0.709229 -0.141785 -0.689941 -0.029480 1441496822 0.683472 -0.150024 -0.714172 0.018799 1441496822 0.683472 -0.150024 -0.714172 0.018799 1441496822 0.683472 -0.150024 -0.714172 0.018799 1441496822 0.683472 -0.150024 -0.714172 0.018799 1441496822 0.683472 -0.150024 -0.714172 0.018799 1441496822 0.683472 -0.150024 -0.714172 0.018799 1441496822 0.614990 -0.175842 -0.761719 0.103333 1441496822 0.614990 -0.175842 -0.761719 0.103333 1441496822 0.614990 -0.175842 -0.761719 0.103333 1441496822 0.614990 -0.175842 -0.761719 0.103333 1441496822 0.614990 -0.175842 -0.761719 0.103333 1441496822 0.614990 -0.175842 -0.761719 0.103333 1441496822 0.499939 -0.228455 -0.812256 0.195251 1441496822 0.499939 -0.228455 -0.812256 0.195251 1441496822 0.499939 -0.228455 -0.812256 0.195251 1441496822 0.499939 -0.228455 -0.812256 0.195251 1441496822 0.499939 -0.228455 -0.812256 0.195251 1441496822 0.499939 -0.228455 -0.812256 0.195251 1441496822 0.345825 -0.286194 -0.850159 0.275330 1441496822 0.345825 -0.286194 -0.850159 0.275330 1441496822 0.345825 -0.286194 -0.850159 0.275330 1441496822 0.345825 -0.286194 -0.850159 0.275330 1441496822 0.345825 -0.286194 -0.850159 0.275330 1441496822 0.345825 -0.286194 -0.850159 0.275330 1441496822 0.170532 -0.327454 -0.862305 0.346619 1441496822 0.170532 -0.327454 -0.862305 0.346619 1441496822 0.170532 -0.327454 -0.862305 0.346619 1441496822 0.170532 -0.327454 -0.862305 0.346619 1441496822 0.170532 -0.327454 -0.862305 0.346619 1441496822 0.170532 -0.327454 -0.862305 0.346619 1441496822 -0.013672 -0.350464 -0.852539 0.387634 1441496822 -0.013672 -0.350464 -0.852539 0.387634 1441496822 -0.013672 -0.350464 -0.852539 0.387634 1441496822 -0.013672 -0.350464 -0.852539 0.387634 1441496822 -0.013672 -0.350464 -0.852539 0.387634 1441496822 -0.013672 -0.350464 -0.852539 0.387634 1441496822 -0.170532 -0.352478 -0.810974 0.434814 1441496822 -0.170532 -0.352478 -0.810974 0.434814 1441496822 -0.170532 -0.352478 -0.810974 0.434814 1441496822 -0.170532 -0.352478 -0.810974 0.434814 1441496822 -0.170532 -0.352478 -0.810974 0.434814 1441496822 -0.170532 -0.352478 -0.810974 0.434814 1441496822 -0.170532 -0.352478 -0.810974 0.434814 1441496822 
-0.194214 -0.516235 -0.481750 0.680969 1441496824 -0.192871 -0.519104 -0.476929 0.682556 1441496824 -0.192871 -0.519104 -0.476929 0.682556 1441496824 -0.192871 -0.519104 -0.476929 0.682556 1441496824 -0.192871 -0.519104 -0.476929 0.682556 1441496824 -0.192871 -0.519104 -0.476929 0.682556 1441496825 -0.192871 -0.519104 -0.476929 0.682556 1441496825 -0.192871 -0.519104 -0.476929 0.682556 1441496825 -0.191345 -0.522156 -0.471497 0.684387 1441496825 -0.191345 -0.522156 -0.471497 0.684387 1441496825 -0.191345 -0.522156 -0.471497 0.684387 1441496825 -0.191345 -0.522156 -0.471497 0.684387 1441496825 -0.191345 -0.522156 -0.471497 0.684387 1441496825 -0.191345 -0.522156 -0.471497 0.684387 1441496825 -0.189636 -0.524353 -0.467102 0.686218 1441496825 -0.189636 -0.524353 -0.467102 0.686218 1441496825 -0.189636 -0.524353 -0.467102 0.686218 1441496825 -0.189636 -0.524353 -0.467102 0.686218 1441496825 -0.189636 -0.524353 -0.467102 0.686218 1441496825 -0.189636 -0.524353 -0.467102 0.686218 1441496825 -0.187256 -0.524841 -0.464600 0.688171 1441496825 -0.187256 -0.524841 -0.464600 0.688171 1441496825 -0.187256 -0.524841 -0.464600 0.688171 1441496825 -0.187256 -0.524841 -0.464600 0.688171 1441496825 -0.187256 -0.524841 -0.464600 0.688171 1441496825 -0.187256 -0.524841 -0.464600 0.688171 1441496825 -0.187256 -0.524841 -0.464600 0.688171 1441496825 -0.184570 -0.524231 -0.463989 0.689819 1441496825 -0.184570 -0.524231 -0.463989 0.689819 1441496825 -0.184570 -0.524231 -0.463989 0.689819 1441496825 -0.184570 -0.524231 -0.463989 0.689819 1441496825 -0.184570 -0.524231 -0.463989 0.689819 1441496825 -0.184570 -0.524231 -0.463989 0.689819 1441496825 -0.181580 -0.523804 -0.462769 0.691772 1441496825 -0.181580 -0.523804 -0.462769 0.691772 1441496825 -0.181580 -0.523804 -0.462769 0.691772 1441496825 -0.181580 -0.523804 -0.462769 0.691772 1441496825 -0.181580 -0.523804 -0.462769 0.691772 1441496825 -0.178589 -0.523987 -0.461060 0.693481 1441496825 -0.178589 -0.523987 -0.461060 0.693481 1441496825 -0.178589 -0.523987 -0.461060 0.693481 1441496825 -0.178589 -0.523987 -0.461060 0.693481 1441496825 -0.178589 -0.523987 -0.461060 0.693481 1441496825 -0.176880 -0.523865 -0.460266 0.694580 1441496825 -0.176880 -0.523865 -0.460266 0.694580 1441496825 -0.176880 -0.523865 -0.460266 0.694580 1441496825 -0.176880 -0.523865 -0.460266 0.694580 1441496825 -0.176880 -0.523865 -0.460266 0.694580 1441496825 -0.176880 -0.523865 -0.460266 0.694580 1441496825 -0.175293 -0.523560 -0.460388 0.695129 1441496825 -0.175293 -0.523560 -0.460388 0.695129 1441496825 -0.175293 -0.523560 -0.460388 0.695129 1441496825 -0.175293 -0.523560 -0.460388 0.695129 1441496825 -0.175293 -0.523560 -0.460388 0.695129 1441496825 -0.175293 -0.523560 -0.460388 0.695129 1441496825 -0.173523 -0.524170 -0.459778 0.695557 1441496825 -0.173523 -0.524170 -0.459778 0.695557 1441496825 -0.173523 -0.524170 -0.459778 0.695557 1441496825 -0.173523 -0.524170 -0.459778 0.695557 1441496825 -0.173523 -0.524170 -0.459778 0.695557 1441496825 -0.173523 -0.524170 -0.459778 0.695557 1441496825 -0.173523 -0.524170 -0.459778 0.695557 1441496825 -0.173157 -0.525024 -0.459412 0.695190 1441496825 -0.173157 -0.525024 -0.459412 0.695190 1441496825 -0.173157 -0.525024 -0.459412 0.695190 1441496825 -0.173157 -0.525024 -0.459412 0.695190 1441496825 -0.173157 -0.525024 -0.459412 0.695190 1441496825 -0.173157 -0.525024 -0.459412 0.695190 1441496825 -0.174500 -0.524963 -0.461121 0.693787 1441496825 -0.174500 -0.524963 -0.461121 0.693787 1441496825 -0.174500 -0.524963 -0.461121 0.693787 1441496825 -0.174500 -0.524963 -0.461121 0.693787 1441496825 -0.174500 -0.524963 -0.461121 0.693787 1441496825 -0.174500 -0.524963 -0.461121 0.693787 1441496825 -0.175354 -0.525208 -0.463440 0.691833 1441496825 -0.175354 -0.525208 -0.463440 0.691833 1441496825 -0.175354 -0.525208 -0.463440 0.691833 1441496825 -0.175354 -0.525208 -0.463440 0.691833 1441496825 -0.175354 -0.525208 -0.463440 0.691833 1441496825 -0.175354 -0.525208 -0.463440 0.691833 1441496825 -0.175354 -0.525208 -0.463440 0.691833 1441496825 -0.177429 -0.524963 -0.464966 0.690491 1441496825 -0.177429 -0.524963 -0.464966 0.690491 1441496825 -0.177429 -0.524963 -0.464966 0.690491 1441496825 -0.177429 -0.524963 -0.464966 0.690491 1441496825 -0.177429 -0.524963 -0.464966 0.690491 1441496825 -0.180237 -0.524597 -0.466309 0.689148 1441496825 -0.180237 -0.524597 -0.466309 0.689148 1441496825 -0.180237 -0.524597 -0.466309 0.689148 1441496825 -0.180237 -0.524597 -0.466309 0.689148 1441496825 -0.180237 -0.524597 -0.466309 0.689148 1441496825 -0.180237 -0.524597 -0.466309 0.689148 1441496825 -0.183350 -0.523560 -0.466248 0.689148 1441496825 -0.183350 -0.523560 -0.466248 0.689148 1441496825 -0.183350 -0.523560 -0.466248 0.689148 1441496825 -0.183350 -0.523560 -0.466248 0.689148 1441496825 -0.183350 -0.523560 -0.466248 0.689148 1441496825 -0.183350 -0.523560 -0.466248 0.689148 1441496825 -0.187195 -0.521667 -0.466309 0.689514 1441496825 -0.187195 -0.521667 -0.466309 0.689514 1441496825 -0.187195 -0.521667 -0.466309 0.689514 1441496825 -0.187195 -0.521667 -0.466309 0.689514 1441496825 -0.187195 -0.521667 -0.466309 0.689514 1441496825 -0.187195 -0.521667 -0.466309 0.689514 1441496825 -0.190796 -0.519287 -0.466003 0.690552 1441496825 -0.190796 -0.519287 -0.466003 0.690552 1441496825 -0.190796 -0.519287 -0.466003 0.690552 1441496825 -0.190796 -0.519287 -0.466003 0.690552 1441496825 -0.190796 -0.519287 -0.466003 0.690552 1441496825 -0.190796 -0.519287 -0.466003 0.690552 1441496825 -0.194885 -0.516846 -0.465759 0.691345 1441496825 -0.194885 -0.516846 -0.465759 0.691345 1441496825 -0.194885 -0.516846 -0.465759 0.691345 1441496825 -0.194885 -0.516846 -0.465759 0.691345 1441496825 -0.194885 -0.516846 -0.465759 0.691345 1441496825 -0.194885 -0.516846 -0.465759 0.691345 1441496826 -0.198242 -0.514160 -0.467529 0.691223 1441496826 -0.198242 -0.514160 -0.467529 0.691223 1441496826 -0.198242 -0.514160 -0.467529 0.691223 1441496826 -0.198242 -0.514160 -0.467529 0.691223 1441496826 -0.198242 -0.514160 -0.467529 0.691223 1441496826 -0.198242 -0.514160 -0.467529 0.691223 1441496826 -0.198608 -0.513062 -0.468872 0.690979 1441496826 -0.198608 -0.513062 -0.468872 0.690979 1441496826 -0.198608 -0.513062 -0.468872 0.690979 1441496826 -0.198608 -0.513062 -0.468872 0.690979 1441496826 -0.198608 -0.513062 -0.468872 0.690979 1441496826 -0.198608 -0.513062 -0.468872 0.690979 1441496826 -0.198608 -0.513062 -0.468872 0.690979 1441496826 -0.194458 -0.517456 -0.463501 0.692566 1441496826 -0.194458 -0.517456 -0.463501 0.692566 1441496826 -0.194458 -0.517456 -0.463501 0.692566 1441496826 -0.194458 -0.517456 -0.463501 0.692566 1441496826 -0.194458 -0.517456 -0.463501 0.692566 1441496826 -0.194458 -0.517456 -0.463501 0.692566 1441496826 -0.191467 -0.522461 -0.457520 0.693604 1441496826 -0.191467 -0.522461 -0.457520 0.693604 1441496826 -0.191467 -0.522461 -0.457520 0.693604 1441496826 -0.191467 -0.522461 -0.457520 0.693604 1441496826 -0.191467 -0.522461 -0.457520 0.693604 1441496826 -0.191467 -0.522461 -0.457520 0.693604 1441496826 -0.186707 -0.525452 -0.455566 0.693909 1441496826 -0.186707 -0.525452 -0.455566 0.693909 1441496826 -0.186707 -0.525452 -0.455566 0.693909 1441496826 -0.186707 -0.525452 -0.455566 0.693909 1441496826 -0.186707 -0.525452 -0.455566 0.693909 1441496826 -0.186707 -0.525452 -0.455566 0.693909 1441496826 -0.186707 -0.525452 -0.455566 0.693909 1441496826 -0.179993 -0.527954 -0.452454 0.695862 1441496826 -0.179993 -0.527954 -0.452454 0.695862 1441496826 -0.179993 -0.527954 -0.452454 0.695862 1441496826 -0.179993 -0.527954 -0.452454 0.695862 1441496826 -0.179993 -0.527954 -0.452454 0.695862 1441496826 -0.179993 -0.527954 -0.452454 0.695862 1441496826 -0.175354 -0.527466 -0.452881 0.697083 1441496826 -0.175354 -0.527466 -0.452881 0.697083 1441496826 -0.175354 -0.527466 -0.452881 0.697083 1441496826 -0.175354 -0.527466 -0.452881 0.697083 1441496826 -0.175354 -0.527466 -0.452881 0.697083 1441496826 -0.175354 -0.527466 -0.452881 0.697083 1441496826 -0.172791 -0.525696 -0.455200 0.697571 1441496826 -0.172791 -0.525696 -0.455200 0.697571 1441496826 -0.172791 -0.525696 -0.455200 0.697571 1441496826 -0.172791 -0.525696 -0.455200 0.697571 1441496826 -0.172791 -0.525696 -0.455200 0.697571 1441496826 -0.172791 -0.525696 -0.455200 0.697571 1441496826 -0.171082 -0.524841 -0.455933 0.698181 1441496826 -0.171082 -0.524841 -0.455933 0.698181 1441496826 -0.171082 -0.524841 -0.455933 0.698181 1441496826 -0.171082 -0.524841 -0.455933 0.698181 1441496826 -0.171082 -0.524841 -0.455933 0.698181 1441496826 -0.171082 -0.524841 -0.455933 0.698181 1441496826 -0.169434 -0.525696 -0.453857 0.699280 1441496826 -0.169434 -0.525696 -0.453857 0.699280 1441496826 -0.169434 -0.525696 -0.453857 0.699280 1441496826 -0.169434 -0.525696 -0.453857 0.699280 1441496826 -0.169434 -0.525696 -0.453857 0.699280 1441496826 -0.169434 -0.525696 -0.453857 0.699280 1441496826 -0.169434 -0.525696 -0.453857 0.699280 1441496826 -0.169800 -0.526489 -0.450928 0.700500 1441496826 -0.169800 -0.526489 -0.450928 0.700500 1441496826 -0.169800 -0.526489 -0.450928 0.700500 1441496826 -0.169800 -0.526489 -0.450928 0.700500 1441496826 -0.169800 -0.526489 -0.450928 0.700500 1441496826 -0.169800 -0.526489 -0.450928 0.700500 1441496826 -0.171204 -0.527344 -0.447998 0.701355 1441496826 -0.171204 -0.527344 -0.447998 0.701355 1441496826 -0.171204 -0.527344 -0.447998 0.701355 1441496826 -0.171204 -0.527344 -0.447998 0.701355 1441496826 -0.171204 -0.527344 -0.447998 0.701355 1441496826 -0.172241 -0.528625 -0.445496 0.701782 1441496826 -0.172241 -0.528625 -0.445496 0.701782 1441496826 -0.172241 -0.528625 -0.445496 0.701782 1441496826 -0.172241 -0.528625 -0.445496 0.701782 1441496826 -0.172241 -0.528625 -0.445496 0.701782 1441496826 -0.172241 -0.528625 -0.445496 0.701782 1441496826 -0.172913 -0.529053 -0.445984 0.700928 1441496826 -0.172913 -0.529053 -0.445984 0.700928 1441496826 -0.172913 -0.529053 -0.445984 0.700928 1441496826 -0.172913 -0.529053 -0.445984 0.700928 1441496826 -0.172913 -0.529053 -0.445984 0.700928 1441496826 -0.172913 -0.529053 -0.445984 0.700928 1441496826 -0.172546 -0.528870 -0.449402 0.698975 1441496826 -0.172546 -0.528870 -0.449402 0.698975 1441496826 -0.172546 -0.528870 -0.449402 0.698975 1441496826 -0.172546 -0.528870 -0.449402 0.698975 1441496826 -0.172546 -0.528870 -0.449402 0.698975 1441496826 -0.172546 -0.528870 -0.449402 0.698975 1441496826 -0.172546 -0.528870 -0.449402 0.698975 1441496826 -0.172546 -0.528870 -0.453247 0.696472 1441496826 -0.172546 -0.528870 -0.453247 0.696472 1441496826 -0.172546 -0.528870 -0.453247 0.696472 1441496826 -0.172546 -0.528870 -0.453247 0.696472 1441496826 -0.172546 -0.528870 -0.453247 0.696472 1441496826 -0.172546 -0.528870 -0.453247 0.696472 1441496826 -0.172913 -0.528564 -0.456482 0.694519 1441496826 -0.172913 -0.528564 -0.456482 0.694519 1441496826 -0.172913 -0.528564 -0.456482 0.694519 1441496826 -0.172913 -0.528564 -0.456482 0.694519 1441496826 -0.172913 -0.528564 -0.456482 0.694519 1441496826 -0.172913 -0.528564 -0.456482 0.694519 1441496826 -0.172913 -0.528564 -0.456482 0.694519 1441496826 -0.174072 -0.528137 -0.458374 0.693298 1441496826 -0.174072 -0.528137 -0.458374 0.693298 1441496826 -0.174072 -0.528137 -0.458374 0.693298 1441496826 -0.174072 -0.528137 -0.458374 0.693298 1441496826 -0.174072 -0.528137 -0.458374 0.693298 1441496826 -0.174072 -0.528137 -0.458374 0.693298 1441496827 -0.176941 -0.527161 -0.457886 0.693665 1441496827 -0.176941 -0.527161 -0.457886 0.693665 1441496827 -0.176941 -0.527161 -0.457886 0.693665 1441496827 -0.176941 -0.527161 -0.457886 0.693665 1441496827 -0.176941 -0.527161 -0.457886 0.693665 1441496827 -0.176941 -0.527161 -0.457886 0.693665 1441496827 -0.181641 -0.525940 -0.456421 0.694336 1441496827 -0.181641 -0.525940 -0.456421 0.694336 1441496827 -0.181641 -0.525940 -0.456421 0.694336 1441496827 -0.181641 -0.525940 -0.456421 0.694336 1441496827 -0.181641 -0.525940 -0.456421 0.694336 1441496827 -0.181641 -0.525940 -0.456421 0.694336 1441496827 -0.185120 -0.525513 -0.452820 0.696106 1441496827 -0.185120 -0.525513 -0.452820 0.696106 1441496827 -0.185120 -0.525513 -0.452820 0.696106 1441496827 -0.185120 -0.525513 -0.452820 0.696106 1441496827 -0.185120 -0.525513 -0.452820 0.696106 1441496827 -0.185120 -0.525513 -0.452820 0.696106 1441496827 -0.187622 -0.525085 -0.450684 0.697144 1441496827 -0.187622 -0.525085 -0.450684 0.697144 1441496827 -0.187622 -0.525085 -0.450684 0.697144 1441496827 -0.187622 -0.525085 -0.450684 0.697144 1441496827 -0.187622 -0.525085 -0.450684 0.697144 1441496827 -0.187622 -0.525085 -0.450684 0.697144 1441496827 -0.188782 -0.523804 -0.450623 0.697815 1441496827 -0.188782 -0.523804 -0.450623 0.697815 1441496827 -0.188782 -0.523804 -0.450623 0.697815 1441496827 -0.188782 -0.523804 -0.450623 0.697815 1441496827 -0.188782 -0.523804 -0.450623 0.697815 1441496827 -0.188782 -0.523804 -0.450623 0.697815 1441496827 -0.188171 -0.522583 -0.452759 0.697510 1441496827 -0.188171 -0.522583 -0.452759 0.697510 1441496827 -0.188171 -0.522583 -0.452759 0.697510 1441496827 -0.188171 -0.522583 -0.452759 0.697510 1441496827 -0.188171 -0.522583 -0.452759 0.697510 1441496827 -0.188171 -0.522583 -0.452759 0.697510 1441496827 -0.188171 -0.522583 -0.452759 0.697510 1441496827 -0.185059 -0.522705 -0.452942 0.698120 1441496827 -0.185059 -0.522705 -0.452942 0.698120 1441496827 -0.185059 -0.522705 -0.452942 0.698120 1441496827 -0.185059 -0.522705 -0.452942 0.698120 1441496827 -0.185059 -0.522705 -0.452942 0.698120 1441496827 -0.185059 -0.522705 -0.452942 0.698120 1441496827 -0.180847 -0.525757 -0.450134 0.698730 1441496827 -0.180847 -0.525757 -0.450134 0.698730 1441496827 -0.180847 -0.525757 -0.450134 0.698730 1441496827 -0.180847 -0.525757 -0.450134 0.698730 1441496827 -0.180847 -0.525757 -0.450134 0.698730 1441496827 -0.180847 -0.525757 -0.450134 0.698730 1441496827 -0.176086 -0.529602 -0.446716 0.699280 1441496827 -0.176086 -0.529602 -0.446716 0.699280 1441496827 -0.176086 -0.529602 -0.446716 0.699280 1441496827 -0.176086 -0.529602 -0.446716 0.699280 1441496827 -0.176086 -0.529602 -0.446716 0.699280 1441496827 -0.176086 -0.529602 -0.446716 0.699280 1441496827 -0.176086 -0.529602 -0.446716 0.699280 1441496827 -0.170349 -0.532104 -0.445618 0.699524 1441496827 -0.170349 -0.532104 -0.445618 0.699524 1441496827 -0.170349 -0.532104 -0.445618 0.699524 1441496827 -0.170349 -0.532104 -0.445618 0.699524 1441496827 -0.170349 -0.532104 -0.445618 0.699524 1441496827 -0.170349 -0.532104 -0.445618 0.699524 1441496827 -0.164001 -0.533813 -0.444214 0.700623 1441496827 -0.164001 -0.533813 -0.444214 0.700623 1441496827 -0.164001 -0.533813 -0.444214 0.700623 1441496827 -0.164001 -0.533813 -0.444214 0.700623 1441496827 -0.164001 -0.533813 -0.444214 0.700623 1441496827 -0.164001 -0.533813 -0.444214 0.700623 1441496827 -0.164001 -0.533813 -0.444214 0.700623 1441496827 -0.159546 -0.534973 -0.441223 0.702637 1441496827 -0.159546 -0.534973 -0.441223 0.702637 1441496827 -0.159546 -0.534973 -0.441223 0.702637 1441496827 -0.159546 -0.534973 -0.441223 0.702637 1441496827 -0.159546 -0.534973 -0.441223 0.702637 1441496827 -0.159546 -0.534973 -0.441223 0.702637 1441496827 -0.158264 -0.535400 -0.438538 0.704285 1441496827 -0.158264 -0.535400 -0.438538 0.704285 1441496827 -0.158264 -0.535400 -0.438538 0.704285 1441496827 -0.158264 -0.535400 -0.438538 0.704285 1441496827 -0.158264 -0.535400 -0.438538 0.704285 1441496827 -0.158264 -0.535400 -0.438538 0.704285 1441496827 -0.157532 -0.536743 -0.435669 0.705200 1441496827 -0.157532 -0.536743 -0.435669 0.705200 1441496827 -0.157532 -0.536743 -0.435669 0.705200 1441496827 -0.157532 -0.536743 -0.435669 0.705200 1441496827 -0.157532 -0.536743 -0.435669 0.705200 1441496827 -0.157532 -0.536743 -0.435669 0.705200 1441496827 -0.156189 -0.538757 -0.432251 0.706116 1441496827 -0.156189 -0.538757 -0.432251 0.706116 1441496827 -0.156189 -0.538757 -0.432251 0.706116 1441496827 -0.156189 -0.538757 -0.432251 0.706116 1441496827 -0.156189 -0.538757 -0.432251 0.706116 1441496827 -0.156189 -0.538757 -0.432251 0.706116 1441496827 -0.155212 -0.539429 -0.431519 0.706238 1441496827 -0.155212 -0.539429 -0.431519 0.706238 1441496827 -0.155212 -0.539429 -0.431519 0.706238 1441496827 -0.155212 -0.539429 -0.431519 0.706238 1441496827 -0.155212 -0.539429 -0.431519 0.706238 1441496827 -0.155212 -0.539429 -0.431519 0.706238 1441496827 -0.155212 -0.539429 -0.431519 0.706238 1441496827 -0.154297 -0.540405 -0.429810 0.706726 1441496827 -0.154297 -0.540405 -0.429810 0.706726 1441496827 -0.154297 -0.540405 -0.429810 0.706726 1441496827 -0.154297 -0.540405 -0.429810 0.706726 1441496827 -0.154297 -0.540405 -0.429810 0.706726 1441496827 -0.154297 -0.540405 -0.429810 0.706726 1441496827 -0.154297 -0.540405 -0.429810 0.706726 1441496827 -0.154358 -0.541504 -0.427063 0.707520 1441496827 -0.154358 -0.541504 -0.427063 0.707520 1441496827 -0.154358 -0.541504 -0.427063 0.707520 1441496827 -0.154358 -0.541504 -0.427063 0.707520 1441496827 -0.154358 -0.541504 -0.427063 0.707520 1441496827 -0.154358 -0.541504 -0.427063 0.707520 1441496827 -0.155090 -0.541260 -0.426819 0.707703 1441496828 -0.155090 -0.541260 -0.426819 0.707703 1441496828 -0.155090 -0.541260 -0.426819 0.707703 1441496828 -0.155090 -0.541260 -0.426819 0.707703 1441496828 -0.155090 -0.541260 -0.426819 0.707703 1441496828 -0.155090 -0.541260 -0.426819 0.707703 1441496828 -0.155579 -0.540100 -0.428772 0.707275 1441496828 -0.155579 -0.540100 -0.428772 0.707275 1441496828 -0.155579 -0.540100 -0.428772 0.707275 1441496828 -0.155579 -0.540100 -0.428772 0.707275 1441496828 -0.155579 -0.540100 -0.428772 0.707275 1441496828 -0.155579 -0.540100 -0.428772 0.707275 1441496828 -0.155579 -0.540100 -0.428772 0.707275 1441496828 -0.156433 -0.538635 -0.431885 0.706299 1441496828 -0.156433 -0.538635 -0.431885 0.706299 1441496828 -0.156433 -0.538635 -0.431885 0.706299 1441496828 -0.156433 -0.538635 -0.431885 0.706299 1441496828 -0.156433 -0.538635 -0.431885 0.706299 1441496828 -0.156433 -0.538635 -0.431885 0.706299 1441496828 -0.158447 -0.536743 -0.435486 0.705139 1441496828 -0.158447 -0.536743 -0.435486 0.705139 1441496828 -0.158447 -0.536743 -0.435486 0.705139 1441496828 -0.158447 -0.536743 -0.435486 0.705139 1441496828 -0.158447 -0.536743 -0.435486 0.705139 1441496828 -0.158447 -0.536743 -0.435486 0.705139 1441496828 -0.158447 -0.536743 -0.435486 0.705139 1441496828 -0.161499 -0.535278 -0.437805 0.704102 1441496828 -0.161499 -0.535278 -0.437805 0.704102 1441496828 -0.161499 -0.535278 -0.437805 0.704102 1441496828 -0.161499 -0.535278 -0.437805 0.704102 1441496828 -0.161499 -0.535278 -0.437805 0.704102 1441496828 -0.161499 -0.535278 -0.437805 0.704102 1441496828 -0.165955 -0.533630 -0.438416 0.703918 1441496828 -0.165955 -0.533630 -0.438416 0.703918 1441496828 -0.165955 -0.533630 -0.438416 0.703918 1441496828 -0.165955 -0.533630 -0.438416 0.703918 1441496828 -0.165955 -0.533630 -0.438416 0.703918 1441496828 -0.165955 -0.533630 -0.438416 0.703918 1441496828 -0.165955 -0.533630 -0.438416 0.703918 1441496828 -0.170959 -0.530884 -0.438965 0.704468 1441496828 -0.170959 -0.530884 -0.438965 0.704468 1441496828 -0.170959 -0.530884 -0.438965 0.704468 1441496828 -0.170959 -0.530884 -0.438965 0.704468 1441496828 -0.170959 -0.530884 -0.438965 0.704468 1441496828 -0.170959 -0.530884 -0.438965 0.704468 1441496828 -0.175049 -0.529358 -0.437317 0.705627 1441496828 -0.175049 -0.529358 -0.437317 0.705627 1441496828 -0.175049 -0.529358 -0.437317 0.705627 1441496828 -0.175049 -0.529358 -0.437317 0.705627 1441496828 -0.175049 -0.529358 -0.437317 0.705627 1441496828 -0.175049 -0.529358 -0.437317 0.705627 1441496828 -0.179749 -0.526794 -0.436890 0.706604 1441496828 -0.179749 -0.526794 -0.436890 0.706604 1441496828 -0.179749 -0.526794 -0.436890 0.706604 1441496828 -0.179749 -0.526794 -0.436890 0.706604 1441496828 -0.179749 -0.526794 -0.436890 0.706604 1441496828 -0.179749 -0.526794 -0.436890 0.706604 1441496828 -0.182678 -0.524414 -0.438660 0.706604 1441496828 -0.182678 -0.524414 -0.438660 0.706604 1441496828 -0.182678 -0.524414 -0.438660 0.706604 1441496828 -0.182678 -0.524414 -0.438660 0.706604 1441496828 -0.182678 -0.524414 -0.438660 0.706604 1441496828 -0.182678 -0.524414 -0.438660 0.706604 1441496828 -0.182922 -0.524109 -0.438721 0.706665 1441496828 -0.182922 -0.524109 -0.438721 0.706665 1441496828 -0.182922 -0.524109 -0.438721 0.706665 1441496828 -0.182922 -0.524109 -0.438721 0.706665 1441496828 -0.182922 -0.524109 -0.438721 0.706665 1441496828 -0.182922 -0.524109 -0.438721 0.706665 1441496828 -0.181335 -0.524475 -0.439575 0.706299 1441496828 -0.181335 -0.524475 -0.439575 0.706299 1441496828 -0.181335 -0.524475 -0.439575 0.706299 1441496828 -0.181335 -0.524475 -0.439575 0.706299 1441496828 -0.181335 -0.524475 -0.439575 0.706299 1441496828 -0.181335 -0.524475 -0.439575 0.706299 1441496828 -0.177429 -0.526245 -0.439392 0.706116 1441496828 -0.177429 -0.526245 -0.439392 0.706116 1441496828 -0.177429 -0.526245 -0.439392 0.706116 1441496828 -0.177429 -0.526245 -0.439392 0.706116 1441496828 -0.177429 -0.526245 -0.439392 0.706116 1441496828 -0.177429 -0.526245 -0.439392 0.706116 1441496828 -0.172424 -0.528076 -0.438843 0.706299 1441496828 -0.172424 -0.528076 -0.438843 0.706299 1441496828 -0.172424 -0.528076 -0.438843 0.706299 1441496828 -0.172424 -0.528076 -0.438843 0.706299 1441496828 -0.172424 -0.528076 -0.438843 0.706299 1441496828 -0.172424 -0.528076 -0.438843 0.706299 1441496828 -0.167236 -0.528259 -0.440430 0.706421 1441496828 -0.167236 -0.528259 -0.440430 0.706421 1441496828 -0.167236 -0.528259 -0.440430 0.706421 1441496828 -0.167236 -0.528259 -0.440430 0.706421 1441496828 -0.167236 -0.528259 -0.440430 0.706421 1441496828 -0.167236 -0.528259 -0.440430 0.706421 1441496828 -0.167236 -0.528259 -0.440430 0.706421 1441496828 -0.163452 -0.527405 -0.442078 0.706970 1441496828 -0.163452 -0.527405 -0.442078 0.706970 1441496828 -0.163452 -0.527405 -0.442078 0.706970 1441496828 -0.163452 -0.527405 -0.442078 0.706970 1441496828 -0.163452 -0.527405 -0.442078 0.706970 1441496828 -0.163452 -0.527405 -0.442078 0.706970 1441496828 -0.162476 -0.526794 -0.441467 0.707947 1441496828 -0.162476 -0.526794 -0.441467 0.707947 1441496828 -0.162476 -0.526794 -0.441467 0.707947 1441496828 -0.162476 -0.526794 -0.441467 0.707947 1441496828 -0.162476 -0.526794 -0.441467 0.707947 1441496828 -0.162476 -0.526794 -0.441467 0.707947 1441496828 -0.162476 -0.526794 -0.441467 0.707947 1441496828 -0.164429 -0.526306 -0.441040 0.708191 1441496828 -0.164429 -0.526306 -0.441040 0.708191 1441496828 -0.164429 -0.526306 -0.441040 0.708191 1441496828 -0.164429 -0.526306 -0.441040 0.708191 1441496828 -0.164429 -0.526306 -0.441040 0.708191 1441496828 -0.164429 -0.526306 -0.441040 0.708191 1441496828 -0.168091 -0.526611 -0.440857 0.707153 1441496828 -0.168091 -0.526611 -0.440857 0.707153 1441496828 -0.168091 -0.526611 -0.440857 0.707153 1441496829 -0.168091 -0.526611 -0.440857 0.707153 1441496829 -0.168091 -0.526611 -0.440857 0.707153 1441496829 -0.168091 -0.526611 -0.440857 0.707153 1441496829 -0.171570 -0.527832 -0.439880 0.706055 1441496829 -0.171570 -0.527832 -0.439880 0.706055 1441496829 -0.171570 -0.527832 -0.439880 0.706055 1441496829 -0.171570 -0.527832 -0.439880 0.706055 1441496829 -0.171570 -0.527832 -0.439880 0.706055 1441496829 -0.171570 -0.527832 -0.439880 0.706055 1441496829 -0.171570 -0.527832 -0.439880 0.706055 1441496829 -0.173523 -0.530212 -0.437195 0.705444 1441496829 -0.173523 -0.530212 -0.437195 0.705444 1441496829 -0.173523 -0.530212 -0.437195 0.705444 1441496829 -0.173523 -0.530212 -0.437195 0.705444 1441496829 -0.173523 -0.530212 -0.437195 0.705444 1441496829 -0.173523 -0.530212 -0.437195 0.705444 1441496829 -0.174438 -0.532471 -0.433716 0.705688 1441496829 -0.174438 -0.532471 -0.433716 0.705688 1441496829 -0.174438 -0.532471 -0.433716 0.705688 1441496829 -0.174438 -0.532471 -0.433716 0.705688 1441496829 -0.174438 -0.532471 -0.433716 0.705688 1441496829 -0.174438 -0.532471 -0.433716 0.705688 1441496829 -0.173645 -0.533752 -0.432129 0.705872 1441496829 -0.173645 -0.533752 -0.432129 0.705872 1441496829 -0.173645 -0.533752 -0.432129 0.705872 1441496829 -0.173645 -0.533752 -0.432129 0.705872 1441496829 -0.173645 -0.533752 -0.432129 0.705872 1441496829 -0.173645 -0.533752 -0.432129 0.705872 1441496829 -0.173645 -0.533752 -0.432129 0.705872 1441496829 -0.171753 -0.533936 -0.432983 0.705688 1441496829 -0.171753 -0.533936 -0.432983 0.705688 1441496829 -0.171753 -0.533936 -0.432983 0.705688 1441496829 -0.171753 -0.533936 -0.432983 0.705688 1441496829 -0.171753 -0.533936 -0.432983 0.705688 1441496829 -0.171753 -0.533936 -0.432983 0.705688 1441496829 -0.171753 -0.533936 -0.432983 0.705688 1441496829 -0.169250 -0.533875 -0.435242 0.704956 1441496829 -0.169250 -0.533875 -0.435242 0.704956 1441496829 -0.169250 -0.533875 -0.435242 0.704956 1441496829 -0.169250 -0.533875 -0.435242 0.704956 1441496829 -0.169250 -0.533875 -0.435242 0.704956 1441496829 -0.169250 -0.533875 -0.435242 0.704956 1441496829 -0.168152 -0.532776 -0.440002 0.703064 1441496829 -0.168152 -0.532776 -0.440002 0.703064 1441496829 -0.168152 -0.532776 -0.440002 0.703064 1441496829 -0.168152 -0.532776 -0.440002 0.703064 1441496829 -0.168152 -0.532776 -0.440002 0.703064 1441496829 -0.168152 -0.532776 -0.440002 0.703064 1441496829 -0.168335 -0.530823 -0.444702 0.701538 1441496829 -0.168335 -0.530823 -0.444702 0.701538 1441496829 -0.168335 -0.530823 -0.444702 0.701538 1441496829 -0.168335 -0.530823 -0.444702 0.701538 1441496829 -0.168335 -0.530823 -0.444702 0.701538 1441496829 -0.168335 -0.530823 -0.444702 0.701538 1441496829 -0.168335 -0.530823 -0.444702 0.701538 1441496829 -0.171509 -0.529114 -0.447388 0.700378 1441496829 -0.171509 -0.529114 -0.447388 0.700378 1441496829 -0.171509 -0.529114 -0.447388 0.700378 1441496829 -0.171509 -0.529114 -0.447388 0.700378 1441496829 -0.171509 -0.529114 -0.447388 0.700378 1441496829 -0.171509 -0.529114 -0.447388 0.700378 1441496829 -0.177673 -0.527222 -0.447449 0.700195 1441496829 -0.177673 -0.527222 -0.447449 0.700195 1441496829 -0.177673 -0.527222 -0.447449 0.700195 1441496829 -0.177673 -0.527222 -0.447449 0.700195 1441496829 -0.177673 -0.527222 -0.447449 0.700195 1441496829 -0.177673 -0.527222 -0.447449 0.700195 1441496829 -0.183655 -0.526489 -0.444946 0.700806 1441496829 -0.183655 -0.526489 -0.444946 0.700806 1441496829 -0.183655 -0.526489 -0.444946 0.700806 1441496829 -0.183655 -0.526489 -0.444946 0.700806 1441496829 -0.183655 -0.526489 -0.444946 0.700806 1441496829 -0.183655 -0.526489 -0.444946 0.700806 1441496829 -0.188782 -0.526123 -0.441772 0.701782 1441496829 -0.188782 -0.526123 -0.441772 0.701782 1441496829 -0.188782 -0.526123 -0.441772 0.701782 1441496829 -0.188782 -0.526123 -0.441772 0.701782 1441496829 -0.188782 -0.526123 -0.441772 0.701782 1441496829 -0.188782 -0.526123 -0.441772 0.701782 1441496829 -0.188782 -0.526123 -0.441772 0.701782 1441496829 -0.192627 -0.525208 -0.441223 0.701721 1441496829 -0.192627 -0.525208 -0.441223 0.701721 1441496829 -0.192627 -0.525208 -0.441223 0.701721 1441496829 -0.192627 -0.525208 -0.441223 0.701721 1441496829 -0.192627 -0.525208 -0.441223 0.701721 1441496829 -0.192627 -0.525208 -0.441223 0.701721 1441496829 -0.192627 -0.525208 -0.441223 0.701721 1441496829 -0.192932 -0.524170 -0.442505 0.701599 1441496829 -0.192932 -0.524170 -0.442505 0.701599 1441496829 -0.192932 -0.524170 -0.442505 0.701599 1441496829 -0.192932 -0.524170 -0.442505 0.701599 1441496829 -0.192932 -0.524170 -0.442505 0.701599 1441496829 -0.192932 -0.524170 -0.442505 0.701599 1441496829 -0.190186 -0.523560 -0.445007 0.701233 1441496829 -0.190186 -0.523560 -0.445007 0.701233 1441496829 -0.190186 -0.523560 -0.445007 0.701233 1441496829 -0.190186 -0.523560 -0.445007 0.701233 1441496829 -0.190186 -0.523560 -0.445007 0.701233 1441496829 -0.190186 -0.523560 -0.445007 0.701233 1441496829 -0.185791 -0.522644 -0.448608 0.700745 1441496829 -0.185791 -0.522644 -0.448608 0.700745 1441496829 -0.185791 -0.522644 -0.448608 0.700745 1441496829 -0.185791 -0.522644 -0.448608 0.700745 1441496829 -0.185791 -0.522644 -0.448608 0.700745 1441496829 -0.185791 -0.522644 -0.448608 0.700745 1441496829 -0.180847 -0.520996 -0.452515 0.700745 1441496829 -0.180847 -0.520996 -0.452515 0.700745 1441496829 -0.180847 -0.520996 -0.452515 0.700745 1441496829 -0.180847 -0.520996 -0.452515 0.700745 1441496829 -0.180847 -0.520996 -0.452515 0.700745 1441496829 -0.176270 -0.519836 -0.453857 0.701965 1441496829 -0.176270 -0.519836 -0.453857 0.701965 1441496829 -0.176270 -0.519836 -0.453857 0.701965 1441496829 -0.176270 -0.519836 -0.453857 0.701965 1441496830 -0.176270 -0.519836 -0.453857 0.701965 1441496830 -0.176270 -0.519836 -0.453857 0.701965 1441496830 -0.174194 -0.519470 -0.451904 0.703979 1441496830 -0.174194 -0.519470 -0.451904 0.703979 1441496830 -0.174194 -0.519470 -0.451904 0.703979 1441496830 -0.174194 -0.519470 -0.451904 0.703979 1441496830 -0.174194 -0.519470 -0.451904 0.703979 1441496830 -0.174194 -0.519470 -0.451904 0.703979 1441496830 -0.175720 -0.518066 -0.451111 0.705139 1441496830 -0.175720 -0.518066 -0.451111 0.705139 1441496830 -0.175720 -0.518066 -0.451111 0.705139 1441496830 -0.175720 -0.518066 -0.451111 0.705139 1441496830 -0.175720 -0.518066 -0.451111 0.705139 1441496830 -0.175720 -0.518066 -0.451111 0.705139 1441496830 -0.175720 -0.518066 -0.451111 0.705139 1441496830 -0.177917 -0.517334 -0.451843 0.704651 1441496830 -0.177917 -0.517334 -0.451843 0.704651 1441496830 -0.177917 -0.517334 -0.451843 0.704651 1441496830 -0.177917 -0.517334 -0.451843 0.704651 1441496830 -0.177917 -0.517334 -0.451843 0.704651 1441496830 -0.177917 -0.517334 -0.451843 0.704651 1441496830 -0.179688 -0.518982 -0.450684 0.703735 1441496830 -0.179688 -0.518982 -0.450684 0.703735 1441496830 
0.183960 -0.342346 -0.894531 0.221069 1441496832 0.183960 -0.342346 -0.894531 0.221069 1441496832 0.183960 -0.342346 -0.894531 0.221069 1441496832 0.183960 -0.342346 -0.894531 0.221069 1441496832 0.183960 -0.342346 -0.894531 0.221069 1441496832 0.311646 -0.330994 -0.886475 0.086731 1441496832 0.311646 -0.330994 -0.886475 0.086731 1441496832 0.311646 -0.330994 -0.886475 0.086731 1441496832 0.311646 -0.330994 -0.886475 0.086731 1441496832 0.311646 -0.330994 -0.886475 0.086731 1441496832 0.311646 -0.330994 -0.886475 0.086731 1441496832 0.465393 -0.306763 -0.830078 -0.017822 1441496832 0.465393 -0.306763 -0.830078 -0.017822 1441496832 0.465393 -0.306763 -0.830078 -0.017822 1441496832 0.465393 -0.306763 -0.830078 -0.017822 1441496832 0.465393 -0.306763 -0.830078 -0.017822 1441496832 0.465393 -0.306763 -0.830078 -0.017822 1441496832 0.599182 -0.243774 -0.760315 -0.059509 1441496832 0.599182 -0.243774 -0.760315 -0.059509 1441496832 0.599182 -0.243774 -0.760315 -0.059509 1441496832 0.599182 -0.243774 -0.760315 -0.059509 1441496832 0.599182 -0.243774 -0.760315 -0.059509 1441496832 0.599182 -0.243774 -0.760315 -0.059509 1441496832 0.669189 -0.227844 -0.696045 -0.125732 1441496832 0.669189 -0.227844 -0.696045 -0.125732 1441496832 0.669189 -0.227844 -0.696045 -0.125732 1441496832 0.669189 -0.227844 -0.696045 -0.125732 1441496832 0.669189 -0.227844 -0.696045 -0.125732 1441496832 0.669189 -0.227844 -0.696045 -0.125732 1441496832 0.669189 -0.227844 -0.696045 -0.125732 1441496832 0.695251 -0.224731 -0.668884 -0.136780 1441496832 0.695251 -0.224731 -0.668884 -0.136780 1441496832 0.695251 -0.224731 -0.668884 -0.136780 1441496832 0.695251 -0.224731 -0.668884 -0.136780 1441496832 0.695251 -0.224731 -0.668884 -0.136780 1441496832 0.695251 -0.224731 -0.668884 -0.136780 1441496832 0.675171 -0.227661 -0.694397 -0.100891 1441496832 0.675171 -0.227661 -0.694397 -0.100891 1441496832 0.675171 -0.227661 -0.694397 -0.100891 1441496832 0.675171 -0.227661 -0.694397 -0.100891 1441496832 0.605652 -0.255188 -0.753357 -0.024841 1441496832 0.605652 -0.255188 -0.753357 -0.024841 1441496832 0.605652 -0.255188 -0.753357 -0.024841 1441496832 0.605652 -0.255188 -0.753357 -0.024841 1441496832 0.605652 -0.255188 -0.753357 -0.024841 1441496832 0.605652 -0.255188 -0.753357 -0.024841 1441496832 0.605652 -0.255188 -0.753357 -0.024841 1441496832 0.478882 -0.300171 -0.819031 0.099365 1441496832 0.478882 -0.300171 -0.819031 0.099365 1441496832 0.478882 -0.300171 -0.819031 0.099365 1441496832 0.478882 -0.300171 -0.819031 0.099365 1441496832 0.478882 -0.300171 -0.819031 0.099365 1441496832 0.288147 -0.360046 -0.858459 0.224487 1441496832 0.288147 -0.360046 -0.858459 0.224487 1441496832 0.288147 -0.360046 -0.858459 0.224487 1441496832 0.288147 -0.360046 -0.858459 0.224487 1441496832 0.288147 -0.360046 -0.858459 0.224487 1441496832 0.288147 -0.360046 -0.858459 0.224487 1441496832 0.079834 -0.387085 -0.859863 0.323181 1441496832 0.079834 -0.387085 -0.859863 0.323181 1441496832 0.079834 -0.387085 -0.859863 0.323181 1441496832 0.079834 -0.387085 -0.859863 0.323181 1441496832 0.079834 -0.387085 -0.859863 0.323181 1441496832 0.079834 -0.387085 -0.859863 0.323181 1441496832 -0.091553 -0.382141 -0.817993 0.420166 1441496833 -0.091553 -0.382141 -0.817993 0.420166 1441496833 -0.091553 -0.382141 -0.817993 0.420166 1441496833 -0.091553 -0.382141 -0.817993 0.420166 1441496833 -0.091553 -0.382141 -0.817993 0.420166 1441496833 -0.091553 -0.382141 -0.817993 0.420166 1441496833 -0.213867 -0.395081 -0.715759 0.534668 1441496833 -0.213867 -0.395081 -0.715759 0.534668 1441496833 -0.213867 -0.395081 -0.715759 0.534668 1441496833 -0.213867 -0.395081 -0.715759 0.534668 1441496833 -0.213867 -0.395081 -0.715759 0.534668 1441496833 -0.213867 -0.395081 -0.715759 0.534668 1441496833 -0.346375 -0.427917 -0.599121 0.581421 1441496833 -0.346375 -0.427917 -0.599121 0.581421 1441496833 -0.346375 -0.427917 -0.599121 0.581421 1441496833 -0.346375 -0.427917 -0.599121 0.581421 1441496833 -0.346375 -0.427917 -0.599121 0.581421 1441496833 -0.346375 -0.427917 -0.599121 0.581421 1441496833 -0.436218 -0.418396 -0.558350 0.568359 1441496833 -0.436218 -0.418396 -0.558350 0.568359 1441496833 -0.436218 -0.418396 -0.558350 0.568359 1441496833 -0.436218 -0.418396 -0.558350 0.568359 1441496833 -0.436218 -0.418396 -0.558350 0.568359 1441496833 -0.436218 -0.418396 -0.558350 0.568359 1441496833 -0.423218 -0.408508 -0.583923 0.559509 1441496833 -0.423218 -0.408508 -0.583923 0.559509 1441496833 -0.423218 -0.408508 -0.583923 0.559509 1441496833 -0.423218 -0.408508 -0.583923 0.559509 1441496833 -0.423218 -0.408508 -0.583923 0.559509 1441496833 -0.423218 -0.408508 -0.583923 0.559509 1441496833 -0.423218 -0.408508 -0.583923 0.559509 1441496833 -0.406250 -0.392090 -0.610962 0.554993 1441496833 -0.406250 -0.392090 -0.610962 0.554993 1441496833 -0.406250 -0.392090 -0.610962 0.554993 1441496833 -0.406250 -0.392090 -0.610962 0.554993 1441496833 -0.406250 -0.392090 -0.610962 0.554993 1441496833 -0.338745 -0.375732 -0.674194 0.538147 1441496833 -0.338745 -0.375732 -0.674194 0.538147 1441496833 -0.338745 -0.375732 -0.674194 0.538147 1441496833 -0.338745 -0.375732 -0.674194 0.538147 1441496833 -0.338745 -0.375732 -0.674194 0.538147 1441496833 -0.338745 -0.375732 -0.674194 0.538147 1441496833 -0.338745 -0.375732 -0.674194 0.538147 1441496833 -0.223633 -0.353333 -0.756165 0.503357 1441496833 -0.223633 -0.353333 -0.756165 0.503357 1441496833 -0.223633 -0.353333 -0.756165 0.503357 1441496833 -0.223633 -0.353333 -0.756165 0.503357 1441496833 -0.223633 -0.353333 -0.756165 0.503357 1441496833 -0.223633 -0.353333 -0.756165 0.503357 1441496833 -0.060974 -0.330261 -0.828918 0.447327 1441496833 -0.060974 -0.330261 -0.828918 0.447327 1441496833 -0.060974 -0.330261 -0.828918 0.447327 1441496833 -0.060974 -0.330261 -0.828918 0.447327 1441496833 -0.060974 -0.330261 -0.828918 0.447327 1441496833 -0.060974 -0.330261 -0.828918 0.447327 1441496833 0.123230 -0.306091 -0.865723 0.376465 1441496833 0.123230 -0.306091 -0.865723 0.376465 1441496833 0.123230 -0.306091 -0.865723 0.376465 1441496833 0.123230 -0.306091 -0.865723 0.376465 1441496833 0.123230 -0.306091 -0.865723 0.376465 1441496833 0.123230 -0.306091 -0.865723 0.376465 1441496833 0.300049 -0.275879 -0.867676 0.284668 1441496833 0.300049 -0.275879 -0.867676 0.284668 1441496833 0.300049 -0.275879 -0.867676 0.284668 1441496833 0.300049 -0.275879 -0.867676 0.284668 1441496833 0.300049 -0.275879 -0.867676 0.284668 1441496833 0.300049 -0.275879 -0.867676 0.284668 1441496833 0.458374 -0.242676 -0.835632 0.181030 1441496833 0.458374 -0.242676 -0.835632 0.181030 1441496833 0.458374 -0.242676 -0.835632 0.181030 1441496833 0.458374 -0.242676 -0.835632 0.181030 1441496833 0.458374 -0.242676 -0.835632 0.181030 1441496833 0.458374 -0.242676 -0.835632 0.181030 1441496833 0.581116 -0.213867 -0.781860 0.072571 1441496833 0.581116 -0.213867 -0.781860 0.072571 1441496833 0.581116 -0.213867 -0.781860 0.072571 1441496833 0.581116 -0.213867 -0.781860 0.072571 1441496833 0.581116 -0.213867 -0.781860 0.072571 1441496833 0.581116 -0.213867 -0.781860 0.072571 1441496833 0.581116 -0.213867 -0.781860 0.072571 1441496833 0.658203 -0.198303 -0.726013 -0.018066 1441496833 0.658203 -0.198303 -0.726013 -0.018066 1441496833 0.658203 -0.198303 -0.726013 -0.018066 1441496833 0.658203 -0.198303 -0.726013 -0.018066 1441496833 0.658203 -0.198303 -0.726013 -0.018066 1441496833 0.686279 -0.197632 -0.697632 -0.057617 1441496833 0.686279 -0.197632 -0.697632 -0.057617 1441496833 0.686279 -0.197632 -0.697632 -0.057617 1441496833 0.686279 -0.197632 -0.697632 -0.057617 1441496833 0.686279 -0.197632 -0.697632 -0.057617 1441496833 0.686279 -0.197632 -0.697632 -0.057617 1441496833 0.668884 -0.197937 -0.715942 -0.029480 1441496833 0.668884 -0.197937 -0.715942 -0.029480 1441496833 0.668884 -0.197937 -0.715942 -0.029480 1441496833 0.668884 -0.197937 -0.715942 -0.029480 1441496833 0.668884 -0.197937 -0.715942 -0.029480 1441496833 0.668884 -0.197937 -0.715942 -0.029480 1441496833 0.604614 -0.215576 -0.765625 0.042419 1441496833 0.604614 -0.215576 -0.765625 0.042419 1441496833 0.604614 -0.215576 -0.765625 0.042419 1441496833 0.604614 -0.215576 -0.765625 0.042419 1441496833 0.604614 -0.215576 -0.765625 0.042419 1441496833 0.604614 -0.215576 -0.765625 0.042419 1441496833 0.495239 -0.241028 -0.820862 0.151001 1441496833 0.495239 -0.241028 -0.820862 0.151001 1441496833 0.495239 -0.241028 -0.820862 0.151001 1441496833 0.495239 -0.241028 -0.820862 0.151001 1441496833 0.495239 -0.241028 -0.820862 0.151001 1441496833 0.495239 -0.241028 -0.820862 0.151001 1441496833 0.495239 -0.241028 -0.820862 0.151001 1441496833 0.339355 -0.272095 -0.859863 0.267395 1441496833 0.339355 -0.272095 -0.859863 0.267395 1441496834 0.339355 -0.272095 -0.859863 0.267395 1441496834 0.339355 -0.272095 -0.859863 0.267395 1441496834 0.339355 -0.272095 -0.859863 0.267395 1441496834 0.339355 -0.272095 -0.859863 0.267395 1441496834 0.146912 -0.304138 -0.874817 0.347351 1441496834 0.146912 -0.304138 -0.874817 0.347351 1441496834 0.146912 -0.304138 -0.874817 0.347351 1441496834 0.146912 -0.304138 -0.874817 0.347351 1441496834 0.146912 -0.304138 -0.874817 0.347351 1441496834 0.146912 -0.304138 -0.874817 0.347351 1441496834 -0.037598 -0.316406 -0.851868 0.415710 1441496834 -0.037598 -0.316406 -0.851868 0.415710 1441496834 -0.037598 -0.316406 -0.851868 0.415710 1441496834 -0.037598 -0.316406 -0.851868 0.415710 1441496834 -0.037598 -0.316406 -0.851868 0.415710 1441496834 -0.197998 -0.322205 -0.799011 0.467590 1441496834 -0.197998 -0.322205 -0.799011 0.467590 1441496834 -0.197998 -0.322205 -0.799011 0.467590 1441496834 -0.197998 -0.322205 -0.799011 0.467590 1441496834 -0.197998 -0.322205 -0.799011 0.467590 1441496834 -0.197998 -0.322205 -0.799011 0.467590 1441496834 -0.197998 -0.322205 -0.799011 0.467590 1441496834 -0.322693 -0.335144 -0.729980 0.500732 1441496834 -0.322693 -0.335144 -0.729980 0.500732 1441496834 -0.322693 -0.335144 -0.729980 0.500732 1441496834 -0.322693 -0.335144 -0.729980 0.500732 1441496834 -0.322693 -0.335144 -0.729980 0.500732 1441496834 -0.322693 -0.335144 -0.729980 0.500732 1441496834 -0.322693 -0.335144 -0.729980 0.500732 1441496834 -0.405029 -0.354431 -0.661682 0.522034 1441496834 -0.405029 -0.354431 -0.661682 0.522034 1441496834 -0.405029 -0.354431 -0.661682 0.522034 1441496834 -0.405029 -0.354431 -0.661682 0.522034 1441496834 -0.405029 -0.354431 -0.661682 0.522034 1441496834 -0.405029 -0.354431 -0.661682 0.522034 1441496834 -0.444580 -0.370789 -0.616760 0.533386 1441496834 -0.444580 -0.370789 -0.616760 0.533386 1441496834 -0.444580 -0.370789 -0.616760 0.533386 1441496834 -0.444580 -0.370789 -0.616760 0.533386 1441496834 -0.444580 -0.370789 -0.616760 0.533386 1441496834 -0.444580 -0.370789 -0.616760 0.533386 1441496834 -0.443481 -0.376526 -0.615295 0.531921 1441496834 -0.443481 -0.376526 -0.615295 0.531921 1441496834 -0.443481 -0.376526 -0.615295 0.531921 1441496834 -0.443481 -0.376526 -0.615295 0.531921 1441496834 -0.443481 -0.376526 -0.615295 0.531921 1441496834 -0.443481 -0.376526 -0.615295 0.531921 1441496834 -0.443481 -0.376526 -0.615295 0.531921 1441496834 -0.403748 -0.371704 -0.652283 0.522888 1441496834 -0.403748 -0.371704 -0.652283 0.522888 1441496834 -0.403748 -0.371704 -0.652283 0.522888 1441496834 -0.403748 -0.371704 -0.652283 0.522888 1441496834 -0.403748 -0.371704 -0.652283 0.522888 1441496834 -0.403748 -0.371704 -0.652283 0.522888 1441496834 -0.315552 -0.368652 -0.710876 0.509155 1441496834 -0.315552 -0.368652 -0.710876 0.509155 1441496834 -0.315552 -0.368652 -0.710876 0.509155 1441496834 -0.315552 -0.368652 -0.710876 0.509155 1441496834 -0.315552 -0.368652 -0.710876 0.509155 1441496834 -0.315552 -0.368652 -0.710876 0.509155 1441496834 -0.176086 -0.374329 -0.768982 0.487427 1441496834 -0.176086 -0.374329 -0.768982 0.487427 1441496834 -0.176086 -0.374329 -0.768982 0.487427 1441496834 -0.176086 -0.374329 -0.768982 0.487427 1441496834 -0.176086 -0.374329 -0.768982 0.487427 1441496834 -0.176086 -0.374329 -0.768982 0.487427 1441496834 -0.020752 -0.366760 -0.829285 0.421204 1441496834 -0.020752 -0.366760 -0.829285 0.421204 1441496834 -0.020752 -0.366760 -0.829285 0.421204 1441496834 -0.020752 -0.366760 -0.829285 0.421204 1441496834 -0.020752 -0.366760 -0.829285 0.421204 1441496834 -0.020752 -0.366760 -0.829285 0.421204 1441496834 0.139587 -0.341248 -0.873047 0.319214 1441496834 0.139587 -0.341248 -0.873047 0.319214 1441496834 0.139587 -0.341248 -0.873047 0.319214 1441496834 0.139587 -0.341248 -0.873047 0.319214 1441496834 0.139587 -0.341248 -0.873047 0.319214 1441496834 0.139587 -0.341248 -0.873047 0.319214 1441496834 0.308655 -0.306641 -0.867615 0.240784 1441496834 0.308655 -0.306641 -0.867615 0.240784 1441496834 0.308655 -0.306641 -0.867615 0.240784 1441496834 0.308655 -0.306641 -0.867615 0.240784 1441496834 0.308655 -0.306641 -0.867615 0.240784 1441496834 0.308655 -0.306641 -0.867615 0.240784 1441496834 0.473145 -0.254395 -0.823425 0.182739 1441496834 0.473145 -0.254395 -0.823425 0.182739 1441496834 0.473145 -0.254395 -0.823425 0.182739 1441496834 0.473145 -0.254395 -0.823425 0.182739 1441496834 0.473145 -0.254395 -0.823425 0.182739 1441496834 0.473145 -0.254395 -0.823425 0.182739 1441496834 0.604248 -0.187683 -0.764893 0.121033 1441496834 0.604248 -0.187683 -0.764893 0.121033 1441496834 0.604248 -0.187683 -0.764893 0.121033 1441496834 0.604248 -0.187683 -0.764893 0.121033 1441496834 0.604248 -0.187683 -0.764893 0.121033 1441496834 0.604248 -0.187683 -0.764893 0.121033 1441496834 0.604248 -0.187683 -0.764893 0.121033 1441496834 0.685303 -0.138855 -0.712830 0.054138 1441496834 0.685303 -0.138855 -0.712830 0.054138 1441496834 0.685303 -0.138855 -0.712830 0.054138 1441496834 0.685303 -0.138855 -0.712830 0.054138 1441496834 0.685303 -0.138855 -0.712830 0.054138 1441496834 0.685303 -0.138855 -0.712830 0.054138 1441496834 0.712891 -0.111633 -0.691772 0.028320 1441496834 0.712891 -0.111633 -0.691772 0.028320 1441496834 0.712891 -0.111633 -0.691772 0.028320 1441496834 0.712891 -0.111633 -0.691772 0.028320 1441496834 0.712891 -0.111633 -0.691772 0.028320 1441496834 0.712891 -0.111633 -0.691772 0.028320 1441496834 0.712891 -0.111633 -0.691772 0.028320 1441496834 0.686340 -0.112549 -0.716309 0.056702 1441496834 0.686340 -0.112549 -0.716309 0.056702 1441496835 0.686340 -0.112549 -0.716309 0.056702 1441496835 0.686340 -0.112549 -0.716309 0.056702 1441496835 0.686340 -0.112549 -0.716309 0.056702 1441496835 0.686340 -0.112549 -0.716309 0.056702 1441496835 0.605286 -0.142700 -0.771851 0.132324 1441496835 0.605286 -0.142700 -0.771851 0.132324 1441496835 0.605286 -0.142700 -0.771851 0.132324 1441496835 0.605286 -0.142700 -0.771851 0.132324 1441496835 0.605286 -0.142700 -0.771851 0.132324 1441496835 0.605286 -0.142700 -0.771851 0.132324 1441496835 0.464111 -0.201294 -0.831848 0.228455 1441496835 0.464111 -0.201294 -0.831848 0.228455 1441496835 0.464111 -0.201294 -0.831848 0.228455 1441496835 0.464111 -0.201294 -0.831848 0.228455 1441496835 0.464111 -0.201294 -0.831848 0.228455 1441496835 0.273315 -0.267273 -0.873413 0.301758 1441496835 0.273315 -0.267273 -0.873413 0.301758 1441496835 0.273315 -0.267273 -0.873413 0.301758 1441496835 0.273315 -0.267273 -0.873413 0.301758 1441496835 0.273315 -0.267273 -0.873413 0.301758 1441496835 0.273315 -0.267273 -0.873413 0.301758 1441496835 0.273315 -0.267273 -0.873413 0.301758 1441496835 0.062073 -0.306213 -0.884460 0.346680 1441496835 0.062073 -0.306213 -0.884460 0.346680 1441496835 0.062073 -0.306213 -0.884460 0.346680 1441496835 0.062073 -0.306213 -0.884460 0.346680 1441496835 0.062073 -0.306213 -0.884460 0.346680 1441496835 0.062073 -0.306213 -0.884460 0.346680 1441496835 -0.125366 -0.313965 -0.856689 0.389648 1441496835 -0.125366 -0.313965 -0.856689 0.389648 1441496835 -0.125366 -0.313965 -0.856689 0.389648 1441496835 -0.125366 -0.313965 -0.856689 0.389648 1441496835 -0.125366 -0.313965 -0.856689 0.389648 1441496835 -0.125366 -0.313965 -0.856689 0.389648 1441496835 -0.264160 -0.309082 -0.798096 0.444702 1441496835 -0.264160 -0.309082 -0.798096 0.444702 1441496835 -0.264160 -0.309082 -0.798096 0.444702 1441496835 -0.264160 -0.309082 -0.798096 0.444702 1441496835 -0.264160 -0.309082 -0.798096 0.444702 1441496835 -0.264160 -0.309082 -0.798096 0.444702 1441496835 -0.377319 -0.326050 -0.710510 0.496521 1441496835 -0.377319 -0.326050 -0.710510 0.496521 1441496835 -0.377319 -0.326050 -0.710510 0.496521 1441496835 -0.377319 -0.326050 -0.710510 0.496521 1441496835 -0.377319 -0.326050 -0.710510 0.496521 1441496835 -0.377319 -0.326050 -0.710510 0.496521 1441496835 -0.377319 -0.326050 -0.710510 0.496521 1441496835 -0.458862 -0.340942 -0.639099 0.514587 1441496835 -0.458862 -0.340942 -0.639099 0.514587 1441496835 -0.458862 -0.340942 -0.639099 0.514587 1441496835 -0.458862 -0.340942 -0.639099 0.514587 1441496835 -0.458862 -0.340942 -0.639099 0.514587 1441496835 -0.498291 -0.346436 -0.599670 0.521667 1441496835 -0.498291 -0.346436 -0.599670 0.521667 1441496835 -0.498291 -0.346436 -0.599670 0.521667 1441496835 -0.498291 -0.346436 -0.599670 0.521667 1441496835 -0.498291 -0.346436 -0.599670 0.521667 1441496835 -0.498291 -0.346436 -0.599670 0.521667 1441496835 -0.484497 -0.342163 -0.619812 0.513855 1441496835 -0.484497 -0.342163 -0.619812 0.513855 1441496835 -0.484497 -0.342163 -0.619812 0.513855 1441496835 -0.484497 -0.342163 -0.619812 0.513855 1441496835 -0.484497 -0.342163 -0.619812 0.513855 1441496835 -0.484497 -0.342163 -0.619812 0.513855 1441496835 -0.430908 -0.322021 -0.688416 0.486572 1441496835 -0.430908 -0.322021 -0.688416 0.486572 1441496835 -0.430908 -0.322021 -0.688416 0.486572 1441496835 -0.430908 -0.322021 -0.688416 0.486572 1441496835 -0.430908 -0.322021 -0.688416 0.486572 1441496835 -0.430908 -0.322021 -0.688416 0.486572 1441496835 -0.430908 -0.322021 -0.688416 0.486572 1441496835 -0.328735 -0.306030 -0.774841 0.444946 1441496835 -0.328735 -0.306030 -0.774841 0.444946 1441496835 -0.328735 -0.306030 -0.774841 0.444946 1441496835 -0.328735 -0.306030 -0.774841 0.444946 1441496835 -0.328735 -0.306030 -0.774841 0.444946 1441496835 -0.328735 -0.306030 -0.774841 0.444946 1441496835 -0.169983 -0.300049 -0.856384 0.384338 1441496835 -0.169983 -0.300049 -0.856384 0.384338 1441496835 -0.169983 -0.300049 -0.856384 0.384338 1441496835 -0.169983 -0.300049 -0.856384 0.384338 1441496835 -0.169983 -0.300049 -0.856384 0.384338 1441496835 -0.169983 -0.300049 -0.856384 0.384338 1441496835 0.013123 -0.285583 -0.905151 0.314697 1441496835 0.013123 -0.285583 -0.905151 0.314697 1441496835 0.013123 -0.285583 -0.905151 0.314697 1441496835 0.013123 -0.285583 -0.905151 0.314697 1441496835 0.013123 -0.285583 -0.905151 0.314697 1441496835 0.013123 -0.285583 -0.905151 0.314697 1441496835 0.013123 -0.285583 -0.905151 0.314697 1441496835 0.214783 -0.258789 -0.898865 0.281006 1441496835 0.214783 -0.258789 -0.898865 0.281006 1441496835 0.214783 -0.258789 -0.898865 0.281006 1441496835 0.214783 -0.258789 -0.898865 0.281006 1441496835 0.214783 -0.258789 -0.898865 0.281006 1441496835 0.214783 -0.258789 -0.898865 0.281006 1441496835 0.384094 -0.223572 -0.869751 0.214539 1441496835 0.384094 -0.223572 -0.869751 0.214539 1441496835 0.384094 -0.223572 -0.869751 0.214539 1441496835 0.384094 -0.223572 -0.869751 0.214539 1441496835 0.384094 -0.223572 -0.869751 0.214539 1441496835 0.384094 -0.223572 -0.869751 0.214539 1441496835 0.384094 -0.223572 -0.869751 0.214539 1441496835 0.515869 -0.195496 -0.823792 0.130676 1441496835 0.515869 -0.195496 -0.823792 0.130676 1441496835 0.515869 -0.195496 -0.823792 0.130676 1441496835 0.515869 -0.195496 -0.823792 0.130676 1441496835 0.515869 -0.195496 -0.823792 0.130676 1441496835 0.515869 -0.195496 -0.823792 0.130676 1441496835 0.611816 -0.186157 -0.767883 0.037415 1441496835 0.611816 -0.186157 -0.767883 0.037415 1441496836 0.611816 -0.186157 -0.767883 0.037415 1441496836 0.611816 -0.186157 -0.767883 0.037415 1441496836 0.611816 -0.186157 -0.767883 0.037415 1441496836 0.669067 -0.174011 -0.722534 -0.005737 1441496836 0.669067 -0.174011 -0.722534 -0.005737 1441496836 0.669067 -0.174011 -0.722534 -0.005737 1441496836 0.669067 -0.174011 -0.722534 -0.005737 1441496836 0.669067 -0.174011 -0.722534 -0.005737 1441496836 0.669067 -0.174011 -0.722534 -0.005737 1441496836 0.669067 -0.174011 -0.722534 -0.005737 1441496836 0.673767 -0.177063 -0.717285 -0.012512 1441496836 0.673767 -0.177063 -0.717285 -0.012512 1441496836 0.673767 -0.177063 -0.717285 -0.012512 1441496836 0.673767 -0.177063 -0.717285 -0.012512 1441496836 0.673767 -0.177063 -0.717285 -0.012512 1441496836 0.673767 -0.177063 -0.717285 -0.012512 1441496836 0.628906 -0.186584 -0.754028 0.033386 1441496836 0.628906 -0.186584 -0.754028 0.033386 1441496836 0.628906 -0.186584 -0.754028 0.033386 1441496836 0.628906 -0.186584 -0.754028 0.033386 1441496836 0.628906 -0.186584 -0.754028 0.033386 1441496836 0.628906 -0.186584 -0.754028 0.033386 1441496836 0.628906 -0.186584 -0.754028 0.033386 1441496836 0.530762 -0.210205 -0.812317 0.119690 1441496836 0.530762 -0.210205 -0.812317 0.119690 1441496836 0.530762 -0.210205 -0.812317 0.119690 1441496836 0.530762 -0.210205 -0.812317 0.119690 1441496836 0.530762 -0.210205 -0.812317 0.119690 1441496836 0.530762 -0.210205 -0.812317 0.119690 1441496836 0.385071 -0.244324 -0.861084 0.224854 1441496836 0.385071 -0.244324 -0.861084 0.224854 1441496836 0.385071 -0.244324 -0.861084 0.224854 1441496836 0.385071 -0.244324 -0.861084 0.224854 1441496836 0.385071 -0.244324 -0.861084 0.224854 1441496836 0.385071 -0.244324 -0.861084 0.224854 1441496836 0.208923 -0.277466 -0.883301 0.314941 1441496836 0.208923 -0.277466 -0.883301 0.314941 1441496836 0.208923 -0.277466 -0.883301 0.314941 1441496836 0.208923 -0.277466 -0.883301 0.314941 1441496836 0.208923 -0.277466 -0.883301 0.314941 1441496836 0.208923 -0.277466 -0.883301 0.314941 1441496836 0.013367 -0.303162 -0.883179 0.357788 1441496836 0.013367 -0.303162 -0.883179 0.357788 1441496836 0.013367 -0.303162 -0.883179 0.357788 1441496836 0.013367 -0.303162 -0.883179 0.357788 1441496836 0.013367 -0.303162 -0.883179 0.357788 1441496836 0.013367 -0.303162 -0.883179 0.357788 1441496836 0.013367 -0.303162 -0.883179 0.357788 1441496836 -0.149109 -0.299072 -0.852417 0.402161 1441496836 -0.149109 -0.299072 -0.852417 0.402161 1441496836 -0.149109 -0.299072 -0.852417 0.402161 1441496836 -0.149109 -0.299072 -0.852417 0.402161 1441496836 -0.149109 -0.299072 -0.852417 0.402161 1441496836 -0.149109 -0.299072 -0.852417 0.402161 1441496836 -0.277954 -0.298950 -0.793335 0.451721 1441496836 -0.277954 -0.298950 -0.793335 0.451721 1441496836 -0.277954 -0.298950 -0.793335 0.451721 1441496836 -0.277954 -0.298950 -0.793335 0.451721 1441496836 -0.277954 -0.298950 -0.793335 0.451721 1441496836 -0.277954 -0.298950 -0.793335 0.451721 1441496836 -0.277954 -0.298950 -0.793335 0.451721 1441496836 -0.380798 -0.322937 -0.704163 0.504883 1441496836 -0.380798 -0.322937 -0.704163 0.504883 1441496836 -0.380798 -0.322937 -0.704163 0.504883 1441496836 -0.380798 -0.322937 -0.704163 0.504883 1441496836 -0.380798 -0.322937 -0.704163 0.504883 1441496836 -0.380798 -0.322937 -0.704163 0.504883 1441496836 -0.458740 -0.344543 -0.630005 0.523438 1441496836 -0.458740 -0.344543 -0.630005 0.523438 1441496836 -0.458740 -0.344543 -0.630005 0.523438 1441496836 -0.458740 -0.344543 -0.630005 0.523438 1441496836 -0.458740 -0.344543 -0.630005 0.523438 1441496836 -0.458740 -0.344543 -0.630005 0.523438 1441496836 -0.507568 -0.327820 -0.615906 0.505554 1441496836 -0.507568 -0.327820 -0.615906 0.505554 1441496836 -0.507568 -0.327820 -0.615906 0.505554 1441496836 -0.507568 -0.327820 -0.615906 0.505554 1441496836 -0.507568 -0.327820 -0.615906 0.505554 1441496836 -0.507568 -0.327820 -0.615906 0.505554 1441496836 -0.493408 -0.316589 -0.642456 0.493652 1441496836 -0.493408 -0.316589 -0.642456 0.493652 1441496836 -0.493408 -0.316589 -0.642456 0.493652 1441496836 -0.493408 -0.316589 -0.642456 0.493652 1441496836 -0.493408 -0.316589 -0.642456 0.493652 1441496836 -0.493408 -0.316589 -0.642456 0.493652 1441496836 -0.434204 -0.324341 -0.682190 0.490845 1441496836 -0.434204 -0.324341 -0.682190 0.490845 1441496836 -0.434204 -0.324341 -0.682190 0.490845 1441496836 -0.434204 -0.324341 -0.682190 0.490845 1441496836 -0.434204 -0.324341 -0.682190 0.490845 1441496836 -0.434204 -0.324341 -0.682190 0.490845 1441496836 -0.326660 -0.336487 -0.734558 0.490479 1441496836 -0.326660 -0.336487 -0.734558 0.490479 1441496836 -0.326660 -0.336487 -0.734558 0.490479 1441496836 -0.326660 -0.336487 -0.734558 0.490479 1441496836 -0.326660 -0.336487 -0.734558 0.490479 1441496836 -0.326660 -0.336487 -0.734558 0.490479 1441496836 -0.181580 -0.338806 -0.797791 0.464539 1441496836 -0.181580 -0.338806 -0.797791 0.464539 1441496836 -0.181580 -0.338806 -0.797791 0.464539 1441496836 -0.181580 -0.338806 -0.797791 0.464539 1441496836 -0.181580 -0.338806 -0.797791 0.464539 1441496836 -0.181580 -0.338806 -0.797791 0.464539 1441496836 -0.018127 -0.325134 -0.856140 0.401245 1441496836 -0.018127 -0.325134 -0.856140 0.401245 1441496836 -0.018127 -0.325134 -0.856140 0.401245 1441496836 -0.018127 -0.325134 -0.856140 0.401245 1441496836 -0.018127 -0.325134 -0.856140 0.401245 1441496836 -0.018127 -0.325134 -0.856140 0.401245 1441496836 0.155518 -0.304504 -0.881470 0.325806 1441496836 0.155518 -0.304504 -0.881470 0.325806 1441496836 0.155518 -0.304504 -0.881470 0.325806 1441496836 0.155518 -0.304504 -0.881470 0.325806 1441496837 0.155518 -0.304504 -0.881470 0.325806 1441496837 0.155518 -0.304504 -0.881470 0.325806 1441496837 0.327637 -0.273438 -0.871704 0.241028 1441496837 0.327637 -0.273438 -0.871704 0.241028 1441496837 0.327637 -0.273438 -0.871704 0.241028 1441496837 0.327637 -0.273438 -0.871704 0.241028 1441496837 0.327637 -0.273438 -0.871704 0.241028 1441496837 0.327637 -0.273438 -0.871704 0.241028 1441496837 0.327637 -0.273438 -0.871704 0.241028 1441496837 0.484497 -0.228027 -0.829834 0.157227 1441496837 0.484497 -0.228027 -0.829834 0.157227 1441496837 0.484497 -0.228027 -0.829834 0.157227 1441496837 0.484497 -0.228027 -0.829834 0.157227 1441496837 0.484497 -0.228027 -0.829834 0.157227 1441496837 0.484497 -0.228027 -0.829834 0.157227 1441496837 0.605835 -0.185974 -0.771240 0.059387 1441496837 0.605835 -0.185974 -0.771240 0.059387 1441496837 0.605835 -0.185974 -0.771240 0.059387 1441496837 0.605835 -0.185974 -0.771240 0.059387 1441496837 0.605835 -0.185974 -0.771240 0.059387 1441496837 0.605835 -0.185974 -0.771240 0.059387 1441496837 0.605835 -0.185974 -0.771240 0.059387 1441496837 0.677246 -0.153503 -0.719543 -0.009583 1441496837 0.677246 -0.153503 -0.719543 -0.009583 1441496837 0.677246 -0.153503 -0.719543 -0.009583 1441496837 0.677246 -0.153503 -0.719543 -0.009583 1441496837 0.677246 -0.153503 -0.719543 -0.009583 1441496837 0.677246 -0.153503 -0.719543 -0.009583 1441496837 0.696960 -0.134277 -0.703857 -0.029236 1441496837 0.696960 -0.134277 -0.703857 -0.029236 1441496837 0.696960 -0.134277 -0.703857 -0.029236 1441496837 0.696960 -0.134277 -0.703857 -0.029236 1441496837 0.696960 -0.134277 -0.703857 -0.029236 1441496837 0.696960 -0.134277 -0.703857 -0.029236 1441496837 0.696960 -0.134277 -0.703857 -0.029236 1441496837 0.671143 -0.136658 -0.728638 -0.001404 1441496837 0.671143 -0.136658 -0.728638 -0.001404 1441496837 0.671143 -0.136658 -0.728638 -0.001404 1441496837 0.671143 -0.136658 -0.728638 -0.001404 1441496837 0.671143 -0.136658 -0.728638 -0.001404 1441496837 0.671143 -0.136658 -0.728638 -0.001404 1441496837 0.603760 -0.159180 -0.777710 0.072510 1441496837 0.603760 -0.159180 -0.777710 0.072510 1441496837 0.603760 -0.159180 -0.777710 0.072510 1441496837 0.603760 -0.159180 -0.777710 0.072510 1441496837 0.603760 -0.159180 -0.777710 0.072510 1441496837 0.603760 -0.159180 -0.777710 0.072510 1441496837 0.492859 -0.199158 -0.827393 0.181213 1441496837 0.492859 -0.199158 -0.827393 0.181213 1441496837 0.492859 -0.199158 -0.827393 0.181213 1441496837 0.492859 -0.199158 -0.827393 0.181213 1441496837 0.492859 -0.199158 -0.827393 0.181213 1441496837 0.492859 -0.199158 -0.827393 0.181213 1441496837 0.356812 -0.247742 -0.844910 0.312256 1441496837 0.356812 -0.247742 -0.844910 0.312256 1441496837 0.356812 -0.247742 -0.844910 0.312256 1441496837 0.356812 -0.247742 -0.844910 0.312256 1441496837 0.356812 -0.247742 -0.844910 0.312256 1441496837 0.356812 -0.247742 -0.844910 0.312256 1441496837 0.230164 -0.293274 -0.810730 0.451355 1441496837 0.230164 -0.293274 -0.810730 0.451355 1441496837 0.230164 -0.293274 -0.810730 0.451355 1441496837 0.230164 -0.293274 -0.810730 0.451355 1441496837 0.230164 -0.293274 -0.810730 0.451355 1441496837 0.230164 -0.293274 -0.810730 0.451355 1441496837 0.117615 -0.344727 -0.733643 0.573669 1441496837 0.117615 -0.344727 -0.733643 0.573669 1441496837 0.117615 -0.344727 -0.733643 0.573669 1441496837 0.117615 -0.344727 -0.733643 0.573669 1441496837 0.117615 -0.344727 -0.733643 0.573669 1441496837 0.117615 -0.344727 -0.733643 0.573669 1441496837 -0.001404 -0.406311 -0.658020 0.634033 1441496837 -0.001404 -0.406311 -0.658020 0.634033 1441496837 -0.001404 -0.406311 -0.658020 0.634033 1441496837 -0.001404 -0.406311 -0.658020 0.634033 1441496837 -0.001404 -0.406311 -0.658020 0.634033 1441496837 -0.001404 -0.406311 -0.658020 0.634033 1441496837 -0.103577 -0.462769 -0.572998 0.668457 1441496837 -0.103577 -0.462769 -0.572998 0.668457 1441496837 -0.103577 -0.462769 -0.572998 0.668457 1441496837 -0.103577 -0.462769 -0.572998 0.668457 1441496837 -0.103577 -0.462769 -0.572998 0.668457 1441496837 -0.103577 -0.462769 -0.572998 0.668457 1441496837 -0.198181 -0.523376 -0.467529 0.684265 1441496837 -0.198181 -0.523376 -0.467529 0.684265 1441496837 -0.198181 -0.523376 -0.467529 0.684265 1441496837 
-0.170593 -0.540222 -0.439575 0.697021 1441496840 -0.170593 -0.540222 -0.439575 0.697021 1441496840 -0.170593 -0.540222 -0.439575 0.697021 1441496840 -0.164551 -0.540405 -0.438599 0.698975 1441496840 -0.164551 -0.540405 -0.438599 0.698975 1441496840 -0.164551 -0.540405 -0.438599 0.698975 1441496840 -0.164551 -0.540405 -0.438599 0.698975 1441496840 -0.164551 -0.540405 -0.438599 0.698975 1441496840 -0.164551 -0.540405 -0.438599 0.698975 1441496840 -0.159119 -0.541199 -0.435730 0.701416 1441496840 -0.159119 -0.541199 -0.435730 0.701416 1441496840 -0.159119 -0.541199 -0.435730 0.701416 1441496840 -0.159119 -0.541199 -0.435730 0.701416 1441496840 -0.159119 -0.541199 -0.435730 0.701416 1441496840 -0.159119 -0.541199 -0.435730 0.701416 1441496840 -0.155457 -0.540527 -0.434631 0.703369 1441496840 -0.155457 -0.540527 -0.434631 0.703369 1441496840 -0.155457 -0.540527 -0.434631 0.703369 1441496840 -0.155457 -0.540527 -0.434631 0.703369 1441496840 -0.155457 -0.540527 -0.434631 0.703369 1441496840 -0.155457 -0.540527 -0.434631 0.703369 1441496840 -0.152222 -0.539307 -0.434448 0.705139 1441496840 -0.152222 -0.539307 -0.434448 0.705139 1441496840 -0.152222 -0.539307 -0.434448 0.705139 1441496840 -0.152222 -0.539307 -0.434448 0.705139 1441496840 -0.152222 -0.539307 -0.434448 0.705139 1441496840 -0.152222 -0.539307 -0.434448 0.705139 1441496840 -0.150452 -0.538086 -0.434631 0.706360 1441496840 -0.150452 -0.538086 -0.434631 0.706360 1441496840 -0.150452 -0.538086 -0.434631 0.706360 1441496840 -0.150452 -0.538086 -0.434631 0.706360 1441496840 -0.150452 -0.538086 -0.434631 0.706360 1441496840 -0.150452 -0.538086 -0.434631 0.706360 1441496840 -0.150452 -0.538086 -0.434631 0.706360 1441496840 -0.149353 -0.538818 -0.432556 0.707336 1441496840 -0.149353 -0.538818 -0.432556 0.707336 1441496840 -0.149353 -0.538818 -0.432556 0.707336 1441496840 -0.149353 -0.538818 -0.432556 0.707336 1441496840 -0.149353 -0.538818 -0.432556 0.707336 1441496840 -0.149353 -0.538818 -0.432556 0.707336 1441496840 -0.148987 -0.541565 -0.426941 0.708679 1441496840 -0.148987 -0.541565 -0.426941 0.708679 1441496840 -0.148987 -0.541565 -0.426941 0.708679 1441496840 -0.148987 -0.541565 -0.426941 0.708679 1441496840 -0.148987 -0.541565 -0.426941 0.708679 1441496840 -0.148987 -0.541565 -0.426941 0.708679 1441496840 -0.148987 -0.544250 -0.422241 0.709473 1441496840 -0.148987 -0.544250 -0.422241 0.709473 1441496840 -0.148987 -0.544250 -0.422241 0.709473 1441496840 -0.148987 -0.544250 -0.422241 0.709473 1441496840 -0.148987 -0.544250 -0.422241 0.709473 1441496840 -0.148987 -0.544250 -0.422241 0.709473 1441496840 -0.148987 -0.544250 -0.422241 0.709473 1441496840 -0.148499 -0.545776 -0.419800 0.709839 1441496840 -0.148499 -0.545776 -0.419800 0.709839 1441496840 -0.148499 -0.545776 -0.419800 0.709839 1441496840 -0.148499 -0.545776 -0.419800 0.709839 1441496840 -0.148499 -0.545776 -0.419800 0.709839 1441496840 -0.148499 -0.545776 -0.419800 0.709839 1441496840 -0.146667 -0.546692 -0.418762 0.710144 1441496840 -0.146667 -0.546692 -0.418762 0.710144 1441496840 -0.146667 -0.546692 -0.418762 0.710144 1441496840 -0.146667 -0.546692 -0.418762 0.710144 1441496840 -0.146667 -0.546692 -0.418762 0.710144 1441496840 -0.145081 -0.546631 -0.419983 0.709778 1441496840 -0.145081 -0.546631 -0.419983 0.709778 1441496840 -0.145081 -0.546631 -0.419983 0.709778 1441496840 -0.145081 -0.546631 -0.419983 0.709778 1441496840 -0.145081 -0.546631 -0.419983 0.709778 1441496840 -0.145081 -0.546631 -0.419983 0.709778 1441496840 -0.144775 -0.545166 -0.423889 0.708679 1441496840 -0.144775 -0.545166 -0.423889 0.708679 1441496840 -0.144775 -0.545166 -0.423889 0.708679 1441496840 -0.144775 -0.545166 -0.423889 0.708679 1441496840 -0.144775 -0.545166 -0.423889 0.708679 1441496840 -0.144775 -0.545166 -0.423889 0.708679 1441496840 -0.144714 -0.543945 -0.428833 0.706604 1441496840 -0.144714 -0.543945 -0.428833 0.706604 1441496840 -0.144714 -0.543945 -0.428833 0.706604 1441496840 -0.144714 -0.543945 -0.428833 0.706604 1441496840 -0.144714 -0.543945 -0.428833 0.706604 1441496840 -0.144714 -0.543945 -0.428833 0.706604 1441496840 -0.145813 -0.542786 -0.432251 0.705200 1441496840 -0.145813 -0.542786 -0.432251 0.705200 1441496840 -0.145813 -0.542786 -0.432251 0.705200 1441496840 -0.145813 -0.542786 -0.432251 0.705200 1441496840 -0.145813 -0.542786 -0.432251 0.705200 1441496840 -0.145813 -0.542786 -0.432251 0.705200 1441496840 -0.148560 -0.541687 -0.434998 0.703796 1441496840 -0.148560 -0.541687 -0.434998 0.703796 1441496840 -0.148560 -0.541687 -0.434998 0.703796 1441496840 -0.148560 -0.541687 -0.434998 0.703796 1441496840 -0.148560 -0.541687 -0.434998 0.703796 1441496840 -0.148560 -0.541687 -0.434998 0.703796 1441496840 -0.148560 -0.541687 -0.434998 0.703796 1441496840 -0.153137 -0.540710 -0.435120 0.703491 1441496840 -0.153137 -0.540710 -0.435120 0.703491 1441496840 -0.153137 -0.540710 -0.435120 0.703491 1441496840 -0.153137 -0.540710 -0.435120 0.703491 1441496840 -0.153137 -0.540710 -0.435120 0.703491 1441496840 -0.153137 -0.540710 -0.435120 0.703491 1441496840 -0.158752 -0.539978 -0.433533 0.703796 1441496840 -0.158752 -0.539978 -0.433533 0.703796 1441496841 -0.158752 -0.539978 -0.433533 0.703796 1441496841 -0.158752 -0.539978 -0.433533 0.703796 1441496841 -0.158752 -0.539978 -0.433533 0.703796 1441496841 -0.158752 -0.539978 -0.433533 0.703796 1441496841 -0.164185 -0.539429 -0.430603 0.704773 1441496841 -0.164185 -0.539429 -0.430603 0.704773 1441496841 -0.164185 -0.539429 -0.430603 0.704773 1441496841 -0.164185 -0.539429 -0.430603 0.704773 1441496841 -0.164185 -0.539429 -0.430603 0.704773 1441496841 -0.164185 -0.539429 -0.430603 0.704773 1441496841 -0.168640 -0.539429 -0.427368 0.705688 1441496841 -0.168640 -0.539429 -0.427368 0.705688 1441496841 -0.168640 -0.539429 -0.427368 0.705688 1441496841 -0.168640 -0.539429 -0.427368 0.705688 1441496841 -0.168640 -0.539429 -0.427368 0.705688 1441496841 -0.168640 -0.539429 -0.427368 0.705688 1441496841 -0.172058 -0.538208 -0.426453 0.706299 1441496841 -0.172058 -0.538208 -0.426453 0.706299 1441496841 -0.172058 -0.538208 -0.426453 0.706299 1441496841 -0.172058 -0.538208 -0.426453 0.706299 1441496841 -0.172058 -0.538208 -0.426453 0.706299 1441496841 -0.172058 -0.538208 -0.426453 0.706299 1441496841 -0.172058 -0.538208 -0.426453 0.706299 1441496841 -0.171570 -0.538513 -0.425720 0.706665 1441496841 -0.171570 -0.538513 -0.425720 0.706665 1441496841 -0.171570 -0.538513 -0.425720 0.706665 1441496841 -0.171570 -0.538513 -0.425720 0.706665 1441496841 -0.171570 -0.538513 -0.425720 0.706665 1441496841 -0.167542 -0.541016 -0.422485 0.707642 1441496841 -0.167542 -0.541016 -0.422485 0.707642 1441496841 -0.167542 -0.541016 -0.422485 0.707642 1441496841 -0.167542 -0.541016 -0.422485 0.707642 1441496841 -0.167542 -0.541016 -0.422485 0.707642 1441496841 -0.167542 -0.541016 -0.422485 0.707642 1441496841 -0.167542 -0.541016 -0.422485 0.707642 1441496841 -0.162720 -0.543518 -0.420410 0.708130 1441496841 -0.162720 -0.543518 -0.420410 0.708130 1441496841 -0.162720 -0.543518 -0.420410 0.708130 1441496841 -0.162720 -0.543518 -0.420410 0.708130 1441496841 -0.162720 -0.543518 -0.420410 0.708130 1441496841 -0.162720 -0.543518 -0.420410 0.708130 1441496841 -0.156433 -0.544067 -0.422363 0.707886 1441496841 -0.156433 -0.544067 -0.422363 0.707886 1441496841 -0.156433 -0.544067 -0.422363 0.707886 1441496841 -0.156433 -0.544067 -0.422363 0.707886 1441496841 -0.156433 -0.544067 -0.422363 0.707886 1441496841 -0.156433 -0.544067 -0.422363 0.707886 1441496841 -0.148865 -0.544189 -0.424988 0.707886 1441496841 -0.148865 -0.544189 -0.424988 0.707886 1441496841 -0.148865 -0.544189 -0.424988 0.707886 1441496841 -0.148865 -0.544189 -0.424988 0.707886 1441496841 -0.148865 -0.544189 -0.424988 0.707886 1441496841 -0.148865 -0.544189 -0.424988 0.707886 1441496841 -0.148865 -0.544189 -0.424988 0.707886 1441496841 -0.144287 -0.542908 -0.428406 0.707764 1441496841 -0.144287 -0.542908 -0.428406 0.707764 1441496841 -0.144287 -0.542908 -0.428406 0.707764 1441496841 -0.144287 -0.542908 -0.428406 0.707764 1441496841 -0.144287 -0.542908 -0.428406 0.707764 1441496841 -0.144287 -0.542908 -0.428406 0.707764 1441496841 -0.142517 -0.540955 -0.431519 0.707703 1441496841 -0.142517 -0.540955 -0.431519 0.707703 1441496841 -0.142517 -0.540955 -0.431519 0.707703 1441496841 -0.142517 -0.540955 -0.431519 0.707703 1441496841 -0.142517 -0.540955 -0.431519 0.707703 1441496841 -0.142517 -0.540955 -0.431519 0.707703 1441496841 -0.141785 -0.540405 -0.431335 0.708435 1441496841 -0.141785 -0.540405 -0.431335 0.708435 1441496841 -0.141785 -0.540405 -0.431335 0.708435 1441496841 -0.141785 -0.540405 -0.431335 0.708435 1441496841 -0.141785 -0.540405 -0.431335 0.708435 1441496841 -0.141785 -0.540405 -0.431335 0.708435 1441496841 -0.141785 -0.540405 -0.431335 0.708435 1441496841 -0.144104 -0.540955 -0.429382 0.708740 1441496841 -0.144104 -0.540955 -0.429382 0.708740 1441496841 -0.144104 -0.540955 -0.429382 0.708740 1441496841 -0.144104 -0.540955 -0.429382 0.708740 1441496841 -0.144104 -0.540955 -0.429382 0.708740 1441496841 -0.144104 -0.540955 -0.429382 0.708740 1441496841 -0.148132 -0.541992 -0.425842 0.709229 1441496841 -0.148132 -0.541992 -0.425842 0.709229 1441496841 -0.148132 -0.541992 -0.425842 0.709229 1441496841 -0.148132 -0.541992 -0.425842 0.709229 1441496841 -0.148132 -0.541992 -0.425842 0.709229 1441496841 -0.148132 -0.541992 -0.425842 0.709229 1441496841 -0.150574 -0.544067 -0.421143 0.709900 1441496841 -0.150574 -0.544067 -0.421143 0.709900 1441496841 -0.150574 -0.544067 -0.421143 0.709900 1441496841 -0.150574 -0.544067 -0.421143 0.709900 1441496841 -0.150574 -0.544067 -0.421143 0.709900 1441496841 -0.150574 -0.544067 -0.421143 0.709900 1441496841 -0.152222 -0.545776 -0.417664 0.710266 1441496841 -0.152222 -0.545776 -0.417664 0.710266 1441496841 -0.152222 -0.545776 -0.417664 0.710266 1441496841 -0.152222 -0.545776 -0.417664 0.710266 1441496841 -0.152222 -0.545776 -0.417664 0.710266 1441496841 -0.152222 -0.545776 -0.417664 0.710266 1441496841 -0.152222 -0.545776 -0.417664 0.710266 1441496841 -0.152405 -0.546875 -0.417358 0.709595 1441496841 -0.152405 -0.546875 -0.417358 0.709595 1441496841 -0.152405 -0.546875 -0.417358 0.709595 1441496841 -0.152405 -0.546875 -0.417358 0.709595 1441496841 -0.152405 -0.546875 -0.417358 0.709595 1441496841 -0.152405 -0.546875 -0.417358 0.709595 1441496841 -0.151611 -0.547302 -0.419067 0.708435 1441496841 -0.151611 -0.547302 -0.419067 0.708435 1441496841 -0.151611 -0.547302 -0.419067 0.708435 1441496841 -0.151611 -0.547302 -0.419067 0.708435 1441496841 -0.151611 -0.547302 -0.419067 0.708435 1441496841 -0.151611 -0.547302 -0.419067 0.708435 1441496841 -0.149536 -0.547729 -0.421204 0.707275 1441496841 -0.149536 -0.547729 -0.421204 0.707275 1441496842 -0.149536 -0.547729 -0.421204 0.707275 1441496842 -0.149536 -0.547729 -0.421204 0.707275 1441496842 -0.149536 -0.547729 -0.421204 0.707275 1441496842 -0.149536 -0.547729 -0.421204 0.707275 1441496842 -0.147949 -0.547913 -0.422180 0.706909 1441496842 -0.147949 -0.547913 -0.422180 0.706909 1441496842 -0.147949 -0.547913 -0.422180 0.706909 1441496842 -0.147949 -0.547913 -0.422180 0.706909 1441496842 -0.147949 -0.547913 -0.422180 0.706909 1441496842 -0.147949 -0.547913 -0.422180 0.706909 1441496842 -0.149231 -0.547058 -0.423096 0.706726 1441496842 -0.149231 -0.547058 -0.423096 0.706726 1441496842 -0.149231 -0.547058 -0.423096 0.706726 1441496842 -0.149231 -0.547058 -0.423096 0.706726 1441496842 -0.149231 -0.547058 -0.423096 0.706726 1441496842 -0.152832 -0.545166 -0.424744 0.706482 1441496842 -0.152832 -0.545166 -0.424744 0.706482 1441496842 -0.152832 -0.545166 -0.424744 0.706482 1441496842 -0.152832 -0.545166 -0.424744 0.706482 1441496842 -0.152832 -0.545166 -0.424744 0.706482 1441496842 -0.152832 -0.545166 -0.424744 0.706482 1441496842 -0.152832 -0.545166 -0.424744 0.706482 1441496842 -0.154907 -0.544800 -0.423462 0.707031 1441496842 -0.154907 -0.544800 -0.423462 0.707031 1441496842 -0.154907 -0.544800 -0.423462 0.707031 1441496842 -0.154907 -0.544800 -0.423462 0.707031 1441496842 -0.154907 -0.544800 -0.423462 0.707031 1441496842 -0.157410 -0.544434 -0.422180 0.707581 1441496842 -0.157410 -0.544434 -0.422180 0.707581 1441496842 -0.157410 -0.544434 -0.422180 0.707581 1441496842 -0.157410 -0.544434 -0.422180 0.707581 1441496842 -0.157410 -0.544434 -0.422180 0.707581 1441496842 -0.157410 -0.544434 -0.422180 0.707581 1441496842 -0.159241 -0.543335 -0.422058 0.708008 1441496842 -0.159241 -0.543335 -0.422058 0.708008 1441496842 -0.159241 -0.543335 -0.422058 0.708008 1441496842 -0.159241 -0.543335 -0.422058 0.708008 1441496842 -0.159241 -0.543335 -0.422058 0.708008 1441496842 -0.159241 -0.543335 -0.422058 0.708008 1441496842 -0.160889 -0.540466 -0.425232 0.708008 1441496842 -0.160889 -0.540466 -0.425232 0.708008 1441496842 -0.160889 -0.540466 -0.425232 0.708008 1441496842 -0.160889 -0.540466 -0.425232 0.708008 1441496842 -0.160889 -0.540466 -0.425232 0.708008 1441496842 -0.160889 -0.540466 -0.425232 0.708008 1441496842 -0.160950 -0.538147 -0.428284 0.707886 1441496842 -0.160950 -0.538147 -0.428284 0.707886 1441496842 -0.160950 -0.538147 -0.428284 0.707886 1441496842 -0.160950 -0.538147 -0.428284 0.707886 1441496842 -0.160950 -0.538147 -0.428284 0.707886 1441496842 -0.160950 -0.538147 -0.428284 0.707886 1441496842 -0.160034 -0.539246 -0.427063 0.707947 1441496842 -0.160034 -0.539246 -0.427063 0.707947 1441496842 -0.160034 -0.539246 -0.427063 0.707947 1441496842 -0.160034 -0.539246 -0.427063 0.707947 1441496842 -0.160034 -0.539246 -0.427063 0.707947 1441496842 -0.160034 -0.539246 -0.427063 0.707947 1441496842 -0.160034 -0.539246 -0.427063 0.707947 1441496842 -0.158875 -0.541931 -0.424377 0.707825 1441496842 -0.158875 -0.541931 -0.424377 0.707825 1441496842 -0.158875 -0.541931 -0.424377 0.707825 1441496842 -0.158875 -0.541931 -0.424377 0.707825 1441496842 -0.158875 -0.541931 -0.424377 0.707825 1441496842 -0.158875 -0.541931 -0.424377 0.707825 1441496842 -0.156738 -0.542664 -0.425598 0.707031 1441496842 -0.156738 -0.542664 -0.425598 0.707031 1441496842 -0.156738 -0.542664 -0.425598 0.707031 1441496842 -0.156738 -0.542664 -0.425598 0.707031 1441496842 -0.156738 -0.542664 -0.425598 0.707031 1441496842 -0.156738 -0.542664 -0.425598 0.707031 1441496842 -0.156738 -0.542664 -0.425598 0.707031 1441496842 -0.153198 -0.542847 -0.426697 0.706970 1441496842 -0.153198 -0.542847 -0.426697 0.706970 1441496842 -0.153198 -0.542847 -0.426697 0.706970 1441496842 -0.153198 -0.542847 -0.426697 0.706970 1441496842 -0.153198 -0.542847 -0.426697 0.706970 1441496842 -0.153198 -0.542847 -0.426697 0.706970 1441496842 -0.152527 -0.542358 -0.426025 0.707886 1441496842 -0.152527 -0.542358 -0.426025 0.707886 1441496842 -0.152527 -0.542358 -0.426025 0.707886 1441496842 -0.152527 -0.542358 -0.426025 0.707886 1441496842 -0.152527 -0.542358 -0.426025 0.707886 1441496842 -0.152527 -0.542358 -0.426025 0.707886 1441496842 -0.154480 -0.540588 -0.426208 0.708679 1441496842 -0.154480 -0.540588 -0.426208 0.708679 1441496842 -0.154480 -0.540588 -0.426208 0.708679 1441496842 -0.154480 -0.540588 -0.426208 0.708679 1441496842 -0.154480 -0.540588 -0.426208 0.708679 1441496842 -0.154480 -0.540588 -0.426208 0.708679 1441496842 -0.154480 -0.540588 -0.426208 0.708679 1441496842 -0.156555 -0.539551 -0.425537 0.709473 1441496842 -0.156555 -0.539551 -0.425537 0.709473 1441496842 -0.156555 -0.539551 -0.425537 0.709473 1441496842 -0.156555 -0.539551 -0.425537 0.709473 1441496842 -0.156555 -0.539551 -0.425537 0.709473 1441496842 -0.159058 -0.540405 -0.422913 0.709839 1441496842 -0.159058 -0.540405 -0.422913 0.709839 1441496842 -0.159058 -0.540405 -0.422913 0.709839 1441496842 -0.159058 -0.540405 -0.422913 0.709839 1441496842 -0.159058 -0.540405 -0.422913 0.709839 1441496842 -0.159058 -0.540405 -0.422913 0.709839 1441496842 -0.160828 -0.541870 -0.421021 0.709412 1441496842 -0.160828 -0.541870 -0.421021 0.709412 1441496842 -0.160828 -0.541870 -0.421021 0.709412 1441496842 -0.160828 -0.541870 -0.421021 0.709412 1441496842 -0.160828 -0.541870 -0.421021 0.709412 1441496842 -0.160828 -0.541870 -0.421021 0.709412 1441496842 -0.160828 -0.541870 -0.421021 0.709412 1441496842 -0.160461 -0.543030 -0.421204 0.708496 1441496842 -0.160461 -0.543030 -0.421204 0.708496 1441496842 -0.160461 -0.543030 -0.421204 0.708496 1441496842 -0.160461 -0.543030 -0.421204 0.708496 1441496842 -0.160461 -0.543030 -0.421204 0.708496 1441496843 -0.160461 -0.543030 -0.421204 0.708496 1441496843 -0.157837 -0.544250 -0.421631 0.707886 1441496843 -0.157837 -0.544250 -0.421631 0.707886 1441496843 -0.157837 -0.544250 -0.421631 0.707886 1441496843 -0.157837 -0.544250 -0.421631 0.707886 1441496843 -0.157837 -0.544250 -0.421631 0.707886 1441496843 -0.157837 -0.544250 -0.421631 0.707886 1441496843 -0.153687 -0.545837 -0.420959 0.708008 1441496843 -0.153687 -0.545837 -0.420959 0.708008 1441496843 -0.153687 -0.545837 -0.420959 0.708008 1441496843 -0.153687 -0.545837 -0.420959 0.708008 1441496843 -0.153687 -0.545837 -0.420959 0.708008 1441496843 -0.153687 -0.545837 -0.420959 0.708008 1441496843 -0.153687 -0.545837 -0.420959 0.708008 1441496843 -0.150330 -0.546509 -0.421448 0.707947 1441496843 -0.150330 -0.546509 -0.421448 0.707947 1441496843 -0.150330 -0.546509 -0.421448 0.707947 1441496843 -0.150330 -0.546509 -0.421448 0.707947 1441496843 -0.150330 -0.546509 -0.421448 0.707947 1441496843 -0.150330 -0.546509 -0.421448 0.707947 1441496843 -0.148132 -0.545898 -0.423767 0.707458 1441496843 -0.148132 -0.545898 -0.423767 0.707458 1441496843 -0.148132 -0.545898 -0.423767 0.707458 1441496843 -0.148132 -0.545898 -0.423767 0.707458 1441496843 -0.148132 -0.545898 -0.423767 0.707458 1441496843 -0.148132 -0.545898 -0.423767 0.707458 1441496843 -0.146973 -0.545105 -0.426636 0.706604 1441496843 -0.146973 -0.545105 -0.426636 0.706604 1441496843 -0.146973 -0.545105 -0.426636 0.706604 1441496843 -0.146973 -0.545105 -0.426636 0.706604 1441496843 -0.146973 -0.545105 -0.426636 0.706604 1441496843 -0.146973 -0.545105 -0.426636 0.706604 1441496843 -0.146912 -0.544556 -0.428040 0.706177 1441496843 -0.146912 -0.544556 -0.428040 0.706177 1441496843 -0.146912 -0.544556 -0.428040 0.706177 1441496843 -0.146912 -0.544556 -0.428040 0.706177 1441496843 -0.146912 -0.544556 -0.428040 0.706177 1441496843 -0.146912 -0.544556 -0.428040 0.706177 1441496843 -0.146912 -0.544556 -0.428040 0.706177 1441496843 -0.148560 -0.544189 -0.427551 0.706421 1441496843 -0.148560 -0.544189 -0.427551 0.706421 1441496843 -0.148560 -0.544189 -0.427551 0.706421 1441496843 -0.148560 -0.544189 -0.427551 0.706421 1441496843 -0.148560 -0.544189 -0.427551 0.706421 1441496843 -0.148560 -0.544189 -0.427551 0.706421 1441496843 -0.151794 -0.544495 -0.424622 0.707275 1441496843 -0.151794 -0.544495 -0.424622 0.707275 1441496843 -0.151794 -0.544495 -0.424622 0.707275 1441496843 -0.151794 -0.544495 -0.424622 0.707275 1441496843 -0.151794 -0.544495 -0.424622 0.707275 1441496843 -0.151794 -0.544495 -0.424622 0.707275 1441496843 -0.155701 -0.544006 -0.421387 0.708740 1441496843 -0.155701 -0.544006 -0.421387 0.708740 1441496843 -0.155701 -0.544006 -0.421387 0.708740 1441496843 -0.155701 -0.544006 -0.421387 0.708740 1441496843 -0.155701 -0.544006 -0.421387 0.708740 1441496843 -0.155701 -0.544006 -0.421387 0.708740 1441496843 -0.159058 -0.542297 -0.419617 0.710327 1441496843 -0.159058 -0.542297 -0.419617 0.710327 1441496843 -0.159058 -0.542297 -0.419617 0.710327 1441496843 -0.159058 -0.542297 -0.419617 0.710327 1441496843 -0.159058 -0.542297 -0.419617 0.710327 1441496843 -0.159058 -0.542297 -0.419617 0.710327 1441496843 -0.160645 -0.540039 -0.419861 0.711548 1441496843 -0.160645 -0.540039 -0.419861 0.711548 1441496843 -0.160645 -0.540039 -0.419861 0.711548 1441496843 -0.160645 -0.540039 -0.419861 0.711548 1441496843 -0.160645 -0.540039 -0.419861 0.711548 1441496843 -0.160645 -0.540039 -0.419861 0.711548 1441496843 -0.159912 -0.538757 -0.419128 0.713135 1441496843 -0.159912 -0.538757 -0.419128 0.713135 1441496843 -0.159912 -0.538757 -0.419128 0.713135 1441496843 -0.159912 -0.538757 -0.419128 0.713135 1441496843 -0.159912 -0.538757 -0.419128 0.713135 1441496843 -0.159912 -0.538757 -0.419128 0.713135 1441496843 -0.157227 -0.539307 -0.417542 0.714233 1441496843 -0.157227 -0.539307 -0.417542 0.714233 1441496843 -0.157227 -0.539307 -0.417542 0.714233 1441496843 -0.157227 -0.539307 -0.417542 0.714233 1441496843 -0.157227 -0.539307 -0.417542 0.714233 1441496843 -0.157227 -0.539307 -0.417542 0.714233 1441496843 -0.157227 -0.539307 -0.417542 0.714233 1441496843 -0.154724 -0.538208 -0.420166 0.714050 1441496843 -0.154724 -0.538208 -0.420166 0.714050 1441496843 -0.154724 -0.538208 -0.420166 0.714050 1441496843 -0.154724 -0.538208 -0.420166 0.714050 1441496843 -0.154724 -0.538208 -0.420166 0.714050 1441496843 -0.154724 -0.538208 -0.420166 0.714050 1441496843 -0.149963 -0.537231 -0.423706 0.713684 1441496843 -0.149963 -0.537231 -0.423706 0.713684 1441496843 -0.149963 -0.537231 -0.423706 0.713684 1441496843 -0.149963 -0.537231 -0.423706 0.713684 1441496843 -0.149963 -0.537231 -0.423706 0.713684 1441496843 -0.149963 -0.537231 -0.423706 0.713684 1441496843 -0.146545 -0.536743 -0.425293 0.713867 1441496843 -0.146545 -0.536743 -0.425293 0.713867 1441496843 -0.146545 -0.536743 -0.425293 0.713867 1441496843 -0.146545 -0.536743 -0.425293 0.713867 1441496843 -0.146545 -0.536743 -0.425293 0.713867 1441496843 -0.146545 -0.536743 -0.425293 0.713867 1441496843 -0.146667 -0.534973 -0.427673 0.713745 1441496843 -0.146667 -0.534973 -0.427673 0.713745 1441496843 -0.146667 -0.534973 -0.427673 0.713745 1441496843 -0.146667 -0.534973 -0.427673 0.713745 1441496843 -0.146667 -0.534973 -0.427673 0.713745 1441496843 -0.146667 -0.534973 -0.427673 0.713745 1441496843 -0.148621 -0.533264 -0.429443 0.713562 1441496843 -0.148621 -0.533264 -0.429443 0.713562 1441496843 -0.148621 -0.533264 -0.429443 0.713562 1441496843 -0.148621 -0.533264 -0.429443 0.713562 1441496843 -0.148621 -0.533264 -0.429443 0.713562 1441496844 -0.148621 -0.533264 -0.429443 0.713562 1441496844 -0.153320 -0.532410 -0.429199 0.713318 1441496844 -0.153320 -0.532410 -0.429199 0.713318 1441496844 -0.153320 -0.532410 -0.429199 0.713318 1441496844 -0.153320 -0.532410 -0.429199 0.713318 1441496844 -0.153320 -0.532410 -0.429199 0.713318 1441496844 -0.153320 -0.532410 -0.429199 0.713318 1441496844 -0.158752 -0.532898 -0.427307 0.712952 1441496844 -0.158752 -0.532898 -0.427307 0.712952 1441496844 -0.158752 -0.532898 -0.427307 0.712952 1441496844 -0.158752 -0.532898 -0.427307 0.712952 1441496844 -0.158752 -0.532898 -0.427307 0.712952 1441496844 -0.158752 -0.532898 -0.427307 0.712952 1441496844 -0.163330 -0.535400 -0.422791 0.712708 1441496844 -0.163330 -0.535400 -0.422791 0.712708 1441496844 -0.163330 -0.535400 -0.422791 0.712708 1441496844 -0.163330 -0.535400 -0.422791 0.712708 1441496844 -0.163330 -0.535400 -0.422791 0.712708 1441496844 -0.163330 -0.535400 -0.422791 0.712708 1441496844 -0.163330 -0.535400 -0.422791 0.712708 1441496844 -0.166870 -0.537598 -0.418884 0.712524 1441496844 -0.166870 -0.537598 -0.418884 0.712524 1441496844 -0.166870 -0.537598 -0.418884 0.712524 1441496844 -0.166870 -0.537598 -0.418884 0.712524 1441496844 -0.166870 -0.537598 -0.418884 0.712524 1441496844 -0.166870 -0.537598 -0.418884 0.712524 1441496844 -0.167175 -0.539734 -0.415527 0.712830 1441496844 -0.167175 -0.539734 -0.415527 0.712830 1441496844 -0.167175 -0.539734 -0.415527 0.712830 1441496844 -0.167175 -0.539734 -0.415527 0.712830 1441496844 -0.167175 -0.539734 -0.415527 0.712830 1441496844 -0.167175 -0.539734 -0.415527 0.712830 1441496844 -0.165894 -0.540710 -0.414490 0.713013 1441496844 -0.165894 -0.540710 -0.414490 0.713013 1441496844 -0.165894 -0.540710 -0.414490 0.713013 1441496844 -0.165894 -0.540710 -0.414490 0.713013 1441496844 -0.165894 -0.540710 -0.414490 0.713013 1441496844 -0.165894 -0.540710 -0.414490 0.713013 1441496844 -0.163391 -0.540405 -0.415894 0.712952 1441496844 -0.163391 -0.540405 -0.415894 0.712952 1441496844 -0.163391 -0.540405 -0.415894 0.712952 1441496844 -0.163391 -0.540405 -0.415894 0.712952 1441496844 -0.163391 -0.540405 -0.415894 0.712952 1441496844 -0.163391 -0.540405 -0.415894 0.712952 1441496844 -0.163391 -0.540405 -0.415894 0.712952 1441496844 -0.160278 -0.540161 -0.418396 0.712402 1441496844 -0.160278 -0.540161 -0.418396 0.712402 1441496844 -0.160278 -0.540161 -0.418396 0.712402 1441496844 -0.160278 -0.540161 -0.418396 0.712402 1441496844 -0.160278 -0.540161 -0.418396 0.712402 1441496844 -0.160278 -0.540161 -0.418396 0.712402 1441496844 -0.157410 -0.539978 -0.421265 0.711487 1441496844 -0.157410 -0.539978 -0.421265 0.711487 1441496844 -0.157410 -0.539978 -0.421265 0.711487 1441496844 -0.157410 -0.539978 -0.421265 0.711487 1441496844 -0.157410 -0.539978 -0.421265 0.711487 1441496844 -0.157410 -0.539978 -0.421265 0.711487 1441496844 -0.154968 -0.540710 -0.422791 0.710571 1441496844 -0.154968 -0.540710 -0.422791 0.710571 1441496844 -0.154968 -0.540710 -0.422791 0.710571 1441496844 -0.154968 -0.540710 -0.422791 0.710571 1441496844 -0.154968 -0.540710 -0.422791 0.710571 1441496844 -0.154968 -0.540710 -0.422791 0.710571 1441496844 -0.155212 -0.541382 -0.422424 0.710205 1441496844 -0.155212 -0.541382 -0.422424 0.710205 1441496844 -0.155212 -0.541382 -0.422424 0.710205 1441496844 -0.155212 -0.541382 -0.422424 0.710205 1441496844 -0.155212 -0.541382 -0.422424 0.710205 1441496844 -0.155212 -0.541382 -0.422424 0.710205 1441496844 -0.155212 -0.541382 -0.422424 0.710205 1441496844 -0.158081 -0.541565 -0.421326 0.710083 1441496844 -0.158081 -0.541565 -0.421326 0.710083 1441496844 -0.158081 -0.541565 -0.421326 0.710083 1441496844 -0.158081 -0.541565 -0.421326 0.710083 1441496844 -0.158081 -0.541565 -0.421326 0.710083 1441496844 -0.161133 -0.542297 -0.418274 0.710632 1441496844 -0.161133 -0.542297 -0.418274 0.710632 1441496844 -0.161133 -0.542297 -0.418274 0.710632 1441496844 -0.161133 -0.542297 -0.418274 0.710632 1441496844 -0.161133 -0.542297 -0.418274 0.710632 1441496844 -0.161133 -0.542297 -0.418274 0.710632 1441496844 -0.164307 -0.542786 -0.415222 0.711304 1441496844 -0.164307 -0.542786 -0.415222 0.711304 1441496844 -0.164307 -0.542786 -0.415222 0.711304 1441496844 -0.164307 -0.542786 -0.415222 0.711304 1441496844 -0.164307 -0.542786 -0.415222 0.711304 1441496844 -0.164307 -0.542786 -0.415222 0.711304 1441496844 -0.165771 -0.542297 -0.414673 0.711731 1441496844 -0.165771 -0.542297 -0.414673 0.711731 1441496844 -0.165771 -0.542297 -0.414673 0.711731 1441496844 -0.165771 -0.542297 -0.414673 0.711731 1441496844 -0.165771 -0.542297 -0.414673 0.711731 1441496844 -0.165771 -0.542297 -0.414673 0.711731 1441496844 -0.165405 -0.541565 -0.415527 0.711853 1441496844 -0.165405 -0.541565 -0.415527 0.711853 1441496844 -0.165405 -0.541565 -0.415527 0.711853 1441496844 -0.165405 -0.541565 -0.415527 0.711853 1441496844 -0.165405 -0.541565 -0.415527 0.711853 1441496844 -0.165405 -0.541565 -0.415527 0.711853 1441496844 -0.163330 -0.541809 -0.416077 0.711853 1441496844 -0.163330 -0.541809 -0.416077 0.711853 1441496844 -0.163330 -0.541809 -0.416077 0.711853 1441496844 -0.163330 -0.541809 -0.416077 0.711853 1441496844 -0.163330 -0.541809 -0.416077 0.711853 1441496844 -0.163330 -0.541809 -0.416077 0.711853 1441496844 -0.159363 -0.543762 -0.414917 0.711914 1441496844 -0.159363 -0.543762 -0.414917 0.711914 1441496844 -0.159363 -0.543762 -0.414917 0.711914 1441496844 -0.159363 -0.543762 -0.414917 0.711914 1441496844 -0.159363 -0.543762 -0.414917 0.711914 1441496844 -0.159363 -0.543762 -0.414917 0.711914 1441496844 -0.159363 -0.543762 -0.414917 0.711914 1441496845 -0.154602 -0.544617 -0.415405 0.711975 1441496845 -0.154602 -0.544617 -0.415405 0.711975 1441496845 -0.154602 -0.544617 -0.415405 0.711975 1441496845 -0.154602 -0.544617 -0.415405 0.711975 1441496845 -0.154602 -0.544617 -0.415405 0.711975 1441496845 -0.154602 -0.544617 -0.415405 0.711975 1441496845 -0.149597 -0.544983 -0.416504 0.712158 1441496845 -0.149597 -0.544983 -0.416504 0.712158 1441496845 -0.149597 -0.544983 -0.416504 0.712158 1441496845 -0.149597 -0.544983 -0.416504 0.712158 1441496845 -0.149597 -0.544983 -0.416504 0.712158 1441496845 -0.149597 -0.544983 -0.416504 0.712158 1441496845 -0.146057 -0.545105 -0.416931 0.712524 1441496845 -0.146057 -0.545105 -0.416931 0.712524 1441496845 -0.146057 -0.545105 -0.416931 0.712524 1441496845 -0.146057 -0.545105 -0.416931 0.712524 1441496845 -0.146057 -0.545105 -0.416931 0.712524 1441496845 -0.146057 -0.545105 -0.416931 0.712524 1441496845 -0.144714 -0.544556 -0.417297 0.713013 1441496845 -0.144714 -0.544556 -0.417297 0.713013 1441496845 -0.144714 -0.544556 -0.417297 0.713013 1441496845 -0.144714 -0.544556 -0.417297 0.713013 1441496845 -0.144714 -0.544556 -0.417297 0.713013 1441496845 -0.144714 -0.544556 -0.417297 0.713013 1441496845 -0.144714 -0.544556 -0.417297 0.713013 1441496845 -0.145569 -0.542725 -0.419006 0.713257 1441496845 -0.145569 -0.542725 -0.419006 0.713257 1441496845 -0.145569 -0.542725 -0.419006 0.713257 1441496845 -0.145569 -0.542725 -0.419006 0.713257 1441496845 -0.145569 -0.542725 -0.419006 0.713257 1441496845 -0.147644 -0.542297 -0.418030 0.713745 1441496845 -0.147644 -0.542297 -0.418030 0.713745 1441496845 -0.147644 -0.542297 -0.418030 0.713745 1441496845 -0.147644 -0.542297 -0.418030 0.713745 1441496845 -0.147644 -0.542297 -0.418030 0.713745 1441496845 -0.147644 -0.542297 -0.418030 0.713745 1441496845 -0.147644 -0.542297 -0.418030 0.713745 1441496845 -0.149902 -0.544189 -0.413757 0.714294 1441496845 -0.149902 -0.544189 -0.413757 0.714294 1441496845 -0.149902 -0.544189 -0.413757 0.714294 1441496845 -0.149902 -0.544189 -0.413757 0.714294 1441496845 -0.149902 -0.544189 -0.413757 0.714294 1441496845 -0.149902 -0.544189 -0.413757 0.714294 1441496845 -0.152954 -0.545776 -0.410278 0.714478 1441496845 -0.152954 -0.545776 -0.410278 0.714478 1441496845 -0.152954 -0.545776 -0.410278 0.714478 1441496845 -0.152954 -0.545776 -0.410278 0.714478 1441496845 -0.152954 -0.545776 -0.410278 0.714478 1441496845 -0.153687 -0.546265 -0.410522 0.713745 1441496845 -0.153687 -0.546265 -0.410522 0.713745 1441496845 -0.153687 -0.546265 -0.410522 0.713745 1441496845 -0.153687 -0.546265 -0.410522 0.713745 1441496845 -0.153687 -0.546265 -0.410522 0.713745 1441496845 -0.153687 -0.546265 -0.410522 0.713745 1441496845 -0.153687 -0.546265 -0.410522 0.713745 1441496845 -0.152466 -0.548218 -0.408752 0.713562 1441496845 -0.152466 -0.548218 -0.408752 0.713562 1441496845 -0.152466 -0.548218 -0.408752 0.713562 1441496845 -0.152466 -0.548218 -0.408752 0.713562 1441496845 -0.152466 -0.548218 -0.408752 0.713562 1441496845 -0.152466 -0.548218 -0.408752 0.713562 1441496845 -0.150330 -0.550293 -0.406433 0.713745 1441496845 -0.150330 -0.550293 -0.406433 0.713745 1441496845 -0.150330 -0.550293 -0.406433 0.713745 1441496845 
-0.201172 -0.436890 -0.665344 0.570984 1441496848 -0.201172 -0.436890 -0.665344 0.570984 1441496848 -0.201172 -0.436890 -0.665344 0.570984 1441496848 -0.201172 -0.436890 -0.665344 0.570984 1441496848 -0.201172 -0.436890 -0.665344 0.570984 1441496848 -0.111206 -0.405273 -0.741821 0.522583 1441496848 -0.111206 -0.405273 -0.741821 0.522583 1441496848 -0.111206 -0.405273 -0.741821 0.522583 1441496848 -0.111206 -0.405273 -0.741821 0.522583 1441496848 -0.111206 -0.405273 -0.741821 0.522583 1441496848 -0.111206 -0.405273 -0.741821 0.522583 1441496848 -0.111206 -0.405273 -0.741821 0.522583 1441496848 0.009338 -0.375244 -0.812988 0.445129 1441496848 0.009338 -0.375244 -0.812988 0.445129 1441496848 0.009338 -0.375244 -0.812988 0.445129 1441496848 0.009338 -0.375244 -0.812988 0.445129 1441496848 0.009338 -0.375244 -0.812988 0.445129 1441496848 0.009338 -0.375244 -0.812988 0.445129 1441496848 0.152954 -0.339844 -0.858704 0.351868 1441496848 0.152954 -0.339844 -0.858704 0.351868 1441496848 0.152954 -0.339844 -0.858704 0.351868 1441496848 0.152954 -0.339844 -0.858704 0.351868 1441496848 0.152954 -0.339844 -0.858704 0.351868 1441496848 0.152954 -0.339844 -0.858704 0.351868 1441496848 0.152954 -0.339844 -0.858704 0.351868 1441496848 0.306519 -0.298645 -0.864136 0.264832 1441496848 0.306519 -0.298645 -0.864136 0.264832 1441496848 0.306519 -0.298645 -0.864136 0.264832 1441496848 0.306519 -0.298645 -0.864136 0.264832 1441496848 0.306519 -0.298645 -0.864136 0.264832 1441496848 0.306519 -0.298645 -0.864136 0.264832 1441496848 0.454285 -0.242615 -0.835266 0.192627 1441496848 0.454285 -0.242615 -0.835266 0.192627 1441496848 0.454285 -0.242615 -0.835266 0.192627 1441496848 0.454285 -0.242615 -0.835266 0.192627 1441496848 0.454285 -0.242615 -0.835266 0.192627 1441496848 0.454285 -0.242615 -0.835266 0.192627 1441496848 0.571838 -0.184509 -0.790588 0.118408 1441496848 0.571838 -0.184509 -0.790588 0.118408 1441496848 0.571838 -0.184509 -0.790588 0.118408 1441496848 0.571838 -0.184509 -0.790588 0.118408 1441496848 0.571838 -0.184509 -0.790588 0.118408 1441496848 0.571838 -0.184509 -0.790588 0.118408 1441496848 0.651978 -0.141968 -0.742981 0.052429 1441496848 0.651978 -0.141968 -0.742981 0.052429 1441496848 0.651978 -0.141968 -0.742981 0.052429 1441496848 0.651978 -0.141968 -0.742981 0.052429 1441496848 0.651978 -0.141968 -0.742981 0.052429 1441496848 0.651978 -0.141968 -0.742981 0.052429 1441496848 0.651978 -0.141968 -0.742981 0.052429 1441496848 0.692017 -0.124451 -0.710876 0.016541 1441496848 0.692017 -0.124451 -0.710876 0.016541 1441496848 0.692017 -0.124451 -0.710876 0.016541 1441496848 0.692017 -0.124451 -0.710876 0.016541 1441496848 0.692017 -0.124451 -0.710876 0.016541 1441496848 0.688232 -0.133179 -0.712769 0.023743 1441496848 0.688232 -0.133179 -0.712769 0.023743 1441496848 0.688232 -0.133179 -0.712769 0.023743 1441496848 0.688232 -0.133179 -0.712769 0.023743 1441496848 0.688232 -0.133179 -0.712769 0.023743 1441496848 0.688232 -0.133179 -0.712769 0.023743 1441496848 0.640930 -0.156067 -0.747437 0.078857 1441496848 0.640930 -0.156067 -0.747437 0.078857 1441496848 0.640930 -0.156067 -0.747437 0.078857 1441496848 0.640930 -0.156067 -0.747437 0.078857 1441496848 0.640930 -0.156067 -0.747437 0.078857 1441496848 0.640930 -0.156067 -0.747437 0.078857 1441496848 0.640930 -0.156067 -0.747437 0.078857 1441496848 0.544800 -0.198303 -0.795227 0.177551 1441496848 0.544800 -0.198303 -0.795227 0.177551 1441496848 0.544800 -0.198303 -0.795227 0.177551 1441496848 0.544800 -0.198303 -0.795227 0.177551 1441496848 0.544800 -0.198303 -0.795227 0.177551 1441496848 0.544800 -0.198303 -0.795227 0.177551 1441496848 0.395447 -0.258728 -0.831787 0.291321 1441496848 0.395447 -0.258728 -0.831787 0.291321 1441496848 0.395447 -0.258728 -0.831787 0.291321 1441496848 0.395447 -0.258728 -0.831787 0.291321 1441496848 0.395447 -0.258728 -0.831787 0.291321 1441496848 0.395447 -0.258728 -0.831787 0.291321 1441496848 0.209045 -0.313843 -0.843262 0.383118 1441496848 0.209045 -0.313843 -0.843262 0.383118 1441496848 0.209045 -0.313843 -0.843262 0.383118 1441496848 0.209045 -0.313843 -0.843262 0.383118 1441496848 0.209045 -0.313843 -0.843262 0.383118 1441496848 0.209045 -0.313843 -0.843262 0.383118 1441496848 0.016479 -0.350220 -0.826172 0.441162 1441496848 0.016479 -0.350220 -0.826172 0.441162 1441496848 0.016479 -0.350220 -0.826172 0.441162 1441496848 0.016479 -0.350220 -0.826172 0.441162 1441496848 0.016479 -0.350220 -0.826172 0.441162 1441496848 0.016479 -0.350220 -0.826172 0.441162 1441496848 0.016479 -0.350220 -0.826172 0.441162 1441496848 -0.140991 -0.356506 -0.787903 0.481995 1441496848 -0.140991 -0.356506 -0.787903 0.481995 1441496848 -0.140991 -0.356506 -0.787903 0.481995 1441496848 -0.140991 -0.356506 -0.787903 0.481995 1441496849 -0.140991 -0.356506 -0.787903 0.481995 1441496849 -0.140991 -0.356506 -0.787903 0.481995 1441496849 -0.140991 -0.356506 -0.787903 0.481995 1441496849 -0.267151 -0.366211 -0.728088 0.514221 1441496849 -0.267151 -0.366211 -0.728088 0.514221 1441496849 -0.267151 -0.366211 -0.728088 0.514221 1441496849 -0.267151 -0.366211 -0.728088 0.514221 1441496849 -0.267151 -0.366211 -0.728088 0.514221 1441496849 -0.267151 -0.366211 -0.728088 0.514221 1441496849 -0.351379 -0.364441 -0.678650 0.532166 1441496849 -0.351379 -0.364441 -0.678650 0.532166 1441496849 -0.351379 -0.364441 -0.678650 0.532166 1441496849 -0.351379 -0.364441 -0.678650 0.532166 1441496849 -0.351379 -0.364441 -0.678650 0.532166 1441496849 -0.351379 -0.364441 -0.678650 0.532166 1441496849 -0.396790 -0.379578 -0.627747 0.551758 1441496849 -0.396790 -0.379578 -0.627747 0.551758 1441496849 -0.396790 -0.379578 -0.627747 0.551758 1441496849 -0.396790 -0.379578 -0.627747 0.551758 1441496849 -0.396790 -0.379578 -0.627747 0.551758 1441496849 -0.396790 -0.379578 -0.627747 0.551758 1441496849 -0.410278 -0.382874 -0.618408 0.550171 1441496849 -0.410278 -0.382874 -0.618408 0.550171 1441496849 -0.410278 -0.382874 -0.618408 0.550171 1441496849 -0.410278 -0.382874 -0.618408 0.550171 1441496849 -0.410278 -0.382874 -0.618408 0.550171 1441496849 -0.410278 -0.382874 -0.618408 0.550171 1441496849 -0.410278 -0.382874 -0.618408 0.550171 1441496849 -0.370850 -0.380249 -0.653503 0.539307 1441496849 -0.370850 -0.380249 -0.653503 0.539307 1441496849 -0.370850 -0.380249 -0.653503 0.539307 1441496849 -0.370850 -0.380249 -0.653503 0.539307 1441496849 -0.370850 -0.380249 -0.653503 0.539307 1441496849 -0.280762 -0.377136 -0.716125 0.515930 1441496849 -0.280762 -0.377136 -0.716125 0.515930 1441496849 -0.280762 -0.377136 -0.716125 0.515930 1441496849 -0.280762 -0.377136 -0.716125 0.515930 1441496849 -0.280762 -0.377136 -0.716125 0.515930 1441496849 -0.280762 -0.377136 -0.716125 0.515930 1441496849 -0.149109 -0.363098 -0.795959 0.460876 1441496849 -0.149109 -0.363098 -0.795959 0.460876 1441496849 -0.149109 -0.363098 -0.795959 0.460876 1441496849 -0.149109 -0.363098 -0.795959 0.460876 1441496849 -0.149109 -0.363098 -0.795959 0.460876 1441496849 -0.149109 -0.363098 -0.795959 0.460876 1441496849 0.025208 -0.347778 -0.851135 0.392456 1441496849 0.025208 -0.347778 -0.851135 0.392456 1441496849 0.025208 -0.347778 -0.851135 0.392456 1441496849 0.025208 -0.347778 -0.851135 0.392456 1441496849 0.025208 -0.347778 -0.851135 0.392456 1441496849 0.025208 -0.347778 -0.851135 0.392456 1441496849 0.197876 -0.323975 -0.868713 0.318176 1441496849 0.197876 -0.323975 -0.868713 0.318176 1441496849 0.197876 -0.323975 -0.868713 0.318176 1441496849 0.197876 -0.323975 -0.868713 0.318176 1441496849 0.197876 -0.323975 -0.868713 0.318176 1441496849 0.197876 -0.323975 -0.868713 0.318176 1441496849 0.197876 -0.323975 -0.868713 0.318176 1441496849 0.360596 -0.288269 -0.852844 0.244019 1441496849 0.360596 -0.288269 -0.852844 0.244019 1441496849 0.360596 -0.288269 -0.852844 0.244019 1441496849 0.360596 -0.288269 -0.852844 0.244019 1441496849 0.360596 -0.288269 -0.852844 0.244019 1441496849 0.360596 -0.288269 -0.852844 0.244019 1441496849 0.497986 -0.237732 -0.816895 0.167969 1441496849 0.497986 -0.237732 -0.816895 0.167969 1441496849 0.497986 -0.237732 -0.816895 0.167969 1441496849 0.497986 -0.237732 -0.816895 0.167969 1441496849 0.497986 -0.237732 -0.816895 0.167969 1441496849 0.497986 -0.237732 -0.816895 0.167969 1441496849 0.497986 -0.237732 -0.816895 0.167969 1441496849 0.600647 -0.190063 -0.771362 0.089783 1441496849 0.600647 -0.190063 -0.771362 0.089783 1441496849 0.600647 -0.190063 -0.771362 0.089783 1441496849 0.600647 -0.190063 -0.771362 0.089783 1441496849 0.600647 -0.190063 -0.771362 0.089783 1441496849 0.600647 -0.190063 -0.771362 0.089783 1441496849 0.665222 -0.155090 -0.729431 0.036133 1441496849 0.665222 -0.155090 -0.729431 0.036133 1441496849 0.665222 -0.155090 -0.729431 0.036133 1441496849 0.665222 -0.155090 -0.729431 0.036133 1441496849 0.665222 -0.155090 -0.729431 0.036133 1441496849 0.665222 -0.155090 -0.729431 0.036133 1441496849 0.683716 -0.144653 -0.714783 0.025757 1441496849 0.683716 -0.144653 -0.714783 0.025757 1441496849 0.683716 -0.144653 -0.714783 0.025757 1441496849 0.683716 -0.144653 -0.714783 0.025757 1441496849 0.683716 -0.144653 -0.714783 0.025757 1441496849 0.683716 -0.144653 -0.714783 0.025757 1441496849 0.655090 -0.156128 -0.735657 0.072876 1441496849 0.655090 -0.156128 -0.735657 0.072876 1441496849 0.655090 -0.156128 -0.735657 0.072876 1441496849 0.655090 -0.156128 -0.735657 0.072876 1441496849 0.655090 -0.156128 -0.735657 0.072876 1441496849 0.655090 -0.156128 -0.735657 0.072876 1441496849 0.576050 -0.189880 -0.777466 0.166260 1441496849 0.576050 -0.189880 -0.777466 0.166260 1441496849 0.576050 -0.189880 -0.777466 0.166260 1441496849 0.576050 -0.189880 -0.777466 0.166260 1441496849 0.576050 -0.189880 -0.777466 0.166260 1441496849 0.576050 -0.189880 -0.777466 0.166260 1441496849 0.576050 -0.189880 -0.777466 0.166260 1441496849 0.443909 -0.244995 -0.815491 0.279114 1441496849 0.443909 -0.244995 -0.815491 0.279114 1441496849 0.443909 -0.244995 -0.815491 0.279114 1441496849 0.443909 -0.244995 -0.815491 0.279114 1441496849 0.443909 -0.244995 -0.815491 0.279114 1441496849 0.443909 -0.244995 -0.815491 0.279114 1441496849 0.269348 -0.303040 -0.842163 0.355530 1441496849 0.269348 -0.303040 -0.842163 0.355530 1441496849 0.269348 -0.303040 -0.842163 0.355530 1441496849 0.269348 -0.303040 -0.842163 0.355530 1441496850 0.269348 -0.303040 -0.842163 0.355530 1441496850 0.269348 -0.303040 -0.842163 0.355530 1441496850 0.099670 -0.328613 -0.835022 0.429993 1441496850 0.099670 -0.328613 -0.835022 0.429993 1441496850 0.099670 -0.328613 -0.835022 0.429993 1441496850 0.099670 -0.328613 -0.835022 0.429993 1441496850 0.099670 -0.328613 -0.835022 0.429993 1441496850 0.099670 -0.328613 -0.835022 0.429993 1441496850 0.099670 -0.328613 -0.835022 0.429993 1441496850 -0.049011 -0.342712 -0.794312 0.499329 1441496850 -0.049011 -0.342712 -0.794312 0.499329 1441496850 -0.049011 -0.342712 -0.794312 0.499329 1441496850 -0.049011 -0.342712 -0.794312 0.499329 1441496850 -0.049011 -0.342712 -0.794312 0.499329 1441496850 -0.049011 -0.342712 -0.794312 0.499329 1441496850 -0.179626 -0.352295 -0.752380 0.526855 1441496850 -0.179626 -0.352295 -0.752380 0.526855 1441496850 -0.179626 -0.352295 -0.752380 0.526855 1441496850 -0.179626 -0.352295 -0.752380 0.526855 1441496850 -0.179626 -0.352295 -0.752380 0.526855 1441496850 -0.179626 -0.352295 -0.752380 0.526855 1441496850 -0.280396 -0.359070 -0.705017 0.543518 1441496850 -0.280396 -0.359070 -0.705017 0.543518 1441496850 -0.280396 -0.359070 -0.705017 0.543518 1441496850 -0.280396 -0.359070 -0.705017 0.543518 1441496850 -0.280396 -0.359070 -0.705017 0.543518 1441496850 -0.280396 -0.359070 -0.705017 0.543518 1441496850 -0.280396 -0.359070 -0.705017 0.543518 1441496850 -0.355408 -0.361389 -0.670227 0.542114 1441496850 -0.355408 -0.361389 -0.670227 0.542114 1441496850 -0.355408 -0.361389 -0.670227 0.542114 1441496850 -0.355408 -0.361389 -0.670227 0.542114 1441496850 -0.355408 -0.361389 -0.670227 0.542114 1441496850 -0.355408 -0.361389 -0.670227 0.542114 1441496850 -0.393127 -0.362610 -0.650513 0.539307 1441496850 -0.393127 -0.362610 -0.650513 0.539307 1441496850 -0.393127 -0.362610 -0.650513 0.539307 1441496850 -0.393127 -0.362610 -0.650513 0.539307 1441496850 -0.393127 -0.362610 -0.650513 0.539307 1441496850 -0.393127 -0.362610 -0.650513 0.539307 1441496850 -0.393127 -0.362610 -0.650513 0.539307 1441496850 -0.394043 -0.367615 -0.645935 0.540771 1441496850 -0.394043 -0.367615 -0.645935 0.540771 1441496850 -0.394043 -0.367615 -0.645935 0.540771 1441496850 -0.394043 -0.367615 -0.645935 0.540771 1441496850 -0.394043 -0.367615 -0.645935 0.540771 1441496850 -0.394043 -0.367615 -0.645935 0.540771 1441496850 -0.354980 -0.369263 -0.673218 0.533447 1441496850 -0.354980 -0.369263 -0.673218 0.533447 1441496850 -0.354980 -0.369263 -0.673218 0.533447 1441496850 -0.354980 -0.369263 -0.673218 0.533447 1441496850 -0.354980 -0.369263 -0.673218 0.533447 1441496850 -0.254822 -0.355408 -0.758606 0.483032 1441496850 -0.254822 -0.355408 -0.758606 0.483032 1441496850 -0.254822 -0.355408 -0.758606 0.483032 1441496850 -0.254822 -0.355408 -0.758606 0.483032 1441496850 -0.254822 -0.355408 -0.758606 0.483032 1441496850 -0.254822 -0.355408 -0.758606 0.483032 1441496850 -0.093628 -0.334412 -0.850586 0.394897 1441496850 -0.093628 -0.334412 -0.850586 0.394897 1441496850 -0.093628 -0.334412 -0.850586 0.394897 1441496850 -0.093628 -0.334412 -0.850586 0.394897 1441496850 -0.093628 -0.334412 -0.850586 0.394897 1441496850 -0.093628 -0.334412 -0.850586 0.394897 1441496850 -0.093628 -0.334412 -0.850586 0.394897 1441496850 0.087036 -0.318420 -0.889465 0.316162 1441496850 0.087036 -0.318420 -0.889465 0.316162 1441496850 0.087036 -0.318420 -0.889465 0.316162 1441496850 0.087036 -0.318420 -0.889465 0.316162 1441496850 0.087036 -0.318420 -0.889465 0.316162 1441496850 0.087036 -0.318420 -0.889465 0.316162 1441496850 0.271729 -0.296143 -0.883667 0.239990 1441496850 0.271729 -0.296143 -0.883667 0.239990 1441496850 0.271729 -0.296143 -0.883667 0.239990 1441496850 0.271729 -0.296143 -0.883667 0.239990 1441496850 0.271729 -0.296143 -0.883667 0.239990 1441496850 0.271729 -0.296143 -0.883667 0.239990 1441496850 0.271729 -0.296143 -0.883667 0.239990 1441496850 0.440918 -0.253906 -0.843079 0.174316 1441496850 0.440918 -0.253906 -0.843079 0.174316 1441496850 0.440918 -0.253906 -0.843079 0.174316 1441496850 0.440918 -0.253906 -0.843079 0.174316 1441496850 0.440918 -0.253906 -0.843079 0.174316 1441496850 0.440918 -0.253906 -0.843079 0.174316 1441496850 0.576782 -0.195984 -0.787842 0.090637 1441496850 0.576782 -0.195984 -0.787842 0.090637 1441496850 0.576782 -0.195984 -0.787842 0.090637 1441496850 0.576782 -0.195984 -0.787842 0.090637 1441496850 0.576782 -0.195984 -0.787842 0.090637 1441496850 0.576782 -0.195984 -0.787842 0.090637 1441496850 0.663635 -0.153992 -0.732056 0.001892 1441496850 0.663635 -0.153992 -0.732056 0.001892 1441496850 0.663635 -0.153992 -0.732056 0.001892 1441496850 0.663635 -0.153992 -0.732056 0.001892 1441496850 0.663635 -0.153992 -0.732056 0.001892 1441496850 0.663635 -0.153992 -0.732056 0.001892 1441496850 0.699768 -0.133118 -0.700562 -0.043091 1441496850 0.699768 -0.133118 -0.700562 -0.043091 1441496850 0.699768 -0.133118 -0.700562 -0.043091 1441496850 0.699768 -0.133118 -0.700562 -0.043091 1441496850 0.699768 -0.133118 -0.700562 -0.043091 1441496850 0.699768 -0.133118 -0.700562 -0.043091 1441496850 0.687561 -0.130737 -0.713928 -0.021729 1441496850 0.687561 -0.130737 -0.713928 -0.021729 1441496850 0.687561 -0.130737 -0.713928 -0.021729 1441496850 0.687561 -0.130737 -0.713928 -0.021729 1441496850 0.687561 -0.130737 -0.713928 -0.021729 1441496850 0.687561 -0.130737 -0.713928 -0.021729 1441496850 0.687561 -0.130737 -0.713928 -0.021729 1441496850 0.633728 -0.151306 -0.756653 0.054260 1441496850 0.633728 -0.151306 -0.756653 0.054260 1441496850 0.633728 -0.151306 -0.756653 0.054260 1441496850 0.633728 -0.151306 -0.756653 0.054260 1441496850 0.633728 -0.151306 -0.756653 0.054260 1441496850 0.633728 -0.151306 -0.756653 0.054260 1441496851 0.538574 -0.198853 -0.799866 0.175110 1441496851 0.538574 -0.198853 -0.799866 0.175110 1441496851 0.538574 -0.198853 -0.799866 0.175110 1441496851 0.538574 -0.198853 -0.799866 0.175110 1441496851 0.538574 -0.198853 -0.799866 0.175110 1441496851 0.397400 -0.266357 -0.821899 0.309265 1441496851 0.397400 -0.266357 -0.821899 0.309265 1441496851 0.397400 -0.266357 -0.821899 0.309265 1441496851 0.397400 -0.266357 -0.821899 0.309265 1441496851 0.397400 -0.266357 -0.821899 0.309265 1441496851 0.397400 -0.266357 -0.821899 0.309265 1441496851 0.397400 -0.266357 -0.821899 0.309265 1441496851 0.214844 -0.335266 -0.819275 0.412598 1441496851 0.214844 -0.335266 -0.819275 0.412598 1441496851 0.214844 -0.335266 -0.819275 0.412598 1441496851 0.214844 -0.335266 -0.819275 0.412598 1441496851 0.214844 -0.335266 -0.819275 0.412598 1441496851 0.214844 -0.335266 -0.819275 0.412598 1441496851 0.025452 -0.379517 -0.791199 0.478882 1441496851 0.025452 -0.379517 -0.791199 0.478882 1441496851 0.025452 -0.379517 -0.791199 0.478882 1441496851 0.025452 -0.379517 -0.791199 0.478882 1441496851 0.025452 -0.379517 -0.791199 0.478882 1441496851 0.025452 -0.379517 -0.791199 0.478882 1441496851 -0.117798 -0.394409 -0.726563 0.550171 1441496851 -0.117798 -0.394409 -0.726563 0.550171 1441496851 -0.117798 -0.394409 -0.726563 0.550171 1441496851 -0.117798 -0.394409 -0.726563 0.550171 1441496851 -0.117798 -0.394409 -0.726563 0.550171 1441496851 -0.117798 -0.394409 -0.726563 0.550171 1441496851 -0.220703 -0.431152 -0.617004 0.620300 1441496851 -0.220703 -0.431152 -0.617004 0.620300 1441496851 -0.220703 -0.431152 -0.617004 0.620300 1441496851 -0.220703 -0.431152 -0.617004 0.620300 1441496851 -0.220703 -0.431152 -0.617004 0.620300 1441496851 -0.220703 -0.431152 -0.617004 0.620300 1441496851 -0.332642 -0.454468 -0.549011 0.617615 1441496851 -0.332642 -0.454468 -0.549011 0.617615 1441496851 -0.332642 -0.454468 -0.549011 0.617615 1441496851 -0.332642 -0.454468 -0.549011 0.617615 1441496851 -0.332642 -0.454468 -0.549011 0.617615 1441496851 -0.332642 -0.454468 -0.549011 0.617615 1441496851 -0.430237 -0.417908 -0.553345 0.578064 1441496851 -0.430237 -0.417908 -0.553345 0.578064 1441496851 -0.430237 -0.417908 -0.553345 0.578064 1441496851 -0.430237 -0.417908 -0.553345 0.578064 1441496851 -0.430237 -0.417908 -0.553345 0.578064 1441496851 -0.430237 -0.417908 -0.553345 0.578064 1441496851 -0.425049 -0.409119 -0.569031 0.572876 1441496851 -0.425049 -0.409119 -0.569031 0.572876 1441496851 -0.425049 -0.409119 -0.569031 0.572876 1441496851 -0.425049 -0.409119 -0.569031 0.572876 1441496851 -0.425049 -0.409119 -0.569031 0.572876 1441496851 -0.425049 -0.409119 -0.569031 0.572876 1441496851 -0.403564 -0.411926 -0.582397 0.572937 1441496851 -0.403564 -0.411926 -0.582397 0.572937 1441496851 -0.403564 -0.411926 -0.582397 0.572937 1441496851 -0.403564 -0.411926 -0.582397 0.572937 1441496851 -0.403564 -0.411926 -0.582397 0.572937 1441496851 -0.403564 -0.411926 -0.582397 0.572937 1441496851 -0.403564 -0.411926 -0.582397 0.572937 1441496851 -0.359253 -0.409790 -0.613098 0.571960 1441496851 -0.359253 -0.409790 -0.613098 0.571960 1441496851 -0.359253 -0.409790 -0.613098 0.571960 1441496851 -0.359253 -0.409790 -0.613098 0.571960 1441496851 -0.359253 -0.409790 -0.613098 0.571960 1441496851 -0.359253 -0.409790 -0.613098 0.571960 1441496851 -0.268860 -0.405518 -0.657837 0.574951 1441496851 -0.268860 -0.405518 -0.657837 0.574951 1441496851 -0.268860 -0.405518 -0.657837 0.574951 1441496851 -0.268860 -0.405518 -0.657837 0.574951 1441496851 -0.268860 -0.405518 -0.657837 0.574951 1441496851 -0.268860 -0.405518 -0.657837 0.574951 1441496851 -0.141724 -0.397461 -0.708862 0.565186 1441496851 -0.141724 -0.397461 -0.708862 0.565186 1441496851 -0.141724 -0.397461 -0.708862 0.565186 1441496851 -0.141724 -0.397461 -0.708862 0.565186 1441496851 -0.141724 -0.397461 -0.708862 0.565186 1441496851 -0.141724 -0.397461 -0.708862 0.565186 1441496851 -0.000488 -0.369568 -0.771423 0.518066 1441496851 -0.000488 -0.369568 -0.771423 0.518066 1441496851 -0.000488 -0.369568 -0.771423 0.518066 1441496851 -0.000488 -0.369568 -0.771423 0.518066 1441496851 -0.000488 -0.369568 -0.771423 0.518066 1441496851 -0.000488 -0.369568 -0.771423 0.518066 1441496851 -0.000488 -0.369568 -0.771423 0.518066 1441496851 0.152161 -0.329529 -0.825928 0.431519 1441496851 0.152161 -0.329529 -0.825928 0.431519 1441496851 0.152161 -0.329529 -0.825928 0.431519 1441496851 0.152161 -0.329529 -0.825928 0.431519 1441496851 0.152161 -0.329529 -0.825928 0.431519 1441496851 0.152161 -0.329529 -0.825928 0.431519 1441496851 0.152161 -0.329529 -0.825928 0.431519 1441496851 0.314941 -0.283691 -0.843994 0.328613 1441496851 0.314941 -0.283691 -0.843994 0.328613 1441496851 0.314941 -0.283691 -0.843994 0.328613 1441496851 0.314941 -0.283691 -0.843994 0.328613 1441496851 0.314941 -0.283691 -0.843994 0.328613 1441496851 0.314941 -0.283691 -0.843994 0.328613 1441496851 0.477234 -0.226379 -0.818909 0.224426 1441496851 0.477234 -0.226379 -0.818909 0.224426 1441496851 0.477234 -0.226379 -0.818909 0.224426 1441496851 0.477234 -0.226379 -0.818909 0.224426 1441496851 0.477234 -0.226379 -0.818909 0.224426 1441496851 0.477234 -0.226379 -0.818909 0.224426 1441496851 0.608459 -0.166931 -0.768616 0.105591 1441496851 0.608459 -0.166931 -0.768616 0.105591 1441496851 0.608459 -0.166931 -0.768616 0.105591 1441496851 0.608459 -0.166931 -0.768616 0.105591 1441496851 0.608459 -0.166931 -0.768616 0.105591 1441496851 0.608459 -0.166931 -0.768616 0.105591 1441496851 0.692383 -0.135132 -0.708679 0.007874 1441496852 0.692383 -0.135132 -0.708679 0.007874 1441496852 0.692383 -0.135132 -0.708679 0.007874 1441496852 0.692383 -0.135132 -0.708679 0.007874 1441496852 0.692383 -0.135132 -0.708679 0.007874 1441496852 0.692383 -0.135132 -0.708679 0.007874 1441496852 0.729187 -0.107056 -0.675720 -0.014709 1441496852 0.729187 -0.107056 -0.675720 -0.014709 1441496852 0.729187 -0.107056 -0.675720 -0.014709 1441496852 0.729187 -0.107056 -0.675720 -0.014709 1441496852 0.729187 -0.107056 -0.675720 -0.014709 1441496852 0.729187 -0.107056 -0.675720 -0.014709 1441496852 0.723755 -0.107605 -0.681580 0.002686 1441496852 0.723755 -0.107605 -0.681580 0.002686 1441496852 0.723755 -0.107605 -0.681580 0.002686 1441496852 0.723755 -0.107605 -0.681580 0.002686 1441496852 0.723755 -0.107605 -0.681580 0.002686 1441496852 0.723755 -0.107605 -0.681580 0.002686 1441496852 0.723755 -0.107605 -0.681580 0.002686 1441496852 0.692993 -0.127502 -0.708252 0.042725 1441496852 0.692993 -0.127502 -0.708252 0.042725 1441496852 0.692993 -0.127502 -0.708252 0.042725 1441496852 0.692993 -0.127502 -0.708252 0.042725 1441496852 0.692993 -0.127502 -0.708252 0.042725 1441496852 0.692993 -0.127502 -0.708252 0.042725 1441496852 0.636047 -0.159851 -0.746765 0.110718 1441496852 0.636047 -0.159851 -0.746765 0.110718 1441496852 0.636047 -0.159851 -0.746765 0.110718 1441496852 0.636047 -0.159851 -0.746765 0.110718 1441496852 0.636047 -0.159851 -0.746765 0.110718 1441496852 0.537842 -0.212769 -0.789063 0.207092 1441496852 0.537842 -0.212769 -0.789063 0.207092 1441496852 0.537842 -0.212769 -0.789063 0.207092 1441496852 0.537842 -0.212769 -0.789063 0.207092 1441496852 0.537842 -0.212769 -0.789063 0.207092 1441496852 0.537842 -0.212769 -0.789063 0.207092 1441496852 0.391479 -0.284790 -0.817688 0.311462 1441496852 0.391479 -0.284790 -0.817688 0.311462 1441496852 0.391479 -0.284790 -0.817688 0.311462 1441496852 0.391479 -0.284790 -0.817688 0.311462 1441496852 0.391479 -0.284790 -0.817688 0.311462 1441496852 0.391479 -0.284790 -0.817688 0.311462 1441496852 0.196106 -0.354858 -0.828430 0.386414 1441496852 0.196106 -0.354858 -0.828430 0.386414 1441496852 0.196106 -0.354858 -0.828430 0.386414 1441496852 0.196106 -0.354858 -0.828430 0.386414 1441496852 0.196106 -0.354858 -0.828430 0.386414 1441496852 0.196106 -0.354858 -0.828430 0.386414 1441496852 0.196106 -0.354858 -0.828430 0.386414 1441496852 0.005798 -0.384949 -0.812866 0.437134 1441496852 0.005798 -0.384949 -0.812866 0.437134 1441496852 0.005798 -0.384949 -0.812866 0.437134 1441496852 0.005798 -0.384949 -0.812866 0.437134 1441496852 0.005798 -0.384949 -0.812866 0.437134 1441496852 0.005798 -0.384949 -0.812866 0.437134 1441496852 -0.142822 -0.396301 -0.747437 0.513733 1441496852 -0.142822 -0.396301 -0.747437 0.513733 1441496852 -0.142822 -0.396301 -0.747437 0.513733 1441496852 -0.142822 -0.396301 -0.747437 0.513733 1441496852 -0.142822 -0.396301 -0.747437 0.513733 1441496852 -0.142822 -0.396301 -0.747437 0.513733 1441496852 -0.257568 -0.419983 -0.654724 0.573303 1441496852 -0.257568 -0.419983 -0.654724 0.573303 1441496852 -0.257568 -0.419983 -0.654724 0.573303 1441496852 -0.257568 -0.419983 -0.654724 0.573303 1441496852 -0.257568 -0.419983 -0.654724 0.573303 1441496852 -0.257568 -0.419983 -0.654724 0.573303 1441496852 -0.257568 -0.419983 -0.654724 0.573303 1441496852 -0.347656 -0.439453 -0.577759 0.593567 1441496852 -0.347656 -0.439453 -0.577759 0.593567 1441496852 -0.347656 -0.439453 -0.577759 0.593567 1441496852 -0.347656 -0.439453 -0.577759 0.593567 1441496852 -0.347656 -0.439453 -0.577759 0.593567 1441496852 -0.347656 -0.439453 -0.577759 0.593567 1441496852 -0.347656 -0.439453 -0.577759 0.593567 1441496852 -0.395630 -0.434082 -0.548157 0.595459 1441496852 -0.395630 -0.434082 -0.548157 0.595459 1441496852 -0.395630 -0.434082 -0.548157 0.595459 1441496852 -0.395630 -0.434082 -0.548157 0.595459 1441496852 -0.395630 -0.434082 -0.548157 0.595459 1441496852 -0.389709 -0.427368 -0.564270 0.589172 1441496852 -0.389709 -0.427368 -0.564270 0.589172 1441496852 -0.389709 -0.427368 -0.564270 0.589172 1441496852 -0.389709 -0.427368 -0.564270 0.589172 1441496852 -0.389709 -0.427368 -0.564270 0.589172 1441496852 -0.389709 -0.427368 -0.564270 0.589172 1441496852 -0.389709 -0.427368 -0.564270 0.589172 1441496852 -0.366943 -0.421631 -0.589966 0.582764 1441496852 -0.366943 -0.421631 -0.589966 0.582764 1441496852 -0.366943 -0.421631 -0.589966 0.582764 1441496852 -0.366943 -0.421631 -0.589966 0.582764 1441496852 -0.366943 -0.421631 -0.589966 0.582764 1441496852 -0.366943 -0.421631 -0.589966 0.582764 1441496852 -0.324585 -0.406799 -0.639343 0.566040 1441496852 -0.324585 -0.406799 -0.639343 0.566040 1441496852 -0.324585 -0.406799 -0.639343 0.566040 1441496852 -0.324585 -0.406799 -0.639343 0.566040 1441496852 -0.324585 -0.406799 -0.639343 0.566040 1441496852 -0.324585 -0.406799 -0.639343 0.566040 1441496852 -0.324585 -0.406799 -0.639343 0.566040 1441496852 -0.246948 -0.394958 -0.695435 0.547180 1441496852 -0.246948 -0.394958 -0.695435 0.547180 1441496852 -0.246948 -0.394958 -0.695435 0.547180 1441496852 -0.246948 -0.394958 -0.695435 0.547180 1441496852 -0.246948 -0.394958 -0.695435 0.547180 1441496852 -0.246948 -0.394958 -0.695435 0.547180 1441496852 -0.139160 -0.380127 -0.756836 0.513245 1441496852 -0.139160 -0.380127 -0.756836 0.513245 1441496852 -0.139160 -0.380127 -0.756836 0.513245 1441496852 -0.139160 -0.380127 -0.756836 0.513245 1441496852 -0.139160 -0.380127 -0.756836 0.513245 1441496852 -0.139160 -0.380127 -0.756836 0.513245 1441496852 -0.007690 -0.358948 -0.814636 0.455444 1441496853 -0.007690 -0.358948 -0.814636 0.455444 1441496853 -0.007690 -0.358948 -0.814636 0.455444 1441496853 -0.007690 -0.358948 -0.814636 0.455444 1441496853 -0.007690 -0.358948 -0.814636 0.455444 1441496853 -0.007690 -0.358948 -0.814636 0.455444 1441496853 0.138489 -0.331177 -0.848999 0.387817 1441496853 0.138489 -0.331177 -0.848999 0.387817 1441496853 0.138489 -0.331177 -0.848999 0.387817 1441496853 0.138489 -0.331177 -0.848999 0.387817 1441496853 0.138489 -0.331177 -0.848999 0.387817 1441496853 0.138489 -0.331177 -0.848999 0.387817 1441496853 0.299377 -0.291443 -0.845947 0.331482 1441496853 0.299377 -0.291443 -0.845947 0.331482 1441496853 0.299377 -0.291443 -0.845947 0.331482 1441496853 0.299377 -0.291443 -0.845947 0.331482 1441496853 0.299377 -0.291443 -0.845947 0.331482 1441496853 0.299377 -0.291443 -0.845947 0.331482 1441496853 0.442444 -0.240295 -0.824890 0.257080 1441496853 0.442444 -0.240295 -0.824890 0.257080 1441496853 0.442444 -0.240295 -0.824890 0.257080 1441496853 0.442444 -0.240295 -0.824890 0.257080 1441496853 0.442444 -0.240295 -0.824890 0.257080 1441496853 0.442444 -0.240295 -0.824890 0.257080 1441496853 0.442444 -0.240295 -0.824890 0.257080 1441496853 0.560852 -0.191528 -0.787476 0.169556 1441496853 0.560852 -0.191528 -0.787476 0.169556 1441496853 0.560852 -0.191528 -0.787476 0.169556 1441496853 0.560852 -0.191528 -0.787476 0.169556 1441496853 0.560852 -0.191528 -0.787476 0.169556 1441496853 0.560852 -0.191528 -0.787476 0.169556 1441496853 0.643921 -0.162354 -0.744263 0.071472 1441496853 0.643921 -0.162354 -0.744263 0.071472 1441496853 0.643921 -0.162354 -0.744263 0.071472 1441496853 0.643921 -0.162354 -0.744263 0.071472 1441496853 0.643921 -0.162354 -0.744263 0.071472 1441496853 0.643921 -0.162354 -0.744263 0.071472 1441496853 0.692688 -0.144653 -0.706543 0.009277 1441496853 0.692688 -0.144653 -0.706543 0.009277 1441496853 0.692688 -0.144653 -0.706543 0.009277 1441496853 0.692688 -0.144653 -0.706543 0.009277 1441496853 0.692688 -0.144653 -0.706543 0.009277 1441496853 0.692688 -0.144653 -0.706543 0.009277 1441496853 0.692688 -0.144653 -0.706543 0.009277 1441496853 0.706482 -0.127991 -0.695984 -0.005127 1441496853 0.706482 -0.127991 -0.695984 -0.005127 1441496853 0.706482 -0.127991 -0.695984 -0.005127 1441496853 0.706482 -0.127991 -0.695984 -0.005127 1441496853 0.706482 -0.127991 -0.695984 -0.005127 1441496853 0.706482 -0.127991 -0.695984 -0.005127 1441496853 0.691467 -0.126526 -0.711121 0.015015 1441496853 0.691467 -0.126526 -0.711121 0.015015 1441496853 0.691467 -0.126526 -0.711121 0.015015 1441496853 0.691467 -0.126526 -0.711121 0.015015 1441496853 0.691467 -0.126526 -0.711121 0.015015 1441496853 0.691467 -0.126526 -0.711121 0.015015 1441496853 0.651123 -0.149109 -0.741394 0.064514 1441496853 0.651123 -0.149109 -0.741394 0.064514 1441496853 0.651123 -0.149109 -0.741394 0.064514 1441496853 0.651123 -0.149109 -0.741394 0.064514 1441496853 0.651123 -0.149109 -0.741394 0.064514 1441496853 0.651123 -0.149109 -0.741394 0.064514 1441496853 0.581543 -0.188721 -0.776733 0.151062 1441496853 0.581543 -0.188721 -0.776733 0.151062 1441496853 0.581543 -0.188721 -0.776733 0.151062 1441496853 0.581543 -0.188721 -0.776733 0.151062 1441496853 0.581543 -0.188721 -0.776733 0.151062 1441496853 0.581543 -0.188721 -0.776733 0.151062 1441496853 0.581543 -0.188721 -0.776733 0.151062 1441496853 0.469910 -0.243164 -0.806702 0.263306 1441496853 
-0.198975 -0.519287 -0.471741 0.684265 1441496855 -0.198975 -0.519287 -0.471741 0.684265 1441496855 -0.198975 -0.519287 -0.471741 0.684265 1441496855 -0.198975 -0.519287 -0.471741 0.684265 1441496855 -0.199707 -0.520081 -0.469666 0.684875 1441496855 -0.199707 -0.520081 -0.469666 0.684875 1441496855 -0.199707 -0.520081 -0.469666 0.684875 1441496855 -0.199707 -0.520081 -0.469666 0.684875 1441496856 -0.199707 -0.520081 -0.469666 0.684875 1441496856 -0.200500 -0.520142 -0.469055 0.684998 1441496856 -0.200500 -0.520142 -0.469055 0.684998 1441496856 -0.200500 -0.520142 -0.469055 0.684998 1441496856 -0.200500 -0.520142 -0.469055 0.684998 1441496856 -0.200500 -0.520142 -0.469055 0.684998 1441496856 -0.200500 -0.520142 -0.469055 0.684998 1441496856 -0.200134 -0.518921 -0.470581 0.685059 1441496856 -0.200134 -0.518921 -0.470581 0.685059 1441496856 -0.200134 -0.518921 -0.470581 0.685059 1441496856 -0.200134 -0.518921 -0.470581 0.685059 1441496856 -0.200134 -0.518921 -0.470581 0.685059 1441496856 -0.200134 -0.518921 -0.470581 0.685059 1441496856 -0.200134 -0.518921 -0.470581 0.685059 1441496856 -0.199036 -0.517395 -0.471863 0.685608 1441496856 -0.199036 -0.517395 -0.471863 0.685608 1441496856 -0.199036 -0.517395 -0.471863 0.685608 1441496856 -0.199036 -0.517395 -0.471863 0.685608 1441496856 -0.199036 -0.517395 -0.471863 0.685608 1441496856 -0.199036 -0.517395 -0.471863 0.685608 1441496856 -0.198486 -0.514893 -0.474670 0.685730 1441496856 -0.198486 -0.514893 -0.474670 0.685730 1441496856 -0.198486 -0.514893 -0.474670 0.685730 1441496856 -0.198486 -0.514893 -0.474670 0.685730 1441496856 -0.198486 -0.514893 -0.474670 0.685730 1441496856 -0.198486 -0.514893 -0.474670 0.685730 1441496856 -0.197327 -0.513062 -0.475403 0.686951 1441496856 -0.197327 -0.513062 -0.475403 0.686951 1441496856 -0.197327 -0.513062 -0.475403 0.686951 1441496856 -0.197327 -0.513062 -0.475403 0.686951 1441496856 -0.197327 -0.513062 -0.475403 0.686951 1441496856 -0.197327 -0.513062 -0.475403 0.686951 1441496856 -0.197327 -0.513062 -0.475403 0.686951 1441496856 -0.196716 -0.513977 -0.472046 0.688721 1441496856 -0.196716 -0.513977 -0.472046 0.688721 1441496856 -0.196716 -0.513977 -0.472046 0.688721 1441496856 -0.196716 -0.513977 -0.472046 0.688721 1441496856 -0.196716 -0.513977 -0.472046 0.688721 1441496856 -0.197998 -0.515259 -0.467529 0.690491 1441496856 -0.197998 -0.515259 -0.467529 0.690491 1441496856 -0.197998 -0.515259 -0.467529 0.690491 1441496856 -0.197998 -0.515259 -0.467529 0.690491 1441496856 -0.197998 -0.515259 -0.467529 0.690491 1441496856 -0.197998 -0.515259 -0.467529 0.690491 1441496856 -0.197998 -0.515259 -0.467529 0.690491 1441496856 -0.199524 -0.515076 -0.467468 0.690247 1441496856 -0.199524 -0.515076 -0.467468 0.690247 1441496856 -0.199524 -0.515076 -0.467468 0.690247 1441496856 -0.199524 -0.515076 -0.467468 0.690247 1441496856 -0.199524 -0.515076 -0.467468 0.690247 1441496856 -0.199524 -0.515076 -0.467468 0.690247 1441496856 -0.199829 -0.513916 -0.470093 0.689209 1441496856 -0.199829 -0.513916 -0.470093 0.689209 1441496856 -0.199829 -0.513916 -0.470093 0.689209 1441496856 -0.199829 -0.513916 -0.470093 0.689209 1441496856 -0.199829 -0.513916 -0.470093 0.689209 1441496856 -0.199829 -0.513916 -0.470093 0.689209 1441496856 -0.199829 -0.513916 -0.470093 0.689209 1441496856 -0.199707 -0.513550 -0.471985 0.688232 1441496856 -0.199707 -0.513550 -0.471985 0.688232 1441496856 -0.199707 -0.513550 -0.471985 0.688232 1441496856 -0.199707 -0.513550 -0.471985 0.688232 1441496856 -0.199707 -0.513550 -0.471985 0.688232 1441496856 -0.199707 -0.513550 -0.471985 0.688232 1441496856 -0.200195 -0.514221 -0.472778 0.687073 1441496856 -0.200195 -0.514221 -0.472778 0.687073 1441496856 -0.200195 -0.514221 -0.472778 0.687073 1441496856 -0.200195 -0.514221 -0.472778 0.687073 1441496856 -0.200195 -0.514221 -0.472778 0.687073 1441496856 -0.200195 -0.514221 -0.472778 0.687073 1441496856 -0.200989 -0.515137 -0.473633 0.685547 1441496856 -0.200989 -0.515137 -0.473633 0.685547 1441496856 -0.200989 -0.515137 -0.473633 0.685547 1441496856 -0.200989 -0.515137 -0.473633 0.685547 1441496856 -0.200989 -0.515137 -0.473633 0.685547 1441496856 -0.200989 -0.515137 -0.473633 0.685547 1441496856 -0.200989 -0.515137 -0.473633 0.685547 1441496856 -0.201599 -0.515381 -0.475647 0.683777 1441496856 -0.201599 -0.515381 -0.475647 0.683777 1441496856 -0.201599 -0.515381 -0.475647 0.683777 1441496856 -0.201599 -0.515381 -0.475647 0.683777 1441496856 -0.201599 -0.515381 -0.475647 0.683777 1441496856 -0.201599 -0.515381 -0.475647 0.683777 1441496856 -0.200562 -0.515503 -0.478333 0.682129 1441496856 -0.200562 -0.515503 -0.478333 0.682129 1441496856 -0.200562 -0.515503 -0.478333 0.682129 1441496856 -0.200562 -0.515503 -0.478333 0.682129 1441496856 -0.200562 -0.515503 -0.478333 0.682129 1441496856 -0.200562 -0.515503 -0.478333 0.682129 1441496856 -0.200073 -0.514526 -0.480713 0.681274 1441496856 -0.200073 -0.514526 -0.480713 0.681274 1441496856 -0.200073 -0.514526 -0.480713 0.681274 1441496856 -0.200073 -0.514526 -0.480713 0.681274 1441496856 -0.200073 -0.514526 -0.480713 0.681274 1441496856 -0.200073 -0.514526 -0.480713 0.681274 1441496856 -0.200073 -0.514526 -0.480713 0.681274 1441496856 -0.200134 -0.513123 -0.482483 0.681091 1441496856 -0.200134 -0.513123 -0.482483 0.681091 1441496856 -0.200134 -0.513123 -0.482483 0.681091 1441496856 -0.200134 -0.513123 -0.482483 0.681091 1441496856 -0.200134 -0.513123 -0.482483 0.681091 1441496856 -0.200134 -0.513123 -0.482483 0.681091 1441496856 -0.201843 -0.511963 -0.481567 0.682129 1441496856 -0.201843 -0.511963 -0.481567 0.682129 1441496856 -0.201843 -0.511963 -0.481567 0.682129 1441496856 -0.201843 -0.511963 -0.481567 0.682129 1441496856 -0.201843 -0.511963 -0.481567 0.682129 1441496856 -0.201843 -0.511963 -0.481567 0.682129 1441496856 -0.205139 -0.510620 -0.479858 0.683350 1441496856 -0.205139 -0.510620 -0.479858 0.683350 1441496856 -0.205139 -0.510620 -0.479858 0.683350 1441496856 -0.205139 -0.510620 -0.479858 0.683350 1441496856 -0.205139 -0.510620 -0.479858 0.683350 1441496857 -0.205139 -0.510620 -0.479858 0.683350 1441496857 -0.207703 -0.511353 -0.475952 0.684753 1441496857 -0.207703 -0.511353 -0.475952 0.684753 1441496857 -0.207703 -0.511353 -0.475952 0.684753 1441496857 -0.207703 -0.511353 -0.475952 0.684753 1441496857 -0.207703 -0.511353 -0.475952 0.684753 1441496857 -0.209717 -0.512512 -0.471558 0.686279 1441496857 -0.209717 -0.512512 -0.471558 0.686279 1441496857 -0.209717 -0.512512 -0.471558 0.686279 1441496857 -0.209717 -0.512512 -0.471558 0.686279 1441496857 -0.209717 -0.512512 -0.471558 0.686279 1441496857 -0.209717 -0.512512 -0.471558 0.686279 1441496857 -0.209167 -0.513184 -0.470642 0.686584 1441496857 -0.209167 -0.513184 -0.470642 0.686584 1441496857 -0.209167 -0.513184 -0.470642 0.686584 1441496857 -0.209167 -0.513184 -0.470642 0.686584 1441496857 -0.209167 -0.513184 -0.470642 0.686584 1441496857 -0.209167 -0.513184 -0.470642 0.686584 1441496857 -0.206421 -0.513916 -0.469849 0.687439 1441496857 -0.206421 -0.513916 -0.469849 0.687439 1441496857 -0.206421 -0.513916 -0.469849 0.687439 1441496857 -0.206421 -0.513916 -0.469849 0.687439 1441496857 -0.206421 -0.513916 -0.469849 0.687439 1441496857 -0.206421 -0.513916 -0.469849 0.687439 1441496857 -0.206421 -0.513916 -0.469849 0.687439 1441496857 -0.201782 -0.515991 -0.468445 0.688232 1441496857 -0.201782 -0.515991 -0.468445 0.688232 1441496857 -0.201782 -0.515991 -0.468445 0.688232 1441496857 -0.201782 -0.515991 -0.468445 0.688232 1441496857 -0.201782 -0.515991 -0.468445 0.688232 1441496857 -0.201782 -0.515991 -0.468445 0.688232 1441496857 -0.196411 -0.519226 -0.466003 0.688965 1441496857 -0.196411 -0.519226 -0.466003 0.688965 1441496857 -0.196411 -0.519226 -0.466003 0.688965 1441496857 -0.196411 -0.519226 -0.466003 0.688965 1441496857 -0.196411 -0.519226 -0.466003 0.688965 1441496857 -0.196411 -0.519226 -0.466003 0.688965 1441496857 -0.191833 -0.521606 -0.464355 0.689575 1441496857 -0.191833 -0.521606 -0.464355 0.689575 1441496857 -0.191833 -0.521606 -0.464355 0.689575 1441496857 -0.191833 -0.521606 -0.464355 0.689575 1441496857 -0.191833 -0.521606 -0.464355 0.689575 1441496857 -0.191833 -0.521606 -0.464355 0.689575 1441496857 -0.188416 -0.522339 -0.464172 0.690125 1441496857 -0.188416 -0.522339 -0.464172 0.690125 1441496857 -0.188416 -0.522339 -0.464172 0.690125 1441496857 -0.188416 -0.522339 -0.464172 0.690125 1441496857 -0.188416 -0.522339 -0.464172 0.690125 1441496857 -0.188416 -0.522339 -0.464172 0.690125 1441496857 -0.188416 -0.522339 -0.464172 0.690125 1441496857 -0.187073 -0.521301 -0.466553 0.689636 1441496857 -0.187073 -0.521301 -0.466553 0.689636 1441496857 -0.187073 -0.521301 -0.466553 0.689636 1441496857 -0.187073 -0.521301 -0.466553 0.689636 1441496857 -0.187073 -0.521301 -0.466553 0.689636 1441496857 -0.187073 -0.521301 -0.466553 0.689636 1441496857 -0.188171 -0.519348 -0.468201 0.689697 1441496857 -0.188171 -0.519348 -0.468201 0.689697 1441496857 -0.188171 -0.519348 -0.468201 0.689697 1441496857 -0.188171 -0.519348 -0.468201 0.689697 1441496857 -0.188171 -0.519348 -0.468201 0.689697 1441496857 -0.188171 -0.519348 -0.468201 0.689697 1441496857 -0.192505 -0.517090 -0.469788 0.689148 1441496857 -0.192505 -0.517090 -0.469788 0.689148 1441496857 -0.192505 -0.517090 -0.469788 0.689148 1441496857 -0.192505 -0.517090 -0.469788 0.689148 1441496857 -0.192505 -0.517090 -0.469788 0.689148 1441496857 -0.192505 -0.517090 -0.469788 0.689148 1441496857 -0.192505 -0.517090 -0.469788 0.689148 1441496857 -0.198608 -0.514465 -0.471069 0.688477 1441496857 -0.198608 -0.514465 -0.471069 0.688477 1441496857 -0.198608 -0.514465 -0.471069 0.688477 1441496857 -0.198608 -0.514465 -0.471069 0.688477 1441496857 -0.198608 -0.514465 -0.471069 0.688477 1441496857 -0.198608 -0.514465 -0.471069 0.688477 1441496857 -0.204224 -0.512878 -0.471558 0.687683 1441496857 -0.204224 -0.512878 -0.471558 0.687683 1441496857 -0.204224 -0.512878 -0.471558 0.687683 1441496857 -0.204224 -0.512878 -0.471558 0.687683 1441496857 -0.204224 -0.512878 -0.471558 0.687683 1441496857 -0.204224 -0.512878 -0.471558 0.687683 1441496857 -0.207703 -0.512146 -0.471375 0.687317 1441496857 -0.207703 -0.512146 -0.471375 0.687317 1441496857 -0.207703 -0.512146 -0.471375 0.687317 1441496857 -0.207703 -0.512146 -0.471375 0.687317 1441496857 -0.207703 -0.512146 -0.471375 0.687317 1441496857 -0.207703 -0.512146 -0.471375 0.687317 1441496857 -0.207703 -0.512146 -0.471375 0.687317 1441496857 -0.210205 -0.512146 -0.471313 0.686584 1441496857 -0.210205 -0.512146 -0.471313 0.686584 1441496857 -0.210205 -0.512146 -0.471313 0.686584 1441496857 -0.210205 -0.512146 -0.471313 0.686584 1441496857 -0.210205 -0.512146 -0.471313 0.686584 1441496857 -0.210205 -0.512146 -0.471313 0.686584 1441496857 -0.209290 -0.513550 -0.470276 0.686523 1441496857 -0.209290 -0.513550 -0.470276 0.686523 1441496857 -0.209290 -0.513550 -0.470276 0.686523 1441496857 -0.209290 -0.513550 -0.470276 0.686523 1441496857 -0.209290 -0.513550 -0.470276 0.686523 1441496857 -0.209290 -0.513550 -0.470276 0.686523 1441496857 -0.209290 -0.513550 -0.470276 0.686523 1441496857 -0.205627 -0.514587 -0.469604 0.687317 1441496857 -0.205627 -0.514587 -0.469604 0.687317 1441496857 -0.205627 -0.514587 -0.469604 0.687317 1441496857 -0.205627 -0.514587 -0.469604 0.687317 1441496857 -0.205627 -0.514587 -0.469604 0.687317 1441496857 -0.205627 -0.514587 -0.469604 0.687317 1441496857 -0.202942 -0.514648 -0.471741 0.686584 1441496857 -0.202942 -0.514648 -0.471741 0.686584 1441496857 -0.202942 -0.514648 -0.471741 0.686584 1441496857 -0.202942 -0.514648 -0.471741 0.686584 1441496857 -0.202942 -0.514648 -0.471741 0.686584 1441496857 -0.202942 -0.514648 -0.471741 0.686584 1441496858 -0.199341 -0.514648 -0.473816 0.686218 1441496858 -0.199341 -0.514648 -0.473816 0.686218 1441496858 -0.199341 -0.514648 -0.473816 0.686218 1441496858 -0.199341 -0.514648 -0.473816 0.686218 1441496858 -0.199341 -0.514648 -0.473816 0.686218 1441496858 -0.199341 -0.514648 -0.473816 0.686218 1441496858 -0.197205 -0.515198 -0.474182 0.686218 1441496858 -0.197205 -0.515198 -0.474182 0.686218 1441496858 -0.197205 -0.515198 -0.474182 0.686218 1441496858 -0.197205 -0.515198 -0.474182 0.686218 1441496858 -0.197205 -0.515198 -0.474182 0.686218 1441496858 -0.197205 -0.515198 -0.474182 0.686218 1441496858 -0.198608 -0.514160 -0.475037 0.685974 1441496858 -0.198608 -0.514160 -0.475037 0.685974 1441496858 -0.198608 -0.514160 -0.475037 0.685974 1441496858 -0.198608 -0.514160 -0.475037 0.685974 1441496858 -0.198608 -0.514160 -0.475037 0.685974 1441496858 -0.198608 -0.514160 -0.475037 0.685974 1441496858 -0.201965 -0.512756 -0.475037 0.686096 1441496858 -0.201965 -0.512756 -0.475037 0.686096 1441496858 -0.201965 -0.512756 -0.475037 0.686096 1441496858 -0.201965 -0.512756 -0.475037 0.686096 1441496858 -0.201965 -0.512756 -0.475037 0.686096 1441496858 -0.201965 -0.512756 -0.475037 0.686096 1441496858 -0.206299 -0.512085 -0.473328 0.686462 1441496858 -0.206299 -0.512085 -0.473328 0.686462 1441496858 -0.206299 -0.512085 -0.473328 0.686462 1441496858 -0.206299 -0.512085 -0.473328 0.686462 1441496858 -0.206299 -0.512085 -0.473328 0.686462 1441496858 -0.206299 -0.512085 -0.473328 0.686462 1441496858 -0.206299 -0.512085 -0.473328 0.686462 1441496858 -0.209045 -0.513611 -0.467712 0.688293 1441496858 -0.209045 -0.513611 -0.467712 0.688293 1441496858 -0.209045 -0.513611 -0.467712 0.688293 1441496858 -0.209045 -0.513611 -0.467712 0.688293 1441496858 -0.209045 -0.513611 -0.467712 0.688293 1441496858 -0.209045 -0.513611 -0.467712 0.688293 1441496858 -0.211853 -0.514038 -0.464478 0.689331 1441496858 -0.211853 -0.514038 -0.464478 0.689331 1441496858 -0.211853 -0.514038 -0.464478 0.689331 1441496858 -0.211853 -0.514038 -0.464478 0.689331 1441496858 -0.211853 -0.514038 -0.464478 0.689331 1441496858 -0.211853 -0.514038 -0.464478 0.689331 1441496858 -0.211853 -0.514038 -0.464478 0.689331 1441496858 -0.212708 -0.512024 -0.464722 0.690369 1441496858 -0.212708 -0.512024 -0.464722 0.690369 1441496858 -0.212708 -0.512024 -0.464722 0.690369 1441496858 -0.212708 -0.512024 -0.464722 0.690369 1441496858 -0.212708 -0.512024 -0.464722 0.690369 1441496858 -0.211182 -0.510254 -0.466553 0.690979 1441496858 -0.211182 -0.510254 -0.466553 0.690979 1441496858 -0.211182 -0.510254 -0.466553 0.690979 1441496858 -0.211182 -0.510254 -0.466553 0.690979 1441496858 -0.211182 -0.510254 -0.466553 0.690979 1441496858 -0.211182 -0.510254 -0.466553 0.690979 1441496858 -0.211182 -0.510254 -0.466553 0.690979 1441496858 -0.207825 -0.511108 -0.465393 0.692139 1441496858 -0.207825 -0.511108 -0.465393 0.692139 1441496858 -0.207825 -0.511108 -0.465393 0.692139 1441496858 -0.207825 -0.511108 -0.465393 0.692139 1441496858 -0.207825 -0.511108 -0.465393 0.692139 1441496858 -0.207825 -0.511108 -0.465393 0.692139 1441496858 -0.203552 -0.513794 -0.463013 0.692993 1441496858 -0.203552 -0.513794 -0.463013 0.692993 1441496858 -0.203552 -0.513794 -0.463013 0.692993 1441496858 -0.203552 -0.513794 -0.463013 0.692993 1441496858 -0.203552 -0.513794 -0.463013 0.692993 1441496858 -0.203552 -0.513794 -0.463013 0.692993 1441496858 -0.197937 -0.515320 -0.462830 0.693604 1441496858 -0.197937 -0.515320 -0.462830 0.693604 1441496858 -0.197937 -0.515320 -0.462830 0.693604 1441496858 -0.197937 -0.515320 -0.462830 0.693604 1441496858 -0.197937 -0.515320 -0.462830 0.693604 1441496858 -0.197937 -0.515320 -0.462830 0.693604 1441496858 -0.197937 -0.515320 -0.462830 0.693604 1441496858 -0.191772 -0.517151 -0.461853 0.694641 1441496858 -0.191772 -0.517151 -0.461853 0.694641 1441496858 -0.191772 -0.517151 -0.461853 0.694641 1441496858 -0.191772 -0.517151 -0.461853 0.694641 1441496858 -0.191772 -0.517151 -0.461853 0.694641 1441496858 -0.191772 -0.517151 -0.461853 0.694641 1441496858 -0.187988 -0.518555 -0.460449 0.695557 1441496858 -0.187988 -0.518555 -0.460449 0.695557 1441496858 -0.187988 -0.518555 -0.460449 0.695557 1441496858 -0.187988 -0.518555 -0.460449 0.695557 1441496858 -0.187988 -0.518555 -0.460449 0.695557 1441496858 -0.187988 -0.518555 -0.460449 0.695557 1441496858 -0.186951 -0.519043 -0.459534 0.696045 1441496858 -0.186951 -0.519043 -0.459534 0.696045 1441496858 -0.186951 -0.519043 -0.459534 0.696045 1441496858 -0.186951 -0.519043 -0.459534 0.696045 1441496858 -0.186951 -0.519043 -0.459534 0.696045 1441496858 -0.186951 -0.519043 -0.459534 0.696045 1441496858 -0.186951 -0.519043 -0.459534 0.696045 1441496858 -0.186890 -0.518799 -0.458740 0.696777 1441496858 -0.186890 -0.518799 -0.458740 0.696777 1441496858 -0.186890 -0.518799 -0.458740 0.696777 1441496858 -0.186890 -0.518799 -0.458740 0.696777 1441496858 -0.186890 -0.518799 -0.458740 0.696777 1441496858 -0.186890 -0.518799 -0.458740 0.696777 1441496858 -0.188354 -0.519226 -0.456909 0.697266 1441496858 -0.188354 -0.519226 -0.456909 0.697266 1441496858 -0.188354 -0.519226 -0.456909 0.697266 1441496858 -0.188354 -0.519226 -0.456909 0.697266 1441496858 -0.188354 -0.519226 -0.456909 0.697266 1441496858 -0.188354 -0.519226 -0.456909 0.697266 1441496858 -0.192139 -0.519104 -0.455261 0.697449 1441496858 -0.192139 -0.519104 -0.455261 0.697449 1441496858 -0.192139 -0.519104 -0.455261 0.697449 1441496858 -0.192139 -0.519104 -0.455261 0.697449 1441496858 -0.192139 -0.519104 -0.455261 0.697449 1441496858 -0.192139 -0.519104 -0.455261 0.697449 1441496858 -0.195068 -0.518738 -0.454773 0.697205 1441496859 -0.195068 -0.518738 -0.454773 0.697205 1441496859 -0.195068 -0.518738 -0.454773 0.697205 1441496859 -0.195068 -0.518738 -0.454773 0.697205 1441496859 -0.195068 -0.518738 -0.454773 0.697205 1441496859 -0.195068 -0.518738 -0.454773 0.697205 1441496859 -0.196350 -0.518311 -0.454590 0.697205 1441496859 -0.196350 -0.518311 -0.454590 0.697205 1441496859 -0.196350 -0.518311 -0.454590 0.697205 1441496859 -0.196350 -0.518311 -0.454590 0.697205 1441496859 -0.196350 -0.518311 -0.454590 0.697205 1441496859 -0.196350 -0.518311 -0.454590 0.697205 1441496859 -0.196838 -0.518311 -0.454834 0.696960 1441496859 -0.196838 -0.518311 -0.454834 0.696960 1441496859 -0.196838 -0.518311 -0.454834 0.696960 1441496859 -0.196838 -0.518311 -0.454834 0.696960 1441496859 -0.196838 -0.518311 -0.454834 0.696960 1441496859 -0.196838 -0.518311 -0.454834 0.696960 1441496859 -0.196838 -0.518311 -0.454834 0.696960 1441496859 -0.196655 -0.518311 -0.455994 0.696228 1441496859 -0.196655 -0.518311 -0.455994 0.696228 1441496859 -0.196655 -0.518311 -0.455994 0.696228 1441496859 -0.196655 -0.518311 -0.455994 0.696228 1441496859 -0.196655 -0.518311 -0.455994 0.696228 1441496859 -0.196655 -0.518311 -0.455994 0.696228 1441496859 -0.195435 -0.518433 -0.457092 0.695801 1441496859 -0.195435 -0.518433 -0.457092 0.695801 1441496859 -0.195435 -0.518433 -0.457092 0.695801 1441496859 -0.195435 -0.518433 -0.457092 0.695801 1441496859 -0.195435 -0.518433 -0.457092 0.695801 1441496859 -0.195435 -0.518433 -0.457092 0.695801 1441496859 -0.195007 -0.518555 -0.459412 0.694336 1441496859 -0.195007 -0.518555 -0.459412 0.694336 1441496859 -0.195007 -0.518555 -0.459412 0.694336 1441496859 -0.195007 -0.518555 -0.459412 0.694336 1441496859 -0.195007 -0.518555 -0.459412 0.694336 1441496859 -0.195007 -0.518555 -0.459412 0.694336 1441496859 -0.195190 -0.518250 -0.461975 0.692749 1441496859 -0.195190 -0.518250 -0.461975 0.692749 1441496859 -0.195190 -0.518250 -0.461975 0.692749 1441496859 -0.195190 -0.518250 -0.461975 0.692749 1441496859 -0.195190 -0.518250 -0.461975 0.692749 1441496859 -0.195190 -0.518250 -0.461975 0.692749 1441496859 -0.196106 -0.517578 -0.463562 0.691956 1441496859 -0.196106 -0.517578 -0.463562 0.691956 1441496859 -0.196106 -0.517578 -0.463562 0.691956 1441496859 -0.196106 -0.517578 -0.463562 0.691956 1441496859 -0.196106 -0.517578 -0.463562 0.691956 1441496859 -0.196106 -0.517578 -0.463562 0.691956 1441496859 -0.198853 -0.517212 -0.463379 0.691528 1441496859 -0.198853 -0.517212 -0.463379 0.691528 1441496859 -0.198853 -0.517212 -0.463379 0.691528 1441496859 -0.198853 -0.517212 -0.463379 0.691528 1441496859 -0.198853 -0.517212 -0.463379 0.691528 1441496859 -0.198853 -0.517212 -0.463379 0.691528 1441496859 -0.198853 -0.517212 -0.463379 0.691528 1441496859 -0.201843 -0.516724 -0.461487 0.692322 1441496859 -0.201843 -0.516724 -0.461487 0.692322 1441496859 -0.201843 -0.516724 -0.461487 0.692322 1441496859 -0.201843 -0.516724 -0.461487 0.692322 1441496859 -0.201843 -0.516724 -0.461487 0.692322 1441496859 -0.201843 -0.516724 -0.461487 0.692322 1441496859 -0.203918 -0.517334 -0.458435 0.693298 1441496859 -0.203918 -0.517334 -0.458435 0.693298 1441496859 -0.203918 -0.517334 -0.458435 0.693298 1441496859 -0.203918 -0.517334 -0.458435 0.693298 1441496859 -0.203918 -0.517334 -0.458435 0.693298 1441496859 -0.203918 -0.517334 -0.458435 0.693298 1441496859 -0.205566 -0.518311 -0.455627 0.693909 1441496859 -0.205566 -0.518311 -0.455627 0.693909 1441496859 -0.205566 -0.518311 -0.455627 0.693909 1441496859 -0.205566 -0.518311 -0.455627 0.693909 1441496859 -0.205566 -0.518311 -0.455627 0.693909 1441496859 -0.205566 -0.518311 -0.455627 0.693909 1441496859 -0.205566 -0.518311 -0.455627 0.693909 1441496859 -0.206116 -0.517639 -0.455322 0.694458 1441496859 -0.206116 -0.517639 -0.455322 0.694458 1441496859 -0.206116 -0.517639 -0.455322 0.694458 1441496859 -0.206116 -0.517639 -0.455322 0.694458 1441496859 -0.206116 -0.517639 -0.455322 0.694458 1441496859 -0.206116 -0.517639 -0.455322 0.694458 1441496859 -0.205017 -0.517090 -0.456665 0.694336 1441496859 -0.205017 -0.517090 -0.456665 0.694336 1441496859 -0.205017 -0.517090 -0.456665 0.694336 1441496859 -0.205017 -0.517090 -0.456665 0.694336 1441496859 -0.205017 -0.517090 -0.456665 0.694336 1441496859 -0.205017 -0.517090 -0.456665 0.694336 1441496859 -0.203186 -0.516235 -0.458984 0.693970 1441496859 -0.203186 -0.516235 -0.458984 0.693970 1441496859 -0.203186 -0.516235 -0.458984 0.693970 1441496859 -0.203186 -0.516235 -0.458984 0.693970 1441496859 -0.203186 -0.516235 -0.458984 0.693970 1441496859 -0.203186 -0.516235 -0.458984 0.693970 1441496859 -0.199646 -0.517578 -0.458740 0.694153 1441496859 -0.199646 -0.517578 -0.458740 0.694153 1441496859 -0.199646 -0.517578 -0.458740 0.694153 1441496859 -0.199646 -0.517578 -0.458740 0.694153 1441496859 -0.199646 -0.517578 -0.458740 0.694153 1441496859 -0.199646 -0.517578 -0.458740 0.694153 1441496859 -0.196594 -0.518738 -0.458740 0.694214 1441496859 -0.196594 -0.518738 -0.458740 0.694214 1441496859 -0.196594 -0.518738 -0.458740 0.694214 1441496859 -0.196594 -0.518738 -0.458740 0.694214 1441496859 -0.196594 -0.518738 -0.458740 0.694214 1441496859 -0.196594 -0.518738 -0.458740 0.694214 1441496859 -0.196594 -0.518738 -0.458740 0.694214 1441496859 -0.193176 -0.518799 -0.460022 0.694275 1441496859 -0.193176 -0.518799 -0.460022 0.694275 1441496859 -0.193176 -0.518799 -0.460022 0.694275 1441496859 -0.193176 -0.518799 -0.460022 0.694275 1441496859 -0.193176 -0.518799 -0.460022 0.694275 1441496859 -0.193176 -0.518799 -0.460022 0.694275 1441496859 -0.190735 -0.518616 -0.460266 0.694885 1441496859 -0.190735 -0.518616 -0.460266 0.694885 1441496859 -0.190735 -0.518616 -0.460266 0.694885 1441496860 -0.190735 -0.518616 -0.460266 0.694885 1441496860 -0.190735 -0.518616 -0.460266 0.694885 1441496860 -0.190735 -0.518616 -0.460266 0.694885 1441496860 -0.190735 -0.518616 -0.460266 0.694885 1441496860 -0.190613 -0.517883 -0.460083 0.695557 1441496860 -0.190613 -0.517883 -0.460083 0.695557 1441496860 -0.190613 -0.517883 -0.460083 0.695557 1441496860 -0.190613 -0.517883 -0.460083 0.695557 1441496860 -0.190613 -0.517883 -0.460083 0.695557 1441496860 -0.190613 -0.517883 -0.460083 0.695557 1441496860 -0.190613 -0.517883 -0.460083 0.695557 1441496860 -0.192139 -0.517212 -0.459412 0.696106 1441496860 -0.192139 -0.517212 -0.459412 0.696106 1441496860 -0.192139 -0.517212 -0.459412 0.696106 1441496860 -0.192139 -0.517212 -0.459412 0.696106 1441496860 -0.192139 -0.517212 -0.459412 0.696106 1441496860 -0.195374 -0.515930 -0.459473 0.696106 1441496860 -0.195374 -0.515930 -0.459473 0.696106 1441496860 -0.195374 -0.515930 -0.459473 0.696106 1441496860 -0.195374 -0.515930 -0.459473 0.696106 1441496860 -0.195374 -0.515930 -0.459473 0.696106 1441496860 -0.198669 -0.515076 -0.459595 0.695740 1441496860 -0.198669 -0.515076 -0.459595 0.695740 1441496860 -0.198669 -0.515076 -0.459595 0.695740 1441496860 -0.198669 -0.515076 -0.459595 0.695740 1441496860 -0.198669 -0.515076 -0.459595 0.695740 1441496860 -0.198669 -0.515076 -0.459595 0.695740 1441496860 -0.198669 -0.515076 -0.459595 0.695740 1441496860 -0.202087 -0.514404 -0.459595 0.695190 1441496860 -0.202087 -0.514404 -0.459595 0.695190 1441496860 -0.202087 -0.514404 -0.459595 0.695190 1441496860 -0.202087 -0.514404 -0.459595 0.695190 1441496860 -0.202087 -0.514404 -0.459595 0.695190 1441496860 -0.202087 -0.514404 -0.459595 0.695190 1441496860 -0.204529 -0.514221 -0.459717 0.694580 1441496860 -0.204529 -0.514221 -0.459717 0.694580 1441496860 -0.204529 -0.514221 -0.459717 0.694580 1441496860 -0.204529 -0.514221 -0.459717 0.694580 1441496860 -0.204529 -0.514221 -0.459717 0.694580 1441496860 -0.204529 -0.514221 -0.459717 0.694580 1441496860 -0.205261 -0.514160 -0.459961 0.694214 1441496860 -0.205261 -0.514160 -0.459961 0.694214 1441496860 -0.205261 -0.514160 -0.459961 0.694214 1441496860 -0.205261 -0.514160 -0.459961 0.694214 1441496860 -0.205261 -0.514160 -0.459961 0.694214 1441496860 -0.205261 -0.514160 -0.459961 0.694214 1441496860 -0.203979 -0.514954 -0.458679 0.694885 1441496860 -0.203979 -0.514954 -0.458679 0.694885 1441496860 -0.203979 -0.514954 -0.458679 0.694885 1441496860 -0.203979 -0.514954 -0.458679 0.694885 1441496860 -0.203979 -0.514954 -0.458679 0.694885 1441496860 -0.203979 -0.514954 -0.458679 0.694885 1441496860 -0.201172 -0.516113 -0.457153 0.695862 1441496860 -0.201172 -0.516113 -0.457153 0.695862 1441496860 -0.201172 -0.516113 -0.457153 0.695862 1441496860 -0.201172 -0.516113 -0.457153 0.695862 1441496860 -0.201172 -0.516113 -0.457153 0.695862 1441496860 -0.201172 -0.516113 -0.457153 0.695862 1441496860 -0.198120 -0.516785 -0.457458 0.696045 1441496860 -0.198120 -0.516785 -0.457458 0.696045 1441496860 -0.198120 -0.516785 -0.457458 0.696045 1441496860 -0.198120 -0.516785 -0.457458 0.696045 1441496860 -0.198120 -0.516785 -0.457458 0.696045 1441496860 -0.198120 -0.516785 -0.457458 0.696045 1441496860 -0.198120 -0.516785 -0.457458 0.696045 1441496860 -0.195618 -0.517151 -0.458191 0.695984 1441496860 -0.195618 -0.517151 -0.458191 0.695984 1441496860 -0.195618 -0.517151 -0.458191 0.695984 1441496860 -0.195618 -0.517151 -0.458191 0.695984 1441496860 -0.195618 -0.517151 -0.458191 0.695984 1441496860 -0.195618 -0.517151 -0.458191 0.695984 1441496860 -0.194275 -0.518188 -0.458984 0.695007 1441496860 -0.194275 -0.518188 -0.458984 0.695007 1441496860 -0.194275 -0.518188 -0.458984 0.695007 1441496860 -0.194275 -0.518188 -0.458984 0.695007 1441496860 -0.194275 -0.518188 -0.458984 0.695007 1441496860 -0.194275 -0.518188 -0.458984 0.695007 1441496860 -0.194275 -0.518188 -0.458984 0.695007 1441496860 -0.194824 -0.518860 -0.459717 0.693909 1441496860 -0.194824 -0.518860 -0.459717 0.693909 1441496860 -0.194824 -0.518860 -0.459717 0.693909 1441496860 -0.194824 -0.518860 -0.459717 0.693909 1441496860 -0.194824 -0.518860 -0.459717 0.693909 1441496860 -0.194824 -0.518860 -0.459717 0.693909 1441496860 -0.196594 -0.519287 -0.459229 0.693420 1441496860 -0.196594 -0.519287 -0.459229 0.693420 1441496860 -0.196594 -0.519287 -0.459229 0.693420 1441496860 -0.196594 -0.519287 -0.459229 0.693420 1441496860 -0.196594 -0.519287 -0.459229 0.693420 1441496860 -0.196594 -0.519287 -0.459229 0.693420 1441496860 -0.196594 -0.519287 -0.459229 0.693420 1441496860 -0.200623 -0.518372 -0.458923 0.693115 1441496860 -0.200623 -0.518372 -0.458923 0.693115 1441496860 -0.200623 -0.518372 -0.458923 0.693115 1441496860 -0.200623 -0.518372 -0.458923 0.693115 1441496860 -0.200623 -0.518372 -0.458923 0.693115 1441496860 -0.200623 -0.518372 -0.458923 0.693115 1441496860 -0.203491 -0.517944 -0.456970 0.693970 1441496860 -0.203491 -0.517944 -0.456970 0.693970 1441496860 -0.203491 -0.517944 -0.456970 0.693970 1441496860 -0.203491 -0.517944 -0.456970 0.693970 1441496860 -0.203491 -0.517944 -0.456970 0.693970 1441496860 -0.203491 -0.517944 -0.456970 0.693970 1441496860 -0.203491 -0.517944 -0.456970 0.693970 1441496860 -0.205811 -0.517761 -0.454895 0.694763 1441496860 -0.205811 -0.517761 -0.454895 0.694763 1441496860 -0.205811 -0.517761 -0.454895 0.694763 1441496860 -0.205811 -0.517761 -0.454895 0.694763 1441496860 -0.205811 -0.517761 -0.454895 0.694763 1441496860 -0.205811 -0.517761 -0.454895 0.694763 1441496860 -0.207825 -0.516113 -0.455444 0.695007 1441496860 -0.207825 -0.516113 -0.455444 0.695007 1441496860 -0.207825 -0.516113 -0.455444 0.695007 1441496861 -0.207825 -0.516113 -0.455444 0.695007 1441496861 -0.207825 -0.516113 -0.455444 0.695007 1441496861 -0.207825 -0.516113 -0.455444 0.695007 1441496861 -0.208191 -0.513550 -0.458618 0.694702 1441496861 -0.208191 -0.513550 -0.458618 0.694702 1441496861 -0.208191 -0.513550 -0.458618 0.694702 1441496861 -0.208191 -0.513550 -0.458618 0.694702 1441496861 -0.208191 -0.513550 -0.458618 0.694702 1441496861 -0.208191 -0.513550 -0.458618 0.694702 1441496861 -0.208252 -0.511047 -0.462036 0.694275 1441496861 -0.208252 -0.511047 -0.462036 0.694275 1441496861 -0.208252 -0.511047 -0.462036 0.694275 1441496861 -0.208252 -0.511047 -0.462036 0.694275 1441496861 -0.208252 -0.511047 -0.462036 0.694275 1441496861 -0.208252 -0.511047 -0.462036 0.694275 1441496861 -0.208252 -0.511047 -0.462036 0.694275 1441496861 -0.206299 -0.512573 -0.460754 0.694580 1441496861 -0.206299 -0.512573 -0.460754 0.694580 1441496861 -0.206299 -0.512573 -0.460754 0.694580 1441496861 -0.206299 -0.512573 -0.460754 0.694580 1441496861 -0.206299 -0.512573 -0.460754 0.694580 1441496861 -0.206299 -0.512573 -0.460754 0.694580 1441496861 -0.204102 -0.515076 -0.458862 0.694580 1441496861 -0.204102 -0.515076 -0.458862 0.694580 1441496861 -0.204102 -0.515076 -0.458862 0.694580 1441496861 -0.204102 -0.515076 -0.458862 0.694580 1441496861 -0.204102 -0.515076 -0.458862 0.694580 1441496861 -0.204102 -0.515076 -0.458862 0.694580 1441496861 -0.199524 -0.516357 -0.459167 0.694824 1441496861 -0.199524 -0.516357 -0.459167 0.694824 1441496861 -0.199524 -0.516357 -0.459167 0.694824 1441496861 -0.199524 -0.516357 -0.459167 0.694824 1441496861 -0.199524 -0.516357 -0.459167 0.694824 1441496861 -0.199524 -0.516357 -0.459167 0.694824 1441496861 -0.194824 -0.518127 -0.457764 0.695740 1441496861 -0.194824 -0.518127 -0.457764 0.695740 1441496861 -0.194824 -0.518127 -0.457764 0.695740 1441496861 -0.194824 -0.518127 -0.457764 0.695740 1441496861 -0.194824 -0.518127 -0.457764 0.695740 1441496861 -0.194824 -0.518127 -0.457764 0.695740 1441496861 -0.192261 -0.518860 -0.456787 0.696594 1441496861 -0.192261 -0.518860 -0.456787 0.696594 1441496861 -0.192261 -0.518860 -0.456787 0.696594 1441496861 -0.192261 -0.518860 -0.456787 0.696594 1441496861
[truncated: 211,344 more chars]
