# Supplementary material for: Quaternion-Based Gesture Recognition Using Wireless Wearable Motion Capture Sensors
Source: Sensors (Basel). 2016 Apr 28;16(5):605. doi: 10.3390/s16050605 (PMC4883296; doi:10.3390/s16050605)
Supplement: Supplementary file 1 [file sensors-16-00605-s001.zip › MultiSensorGestureData/P1/4. Lift/Training19.txt]

0.289368 0.603333 -0.244324 0.701782 1441496762 0.289368 0.603333 -0.244324 0.701782 1441496762 0.289368 0.603333 -0.244324 0.701782 1441496762 0.289368 0.603333 -0.244324 0.701782 1441496762 0.289673 0.603271 -0.245483 0.701294 1441496762 0.289673 0.603271 -0.245483 0.701294 1441496762 0.289673 0.603271 -0.245483 0.701294 1441496762 0.289673 0.603271 -0.245483 0.701294 1441496762 0.289673 0.603271 -0.245483 0.701294 1441496762 0.289673 0.603271 -0.245483 0.701294 1441496762 0.289673 0.603271 -0.245483 0.701294 1441496762 0.287415 0.604736 -0.245422 0.700989 1441496762 0.287415 0.604736 -0.245422 0.700989 1441496762 0.287415 0.604736 -0.245422 0.700989 1441496762 0.287415 0.604736 -0.245422 0.700989 1441496762 0.287415 0.604736 -0.245422 0.700989 1441496762 0.287415 0.604736 -0.245422 0.700989 1441496762 0.282410 0.608276 -0.244568 0.700256 1441496762 0.282410 0.608276 -0.244568 0.700256 1441496762 0.282410 0.608276 -0.244568 0.700256 1441496762 0.282410 0.608276 -0.244568 0.700256 1441496762 0.282410 0.608276 -0.244568 0.700256 1441496762 0.282410 0.608276 -0.244568 0.700256 1441496762 0.276428 0.612244 -0.242432 0.699890 1441496762 0.276428 0.612244 -0.242432 0.699890 1441496762 0.276428 0.612244 -0.242432 0.699890 1441496762 0.276428 0.612244 -0.242432 0.699890 1441496762 0.276428 0.612244 -0.242432 0.699890 1441496762 0.276428 0.612244 -0.242432 0.699890 1441496762 0.272156 0.615662 -0.240967 0.699097 1441496762 0.272156 0.615662 -0.240967 0.699097 1441496762 0.272156 0.615662 -0.240967 0.699097 1441496762 0.272156 0.615662 -0.240967 0.699097 1441496762 0.272156 0.615662 -0.240967 0.699097 1441496762 0.272156 0.615662 -0.240967 0.699097 1441496762 0.268677 0.619324 -0.239624 0.697693 1441496762 0.268677 0.619324 -0.239624 0.697693 1441496762 0.268677 0.619324 -0.239624 0.697693 1441496762 0.268677 0.619324 -0.239624 0.697693 1441496762 0.268677 0.619324 -0.239624 0.697693 1441496762 0.268677 0.619324 -0.239624 0.697693 1441496762 0.268066 0.622498 -0.239685 0.695068 1441496762 0.268066 0.622498 -0.239685 0.695068 1441496762 0.268066 0.622498 -0.239685 0.695068 1441496762 0.268066 0.622498 -0.239685 0.695068 1441496762 0.268066 0.622498 -0.239685 0.695068 1441496762 0.268066 0.622498 -0.239685 0.695068 1441496762 0.270996 0.623474 -0.242004 0.692261 1441496763 0.270996 0.623474 -0.242004 0.692261 1441496763 0.270996 0.623474 -0.242004 0.692261 1441496763 0.270996 0.623474 -0.242004 0.692261 1441496763 0.270996 0.623474 -0.242004 0.692261 1441496763 0.270996 0.623474 -0.242004 0.692261 1441496763 0.274292 0.623596 -0.243958 0.690125 1441496763 0.274292 0.623596 -0.243958 0.690125 1441496763 0.274292 0.623596 -0.243958 0.690125 1441496763 0.274292 0.623596 -0.243958 0.690125 1441496763 0.274292 0.623596 -0.243958 0.690125 1441496763 0.274292 0.623596 -0.243958 0.690125 1441496763 0.274292 0.623596 -0.243958 0.690125 1441496763 0.277405 0.623474 -0.245605 0.688416 1441496763 0.277405 0.623474 -0.245605 0.688416 1441496763 0.277405 0.623474 -0.245605 0.688416 1441496763 0.277405 0.623474 -0.245605 0.688416 1441496763 0.277405 0.623474 -0.245605 0.688416 1441496763 0.277405 0.623474 -0.245605 0.688416 1441496763 0.279114 0.623657 -0.246155 0.687378 1441496763 0.279114 0.623657 -0.246155 0.687378 1441496763 0.279114 0.623657 -0.246155 0.687378 1441496763 0.279114 0.623657 -0.246155 0.687378 1441496763 0.279114 0.623657 -0.246155 0.687378 1441496763 0.279114 0.623657 -0.246155 0.687378 1441496763 0.278870 0.623657 -0.244202 0.688110 1441496763 0.278870 0.623657 -0.244202 0.688110 1441496763 0.278870 0.623657 -0.244202 0.688110 1441496763 0.278870 0.623657 -0.244202 0.688110 1441496763 0.278870 0.623657 -0.244202 0.688110 1441496763 0.278870 0.623657 -0.244202 0.688110 1441496763 0.277283 0.624268 -0.241394 0.689209 1441496763 0.277283 0.624268 -0.241394 0.689209 1441496763 0.277283 0.624268 -0.241394 0.689209 1441496763 0.277283 0.624268 -0.241394 0.689209 1441496763 0.277283 0.624268 -0.241394 0.689209 1441496763 0.277283 0.624268 -0.241394 0.689209 1441496763 0.274719 0.625305 -0.238647 0.690308 1441496763 0.274719 0.625305 -0.238647 0.690308 1441496763 0.274719 0.625305 -0.238647 0.690308 1441496763 0.274719 0.625305 -0.238647 0.690308 1441496763 0.274719 0.625305 -0.238647 0.690308 1441496763 0.274719 0.625305 -0.238647 0.690308 1441496763 0.270874 0.626160 -0.235718 0.692017 1441496763 0.270874 0.626160 -0.235718 0.692017 1441496763 0.270874 0.626160 -0.235718 0.692017 1441496763 0.270874 0.626160 -0.235718 0.692017 1441496763 0.270874 0.626160 -0.235718 0.692017 1441496763 0.270874 0.626160 -0.235718 0.692017 1441496763 0.266541 0.625977 -0.232666 0.694885 1441496763 0.266541 0.625977 -0.232666 0.694885 1441496763 0.266541 0.625977 -0.232666 0.694885 1441496763 0.266541 0.625977 -0.232666 0.694885 1441496763 0.266541 0.625977 -0.232666 0.694885 1441496763 0.266541 0.625977 -0.232666 0.694885 1441496763 0.266541 0.625977 -0.232666 0.694885 1441496763 0.261536 0.625366 -0.228516 0.698730 1441496763 0.261536 0.625366 -0.228516 0.698730 1441496763 0.261536 0.625366 -0.228516 0.698730 1441496763 0.261536 0.625366 -0.228516 0.698730 1441496763 0.261536 0.625366 -0.228516 0.698730 1441496763 0.261536 0.625366 -0.228516 0.698730 1441496763 0.259155 0.624573 -0.224731 0.701538 1441496763 0.259155 0.624573 -0.224731 0.701538 1441496763 0.259155 0.624573 -0.224731 0.701538 1441496763 0.259155 0.624573 -0.224731 0.701538 1441496763 0.259155 0.624573 -0.224731 0.701538 1441496763 0.259155 0.624573 -0.224731 0.701538 1441496763 0.261658 0.622620 -0.224792 0.702332 1441496763 0.261658 0.622620 -0.224792 0.702332 1441496763 0.261658 0.622620 -0.224792 0.702332 1441496763 0.261658 0.622620 -0.224792 0.702332 1441496763 0.261658 0.622620 -0.224792 0.702332 1441496763 0.261658 0.622620 -0.224792 0.702332 1441496763 0.268677 0.619568 -0.228394 0.701233 1441496763 0.268677 0.619568 -0.228394 0.701233 1441496763 0.268677 0.619568 -0.228394 0.701233 1441496763 0.268677 0.619568 -0.228394 0.701233 1441496763 0.268677 0.619568 -0.228394 0.701233 1441496763 0.277039 0.615417 -0.233948 0.699829 1441496763 0.277039 0.615417 -0.233948 0.699829 1441496763 0.277039 0.615417 -0.233948 0.699829 1441496763 0.277039 0.615417 -0.233948 0.699829 1441496763 0.277039 0.615417 -0.233948 0.699829 1441496763 0.277039 0.615417 -0.233948 0.699829 1441496763 0.282593 0.611755 -0.238647 0.699219 1441496763 0.282593 0.611755 -0.238647 0.699219 1441496763 0.282593 0.611755 -0.238647 0.699219 1441496763 0.282593 0.611755 -0.238647 0.699219 1441496763 0.282593 0.611755 -0.238647 0.699219 1441496763 0.282593 0.611755 -0.238647 0.699219 1441496763 0.284241 0.608948 -0.240845 0.700195 1441496763 0.284241 0.608948 -0.240845 0.700195 1441496763 0.284241 0.608948 -0.240845 0.700195 1441496763 0.284241 0.608948 -0.240845 0.700195 1441496763 0.284241 0.608948 -0.240845 0.700195 1441496763 0.284241 0.608948 -0.240845 0.700195 1441496763 0.284241 0.608948 -0.240845 0.700195 1441496763 0.282532 0.608398 -0.240601 0.701477 1441496763 0.282532 0.608398 -0.240601 0.701477 1441496763 0.282532 0.608398 -0.240601 0.701477 1441496763 0.282532 0.608398 -0.240601 0.701477 1441496763 0.282532 0.608398 -0.240601 0.701477 1441496763 0.282532 0.608398 -0.240601 0.701477 1441496763 0.278870 0.609192 -0.238831 0.702881 1441496763 0.278870 0.609192 -0.238831 0.702881 1441496763 0.278870 0.609192 -0.238831 0.702881 1441496763 0.278870 0.609192 -0.238831 0.702881 1441496763 0.278870 0.609192 -0.238831 0.702881 1441496763 0.278870 0.609192 -0.238831 0.702881 1441496763 0.276001 0.609924 -0.237061 0.703979 1441496763 0.276001 0.609924 -0.237061 0.703979 1441496764 0.276001 0.609924 -0.237061 0.703979 1441496764 0.276001 0.609924 -0.237061 0.703979 1441496764 0.276001 0.609924 -0.237061 0.703979 1441496764 0.276001 0.609924 -0.237061 0.703979 1441496764 0.276001 0.609924 -0.237061 0.703979 1441496764 0.274902 0.609680 -0.236023 0.704956 1441496764 0.274902 0.609680 -0.236023 0.704956 1441496764 0.274902 0.609680 -0.236023 0.704956 1441496764 0.274902 0.609680 -0.236023 0.704956 1441496764 0.274902 0.609680 -0.236023 0.704956 1441496764 0.274902 0.609680 -0.236023 0.704956 1441496764 0.274048 0.609192 -0.235840 0.705750 1441496764 0.274048 0.609192 -0.235840 0.705750 1441496764 0.274048 0.609192 -0.235840 0.705750 1441496764 0.274048 0.609192 -0.235840 0.705750 1441496764 0.274048 0.609192 -0.235840 0.705750 1441496764 0.274048 0.609192 -0.235840 0.705750 1441496764 0.274231 0.607483 -0.235718 0.707214 1441496764 0.274231 0.607483 -0.235718 0.707214 1441496764 0.274231 0.607483 -0.235718 0.707214 1441496764 0.274231 0.607483 -0.235718 0.707214 1441496764 0.274231 0.607483 -0.235718 0.707214 1441496764 0.274231 0.607483 -0.235718 0.707214 1441496764 0.274231 0.607483 -0.235718 0.707214 1441496764 0.277466 0.603638 -0.237732 0.708557 1441496764 0.277466 0.603638 -0.237732 0.708557 1441496764 0.277466 0.603638 -0.237732 0.708557 1441496764 0.277466 0.603638 -0.237732 0.708557 1441496764 0.277466 0.603638 -0.237732 0.708557 1441496764 0.277466 0.603638 -0.237732 0.708557 1441496764 0.280212 0.602234 -0.240295 0.707764 1441496764 0.280212 0.602234 -0.240295 0.707764 1441496764 0.280212 0.602234 -0.240295 0.707764 1441496764 0.280212 0.602234 -0.240295 0.707764 1441496764 0.280212 0.602234 -0.240295 0.707764 1441496764 0.280212 0.602234 -0.240295 0.707764 1441496764 0.281067 0.602295 -0.240540 0.707336 1441496764 0.281067 0.602295 -0.240540 0.707336 1441496764 0.281067 0.602295 -0.240540 0.707336 1441496764 0.281067 0.602295 -0.240540 0.707336 1441496764 0.281067 0.602295 -0.240540 0.707336 1441496764 0.281067 0.602295 -0.240540 0.707336 1441496764 0.280212 0.603271 -0.239441 0.707214 1441496764 0.280212 0.603271 -0.239441 0.707214 1441496764 0.280212 0.603271 -0.239441 0.707214 1441496764 0.280212 0.603271 -0.239441 0.707214 1441496764 0.280212 0.603271 -0.239441 0.707214 1441496764 0.280212 0.603271 -0.239441 0.707214 1441496764 0.279907 0.603638 -0.236938 0.707825 1441496764 0.279907 0.603638 -0.236938 0.707825 1441496764 0.279907 0.603638 -0.236938 0.707825 1441496764 0.279907 0.603638 -0.236938 0.707825 1441496764 0.279907 0.603638 -0.236938 0.707825 1441496764 0.279785 0.603394 -0.234436 0.708923 1441496764 0.279785 0.603394 -0.234436 0.708923 1441496764 0.279785 0.603394 -0.234436 0.708923 1441496764 0.279785 0.603394 -0.234436 0.708923 1441496764 0.279785 0.603394 -0.234436 0.708923 1441496764 0.279785 0.603394 -0.234436 0.708923 1441496764 0.279785 0.603394 -0.234436 0.708923 1441496764 0.278748 0.602966 -0.231873 0.710571 1441496764 0.278748 0.602966 -0.231873 0.710571 1441496764 0.278748 0.602966 -0.231873 0.710571 1441496764 0.278748 0.602966 -0.231873 0.710571 1441496764 0.278748 0.602966 -0.231873 0.710571 1441496764 0.278748 0.602966 -0.231873 0.710571 1441496764 0.277344 0.601929 -0.229797 0.712646 1441496764 0.277344 0.601929 -0.229797 0.712646 1441496764 0.277344 0.601929 -0.229797 0.712646 1441496764 0.277344 0.601929 -0.229797 0.712646 1441496764 0.277344 0.601929 -0.229797 0.712646 1441496764 0.277344 0.601929 -0.229797 0.712646 1441496764 0.276306 0.600708 -0.229004 0.714355 1441496764 0.276306 0.600708 -0.229004 0.714355 1441496764 0.276306 0.600708 -0.229004 0.714355 1441496764 0.276306 0.600708 -0.229004 0.714355 1441496764 0.276306 0.600708 -0.229004 0.714355 1441496764 0.276306 0.600708 -0.229004 0.714355 1441496764 0.276306 0.600708 -0.229004 0.714355 1441496764 0.275757 0.599487 -0.229004 0.715576 1441496764 0.275757 0.599487 -0.229004 0.715576 1441496764 0.275757 0.599487 -0.229004 0.715576 1441496764 0.275757 0.599487 -0.229004 0.715576 1441496764 0.275757 0.599487 -0.229004 0.715576 1441496764 0.274597 0.598877 -0.228882 0.716614 1441496764 0.274597 0.598877 -0.228882 0.716614 1441496764 0.274597 0.598877 -0.228882 0.716614 1441496764 0.274597 0.598877 -0.228882 0.716614 1441496764 0.274597 0.598877 -0.228882 0.716614 1441496764 0.274597 0.598877 -0.228882 0.716614 1441496764 0.274536 0.598083 -0.228943 0.717224 1441496764 0.274536 0.598083 -0.228943 0.717224 1441496764 0.274536 0.598083 -0.228943 0.717224 1441496764 0.274536 0.598083 -0.228943 0.717224 1441496764 0.274536 0.598083 -0.228943 0.717224 1441496764 0.274536 0.598083 -0.228943 0.717224 1441496764 0.277161 0.596680 -0.230713 0.716797 1441496764 0.277161 0.596680 -0.230713 0.716797 1441496764 0.277161 0.596680 -0.230713 0.716797 1441496764 0.277161 0.596680 -0.230713 0.716797 1441496764 0.277161 0.596680 -0.230713 0.716797 1441496764 0.277161 0.596680 -0.230713 0.716797 1441496764 0.277161 0.596680 -0.230713 0.716797 1441496764 0.281494 0.594849 -0.233398 0.715820 1441496764 0.281494 0.594849 -0.233398 0.715820 1441496764 0.281494 0.594849 -0.233398 0.715820 1441496764 0.281494 0.594849 -0.233398 0.715820 1441496764 0.281494 0.594849 -0.233398 0.715820 1441496764 0.281494 0.594849 -0.233398 0.715820 1441496764 0.285095 0.593689 -0.235779 0.714539 1441496764 0.285095 0.593689 -0.235779 0.714539 1441496765 0.285095 0.593689 -0.235779 0.714539 1441496765 0.285095 0.593689 -0.235779 0.714539 1441496765 0.285095 0.593689 -0.235779 0.714539 1441496765 0.285095 0.593689 -0.235779 0.714539 1441496765 0.285095 0.593689 -0.235779 0.714539 1441496765 0.288513 0.592285 -0.238464 0.713501 1441496765 0.288513 0.592285 -0.238464 0.713501 1441496765 0.288513 0.592285 -0.238464 0.713501 1441496765 0.288513 0.592285 -0.238464 0.713501 1441496765 0.288513 0.592285 -0.238464 0.713501 1441496765 0.288513 0.592285 -0.238464 0.713501 1441496765 0.291077 0.591431 -0.241272 0.712158 1441496765 0.291077 0.591431 -0.241272 0.712158 1441496765 0.291077 0.591431 -0.241272 0.712158 1441496765 0.291077 0.591431 -0.241272 0.712158 1441496765 0.291077 0.591431 -0.241272 0.712158 1441496765 0.291077 0.591431 -0.241272 0.712158 1441496765 0.292236 0.592041 -0.244080 0.710205 1441496765 0.292236 0.592041 -0.244080 0.710205 1441496765 0.292236 0.592041 -0.244080 0.710205 1441496765 0.292236 0.592041 -0.244080 0.710205 1441496765 0.292236 0.592041 -0.244080 0.710205 1441496765 0.292236 0.592041 -0.244080 0.710205 1441496765 0.293030 0.593445 -0.248474 0.707153 1441496765 0.293030 0.593445 -0.248474 0.707153 1441496765 0.293030 0.593445 -0.248474 0.707153 1441496765 0.293030 0.593445 -0.248474 0.707153 1441496765 0.293030 0.593445 -0.248474 0.707153 1441496765 0.293030 0.593445 -0.248474 0.707153 1441496765 0.293030 0.593445 -0.248474 0.707153 1441496765 0.295166 0.593933 -0.252441 0.704468 1441496765 0.295166 0.593933 -0.252441 0.704468 1441496765 0.295166 0.593933 -0.252441 0.704468 1441496765 0.295166 0.593933 -0.252441 0.704468 1441496765 0.295166 0.593933 -0.252441 0.704468 1441496765 0.296326 0.594849 -0.255188 0.702209 1441496765 0.296326 0.594849 -0.255188 0.702209 1441496765 0.296326 0.594849 -0.255188 0.702209 1441496765 0.296326 0.594849 -0.255188 0.702209 1441496765 0.296326 0.594849 -0.255188 0.702209 1441496765 0.296326 0.594849 -0.255188 0.702209 1441496765 0.294250 0.598572 -0.256470 0.699524 1441496765 0.294250 0.598572 -0.256470 0.699524 1441496765 0.294250 0.598572 -0.256470 0.699524 1441496765 0.294250 0.598572 -0.256470 0.699524 1441496765 0.294250 0.598572 -0.256470 0.699524 1441496765 0.294250 0.598572 -0.256470 0.699524 1441496765 0.294250 0.598572 -0.256470 0.699524 1441496765 0.292175 0.602356 -0.256714 0.697021 1441496765 0.292175 0.602356 -0.256714 0.697021 1441496765 0.292175 0.602356 -0.256714 0.697021 1441496765 0.292175 0.602356 -0.256714 0.697021 1441496765 0.292175 0.602356 -0.256714 0.697021 1441496765 0.291016 0.605286 -0.256042 0.695190 1441496765 0.291016 0.605286 -0.256042 0.695190 1441496765 0.291016 0.605286 -0.256042 0.695190 1441496765 0.291016 0.605286 -0.256042 0.695190 1441496765 0.291016 0.605286 -0.256042 0.695190 1441496765 0.291016 0.605286 -0.256042 0.695190 1441496765 0.290771 0.607544 -0.255676 0.693420 1441496765 0.290771 0.607544 -0.255676 0.693420 1441496765 0.290771 0.607544 -0.255676 0.693420 1441496765 0.290771 0.607544 -0.255676 0.693420 1441496765 0.290771 0.607544 -0.255676 0.693420 1441496765 0.290771 0.607544 -0.255676 0.693420 1441496765 0.290771 0.607544 -0.255676 0.693420 1441496765 0.291138 0.609070 -0.255249 0.692139 1441496765 0.291138 0.609070 -0.255249 0.692139 1441496765 0.291138 0.609070 -0.255249 0.692139 1441496765 0.291138 0.609070 -0.255249 0.692139 1441496765 0.291138 0.609070 -0.255249 0.692139 1441496765 0.291138 0.609070 -0.255249 0.692139 1441496765 0.289307 0.611145 -0.253235 0.691772 1441496765 0.289307 0.611145 -0.253235 0.691772 1441496765 0.289307 0.611145 -0.253235 0.691772 1441496765 0.289307 0.611145 -0.253235 0.691772 1441496765 0.289307 0.611145 -0.253235 0.691772 1441496765 0.289307 0.611145 -0.253235 0.691772 1441496765 0.288025 0.611877 -0.250732 0.692566 1441496765 0.288025 0.611877 -0.250732 0.692566 1441496765 0.288025 0.611877 -0.250732 0.692566 1441496765 0.288025 0.611877 -0.250732 0.692566 1441496765 0.288025 0.611877 -0.250732 0.692566 1441496765 0.288025 0.611877 -0.250732 0.692566 1441496765 0.288025 0.611877 -0.250732 0.692566 1441496765 0.284241 0.614319 -0.247498 0.693176 1441496765 0.284241 0.614319 -0.247498 0.693176 1441496765 0.284241 0.614319 -0.247498 0.693176 1441496765 0.284241 0.614319 -0.247498 0.693176 1441496765 0.284241 0.614319 -0.247498 0.693176 1441496765 0.280701 0.616150 -0.245239 0.693848 1441496765 0.280701 0.616150 -0.245239 0.693848 1441496765 0.280701 0.616150 -0.245239 0.693848 1441496765 0.280701 0.616150 -0.245239 0.693848 1441496765 0.280701 0.616150 -0.245239 0.693848 1441496765 0.280701 0.616150 -0.245239 0.693848 1441496765 0.276978 0.617737 -0.243896 0.694336 1441496765 0.276978 0.617737 -0.243896 0.694336 1441496765 0.276978 0.617737 -0.243896 0.694336 1441496765 0.276978 0.617737 -0.243896 0.694336 1441496765 0.276978 0.617737 -0.243896 0.694336 1441496765 0.276978 0.617737 -0.243896 0.694336 1441496765 0.272827 0.618469 -0.242493 0.695862 1441496765 0.272827 0.618469 -0.242493 0.695862 1441496765 0.272827 0.618469 -0.242493 0.695862 1441496765 0.272827 0.618469 -0.242493 0.695862 1441496765 0.272827 0.618469 -0.242493 0.695862 1441496765 0.272827 0.618469 -0.242493 0.695862 1441496765 0.272827 0.618469 -0.242493 0.695862 1441496765 0.266235 0.619324 -0.238037 0.699158 1441496765 0.266235 0.619324 -0.238037 0.699158 1441496765 0.266235 0.619324 -0.238037 0.699158 1441496765 0.266235 0.619324 -0.238037 0.699158 1441496766 0.266235 0.619324 -0.238037 0.699158 1441496766 0.266235 0.619324 -0.238037 0.699158 1441496766 0.262390 0.619812 -0.235352 0.701050 1441496766 0.262390 0.619812 -0.235352 0.701050 1441496766 0.262390 0.619812 -0.235352 0.701050 1441496766 0.262390 0.619812 -0.235352 0.701050 1441496766 0.262390 0.619812 -0.235352 0.701050 1441496766 0.262390 0.619812 -0.235352 0.701050 1441496766 0.262390 0.619812 -0.235352 0.701050 1441496766 0.266235 0.617859 -0.237366 0.700623 1441496766 0.266235 0.617859 -0.237366 0.700623 1441496766 0.266235 0.617859 -0.237366 0.700623 1441496766 0.266235 0.617859 -0.237366 0.700623 1441496766 0.266235 0.617859 -0.237366 0.700623 1441496766 0.266235 0.617859 -0.237366 0.700623 1441496766 0.273254 0.615295 -0.241516 0.698792 1441496766 0.273254 0.615295 -0.241516 0.698792 1441496766 0.273254 0.615295 -0.241516 0.698792 1441496766 0.273254 0.615295 -0.241516 0.698792 1441496766 0.273254 0.615295 -0.241516 0.698792 1441496766 0.273254 0.615295 -0.241516 0.698792 1441496766 0.278381 0.613281 -0.244934 0.697388 1441496766 0.278381 0.613281 -0.244934 0.697388 1441496766 0.278381 0.613281 -0.244934 0.697388 1441496766 0.278381 0.613281 -0.244934 0.697388 1441496766 0.278381 0.613281 -0.244934 0.697388 1441496766 0.281799 0.611328 -0.247009 0.697021 1441496766 0.281799 0.611328 -0.247009 0.697021 1441496766 0.281799 0.611328 -0.247009 0.697021 1441496766 0.281799 0.611328 -0.247009 0.697021 1441496766 0.281799 0.611328 -0.247009 0.697021 1441496766 0.281799 0.611328 -0.247009 0.697021 1441496766 0.283752 0.609985 -0.247986 0.697021 1441496766 0.283752 0.609985 -0.247986 0.697021 1441496766 0.283752 0.609985 -0.247986 0.697021 1441496766 0.283752 0.609985 -0.247986 0.697021 1441496766 0.283752 0.609985 -0.247986 0.697021 1441496766 0.283752 0.609985 -0.247986 0.697021 1441496766 0.284241 0.609253 -0.248413 0.697327 1441496766 0.284241 0.609253 -0.248413 0.697327 1441496766 0.284241 0.609253 -0.248413 0.697327 1441496766 0.284241 0.609253 -0.248413 0.697327 1441496766 0.284241 0.609253 -0.248413 0.697327 1441496766 0.284241 0.609253 -0.248413 0.697327 1441496766 0.283264 0.609558 -0.248474 0.697388 1441496766 0.283264 0.609558 -0.248474 0.697388 1441496766 0.283264 0.609558 -0.248474 0.697388 1441496766 0.283264 0.609558 -0.248474 0.697388 1441496766 0.283264 0.609558 -0.248474 0.697388 1441496766 0.283264 0.609558 -0.248474 0.697388 1441496766 0.281738 0.610596 -0.248413 0.697144 1441496766 0.281738 0.610596 -0.248413 0.697144 1441496766 0.281738 0.610596 -0.248413 0.697144 1441496766 0.281738 0.610596 -0.248413 0.697144 1441496766 0.281738 0.610596 -0.248413 0.697144 1441496766 0.281738 0.610596 -0.248413 0.697144 1441496766 0.281494 0.611145 -0.248596 0.696716 1441496766 0.281494 0.611145 -0.248596 0.696716 1441496766 0.281494 0.611145 -0.248596 0.696716 1441496766 0.281494 0.611145 -0.248596 0.696716 1441496766 0.281494 0.611145 -0.248596 0.696716 1441496766 0.281494 0.611145 -0.248596 0.696716 1441496766 0.281494 0.611145 -0.248596 0.696716 1441496766 0.282654 0.610535 -0.249329 0.696472 1441496766 0.282654 0.610535 -0.249329 0.696472 1441496766 0.282654 0.610535 -0.249329 0.696472 1441496766 0.282654 0.610535 -0.249329 0.696472 1441496766 0.282654 0.610535 -0.249329 0.696472 1441496766 0.284851 0.608887 -0.250488 0.696594 1441496766 0.284851 0.608887 -0.250488 0.696594 1441496766 0.284851 0.608887 -0.250488 0.696594 1441496766 0.284851 0.608887 -0.250488 0.696594 1441496766 0.284851 0.608887 -0.250488 0.696594 1441496766 0.284851 0.608887 -0.250488 0.696594 1441496766 0.284851 0.608887 -0.250488 0.696594 1441496766 0.286743 0.607361 -0.251648 0.696777 1441496766 0.286743 0.607361 -0.251648 0.696777 1441496766 0.286743 0.607361 -0.251648 0.696777 1441496766 0.286743 0.607361 -0.251648 0.696777 1441496766 0.286743 0.607361 -0.251648 0.696777 1441496766 0.286743 0.607361 -0.251648 0.696777 1441496766 0.288025 0.606018 -0.252380 0.697144 1441496766 0.288025 0.606018 -0.252380 0.697144 1441496766 0.288025 0.606018 -0.252380 0.697144 1441496766 0.288025 0.606018 -0.252380 0.697144 1441496766 0.288025 0.606018 -0.252380 0.697144 1441496766 0.288025 0.606018 -0.252380 0.697144 1441496766 0.288208 0.605286 -0.251831 0.697937 1441496766 0.288208 0.605286 -0.251831 0.697937 1441496766 0.288208 0.605286 -0.251831 0.697937 1441496766 0.288208 0.605286 -0.251831 0.697937 1441496766 0.288208 0.605286 -0.251831 0.697937 1441496766 0.288208 0.605286 -0.251831 0.697937 1441496766 0.287415 0.605164 -0.249695 0.699097 1441496766 0.287415 0.605164 -0.249695 0.699097 1441496766 0.287415 0.605164 -0.249695 0.699097 1441496766 0.287415 0.605164 -0.249695 0.699097 1441496766 0.287415 0.605164 -0.249695 0.699097 1441496766 0.287415 0.605164 -0.249695 0.699097 1441496766 0.286316 0.605225 -0.246460 0.700623 1441496766 0.286316 0.605225 -0.246460 0.700623 1441496766 0.286316 0.605225 -0.246460 0.700623 1441496766 0.286316 0.605225 -0.246460 0.700623 1441496766 0.286316 0.605225 -0.246460 0.700623 1441496766 0.286316 0.605225 -0.246460 0.700623 1441496766 0.284546 0.605652 -0.243591 0.702026 1441496766 0.284546 0.605652 -0.243591 0.702026 1441496766 0.284546 0.605652 -0.243591 0.702026 1441496766 0.284546 0.605652 -0.243591 0.702026 1441496766 0.284546 0.605652 -0.243591 0.702026 1441496766 0.284546 0.605652 -0.243591 0.702026 1441496767 0.284546 0.605652 -0.243591 0.702026 1441496767 0.282471 0.605713 -0.240662 0.703796 1441496767 0.282471 0.605713 -0.240662 0.703796 1441496767 0.282471 0.605713 -0.240662 0.703796 1441496767 0.282471 0.605713 -0.240662 0.703796 1441496767 0.282471 0.605713 -0.240662 0.703796 1441496767 0.282471 0.605713 -0.240662 0.703796 1441496767 0.281372 0.604858 -0.239075 0.705505 1441496767 0.281372 0.604858 -0.239075 0.705505 1441496767 0.281372 0.604858 -0.239075 0.705505 1441496767 0.281372 0.604858 -0.239075 0.705505 1441496767 0.281372 0.604858 -0.239075 0.705505 1441496767 0.281372 0.604858 -0.239075 0.705505 1441496767 0.280151 0.602600 -0.238220 0.708191 1441496767 0.280151 0.602600 -0.238220 0.708191 1441496767 0.280151 0.602600 -0.238220 0.708191 1441496767 0.280151 0.602600 -0.238220 0.708191 1441496767 0.280151 0.602600 -0.238220 0.708191 1441496767 0.280151 0.602600 -0.238220 0.708191 1441496767 0.277710 0.601135 -0.236328 0.710999 1441496767 0.277710 0.601135 -0.236328 0.710999 1441496767 0.277710 0.601135 -0.236328 0.710999 1441496767 0.277710 0.601135 -0.236328 0.710999 1441496767 0.277710 0.601135 -0.236328 0.710999 1441496767 0.277710 0.601135 -0.236328 0.710999 1441496767 0.277710 0.601135 -0.236328 0.710999 1441496767 0.275452 0.600281 -0.234375 0.713257 1441496767 0.275452 0.600281 -0.234375 0.713257 1441496767 0.275452 0.600281 -0.234375 0.713257 1441496767 0.275452 0.600281 -0.234375 0.713257 1441496767 0.275452 0.600281 -0.234375 0.713257 1441496767 0.275452 0.600281 -0.234375 0.713257 1441496767 0.275391 0.599487 -0.233704 0.714172 1441496767 0.275391 0.599487 -0.233704 0.714172 1441496767 0.275391 0.599487 -0.233704 0.714172 1441496767 0.275391 0.599487 -0.233704 0.714172 1441496767 0.275391 0.599487 -0.233704 0.714172 1441496767 0.275391 0.599487 -0.233704 0.714172 1441496767 0.275391 0.599487 -0.233704 0.714172 1441496767 0.279175 0.598022 -0.235962 0.713196 1441496767 0.279175 0.598022 -0.235962 0.713196 1441496767 0.279175 0.598022 -0.235962 0.713196 1441496767 0.279175 0.598022 -0.235962 0.713196 1441496767 0.279175 0.598022 -0.235962 0.713196 1441496767 0.279175 0.598022 -0.235962 0.713196 1441496767 0.284424 0.595764 -0.239075 0.711975 1441496767 0.284424 0.595764 -0.239075 0.711975 1441496767 0.284424 0.595764 -0.239075 0.711975 1441496767 0.284424 0.595764 -0.239075 0.711975 1441496767 0.284424 0.595764 -0.239075 0.711975 1441496767 0.284424 0.595764 -0.239075 0.711975 1441496767 0.288879 0.593445 -0.242371 0.710999 1441496767 0.288879 0.593445 -0.242371 0.710999 1441496767 0.288879 0.593445 -0.242371 0.710999 1441496767 0.288879 0.593445 -0.242371 0.710999 1441496767 0.288879 0.593445 -0.242371 0.710999 1441496767 0.291382 0.591614 -0.244507 0.710754 1441496767 0.291382 0.591614 -0.244507 0.710754 1441496767 0.291382 0.591614 -0.244507 0.710754 1441496767 0.291382 0.591614 -0.244507 0.710754 1441496767 0.291382 0.591614 -0.244507 0.710754 1441496767 0.291382 0.591614 -0.244507 0.710754 1441496767 0.291382 0.591614 -0.244507 0.710754 1441496767 0.292175 0.590759 -0.245789 0.710754 1441496767 0.292175 0.590759 -0.245789 0.710754 1441496767 0.292175 0.590759 -0.245789 0.710754 1441496767 0.292175 0.590759 -0.245789 0.710754 1441496767 0.292175 0.590759 -0.245789 0.710754 1441496767 0.291260 0.590515 -0.245972 0.711243 1441496767 0.291260 0.590515 -0.245972 0.711243 1441496767 0.291260 0.590515 -0.245972 0.711243 1441496767 0.291260 0.590515 -0.245972 0.711243 1441496767 0.291260 0.590515 -0.245972 0.711243 1441496767 0.291260 0.590515 -0.245972 0.711243 1441496767 0.289185 0.590881 -0.245178 0.712036 1441496767 0.289185 0.590881 -0.245178 0.712036 1441496767 0.289185 0.590881 -0.245178 0.712036 1441496767 0.289185 0.590881 -0.245178 0.712036 1441496767 0.289185 0.590881 -0.245178 0.712036 1441496767 0.289185 0.590881 -0.245178 0.712036 1441496767 0.287476 0.591431 -0.244385 0.712585 1441496767 0.287476 0.591431 -0.244385 0.712585 1441496767 0.287476 0.591431 -0.244385 0.712585 1441496767 0.287476 0.591431 -0.244385 0.712585 1441496767 0.287476 0.591431 -0.244385 0.712585 1441496767 0.287476 0.591431 -0.244385 0.712585 1441496767 0.287476 0.591431 -0.244385 0.712585 1441496767 0.287292 0.591309 -0.244019 0.712830 1441496767 0.287292 0.591309 -0.244019 0.712830 1441496767 0.287292 0.591309 -0.244019 0.712830 1441496767 0.287292 0.591309 -0.244019 0.712830 1441496767 0.287292 0.591309 -0.244019 0.712830 1441496767 0.287292 0.591309 -0.244019 0.712830 1441496767 0.287903 0.591187 -0.244141 0.712708 1441496767 0.287903 0.591187 -0.244141 0.712708 1441496767 0.287903 0.591187 -0.244141 0.712708 1441496767 0.287903 0.591187 -0.244141 0.712708 1441496767 0.287903 0.591187 -0.244141 0.712708 1441496767 0.287903 0.591187 -0.244141 0.712708 1441496767 0.289185 0.590637 -0.245667 0.712097 1441496767 0.289185 0.590637 -0.245667 0.712097 1441496767 0.289185 0.590637 -0.245667 0.712097 1441496767 0.289185 0.590637 -0.245667 0.712097 1441496767 0.289185 0.590637 -0.245667 0.712097 1441496767 0.289185 0.590637 -0.245667 0.712097 1441496767 0.290466 0.591187 -0.247742 0.710388 1441496767 0.290466 0.591187 -0.247742 0.710388 1441496767 0.290466 0.591187 -0.247742 0.710388 1441496767 0.290466 0.591187 -0.247742 0.710388 1441496767 0.290466 0.591187 -0.247742 0.710388 1441496767 0.290466 0.591187 -0.247742 0.710388 1441496768 0.290466 0.591187 -0.247742 0.710388 1441496768 0.291199 0.593079 -0.250061 0.707703 1441496768 0.291199 0.593079 -0.250061 0.707703 1441496768 0.291199 0.593079 -0.250061 0.707703 1441496768 0.291199 0.593079 -0.250061 0.707703 1441496768 0.291199 0.593079 -0.250061 0.707703 1441496768 0.291199 0.593079 -0.250061 0.707703 1441496768 0.291077 0.595154 -0.251099 0.705627 1441496768 0.291077 0.595154 -0.251099 0.705627 1441496768 0.291077 0.595154 -0.251099 0.705627 1441496768 0.291077 0.595154 -0.251099 0.705627 1441496768 0.291077 0.595154 -0.251099 0.705627 1441496768 0.291077 0.595154 -0.251099 0.705627 1441496768 0.290039 0.597656 -0.251038 0.703979 1441496768 0.290039 0.597656 -0.251038 0.703979 1441496768 0.290039 0.597656 -0.251038 0.703979 1441496768 0.290039 0.597656 -0.251038 0.703979 1441496768 0.290039 0.597656 -0.251038 0.703979 1441496768 0.290039 0.597656 -0.251038 0.703979 1441496768 0.288025 0.600769 -0.250000 0.702515 1441496768 0.288025 0.600769 -0.250000 0.702515 1441496768 0.288025 0.600769 -0.250000 0.702515 1441496768 0.288025 0.600769 -0.250000 0.702515 1441496768 0.288025 0.600769 -0.250000 0.702515 1441496768 0.284729 0.604065 -0.247437 0.701965 1441496768 0.284729 0.604065 -0.247437 0.701965 1441496768 0.284729 0.604065 -0.247437 0.701965 1441496768 0.284729 0.604065 -0.247437 0.701965 1441496768 0.284729 0.604065 -0.247437 0.701965 1441496768 0.284729 0.604065 -0.247437 0.701965 1441496768 0.284729 0.604065 -0.247437 0.701965 1441496768 0.283020 0.606079 -0.245117 0.701721 1441496768 0.283020 0.606079 -0.245117 0.701721 1441496768 0.283020 0.606079 -0.245117 0.701721 1441496768 0.283020 0.606079 -0.245117 0.701721 1441496768 0.283020 0.606079 -0.245117 0.701721 1441496768 0.283020 0.606079 -0.245117 0.701721 1441496768 0.282227 0.608276 -0.243713 0.700623 1441496768 0.282227 0.608276 -0.243713 0.700623 1441496768 0.282227 0.608276 -0.243713 0.700623 1441496768 0.282227 0.608276 -0.243713 0.700623 1441496768 0.282227 0.608276 -0.243713 0.700623 1441496768 0.282227 0.608276 -0.243713 0.700623 1441496768 0.282043 0.610291 -0.243896 0.698914 1441496768 0.282043 0.610291 -0.243896 0.698914 1441496768 0.282043 0.610291 -0.243896 0.698914 1441496768 0.282043 0.610291 -0.243896 0.698914 1441496768 0.282043 0.610291 -0.243896 0.698914 1441496768 0.282043 0.610291 -0.243896 0.698914 1441496768 
0.269592 0.623047 -0.234497 0.695740 1441496771 0.269592 0.623047 -0.234497 0.695740 1441496771 0.269592 0.623047 -0.234497 0.695740 1441496771 0.269592 0.623047 -0.234497 0.695740 1441496771 0.269592 0.623047 -0.234497 0.695740 1441496771 0.269592 0.623047 -0.234497 0.695740 1441496771 0.270630 0.621826 -0.233826 0.696655 1441496771 0.270630 0.621826 -0.233826 0.696655 1441496771 0.270630 0.621826 -0.233826 0.696655 1441496771 0.270630 0.621826 -0.233826 0.696655 1441496771 0.270630 0.621826 -0.233826 0.696655 1441496771 0.270630 0.621826 -0.233826 0.696655 1441496771 0.271729 0.620361 -0.234131 0.697449 1441496771 0.271729 0.620361 -0.234131 0.697449 1441496771 0.271729 0.620361 -0.234131 0.697449 1441496771 0.271729 0.620361 -0.234131 0.697449 1441496771 0.271729 0.620361 -0.234131 0.697449 1441496771 0.271729 0.620361 -0.234131 0.697449 1441496771 0.271729 0.620361 -0.234131 0.697449 1441496771 0.274475 0.618103 -0.236633 0.697510 1441496771 0.274475 0.618103 -0.236633 0.697510 1441496771 0.274475 0.618103 -0.236633 0.697510 1441496771 0.274475 0.618103 -0.236633 0.697510 1441496771 0.274475 0.618103 -0.236633 0.697510 1441496771 0.274475 0.618103 -0.236633 0.697510 1441496771 0.276489 0.616089 -0.238831 0.697754 1441496771 0.276489 0.616089 -0.238831 0.697754 1441496771 0.276489 0.616089 -0.238831 0.697754 1441496772 0.276489 0.616089 -0.238831 0.697754 1441496772 0.276489 0.616089 -0.238831 0.697754 1441496772 0.276489 0.616089 -0.238831 0.697754 1441496772 0.277649 0.614197 -0.240173 0.698486 1441496772 0.277649 0.614197 -0.240173 0.698486 1441496772 0.277649 0.614197 -0.240173 0.698486 1441496772 0.277649 0.614197 -0.240173 0.698486 1441496772 0.277649 0.614197 -0.240173 0.698486 1441496772 0.277649 0.614197 -0.240173 0.698486 1441496772 0.277100 0.612732 -0.239685 0.700195 1441496772 0.277100 0.612732 -0.239685 0.700195 1441496772 0.277100 0.612732 -0.239685 0.700195 1441496772 0.277100 0.612732 -0.239685 0.700195 1441496772 0.277100 0.612732 -0.239685 0.700195 1441496772 0.277100 0.612732 -0.239685 0.700195 1441496772 0.277100 0.612732 -0.239685 0.700195 1441496772 0.276245 0.611450 -0.239014 0.701843 1441496772 0.276245 0.611450 -0.239014 0.701843 1441496772 0.276245 0.611450 -0.239014 0.701843 1441496772 0.276245 0.611450 -0.239014 0.701843 1441496772 0.276245 0.611450 -0.239014 0.701843 1441496772 0.276245 0.611450 -0.239014 0.701843 1441496772 0.276489 0.610352 -0.239136 0.702637 1441496772 0.276489 0.610352 -0.239136 0.702637 1441496772 0.276489 0.610352 -0.239136 0.702637 1441496772 0.276489 0.610352 -0.239136 0.702637 1441496772 0.276489 0.610352 -0.239136 0.702637 1441496772 0.276489 0.610352 -0.239136 0.702637 1441496772 0.277222 0.609070 -0.239319 0.703491 1441496772 0.277222 0.609070 -0.239319 0.703491 1441496772 0.277222 0.609070 -0.239319 0.703491 1441496772 0.277222 0.609070 -0.239319 0.703491 1441496772 0.277222 0.609070 -0.239319 0.703491 1441496772 0.277222 0.609070 -0.239319 0.703491 1441496772 0.278564 0.607422 -0.239502 0.704285 1441496772 0.278564 0.607422 -0.239502 0.704285 1441496772 0.278564 0.607422 -0.239502 0.704285 1441496772 0.278564 0.607422 -0.239502 0.704285 1441496772 0.278564 0.607422 -0.239502 0.704285 1441496772 0.278564 0.607422 -0.239502 0.704285 1441496772 0.279358 0.606018 -0.239197 0.705261 1441496772 0.279358 0.606018 -0.239197 0.705261 1441496772 0.279358 0.606018 -0.239197 0.705261 1441496772 0.279358 0.606018 -0.239197 0.705261 1441496772 0.279358 0.606018 -0.239197 0.705261 1441496772 0.279358 0.606018 -0.239197 0.705261 1441496772 0.278992 0.604614 -0.238159 0.706970 1441496772 0.278992 0.604614 -0.238159 0.706970 1441496772 0.278992 0.604614 -0.238159 0.706970 1441496772 0.278992 0.604614 -0.238159 0.706970 1441496772 0.278992 0.604614 -0.238159 0.706970 1441496772 0.278992 0.604614 -0.238159 0.706970 1441496772 0.279785 0.604492 -0.237793 0.706909 1441496772 0.279785 0.604492 -0.237793 0.706909 1441496772 0.279785 0.604492 -0.237793 0.706909 1441496772 0.279785 0.604492 -0.237793 0.706909 1441496772 0.279785 0.604492 -0.237793 0.706909 1441496772 0.279785 0.604492 -0.237793 0.706909 1441496772 0.279785 0.604492 -0.237793 0.706909 1441496772 0.285034 0.603638 -0.239319 0.705017 1441496772 0.285034 0.603638 -0.239319 0.705017 1441496772 0.285034 0.603638 -0.239319 0.705017 1441496772 0.285034 0.603638 -0.239319 0.705017 1441496772 0.285034 0.603638 -0.239319 0.705017 1441496772 0.285034 0.603638 -0.239319 0.705017 1441496772 0.291931 0.602173 -0.241760 0.702637 1441496772 0.291931 0.602173 -0.241760 0.702637 1441496772 0.291931 0.602173 -0.241760 0.702637 1441496772 0.291931 0.602173 -0.241760 0.702637 1441496772 0.291931 0.602173 -0.241760 0.702637 1441496772 0.299011 0.599365 -0.245605 0.700684 1441496772 0.299011 0.599365 -0.245605 0.700684 1441496772 0.299011 0.599365 -0.245605 0.700684 1441496772 0.299011 0.599365 -0.245605 0.700684 1441496772 0.299011 0.599365 -0.245605 0.700684 1441496772 0.299011 0.599365 -0.245605 0.700684 1441496772 0.299011 0.599365 -0.245605 0.700684 1441496772 0.301086 0.597229 -0.245972 0.701477 1441496772 0.301086 0.597229 -0.245972 0.701477 1441496772 0.301086 0.597229 -0.245972 0.701477 1441496772 0.301086 0.597229 -0.245972 0.701477 1441496772 0.301086 0.597229 -0.245972 0.701477 1441496772 0.301086 0.597229 -0.245972 0.701477 1441496772 0.295898 0.596985 -0.241150 0.705566 1441496772 0.295898 0.596985 -0.241150 0.705566 1441496772 0.295898 0.596985 -0.241150 0.705566 1441496772 0.295898 0.596985 -0.241150 0.705566 1441496772 0.295898 0.596985 -0.241150 0.705566 1441496772 0.295898 0.596985 -0.241150 0.705566 1441496772 0.295898 0.596985 -0.241150 0.705566 1441496772 0.289063 0.597595 -0.234924 0.709961 1441496772 0.289063 0.597595 -0.234924 0.709961 1441496772 0.289063 0.597595 -0.234924 0.709961 1441496772 0.289063 0.597595 -0.234924 0.709961 1441496772 0.289063 0.597595 -0.234924 0.709961 1441496772 0.289063 0.597595 -0.234924 0.709961 1441496772 0.284790 0.598206 -0.230530 0.712646 1441496772 0.284790 0.598206 -0.230530 0.712646 1441496772 0.284790 0.598206 -0.230530 0.712646 1441496772 0.284790 0.598206 -0.230530 0.712646 1441496772 0.284790 0.598206 -0.230530 0.712646 1441496772 0.284790 0.598206 -0.230530 0.712646 1441496772 0.283325 0.598206 -0.228210 0.713928 1441496772 0.283325 0.598206 -0.228210 0.713928 1441496772 0.283325 0.598206 -0.228210 0.713928 1441496772 0.283325 0.598206 -0.228210 0.713928 1441496772 0.283325 0.598206 -0.228210 0.713928 1441496772 0.283325 0.598206 -0.228210 0.713928 1441496772 0.283325 0.598206 -0.228210 0.713928 1441496772 0.284119 0.597717 -0.228149 0.714050 1441496772 0.284119 0.597717 -0.228149 0.714050 1441496772 0.284119 0.597717 -0.228149 0.714050 1441496772 0.284119 0.597717 -0.228149 0.714050 1441496772 0.284119 0.597717 -0.228149 0.714050 1441496773 0.284119 0.597717 -0.228149 0.714050 1441496773 0.285034 0.597168 -0.229065 0.713867 1441496773 0.285034 0.597168 -0.229065 0.713867 1441496773 0.285034 0.597168 -0.229065 0.713867 1441496773 0.285034 0.597168 -0.229065 0.713867 1441496773 0.285034 0.597168 -0.229065 0.713867 1441496773 0.285034 0.597168 -0.229065 0.713867 1441496773 0.285034 0.597168 -0.229065 0.713867 1441496773 0.285889 0.596191 -0.230286 0.713928 1441496773 0.285889 0.596191 -0.230286 0.713928 1441496773 0.285889 0.596191 -0.230286 0.713928 1441496773 0.285889 0.596191 -0.230286 0.713928 1441496773 0.285889 0.596191 -0.230286 0.713928 1441496773 0.285889 0.596191 -0.230286 0.713928 1441496773 0.285706 0.595215 -0.230774 0.714661 1441496773 0.285706 0.595215 -0.230774 0.714661 1441496773 0.285706 0.595215 -0.230774 0.714661 1441496773 0.285706 0.595215 -0.230774 0.714661 1441496773 0.285706 0.595215 -0.230774 0.714661 1441496773 0.285706 0.595215 -0.230774 0.714661 1441496773 0.285706 0.595215 -0.230774 0.714661 1441496773 0.284363 0.594482 -0.230347 0.715942 1441496773 0.284363 0.594482 -0.230347 0.715942 1441496773 0.284363 0.594482 -0.230347 0.715942 1441496773 0.284363 0.594482 -0.230347 0.715942 1441496773 0.284363 0.594482 -0.230347 0.715942 1441496773 0.284363 0.594482 -0.230347 0.715942 1441496773 0.283264 0.593689 -0.229614 0.717285 1441496773 0.283264 0.593689 -0.229614 0.717285 1441496773 0.283264 0.593689 -0.229614 0.717285 1441496773 0.283264 0.593689 -0.229614 0.717285 1441496773 0.283264 0.593689 -0.229614 0.717285 1441496773 0.283264 0.593689 -0.229614 0.717285 1441496773 0.283081 0.593994 -0.229187 0.717224 1441496773 0.283081 0.593994 -0.229187 0.717224 1441496773 0.283081 0.593994 -0.229187 0.717224 1441496773 0.283081 0.593994 -0.229187 0.717224 1441496773 0.283081 0.593994 -0.229187 0.717224 1441496773 0.283081 0.593994 -0.229187 0.717224 1441496773 0.283081 0.593994 -0.229187 0.717224 1441496773 0.283508 0.593811 -0.229248 0.717224 1441496773 0.283508 0.593811 -0.229248 0.717224 1441496773 0.283508 0.593811 -0.229248 0.717224 1441496773 0.283508 0.593811 -0.229248 0.717224 1441496773 0.283508 0.593811 -0.229248 0.717224 1441496773 0.283508 0.593811 -0.229248 0.717224 1441496773 0.283875 0.593994 -0.229858 0.716736 1441496773 0.283875 0.593994 -0.229858 0.716736 1441496773 0.283875 0.593994 -0.229858 0.716736 1441496773 0.283875 0.593994 -0.229858 0.716736 1441496773 0.283875 0.593994 -0.229858 0.716736 1441496773 0.283875 0.593994 -0.229858 0.716736 1441496773 0.283875 0.593994 -0.229858 0.716736 1441496773 0.284912 0.595337 -0.232178 0.714478 1441496773 0.284912 0.595337 -0.232178 0.714478 1441496773 0.284912 0.595337 -0.232178 0.714478 1441496773 0.284912 0.595337 -0.232178 0.714478 1441496773 0.284912 0.595337 -0.232178 0.714478 1441496773 0.284912 0.595337 -0.232178 0.714478 1441496773 0.286377 0.597534 -0.234924 0.711121 1441496773 0.286377 0.597534 -0.234924 0.711121 1441496773 0.286377 0.597534 -0.234924 0.711121 1441496773 0.286377 0.597534 -0.234924 0.711121 1441496773 0.286377 0.597534 -0.234924 0.711121 1441496773 0.286377 0.597534 -0.234924 0.711121 1441496773 0.287537 0.599487 -0.237671 0.708069 1441496773 0.287537 0.599487 -0.237671 0.708069 1441496773 0.287537 0.599487 -0.237671 0.708069 1441496773 0.287537 0.599487 -0.237671 0.708069 1441496773 0.287537 0.599487 -0.237671 0.708069 1441496773 0.287537 0.599487 -0.237671 0.708069 1441496773 0.288269 0.601440 -0.239746 0.705383 1441496773 0.288269 0.601440 -0.239746 0.705383 1441496773 0.288269 0.601440 -0.239746 0.705383 1441496773 0.288269 0.601440 -0.239746 0.705383 1441496773 0.288269 0.601440 -0.239746 0.705383 1441496773 0.288269 0.601440 -0.239746 0.705383 1441496773 0.288330 0.603333 -0.241028 0.703308 1441496773 0.288330 0.603333 -0.241028 0.703308 1441496773 0.288330 0.603333 -0.241028 0.703308 1441496773 0.288330 0.603333 -0.241028 0.703308 1441496773 0.288330 0.603333 -0.241028 0.703308 1441496773 0.288330 0.603333 -0.241028 0.703308 1441496773 0.288330 0.603333 -0.241028 0.703308 1441496773 0.288635 0.604309 -0.242065 0.702026 1441496773 0.288635 0.604309 -0.242065 0.702026 1441496773 0.288635 0.604309 -0.242065 0.702026 1441496773 0.288635 0.604309 -0.242065 0.702026 1441496773 0.288635 0.604309 -0.242065 0.702026 1441496773 0.288635 0.604309 -0.242065 0.702026 1441496773 0.288635 0.604309 -0.242065 0.702026 1441496773 0.289795 0.604675 -0.243591 0.700684 1441496773 0.289795 0.604675 -0.243591 0.700684 1441496773 0.289795 0.604675 -0.243591 0.700684 1441496773 0.289795 0.604675 -0.243591 0.700684 1441496773 0.289795 0.604675 -0.243591 0.700684 1441496773 0.289795 0.604675 -0.243591 0.700684 1441496773 0.288818 0.605530 -0.244446 0.700073 1441496773 0.288818 0.605530 -0.244446 0.700073 1441496773 0.288818 0.605530 -0.244446 0.700073 1441496773 0.288818 0.605530 -0.244446 0.700073 1441496773 0.288818 0.605530 -0.244446 0.700073 1441496773 0.282715 0.609436 -0.242676 0.699768 1441496773 0.282715 0.609436 -0.242676 0.699768 1441496773 0.282715 0.609436 -0.242676 0.699768 1441496773 0.282715 0.609436 -0.242676 0.699768 1441496773 0.282715 0.609436 -0.242676 0.699768 1441496773 0.282715 0.609436 -0.242676 0.699768 1441496773 0.275330 0.612427 -0.237305 0.701904 1441496773 0.275330 0.612427 -0.237305 0.701904 1441496773 0.275330 0.612427 -0.237305 0.701904 1441496773 0.275330 0.612427 -0.237305 0.701904 1441496773 0.275330 0.612427 -0.237305 0.701904 1441496773 0.275330 0.612427 -0.237305 0.701904 1441496773 0.272278 0.614136 -0.233276 0.703003 1441496774 0.272278 0.614136 -0.233276 0.703003 1441496774 0.272278 0.614136 -0.233276 0.703003 1441496774 0.272278 0.614136 -0.233276 0.703003 1441496774 0.272278 0.614136 -0.233276 0.703003 1441496774 0.272278 0.614136 -0.233276 0.703003 1441496774 0.272278 0.614136 -0.233276 0.703003 1441496774 0.272339 0.615662 -0.231567 0.702209 1441496774 0.272339 0.615662 -0.231567 0.702209 1441496774 0.272339 0.615662 -0.231567 0.702209 1441496774 0.272339 0.615662 -0.231567 0.702209 1441496774 0.272339 0.615662 -0.231567 0.702209 1441496774 0.272339 0.615662 -0.231567 0.702209 1441496774 0.274292 0.617065 -0.232422 0.699890 1441496774 0.274292 0.617065 -0.232422 0.699890 1441496774 0.274292 0.617065 -0.232422 0.699890 1441496774 0.274292 0.617065 -0.232422 0.699890 1441496774 0.274292 0.617065 -0.232422 0.699890 1441496774 0.274292 0.617065 -0.232422 0.699890 1441496774 0.275269 0.618591 -0.233276 0.697937 1441496774 0.275269 0.618591 -0.233276 0.697937 1441496774 0.275269 0.618591 -0.233276 0.697937 1441496774 0.275269 0.618591 -0.233276 0.697937 1441496774 0.275269 0.618591 -0.233276 0.697937 1441496774 0.275269 0.618591 -0.233276 0.697937 1441496774 0.275818 0.619141 -0.234314 0.696838 1441496774 0.275818 0.619141 -0.234314 0.696838 1441496774 0.275818 0.619141 -0.234314 0.696838 1441496774 0.275818 0.619141 -0.234314 0.696838 1441496774 0.275818 0.619141 -0.234314 0.696838 1441496774 0.275818 0.619141 -0.234314 0.696838 1441496774 0.275818 0.619141 -0.234314 0.696838 1441496774 0.276062 0.619446 -0.235229 0.696167 1441496774 0.276062 0.619446 -0.235229 0.696167 1441496774 0.276062 0.619446 -0.235229 0.696167 1441496774 0.276062 0.619446 -0.235229 0.696167 1441496774 0.276062 0.619446 -0.235229 0.696167 1441496774 0.276062 0.619446 -0.235229 0.696167 1441496774 0.275940 0.619568 -0.236389 0.695740 1441496774 0.275940 0.619568 -0.236389 0.695740 1441496774 0.275940 0.619568 -0.236389 0.695740 1441496774 0.275940 0.619568 -0.236389 0.695740 1441496774 0.275940 0.619568 -0.236389 0.695740 1441496774 0.275940 0.619568 -0.236389 0.695740 1441496774 0.274719 0.618958 -0.236328 0.696716 1441496774 0.274719 0.618958 -0.236328 0.696716 1441496774 0.274719 0.618958 -0.236328 0.696716 1441496774 0.274719 0.618958 -0.236328 0.696716 1441496774 0.274719 0.618958 -0.236328 0.696716 1441496774 0.274719 0.618958 -0.236328 0.696716 1441496774 0.274719 0.618958 -0.236328 0.696716 1441496774 0.273499 0.617798 -0.234619 0.698853 1441496774 0.273499 0.617798 -0.234619 0.698853 1441496774 0.273499 0.617798 -0.234619 0.698853 1441496774 0.273499 0.617798 -0.234619 0.698853 1441496774 0.273499 0.617798 -0.234619 0.698853 1441496774 0.273499 0.617798 -0.234619 0.698853 1441496774 0.273499 0.616943 -0.234314 0.699707 1441496774 0.273499 0.616943 -0.234314 0.699707 1441496774 0.273499 0.616943 -0.234314 0.699707 1441496774 0.273499 0.616943 -0.234314 0.699707 1441496774 0.273499 0.616943 -0.234314 0.699707 1441496774 0.273499 0.616943 -0.234314 0.699707 1441496774 0.274231 0.616150 -0.234619 0.700073 1441496774 0.274231 0.616150 -0.234619 0.700073 1441496774 0.274231 0.616150 -0.234619 0.700073 1441496774 0.274231 0.616150 -0.234619 0.700073 1441496774 0.274231 0.616150 -0.234619 0.700073 1441496774 0.274231 0.616150 -0.234619 0.700073 1441496774 0.274963 0.614563 -0.234802 0.701050 1441496774 0.274963 0.614563 -0.234802 0.701050 1441496774 0.274963 0.614563 -0.234802 0.701050 1441496774 0.274963 0.614563 -0.234802 0.701050 1441496774 0.274963 0.614563 -0.234802 0.701050 1441496774 0.274963 0.614563 -0.234802 0.701050 1441496774 0.276123 0.613037 -0.235291 0.701782 1441496774 0.276123 0.613037 -0.235291 0.701782 1441496774 0.276123 0.613037 -0.235291 0.701782 1441496774 0.276123 0.613037 -0.235291 0.701782 1441496774 0.276123 0.613037 -0.235291 0.701782 1441496774 0.276123 0.613037 -0.235291 0.701782 1441496774 0.276123 0.613037 -0.235291 0.701782 1441496774 0.277649 0.611755 -0.236389 0.701904 1441496774 0.277649 0.611755 -0.236389 0.701904 1441496774 0.277649 0.611755 -0.236389 0.701904 1441496774 0.277649 0.611755 -0.236389 0.701904 1441496774 0.277649 0.611755 -0.236389 0.701904 1441496774 0.277649 0.611755 -0.236389 0.701904 1441496774 0.279114 0.610535 -0.237366 0.702087 1441496774 0.279114 0.610535 -0.237366 0.702087 1441496774 0.279114 0.610535 -0.237366 0.702087 1441496774 0.279114 0.610535 -0.237366 0.702087 1441496774 0.279114 0.610535 -0.237366 0.702087 1441496774 0.279114 0.610535 -0.237366 0.702087 1441496774 0.278992 0.609619 -0.237244 0.702942 1441496774 0.278992 0.609619 -0.237244 0.702942 1441496774 0.278992 0.609619 -0.237244 0.702942 1441496774 0.278992 0.609619 -0.237244 0.702942 1441496774 0.278992 0.609619 -0.237244 0.702942 1441496774 0.278992 0.609619 -0.237244 0.702942 1441496774 0.278442 0.609558 -0.236816 0.703369 1441496774 0.278442 0.609558 -0.236816 0.703369 1441496774 0.278442 0.609558 -0.236816 0.703369 1441496774 0.278442 0.609558 -0.236816 0.703369 1441496774 0.278442 0.609558 -0.236816 0.703369 1441496774 0.278442 0.609558 -0.236816 0.703369 1441496774 0.278442 0.609558 -0.236816 0.703369 1441496774 0.279114 0.608826 -0.237488 0.703491 1441496774 0.279114 0.608826 -0.237488 0.703491 1441496774 0.279114 0.608826 -0.237488 0.703491 1441496774 0.279114 0.608826 -0.237488 0.703491 1441496774 0.279114 0.608826 -0.237488 0.703491 1441496774 0.279785 0.607483 -0.237427 0.704468 1441496774 0.279785 0.607483 -0.237427 0.704468 1441496775 0.279785 0.607483 -0.237427 0.704468 1441496775 0.279785 0.607483 -0.237427 0.704468 1441496775 0.279785 0.607483 -0.237427 0.704468 1441496775 0.279785 0.607483 -0.237427 0.704468 1441496775 0.279785 0.607483 -0.237427 0.704468 1441496775 0.281555 0.606018 -0.238342 0.704651 1441496775 0.281555 0.606018 -0.238342 0.704651 1441496775 0.281555 0.606018 -0.238342 0.704651 1441496775 0.281555 0.606018 -0.238342 0.704651 1441496775 0.281555 0.606018 -0.238342 0.704651 1441496775 0.281555 0.606018 -0.238342 0.704651 1441496775 0.280945 0.605408 -0.237976 0.705566 1441496775 0.280945 0.605408 -0.237976 0.705566 1441496775 0.280945 0.605408 -0.237976 0.705566 1441496775 0.280945 0.605408 -0.237976 0.705566 1441496775 0.280945 0.605408 -0.237976 0.705566 1441496775 0.280945 0.605408 -0.237976 0.705566 1441496775 0.276978 0.604858 -0.234375 0.708801 1441496775 0.276978 0.604858 -0.234375 0.708801 1441496775 0.276978 0.604858 -0.234375 0.708801 1441496775 0.276978 0.604858 -0.234375 0.708801 1441496775 0.276978 0.604858 -0.234375 0.708801 1441496775 0.276978 0.604858 -0.234375 0.708801 1441496775 0.274292 0.603455 -0.230225 0.712341 1441496775 0.274292 0.603455 -0.230225 0.712341 1441496775 0.274292 0.603455 -0.230225 0.712341 1441496775 0.274292 0.603455 -0.230225 0.712341 1441496775 0.274292 0.603455 -0.230225 0.712341 1441496775 0.274292 0.603455 -0.230225 0.712341 1441496775 0.274841 0.602295 -0.228394 0.713745 1441496775 0.274841 0.602295 -0.228394 0.713745 1441496775 0.274841 0.602295 -0.228394 0.713745 1441496775 0.274841 0.602295 -0.228394 0.713745 1441496775 0.274841 0.602295 -0.228394 0.713745 1441496775 0.274841 0.602295 -0.228394 0.713745 1441496775 0.277771 0.601135 -0.229431 0.713318 1441496775 0.277771 0.601135 -0.229431 0.713318 1441496775 0.277771 0.601135 -0.229431 0.713318 1441496775 0.277771 0.601135 -0.229431 0.713318 1441496775 0.277771 0.601135 -0.229431 0.713318 1441496775 0.277771 0.601135 -0.229431 0.713318 1441496775 0.279907 0.599060 -0.230286 0.713928 1441496775 0.279907 0.599060 -0.230286 0.713928 1441496775 0.279907 0.599060 -0.230286 0.713928 1441496775 0.279907 0.599060 -0.230286 0.713928 1441496775 0.279907 0.599060 -0.230286 0.713928 1441496775 0.279907 0.599060 -0.230286 0.713928 1441496775 0.279907 0.599060 -0.230286 0.713928 1441496775 0.282288 0.598022 -0.231689 0.713379 1441496775 0.282288 0.598022 -0.231689 0.713379 1441496775 0.282288 0.598022 -0.231689 0.713379 1441496775 0.282288 0.598022 -0.231689 0.713379 1441496775 0.282288 0.598022 -0.231689 0.713379 1441496775 0.282288 0.598022 -0.231689 0.713379 1441496775 0.283691 0.597412 -0.232605 0.713074 1441496775 0.283691 0.597412 -0.232605 0.713074 1441496775 0.283691 0.597412 -0.232605 0.713074 1441496775 0.283691 0.597412 -0.232605 0.713074 1441496775 0.283691 0.597412 -0.232605 0.713074 1441496775 0.283691 0.597412 -0.232605 0.713074 1441496775 0.284302 0.595886 -0.232544 0.714111 1441496775 0.284302 0.595886 -0.232544 0.714111 1441496775 0.284302 0.595886 -0.232544 0.714111 1441496775 0.284302 0.595886 -0.232544 0.714111 1441496775 0.284302 0.595886 -0.232544 0.714111 1441496775 0.284302 0.595886 -0.232544 0.714111 1441496775 0.284302 0.595886 -0.232544 0.714111 1441496775 0.284851 0.593872 -0.232361 0.715637 1441496775 0.284851 0.593872 -0.232361 0.715637 1441496775 0.284851 0.593872 -0.232361 0.715637 1441496775 0.284851 0.593872 -0.232361 0.715637 1441496775 0.284851 0.593872 -0.232361 0.715637 1441496775 0.284851 0.593872 -0.232361 0.715637 1441496775 0.285095 0.592468 -0.232605 0.716614 1441496775 0.285095 0.592468 -0.232605 0.716614 1441496775 0.285095 0.592468 -0.232605 0.716614 1441496775 0.285095 0.592468 -0.232605 0.716614 1441496775 0.285095 0.592468 -0.232605 0.716614 1441496775 0.285095 0.592468 -0.232605 0.716614 1441496775 0.285278 0.591248 -0.232605 0.717529 1441496775 0.285278 0.591248 -0.232605 0.717529 1441496775 0.285278 0.591248 -0.232605 0.717529 1441496775 0.285278 0.591248 -0.232605 0.717529 1441496775 0.285278 0.591248 -0.232605 0.717529 1441496775 0.285278 0.591248 -0.232605 0.717529 1441496775 0.284729 0.591003 -0.232361 0.718018 1441496775 0.284729 0.591003 -0.232361 0.718018 1441496775 0.284729 0.591003 -0.232361 0.718018 1441496775 0.284729 0.591003 -0.232361 0.718018 1441496775 0.284729 0.591003 -0.232361 0.718018 1441496775 0.284729 0.591003 -0.232361 0.718018 1441496775 0.284912 0.590820 -0.232300 0.718140 1441496775 0.284912 0.590820 -0.232300 0.718140 1441496775 0.284912 0.590820 -0.232300 0.718140 1441496775 0.284912 0.590820 -0.232300 0.718140 1441496775 0.284912 0.590820 -0.232300 0.718140 1441496775 0.284912 0.590820 -0.232300 0.718140 1441496775 0.284912 0.590820 -0.232300 0.718140 1441496775 0.286072 0.590454 -0.233093 0.717712 1441496775 0.286072 0.590454 -0.233093 0.717712 1441496775 0.286072 0.590454 -0.233093 0.717712 1441496775 0.286072 0.590454 -0.233093 0.717712 1441496775 0.286072 0.590454 -0.233093 0.717712 1441496775 0.286072 0.590454 -0.233093 0.717712 1441496775 0.288635 0.589661 -0.234680 0.716858 1441496775 0.288635 0.589661 -0.234680 0.716858 1441496775 0.288635 0.589661 -0.234680 0.716858 1441496775 0.288635 0.589661 -0.234680 0.716858 1441496775 0.288635 0.589661 -0.234680 0.716858 1441496775 0.288635 0.589661 -0.234680 0.716858 1441496775 0.288635 0.589661 -0.234680 0.716858 1441496775 0.290527 0.588745 -0.235535 0.716553 1441496775 0.290527 0.588745 -0.235535 0.716553 1441496775 0.290527 0.588745 -0.235535 0.716553 1441496776 0.290527 0.588745 -0.235535 0.716553 1441496776 0.290527 0.588745 -0.235535 0.716553 1441496776 0.290527 0.588745 -0.235535 0.716553 1441496776 0.291626 0.588196 -0.236145 0.716370 1441496776 0.291626 0.588196 -0.236145 0.716370 1441496776 0.291626 0.588196 -0.236145 0.716370 1441496776 0.291626 0.588196 -0.236145 0.716370 1441496776 0.291626 0.588196 -0.236145 0.716370 1441496776 0.291626 0.588196 -0.236145 0.716370 1441496776 0.292664 0.588501 -0.237000 0.715393 1441496776 0.292664 0.588501 -0.237000 0.715393 1441496776 0.292664 0.588501 -0.237000 0.715393 1441496776 0.292664 0.588501 -0.237000 0.715393 1441496776 0.292664 0.588501 -0.237000 0.715393 1441496776 0.292664 0.588501 -0.237000 0.715393 1441496776 0.293274 0.588989 -0.237122 0.714661 1441496776 0.293274 0.588989 -0.237122 0.714661 1441496776 0.293274 0.588989 -0.237122 0.714661 1441496776 0.293274 0.588989 -0.237122 0.714661 1441496776 0.293274 0.588989 -0.237122 0.714661 1441496776 0.293762 0.589661 -0.237732 0.713684 1441496776 0.293762 0.589661 -0.237732 0.713684 1441496776 0.293762 0.589661 -0.237732 0.713684 1441496776 0.293762 0.589661 -0.237732 0.713684 1441496776 0.293762 0.589661 -0.237732 0.713684 1441496776 0.293762 0.589661 -0.237732 0.713684 1441496776 0.293884 0.590271 -0.238464 0.712952 1441496776 0.293884 0.590271 -0.238464 0.712952 1441496776 0.293884 0.590271 -0.238464 0.712952 1441496776 0.293884 0.590271 -0.238464 0.712952 1441496776 0.293884 0.590271 -0.238464 0.712952 1441496776 0.293884 0.590271 -0.238464 0.712952 1441496776 0.293884 0.590271 -0.238464 0.712952 1441496776 0.294495 0.590515 -0.239868 0.711975 1441496776 0.294495 0.590515 -0.239868 0.711975 1441496776 0.294495 0.590515 -0.239868 0.711975 1441496776 0.294495 0.590515 -0.239868 0.711975 1441496776 0.294495 0.590515 -0.239868 0.711975 1441496776 0.294495 0.590515 -0.239868 0.711975 1441496776 0.293579 0.591309 -0.240173 0.711609 1441496776 0.293579 0.591309 -0.240173 0.711609 1441496776 0.293579 0.591309 -0.240173 0.711609 1441496776 0.293579 0.591309 -0.240173 0.711609 1441496776 0.293579 0.591309 -0.240173 0.711609 1441496776 0.293579 0.591309 -0.240173 0.711609 1441496776 0.288818 0.593750 -0.237183 0.712524 1441496776 0.288818 0.593750 -0.237183 0.712524 1441496776 0.288818 0.593750 -0.237183 0.712524 1441496776 0.288818 0.593750 -0.237183 0.712524 1441496776 0.288818 0.593750 -0.237183 0.712524 1441496776 0.288818 0.593750 -0.237183 0.712524 1441496776 0.283142 0.596680 -0.232605 0.713867 1441496776 0.283142 0.596680 -0.232605 0.713867 1441496776 0.283142 0.596680 -0.232605 0.713867 1441496776 0.283142 0.596680 -0.232605 0.713867 1441496776 0.283142 0.596680 -0.232605 0.713867 1441496776 0.283142 0.596680 -0.232605 0.713867 1441496776 0.280457 0.599548 -0.230042 0.713379 1441496776 0.280457 0.599548 -0.230042 0.713379 1441496776 0.280457 0.599548 -0.230042 0.713379 1441496776 0.280457 0.599548 -0.230042 0.713379 1441496776 0.280457 0.599548 -0.230042 0.713379 1441496776 0.280457 0.599548 -0.230042 0.713379 1441496776 0.279541 0.602295 -0.228882 0.711792 1441496776 0.279541 0.602295 -0.228882 0.711792 1441496776 0.279541 0.602295 -0.228882 0.711792 1441496776 0.279541 0.602295 -0.228882 0.711792 1441496776 0.279541 0.602295 -0.228882 0.711792 1441496776 0.279541 0.602295 -0.228882 0.711792 1441496776 0.279419 0.604492 -0.229126 0.709900 1441496776 0.279419 0.604492 -0.229126 0.709900 1441496776 0.279419 0.604492 -0.229126 0.709900 1441496776 0.279419 0.604492 -0.229126 0.709900 1441496776 0.279419 0.604492 -0.229126 0.709900 1441496776 0.279419 0.604492 -0.229126 0.709900 1441496776 0.279785 0.606873 -0.230713 0.707153 1441496776 0.279785 0.606873 -0.230713 0.707153 1441496776 0.279785 0.606873 -0.230713 0.707153 1441496776 0.279785 0.606873 -0.230713 0.707153 1441496776 0.279785 0.606873 -0.230713 0.707153 1441496776 0.279785 0.606873 -0.230713 0.707153 1441496776 0.280273 0.609070 -0.232666 0.704468 1441496776 0.280273 0.609070 -0.232666 0.704468 1441496776 0.280273 0.609070 -0.232666 0.704468 1441496776 0.280273 0.609070 -0.232666 0.704468 1441496776 0.280273 0.609070 -0.232666 0.704468 1441496776 0.280273 0.609070 -0.232666 0.704468 1441496776 0.279297 0.611328 -0.233276 0.702698 1441496776 0.279297 0.611328 -0.233276 0.702698 1441496776 0.279297 0.611328 -0.233276 0.702698 1441496776 0.279297 0.611328 -0.233276 0.702698 1441496776 0.279297 0.611328 -0.233276 0.702698 1441496776 0.279297 0.611328 -0.233276 0.702698 1441496776 0.279297 0.611328 -0.233276 0.702698 1441496776 0.277344 0.613037 -0.232788 0.702148 1441496776 0.277344 0.613037 -0.232788 0.702148 1441496776 0.277344 0.613037 -0.232788 0.702148 1441496776 0.277344 0.613037 -0.232788 0.702148 1441496776 0.277344 0.613037 -0.232788 0.702148 1441496776 0.277344 0.613037 -0.232788 0.702148 1441496776 0.275085 0.614563 -0.231628 0.702026 1441496776 0.275085 0.614563 -0.231628 0.702026 1441496776 0.275085 0.614563 -0.231628 0.702026 1441496776 0.275085 0.614563 -0.231628 0.702026 1441496776 0.275085 0.614563 -0.231628 0.702026 1441496776 0.275085 0.614563 -0.231628 0.702026 1441496776 0.273804 0.616455 -0.231140 0.701111 1441496776 0.273804 0.616455 -0.231140 0.701111 1441496776 0.273804 0.616455 -0.231140 0.701111 1441496776 0.273804 0.616455 -0.231140 0.701111 1441496777 0.273804 0.616455 -0.231140 0.701111 1441496777 0.273804 0.616455 -0.231140 0.701111 1441496777 0.273560 0.617493 -0.231812 0.700073 1441496777 0.273560 0.617493 -0.231812 0.700073 1441496777 0.273560 0.617493 -0.231812 0.700073 1441496777 0.273560 0.617493 -0.231812 0.700073 1441496777 0.273560 0.617493 -0.231812 0.700073 1441496777 0.273560 0.617493 -0.231812 0.700073 1441496777 0.274048 0.618103 -0.232849 0.698975 1441496777 0.274048 0.618103 -0.232849 0.698975 1441496777 0.274048 0.618103 -0.232849 0.698975 1441496777 0.274048 0.618103 -0.232849 0.698975 1441496777 0.274048 0.618103 -0.232849 0.698975 1441496777 0.274048 0.618103 -0.232849 0.698975 1441496777 0.274109 0.618530 -0.233521 0.698364 1441496777 0.274109 0.618530 -0.233521 0.698364 1441496777 0.274109 0.618530 -0.233521 0.698364 1441496777 0.274109 0.618530 -0.233521 0.698364 1441496777 0.274109 0.618530 -0.233521 0.698364 1441496777 0.274109 0.618530 -0.233521 0.698364 1441496777 
0.286072 0.601318 -0.240662 0.706116 1441496779 0.286072 0.601318 -0.240662 0.706116 1441496779 0.286072 0.601318 -0.240662 0.706116 1441496779 0.286072 0.601318 -0.240662 0.706116 1441496779 0.285706 0.602661 -0.242859 0.704346 1441496779 0.285706 0.602661 -0.242859 0.704346 1441496779 0.285706 0.602661 -0.242859 0.704346 1441496779 0.285706 0.602661 -0.242859 0.704346 1441496779 0.283508 0.604675 -0.243774 0.703186 1441496779 0.283508 0.604675 -0.243774 0.703186 1441496779 0.283508 0.604675 -0.243774 0.703186 1441496779 0.283508 0.604675 -0.243774 0.703186 1441496779 0.283508 0.604675 -0.243774 0.703186 1441496779 0.283508 0.604675 -0.243774 0.703186 1441496779 0.283508 0.604675 -0.243774 0.703186 1441496779 0.280884 0.606750 -0.243591 0.702515 1441496779 0.280884 0.606750 -0.243591 0.702515 1441496779 0.280884 0.606750 -0.243591 0.702515 1441496779 0.280884 0.606750 -0.243591 0.702515 1441496779 0.280884 0.606750 -0.243591 0.702515 1441496779 0.280884 0.606750 -0.243591 0.702515 1441496779 0.278198 0.608887 -0.242859 0.701965 1441496779 0.278198 0.608887 -0.242859 0.701965 1441496779 0.278198 0.608887 -0.242859 0.701965 1441496779 0.278198 0.608887 -0.242859 0.701965 1441496779 0.278198 0.608887 -0.242859 0.701965 1441496779 0.278198 0.608887 -0.242859 0.701965 1441496779 0.277832 0.609497 -0.243347 0.701416 1441496779 0.277832 0.609497 -0.243347 0.701416 1441496779 0.277832 0.609497 -0.243347 0.701416 1441496779 0.277832 0.609497 -0.243347 0.701416 1441496779 0.277832 0.609497 -0.243347 0.701416 1441496779 0.277832 0.609497 -0.243347 0.701416 1441496779 0.277832 0.609497 -0.243347 0.701416 1441496779 0.278259 0.610046 -0.244751 0.700256 1441496780 0.278259 0.610046 -0.244751 0.700256 1441496780 0.278259 0.610046 -0.244751 0.700256 1441496780 0.278259 0.610046 -0.244751 0.700256 1441496780 0.278259 0.610046 -0.244751 0.700256 1441496780 0.276794 0.612305 -0.245728 0.698608 1441496780 0.276794 0.612305 -0.245728 0.698608 1441496780 0.276794 0.612305 -0.245728 0.698608 1441496780 0.276794 0.612305 -0.245728 0.698608 1441496780 0.276794 0.612305 -0.245728 0.698608 1441496780 0.276794 0.612305 -0.245728 0.698608 1441496780 0.275879 0.614075 -0.246277 0.697205 1441496780 0.275879 0.614075 -0.246277 0.697205 1441496780 0.275879 0.614075 -0.246277 0.697205 1441496780 0.275879 0.614075 -0.246277 0.697205 1441496780 0.275879 0.614075 -0.246277 0.697205 1441496780 0.275879 0.614075 -0.246277 0.697205 1441496780 0.276733 0.614258 -0.247009 0.696411 1441496780 0.276733 0.614258 -0.247009 0.696411 1441496780 0.276733 0.614258 -0.247009 0.696411 1441496780 0.276733 0.614258 -0.247009 0.696411 1441496780 0.276733 0.614258 -0.247009 0.696411 1441496780 0.276733 0.614258 -0.247009 0.696411 1441496780 0.276733 0.614258 -0.247009 0.696411 1441496780 0.277039 0.614807 -0.247131 0.695801 1441496780 0.277039 0.614807 -0.247131 0.695801 1441496780 0.277039 0.614807 -0.247131 0.695801 1441496780 0.277039 0.614807 -0.247131 0.695801 1441496780 0.277039 0.614807 -0.247131 0.695801 1441496780 0.277039 0.614807 -0.247131 0.695801 1441496780 0.276794 0.615295 -0.246887 0.695557 1441496780 0.276794 0.615295 -0.246887 0.695557 1441496780 0.276794 0.615295 -0.246887 0.695557 1441496780 0.276794 0.615295 -0.246887 0.695557 1441496780 0.276794 0.615295 -0.246887 0.695557 1441496780 0.276794 0.615295 -0.246887 0.695557 1441496780 0.276428 0.615295 -0.245789 0.696106 1441496780 0.276428 0.615295 -0.245789 0.696106 1441496780 0.276428 0.615295 -0.245789 0.696106 1441496780 0.276428 0.615295 -0.245789 0.696106 1441496780 0.276428 0.615295 -0.245789 0.696106 1441496780 0.276428 0.615295 -0.245789 0.696106 1441496780 0.276367 0.614624 -0.243591 0.697449 1441496780 0.276367 0.614624 -0.243591 0.697449 1441496780 0.276367 0.614624 -0.243591 0.697449 1441496780 0.276367 0.614624 -0.243591 0.697449 1441496780 0.276367 0.614624 -0.243591 0.697449 1441496780 0.276367 0.614624 -0.243591 0.697449 1441496780 0.275879 0.613708 -0.241150 0.699341 1441496780 0.275879 0.613708 -0.241150 0.699341 1441496780 0.275879 0.613708 -0.241150 0.699341 1441496780 0.275879 0.613708 -0.241150 0.699341 1441496780 0.275879 0.613708 -0.241150 0.699341 1441496780 0.275879 0.613708 -0.241150 0.699341 1441496780 0.274475 0.612976 -0.238037 0.701538 1441496780 0.274475 0.612976 -0.238037 0.701538 1441496780 0.274475 0.612976 -0.238037 0.701538 1441496780 0.274475 0.612976 -0.238037 0.701538 1441496780 0.274475 0.612976 -0.238037 0.701538 1441496780 0.274475 0.612976 -0.238037 0.701538 1441496780 0.272644 0.612061 -0.235596 0.703918 1441496780 0.272644 0.612061 -0.235596 0.703918 1441496780 0.272644 0.612061 -0.235596 0.703918 1441496780 0.272644 0.612061 -0.235596 0.703918 1441496780 0.272644 0.612061 -0.235596 0.703918 1441496780 0.272644 0.612061 -0.235596 0.703918 1441496780 0.272644 0.612061 -0.235596 0.703918 1441496780 0.272888 0.610535 -0.234741 0.705444 1441496780 0.272888 0.610535 -0.234741 0.705444 1441496780 0.272888 0.610535 -0.234741 0.705444 1441496780 0.272888 0.610535 -0.234741 0.705444 1441496780 0.272888 0.610535 -0.234741 0.705444 1441496780 0.272888 0.610535 -0.234741 0.705444 1441496780 0.271301 0.609375 -0.233398 0.707458 1441496780 0.271301 0.609375 -0.233398 0.707458 1441496780 0.271301 0.609375 -0.233398 0.707458 1441496780 0.271301 0.609375 -0.233398 0.707458 1441496780 0.271301 0.609375 -0.233398 0.707458 1441496780 0.271301 0.609375 -0.233398 0.707458 1441496780 0.271301 0.609375 -0.233398 0.707458 1441496780 0.269958 0.607422 -0.230591 0.710571 1441496780 0.269958 0.607422 -0.230591 0.710571 1441496780 0.269958 0.607422 -0.230591 0.710571 1441496780 0.269958 0.607422 -0.230591 0.710571 1441496780 0.269958 0.607422 -0.230591 0.710571 1441496780 0.269958 0.607422 -0.230591 0.710571 1441496780 0.270020 0.605469 -0.229187 0.712646 1441496780 0.270020 0.605469 -0.229187 0.712646 1441496780 0.270020 0.605469 -0.229187 0.712646 1441496780 0.270020 0.605469 -0.229187 0.712646 1441496780 0.270020 0.605469 -0.229187 0.712646 1441496780 0.273193 0.603271 -0.230469 0.712891 1441496780 0.273193 0.603271 -0.230469 0.712891 1441496780 0.273193 0.603271 -0.230469 0.712891 1441496780 0.273193 0.603271 -0.230469 0.712891 1441496780 0.273193 0.603271 -0.230469 0.712891 1441496780 0.273193 0.603271 -0.230469 0.712891 1441496780 0.273193 0.603271 -0.230469 0.712891 1441496780 0.277710 0.601318 -0.233887 0.711670 1441496780 0.277710 0.601318 -0.233887 0.711670 1441496780 0.277710 0.601318 -0.233887 0.711670 1441496780 0.277710 0.601318 -0.233887 0.711670 1441496780 0.277710 0.601318 -0.233887 0.711670 1441496780 0.277710 0.601318 -0.233887 0.711670 1441496780 0.282654 0.598816 -0.238098 0.710449 1441496780 0.282654 0.598816 -0.238098 0.710449 1441496780 0.282654 0.598816 -0.238098 0.710449 1441496780 0.282654 0.598816 -0.238098 0.710449 1441496780 0.282654 0.598816 -0.238098 0.710449 1441496780 0.282654 0.598816 -0.238098 0.710449 1441496780 0.285034 0.597229 -0.241638 0.709656 1441496780 0.285034 0.597229 -0.241638 0.709656 1441496780 0.285034 0.597229 -0.241638 0.709656 1441496781 0.285034 0.597229 -0.241638 0.709656 1441496781 0.285034 0.597229 -0.241638 0.709656 1441496781 0.285034 0.597229 -0.241638 0.709656 1441496781 0.285034 0.596252 -0.243530 0.709778 1441496781 0.285034 0.596252 -0.243530 0.709778 1441496781 0.285034 0.596252 -0.243530 0.709778 1441496781 0.285034 0.596252 -0.243530 0.709778 1441496781 0.285034 0.596252 -0.243530 0.709778 1441496781 0.285034 0.596252 -0.243530 0.709778 1441496781 0.285034 0.596252 -0.243530 0.709778 1441496781 0.281555 0.597046 -0.243225 0.710632 1441496781 0.281555 0.597046 -0.243225 0.710632 1441496781 0.281555 0.597046 -0.243225 0.710632 1441496781 0.281555 0.597046 -0.243225 0.710632 1441496781 0.281555 0.597046 -0.243225 0.710632 1441496781 0.281555 0.597046 -0.243225 0.710632 1441496781 0.277222 0.597717 -0.240723 0.712646 1441496781 0.277222 0.597717 -0.240723 0.712646 1441496781 0.277222 0.597717 -0.240723 0.712646 1441496781 0.277222 0.597717 -0.240723 0.712646 1441496781 0.277222 0.597717 -0.240723 0.712646 1441496781 0.277222 0.597717 -0.240723 0.712646 1441496781 0.277222 0.597717 -0.240723 0.712646 1441496781 0.273804 0.598083 -0.237427 0.714722 1441496781 0.273804 0.598083 -0.237427 0.714722 1441496781 0.273804 0.598083 -0.237427 0.714722 1441496781 0.273804 0.598083 -0.237427 0.714722 1441496781 0.273804 0.598083 -0.237427 0.714722 1441496781 0.273804 0.598083 -0.237427 0.714722 1441496781 0.273315 0.597290 -0.235535 0.716248 1441496781 0.273315 0.597290 -0.235535 0.716248 1441496781 0.273315 0.597290 -0.235535 0.716248 1441496781 0.273315 0.597290 -0.235535 0.716248 1441496781 0.273315 0.597290 -0.235535 0.716248 1441496781 0.273315 0.597290 -0.235535 0.716248 1441496781 0.273315 0.597290 -0.235535 0.716248 1441496781 0.275635 0.596619 -0.237183 0.715332 1441496781 0.275635 0.596619 -0.237183 0.715332 1441496781 0.275635 0.596619 -0.237183 0.715332 1441496781 0.275635 0.596619 -0.237183 0.715332 1441496781 0.275635 0.596619 -0.237183 0.715332 1441496781 0.275635 0.596619 -0.237183 0.715332 1441496781 0.276917 0.596252 -0.238342 0.714783 1441496781 0.276917 0.596252 -0.238342 0.714783 1441496781 0.276917 0.596252 -0.238342 0.714783 1441496781 0.276917 0.596252 -0.238342 0.714783 1441496781 0.276917 0.596252 -0.238342 0.714783 1441496781 0.276917 0.596252 -0.238342 0.714783 1441496781 0.277405 0.595886 -0.239197 0.714600 1441496781 0.277405 0.595886 -0.239197 0.714600 1441496781 0.277405 0.595886 -0.239197 0.714600 1441496781 0.277405 0.595886 -0.239197 0.714600 1441496781 0.277405 0.595886 -0.239197 0.714600 1441496781 0.277405 0.595886 -0.239197 0.714600 1441496781 0.277405 0.595886 -0.239197 0.714600 1441496781 0.277954 0.595459 -0.239380 0.714722 1441496781 0.277954 0.595459 -0.239380 0.714722 1441496781 0.277954 0.595459 -0.239380 0.714722 1441496781 0.277954 0.595459 -0.239380 0.714722 1441496781 0.277954 0.595459 -0.239380 0.714722 1441496781 0.277954 0.595459 -0.239380 0.714722 1441496781 0.278259 0.595337 -0.239075 0.714722 1441496781 0.278259 0.595337 -0.239075 0.714722 1441496781 0.278259 0.595337 -0.239075 0.714722 1441496781 0.278259 0.595337 -0.239075 0.714722 1441496781 0.278259 0.595337 -0.239075 0.714722 1441496781 0.278259 0.595337 -0.239075 0.714722 1441496781 0.278381 0.595276 -0.238037 0.715088 1441496781 0.278381 0.595276 -0.238037 0.715088 1441496781 0.278381 0.595276 -0.238037 0.715088 1441496781 0.278381 0.595276 -0.238037 0.715088 1441496781 0.278381 0.595276 -0.238037 0.715088 1441496781 0.278381 0.595276 -0.238037 0.715088 1441496781 0.278381 0.595276 -0.238037 0.715088 1441496781 0.277771 0.594788 -0.235779 0.716553 1441496781 0.277771 0.594788 -0.235779 0.716553 1441496781 0.277771 0.594788 -0.235779 0.716553 1441496781 0.277771 0.594788 -0.235779 0.716553 1441496781 0.277771 0.594238 -0.233582 0.717712 1441496781 0.277771 0.594238 -0.233582 0.717712 1441496781 0.277771 0.594238 -0.233582 0.717712 1441496781 0.277771 0.594238 -0.233582 0.717712 1441496781 0.277771 0.594238 -0.233582 0.717712 1441496781 0.277771 0.594238 -0.233582 0.717712 1441496781 0.277710 0.593750 -0.231995 0.718628 1441496781 0.277710 0.593750 -0.231995 0.718628 1441496781 0.277710 0.593750 -0.231995 0.718628 1441496781 0.277710 0.593750 -0.231995 0.718628 1441496781 0.277710 0.593750 -0.231995 0.718628 1441496781 0.277710 0.593750 -0.231995 0.718628 1441496781 0.277832 0.592712 -0.230713 0.719849 1441496781 0.277832 0.592712 -0.230713 0.719849 1441496781 0.277832 0.592712 -0.230713 0.719849 1441496781 0.277832 0.592712 -0.230713 0.719849 1441496781 0.277832 0.592712 -0.230713 0.719849 1441496781 0.277832 0.592712 -0.230713 0.719849 1441496781 0.277893 0.591003 -0.229980 0.721436 1441496781 0.277893 0.591003 -0.229980 0.721436 1441496781 0.277893 0.591003 -0.229980 0.721436 1441496781 0.277893 0.591003 -0.229980 0.721436 1441496781 0.277893 0.591003 -0.229980 0.721436 1441496781 0.277893 0.591003 -0.229980 0.721436 1441496781 0.277588 0.589478 -0.228333 0.723328 1441496781 0.277588 0.589478 -0.228333 0.723328 1441496781 0.277588 0.589478 -0.228333 0.723328 1441496781 0.277588 0.589478 -0.228333 0.723328 1441496781 0.277588 0.589478 -0.228333 0.723328 1441496781 0.277588 0.589478 -0.228333 0.723328 1441496781 0.277588 0.589478 -0.228333 0.723328 1441496781 0.275269 0.589172 -0.225769 0.725281 1441496781 0.275269 0.589172 -0.225769 0.725281 1441496781 0.275269 0.589172 -0.225769 0.725281 1441496782 0.275269 0.589172 -0.225769 0.725281 1441496782 0.275269 0.589172 -0.225769 0.725281 1441496782 0.275269 0.589172 -0.225769 0.725281 1441496782 0.275818 0.589294 -0.224304 0.725464 1441496782 0.275818 0.589294 -0.224304 0.725464 1441496782 0.275818 0.589294 -0.224304 0.725464 1441496782 0.275818 0.589294 -0.224304 0.725464 1441496782 0.275818 0.589294 -0.224304 0.725464 1441496782 0.275818 0.589294 -0.224304 0.725464 1441496782 0.283508 0.587830 -0.229431 0.722046 1441496782 0.283508 0.587830 -0.229431 0.722046 1441496782 0.283508 0.587830 -0.229431 0.722046 1441496782 0.283508 0.587830 -0.229431 0.722046 1441496782 0.283508 0.587830 -0.229431 0.722046 1441496782 0.283508 0.587830 -0.229431 0.722046 1441496782 0.283508 0.587830 -0.229431 0.722046 1441496782 0.291199 0.586121 -0.234009 0.718933 1441496782 0.291199 0.586121 -0.234009 0.718933 1441496782 0.291199 0.586121 -0.234009 0.718933 1441496782 0.291199 0.586121 -0.234009 0.718933 1441496782 0.291199 0.586121 -0.234009 0.718933 1441496782 0.291199 0.586121 -0.234009 0.718933 1441496782 0.298401 0.584167 -0.239807 0.715637 1441496782 0.298401 0.584167 -0.239807 0.715637 1441496782 0.298401 0.584167 -0.239807 0.715637 1441496782 0.298401 0.584167 -0.239807 0.715637 1441496782 0.298401 0.584167 -0.239807 0.715637 1441496782 0.298401 0.584167 -0.239807 0.715637 1441496782 0.303223 0.583557 -0.244751 0.712463 1441496782 0.303223 0.583557 -0.244751 0.712463 1441496782 0.303223 0.583557 -0.244751 0.712463 1441496782 0.303223 0.583557 -0.244751 0.712463 1441496782 0.303223 0.583557 -0.244751 0.712463 1441496782 0.303223 0.583557 -0.244751 0.712463 1441496782 0.303223 0.583557 -0.244751 0.712463 1441496782 0.303711 0.584717 -0.247742 0.710205 1441496782 0.303711 0.584717 -0.247742 0.710205 1441496782 0.303711 0.584717 -0.247742 0.710205 1441496782 0.303711 0.584717 -0.247742 0.710205 1441496782 0.303711 0.584717 -0.247742 0.710205 1441496782 0.303711 0.584717 -0.247742 0.710205 1441496782 0.301575 0.587708 -0.250549 0.707703 1441496782 0.301575 0.587708 -0.250549 0.707703 1441496782 0.301575 0.587708 -0.250549 0.707703 1441496782 0.301575 0.587708 -0.250549 0.707703 1441496782 0.301575 0.587708 -0.250549 0.707703 1441496782 0.301575 0.587708 -0.250549 0.707703 1441496782 0.296753 0.592041 -0.250977 0.705933 1441496782 0.296753 0.592041 -0.250977 0.705933 1441496782 0.296753 0.592041 -0.250977 0.705933 1441496782 0.296753 0.592041 -0.250977 0.705933 1441496782 0.296753 0.592041 -0.250977 0.705933 1441496782 0.296753 0.592041 -0.250977 0.705933 1441496782 0.291748 0.597351 -0.250916 0.703552 1441496782 0.291748 0.597351 -0.250916 0.703552 1441496782 0.291748 0.597351 -0.250916 0.703552 1441496782 0.291748 0.597351 -0.250916 0.703552 1441496782 0.291748 0.597351 -0.250916 0.703552 1441496782 0.291748 0.597351 -0.250916 0.703552 1441496782 0.291748 0.597351 -0.250916 0.703552 1441496782 0.288757 0.600769 -0.250366 0.702148 1441496782 0.288757 0.600769 -0.250366 0.702148 1441496782 0.288757 0.600769 -0.250366 0.702148 1441496782 0.288757 0.600769 -0.250366 0.702148 1441496782 0.288757 0.600769 -0.250366 0.702148 1441496782 0.288757 0.600769 -0.250366 0.702148 1441496782 0.288757 0.600769 -0.250366 0.702148 1441496782 0.286316 0.603882 -0.249634 0.700684 1441496782 0.286316 0.603882 -0.249634 0.700684 1441496782 0.286316 0.603882 -0.249634 0.700684 1441496782 0.286316 0.603882 -0.249634 0.700684 1441496782 0.286316 0.603882 -0.249634 0.700684 1441496782 0.286316 0.603882 -0.249634 0.700684 1441496782 0.282593 0.607483 -0.248108 0.699585 1441496782 0.282593 0.607483 -0.248108 0.699585 1441496782 0.282593 0.607483 -0.248108 0.699585 1441496782 0.282593 0.607483 -0.248108 0.699585 1441496782 0.282593 0.607483 -0.248108 0.699585 1441496782 0.282593 0.607483 -0.248108 0.699585 1441496782 0.282593 0.607483 -0.248108 0.699585 1441496782 0.279480 0.609924 -0.245972 0.699524 1441496782 0.279480 0.609924 -0.245972 0.699524 1441496782 0.279480 0.609924 -0.245972 0.699524 1441496782 0.279480 0.609924 -0.245972 0.699524 1441496782 0.279480 0.609924 -0.245972 0.699524 1441496782 0.279480 0.609924 -0.245972 0.699524 1441496782 0.278625 0.610779 -0.245178 0.699402 1441496782 0.278625 0.610779 -0.245178 0.699402 1441496782 0.278625 0.610779 -0.245178 0.699402 1441496782 0.278625 0.610779 -0.245178 0.699402 1441496782 0.278625 0.610779 -0.245178 0.699402 1441496782 0.278625 0.610779 -0.245178 0.699402 1441496782 0.278625 0.610779 -0.245178 0.699402 1441496782 0.276306 0.612305 -0.243347 0.699585 1441496782 0.276306 0.612305 -0.243347 0.699585 1441496782 0.276306 0.612305 -0.243347 0.699585 1441496782 0.276306 0.612305 -0.243347 0.699585 1441496782 0.276306 0.612305 -0.243347 0.699585 1441496782 0.276306 0.612305 -0.243347 0.699585 1441496782 0.274109 0.613525 -0.241638 0.700012 1441496782 0.274109 0.613525 -0.241638 0.700012 1441496782 0.274109 0.613525 -0.241638 0.700012 1441496782 0.274109 0.613525 -0.241638 0.700012 1441496782 0.274109 0.613525 -0.241638 0.700012 1441496782 0.274109 0.613525 -0.241638 0.700012 1441496782 0.274170 0.614075 -0.240845 0.699768 1441496782 0.274170 0.614075 -0.240845 0.699768 1441496782 0.274170 0.614075 -0.240845 0.699768 1441496782 0.274170 0.614075 -0.240845 0.699768 1441496782 0.274170 0.614075 -0.240845 0.699768 1441496782 0.274170 0.614075 -0.240845 0.699768 1441496782 0.275452 0.614014 -0.241028 0.699280 1441496782 0.275452 0.614014 -0.241028 0.699280 1441496782 0.275452 0.614014 -0.241028 0.699280 1441496782 0.275452 0.614014 -0.241028 0.699280 1441496783 0.275452 0.614014 -0.241028 0.699280 1441496783 0.275452 0.614014 -0.241028 0.699280 1441496783 0.275452 0.614014 -0.241028 0.699280 1441496783 0.276001 0.614258 -0.241333 0.698730 1441496783 0.276001 0.614258 -0.241333 0.698730 1441496783 0.276001 0.614258 -0.241333 0.698730 1441496783 0.276001 0.614258 -0.241333 0.698730 1441496783 0.276001 0.614258 -0.241333 0.698730 1441496783 0.276001 0.614258 -0.241333 0.698730 1441496783 0.276001 0.614258 -0.241333 0.698730 1441496783 0.274475 0.614502 -0.239807 0.699646 1441496783 0.274475 0.614502 -0.239807 0.699646 1441496783 0.274475 0.614502 -0.239807 0.699646 1441496783 0.274475 0.614502 -0.239807 0.699646 1441496783 0.274475 0.614502 -0.239807 0.699646 1441496783 0.274475 0.614502 -0.239807 0.699646 1441496783 0.271545 0.613342 -0.236267 0.703003 1441496783 0.271545 0.613342 -0.236267 0.703003 1441496783 0.271545 0.613342 -0.236267 0.703003 1441496783 0.271545 0.613342 -0.236267 0.703003 1441496783 0.271545 0.613342 -0.236267 0.703003 1441496783 0.271545 0.613342 -0.236267 0.703003 1441496783 0.271545 0.613342 -0.236267 0.703003 1441496783 0.268433 0.611450 -0.232483 0.707092 1441496783 0.268433 0.611450 -0.232483 0.707092 1441496783 0.268433 0.611450 -0.232483 0.707092 1441496783 0.268433 0.611450 -0.232483 0.707092 1441496783 0.268433 0.611450 -0.232483 0.707092 1441496783 0.268433 0.611450 -0.232483 0.707092 1441496783 0.264038 0.610962 -0.228760 0.710388 1441496783 0.264038 0.610962 -0.228760 0.710388 1441496783 0.264038 0.610962 -0.228760 0.710388 1441496783 0.264038 0.610962 -0.228760 0.710388 1441496783 0.264038 0.610962 -0.228760 0.710388 1441496783 0.264038 0.610962 -0.228760 0.710388 1441496783 0.263123 0.610229 -0.227234 0.711853 1441496783 0.263123 0.610229 -0.227234 0.711853 1441496783 0.263123 0.610229 -0.227234 0.711853 1441496783 0.263123 0.610229 -0.227234 0.711853 1441496783 0.263123 0.610229 -0.227234 0.711853 1441496783 0.263123 0.610229 -0.227234 0.711853 1441496783 0.263123 0.610229 -0.227234 0.711853 1441496783 0.267273 0.609192 -0.230103 0.710205 1441496783 0.267273 0.609192 -0.230103 0.710205 1441496783 0.267273 0.609192 -0.230103 0.710205 1441496783 0.267273 0.609192 -0.230103 0.710205 1441496783 0.267273 0.609192 -0.230103 0.710205 1441496783 0.267273 0.609192 -0.230103 0.710205 1441496783 0.274109 0.606934 -0.234985 0.707947 1441496783 0.274109 0.606934 -0.234985 0.707947 1441496783 0.274109 0.606934 -0.234985 0.707947 1441496783 0.274109 0.606934 -0.234985 0.707947 1441496783 0.274109 0.606934 -0.234985 0.707947 1441496783 0.274109 0.606934 -0.234985 0.707947 1441496783 0.277344 0.605347 -0.237854 0.707092 1441496783 0.277344 0.605347 -0.237854 0.707092 1441496783 0.277344 0.605347 -0.237854 0.707092 1441496783 0.277344 0.605347 -0.237854 0.707092 1441496783 0.277344 0.605347 -0.237854 0.707092 1441496783 0.277344 0.605347 -0.237854 0.707092 1441496783 0.279785 0.603943 -0.240417 0.706482 1441496783 0.279785 0.603943 -0.240417 0.706482 1441496783 0.279785 0.603943 -0.240417 0.706482 1441496783 0.279785 0.603943 -0.240417 0.706482 1441496783 0.279785 0.603943 -0.240417 0.706482 1441496783 0.279785 0.603943 -0.240417 0.706482 1441496783 0.280151 0.603210 -0.241333 0.706604 1441496783 0.280151 0.603210 -0.241333 0.706604 1441496783 0.280151 0.603210 -0.241333 0.706604 1441496783 0.280151 0.603210 -0.241333 0.706604 1441496783 0.280151 0.603210 -0.241333 0.706604 1441496783 0.280151 0.603210 -0.241333 0.706604 1441496783 0.280151 0.603210 -0.241333 0.706604 1441496783 0.279602 0.602539 -0.241394 0.707397 1441496783 0.279602 0.602539 -0.241394 0.707397 1441496783 0.279602 0.602539 -0.241394 0.707397 1441496783 0.279602 0.602539 -0.241394 0.707397 1441496783 0.279602 0.602539 -0.241394 0.707397 1441496783 0.279602 0.602539 -0.241394 0.707397 1441496783 0.278809 0.602051 -0.241394 0.708130 1441496783 0.278809 0.602051 -0.241394 0.708130 1441496783 0.278809 0.602051 -0.241394 0.708130 1441496783 0.278809 0.602051 -0.241394 0.708130 1441496783 0.278809 0.602051 -0.241394 0.708130 1441496783 0.278809 0.602051 -0.241394 0.708130 1441496783 0.277405 0.601746 -0.240662 0.709229 1441496783 0.277405 0.601746 -0.240662 0.709229 1441496783 0.277405 0.601746 -0.240662 0.709229 1441496783 0.277405 0.601746 -0.240662 0.709229 1441496783 0.277405 0.601746 -0.240662 0.709229 1441496783 0.277405 0.601746 -0.240662 0.709229 1441496783 0.276001 0.601868 -0.239685 0.709961 1441496783 0.276001 0.601868 -0.239685 0.709961 1441496783 0.276001 0.601868 -0.239685 0.709961 1441496783 0.276001 0.601868 -0.239685 0.709961 1441496783 0.276001 0.601868 -0.239685 0.709961 1441496783 0.276001 0.601868 -0.239685 0.709961 1441496783 0.275269 0.601746 -0.238647 0.710693 1441496783 0.275269 0.601746 -0.238647 0.710693 1441496783 0.275269 0.601746 -0.238647 0.710693 1441496783 0.275269 0.601746 -0.238647 0.710693 1441496783 0.275269 0.601746 -0.238647 0.710693 1441496783 0.275269 0.601746 -0.238647 0.710693 1441496783 0.275146 0.601746 -0.237915 0.710999 1441496783 0.275146 0.601746 -0.237915 0.710999 1441496783 0.275146 0.601746 -0.237915 0.710999 1441496783 0.275146 0.601746 -0.237915 0.710999 1441496783 0.275146 0.601746 -0.237915 0.710999 1441496783 0.275146 0.601746 -0.237915 0.710999 1441496783 0.274536 0.602051 -0.237549 0.711121 1441496783 0.274536 0.602051 -0.237549 0.711121 1441496783 0.274536 0.602051 -0.237549 0.711121 1441496783 0.274536 0.602051 -0.237549 0.711121 1441496783 0.274536 0.602051 -0.237549 0.711121 1441496783 0.274536 0.602051 -0.237549 0.711121 1441496784 0.276001 0.601257 -0.238159 0.710999 1441496784 0.276001 0.601257 -0.238159 0.710999 1441496784 0.276001 0.601257 -0.238159 0.710999 1441496784 0.276001 0.601257 -0.238159 0.710999 1441496784 0.276001 0.601257 -0.238159 0.710999 1441496784 0.276001 0.601257 -0.238159 0.710999 1441496784 0.278259 0.600647 -0.239624 0.710083 1441496784 0.278259 0.600647 -0.239624 0.710083 1441496784 0.278259 0.600647 -0.239624 0.710083 1441496784 0.278259 0.600647 -0.239624 0.710083 1441496784 0.278259 0.600647 -0.239624 0.710083 1441496784 0.278259 0.600647 -0.239624 0.710083 1441496784 0.278259 0.600647 -0.239624 0.710083 1441496784 0.278870 0.600830 -0.239746 0.709656 1441496784 0.278870 0.600830 -0.239746 0.709656 1441496784 0.278870 0.600830 -0.239746 0.709656 1441496784 0.278870 0.600830 -0.239746 0.709656 1441496784 0.278870 0.600830 -0.239746 0.709656 1441496784 0.278564 0.601196 -0.238708 0.709839 1441496784 0.278564 0.601196 -0.238708 0.709839 1441496784 0.278564 0.601196 -0.238708 0.709839 1441496784 0.278564 0.601196 -0.238708 0.709839 1441496784 0.278564 0.601196 -0.238708 0.709839 1441496784 0.278564 0.601196 -0.238708 0.709839 1441496784 0.279236 0.600647 -0.237549 0.710449 1441496784 0.279236 0.600647 -0.237549 0.710449 1441496784 0.279236 0.600647 -0.237549 0.710449 1441496784 0.279236 0.600647 -0.237549 0.710449 1441496784 0.279236 0.600647 -0.237549 0.710449 1441496784 0.279236 0.600647 -0.237549 0.710449 1441496784 0.279236 0.600647 -0.237549 0.710449 1441496784 0.279968 0.599670 -0.236389 0.711365 1441496784 0.279968 0.599670 -0.236389 0.711365 1441496784 0.279968 0.599670 -0.236389 0.711365 1441496784 0.279968 0.599670 -0.236389 0.711365 1441496784 0.279968 0.599670 -0.236389 0.711365 1441496784 0.279968 0.599670 -0.236389 0.711365 1441496784 0.281006 0.598389 -0.235779 0.712219 1441496784 0.281006 0.598389 -0.235779 0.712219 1441496784 0.281006 0.598389 -0.235779 0.712219 1441496784 0.281006 0.598389 -0.235779 0.712219 1441496784 0.281006 0.598389 -0.235779 0.712219 1441496784 0.281006 0.598389 -0.235779 0.712219 1441496784 0.280884 0.597351 -0.235352 0.713318 1441496784 0.280884 0.597351 -0.235352 0.713318 1441496784 0.280884 0.597351 -0.235352 0.713318 1441496784 0.280884 0.597351 -0.235352 0.713318 1441496784 0.280884 0.597351 -0.235352 0.713318 1441496784 0.280884 0.597351 -0.235352 0.713318 1441496784 0.279114 0.595398 -0.233215 0.716370 1441496784 0.279114 0.595398 -0.233215 0.716370 1441496784 0.279114 0.595398 -0.233215 0.716370 1441496784 0.279114 0.595398 -0.233215 0.716370 1441496784 0.279114 0.595398 -0.233215 0.716370 1441496784 0.279114 0.595398 -0.233215 0.716370 1441496784 0.278503 0.590088 -0.229797 0.722046 1441496784 0.278503 0.590088 -0.229797 0.722046 1441496784 0.278503 0.590088 -0.229797 0.722046 1441496784 0.278503 0.590088 -0.229797 0.722046 1441496784 0.278503 0.590088 -0.229797 0.722046 1441496784 0.278503 0.590088 -0.229797 0.722046 1441496784 0.278503 0.590088 -0.229797 0.722046 1441496784 0.281921 0.586487 -0.229797 0.723633 1441496784 0.281921 0.586487 -0.229797 0.723633 1441496784 0.281921 0.586487 -0.229797 0.723633 1441496784 0.281921 0.586487 -0.229797 0.723633 1441496784 0.281921 0.586487 -0.229797 0.723633 1441496784 0.283936 0.584167 -0.229736 0.724731 1441496784 0.283936 0.584167 -0.229736 0.724731 1441496784 0.283936 0.584167 -0.229736 0.724731 1441496784 0.283936 0.584167 -0.229736 0.724731 1441496784 0.283936 0.584167 -0.229736 0.724731 1441496784 0.283936 0.584167 -0.229736 0.724731 1441496784 0.283936 0.584167 -0.229736 0.724731 1441496784 0.285339 0.582764 -0.229736 0.725342 1441496784 0.285339 0.582764 -0.229736 0.725342 1441496784 0.285339 0.582764 -0.229736 0.725342 1441496784 0.285339 0.582764 -0.229736 0.725342 1441496784 0.285339 0.582764 -0.229736 0.725342 1441496784 0.285339 0.582764 -0.229736 0.725342 1441496784 0.289001 0.581665 -0.231689 0.724121 1441496784 0.289001 0.581665 -0.231689 0.724121 1441496784 0.289001 0.581665 -0.231689 0.724121 1441496784 0.289001 0.581665 -0.231689 0.724121 1441496784 0.289001 0.581665 -0.231689 0.724121 1441496784 0.289001 0.581665 -0.231689 0.724121 1441496784 0.289001 0.581665 -0.231689 0.724121 1441496784 0.294006 0.581177 -0.235291 0.721375 1441496784 0.294006 0.581177 -0.235291 0.721375 1441496784 0.294006 0.581177 -0.235291 0.721375 1441496784 0.294006 0.581177 -0.235291 0.721375 1441496784 0.294006 0.581177 -0.235291 0.721375 1441496784 0.294006 0.581177 -0.235291 0.721375 1441496784 0.297424 0.581299 -0.238892 0.718689 1441496784 0.297424 0.581299 -0.238892 0.718689 1441496784 0.297424 0.581299 -0.238892 0.718689 1441496784 0.297424 0.581299 -0.238892 0.718689 1441496784 0.297424 0.581299 -0.238892 0.718689 1441496784 0.297424 0.581299 -0.238892 0.718689 1441496784 0.299500 0.581604 -0.242065 0.716492 1441496784 0.299500 0.581604 -0.242065 0.716492 1441496784 0.299500 0.581604 -0.242065 0.716492 1441496784 0.299500 0.581604 -0.242065 0.716492 1441496784 0.299500 0.581604 -0.242065 0.716492 1441496784 0.299500 0.581604 -0.242065 0.716492 1441496784 0.299500 0.581604 -0.242065 0.716492 1441496784 0.298889 0.582581 -0.243652 0.715454 1441496784 0.298889 0.582581 -0.243652 0.715454 1441496784 0.298889 0.582581 -0.243652 0.715454 1441496784 0.298889 0.582581 -0.243652 0.715454 1441496784 0.298889 0.582581 -0.243652 0.715454 1441496784 0.298889 0.582581 -0.243652 0.715454 1441496784 0.298096 0.584351 -0.245178 0.713806 1441496785 0.298096 0.584351 -0.245178 0.713806 1441496785 0.298096 0.584351 -0.245178 0.713806 1441496785 0.298096 0.584351 -0.245178 0.713806 1441496785 0.298096 0.584351 -0.245178 0.713806 1441496785 0.298096 0.584351 -0.245178 0.713806 1441496785 0.298950 0.585693 -0.247864 0.711365 1441496785 0.298950 0.585693 -0.247864 0.711365 1441496785 
0.288574 0.598450 -0.235229 0.709351 1441496787 0.288574 0.598450 -0.235229 0.709351 1441496787 0.288574 0.598450 -0.235229 0.709351 1441496787 0.288574 0.598450 -0.235229 0.709351 1441496787 0.288574 0.598450 -0.235229 0.709351 1441496787 0.288574 0.598450 -0.235229 0.709351 1441496787 0.288086 0.597412 -0.234131 0.710754 1441496787 0.288086 0.597412 -0.234131 0.710754 1441496787 0.288086 0.597412 -0.234131 0.710754 1441496787 0.288086 0.597412 -0.234131 0.710754 1441496787 0.288086 0.597412 -0.234131 0.710754 1441496787 0.288086 0.597412 -0.234131 0.710754 1441496787 0.288086 0.597412 -0.234131 0.710754 1441496787 0.286621 0.596497 -0.231628 0.712952 1441496787 0.286621 0.596497 -0.231628 0.712952 1441496787 0.286621 0.596497 -0.231628 0.712952 1441496787 0.286621 0.596497 -0.231628 0.712952 1441496787 0.286621 0.596497 -0.231628 0.712952 1441496787 0.286621 0.596497 -0.231628 0.712952 1441496787 0.286011 0.595520 -0.229614 0.714661 1441496787 0.286011 0.595520 -0.229614 0.714661 1441496787 0.286011 0.595520 -0.229614 0.714661 1441496787 0.286011 0.595520 -0.229614 0.714661 1441496787 0.286011 0.595520 -0.229614 0.714661 1441496787 0.286011 0.595520 -0.229614 0.714661 1441496787 0.288269 0.594299 -0.230408 0.714478 1441496787 0.288269 0.594299 -0.230408 0.714478 1441496787 0.288269 0.594299 -0.230408 0.714478 1441496787 0.288269 0.594299 -0.230408 0.714478 1441496787 0.288269 0.594299 -0.230408 0.714478 1441496787 0.288269 0.594299 -0.230408 0.714478 1441496787 0.294617 0.592468 -0.235229 0.711853 1441496787 0.294617 0.592468 -0.235229 0.711853 1441496787 0.294617 0.592468 -0.235229 0.711853 1441496787 0.294617 0.592468 -0.235229 0.711853 1441496787 0.294617 0.592468 -0.235229 0.711853 1441496787 0.294617 0.592468 -0.235229 0.711853 1441496787 0.299805 0.590210 -0.240112 0.709961 1441496787 0.299805 0.590210 -0.240112 0.709961 1441496787 0.299805 0.590210 -0.240112 0.709961 1441496787 0.299805 0.590210 -0.240112 0.709961 1441496787 0.299805 0.590210 -0.240112 0.709961 1441496787 0.299805 0.590210 -0.240112 0.709961 1441496787 0.299805 0.590210 -0.240112 0.709961 1441496787 0.300659 0.588135 -0.241699 0.710754 1441496787 0.300659 0.588135 -0.241699 0.710754 1441496787 0.300659 0.588135 -0.241699 0.710754 1441496787 0.300659 0.588135 -0.241699 0.710754 1441496787 0.300659 0.588135 -0.241699 0.710754 1441496787 0.300659 0.588135 -0.241699 0.710754 1441496787 0.297180 0.588684 -0.239868 0.712402 1441496787 0.297180 0.588684 -0.239868 0.712402 1441496787 0.297180 0.588684 -0.239868 0.712402 1441496787 0.297180 0.588684 -0.239868 0.712402 1441496787 0.297180 0.588684 -0.239868 0.712402 1441496787 0.297180 0.588684 -0.239868 0.712402 1441496787 0.297180 0.588684 -0.239868 0.712402 1441496787 0.295105 0.589783 -0.238892 0.712708 1441496787 0.295105 0.589783 -0.238892 0.712708 1441496787 0.295105 0.589783 -0.238892 0.712708 1441496787 0.295105 0.589783 -0.238892 0.712708 1441496787 0.295105 0.589783 -0.238892 0.712708 1441496787 0.295105 0.589783 -0.238892 0.712708 1441496787 0.294922 0.590881 -0.239502 0.711609 1441496787 0.294922 0.590881 -0.239502 0.711609 1441496787 0.294922 0.590881 -0.239502 0.711609 1441496787 0.294922 0.590881 -0.239502 0.711609 1441496788 0.294922 0.590881 -0.239502 0.711609 1441496788 0.294922 0.590881 -0.239502 0.711609 1441496788 0.295044 0.591492 -0.240356 0.710754 1441496788 0.295044 0.591492 -0.240356 0.710754 1441496788 0.295044 0.591492 -0.240356 0.710754 1441496788 0.295044 0.591492 -0.240356 0.710754 1441496788 0.295044 0.591492 -0.240356 0.710754 1441496788 0.295044 0.591492 -0.240356 0.710754 1441496788 0.294678 0.592590 -0.240784 0.709900 1441496788 0.294678 0.592590 -0.240784 0.709900 1441496788 0.294678 0.592590 -0.240784 0.709900 1441496788 0.294678 0.592590 -0.240784 0.709900 1441496788 0.294678 0.592590 -0.240784 0.709900 1441496788 0.294678 0.592590 -0.240784 0.709900 1441496788 0.294678 0.592590 -0.240784 0.709900 1441496788 0.295593 0.594360 -0.242859 0.707336 1441496788 0.295593 0.594360 -0.242859 0.707336 1441496788 0.295593 0.594360 -0.242859 0.707336 1441496788 0.295593 0.594360 -0.242859 0.707336 1441496788 0.295593 0.594360 -0.242859 0.707336 1441496788 0.295593 0.594360 -0.242859 0.707336 1441496788 0.296875 0.595947 -0.244995 0.704712 1441496788 0.296875 0.595947 -0.244995 0.704712 1441496788 0.296875 0.595947 -0.244995 0.704712 1441496788 0.296875 0.595947 -0.244995 0.704712 1441496788 0.296875 0.595947 -0.244995 0.704712 1441496788 0.296875 0.595947 -0.244995 0.704712 1441496788 0.296875 0.595947 -0.244995 0.704712 1441496788 0.297302 0.596924 -0.246338 0.703186 1441496788 0.297302 0.596924 -0.246338 0.703186 1441496788 0.297302 0.596924 -0.246338 0.703186 1441496788 0.297302 0.596924 -0.246338 0.703186 1441496788 0.297302 0.596924 -0.246338 0.703186 1441496788 0.297302 0.596924 -0.246338 0.703186 1441496788 0.298828 0.598145 -0.248230 0.700867 1441496788 0.298828 0.598145 -0.248230 0.700867 1441496788 0.298828 0.598145 -0.248230 0.700867 1441496788 0.298828 0.598145 -0.248230 0.700867 1441496788 0.298828 0.598145 -0.248230 0.700867 1441496788 0.298828 0.598145 -0.248230 0.700867 1441496788 0.302002 0.598572 -0.250549 0.698303 1441496788 0.302002 0.598572 -0.250549 0.698303 1441496788 0.302002 0.598572 -0.250549 0.698303 1441496788 0.302002 0.598572 -0.250549 0.698303 1441496788 0.302002 0.598572 -0.250549 0.698303 1441496788 0.305054 0.598083 -0.252136 0.696838 1441496788 0.305054 0.598083 -0.252136 0.696838 1441496788 0.305054 0.598083 -0.252136 0.696838 1441496788 0.305054 0.598083 -0.252136 0.696838 1441496788 0.305054 0.598083 -0.252136 0.696838 1441496788 0.305054 0.598083 -0.252136 0.696838 1441496788 0.306580 0.597534 -0.252014 0.696716 1441496788 0.306580 0.597534 -0.252014 0.696716 1441496788 0.306580 0.597534 -0.252014 0.696716 1441496788 0.306580 0.597534 -0.252014 0.696716 1441496788 0.306580 0.597534 -0.252014 0.696716 1441496788 0.306580 0.597534 -0.252014 0.696716 1441496788 0.306824 0.596924 -0.251709 0.697144 1441496788 0.306824 0.596924 -0.251709 0.697144 1441496788 0.306824 0.596924 -0.251709 0.697144 1441496788 0.306824 0.596924 -0.251709 0.697144 1441496788 0.306824 0.596924 -0.251709 0.697144 1441496788 0.306824 0.596924 -0.251709 0.697144 1441496788 0.306824 0.596924 -0.251709 0.697144 1441496788 0.304504 0.598511 -0.250671 0.697266 1441496788 0.304504 0.598511 -0.250671 0.697266 1441496788 0.304504 0.598511 -0.250671 0.697266 1441496788 0.304504 0.598511 -0.250671 0.697266 1441496788 0.304504 0.598511 -0.250671 0.697266 1441496788 0.304504 0.598511 -0.250671 0.697266 1441496788 0.304504 0.598511 -0.250671 0.697266 1441496788 0.298218 0.602234 -0.246826 0.698120 1441496788 0.298218 0.602234 -0.246826 0.698120 1441496788 0.298218 0.602234 -0.246826 0.698120 1441496788 0.298218 0.602234 -0.246826 0.698120 1441496788 0.298218 0.602234 -0.246826 0.698120 1441496788 0.298218 0.602234 -0.246826 0.698120 1441496788 0.292236 0.605652 -0.242737 0.699097 1441496788 0.292236 0.605652 -0.242737 0.699097 1441496788 0.292236 0.605652 -0.242737 0.699097 1441496788 0.292236 0.605652 -0.242737 0.699097 1441496788 0.292236 0.605652 -0.242737 0.699097 1441496788 0.292236 0.605652 -0.242737 0.699097 1441496788 0.289185 0.608215 -0.239807 0.699219 1441496788 0.289185 0.608215 -0.239807 0.699219 1441496788 0.289185 0.608215 -0.239807 0.699219 1441496788 0.289185 0.608215 -0.239807 0.699219 1441496788 0.289185 0.608215 -0.239807 0.699219 1441496788 0.289185 0.608215 -0.239807 0.699219 1441496788 0.289185 0.608215 -0.239807 0.699219 1441496788 0.289734 0.610168 -0.239685 0.697327 1441496788 0.289734 0.610168 -0.239685 0.697327 1441496788 0.289734 0.610168 -0.239685 0.697327 1441496788 0.289734 0.610168 -0.239685 0.697327 1441496788 0.289734 0.610168 -0.239685 0.697327 1441496788 0.289734 0.610168 -0.239685 0.697327 1441496788 0.291565 0.611328 -0.241272 0.695007 1441496788 0.291565 0.611328 -0.241272 0.695007 1441496788 0.291565 0.611328 -0.241272 0.695007 1441496788 0.291565 0.611328 -0.241272 0.695007 1441496788 0.291565 0.611328 -0.241272 0.695007 1441496788 0.291565 0.611328 -0.241272 0.695007 1441496788 0.292114 0.611877 -0.242615 0.693787 1441496788 0.292114 0.611877 -0.242615 0.693787 1441496788 0.292114 0.611877 -0.242615 0.693787 1441496788 0.292114 0.611877 -0.242615 0.693787 1441496788 0.292114 0.611877 -0.242615 0.693787 1441496788 0.292114 0.611877 -0.242615 0.693787 1441496788 0.292114 0.611877 -0.242615 0.693787 1441496788 0.292175 0.612427 -0.244324 0.692627 1441496788 0.292175 0.612427 -0.244324 0.692627 1441496788 0.292175 0.612427 -0.244324 0.692627 1441496788 0.292175 0.612427 -0.244324 0.692627 1441496789 0.292175 0.612427 -0.244324 0.692627 1441496789 0.292175 0.612427 -0.244324 0.692627 1441496789 0.293030 0.612732 -0.246582 0.691223 1441496789 0.293030 0.612732 -0.246582 0.691223 1441496789 0.293030 0.612732 -0.246582 0.691223 1441496789 0.293030 0.612732 -0.246582 0.691223 1441496789 0.293030 0.612732 -0.246582 0.691223 1441496789 0.293030 0.612732 -0.246582 0.691223 1441496789 0.293030 0.612732 -0.246582 0.691223 1441496789 0.293274 0.612000 -0.247742 0.691406 1441496789 0.293274 0.612000 -0.247742 0.691406 1441496789 0.293274 0.612000 -0.247742 0.691406 1441496789 0.293274 0.612000 -0.247742 0.691406 1441496789 0.293274 0.612000 -0.247742 0.691406 1441496789 0.293274 0.612000 -0.247742 0.691406 1441496789 0.292358 0.611694 -0.247864 0.691956 1441496789 0.292358 0.611694 -0.247864 0.691956 1441496789 0.292358 0.611694 -0.247864 0.691956 1441496789 0.292358 0.611694 -0.247864 0.691956 1441496789 0.292358 0.611694 -0.247864 0.691956 1441496789 0.292358 0.611694 -0.247864 0.691956 1441496789 0.290466 0.611816 -0.247070 0.692932 1441496789 0.290466 0.611816 -0.247070 0.692932 1441496789 0.290466 0.611816 -0.247070 0.692932 1441496789 0.290466 0.611816 -0.247070 0.692932 1441496789 0.290466 0.611816 -0.247070 0.692932 1441496789 0.290466 0.611816 -0.247070 0.692932 1441496789 0.289673 0.611694 -0.246643 0.693604 1441496789 0.289673 0.611694 -0.246643 0.693604 1441496789 0.289673 0.611694 -0.246643 0.693604 1441496789 0.289673 0.611694 -0.246643 0.693604 1441496789 0.289673 0.611694 -0.246643 0.693604 1441496789 0.289673 0.611694 -0.246643 0.693604 1441496789 0.289673 0.611694 -0.246643 0.693604 1441496789 0.290100 0.610901 -0.245911 0.694275 1441496789 0.290100 0.610901 -0.245911 0.694275 1441496789 0.290100 0.610901 -0.245911 0.694275 1441496789 0.290100 0.610901 -0.245911 0.694275 1441496789 0.290100 0.610901 -0.245911 0.694275 1441496789 0.290100 0.610901 -0.245911 0.694275 1441496789 0.290100 0.610901 -0.245911 0.694275 1441496789 0.291199 0.609863 -0.245300 0.695007 1441496789 0.291199 0.609863 -0.245300 0.695007 1441496789 0.291199 0.609863 -0.245300 0.695007 1441496789 0.291199 0.609863 -0.245300 0.695007 1441496789 0.291199 0.609863 -0.245300 0.695007 1441496789 0.291199 0.609863 -0.245300 0.695007 1441496789 0.289490 0.609192 -0.243042 0.697083 1441496789 0.289490 0.609192 -0.243042 0.697083 1441496789 0.289490 0.609192 -0.243042 0.697083 1441496789 0.289490 0.609192 -0.243042 0.697083 1441496789 0.289490 0.609192 -0.243042 0.697083 1441496789 0.289490 0.609192 -0.243042 0.697083 1441496789 0.289795 0.608887 -0.242004 0.697571 1441496789 0.289795 0.608887 -0.242004 0.697571 1441496789 0.289795 0.608887 -0.242004 0.697571 1441496789 0.289795 0.608887 -0.242004 0.697571 1441496789 0.289795 0.608887 -0.242004 0.697571 1441496789 0.289795 0.608887 -0.242004 0.697571 1441496789 0.292908 0.607727 -0.243835 0.696655 1441496789 0.292908 0.607727 -0.243835 0.696655 1441496789 0.292908 0.607727 -0.243835 0.696655 1441496789 0.292908 0.607727 -0.243835 0.696655 1441496789 0.292908 0.607727 -0.243835 0.696655 1441496789 0.292908 0.607727 -0.243835 0.696655 1441496789 0.295898 0.606384 -0.245117 0.696106 1441496789 0.295898 0.606384 -0.245117 0.696106 1441496789 0.295898 0.606384 -0.245117 0.696106 1441496789 0.295898 0.606384 -0.245117 0.696106 1441496789 0.295898 0.606384 -0.245117 0.696106 1441496789 0.295898 0.606384 -0.245117 0.696106 1441496789 0.295898 0.606384 -0.245117 0.696106 1441496789 0.296753 0.604736 -0.245911 0.696960 1441496789 0.296753 0.604736 -0.245911 0.696960 1441496789 0.296753 0.604736 -0.245911 0.696960 1441496789 0.297119 0.603271 -0.246460 0.697815 1441496789 0.297119 0.603271 -0.246460 0.697815 1441496789 0.297119 0.603271 -0.246460 0.697815 1441496789 0.297119 0.603271 -0.246460 0.697815 1441496789 0.297119 0.603271 -0.246460 0.697815 1441496789 0.297119 0.603271 -0.246460 0.697815 1441496789 0.297119 0.603271 -0.246460 0.697815 1441496789 0.294800 0.602966 -0.244507 0.699768 1441496789 0.294800 0.602966 -0.244507 0.699768 1441496789 0.294800 0.602966 -0.244507 0.699768 1441496789 0.294800 0.602966 -0.244507 0.699768 1441496789 0.294800 0.602966 -0.244507 0.699768 1441496789 0.294800 0.602966 -0.244507 0.699768 1441496789 0.291321 0.602295 -0.240662 0.703125 1441496789 0.291321 0.602295 -0.240662 0.703125 1441496789 0.291321 0.602295 -0.240662 0.703125 1441496789 0.291321 0.602295 -0.240662 0.703125 1441496789 0.291321 0.602295 -0.240662 0.703125 1441496789 0.289124 0.600769 -0.236694 0.706665 1441496789 0.289124 0.600769 -0.236694 0.706665 1441496789 0.289124 0.600769 -0.236694 0.706665 1441496789 0.289124 0.600769 -0.236694 0.706665 1441496789 0.289124 0.600769 -0.236694 0.706665 1441496789 0.289124 0.600769 -0.236694 0.706665 1441496789 0.289795 0.599060 -0.234741 0.708496 1441496789 0.289795 0.599060 -0.234741 0.708496 1441496789 0.289795 0.599060 -0.234741 0.708496 1441496789 0.292542 0.597412 -0.235779 0.708374 1441496789 0.292542 0.597412 -0.235779 0.708374 1441496789 0.292542 0.597412 -0.235779 0.708374 1441496789 0.292542 0.597412 -0.235779 0.708374 1441496789 0.292542 0.597412 -0.235779 0.708374 1441496790 0.292542 0.597412 -0.235779 0.708374 1441496790 0.295349 0.595764 -0.237305 0.708069 1441496790 0.295349 0.595764 -0.237305 0.708069 1441496790 0.295349 0.595764 -0.237305 0.708069 1441496790 0.295349 0.595764 -0.237305 0.708069 1441496790 0.295349 0.595764 -0.237305 0.708069 1441496790 0.295349 0.595764 -0.237305 0.708069 1441496790 0.295349 0.595764 -0.237305 0.708069 1441496790 0.296997 0.594727 -0.239624 0.707520 1441496790 0.296997 0.594727 -0.239624 0.707520 1441496790 0.296997 0.594727 -0.239624 0.707520 1441496790 0.296997 0.594727 -0.239624 0.707520 1441496790 0.296997 0.594727 -0.239624 0.707520 1441496790 0.296997 0.594727 -0.239624 0.707520 1441496790 0.297363 0.593811 -0.240356 0.707886 1441496790 0.297363 0.593811 -0.240356 0.707886 1441496790 0.297363 0.593811 -0.240356 0.707886 1441496790 0.297363 0.593811 -0.240356 0.707886 1441496790 0.297363 0.593811 -0.240356 0.707886 1441496790 0.297363 0.593811 -0.240356 0.707886 1441496790 0.299011 0.593201 -0.242493 0.706970 1441496790 0.299011 0.593201 -0.242493 0.706970 1441496790 0.299011 0.593201 -0.242493 0.706970 1441496790 0.299011 0.593201 -0.242493 0.706970 1441496790 0.299011 0.593201 -0.242493 0.706970 1441496790 0.299011 0.593201 -0.242493 0.706970 1441496790 0.300903 0.592957 -0.244690 0.705627 1441496790 0.300903 0.592957 -0.244690 0.705627 1441496790 0.300903 0.592957 -0.244690 0.705627 1441496790 0.300903 0.592957 -0.244690 0.705627 1441496790 0.300903 0.592957 -0.244690 0.705627 1441496790 0.300903 0.592957 -0.244690 0.705627 1441496790 0.300903 0.592957 -0.244690 0.705627 1441496790 0.301208 0.592712 -0.245239 0.705505 1441496790 0.301208 0.592712 -0.245239 0.705505 1441496790 0.301208 0.592712 -0.245239 0.705505 1441496790 0.301208 0.592712 -0.245239 0.705505 1441496790 0.301208 0.592712 -0.245239 0.705505 1441496790 0.301208 0.592712 -0.245239 0.705505 1441496790 0.300110 0.592529 -0.244324 0.706421 1441496790 0.300110 0.592529 -0.244324 0.706421 1441496790 0.300110 0.592529 -0.244324 0.706421 1441496790 0.300110 0.592529 -0.244324 0.706421 1441496790 0.300110 0.592529 -0.244324 0.706421 1441496790 0.300110 0.592529 -0.244324 0.706421 1441496790 0.298584 0.592773 -0.243164 0.707336 1441496790 0.298584 0.592773 -0.243164 0.707336 1441496790 0.298584 0.592773 -0.243164 0.707336 1441496790 0.298584 0.592773 -0.243164 0.707336 1441496790 0.298584 0.592773 -0.243164 0.707336 1441496790 0.298584 0.592773 -0.243164 0.707336 1441496790 0.298584 0.592773 -0.243164 0.707336 1441496790 0.297791 0.593079 -0.242065 0.707764 1441496790 0.297791 0.593079 -0.242065 0.707764 1441496790 0.297791 0.593079 -0.242065 0.707764 1441496790 0.297791 0.593079 -0.242065 0.707764 1441496790 0.297791 0.593079 -0.242065 0.707764 1441496790 0.297791 0.593079 -0.242065 0.707764 1441496790 0.297852 0.592896 -0.241760 0.707947 1441496790 0.297852 0.592896 -0.241760 0.707947 1441496790 0.297852 0.592896 -0.241760 0.707947 1441496790 0.297852 0.592896 -0.241760 0.707947 1441496790 0.297852 0.592896 -0.241760 0.707947 1441496790 0.297852 0.592896 -0.241760 0.707947 1441496790 0.297852 0.592896 -0.241760 0.707947 1441496790 0.297791 0.592102 -0.241150 0.708862 1441496790 0.297791 0.592102 -0.241150 0.708862 1441496790 0.297791 0.592102 -0.241150 0.708862 1441496790 0.297791 0.592102 -0.241150 0.708862 1441496790 0.297791 0.592102 -0.241150 0.708862 1441496790 0.297791 0.592102 -0.241150 0.708862 1441496790 0.297607 0.591125 -0.240234 0.710083 1441496790 0.297607 0.591125 -0.240234 0.710083 1441496790 0.297607 0.591125 -0.240234 0.710083 1441496790 0.297607 0.591125 -0.240234 0.710083 1441496790 0.297607 0.591125 -0.240234 0.710083 1441496790 0.297607 0.591125 -0.240234 0.710083 1441496790 0.297485 0.590515 -0.239075 0.711060 1441496790 0.297485 0.590515 -0.239075 0.711060 1441496790 0.297485 0.590515 -0.239075 0.711060 1441496790 0.297485 0.590515 -0.239075 0.711060 1441496790 0.297485 0.590515 -0.239075 0.711060 1441496790 0.297485 0.590515 -0.239075 0.711060 1441496790 0.297485 0.590515 -0.239075 0.711060 1441496790 0.298157 0.590271 -0.238281 0.711182 1441496790 0.298157 0.590271 -0.238281 0.711182 1441496790 0.298157 0.590271 -0.238281 0.711182 1441496790 0.298157 0.590271 -0.238281 0.711182 1441496790 0.298157 0.590271 -0.238281 0.711182 1441496790 0.298157 0.590271 -0.238281 0.711182 1441496790 0.299805 0.589111 -0.238403 0.711426 1441496790 0.299805 0.589111 -0.238403 0.711426 1441496790 0.299805 0.589111 -0.238403 0.711426 1441496790 0.299805 0.589111 -0.238403 0.711426 1441496790 0.299805 0.589111 -0.238403 0.711426 1441496790 0.299805 0.589111 -0.238403 0.711426 1441496790 0.300659 0.587708 -0.237305 0.712585 1441496790 0.300659 0.587708 -0.237305 0.712585 1441496790 0.300659 0.587708 -0.237305 0.712585 1441496790 0.300659 0.587708 -0.237305 0.712585 1441496790 0.300659 0.587708 -0.237305 0.712585 1441496790 0.300659 0.587708 -0.237305 0.712585 1441496790 0.300659 0.587708 -0.237305 0.712585 1441496790 0.302673 0.586121 -0.238831 0.712524 1441496790 0.302673 0.586121 -0.238831 0.712524 1441496790 0.302673 0.586121 -0.238831 0.712524 1441496790 0.302673 0.586121 -0.238831 0.712524 1441496790 0.302673 0.586121 -0.238831 0.712524 1441496790 0.302673 0.586121 -0.238831 0.712524 1441496790 0.300598 0.586060 -0.237793 0.713806 1441496790 0.300598 0.586060 -0.237793 0.713806 1441496790 0.300598 0.586060 -0.237793 0.713806 1441496790 0.300598 0.586060 -0.237793 0.713806 1441496790 0.300598 0.586060 -0.237793 0.713806 1441496790 0.300598 0.586060 -0.237793 0.713806 1441496791 0.294617 0.587524 -0.233643 0.716492 1441496791 0.294617 0.587524 -0.233643 0.716492 1441496791 0.294617 0.587524 -0.233643 0.716492 1441496791 0.294617 0.587524 -0.233643 0.716492 1441496791 0.294617 0.587524 -0.233643 0.716492 1441496791 0.294617 0.587524 -0.233643 0.716492 1441496791 0.290649 0.588806 -0.230347 0.718140 1441496791 0.290649 0.588806 -0.230347 0.718140 1441496791 0.290649 0.588806 -0.230347 0.718140 1441496791 0.290649 0.588806 -0.230347 0.718140 1441496791 0.290649 0.588806 -0.230347 0.718140 1441496791 0.290649 0.588806 -0.230347 0.718140 1441496791 0.290649 0.588806 -0.230347 0.718140 1441496791 0.289856 0.591003 -0.229675 0.716858 1441496791 0.289856 0.591003 -0.229675 0.716858 1441496791 0.289856 0.591003 -0.229675 0.716858 1441496791 0.289856 0.591003 -0.229675 0.716858 1441496791 0.289856 0.591003 -0.229675 0.716858 1441496791 0.292175 0.592957 -0.232178 0.713501 1441496791 0.292175 0.592957 -0.232178 0.713501 1441496791 0.292175 0.592957 -0.232178 0.713501 1441496791 0.292175 0.592957 -0.232178 0.713501 1441496791 0.292175 0.592957 -0.232178 0.713501 1441496791 0.292175 0.592957 -0.232178 0.713501 1441496791 0.292175 0.592957 -0.232178 0.713501 1441496791 0.296570 0.595215 -0.237793 0.707947 1441496791 0.296570 0.595215 -0.237793 0.707947 1441496791 0.296570 0.595215 -0.237793 0.707947 1441496791 0.296570 0.595215 -0.237793 0.707947 1441496791 0.296570 0.595215 -0.237793 0.707947 1441496791 0.296570 0.595215 -0.237793 0.707947 1441496791 0.299194 0.598267 -0.243164 0.702332 1441496791 0.299194 0.598267 -0.243164 0.702332 1441496791 0.299194 0.598267 -0.243164 0.702332 1441496791 0.299194 0.598267 -0.243164 0.702332 1441496791 0.299194 0.598267 -0.243164 0.702332 1441496791 0.299194 0.598267 -0.243164 0.702332 1441496791 0.299194 0.598267 -0.243164 0.702332 1441496791 0.299316 0.600891 -0.246216 0.699036 1441496791 0.299316 0.600891 -0.246216 0.699036 1441496791 0.299316 0.600891 -0.246216 0.699036 1441496791 0.299316 0.600891 -0.246216 0.699036 1441496791 0.299316 0.600891 -0.246216 0.699036 1441496791 0.299316 0.600891 -0.246216 0.699036 1441496791 0.298767 0.602478 -0.247681 0.697388 1441496791 0.298767 0.602478 -0.247681 0.697388 1441496791 0.298767 0.602478 -0.247681 0.697388 1441496791 0.298767 0.602478 -0.247681 0.697388 1441496791 0.298767 0.602478 -0.247681 0.697388 1441496791 0.298767 0.602478 -0.247681 0.697388 1441496791 0.296326 0.605469 -0.247131 0.696045 1441496791 0.296326 0.605469 -0.247131 0.696045 1441496791 0.296326 0.605469 -0.247131 0.696045 1441496791 0.296326 0.605469 -0.247131 0.696045 1441496791 0.296326 0.605469 -0.247131 0.696045 1441496791 0.296326 0.605469 -0.247131 0.696045 1441496791 0.293335 0.608276 -0.246399 0.695068 1441496791 0.293335 0.608276 -0.246399 0.695068 1441496791 0.293335 0.608276 -0.246399 0.695068 1441496791 0.293335 0.608276 -0.246399 0.695068 1441496791 0.293335 0.608276 -0.246399 0.695068 1441496791 0.293335 0.608276 -0.246399 0.695068 1441496791 0.290527 0.611877 -0.245239 0.693542 1441496791 0.290527 0.611877 -0.245239 0.693542 1441496791 0.290527 0.611877 -0.245239 0.693542 1441496791 0.290527 0.611877 -0.245239 0.693542 1441496791 0.290527 0.611877 -0.245239 0.693542 1441496791 0.290527 0.611877 -0.245239 0.693542 1441496791 0.289185 0.614441 -0.245117 0.691895 1441496791 0.289185 0.614441 -0.245117 0.691895 1441496791 0.289185 0.614441 -0.245117 0.691895 1441496791 0.289185 0.614441 -0.245117 0.691895 1441496791 0.289185 0.614441 -0.245117 0.691895 1441496791 0.289185 0.614441 -0.245117 0.691895 1441496791 0.289185 0.614441 -0.245117 0.691895 1441496791 0.288635 0.616028 -0.245178 0.690613 1441496791 0.288635 0.616028 -0.245178 0.690613 1441496791 0.288635 0.616028 -0.245178 0.690613 1441496791 0.288635 0.616028 -0.245178 0.690613 1441496791 0.288635 0.616028 -0.245178 0.690613 1441496791 0.289063 0.617004 -0.245972 0.689331 1441496791 0.289063 0.617004 -0.245972 0.689331 1441496791 0.289063 0.617004 -0.245972 0.689331 1441496791 0.289063 0.617004 -0.245972 0.689331 1441496791 0.289063 0.617004 -0.245972 0.689331 1441496791 0.289063 0.617004 -0.245972 0.689331 1441496791 0.289063 0.617004 -0.245972 0.689331 1441496791 0.289124 0.616577 -0.246216 0.689575 1441496791 0.289124 0.616577 -0.246216 0.689575 1441496791 0.289124 0.616577 -0.246216 0.689575 1441496791 0.289124 0.616577 -0.246216 0.689575 1441496791 0.289124 0.616577 -0.246216 0.689575 1441496791 0.289124 0.616577 -0.246216 0.689575 1441496791 0.289001 0.615417 -0.247009 0.690430 1441496791 0.289001 0.615417 -0.247009 0.690430 1441496791 0.289001 0.615417 -0.247009 0.690430 1441496791 0.289001 0.615417 -0.247009 0.690430 1441496791 0.290344 0.614502 -0.249390 0.689819 1441496791 0.290344 0.614502 -0.249390 0.689819 1441496791 0.290344 0.614502 -0.249390 0.689819 1441496791 0.290344 0.614502 -0.249390 0.689819 1441496791 0.290344 0.614502 -0.249390 0.689819 1441496791 0.290344 0.614502 -0.249390 0.689819 1441496791 0.290344 0.614502 -0.249390 0.689819 1441496791 0.291748 0.613586 -0.251038 0.689453 1441496791 0.291748 0.613586 -0.251038 0.689453 1441496791 0.291748 0.613586 -0.251038 0.689453 1441496791 0.291748 0.613586 -0.251038 0.689453 1441496791 0.291748 0.613586 -0.251038 0.689453 1441496791 0.291748 0.613586 -0.251038 0.689453 1441496791 0.291870 0.613403 -0.250793 0.689636 1441496791 0.291870 0.613403 -0.250793 0.689636 1441496792 0.291870 0.613403 -0.250793 0.689636 1441496792 0.291870 0.613403 -0.250793 0.689636 1441496792 0.291870 0.613403 -0.250793 0.689636 1441496792 0.291870 0.613403 -0.250793 0.689636 1441496792 0.291382 0.612366 -0.249512 0.691162 1441496792 0.291382 0.612366 -0.249512 0.691162 1441496792 0.291382 0.612366 -0.249512 0.691162 1441496792 0.291382 0.612366 -0.249512 0.691162 1441496792 0.291382 0.612366 -0.249512 0.691162 1441496792 0.291382 0.612366 -0.249512 0.691162 1441496792 0.291748 0.610535 -0.248047 0.693237 1441496792 0.291748 0.610535 -0.248047 0.693237 1441496792 0.291748 0.610535 -0.248047 0.693237 1441496792 0.291748 0.610535 -0.248047 0.693237 1441496792 0.291748 0.610535 -0.248047 0.693237 1441496792 0.291748 0.610535 -0.248047 0.693237 1441496792 0.289734 0.609924 -0.245667 0.695435 1441496792 0.289734 0.609924 -0.245667 0.695435 1441496792 0.289734 0.609924 -0.245667 0.695435 1441496792 0.289734 0.609924 -0.245667 0.695435 1441496792 0.289734 0.609924 -0.245667 0.695435 1441496792 0.289734 0.609924 -0.245667 0.695435 1441496792 0.289734 0.609924 -0.245667 0.695435 1441496792 0.285583 0.610291 -0.241699 0.698181 1441496792 0.285583 0.610291 -0.241699 0.698181 1441496792 0.285583 0.610291 -0.241699 0.698181 1441496792 0.285583 0.610291 -0.241699 0.698181 1441496792 0.285583 0.610291 -0.241699 0.698181 1441496792 0.285583 0.610291 -0.241699 0.698181 1441496792 0.282043 0.610413 -0.237427 0.700989 1441496792 0.282043 0.610413 -0.237427 0.700989 1441496792 0.282043 0.610413 -0.237427 0.700989 1441496792 0.282043 0.610413 -0.237427 0.700989 1441496792 0.282043 0.610413 -0.237427 0.700989 1441496792 0.282043 0.610413 -0.237427 0.700989 1441496792 0.281250 0.610107 -0.235046 0.702332 1441496792 0.281250 0.610107 -0.235046 0.702332 1441496792 0.281250 0.610107 -0.235046 0.702332 1441496792 0.281250 0.610107 -0.235046 0.702332 1441496792 0.281250 0.610107 -0.235046 0.702332 1441496792 0.281250 0.610107 -0.235046 0.702332 1441496792 0.282837 0.609009 -0.234375 0.702942 1441496792 0.282837 0.609009 -0.234375 0.702942 1441496792 0.282837 0.609009 -0.234375 0.702942 1441496792 0.282837 0.609009 -0.234375 0.702942 1441496792 0.282837 0.609009 -0.234375 0.702942 1441496792 0.285461 0.607605 -0.234863 0.702881 1441496792 0.285461 0.607605 -0.234863 0.702881 1441496792 0.285461 0.607605 -0.234863 0.702881 1441496792 0.285461 0.607605 -0.234863 0.702881 1441496792 0.285461 0.607605 -0.234863 0.702881 1441496792 0.288635 0.605957 -0.236084 0.702637 1441496792 0.288635 0.605957 -0.236084 0.702637 1441496792 0.288635 0.605957 -0.236084 0.702637 1441496792 0.288635 0.605957 -0.236084 0.702637 1441496792 0.288635 0.605957 -0.236084 0.702637 1441496792 0.288635 0.605957 -0.236084 0.702637 1441496792 
0.283997 0.615051 -0.245239 0.693420 1441496794 0.283997 0.615051 -0.245239 0.693420 1441496794 0.283997 0.615051 -0.245239 0.693420 1441496794 0.283997 0.615051 -0.245239 0.693420 1441496794 0.285645 0.612976 -0.247314 0.693848 1441496794 0.285645 0.612976 -0.247314 0.693848 1441496794 0.285645 0.612976 -0.247314 0.693848 1441496794 0.285645 0.612976 -0.247314 0.693848 1441496794 0.285645 0.612976 -0.247314 0.693848 1441496794 0.285645 0.612976 -0.247314 0.693848 1441496794 0.285645 0.612976 -0.247314 0.693848 1441496794 0.284668 0.611816 -0.246094 0.695679 1441496794 0.284668 0.611816 -0.246094 0.695679 1441496794 0.284668 0.611816 -0.246094 0.695679 1441496794 0.284668 0.611816 -0.246094 0.695679 1441496794 0.284668 0.611816 -0.246094 0.695679 1441496794 0.284668 0.611816 -0.246094 0.695679 1441496794 0.283630 0.610413 -0.245117 0.697693 1441496794 0.283630 0.610413 -0.245117 0.697693 1441496794 0.283630 0.610413 -0.245117 0.697693 1441496794 0.283630 0.610413 -0.245117 0.697693 1441496794 0.283630 0.610413 -0.245117 0.697693 1441496795 0.283630 0.610413 -0.245117 0.697693 1441496795 0.280823 0.609863 -0.243042 0.700012 1441496795 0.280823 0.609863 -0.243042 0.700012 1441496795 0.280823 0.609863 -0.243042 0.700012 1441496795 0.280823 0.609863 -0.243042 0.700012 1441496795 0.280823 0.609863 -0.243042 0.700012 1441496795 0.280823 0.609863 -0.243042 0.700012 1441496795 0.280823 0.609863 -0.243042 0.700012 1441496795 0.279236 0.609192 -0.241150 0.701904 1441496795 0.279236 0.609192 -0.241150 0.701904 1441496795 0.279236 0.609192 -0.241150 0.701904 1441496795 0.279236 0.609192 -0.241150 0.701904 1441496795 0.279236 0.609192 -0.241150 0.701904 1441496795 0.279236 0.609192 -0.241150 0.701904 1441496795 0.278809 0.608276 -0.239624 0.703369 1441496795 0.278809 0.608276 -0.239624 0.703369 1441496795 0.278809 0.608276 -0.239624 0.703369 1441496795 0.278809 0.608276 -0.239624 0.703369 1441496795 0.278809 0.608276 -0.239624 0.703369 1441496795 0.278809 0.608276 -0.239624 0.703369 1441496795 0.280212 0.607483 -0.240051 0.703369 1441496795 0.280212 0.607483 -0.240051 0.703369 1441496795 0.280212 0.607483 -0.240051 0.703369 1441496795 0.280212 0.607483 -0.240051 0.703369 1441496795 0.280212 0.607483 -0.240051 0.703369 1441496795 0.280212 0.607483 -0.240051 0.703369 1441496795 0.280212 0.607483 -0.240051 0.703369 1441496795 0.281799 0.606567 -0.240540 0.703369 1441496795 0.281799 0.606567 -0.240540 0.703369 1441496795 0.281799 0.606567 -0.240540 0.703369 1441496795 0.281799 0.606567 -0.240540 0.703369 1441496795 0.281799 0.606567 -0.240540 0.703369 1441496795 0.281799 0.606567 -0.240540 0.703369 1441496795 0.283875 0.604980 -0.240784 0.703796 1441496795 0.283875 0.604980 -0.240784 0.703796 1441496795 0.283875 0.604980 -0.240784 0.703796 1441496795 0.283875 0.604980 -0.240784 0.703796 1441496795 0.283875 0.604980 -0.240784 0.703796 1441496795 0.283875 0.604980 -0.240784 0.703796 1441496795 0.285156 0.603943 -0.240540 0.704285 1441496795 0.285156 0.603943 -0.240540 0.704285 1441496795 0.285156 0.603943 -0.240540 0.704285 1441496795 0.285156 0.603943 -0.240540 0.704285 1441496795 0.285156 0.603943 -0.240540 0.704285 1441496795 0.285156 0.603943 -0.240540 0.704285 1441496795 0.285156 0.603943 -0.240540 0.704285 1441496795 0.285706 0.603088 -0.239807 0.705017 1441496795 0.285706 0.603088 -0.239807 0.705017 1441496795 0.285706 0.603088 -0.239807 0.705017 1441496795 0.285706 0.603088 -0.239807 0.705017 1441496795 0.285706 0.603088 -0.239807 0.705017 1441496795 0.285706 0.603088 -0.239807 0.705017 1441496795 0.286072 0.602478 -0.238770 0.705750 1441496795 0.286072 0.602478 -0.238770 0.705750 1441496795 0.286072 0.602478 -0.238770 0.705750 1441496795 0.286072 0.602478 -0.238770 0.705750 1441496795 0.286072 0.602478 -0.238770 0.705750 1441496795 0.286072 0.602478 -0.238770 0.705750 1441496795 0.285950 0.601318 -0.237122 0.707336 1441496795 0.285950 0.601318 -0.237122 0.707336 1441496795 0.285950 0.601318 -0.237122 0.707336 1441496795 0.285950 0.601318 -0.237122 0.707336 1441496795 0.285950 0.601318 -0.237122 0.707336 1441496795 0.285950 0.601318 -0.237122 0.707336 1441496795 0.284119 0.599365 -0.232666 0.711243 1441496795 0.284119 0.599365 -0.232666 0.711243 1441496795 0.284119 0.599365 -0.232666 0.711243 1441496795 0.284119 0.599365 -0.232666 0.711243 1441496795 0.284119 0.599365 -0.232666 0.711243 1441496795 0.284119 0.599365 -0.232666 0.711243 1441496795 0.282166 0.597473 -0.228821 0.714844 1441496795 0.282166 0.597473 -0.228821 0.714844 1441496795 0.282166 0.597473 -0.228821 0.714844 1441496795 0.282166 0.597473 -0.228821 0.714844 1441496795 0.282166 0.597473 -0.228821 0.714844 1441496795 0.282166 0.597473 -0.228821 0.714844 1441496795 0.280579 0.596375 -0.225891 0.717285 1441496795 0.280579 0.596375 -0.225891 0.717285 1441496795 0.280579 0.596375 -0.225891 0.717285 1441496795 0.280579 0.596375 -0.225891 0.717285 1441496795 0.280579 0.596375 -0.225891 0.717285 1441496795 0.280579 0.596375 -0.225891 0.717285 1441496795 0.280579 0.596375 -0.225891 0.717285 1441496795 0.278931 0.595154 -0.223572 0.719666 1441496795 0.278931 0.595154 -0.223572 0.719666 1441496795 0.278931 0.595154 -0.223572 0.719666 1441496795 0.278931 0.595154 -0.223572 0.719666 1441496795 0.278931 0.595154 -0.223572 0.719666 1441496795 0.278931 0.595154 -0.223572 0.719666 1441496795 0.278442 0.594055 -0.221802 0.721313 1441496795 0.278442 0.594055 -0.221802 0.721313 1441496795 0.278442 0.594055 -0.221802 0.721313 1441496795 0.278442 0.594055 -0.221802 0.721313 1441496795 0.278442 0.594055 -0.221802 0.721313 1441496795 0.278442 0.594055 -0.221802 0.721313 1441496795 0.279602 0.592407 -0.220276 0.722656 1441496795 0.279602 0.592407 -0.220276 0.722656 1441496795 0.279602 0.592407 -0.220276 0.722656 1441496795 0.279602 0.592407 -0.220276 0.722656 1441496795 0.279602 0.592407 -0.220276 0.722656 1441496795 0.279602 0.592407 -0.220276 0.722656 1441496795 0.284180 0.590454 -0.222778 0.721741 1441496795 0.284180 0.590454 -0.222778 0.721741 1441496795 0.284180 0.590454 -0.222778 0.721741 1441496795 0.284180 0.590454 -0.222778 0.721741 1441496795 0.284180 0.590454 -0.222778 0.721741 1441496795 0.284180 0.590454 -0.222778 0.721741 1441496795 0.284180 0.590454 -0.222778 0.721741 1441496795 0.291687 0.587952 -0.228516 0.718933 1441496795 0.291687 0.587952 -0.228516 0.718933 1441496795 0.291687 0.587952 -0.228516 0.718933 1441496795 0.291687 0.587952 -0.228516 0.718933 1441496795 0.291687 0.587952 -0.228516 0.718933 1441496796 0.298035 0.585144 -0.234070 0.716858 1441496796 0.298035 0.585144 -0.234070 0.716858 1441496796 0.298035 0.585144 -0.234070 0.716858 1441496796 0.298035 0.585144 -0.234070 0.716858 1441496796 0.298035 0.585144 -0.234070 0.716858 1441496796 0.298035 0.585144 -0.234070 0.716858 1441496796 0.302002 0.583313 -0.238647 0.715210 1441496796 0.302002 0.583313 -0.238647 0.715210 1441496796 0.302002 0.583313 -0.238647 0.715210 1441496796 0.302002 0.583313 -0.238647 0.715210 1441496796 0.302002 0.583313 -0.238647 0.715210 1441496796 0.302673 0.581970 -0.241150 0.715210 1441496796 0.302673 0.581970 -0.241150 0.715210 1441496796 0.302673 0.581970 -0.241150 0.715210 1441496796 0.302673 0.581970 -0.241150 0.715210 1441496796 0.302673 0.581970 -0.241150 0.715210 1441496796 0.302673 0.581970 -0.241150 0.715210 1441496796 0.301025 0.581116 -0.240845 0.716675 1441496796 0.301025 0.581116 -0.240845 0.716675 1441496796 0.301025 0.581116 -0.240845 0.716675 1441496796 0.301025 0.581116 -0.240845 0.716675 1441496796 0.301025 0.581116 -0.240845 0.716675 1441496796 0.301025 0.581116 -0.240845 0.716675 1441496796 0.298340 0.581360 -0.239136 0.718140 1441496796 0.298340 0.581360 -0.239136 0.718140 1441496796 0.298340 0.581360 -0.239136 0.718140 1441496796 0.298340 0.581360 -0.239136 0.718140 1441496796 0.298340 0.581360 -0.239136 0.718140 1441496796 0.298340 0.581360 -0.239136 0.718140 1441496796 0.298340 0.581360 -0.239136 0.718140 1441496796 0.295471 0.581787 -0.236755 0.719788 1441496796 0.295471 0.581787 -0.236755 0.719788 1441496796 0.295471 0.581787 -0.236755 0.719788 1441496796 0.295471 0.581787 -0.236755 0.719788 1441496796 0.295471 0.581787 -0.236755 0.719788 1441496796 0.295471 0.581787 -0.236755 0.719788 1441496796 0.293884 0.581604 -0.234619 0.721252 1441496796 0.293884 0.581604 -0.234619 0.721252 1441496796 0.293884 0.581604 -0.234619 0.721252 1441496796 0.293884 0.581604 -0.234619 0.721252 1441496796 0.293884 0.581604 -0.234619 0.721252 1441496796 0.293884 0.581604 -0.234619 0.721252 1441496796 0.292236 0.581848 -0.232422 0.722473 1441496796 0.292236 0.581848 -0.232422 0.722473 1441496796 0.292236 0.581848 -0.232422 0.722473 1441496796 0.292236 0.581848 -0.232422 0.722473 1441496796 0.292236 0.581848 -0.232422 0.722473 1441496796 0.292236 0.581848 -0.232422 0.722473 1441496796 0.292236 0.581848 -0.232422 0.722473 1441496796 0.291687 0.581909 -0.231201 0.723022 1441496796 0.291687 0.581909 -0.231201 0.723022 1441496796 0.291687 0.581909 -0.231201 0.723022 1441496796 0.291687 0.581909 -0.231201 0.723022 1441496796 0.291687 0.581909 -0.231201 0.723022 1441496796 0.291626 0.582642 -0.231079 0.722534 1441496796 0.291626 0.582642 -0.231079 0.722534 1441496796 0.291626 0.582642 -0.231079 0.722534 1441496796 0.291626 0.582642 -0.231079 0.722534 1441496796 0.291626 0.582642 -0.231079 0.722534 1441496796 0.291626 0.582642 -0.231079 0.722534 1441496796 0.291626 0.582642 -0.231079 0.722534 1441496796 0.291260 0.584290 -0.231628 0.721130 1441496796 0.291260 0.584290 -0.231628 0.721130 1441496796 0.291260 0.584290 -0.231628 0.721130 1441496796 0.291260 0.584290 -0.231628 0.721130 1441496796 0.291260 0.584290 -0.231628 0.721130 1441496796 0.291260 0.584290 -0.231628 0.721130 1441496796 0.290710 0.587036 -0.232910 0.718689 1441496796 0.290710 0.587036 -0.232910 0.718689 1441496796 0.290710 0.587036 -0.232910 0.718689 1441496796 0.290710 0.587036 -0.232910 0.718689 1441496796 0.290710 0.587036 -0.232910 0.718689 1441496796 0.290710 0.587036 -0.232910 0.718689 1441496796 0.290710 0.587036 -0.232910 0.718689 1441496796 0.289429 0.589844 -0.233459 0.716736 1441496796 0.289429 0.589844 -0.233459 0.716736 1441496796 0.289429 0.589844 -0.233459 0.716736 1441496796 0.289429 0.589844 -0.233459 0.716736 1441496796 0.289429 0.589844 -0.233459 0.716736 1441496796 0.289429 0.589844 -0.233459 0.716736 1441496796 0.289429 0.589844 -0.233459 0.716736 1441496796 0.285889 0.592712 -0.231812 0.716370 1441496796 0.285889 0.592712 -0.231812 0.716370 1441496796 0.285889 0.592712 -0.231812 0.716370 1441496796 0.285889 0.592712 -0.231812 0.716370 1441496796 0.285889 0.592712 -0.231812 0.716370 1441496796 0.285889 0.592712 -0.231812 0.716370 1441496796 0.281433 0.595398 -0.228943 0.716797 1441496796 0.281433 0.595398 -0.228943 0.716797 1441496796 0.281433 0.595398 -0.228943 0.716797 1441496796 0.281433 0.595398 -0.228943 0.716797 1441496796 0.281433 0.595398 -0.228943 0.716797 1441496796 0.281433 0.595398 -0.228943 0.716797 1441496796 0.277100 0.597351 -0.225281 0.718018 1441496796 0.277100 0.597351 -0.225281 0.718018 1441496796 0.277100 0.597351 -0.225281 0.718018 1441496796 0.277100 0.597351 -0.225281 0.718018 1441496796 0.277100 0.597351 -0.225281 0.718018 1441496796 0.277100 0.597351 -0.225281 0.718018 1441496796 0.273560 0.599304 -0.222961 0.718506 1441496796 0.273560 0.599304 -0.222961 0.718506 1441496796 0.273560 0.599304 -0.222961 0.718506 1441496796 0.273560 0.599304 -0.222961 0.718506 1441496796 0.273560 0.599304 -0.222961 0.718506 1441496796 0.273560 0.599304 -0.222961 0.718506 1441496796 0.273560 0.599304 -0.222961 0.718506 1441496796 0.269165 0.601379 -0.220337 0.719177 1441496796 0.269165 0.601379 -0.220337 0.719177 1441496796 0.269165 0.601379 -0.220337 0.719177 1441496796 0.269165 0.601379 -0.220337 0.719177 1441496796 0.269165 0.601379 -0.220337 0.719177 1441496796 0.265869 0.601746 -0.216919 0.721130 1441496797 0.265869 0.601746 -0.216919 0.721130 1441496797 0.265869 0.601746 -0.216919 0.721130 1441496797 0.265869 0.601746 -0.216919 0.721130 1441496797 0.265869 0.601746 -0.216919 0.721130 1441496797 0.265869 0.601746 -0.216919 0.721130 1441496797 0.265869 0.601746 -0.216919 0.721130 1441496797 0.266541 0.601196 -0.216858 0.721375 1441496797 0.266541 0.601196 -0.216858 0.721375 1441496797 0.266541 0.601196 -0.216858 0.721375 1441496797 0.266541 0.601196 -0.216858 0.721375 1441496797 0.266541 0.601196 -0.216858 0.721375 1441496797 0.266541 0.601196 -0.216858 0.721375 1441496797 0.273315 0.602295 -0.223206 0.716003 1441496797 0.273315 0.602295 -0.223206 0.716003 1441496797 0.273315 0.602295 -0.223206 0.716003 1441496797 0.273315 0.602295 -0.223206 0.716003 1441496797 0.273315 0.602295 -0.223206 0.716003 1441496797 0.273315 0.602295 -0.223206 0.716003 1441496797 0.273315 0.602295 -0.223206 0.716003 1441496797 0.282166 0.603638 -0.232361 0.708435 1441496797 0.282166 0.603638 -0.232361 0.708435 1441496797 0.282166 0.603638 -0.232361 0.708435 1441496797 0.282166 0.603638 -0.232361 0.708435 1441496797 0.282166 0.603638 -0.232361 0.708435 1441496797 0.282166 0.603638 -0.232361 0.708435 1441496797 0.287964 0.604614 -0.240051 0.702698 1441496797 0.287964 0.604614 -0.240051 0.702698 1441496797 0.287964 0.604614 -0.240051 0.702698 1441496797 0.287964 0.604614 -0.240051 0.702698 1441496797 0.287964 0.604614 -0.240051 0.702698 1441496797 0.287964 0.604614 -0.240051 0.702698 1441496797 0.290588 0.604797 -0.244690 0.699890 1441496797 0.290588 0.604797 -0.244690 0.699890 1441496797 0.290588 0.604797 -0.244690 0.699890 1441496797 0.290588 0.604797 -0.244690 0.699890 1441496797 0.290588 0.604797 -0.244690 0.699890 1441496797 0.290588 0.604797 -0.244690 0.699890 1441496797 0.290588 0.604797 -0.244690 0.699890 1441496797 0.290344 0.605286 -0.246216 0.699036 1441496797 0.290344 0.605286 -0.246216 0.699036 1441496797 0.290344 0.605286 -0.246216 0.699036 1441496797 0.290344 0.605286 -0.246216 0.699036 1441496797 0.290344 0.605286 -0.246216 0.699036 1441496797 0.290344 0.605286 -0.246216 0.699036 1441496797 0.287903 0.606018 -0.244995 0.699829 1441496797 0.287903 0.606018 -0.244995 0.699829 1441496797 0.287903 0.606018 -0.244995 0.699829 1441496797 0.287903 0.606018 -0.244995 0.699829 1441496797 0.287903 0.606018 -0.244995 0.699829 1441496797 0.287903 0.606018 -0.244995 0.699829 1441496797 0.283875 0.607239 -0.242310 0.701355 1441496797 0.283875 0.607239 -0.242310 0.701355 1441496797 0.283875 0.607239 -0.242310 0.701355 1441496797 0.283875 0.607239 -0.242310 0.701355 1441496797 0.283875 0.607239 -0.242310 0.701355 1441496797 0.283875 0.607239 -0.242310 0.701355 1441496797 0.282043 0.607056 -0.239563 0.703186 1441496797 0.282043 0.607056 -0.239563 0.703186 1441496797 0.282043 0.607056 -0.239563 0.703186 1441496797 0.282043 0.607056 -0.239563 0.703186 1441496797 0.282043 0.607056 -0.239563 0.703186 1441496797 0.282043 0.607056 -0.239563 0.703186 1441496797 0.282043 0.607056 -0.239563 0.703186 1441496797 0.281250 0.606750 -0.238342 0.704163 1441496797 0.281250 0.606750 -0.238342 0.704163 1441496797 0.281250 0.606750 -0.238342 0.704163 1441496797 0.281250 0.606750 -0.238342 0.704163 1441496797 0.281250 0.606750 -0.238342 0.704163 1441496797 0.281250 0.606750 -0.238342 0.704163 1441496797 0.281250 0.606750 -0.238342 0.704163 1441496797 0.281738 0.606079 -0.238892 0.704346 1441496797 0.281738 0.606079 -0.238892 0.704346 1441496797 0.281738 0.606079 -0.238892 0.704346 1441496797 0.281738 0.606079 -0.238892 0.704346 1441496797 0.281738 0.606079 -0.238892 0.704346 1441496797 0.282410 0.604736 -0.239685 0.704956 1441496797 0.282410 0.604736 -0.239685 0.704956 1441496797 0.282410 0.604736 -0.239685 0.704956 1441496797 0.282410 0.604736 -0.239685 0.704956 1441496797 0.282410 0.604736 -0.239685 0.704956 1441496797 0.282410 0.604736 -0.239685 0.704956 1441496797 0.282410 0.604736 -0.239685 0.704956 1441496797 0.282715 0.603333 -0.240784 0.705688 1441496797 0.282715 0.603333 -0.240784 0.705688 1441496797 0.282715 0.603333 -0.240784 0.705688 1441496797 0.282715 0.603333 -0.240784 0.705688 1441496797 0.282715 0.603333 -0.240784 0.705688 1441496797 0.283325 0.602234 -0.241394 0.706177 1441496797 0.283325 0.602234 -0.241394 0.706177 1441496797 0.283325 0.602234 -0.241394 0.706177 1441496797 0.283325 0.602234 -0.241394 0.706177 1441496797 0.283325 0.602234 -0.241394 0.706177 1441496797 0.283325 0.602234 -0.241394 0.706177 1441496797 0.283142 0.601685 -0.240845 0.706848 1441496797 0.283142 0.601685 -0.240845 0.706848 1441496797 0.283142 0.601685 -0.240845 0.706848 1441496797 0.283142 0.601685 -0.240845 0.706848 1441496797 0.283142 0.601685 -0.240845 0.706848 1441496797 0.283142 0.601685 -0.240845 0.706848 1441496797 0.282288 0.601563 -0.239319 0.707886 1441496797 0.282288 0.601563 -0.239319 0.707886 1441496797 0.282288 0.601563 -0.239319 0.707886 1441496797 0.282288 0.601563 -0.239319 0.707886 1441496797 0.282288 0.601563 -0.239319 0.707886 1441496797 0.282288 0.601563 -0.239319 0.707886 1441496797 0.279602 0.601929 -0.236145 0.709717 1441496797 0.279602 0.601929 -0.236145 0.709717 1441496797 0.279602 0.601929 -0.236145 0.709717 1441496797 0.279602 0.601929 -0.236145 0.709717 1441496797 0.279602 0.601929 -0.236145 0.709717 1441496797 0.279602 0.601929 -0.236145 0.709717 1441496797 0.277100 0.602539 -0.232971 0.711182 1441496797 0.277100 0.602539 -0.232971 0.711182 1441496797 0.277100 0.602539 -0.232971 0.711182 1441496798 0.277100 0.602539 -0.232971 0.711182 1441496798 0.277100 0.602539 -0.232971 0.711182 1441496798 0.277100 0.602539 -0.232971 0.711182 1441496798 0.277100 0.602539 -0.232971 0.711182 1441496798 0.273804 0.603882 -0.229980 0.712280 1441496798 0.273804 0.603882 -0.229980 0.712280 1441496798 0.273804 0.603882 -0.229980 0.712280 1441496798 0.273804 0.603882 -0.229980 0.712280 1441496798 0.273804 0.603882 -0.229980 0.712280 1441496798 0.273804 0.603882 -0.229980 0.712280 1441496798 0.271606 0.604370 -0.227417 0.713501 1441496798 0.271606 0.604370 -0.227417 0.713501 1441496798 0.271606 0.604370 -0.227417 0.713501 1441496798 0.271606 0.604370 -0.227417 0.713501 1441496798 0.271606 0.604370 -0.227417 0.713501 1441496798 0.270142 0.603882 -0.225830 0.715027 1441496798 0.270142 0.603882 -0.225830 0.715027 1441496798 0.270142 0.603882 -0.225830 0.715027 1441496798 0.270142 0.603882 -0.225830 0.715027 1441496798 0.270142 0.603882 -0.225830 0.715027 1441496798 0.270142 0.603882 -0.225830 0.715027 1441496798 0.269104 0.604431 -0.225098 0.715210 1441496798 0.269104 0.604431 -0.225098 0.715210 1441496798 0.269104 0.604431 -0.225098 0.715210 1441496798 0.269104 0.604431 -0.225098 0.715210 1441496798 0.269104 0.604431 -0.225098 0.715210 1441496798 0.269104 0.604431 -0.225098 0.715210 1441496798 0.269104 0.604431 -0.225098 0.715210 1441496798 0.269958 0.603149 -0.225403 0.715881 1441496798 0.269958 0.603149 -0.225403 0.715881 1441496798 0.269958 0.603149 -0.225403 0.715881 1441496798 0.269958 0.603149 -0.225403 0.715881 1441496798 0.269958 0.603149 -0.225403 0.715881 1441496798 0.269958 0.603149 -0.225403 0.715881 1441496798 0.275391 0.601440 -0.229675 0.713806 1441496798 0.275391 0.601440 -0.229675 0.713806 1441496798 0.275391 0.601440 -0.229675 0.713806 1441496798 0.275391 0.601440 -0.229675 0.713806 1441496798 0.275391 0.601440 -0.229675 0.713806 1441496798 0.275391 0.601440 -0.229675 0.713806 1441496798 0.282593 0.599365 -0.234985 0.710999 1441496798 0.282593 0.599365 -0.234985 0.710999 1441496798 0.282593 0.599365 -0.234985 0.710999 1441496798 0.282593 0.599365 -0.234985 0.710999 1441496798 0.282593 0.599365 -0.234985 0.710999 1441496798 0.282593 0.599365 -0.234985 0.710999 1441496798 0.287109 0.597473 -0.239014 0.709473 1441496798 0.287109 0.597473 -0.239014 0.709473 1441496798 0.287109 0.597473 -0.239014 0.709473 1441496798 0.287109 0.597473 -0.239014 0.709473 1441496798 0.287109 0.597473 -0.239014 0.709473 1441496798 0.287109 0.597473 -0.239014 0.709473 1441496798 0.288513 0.595947 -0.240845 0.709595 1441496798 0.288513 0.595947 -0.240845 0.709595 1441496798 0.288513 0.595947 -0.240845 0.709595 1441496798 0.288513 0.595947 -0.240845 0.709595 1441496798 0.288513 0.595459 -0.241211 0.709839 1441496798 0.288513 0.595459 -0.241211 0.709839 1441496798 0.288513 0.595459 -0.241211 0.709839 1441496798 0.287354 0.595520 -0.240051 0.710693 1441496798 0.287354 0.595520 -0.240051 0.710693 1441496798 0.287354 0.595520 -0.240051 0.710693 1441496798 0.287354 0.595520 -0.240051 0.710693 1441496798 0.287354 0.595520 -0.240051 0.710693 1441496798 0.285217 0.595825 -0.237854 0.712036 1441496798 0.285217 0.595825 -0.237854 0.712036 1441496798 0.285217 0.595825 -0.237854 0.712036 1441496798 0.285217 0.595825 -0.237854 0.712036 1441496798 0.285217 0.595825 -0.237854 0.712036 1441496798 0.285217 0.595825 -0.237854 0.712036 1441496798 0.283203 0.596436 -0.235657 0.713074 1441496798 0.283203 0.596436 -0.235657 0.713074 1441496798 0.283203 0.596436 -0.235657 0.713074 1441496798 0.283203 0.596436 -0.235657 0.713074 1441496798 0.283203 0.596436 -0.235657 0.713074 1441496798 0.283203 0.596436 -0.235657 0.713074 1441496798 0.282959 0.596069 -0.234558 0.713867 1441496798 0.282959 0.596069 -0.234558 0.713867 1441496798 0.282959 0.596069 -0.234558 0.713867 1441496798 0.282959 0.596069 -0.234558 0.713867 1441496798 0.282959 0.596069 -0.234558 0.713867 1441496798 0.282959 0.596069 -0.234558 0.713867 1441496798 0.282959 0.596069 -0.234558 0.713867 1441496798 0.282715 0.595947 -0.234009 0.714172 1441496798 0.282715 0.595947 -0.234009 0.714172 1441496798 0.282715 0.595947 -0.234009 0.714172 1441496798 0.282715 0.595947 -0.234009 0.714172 1441496798 0.282715 0.595947 -0.234009 0.714172 1441496798 0.282715 0.595947 -0.234009 0.714172 1441496798 0.283081 0.594482 -0.233398 0.715454 1441496798 0.283081 0.594482 -0.233398 0.715454 1441496798 0.283081 0.594482 -0.233398 0.715454 1441496798 0.283081 0.594482 -0.233398 0.715454 1441496798 0.283081 0.594482 -0.233398 0.715454 1441496798 0.283386 0.592834 -0.233582 0.716614 1441496798 0.283386 0.592834 -0.233582 0.716614 1441496798 0.283386 0.592834 -0.233582 0.716614 1441496798 0.283386 0.592834 -0.233582 0.716614 1441496798 0.283386 0.592834 -0.233582 0.716614 1441496798 0.284241 0.592102 -0.234924 0.716492 1441496798 0.284241 0.592102 -0.234924 0.716492 1441496798 0.284241 0.592102 -0.234924 0.716492 1441496798 0.284241 0.592102 -0.234924 0.716492 1441496799 0.284241 0.592102 -0.234924 0.716492 1441496799 0.284241 0.592102 -0.234924 0.716492 1441496799 0.283264 0.592651 -0.235229 0.716309 1441496799 0.283264 0.592651 -0.235229 0.716309 1441496799 0.283264 0.592651 -0.235229 0.716309 1441496799 0.283264 0.592651 -0.235229 0.716309 1441496799 0.283264 0.592651 -0.235229 0.716309 1441496799 0.283264 0.592651 -0.235229 0.716309 1441496799 0.281555 0.592896 -0.234253 0.717102 1441496799 0.281555 0.592896 -0.234253 0.717102 1441496799 0.281555 0.592896 -0.234253 0.717102 1441496799 0.281555 0.592896 -0.234253 0.717102 1441496799 0.281555 0.592896 -0.234253 0.717102 1441496799 0.281555 0.592896 -0.234253 0.717102 1441496799 0.281555 0.592896 -0.234253 0.717102 1441496799 0.278381 0.593689 -0.232361 0.718323 1441496799 0.278381 0.593689 -0.232361 0.718323 1441496799 0.278381 0.593689 -0.232361 0.718323 1441496799 0.278381 0.593689 -0.232361 0.718323 1441496799 0.278381 0.593689 -0.232361 0.718323 1441496799 0.278381 0.593689 -0.232361 0.718323 1441496799 0.275208 0.594666 -0.229919 0.719482 1441496799 0.275208 0.594666 -0.229919 0.719482 1441496799 0.275208 0.594666 -0.229919 0.719482 1441496799 0.275208 0.594666 -0.229919 0.719482 1441496799 0.275208 0.594666 -0.229919 0.719482 1441496799 0.275208 0.594666 -0.229919 0.719482 1441496799 0.273621 0.594910 -0.228882 0.720215 1441496799 0.273621 0.594910 -0.228882 0.720215 1441496799 0.273621 0.594910 -0.228882 0.720215 1441496799 0.273621 0.594910 -0.228882 0.720215 1441496799 0.273621 0.594910 -0.228882 0.720215 1441496799 0.273621 0.594910 -0.228882 0.720215 1441496799 0.273621 0.594910 -0.228882 0.720215 1441496799 0.270996 0.595886 -0.229065 0.720337 1441496799 0.270996 0.595886 -0.229065 0.720337 1441496799 0.270996 0.595886 -0.229065 0.720337 1441496799 0.270996 0.595886 -0.229065 0.720337 1441496799 0.270996 0.595886 -0.229065 0.720337 1441496799 0.270996 0.595886 -0.229065 0.720337 1441496799 0.264587 0.598389 -0.226135 0.721558 1441496799 0.264587 0.598389 -0.226135 0.721558 1441496799 0.264587 0.598389 -0.226135 0.721558 1441496799 0.264587 0.598389 -0.226135 0.721558 1441496799 0.264587 0.598389 -0.226135 0.721558 1441496799 0.264587 0.598389 -0.226135 0.721558 1441496799 0.264587 0.598389 -0.226135 0.721558 1441496799 0.257629 0.600342 -0.220154 0.724365 1441496799 0.257629 0.600342 -0.220154 0.724365 1441496799 0.257629 0.600342 -0.220154 0.724365 1441496799 0.257629 0.600342 -0.220154 0.724365 1441496799 0.257629 0.600342 -0.220154 0.724365 1441496799 0.257629 0.600342 -0.220154 0.724365 1441496799 0.257080 0.602661 -0.218811 0.723022 1441496799 0.257080 0.602661 -0.218811 0.723022 1441496799 0.257080 0.602661 -0.218811 0.723022 1441496799 0.257080 0.602661 -0.218811 0.723022 1441496799 0.257080 0.602661 -0.218811 0.723022 1441496799 0.257080 0.602661 -0.218811 0.723022 1441496799 0.264099 0.604797 -0.224365 0.716980 1441496799 0.264099 0.604797 -0.224365 0.716980 1441496799 0.264099 0.604797 -0.224365 0.716980 1441496799 0.264099 0.604797 -0.224365 0.716980 1441496799 0.264099 0.604797 -0.224365 0.716980 1441496799 0.264099 0.604797 -0.224365 0.716980 1441496799 0.271545 0.605286 -0.230835 0.711731 1441496799 0.271545 0.605286 -0.230835 0.711731 1441496799 0.271545 0.605286 -0.230835 0.711731 1441496799 0.271545 0.605286 -0.230835 0.711731 1441496799 0.271545 0.605286 -0.230835 0.711731 1441496799 0.271545 0.605286 -0.230835 0.711731 1441496799 0.275208 0.604370 -0.234924 0.709717 1441496799 0.275208 0.604370 -0.234924 0.709717 1441496799 0.275208 0.604370 -0.234924 0.709717 1441496799 0.275208 0.604370 -0.234924 0.709717 1441496799 0.275208 0.604370 -0.234924 0.709717 1441496799 0.275208 0.604370 -0.234924 0.709717 1441496799 0.275208 0.604370 -0.234924 0.709717 1441496799 0.277161 0.603577 -0.238525 0.708435 1441496799 0.277161 0.603577 -0.238525 0.708435 1441496799 0.277161 0.603577 -0.238525 0.708435 1441496799 0.277161 0.603577 -0.238525 0.708435 1441496799 0.277161 0.603577 -0.238525 0.708435 1441496799 0.276062 0.604492 -0.239685 0.707703 1441496799 0.276062 0.604492 -0.239685 0.707703 1441496799 0.276062 0.604492 -0.239685 0.707703 1441496799 0.276062 0.604492 -0.239685 0.707703 1441496799 0.276062 0.604492 -0.239685 0.707703 1441496799 0.276062 0.604492 -0.239685 0.707703 1441496799 0.273193 0.606140 -0.238953 0.707642 1441496799 0.273193 0.606140 -0.238953 0.707642 1441496799 0.273193 0.606140 -0.238953 0.707642 1441496799 0.273193 0.606140 -0.238953 0.707642 1441496799 0.273193 0.606140 -0.238953 0.707642 1441496799 0.273193 0.606140 -0.238953 0.707642 1441496799 0.273193 0.606140 -0.238953 0.707642 1441496799 0.269958 0.608459 -0.237610 0.707336 1441496799 0.269958 0.608459 -0.237610 0.707336 1441496799 0.269958 0.608459 -0.237610 0.707336 1441496799 0.269958 0.608459 -0.237610 0.707336 1441496799 0.269958 0.608459 -0.237610 0.707336 1441496799 0.269958 0.608459 -0.237610 0.707336 1441496799 0.267944 0.610657 -0.236877 0.706482 1441496799 0.267944 0.610657 -0.236877 0.706482 1441496799 0.267944 0.610657 -0.236877 0.706482 1441496799 0.267944 0.610657 -0.236877 0.706482 1441496799 0.267944 0.610657 -0.236877 0.706482 1441496799 0.267944 0.610657 -0.236877 0.706482 1441496799 0.267395 0.612793 -0.236267 0.705078 1441496799 0.267395 0.612793 -0.236267 0.705078 1441496799 0.267395 0.612793 -0.236267 0.705078 1441496799 0.267395 0.612793 -0.236267 0.705078 1441496799 
0.274719 0.615967 -0.233337 0.700378 1441496802 0.274719 0.615967 -0.233337 0.700378 1441496802 0.274719 0.615967 -0.233337 0.700378 1441496802 0.274719 0.615967 -0.233337 0.700378 1441496802 0.274719 0.615967 -0.233337 0.700378 1441496802 0.271912 0.616333 -0.231262 0.701904 1441496802 0.271912 0.616333 -0.231262 0.701904 1441496802 0.271912 0.616333 -0.231262 0.701904 1441496802 0.271912 0.616333 -0.231262 0.701904 1441496802 0.271912 0.616333 -0.231262 0.701904 1441496802 0.271912 0.616333 -0.231262 0.701904 1441496802 0.271912 0.616333 -0.231262 0.701904 1441496802 0.269104 0.618103 -0.229248 0.702087 1441496802 0.269104 0.618103 -0.229248 0.702087 1441496802 0.269104 0.618103 -0.229248 0.702087 1441496802 0.269104 0.618103 -0.229248 0.702087 1441496802 0.269104 0.618103 -0.229248 0.702087 1441496802 0.269104 0.618103 -0.229248 0.702087 1441496802 0.267761 0.618347 -0.227295 0.702942 1441496802 0.267761 0.618347 -0.227295 0.702942 1441496802 0.267761 0.618347 -0.227295 0.702942 1441496802 0.267761 0.618347 -0.227295 0.702942 1441496802 0.267761 0.618347 -0.227295 0.702942 1441496802 0.267761 0.618347 -0.227295 0.702942 1441496802 0.267761 0.618347 -0.227295 0.702942 1441496802 0.266724 0.619141 -0.226074 0.703125 1441496802 0.266724 0.619141 -0.226074 0.703125 1441496802 0.266724 0.619141 -0.226074 0.703125 1441496802 0.266724 0.619141 -0.226074 0.703125 1441496802 0.266724 0.619141 -0.226074 0.703125 1441496802 0.266724 0.619141 -0.226074 0.703125 1441496802 0.268433 0.619995 -0.226929 0.701416 1441496802 0.268433 0.619995 -0.226929 0.701416 1441496802 0.268433 0.619995 -0.226929 0.701416 1441496802 0.268433 0.619995 -0.226929 0.701416 1441496802 0.268433 0.619995 -0.226929 0.701416 1441496802 0.268433 0.619995 -0.226929 0.701416 1441496802 0.272522 0.619019 -0.230408 0.699524 1441496802 0.272522 0.619019 -0.230408 0.699524 1441496802 0.272522 0.619019 -0.230408 0.699524 1441496802 0.272522 0.619019 -0.230408 0.699524 1441496802 0.272522 0.619019 -0.230408 0.699524 1441496802 0.272522 0.619019 -0.230408 0.699524 1441496802 0.276123 0.617676 -0.234009 0.698120 1441496802 0.276123 0.617676 -0.234009 0.698120 1441496802 0.276123 0.617676 -0.234009 0.698120 1441496802 0.276123 0.617676 -0.234009 0.698120 1441496802 0.276123 0.617676 -0.234009 0.698120 1441496802 0.276123 0.617676 -0.234009 0.698120 1441496802 0.276123 0.617676 -0.234009 0.698120 1441496802 0.278992 0.615845 -0.237061 0.697571 1441496802 0.278992 0.615845 -0.237061 0.697571 1441496802 0.278992 0.615845 -0.237061 0.697571 1441496802 0.278992 0.615845 -0.237061 0.697571 1441496802 0.278992 0.615845 -0.237061 0.697571 1441496802 0.278992 0.615845 -0.237061 0.697571 1441496802 0.279663 0.614685 -0.238708 0.697815 1441496802 0.279663 0.614685 -0.238708 0.697815 1441496802 0.279663 0.614685 -0.238708 0.697815 1441496802 0.279663 0.614685 -0.238708 0.697815 1441496802 0.279663 0.614685 -0.238708 0.697815 1441496802 0.279663 0.614685 -0.238708 0.697815 1441496802 0.279480 0.614014 -0.239258 0.698242 1441496803 0.279480 0.614014 -0.239258 0.698242 1441496803 0.279480 0.614014 -0.239258 0.698242 1441496803 0.279480 0.614014 -0.239258 0.698242 1441496803 0.279480 0.614014 -0.239258 0.698242 1441496803 0.279480 0.614014 -0.239258 0.698242 1441496803 0.278809 0.613953 -0.239197 0.698608 1441496803 0.278809 0.613953 -0.239197 0.698608 1441496803 0.278809 0.613953 -0.239197 0.698608 1441496803 0.278809 0.613953 -0.239197 0.698608 1441496803 0.278809 0.613953 -0.239197 0.698608 1441496803 0.278809 0.613953 -0.239197 0.698608 1441496803 0.277527 0.613586 -0.238159 0.699768 1441496803 0.277527 0.613586 -0.238159 0.699768 1441496803 0.277527 0.613586 -0.238159 0.699768 1441496803 0.277527 0.613586 -0.238159 0.699768 1441496803 0.277527 0.613586 -0.238159 0.699768 1441496803 0.277527 0.613586 -0.238159 0.699768 1441496803 0.277527 0.613586 -0.238159 0.699768 1441496803 0.275879 0.612793 -0.236572 0.701660 1441496803 0.275879 0.612793 -0.236572 0.701660 1441496803 0.275879 0.612793 -0.236572 0.701660 1441496803 0.275879 0.612793 -0.236572 0.701660 1441496803 0.275879 0.612793 -0.236572 0.701660 1441496803 0.275879 0.612793 -0.236572 0.701660 1441496803 0.274963 0.611816 -0.234863 0.703430 1441496803 0.274963 0.611816 -0.234863 0.703430 1441496803 0.274963 0.611816 -0.234863 0.703430 1441496803 0.274963 0.611816 -0.234863 0.703430 1441496803 0.274963 0.611816 -0.234863 0.703430 1441496803 0.275879 0.610535 -0.234680 0.704285 1441496803 0.275879 0.610535 -0.234680 0.704285 1441496803 0.275879 0.610535 -0.234680 0.704285 1441496803 0.275879 0.610535 -0.234680 0.704285 1441496803 0.277283 0.609009 -0.234680 0.705017 1441496803 0.277283 0.609009 -0.234680 0.705017 1441496803 0.277283 0.609009 -0.234680 0.705017 1441496803 0.277283 0.609009 -0.234680 0.705017 1441496803 0.277283 0.609009 -0.234680 0.705017 1441496803 0.277283 0.609009 -0.234680 0.705017 1441496803 0.279785 0.607117 -0.236084 0.705200 1441496803 0.279785 0.607117 -0.236084 0.705200 1441496803 0.279785 0.607117 -0.236084 0.705200 1441496803 0.279785 0.607117 -0.236084 0.705200 1441496803 0.279785 0.607117 -0.236084 0.705200 1441496803 0.283386 0.605347 -0.238342 0.704590 1441496803 0.283386 0.605347 -0.238342 0.704590 1441496803 0.283386 0.605347 -0.238342 0.704590 1441496803 0.283386 0.605347 -0.238342 0.704590 1441496803 0.283386 0.605347 -0.238342 0.704590 1441496803 0.283386 0.605347 -0.238342 0.704590 1441496803 0.286865 0.603943 -0.240845 0.703491 1441496803 0.286865 0.603943 -0.240845 0.703491 1441496803 0.286865 0.603943 -0.240845 0.703491 1441496803 0.286865 0.603943 -0.240845 0.703491 1441496803 0.289734 0.601746 -0.241577 0.703918 1441496803 0.289734 0.601746 -0.241577 0.703918 1441496803 0.289734 0.601746 -0.241577 0.703918 1441496803 0.291931 0.598328 -0.242554 0.705627 1441496803 0.291931 0.598328 -0.242554 0.705627 1441496803 0.292542 0.594543 -0.243103 0.708374 1441496803 0.292542 0.594543 -0.243103 0.708374 1441496803 0.292542 0.594543 -0.243103 0.708374 1441496803 0.292542 0.594543 -0.243103 0.708374 1441496803 0.292542 0.594543 -0.243103 0.708374 1441496803 0.292542 0.594543 -0.243103 0.708374 1441496803 0.290161 0.592651 -0.240906 0.711670 1441496803 0.290161 0.592651 -0.240906 0.711670 1441496803 0.290161 0.592651 -0.240906 0.711670 1441496803 0.290161 0.592651 -0.240906 0.711670 1441496803 0.290161 0.592651 -0.240906 0.711670 1441496803 0.290161 0.592651 -0.240906 0.711670 1441496803 0.286072 0.591736 -0.236572 0.715515 1441496803 0.286072 0.591736 -0.236572 0.715515 1441496803 0.286072 0.591736 -0.236572 0.715515 1441496803 0.286072 0.591736 -0.236572 0.715515 1441496803 0.286072 0.591736 -0.236572 0.715515 1441496803 0.286072 0.591736 -0.236572 0.715515 1441496803 0.282288 0.591003 -0.231750 0.719177 1441496803 0.282288 0.591003 -0.231750 0.719177 1441496803 0.282288 0.591003 -0.231750 0.719177 1441496803 0.282288 0.591003 -0.231750 0.719177 1441496803 0.282288 0.591003 -0.231750 0.719177 1441496803 0.282288 0.591003 -0.231750 0.719177 1441496803 0.281189 0.590393 -0.228699 0.721069 1441496803 0.281189 0.590393 -0.228699 0.721069 1441496803 0.281189 0.590393 -0.228699 0.721069 1441496803 0.281189 0.590393 -0.228699 0.721069 1441496803 0.281189 0.590393 -0.228699 0.721069 1441496803 0.281189 0.590393 -0.228699 0.721069 1441496803 0.282654 0.590088 -0.228821 0.720764 1441496803 0.282654 0.590088 -0.228821 0.720764 1441496803 0.282654 0.590088 -0.228821 0.720764 1441496803 0.282654 0.590088 -0.228821 0.720764 1441496803 0.282654 0.590088 -0.228821 0.720764 1441496803 0.283752 0.589966 -0.229431 0.720215 1441496803 0.283752 0.589966 -0.229431 0.720215 1441496804 0.283752 0.589966 -0.229431 0.720215 1441496804 0.283752 0.589966 -0.229431 0.720215 1441496804 0.283752 0.589966 -0.229431 0.720215 1441496804 0.284546 0.589294 -0.229980 0.720276 1441496804 0.284546 0.589294 -0.229980 0.720276 1441496804 0.284546 0.589294 -0.229980 0.720276 1441496804 0.284546 0.589294 -0.229980 0.720276 1441496804 0.284546 0.589294 -0.229980 0.720276 1441496804 0.284546 0.589294 -0.229980 0.720276 1441496804 0.286133 0.589355 -0.231812 0.718994 1441496804 0.286133 0.589355 -0.231812 0.718994 1441496804 0.286133 0.589355 -0.231812 0.718994 1441496804 0.286133 0.589355 -0.231812 0.718994 1441496804 0.286133 0.589355 -0.231812 0.718994 1441496804 0.286133 0.589355 -0.231812 0.718994 1441496804 0.286133 0.589355 -0.231812 0.718994 1441496804 0.287354 0.589111 -0.233459 0.718201 1441496804 0.287354 0.589111 -0.233459 0.718201 1441496804 0.287354 0.589111 -0.233459 0.718201 1441496804 0.287354 0.589111 -0.233459 0.718201 1441496804 0.287354 0.589111 -0.233459 0.718201 1441496804 0.287354 0.589111 -0.233459 0.718201 1441496804 0.287720 0.588196 -0.233887 0.718628 1441496804 0.287720 0.588196 -0.233887 0.718628 1441496804 0.287720 0.588196 -0.233887 0.718628 1441496804 0.287720 0.588196 -0.233887 0.718628 1441496804 0.287720 0.588196 -0.233887 0.718628 1441496804 0.287720 0.588196 -0.233887 0.718628 1441496804 0.288086 0.587524 -0.233887 0.719055 1441496804 0.288086 0.587524 -0.233887 0.719055 1441496804 0.288086 0.587524 -0.233887 0.719055 1441496804 0.288086 0.587524 -0.233887 0.719055 1441496804 0.288086 0.587524 -0.233887 0.719055 1441496804 0.288086 0.587524 -0.233887 0.719055 1441496804 0.289307 0.587097 -0.234558 0.718689 1441496804 0.289307 0.587097 -0.234558 0.718689 1441496804 0.289307 0.587097 -0.234558 0.718689 1441496804 0.289307 0.587097 -0.234558 0.718689 1441496804 0.289307 0.587097 -0.234558 0.718689 1441496804 0.289307 0.587097 -0.234558 0.718689 1441496804 0.290100 0.587219 -0.234924 0.718140 1441496804 0.290100 0.587219 -0.234924 0.718140 1441496804 0.290100 0.587219 -0.234924 0.718140 1441496804 0.290100 0.587219 -0.234924 0.718140 1441496804 0.290100 0.587219 -0.234924 0.718140 1441496804 0.290100 0.587219 -0.234924 0.718140 1441496804 0.290222 0.586609 -0.234375 0.718811 1441496804 0.290222 0.586609 -0.234375 0.718811 1441496804 0.290222 0.586609 -0.234375 0.718811 1441496804 0.290222 0.586609 -0.234375 0.718811 1441496804 0.290222 0.586609 -0.234375 0.718811 1441496804 0.290222 0.586609 -0.234375 0.718811 1441496804 0.289246 0.585876 -0.232788 0.720276 1441496804 0.289246 0.585876 -0.232788 0.720276 1441496804 0.289246 0.585876 -0.232788 0.720276 1441496804 0.289246 0.585876 -0.232788 0.720276 1441496804 0.289246 0.585876 -0.232788 0.720276 1441496804 0.289246 0.585876 -0.232788 0.720276 1441496804 0.288818 0.585815 -0.231995 0.720764 1441496804 0.288818 0.585815 -0.231995 0.720764 1441496804 0.288818 0.585815 -0.231995 0.720764 1441496804 0.288818 0.585815 -0.231995 0.720764 1441496804 0.288818 0.585815 -0.231995 0.720764 1441496804 0.288818 0.585815 -0.231995 0.720764 1441496804 0.290161 0.585938 -0.233643 0.719604 1441496804 0.290161 0.585938 -0.233643 0.719604 1441496804 0.290161 0.585938 -0.233643 0.719604 1441496804 0.290161 0.585938 -0.233643 0.719604 1441496804 0.290161 0.585938 -0.233643 0.719604 1441496804 0.290161 0.585938 -0.233643 0.719604 1441496804 0.290161 0.587646 -0.234497 0.717896 1441496804 0.290161 0.587646 -0.234497 0.717896 1441496804 0.290161 0.587646 -0.234497 0.717896 1441496804 0.290161 0.587646 -0.234497 0.717896 1441496804 0.290161 0.587646 -0.234497 0.717896 1441496804 0.290161 0.587646 -0.234497 0.717896 1441496804 0.289001 0.589478 -0.235168 0.716675 1441496804 0.289001 0.589478 -0.235168 0.716675 1441496804 0.289001 0.589478 -0.235168 0.716675 1441496804 0.289001 0.589478 -0.235168 0.716675 1441496804 0.289001 0.589478 -0.235168 0.716675 1441496804 0.289001 0.589478 -0.235168 0.716675 1441496804 0.288330 0.592041 -0.236450 0.714417 1441496804 0.288330 0.592041 -0.236450 0.714417 1441496804 0.288330 0.592041 -0.236450 0.714417 1441496804 0.288330 0.592041 -0.236450 0.714417 1441496804 0.288330 0.592041 -0.236450 0.714417 1441496804 0.288330 0.592041 -0.236450 0.714417 1441496804 0.288330 0.592041 -0.236450 0.714417 1441496804 0.288269 0.593323 -0.238403 0.712708 1441496804 0.288269 0.593323 -0.238403 0.712708 1441496804 0.288269 0.593323 -0.238403 0.712708 1441496804 0.288269 0.593323 -0.238403 0.712708 1441496804 0.288269 0.593323 -0.238403 0.712708 1441496804 0.288269 0.593323 -0.238403 0.712708 1441496804 0.286865 0.593140 -0.237976 0.713562 1441496804 0.286865 0.593140 -0.237976 0.713562 1441496804 0.286865 0.593140 -0.237976 0.713562 1441496804 0.286865 0.593140 -0.237976 0.713562 1441496804 0.286865 0.593140 -0.237976 0.713562 1441496804 0.286865 0.593140 -0.237976 0.713562 1441496804 0.282349 0.594421 -0.234863 0.715332 1441496804 0.282349 0.594421 -0.234863 0.715332 1441496804 0.282349 0.594421 -0.234863 0.715332 1441496804 0.282349 0.594421 -0.234863 0.715332 1441496804 0.282349 0.594421 -0.234863 0.715332 1441496804 0.282349 0.594421 -0.234863 0.715332 1441496804 0.274902 0.596619 -0.228577 0.718445 1441496804 0.274902 0.596619 -0.228577 0.718445 1441496804 0.274902 0.596619 -0.228577 0.718445 1441496804 0.274902 0.596619 -0.228577 0.718445 1441496805 0.274902 0.596619 -0.228577 0.718445 1441496805 0.274902 0.596619 -0.228577 0.718445 1441496805 0.269470 0.599609 -0.223206 0.719727 1441496805 0.269470 0.599609 -0.223206 0.719727 1441496805 0.269470 0.599609 -0.223206 0.719727 1441496805 0.269470 0.599609 -0.223206 0.719727 1441496805 0.269470 0.599609 -0.223206 0.719727 1441496805 0.269470 0.599609 -0.223206 0.719727 1441496805 0.269897 0.601318 -0.222900 0.718201 1441496805 0.269897 0.601318 -0.222900 0.718201 1441496805 0.269897 0.601318 -0.222900 0.718201 1441496805 0.269897 0.601318 -0.222900 0.718201 1441496805 0.269897 0.601318 -0.222900 0.718201 1441496805 0.269897 0.601318 -0.222900 0.718201 1441496805 0.269897 0.601318 -0.222900 0.718201 1441496805 0.271301 0.602661 -0.224182 0.716125 1441496805 0.271301 0.602661 -0.224182 0.716125 1441496805 0.271301 0.602661 -0.224182 0.716125 1441496805 0.271301 0.602661 -0.224182 0.716125 1441496805 0.271301 0.602661 -0.224182 0.716125 1441496805 0.273499 0.604431 -0.228027 0.712585 1441496805 0.273499 0.604431 -0.228027 0.712585 1441496805 0.273499 0.604431 -0.228027 0.712585 1441496805 0.273499 0.604431 -0.228027 0.712585 1441496805 0.273499 0.604431 -0.228027 0.712585 1441496805 0.273499 0.604431 -0.228027 0.712585 1441496805 0.273499 0.604431 -0.228027 0.712585 1441496805 0.275146 0.606201 -0.232483 0.708984 1441496805 0.275146 0.606201 -0.232483 0.708984 1441496805 0.275146 0.606201 -0.232483 0.708984 1441496805 0.275146 0.606201 -0.232483 0.708984 1441496805 0.275146 0.606201 -0.232483 0.708984 1441496805 0.275146 0.606201 -0.232483 0.708984 1441496805 0.275146 0.607727 -0.235718 0.706604 1441496805 0.275146 0.607727 -0.235718 0.706604 1441496805 0.275146 0.607727 -0.235718 0.706604 1441496805 0.275146 0.607727 -0.235718 0.706604 1441496805 0.275146 0.607727 -0.235718 0.706604 1441496805 0.275146 0.607727 -0.235718 0.706604 1441496805 0.275146 0.607727 -0.235718 0.706604 1441496805 0.273010 0.608948 -0.237000 0.705933 1441496805 0.273010 0.608948 -0.237000 0.705933 1441496805 0.273010 0.608948 -0.237000 0.705933 1441496805 0.273010 0.608948 -0.237000 0.705933 1441496805 0.273010 0.608948 -0.237000 0.705933 1441496805 0.273010 0.608948 -0.237000 0.705933 1441496805 0.270386 0.610413 -0.236450 0.705933 1441496805 0.270386 0.610413 -0.236450 0.705933 1441496805 0.270386 0.610413 -0.236450 0.705933 1441496805 0.270386 0.610413 -0.236450 0.705933 1441496805 0.270386 0.610413 -0.236450 0.705933 1441496805 0.270386 0.610413 -0.236450 0.705933 1441496805 0.268982 0.611816 -0.236328 0.705261 1441496805 0.268982 0.611816 -0.236328 0.705261 1441496805 0.268982 0.611816 -0.236328 0.705261 1441496805 0.268982 0.611816 -0.236328 0.705261 1441496805 0.268982 0.611816 -0.236328 0.705261 1441496805 0.268982 0.611816 -0.236328 0.705261 1441496805 0.268982 0.611816 -0.236328 0.705261 1441496805 0.268860 0.612244 -0.236755 0.704834 1441496805 0.268860 0.612244 -0.236755 0.704834 1441496805 0.268860 0.612244 -0.236755 0.704834 1441496805 0.268860 0.612244 -0.236755 0.704834 1441496805 0.268860 0.612244 -0.236755 0.704834 1441496805 0.268860 0.612244 -0.236755 0.704834 1441496805 0.268860 0.612244 -0.236755 0.704834 1441496805 0.270386 0.611572 -0.237061 0.704651 1441496805 0.270386 0.611572 -0.237061 0.704651 1441496805 0.270386 0.611572 -0.237061 0.704651 1441496805 0.270386 0.611572 -0.237061 0.704651 1441496805 0.270386 0.611572 -0.237061 0.704651 1441496805 0.270386 0.611572 -0.237061 0.704651 1441496805 0.270874 0.611145 -0.236938 0.704895 1441496805 0.270874 0.611145 -0.236938 0.704895 1441496805 0.270874 0.611145 -0.236938 0.704895 1441496805 0.270874 0.611145 -0.236938 0.704895 1441496805 0.270874 0.611145 -0.236938 0.704895 1441496805 0.271606 0.610779 -0.236511 0.705078 1441496805 0.271606 0.610779 -0.236511 0.705078 1441496805 0.271606 0.610779 -0.236511 0.705078 1441496805 0.271606 0.610779 -0.236511 0.705078 1441496805 0.271606 0.610779 -0.236511 0.705078 1441496805 0.271606 0.610779 -0.236511 0.705078 1441496805 0.273438 0.609802 -0.237122 0.705017 1441496805 0.273438 0.609802 -0.237122 0.705017 1441496805 0.273438 0.609802 -0.237122 0.705017 1441496805 0.273438 0.609802 -0.237122 0.705017 1441496805 0.273438 0.609802 -0.237122 0.705017 1441496805 0.276001 0.608765 -0.238281 0.704529 1441496805 0.276001 0.608765 -0.238281 0.704529 1441496805 0.276001 0.608765 -0.238281 0.704529 1441496805 0.276001 0.608765 -0.238281 0.704529 1441496805 0.276001 0.608765 -0.238281 0.704529 1441496805 0.277771 0.607178 -0.238647 0.705078 1441496805 0.279297 0.606018 -0.239014 0.705383 1441496805 0.281067 0.603577 -0.238953 0.706726 1441496806 0.281067 0.603577 -0.238953 0.706726 1441496806 0.281067 0.603577 -0.238953 0.706726 1441496806 0.282654 0.601807 -0.239380 0.707458 1441496806 0.282654 0.601807 -0.239380 0.707458 1441496806 0.282654 0.601807 -0.239380 0.707458 1441496806 0.282654 0.601807 -0.239380 0.707458 1441496806 0.282654 0.601807 -0.239380 0.707458 1441496806 0.282654 0.601807 -0.239380 0.707458 1441496806 0.281738 0.600525 -0.237671 0.709534 1441496806 0.281738 0.600525 -0.237671 0.709534 1441496806 0.281738 0.600525 -0.237671 0.709534 1441496806 0.281738 0.600525 -0.237671 0.709534 1441496806 0.281738 0.600525 -0.237671 0.709534 1441496806 0.281738 0.600525 -0.237671 0.709534 1441496806 0.277832 0.599731 -0.233276 0.713196 1441496806 0.277832 0.599731 -0.233276 0.713196 1441496806 0.277832 0.599731 -0.233276 0.713196 1441496806 0.277832 0.599731 -0.233276 0.713196 1441496806 0.277832 0.599731 -0.233276 0.713196 1441496806 0.277832 0.599731 -0.233276 0.713196 1441496806 0.277832 0.599731 -0.233276 0.713196 1441496806 0.274109 0.598816 -0.228088 0.717041 1441496806 0.274109 0.598816 -0.228088 0.717041 1441496806 0.274109 0.598816 -0.228088 0.717041 1441496806 0.274109 0.598816 -0.228088 0.717041 1441496806 0.274109 0.598816 -0.228088 0.717041 1441496806 0.274109 0.598816 -0.228088 0.717041 1441496806 0.272522 0.598206 -0.224915 0.719177 1441496806 0.272522 0.598206 -0.224915 0.719177 1441496806 0.272522 0.598206 -0.224915 0.719177 1441496806 0.272522 0.598206 -0.224915 0.719177 1441496806 0.272522 0.598206 -0.224915 0.719177 1441496806 0.272522 0.598206 -0.224915 0.719177 1441496806 0.272522 0.598206 -0.224915 0.719177 1441496806 0.273621 0.597351 -0.223816 0.719788 1441496806 0.273621 0.597351 -0.223816 0.719788 1441496806 0.273621 0.597351 -0.223816 0.719788 1441496806 0.273621 0.597351 -0.223816 0.719788 1441496806 0.273621 0.597351 -0.223816 0.719788 1441496806 0.276672 0.596497 -0.225220 0.718872 1441496806 0.276672 0.596497 -0.225220 0.718872 1441496806 0.276672 0.596497 -0.225220 0.718872 1441496806 0.276672 0.596497 -0.225220 0.718872 1441496806 0.276672 0.596497 -0.225220 0.718872 1441496806 0.280518 0.595764 -0.228149 0.717102 1441496806 0.280518 0.595764 -0.228149 0.717102 1441496806 0.280518 0.595764 -0.228149 0.717102 1441496806 0.280518 0.595764 -0.228149 0.717102 1441496806 0.280518 0.595764 -0.228149 0.717102 1441496806 0.280518 0.595764 -0.228149 0.717102 1441496806 0.280518 0.595764 -0.228149 0.717102 1441496806 0.282654 0.594849 -0.230469 0.716248 1441496806 0.282654 0.594849 -0.230469 0.716248 1441496806 0.282654 0.594849 -0.230469 0.716248 1441496806 0.282654 0.594849 -0.230469 0.716248 1441496806 0.282654 0.594849 -0.230469 0.716248 1441496806 0.282654 0.594849 -0.230469 0.716248 1441496806 0.284729 0.593445 -0.232910 0.715820 1441496806 0.284729 0.593445 -0.232910 0.715820 1441496806 0.284729 0.593445 -0.232910 0.715820 1441496806 0.284729 0.593445 -0.232910 0.715820 1441496806 0.284729 0.593445 -0.232910 0.715820 1441496806 0.284729 0.593445 -0.232910 0.715820 1441496806 0.284180 0.592468 -0.233337 0.716736 1441496806 0.284180 0.592468 -0.233337 0.716736 1441496806 0.284180 0.592468 -0.233337 0.716736 1441496806 0.284180 0.592468 -0.233337 0.716736 1441496806 0.284180 0.592468 -0.233337 0.716736 1441496806 0.284180 0.592468 -0.233337 0.716736 1441496806 0.284180 0.592468 -0.233337 0.716736 1441496806 0.283569 0.591675 -0.233032 0.717712 1441496806 0.283569 0.591675 -0.233032 0.717712 1441496806 0.283569 0.591675 -0.233032 0.717712 1441496806 0.283569 0.591675 -0.233032 0.717712 1441496806 0.283569 0.591675 -0.233032 0.717712 1441496806 0.283569 0.591675 -0.233032 0.717712 1441496806 0.283264 0.591736 -0.232727 0.717896 1441496806 0.283264 0.591736 -0.232727 0.717896 1441496806 0.283264 0.591736 -0.232727 0.717896 1441496806 0.283264 0.591736 -0.232727 0.717896 1441496806 0.283264 0.591736 -0.232727 0.717896 1441496806 0.283264 0.591736 -0.232727 0.717896 1441496806 0.284180 0.591614 -0.233337 0.717407 1441496806 0.284180 0.591614 -0.233337 0.717407 1441496806 0.284180 0.591614 -0.233337 0.717407 1441496806 0.284180 0.591614 -0.233337 0.717407 1441496806 0.284180 0.591614 -0.233337 0.717407 1441496806 0.284180 0.591614 -0.233337 0.717407 1441496806 0.285278 0.591492 -0.234253 0.716797 1441496806 0.285278 0.591492 -0.234253 0.716797 1441496806 0.285278 0.591492 -0.234253 0.716797 1441496806 0.285278 0.591492 -0.234253 0.716797 1441496806 0.285278 0.591492 -0.234253 0.716797 1441496806 0.285400 0.591431 -0.234131 0.716858 1441496806 0.285400 0.591431 -0.234131 0.716858 1441496806 0.285400 0.591431 -0.234131 0.716858 1441496806 0.285400 0.591431 -0.234131 0.716858 1441496806 0.285400 0.591431 -0.234131 0.716858 1441496806 0.285400 0.591431 -0.234131 0.716858 1441496806 0.283386 0.590515 -0.231934 0.719116 1441496806 0.283386 0.590515 -0.231934 0.719116 1441496806 0.283386 0.590515 -0.231934 0.719116 1441496806 0.283386 0.590515 -0.231934 0.719116 1441496806 0.283386 0.590515 -0.231934 0.719116 1441496806 0.283386 0.590515 -0.231934 0.719116 1441496806 0.283386 0.590515 -0.231934 0.719116 1441496806 0.281921 0.589294 -0.229858 0.721313 1441496806 0.281921 0.589294 -0.229858 0.721313 1441496806 0.281921 0.589294 -0.229858 0.721313 1441496806 0.281921 0.589294 -0.229858 0.721313 1441496806 0.281921 0.589294 -0.229858 0.721313 1441496807 0.281921 0.589294 -0.229858 0.721313 1441496807 0.284058 0.588867 -0.230530 0.720642 1441496807 0.284058 0.588867 -0.230530 0.720642 1441496807 0.284058 0.588867 -0.230530 0.720642 1441496807 0.284058 0.588867 -0.230530 0.720642 1441496807 0.284058 0.588867 -0.230530 0.720642 1441496807 0.284058 0.588867 -0.230530 0.720642 1441496807 0.286194 0.589111 -0.231445 0.719299 1441496807 0.286194 0.589111 -0.231445 0.719299 1441496807 0.286194 0.589111 -0.231445 0.719299 1441496807 0.286194 0.589111 -0.231445 0.719299 1441496807 0.286194 0.589111 -0.231445 0.719299 1441496807 0.286194 0.589111 -0.231445 0.719299 1441496807 0.286194 0.589111 -0.231445 0.719299 1441496807 0.286621 0.588684 -0.231018 0.719604 1441496807 0.286621 0.588684 -0.231018 0.719604 1441496807 0.286621 0.588684 -0.231018 0.719604 1441496807 0.286621 0.588684 -0.231018 0.719604 1441496807 0.286621 0.588684 -0.231018 0.719604 1441496807 0.286621 0.588684 -0.231018 0.719604 1441496807 0.286804 0.587585 -0.231079 0.720398 1441496807 0.286804 0.587585 -0.231079 0.720398 1441496807 0.286804 0.587585 -0.231079 0.720398 1441496807 0.286804 0.587585 -0.231079 0.720398 1441496807 0.286804 0.587585 -0.231079 0.720398 1441496807 0.286804 0.587585 -0.231079 0.720398 1441496807 0.286804 0.587585 -0.231079 0.720398 1441496807 0.286682 0.586426 -0.230530 0.721558 1441496807 0.286682 0.586426 -0.230530 0.721558 1441496807 0.286682 0.586426 -0.230530 0.721558 1441496807 0.286682 0.586426 -0.230530 0.721558 1441496807 0.286682 0.586426 -0.230530 0.721558 1441496807 0.286682 0.586426 -0.230530 0.721558 1441496807 0.284729 0.585449 -0.228821 0.723694 1441496807 0.284729 0.585449 -0.228821 0.723694 1441496807 0.284729 0.585449 -0.228821 0.723694 1441496807 0.284729 0.585449 -0.228821 0.723694 1441496807 0.284729 0.585449 -0.228821 0.723694 1441496807 0.284729 0.585449 -0.228821 0.723694 1441496807 0.282410 0.584351 -0.226257 0.726318 1441496807 0.282410 0.584351 -0.226257 0.726318 1441496807 0.282410 0.584351 -0.226257 0.726318 1441496807 0.282410 0.584351 -0.226257 0.726318 1441496807 0.282410 0.584351 -0.226257 0.726318 1441496807 0.282410 0.584351 -0.226257 0.726318 1441496807 0.281311 0.583191 -0.224487 0.728210 1441496807 0.281311 0.583191 -0.224487 0.728210 1441496807 0.281311 0.583191 -0.224487 0.728210 1441496807 0.281311 0.583191 -0.224487 0.728210 1441496807 0.281311 0.583191 -0.224487 0.728210 1441496807 0.281311 0.583191 -0.224487 0.728210 1441496807 0.281311 0.583191 -0.224487 0.728210 1441496807 0.279724 0.582458 -0.224121 0.729492 1441496807 0.279724 0.582458 -0.224121 0.729492 1441496807 0.279724 0.582458 -0.224121 0.729492 1441496807 0.279724 0.582458 -0.224121 0.729492 1441496807 0.279724 0.582458 -0.224121 0.729492 1441496807 0.279724 0.582458 -0.224121 0.729492 1441496807 0.279480 0.582092 -0.223572 0.730103 1441496807 0.279480 0.582092 -0.223572 0.730103 1441496807 0.279480 0.582092 -0.223572 0.730103 1441496807 0.279480 0.582092 -0.223572 0.730103 1441496807 0.279480 0.582092 -0.223572 0.730103 1441496807 0.279968 0.583008 -0.223511 0.729126 1441496807 0.279968 0.583008 -0.223511 0.729126 1441496807 0.279968 0.583008 -0.223511 0.729126 1441496807 0.279968 0.583008 -0.223511 0.729126 1441496807 0.279968 0.583008 -0.223511 0.729126 1441496807 0.279968 0.583008 -0.223511 0.729126 1441496807 0.279297 0.584656 -0.223083 0.728210 1441496807 0.279297 0.584656 -0.223083 0.728210 1441496807 0.279297 0.584656 -0.223083 0.728210 1441496807 0.279297 0.584656 -0.223083 0.728210 1441496807 0.279297 0.584656 -0.223083 0.728210 1441496807 0.279297 0.584656 -0.223083 0.728210 1441496807 0.279297 0.584656 -0.223083 0.728210 1441496807 0.279114 0.587524 -0.223999 0.725708 1441496807 0.279114 0.587524 -0.223999 0.725708 1441496807 0.279114 0.587524 -0.223999 0.725708 1441496807 0.279114 0.587524 -0.223999 0.725708 1441496807 
0.286377 0.593994 -0.239685 0.712463 1441496810 0.286377 0.593994 -0.239685 0.712463 1441496810 0.286377 0.593994 -0.239685 0.712463 1441496810 0.287231 0.592102 -0.240295 0.713501 1441496810 0.287231 0.592102 -0.240295 0.713501 1441496810 0.287231 0.592102 -0.240295 0.713501 1441496810 0.287231 0.592102 -0.240295 0.713501 1441496810 0.287231 0.592102 -0.240295 0.713501 1441496810 0.286377 0.591003 -0.239685 0.714966 1441496810 0.286377 0.591003 -0.239685 0.714966 1441496810 0.286377 0.591003 -0.239685 0.714966 1441496810 0.286377 0.591003 -0.239685 0.714966 1441496810 0.286377 0.591003 -0.239685 0.714966 1441496810 0.286377 0.591003 -0.239685 0.714966 1441496810 0.283997 0.590881 -0.238586 0.716370 1441496810 0.283997 0.590881 -0.238586 0.716370 1441496810 0.283997 0.590881 -0.238586 0.716370 1441496810 0.283997 0.590881 -0.238586 0.716370 1441496810 0.283997 0.590881 -0.238586 0.716370 1441496810 0.281067 0.591736 -0.237427 0.717224 1441496810 0.281067 0.591736 -0.237427 0.717224 1441496810 0.281067 0.591736 -0.237427 0.717224 1441496810 0.281067 0.591736 -0.237427 0.717224 1441496810 0.281067 0.591736 -0.237427 0.717224 1441496810 0.281067 0.591736 -0.237427 0.717224 1441496810 0.281067 0.591736 -0.237427 0.717224 1441496810 0.279541 0.592163 -0.236389 0.717834 1441496810 0.279541 0.592163 -0.236389 0.717834 1441496810 0.279541 0.592163 -0.236389 0.717834 1441496810 0.279541 0.592163 -0.236389 0.717834 1441496810 0.279541 0.592163 -0.236389 0.717834 1441496810 0.279541 0.592163 -0.236389 0.717834 1441496810 0.279541 0.592224 -0.236023 0.717834 1441496810 0.279541 0.592224 -0.236023 0.717834 1441496810 0.279541 0.592224 -0.236023 0.717834 1441496810 0.279541 0.592224 -0.236023 0.717834 1441496810 0.279541 0.592224 -0.236023 0.717834 1441496810 0.279541 0.592224 -0.236023 0.717834 1441496810 0.280457 0.591919 -0.236633 0.717590 1441496810 0.280457 0.591919 -0.236633 0.717590 1441496810 0.280457 0.591919 -0.236633 0.717590 1441496810 0.280457 0.591919 -0.236633 0.717590 1441496810 0.280457 0.591919 -0.236633 0.717590 1441496810 0.280457 0.591919 -0.236633 0.717590 1441496810 0.282227 0.591309 -0.237793 0.717041 1441496810 0.282227 0.591309 -0.237793 0.717041 1441496810 0.282227 0.591309 -0.237793 0.717041 1441496810 0.282227 0.591309 -0.237793 0.717041 1441496810 0.282227 0.591309 -0.237793 0.717041 1441496810 0.282227 0.591309 -0.237793 0.717041 1441496810 0.282227 0.591309 -0.237793 0.717041 1441496810 0.284180 0.591003 -0.239258 0.716003 1441496810 0.284180 0.591003 -0.239258 0.716003 1441496810 0.284180 0.591003 -0.239258 0.716003 1441496810 0.284180 0.591003 -0.239258 0.716003 1441496810 0.284180 0.591003 -0.239258 0.716003 1441496810 0.284180 0.591003 -0.239258 0.716003 1441496810 0.285645 0.591125 -0.240295 0.714966 1441496810 0.285645 0.591125 -0.240295 0.714966 1441496810 0.285645 0.591125 -0.240295 0.714966 1441496810 0.285645 0.591125 -0.240295 0.714966 1441496810 0.285645 0.591125 -0.240295 0.714966 1441496810 0.285645 0.591125 -0.240295 0.714966 1441496810 0.285645 0.591125 -0.240295 0.714966 1441496810 0.286377 0.591431 -0.240601 0.714233 1441496810 0.286377 0.591431 -0.240601 0.714233 1441496810 0.286377 0.591431 -0.240601 0.714233 1441496810 0.286377 0.591431 -0.240601 0.714233 1441496810 0.286377 0.591431 -0.240601 0.714233 1441496810 0.286377 0.591431 -0.240601 0.714233 1441496810 0.286804 0.591675 -0.240723 0.713867 1441496810 0.286804 0.591675 -0.240723 0.713867 1441496810 0.286804 0.591675 -0.240723 0.713867 1441496810 0.286804 0.591675 -0.240723 0.713867 1441496810 0.286804 0.591675 -0.240723 0.713867 1441496810 0.286804 0.591675 -0.240723 0.713867 1441496810 0.286621 0.592041 -0.240479 0.713745 1441496810 0.286621 0.592041 -0.240479 0.713745 1441496810 0.286621 0.592041 -0.240479 0.713745 1441496810 0.286621 0.592041 -0.240479 0.713745 1441496810 0.286621 0.592041 -0.240479 0.713745 1441496810 0.286621 0.592041 -0.240479 0.713745 1441496810 0.285461 0.592957 -0.239807 0.713623 1441496810 0.285461 0.592957 -0.239807 0.713623 1441496810 0.285461 0.592957 -0.239807 0.713623 1441496810 0.285461 0.592957 -0.239807 0.713623 1441496810 0.285461 0.592957 -0.239807 0.713623 1441496810 0.285461 0.592957 -0.239807 0.713623 1441496810 0.285461 0.592957 -0.239807 0.713623 1441496810 0.282654 0.595398 -0.238770 0.713074 1441496810 0.282654 0.595398 -0.238770 0.713074 1441496810 0.282654 0.595398 -0.238770 0.713074 1441496810 0.282654 0.595398 -0.238770 0.713074 1441496810 0.282654 0.595398 -0.238770 0.713074 1441496810 0.282654 0.595398 -0.238770 0.713074 1441496810 0.278870 0.598816 -0.237244 0.712219 1441496810 0.278870 0.598816 -0.237244 0.712219 1441496810 0.278870 0.598816 -0.237244 0.712219 1441496810 0.278870 0.598816 -0.237244 0.712219 1441496810 0.278870 0.598816 -0.237244 0.712219 1441496810 0.278870 0.598816 -0.237244 0.712219 1441496810 0.278870 0.598816 -0.237244 0.712219 1441496810 0.273987 0.602295 -0.234375 0.712158 1441496810 0.273987 0.602295 -0.234375 0.712158 1441496810 0.273987 0.602295 -0.234375 0.712158 1441496810 0.273987 0.602295 -0.234375 0.712158 1441496810 0.273987 0.602295 -0.234375 0.712158 1441496810 0.273987 0.602295 -0.234375 0.712158 1441496810 0.269348 0.605286 -0.230774 0.712585 1441496810 0.269348 0.605286 -0.230774 0.712585 1441496810 0.269348 0.605286 -0.230774 0.712585 1441496810 0.269348 0.605286 -0.230774 0.712585 1441496811 0.269348 0.605286 -0.230774 0.712585 1441496811 0.269348 0.605286 -0.230774 0.712585 1441496811 0.269348 0.605286 -0.230774 0.712585 1441496811 0.265930 0.607178 -0.227356 0.713318 1441496811 0.265930 0.607178 -0.227356 0.713318 1441496811 0.265930 0.607178 -0.227356 0.713318 1441496811 0.265930 0.607178 -0.227356 0.713318 1441496811 0.265930 0.607178 -0.227356 0.713318 1441496811 0.265930 0.607178 -0.227356 0.713318 1441496811 0.266541 0.607910 -0.227234 0.712524 1441496811 0.266541 0.607910 -0.227234 0.712524 1441496811 0.266541 0.607910 -0.227234 0.712524 1441496811 0.266541 0.607910 -0.227234 0.712524 1441496811 0.266541 0.607910 -0.227234 0.712524 1441496811 0.266541 0.607910 -0.227234 0.712524 1441496811 0.269470 0.608582 -0.229980 0.709961 1441496811 0.269470 0.608582 -0.229980 0.709961 1441496811 0.269470 0.608582 -0.229980 0.709961 1441496811 0.269470 0.608582 -0.229980 0.709961 1441496811 0.269470 0.608582 -0.229980 0.709961 1441496811 0.269470 0.608582 -0.229980 0.709961 1441496811 0.274780 0.607544 -0.234985 0.707153 1441496811 0.274780 0.607544 -0.234985 0.707153 1441496811 0.274780 0.607544 -0.234985 0.707153 1441496811 0.274780 0.607544 -0.234985 0.707153 1441496811 0.274780 0.607544 -0.234985 0.707153 1441496811 0.274780 0.607544 -0.234985 0.707153 1441496811 0.275757 0.606873 -0.237183 0.706665 1441496811 0.275757 0.606873 -0.237183 0.706665 1441496811 0.275757 0.606873 -0.237183 0.706665 1441496811 0.275757 0.606873 -0.237183 0.706665 1441496811 0.275757 0.606873 -0.237183 0.706665 1441496811 0.275757 0.606873 -0.237183 0.706665 1441496811 0.275757 0.606873 -0.237183 0.706665 1441496811 0.277161 0.605774 -0.238647 0.706543 1441496811 0.277161 0.605774 -0.238647 0.706543 1441496811 0.277161 0.605774 -0.238647 0.706543 1441496811 0.277161 0.605774 -0.238647 0.706543 1441496811 0.277161 0.605774 -0.238647 0.706543 1441496811 0.277161 0.605774 -0.238647 0.706543 1441496811 0.277771 0.605469 -0.240112 0.706055 1441496811 0.277771 0.605469 -0.240112 0.706055 1441496811 0.277771 0.605469 -0.240112 0.706055 1441496811 0.277771 0.605469 -0.240112 0.706055 1441496811 0.277771 0.605469 -0.240112 0.706055 1441496811 0.277527 0.606506 -0.241760 0.704712 1441496811 0.277527 0.606506 -0.241760 0.704712 1441496811 0.277527 0.606506 -0.241760 0.704712 1441496811 0.277527 0.606506 -0.241760 0.704712 1441496811 0.277527 0.606506 -0.241760 0.704712 1441496811 0.277527 0.606506 -0.241760 0.704712 1441496811 0.277527 0.606506 -0.241760 0.704712 1441496811 0.277283 0.607666 -0.244019 0.703003 1441496811 0.277283 0.607666 -0.244019 0.703003 1441496811 0.277283 0.607666 -0.244019 0.703003 1441496811 0.277283 0.607666 -0.244019 0.703003 1441496811 0.277771 0.608704 -0.245544 0.701355 1441496811 0.277771 0.608704 -0.245544 0.701355 1441496811 0.277771 0.608704 -0.245544 0.701355 1441496811 0.277771 0.608704 -0.245544 0.701355 1441496811 0.277771 0.608704 -0.245544 0.701355 1441496811 0.277771 0.608704 -0.245544 0.701355 1441496811 0.278198 0.609680 -0.246582 0.700012 1441496811 0.278198 0.609680 -0.246582 0.700012 1441496811 0.278198 0.609680 -0.246582 0.700012 1441496811 0.278198 0.609680 -0.246582 0.700012 1441496811 0.278198 0.609680 -0.246582 0.700012 1441496811 0.278198 0.609680 -0.246582 0.700012 1441496811 0.277710 0.610413 -0.246765 0.699524 1441496811 0.277710 0.610413 -0.246765 0.699524 1441496811 0.277710 0.610413 -0.246765 0.699524 1441496811 0.277710 0.610413 -0.246765 0.699524 1441496811 0.277710 0.610413 -0.246765 0.699524 1441496811 0.277710 0.610413 -0.246765 0.699524 1441496811 0.277466 0.610535 -0.246948 0.699463 1441496811 0.277466 0.610535 -0.246948 0.699463 1441496811 0.277466 0.610535 -0.246948 0.699463 1441496811 0.277466 0.610535 -0.246948 0.699463 1441496811 0.277466 0.610535 -0.246948 0.699463 1441496811 0.277466 0.610535 -0.246948 0.699463 1441496811 0.277771 0.610229 -0.247314 0.699463 1441496811 0.277771 0.610229 -0.247314 0.699463 1441496811 0.277771 0.610229 -0.247314 0.699463 1441496811 0.278015 0.609680 -0.247314 0.699768 1441496811 0.278015 0.609680 -0.247314 0.699768 1441496811 0.278015 0.609680 -0.247314 0.699768 1441496811 0.278015 0.609680 -0.247314 0.699768 1441496811 0.278015 0.609680 -0.247314 0.699768 1441496811 0.278015 0.609680 -0.247314 0.699768 1441496811 0.277588 0.608704 -0.246460 0.701172 1441496811 0.277588 0.608704 -0.246460 0.701172 1441496811 0.277588 0.608704 -0.246460 0.701172 1441496811 0.277588 0.608704 -0.246460 0.701172 1441496811 0.277588 0.608704 -0.246460 0.701172 1441496811 0.276611 0.607971 -0.244507 0.702820 1441496811 0.276611 0.607971 -0.244507 0.702820 1441496811 0.276611 0.607971 -0.244507 0.702820 1441496811 0.276611 0.607971 -0.244507 0.702820 1441496811 0.276611 0.607971 -0.244507 0.702820 1441496811 0.276611 0.607971 -0.244507 0.702820 1441496811 0.275208 0.607849 -0.242676 0.704163 1441496811 0.275208 0.607849 -0.242676 0.704163 1441496811 0.275208 0.607849 -0.242676 0.704163 1441496811 0.275208 0.607849 -0.242676 0.704163 1441496811 0.275208 0.607849 -0.242676 0.704163 1441496811 0.275208 0.607849 -0.242676 0.704163 1441496812 0.273865 0.607422 -0.240723 0.705688 1441496812 0.273865 0.607422 -0.240723 0.705688 1441496812 0.273865 0.607422 -0.240723 0.705688 1441496812 0.273865 0.607422 -0.240723 0.705688 1441496812 0.273865 0.607422 -0.240723 0.705688 1441496812 0.273865 0.607422 -0.240723 0.705688 1441496812 0.273865 0.607422 -0.240723 0.705688 1441496812 0.270142 0.607727 -0.237732 0.707886 1441496812 0.270142 0.607727 -0.237732 0.707886 1441496812 0.270142 0.607727 -0.237732 0.707886 1441496812 0.270142 0.607727 -0.237732 0.707886 1441496812 0.270142 0.607727 -0.237732 0.707886 1441496812 0.270142 0.607727 -0.237732 0.707886 1441496812 0.266968 0.606995 -0.234314 0.710815 1441496812 0.266968 0.606995 -0.234314 0.710815 1441496812 0.266968 0.606995 -0.234314 0.710815 1441496812 0.266968 0.606995 -0.234314 0.710815 1441496812 0.266968 0.606995 -0.234314 0.710815 1441496812 0.266968 0.606995 -0.234314 0.710815 1441496812 0.265076 0.606201 -0.231750 0.713074 1441496812 0.265076 0.606201 -0.231750 0.713074 1441496812 0.265076 0.606201 -0.231750 0.713074 1441496812 0.265076 0.606201 -0.231750 0.713074 1441496812 0.265076 0.606201 -0.231750 0.713074 1441496812 0.265076 0.606201 -0.231750 0.713074 1441496812 0.263977 0.605103 -0.229309 0.715210 1441496812 0.263977 0.605103 -0.229309 0.715210 1441496812 0.263977 0.605103 -0.229309 0.715210 1441496812 0.263977 0.605103 -0.229309 0.715210 1441496812 0.263977 0.605103 -0.229309 0.715210 1441496812 0.263977 0.605103 -0.229309 0.715210 1441496812 0.265564 0.603821 -0.228210 0.716003 1441496812 0.265564 0.603821 -0.228210 0.716003 1441496812 0.265564 0.603821 -0.228210 0.716003 1441496812 0.265564 0.603821 -0.228210 0.716003 1441496812 0.265564 0.603821 -0.228210 0.716003 1441496812 0.265564 0.603821 -0.228210 0.716003 1441496812 0.269775 0.602966 -0.230042 0.714661 1441496812 0.269775 0.602966 -0.230042 0.714661 1441496812 0.269775 0.602966 -0.230042 0.714661 1441496812 0.269775 0.602966 -0.230042 0.714661 1441496812 0.269775 0.602966 -0.230042 0.714661 1441496812 0.269775 0.602966 -0.230042 0.714661 1441496812 0.269775 0.602966 -0.230042 0.714661 1441496812 0.274048 0.601135 -0.232056 0.713867 1441496812 0.274048 0.601135 -0.232056 0.713867 1441496812 0.274048 0.601135 -0.232056 0.713867 1441496812 0.274048 0.601135 -0.232056 0.713867 1441496812 0.274048 0.601135 -0.232056 0.713867 1441496812 0.274048 0.601135 -0.232056 0.713867 1441496812 0.277954 0.599060 -0.234375 0.713318 1441496812 0.277954 0.599060 -0.234375 0.713318 1441496812 0.277954 0.599060 -0.234375 0.713318 1441496812 0.277954 0.599060 -0.234375 0.713318 1441496812 0.277954 0.599060 -0.234375 0.713318 1441496812 0.277954 0.599060 -0.234375 0.713318 1441496812 0.281982 0.596375 -0.236755 0.713257 1441496812 0.281982 0.596375 -0.236755 0.713257 1441496812 0.281982 0.596375 -0.236755 0.713257 1441496812 0.281982 0.596375 -0.236755 0.713257 1441496812 0.281982 0.596375 -0.236755 0.713257 1441496812 0.281982 0.596375 -0.236755 0.713257 1441496812 0.284790 0.594238 -0.238281 0.713379 1441496812 0.284790 0.594238 -0.238281 0.713379 1441496812 0.284790 0.594238 -0.238281 0.713379 1441496812 0.284790 0.594238 -0.238281 0.713379 1441496812 0.284790 0.594238 -0.238281 0.713379 1441496812 0.284790 0.594238 -0.238281 0.713379 1441496812 0.285950 0.592224 -0.238037 0.714661 1441496812 0.285950 0.592224 -0.238037 0.714661 1441496812 0.285950 0.592224 -0.238037 0.714661 1441496812 0.285950 0.592224 -0.238037 0.714661 1441496812 0.285950 0.592224 -0.238037 0.714661 1441496812 0.286682 0.591125 -0.237854 0.715332 1441496812 0.286682 0.591125 -0.237854 0.715332 1441496812 0.286682 0.591125 -0.237854 0.715332 1441496812 0.286682 0.591125 -0.237854 0.715332 1441496812 0.286682 0.591125 -0.237854 0.715332 1441496812 0.286682 0.591125 -0.237854 0.715332 1441496812 0.284790 0.591370 -0.236755 0.716309 1441496812 0.284790 0.591370 -0.236755 0.716309 1441496812 0.284790 0.591370 -0.236755 0.716309 1441496812 0.284790 0.591370 -0.236755 0.716309 1441496812 0.284790 0.591370 -0.236755 0.716309 1441496812 0.284790 0.591370 -0.236755 0.716309 1441496812 0.281494 0.592285 -0.234802 0.717468 1441496812 0.281494 0.592285 -0.234802 0.717468 1441496812 0.281494 0.592285 -0.234802 0.717468 1441496812 0.281494 0.592285 -0.234802 0.717468 1441496812 0.281494 0.592285 -0.234802 0.717468 1441496812 0.281494 0.592285 -0.234802 0.717468 1441496812 0.280090 0.592712 -0.233887 0.717957 1441496812 0.280090 0.592712 -0.233887 0.717957 1441496812 0.280090 0.592712 -0.233887 0.717957 1441496812 0.280090 0.592712 -0.233887 0.717957 1441496812 0.280090 0.592712 -0.233887 0.717957 1441496812 0.280090 0.592712 -0.233887 0.717957 1441496812 0.280090 0.592712 -0.233887 0.717957 1441496812 0.279846 0.592896 -0.233887 0.717896 1441496812 0.279846 0.592896 -0.233887 0.717896 1441496812 0.279846 0.592896 -0.233887 0.717896 1441496812 0.279846 0.592896 -0.233887 0.717896 1441496812 0.279846 0.592896 -0.233887 0.717896 1441496812 0.279846 0.592896 -0.233887 0.717896 1441496812 0.279907 0.593018 -0.234009 0.717712 1441496812 0.279907 0.593018 -0.234009 0.717712 1441496812 0.279907 0.593018 -0.234009 0.717712 1441496812 0.279907 0.593018 -0.234009 0.717712 1441496812 0.279907 0.593018 -0.234009 0.717712 1441496812 0.279907 0.593018 -0.234009 0.717712 1441496812 0.280579 0.592651 -0.234314 0.717712 1441496813 0.280579 0.592651 -0.234314 0.717712 1441496813 0.280579 0.592651 -0.234314 0.717712 1441496813 0.280579 0.592651 -0.234314 0.717712 1441496813 0.280579 0.592651 -0.234314 0.717712 1441496813 0.280579 0.592651 -0.234314 0.717712 1441496813 0.281128 0.592468 -0.234497 0.717529 1441496813 0.281128 0.592468 -0.234497 0.717529 1441496813 0.281128 0.592468 -0.234497 0.717529 1441496813 0.281128 0.592468 -0.234497 0.717529 1441496813 0.281128 0.592468 -0.234497 0.717529 1441496813 0.281128 0.592468 -0.234497 0.717529 1441496813 0.281189 0.592529 -0.234314 0.717529 1441496813 0.281189 0.592529 -0.234314 0.717529 1441496813 0.281189 0.592529 -0.234314 0.717529 1441496813 0.281189 0.592529 -0.234314 0.717529 1441496813 0.281433 0.592529 -0.234253 0.717468 1441496813 0.281433 0.592529 -0.234253 0.717468 1441496813 0.281433 0.592529 -0.234253 0.717468 1441496813 0.281433 0.592529 -0.234253 0.717468 1441496813 0.281433 0.592529 -0.234253 0.717468 1441496813 0.281433 0.592529 -0.234253 0.717468 1441496813 0.280884 0.592773 -0.233704 0.717651 1441496813 0.280884 0.592773 -0.233704 0.717651 1441496813 0.280884 0.592773 -0.233704 0.717651 1441496813 0.280884 0.592773 -0.233704 0.717651 1441496813 0.280884 0.592773 -0.233704 0.717651 1441496813 0.280884 0.592773 -0.233704 0.717651 1441496813 0.280823 0.593079 -0.233704 0.717468 1441496813 0.280823 0.593079 -0.233704 0.717468 1441496813 0.280823 0.593079 -0.233704 0.717468 1441496813 0.280823 0.593079 -0.233704 0.717468 1441496813 0.280823 0.593079 -0.233704 0.717468 1441496813 0.280823 0.593079 -0.233704 0.717468 1441496813 0.281189 0.593872 -0.234741 0.716248 1441496813 0.281189 0.593872 -0.234741 0.716248 1441496813 0.281189 0.593872 -0.234741 0.716248 1441496813 0.281189 0.593872 -0.234741 0.716248 1441496813 0.281189 0.593872 -0.234741 0.716248 1441496813 0.281189 0.593872 -0.234741 0.716248 1441496813 0.280640 0.594727 -0.235046 0.715698 1441496813 0.280640 0.594727 -0.235046 0.715698 1441496813 0.280640 0.594727 -0.235046 0.715698 1441496813 0.280640 0.594727 -0.235046 0.715698 1441496813 0.280640 0.594727 -0.235046 0.715698 1441496813 0.280640 0.594727 -0.235046 0.715698 1441496813 0.280640 0.594727 -0.235046 0.715698 1441496813 0.278442 0.595764 -0.234375 0.715881 1441496813 0.278442 0.595764 -0.234375 0.715881 1441496813 0.278442 0.595764 -0.234375 0.715881 1441496813 0.278442 0.595764 -0.234375 0.715881 1441496813 0.278442 0.595764 -0.234375 0.715881 1441496813 0.278442 0.595764 -0.234375 0.715881 1441496813 0.274719 0.597229 -0.231445 0.717041 1441496813 0.274719 0.597229 -0.231445 0.717041 1441496813 0.274719 0.597229 -0.231445 0.717041 1441496813 0.274719 0.597229 -0.231445 0.717041 1441496813 0.274719 0.597229 -0.231445 0.717041 1441496813 0.274719 0.597229 -0.231445 0.717041 1441496813 0.274719 0.597229 -0.231445 0.717041 1441496813 0.271912 0.597778 -0.227295 0.718994 1441496813 0.271912 0.597778 -0.227295 0.718994 1441496813 0.271912 0.597778 -0.227295 0.718994 1441496813 0.271912 0.597778 -0.227295 0.718994 1441496813 0.271912 0.597778 -0.227295 0.718994 1441496813 0.271912 0.597778 -0.227295 0.718994 1441496813 0.273926 0.598389 -0.227722 0.717590 1441496813 0.273926 0.598389 -0.227722 0.717590 1441496813 0.273926 0.598389 -0.227722 0.717590 1441496813 0.273926 0.598389 -0.227722 0.717590 1441496813 0.273926 0.598389 -0.227722 0.717590 1441496813 0.273926 0.598389 -0.227722 0.717590 1441496813 0.278931 0.599060 -0.231750 0.713806 1441496813 0.278931 0.599060 -0.231750 0.713806 1441496813 0.278931 0.599060 -0.231750 0.713806 1441496813 0.278931 0.599060 -0.231750 0.713806 1441496813 0.278931 0.599060 -0.231750 0.713806 1441496813 0.278931 0.599060 -0.231750 0.713806 1441496813 0.282349 0.599915 -0.235535 0.710510 1441496813 0.282349 0.599915 -0.235535 0.710510 1441496813 0.282349 0.599915 -0.235535 0.710510 1441496813 0.282349 0.599915 -0.235535 0.710510 1441496813 0.282349 0.599915 -0.235535 0.710510 1441496813 0.282349 0.599915 -0.235535 0.710510 1441496813 0.283875 0.601563 -0.239136 0.707275 1441496813 0.283875 0.601563 -0.239136 0.707275 1441496813 0.283875 0.601563 -0.239136 0.707275 1441496813 0.283875 0.601563 -0.239136 0.707275 1441496813 0.283875 0.601563 -0.239136 0.707275 1441496813 0.283875 0.601563 -0.239136 0.707275 1441496813 0.283875 0.601563 -0.239136 0.707275 1441496813 0.285278 0.602478 -0.242188 0.704895 1441496813 0.285278 0.602478 -0.242188 0.704895 1441496813 0.285278 0.602478 -0.242188 0.704895 1441496813 0.285278 0.602478 -0.242188 0.704895 1441496813 0.285278 0.602478 -0.242188 0.704895 1441496813 0.285278 0.602478 -0.242188 0.704895 1441496813 0.285156 0.603821 -0.244507 0.703003 1441496813 0.285156 0.603821 -0.244507 0.703003 1441496813 0.285156 0.603821 -0.244507 0.703003 1441496813 0.285156 0.603821 -0.244507 0.703003 1441496813 0.285156 0.603821 -0.244507 0.703003 1441496813 0.285156 0.603821 -0.244507 0.703003 1441496813 0.283447 0.605896 -0.245544 0.701538 1441496813 0.283447 0.605896 -0.245544 0.701538 1441496813 0.283447 0.605896 -0.245544 0.701538 1441496813 0.283447 0.605896 -0.245544 0.701538 1441496813 0.283447 0.605896 -0.245544 0.701538 1441496813 0.283447 0.605896 -0.245544 0.701538 1441496813 0.279602 0.608826 -0.244751 0.700806 1441496814 0.279602 0.608826 -0.244751 0.700806 1441496814 0.279602 0.608826 -0.244751 0.700806 1441496814 0.275391 0.611145 -0.241821 0.701477 1441496814 0.275391 0.611145 -0.241821 0.701477 1441496814 0.275391 0.611145 -0.241821 0.701477 1441496814 0.275391 0.611145 -0.241821 0.701477 1441496814 0.275391 0.611145 -0.241821 0.701477 1441496814 0.275391 0.611145 -0.241821 0.701477 1441496814 0.272888 0.613098 -0.239380 0.701599 1441496814 0.272888 0.613098 -0.239380 0.701599 1441496814 0.272888 0.613098 -0.239380 0.701599 1441496814 0.272888 0.613098 -0.239380 0.701599 1441496814 0.272888 0.613098 -0.239380 0.701599 1441496814 0.272888 0.613098 -0.239380 0.701599 1441496814 0.271729 0.614868 -0.238281 0.700928 1441496814 0.271729 0.614868 -0.238281 0.700928 1441496814 0.271729 0.614868 -0.238281 0.700928 1441496814 0.271729 0.614868 -0.238281 0.700928 1441496814 0.271729 0.614868 -0.238281 0.700928 1441496814 0.271729 0.614868 -0.238281 0.700928 1441496814 0.271729 0.614868 -0.238281 0.700928 1441496814 0.271301 0.615356 -0.237793 0.700745 1441496814 0.271301 0.615356 -0.237793 0.700745 1441496814 0.271301 0.615356 -0.237793 0.700745 1441496814 0.271301 0.615356 -0.237793 0.700745 1441496814 0.271301 0.615356 -0.237793 0.700745 1441496814 0.271301 0.615356 -0.237793 0.700745 1441496814 0.271851 0.614990 -0.238037 0.700867 1441496814 0.271851 0.614990 -0.238037 0.700867 1441496814 0.271851 0.614990 -0.238037 0.700867 1441496814 0.271851 0.614990 -0.238037 0.700867 1441496814 0.271851 0.614990 -0.238037 0.700867 1441496814 0.271851 0.614990 -0.238037 0.700867 1441496814 0.272339 0.614746 -0.238403 0.700745 1441496814 0.272339 0.614746 -0.238403 0.700745 1441496814 0.272339 0.614746 -0.238403 0.700745 1441496814 0.272339 0.614746 -0.238403 0.700745 1441496814 0.272339 0.614746 -0.238403 0.700745 1441496814 0.272339 0.614746 -0.238403 0.700745 1441496814 0.272339 0.614441 -0.238037 0.701111 1441496814 0.272339 0.614441 -0.238037 0.701111 1441496814 0.272339 0.614441 -0.238037 0.701111 1441496814 0.272339 0.614441 -0.238037 0.701111 1441496814 0.272339 0.614441 -0.238037 0.701111 1441496814 0.272339 0.614441 -0.238037 0.701111 1441496814 0.272583 0.613953 -0.237183 0.701721 1441496814 0.272583 0.613953 -0.237183 0.701721 1441496814 0.272583 0.613953 -0.237183 0.701721 1441496814 0.272583 0.613953 -0.237183 0.701721 1441496814 0.272583 0.613953 -0.237183 0.701721 1441496814 0.273254 0.612854 -0.236450 0.702637 1441496814 0.273254 0.612854 -0.236450 0.702637 1441496814 0.273254 0.612854 -0.236450 0.702637 1441496814 0.273254 0.612854 -0.236450 0.702637 1441496814 0.273254 0.612854 -0.236450 0.702637 1441496814 0.273254 0.612854 -0.236450 0.702637 1441496814 0.274231 0.611267 -0.236450 0.703674 1441496814 0.274231 0.611267 -0.236450 0.703674 1441496814 0.274231 0.611267 -0.236450 0.703674 1441496814 0.274231 0.611267 -0.236450 0.703674 1441496814 0.274231 0.611267 -0.236450 0.703674 1441496814 0.274231 0.611267 -0.236450 0.703674 1441496814 0.273987 0.609680 -0.236084 0.705261 1441496814 0.273987 0.609680 -0.236084 0.705261 1441496814 0.273987 0.609680 -0.236084 0.705261 1441496814 0.273987 0.609680 -0.236084 0.705261 1441496814 0.273987 0.609680 -0.236084 0.705261 1441496814 0.273987 0.609680 -0.236084 0.705261 1441496814 0.272522 0.607971 -0.234924 0.707642 1441496814 0.272522 0.607971 -0.234924 0.707642 1441496814 0.272522 0.607971 -0.234924 0.707642 1441496814 0.272522 0.607971 -0.234924 0.707642 1441496814 0.272522 0.607971 -0.234924 0.707642 1441496814 0.272522 0.607971 -0.234924 0.707642 1441496814 0.269165 0.606445 -0.231384 0.711426 1441496814 0.269165 0.606445 -0.231384 0.711426 1441496814 0.269165 0.606445 -0.231384 0.711426 1441496814 0.269165 0.606445 -0.231384 0.711426 1441496814 0.269165 0.606445 -0.231384 0.711426 1441496814 0.269165 0.606445 -0.231384 0.711426 1441496814 0.266174 0.604858 -0.227234 0.715210 1441496814 0.266174 0.604858 -0.227234 0.715210 1441496814 0.266174 0.604858 -0.227234 0.715210 1441496814 0.266174 0.604858 -0.227234 0.715210 1441496814 0.266174 0.604858 -0.227234 0.715210 1441496814 0.266174 0.604858 -0.227234 0.715210 1441496814 0.263794 0.604492 -0.223755 0.717529 1441496814 0.263794 0.604492 -0.223755 0.717529 1441496814 0.263794 0.604492 -0.223755 0.717529 1441496814 0.263794 0.604492 -0.223755 0.717529 1441496814 0.263794 0.604492 -0.223755 0.717529 1441496814 0.263794 0.604492 -0.223755 0.717529 1441496814 0.263794 0.604492 -0.223755 0.717529 1441496814 0.265564 0.603088 -0.222839 0.718323 1441496814 0.265564 0.603088 -0.222839 0.718323 1441496814 0.265564 0.603088 -0.222839 0.718323 1441496814 0.265564 0.603088 -0.222839 0.718323 1441496814 0.265564 0.603088 -0.222839 0.718323 1441496814 0.265564 0.603088 -0.222839 0.718323 1441496814 0.268799 0.601379 -0.223877 0.718262 1441496814 0.268799 0.601379 -0.223877 0.718262 1441496814 0.268799 0.601379 -0.223877 0.718262 1441496814 0.268799 0.601379 -0.223877 0.718262 1441496814 0.268799 0.601379 -0.223877 0.718262 1441496814 0.268799 0.601379 -0.223877 0.718262 1441496814 0.268799 0.601379 -0.223877 0.718262 1441496814 0.273132 0.598755 -0.225403 0.718323 1441496814 0.273132 0.598755 -0.225403 0.718323 1441496814 0.273132 0.598755 -0.225403 0.718323 1441496815 0.273132 0.598755 -0.225403 0.718323 1441496815 0.273132 0.598755 -0.225403 0.718323 1441496815 0.273132 0.598755 -0.225403 0.718323 1441496815 0.278015 0.596252 -0.228577 0.717529 1441496815 0.278015 0.596252 -0.228577 0.717529 1441496815 0.278015 0.596252 -0.228577 0.717529 1441496815 0.278015 0.596252 -0.228577 0.717529 1441496815 0.278015 0.596252 -0.228577 0.717529 1441496815 0.278015 0.596252 -0.228577 0.717529 1441496815 0.282959 0.593079 -0.231323 0.717346 1441496815 0.282959 0.593079 -0.231323 0.717346 1441496815 0.282959 0.593079 -0.231323 0.717346 1441496815 0.282959 0.593079 -0.231323 0.717346 1441496815 0.282959 0.593079 -0.231323 0.717346 1441496815 0.282959 0.593079 -0.231323 0.717346 1441496815 0.284912 0.590942 -0.232300 0.718018 1441496815 0.284912 0.590942 -0.232300 0.718018 1441496815 0.284912 0.590942 -0.232300 0.718018 1441496815 0.284912 0.590942 -0.232300 0.718018 1441496815 0.284912 0.590942 -0.232300 0.718018 1441496815 0.284912 0.590942 -0.232300 0.718018 1441496815 0.284790 0.589722 -0.232544 0.718994 1441496815 0.284790 0.589722 -0.232544 0.718994 1441496815 0.284790 0.589722 -0.232544 0.718994 1441496815 0.284790 0.589722 -0.232544 0.718994 1441496815 0.284790 0.589722 -0.232544 0.718994 1441496815 0.284790 0.589722 -0.232544 0.718994 1441496815 0.282959 0.589294 -0.231873 0.720276 1441496815 0.282959 0.589294 -0.231873 0.720276 1441496815 0.282959 0.589294 -0.231873 0.720276 1441496815 0.282959 0.589294 -0.231873 0.720276 1441496815 0.282959 0.589294 -0.231873 0.720276 1441496815 0.282959 0.589294 -0.231873 0.720276 1441496815 0.281616 0.589050 -0.231140 0.721252 1441496815 0.281616 0.589050 -0.231140 0.721252 1441496815 0.281616 0.589050 -0.231140 0.721252 1441496815 0.281616 0.589050 -0.231140 0.721252 1441496815 0.281616 0.589050 -0.231140 0.721252 1441496815 0.281616 0.589050 -0.231140 0.721252 1441496815 0.282166 0.588196 -0.230835 0.721863 1441496815 
0.268738 0.606812 -0.226868 0.712769 1441496817 0.268738 0.606812 -0.226868 0.712769 1441496817 0.267639 0.605957 -0.224609 0.714600 1441496817 0.267639 0.605957 -0.224609 0.714600 1441496817 0.267639 0.605957 -0.224609 0.714600 1441496817 0.267639 0.605957 -0.224609 0.714600 1441496817 0.267639 0.605957 -0.224609 0.714600 1441496817 0.269043 0.604736 -0.224243 0.715210 1441496817 0.269043 0.604736 -0.224243 0.715210 1441496817 0.269043 0.604736 -0.224243 0.715210 1441496817 0.269043 0.604736 -0.224243 0.715210 1441496817 0.269043 0.604736 -0.224243 0.715210 1441496817 0.269043 0.604736 -0.224243 0.715210 1441496817 0.272400 0.603027 -0.225830 0.714905 1441496817 0.272400 0.603027 -0.225830 0.714905 1441496817 0.272400 0.603027 -0.225830 0.714905 1441496817 0.272400 0.603027 -0.225830 0.714905 1441496817 0.272400 0.603027 -0.225830 0.714905 1441496817 0.272400 0.603027 -0.225830 0.714905 1441496817 0.272400 0.603027 -0.225830 0.714905 1441496817 0.276917 0.600830 -0.229126 0.713989 1441496817 0.276917 0.600830 -0.229126 0.713989 1441496817 0.276917 0.600830 -0.229126 0.713989 1441496817 0.276917 0.600830 -0.229126 0.713989 1441496817 0.276917 0.600830 -0.229126 0.713989 1441496817 0.276917 0.600830 -0.229126 0.713989 1441496817 0.281311 0.598267 -0.232788 0.713257 1441496817 0.281311 0.598267 -0.232788 0.713257 1441496817 0.281311 0.598267 -0.232788 0.713257 1441496817 0.281311 0.598267 -0.232788 0.713257 1441496817 0.281311 0.598267 -0.232788 0.713257 1441496817 0.281311 0.598267 -0.232788 0.713257 1441496817 0.281311 0.598267 -0.232788 0.713257 1441496817 0.283264 0.596375 -0.235168 0.713196 1441496817 0.283264 0.596375 -0.235168 0.713196 1441496817 0.283264 0.596375 -0.235168 0.713196 1441496817 0.283264 0.596375 -0.235168 0.713196 1441496817 0.283264 0.596375 -0.235168 0.713196 1441496817 0.283264 0.596375 -0.235168 0.713196 1441496817 0.284241 0.594910 -0.236267 0.713684 1441496817 0.284241 0.594910 -0.236267 0.713684 1441496817 0.284241 0.594910 -0.236267 0.713684 1441496817 0.284241 0.594910 -0.236267 0.713684 1441496817 0.284241 0.594910 -0.236267 0.713684 1441496817 0.284241 0.594910 -0.236267 0.713684 1441496817 0.283936 0.594604 -0.236450 0.714050 1441496817 0.283936 0.594604 -0.236450 0.714050 1441496817 0.283936 0.594604 -0.236450 0.714050 1441496817 0.283936 0.594604 -0.236450 0.714050 1441496817 0.283936 0.594604 -0.236450 0.714050 1441496817 0.283936 0.594604 -0.236450 0.714050 1441496817 0.283936 0.594604 -0.236450 0.714050 1441496818 0.282898 0.594971 -0.235718 0.714417 1441496818 0.282898 0.594971 -0.235718 0.714417 1441496818 0.282898 0.594971 -0.235718 0.714417 1441496818 0.282898 0.594971 -0.235718 0.714417 1441496818 0.282898 0.594971 -0.235718 0.714417 1441496818 0.282898 0.594971 -0.235718 0.714417 1441496818 0.281433 0.595276 -0.234558 0.715088 1441496818 0.281433 0.595276 -0.234558 0.715088 1441496818 0.281433 0.595276 -0.234558 0.715088 1441496818 0.281433 0.595276 -0.234558 0.715088 1441496818 0.281433 0.595276 -0.234558 0.715088 1441496818 0.281433 0.595276 -0.234558 0.715088 1441496818 0.280151 0.595337 -0.233032 0.716064 1441496818 0.280151 0.595337 -0.233032 0.716064 1441496818 0.280151 0.595337 -0.233032 0.716064 1441496818 0.280151 0.595337 -0.233032 0.716064 1441496818 0.280151 0.595337 -0.233032 0.716064 1441496818 0.280151 0.595337 -0.233032 0.716064 1441496818 0.280151 0.595337 -0.233032 0.716064 1441496818 0.280273 0.594910 -0.232483 0.716492 1441496818 0.280273 0.594910 -0.232483 0.716492 1441496818 0.280273 0.594910 -0.232483 0.716492 1441496818 0.280273 0.594910 -0.232483 0.716492 1441496818 0.280273 0.594910 -0.232483 0.716492 1441496818 0.280273 0.594910 -0.232483 0.716492 1441496818 0.281433 0.594299 -0.232605 0.716492 1441496818 0.281433 0.594299 -0.232605 0.716492 1441496818 0.281433 0.594299 -0.232605 0.716492 1441496818 0.281433 0.594299 -0.232605 0.716492 1441496818 0.281433 0.594299 -0.232605 0.716492 1441496818 0.281433 0.594299 -0.232605 0.716492 1441496818 0.281433 0.594299 -0.232605 0.716492 1441496818 0.282898 0.593628 -0.233154 0.716309 1441496818 0.282898 0.593628 -0.233154 0.716309 1441496818 0.282898 0.593628 -0.233154 0.716309 1441496818 0.282898 0.593628 -0.233154 0.716309 1441496818 0.282898 0.593628 -0.233154 0.716309 1441496818 0.282898 0.593628 -0.233154 0.716309 1441496818 0.285156 0.593018 -0.234253 0.715576 1441496818 0.285156 0.593018 -0.234253 0.715576 1441496818 0.285156 0.593018 -0.234253 0.715576 1441496818 0.285156 0.593018 -0.234253 0.715576 1441496818 0.285156 0.593018 -0.234253 0.715576 1441496818 0.287720 0.592285 -0.235352 0.714783 1441496818 0.287720 0.592285 -0.235352 0.714783 1441496818 0.287720 0.592285 -0.235352 0.714783 1441496818 0.287720 0.592285 -0.235352 0.714783 1441496818 0.287720 0.592285 -0.235352 0.714783 1441496818 0.287720 0.592285 -0.235352 0.714783 1441496818 0.289246 0.590637 -0.236084 0.715332 1441496818 0.289246 0.590637 -0.236084 0.715332 1441496818 0.289246 0.590637 -0.236084 0.715332 1441496818 0.289246 0.590637 -0.236084 0.715332 1441496818 0.289246 0.590637 -0.236084 0.715332 1441496818 0.289246 0.590637 -0.236084 0.715332 1441496818 0.289246 0.590637 -0.236084 0.715332 1441496818 0.290771 0.588928 -0.237610 0.715576 1441496818 0.290771 0.588928 -0.237610 0.715576 1441496818 0.290771 0.588928 -0.237610 0.715576 1441496818 0.290771 0.588928 -0.237610 0.715576 1441496818 0.290771 0.588928 -0.237610 0.715576 1441496818 0.290771 0.588928 -0.237610 0.715576 1441496818 0.290771 0.588928 -0.237610 0.715576 1441496818 0.287781 0.588562 -0.235840 0.717712 1441496818 0.287781 0.588562 -0.235840 0.717712 1441496818 0.287781 0.588562 -0.235840 0.717712 1441496818 0.287781 0.588562 -0.235840 0.717712 1441496818 0.287781 0.588562 -0.235840 0.717712 1441496818 0.287781 0.588562 -0.235840 0.717712 1441496818 0.279907 0.590149 -0.230164 0.721313 1441496818 0.279907 0.590149 -0.230164 0.721313 1441496818 0.279907 0.590149 -0.230164 0.721313 1441496818 0.279907 0.590149 -0.230164 0.721313 1441496818 0.279907 0.590149 -0.230164 0.721313 1441496818 0.279907 0.590149 -0.230164 0.721313 1441496818 0.279907 0.590149 -0.230164 0.721313 1441496818 0.273743 0.590698 -0.224487 0.725037 1441496818 0.273743 0.590698 -0.224487 0.725037 1441496818 0.273743 0.590698 -0.224487 0.725037 1441496818 0.273743 0.590698 -0.224487 0.725037 1441496818 0.273743 0.590698 -0.224487 0.725037 1441496818 0.273743 0.590698 -0.224487 0.725037 1441496818 0.272034 0.591309 -0.221680 0.726074 1441496818 0.272034 0.591309 -0.221680 0.726074 1441496818 0.272034 0.591309 -0.221680 0.726074 1441496818 0.272034 0.591309 -0.221680 0.726074 1441496818 0.272034 0.591309 -0.221680 0.726074 1441496818 0.272034 0.591309 -0.221680 0.726074 1441496818 0.274841 0.591248 -0.222290 0.724854 1441496818 0.274841 0.591248 -0.222290 0.724854 1441496818 0.274841 0.591248 -0.222290 0.724854 1441496818 0.274841 0.591248 -0.222290 0.724854 1441496818 0.274841 0.591248 -0.222290 0.724854 1441496818 0.274841 0.591248 -0.222290 0.724854 1441496818 0.280029 0.590515 -0.225830 0.722351 1441496818 0.280029 0.590515 -0.225830 0.722351 1441496818 0.280029 0.590515 -0.225830 0.722351 1441496818 0.280029 0.590515 -0.225830 0.722351 1441496818 0.280029 0.590515 -0.225830 0.722351 1441496818 0.280029 0.590515 -0.225830 0.722351 1441496818 0.284058 0.589600 -0.229248 0.720459 1441496818 0.284058 0.589600 -0.229248 0.720459 1441496818 0.284058 0.589600 -0.229248 0.720459 1441496818 0.284058 0.589600 -0.229248 0.720459 1441496818 0.284058 0.589600 -0.229248 0.720459 1441496818 0.284058 0.589600 -0.229248 0.720459 1441496818 0.287415 0.588440 -0.232544 0.718994 1441496818 0.287415 0.588440 -0.232544 0.718994 1441496818 0.287415 0.588440 -0.232544 0.718994 1441496818 0.287415 0.588440 -0.232544 0.718994 1441496818 0.287415 0.588440 -0.232544 0.718994 1441496818 0.287415 0.588440 -0.232544 0.718994 1441496819 0.290833 0.589417 -0.237610 0.715210 1441496819 0.290833 0.589417 -0.237610 0.715210 1441496819 0.290833 0.589417 -0.237610 0.715210 1441496819 0.290833 0.589417 -0.237610 0.715210 1441496819 0.290833 0.589417 -0.237610 0.715210 1441496819 0.290833 0.589417 -0.237610 0.715210 1441496819 0.292236 0.591431 -0.242249 0.711365 1441496819 0.292236 0.591431 -0.242249 0.711365 1441496819 0.292236 0.591431 -0.242249 0.711365 1441496819 0.292236 0.591431 -0.242249 0.711365 1441496819 0.292236 0.591431 -0.242249 0.711365 1441496819 0.292236 0.591431 -0.242249 0.711365 1441496819 0.292236 0.591431 -0.242249 0.711365 1441496819 0.291809 0.593750 -0.244934 0.708679 1441496819 0.291809 0.593750 -0.244934 0.708679 1441496819 0.291809 0.593750 -0.244934 0.708679 1441496819 0.291809 0.593750 -0.244934 0.708679 1441496819 0.291809 0.593750 -0.244934 0.708679 1441496819 0.291809 0.593750 -0.244934 0.708679 1441496819 0.289612 0.596863 -0.245605 0.706726 1441496819 0.289612 0.596863 -0.245605 0.706726 1441496819 0.289612 0.596863 -0.245605 0.706726 1441496819 0.289612 0.596863 -0.245605 0.706726 1441496819 0.289612 0.596863 -0.245605 0.706726 1441496819 0.289612 0.596863 -0.245605 0.706726 1441496819 0.287598 0.600159 -0.245789 0.704712 1441496819 0.287598 0.600159 -0.245789 0.704712 1441496819 0.287598 0.600159 -0.245789 0.704712 1441496819 0.287598 0.600159 -0.245789 0.704712 1441496819 0.287598 0.600159 -0.245789 0.704712 1441496819 0.287598 0.600159 -0.245789 0.704712 1441496819 0.287598 0.600159 -0.245789 0.704712 1441496819 0.285583 0.602783 -0.245544 0.703369 1441496819 0.285583 0.602783 -0.245544 0.703369 1441496819 0.285583 0.602783 -0.245544 0.703369 1441496819 0.285583 0.602783 -0.245544 0.703369 1441496819 0.285583 0.602783 -0.245544 0.703369 1441496819 0.285583 0.602783 -0.245544 0.703369 1441496819 0.284485 0.604675 -0.245300 0.702209 1441496819 0.284485 0.604675 -0.245300 0.702209 1441496819 0.284485 0.604675 -0.245300 0.702209 1441496819 0.284485 0.604675 -0.245300 0.702209 1441496819 0.284485 0.604675 -0.245300 0.702209 1441496819 0.284485 0.604675 -0.245300 0.702209 1441496819 0.284485 0.604675 -0.245300 0.702209 1441496819 0.283936 0.606201 -0.245361 0.701111 1441496819 0.283936 0.606201 -0.245361 0.701111 1441496819 0.283936 0.606201 -0.245361 0.701111 1441496819 0.283936 0.606201 -0.245361 0.701111 1441496819 0.283936 0.606201 -0.245361 0.701111 1441496819 0.282654 0.608154 -0.245544 0.699890 1441496819 0.282654 0.608154 -0.245544 0.699890 1441496819 0.282654 0.608154 -0.245544 0.699890 1441496819 0.282654 0.608154 -0.245544 0.699890 1441496819 0.282593 0.609802 -0.246521 0.698181 1441496819 0.282593 0.609802 -0.246521 0.698181 1441496819 0.282593 0.609802 -0.246521 0.698181 1441496819 0.282593 0.609802 -0.246521 0.698181 1441496819 0.282593 0.609802 -0.246521 0.698181 1441496819 0.282593 0.609802 -0.246521 0.698181 1441496819 0.283997 0.609497 -0.247192 0.697571 1441496819 0.283997 0.609497 -0.247192 0.697571 1441496819 0.283997 0.609497 -0.247192 0.697571 1441496819 0.283997 0.609497 -0.247192 0.697571 1441496819 0.283997 0.609497 -0.247192 0.697571 1441496819 0.283997 0.609497 -0.247192 0.697571 1441496819 0.284912 0.608948 -0.247192 0.697693 1441496819 0.284912 0.608948 -0.247192 0.697693 1441496819 0.284912 0.608948 -0.247192 0.697693 1441496819 0.284912 0.608948 -0.247192 0.697693 1441496819 0.284912 0.608948 -0.247192 0.697693 1441496819 0.284912 0.608948 -0.247192 0.697693 1441496819 0.284912 0.608948 -0.247192 0.697693 1441496819 0.286499 0.607544 -0.247498 0.698181 1441496819 0.286499 0.607544 -0.247498 0.698181 1441496819 0.286499 0.607544 -0.247498 0.698181 1441496819 0.286499 0.607544 -0.247498 0.698181 1441496819 0.286499 0.607544 -0.247498 0.698181 1441496819 0.286499 0.607544 -0.247498 0.698181 1441496819 0.287842 0.604614 -0.247681 0.700073 1441496819 0.287842 0.604614 -0.247681 0.700073 1441496819 0.287842 0.604614 -0.247681 0.700073 1441496819 0.287842 0.604614 -0.247681 0.700073 1441496819 0.287842 0.604614 -0.247681 0.700073 1441496819 0.287842 0.604614 -0.247681 0.700073 1441496819 0.284851 0.604248 -0.245483 0.702393 1441496819 0.284851 0.604248 -0.245483 0.702393 1441496819 0.284851 0.604248 -0.245483 0.702393 1441496819 0.278870 0.606384 -0.240906 0.704529 1441496819 0.278870 0.606384 -0.240906 0.704529 1441496819 0.278870 0.606384 -0.240906 0.704529 1441496819 0.278870 0.606384 -0.240906 0.704529 1441496819 0.278870 0.606384 -0.240906 0.704529 1441496819 0.278870 0.606384 -0.240906 0.704529 1441496819 0.278870 0.606384 -0.240906 0.704529 1441496819 0.275208 0.607300 -0.236084 0.706848 1441496819 0.275208 0.607300 -0.236084 0.706848 1441496819 0.275208 0.607300 -0.236084 0.706848 1441496819 0.275208 0.607300 -0.236084 0.706848 1441496819 0.275208 0.607300 -0.236084 0.706848 1441496819 0.275208 0.607300 -0.236084 0.706848 1441496819 0.276001 0.607910 -0.234497 0.706543 1441496819 0.276001 0.607910 -0.234497 0.706543 1441496819 0.276001 0.607910 -0.234497 0.706543 1441496819 0.282654 0.606934 -0.238220 0.703491 1441496819 0.282654 0.606934 -0.238220 0.703491 1441496820 0.282654 0.606934 -0.238220 0.703491 1441496820 0.282654 0.606934 -0.238220 0.703491 1441496820 0.282654 0.606934 -0.238220 0.703491 1441496820 0.282654 0.606934 -0.238220 0.703491 1441496820 0.282654 0.606934 -0.238220 0.703491 1441496820 0.288391 0.604553 -0.242676 0.701660 1441496820 0.288391 0.604553 -0.242676 0.701660 1441496820 0.288391 0.604553 -0.242676 0.701660 1441496820 0.288391 0.604553 -0.242676 0.701660 1441496820 0.288391 0.604553 -0.242676 0.701660 1441496820 0.288391 0.604553 -0.242676 0.701660 1441496820 0.291870 0.601929 -0.245422 0.701538 1441496820 0.291870 0.601929 -0.245422 0.701538 1441496820 0.291870 0.601929 -0.245422 0.701538 1441496820 0.291870 0.601929 -0.245422 0.701538 1441496820 0.291870 0.601929 -0.245422 0.701538 1441496820 0.291870 0.601929 -0.245422 0.701538 1441496820 0.291870 0.601929 -0.245422 0.701538 1441496820 0.292786 0.600464 -0.245911 0.702271 1441496820 0.292786 0.600464 -0.245911 0.702271 1441496820 0.292786 0.600464 -0.245911 0.702271 1441496820 0.292786 0.600464 -0.245911 0.702271 1441496820 0.292786 0.600464 -0.245911 0.702271 1441496820 0.292786 0.600464 -0.245911 0.702271 1441496820 0.292542 0.600159 -0.245728 0.702698 1441496820 0.292542 0.600159 -0.245728 0.702698 1441496820 0.292542 0.600159 -0.245728 0.702698 1441496820 0.292542 0.600159 -0.245728 0.702698 1441496820 0.292542 0.600159 -0.245728 0.702698 1441496820 0.292114 0.600281 -0.245544 0.702820 1441496820 0.292114 0.600281 -0.245544 0.702820 1441496820 0.292114 0.600281 -0.245544 0.702820 1441496820 0.292114 0.600281 -0.245544 0.702820 1441496820 0.292114 0.600281 -0.245544 0.702820 1441496820 0.292114 0.600281 -0.245544 0.702820 1441496820 0.292114 0.600281 -0.245544 0.702820 1441496820 0.291199 0.600769 -0.245056 0.702942 1441496820 0.291199 0.600769 -0.245056 0.702942 1441496820 0.291199 0.600769 -0.245056 0.702942 1441496820 0.291199 0.600769 -0.245056 0.702942 1441496820 0.291199 0.600769 -0.245056 0.702942 1441496820 0.291199 0.600769 -0.245056 0.702942 1441496820 0.289917 0.601257 -0.244141 0.703369 1441496820 0.289917 0.601257 -0.244141 0.703369 1441496820 0.289917 0.601257 -0.244141 0.703369 1441496820 0.289917 0.601257 -0.244141 0.703369 1441496820 0.289917 0.601257 -0.244141 0.703369 1441496820 0.289917 0.601257 -0.244141 0.703369 1441496820 0.289917 0.601257 -0.244141 0.703369 1441496820 0.288879 0.601440 -0.243042 0.704041 1441496820 0.288879 0.601440 -0.243042 0.704041 1441496820 0.288879 0.601440 -0.243042 0.704041 1441496820 0.288879 0.601440 -0.243042 0.704041 1441496820 0.287964 0.601563 -0.241699 0.704773 1441496820 0.287964 0.601563 -0.241699 0.704773 1441496820 0.287964 0.601563 -0.241699 0.704773 1441496820 0.287964 0.601563 -0.241699 0.704773 1441496820 0.287964 0.601563 -0.241699 0.704773 1441496820 0.287964 0.601563 -0.241699 0.704773 1441496820 0.287659 0.601379 -0.240723 0.705383 1441496820 0.287659 0.601379 -0.240723 0.705383 1441496820 0.287659 0.601379 -0.240723 0.705383 1441496820 0.287659 0.601379 -0.240723 0.705383 1441496820 0.287659 0.601379 -0.240723 0.705383 1441496820 0.287659 0.601379 -0.240723 0.705383 1441496820 0.287659 0.601379 -0.240723 0.705383 1441496820 0.287964 0.601074 -0.240356 0.705688 1441496820 0.287964 0.601074 -0.240356 0.705688 1441496820 0.287964 0.601074 -0.240356 0.705688 1441496820 0.287964 0.601074 -0.240356 0.705688 1441496820 0.287964 0.601074 -0.240356 0.705688 1441496820 0.287964 0.601074 -0.240356 0.705688 1441496820 0.288513 0.600769 -0.240234 0.705750 1441496820 0.288513 0.600769 -0.240234 0.705750 1441496820 0.288513 0.600769 -0.240234 0.705750 1441496820 0.288513 0.600769 -0.240234 0.705750 1441496820 0.288513 0.600769 -0.240234 0.705750 1441496820 0.288513 0.600769 -0.240234 0.705750 1441496820 0.288513 0.600769 -0.240234 0.705750 1441496820 0.289856 0.599365 -0.239807 0.706482 1441496820 0.289856 0.599365 -0.239807 0.706482 1441496820 0.289856 0.599365 -0.239807 0.706482 1441496820 0.289856 0.599365 -0.239807 0.706482 1441496820 0.289856 0.599365 -0.239807 0.706482 1441496820 0.289856 0.599365 -0.239807 0.706482 1441496820 0.292297 0.597290 -0.240662 0.706909 1441496820 0.292297 0.597290 -0.240662 0.706909 1441496820 0.292297 0.597290 -0.240662 0.706909 1441496820 0.292297 0.597290 -0.240662 0.706909 1441496820 0.292297 0.597290 -0.240662 0.706909 1441496820 0.292297 0.597290 -0.240662 0.706909 1441496820 0.292297 0.597290 -0.240662 0.706909 1441496820 0.295166 0.594910 -0.242249 0.707214 1441496820 0.295166 0.594910 -0.242249 0.707214 1441496820 0.295166 0.594910 -0.242249 0.707214 1441496820 0.295166 0.594910 -0.242249 0.707214 1441496820 0.295166 0.594910 -0.242249 0.707214 1441496820 0.295166 0.594910 -0.242249 0.707214 1441496820 0.293945 0.594360 -0.241028 0.708618 1441496820 0.293945 0.594360 -0.241028 0.708618 1441496820 0.293945 0.594360 -0.241028 0.708618 1441496820 0.293945 0.594360 -0.241028 0.708618 1441496820 0.293945 0.594360 -0.241028 0.708618 1441496820 0.293945 0.594360 -0.241028 0.708618 1441496820 0.293945 0.594360 -0.241028 0.708618 1441496820 0.290405 0.594604 -0.238159 0.710815 1441496820 0.290405 0.594604 -0.238159 0.710815 1441496820 0.290405 0.594604 -0.238159 0.710815 1441496820 0.290405 0.594604 -0.238159 0.710815 1441496820 0.290405 0.594604 -0.238159 0.710815 1441496820 0.290405 0.594604 -0.238159 0.710815 1441496820 0.289917 0.593445 -0.236084 0.712708 1441496820 0.289917 0.593445 -0.236084 0.712708 1441496820 0.289917 0.593445 -0.236084 0.712708 1441496821 0.289917 0.593445 -0.236084 0.712708 1441496821 0.289917 0.593445 -0.236084 0.712708 1441496821 0.289917 0.593445 -0.236084 0.712708 1441496821 0.292480 0.591370 -0.235596 0.713562 1441496821 0.292480 0.591370 -0.235596 0.713562 1441496821 0.292480 0.591370 -0.235596 0.713562 1441496821 0.292480 0.591370 -0.235596 0.713562 1441496821 0.292480 0.591370 -0.235596 0.713562 1441496821 0.292480 0.591370 -0.235596 0.713562 1441496821 0.296448 0.589233 -0.236816 0.713257 1441496821 0.296448 0.589233 -0.236816 0.713257 1441496821 0.296448 0.589233 -0.236816 0.713257 1441496821 0.296448 0.589233 -0.236816 0.713257 1441496821 0.296448 0.589233 -0.236816 0.713257 1441496821 0.296448 0.589233 -0.236816 0.713257 1441496821 0.300964 0.588623 -0.239929 0.710815 1441496821 0.300964 0.588623 -0.239929 0.710815 1441496821 0.300964 0.588623 -0.239929 0.710815 1441496821 0.300964 0.588623 -0.239929 0.710815 1441496821 0.300964 0.588623 -0.239929 0.710815 1441496821 0.300964 0.588623 -0.239929 0.710815 1441496821 0.304199 0.588257 -0.242859 0.708801 1441496821 0.304199 0.588257 -0.242859 0.708801 1441496821 0.304199 0.588257 -0.242859 0.708801 1441496821 0.304199 0.588257 -0.242859 0.708801 1441496821 0.304199 0.588257 -0.242859 0.708801 1441496821 0.304199 0.588257 -0.242859 0.708801 1441496821 0.306580 0.586365 -0.244812 0.708618 1441496821 0.306580 0.586365 -0.244812 0.708618 1441496821 0.306580 0.586365 -0.244812 0.708618 1441496821 0.306580 0.586365 -0.244812 0.708618 1441496821 0.306580 0.586365 -0.244812 0.708618 1441496821 0.306580 0.586365 -0.244812 0.708618 1441496821 0.306458 0.584900 -0.245422 0.709717 1441496821 0.306458 0.584900 -0.245422 0.709717 1441496821 0.306458 0.584900 -0.245422 0.709717 1441496821 0.306458 0.584900 -0.245422 0.709717 1441496821 0.306458 0.584900 -0.245422 0.709717 1441496821 0.306458 0.584900 -0.245422 0.709717 1441496821 0.306458 0.584900 -0.245422 0.709717 1441496821 0.304565 0.584534 -0.244873 0.710999 1441496821 0.304565 0.584534 -0.244873 0.710999 1441496821 0.304565 0.584534 -0.244873 0.710999 1441496821 0.304565 0.584534 -0.244873 0.710999 1441496821 0.304565 0.584534 -0.244873 0.710999 1441496821 0.304565 0.584534 -0.244873 0.710999 1441496821 0.302124 0.584717 -0.243347 0.712402 1441496821 0.302124 0.584717 -0.243347 0.712402 1441496821 0.302124 0.584717 -0.243347 0.712402 1441496821 0.302124 0.584717 -0.243347 0.712402 1441496821 0.302124 0.584717 -0.243347 0.712402 1441496821 0.302124 0.584717 -0.243347 0.712402 1441496821 0.299927 0.585510 -0.241821 0.713135 1441496821 0.299927 0.585510 -0.241821 0.713135 1441496821 0.299927 0.585510 -0.241821 0.713135 1441496821 0.299927 0.585510 -0.241821 0.713135 1441496821 0.299927 0.585510 -0.241821 0.713135 1441496821 0.299927 0.585510 -0.241821 0.713135 1441496821 0.299927 0.585510 -0.241821 0.713135 1441496821 0.297974 0.586548 -0.240601 0.713562 1441496821 0.297974 0.586548 -0.240601 0.713562 1441496821 0.297974 0.586548 -0.240601 0.713562 1441496821 0.297974 0.586548 -0.240601 0.713562 1441496821 0.297974 0.586548 -0.240601 0.713562 1441496821 0.297974 0.586548 -0.240601 0.713562 1441496821 0.295837 0.587585 -0.239197 0.714050 1441496821 0.295837 0.587585 -0.239197 0.714050 1441496821 0.295837 0.587585 -0.239197 0.714050 1441496821 0.295837 0.587585 -0.239197 0.714050 1441496821 0.295837 0.587585 -0.239197 0.714050 1441496821 0.295837 0.587585 -0.239197 0.714050 1441496821 0.294678 0.588318 -0.237976 0.714417 1441496821 0.294678 0.588318 -0.237976 0.714417 1441496821 0.294678 0.588318 -0.237976 0.714417 1441496821 0.294678 0.588318 -0.237976 0.714417 1441496821 0.294678 0.588318 -0.237976 0.714417 1441496821 0.294678 0.588318 -0.237976 0.714417 1441496821 0.293091 0.589172 -0.236755 0.714722 1441496821 0.293091 0.589172 -0.236755 0.714722 1441496821 0.293091 0.589172 -0.236755 0.714722 1441496821 0.293091 0.589172 -0.236755 0.714722 1441496821 0.293091 0.589172 -0.236755 0.714722 1441496821 0.293091 0.589172 -0.236755 0.714722 1441496821 0.291809 0.589783 -0.235535 0.715149 1441496821 0.291809 0.589783 -0.235535 0.715149 1441496821 0.291809 0.589783 -0.235535 0.715149 1441496821 0.291809 0.589783 -0.235535 0.715149 1441496821 0.291809 0.589783 -0.235535 0.715149 1441496821 0.291809 0.589783 -0.235535 0.715149 1441496821 0.291809 0.589783 -0.235535 0.715149 1441496821 0.291626 0.590271 -0.235229 0.714905 1441496821 0.291626 0.590271 -0.235229 0.714905 1441496821 0.291626 0.590271 -0.235229 0.714905 1441496821 0.291626 0.590271 -0.235229 0.714905 1441496821 0.291626 0.590271 -0.235229 0.714905 1441496821 0.291626 0.590271 -0.235229 0.714905 1441496821 0.293152 0.590637 -0.235657 0.713867 1441496821 0.293152 0.590637 -0.235657 0.713867 1441496821 0.293152 0.590637 -0.235657 0.713867 1441496821 0.293152 0.590637 -0.235657 0.713867 1441496821 0.293152 0.590637 -0.235657 0.713867 1441496821 0.293152 0.590637 -0.235657 0.713867 1441496821 0.298706 0.589722 -0.239746 0.710938 1441496821 0.298706 0.589722 -0.239746 0.710938 1441496821 0.298706 0.589722 -0.239746 0.710938 1441496821 0.298706 0.589722 -0.239746 0.710938 1441496821 0.298706 0.589722 -0.239746 0.710938 1441496821 0.298706 0.589722 -0.239746 0.710938 1441496821 0.298706 0.589722 -0.239746 0.710938 1441496821 0.302979 0.586914 -0.242615 0.710449 1441496821 0.302979 0.586914 -0.242615 0.710449 1441496821 0.302979 0.586914 -0.242615 0.710449 1441496821 0.302979 0.586914 -0.242615 0.710449 1441496822 0.302979 0.586914 -0.242615 0.710449 1441496822 0.302979 0.586914 -0.242615 0.710449 1441496822 0.301758 0.587280 -0.242310 0.710815 1441496822 0.301758 0.587280 -0.242310 0.710815 1441496822 0.301758 0.587280 -0.242310 0.710815 1441496822 0.301758 0.587280 -0.242310 0.710815 1441496822 0.301758 0.587280 -0.242310 0.710815 1441496822 0.301758 0.587280 -0.242310 0.710815 1441496822 0.299011 0.589233 -0.241455 0.710632 1441496822 0.299011 0.589233 -0.241455 0.710632 1441496822 0.299011 0.589233 -0.241455 0.710632 1441496822 0.299011 0.589233 -0.241455 0.710632 1441496822 0.299011 0.589233 -0.241455 0.710632 1441496822 0.299011 0.589233 -0.241455 0.710632 1441496822 0.299011 0.589233 -0.241455 0.710632 1441496822 0.295837 0.592041 -0.239563 0.710266 1441496822 0.295837 0.592041 -0.239563 0.710266 1441496822 0.295837 0.592041 -0.239563 0.710266 1441496822 0.295837 0.592041 -0.239563 0.710266 1441496822 0.295837 0.592041 -0.239563 0.710266 1441496822 0.295837 0.592041 -0.239563 0.710266 1441496822 0.294861 0.594238 -0.238770 0.709167 1441496822 0.294861 0.594238 -0.238770 0.709167 1441496822 0.294861 0.594238 -0.238770 0.709167 1441496822 0.294861 0.594238 -0.238770 0.709167 1441496822 0.296631 0.596680 -0.240356 0.705750 1441496822 0.296631 0.596680 -0.240356 0.705750 1441496822 0.296631 0.596680 -0.240356 0.705750 1441496822 0.296631 0.596680 -0.240356 0.705750 1441496822 0.296631 0.596680 -0.240356 0.705750 1441496822 0.299377 0.599731 -0.243591 0.700928 1441496822 0.299377 0.599731 -0.243591 0.700928 1441496822 0.299377 0.599731 -0.243591 0.700928 1441496822 0.299377 0.599731 -0.243591 0.700928 1441496822 0.299377 0.599731 -0.243591 0.700928 1441496822 0.299377 0.599731 -0.243591 0.700928 1441496822 0.301208 0.602173 -0.246521 0.697021 1441496822 0.301208 0.602173 -0.246521 0.697021 1441496822 0.301208 0.602173 -0.246521 0.697021 1441496822 0.301208 0.602173 -0.246521 0.697021 1441496822 0.301208 0.602173 -0.246521 0.697021 1441496822 0.301208 0.602173 -0.246521 0.697021 1441496822 0.301208 0.602173 -0.246521 0.697021 1441496822 0.301758 0.604309 -0.249756 0.693726 1441496822 0.301758 0.604309 -0.249756 0.693726 1441496822 0.301758 0.604309 -0.249756 0.693726 1441496822 0.301758 0.604309 -0.249756 0.693726 1441496822 0.301758 0.604309 -0.249756 0.693726 1441496822 0.301758 0.604309 -0.249756 0.693726 1441496822 0.301331 0.605469 -0.252319 0.691956 1441496822 0.301331 0.605469 -0.252319 0.691956 1441496822 0.301331 0.605469 -0.252319 0.691956 1441496822 0.301331 0.605469 -0.252319 0.691956 1441496822 0.301331 0.605469 -0.252319 0.691956 1441496822 0.301331 0.605469 -0.252319 0.691956 1441496822 0.301331 0.605469 -0.252319 0.691956 1441496822 0.299500 0.606262 -0.253296 0.691772 1441496822 0.299500 0.606262 -0.253296 0.691772 1441496822 0.299500 0.606262 -0.253296 0.691772 1441496822 0.299500 0.606262 -0.253296 0.691772 1441496822 0.299500 0.606262 -0.253296 0.691772 1441496822 0.299500 0.606262 -0.253296 0.691772 1441496822 0.296448 0.607361 -0.252380 0.692444 1441496822 0.296448 0.607361 -0.252380 0.692444 1441496822 0.296448 0.607361 -0.252380 0.692444 1441496822 0.296448 0.607361 -0.252380 0.692444 1441496822 0.296448 0.607361 -0.252380 0.692444 1441496822 0.296448 0.607361 -0.252380 0.692444 1441496822 0.293152 0.609131 -0.250793 0.692871 1441496822 0.293152 0.609131 -0.250793 0.692871 1441496822 0.293152 0.609131 -0.250793 0.692871 1441496822 0.293152 0.609131 -0.250793 0.692871 1441496822 0.293152 0.609131 -0.250793 0.692871 1441496822 0.293152 0.609131 -0.250793 0.692871 1441496822 0.290100 0.610962 -0.248779 0.693237 1441496822 0.290100 0.610962 -0.248779 0.693237 1441496822 0.290100 0.610962 -0.248779 0.693237 1441496822 0.290100 0.610962 -0.248779 0.693237 1441496822 0.290100 0.610962 -0.248779 0.693237 1441496822 0.290100 0.610962 -0.248779 0.693237 1441496822 0.287598 0.611816 -0.246704 0.694275 1441496822 0.287598 0.611816 -0.246704 0.694275 1441496822 0.287598 0.611816 -0.246704 0.694275 1441496822 0.287598 0.611816 -0.246704 0.694275 1441496822 0.287598 0.611816 -0.246704 0.694275 1441496822 0.287598 0.611816 -0.246704 0.694275 1441496822 0.286011 0.612427 -0.244751 0.695129 1441496822 0.286011 0.612427 -0.244751 0.695129 1441496822 0.286011 0.612427 -0.244751 0.695129 1441496822 0.286011 0.612427 -0.244751 0.695129 1441496822 0.286011 0.612427 -0.244751 0.695129 1441496822 0.286011 0.612427 -0.244751 0.695129 1441496822 0.285522 0.612610 -0.243713 0.695496 1441496822 0.285522 0.612610 -0.243713 0.695496 1441496822 0.285522 0.612610 -0.243713 0.695496 1441496822 0.285522 0.612610 -0.243713 0.695496 1441496822 0.285522 0.612610 -0.243713 0.695496 1441496822 0.285522 0.612610 -0.243713 0.695496 1441496822 0.285522 0.612610 -0.243713 0.695496 1441496822 0.285583 0.612305 -0.243225 0.695923 1441496822 0.285583 0.612305 -0.243225 0.695923 1441496822 0.285583 0.612305 -0.243225 0.695923 1441496822 0.285583 0.612305 -0.243225 0.695923 1441496822 0.285583 0.612305 -0.243225 0.695923 1441496822 0.285583 0.612305 -0.243225 0.695923 1441496822 0.286194 0.612244 -0.243103 0.695740 1441496822 0.286194 0.612244 -0.243103 0.695740 1441496822 
0.288086 0.593445 -0.232422 0.714600 1441496824 0.288086 0.593445 -0.232422 0.714600 1441496824 0.288086 0.593445 -0.232422 0.714600 1441496824 0.288086 0.593445 -0.232422 0.714600 1441496824 0.288086 0.593445 -0.232422 0.714600 1441496824 0.290344 0.594116 -0.235657 0.712097 1441496825 0.290344 0.594116 -0.235657 0.712097 1441496825 0.290344 0.594116 -0.235657 0.712097 1441496825 0.290344 0.594116 -0.235657 0.712097 1441496825 0.290344 0.594116 -0.235657 0.712097 1441496825 0.290344 0.594116 -0.235657 0.712097 1441496825 0.290344 0.594116 -0.235657 0.712097 1441496825 0.291626 0.595215 -0.239136 0.709473 1441496825 0.291626 0.595215 -0.239136 0.709473 1441496825 0.291626 0.595215 -0.239136 0.709473 1441496825 0.291626 0.595215 -0.239136 0.709473 1441496825 0.291626 0.595215 -0.239136 0.709473 1441496825 0.291626 0.595215 -0.239136 0.709473 1441496825 0.290405 0.597168 -0.241150 0.707703 1441496825 0.290405 0.597168 -0.241150 0.707703 1441496825 0.290405 0.597168 -0.241150 0.707703 1441496825 0.290405 0.597168 -0.241150 0.707703 1441496825 0.290405 0.597168 -0.241150 0.707703 1441496825 0.290405 0.597168 -0.241150 0.707703 1441496825 0.287415 0.600098 -0.242310 0.705994 1441496825 0.287415 0.600098 -0.242310 0.705994 1441496825 0.287415 0.600098 -0.242310 0.705994 1441496825 0.287415 0.600098 -0.242310 0.705994 1441496825 0.287415 0.600098 -0.242310 0.705994 1441496825 0.287415 0.600098 -0.242310 0.705994 1441496825 0.283386 0.603882 -0.242126 0.704529 1441496825 0.283386 0.603882 -0.242126 0.704529 1441496825 0.283386 0.603882 -0.242126 0.704529 1441496825 0.283386 0.603882 -0.242126 0.704529 1441496825 0.283386 0.603882 -0.242126 0.704529 1441496825 0.283386 0.603882 -0.242126 0.704529 1441496825 0.283386 0.603882 -0.242126 0.704529 1441496825 0.279968 0.607666 -0.241394 0.702881 1441496825 0.279968 0.607666 -0.241394 0.702881 1441496825 0.279968 0.607666 -0.241394 0.702881 1441496825 0.279968 0.607666 -0.241394 0.702881 1441496825 0.279968 0.607666 -0.241394 0.702881 1441496825 0.277527 0.611023 -0.240540 0.701233 1441496825 0.277527 0.611023 -0.240540 0.701233 1441496825 0.277527 0.611023 -0.240540 0.701233 1441496825 0.277527 0.611023 -0.240540 0.701233 1441496825 0.277527 0.611023 -0.240540 0.701233 1441496825 0.277527 0.611023 -0.240540 0.701233 1441496825 0.275757 0.614502 -0.239990 0.699036 1441496825 0.275757 0.614502 -0.239990 0.699036 1441496825 0.275757 0.614502 -0.239990 0.699036 1441496825 0.275757 0.614502 -0.239990 0.699036 1441496825 0.275757 0.614502 -0.239990 0.699036 1441496825 0.275757 0.614502 -0.239990 0.699036 1441496825 0.275757 0.614502 -0.239990 0.699036 1441496825 0.274719 0.617065 -0.240479 0.697021 1441496825 0.274719 0.617065 -0.240479 0.697021 1441496825 0.274719 0.617065 -0.240479 0.697021 1441496825 0.274719 0.617065 -0.240479 0.697021 1441496825 0.274719 0.617065 -0.240479 0.697021 1441496825 0.274719 0.617065 -0.240479 0.697021 1441496825 0.274719 0.618164 -0.241211 0.695801 1441496825 0.274719 0.618164 -0.241211 0.695801 1441496825 0.274719 0.618164 -0.241211 0.695801 1441496825 0.274719 0.618164 -0.241211 0.695801 1441496825 0.274719 0.618164 -0.241211 0.695801 1441496825 0.274719 0.618164 -0.241211 0.695801 1441496825 0.274536 0.619080 -0.241821 0.694885 1441496825 0.274536 0.619080 -0.241821 0.694885 1441496825 0.274536 0.619080 -0.241821 0.694885 1441496825 0.274536 0.619080 -0.241821 0.694885 1441496825 0.274536 0.619080 -0.241821 0.694885 1441496825 0.274536 0.619080 -0.241821 0.694885 1441496825 0.274292 0.619324 -0.241760 0.694702 1441496825 0.274292 0.619324 -0.241760 0.694702 1441496825 0.274292 0.619324 -0.241760 0.694702 1441496825 0.274292 0.619324 -0.241760 0.694702 1441496825 0.274292 0.619324 -0.241760 0.694702 1441496825 0.274292 0.619324 -0.241760 0.694702 1441496825 0.274170 0.618713 -0.241333 0.695435 1441496825 0.274170 0.618713 -0.241333 0.695435 1441496825 0.274170 0.618713 -0.241333 0.695435 1441496825 0.274170 0.618713 -0.241333 0.695435 1441496825 0.274170 0.618713 -0.241333 0.695435 1441496825 0.274170 0.618713 -0.241333 0.695435 1441496825 0.274170 0.618713 -0.241333 0.695435 1441496825 0.273926 0.617615 -0.239624 0.697144 1441496825 0.273926 0.617615 -0.239624 0.697144 1441496825 0.273926 0.617615 -0.239624 0.697144 1441496825 0.273926 0.617615 -0.239624 0.697144 1441496825 0.273926 0.617615 -0.239624 0.697144 1441496825 0.273926 0.617615 -0.239624 0.697144 1441496825 0.273315 0.616028 -0.237244 0.699585 1441496825 0.273315 0.616028 -0.237244 0.699585 1441496825 0.273315 0.616028 -0.237244 0.699585 1441496825 0.273315 0.616028 -0.237244 0.699585 1441496825 0.273315 0.616028 -0.237244 0.699585 1441496825 0.273315 0.616028 -0.237244 0.699585 1441496825 0.273315 0.616028 -0.237244 0.699585 1441496825 0.272888 0.614563 -0.235291 0.701721 1441496825 0.272888 0.614563 -0.235291 0.701721 1441496825 0.272888 0.614563 -0.235291 0.701721 1441496825 0.272888 0.614563 -0.235291 0.701721 1441496825 0.272888 0.614563 -0.235291 0.701721 1441496825 0.272888 0.614563 -0.235291 0.701721 1441496825 0.271362 0.613464 -0.233215 0.703979 1441496825 0.271362 0.613464 -0.233215 0.703979 1441496825 0.271362 0.613464 -0.233215 0.703979 1441496825 0.271362 0.613464 -0.233215 0.703979 1441496825 0.271362 0.613464 -0.233215 0.703979 1441496825 0.271362 0.613464 -0.233215 0.703979 1441496825 0.268799 0.612732 -0.230835 0.706360 1441496825 0.268799 0.612732 -0.230835 0.706360 1441496825 0.268799 0.612732 -0.230835 0.706360 1441496825 0.268799 0.612732 -0.230835 0.706360 1441496825 0.268799 0.612732 -0.230835 0.706360 1441496825 0.268799 0.612732 -0.230835 0.706360 1441496825 0.266724 0.612061 -0.228516 0.708496 1441496825 0.266724 0.612061 -0.228516 0.708496 1441496826 0.266724 0.612061 -0.228516 0.708496 1441496826 0.266724 0.612061 -0.228516 0.708496 1441496826 0.266724 0.612061 -0.228516 0.708496 1441496826 0.266724 0.612061 -0.228516 0.708496 1441496826 0.266174 0.610962 -0.226013 0.710449 1441496826 0.266174 0.610962 -0.226013 0.710449 1441496826 0.266174 0.610962 -0.226013 0.710449 1441496826 0.266174 0.610962 -0.226013 0.710449 1441496826 0.266174 0.610962 -0.226013 0.710449 1441496826 0.266174 0.610962 -0.226013 0.710449 1441496826 0.270142 0.607849 -0.226868 0.711304 1441496826 0.270142 0.607849 -0.226868 0.711304 1441496826 0.270142 0.607849 -0.226868 0.711304 1441496826 0.270142 0.607849 -0.226868 0.711304 1441496826 0.270142 0.607849 -0.226868 0.711304 1441496826 0.270142 0.607849 -0.226868 0.711304 1441496826 0.270142 0.607849 -0.226868 0.711304 1441496826 0.277344 0.604004 -0.231384 0.710388 1441496826 0.277344 0.604004 -0.231384 0.710388 1441496826 0.277344 0.604004 -0.231384 0.710388 1441496826 0.277344 0.604004 -0.231384 0.710388 1441496826 0.277344 0.604004 -0.231384 0.710388 1441496826 0.277344 0.604004 -0.231384 0.710388 1441496826 0.284851 0.599854 -0.236633 0.709229 1441496826 0.284851 0.599854 -0.236633 0.709229 1441496826 0.284851 0.599854 -0.236633 0.709229 1441496826 0.284851 0.599854 -0.236633 0.709229 1441496826 0.284851 0.599854 -0.236633 0.709229 1441496826 0.288513 0.596924 -0.240601 0.708862 1441496826 0.288513 0.596924 -0.240601 0.708862 1441496826 0.288513 0.596924 -0.240601 0.708862 1441496826 0.288513 0.596924 -0.240601 0.708862 1441496826 0.288513 0.596924 -0.240601 0.708862 1441496826 0.288513 0.596924 -0.240601 0.708862 1441496826 0.289307 0.595337 -0.243103 0.709045 1441496826 0.289307 0.595337 -0.243103 0.709045 1441496826 0.289307 0.595337 -0.243103 0.709045 1441496826 0.289307 0.595337 -0.243103 0.709045 1441496826 0.289307 0.595337 -0.243103 0.709045 1441496826 0.289307 0.595337 -0.243103 0.709045 1441496826 0.285767 0.595642 -0.242737 0.710327 1441496826 0.285767 0.595642 -0.242737 0.710327 1441496826 0.285767 0.595642 -0.242737 0.710327 1441496826 0.285767 0.595642 -0.242737 0.710327 1441496826 0.285767 0.595642 -0.242737 0.710327 1441496826 0.285767 0.595642 -0.242737 0.710327 1441496826 0.281433 0.596252 -0.240417 0.712280 1441496826 0.281433 0.596252 -0.240417 0.712280 1441496826 0.281433 0.596252 -0.240417 0.712280 1441496826 0.281433 0.596252 -0.240417 0.712280 1441496826 0.278809 0.596497 -0.237671 0.714050 1441496826 0.278809 0.596497 -0.237671 0.714050 1441496826 0.278809 0.596497 -0.237671 0.714050 1441496826 0.278809 0.596497 -0.237671 0.714050 1441496826 0.278809 0.596497 -0.237671 0.714050 1441496826 0.278809 0.596497 -0.237671 0.714050 1441496826 0.278381 0.596191 -0.236633 0.714844 1441496826 0.278381 0.596191 -0.236633 0.714844 1441496826 0.278381 0.596191 -0.236633 0.714844 1441496826 0.278381 0.596191 -0.236633 0.714844 1441496826 0.278381 0.596191 -0.236633 0.714844 1441496826 0.278381 0.596191 -0.236633 0.714844 1441496826 0.278687 0.595703 -0.235962 0.715332 1441496826 0.278687 0.595703 -0.235962 0.715332 1441496826 0.278687 0.595703 -0.235962 0.715332 1441496826 0.278687 0.595703 -0.235962 0.715332 1441496826 0.278687 0.595703 -0.235962 0.715332 1441496826 0.278687 0.595703 -0.235962 0.715332 1441496826 0.278687 0.595703 -0.235962 0.715332 1441496826 0.279846 0.594849 -0.236450 0.715454 1441496826 0.279846 0.594849 -0.236450 0.715454 1441496826 0.279846 0.594849 -0.236450 0.715454 1441496826 0.279846 0.594849 -0.236450 0.715454 1441496826 0.279846 0.594849 -0.236450 0.715454 1441496826 0.279846 0.594849 -0.236450 0.715454 1441496826 0.281311 0.594238 -0.237183 0.715088 1441496826 0.281311 0.594238 -0.237183 0.715088 1441496826 0.281311 0.594238 -0.237183 0.715088 1441496826 0.281311 0.594238 -0.237183 0.715088 1441496826 0.281311 0.594238 -0.237183 0.715088 1441496826 0.281311 0.594238 -0.237183 0.715088 1441496826 0.281982 0.594360 -0.237122 0.714783 1441496826 0.281982 0.594360 -0.237122 0.714783 1441496826 0.281982 0.594360 -0.237122 0.714783 1441496826 0.281982 0.594360 -0.237122 0.714783 1441496826 0.281982 0.594360 -0.237122 0.714783 1441496826 0.281982 0.594360 -0.237122 0.714783 1441496826 0.282410 0.594727 -0.236877 0.714355 1441496826 0.282410 0.594727 -0.236877 0.714355 1441496826 0.282410 0.594727 -0.236877 0.714355 1441496826 0.282410 0.594727 -0.236877 0.714355 1441496826 0.282410 0.594727 -0.236877 0.714355 1441496826 0.282410 0.594727 -0.236877 0.714355 1441496826 0.282410 0.594727 -0.236877 0.714355 1441496826 0.282532 0.594543 -0.236145 0.714722 1441496826 0.282532 0.594543 -0.236145 0.714722 1441496826 0.282532 0.594543 -0.236145 0.714722 1441496826 0.282532 0.594543 -0.236145 0.714722 1441496826 0.282532 0.594543 -0.236145 0.714722 1441496826 0.282532 0.594543 -0.236145 0.714722 1441496826 0.281982 0.594299 -0.234924 0.715515 1441496826 0.281982 0.594299 -0.234924 0.715515 1441496826 0.281982 0.594299 -0.234924 0.715515 1441496826 0.281982 0.594299 -0.234924 0.715515 1441496826 0.281982 0.594299 -0.234924 0.715515 1441496826 0.281982 0.594299 -0.234924 0.715515 1441496826 0.281982 0.594299 -0.234924 0.715515 1441496826 0.280151 0.593994 -0.233032 0.717163 1441496826 0.280151 0.593994 -0.233032 0.717163 1441496826 0.280151 0.593994 -0.233032 0.717163 1441496827 0.280151 0.593994 -0.233032 0.717163 1441496827 0.280151 0.593994 -0.233032 0.717163 1441496827 0.280151 0.593994 -0.233032 0.717163 1441496827 0.278381 0.593689 -0.231201 0.718689 1441496827 0.278381 0.593689 -0.231201 0.718689 1441496827 0.278381 0.593689 -0.231201 0.718689 1441496827 0.278381 0.593689 -0.231201 0.718689 1441496827 0.278381 0.593689 -0.231201 0.718689 1441496827 0.278381 0.593689 -0.231201 0.718689 1441496827 0.278381 0.593689 -0.231201 0.718689 1441496827 0.277710 0.592712 -0.230103 0.720093 1441496827 0.277710 0.592712 -0.230103 0.720093 1441496827 0.277710 0.592712 -0.230103 0.720093 1441496827 0.277710 0.592712 -0.230103 0.720093 1441496827 0.277710 0.592712 -0.230103 0.720093 1441496827 0.277710 0.592712 -0.230103 0.720093 1441496827 0.277710 0.591797 -0.229492 0.721008 1441496827 0.277710 0.591797 -0.229492 0.721008 1441496827 0.277710 0.591797 -0.229492 0.721008 1441496827 0.277710 0.591797 -0.229492 0.721008 1441496827 0.277710 0.591797 -0.229492 0.721008 1441496827 0.277710 0.591797 -0.229492 0.721008 1441496827 0.277710 0.590576 -0.228882 0.722229 1441496827 0.277710 0.590576 -0.228882 0.722229 1441496827 0.277710 0.590576 -0.228882 0.722229 1441496827 0.277710 0.590576 -0.228882 0.722229 1441496827 0.277710 0.590576 -0.228882 0.722229 1441496827 0.277710 0.590576 -0.228882 0.722229 1441496827 0.277710 0.590576 -0.228882 0.722229 1441496827 0.278809 0.589600 -0.228333 0.722778 1441496827 0.278809 0.589600 -0.228333 0.722778 1441496827 0.278809 0.589600 -0.228333 0.722778 1441496827 0.278809 0.589600 -0.228333 0.722778 1441496827 0.278809 0.589600 -0.228333 0.722778 1441496827 0.278809 0.589600 -0.228333 0.722778 1441496827 0.281128 0.588196 -0.228943 0.722839 1441496827 0.281128 0.588196 -0.228943 0.722839 1441496827 0.281128 0.588196 -0.228943 0.722839 1441496827 0.281128 0.588196 -0.228943 0.722839 1441496827 0.281128 0.588196 -0.228943 0.722839 1441496827 0.281128 0.588196 -0.228943 0.722839 1441496827 0.285217 0.587036 -0.231201 0.721436 1441496827 0.285217 0.587036 -0.231201 0.721436 1441496827 0.285217 0.587036 -0.231201 0.721436 1441496827 0.285217 0.587036 -0.231201 0.721436 1441496827 0.285217 0.587036 -0.231201 0.721436 1441496827 0.285217 0.587036 -0.231201 0.721436 1441496827 0.291138 0.585754 -0.235901 0.718628 1441496827 0.291138 0.585754 -0.235901 0.718628 1441496827 0.291138 0.585754 -0.235901 0.718628 1441496827 0.291138 0.585754 -0.235901 0.718628 1441496827 0.291138 0.585754 -0.235901 0.718628 1441496827 0.291138 0.585754 -0.235901 0.718628 1441496827 0.291138 0.585754 -0.235901 0.718628 1441496827 0.297302 0.584961 -0.241455 0.714905 1441496827 0.297302 0.584961 -0.241455 0.714905 1441496827 0.297302 0.584961 -0.241455 0.714905 1441496827 0.297302 0.584961 -0.241455 0.714905 1441496827 0.297302 0.584961 -0.241455 0.714905 1441496827 0.297302 0.584961 -0.241455 0.714905 1441496827 0.300842 0.584595 -0.245911 0.712158 1441496827 0.300842 0.584595 -0.245911 0.712158 1441496827 0.300842 0.584595 -0.245911 0.712158 1441496827 0.300842 0.584595 -0.245911 0.712158 1441496827 0.300842 0.584595 -0.245911 0.712158 1441496827 0.300842 0.584595 -0.245911 0.712158 1441496827 0.300720 0.585815 -0.248413 0.710388 1441496827 0.300720 0.585815 -0.248413 0.710388 1441496827 0.300720 0.585815 -0.248413 0.710388 1441496827 0.300720 0.585815 -0.248413 0.710388 1441496827 0.300720 0.585815 -0.248413 0.710388 1441496827 0.300720 0.585815 -0.248413 0.710388 1441496827 0.298340 0.588745 -0.250244 0.708313 1441496827 0.298340 0.588745 -0.250244 0.708313 1441496827 0.298340 0.588745 -0.250244 0.708313 1441496827 0.298340 0.588745 -0.250244 0.708313 1441496827 0.298340 0.588745 -0.250244 0.708313 1441496827 0.298340 0.588745 -0.250244 0.708313 1441496827 0.295044 0.592529 -0.251770 0.705994 1441496827 0.295044 0.592529 -0.251770 0.705994 1441496827 0.295044 0.592529 -0.251770 0.705994 1441496827 0.295044 0.592529 -0.251770 0.705994 1441496827 0.295044 0.592529 -0.251770 0.705994 1441496827 0.295044 0.592529 -0.251770 0.705994 1441496827 0.293213 0.594788 -0.252686 0.704468 1441496827 0.293213 0.594788 -0.252686 0.704468 1441496827 0.293213 0.594788 -0.252686 0.704468 1441496827 0.293213 0.594788 -0.252686 0.704468 1441496827 0.293213 0.594788 -0.252686 0.704468 1441496827 0.293213 0.594788 -0.252686 0.704468 1441496827 0.292114 0.596924 -0.252747 0.703125 1441496827 0.292114 0.596924 -0.252747 0.703125 1441496827 0.292114 0.596924 -0.252747 0.703125 1441496827 0.292114 0.596924 -0.252747 0.703125 1441496827 0.292114 0.596924 -0.252747 0.703125 1441496827 0.292114 0.596924 -0.252747 0.703125 1441496827 0.289673 0.600342 -0.252686 0.701233 1441496827 0.289673 0.600342 -0.252686 0.701233 1441496827 0.289673 0.600342 -0.252686 0.701233 1441496827 0.289673 0.600342 -0.252686 0.701233 1441496827 0.289673 0.600342 -0.252686 0.701233 1441496827 0.289673 0.600342 -0.252686 0.701233 1441496827 0.289673 0.600342 -0.252686 0.701233 1441496827 0.287781 0.603577 -0.253296 0.699036 1441496827 0.287781 0.603577 -0.253296 0.699036 1441496827 0.287781 0.603577 -0.253296 0.699036 1441496827 0.287781 0.603577 -0.253296 0.699036 1441496827 0.287781 0.603577 -0.253296 0.699036 1441496827 0.287781 0.603577 -0.253296 0.699036 1441496827 0.286804 0.605896 -0.254456 0.697021 1441496827 0.286804 0.605896 -0.254456 0.697021 1441496827 0.286804 0.605896 -0.254456 0.697021 1441496827 0.286804 0.605896 -0.254456 0.697021 1441496828 0.286804 0.605896 -0.254456 0.697021 1441496828 0.286804 0.605896 -0.254456 0.697021 1441496828 0.286804 0.605896 -0.254456 0.697021 1441496828 0.285522 0.607971 -0.254883 0.695557 1441496828 0.285522 0.607971 -0.254883 0.695557 1441496828 0.285522 0.607971 -0.254883 0.695557 1441496828 0.285522 0.607971 -0.254883 0.695557 1441496828 0.285522 0.607971 -0.254883 0.695557 1441496828 0.285522 0.607971 -0.254883 0.695557 1441496828 0.284180 0.609497 -0.254578 0.694885 1441496828 0.284180 0.609497 -0.254578 0.694885 1441496828 0.284180 0.609497 -0.254578 0.694885 1441496828 0.284180 0.609497 -0.254578 0.694885 1441496828 0.284180 0.609497 -0.254578 0.694885 1441496828 0.284180 0.609497 -0.254578 0.694885 1441496828 0.282898 0.610779 -0.253540 0.694702 1441496828 0.282898 0.610779 -0.253540 0.694702 1441496828 0.282898 0.610779 -0.253540 0.694702 1441496828 0.282898 0.610779 -0.253540 0.694702 1441496828 0.282898 0.610779 -0.253540 0.694702 1441496828 0.281128 0.611877 -0.251892 0.695007 1441496828 0.281128 0.611877 -0.251892 0.695007 1441496828 0.281128 0.611877 -0.251892 0.695007 1441496828 0.281128 0.611877 -0.251892 0.695007 1441496828 0.281128 0.611877 -0.251892 0.695007 1441496828 0.281128 0.611877 -0.251892 0.695007 1441496828 0.281128 0.611877 -0.251892 0.695007 1441496828 0.279053 0.612610 -0.250183 0.695801 1441496828 0.279053 0.612610 -0.250183 0.695801 1441496828 0.279053 0.612610 -0.250183 0.695801 1441496828 0.279053 0.612610 -0.250183 0.695801 1441496828 0.279053 0.612610 -0.250183 0.695801 1441496828 0.279053 0.612610 -0.250183 0.695801 1441496828 0.275024 0.613647 -0.247986 0.697266 1441496828 0.275024 0.613647 -0.247986 0.697266 1441496828 0.275024 0.613647 -0.247986 0.697266 1441496828 0.275024 0.613647 -0.247986 0.697266 1441496828 0.275024 0.613647 -0.247986 0.697266 1441496828 0.275024 0.613647 -0.247986 0.697266 1441496828 0.269470 0.613953 -0.244141 0.700562 1441496828 0.269470 0.613953 -0.244141 0.700562 1441496828 0.269470 0.613953 -0.244141 0.700562 1441496828 0.269470 0.613953 -0.244141 0.700562 1441496828 0.269470 0.613953 -0.244141 0.700562 1441496828 0.263672 0.614136 -0.240662 0.703796 1441496828 0.263672 0.614136 -0.240662 0.703796 1441496828 0.263672 0.614136 -0.240662 0.703796 1441496828 0.263672 0.614136 -0.240662 0.703796 1441496828 0.258789 0.613159 -0.235535 0.708191 1441496828 0.258789 0.613159 -0.235535 0.708191 1441496828 0.258789 0.613159 -0.235535 0.708191 1441496828 0.258789 0.613159 -0.235535 0.708191 1441496828 0.258789 0.613159 -0.235535 0.708191 1441496828 0.258789 0.613159 -0.235535 0.708191 1441496828 0.257813 0.611938 -0.233032 0.710388 1441496828 0.257813 0.611938 -0.233032 0.710388 1441496828 0.257813 0.611938 -0.233032 0.710388 1441496828 0.257813 0.611938 -0.233032 0.710388 1441496828 0.257813 0.611938 -0.233032 0.710388 1441496828 0.257813 0.611938 -0.233032 0.710388 1441496828 0.260864 0.611023 -0.234192 0.709656 1441496828 0.260864 0.611023 -0.234192 0.709656 1441496828 0.260864 0.611023 -0.234192 0.709656 1441496828 0.260864 0.611023 -0.234192 0.709656 1441496828 0.260864 0.611023 -0.234192 0.709656 1441496828 0.260864 0.611023 -0.234192 0.709656 1441496828 0.260864 0.611023 -0.234192 0.709656 1441496828 0.265930 0.609436 -0.237305 0.708130 1441496828 0.265930 0.609436 -0.237305 0.708130 1441496828 0.265930 0.609436 -0.237305 0.708130 1441496828 0.265930 0.609436 -0.237305 0.708130 1441496828 0.265930 0.609436 -0.237305 0.708130 1441496828 0.265930 0.609436 -0.237305 0.708130 1441496828 0.271118 0.607178 -0.241028 0.706848 1441496828 0.271118 0.607178 -0.241028 0.706848 1441496828 0.271118 0.607178 -0.241028 0.706848 1441496828 0.271118 0.607178 -0.241028 0.706848 1441496828 0.271118 0.607178 -0.241028 0.706848 1441496828 0.271118 0.607178 -0.241028 0.706848 1441496828 0.276062 0.605042 -0.243958 0.705750 1441496828 0.276062 0.605042 -0.243958 0.705750 1441496828 0.276062 0.605042 -0.243958 0.705750 1441496828 0.276062 0.605042 -0.243958 0.705750 1441496828 0.276062 0.605042 -0.243958 0.705750 1441496828 0.276062 0.605042 -0.243958 0.705750 1441496828 0.277527 0.603760 -0.244873 0.705933 1441496828 0.277527 0.603760 -0.244873 0.705933 1441496828 0.277527 0.603760 -0.244873 0.705933 1441496828 0.277527 0.603760 -0.244873 0.705933 1441496828 0.277527 0.603760 -0.244873 0.705933 1441496828 0.276611 0.603638 -0.244507 0.706543 1441496828 0.276611 0.603638 -0.244507 0.706543 1441496828 0.274109 0.604187 -0.243164 0.707581 1441496828 0.274109 0.604187 -0.243164 0.707581 1441496828 0.274109 0.604187 -0.243164 0.707581 1441496828 0.274109 0.604187 -0.243164 0.707581 1441496828 0.274109 0.604187 -0.243164 0.707581 1441496828 0.274109 0.604187 -0.243164 0.707581 1441496828 0.274109 0.604187 -0.243164 0.707581 1441496828 0.271545 0.604553 -0.240723 0.709106 1441496828 0.271545 0.604553 -0.240723 0.709106 1441496828 0.271545 0.604553 -0.240723 0.709106 1441496828 0.271545 0.604553 -0.240723 0.709106 1441496828 0.271545 0.604553 -0.240723 0.709106 1441496828 0.271545 0.604553 -0.240723 0.709106 1441496829 0.269714 0.605225 -0.238770 0.709839 1441496829 0.269714 0.605225 -0.238770 0.709839 1441496829 0.269714 0.605225 -0.238770 0.709839 1441496829 0.269714 0.605225 -0.238770 0.709839 1441496829 0.269714 0.605225 -0.238770 0.709839 1441496829 0.269714 0.605225 -0.238770 0.709839 1441496829 0.269470 0.605103 -0.237488 0.710449 1441496829 0.269470 0.605103 -0.237488 0.710449 1441496829 0.269470 0.605103 -0.237488 0.710449 1441496829 0.269470 0.605103 -0.237488 0.710449 1441496829 0.269470 0.605103 -0.237488 0.710449 1441496829 0.269470 0.605103 -0.237488 0.710449 1441496829 0.270691 0.604370 -0.237366 0.710693 1441496829 0.270691 0.604370 -0.237366 0.710693 1441496829 0.270691 0.604370 -0.237366 0.710693 1441496829 0.270691 0.604370 -0.237366 0.710693 1441496829 0.270691 0.604370 -0.237366 0.710693 1441496829 0.270691 0.604370 -0.237366 0.710693 1441496829 0.270691 0.604370 -0.237366 0.710693 1441496829 0.272644 0.603149 -0.238464 0.710571 1441496829 0.272644 0.603149 -0.238464 0.710571 1441496829 0.272644 0.603149 -0.238464 0.710571 1441496829 0.272644 0.603149 -0.238464 0.710571 1441496829 0.272644 0.603149 -0.238464 0.710571 1441496829 0.272644 0.603149 -0.238464 0.710571 1441496829 0.274597 0.602112 -0.239807 0.710205 1441496829 0.274597 0.602112 -0.239807 0.710205 1441496829 0.274597 0.602112 -0.239807 0.710205 1441496829 0.274597 0.602112 -0.239807 0.710205 1441496829 0.274597 0.602112 -0.239807 0.710205 1441496829 0.274597 0.602112 -0.239807 0.710205 1441496829 0.275330 0.601685 -0.240295 0.710205 1441496829 0.275330 0.601685 -0.240295 0.710205 1441496829 0.275330 0.601685 -0.240295 0.710205 1441496829 0.275330 0.601685 -0.240295 0.710205 1441496829 0.275330 0.601685 -0.240295 0.710205 1441496829 0.275330 0.601685 -0.240295 0.710205 1441496829 0.275818 0.601196 -0.240295 0.710388 1441496829 0.275818 0.601196 -0.240295 0.710388 1441496829 0.275818 0.601196 -0.240295 0.710388 1441496829 0.275818 0.601196 -0.240295 0.710388 1441496829 0.275818 0.601196 -0.240295 0.710388 1441496829 0.275818 0.601196 -0.240295 0.710388 1441496829 0.275513 0.600769 -0.238525 0.711487 1441496829 0.275513 0.600769 -0.238525 0.711487 1441496829 0.275513 0.600769 -0.238525 0.711487 1441496829 0.275513 0.600769 -0.238525 0.711487 1441496829 0.275513 0.600769 -0.238525 0.711487 1441496829 0.275513 0.600769 -0.238525 0.711487 1441496829 0.275513 0.600769 -0.238525 0.711487 1441496829 0.274536 0.600830 -0.236694 0.712402 1441496829 0.274536 0.600830 -0.236694 0.712402 1441496829 0.274536 0.600830 -0.236694 0.712402 1441496829 0.274536 0.600830 -0.236694 0.712402 1441496829 0.274536 0.600830 -0.236694 0.712402 1441496829 0.274536 0.600830 -0.236694 0.712402 1441496829 0.272888 0.600769 -0.234863 0.713684 1441496829 0.272888 0.600769 -0.234863 0.713684 1441496829 0.272888 0.600769 -0.234863 0.713684 1441496829 0.272888 0.600769 -0.234863 0.713684 1441496829 0.271057 0.600281 -0.232239 0.715637 1441496829 0.271057 0.600281 -0.232239 0.715637 1441496829 0.271057 0.600281 -0.232239 0.715637 1441496829 0.271057 0.600281 -0.232239 0.715637 1441496829 0.271057 0.600281 -0.232239 0.715637 1441496829 0.271057 0.600281 -0.232239 0.715637 1441496829 0.271057 0.600281 -0.232239 0.715637 1441496829 0.269409 0.599304 -0.230225 0.717712 1441496829 0.269409 0.599304 -0.230225 0.717712 1441496829 0.269409 0.599304 -0.230225 0.717712 1441496829 0.269409 0.599304 -0.230225 0.717712 1441496829 0.269409 0.599304 -0.230225 0.717712 1441496829 0.267517 0.597473 -0.227051 0.721008 1441496829 0.267517 0.597473 -0.227051 0.721008 1441496829 0.267517 0.597473 -0.227051 0.721008 1441496829 0.267517 0.597473 -0.227051 0.721008 1441496829 0.267517 0.597473 -0.227051 0.721008 1441496829 0.267517 0.597473 -0.227051 0.721008 1441496829 0.265808 0.594971 -0.223511 0.724792 1441496829 0.265808 0.594971 -0.223511 0.724792 1441496829 0.265808 0.594971 -0.223511 0.724792 1441496829 0.265808 0.594971 -0.223511 0.724792 1441496829 0.265808 0.594971 -0.223511 0.724792 1441496829 0.265808 0.594971 -0.223511 0.724792 1441496829 0.267029 0.591736 -0.221436 0.727600 1441496829 0.267029 0.591736 -0.221436 0.727600 1441496829 0.267029 0.591736 -0.221436 0.727600 1441496829 0.267029 0.591736 -0.221436 0.727600 1441496829 0.267029 0.591736 -0.221436 0.727600 1441496829 0.267029 0.591736 -0.221436 0.727600 1441496829 0.270264 0.589722 -0.221924 0.727905 1441496829 0.270264 0.589722 -0.221924 0.727905 1441496829 0.270264 0.589722 -0.221924 0.727905 1441496829 0.270264 0.589722 -0.221924 0.727905 1441496829 0.270264 0.589722 -0.221924 0.727905 1441496829 0.270264 0.589722 -0.221924 0.727905 1441496829 0.270264 0.589722 -0.221924 0.727905 1441496829 0.275146 0.588318 -0.224487 0.726440 1441496829 0.275146 0.588318 -0.224487 0.726440 1441496829 0.275146 0.588318 -0.224487 0.726440 1441496829 0.275146 0.588318 -0.224487 0.726440 1441496829 0.275146 0.588318 -0.224487 0.726440 1441496829 0.275146 0.588318 -0.224487 0.726440 1441496829 0.277832 0.587097 -0.226868 0.725647 1441496829 0.277832 0.587097 -0.226868 0.725647 1441496829 0.277832 0.587097 -0.226868 0.725647 1441496829 0.277832 0.587097 -0.226868 0.725647 1441496829 0.277832 0.587097 -0.226868 0.725647 1441496829 0.277832 0.587097 -0.226868 0.725647 1441496829 0.278931 0.586121 -0.227844 0.725708 1441496830 0.278931 0.586121 -0.227844 0.725708 1441496830 0.278931 0.586121 -0.227844 0.725708 1441496830 0.278931 0.586121 -0.227844 0.725708 1441496830 0.278931 0.586121 -0.227844 0.725708 1441496830 0.278931 0.586121 -0.227844 0.725708 1441496830 0.278931 0.586121 -0.227844 0.725708 1441496830 0.278748 0.585938 -0.228455 0.725769 1441496830 0.278748 0.585938 -0.228455 0.725769 1441496830 0.278748 0.585938 -0.228455 0.725769 1441496830 0.278748 0.585938 -0.228455 0.725769 1441496830 0.278748 0.585938 -0.228455 0.725769 1441496830 0.276794 0.586487 -0.227661 0.726318 1441496830 0.276794 0.586487 -0.227661 0.726318 1441496830 0.276794 0.586487 -0.227661 0.726318 1441496830 0.276794 0.586487 -0.227661 0.726318 1441496830 0.276794 0.586487 -0.227661 0.726318 1441496830 0.275513 0.587158 -0.226868 0.726501 1441496830 0.275513 0.587158 -0.226868 0.726501 1441496830 0.275513 0.587158 -0.226868 0.726501 1441496830 0.275513 0.587158 -0.226868 0.726501 1441496830 0.275513 0.587158 -0.226868 0.726501 1441496830 
0.266846 0.610046 -0.224304 0.711487 1441496832 0.268982 0.609253 -0.224121 0.711487 1441496832 0.268982 0.609253 -0.224121 0.711487 1441496832 0.268982 0.609253 -0.224121 0.711487 1441496832 0.268982 0.609253 -0.224121 0.711487 1441496832 0.268982 0.609253 -0.224121 0.711487 1441496832 0.268982 0.609253 -0.224121 0.711487 1441496832 0.268982 0.609253 -0.224121 0.711487 1441496832 0.273010 0.607971 -0.227051 0.710083 1441496832 0.273010 0.607971 -0.227051 0.710083 1441496832 0.273010 0.607971 -0.227051 0.710083 1441496832 0.273010 0.607971 -0.227051 0.710083 1441496832 0.273010 0.607971 -0.227051 0.710083 1441496832 0.273010 0.607971 -0.227051 0.710083 1441496832 0.276550 0.607300 -0.230591 0.708130 1441496832 0.276550 0.607300 -0.230591 0.708130 1441496832 0.276550 0.607300 -0.230591 0.708130 1441496832 0.276550 0.607300 -0.230591 0.708130 1441496832 0.276550 0.607300 -0.230591 0.708130 1441496832 0.276550 0.607300 -0.230591 0.708130 1441496832 0.276733 0.606506 -0.231812 0.708374 1441496832 0.276733 0.606506 -0.231812 0.708374 1441496832 0.276733 0.606506 -0.231812 0.708374 1441496832 0.276733 0.606506 -0.231812 0.708374 1441496832 0.276733 0.606506 -0.231812 0.708374 1441496832 0.276733 0.606506 -0.231812 0.708374 1441496832 0.276062 0.606506 -0.233032 0.708252 1441496832 0.276062 0.606506 -0.233032 0.708252 1441496832 0.276062 0.606506 -0.233032 0.708252 1441496832 0.276062 0.606506 -0.233032 0.708252 1441496832 0.276062 0.606506 -0.233032 0.708252 1441496832 0.276062 0.606506 -0.233032 0.708252 1441496832 0.275146 0.606750 -0.232544 0.708557 1441496832 0.275146 0.606750 -0.232544 0.708557 1441496832 0.275146 0.606750 -0.232544 0.708557 1441496832 0.275146 0.606750 -0.232544 0.708557 1441496832 0.275146 0.606750 -0.232544 0.708557 1441496832 0.275146 0.606750 -0.232544 0.708557 1441496832 0.275146 0.606750 -0.232544 0.708557 1441496832 0.273987 0.607056 -0.231873 0.708923 1441496832 0.273987 0.607056 -0.231873 0.708923 1441496832 0.273987 0.607056 -0.231873 0.708923 1441496832 0.273987 0.607056 -0.231873 0.708923 1441496832 0.273987 0.607056 -0.231873 0.708923 1441496832 0.273987 0.607056 -0.231873 0.708923 1441496832 0.272644 0.606934 -0.230347 0.710022 1441496832 0.272644 0.606934 -0.230347 0.710022 1441496832 0.272644 0.606934 -0.230347 0.710022 1441496832 0.272644 0.606934 -0.230347 0.710022 1441496832 0.272644 0.606934 -0.230347 0.710022 1441496832 0.272644 0.606934 -0.230347 0.710022 1441496832 0.272644 0.606934 -0.230347 0.710022 1441496832 0.272156 0.606628 -0.229187 0.710815 1441496832 0.272156 0.606628 -0.229187 0.710815 1441496832 0.272156 0.606628 -0.229187 0.710815 1441496832 0.272156 0.606628 -0.229187 0.710815 1441496832 0.272156 0.606628 -0.229187 0.710815 1441496832 0.272156 0.606628 -0.229187 0.710815 1441496832 0.273132 0.606689 -0.229248 0.710449 1441496832 0.273132 0.606689 -0.229248 0.710449 1441496832 0.273132 0.606689 -0.229248 0.710449 1441496832 0.273132 0.606689 -0.229248 0.710449 1441496832 0.273132 0.606689 -0.229248 0.710449 1441496832 0.273682 0.606323 -0.228943 0.710632 1441496832 0.273682 0.606323 -0.228943 0.710632 1441496832 0.273682 0.606323 -0.228943 0.710632 1441496832 0.273682 0.606323 -0.228943 0.710632 1441496832 0.273682 0.606323 -0.228943 0.710632 1441496833 0.274841 0.606140 -0.229675 0.710083 1441496833 0.274841 0.606140 -0.229675 0.710083 1441496833 0.274841 0.606140 -0.229675 0.710083 1441496833 0.274841 0.606140 -0.229675 0.710083 1441496833 0.274841 0.606140 -0.229675 0.710083 1441496833 0.274841 0.606140 -0.229675 0.710083 1441496833 0.274841 0.606140 -0.229675 0.710083 1441496833 0.277954 0.605164 -0.231812 0.708984 1441496833 0.277954 0.605164 -0.231812 0.708984 1441496833 0.277954 0.605164 -0.231812 0.708984 1441496833 0.277954 0.605164 -0.231812 0.708984 1441496833 0.277954 0.605164 -0.231812 0.708984 1441496833 0.277954 0.605164 -0.231812 0.708984 1441496833 0.280579 0.603882 -0.233521 0.708557 1441496833 0.280579 0.603882 -0.233521 0.708557 1441496833 0.280579 0.603882 -0.233521 0.708557 1441496833 0.280579 0.603882 -0.233521 0.708557 1441496833 0.280579 0.603882 -0.233521 0.708557 1441496833 0.280579 0.603882 -0.233521 0.708557 1441496833 0.280579 0.603882 -0.233521 0.708557 1441496833 0.281982 0.602539 -0.234375 0.708801 1441496833 0.281982 0.602539 -0.234375 0.708801 1441496833 0.281982 0.602539 -0.234375 0.708801 1441496833 0.281982 0.602539 -0.234375 0.708801 1441496833 0.281982 0.602539 -0.234375 0.708801 1441496833 0.281982 0.602539 -0.234375 0.708801 1441496833 0.286804 0.599854 -0.238647 0.707703 1441496833 0.286804 0.599854 -0.238647 0.707703 1441496833 0.286804 0.599854 -0.238647 0.707703 1441496833 0.286804 0.599854 -0.238647 0.707703 1441496833 0.286804 0.599854 -0.238647 0.707703 1441496833 0.286804 0.599854 -0.238647 0.707703 1441496833 0.284729 0.598328 -0.235657 0.710876 1441496833 0.284729 0.598328 -0.235657 0.710876 1441496833 0.284729 0.598328 -0.235657 0.710876 1441496833 0.284729 0.598328 -0.235657 0.710876 1441496833 0.284729 0.598328 -0.235657 0.710876 1441496833 0.284729 0.598328 -0.235657 0.710876 1441496833 0.284729 0.598328 -0.235657 0.710876 1441496833 0.280396 0.596436 -0.230469 0.715820 1441496833 0.280396 0.596436 -0.230469 0.715820 1441496833 0.280396 0.596436 -0.230469 0.715820 1441496833 0.280396 0.596436 -0.230469 0.715820 1441496833 0.280396 0.596436 -0.230469 0.715820 1441496833 0.280396 0.596436 -0.230469 0.715820 1441496833 0.278564 0.595520 -0.226868 0.718506 1441496833 0.278564 0.595520 -0.226868 0.718506 1441496833 0.278564 0.595520 -0.226868 0.718506 1441496833 0.278564 0.595520 -0.226868 0.718506 1441496833 0.278564 0.595520 -0.226868 0.718506 1441496833 0.278564 0.595520 -0.226868 0.718506 1441496833 0.278198 0.594116 -0.224426 0.720581 1441496833 0.278198 0.594116 -0.224426 0.720581 1441496833 0.278198 0.594116 -0.224426 0.720581 1441496833 0.278198 0.594116 -0.224426 0.720581 1441496833 0.278198 0.594116 -0.224426 0.720581 1441496833 0.278198 0.594116 -0.224426 0.720581 1441496833 0.281250 0.592285 -0.225281 0.720581 1441496833 0.281250 0.592285 -0.225281 0.720581 1441496833 0.281250 0.592285 -0.225281 0.720581 1441496833 0.281250 0.592285 -0.225281 0.720581 1441496833 0.281250 0.592285 -0.225281 0.720581 1441496833 0.281250 0.592285 -0.225281 0.720581 1441496833 0.284668 0.591980 -0.227844 0.718750 1441496833 0.284668 0.591980 -0.227844 0.718750 1441496833 0.284668 0.591980 -0.227844 0.718750 1441496833 0.284668 0.591980 -0.227844 0.718750 1441496833 0.284668 0.591980 -0.227844 0.718750 1441496833 0.284668 0.591980 -0.227844 0.718750 1441496833 0.284668 0.591980 -0.227844 0.718750 1441496833 0.285706 0.591614 -0.229492 0.718079 1441496833 0.285706 0.591614 -0.229492 0.718079 1441496833 0.285706 0.591614 -0.229492 0.718079 1441496833 0.285706 0.591614 -0.229492 0.718079 1441496833 0.285706 0.591614 -0.229492 0.718079 1441496833 0.285706 0.591614 -0.229492 0.718079 1441496833 0.285828 0.590881 -0.230042 0.718445 1441496833 0.285828 0.590881 -0.230042 0.718445 1441496833 0.285828 0.590881 -0.230042 0.718445 1441496833 0.285828 0.590881 -0.230042 0.718445 1441496833 0.285828 0.590881 -0.230042 0.718445 1441496833 0.285095 0.590271 -0.229675 0.719360 1441496833 0.285095 0.590271 -0.229675 0.719360 1441496833 0.285095 0.590271 -0.229675 0.719360 1441496833 0.285095 0.590271 -0.229675 0.719360 1441496833 0.285095 0.590271 -0.229675 0.719360 1441496833 0.285095 0.590271 -0.229675 0.719360 1441496833 0.283386 0.590088 -0.228455 0.720581 1441496833 0.283386 0.590088 -0.228455 0.720581 1441496833 0.283386 0.590088 -0.228455 0.720581 1441496833 0.283386 0.590088 -0.228455 0.720581 1441496833 0.283386 0.590088 -0.228455 0.720581 1441496833 0.283386 0.590088 -0.228455 0.720581 1441496833 0.283386 0.590088 -0.228455 0.720581 1441496833 0.281799 0.590454 -0.227295 0.721252 1441496833 0.281799 0.590454 -0.227295 0.721252 1441496833 0.281799 0.590454 -0.227295 0.721252 1441496833 0.280579 0.591370 -0.226685 0.721191 1441496833 0.280579 0.591370 -0.226685 0.721191 1441496833 0.280579 0.591370 -0.226685 0.721191 1441496833 0.280579 0.591370 -0.226685 0.721191 1441496833 0.280579 0.591370 -0.226685 0.721191 1441496833 0.280579 0.591370 -0.226685 0.721191 1441496833 0.279846 0.592590 -0.226685 0.720459 1441496833 0.279846 0.592590 -0.226685 0.720459 1441496833 0.279846 0.592590 -0.226685 0.720459 1441496833 0.279846 0.592590 -0.226685 0.720459 1441496833 0.279846 0.592590 -0.226685 0.720459 1441496833 0.279846 0.592590 -0.226685 0.720459 1441496834 0.279846 0.592590 -0.226685 0.720459 1441496834 0.279297 0.593933 -0.226990 0.719421 1441496834 0.279297 0.593933 -0.226990 0.719421 1441496834 0.279297 0.593933 -0.226990 0.719421 1441496834 0.279297 0.593933 -0.226990 0.719421 1441496834 0.279297 0.593933 -0.226990 0.719421 1441496834 0.279297 0.593933 -0.226990 0.719421 1441496834 0.279297 0.593933 -0.226990 0.719421 1441496834 0.278137 0.595886 -0.227295 0.718201 1441496834 0.278137 0.595886 -0.227295 0.718201 1441496834 0.278137 0.595886 -0.227295 0.718201 1441496834 0.278137 0.595886 -0.227295 0.718201 1441496834 0.278137 0.595886 -0.227295 0.718201 1441496834 0.278137 0.595886 -0.227295 0.718201 1441496834 0.277588 0.598694 -0.228455 0.715698 1441496834 0.277588 0.598694 -0.228455 0.715698 1441496834 0.277588 0.598694 -0.228455 0.715698 1441496834 0.278503 0.600830 -0.230896 0.712769 1441496834 0.278503 0.600830 -0.230896 0.712769 1441496834 0.278503 0.600830 -0.230896 0.712769 1441496834 0.278503 0.600830 -0.230896 0.712769 1441496834 0.278503 0.600830 -0.230896 0.712769 1441496834 0.278503 0.600830 -0.230896 0.712769 1441496834 0.281067 0.601746 -0.234070 0.709961 1441496834 0.281067 0.601746 -0.234070 0.709961 1441496834 0.281067 0.601746 -0.234070 0.709961 1441496834 0.281067 0.601746 -0.234070 0.709961 1441496834 0.281067 0.601746 -0.234070 0.709961 1441496834 0.281067 0.601746 -0.234070 0.709961 1441496834 0.283813 0.600891 -0.236145 0.708923 1441496834 0.283813 0.600891 -0.236145 0.708923 1441496834 0.283813 0.600891 -0.236145 0.708923 1441496834 0.283813 0.600891 -0.236145 0.708923 1441496834 0.283813 0.600891 -0.236145 0.708923 1441496834 0.283813 0.600891 -0.236145 0.708923 1441496834 0.283813 0.600891 -0.236145 0.708923 1441496834 0.285156 0.599670 -0.237671 0.708862 1441496834 0.285156 0.599670 -0.237671 0.708862 1441496834 0.285156 0.599670 -0.237671 0.708862 1441496834 0.285156 0.599670 -0.237671 0.708862 1441496834 0.285156 0.599670 -0.237671 0.708862 1441496834 0.285156 0.599670 -0.237671 0.708862 1441496834 0.284241 0.598938 -0.237793 0.709839 1441496834 0.284241 0.598938 -0.237793 0.709839 1441496834 0.284241 0.598938 -0.237793 0.709839 1441496834 0.284241 0.598938 -0.237793 0.709839 1441496834 0.284241 0.598938 -0.237793 0.709839 1441496834 0.284241 0.598938 -0.237793 0.709839 1441496834 0.279724 0.600586 -0.235901 0.710876 1441496834 0.279724 0.600586 -0.235901 0.710876 1441496834 0.279724 0.600586 -0.235901 0.710876 1441496834 0.279724 0.600586 -0.235901 0.710876 1441496834 0.279724 0.600586 -0.235901 0.710876 1441496834 0.279724 0.600586 -0.235901 0.710876 1441496834 0.279724 0.600586 -0.235901 0.710876 1441496834 0.273621 0.602478 -0.231445 0.713074 1441496834 0.273621 0.602478 -0.231445 0.713074 1441496834 0.273621 0.602478 -0.231445 0.713074 1441496834 0.273621 0.602478 -0.231445 0.713074 1441496834 0.273621 0.602478 -0.231445 0.713074 1441496834 0.273621 0.602478 -0.231445 0.713074 1441496834 0.269592 0.603760 -0.227417 0.714783 1441496834 0.269592 0.603760 -0.227417 0.714783 1441496834 0.269592 0.603760 -0.227417 0.714783 1441496834 0.269592 0.603760 -0.227417 0.714783 1441496834 0.269592 0.603760 -0.227417 0.714783 1441496834 0.269592 0.603760 -0.227417 0.714783 1441496834 0.269592 0.603760 -0.227417 0.714783 1441496834 0.268005 0.605591 -0.224854 0.714722 1441496834 0.268005 0.605591 -0.224854 0.714722 1441496834 0.268005 0.605591 -0.224854 0.714722 1441496834 0.268005 0.605591 -0.224854 0.714722 1441496834 0.268005 0.605591 -0.224854 0.714722 1441496834 0.268005 0.605591 -0.224854 0.714722 1441496834 0.270020 0.606750 -0.224915 0.712952 1441496834 0.270020 0.606750 -0.224915 0.712952 1441496834 0.270020 0.606750 -0.224915 0.712952 1441496834 0.270020 0.606750 -0.224915 0.712952 1441496834 0.270020 0.606750 -0.224915 0.712952 1441496834 0.270020 0.606750 -0.224915 0.712952 1441496834 0.274109 0.607300 -0.227783 0.710022 1441496834 0.274109 0.607300 -0.227783 0.710022 1441496834 0.274109 0.607300 -0.227783 0.710022 1441496834 0.274109 0.607300 -0.227783 0.710022 1441496834 0.274109 0.607300 -0.227783 0.710022 1441496834 0.274109 0.607300 -0.227783 0.710022 1441496834 0.277100 0.607483 -0.230896 0.707642 1441496834 0.277100 0.607483 -0.230896 0.707642 1441496834 0.277100 0.607483 -0.230896 0.707642 1441496834 0.277100 0.607483 -0.230896 0.707642 1441496834 0.277100 0.607483 -0.230896 0.707642 1441496834 0.277100 0.607483 -0.230896 0.707642 1441496834 0.277100 0.607483 -0.230896 0.707642 1441496834 0.278625 0.608398 -0.233582 0.705383 1441496834 0.278625 0.608398 -0.233582 0.705383 1441496834 0.278625 0.608398 -0.233582 0.705383 1441496834 0.278625 0.608398 -0.233582 0.705383 1441496834 0.278625 0.608398 -0.233582 0.705383 1441496834 0.278625 0.608398 -0.233582 0.705383 1441496834 0.278320 0.609680 -0.235046 0.703918 1441496834 0.278320 0.609680 -0.235046 0.703918 1441496834 0.278320 0.609680 -0.235046 0.703918 1441496834 0.278320 0.609680 -0.235046 0.703918 1441496834 0.278320 0.609680 -0.235046 0.703918 1441496834 0.278320 0.609680 -0.235046 0.703918 1441496834 0.278320 0.609680 -0.235046 0.703918 1441496834 0.276184 0.611206 -0.234802 0.703552 1441496834 0.276184 0.611206 -0.234802 0.703552 1441496834 0.276184 0.611206 -0.234802 0.703552 1441496834 0.276184 0.611206 -0.234802 0.703552 1441496834 0.276184 0.611206 -0.234802 0.703552 1441496834 0.276184 0.611206 -0.234802 0.703552 1441496835 0.273682 0.612488 -0.233582 0.703796 1441496835 0.273682 0.612488 -0.233582 0.703796 1441496835 0.273682 0.612488 -0.233582 0.703796 1441496835 0.273682 0.612488 -0.233582 0.703796 1441496835 0.273682 0.612488 -0.233582 0.703796 1441496835 0.273682 0.612488 -0.233582 0.703796 1441496835 0.271606 0.613342 -0.231995 0.704407 1441496835 0.271606 0.613342 -0.231995 0.704407 1441496835 0.271606 0.613342 -0.231995 0.704407 1441496835 0.271606 0.613342 -0.231995 0.704407 1441496835 0.271606 0.613342 -0.231995 0.704407 1441496835 0.271606 0.613342 -0.231995 0.704407 1441496835 0.270935 0.613525 -0.231079 0.704773 1441496835 0.270935 0.613525 -0.231079 0.704773 1441496835 0.270935 0.613525 -0.231079 0.704773 1441496835 0.270935 0.613525 -0.231079 0.704773 1441496835 0.270935 0.613525 -0.231079 0.704773 1441496835 0.270935 0.613525 -0.231079 0.704773 1441496835 0.271118 0.613037 -0.230286 0.705383 1441496835 0.271118 0.613037 -0.230286 0.705383 1441496835 0.271118 0.613037 -0.230286 0.705383 1441496835 0.271118 0.613037 -0.230286 0.705383 1441496835 0.271118 0.613037 -0.230286 0.705383 1441496835 0.271118 0.613037 -0.230286 0.705383 1441496835 0.271118 0.613037 -0.230286 0.705383 1441496835 0.272400 0.612061 -0.230530 0.705627 1441496835 0.272400 0.612061 -0.230530 0.705627 1441496835 0.272400 0.612061 -0.230530 0.705627 1441496835 0.272400 0.612061 -0.230530 0.705627 1441496835 0.272400 0.612061 -0.230530 0.705627 1441496835 0.272400 0.612061 -0.230530 0.705627 1441496835 0.274170 0.611267 -0.231567 0.705322 1441496835 0.274170 0.611267 -0.231567 0.705322 1441496835 0.274170 0.611267 -0.231567 0.705322 1441496835 0.274170 0.611267 -0.231567 0.705322 1441496835 0.274170 0.611267 -0.231567 0.705322 1441496835 0.274170 0.611267 -0.231567 0.705322 1441496835 0.274170 0.611267 -0.231567 0.705322 1441496835 0.276489 0.610779 -0.232666 0.704468 1441496835 0.276489 0.610779 -0.232666 0.704468 1441496835 0.276489 0.610779 -0.232666 0.704468 1441496835 0.276489 0.610779 -0.232666 0.704468 1441496835 0.276489 0.610779 -0.232666 0.704468 1441496835 0.279053 0.610352 -0.234680 0.703186 1441496835 0.279053 0.610352 -0.234680 0.703186 1441496835 0.279053 0.610352 -0.234680 0.703186 1441496835 0.279053 0.610352 -0.234680 0.703186 1441496835 0.279053 0.610352 -0.234680 0.703186 1441496835 0.279053 0.610352 -0.234680 0.703186 1441496835 0.280151 0.609802 -0.235413 0.702942 1441496835 0.280151 0.609802 -0.235413 0.702942 1441496835 0.280151 0.609802 -0.235413 0.702942 1441496835 0.280151 0.609802 -0.235413 0.702942 1441496835 0.280151 0.609802 -0.235413 0.702942 1441496835 0.280151 0.609802 -0.235413 0.702942 1441496835 0.280151 0.609802 -0.235413 0.702942 1441496835 0.282532 0.607727 -0.236633 0.703369 1441496835 0.282532 0.607727 -0.236633 0.703369 1441496835 0.282532 0.607727 -0.236633 0.703369 1441496835 0.282532 0.607727 -0.236633 0.703369 1441496835 0.282532 0.607727 -0.236633 0.703369 1441496835 0.282532 0.607727 -0.236633 0.703369 1441496835 0.284363 0.604553 -0.237122 0.705200 1441496835 0.284363 0.604553 -0.237122 0.705200 1441496835 0.284363 0.604553 -0.237122 0.705200 1441496835 0.284363 0.604553 -0.237122 0.705200 1441496835 0.284363 0.604553 -0.237122 0.705200 1441496835 0.284363 0.604553 -0.237122 0.705200 1441496835 0.282654 0.601563 -0.234497 0.709351 1441496835 0.282654 0.601563 -0.234497 0.709351 1441496835 0.282654 0.601563 -0.234497 0.709351 1441496835 0.282654 0.601563 -0.234497 0.709351 1441496835 0.282654 0.601563 -0.234497 0.709351 1441496835 0.282654 0.601563 -0.234497 0.709351 1441496835 0.282654 0.601563 -0.234497 0.709351 1441496835 0.278381 0.600769 -0.229980 0.713196 1441496835 0.278381 0.600769 -0.229980 0.713196 1441496835 0.278381 0.600769 -0.229980 0.713196 1441496835 0.278381 0.600769 -0.229980 0.713196 1441496835 0.278381 0.600769 -0.229980 0.713196 1441496835 0.273438 0.601501 -0.225098 0.716003 1441496835 0.273438 0.601501 -0.225098 0.716003 1441496835 0.273438 0.601501 -0.225098 0.716003 1441496835 0.273438 0.601501 -0.225098 0.716003 1441496835 0.273438 0.601501 -0.225098 0.716003 1441496835 0.273438 0.601501 -0.225098 0.716003 1441496835 0.271729 0.601624 -0.222107 0.717529 1441496835 0.271729 0.601624 -0.222107 0.717529 1441496835 0.271729 0.601624 -0.222107 0.717529 1441496835 0.271729 0.601624 -0.222107 0.717529 1441496835 0.271729 0.601624 -0.222107 0.717529 1441496835 0.274902 0.600952 -0.223572 0.716431 1441496835 0.274902 0.600952 -0.223572 0.716431 1441496835 0.274902 0.600952 -0.223572 0.716431 1441496835 0.274902 0.600952 -0.223572 0.716431 1441496835 0.274902 0.600952 -0.223572 0.716431 1441496835 0.274902 0.600952 -0.223572 0.716431 1441496835 0.278687 0.599792 -0.226624 0.714905 1441496835 0.278687 0.599792 -0.226624 0.714905 1441496835 0.278687 0.599792 -0.226624 0.714905 1441496835 0.278687 0.599792 -0.226624 0.714905 1441496835 0.278687 0.599792 -0.226624 0.714905 1441496835 0.278687 0.599792 -0.226624 0.714905 1441496835 0.280762 0.597778 -0.229309 0.714905 1441496835 0.280762 0.597778 -0.229309 0.714905 1441496835 0.280762 0.597778 -0.229309 0.714905 1441496835 0.280762 0.597778 -0.229309 0.714905 1441496835 0.280762 0.597778 -0.229309 0.714905 1441496835 0.280762 0.597778 -0.229309 0.714905 1441496836 0.280396 0.595703 -0.229370 0.716797 1441496836 0.280396 0.595703 -0.229370 0.716797 1441496836 0.280396 0.595703 -0.229370 0.716797 1441496836 0.280396 0.595703 -0.229370 0.716797 1441496836 0.280396 0.595703 -0.229370 0.716797 1441496836 0.280396 0.595703 -0.229370 0.716797 1441496836 0.280396 0.594727 -0.229858 0.717468 1441496836 0.280396 0.594727 -0.229858 0.717468 1441496836 0.280396 0.594727 -0.229858 0.717468 1441496836 0.280396 0.594727 -0.229858 0.717468 1441496836 0.280396 0.594727 -0.229858 0.717468 1441496836 0.280396 0.594727 -0.229858 0.717468 1441496836 0.279541 0.594604 -0.229431 0.718018 1441496836 0.279541 0.594604 -0.229431 0.718018 1441496836 0.279541 0.594604 -0.229431 0.718018 1441496836 0.279541 0.594604 -0.229431 0.718018 1441496836 0.277893 0.594727 -0.228333 0.718933 1441496836 0.277893 0.594727 -0.228333 0.718933 1441496836 0.277893 0.594727 -0.228333 0.718933 1441496836 0.277893 0.594727 -0.228333 0.718933 1441496836 0.277893 0.594727 -0.228333 0.718933 1441496836 0.276306 0.595337 -0.226868 0.719482 1441496836 0.276306 0.595337 -0.226868 0.719482 1441496836 0.276306 0.595337 -0.226868 0.719482 1441496836 0.276306 0.595337 -0.226868 0.719482 1441496836 0.276306 0.595337 -0.226868 0.719482 1441496836 0.276306 0.595337 -0.226868 0.719482 1441496836 0.276306 0.595337 -0.226868 0.719482 1441496836 0.275574 0.595398 -0.226074 0.719971 1441496836 0.275574 0.595398 -0.226074 0.719971 1441496836 0.275574 0.595398 -0.226074 0.719971 1441496836 0.275574 0.595398 -0.226074 0.719971 1441496836 0.275574 0.595398 -0.226074 0.719971 1441496836 0.275574 0.595398 -0.226074 0.719971 1441496836 0.275879 0.595215 -0.225891 0.720093 1441496836 0.275879 0.595215 -0.225891 0.720093 1441496836 0.275879 0.595215 -0.225891 0.720093 1441496836 0.275879 0.595215 -0.225891 0.720093 1441496836 0.275879 0.595215 -0.225891 0.720093 1441496836 0.275879 0.595215 -0.225891 0.720093 1441496836 0.277100 0.594543 -0.226318 0.720032 1441496836 0.277100 0.594543 -0.226318 0.720032 1441496836 0.277100 0.594543 -0.226318 0.720032 1441496836 0.277100 0.594543 -0.226318 0.720032 1441496836 0.279663 0.594177 -0.227417 0.718994 1441496836 0.279663 0.594177 -0.227417 0.718994 1441496836 0.279663 0.594177 -0.227417 0.718994 1441496836 0.279663 0.594177 -0.227417 0.718994 1441496836 0.279663 0.594177 -0.227417 0.718994 1441496836 0.279663 0.594177 -0.227417 0.718994 1441496836 0.282166 0.593506 -0.229126 0.718018 1441496836 0.282166 0.593506 -0.229126 0.718018 1441496836 0.282166 0.593506 -0.229126 0.718018 1441496836 0.282166 0.593506 -0.229126 0.718018 1441496836 0.282166 0.593506 -0.229126 0.718018 1441496836 0.282166 0.593506 -0.229126 0.718018 1441496836 0.282166 0.593506 -0.229126 0.718018 1441496836 0.283936 0.592285 -0.229797 0.718140 1441496836 0.283936 0.592285 -0.229797 0.718140 1441496836 0.283936 0.592285 -0.229797 0.718140 1441496836 0.283936 0.592285 -0.229797 0.718140 1441496836 0.283936 0.592285 -0.229797 0.718140 1441496836 0.283936 0.592285 -0.229797 0.718140 1441496836 0.285339 0.591675 -0.230042 0.717957 1441496836 0.285339 0.591675 -0.230042 0.717957 1441496836 0.285339 0.591675 -0.230042 0.717957 1441496836 0.285339 0.591675 -0.230042 0.717957 1441496836 0.285339 0.591675 -0.230042 0.717957 1441496836 0.285339 0.591675 -0.230042 0.717957 1441496836 0.289185 0.590515 -0.233765 0.716187 1441496836 0.289185 0.590515 -0.233765 0.716187 1441496836 0.289185 0.590515 -0.233765 0.716187 1441496836 0.289185 0.590515 -0.233765 0.716187 1441496836 0.289185 0.590515 -0.233765 0.716187 1441496836 0.289185 0.590515 -0.233765 0.716187 1441496836 0.288269 0.589355 -0.233643 0.717529 1441496836 0.288269 0.589355 -0.233643 0.717529 1441496836 0.288269 0.589355 -0.233643 0.717529 1441496836 0.288269 0.589355 -0.233643 0.717529 1441496836 0.288269 0.589355 -0.233643 0.717529 1441496836 0.288269 0.589355 -0.233643 0.717529 1441496836 0.288269 0.589355 -0.233643 0.717529 1441496836 0.281921 0.589844 -0.230774 0.720581 1441496836 0.281921 0.589844 -0.230774 0.720581 1441496836 0.281921 0.589844 -0.230774 0.720581 1441496836 0.281921 0.589844 -0.230774 0.720581 1441496836 0.281921 0.589844 -0.230774 0.720581 1441496836 0.281921 0.589844 -0.230774 0.720581 1441496836 0.273804 0.591431 -0.224426 0.724426 1441496836 0.273804 0.591431 -0.224426 0.724426 1441496836 0.273804 0.591431 -0.224426 0.724426 1441496836 0.273804 0.591431 -0.224426 0.724426 1441496836 0.273804 0.591431 -0.224426 0.724426 1441496836 0.273804 0.591431 -0.224426 0.724426 1441496836 0.269226 0.592651 -0.219788 0.726563 1441496836 0.269226 0.592651 -0.219788 0.726563 1441496836 0.269226 0.592651 -0.219788 0.726563 1441496836 0.269226 0.592651 -0.219788 0.726563 1441496836 0.269226 0.592651 -0.219788 0.726563 1441496836 0.269226 0.592651 -0.219788 0.726563 1441496836 0.269226 0.592651 -0.219788 0.726563 1441496836 0.268860 0.594055 -0.218445 0.725952 1441496836 0.268860 0.594055 -0.218445 0.725952 1441496836 0.268860 0.594055 -0.218445 0.725952 1441496836 0.268860 0.594055 -0.218445 0.725952 1441496836 0.268860 0.594055 -0.218445 0.725952 1441496836 0.268860 0.594055 -0.218445 0.725952 1441496836 0.271484 0.596436 -0.220764 0.722290 1441496836 0.271484 0.596436 -0.220764 0.722290 1441496837 0.271484 0.596436 -0.220764 0.722290 1441496837 0.271484 0.596436 -0.220764 0.722290 1441496837 0.271484 0.596436 -0.220764 0.722290 1441496837 0.275330 0.599304 -0.225525 0.716980 1441496837 0.275330 0.599304 -0.225525 0.716980 1441496837 0.275330 0.599304 -0.225525 0.716980 1441496837 0.275330 0.599304 -0.225525 0.716980 1441496837 0.275330 0.599304 -0.225525 0.716980 1441496837 0.275330 0.599304 -0.225525 0.716980 1441496837 0.278625 0.601746 -0.230103 0.712219 1441496837 0.278625 0.601746 -0.230103 0.712219 1441496837 0.278625 0.601746 -0.230103 0.712219 1441496837 0.278625 0.601746 -0.230103 0.712219 1441496837 0.278625 0.601746 -0.230103 0.712219 1441496837 0.278625 0.601746 -0.230103 0.712219 1441496837 0.278625 0.601746 -0.230103 0.712219 1441496837 0.278503 0.604614 -0.232422 0.709045 1441496837 0.278503 0.604614 -0.232422 0.709045 1441496837 0.278503 0.604614 -0.232422 0.709045 1441496837 0.278503 0.604614 -0.232422 0.709045 1441496837 0.278503 0.604614 -0.232422 0.709045 1441496837 0.278503 0.604614 -0.232422 0.709045 1441496837 0.276672 0.607483 -0.233459 0.706970 1441496837 0.276672 0.607483 -0.233459 0.706970 1441496837 0.276672 0.607483 -0.233459 0.706970 1441496837 0.276672 0.607483 -0.233459 0.706970 1441496837 0.276672 0.607483 -0.233459 0.706970 1441496837 0.276672 0.607483 -0.233459 0.706970 1441496837 0.274170 0.610107 -0.233765 0.705627 1441496837 0.274170 0.610107 -0.233765 0.705627 1441496837 0.274170 0.610107 -0.233765 0.705627 1441496837 0.274170 0.610107 -0.233765 0.705627 1441496837 0.274170 0.610107 -0.233765 0.705627 1441496837 0.274170 0.610107 -0.233765 0.705627 1441496837 0.274170 0.610107 -0.233765 0.705627 1441496837 0.270996 0.613342 -0.233459 0.704102 1441496837 0.270996 0.613342 -0.233459 0.704102 1441496837 0.270996 0.613342 -0.233459 0.704102 1441496837 0.270996 0.613342 -0.233459 0.704102 1441496837 0.270996 0.613342 -0.233459 0.704102 1441496837 0.270996 0.613342 -0.233459 0.704102 1441496837 0.268921 0.616211 -0.233093 0.702515 1441496837 0.268921 0.616211 -0.233093 0.702515 1441496837 0.268921 0.616211 -0.233093 0.702515 1441496837 0.268921 0.616211 -0.233093 0.702515 1441496837 0.268921 0.616211 -0.233093 0.702515 1441496837 0.268921 0.616211 -0.233093 0.702515 1441496837 0.268127 0.618103 -0.232971 0.701233 1441496837 0.268127 0.618103 -0.232971 0.701233 1441496837 0.268127 0.618103 -0.232971 0.701233 1441496837 0.268127 0.618103 -0.232971 0.701233 1441496837 0.268127 0.618103 -0.232971 0.701233 1441496837 0.268127 0.618103 -0.232971 0.701233 1441496837 0.268005 0.619324 -0.232666 0.700317 1441496837 0.268005 0.619324 -0.232666 0.700317 1441496837 0.268005 0.619324 -0.232666 0.700317 1441496837 0.268005 0.619324 -0.232666 0.700317 1441496837 0.268005 0.619324 -0.232666 0.700317 1441496837 0.268005 0.619324 -0.232666 0.700317 1441496837 0.268005 0.619324 -0.232666 0.700317 1441496837 0.268921 0.620300 -0.233887 0.698669 1441496837 0.268921 0.620300 -0.233887 0.698669 1441496837 0.268921 0.620300 -0.233887 0.698669 1441496837 0.268921 0.620300 -0.233887 0.698669 1441496837 0.269897 0.621033 -0.234741 0.697327 1441496837 0.269897 0.621033 -0.234741 0.697327 1441496837 0.269897 0.621033 -0.234741 0.697327 1441496837 0.269897 0.621033 -0.234741 0.697327 1441496837 0.269897 0.621033 -0.234741 0.697327 1441496837 0.269897 0.621033 -0.234741 0.697327 1441496837 0.269836 0.621582 -0.235107 0.696777 1441496837 0.269836 0.621582 -0.235107 0.696777 1441496837 0.269836 0.621582 -0.235107 0.696777 1441496837 0.269836 0.621582 -0.235107 0.696777 1441496837 0.269836 0.621582 -0.235107 0.696777 1441496837 0.269836 0.621582 -0.235107 0.696777 1441496837 0.268311 0.622925 -0.234070 0.696533 1441496837 0.268311 0.622925 -0.234070 0.696533 1441496837 0.268311 0.622925 -0.234070 0.696533 1441496837 0.268311 0.622925 -0.234070 0.696533 1441496837 0.268311 0.622925 -0.234070 0.696533 1441496837 0.268311 0.622925 -0.234070 0.696533 1441496837 0.267212 0.623779 -0.233154 0.696472 1441496837 
0.275085 0.597290 -0.224487 0.719055 1441496840 0.275085 0.597290 -0.224487 0.719055 1441496840 0.275085 0.597290 -0.224487 0.719055 1441496840 0.275085 0.597290 -0.224487 0.719055 1441496840 0.275085 0.597290 -0.224487 0.719055 1441496840 0.277222 0.596497 -0.226074 0.718445 1441496840 0.277222 0.596497 -0.226074 0.718445 1441496840 0.277222 0.596497 -0.226074 0.718445 1441496840 0.277222 0.596497 -0.226074 0.718445 1441496840 0.277222 0.596497 -0.226074 0.718445 1441496840 0.278992 0.596252 -0.228333 0.717224 1441496840 0.278992 0.596252 -0.228333 0.717224 1441496840 0.278992 0.596252 -0.228333 0.717224 1441496840 0.278992 0.596252 -0.228333 0.717224 1441496840 0.278992 0.596252 -0.228333 0.717224 1441496840 0.278992 0.596252 -0.228333 0.717224 1441496840 0.278992 0.596252 -0.228333 0.717224 1441496840 0.278625 0.597290 -0.230347 0.715881 1441496840 0.278625 0.597290 -0.230347 0.715881 1441496840 0.278625 0.597290 -0.230347 0.715881 1441496840 0.278625 0.597290 -0.230347 0.715881 1441496840 0.278625 0.597290 -0.230347 0.715881 1441496840 0.275696 0.600037 -0.231140 0.714478 1441496840 0.275696 0.600037 -0.231140 0.714478 1441496840 0.275696 0.600037 -0.231140 0.714478 1441496840 0.275696 0.600037 -0.231140 0.714478 1441496840 0.275696 0.600037 -0.231140 0.714478 1441496840 0.275696 0.600037 -0.231140 0.714478 1441496840 0.271545 0.604370 -0.231567 0.712219 1441496840 0.271545 0.604370 -0.231567 0.712219 1441496840 0.271545 0.604370 -0.231567 0.712219 1441496840 0.271545 0.604370 -0.231567 0.712219 1441496840 0.271545 0.604370 -0.231567 0.712219 1441496840 0.271545 0.604370 -0.231567 0.712219 1441496840 0.268433 0.608276 -0.230896 0.710327 1441496840 0.268433 0.608276 -0.230896 0.710327 1441496840 0.268433 0.608276 -0.230896 0.710327 1441496840 0.268433 0.608276 -0.230896 0.710327 1441496840 0.268433 0.608276 -0.230896 0.710327 1441496840 0.268433 0.608276 -0.230896 0.710327 1441496840 0.268433 0.608276 -0.230896 0.710327 1441496840 0.267029 0.611328 -0.230774 0.708252 1441496840 0.267029 0.611328 -0.230774 0.708252 1441496840 0.267029 0.611328 -0.230774 0.708252 1441496840 0.267029 0.611328 -0.230774 0.708252 1441496840 0.267029 0.611328 -0.230774 0.708252 1441496840 0.267029 0.611328 -0.230774 0.708252 1441496840 0.266479 0.614136 -0.230713 0.706055 1441496840 0.266479 0.614136 -0.230713 0.706055 1441496840 0.266479 0.614136 -0.230713 0.706055 1441496840 0.266479 0.614136 -0.230713 0.706055 1441496840 0.266479 0.614136 -0.230713 0.706055 1441496840 0.266479 0.614136 -0.230713 0.706055 1441496840 0.266235 0.616211 -0.231079 0.704224 1441496840 0.266235 0.616211 -0.231079 0.704224 1441496840 0.266235 0.616211 -0.231079 0.704224 1441496840 0.266235 0.616211 -0.231079 0.704224 1441496840 0.266235 0.616211 -0.231079 0.704224 1441496840 0.266235 0.616211 -0.231079 0.704224 1441496840 0.267029 0.617371 -0.232117 0.702576 1441496840 0.267029 0.617371 -0.232117 0.702576 1441496840 0.267029 0.617371 -0.232117 0.702576 1441496840 0.267029 0.617371 -0.232117 0.702576 1441496840 0.267029 0.617371 -0.232117 0.702576 1441496840 0.267029 0.617371 -0.232117 0.702576 1441496840 0.267029 0.617371 -0.232117 0.702576 1441496840 0.267517 0.618286 -0.233093 0.701233 1441496840 0.267517 0.618286 -0.233093 0.701233 1441496840 0.267517 0.618286 -0.233093 0.701233 1441496840 0.267517 0.618286 -0.233093 0.701233 1441496840 0.267517 0.618286 -0.233093 0.701233 1441496840 0.267517 0.618286 -0.233093 0.701233 1441496840 0.267456 0.619141 -0.233521 0.700317 1441496840 0.267456 0.619141 -0.233521 0.700317 1441496840 0.267456 0.619141 -0.233521 0.700317 1441496840 0.267456 0.619141 -0.233521 0.700317 1441496840 0.267456 0.619141 -0.233521 0.700317 1441496840 0.267456 0.619141 -0.233521 0.700317 1441496840 0.266968 0.619507 -0.233276 0.700317 1441496840 0.266968 0.619507 -0.233276 0.700317 1441496840 0.266968 0.619507 -0.233276 0.700317 1441496840 0.266968 0.619507 -0.233276 0.700317 1441496840 0.266968 0.619507 -0.233276 0.700317 1441496840 0.266418 0.619324 -0.232239 0.700989 1441496840 0.266418 0.619324 -0.232239 0.700989 1441496840 0.266418 0.619324 -0.232239 0.700989 1441496840 0.266418 0.619324 -0.232239 0.700989 1441496840 0.266418 0.619324 -0.232239 0.700989 1441496840 0.266418 0.619324 -0.232239 0.700989 1441496840 0.264648 0.618896 -0.229980 0.702820 1441496840 0.264648 0.618896 -0.229980 0.702820 1441496840 0.264648 0.618896 -0.229980 0.702820 1441496840 0.264648 0.618896 -0.229980 0.702820 1441496840 0.264648 0.618896 -0.229980 0.702820 1441496840 0.264648 0.618896 -0.229980 0.702820 1441496840 0.262634 0.618530 -0.227844 0.704590 1441496840 0.262634 0.618530 -0.227844 0.704590 1441496840 0.262634 0.618530 -0.227844 0.704590 1441496840 0.262634 0.618530 -0.227844 0.704590 1441496841 0.260559 0.617676 -0.225525 0.706848 1441496841 0.260559 0.617676 -0.225525 0.706848 1441496841 0.260559 0.617676 -0.225525 0.706848 1441496841 0.260559 0.617676 -0.225525 0.706848 1441496841 0.259277 0.616577 -0.223877 0.708801 1441496841 0.259277 0.616577 -0.223877 0.708801 1441496841 0.259277 0.616577 -0.223877 0.708801 1441496841 0.259277 0.616577 -0.223877 0.708801 1441496841 0.259277 0.616577 -0.223877 0.708801 1441496841 0.259277 0.616577 -0.223877 0.708801 1441496841 0.257568 0.615784 -0.222168 0.710693 1441496841 0.257568 0.615784 -0.222168 0.710693 1441496841 0.257568 0.615784 -0.222168 0.710693 1441496841 0.257568 0.615784 -0.222168 0.710693 1441496841 0.257568 0.615784 -0.222168 0.710693 1441496841 0.257568 0.615784 -0.222168 0.710693 1441496841 0.258972 0.614136 -0.221619 0.711731 1441496841 0.258972 0.614136 -0.221619 0.711731 1441496841 0.258972 0.614136 -0.221619 0.711731 1441496841 0.258972 0.614136 -0.221619 0.711731 1441496841 0.258972 0.614136 -0.221619 0.711731 1441496841 0.258972 0.614136 -0.221619 0.711731 1441496841 0.261047 0.612732 -0.222107 0.712036 1441496841 0.261047 0.612732 -0.222107 0.712036 1441496841 0.261047 0.612732 -0.222107 0.712036 1441496841 0.261047 0.612732 -0.222107 0.712036 1441496841 0.266907 0.610474 -0.225891 0.710571 1441496841 0.266907 0.610474 -0.225891 0.710571 1441496841 0.266907 0.610474 -0.225891 0.710571 1441496841 0.266907 0.610474 -0.225891 0.710571 1441496841 0.266907 0.610474 -0.225891 0.710571 1441496841 0.272339 0.608215 -0.230225 0.709106 1441496841 0.272339 0.608215 -0.230225 0.709106 1441496841 0.272339 0.608215 -0.230225 0.709106 1441496841 0.272339 0.608215 -0.230225 0.709106 1441496841 0.272339 0.608215 -0.230225 0.709106 1441496841 0.272339 0.608215 -0.230225 0.709106 1441496841 0.276001 0.605896 -0.233337 0.708679 1441496841 0.276001 0.605896 -0.233337 0.708679 1441496841 0.276001 0.605896 -0.233337 0.708679 1441496841 0.276001 0.605896 -0.233337 0.708679 1441496841 0.276001 0.605896 -0.233337 0.708679 1441496841 0.276001 0.605896 -0.233337 0.708679 1441496841 0.276001 0.605896 -0.233337 0.708679 1441496841 0.275818 0.604797 -0.234131 0.709412 1441496841 0.275818 0.604797 -0.234131 0.709412 1441496841 0.275818 0.604797 -0.234131 0.709412 1441496841 0.275818 0.604797 -0.234131 0.709412 1441496841 0.273499 0.604797 -0.233215 0.710571 1441496841 0.273499 0.604797 -0.233215 0.710571 1441496841 0.273499 0.604797 -0.233215 0.710571 1441496841 0.273499 0.604797 -0.233215 0.710571 1441496841 0.273499 0.604797 -0.233215 0.710571 1441496841 0.269897 0.604980 -0.231018 0.712524 1441496841 0.269897 0.604980 -0.231018 0.712524 1441496841 0.269897 0.604980 -0.231018 0.712524 1441496841 0.269897 0.604980 -0.231018 0.712524 1441496841 0.269897 0.604980 -0.231018 0.712524 1441496841 0.269897 0.604980 -0.231018 0.712524 1441496841 0.267883 0.604309 -0.229065 0.714539 1441496841 0.267883 0.604309 -0.229065 0.714539 1441496841 0.267883 0.604309 -0.229065 0.714539 1441496841 0.267883 0.604309 -0.229065 0.714539 1441496841 0.267883 0.604309 -0.229065 0.714539 1441496841 0.267883 0.604309 -0.229065 0.714539 1441496841 0.267212 0.603821 -0.227966 0.715515 1441496841 0.267212 0.603821 -0.227966 0.715515 1441496841 0.267212 0.603821 -0.227966 0.715515 1441496841 0.267212 0.603821 -0.227966 0.715515 1441496841 0.267212 0.603821 -0.227966 0.715515 1441496841 0.267212 0.603821 -0.227966 0.715515 1441496841 0.267883 0.603699 -0.228149 0.715271 1441496841 0.267883 0.603699 -0.228149 0.715271 1441496841 0.267883 0.603699 -0.228149 0.715271 1441496841 0.267883 0.603699 -0.228149 0.715271 1441496841 0.267883 0.603699 -0.228149 0.715271 1441496841 0.267883 0.603699 -0.228149 0.715271 1441496841 0.268677 0.603638 -0.228760 0.714844 1441496841 0.268677 0.603638 -0.228760 0.714844 1441496841 0.268677 0.603638 -0.228760 0.714844 1441496841 0.268677 0.603638 -0.228760 0.714844 1441496841 0.268677 0.603638 -0.228760 0.714844 1441496841 0.268677 0.603638 -0.228760 0.714844 1441496841 0.269592 0.603088 -0.229370 0.714783 1441496841 0.269592 0.603088 -0.229370 0.714783 1441496841 0.269592 0.603088 -0.229370 0.714783 1441496841 0.269592 0.603088 -0.229370 0.714783 1441496841 0.269592 0.603088 -0.229370 0.714783 1441496841 0.269592 0.603088 -0.229370 0.714783 1441496841 0.270813 0.602539 -0.230286 0.714478 1441496841 0.270813 0.602539 -0.230286 0.714478 1441496841 0.270813 0.602539 -0.230286 0.714478 1441496841 0.270813 0.602539 -0.230286 0.714478 1441496841 0.270813 0.602539 -0.230286 0.714478 1441496841 0.270813 0.602539 -0.230286 0.714478 1441496841 0.271545 0.602051 -0.230652 0.714478 1441496841 0.271545 0.602051 -0.230652 0.714478 1441496841 0.271545 0.602051 -0.230652 0.714478 1441496841 0.271545 0.602051 -0.230652 0.714478 1441496841 0.271545 0.602051 -0.230652 0.714478 1441496841 0.271545 0.602051 -0.230652 0.714478 1441496842 0.271790 0.601807 -0.230652 0.714600 1441496842 0.271790 0.601807 -0.230652 0.714600 1441496842 0.271790 0.601807 -0.230652 0.714600 1441496842 0.271790 0.601807 -0.230652 0.714600 1441496842 0.271790 0.601807 -0.230652 0.714600 1441496842 0.271790 0.601807 -0.230652 0.714600 1441496842 0.272095 0.601685 -0.230652 0.714600 1441496842 0.272095 0.601685 -0.230652 0.714600 1441496842 0.272095 0.601685 -0.230652 0.714600 1441496842 0.272095 0.601685 -0.230652 0.714600 1441496842 0.272095 0.601685 -0.230652 0.714600 1441496842 0.270813 0.601929 -0.229858 0.715149 1441496842 0.270813 0.601929 -0.229858 0.715149 1441496842 0.270813 0.601929 -0.229858 0.715149 1441496842 0.270813 0.601929 -0.229858 0.715149 1441496842 0.270813 0.601929 -0.229858 0.715149 1441496842 0.270813 0.601929 -0.229858 0.715149 1441496842 0.269897 0.601501 -0.228943 0.716125 1441496842 0.269897 0.601501 -0.228943 0.716125 1441496842 0.269897 0.601501 -0.228943 0.716125 1441496842 0.269897 0.601501 -0.228943 0.716125 1441496842 0.269897 0.601501 -0.228943 0.716125 1441496842 0.268005 0.601196 -0.227478 0.717590 1441496842 0.268005 0.601196 -0.227478 0.717590 1441496842 0.268005 0.601196 -0.227478 0.717590 1441496842 0.268005 0.601196 -0.227478 0.717590 1441496842 0.268005 0.601196 -0.227478 0.717590 1441496842 0.268005 0.601196 -0.227478 0.717590 1441496842 0.268005 0.601196 -0.227478 0.717590 1441496842 0.266479 0.600891 -0.226013 0.718872 1441496842 0.264709 0.600586 -0.224243 0.720337 1441496842 0.264709 0.600586 -0.224243 0.720337 1441496842 0.262024 0.600037 -0.221252 0.722656 1441496842 0.262024 0.600037 -0.221252 0.722656 1441496842 0.262024 0.600037 -0.221252 0.722656 1441496842 0.262024 0.600037 -0.221252 0.722656 1441496842 0.262024 0.600037 -0.221252 0.722656 1441496842 0.260864 0.599060 -0.218811 0.724670 1441496842 0.260864 0.599060 -0.218811 0.724670 1441496842 0.260864 0.599060 -0.218811 0.724670 1441496842 0.260864 0.599060 -0.218811 0.724670 1441496842 0.263184 0.597839 -0.219727 0.724487 1441496842 0.263184 0.597839 -0.219727 0.724487 1441496842 0.263184 0.597839 -0.219727 0.724487 1441496842 0.263184 0.597839 -0.219727 0.724487 1441496842 0.263184 0.597839 -0.219727 0.724487 1441496842 0.263184 0.597839 -0.219727 0.724487 1441496842 0.267883 0.596741 -0.222595 0.722839 1441496842 0.267883 0.596741 -0.222595 0.722839 1441496842 0.267883 0.596741 -0.222595 0.722839 1441496842 0.267883 0.596741 -0.222595 0.722839 1441496842 0.267883 0.596741 -0.222595 0.722839 1441496842 0.267883 0.596741 -0.222595 0.722839 1441496842 0.271790 0.595276 -0.225464 0.721741 1441496842 0.271790 0.595276 -0.225464 0.721741 1441496842 0.271790 0.595276 -0.225464 0.721741 1441496842 0.271790 0.595276 -0.225464 0.721741 1441496842 0.271790 0.595276 -0.225464 0.721741 1441496842 0.271790 0.595276 -0.225464 0.721741 1441496842 0.271790 0.595276 -0.225464 0.721741 1441496842 0.274109 0.594055 -0.227051 0.721313 1441496842 0.274109 0.594055 -0.227051 0.721313 1441496842 0.274109 0.594055 -0.227051 0.721313 1441496842 0.274109 0.594055 -0.227051 0.721313 1441496842 0.274109 0.594055 -0.227051 0.721313 1441496842 0.274109 0.594055 -0.227051 0.721313 1441496842 0.274902 0.593201 -0.227478 0.721619 1441496842 0.274902 0.593201 -0.227478 0.721619 1441496842 0.274902 0.593201 -0.227478 0.721619 1441496842 0.274902 0.593201 -0.227478 0.721619 1441496842 0.273315 0.593262 -0.226318 0.722473 1441496842 0.273315 0.593262 -0.226318 0.722473 1441496842 0.273315 0.593262 -0.226318 0.722473 1441496842 0.273315 0.593262 -0.226318 0.722473 1441496842 0.273315 0.593262 -0.226318 0.722473 1441496842 0.271545 0.593689 -0.225342 0.723145 1441496842 0.271545 0.593689 -0.225342 0.723145 1441496842 0.271545 0.593689 -0.225342 0.723145 1441496842 0.271545 0.593689 -0.225342 0.723145 1441496842 0.271545 0.593689 -0.225342 0.723145 1441496842 0.271545 0.593689 -0.225342 0.723145 1441496842 0.270996 0.594482 -0.224731 0.722900 1441496842 0.270996 0.594482 -0.224731 0.722900 1441496842 0.270996 0.594482 -0.224731 0.722900 1441496842 0.270996 0.594482 -0.224731 0.722900 1441496842 0.270996 0.594482 -0.224731 0.722900 1441496842 0.270996 0.594482 -0.224731 0.722900 1441496842 0.271179 0.595825 -0.225037 0.721619 1441496842 0.271179 0.595825 -0.225037 0.721619 1441496842 0.271179 0.595825 -0.225037 0.721619 1441496842 0.271179 0.595825 -0.225037 0.721619 1441496842 0.271179 0.595825 -0.225037 0.721619 1441496842 0.271179 0.595825 -0.225037 0.721619 1441496842 0.271179 0.595825 -0.225037 0.721619 1441496842 0.271057 0.597717 -0.225952 0.719788 1441496842 0.271057 0.597717 -0.225952 0.719788 1441496842 0.271057 0.597717 -0.225952 0.719788 1441496843 0.271057 0.597717 -0.225952 0.719788 1441496843 0.271057 0.597717 -0.225952 0.719788 1441496843 0.271057 0.597717 -0.225952 0.719788 1441496843 0.271606 0.599426 -0.227478 0.717712 1441496843 0.271606 0.599426 -0.227478 0.717712 1441496843 0.271606 0.599426 -0.227478 0.717712 1441496843 0.271606 0.599426 -0.227478 0.717712 1441496843 0.271606 0.599426 -0.227478 0.717712 1441496843 0.271606 0.599426 -0.227478 0.717712 1441496843 0.271606 0.599426 -0.227478 0.717712 1441496843 0.272522 0.600952 -0.229431 0.715454 1441496843 0.272522 0.600952 -0.229431 0.715454 1441496843 0.272522 0.600952 -0.229431 0.715454 1441496843 0.272522 0.600952 -0.229431 0.715454 1441496843 0.272522 0.600952 -0.229431 0.715454 1441496843 0.272522 0.600952 -0.229431 0.715454 1441496843 0.273682 0.602417 -0.231201 0.713196 1441496843 0.273682 0.602417 -0.231201 0.713196 1441496843 0.273682 0.602417 -0.231201 0.713196 1441496843 0.273682 0.602417 -0.231201 0.713196 1441496843 0.273682 0.602417 -0.231201 0.713196 1441496843 0.273682 0.602417 -0.231201 0.713196 1441496843 0.274170 0.603943 -0.232605 0.711243 1441496843 0.274170 0.603943 -0.232605 0.711243 1441496843 0.274170 0.603943 -0.232605 0.711243 1441496843 0.274170 0.603943 -0.232605 0.711243 1441496843 0.274170 0.603943 -0.232605 0.711243 1441496843 0.273499 0.605164 -0.232605 0.710510 1441496843 0.273499 0.605164 -0.232605 0.710510 1441496843 0.273499 0.605164 -0.232605 0.710510 1441496843 0.273499 0.605164 -0.232605 0.710510 1441496843 0.273499 0.605164 -0.232605 0.710510 1441496843 0.273499 0.605164 -0.232605 0.710510 1441496843 0.272278 0.606812 -0.232483 0.709534 1441496843 0.272278 0.606812 -0.232483 0.709534 1441496843 0.272278 0.606812 -0.232483 0.709534 1441496843 0.272278 0.606812 -0.232483 0.709534 1441496843 0.272278 0.606812 -0.232483 0.709534 1441496843 0.272278 0.606812 -0.232483 0.709534 1441496843 0.270386 0.608582 -0.232056 0.708923 1441496843 0.270386 0.608582 -0.232056 0.708923 1441496843 0.270386 0.608582 -0.232056 0.708923 1441496843 0.270386 0.608582 -0.232056 0.708923 1441496843 0.267944 0.610046 -0.231262 0.708862 1441496843 0.265381 0.611267 -0.229675 0.709290 1441496843 0.265381 0.611267 -0.229675 0.709290 1441496843 0.265381 0.611267 -0.229675 0.709290 1441496843 0.265381 0.611267 -0.229675 0.709290 1441496843 0.265381 0.611267 -0.229675 0.709290 1441496843 0.265381 0.611267 -0.229675 0.709290 1441496843 0.262451 0.612000 -0.227356 0.710449 1441496843 0.262451 0.612000 -0.227356 0.710449 1441496843 0.262451 0.612000 -0.227356 0.710449 1441496843 0.262451 0.612000 -0.227356 0.710449 1441496843 0.262451 0.612000 -0.227356 0.710449 1441496843 0.262451 0.612000 -0.227356 0.710449 1441496843 0.260803 0.611389 -0.224548 0.712524 1441496843 0.260803 0.611389 -0.224548 0.712524 1441496843 0.260803 0.611389 -0.224548 0.712524 1441496843 0.260803 0.611389 -0.224548 0.712524 1441496843 0.260803 0.611389 -0.224548 0.712524 1441496843 0.260803 0.611389 -0.224548 0.712524 1441496843 0.261841 0.610596 -0.223389 0.713135 1441496843 0.261841 0.610596 -0.223389 0.713135 1441496843 0.261841 0.610596 -0.223389 0.713135 1441496843 0.265869 0.610229 -0.226074 0.711121 1441496843 0.265869 0.610229 -0.226074 0.711121 1441496843 0.265869 0.610229 -0.226074 0.711121 1441496843 0.265869 0.610229 -0.226074 0.711121 1441496843 0.265869 0.610229 -0.226074 0.711121 1441496843 0.265869 0.610229 -0.226074 0.711121 1441496843 0.270264 0.609680 -0.229736 0.708801 1441496843 0.270264 0.609680 -0.229736 0.708801 1441496843 0.270264 0.609680 -0.229736 0.708801 1441496843 0.270264 0.609680 -0.229736 0.708801 1441496843 0.270264 0.609680 -0.229736 0.708801 1441496843 0.270264 0.609680 -0.229736 0.708801 1441496843 0.270264 0.609680 -0.229736 0.708801 1441496843 0.271667 0.609436 -0.231995 0.707703 1441496843 0.271667 0.609436 -0.231995 0.707703 1441496843 0.271667 0.609436 -0.231995 0.707703 1441496843 0.271667 0.609436 -0.231995 0.707703 1441496843 0.271667 0.609436 -0.231995 0.707703 1441496843 0.271667 0.609436 -0.231995 0.707703 1441496843 0.270020 0.610107 -0.231995 0.707825 1441496843 0.270020 0.610107 -0.231995 0.707825 1441496843 0.270020 0.610107 -0.231995 0.707825 1441496843 0.270020 0.610107 -0.231995 0.707825 1441496843 0.270020 0.610107 -0.231995 0.707825 1441496843 0.266663 0.611267 -0.230408 0.708557 1441496843 0.266663 0.611267 -0.230408 0.708557 1441496843 0.266663 0.611267 -0.230408 0.708557 1441496843 0.266663 0.611267 -0.230408 0.708557 1441496843 0.266663 0.611267 -0.230408 0.708557 1441496843 0.266663 0.611267 -0.230408 0.708557 1441496843 0.262634 0.612366 -0.227844 0.709961 1441496843 0.262634 0.612366 -0.227844 0.709961 1441496843 0.262634 0.612366 -0.227844 0.709961 1441496843 0.262634 0.612366 -0.227844 0.709961 1441496844 0.262634 0.612366 -0.227844 0.709961 1441496844 0.262634 0.612366 -0.227844 0.709961 1441496844 0.259277 0.612976 -0.225464 0.711426 1441496844 0.259277 0.612976 -0.225464 0.711426 1441496844 0.259277 0.612976 -0.225464 0.711426 1441496844 0.259277 0.612976 -0.225464 0.711426 1441496844 0.259277 0.612976 -0.225464 0.711426 1441496844 0.259277 0.612976 -0.225464 0.711426 1441496844 0.256287 0.613525 -0.223267 0.712708 1441496844 0.256287 0.613525 -0.223267 0.712708 1441496844 0.256287 0.613525 -0.223267 0.712708 1441496844 0.256287 0.613525 -0.223267 0.712708 1441496844 0.256287 0.613525 -0.223267 0.712708 1441496844 0.256287 0.613525 -0.223267 0.712708 1441496844 0.255188 0.613403 -0.222107 0.713623 1441496844 0.255188 0.613403 -0.222107 0.713623 1441496844 0.255188 0.613403 -0.222107 0.713623 1441496844 0.255188 0.613403 -0.222107 0.713623 1441496844 0.255188 0.613403 -0.222107 0.713623 1441496844 0.255188 0.613403 -0.222107 0.713623 1441496844 0.255066 0.613098 -0.221802 0.713989 1441496844 0.255066 0.613098 -0.221802 0.713989 1441496844 0.255066 0.613098 -0.221802 0.713989 1441496844 0.255066 0.613098 -0.221802 0.713989 1441496844 0.255066 0.613098 -0.221802 0.713989 1441496844 0.255066 0.613098 -0.221802 0.713989 1441496844 0.255066 0.613098 -0.221802 0.713989 1441496844 0.256104 0.612366 -0.222595 0.713989 1441496844 0.256104 0.612366 -0.222595 0.713989 1441496844 0.256104 0.612366 -0.222595 0.713989 1441496844 0.256104 0.612366 -0.222595 0.713989 1441496844 0.256104 0.612366 -0.222595 0.713989 1441496844 0.256104 0.612366 -0.222595 0.713989 1441496844 0.257996 0.611694 -0.224487 0.713318 1441496844 0.257996 0.611694 -0.224487 0.713318 1441496844 0.257996 0.611694 -0.224487 0.713318 1441496844 0.257996 0.611694 -0.224487 0.713318 1441496844 0.257996 0.611694 -0.224487 0.713318 1441496844 0.257996 0.611694 -0.224487 0.713318 1441496844 0.259583 0.611084 -0.226440 0.712646 1441496844 0.259583 0.611084 -0.226440 0.712646 1441496844 0.259583 0.611084 -0.226440 0.712646 1441496844 0.259583 0.611084 -0.226440 0.712646 1441496844 0.259583 0.611084 -0.226440 0.712646 1441496844 0.260376 0.610596 -0.227417 0.712463 1441496844 0.260376 0.610596 -0.227417 0.712463 1441496844 0.260376 0.610596 -0.227417 0.712463 1441496844 0.260376 0.610596 -0.227417 0.712463 1441496844 0.260376 0.610596 -0.227417 0.712463 1441496844 0.260376 0.610596 -0.227417 0.712463 1441496844 0.261108 0.610107 -0.228027 0.712402 1441496844 0.261108 0.610107 -0.228027 0.712402 1441496844 0.261108 0.610107 -0.228027 0.712402 1441496844 0.261108 0.610107 -0.228027 0.712402 1441496844 0.260986 0.609619 -0.227539 0.713074 1441496844 0.260986 0.609619 -0.227539 0.713074 1441496844 0.260986 0.609619 -0.227539 0.713074 1441496844 0.260986 0.609619 -0.227539 0.713074 1441496844 0.260986 0.609619 -0.227539 0.713074 1441496844 0.260986 0.609619 -0.227539 0.713074 1441496844 0.261108 0.608948 -0.227478 0.713562 1441496844 0.261108 0.608948 -0.227478 0.713562 1441496844 0.261108 0.608948 -0.227478 0.713562 1441496844 0.261108 0.608948 -0.227478 0.713562 1441496844 0.261108 0.608948 -0.227478 0.713562 1441496844 0.261108 0.608948 -0.227478 0.713562 1441496844 0.261108 0.608948 -0.227478 0.713562 1441496844 0.260986 0.608154 -0.227051 0.714417 1441496844 0.260986 0.608154 -0.227051 0.714417 1441496844 0.260986 0.608154 -0.227051 0.714417 1441496844 0.260986 0.608154 -0.227051 0.714417 1441496844 0.260437 0.607483 -0.226746 0.715332 1441496844 0.260437 0.607483 -0.226746 0.715332 1441496844 0.260437 0.607483 -0.226746 0.715332 1441496844 0.260437 0.607483 -0.226746 0.715332 1441496844 0.260193 0.606506 -0.226318 0.716370 1441496844 0.260193 0.606506 -0.226318 0.716370 1441496844 0.260193 0.606506 -0.226318 0.716370 1441496844 0.260193 0.606506 -0.226318 0.716370 1441496844 0.259827 0.605347 -0.225098 0.717834 1441496844 0.259827 0.605347 -0.225098 0.717834 1441496844 0.260071 0.604187 -0.223938 0.719116 1441496844 0.260071 0.604187 -0.223938 0.719116 1441496844 0.260071 0.604187 -0.223938 0.719116 1441496844 0.260071 0.604187 -0.223938 0.719116 1441496844 0.260071 0.604187 -0.223938 0.719116 1441496844 0.262146 0.602539 -0.223572 0.719788 1441496844 0.262146 0.602539 -0.223572 0.719788 1441496844 0.262146 0.602539 -0.223572 0.719788 1441496844 0.262146 0.602539 -0.223572 0.719788 1441496844 0.262146 0.602539 -0.223572 0.719788 1441496844 0.262146 0.602539 -0.223572 0.719788 1441496844 0.262146 0.602539 -0.223572 0.719788 1441496844 0.266846 0.600464 -0.225708 0.719177 1441496844 0.266846 0.600464 -0.225708 0.719177 1441496844 0.266846 0.600464 -0.225708 0.719177 1441496844 0.266846 0.600464 -0.225708 0.719177 1441496845 0.266846 0.600464 -0.225708 0.719177 1441496845 0.266846 0.600464 -0.225708 0.719177 1441496845 0.271545 0.598267 -0.228638 0.718323 1441496845 0.271545 0.598267 -0.228638 0.718323 1441496845 0.271545 0.598267 -0.228638 0.718323 1441496845 0.271545 0.598267 -0.228638 0.718323 1441496845 0.271545 0.598267 -0.228638 0.718323 1441496845 0.271545 0.598267 -0.228638 0.718323 1441496845 0.271545 0.598267 -0.228638 0.718323 1441496845 0.273376 0.597046 -0.230347 0.718079 1441496845 0.273376 0.597046 -0.230347 0.718079 1441496845 0.273376 0.597046 -0.230347 0.718079 1441496845 0.273376 0.597046 -0.230347 0.718079 1441496845 0.273376 0.597046 -0.230347 0.718079 1441496845 0.273376 0.597046 -0.230347 0.718079 1441496845 0.274170 0.596252 -0.231262 0.718201 1441496845 0.274170 0.596252 -0.231262 0.718201 1441496845 0.274170 0.596252 -0.231262 0.718201 1441496845 0.274170 0.596252 -0.231262 0.718201 1441496845 0.274170 0.596252 -0.231262 0.718201 1441496845 0.274170 0.596252 -0.231262 0.718201 1441496845 0.273499 0.596008 -0.231140 0.718689 1441496845 0.273499 0.596008 -0.231140 0.718689 1441496845 0.273499 0.596008 -0.231140 0.718689 1441496845 0.273499 0.596008 -0.231140 0.718689 1441496845 0.273499 0.596008 -0.231140 0.718689 1441496845 0.273499 0.596008 -0.231140 0.718689 1441496845 0.271667 0.596313 -0.230042 0.719421 1441496845 0.271667 0.596313 -0.230042 0.719421 1441496845 0.271667 0.596313 -0.230042 0.719421 1441496845 0.271667 0.596313 -0.230042 0.719421 1441496845 0.271667 0.596313 -0.230042 0.719421 1441496845 0.270752 0.596191 -0.229187 0.720154 1441496845 0.270752 0.596191 -0.229187 0.720154 1441496845 0.270752 0.596191 -0.229187 0.720154 1441496845 0.270752 0.596191 -0.229187 0.720154 1441496845 0.270752 0.596191 -0.229187 0.720154 1441496845 0.270752 0.596191 -0.229187 0.720154 1441496845 0.270752 0.596191 -0.229187 0.720154 1441496845 0.271729 0.596069 -0.229858 0.719666 1441496845 0.271729 0.596069 -0.229858 0.719666 1441496845 0.271729 0.596069 -0.229858 0.719666 1441496845 0.271729 0.596069 -0.229858 0.719666 1441496845 0.271729 0.596069 -0.229858 0.719666 1441496845 0.271851 0.596558 -0.229980 0.719238 1441496845 0.271851 0.596558 -0.229980 0.719238 1441496845 0.271851 0.596558 -0.229980 0.719238 1441496845 0.271851 0.596558 -0.229980 0.719238 1441496845 0.271851 0.596558 -0.229980 0.719238 1441496845 0.271851 0.596558 -0.229980 0.719238 1441496845 0.270996 0.596985 -0.229492 0.719299 1441496845 0.273254 0.595276 -0.230164 0.719666 1441496845 
0.265686 0.605103 -0.222290 0.716736 1441496848 0.265686 0.605103 -0.222290 0.716736 1441496848 0.265686 0.605103 -0.222290 0.716736 1441496848 0.265686 0.605103 -0.222290 0.716736 1441496848 0.265686 0.605103 -0.222290 0.716736 1441496848 0.265686 0.605103 -0.222290 0.716736 1441496848 0.265686 0.605103 -0.222290 0.716736 1441496848 0.265808 0.603333 -0.221436 0.718506 1441496848 0.265808 0.603333 -0.221436 0.718506 1441496848 0.265808 0.603333 -0.221436 0.718506 1441496848 0.265808 0.603333 -0.221436 0.718506 1441496848 0.265808 0.603333 -0.221436 0.718506 1441496848 0.265808 0.603333 -0.221436 0.718506 1441496848 0.266357 0.601746 -0.220642 0.719849 1441496848 0.266357 0.601746 -0.220642 0.719849 1441496848 0.266357 0.601746 -0.220642 0.719849 1441496848 0.266357 0.601746 -0.220642 0.719849 1441496848 0.266357 0.601746 -0.220642 0.719849 1441496848 0.267639 0.600708 -0.220703 0.720215 1441496848 0.267639 0.600708 -0.220703 0.720215 1441496848 0.267639 0.600708 -0.220703 0.720215 1441496848 0.267639 0.600708 -0.220703 0.720215 1441496848 0.267639 0.600708 -0.220703 0.720215 1441496848 0.267639 0.600708 -0.220703 0.720215 1441496848 0.270264 0.599426 -0.222046 0.719910 1441496848 0.270264 0.599426 -0.222046 0.719910 1441496848 0.270264 0.599426 -0.222046 0.719910 1441496848 0.270264 0.599426 -0.222046 0.719910 1441496848 0.270264 0.599426 -0.222046 0.719910 1441496848 0.270264 0.599426 -0.222046 0.719910 1441496848 0.273376 0.597717 -0.224304 0.719421 1441496848 0.273376 0.597717 -0.224304 0.719421 1441496848 0.273376 0.597717 -0.224304 0.719421 1441496848 0.273376 0.597717 -0.224304 0.719421 1441496848 0.273376 0.597717 -0.224304 0.719421 1441496848 0.273376 0.597717 -0.224304 0.719421 1441496848 0.275757 0.596008 -0.226563 0.719238 1441496848 0.275757 0.596008 -0.226563 0.719238 1441496848 0.275757 0.596008 -0.226563 0.719238 1441496848 0.275757 0.596008 -0.226563 0.719238 1441496848 0.275757 0.596008 -0.226563 0.719238 1441496848 0.275757 0.596008 -0.226563 0.719238 1441496848 0.276855 0.594421 -0.227905 0.719727 1441496848 0.276855 0.594421 -0.227905 0.719727 1441496848 0.276855 0.594421 -0.227905 0.719727 1441496848 0.276855 0.594421 -0.227905 0.719727 1441496848 0.276855 0.594421 -0.227905 0.719727 1441496848 0.276855 0.594421 -0.227905 0.719727 1441496848 0.276733 0.593323 -0.228210 0.720581 1441496848 0.276733 0.593323 -0.228210 0.720581 1441496848 0.276733 0.593323 -0.228210 0.720581 1441496848 0.276733 0.593323 -0.228210 0.720581 1441496848 0.276733 0.593323 -0.228210 0.720581 1441496848 0.276733 0.593323 -0.228210 0.720581 1441496848 0.276733 0.593323 -0.228210 0.720581 1441496848 0.276062 0.592957 -0.227905 0.721252 1441496848 0.276062 0.592957 -0.227905 0.721252 1441496848 0.276062 0.592957 -0.227905 0.721252 1441496848 0.276062 0.592957 -0.227905 0.721252 1441496848 0.276062 0.592957 -0.227905 0.721252 1441496848 0.276062 0.592957 -0.227905 0.721252 1441496848 0.275208 0.592957 -0.227356 0.721741 1441496848 0.275208 0.592957 -0.227356 0.721741 1441496848 0.275208 0.592957 -0.227356 0.721741 1441496848 0.275208 0.592957 -0.227356 0.721741 1441496848 0.275208 0.592957 -0.227356 0.721741 1441496848 0.275208 0.592957 -0.227356 0.721741 1441496848 0.274719 0.592773 -0.226624 0.722290 1441496848 0.274719 0.592773 -0.226624 0.722290 1441496848 0.274719 0.592773 -0.226624 0.722290 1441496848 0.274719 0.592773 -0.226624 0.722290 1441496848 0.274719 0.592773 -0.226624 0.722290 1441496848 0.274719 0.592773 -0.226624 0.722290 1441496848 0.274963 0.592834 -0.226379 0.722229 1441496848 0.274963 0.592834 -0.226379 0.722229 1441496848 0.274963 0.592834 -0.226379 0.722229 1441496848 0.274963 0.592834 -0.226379 0.722229 1441496848 0.274963 0.592834 -0.226379 0.722229 1441496848 0.274963 0.592834 -0.226379 0.722229 1441496848 0.275635 0.593323 -0.226685 0.721436 1441496848 0.275635 0.593323 -0.226685 0.721436 1441496848 0.275635 0.593323 -0.226685 0.721436 1441496848 0.275635 0.593323 -0.226685 0.721436 1441496848 0.275635 0.593323 -0.226685 0.721436 1441496848 0.275635 0.593323 -0.226685 0.721436 1441496848 0.275635 0.593323 -0.226685 0.721436 1441496848 0.276001 0.593750 -0.226685 0.721008 1441496848 0.276001 0.593750 -0.226685 0.721008 1441496848 0.276001 0.593750 -0.226685 0.721008 1441496848 0.276001 0.593750 -0.226685 0.721008 1441496848 0.276001 0.593750 -0.226685 0.721008 1441496848 0.276001 0.593750 -0.226685 0.721008 1441496848 0.276550 0.594666 -0.226807 0.719971 1441496848 0.276550 0.594666 -0.226807 0.719971 1441496849 0.276550 0.594666 -0.226807 0.719971 1441496849 0.276550 0.594666 -0.226807 0.719971 1441496849 0.278198 0.595886 -0.228455 0.717834 1441496849 0.278198 0.595886 -0.228455 0.717834 1441496849 0.278198 0.595886 -0.228455 0.717834 1441496849 0.278198 0.595886 -0.228455 0.717834 1441496849 0.278198 0.595886 -0.228455 0.717834 1441496849 0.278198 0.595886 -0.228455 0.717834 1441496849 0.278198 0.595886 -0.228455 0.717834 1441496849 0.279236 0.597534 -0.229431 0.715698 1441496849 0.279236 0.597534 -0.229431 0.715698 1441496849 0.279236 0.597534 -0.229431 0.715698 1441496849 0.279236 0.597534 -0.229431 0.715698 1441496849 0.279236 0.597534 -0.229431 0.715698 1441496849 0.279236 0.597534 -0.229431 0.715698 1441496849 0.279907 0.597778 -0.230469 0.714905 1441496849 0.279907 0.597778 -0.230469 0.714905 1441496849 0.279907 0.597778 -0.230469 0.714905 1441496849 0.279907 0.597778 -0.230469 0.714905 1441496849 0.279907 0.597778 -0.230469 0.714905 1441496849 0.279907 0.597778 -0.230469 0.714905 1441496849 0.279663 0.597656 -0.231201 0.714844 1441496849 0.279663 0.597656 -0.231201 0.714844 1441496849 0.279663 0.597656 -0.231201 0.714844 1441496849 0.279663 0.597656 -0.231201 0.714844 1441496849 0.279663 0.597656 -0.231201 0.714844 1441496849 0.279663 0.597656 -0.231201 0.714844 1441496849 0.279663 0.597656 -0.231201 0.714844 1441496849 0.278076 0.597778 -0.231140 0.715454 1441496849 0.278076 0.597778 -0.231140 0.715454 1441496849 0.278076 0.597778 -0.231140 0.715454 1441496849 0.278076 0.597778 -0.231140 0.715454 1441496849 0.278076 0.597778 -0.231140 0.715454 1441496849 0.278076 0.597778 -0.231140 0.715454 1441496849 0.274719 0.598694 -0.229187 0.716614 1441496849 0.274719 0.598694 -0.229187 0.716614 1441496849 0.274719 0.598694 -0.229187 0.716614 1441496849 0.274719 0.598694 -0.229187 0.716614 1441496849 0.274719 0.598694 -0.229187 0.716614 1441496849 0.274719 0.598694 -0.229187 0.716614 1441496849 0.270874 0.600037 -0.226074 0.717896 1441496849 0.270874 0.600037 -0.226074 0.717896 1441496849 0.270874 0.600037 -0.226074 0.717896 1441496849 0.270874 0.600037 -0.226074 0.717896 1441496849 0.270874 0.600037 -0.226074 0.717896 1441496849 0.270874 0.600037 -0.226074 0.717896 1441496849 0.268982 0.601501 -0.223694 0.718140 1441496849 0.268982 0.601501 -0.223694 0.718140 1441496849 0.268982 0.601501 -0.223694 0.718140 1441496849 0.268982 0.601501 -0.223694 0.718140 1441496849 0.268982 0.601501 -0.223694 0.718140 1441496849 0.268982 0.601501 -0.223694 0.718140 1441496849 0.270996 0.603149 -0.224731 0.715698 1441496849 0.270996 0.603149 -0.224731 0.715698 1441496849 0.270996 0.603149 -0.224731 0.715698 1441496849 0.270996 0.603149 -0.224731 0.715698 1441496849 0.270996 0.603149 -0.224731 0.715698 1441496849 0.270996 0.603149 -0.224731 0.715698 1441496849 0.274109 0.604492 -0.227539 0.712463 1441496849 0.274109 0.604492 -0.227539 0.712463 1441496849 0.274109 0.604492 -0.227539 0.712463 1441496849 0.274109 0.604492 -0.227539 0.712463 1441496849 0.274109 0.604492 -0.227539 0.712463 1441496849 0.274109 0.604492 -0.227539 0.712463 1441496849 0.274109 0.604492 -0.227539 0.712463 1441496849 0.275696 0.605347 -0.230164 0.710266 1441496849 0.275696 0.605347 -0.230164 0.710266 1441496849 0.275696 0.605347 -0.230164 0.710266 1441496849 0.275696 0.605347 -0.230164 0.710266 1441496849 0.275696 0.605347 -0.230164 0.710266 1441496849 0.275696 0.605347 -0.230164 0.710266 1441496849 0.276062 0.606262 -0.232178 0.708679 1441496849 0.276062 0.606262 -0.232178 0.708679 1441496849 0.276062 0.606262 -0.232178 0.708679 1441496849 0.276062 0.606262 -0.232178 0.708679 1441496849 0.276062 0.606262 -0.232178 0.708679 1441496849 0.276062 0.606262 -0.232178 0.708679 1441496849 0.276062 0.606262 -0.232178 0.708679 1441496849 0.275330 0.607971 -0.234009 0.706909 1441496849 0.275330 0.607971 -0.234009 0.706909 1441496849 0.275330 0.607971 -0.234009 0.706909 1441496849 0.275330 0.607971 -0.234009 0.706909 1441496849 0.275330 0.607971 -0.234009 0.706909 1441496849 0.273193 0.610168 -0.234558 0.705688 1441496849 0.273193 0.610168 -0.234558 0.705688 1441496849 0.273193 0.610168 -0.234558 0.705688 1441496849 0.273193 0.610168 -0.234558 0.705688 1441496849 0.273193 0.610168 -0.234558 0.705688 1441496849 0.273193 0.610168 -0.234558 0.705688 1441496849 0.270996 0.612793 -0.234375 0.704285 1441496849 0.270996 0.612793 -0.234375 0.704285 1441496849 0.270996 0.612793 -0.234375 0.704285 1441496849 0.270996 0.612793 -0.234375 0.704285 1441496849 0.270996 0.612793 -0.234375 0.704285 1441496849 0.270996 0.612793 -0.234375 0.704285 1441496849 0.270996 0.612793 -0.234375 0.704285 1441496849 0.269043 0.615295 -0.233521 0.703125 1441496849 0.269043 0.615295 -0.233521 0.703125 1441496849 0.269043 0.615295 -0.233521 0.703125 1441496849 0.269043 0.615295 -0.233521 0.703125 1441496849 0.269043 0.615295 -0.233521 0.703125 1441496849 0.269043 0.615295 -0.233521 0.703125 1441496849 0.267517 0.617432 -0.232483 0.702209 1441496849 0.267517 0.617432 -0.232483 0.702209 1441496849 0.267517 0.617432 -0.232483 0.702209 1441496849 0.267517 0.617432 -0.232483 0.702209 1441496849 0.267517 0.617432 -0.232483 0.702209 1441496849 0.267517 0.617432 -0.232483 0.702209 1441496849 0.266541 0.618835 -0.231750 0.701599 1441496849 0.266541 0.618835 -0.231750 0.701599 1441496849 0.266541 0.618835 -0.231750 0.701599 1441496849 0.266541 0.618835 -0.231750 0.701599 1441496850 0.266541 0.618835 -0.231750 0.701599 1441496850 0.266541 0.618835 -0.231750 0.701599 1441496850 0.266541 0.618835 -0.231750 0.701599 1441496850 0.266785 0.619751 -0.231995 0.700623 1441496850 0.266785 0.619751 -0.231995 0.700623 1441496850 0.266785 0.619751 -0.231995 0.700623 1441496850 0.266785 0.619751 -0.231995 0.700623 1441496850 0.266785 0.619751 -0.231995 0.700623 1441496850 0.266785 0.619751 -0.231995 0.700623 1441496850 0.268005 0.620178 -0.233154 0.699341 1441496850 0.268005 0.620178 -0.233154 0.699341 1441496850 0.268005 0.620178 -0.233154 0.699341 1441496850 0.268005 0.620178 -0.233154 0.699341 1441496850 0.268005 0.620178 -0.233154 0.699341 1441496850 0.268005 0.620178 -0.233154 0.699341 1441496850 0.268005 0.620178 -0.233154 0.699341 1441496850 0.269287 0.620056 -0.234436 0.698547 1441496850 0.269287 0.620056 -0.234436 0.698547 1441496850 0.269287 0.620056 -0.234436 0.698547 1441496850 0.269287 0.620056 -0.234436 0.698547 1441496850 0.269287 0.620056 -0.234436 0.698547 1441496850 0.269287 0.620056 -0.234436 0.698547 1441496850 0.270020 0.619385 -0.234375 0.698914 1441496850 0.270020 0.619385 -0.234375 0.698914 1441496850 0.270020 0.619385 -0.234375 0.698914 1441496850 0.270020 0.619385 -0.234375 0.698914 1441496850 0.270020 0.619385 -0.234375 0.698914 1441496850 0.270020 0.619385 -0.234375 0.698914 1441496850 0.270813 0.618103 -0.234558 0.699646 1441496850 0.270813 0.618103 -0.234558 0.699646 1441496850 0.270813 0.618103 -0.234558 0.699646 1441496850 0.270813 0.618103 -0.234558 0.699646 1441496850 0.270813 0.618103 -0.234558 0.699646 1441496850 0.270813 0.618103 -0.234558 0.699646 1441496850 0.271484 0.616638 -0.234436 0.700745 1441496850 0.271484 0.616638 -0.234436 0.700745 1441496850 0.271484 0.616638 -0.234436 0.700745 1441496850 0.271484 0.616638 -0.234436 0.700745 1441496850 0.271484 0.616638 -0.234436 0.700745 1441496850 0.271484 0.616638 -0.234436 0.700745 1441496850 0.271484 0.616638 -0.234436 0.700745 1441496850 0.270325 0.615051 -0.233215 0.703003 1441496850 0.270325 0.615051 -0.233215 0.703003 1441496850 0.270325 0.615051 -0.233215 0.703003 1441496850 0.270325 0.615051 -0.233215 0.703003 1441496850 0.270325 0.615051 -0.233215 0.703003 1441496850 0.270325 0.615051 -0.233215 0.703003 1441496850 0.266968 0.614014 -0.230469 0.706116 1441496850 0.266968 0.614014 -0.230469 0.706116 1441496850 0.266968 0.614014 -0.230469 0.706116 1441496850 0.263489 0.612000 -0.226196 0.710510 1441496850 0.263489 0.612000 -0.226196 0.710510 1441496850 0.263489 0.612000 -0.226196 0.710510 1441496850 0.263489 0.612000 -0.226196 0.710510 1441496850 0.263489 0.612000 -0.226196 0.710510 1441496850 0.263489 0.612000 -0.226196 0.710510 1441496850 0.263489 0.612000 -0.226196 0.710510 1441496850 0.262085 0.610657 -0.223328 0.713074 1441496850 0.262085 0.610657 -0.223328 0.713074 1441496850 0.262085 0.610657 -0.223328 0.713074 1441496850 0.262085 0.610657 -0.223328 0.713074 1441496850 0.262085 0.610657 -0.223328 0.713074 1441496850 0.262085 0.610657 -0.223328 0.713074 1441496850 0.262390 0.609741 -0.221680 0.714233 1441496850 0.262390 0.609741 -0.221680 0.714233 1441496850 0.262390 0.609741 -0.221680 0.714233 1441496850 0.262390 0.609741 -0.221680 0.714233 1441496850 0.262390 0.609741 -0.221680 0.714233 1441496850 0.262390 0.609741 -0.221680 0.714233 1441496850 0.262390 0.609741 -0.221680 0.714233 1441496850 0.265381 0.608521 -0.222412 0.713928 1441496850 0.265381 0.608521 -0.222412 0.713928 1441496850 0.265381 0.608521 -0.222412 0.713928 1441496850 0.265381 0.608521 -0.222412 0.713928 1441496850 0.265381 0.608521 -0.222412 0.713928 1441496850 0.265381 0.608521 -0.222412 0.713928 1441496850 0.270142 0.606506 -0.225220 0.713013 1441496850 0.270142 0.606506 -0.225220 0.713013 1441496850 0.270142 0.606506 -0.225220 0.713013 1441496850 0.270142 0.606506 -0.225220 0.713013 1441496850 0.270142 0.606506 -0.225220 0.713013 1441496850 0.270142 0.606506 -0.225220 0.713013 1441496850 0.274048 0.604980 -0.228638 0.711731 1441496850 0.274048 0.604980 -0.228638 0.711731 1441496850 0.274048 0.604980 -0.228638 0.711731 1441496850 0.274048 0.604980 -0.228638 0.711731 1441496850 0.274048 0.604980 -0.228638 0.711731 1441496850 0.274048 0.604980 -0.228638 0.711731 1441496850 0.274048 0.604980 -0.228638 0.711731 1441496850 0.275452 0.603394 -0.230652 0.711853 1441496850 0.275452 0.603394 -0.230652 0.711853 1441496850 0.275452 0.603394 -0.230652 0.711853 1441496850 0.275452 0.603394 -0.230652 0.711853 1441496850 0.275452 0.603394 -0.230652 0.711853 1441496850 0.275452 0.603394 -0.230652 0.711853 1441496850 0.274841 0.601807 -0.230530 0.713501 1441496850 0.274841 0.601807 -0.230530 0.713501 1441496850 0.274841 0.601807 -0.230530 0.713501 1441496850 0.274841 0.601807 -0.230530 0.713501 1441496850 0.274841 0.601807 -0.230530 0.713501 1441496850 0.274841 0.601807 -0.230530 0.713501 1441496850 0.273621 0.601074 -0.229553 0.714905 1441496850 0.273621 0.601074 -0.229553 0.714905 1441496850 0.273621 0.601074 -0.229553 0.714905 1441496850 0.273621 0.601074 -0.229553 0.714905 1441496850 0.273621 0.601074 -0.229553 0.714905 1441496850 0.273621 0.601074 -0.229553 0.714905 1441496850 0.273376 0.601257 -0.228882 0.715027 1441496850 0.273376 0.601257 -0.228882 0.715027 1441496850 0.273376 0.601257 -0.228882 0.715027 1441496850 0.273376 0.601257 -0.228882 0.715027 1441496850 0.273376 0.601257 -0.228882 0.715027 1441496850 0.273376 0.601257 -0.228882 0.715027 1441496851 0.273376 0.601257 -0.228882 0.715027 1441496851 0.273132 0.601379 -0.227905 0.715332 1441496851 0.273132 0.601379 -0.227905 0.715332 1441496851 0.273132 0.601379 -0.227905 0.715332 1441496851 0.273132 0.601379 -0.227905 0.715332 1441496851 0.273132 0.601379 -0.227905 0.715332 1441496851 0.273499 0.600769 -0.227478 0.715820 1441496851 0.273499 0.600769 -0.227478 0.715820 1441496851 0.273499 0.600769 -0.227478 0.715820 1441496851 0.273499 0.600769 -0.227478 0.715820 1441496851 0.273499 0.600769 -0.227478 0.715820 1441496851 0.273499 0.600769 -0.227478 0.715820 1441496851 0.273499 0.600769 -0.227478 0.715820 1441496851 0.274475 0.599731 -0.227356 0.716431 1441496851 0.274475 0.599731 -0.227356 0.716431 1441496851 0.274475 0.599731 -0.227356 0.716431 1441496851 0.274475 0.599731 -0.227356 0.716431 1441496851 0.274475 0.599731 -0.227356 0.716431 1441496851 0.274475 0.599731 -0.227356 0.716431 1441496851 0.275391 0.598816 -0.227539 0.716736 1441496851 0.275391 0.598816 -0.227539 0.716736 1441496851 0.275391 0.598816 -0.227539 0.716736 1441496851 0.275391 0.598816 -0.227539 0.716736 1441496851 0.275391 0.598816 -0.227539 0.716736 1441496851 0.276917 0.598145 -0.228333 0.716431 1441496851 0.276917 0.598145 -0.228333 0.716431 1441496851 0.276917 0.598145 -0.228333 0.716431 1441496851 0.276917 0.598145 -0.228333 0.716431 1441496851 0.276917 0.598145 -0.228333 0.716431 1441496851 0.276917 0.598145 -0.228333 0.716431 1441496851 0.278564 0.598755 -0.229553 0.714905 1441496851 0.278564 0.598755 -0.229553 0.714905 1441496851 0.278564 0.598755 -0.229553 0.714905 1441496851 0.278564 0.598755 -0.229553 0.714905 1441496851 0.278564 0.598755 -0.229553 0.714905 1441496851 0.278564 0.598755 -0.229553 0.714905 1441496851 0.278564 0.598755 -0.229553 0.714905 1441496851 0.279846 0.598633 -0.230225 0.714294 1441496851 0.279846 0.598633 -0.230225 0.714294 1441496851 0.279846 0.598633 -0.230225 0.714294 1441496851 0.279846 0.598633 -0.230225 0.714294 1441496851 0.279846 0.598633 -0.230225 0.714294 1441496851 0.279846 0.598633 -0.230225 0.714294 1441496851 0.280579 0.598083 -0.230591 0.714355 1441496851 0.280579 0.598083 -0.230591 0.714355 1441496851 0.280579 0.598083 -0.230591 0.714355 1441496851 0.280579 0.598083 -0.230591 0.714355 1441496851 0.280579 0.598083 -0.230591 0.714355 1441496851 0.280579 0.598083 -0.230591 0.714355 1441496851 0.281311 0.596558 -0.231323 0.715149 1441496851 0.281311 0.596558 -0.231323 0.715149 1441496851 0.281311 0.596558 -0.231323 0.715149 1441496851 0.281311 0.596558 -0.231323 0.715149 1441496851 0.281311 0.596558 -0.231323 0.715149 1441496851 0.281311 0.596558 -0.231323 0.715149 1441496851 0.280029 0.595642 -0.230530 0.716675 1441496851 0.280029 0.595642 -0.230530 0.716675 1441496851 0.280029 0.595642 -0.230530 0.716675 1441496851 0.280029 0.595642 -0.230530 0.716675 1441496851 0.280029 0.595642 -0.230530 0.716675 1441496851 0.280029 0.595642 -0.230530 0.716675 1441496851 0.276611 0.595276 -0.227905 0.719116 1441496851 0.276611 0.595276 -0.227905 0.719116 1441496851 0.276611 0.595276 -0.227905 0.719116 1441496851 0.276611 0.595276 -0.227905 0.719116 1441496851 0.276611 0.595276 -0.227905 0.719116 1441496851 0.276611 0.595276 -0.227905 0.719116 1441496851 0.274170 0.594055 -0.224915 0.721985 1441496851 0.274170 0.594055 -0.224915 0.721985 1441496851 0.274170 0.594055 -0.224915 0.721985 1441496851 0.274170 0.594055 -0.224915 0.721985 1441496851 0.274170 0.594055 -0.224915 0.721985 1441496851 0.274170 0.594055 -0.224915 0.721985 1441496851 0.272461 0.591736 -0.222046 0.725403 1441496851 0.272461 0.591736 -0.222046 0.725403 1441496851 0.272461 0.591736 -0.222046 0.725403 1441496851 0.272461 0.591736 -0.222046 0.725403 1441496851 0.272461 0.591736 -0.222046 0.725403 1441496851 0.272461 0.591736 -0.222046 0.725403 1441496851 0.271545 0.589050 -0.219360 0.728760 1441496851 0.271545 0.589050 -0.219360 0.728760 1441496851 0.271545 0.589050 -0.219360 0.728760 1441496851 0.271545 0.589050 -0.219360 0.728760 1441496851 0.271545 0.589050 -0.219360 0.728760 1441496851 0.271545 0.589050 -0.219360 0.728760 1441496851 0.271423 0.587219 -0.217346 0.730896 1441496851 0.271423 0.587219 -0.217346 0.730896 1441496851 0.271423 0.587219 -0.217346 0.730896 1441496851 0.271423 0.587219 -0.217346 0.730896 1441496851 0.271423 0.587219 -0.217346 0.730896 1441496851 0.271423 0.587219 -0.217346 0.730896 1441496851 0.271423 0.587219 -0.217346 0.730896 1441496851 0.273254 0.586365 -0.217468 0.730835 1441496851 0.273254 0.586365 -0.217468 0.730835 1441496851 0.273254 0.586365 -0.217468 0.730835 1441496851 0.273254 0.586365 -0.217468 0.730835 1441496851 0.273254 0.586365 -0.217468 0.730835 1441496851 0.273254 0.586365 -0.217468 0.730835 1441496851 0.275635 0.586243 -0.219116 0.729553 1441496851 0.275635 0.586243 -0.219116 0.729553 1441496851 0.275635 0.586243 -0.219116 0.729553 1441496851 0.275635 0.586243 -0.219116 0.729553 1441496851 0.275635 0.586243 -0.219116 0.729553 1441496851 0.275635 0.586243 -0.219116 0.729553 1441496851 0.278137 0.586426 -0.222046 0.727600 1441496851 0.278137 0.586426 -0.222046 0.727600 1441496851 0.278137 0.586426 -0.222046 0.727600 1441496851 0.278137 0.586426 -0.222046 0.727600 1441496851 0.278137 0.586426 -0.222046 0.727600 1441496851 0.278137 0.586426 -0.222046 0.727600 1441496851 0.278137 0.586426 -0.222046 0.727600 1441496852 0.278015 0.585999 -0.223206 0.727600 1441496852 0.278015 0.585999 -0.223206 0.727600 1441496852 0.278015 0.585999 -0.223206 0.727600 1441496852 0.278015 0.585999 -0.223206 0.727600 1441496852 0.278015 0.585999 -0.223206 0.727600 1441496852 0.278015 0.585999 -0.223206 0.727600 1441496852 0.276855 0.585388 -0.222351 0.728760 1441496852 0.276855 0.585388 -0.222351 0.728760 1441496852 0.276855 0.585388 -0.222351 0.728760 1441496852 0.276855 0.585388 -0.222351 0.728760 1441496852 0.276855 0.585388 -0.222351 0.728760 1441496852 0.276855 0.585388 -0.222351 0.728760 1441496852 0.275574 0.585449 -0.221375 0.729553 1441496852 0.275574 0.585449 -0.221375 0.729553 1441496852 0.275574 0.585449 -0.221375 0.729553 1441496852 0.275574 0.585449 -0.221375 0.729553 1441496852 0.275574 0.585449 -0.221375 0.729553 1441496852 0.275574 0.585449 -0.221375 0.729553 1441496852 0.275574 0.585449 -0.221375 0.729553 1441496852 0.274963 0.586304 -0.220886 0.729187 1441496852 0.274963 0.586304 -0.220886 0.729187 1441496852 0.274963 0.586304 -0.220886 0.729187 1441496852 0.274963 0.586304 -0.220886 0.729187 1441496852 0.274963 0.586304 -0.220886 0.729187 1441496852 0.274780 0.587524 -0.221436 0.728149 1441496852 0.274780 0.587524 -0.221436 0.728149 1441496852 0.274780 0.587524 -0.221436 0.728149 1441496852 0.274780 0.587524 -0.221436 0.728149 1441496852 0.274780 0.587524 -0.221436 0.728149 1441496852 0.274780 0.587524 -0.221436 0.728149 1441496852 0.274780 0.589600 -0.222290 0.726196 1441496852 0.274780 0.589600 -0.222290 0.726196 1441496852 0.274780 0.589600 -0.222290 0.726196 1441496852 0.274780 0.589600 -0.222290 0.726196 1441496852 0.274780 0.589600 -0.222290 0.726196 1441496852 0.274780 0.589600 -0.222290 0.726196 1441496852 0.274780 0.589600 -0.222290 0.726196 1441496852 0.274536 0.592590 -0.223267 0.723572 1441496852 0.274536 0.592590 -0.223267 0.723572 1441496852 0.274536 0.592590 -0.223267 0.723572 1441496852 0.274536 0.592590 -0.223267 0.723572 1441496852 0.274536 0.592590 -0.223267 0.723572 1441496852 0.274536 0.592590 -0.223267 0.723572 1441496852 0.274536 0.594910 -0.224548 0.721252 1441496852 0.274536 0.594910 -0.224548 0.721252 1441496852 0.274536 0.594910 -0.224548 0.721252 1441496852 0.274536 0.594910 -0.224548 0.721252 1441496852 0.274536 0.594910 -0.224548 0.721252 1441496852 0.274536 0.594910 -0.224548 0.721252 1441496852 0.274780 0.597290 -0.226135 0.718689 1441496852 0.274780 0.597290 -0.226135 0.718689 1441496852 0.274780 0.597290 -0.226135 0.718689 1441496852 0.274780 0.597290 -0.226135 0.718689 1441496852 0.274780 0.597290 -0.226135 0.718689 1441496852 0.274780 0.597290 -0.226135 0.718689 1441496852 0.274780 0.597290 -0.226135 0.718689 1441496852 0.276184 0.599121 -0.228088 0.716003 1441496852 0.276184 0.599121 -0.228088 0.716003 1441496852 0.276184 0.599121 -0.228088 0.716003 1441496852 0.276184 0.599121 -0.228088 0.716003 1441496852 0.276184 0.599121 -0.228088 0.716003 1441496852 0.276184 0.599121 -0.228088 0.716003 1441496852 0.276123 0.600342 -0.228882 0.714783 1441496852 0.276123 0.600342 -0.228882 0.714783 1441496852 0.276123 0.600342 -0.228882 0.714783 1441496852 0.276123 0.600342 -0.228882 0.714783 1441496852 0.276123 0.600342 -0.228882 0.714783 1441496852 0.276123 0.600342 -0.228882 0.714783 1441496852 0.274475 0.601990 -0.227722 0.714355 1441496852 0.274475 0.601990 -0.227722 0.714355 1441496852 0.274475 0.601990 -0.227722 0.714355 1441496852 0.274475 0.601990 -0.227722 0.714355 1441496852 0.274475 0.601990 -0.227722 0.714355 1441496852 0.274475 0.601990 -0.227722 0.714355 1441496852 0.274475 0.601990 -0.227722 0.714355 1441496852 0.273499 0.602112 -0.226563 0.715027 1441496852 0.273499 0.602112 -0.226563 0.715027 1441496852 0.273499 0.602112 -0.226563 0.715027 1441496852 0.273499 0.602112 -0.226563 0.715027 1441496852 0.273499 0.602112 -0.226563 0.715027 1441496852 0.274048 0.601440 -0.226257 0.715454 1441496852 0.274048 0.601440 -0.226257 0.715454 1441496852 0.274048 0.601440 -0.226257 0.715454 1441496852 0.274048 0.601440 -0.226257 0.715454 1441496852 0.274048 0.601440 -0.226257 0.715454 1441496852 0.274048 0.601440 -0.226257 0.715454 1441496852 0.274048 0.601440 -0.226257 0.715454 1441496852 0.273010 0.601196 -0.224976 0.716492 1441496852 0.273010 0.601196 -0.224976 0.716492 1441496852 0.273010 0.601196 -0.224976 0.716492 1441496852 0.273010 0.601196 -0.224976 0.716492 1441496852 0.273010 0.601196 -0.224976 0.716492 1441496852 0.273010 0.601196 -0.224976 0.716492 1441496852 0.268799 0.604065 -0.223328 0.716187 1441496852 0.268799 0.604065 -0.223328 0.716187 1441496852 0.268799 0.604065 -0.223328 0.716187 1441496852 0.268799 0.604065 -0.223328 0.716187 1441496852 0.268799 0.604065 -0.223328 0.716187 1441496852 0.268799 0.604065 -0.223328 0.716187 1441496852 0.264526 0.607483 -0.221313 0.715515 1441496852 0.264526 0.607483 -0.221313 0.715515 1441496852 0.264526 0.607483 -0.221313 0.715515 1441496852 0.264526 0.607483 -0.221313 0.715515 1441496852 0.264526 0.607483 -0.221313 0.715515 1441496852 0.261902 0.609924 -0.219543 0.714966 1441496852 0.261902 0.609924 -0.219543 0.714966 1441496852 0.261902 0.609924 -0.219543 0.714966 1441496852 0.261902 0.609924 -0.219543 0.714966 1441496852 0.261902 0.609924 -0.219543 0.714966 1441496852 0.261902 0.609924 -0.219543 0.714966 1441496852 0.261475 0.610657 -0.218445 0.714783 1441496853 0.261475 0.610657 -0.218445 0.714783 1441496853 0.261475 0.610657 -0.218445 0.714783 1441496853 0.261475 0.610657 -0.218445 0.714783 1441496853 0.261475 0.610657 -0.218445 0.714783 1441496853 0.261475 0.610657 -0.218445 0.714783 1441496853 0.261475 0.610657 -0.218445 0.714783 1441496853 0.263184 0.610779 -0.219360 0.713745 1441496853 0.263184 0.610779 -0.219360 0.713745 1441496853 0.263184 0.610779 -0.219360 0.713745 1441496853 0.263184 0.610779 -0.219360 0.713745 1441496853 0.263184 0.610779 -0.219360 0.713745 1441496853 0.263184 0.610779 -0.219360 0.713745 1441496853 0.265503 0.610840 -0.220764 0.712402 1441496853 0.265503 0.610840 -0.220764 0.712402 1441496853 0.265503 0.610840 -0.220764 0.712402 1441496853 0.265503 0.610840 -0.220764 0.712402 1441496853 0.265503 0.610840 -0.220764 0.712402 1441496853 0.265503 0.610840 -0.220764 0.712402 1441496853 0.267883 0.610229 -0.222595 0.711487 1441496853 0.267883 0.610229 -0.222595 0.711487 1441496853 0.267883 0.610229 -0.222595 0.711487 1441496853 0.267883 0.610229 -0.222595 0.711487 1441496853 0.267883 0.610229 -0.222595 0.711487 1441496853 0.267883 0.610229 -0.222595 0.711487 1441496853 0.267883 0.610229 -0.222595 0.711487 1441496853 0.270081 0.609497 -0.225098 0.710510 1441496853 0.270081 0.609497 -0.225098 0.710510 1441496853 0.270081 0.609497 -0.225098 0.710510 1441496853 0.270081 0.609497 -0.225098 0.710510 1441496853 0.270081 0.609497 -0.225098 0.710510 1441496853 0.270081 0.609497 -0.225098 0.710510 1441496853 0.270935 0.608643 -0.226929 0.710327 1441496853 0.270935 0.608643 -0.226929 0.710327 1441496853 0.270935 0.608643 -0.226929 0.710327 1441496853 0.270935 0.608643 -0.226929 0.710327 1441496853 0.270935 0.608643 -0.226929 0.710327 1441496853 0.270935 0.608643 -0.226929 0.710327 1441496853 0.270081 0.608276 -0.227295 0.710815 1441496853 0.270081 0.608276 -0.227295 0.710815 1441496853 0.270081 0.608276 -0.227295 0.710815 1441496853 0.270081 0.608276 -0.227295 0.710815 1441496853 0.270081 0.608276 -0.227295 0.710815 1441496853 0.270081 0.608276 -0.227295 0.710815 1441496853 0.270081 0.608276 -0.227295 0.710815 1441496853 0.267883 0.608398 -0.226013 0.711975 1441496853 0.267883 0.608398 -0.226013 0.711975 1441496853 0.267883 0.608398 -0.226013 0.711975 1441496853 0.267883 0.608398 -0.226013 0.711975 1441496853 0.267883 0.608398 -0.226013 0.711975 1441496853 0.267883 0.608398 -0.226013 0.711975 1441496853 0.264954 0.608887 -0.223511 0.713440 1441496853 0.264954 0.608887 -0.223511 0.713440 1441496853 0.264954 0.608887 -0.223511 0.713440 1441496853 0.264954 0.608887 -0.223511 0.713440 1441496853 0.264954 0.608887 -0.223511 0.713440 1441496853 0.264954 0.608887 -0.223511 0.713440 1441496853 0.262207 0.609680 -0.220825 0.714661 1441496853 0.262207 0.609680 -0.220825 0.714661 1441496853 0.262207 0.609680 -0.220825 0.714661 1441496853 0.262207 0.609680 -0.220825 0.714661 1441496853 0.262207 0.609680 -0.220825 0.714661 1441496853 0.262207 0.609680 -0.220825 0.714661 1441496853 0.260742 0.610168 -0.219055 0.715271 1441496853 0.260742 0.610168 -0.219055 0.715271 1441496853 0.260742 0.610168 -0.219055 0.715271 1441496853 0.260742 0.610168 -0.219055 0.715271 1441496853 0.260742 0.610168 -0.219055 0.715271 1441496853 0.260742 0.610168 -0.219055 0.715271 1441496853 0.261108 0.609741 -0.218872 0.715576 1441496853 
0.265930 0.615234 -0.230408 0.705383 1441496855 0.265930 0.615234 -0.230408 0.705383 1441496855 0.265930 0.615234 -0.230408 0.705383 1441496855 0.265930 0.615234 -0.230408 0.705383 1441496855 0.267822 0.614502 -0.231750 0.704895 1441496855 0.267822 0.614502 -0.231750 0.704895 1441496855 0.267822 0.614502 -0.231750 0.704895 1441496856 0.267822 0.614502 -0.231750 0.704895 1441496856 0.267822 0.614502 -0.231750 0.704895 1441496856 0.268555 0.614380 -0.232910 0.704346 1441496856 0.268555 0.614380 -0.232910 0.704346 1441496856 0.268555 0.614380 -0.232910 0.704346 1441496856 0.268555 0.614380 -0.232910 0.704346 1441496856 0.268555 0.614380 -0.232910 0.704346 1441496856 0.268555 0.614380 -0.232910 0.704346 1441496856 0.267883 0.614624 -0.233582 0.704163 1441496856 0.267883 0.614624 -0.233582 0.704163 1441496856 0.267883 0.614624 -0.233582 0.704163 1441496856 0.267883 0.614624 -0.233582 0.704163 1441496856 0.267883 0.614624 -0.233582 0.704163 1441496856 0.267883 0.614624 -0.233582 0.704163 1441496856 0.266052 0.615051 -0.232788 0.704773 1441496856 0.266052 0.615051 -0.232788 0.704773 1441496856 0.266052 0.615051 -0.232788 0.704773 1441496856 0.266052 0.615051 -0.232788 0.704773 1441496856 0.266052 0.615051 -0.232788 0.704773 1441496856 0.266052 0.615051 -0.232788 0.704773 1441496856 0.263672 0.615234 -0.231262 0.705933 1441496856 0.263672 0.615234 -0.231262 0.705933 1441496856 0.263672 0.615234 -0.231262 0.705933 1441496856 0.263672 0.615234 -0.231262 0.705933 1441496856 0.263672 0.615234 -0.231262 0.705933 1441496856 0.263672 0.615234 -0.231262 0.705933 1441496856 0.261658 0.615417 -0.229553 0.707092 1441496856 0.261658 0.615417 -0.229553 0.707092 1441496856 0.261658 0.615417 -0.229553 0.707092 1441496856 0.261658 0.615417 -0.229553 0.707092 1441496856 0.261658 0.615417 -0.229553 0.707092 1441496856 0.261658 0.615417 -0.229553 0.707092 1441496856 0.261658 0.615417 -0.229553 0.707092 1441496856 0.260620 0.615417 -0.229309 0.707581 1441496856 0.260620 0.615417 -0.229309 0.707581 1441496856 0.260620 0.615417 -0.229309 0.707581 1441496856 0.260620 0.615417 -0.229309 0.707581 1441496856 0.260620 0.615417 -0.229309 0.707581 1441496856 0.260620 0.615417 -0.229309 0.707581 1441496856 0.260986 0.615173 -0.229736 0.707520 1441496856 0.260986 0.615173 -0.229736 0.707520 1441496856 0.260986 0.615173 -0.229736 0.707520 1441496856 0.260986 0.615173 -0.229736 0.707520 1441496856 0.260986 0.615173 -0.229736 0.707520 1441496856 0.260986 0.615173 -0.229736 0.707520 1441496856 0.259766 0.615295 -0.228760 0.708191 1441496856 0.259766 0.615295 -0.228760 0.708191 1441496856 0.259766 0.615295 -0.228760 0.708191 1441496856 0.259766 0.615295 -0.228760 0.708191 1441496856 0.259766 0.615295 -0.228760 0.708191 1441496856 0.259766 0.615295 -0.228760 0.708191 1441496856 0.257996 0.615356 -0.226929 0.709351 1441496856 0.257996 0.615356 -0.226929 0.709351 1441496856 0.257996 0.615356 -0.226929 0.709351 1441496856 0.257996 0.615356 -0.226929 0.709351 1441496856 0.257996 0.615356 -0.226929 0.709351 1441496856 0.257996 0.615356 -0.226929 0.709351 1441496856 0.257385 0.614807 -0.225525 0.710449 1441496856 0.257385 0.614807 -0.225525 0.710449 1441496856 0.257385 0.614807 -0.225525 0.710449 1441496856 0.257385 0.614807 -0.225525 0.710449 1441496856 0.257385 0.614807 -0.225525 0.710449 1441496856 0.257385 0.614807 -0.225525 0.710449 1441496856 0.257385 0.614807 -0.225525 0.710449 1441496856 0.258179 0.613953 -0.225098 0.711121 1441496856 0.258179 0.613953 -0.225098 0.711121 1441496856 0.258179 0.613953 -0.225098 0.711121 1441496856 0.258179 0.613953 -0.225098 0.711121 1441496856 0.258179 0.613953 -0.225098 0.711121 1441496856 0.258179 0.613953 -0.225098 0.711121 1441496856 0.259399 0.613037 -0.225281 0.711426 1441496856 0.259399 0.613037 -0.225281 0.711426 1441496856 0.259399 0.613037 -0.225281 0.711426 1441496856 0.259399 0.613037 -0.225281 0.711426 1441496856 0.259399 0.613037 -0.225281 0.711426 1441496856 0.259399 0.613037 -0.225281 0.711426 1441496856 0.260132 0.612427 -0.225037 0.711731 1441496856 0.260132 0.612427 -0.225037 0.711731 1441496856 0.260132 0.612427 -0.225037 0.711731 1441496856 0.260132 0.612427 -0.225037 0.711731 1441496856 0.260132 0.612427 -0.225037 0.711731 1441496856 0.261108 0.611084 -0.224426 0.712708 1441496856 0.261108 0.611084 -0.224426 0.712708 1441496856 0.261108 0.611084 -0.224426 0.712708 1441496856 0.261108 0.611084 -0.224426 0.712708 1441496856 0.261108 0.611084 -0.224426 0.712708 1441496856 0.261108 0.611084 -0.224426 0.712708 1441496856 0.261292 0.610107 -0.222839 0.713989 1441496856 0.261292 0.610107 -0.222839 0.713989 1441496856 0.261292 0.610107 -0.222839 0.713989 1441496856 0.261292 0.610107 -0.222839 0.713989 1441496856 0.261292 0.610107 -0.222839 0.713989 1441496856 0.261292 0.610107 -0.222839 0.713989 1441496856 0.261292 0.610107 -0.222839 0.713989 1441496856 0.261414 0.608826 -0.220825 0.715698 1441496856 0.261414 0.608826 -0.220825 0.715698 1441496856 0.261414 0.608826 -0.220825 0.715698 1441496856 0.261414 0.608826 -0.220825 0.715698 1441496856 0.261414 0.608826 -0.220825 0.715698 1441496856 0.261414 0.608826 -0.220825 0.715698 1441496856 0.261292 0.607666 -0.219788 0.716980 1441496856 0.261292 0.607666 -0.219788 0.716980 1441496856 0.261292 0.607666 -0.219788 0.716980 1441496856 0.261292 0.607666 -0.219788 0.716980 1441496856 0.261292 0.607666 -0.219788 0.716980 1441496856 0.261292 0.607666 -0.219788 0.716980 1441496856 0.261292 0.607666 -0.219788 0.716980 1441496856 0.259827 0.606384 -0.218201 0.719055 1441496856 0.259827 0.606384 -0.218201 0.719055 1441496856 0.259827 0.606384 -0.218201 0.719055 1441496856 0.259827 0.606384 -0.218201 0.719055 1441496856 0.259827 0.606384 -0.218201 0.719055 1441496856 0.259827 0.606384 -0.218201 0.719055 1441496857 0.258850 0.605225 -0.217346 0.720703 1441496857 0.258850 0.605225 -0.217346 0.720703 1441496857 0.258850 0.605225 -0.217346 0.720703 1441496857 0.258850 0.605225 -0.217346 0.720703 1441496857 0.258850 0.605225 -0.217346 0.720703 1441496857 0.258850 0.605225 -0.217346 0.720703 1441496857 0.259033 0.604309 -0.217224 0.721436 1441496857 0.259033 0.604309 -0.217224 0.721436 1441496857 0.259033 0.604309 -0.217224 0.721436 1441496857 0.259033 0.604309 -0.217224 0.721436 1441496857 0.259033 0.604309 -0.217224 0.721436 1441496857 0.259033 0.604309 -0.217224 0.721436 1441496857 0.259033 0.604309 -0.217224 0.721436 1441496857 0.259155 0.602966 -0.216064 0.722839 1441496857 0.259155 0.602966 -0.216064 0.722839 1441496857 0.259155 0.602966 -0.216064 0.722839 1441496857 0.259155 0.602966 -0.216064 0.722839 1441496857 0.259155 0.602966 -0.216064 0.722839 1441496857 0.259155 0.602966 -0.216064 0.722839 1441496857 0.261047 0.600952 -0.215759 0.723938 1441496857 0.261047 0.600952 -0.215759 0.723938 1441496857 0.261047 0.600952 -0.215759 0.723938 1441496857 0.261047 0.600952 -0.215759 0.723938 1441496857 0.261047 0.600952 -0.215759 0.723938 1441496857 0.261047 0.600952 -0.215759 0.723938 1441496857 0.261047 0.600952 -0.215759 0.723938 1441496857 0.263977 0.598572 -0.216309 0.724670 1441496857 0.263977 0.598572 -0.216309 0.724670 1441496857 0.263977 0.598572 -0.216309 0.724670 1441496857 0.263977 0.598572 -0.216309 0.724670 1441496857 0.263977 0.598572 -0.216309 0.724670 1441496857 0.263977 0.598572 -0.216309 0.724670 1441496857 0.268066 0.596558 -0.218811 0.724060 1441496857 0.268066 0.596558 -0.218811 0.724060 1441496857 0.268066 0.596558 -0.218811 0.724060 1441496857 0.268066 0.596558 -0.218811 0.724060 1441496857 0.268066 0.596558 -0.218811 0.724060 1441496857 0.268066 0.596558 -0.218811 0.724060 1441496857 0.271973 0.594788 -0.221985 0.723145 1441496857 0.271973 0.594788 -0.221985 0.723145 1441496857 0.271973 0.594788 -0.221985 0.723145 1441496857 0.271973 0.594788 -0.221985 0.723145 1441496857 0.271973 0.594788 -0.221985 0.723145 1441496857 0.271973 0.594788 -0.221985 0.723145 1441496857 0.274170 0.593506 -0.224548 0.722534 1441496857 0.274170 0.593506 -0.224548 0.722534 1441496857 0.274170 0.593506 -0.224548 0.722534 1441496857 0.274170 0.593506 -0.224548 0.722534 1441496857 0.274170 0.593506 -0.224548 0.722534 1441496857 0.274170 0.593506 -0.224548 0.722534 1441496857 0.273376 0.593201 -0.225037 0.722900 1441496857 0.273376 0.593201 -0.225037 0.722900 1441496857 0.273376 0.593201 -0.225037 0.722900 1441496857 0.273376 0.593201 -0.225037 0.722900 1441496857 0.273376 0.593201 -0.225037 0.722900 1441496857 0.273376 0.593201 -0.225037 0.722900 1441496857 0.270813 0.593384 -0.223816 0.724182 1441496857 0.270813 0.593384 -0.223816 0.724182 1441496857 0.270813 0.593384 -0.223816 0.724182 1441496857 0.270813 0.593384 -0.223816 0.724182 1441496857 0.270813 0.593384 -0.223816 0.724182 1441496857 0.270813 0.593384 -0.223816 0.724182 1441496857 0.267212 0.593567 -0.221497 0.726013 1441496857 0.267212 0.593567 -0.221497 0.726013 1441496857 0.267212 0.593567 -0.221497 0.726013 1441496857 0.267212 0.593567 -0.221497 0.726013 1441496857 0.267212 0.593567 -0.221497 0.726013 1441496857 0.267212 0.593567 -0.221497 0.726013 1441496857 0.263916 0.594055 -0.218323 0.727783 1441496857 0.263916 0.594055 -0.218323 0.727783 1441496857 0.263916 0.594055 -0.218323 0.727783 1441496857 0.263916 0.594055 -0.218323 0.727783 1441496857 0.263916 0.594055 -0.218323 0.727783 1441496857 0.263916 0.594055 -0.218323 0.727783 1441496857 0.263916 0.594055 -0.218323 0.727783 1441496857 0.262390 0.593933 -0.216187 0.729126 1441496857 0.262390 0.593933 -0.216187 0.729126 1441496857 0.262390 0.593933 -0.216187 0.729126 1441496857 0.262390 0.593933 -0.216187 0.729126 1441496857 0.262390 0.593933 -0.216187 0.729126 1441496857 0.262390 0.593933 -0.216187 0.729126 1441496857 0.261353 0.593750 -0.214661 0.730042 1441496857 0.261353 0.593750 -0.214661 0.730042 1441496857 0.261353 0.593750 -0.214661 0.730042 1441496857 0.261353 0.593750 -0.214661 0.730042 1441496857 0.261353 0.593750 -0.214661 0.730042 1441496857 0.261353 0.593750 -0.214661 0.730042 1441496857 0.261719 0.593323 -0.214355 0.730408 1441496857 0.261719 0.593323 -0.214355 0.730408 1441496857 0.261719 0.593323 -0.214355 0.730408 1441496857 0.261719 0.593323 -0.214355 0.730408 1441496857 0.261719 0.593323 -0.214355 0.730408 1441496857 0.261719 0.593323 -0.214355 0.730408 1441496857 0.261719 0.593323 -0.214355 0.730408 1441496857 0.263184 0.592957 -0.214905 0.729980 1441496857 0.263184 0.592957 -0.214905 0.729980 1441496857 0.263184 0.592957 -0.214905 0.729980 1441496857 0.263184 0.592957 -0.214905 0.729980 1441496857 0.263184 0.592957 -0.214905 0.729980 1441496857 0.263184 0.592957 -0.214905 0.729980 1441496857 0.264893 0.592834 -0.216187 0.729065 1441496857 0.264893 0.592834 -0.216187 0.729065 1441496857 0.264893 0.592834 -0.216187 0.729065 1441496857 0.264893 0.592834 -0.216187 0.729065 1441496857 0.264893 0.592834 -0.216187 0.729065 1441496857 0.265686 0.593140 -0.216980 0.728271 1441496857 0.265686 0.593140 -0.216980 0.728271 1441496857 0.265686 0.593140 -0.216980 0.728271 1441496857 0.265686 0.593140 -0.216980 0.728271 1441496857 0.265686 0.593140 -0.216980 0.728271 1441496857 0.265686 0.593140 -0.216980 0.728271 1441496857 0.265686 0.593140 -0.216980 0.728271 1441496858 0.267151 0.593323 -0.217896 0.727356 1441496858 0.267151 0.593323 -0.217896 0.727356 1441496858 0.267151 0.593323 -0.217896 0.727356 1441496858 0.267151 0.593323 -0.217896 0.727356 1441496858 0.267151 0.593323 -0.217896 0.727356 1441496858 0.268188 0.593201 -0.218689 0.726807 1441496858 0.268188 0.593201 -0.218689 0.726807 1441496858 0.268188 0.593201 -0.218689 0.726807 1441496858 0.268188 0.593201 -0.218689 0.726807 1441496858 0.268188 0.593201 -0.218689 0.726807 1441496858 0.268188 0.593201 -0.218689 0.726807 1441496858 0.268188 0.593201 -0.218689 0.726807 1441496858 0.268372 0.593811 -0.219360 0.726074 1441496858 0.268372 0.593811 -0.219360 0.726074 1441496858 0.268372 0.593811 -0.219360 0.726074 1441496858 0.268372 0.593811 -0.219360 0.726074 1441496858 0.268372 0.593811 -0.219360 0.726074 1441496858 0.268372 0.593811 -0.219360 0.726074 1441496858 0.267212 0.594604 -0.219299 0.725830 1441496858 0.267212 0.594604 -0.219299 0.725830 1441496858 0.267212 0.594604 -0.219299 0.725830 1441496858 0.267212 0.594604 -0.219299 0.725830 1441496858 0.267212 0.594604 -0.219299 0.725830 1441496858 0.267212 0.594604 -0.219299 0.725830 1441496858 0.265869 0.594116 -0.217957 0.727173 1441496858 0.265869 0.594116 -0.217957 0.727173 1441496858 0.265869 0.594116 -0.217957 0.727173 1441496858 0.265869 0.594116 -0.217957 0.727173 1441496858 0.265869 0.594116 -0.217957 0.727173 1441496858 0.265869 0.594116 -0.217957 0.727173 1441496858 0.265869 0.594116 -0.217957 0.727173 1441496858 0.264771 0.593506 -0.216980 0.728333 1441496858 0.264771 0.593506 -0.216980 0.728333 1441496858 0.264771 0.593506 -0.216980 0.728333 1441496858 0.264771 0.593506 -0.216980 0.728333 1441496858 0.264771 0.593506 -0.216980 0.728333 1441496858 0.263977 0.593811 -0.216675 0.728455 1441496858 0.263977 0.593811 -0.216675 0.728455 1441496858 0.263977 0.593811 -0.216675 0.728455 1441496858 0.263977 0.593811 -0.216675 0.728455 1441496858 0.263977 0.593811 -0.216675 0.728455 1441496858 0.263977 0.593811 -0.216675 0.728455 1441496858 0.263977 0.593811 -0.216675 0.728455 1441496858 0.262085 0.594421 -0.215576 0.728943 1441496858 0.262085 0.594421 -0.215576 0.728943 1441496858 0.262085 0.594421 -0.215576 0.728943 1441496858 0.262085 0.594421 -0.215576 0.728943 1441496858 0.262085 0.594421 -0.215576 0.728943 1441496858 0.262085 0.594421 -0.215576 0.728943 1441496858 0.260193 0.595093 -0.213501 0.729736 1441496858 0.260193 0.595093 -0.213501 0.729736 1441496858 0.260193 0.595093 -0.213501 0.729736 1441496858 0.260193 0.595093 -0.213501 0.729736 1441496858 0.260193 0.595093 -0.213501 0.729736 1441496858 0.261536 0.595825 -0.214172 0.728455 1441496858 0.261536 0.595825 -0.214172 0.728455 1441496858 0.261536 0.595825 -0.214172 0.728455 1441496858 0.261536 0.595825 -0.214172 0.728455 1441496858 0.261536 0.595825 -0.214172 0.728455 1441496858 0.261536 0.595825 -0.214172 0.728455 1441496858 0.266052 0.596680 -0.218628 0.724792 1441496858 0.266052 0.596680 -0.218628 0.724792 1441496858 0.266052 0.596680 -0.218628 0.724792 1441496858 0.266052 0.596680 -0.218628 0.724792 1441496858 0.266052 0.596680 -0.218628 0.724792 1441496858 0.266052 0.596680 -0.218628 0.724792 1441496858 0.266052 0.596680 -0.218628 0.724792 1441496858 0.270325 0.597534 -0.223633 0.720947 1441496858 0.270325 0.597534 -0.223633 0.720947 1441496858 0.270325 0.597534 -0.223633 0.720947 1441496858 0.270325 0.597534 -0.223633 0.720947 1441496858 0.270325 0.597534 -0.223633 0.720947 1441496858 0.270325 0.597534 -0.223633 0.720947 1441496858 0.272766 0.598572 -0.228760 0.717529 1441496858 0.272766 0.598572 -0.228760 0.717529 1441496858 0.272766 0.598572 -0.228760 0.717529 1441496858 0.272766 0.598572 -0.228760 0.717529 1441496858 0.272766 0.598572 -0.228760 0.717529 1441496858 0.272400 0.600403 -0.231995 0.715149 1441496858 0.272400 0.600403 -0.231995 0.715149 1441496858 0.272400 0.600403 -0.231995 0.715149 1441496858 0.272400 0.600403 -0.231995 0.715149 1441496858 0.272400 0.600403 -0.231995 0.715149 1441496858 0.272400 0.600403 -0.231995 0.715149 1441496858 0.272400 0.600403 -0.231995 0.715149 1441496858 0.270203 0.603027 -0.234070 0.713135 1441496858 0.270203 0.603027 -0.234070 0.713135 1441496858 0.270203 0.603027 -0.234070 0.713135 1441496858 0.270203 0.603027 -0.234070 0.713135 1441496858 0.270203 0.603027 -0.234070 0.713135 1441496858 0.270203 0.603027 -0.234070 0.713135 1441496858 0.266174 0.606323 -0.233521 0.711975 1441496858 0.266174 0.606323 -0.233521 0.711975 1441496858 0.266174 0.606323 -0.233521 0.711975 1441496858 0.266174 0.606323 -0.233521 0.711975 1441496858 0.266174 0.606323 -0.233521 0.711975 1441496858 0.266174 0.606323 -0.233521 0.711975 1441496858 0.263550 0.607971 -0.231812 0.712158 1441496858 0.263550 0.607971 -0.231812 0.712158 1441496858 0.263550 0.607971 -0.231812 0.712158 1441496858 0.263550 0.607971 -0.231812 0.712158 1441496858 0.263550 0.607971 -0.231812 0.712158 1441496858 0.263550 0.607971 -0.231812 0.712158 1441496858 0.263550 0.607971 -0.231812 0.712158 1441496858 0.261353 0.608948 -0.229675 0.712769 1441496858 0.261353 0.608948 -0.229675 0.712769 1441496858 0.261353 0.608948 -0.229675 0.712769 1441496858 0.261353 0.608948 -0.229675 0.712769 1441496858 0.261353 0.608948 -0.229675 0.712769 1441496858 0.261353 0.608948 -0.229675 0.712769 1441496858 0.261353 0.608948 -0.229675 0.712769 1441496858 0.260437 0.609314 -0.228210 0.713318 1441496859 0.260437 0.609314 -0.228210 0.713318 1441496859 0.260437 0.609314 -0.228210 0.713318 1441496859 0.260437 0.609314 -0.228210 0.713318 1441496859 0.260437 0.609314 -0.228210 0.713318 1441496859 0.260437 0.609314 -0.228210 0.713318 1441496859 0.260010 0.609314 -0.227173 0.713745 1441496859 0.260010 0.609314 -0.227173 0.713745 1441496859 0.260010 0.609314 -0.227173 0.713745 1441496859 0.260010 0.609314 -0.227173 0.713745 1441496859 0.260010 0.609314 -0.227173 0.713745 1441496859 0.260010 0.609314 -0.227173 0.713745 1441496859 0.260620 0.608948 -0.226929 0.713928 1441496859 0.260620 0.608948 -0.226929 0.713928 1441496859 0.260620 0.608948 -0.226929 0.713928 1441496859 0.260620 0.608948 -0.226929 0.713928 1441496859 0.260620 0.608948 -0.226929 0.713928 1441496859 0.260620 0.608948 -0.226929 0.713928 1441496859 0.260620 0.608948 -0.226929 0.713928 1441496859 0.261169 0.608521 -0.227051 0.714050 1441496859 0.261169 0.608521 -0.227051 0.714050 1441496859 0.261169 0.608521 -0.227051 0.714050 1441496859 0.261169 0.608521 -0.227051 0.714050 1441496859 0.261169 0.608521 -0.227051 0.714050 1441496859 0.261169 0.608521 -0.227051 0.714050 1441496859 0.261292 0.608459 -0.227295 0.713989 1441496859 0.261292 0.608459 -0.227295 0.713989 1441496859 0.261292 0.608459 -0.227295 0.713989 1441496859 0.261292 0.608459 -0.227295 0.713989 1441496859 0.261230 0.608337 -0.227295 0.714111 1441496859 0.261230 0.608337 -0.227295 0.714111 1441496859 0.261230 0.608337 -0.227295 0.714111 1441496859 0.261230 0.608337 -0.227295 0.714111 1441496859 0.261230 0.608337 -0.227295 0.714111 1441496859 0.261230 0.608337 -0.227295 0.714111 1441496859 0.261169 0.608032 -0.226807 0.714539 1441496859 0.261169 0.608032 -0.226807 0.714539 1441496859 0.261169 0.608032 -0.226807 0.714539 1441496859 0.261169 0.608032 -0.226807 0.714539 1441496859 0.261169 0.608032 -0.226807 0.714539 1441496859 0.261169 0.608032 -0.226807 0.714539 1441496859 0.260925 0.607300 -0.225769 0.715576 1441496859 0.260925 0.607300 -0.225769 0.715576 1441496859 0.260925 0.607300 -0.225769 0.715576 1441496859 0.260925 0.607300 -0.225769 0.715576 1441496859 0.260925 0.607300 -0.225769 0.715576 1441496859 0.260925 0.607300 -0.225769 0.715576 1441496859 0.260925 0.607300 -0.225769 0.715576 1441496859 0.261169 0.606628 -0.224976 0.716309 1441496859 0.261169 0.606628 -0.224976 0.716309 1441496859 0.261169 0.606628 -0.224976 0.716309 1441496859 0.261169 0.606628 -0.224976 0.716309 1441496859 0.261169 0.606628 -0.224976 0.716309 1441496859 0.261169 0.606628 -0.224976 0.716309 1441496859 0.261902 0.605286 -0.224915 0.717163 1441496859 0.261902 0.605286 -0.224915 0.717163 1441496859 0.261902 0.605286 -0.224915 0.717163 1441496859 0.261902 0.605286 -0.224915 0.717163 1441496859 0.261902 0.605286 -0.224915 0.717163 1441496859 0.261902 0.605286 -0.224915 0.717163 1441496859 0.261719 0.604492 -0.224365 0.718140 1441496859 0.261719 0.604492 -0.224365 0.718140 1441496859 0.261719 0.604492 -0.224365 0.718140 1441496859 0.261719 0.604492 -0.224365 0.718140 1441496859 0.261719 0.604492 -0.224365 0.718140 1441496859 0.261719 0.604492 -0.224365 0.718140 1441496859 0.262085 0.603149 -0.224426 0.719055 1441496859 0.262085 0.603149 -0.224426 0.719055 1441496859 0.262085 0.603149 -0.224426 0.719055 1441496859 0.262085 0.603149 -0.224426 0.719055 1441496859 0.262085 0.603149 -0.224426 0.719055 1441496859 0.262085 0.603149 -0.224426 0.719055 1441496859 0.261230 0.602600 -0.223511 0.720154 1441496859 0.261230 0.602600 -0.223511 0.720154 1441496859 0.261230 0.602600 -0.223511 0.720154 1441496859 0.261230 0.602600 -0.223511 0.720154 1441496859 0.261230 0.602600 -0.223511 0.720154 1441496859 0.261230 0.602600 -0.223511 0.720154 1441496859 0.261230 0.602600 -0.223511 0.720154 1441496859 0.260254 0.601563 -0.221863 0.721863 1441496859 0.260254 0.601563 -0.221863 0.721863 1441496859 0.260254 0.601563 -0.221863 0.721863 1441496859 0.260254 0.601563 -0.221863 0.721863 1441496859 0.260254 0.601563 -0.221863 0.721863 1441496859 0.260254 0.601563 -0.221863 0.721863 1441496859 0.260559 0.600464 -0.220703 0.723022 1441496859 0.260559 0.600464 -0.220703 0.723022 1441496859 0.260559 0.600464 -0.220703 0.723022 1441496859 0.260559 0.600464 -0.220703 0.723022 1441496859 0.260559 0.600464 -0.220703 0.723022 1441496859 0.260559 0.600464 -0.220703 0.723022 1441496859 0.260559 0.600464 -0.220703 0.723022 1441496859 0.262512 0.599365 -0.220825 0.723206 1441496859 0.262512 0.599365 -0.220825 0.723206 1441496859 0.262512 0.599365 -0.220825 0.723206 1441496859 0.262512 0.599365 -0.220825 0.723206 1441496859 0.262512 0.599365 -0.220825 0.723206 1441496859 0.262512 0.599365 -0.220825 0.723206 1441496859 0.266113 0.597839 -0.222778 0.722534 1441496859 0.266113 0.597839 -0.222778 0.722534 1441496859 0.266113 0.597839 -0.222778 0.722534 1441496859 0.266113 0.597839 -0.222778 0.722534 1441496859 0.266113 0.597839 -0.222778 0.722534 1441496859 0.266113 0.597839 -0.222778 0.722534 1441496859 0.268921 0.596313 -0.224670 0.722168 1441496859 0.268921 0.596313 -0.224670 0.722168 1441496859 0.268921 0.596313 -0.224670 0.722168 1441496859 0.268921 0.596313 -0.224670 0.722168 1441496859 0.268921 0.596313 -0.224670 0.722168 1441496859 0.268921 0.596313 -0.224670 0.722168 1441496859 0.268921 0.596313 -0.224670 0.722168 1441496859 0.270447 0.594543 -0.225891 0.722656 1441496859 0.270447 0.594543 -0.225891 0.722656 1441496860 0.270447 0.594543 -0.225891 0.722656 1441496860 0.270447 0.594543 -0.225891 0.722656 1441496860 0.270447 0.594543 -0.225891 0.722656 1441496860 0.270447 0.594543 -0.225891 0.722656 1441496860 0.270813 0.593262 -0.226563 0.723389 1441496860 0.270813 0.593262 -0.226563 0.723389 1441496860 0.270813 0.593262 -0.226563 0.723389 1441496860 0.270813 0.593262 -0.226563 0.723389 1441496860 0.270813 0.593262 -0.226563 0.723389 1441496860 0.270813 0.593262 -0.226563 0.723389 1441496860 0.270142 0.592529 -0.226440 0.724304 1441496860 0.270142 0.592529 -0.226440 0.724304 1441496860 0.270142 0.592529 -0.226440 0.724304 1441496860 0.270142 0.592529 -0.226440 0.724304 1441496860 0.270142 0.592529 -0.226440 0.724304 1441496860 0.270142 0.592529 -0.226440 0.724304 1441496860 0.268738 0.592285 -0.225891 0.725220 1441496860 0.268738 0.592285 -0.225891 0.725220 1441496860 0.268738 0.592285 -0.225891 0.725220 1441496860 0.268738 0.592285 -0.225891 0.725220 1441496860 0.268738 0.592285 -0.225891 0.725220 1441496860 0.268738 0.592285 -0.225891 0.725220 1441496860 0.268738 0.592285 -0.225891 0.725220 1441496860 0.266296 0.592285 -0.224426 0.726501 1441496860 0.266296 0.592285 -0.224426 0.726501 1441496860 0.266296 0.592285 -0.224426 0.726501 1441496860 0.266296 0.592285 -0.224426 0.726501 1441496860 0.266296 0.592285 -0.224426 0.726501 1441496860 0.266296 0.592285 -0.224426 0.726501 1441496860 0.263977 0.592468 -0.222290 0.727844 1441496860 0.263977 0.592468 -0.222290 0.727844 1441496860 0.263977 0.592468 -0.222290 0.727844 1441496860 0.263977 0.592468 -0.222290 0.727844 1441496860 0.263977 0.592468 -0.222290 0.727844 1441496860 0.263977 0.592468 -0.222290 0.727844 1441496860 0.262512 0.592468 -0.220398 0.729004 1441496860 0.262512 0.592468 -0.220398 0.729004 1441496860 0.262512 0.592468 -0.220398 0.729004 1441496860 0.262512 0.592468 -0.220398 0.729004 1441496860 0.262512 0.592468 -0.220398 0.729004 1441496860 0.262512 0.592468 -0.220398 0.729004 1441496860 0.262512 0.592468 -0.220398 0.729004 1441496860 0.261841 0.592468 -0.219238 0.729553 1441496860 0.261841 0.592468 -0.219238 0.729553 1441496860 0.261841 0.592468 -0.219238 0.729553 1441496860 0.261841 0.592468 -0.219238 0.729553 1441496860 0.261841 0.592468 -0.219238 0.729553 1441496860 0.261841 0.592468 -0.219238 0.729553 1441496860 0.262451 0.591919 -0.219055 0.729858 1441496860 0.262451 0.591919 -0.219055 0.729858 1441496860 0.262451 0.591919 -0.219055 0.729858 1441496860 0.262451 0.591919 -0.219055 0.729858 1441496860 0.262451 0.591919 -0.219055 0.729858 1441496860 0.262451 0.591919 -0.219055 0.729858 1441496860 0.262451 0.591919 -0.219055 0.729858 1441496860 0.264038 0.591248 -0.220154 0.729492 1441496860 0.264038 0.591248 -0.220154 0.729492 1441496860 0.264038 0.591248 -0.220154 0.729492 1441496860 0.264038 0.591248 -0.220154 0.729492 1441496860 0.264038 0.591248 -0.220154 0.729492 1441496860 0.265198 0.590759 -0.221252 0.729126 1441496860 0.265198 0.590759 -0.221252 0.729126 1441496860 0.265198 0.590759 -0.221252 0.729126 1441496860 0.265198 0.590759 -0.221252 0.729126 1441496860 0.265198 0.590759 -0.221252 0.729126 1441496860 0.265198 0.590759 -0.221252 0.729126 1441496860 0.265198 0.590759 -0.221252 0.729126 1441496860 0.265503 0.590698 -0.221741 0.728943 1441496860 0.265503 0.590698 -0.221741 0.728943 1441496860 0.265503 0.590698 -0.221741 0.728943 1441496860 0.265503 0.590698 -0.221741 0.728943 1441496860 0.265503 0.590698 -0.221741 0.728943 1441496860 0.265869 0.590637 -0.222107 0.728699 1441496860 0.265869 0.590637 -0.222107 0.728699 1441496860 0.265869 0.590637 -0.222107 0.728699 1441496860 0.265869 0.590637 -0.222107 0.728699 1441496860 0.265869 0.590637 -0.222107 0.728699 1441496860 0.265930 0.590759 -0.221924 0.728699 1441496860 0.265930 0.590759 -0.221924 0.728699 1441496860 0.265930 0.590759 -0.221924 0.728699 1441496860 0.265930 0.590759 -0.221924 0.728699 1441496860 0.265930 0.590759 -0.221924 0.728699 1441496860 0.265930 0.590759 -0.221924 0.728699 1441496860 0.265625 0.590393 -0.221313 0.729248 1441496860 0.265625 0.590393 -0.221313 0.729248 1441496860 0.265625 0.590393 -0.221313 0.729248 1441496860 0.265625 0.590393 -0.221313 0.729248 1441496860 0.265625 0.590393 -0.221313 0.729248 1441496860 0.265625 0.590393 -0.221313 0.729248 1441496860 0.265625 0.590393 -0.221313 0.729248 1441496860 0.265137 0.590210 -0.220520 0.729797 1441496860 0.265137 0.590210 -0.220520 0.729797 1441496860 0.265137 0.590210 -0.220520 0.729797 1441496860 0.265137 0.590210 -0.220520 0.729797 1441496860 0.265137 0.590210 -0.220520 0.729797 1441496860 0.265137 0.590210 -0.220520 0.729797 1441496860 0.265137 0.590210 -0.220520 0.729797 1441496860 0.264771 0.590332 -0.220093 0.729980 1441496860 0.264771 0.590332 -0.220093 0.729980 1441496860 0.264771 0.590332 -0.220093 0.729980 1441496860 0.264771 0.590332 -0.220093 0.729980 1441496860 0.264771 0.590332 -0.220093 0.729980 1441496860 0.264771 0.590332 -0.220093 0.729980 1441496860 0.264282 0.590515 -0.220032 0.730042 1441496860 0.264282 0.590515 -0.220032 0.730042 1441496860 0.264282 0.590515 -0.220032 0.730042 1441496860 0.264282 0.590515 -0.220032 0.730042 1441496860 0.264282 0.590515 -0.220032 0.730042 1441496860 0.262878 0.591309 -0.219482 0.730103 1441496860 0.262878 0.591309 -0.219482 0.730103 1441496860 0.262878 0.591309 -0.219482 0.730103 1441496860 0.262878 0.591309 -0.219482 0.730103 1441496861 0.262878 0.591309 -0.219482 0.730103 1441496861 0.262878 0.591309 -0.219482 0.730103 1441496861 0.260071 0.592957 -0.217529 0.730347 1441496861 0.260071 0.592957 -0.217529 0.730347 1441496861 0.260071 0.592957 -0.217529 0.730347 1441496861 0.260071 0.592957 -0.217529 0.730347 1441496861 0.260071 0.592957 -0.217529 0.730347 1441496861 0.260071 0.592957 -0.217529 0.730347 1441496861 0.257568 0.594543 -0.214661 0.730774 1441496861 0.257568 0.594543 -0.214661 0.730774 1441496861 0.257568 0.594543 -0.214661 0.730774 1441496861 0.257568 0.594543 -0.214661 0.730774 1441496861 0.257568 0.594543 -0.214661 0.730774 1441496861 0.257568 0.594543 -0.214661 0.730774 1441496861 0.257568 0.594543 -0.214661 0.730774 1441496861 0.258484 0.596069 -0.214233 0.729309 1441496861 0.258484 0.596069 -0.214233 0.729309 1441496861 0.258484 0.596069 -0.214233 0.729309 1441496861 0.258484 0.596069 -0.214233 0.729309 1441496861 0.258484 0.596069 -0.214233 0.729309 1441496861 0.258484 0.596069 -0.214233 0.729309 1441496861 0.263062 0.597107 -0.217346 0.725891 1441496861 0.263062 0.597107 -0.217346 0.725891 1441496861 0.263062 0.597107 -0.217346 0.725891 1441496861 0.263062 0.597107 -0.217346 0.725891 1441496861 0.263062 0.597107 -0.217346 0.725891 1441496861 0.263062 0.597107 -0.217346 0.725891 1441496861 0.267395 0.597290 -0.221313 0.722961 1441496861 0.267395 0.597290 -0.221313 0.722961 1441496861 0.267395 0.597290 -0.221313 0.722961 1441496861 0.267395 0.597290 -0.221313 0.722961 1441496861 0.267395 0.597290 -0.221313 0.722961 1441496861 0.267395 0.597290 -0.221313 0.722961 1441496861 0.267395 0.597290 -0.221313 0.722961 1441496861 0.270142 0.598450 -0.225403 0.719727 1441496861 0.270142 0.598450 -0.225403 0.719727 1441496861 0.270142 0.598450 -0.225403 0.719727 1441496861 0.270142 0.598450 -0.225403 0.719727 1441496861 0.270142 0.598450 -0.225403 0.719727 1441496861 0.271240 0.600281 -0.229309 0.716553 1441496861 0.271240 0.600281 -0.229309 0.716553 1441496861 0.271240 0.600281 -0.229309 0.716553 1441496861 0.271240 0.600281 -0.229309 0.716553 1441496861 0.271240 0.600281 -0.229309 0.716553 1441496861 
0.259399 0.595520 -0.213806 0.729614 1441496863 0.257874 0.593994 -0.211426 0.732056 1441496863 0.257874 0.593994 -0.211426 0.732056 1441496863 0.257874 0.593994 -0.211426 0.732056 1441496863 0.257874 0.593994 -0.211426 0.732056 1441496863 0.257874 0.593994 -0.211426 0.732056 1441496863 0.257874 0.593994 -0.211426 0.732056 1441496863 0.256470 0.592834 -0.209106 0.734131 1441496863 0.256470 0.592834 -0.209106 0.734131 1441496863 0.256470 0.592834 -0.209106 0.734131 1441496863 0.256470 0.592834 -0.209106 0.734131 1441496863 0.256470 0.592834 -0.209106 0.734131 1441496863 0.256470 0.592834 -0.209106 0.734131 1441496863 0.256104 0.592346 -0.207397 0.735107 1441496863 0.256104 0.592346 -0.207397 0.735107 1441496863 0.256104 0.592346 -0.207397 0.735107 1441496863 0.256104 0.592346 -0.207397 0.735107 1441496863 0.256104 0.592346 -0.207397 0.735107 1441496863 0.256104 0.592346 -0.207397 0.735107 1441496863 0.256104 0.592346 -0.207397 0.735107 1441496863 0.257446 0.591858 -0.206909 0.735229 1441496863 0.257446 0.591858 -0.206909 0.735229 1441496863 0.257446 0.591858 -0.206909 0.735229 1441496863 0.257446 0.591858 -0.206909 0.735229 1441496863 0.257446 0.591858 -0.206909 0.735229 1441496863 0.257446 0.591858 -0.206909 0.735229 1441496863 0.260559 0.591125 -0.208252 0.734314 1441496863 0.260559 0.591125 -0.208252 0.734314 1441496863 0.260559 0.591125 -0.208252 0.734314 1441496863 0.260559 0.591125 -0.208252 0.734314 1441496863 0.260559 0.591125 -0.208252 0.734314 1441496863 0.260559 0.591125 -0.208252 0.734314 1441496863 0.260559 0.591125 -0.208252 0.734314 1441496863 0.265442 0.590332 -0.212158 0.732117 1441496863 0.265442 0.590332 -0.212158 0.732117 1441496863 0.265442 0.590332 -0.212158 0.732117 1441496863 0.265442 0.590332 -0.212158 0.732117 1441496863 0.265442 0.590332 -0.212158 0.732117 1441496863 0.265442 0.590332 -0.212158 0.732117 1441496863 0.269897 0.589783 -0.216858 0.729492 1441496863 0.269897 0.589783 -0.216858 0.729492 1441496863 0.269897 0.589783 -0.216858 0.729492 1441496863 0.269897 0.589783 -0.216858 0.729492 1441496863 0.269897 0.589783 -0.216858 0.729492 1441496863 0.269897 0.589783 -0.216858 0.729492 1441496863 0.271729 0.590454 -0.219971 0.727356 1441496864 0.271729 0.590454 -0.219971 0.727356 1441496864 0.271729 0.590454 -0.219971 0.727356 1441496864 0.271729 0.590454 -0.219971 0.727356 1441496864 0.271729 0.590454 -0.219971 0.727356 1441496864 0.271729 0.590454 -0.219971 0.727356 1441496864 0.271729 0.590454 -0.219971 0.727356 1441496864 0.270447 0.592224 -0.221191 0.726013 1441496864 0.270447 0.592224 -0.221191 0.726013 1441496864 0.270447 0.592224 -0.221191 0.726013 1441496864 0.270447 0.592224 -0.221191 0.726013 1441496864 0.270447 0.592224 -0.221191 0.726013 1441496864 0.270447 0.592224 -0.221191 0.726013 1441496864 0.267700 0.594910 -0.220398 0.725098 1441496864 0.267700 0.594910 -0.220398 0.725098 1441496864 0.267700 0.594910 -0.220398 0.725098 1441496864 0.267700 0.594910 -0.220398 0.725098 1441496864 0.267700 0.594910 -0.220398 0.725098 1441496864 0.267700 0.594910 -0.220398 0.725098 1441496864 0.265198 0.598267 -0.219421 0.723572 1441496864 0.265198 0.598267 -0.219421 0.723572 1441496864 0.265198 0.598267 -0.219421 0.723572 1441496864 0.265198 0.598267 -0.219421 0.723572 1441496864 0.265198 0.598267 -0.219421 0.723572 1441496864 0.263245 0.601563 -0.218750 0.721680 1441496864 0.263245 0.601563 -0.218750 0.721680 1441496864 0.263245 0.601563 -0.218750 0.721680 1441496864 0.263245 0.601563 -0.218750 0.721680 1441496864 0.263245 0.601563 -0.218750 0.721680 1441496864 0.263245 0.601563 -0.218750 0.721680 1441496864 0.263245 0.601563 -0.218750 0.721680 1441496864 0.261841 0.604248 -0.218445 0.720093 1441496864 0.261841 0.604248 -0.218445 0.720093 1441496864 0.261841 0.604248 -0.218445 0.720093 1441496864 0.261841 0.604248 -0.218445 0.720093 1441496864 0.261841 0.604248 -0.218445 0.720093 1441496864 0.261841 0.604248 -0.218445 0.720093 1441496864 0.261169 0.606567 -0.218567 0.718384 1441496864 0.261169 0.606567 -0.218567 0.718384 1441496864 0.261169 0.606567 -0.218567 0.718384 1441496864 0.261169 0.606567 -0.218567 0.718384 1441496864 0.261169 0.606567 -0.218567 0.718384 1441496864 0.261169 0.606567 -0.218567 0.718384 1441496864 0.261536 0.608032 -0.219360 0.716736 1441496864 0.261536 0.608032 -0.219360 0.716736 1441496864 0.261536 0.608032 -0.219360 0.716736 1441496864 0.261536 0.608032 -0.219360 0.716736 1441496864 0.261536 0.608032 -0.219360 0.716736 1441496864 0.262695 0.609497 -0.221069 0.714539 1441496864 0.262695 0.609497 -0.221069 0.714539 1441496864 0.262695 0.609497 -0.221069 0.714539 1441496864 0.262695 0.609497 -0.221069 0.714539 1441496864 0.262695 0.609497 -0.221069 0.714539 1441496864 0.262695 0.609497 -0.221069 0.714539 1441496864 0.266052 0.610779 -0.224243 0.711182 1441496864 0.266052 0.610779 -0.224243 0.711182 1441496864 0.266052 0.610779 -0.224243 0.711182 1441496864 0.266052 0.610779 -0.224243 0.711182 1441496864 0.266052 0.610779 -0.224243 0.711182 1441496864 0.266052 0.610779 -0.224243 0.711182 1441496864 0.266052 0.610779 -0.224243 0.711182 1441496864 0.270020 0.611023 -0.227661 0.708374 1441496864 0.270020 0.611023 -0.227661 0.708374 1441496864 0.270020 0.611023 -0.227661 0.708374 1441496864 0.270020 0.611023 -0.227661 0.708374 1441496864 0.270020 0.611023 -0.227661 0.708374 1441496864 0.270020 0.611023 -0.227661 0.708374 1441496864 0.272766 0.611206 -0.229614 0.706543 1441496864 0.272766 0.611206 -0.229614 0.706543 1441496864 0.272766 0.611206 -0.229614 0.706543 1441496864 0.272766 0.611206 -0.229614 0.706543 1441496864 0.272766 0.611206 -0.229614 0.706543 1441496864 0.272766 0.611206 -0.229614 0.706543 1441496864 0.275085 0.610046 -0.231628 0.705994 1441496864 0.275085 0.610046 -0.231628 0.705994 1441496864 0.275085 0.610046 -0.231628 0.705994 1441496864 0.275085 0.610046 -0.231628 0.705994 1441496864 0.275085 0.610046 -0.231628 0.705994 1441496864 0.275085 0.610046 -0.231628 0.705994 1441496864 0.275085 0.610046 -0.231628 0.705994 1441496864 0.275208 0.608215 -0.232605 0.707214 1441496864 0.275208 0.608215 -0.232605 0.707214 1441496864 0.275208 0.608215 -0.232605 0.707214 1441496864 0.275208 0.608215 -0.232605 0.707214 1441496864 0.275208 0.608215 -0.232605 0.707214 1441496864 0.270569 0.609070 -0.229858 0.709167 1441496864 0.270569 0.609070 -0.229858 0.709167 1441496864 0.270569 0.609070 -0.229858 0.709167 1441496864 0.270569 0.609070 -0.229858 0.709167 1441496864 0.270569 0.609070 -0.229858 0.709167 1441496864 0.270569 0.609070 -0.229858 0.709167 1441496864 0.270569 0.609070 -0.229858 0.709167 1441496864 0.263428 0.611328 -0.224426 0.711670 1441496864 0.263428 0.611328 -0.224426 0.711670 1441496864 0.263428 0.611328 -0.224426 0.711670 1441496864 0.263428 0.611328 -0.224426 0.711670 1441496864 0.263428 0.611328 -0.224426 0.711670 1441496864 0.258728 0.611938 -0.218689 0.714600 1441496864 0.258728 0.611938 -0.218689 0.714600 1441496864 0.258728 0.611938 -0.218689 0.714600 1441496864 0.258728 0.611938 -0.218689 0.714600 1441496864 0.258728 0.611938 -0.218689 0.714600 1441496864 0.258484 0.610901 -0.215881 0.716431 1441496864 0.258484 0.610901 -0.215881 0.716431 1441496864 0.258484 0.610901 -0.215881 0.716431 1441496864 0.258484 0.610901 -0.215881 0.716431 1441496864 0.258484 0.610901 -0.215881 0.716431 1441496864 0.261841 0.609070 -0.216614 0.716553 1441496864 0.261841 0.609070 -0.216614 0.716553 1441496864 0.261841 0.609070 -0.216614 0.716553 1441496865 0.261841 0.609070 -0.216614 0.716553 1441496865 0.261841 0.609070 -0.216614 0.716553 1441496865 0.261841 0.609070 -0.216614 0.716553 1441496865 0.261841 0.609070 -0.216614 0.716553 1441496865 0.266479 0.607117 -0.219055 0.715759 1441496865 0.266479 0.607117 -0.219055 0.715759 1441496865 0.266479 0.607117 -0.219055 0.715759 1441496865 0.266479 0.607117 -0.219055 0.715759 1441496865 0.266479 0.607117 -0.219055 0.715759 1441496865 0.266479 0.607117 -0.219055 0.715759 1441496865 0.271484 0.604858 -0.222839 0.714600 1441496865 0.271484 0.604858 -0.222839 0.714600 1441496865 0.271484 0.604858 -0.222839 0.714600 1441496865 0.271484 0.604858 -0.222839 0.714600 1441496865 0.271484 0.604858 -0.222839 0.714600 1441496865 0.271484 0.604858 -0.222839 0.714600 1441496865 0.275146 0.602844 -0.226013 0.713928 1441496865 0.275146 0.602844 -0.226013 0.713928 1441496865 0.275146 0.602844 -0.226013 0.713928 1441496865 0.275146 0.602844 -0.226013 0.713928 1441496865 0.274414 0.599731 -0.226929 0.716553 1441496865 0.274414 0.599731 -0.226929 0.716553 1441496865 0.274414 0.599731 -0.226929 0.716553 1441496865 0.274414 0.599731 -0.226929 0.716553 1441496865 0.274292 0.599670 -0.226868 0.716675 1441496865 0.274292 0.599670 -0.226868 0.716675 1441496865 0.274292 0.599670 -0.226868 0.716675 1441496865 0.274292 0.599670 -0.226868 0.716675 1441496865 0.274292 0.599670 -0.226868 0.716675 1441496865 0.274292 0.599670 -0.226868 0.716675 1441496865 0.273804 0.599365 -0.226135 0.717346 1441496865 0.273804 0.599365 -0.226135 0.717346 1441496865 0.273804 0.599365 -0.226135 0.717346 1441496865 0.273804 0.599365 -0.226135 0.717346 1441496865 0.273804 0.599365 -0.226135 0.717346 1441496865 0.273804 0.599365 -0.226135 0.717346 1441496865 0.273804 0.599365 -0.226135 0.717346 1441496865 0.273865 0.599304 -0.226196 0.717346 1441496865 0.273865 0.599304 -0.226196 0.717346 1441496865 0.273865 0.599304 -0.226196 0.717346 1441496865 0.273865 0.599304 -0.226196 0.717346 1441496865 0.273865 0.599304 -0.226196 0.717346 1441496865 0.273865 0.599304 -0.226196 0.717346 1441496865 0.273499 0.599304 -0.225708 0.717590 1441496865 0.273499 0.599304 -0.225708 0.717590 1441496865 0.273499 0.599304 -0.225708 0.717590 1441496865 0.273499 0.599304 -0.225708 0.717590 1441496865 0.273499 0.599304 -0.225708 0.717590 1441496865 0.273499 0.599304 -0.225708 0.717590 1441496865 0.273499 0.598633 -0.225098 0.718384 1441496865 0.273499 0.598633 -0.225098 0.718384 1441496865 0.273499 0.598633 -0.225098 0.718384 1441496865 0.273499 0.598633 -0.225098 0.718384 1441496865 0.273499 0.598633 -0.225098 0.718384 1441496865 0.273499 0.598633 -0.225098 0.718384 1441496865 0.273682 0.597412 -0.224731 0.719421 1441496865 0.273682 0.597412 -0.224731 0.719421 1441496865 0.273682 0.597412 -0.224731 0.719421 1441496865 0.273682 0.597412 -0.224731 0.719421 1441496865 0.273682 0.597412 -0.224731 0.719421 1441496865 0.273682 0.597412 -0.224731 0.719421 1441496865 0.273682 0.597412 -0.224731 0.719421 1441496865 0.274658 0.596924 -0.225098 0.719360 1441496865 0.274658 0.596924 -0.225098 0.719360 1441496865 0.274658 0.596924 -0.225098 0.719360 1441496865 0.274658 0.596924 -0.225098 0.719360 1441496865 0.274658 0.596924 -0.225098 0.719360 1441496865 0.274658 0.596924 -0.225098 0.719360 1441496865 0.276123 0.596558 -0.225403 0.718994 1441496865 0.276123 0.596558 -0.225403 0.718994 1441496865 0.276123 0.596558 -0.225403 0.718994 1441496865 0.276123 0.596558 -0.225403 0.718994 1441496865 0.276123 0.596558 -0.225403 0.718994 1441496865 0.276123 0.596558 -0.225403 0.718994 1441496865 0.277893 0.596436 -0.226013 0.718262 1441496865 0.277893 0.596436 -0.226013 0.718262 1441496865 0.277893 0.596436 -0.226013 0.718262 1441496865 0.277893 0.596436 -0.226013 0.718262 1441496865 0.277893 0.596436 -0.226013 0.718262 1441496865 0.277893 0.596436 -0.226013 0.718262 1441496865 0.277893 0.596436 -0.226013 0.718262 1441496865 0.280396 0.595581 -0.227783 0.717407 1441496865 0.280396 0.595581 -0.227783 0.717407 1441496865 0.280396 0.595581 -0.227783 0.717407 1441496865 0.280396 0.595581 -0.227783 0.717407 1441496865 0.280396 0.595581 -0.227783 0.717407 1441496865 0.280396 0.595581 -0.227783 0.717407 1441496865 0.280396 0.595581 -0.227783 0.717407 1441496865 0.280151 0.595154 -0.227478 0.717957 1441496865 0.280151 0.595154 -0.227478 0.717957 1441496865 0.280151 0.595154 -0.227478 0.717957 1441496865 0.280151 0.595154 -0.227478 0.717957 1441496865 0.280151 0.595154 -0.227478 0.717957 1441496865 0.280151 0.595154 -0.227478 0.717957 1441496865 0.279541 0.594421 -0.226990 0.718994 1441496865 0.279541 0.594421 -0.226990 0.718994 1441496865 0.279541 0.594421 -0.226990 0.718994 1441496866 0.279541 0.594421 -0.226990 0.718994 1441496866 0.279541 0.594421 -0.226990 0.718994 1441496866 0.279541 0.594421 -0.226990 0.718994 1441496866 0.279114 0.592957 -0.226257 0.720520 1441496866 0.279114 0.592957 -0.226257 0.720520 1441496866 0.279114 0.592957 -0.226257 0.720520 1441496866 0.279114 0.592957 -0.226257 0.720520 1441496866 0.279114 0.592957 -0.226257 0.720520 1441496866 0.279114 0.592957 -0.226257 0.720520 1441496866 0.279114 0.592957 -0.226257 0.720520 1441496866 0.278259 0.591187 -0.224731 0.722839 1441496866 0.278259 0.591187 -0.224731 0.722839 1441496866 0.278259 0.591187 -0.224731 0.722839 1441496866 0.278259 0.591187 -0.224731 0.722839 1441496866 0.278259 0.591187 -0.224731 0.722839 1441496866 0.278259 0.591187 -0.224731 0.722839 1441496866 0.276794 0.589722 -0.222961 0.725159 1441496866 0.276794 0.589722 -0.222961 0.725159 1441496866 0.276794 0.589722 -0.222961 0.725159 1441496866 0.276794 0.589722 -0.222961 0.725159 1441496866 0.276794 0.589722 -0.222961 0.725159 1441496866 0.276794 0.589722 -0.222961 0.725159 1441496866 0.276794 0.589722 -0.222961 0.725159 1441496866 0.275574 0.588440 -0.221130 0.727173 1441496866 0.275574 0.588440 -0.221130 0.727173 1441496866 0.275574 0.588440 -0.221130 0.727173 1441496866 0.275574 0.588440 -0.221130 0.727173 1441496866 0.275574 0.588440 -0.221130 0.727173 1441496866 0.275574 0.588440 -0.221130 0.727173 1441496866 0.274536 0.587219 -0.219177 0.729187 1441496866 0.274536 0.587219 -0.219177 0.729187 1441496866 0.274536 0.587219 -0.219177 0.729187 1441496866 0.274536 0.587219 -0.219177 0.729187 1441496866 0.274536 0.587219 -0.219177 0.729187 1441496866 0.274536 0.587219 -0.219177 0.729187 1441496866 0.274719 0.586548 -0.218262 0.729919 1441496866 0.274719 0.586548 -0.218262 0.729919 1441496866 0.274719 0.586548 -0.218262 0.729919 1441496866 0.274719 0.586548 -0.218262 0.729919 1441496866 0.274719 0.586548 -0.218262 0.729919 1441496866 0.274719 0.586548 -0.218262 0.729919 1441496866 0.274719 0.586548 -0.218262 0.729919 1441496866 0.276550 0.586243 -0.219116 0.729248 1441496866 0.276550 0.586243 -0.219116 0.729248 1441496866 0.276550 0.586243 -0.219116 0.729248 1441496866 0.276550 0.586243 -0.219116 0.729248 1441496866 0.276550 0.586243 -0.219116 0.729248 1441496866 0.276550 0.586243 -0.219116 0.729248 1441496866 0.278748 0.585999 -0.220703 0.728088 1441496866 0.278748 0.585999 -0.220703 0.728088 1441496866 0.278748 0.585999 -0.220703 0.728088 1441496866 0.278748 0.585999 -0.220703 0.728088 1441496866 0.278748 0.585999 -0.220703 0.728088 1441496866 0.278748 0.585999 -0.220703 0.728088 1441496866 0.278748 0.585999 -0.220703 0.728088 1441496866 0.280212 0.585571 -0.222534 0.727295 1441496866 0.280212 0.585571 -0.222534 0.727295 1441496866 0.280212 0.585571 -0.222534 0.727295 1441496866 0.280212 0.585571 -0.222534 0.727295 1441496866 0.280212 0.585571 -0.222534 0.727295 1441496866 0.280212 0.585571 -0.222534 0.727295 1441496866 0.279907 0.584961 -0.222900 0.727783 1441496866 0.279907 0.584961 -0.222900 0.727783 1441496866 0.279907 0.584961 -0.222900 0.727783 1441496866 0.279907 0.584961 -0.222900 0.727783 1441496866 0.279907 0.584961 -0.222900 0.727783 1441496866 0.279907 0.584961 -0.222900 0.727783 1441496866 0.278809 0.583984 -0.222168 0.729248 1441496866 0.278809 0.583984 -0.222168 0.729248 1441496866 0.278809 0.583984 -0.222168 0.729248 1441496866 0.278809 0.583984 -0.222168 0.729248 1441496866 0.278809 0.583984 -0.222168 0.729248 1441496866 0.278809 0.583984 -0.222168 0.729248 1441496866 0.277710 0.583679 -0.221375 0.730164 1441496866 0.277710 0.583679 -0.221375 0.730164 1441496866 0.277710 0.583679 -0.221375 0.730164 1441496866 0.277710 0.583679 -0.221375 0.730164 1441496866 0.277710 0.583679 -0.221375 0.730164 1441496866 0.277710 0.583679 -0.221375 0.730164 1441496866 0.277710 0.583679 -0.221375 0.730164 1441496866 0.276978 0.584412 -0.220825 0.730042 1441496866 0.276978 0.584412 -0.220825 0.730042 1441496866 0.276978 0.584412 -0.220825 0.730042 1441496866 0.276978 0.584412 -0.220825 0.730042 1441496866 0.276978 0.584412 -0.220825 0.730042 1441496866 0.276978 0.584412 -0.220825 0.730042 1441496866 0.276611 0.585205 -0.220825 0.729492 1441496866 0.276611 0.585205 -0.220825 0.729492 1441496866 0.276611 0.585205 -0.220825 0.729492 1441496866 0.276611 0.585205 -0.220825 0.729492 1441496866 0.276611 0.585205 -0.220825 0.729492 1441496866 0.276611 0.585205 -0.220825 0.729492 1441496866 0.276672 0.586426 -0.221191 0.728394 1441496866 0.276672 0.586426 -0.221191 0.728394 1441496866 0.276672 0.586426 -0.221191 0.728394 1441496866 0.276672 0.586426 -0.221191 0.728394 1441496866 0.276672 0.586426 -0.221191 0.728394 1441496866 0.275757 0.588806 -0.220947 0.726868 1441496866 0.275757 0.588806 -0.220947 0.726868 1441496866 0.275757 0.588806 -0.220947 0.726868 1441496866 0.275757 0.588806 -0.220947 0.726868 1441496866 0.275757 0.588806 -0.220947 0.726868 1441496866 0.275757 0.588806 -0.220947 0.726868 1441496866 0.275269 0.591431 -0.221313 0.724792 1441496866 0.275269 0.591431 -0.221313 0.724792 1441496866 0.275269 0.591431 -0.221313 0.724792 1441496866 0.275269 0.591431 -0.221313 0.724792 1441496866 0.275269 0.591431 -0.221313 0.724792 1441496866 0.275269 0.591431 -0.221313 0.724792 1441496866 0.276123 0.593567 -0.223145 0.722168 1441496866 0.276123 0.593567 -0.223145 0.722168 1441496866 0.276123 0.593567 -0.223145 0.722168 1441496866 0.276123 0.593567 -0.223145 0.722168 1441496866 0.276123 0.593567 -0.223145 0.722168 1441496866 0.276123 0.593567 -0.223145 0.722168 1441496867 0.276123 0.593567 -0.223145 0.722168 1441496867 0.276794 0.595764 -0.224915 0.719604 1441496867 0.276794 0.595764 -0.224915 0.719604 1441496867 0.276794 0.595764 -0.224915 0.719604 1441496867 0.276794 0.595764 -0.224915 0.719604 1441496867 0.276794 0.595764 -0.224915 0.719604 1441496867 0.276794 0.595764 -0.224915 0.719604 1441496867 0.276184 0.597717 -0.225403 0.718018 1441496867 0.276184 0.597717 -0.225403 0.718018 1441496867 0.276184 0.597717 -0.225403 0.718018 1441496867 0.276184 0.597717 -0.225403 0.718018 1441496867 0.276184 0.597717 -0.225403 0.718018 1441496867 0.276184 0.597717 -0.225403 0.718018 1441496867 0.274780 0.599487 -0.224976 0.717224 1441496867 0.274780 0.599487 -0.224976 0.717224 1441496867 0.274780 0.599487 -0.224976 0.717224 1441496867 0.274780 0.599487 -0.224976 0.717224 1441496867 0.274780 0.599487 -0.224976 0.717224 1441496867 0.274780 0.599487 -0.224976 0.717224 1441496867 0.274231 0.600403 -0.225281 0.716553 1441496867 0.274231 0.600403 -0.225281 0.716553 1441496867 0.274231 0.600403 -0.225281 0.716553 1441496867 0.274231 0.600403 -0.225281 0.716553 1441496867 0.274231 0.600403 -0.225281 0.716553 1441496867 0.274231 0.600403 -0.225281 0.716553 1441496867 0.274231 0.600403 -0.225281 0.716553 1441496867 0.275330 0.599854 -0.226807 0.716125 1441496867 0.275330 0.599854 -0.226807 0.716125 1441496867 0.275330 0.599854 -0.226807 0.716125 1441496867 0.275330 0.599854 -0.226807 0.716125 1441496867 0.275330 0.599854 -0.226807 0.716125 1441496867 0.275330 0.599854 -0.226807 0.716125 1441496867 0.273254 0.600830 -0.226440 0.716187 1441496867 0.273254 0.600830 -0.226440 0.716187 1441496867 0.273254 0.600830 -0.226440 0.716187 1441496867 0.273254 0.600830 -0.226440 0.716187 1441496867 0.273254 0.600830 -0.226440 0.716187 1441496867 0.273254 0.600830 -0.226440 0.716187 1441496867 0.273254 0.600830 -0.226440 0.716187 1441496867 0.268066 0.603821 -0.224304 0.716309 1441496867 0.268066 0.603821 -0.224304 0.716309 1441496867 0.268066 0.603821 -0.224304 0.716309 1441496867 0.268066 0.603821 -0.224304 0.716309 1441496867 0.268066 0.603821 -0.224304 0.716309 1441496867 0.264526 0.605835 -0.221924 0.716675 1441496867 0.264526 0.605835 -0.221924 0.716675 1441496867 0.264526 0.605835 -0.221924 0.716675 1441496867 0.264526 0.605835 -0.221924 0.716675 1441496867 0.264526 0.605835 -0.221924 0.716675 1441496867 0.264526 0.605835 -0.221924 0.716675 1441496867 0.264526 0.605835 -0.221924 0.716675 1441496867 0.261353 0.608154 -0.219727 0.716553 1441496867 0.261353 0.608154 -0.219727 0.716553 1441496867 0.261353 0.608154 -0.219727 0.716553 1441496867 0.261353 0.608154 -0.219727 0.716553 1441496867 0.261353 0.608154 -0.219727 0.716553 1441496867 0.261353 0.608154 -0.219727 0.716553 1441496867 0.259644 0.610352 -0.217590 0.715942 1441496867 0.259644 0.610352 -0.217590 0.715942 1441496867 0.259644 0.610352 -0.217590 0.715942 1441496867 0.259644 0.610352 -0.217590 0.715942 1441496867 0.260071 0.612122 -0.217102 0.714478 1441496867 0.260071 0.612122 -0.217102 0.714478 1441496867 0.260071 0.612122 -0.217102 0.714478 1441496867 0.260071 0.612122 -0.217102 0.714478 1441496867 0.260071 0.612122 -0.217102 0.714478 1441496867 0.260071 0.612122 -0.217102 0.714478 1441496867 0.260071 0.612122 -0.217102 0.714478 1441496867 0.261963 0.613159 -0.218140 0.712585 1441496867 0.261963 0.613159 -0.218140 0.712585 1441496867 0.261963 0.613159 -0.218140 0.712585 1441496867 0.261963 0.613159 -0.218140 0.712585 1441496867 0.261963 0.613159 -0.218140 0.712585 1441496867 0.261963 0.613159 -0.218140 0.712585 1441496867 0.265503 0.613281 -0.221130 0.710205 1441496867 0.265503 0.613281 -0.221130 0.710205 1441496867 0.265503 0.613281 -0.221130 0.710205 1441496867 0.265503 0.613281 -0.221130 0.710205 1441496867 0.265503 0.613281 -0.221130 0.710205 1441496867 0.265503 0.613281 -0.221130 0.710205 1441496867 0.268738 0.612793 -0.224731 0.708252 1441496867 0.268738 0.612793 -0.224731 0.708252 1441496867 0.268738 0.612793 -0.224731 0.708252 1441496867 0.268738 0.612793 -0.224731 0.708252 1441496867 0.268738 0.612793 -0.224731 0.708252 1441496867 0.268738 0.612793 -0.224731 0.708252 1441496867 0.269714 0.612000 -0.226379 0.708069 1441496867 0.269714 0.612000 -0.226379 0.708069 1441496867 0.269714 0.612000 -0.226379 0.708069 1441496867 0.269714 0.612000 -0.226379 0.708069 1441496867 0.269714 0.612000 -0.226379 0.708069 1441496867 0.269714 0.612000 -0.226379 0.708069 1441496867 0.269714 0.612000 -0.226379 0.708069 1441496867 0.268555 0.611511 -0.226074 0.709045 1441496867 0.268555 0.611511 -0.226074 0.709045 1441496867 0.268555 0.611511 -0.226074 0.709045 1441496867 0.268555 0.611511 -0.226074 0.709045 1441496867 0.268555 0.611511 -0.226074 0.709045 1441496867 0.268555 0.611511 -0.226074 0.709045 1441496867 0.267029 0.611511 -0.225098 0.709900 1441496867 0.267029 0.611511 -0.225098 0.709900 1441496867 0.267029 0.611511 -0.225098 0.709900 1441496867 0.267029 0.611511 -0.225098 0.709900 1441496867 0.267029 0.611511 -0.225098 0.709900 1441496867 0.267029 0.611511 -0.225098 0.709900 1441496867 0.267029 0.611511 -0.225098 0.709900 1441496867 0.265503 0.612000 -0.223816 0.710510 1441496867 0.265503 0.612000 -0.223816 0.710510 1441496867 0.265503 0.612000 -0.223816 0.710510 1441496867 0.265503 0.612000 -0.223816 0.710510 1441496867 0.265503 0.612000 -0.223816 0.710510 1441496867 0.265503 0.612000 -0.223816 0.710510 1441496868 0.264465 0.612427 -0.222717 0.710876 1441496868 0.264465 0.612427 -0.222717 0.710876 1441496868 0.264465 0.612427 -0.222717 0.710876 1441496868 0.264465 0.612427 -0.222717 0.710876 1441496868 0.264465 0.612427 -0.222717 0.710876 1441496868 0.264465 0.612427 -0.222717 0.710876 1441496868 0.264282 0.612610 -0.222107 0.710938 1441496868 0.264282 0.612610 -0.222107 0.710938 1441496868 0.264282 0.612610 -0.222107 0.710938 1441496868 0.264282 0.612610 -0.222107 0.710938 1441496868 0.264282 0.612610 -0.222107 0.710938 1441496868 0.264282 0.612610 -0.222107 0.710938 1441496868 0.265198 0.611816 -0.222046 0.711304 1441496868 0.265198 0.611816 -0.222046 0.711304 1441496868 0.265198 0.611816 -0.222046 0.711304 1441496868 0.265198 0.611816 -0.222046 0.711304 1441496868 0.265198 0.611816 -0.222046 0.711304 1441496868 0.265198 0.611816 -0.222046 0.711304 1441496868 0.266113 0.611084 -0.222107 0.711548 1441496868 0.266113 0.611084 -0.222107 0.711548 1441496868 0.266113 0.611084 -0.222107 0.711548 1441496868 0.266113 0.611084 -0.222107 0.711548 1441496868 0.266113 0.611084 -0.222107 0.711548 1441496868 0.266296 0.610168 -0.221741 0.712402 1441496868 0.266296 0.610168 -0.221741 0.712402 1441496868 0.266296 0.610168 -0.221741 0.712402 1441496868 0.266296 0.610168 -0.221741 0.712402 1441496868 0.266296 0.610168 -0.221741 0.712402 1441496868 0.266235 0.609802 -0.221130 0.712952 1441496868 0.266235 0.609802 -0.221130 0.712952 1441496868 0.266235 0.609802 -0.221130 0.712952 1441496868 0.266235 0.609802 -0.221130 0.712952 1441496868 0.266235 0.609802 -0.221130 0.712952 1441496868 0.266235 0.609802 -0.221130 0.712952 1441496868 0.266235 0.609802 -0.221130 0.712952 1441496868 0.266418 0.609619 -0.221313 0.712952 1441496868 0.266418 0.609619 -0.221313 0.712952 1441496868 0.266418 0.609619 -0.221313 0.712952 1441496868 0.266418 0.609619 -0.221313 0.712952 1441496868 0.266052 0.609680 -0.220581 0.713318 1441496868 0.266052 0.609680 -0.220581 0.713318 1441496868 0.266052 0.609680 -0.220581 0.713318 1441496868 0.266052 0.609680 -0.220581 0.713318 1441496868 0.266052 0.609680 -0.220581 0.713318 1441496868 0.266052 0.609680 -0.220581 0.713318 1441496868 0.266052 0.609314 -0.220215 0.713684 1441496868 0.266052 0.609314 -0.220215 0.713684 1441496868 0.266052 0.609314 -0.220215 0.713684 1441496868 0.266724 0.608765 -0.220093 0.713989 1441496868 0.266724 0.608765 -0.220093 0.713989 1441496868 0.266724 0.608765 -0.220093 0.713989 1441496868 0.266724 0.608765 -0.220093 0.713989 1441496868 0.268372 0.607422 -0.221375 0.714050 1441496868 0.268372 0.607422 -0.221375 0.714050 1441496868 0.268372 0.607422 -0.221375 0.714050 1441496868 0.268372 0.607422 -0.221375 0.714050 1441496868 0.268372 0.607422 -0.221375 0.714050 1441496868 0.268372 0.607422 -0.221375 0.714050 1441496868 0.268372 0.607422 -0.221375 0.714050 1441496868 0.268738 0.606323 -0.221252 0.714966 1441496868 0.268738 0.606323 -0.221252 0.714966 1441496868 0.268738 0.606323 -0.221252 0.714966 1441496868 0.268738 0.606323 -0.221252 0.714966 1441496868 0.266724 0.605469 -0.219116 0.717041 1441496868 0.266724 0.605469 -0.219116 0.717041 1441496868 0.264404 0.604431 -0.216614 0.719543 1441496868 0.264404 0.604431 -0.216614 0.719543 1441496868 0.264404 0.604431 -0.216614 0.719543 1441496868 0.264404 0.604431 -0.216614 0.719543 1441496868 0.264404 0.604431 -0.216614 0.719543 1441496868 0.263672 0.602783 -0.214600 0.721802 1441496868 0.263672 0.602783 -0.214600 0.721802 1441496868 0.263672 0.602783 -0.214600 0.721802 1441496868 0.263672 0.602783 -0.214600 0.721802 1441496868 0.263672 0.602783 -0.214600 0.721802 1441496868 0.263672 0.602783 -0.214600 0.721802 1441496868 0.264099 0.601013 -0.213562 0.723450 1441496868 0.264099 0.601013 -0.213562 0.723450 1441496868 0.264099 0.601013 -0.213562 0.723450 1441496868 0.264099 0.601013 -0.213562 0.723450 1441496868 0.264099 0.601013 -0.213562 0.723450 1441496868 0.264099 0.601013 -0.213562 0.723450 1441496868 0.264099 0.601013 -0.213562 0.723450 1441496868 0.266174 0.599121 -0.213867 0.724182 1441496868 0.266174 0.599121 -0.213867 0.724182 1441496868 0.266174 0.599121 -0.213867 0.724182 1441496868 0.266174 0.599121 -0.213867 0.724182 1441496868 0.266174 0.599121 -0.213867 0.724182 1441496868 0.270203 0.597595 -0.215393 0.723450 1441496868 0.270203 0.597595 -0.215393 0.723450 1441496868
[truncated: 165,703 more chars]
