# Supplementary material for: Quaternion-Based Gesture Recognition Using Wireless Wearable Motion Capture Sensors
Source: Sensors (Basel). 2016 Apr 28;16(5):605. doi: 10.3390/s16050605 (PMC4883296; doi:10.3390/s16050605)
Supplement: Supplementary file 1 [file sensors-16-00605-s001.zip › MultiSensorGestureData/P1/5. Block/Training15.txt]

0.631470 -0.288940 -0.699524 0.168457 1441496987 0.631470 -0.288940 -0.699524 0.168457 1441496987 0.631470 -0.288940 -0.699524 0.168457 1441496987 0.559875 -0.334473 -0.707214 0.272949 1441496987 0.559875 -0.334473 -0.707214 0.272949 1441496987 0.559875 -0.334473 -0.707214 0.272949 1441496987 0.559875 -0.334473 -0.707214 0.272949 1441496987 0.559875 -0.334473 -0.707214 0.272949 1441496987 0.559875 -0.334473 -0.707214 0.272949 1441496987 0.460327 -0.381836 -0.704651 0.381714 1441496987 0.460327 -0.381836 -0.704651 0.381714 1441496987 0.460327 -0.381836 -0.704651 0.381714 1441496987 0.460327 -0.381836 -0.704651 0.381714 1441496987 0.337708 -0.423950 -0.684692 0.487305 1441496987 0.337708 -0.423950 -0.684692 0.487305 1441496987 0.337708 -0.423950 -0.684692 0.487305 1441496987 0.337708 -0.423950 -0.684692 0.487305 1441496987 0.337708 -0.423950 -0.684692 0.487305 1441496987 0.337708 -0.423950 -0.684692 0.487305 1441496987 0.212036 -0.452026 -0.634277 0.590271 1441496987 0.212036 -0.452026 -0.634277 0.590271 1441496987 0.212036 -0.452026 -0.634277 0.590271 1441496987 0.212036 -0.452026 -0.634277 0.590271 1441496987 0.099548 -0.465637 -0.560242 0.677795 1441496987 0.099548 -0.465637 -0.560242 0.677795 1441496987 0.099548 -0.465637 -0.560242 0.677795 1441496987 0.099548 -0.465637 -0.560242 0.677795 1441496987 0.099548 -0.465637 -0.560242 0.677795 1441496987 0.099548 -0.465637 -0.560242 0.677795 1441496987 0.008606 -0.469727 -0.478455 0.741882 1441496987 0.008606 -0.469727 -0.478455 0.741882 1441496987 0.008606 -0.469727 -0.478455 0.741882 1441496987 0.008606 -0.469727 -0.478455 0.741882 1441496987 0.008606 -0.469727 -0.478455 0.741882 1441496987 0.008606 -0.469727 -0.478455 0.741882 1441496987 -0.052734 -0.464600 -0.415771 0.780090 1441496987 -0.052734 -0.464600 -0.415771 0.780090 1441496987 -0.052734 -0.464600 -0.415771 0.780090 1441496987 -0.052734 -0.464600 -0.415771 0.780090 1441496987 -0.052734 -0.464600 -0.415771 0.780090 1441496987 -0.052734 -0.464600 -0.415771 0.780090 1441496987 -0.070801 -0.465576 -0.373230 0.799316 1441496987 -0.070801 -0.465576 -0.373230 0.799316 1441496987 -0.070801 -0.465576 -0.373230 0.799316 1441496987 -0.070801 -0.465576 -0.373230 0.799316 1441496987 -0.070801 -0.465576 -0.373230 0.799316 1441496987 -0.070801 -0.465576 -0.373230 0.799316 1441496987 -0.070801 -0.465576 -0.373230 0.799316 1441496987 -0.070801 -0.465576 -0.373230 0.799316 1441496987 -0.049255 -0.473450 -0.351135 0.806335 1441496987 -0.049255 -0.473450 -0.351135 0.806335 1441496987 -0.049255 -0.473450 -0.351135 0.806335 1441496987 -0.049255 -0.473450 -0.351135 0.806335 1441496987 -0.049255 -0.473450 -0.351135 0.806335 1441496987 -0.049255 -0.473450 -0.351135 0.806335 1441496987 0.011414 -0.484741 -0.361694 0.796265 1441496988 0.011414 -0.484741 -0.361694 0.796265 1441496988 0.011414 -0.484741 -0.361694 0.796265 1441496988 0.011414 -0.484741 -0.361694 0.796265 1441496988 0.011414 -0.484741 -0.361694 0.796265 1441496988 0.011414 -0.484741 -0.361694 0.796265 1441496988 0.107727 -0.486694 -0.412170 0.762634 1441496988 0.107727 -0.486694 -0.412170 0.762634 1441496988 0.107727 -0.486694 -0.412170 0.762634 1441496988 0.107727 -0.486694 -0.412170 0.762634 1441496988 0.107727 -0.486694 -0.412170 0.762634 1441496988 0.107727 -0.486694 -0.412170 0.762634 1441496988 0.230225 -0.475830 -0.495972 0.688904 1441496988 0.230225 -0.475830 -0.495972 0.688904 1441496988 0.230225 -0.475830 -0.495972 0.688904 1441496988 0.230225 -0.475830 -0.495972 0.688904 1441496988 0.366394 -0.444824 -0.583130 0.572632 1441496988 0.366394 -0.444824 -0.583130 0.572632 1441496988 0.366394 -0.444824 -0.583130 0.572632 1441496988 0.366394 -0.444824 -0.583130 0.572632 1441496988 0.492065 -0.395752 -0.649414 0.423706 1441496988 0.492065 -0.395752 -0.649414 0.423706 1441496988 0.492065 -0.395752 -0.649414 0.423706 1441496988 0.492065 -0.395752 -0.649414 0.423706 1441496988 0.492065 -0.395752 -0.649414 0.423706 1441496988 0.492065 -0.395752 -0.649414 0.423706 1441496988 0.595276 -0.334656 -0.678528 0.270752 1441496988 0.595276 -0.334656 -0.678528 0.270752 1441496988 0.595276 -0.334656 -0.678528 0.270752 1441496988 0.595276 -0.334656 -0.678528 0.270752 1441496988 0.595276 -0.334656 -0.678528 0.270752 1441496988 0.595276 -0.334656 -0.678528 0.270752 1441496988 0.671082 -0.262390 -0.680847 0.131348 1441496988 0.671082 -0.262390 -0.680847 0.131348 1441496988 0.671082 -0.262390 -0.680847 0.131348 1441496988 0.671082 -0.262390 -0.680847 0.131348 1441496988 0.671082 -0.262390 -0.680847 0.131348 1441496988 0.671082 -0.262390 -0.680847 0.131348 1441496988 0.711975 -0.202026 -0.671814 0.030396 1441496988 0.711975 -0.202026 -0.671814 0.030396 1441496988 0.711975 -0.202026 -0.671814 0.030396 1441496988 0.711975 -0.202026 -0.671814 0.030396 1441496988 0.711975 -0.202026 -0.671814 0.030396 1441496988 0.711975 -0.202026 -0.671814 0.030396 1441496988 0.723083 -0.183228 -0.665649 -0.021973 1441496988 0.723083 -0.183228 -0.665649 -0.021973 1441496988 0.723083 -0.183228 -0.665649 -0.021973 1441496988 0.723083 -0.183228 -0.665649 -0.021973 1441496988 0.723083 -0.183228 -0.665649 -0.021973 1441496988 0.723083 -0.183228 -0.665649 -0.021973 1441496988 0.712830 -0.208069 -0.669739 -0.008118 1441496988 0.712830 -0.208069 -0.669739 -0.008118 1441496988 0.712830 -0.208069 -0.669739 -0.008118 1441496988 0.712830 -0.208069 -0.669739 -0.008118 1441496988 0.712830 -0.208069 -0.669739 -0.008118 1441496988 0.712830 -0.208069 -0.669739 -0.008118 1441496988 0.686096 -0.252258 -0.680420 0.052490 1441496988 0.686096 -0.252258 -0.680420 0.052490 1441496988 0.686096 -0.252258 -0.680420 0.052490 1441496988 0.686096 -0.252258 -0.680420 0.052490 1441496988 0.686096 -0.252258 -0.680420 0.052490 1441496988 0.686096 -0.252258 -0.680420 0.052490 1441496988 0.686096 -0.252258 -0.680420 0.052490 1441496988 0.686096 -0.252258 -0.680420 0.052490 1441496988 0.633789 -0.310303 -0.691895 0.152771 1441496988 0.633789 -0.310303 -0.691895 0.152771 1441496988 0.633789 -0.310303 -0.691895 0.152771 1441496988 0.633789 -0.310303 -0.691895 0.152771 1441496988 0.633789 -0.310303 -0.691895 0.152771 1441496988 0.633789 -0.310303 -0.691895 0.152771 1441496988 0.549805 -0.367981 -0.692871 0.286743 1441496988 0.549805 -0.367981 -0.692871 0.286743 1441496988 0.549805 -0.367981 -0.692871 0.286743 1441496988 0.549805 -0.367981 -0.692871 0.286743 1441496988 0.549805 -0.367981 -0.692871 0.286743 1441496988 0.549805 -0.367981 -0.692871 0.286743 1441496988 0.439941 -0.420654 -0.667664 0.428650 1441496988 0.439941 -0.420654 -0.667664 0.428650 1441496988 0.439941 -0.420654 -0.667664 0.428650 1441496988 0.439941 -0.420654 -0.667664 0.428650 1441496988 0.439941 -0.420654 -0.667664 0.428650 1441496988 0.439941 -0.420654 -0.667664 0.428650 1441496988 0.316345 -0.461853 -0.612366 0.558228 1441496988 0.316345 -0.461853 -0.612366 0.558228 1441496988 0.316345 -0.461853 -0.612366 0.558228 1441496988 0.316345 -0.461853 -0.612366 0.558228 1441496988 0.190308 -0.483276 -0.541565 0.661011 1441496988 0.190308 -0.483276 -0.541565 0.661011 1441496988 0.190308 -0.483276 -0.541565 0.661011 1441496988 0.190308 -0.483276 -0.541565 0.661011 1441496988 0.190308 -0.483276 -0.541565 0.661011 1441496988 0.190308 -0.483276 -0.541565 0.661011 1441496988 0.087646 -0.486755 -0.445862 0.746094 1441496988 0.087646 -0.486755 -0.445862 0.746094 1441496988 0.087646 -0.486755 -0.445862 0.746094 1441496988 0.087646 -0.486755 -0.445862 0.746094 1441496988 0.087646 -0.486755 -0.445862 0.746094 1441496988 0.087646 -0.486755 -0.445862 0.746094 1441496988 0.087646 -0.486755 -0.445862 0.746094 1441496988 0.087646 -0.486755 -0.445862 0.746094 1441496988 0.016846 -0.476501 -0.361084 0.801392 1441496988 0.016846 -0.476501 -0.361084 0.801392 1441496988 -0.019775 -0.471436 -0.310120 0.825317 1441496988 -0.019775 -0.471436 -0.310120 0.825317 1441496988 -0.019775 -0.471436 -0.310120 0.825317 1441496989 -0.019775 -0.471436 -0.310120 0.825317 1441496989 -0.019775 -0.471436 -0.310120 0.825317 1441496989 -0.019775 -0.471436 -0.310120 0.825317 1441496989 -0.005432 -0.471863 -0.289551 0.832764 1441496989 -0.005432 -0.471863 -0.289551 0.832764 1441496989 -0.005432 -0.471863 -0.289551 0.832764 1441496989 -0.005432 -0.471863 -0.289551 0.832764 1441496989 -0.005432 -0.471863 -0.289551 0.832764 1441496989 -0.005432 -0.471863 -0.289551 0.832764 1441496989 -0.005432 -0.471863 -0.289551 0.832764 1441496989 -0.005432 -0.471863 -0.289551 0.832764 1441496989 0.053162 -0.473389 -0.316284 0.820374 1441496989 0.053162 -0.473389 -0.316284 0.820374 1441496989 0.053162 -0.473389 -0.316284 0.820374 1441496989 0.053162 -0.473389 -0.316284 0.820374 1441496989 0.149780 -0.467529 -0.388000 0.780029 1441496989 0.149780 -0.467529 -0.388000 0.780029 1441496989 0.149780 -0.467529 -0.388000 0.780029 1441496989 0.149780 -0.467529 -0.388000 0.780029 1441496989 0.149780 -0.467529 -0.388000 0.780029 1441496989 0.149780 -0.467529 -0.388000 0.780029 1441496989 0.277954 -0.448303 -0.485168 0.697449 1441496989 0.277954 -0.448303 -0.485168 0.697449 1441496989 0.277954 -0.448303 -0.485168 0.697449 1441496989 0.277954 -0.448303 -0.485168 0.697449 1441496989 0.277954 -0.448303 -0.485168 0.697449 1441496989 0.277954 -0.448303 -0.485168 0.697449 1441496989 0.420532 -0.400452 -0.575806 0.575500 1441496989 0.420532 -0.400452 -0.575806 0.575500 1441496989 0.420532 -0.400452 -0.575806 0.575500 1441496989 0.420532 -0.400452 -0.575806 0.575500 1441496989 0.420532 -0.400452 -0.575806 0.575500 1441496989 0.420532 -0.400452 -0.575806 0.575500 1441496989 0.420532 -0.400452 -0.575806 0.575500 1441496989 0.541321 -0.329407 -0.642151 0.431396 1441496989 0.541321 -0.329407 -0.642151 0.431396 1441496989 0.541321 -0.329407 -0.642151 0.431396 1441496989 0.541321 -0.329407 -0.642151 0.431396 1441496989 0.541321 -0.329407 -0.642151 0.431396 1441496989 0.628723 -0.253052 -0.672180 0.298157 1441496989 0.628723 -0.253052 -0.672180 0.298157 1441496989 0.628723 -0.253052 -0.672180 0.298157 1441496989 0.628723 -0.253052 -0.672180 0.298157 1441496989 0.628723 -0.253052 -0.672180 0.298157 1441496989 0.628723 -0.253052 -0.672180 0.298157 1441496989 0.688843 -0.162903 -0.680298 0.190125 1441496989 0.688843 -0.162903 -0.680298 0.190125 1441496989 0.688843 -0.162903 -0.680298 0.190125 1441496989 0.688843 -0.162903 -0.680298 0.190125 1441496989 0.688843 -0.162903 -0.680298 0.190125 1441496989 0.688843 -0.162903 -0.680298 0.190125 1441496989 0.720703 -0.104797 -0.677429 0.103333 1441496989 0.720703 -0.104797 -0.677429 0.103333 1441496989 0.720703 -0.104797 -0.677429 0.103333 1441496989 0.720703 -0.104797 -0.677429 0.103333 1441496989 0.720703 -0.104797 -0.677429 0.103333 1441496989 0.720703 -0.104797 -0.677429 0.103333 1441496989 0.726624 -0.107605 -0.676453 0.053467 1441496989 0.726624 -0.107605 -0.676453 0.053467 1441496989 0.726624 -0.107605 -0.676453 0.053467 1441496989 0.726624 -0.107605 -0.676453 0.053467 1441496989 0.726624 -0.107605 -0.676453 0.053467 1441496989 0.726624 -0.107605 -0.676453 0.053467 1441496989 0.711487 -0.151062 -0.683533 0.061584 1441496989 0.711487 -0.151062 -0.683533 0.061584 1441496989 0.711487 -0.151062 -0.683533 0.061584 1441496989 0.711487 -0.151062 -0.683533 0.061584 1441496989 0.711487 -0.151062 -0.683533 0.061584 1441496989 0.685547 -0.184937 -0.693481 0.122070 1441496989 0.685547 -0.184937 -0.693481 0.122070 1441496989 0.685547 -0.184937 -0.693481 0.122070 1441496989 0.685547 -0.184937 -0.693481 0.122070 1441496989 0.685547 -0.184937 -0.693481 0.122070 1441496989 0.685547 -0.184937 -0.693481 0.122070 1441496989 0.639709 -0.224915 -0.703857 0.211670 1441496989 0.639709 -0.224915 -0.703857 0.211670 1441496989 0.639709 -0.224915 -0.703857 0.211670 1441496989 0.639709 -0.224915 -0.703857 0.211670 1441496989 0.639709 -0.224915 -0.703857 0.211670 1441496989 0.639709 -0.224915 -0.703857 0.211670 1441496989 0.562927 -0.282410 -0.706360 0.323059 1441496989 0.562927 -0.282410 -0.706360 0.323059 1441496989 0.562927 -0.282410 -0.706360 0.323059 1441496989 0.562927 -0.282410 -0.706360 0.323059 1441496989 0.562927 -0.282410 -0.706360 0.323059 1441496989 0.562927 -0.282410 -0.706360 0.323059 1441496989 0.562927 -0.282410 -0.706360 0.323059 1441496989 0.452820 -0.349487 -0.695190 0.435364 1441496989 0.452820 -0.349487 -0.695190 0.435364 1441496989 0.452820 -0.349487 -0.695190 0.435364 1441496989 0.452820 -0.349487 -0.695190 0.435364 1441496989 0.452820 -0.349487 -0.695190 0.435364 1441496989 0.452820 -0.349487 -0.695190 0.435364 1441496989 0.325195 -0.402893 -0.654114 0.551453 1441496989 0.325195 -0.402893 -0.654114 0.551453 1441496989 0.325195 -0.402893 -0.654114 0.551453 1441496989 0.325195 -0.402893 -0.654114 0.551453 1441496989 0.325195 -0.402893 -0.654114 0.551453 1441496989 0.196533 -0.439880 -0.587585 0.650085 1441496989 0.196533 -0.439880 -0.587585 0.650085 1441496989 0.196533 -0.439880 -0.587585 0.650085 1441496989 0.196533 -0.439880 -0.587585 0.650085 1441496989 0.196533 -0.439880 -0.587585 0.650085 1441496989 0.196533 -0.439880 -0.587585 0.650085 1441496989 0.083252 -0.455872 -0.513672 0.722107 1441496989 0.083252 -0.455872 -0.513672 0.722107 1441496989 0.083252 -0.455872 -0.513672 0.722107 1441496990 0.083252 -0.455872 -0.513672 0.722107 1441496990 0.083252 -0.455872 -0.513672 0.722107 1441496990 0.083252 -0.455872 -0.513672 0.722107 1441496990 -0.004822 -0.453430 -0.452393 0.767944 1441496990 -0.004822 -0.453430 -0.452393 0.767944 1441496990 -0.004822 -0.453430 -0.452393 0.767944 1441496990 -0.004822 -0.453430 -0.452393 0.767944 1441496990 -0.004822 -0.453430 -0.452393 0.767944 1441496990 -0.004822 -0.453430 -0.452393 0.767944 1441496990 -0.049805 -0.441345 -0.401794 0.800842 1441496990 -0.049805 -0.441345 -0.401794 0.800842 1441496990 -0.049805 -0.441345 -0.401794 0.800842 1441496990 -0.049805 -0.441345 -0.401794 0.800842 1441496990 -0.049805 -0.441345 -0.401794 0.800842 1441496990 -0.049805 -0.441345 -0.401794 0.800842 1441496990 -0.049805 -0.441345 -0.401794 0.800842 1441496990 -0.035645 -0.442322 -0.377808 0.812622 1441496990 -0.035645 -0.442322 -0.377808 0.812622 1441496990 -0.035645 -0.442322 -0.377808 0.812622 1441496990 -0.035645 -0.442322 -0.377808 0.812622 1441496990 -0.035645 -0.442322 -0.377808 0.812622 1441496990 -0.035645 -0.442322 -0.377808 0.812622 1441496990 0.020142 -0.454407 -0.390564 0.800354 1441496990 0.020142 -0.454407 -0.390564 0.800354 1441496990 0.020142 -0.454407 -0.390564 0.800354 1441496990 0.020142 -0.454407 -0.390564 0.800354 1441496990 0.020142 -0.454407 -0.390564 0.800354 1441496990 0.020142 -0.454407 -0.390564 0.800354 1441496990 0.020142 -0.454407 -0.390564 0.800354 1441496990 0.113586 -0.459045 -0.438232 0.764404 1441496990 0.113586 -0.459045 -0.438232 0.764404 1441496990 0.113586 -0.459045 -0.438232 0.764404 1441496990 0.113586 -0.459045 -0.438232 0.764404 1441496990 0.113586 -0.459045 -0.438232 0.764404 1441496990 0.113586 -0.459045 -0.438232 0.764404 1441496990 0.232666 -0.445984 -0.516968 0.692627 1441496990 0.232666 -0.445984 -0.516968 0.692627 1441496990 0.232666 -0.445984 -0.516968 0.692627 1441496990 0.232666 -0.445984 -0.516968 0.692627 1441496990 0.372681 -0.401978 -0.586182 0.596558 1441496990 0.372681 -0.401978 -0.586182 0.596558 1441496990 0.372681 -0.401978 -0.586182 0.596558 1441496990 0.372681 -0.401978 -0.586182 0.596558 1441496990 0.372681 -0.401978 -0.586182 0.596558 1441496990 0.372681 -0.401978 -0.586182 0.596558 1441496990 0.503967 -0.320923 -0.650208 0.469360 1441496990 0.503967 -0.320923 -0.650208 0.469360 1441496990 0.503967 -0.320923 -0.650208 0.469360 1441496990 0.503967 -0.320923 -0.650208 0.469360 1441496990 0.503967 -0.320923 -0.650208 0.469360 1441496990 0.616516 -0.211365 -0.679565 0.336792 1441496990 0.616516 -0.211365 -0.679565 0.336792 1441496990 0.616516 -0.211365 -0.679565 0.336792 1441496990 0.616516 -0.211365 -0.679565 0.336792 1441496990 0.616516 -0.211365 -0.679565 0.336792 1441496990 0.616516 -0.211365 -0.679565 0.336792 1441496990 0.693542 -0.104248 -0.682800 0.204651 1441496990 0.693542 -0.104248 -0.682800 0.204651 1441496990 0.693542 -0.104248 -0.682800 0.204651 1441496990 0.693542 -0.104248 -0.682800 0.204651 1441496990 0.693542 -0.104248 -0.682800 0.204651 1441496990 0.693542 -0.104248 -0.682800 0.204651 1441496990 0.729431 -0.051697 -0.674744 0.100098 1441496990 0.729431 -0.051697 -0.674744 0.100098 1441496990 0.729431 -0.051697 -0.674744 0.100098 1441496990 0.729431 -0.051697 -0.674744 0.100098 1441496990 0.729431 -0.051697 -0.674744 0.100098 1441496990 0.729431 -0.051697 -0.674744 0.100098 1441496990 0.729431 -0.051697 -0.674744 0.100098 1441496990 0.734375 -0.049255 -0.672668 0.076050 1441496990 0.734375 -0.049255 -0.672668 0.076050 1441496990 0.734375 -0.049255 -0.672668 0.076050 1441496990 0.734375 -0.049255 -0.672668 0.076050 1441496990 0.734375 -0.049255 -0.672668 0.076050 1441496990 0.734375 -0.049255 -0.672668 0.076050 1441496990 0.730286 -0.063782 -0.674622 0.086853 1441496990 0.730286 -0.063782 -0.674622 0.086853 1441496990 0.730286 -0.063782 -0.674622 0.086853 1441496990 0.730286 -0.063782 -0.674622 0.086853 1441496990 0.730286 -0.063782 -0.674622 0.086853 1441496990 0.730286 -0.063782 -0.674622 0.086853 1441496990 0.730286 -0.063782 -0.674622 0.086853 1441496990 0.717957 -0.090942 -0.679382 0.121216 1441496990 0.717957 -0.090942 -0.679382 0.121216 1441496990 0.717957 -0.090942 -0.679382 0.121216 1441496990 0.717957 -0.090942 -0.679382 0.121216 1441496990 0.717957 -0.090942 -0.679382 0.121216 1441496990 0.717957 -0.090942 -0.679382 0.121216 1441496990 0.685974 -0.137573 -0.689270 0.188171 1441496990 0.685974 -0.137573 -0.689270 0.188171 1441496990 0.685974 -0.137573 -0.689270 0.188171 1441496990 0.685974 -0.137573 -0.689270 0.188171 1441496990 0.685974 -0.137573 -0.689270 0.188171 1441496990 0.685974 -0.137573 -0.689270 0.188171 1441496990 0.626831 -0.199585 -0.695374 0.289307 1441496990 0.626831 -0.199585 -0.695374 0.289307 1441496990 0.626831 -0.199585 -0.695374 0.289307 1441496990 0.626831 -0.199585 -0.695374 0.289307 1441496990 0.626831 -0.199585 -0.695374 0.289307 1441496990 0.626831 -0.199585 -0.695374 0.289307 1441496990 0.539551 -0.265869 -0.685608 0.410034 1441496990 0.539551 -0.265869 -0.685608 0.410034 1441496990 0.539551 -0.265869 -0.685608 0.410034 1441496990 0.539551 -0.265869 -0.685608 0.410034 1441496990 0.539551 -0.265869 -0.685608 0.410034 1441496990 0.539551 -0.265869 -0.685608 0.410034 1441496990 0.427368 -0.334534 -0.652161 0.529236 1441496990 0.427368 -0.334534 -0.652161 0.529236 1441496990 0.427368 -0.334534 -0.652161 0.529236 1441496990 0.427368 -0.334534 -0.652161 0.529236 1441496991 0.427368 -0.334534 -0.652161 0.529236 1441496991 0.309875 -0.388550 -0.579529 0.645874 1441496991 0.309875 -0.388550 -0.579529 0.645874 1441496991 0.309875 -0.388550 -0.579529 0.645874 1441496991 0.309875 -0.388550 -0.579529 0.645874 1441496991 0.309875 -0.388550 -0.579529 0.645874 1441496991 0.309875 -0.388550 -0.579529 0.645874 1441496991 0.187988 -0.431152 -0.487549 0.735596 1441496991 0.187988 -0.431152 -0.487549 0.735596 1441496991 0.187988 -0.431152 -0.487549 0.735596 1441496991 0.187988 -0.431152 -0.487549 0.735596 1441496991 0.187988 -0.431152 -0.487549 0.735596 1441496991 0.187988 -0.431152 -0.487549 0.735596 1441496991 0.187988 -0.431152 -0.487549 0.735596 1441496991 0.080627 -0.459473 -0.396118 0.790833 1441496991 0.080627 -0.459473 -0.396118 0.790833 1441496991 0.080627 -0.459473 -0.396118 0.790833 1441496991 0.080627 -0.459473 -0.396118 0.790833 1441496991 0.080627 -0.459473 -0.396118 0.790833 1441496991 0.022400 -0.461121 -0.330505 0.823181 1441496991 0.022400 -0.461121 -0.330505 0.823181 1441496991 0.022400 -0.461121 -0.330505 0.823181 1441496991 0.022400 -0.461121 -0.330505 0.823181 1441496991 0.010010 -0.458008 -0.300537 0.836548 1441496991 0.010010 -0.458008 -0.300537 0.836548 1441496991 0.010010 -0.458008 -0.300537 0.836548 1441496991 0.010010 -0.458008 -0.300537 0.836548 1441496991 0.010010 -0.458008 -0.300537 0.836548 1441496991 0.010010 -0.458008 -0.300537 0.836548 1441496991 0.042603 -0.453796 -0.312317 0.833496 1441496991 0.042603 -0.453796 -0.312317 0.833496 1441496991 0.042603 -0.453796 -0.312317 0.833496 1441496991 0.042603 -0.453796 -0.312317 0.833496 1441496991 0.042603 -0.453796 -0.312317 0.833496 1441496991 0.042603 -0.453796 -0.312317 0.833496 1441496991 0.042603 -0.453796 -0.312317 0.833496 1441496991 0.115967 -0.446228 -0.344543 0.817749 1441496991 0.115967 -0.446228 -0.344543 0.817749 1441496991 0.115967 -0.446228 -0.344543 0.817749 1441496991 0.115967 -0.446228 -0.344543 0.817749 1441496991 0.115967 -0.446228 -0.344543 0.817749 1441496991 0.115967 -0.446228 -0.344543 0.817749 1441496991 0.224121 -0.432373 -0.423462 0.763916 1441496991 0.224121 -0.432373 -0.423462 0.763916 1441496991 0.224121 -0.432373 -0.423462 0.763916 1441496991 0.224121 -0.432373 -0.423462 0.763916 1441496991 0.224121 -0.432373 -0.423462 0.763916 1441496991 0.224121 -0.432373 -0.423462 0.763916 1441496991 0.353699 -0.397156 -0.506958 0.678345 1441496991 0.353699 -0.397156 -0.506958 0.678345 1441496991 0.353699 -0.397156 -0.506958 0.678345 1441496991 0.353699 -0.397156 -0.506958 0.678345 1441496991 0.353699 -0.397156 -0.506958 0.678345 1441496991 0.353699 -0.397156 -0.506958 0.678345 1441496991 0.477539 -0.336731 -0.575684 0.571899 1441496991 0.477539 -0.336731 -0.575684 0.571899 1441496991 0.477539 -0.336731 -0.575684 0.571899 1441496991 0.477539 -0.336731 -0.575684 0.571899 1441496991 0.477539 -0.336731 -0.575684 0.571899 1441496991 0.477539 -0.336731 -0.575684 0.571899 1441496991 0.577637 -0.250305 -0.623718 0.463257 1441496991 0.577637 -0.250305 -0.623718 0.463257 1441496991 0.577637 -0.250305 -0.623718 0.463257 1441496991 0.577637 -0.250305 -0.623718 0.463257 1441496991 0.577637 -0.250305 -0.623718 0.463257 1441496991 0.656738 -0.151428 -0.649109 0.352722 1441496991 0.656738 -0.151428 -0.649109 0.352722 1441496991 0.656738 -0.151428 -0.649109 0.352722 1441496991 0.656738 -0.151428 -0.649109 0.352722 1441496991 0.656738 -0.151428 -0.649109 0.352722 1441496991 0.656738 -0.151428 -0.649109 0.352722 1441496991 0.708313 -0.046021 -0.659729 0.246826 1441496991 0.708313 -0.046021 -0.659729 0.246826 1441496991 0.708313 -0.046021 -0.659729 0.246826 1441496991 0.708313 -0.046021 -0.659729 0.246826 1441496991 0.708313 -0.046021 -0.659729 0.246826 1441496991 0.708313 -0.046021 -0.659729 0.246826 1441496991 0.731689 0.008057 -0.662720 0.159058 1441496991 0.731689 0.008057 -0.662720 0.159058 1441496991 0.731689 0.008057 -0.662720 0.159058 1441496991 0.731689 0.008057 -0.662720 0.159058 1441496991 0.731689 0.008057 -0.662720 0.159058 1441496991 0.731689 0.008057 -0.662720 0.159058 1441496991 0.733765 0.012329 -0.664795 0.139465 1441496991 0.733765 0.012329 -0.664795 0.139465 1441496991 0.733765 0.012329 -0.664795 0.139465 1441496991 0.733765 0.012329 -0.664795 0.139465 1441496991 0.733765 0.012329 -0.664795 0.139465 1441496991 0.727783 -0.007141 -0.668335 0.153503 1441496991 0.727783 -0.007141 -0.668335 0.153503 1441496991 0.727783 -0.007141 -0.668335 0.153503 1441496991 0.727783 -0.007141 -0.668335 0.153503 1441496991 0.727783 -0.007141 -0.668335 0.153503 1441496991 0.727783 -0.007141 -0.668335 0.153503 1441496991 0.727783 -0.007141 -0.668335 0.153503 1441496991 0.711609 -0.044250 -0.671814 0.200867 1441496991 0.711609 -0.044250 -0.671814 0.200867 1441496991 0.711609 -0.044250 -0.671814 0.200867 1441496991 0.711609 -0.044250 -0.671814 0.200867 1441496991 0.711609 -0.044250 -0.671814 0.200867 1441496991 0.711609 -0.044250 -0.671814 0.200867 1441496991 0.711609 -0.044250 -0.671814 0.200867 1441496991 0.676392 -0.114807 -0.674255 0.273438 1441496991 0.676392 -0.114807 -0.674255 0.273438 1441496991 0.676392 -0.114807 -0.674255 0.273438 1441496991 0.676392 -0.114807 -0.674255 0.273438 1441496991 0.676392 -0.114807 -0.674255 0.273438 1441496991 0.676392 -0.114807 -0.674255 0.273438 1441496992 0.603577 -0.213501 -0.676086 0.364746 1441496992 0.603577 -0.213501 -0.676086 0.364746 1441496992 0.603577 -0.213501 -0.676086 0.364746 1441496992 0.603577 -0.213501 -0.676086 0.364746 1441496992 0.603577 -0.213501 -0.676086 0.364746 1441496992 0.603577 -0.213501 -0.676086 0.364746 1441496992 0.491577 -0.313965 -0.659973 0.473511 1441496992 0.491577 -0.313965 -0.659973 0.473511 1441496992 0.491577 -0.313965 -0.659973 0.473511 1441496992 0.491577 -0.313965 -0.659973 0.473511 1441496992 0.491577 -0.313965 -0.659973 0.473511 1441496992 0.359558 -0.394165 -0.614868 0.580750 1441496992 0.359558 -0.394165 -0.614868 0.580750 1441496992 0.359558 -0.394165 -0.614868 0.580750 1441496992 0.359558 -0.394165 -0.614868 0.580750 1441496992 0.359558 -0.394165 -0.614868 0.580750 1441496992 0.359558 -0.394165 -0.614868 0.580750 1441496992 0.232544 -0.446411 -0.538391 0.675842 1441496992 0.232544 -0.446411 -0.538391 0.675842 1441496992 0.232544 -0.446411 -0.538391 0.675842 1441496992 0.232544 -0.446411 -0.538391 0.675842 1441496992 0.232544 -0.446411 -0.538391 0.675842 1441496992 0.232544 -0.446411 -0.538391 0.675842 1441496992 0.125671 -0.473083 -0.445068 0.749878 1441496992 0.125671 -0.473083 -0.445068 0.749878 1441496992 0.125671 -0.473083 -0.445068 0.749878 1441496992 0.125671 -0.473083 -0.445068 0.749878 1441496992 0.125671 -0.473083 -0.445068 0.749878 1441496992 0.125671 -0.473083 -0.445068 0.749878 1441496992 0.047302 -0.477173 -0.367981 0.796692 1441496992 0.047302 -0.477173 -0.367981 0.796692 1441496992 0.047302 -0.477173 -0.367981 0.796692 1441496992 0.047302 -0.477173 -0.367981 0.796692 1441496992 0.047302 -0.477173 -0.367981 0.796692 1441496992 0.047302 -0.477173 -0.367981 0.796692 1441496992 0.047302 -0.477173 -0.367981 0.796692 1441496992 0.009155 -0.471619 -0.304810 0.827393 1441496992 0.009155 -0.471619 -0.304810 0.827393 1441496992 0.009155 -0.471619 -0.304810 0.827393 1441496992 0.009155 -0.471619 -0.304810 0.827393 1441496992 0.009155 -0.471619 -0.304810 0.827393 1441496992 0.009155 -0.471619 -0.304810 0.827393 1441496992 0.004456 -0.468201 -0.282898 0.837097 1441496992 0.004456 -0.468201 -0.282898 0.837097 1441496992 0.004456 -0.468201 -0.282898 0.837097 1441496992 0.004456 -0.468201 -0.282898 0.837097 1441496992 0.004456 -0.468201 -0.282898 0.837097 1441496992 0.004456 -0.468201 -0.282898 0.837097 1441496992 0.004456 -0.468201 -0.282898 0.837097 1441496992 0.032166 -0.469177 -0.290894 0.833191 1441496992 0.032166 -0.469177 -0.290894 0.833191 1441496992 0.032166 -0.469177 -0.290894 0.833191 1441496992 0.032166 -0.469177 -0.290894 0.833191 1441496992 0.032166 -0.469177 -0.290894 0.833191 1441496992 0.097961 -0.460510 -0.328430 0.818848 1441496992 0.097961 -0.460510 -0.328430 0.818848 1441496992 0.097961 -0.460510 -0.328430 0.818848 1441496992 0.097961 -0.460510 -0.328430 0.818848 1441496992 0.097961 -0.460510 -0.328430 0.818848 1441496992 0.097961 -0.460510 -0.328430 0.818848 1441496992 0.205872 -0.436523 -0.399963 0.779114 1441496992 0.205872 -0.436523 -0.399963 0.779114 1441496992 0.205872 -0.436523 -0.399963 0.779114 1441496992 0.205872 -0.436523 -0.399963 0.779114 1441496992 0.205872 -0.436523 -0.399963 0.779114 1441496992 0.337341 -0.390015 -0.486145 0.705505 1441496992 0.337341 -0.390015 -0.486145 0.705505 1441496992 0.337341 -0.390015 -0.486145 0.705505 1441496992 0.337341 -0.390015 -0.486145 0.705505 1441496992 0.337341 -0.390015 -0.486145 0.705505 1441496992 0.337341 -0.390015 -0.486145 0.705505 1441496992 0.337341 -0.390015 -0.486145 0.705505 1441496992 0.464783 -0.322510 -0.571960 0.593994 1441496992 0.464783 -0.322510 -0.571960 0.593994 1441496992 0.464783 -0.322510 -0.571960 0.593994 1441496992 0.464783 -0.322510 -0.571960 0.593994 1441496992 0.464783 -0.322510 -0.571960 0.593994 1441496992 0.464783 -0.322510 -0.571960 0.593994 1441496992 0.574707 -0.219604 -0.621277 0.485229 1441496992 0.574707 -0.219604 -0.621277 0.485229 1441496992 0.574707 -0.219604 -0.621277 0.485229 1441496992 0.574707 -0.219604 -0.621277 0.485229 1441496992 0.574707 -0.219604 -0.621277 0.485229 1441496992 0.653992 -0.113098 -0.649902 0.370300 1441496992 0.653992 -0.113098 -0.649902 0.370300 1441496992 0.653992 -0.113098 -0.649902 0.370300 1441496992 0.653992 -0.113098 -0.649902 0.370300 1441496992 0.653992 -0.113098 -0.649902 0.370300 1441496992 0.653992 -0.113098 -0.649902 0.370300 1441496992 0.702698 -0.010193 -0.655945 0.275391 1441496992 0.702698 -0.010193 -0.655945 0.275391 1441496992 0.702698 -0.010193 -0.655945 0.275391 1441496992 0.702698 -0.010193 -0.655945 0.275391 1441496992 0.702698 -0.010193 -0.655945 0.275391 1441496992 0.702698 -0.010193 -0.655945 0.275391 1441496992 0.702698 -0.010193 -0.655945 0.275391 1441496992 0.726990 0.047180 -0.653625 0.205017 1441496992 0.726990 0.047180 -0.653625 0.205017 1441496992 0.726990 0.047180 -0.653625 0.205017 1441496992 0.726990 0.047180 -0.653625 0.205017 1441496992 0.726990 0.047180 -0.653625 0.205017 1441496992 0.726990 0.047180 -0.653625 0.205017 1441496992 0.732422 0.044128 -0.656921 0.173401 1441496992 0.732422 0.044128 -0.656921 0.173401 1441496992 0.732422 0.044128 -0.656921 0.173401 1441496992 0.732422 0.044128 -0.656921 0.173401 1441496992 0.732422 0.044128 -0.656921 0.173401 1441496992 0.732422 0.044128 -0.656921 0.173401 1441496992 0.731812 0.018372 -0.662292 0.159668 1441496993 0.731812 0.018372 -0.662292 0.159668 1441496993 0.731812 0.018372 -0.662292 0.159668 1441496993 0.731812 0.018372 -0.662292 0.159668 1441496993 0.731812 0.018372 -0.662292 0.159668 1441496993 
0.717773 -0.113464 -0.681091 0.089661 1441496995 0.717773 -0.113464 -0.681091 0.089661 1441496995 0.717773 -0.113464 -0.681091 0.089661 1441496995 0.717773 -0.113464 -0.681091 0.089661 1441496995 0.718323 -0.108093 -0.680603 0.095398 1441496995 0.718323 -0.108093 -0.680603 0.095398 1441496995 0.718323 -0.108093 -0.680603 0.095398 1441496995 0.718323 -0.108093 -0.680603 0.095398 1441496995 0.718323 -0.108093 -0.680603 0.095398 1441496995 0.718323 -0.108093 -0.680603 0.095398 1441496995 0.718323 -0.108093 -0.680603 0.095398 1441496995 0.718689 -0.110840 -0.679993 0.093506 1441496995 0.718689 -0.110840 -0.679993 0.093506 1441496995 0.718689 -0.110840 -0.679993 0.093506 1441496995 0.718689 -0.110840 -0.679993 0.093506 1441496995 0.718689 -0.110840 -0.679993 0.093506 1441496995 0.718689 -0.110840 -0.679993 0.093506 1441496995 0.718506 -0.113708 -0.680359 0.089050 1441496995 0.718506 -0.113708 -0.680359 0.089050 1441496995 0.718506 -0.113708 -0.680359 0.089050 1441496995 0.718506 -0.113708 -0.680359 0.089050 1441496995 0.718506 -0.113708 -0.680359 0.089050 1441496995 0.718506 -0.113708 -0.680359 0.089050 1441496995 0.718506 -0.113708 -0.680359 0.089050 1441496995 0.718323 -0.120911 -0.680237 0.081177 1441496995 0.718323 -0.120911 -0.680237 0.081177 1441496995 0.718323 -0.120911 -0.680237 0.081177 1441496995 0.718323 -0.120911 -0.680237 0.081177 1441496995 0.718323 -0.120911 -0.680237 0.081177 1441496995 0.718323 -0.120911 -0.680237 0.081177 1441496995 0.719421 -0.125854 -0.678284 0.080811 1441496995 0.719421 -0.125854 -0.678284 0.080811 1441496995 0.719421 -0.125854 -0.678284 0.080811 1441496995 0.719421 -0.125854 -0.678284 0.080811 1441496995 0.719421 -0.125854 -0.678284 0.080811 1441496995 0.719421 -0.125854 -0.678284 0.080811 1441496995 0.720154 -0.127563 -0.677063 0.081726 1441496995 0.720154 -0.127563 -0.677063 0.081726 1441496995 0.720154 -0.127563 -0.677063 0.081726 1441496995 0.720154 -0.127563 -0.677063 0.081726 1441496995 0.720154 -0.127563 -0.677063 0.081726 1441496995 0.720154 -0.127563 -0.677063 0.081726 1441496995 0.719910 -0.131165 -0.677124 0.077637 1441496995 0.719910 -0.131165 -0.677124 0.077637 1441496995 0.719910 -0.131165 -0.677124 0.077637 1441496995 0.719910 -0.131165 -0.677124 0.077637 1441496995 0.719910 -0.131165 -0.677124 0.077637 1441496995 0.719910 -0.131165 -0.677124 0.077637 1441496995 0.720154 -0.135193 -0.676636 0.072571 1441496995 0.720154 -0.135193 -0.676636 0.072571 1441496995 0.720154 -0.135193 -0.676636 0.072571 1441496995 0.720154 -0.135193 -0.676636 0.072571 1441496995 0.720154 -0.135193 -0.676636 0.072571 1441496995 0.720154 -0.135193 -0.676636 0.072571 1441496995 0.720154 -0.135193 -0.676636 0.072571 1441496995 0.720825 -0.139709 -0.675476 0.067688 1441496995 0.720825 -0.139709 -0.675476 0.067688 1441496995 0.720825 -0.139709 -0.675476 0.067688 1441496995 0.720825 -0.139709 -0.675476 0.067688 1441496995 0.720825 -0.139709 -0.675476 0.067688 1441496995 0.720825 -0.139709 -0.675476 0.067688 1441496995 0.721008 -0.143555 -0.674927 0.063232 1441496995 0.721008 -0.143555 -0.674927 0.063232 1441496995 0.721008 -0.143555 -0.674927 0.063232 1441496995 0.721008 -0.143555 -0.674927 0.063232 1441496995 0.721008 -0.143555 -0.674927 0.063232 1441496995 0.721008 -0.143555 -0.674927 0.063232 1441496995 0.720764 -0.146606 -0.674805 0.059875 1441496995 0.720764 -0.146606 -0.674805 0.059875 1441496995 0.720764 -0.146606 -0.674805 0.059875 1441496995 0.720764 -0.146606 -0.674805 0.059875 1441496995 0.720764 -0.146606 -0.674805 0.059875 1441496995 0.720764 -0.146606 -0.674805 0.059875 1441496995 0.722046 -0.141418 -0.674255 0.063416 1441496995 0.722046 -0.141418 -0.674255 0.063416 1441496995 0.722046 -0.141418 -0.674255 0.063416 1441496995 0.722046 -0.141418 -0.674255 0.063416 1441496995 0.722046 -0.141418 -0.674255 0.063416 1441496995 0.722046 -0.141418 -0.674255 0.063416 1441496995 0.722656 -0.138367 -0.674194 0.064392 1441496995 0.722656 -0.138367 -0.674194 0.064392 1441496995 0.722656 -0.138367 -0.674194 0.064392 1441496995 0.722656 -0.138367 -0.674194 0.064392 1441496996 0.722656 -0.138367 -0.674194 0.064392 1441496996 0.722656 -0.138367 -0.674194 0.064392 1441496996 0.722656 -0.138367 -0.674194 0.064392 1441496996 0.722229 -0.137878 -0.674927 0.062012 1441496996 0.722229 -0.137878 -0.674927 0.062012 1441496996 0.722229 -0.137878 -0.674927 0.062012 1441496996 0.722229 -0.137878 -0.674927 0.062012 1441496996 0.722229 -0.137878 -0.674927 0.062012 1441496996 0.722229 -0.137878 -0.674927 0.062012 1441496996 0.720398 -0.146057 -0.675964 0.052673 1441496996 0.720398 -0.146057 -0.675964 0.052673 1441496996 0.720398 -0.146057 -0.675964 0.052673 1441496996 0.720398 -0.146057 -0.675964 0.052673 1441496996 0.720398 -0.146057 -0.675964 0.052673 1441496996 0.720398 -0.146057 -0.675964 0.052673 1441496996 0.719971 -0.150879 -0.675415 0.051208 1441496996 0.719971 -0.150879 -0.675415 0.051208 1441496996 0.719971 -0.150879 -0.675415 0.051208 1441496996 0.719971 -0.150879 -0.675415 0.051208 1441496996 0.719971 -0.150879 -0.675415 0.051208 1441496996 0.719971 -0.150879 -0.675415 0.051208 1441496996 0.719727 -0.147461 -0.675903 0.058960 1441496996 0.719727 -0.147461 -0.675903 0.058960 1441496996 0.719727 -0.147461 -0.675903 0.058960 1441496996 0.719727 -0.147461 -0.675903 0.058960 1441496996 0.719727 -0.147461 -0.675903 0.058960 1441496996 0.719727 -0.147461 -0.675903 0.058960 1441496996 0.718445 -0.143799 -0.677490 0.064453 1441496996 0.718445 -0.143799 -0.677490 0.064453 1441496996 0.718445 -0.143799 -0.677490 0.064453 1441496996 0.718445 -0.143799 -0.677490 0.064453 1441496996 0.718445 -0.143799 -0.677490 0.064453 1441496996 0.718445 -0.143799 -0.677490 0.064453 1441496996 0.718079 -0.137878 -0.678711 0.068359 1441496996 0.718079 -0.137878 -0.678711 0.068359 1441496996 0.718079 -0.137878 -0.678711 0.068359 1441496996 0.718079 -0.137878 -0.678711 0.068359 1441496996 0.718079 -0.137878 -0.678711 0.068359 1441496996 0.718079 -0.137878 -0.678711 0.068359 1441496996 0.718079 -0.137878 -0.678711 0.068359 1441496996 0.718689 -0.130981 -0.678711 0.075317 1441496996 0.718689 -0.130981 -0.678711 0.075317 1441496996 0.718689 -0.130981 -0.678711 0.075317 1441496996 0.718689 -0.130981 -0.678711 0.075317 1441496996 0.718689 -0.130981 -0.678711 0.075317 1441496996 0.718689 -0.130981 -0.678711 0.075317 1441496996 0.718933 -0.128906 -0.678345 0.079712 1441496996 0.718933 -0.128906 -0.678345 0.079712 1441496996 0.718933 -0.128906 -0.678345 0.079712 1441496996 0.718933 -0.128906 -0.678345 0.079712 1441496996 0.718933 -0.128906 -0.678345 0.079712 1441496996 0.718933 -0.128906 -0.678345 0.079712 1441496996 0.719238 -0.127563 -0.678223 0.080139 1441496996 0.719238 -0.127563 -0.678223 0.080139 1441496996 0.719238 -0.127563 -0.678223 0.080139 1441496996 0.719238 -0.127563 -0.678223 0.080139 1441496996 0.719238 -0.127563 -0.678223 0.080139 1441496996 0.719238 -0.127563 -0.678223 0.080139 1441496996 0.718872 -0.129211 -0.678711 0.076721 1441496996 0.718872 -0.129211 -0.678711 0.076721 1441496996 0.718872 -0.129211 -0.678711 0.076721 1441496996 0.718872 -0.129211 -0.678711 0.076721 1441496996 0.718872 -0.129211 -0.678711 0.076721 1441496996 0.718872 -0.129211 -0.678711 0.076721 1441496996 0.718872 -0.129211 -0.678711 0.076721 1441496996 0.719543 -0.129700 -0.677856 0.077332 1441496996 0.719543 -0.129700 -0.677856 0.077332 1441496996 0.719543 -0.129700 -0.677856 0.077332 1441496996 0.719543 -0.129700 -0.677856 0.077332 1441496996 0.719543 -0.129700 -0.677856 0.077332 1441496996 0.719543 -0.129700 -0.677856 0.077332 1441496996 0.719727 -0.130371 -0.677490 0.077209 1441496996 0.719727 -0.130371 -0.677490 0.077209 1441496996 0.719727 -0.130371 -0.677490 0.077209 1441496996 0.719727 -0.130371 -0.677490 0.077209 1441496996 0.719727 -0.130371 -0.677490 0.077209 1441496996 0.719727 -0.130371 -0.677490 0.077209 1441496996 0.719849 -0.129944 -0.677734 0.074951 1441496996 0.719849 -0.129944 -0.677734 0.074951 1441496996 0.719849 -0.129944 -0.677734 0.074951 1441496996 0.719849 -0.129944 -0.677734 0.074951 1441496996 0.719849 -0.129944 -0.677734 0.074951 1441496996 0.719849 -0.129944 -0.677734 0.074951 1441496996 0.719849 -0.129944 -0.677734 0.074951 1441496996 0.720337 -0.130981 -0.677368 0.071655 1441496996 0.720337 -0.130981 -0.677368 0.071655 1441496996 0.720337 -0.130981 -0.677368 0.071655 1441496996 0.720337 -0.130981 -0.677368 0.071655 1441496996 0.720337 -0.130981 -0.677368 0.071655 1441496996 0.720337 -0.130981 -0.677368 0.071655 1441496996 0.721069 -0.133850 -0.676331 0.068726 1441496996 0.721069 -0.133850 -0.676331 0.068726 1441496996 0.721069 -0.133850 -0.676331 0.068726 1441496996 0.721069 -0.133850 -0.676331 0.068726 1441496996 0.721069 -0.133850 -0.676331 0.068726 1441496996 0.721069 -0.133850 -0.676331 0.068726 1441496996 0.721069 -0.133850 -0.676331 0.068726 1441496996 0.721191 -0.137390 -0.675842 0.065308 1441496996 0.721191 -0.137390 -0.675842 0.065308 1441496996 0.721191 -0.137390 -0.675842 0.065308 1441496996 0.721191 -0.137390 -0.675842 0.065308 1441496996 0.721191 -0.137390 -0.675842 0.065308 1441496996 0.721191 -0.137390 -0.675842 0.065308 1441496996 0.720703 -0.139343 -0.676270 0.062195 1441496996 0.720703 -0.139343 -0.676270 0.062195 1441496996 0.720703 -0.139343 -0.676270 0.062195 1441496996 0.720703 -0.139343 -0.676270 0.062195 1441496996 0.720703 -0.139343 -0.676270 0.062195 1441496996 0.720703 -0.139343 -0.676270 0.062195 1441496996 0.720703 -0.139343 -0.676270 0.062195 1441496996 0.721191 -0.135925 -0.676270 0.064087 1441496996 0.721191 -0.135925 -0.676270 0.064087 1441496996 0.721191 -0.135925 -0.676270 0.064087 1441496996 0.721191 -0.135925 -0.676270 0.064087 1441496996 0.721191 -0.135925 -0.676270 0.064087 1441496997 0.721191 -0.135925 -0.676270 0.064087 1441496997 0.721863 -0.132202 -0.675903 0.067566 1441496997 0.721863 -0.132202 -0.675903 0.067566 1441496997 0.721863 -0.132202 -0.675903 0.067566 1441496997 0.721863 -0.132202 -0.675903 0.067566 1441496997 0.721863 -0.132202 -0.675903 0.067566 1441496997 0.721863 -0.132202 -0.675903 0.067566 1441496997 0.722046 -0.131897 -0.675476 0.070313 1441496997 0.722046 -0.131897 -0.675476 0.070313 1441496997 0.722046 -0.131897 -0.675476 0.070313 1441496997 0.722046 -0.131897 -0.675476 0.070313 1441496997 0.722046 -0.131897 -0.675476 0.070313 1441496997 0.722046 -0.131897 -0.675476 0.070313 1441496997 0.721313 -0.132141 -0.676636 0.066467 1441496997 0.721313 -0.132141 -0.676636 0.066467 1441496997 0.721313 -0.132141 -0.676636 0.066467 1441496997 0.721313 -0.132141 -0.676636 0.066467 1441496997 0.721313 -0.132141 -0.676636 0.066467 1441496997 0.721313 -0.132141 -0.676636 0.066467 1441496997 0.721313 -0.132141 -0.676636 0.066467 1441496997 0.720032 -0.137695 -0.677551 0.059753 1441496997 0.720032 -0.137695 -0.677551 0.059753 1441496997 0.720032 -0.137695 -0.677551 0.059753 1441496997 0.720032 -0.137695 -0.677551 0.059753 1441496997 0.720032 -0.137695 -0.677551 0.059753 1441496997 0.720032 -0.137695 -0.677551 0.059753 1441496997 0.718750 -0.139160 -0.678467 0.061279 1441496997 0.718750 -0.139160 -0.678467 0.061279 1441496997 0.718750 -0.139160 -0.678467 0.061279 1441496997 0.718750 -0.139160 -0.678467 0.061279 1441496997 0.718750 -0.139160 -0.678467 0.061279 1441496997 0.718750 -0.139160 -0.678467 0.061279 1441496997 0.718750 -0.139160 -0.678467 0.061279 1441496997 0.717896 -0.133545 -0.679565 0.070984 1441496997 0.717896 -0.133545 -0.679565 0.070984 1441496997 0.717896 -0.133545 -0.679565 0.070984 1441496997 0.717896 -0.133545 -0.679565 0.070984 1441496997 0.717896 -0.133545 -0.679565 0.070984 1441496997 0.717896 -0.133545 -0.679565 0.070984 1441496997 0.718018 -0.124390 -0.679871 0.082214 1441496997 0.718018 -0.124390 -0.679871 0.082214 1441496997 0.718018 -0.124390 -0.679871 0.082214 1441496997 0.718018 -0.124390 -0.679871 0.082214 1441496997 0.718018 -0.124390 -0.679871 0.082214 1441496997 0.718018 -0.124390 -0.679871 0.082214 1441496997 0.718750 -0.119629 -0.679199 0.088074 1441496997 0.718750 -0.119629 -0.679199 0.088074 1441496997 0.718750 -0.119629 -0.679199 0.088074 1441496997 0.718750 -0.119629 -0.679199 0.088074 1441496997 0.718750 -0.119629 -0.679199 0.088074 1441496997 0.718750 -0.119629 -0.679199 0.088074 1441496997 0.718750 -0.119629 -0.679199 0.088074 1441496997 0.719299 -0.121216 -0.678223 0.089539 1441496997 0.719299 -0.121216 -0.678223 0.089539 1441496997 0.719299 -0.121216 -0.678223 0.089539 1441496997 0.719299 -0.121216 -0.678223 0.089539 1441496997 0.719299 -0.121216 -0.678223 0.089539 1441496997 0.719299 -0.121216 -0.678223 0.089539 1441496997 0.719299 -0.119629 -0.678467 0.089294 1441496997 0.719299 -0.119629 -0.678467 0.089294 1441496997 0.719299 -0.119629 -0.678467 0.089294 1441496997 0.719299 -0.119629 -0.678467 0.089294 1441496997 0.719299 -0.119629 -0.678467 0.089294 1441496997 0.719299 -0.119629 -0.678467 0.089294 1441496997 0.719299 -0.119629 -0.678467 0.089294 1441496997 0.719482 -0.119202 -0.678528 0.087708 1441496997 0.719482 -0.119202 -0.678528 0.087708 1441496997 0.719482 -0.119202 -0.678528 0.087708 1441496997 0.719482 -0.119202 -0.678528 0.087708 1441496997 0.719482 -0.119202 -0.678528 0.087708 1441496997 0.719482 -0.119202 -0.678528 0.087708 1441496997 0.720276 -0.120300 -0.677307 0.089539 1441496997 0.720276 -0.120300 -0.677307 0.089539 1441496997 0.720276 -0.120300 -0.677307 0.089539 1441496997 0.720276 -0.120300 -0.677307 0.089539 1441496997 0.720276 -0.120300 -0.677307 0.089539 1441496997 0.720276 -0.120300 -0.677307 0.089539 1441496997 0.720337 -0.123657 -0.676697 0.088623 1441496997 0.720337 -0.123657 -0.676697 0.088623 1441496997 0.720337 -0.123657 -0.676697 0.088623 1441496997 0.720337 -0.123657 -0.676697 0.088623 1441496997 0.720337 -0.123657 -0.676697 0.088623 1441496997 0.720337 -0.123657 -0.676697 0.088623 1441496997 0.720337 -0.123657 -0.676697 0.088623 1441496997 0.719849 -0.127563 -0.677246 0.082886 1441496997 0.719849 -0.127563 -0.677246 0.082886 1441496997 0.719849 -0.127563 -0.677246 0.082886 1441496997 0.719849 -0.127563 -0.677246 0.082886 1441496997 0.719849 -0.127563 -0.677246 0.082886 1441496997 0.719849 -0.127563 -0.677246 0.082886 1441496997 0.719482 -0.131592 -0.677490 0.077881 1441496997 0.719482 -0.131592 -0.677490 0.077881 1441496997 0.719482 -0.131592 -0.677490 0.077881 1441496997 0.719482 -0.131592 -0.677490 0.077881 1441496997 0.719482 -0.131592 -0.677490 0.077881 1441496997 0.719482 -0.131592 -0.677490 0.077881 1441496997 0.720520 -0.132141 -0.676147 0.078674 1441496997 0.720520 -0.132141 -0.676147 0.078674 1441496997 0.720520 -0.132141 -0.676147 0.078674 1441496997 0.720520 -0.132141 -0.676147 0.078674 1441496997 0.720520 -0.132141 -0.676147 0.078674 1441496997 0.720520 -0.132141 -0.676147 0.078674 1441496997 0.720947 -0.132385 -0.675476 0.080627 1441496997 0.720947 -0.132385 -0.675476 0.080627 1441496997 0.720947 -0.132385 -0.675476 0.080627 1441496997 0.720947 -0.132385 -0.675476 0.080627 1441496997 0.720459 -0.132874 -0.676025 0.079285 1441496997 0.720459 -0.132874 -0.676025 0.079285 1441496997 0.720459 -0.132874 -0.676025 0.079285 1441496997 0.720459 -0.132874 -0.676025 0.079285 1441496997 0.720459 -0.132874 -0.676025 0.079285 1441496997 0.720459 -0.132874 -0.676025 0.079285 1441496998 0.721069 -0.133179 -0.675415 0.078308 1441496998 0.721069 -0.133179 -0.675415 0.078308 1441496998 0.721069 -0.133179 -0.675415 0.078308 1441496998 0.721069 -0.133179 -0.675415 0.078308 1441496998 0.721069 -0.133179 -0.675415 0.078308 1441496998 0.721069 -0.133179 -0.675415 0.078308 1441496998 0.721069 -0.133179 -0.675415 0.078308 1441496998 0.721436 -0.132324 -0.675293 0.077759 1441496998 0.721436 -0.132324 -0.675293 0.077759 1441496998 0.721436 -0.132324 -0.675293 0.077759 1441496998 0.721436 -0.132324 -0.675293 0.077759 1441496998 0.721436 -0.132324 -0.675293 0.077759 1441496998 0.721436 -0.132324 -0.675293 0.077759 1441496998 0.722229 -0.131958 -0.674622 0.076233 1441496998 0.722229 -0.131958 -0.674622 0.076233 1441496998 0.722229 -0.131958 -0.674622 0.076233 1441496998 0.722229 -0.131958 -0.674622 0.076233 1441496998 0.722229 -0.131958 -0.674622 0.076233 1441496998 0.722229 -0.131958 -0.674622 0.076233 1441496998 0.722168 -0.133301 -0.674683 0.074707 1441496998 0.722168 -0.133301 -0.674683 0.074707 1441496998 0.722168 -0.133301 -0.674683 0.074707 1441496998 0.722168 -0.133301 -0.674683 0.074707 1441496998 0.722168 -0.133301 -0.674683 0.074707 1441496998 0.719910 -0.138184 -0.676880 0.067017 1441496998 0.719910 -0.138184 -0.676880 0.067017 1441496998 0.719910 -0.138184 -0.676880 0.067017 1441496998 0.719910 -0.138184 -0.676880 0.067017 1441496998 0.719910 -0.138184 -0.676880 0.067017 1441496998 0.719299 -0.139160 -0.677795 0.062012 1441496998 0.719299 -0.139160 -0.677795 0.062012 1441496998 0.719299 -0.139160 -0.677795 0.062012 1441496998 0.719299 -0.139160 -0.677795 0.062012 1441496998 0.719299 -0.139160 -0.677795 0.062012 1441496998 0.719299 -0.139160 -0.677795 0.062012 1441496998 0.719299 -0.139160 -0.677795 0.062012 1441496998 0.717896 -0.135315 -0.679199 0.070251 1441496998 0.717896 -0.135315 -0.679199 0.070251 1441496998 0.717896 -0.135315 -0.679199 0.070251 1441496998 0.717896 -0.135315 -0.679199 0.070251 1441496998 0.717896 -0.135315 -0.679199 0.070251 1441496998 0.717896 -0.135315 -0.679199 0.070251 1441496998 0.716553 -0.124878 -0.680603 0.087830 1441496998 0.716553 -0.124878 -0.680603 0.087830 1441496998 0.716553 -0.124878 -0.680603 0.087830 1441496998 0.716553 -0.124878 -0.680603 0.087830 1441496998 0.716553 -0.124878 -0.680603 0.087830 1441496998 0.716553 -0.124878 -0.680603 0.087830 1441496998 0.717102 -0.113708 -0.680176 0.100952 1441496998 0.717102 -0.113708 -0.680176 0.100952 1441496998 0.717102 -0.113708 -0.680176 0.100952 1441496998 0.717102 -0.113708 -0.680176 0.100952 1441496998 0.717102 -0.113708 -0.680176 0.100952 1441496998 0.717102 -0.113708 -0.680176 0.100952 1441496998 0.717163 -0.114136 -0.679626 0.103760 1441496998 0.717163 -0.114136 -0.679626 0.103760 1441496998 0.717163 -0.114136 -0.679626 0.103760 1441496998 0.717163 -0.114136 -0.679626 0.103760 1441496998 0.717163 -0.114136 -0.679626 0.103760 1441496998 0.717163 -0.114136 -0.679626 0.103760 1441496998 0.717102 -0.117188 -0.679016 0.104858 1441496998 0.717102 -0.117188 -0.679016 0.104858 1441496998 0.717102 -0.117188 -0.679016 0.104858 1441496998 0.717102 -0.117188 -0.679016 0.104858 1441496998 0.717102 -0.117188 -0.679016 0.104858 1441496998 0.717102 -0.117188 -0.679016 0.104858 1441496998 0.717163 -0.118103 -0.678833 0.104675 1441496998 0.717163 -0.118103 -0.678833 0.104675 1441496998 0.717163 -0.118103 -0.678833 0.104675 1441496998 0.717163 -0.118103 -0.678833 0.104675 1441496998 0.717163 -0.118103 -0.678833 0.104675 1441496998 0.717163 -0.118103 -0.678833 0.104675 1441496998 0.717163 -0.118103 -0.678833 0.104675 1441496998 0.716553 -0.119568 -0.679871 0.100037 1441496998 0.716553 -0.119568 -0.679871 0.100037 1441496998 0.716553 -0.119568 -0.679871 0.100037 1441496998 0.716553 -0.119568 -0.679871 0.100037 1441496998 0.716553 -0.119568 -0.679871 0.100037 1441496998 0.716553 -0.119568 -0.679871 0.100037 1441496998 0.716614 -0.121643 -0.680054 0.096130 1441496998 0.716614 -0.121643 -0.680054 0.096130 1441496998 0.716614 -0.121643 -0.680054 0.096130 1441496998 0.716614 -0.121643 -0.680054 0.096130 1441496998 0.716614 -0.121643 -0.680054 0.096130 1441496998 0.716614 -0.121643 -0.680054 0.096130 1441496998 0.716614 -0.121643 -0.680054 0.096130 1441496998 0.717041 -0.120117 -0.679504 0.098511 1441496998 0.717041 -0.120117 -0.679504 0.098511 1441496998 0.717041 -0.120117 -0.679504 0.098511 1441496998 0.717041 -0.120117 -0.679504 0.098511 1441496998 0.717041 -0.120117 -0.679504 0.098511 1441496998 0.716736 -0.117126 -0.679749 0.102600 1441496998 0.716736 -0.117126 -0.679749 0.102600 1441496998 0.716736 -0.117126 -0.679749 0.102600 1441496998 0.716736 -0.117126 -0.679749 0.102600 1441496998 0.716736 -0.117126 -0.679749 0.102600 1441496998 0.716736 -0.117126 -0.679749 0.102600 1441496998 0.716187 -0.114990 -0.680725 0.102234 1441496998 0.716187 -0.114990 -0.680725 0.102234 1441496998 0.716187 -0.114990 -0.680725 0.102234 1441496998 0.716187 -0.114990 -0.680725 0.102234 1441496998 0.716187 -0.114990 -0.680725 0.102234 1441496998 0.716187 -0.114990 -0.680725 0.102234 1441496998 0.716797 -0.116394 -0.680115 0.100403 1441496998 0.716797 -0.116394 -0.680115 0.100403 1441496998 0.716797 -0.116394 -0.680115 0.100403 1441496998 0.716797 -0.116394 -0.680115 0.100403 1441496998 0.716797 -0.116394 -0.680115 0.100403 1441496998 0.716797 -0.116394 -0.680115 0.100403 1441496998 0.716736 -0.119019 -0.679993 0.098450 1441496999 0.716736 -0.119019 -0.679993 0.098450 1441496999 0.716736 -0.119019 -0.679993 0.098450 1441496999 0.716736 -0.119019 -0.679993 0.098450 1441496999 0.716736 -0.119019 -0.679993 0.098450 1441496999 0.716736 -0.119019 -0.679993 0.098450 1441496999 0.716736 -0.119019 -0.679993 0.098450 1441496999 0.715881 -0.120728 -0.680969 0.095947 1441496999 0.715881 -0.120728 -0.680969 0.095947 1441496999 0.715881 -0.120728 -0.680969 0.095947 1441496999 0.715881 -0.120728 -0.680969 0.095947 1441496999 0.715881 -0.120728 -0.680969 0.095947 1441496999 0.715881 -0.120728 -0.680969 0.095947 1441496999 0.715454 -0.120361 -0.681519 0.096191 1441496999 0.715454 -0.120361 -0.681519 0.096191 1441496999 0.715454 -0.120361 -0.681519 0.096191 1441496999 0.715454 -0.120361 -0.681519 0.096191 1441496999 0.715454 -0.120361 -0.681519 0.096191 1441496999 0.715454 -0.120361 -0.681519 0.096191 1441496999 0.714966 -0.117676 -0.682190 0.098083 1441496999 0.714966 -0.117676 -0.682190 0.098083 1441496999 0.714966 -0.117676 -0.682190 0.098083 1441496999 0.714966 -0.117676 -0.682190 0.098083 1441496999 0.714966 -0.117676 -0.682190 0.098083 1441496999 0.716003 -0.112305 -0.681274 0.103149 1441496999 0.716003 -0.112305 -0.681274 0.103149 1441496999 0.716003 -0.112305 -0.681274 0.103149 1441496999 0.716003 -0.112305 -0.681274 0.103149 1441496999 0.716003 -0.112305 -0.681274 0.103149 1441496999 0.716003 -0.112305 -0.681274 0.103149 1441496999 0.716431 -0.111206 -0.680420 0.106689 1441496999 0.716431 -0.111206 -0.680420 0.106689 1441496999 0.716431 -0.111206 -0.680420 0.106689 1441496999 0.716431 -0.111206 -0.680420 0.106689 1441496999 0.716431 -0.111206 -0.680420 0.106689 1441496999 0.716431 -0.111206 -0.680420 0.106689 1441496999 0.716431 -0.111206 -0.680420 0.106689 1441496999 0.715271 -0.109924 -0.681946 0.106323 1441496999 0.715271 -0.109924 -0.681946 0.106323 1441496999 0.715271 -0.109924 -0.681946 0.106323 1441496999 0.715271 -0.109924 -0.681946 0.106323 1441496999 0.715271 -0.109924 -0.681946 0.106323 1441496999 0.715027 -0.106262 -0.682983 0.104553 1441496999 0.715027 -0.106262 -0.682983 0.104553 1441496999 0.715027 -0.106262 -0.682983 0.104553 1441496999 0.715027 -0.106262 -0.682983 0.104553 1441496999 0.715027 -0.106262 -0.682983 0.104553 1441496999 0.715027 -0.106262 -0.682983 0.104553 1441496999 0.715027 -0.106262 -0.682983 0.104553 1441496999 0.714905 -0.100464 -0.683838 0.105835 1441496999 0.714905 -0.100464 -0.683838 0.105835 1441496999 0.714905 -0.100464 -0.683838 0.105835 1441496999 0.714905 -0.100464 -0.683838 0.105835 1441496999 0.714905 -0.100464 -0.683838 0.105835 1441496999 0.714905 -0.100464 -0.683838 0.105835 1441496999 0.712891 -0.103027 -0.685059 0.108704 1441496999 0.712891 -0.103027 -0.685059 0.108704 1441496999 0.712891 -0.103027 -0.685059 0.108704 1441496999 0.712891 -0.103027 -0.685059 0.108704 1441496999 0.712891 -0.103027 -0.685059 0.108704 1441496999 0.712891 -0.103027 -0.685059 0.108704 1441496999 0.712585 -0.098022 -0.684937 0.116150 1441496999 0.712585 -0.098022 -0.684937 0.116150 1441496999 0.712585 -0.098022 -0.684937 0.116150 1441496999 0.712585 -0.098022 -0.684937 0.116150 1441496999 0.712585 -0.098022 -0.684937 0.116150 1441496999 0.712585 -0.098022 -0.684937 0.116150 1441496999 0.713135 -0.100098 -0.683960 0.116638 1441496999 0.713135 -0.100098 -0.683960 0.116638 1441496999 0.713135 -0.100098 -0.683960 0.116638 1441496999 0.713135 -0.100098 -0.683960 0.116638 1441496999 0.713135 -0.100098 -0.683960 0.116638 1441496999 0.713135 -0.100098 -0.683960 0.116638 1441496999 0.713135 -0.100098 -0.683960 0.116638 1441496999 0.713501 -0.107605 -0.682861 0.114075 1441496999 0.713501 -0.107605 -0.682861 0.114075 1441496999 0.713501 -0.107605 -0.682861 0.114075 1441496999 0.713501 -0.107605 -0.682861 0.114075 1441496999 0.713501 -0.107605 -0.682861 0.114075 1441496999 0.713501 -0.107605 -0.682861 0.114075 1441496999 0.714294 -0.112183 -0.681702 0.111694 1441496999 0.714294 -0.112183 -0.681702 0.111694 1441496999 0.714294 -0.112183 -0.681702 0.111694 1441496999 0.714294 -0.112183 -0.681702 0.111694 1441496999 0.714294 -0.112183 -0.681702 0.111694 1441496999 0.715027 -0.116699 -0.680969 0.106445 1441496999 0.715027 -0.116699 -0.680969 0.106445 1441496999 0.715027 -0.116699 -0.680969 0.106445 1441496999 0.715027 -0.116699 -0.680969 0.106445 1441496999 0.715027 -0.116699 -0.680969 0.106445 1441496999 0.715027 -0.116699 -0.680969 0.106445 1441496999 0.715027 -0.116699 -0.680969 0.106445 1441496999 0.715637 -0.123291 -0.679932 0.101746 1441496999 0.715637 -0.123291 -0.679932 0.101746 1441496999 0.715637 -0.123291 -0.679932 0.101746 1441496999 0.715637 -0.123291 -0.679932 0.101746 1441496999 0.715637 -0.123291 -0.679932 0.101746 1441496999 0.716003 -0.125916 -0.679321 0.100037 1441496999 0.716003 -0.125916 -0.679321 0.100037 1441496999 0.716003 -0.125916 -0.679321 0.100037 1441496999 0.716003 -0.125916 -0.679321 0.100037 1441496999 0.716003 -0.125916 -0.679321 0.100037 1441496999 0.716003 -0.125916 -0.679321 0.100037 1441496999 0.716125 -0.124939 -0.679260 0.101013 1441496999 0.716125 -0.124939 -0.679260 0.101013 1441496999 0.716125 -0.124939 -0.679260 0.101013 1441496999 0.716125 -0.124939 -0.679260 0.101013 1441496999 0.715942 -0.121582 -0.679626 0.103638 1441496999 0.715942 -0.121582 -0.679626 0.103638 1441496999 0.715942 -0.121582 -0.679626 0.103638 1441497000 0.715942 -0.121582 -0.679626 0.103638 1441497000 0.715942 -0.121582 -0.679626 0.103638 1441497000 0.715942 -0.121582 -0.679626 0.103638 1441497000 0.715942 -0.121582 -0.679626 0.103638 1441497000 0.716614 -0.118774 -0.679016 0.106567 1441497000 0.716614 -0.118774 -0.679016 0.106567 1441497000 0.716614 -0.118774 -0.679016 0.106567 1441497000 0.716614 -0.118774 -0.679016 0.106567 1441497000 0.716614 -0.118774 -0.679016 0.106567 1441497000 0.717468 -0.120483 -0.677979 0.105469 1441497000 0.717468 -0.120483 -0.677979 0.105469 1441497000 0.717468 -0.120483 -0.677979 0.105469 1441497000 0.717468 -0.120483 -0.677979 0.105469 1441497000 0.717468 -0.120483 -0.677979 0.105469 1441497000 0.717468 -0.120483 -0.677979 0.105469 1441497000 0.717834 -0.126465 -0.677368 0.099487 1441497000 0.717834 -0.126465 -0.677368 0.099487 1441497000 0.717834 -0.126465 -0.677368 0.099487 1441497000 0.717834 -0.126465 -0.677368 0.099487 1441497000 0.717834 -0.126465 -0.677368 0.099487 1441497000 0.717834 -0.126465 -0.677368 0.099487 1441497000 0.717712 -0.133240 -0.677368 0.091431 1441497000 0.717712 -0.133240 -0.677368 0.091431 1441497000 0.717712 -0.133240 -0.677368 0.091431 1441497000 0.717712 -0.133240 -0.677368 0.091431 1441497000 0.717712 -0.133240 -0.677368 0.091431 1441497000 0.717712 -0.133240 -0.677368 0.091431 1441497000 0.717712 -0.133240 -0.677368 0.091431 1441497000 0.717468 -0.137512 -0.677368 0.086670 1441497000 0.717468 -0.137512 -0.677368 0.086670 1441497000 0.717468 -0.137512 -0.677368 0.086670 1441497000 0.717468 -0.137512 -0.677368 0.086670 1441497000 0.717468 -0.137512 -0.677368 0.086670 1441497000 0.717468 -0.137512 -0.677368 0.086670 1441497000 0.717896 -0.138672 -0.676758 0.086304 1441497000 0.717896 -0.138672 -0.676758 0.086304 1441497000 0.717896 -0.138672 -0.676758 0.086304 1441497000 0.717896 -0.138672 -0.676758 0.086304 1441497000 0.717896 -0.138672 -0.676758 0.086304 1441497000 0.717896 -0.138672 -0.676758 0.086304 1441497000 0.718384 -0.139954 -0.676086 0.085144 1441497000 0.718384 -0.139954 -0.676086 0.085144 1441497000 0.718384 -0.139954 -0.676086 0.085144 1441497000 0.718384 -0.139954 -0.676086 0.085144 1441497000 0.718384 -0.139954 -0.676086 0.085144 1441497000 0.718384 -0.139954 -0.676086 0.085144 1441497000 0.717834 -0.144775 -0.676270 0.080078 1441497000 0.717834 -0.144775 -0.676270 0.080078 1441497000 0.717834 -0.144775 -0.676270 0.080078 1441497000 0.717834 -0.144775 -0.676270 0.080078 1441497000 0.717834 -0.144775 -0.676270 0.080078 1441497000 0.717834 -0.144775 -0.676270 0.080078 1441497000 0.717834 -0.144775 -0.676270 0.080078 1441497000 0.717102 -0.150330 -0.676636 0.073242 1441497000 0.717102 -0.150330 -0.676636 0.073242 1441497000 0.717102 -0.150330 -0.676636 0.073242 1441497000 0.717102 -0.150330 -0.676636 0.073242 1441497000 0.717102 -0.150330 -0.676636 0.073242 1441497000 0.717102 -0.150330 -0.676636 0.073242 1441497000 0.716370 -0.147339 -0.677795 0.075378 1441497000 0.716370 -0.147339 -0.677795 0.075378 1441497000 0.716370 -0.147339 -0.677795 0.075378 1441497000 0.716370 -0.147339 -0.677795 0.075378 1441497000 0.716370 -0.147339 -0.677795 0.075378 1441497000 0.716370 -0.147339 -0.677795 0.075378 1441497000 0.715393 -0.143860 -0.678833 0.081665 1441497000 0.715393 -0.143860 -0.678833 0.081665 1441497000 0.715393 -0.143860 -0.678833 0.081665 1441497000 0.715393 -0.143860 -0.678833 0.081665 1441497000 0.715393 -0.143860 -0.678833 0.081665 1441497000 0.715393 -0.143860 -0.678833 0.081665 1441497000 0.714600 -0.136597 -0.679871 0.092041 1441497000 0.714600 -0.136597 -0.679871 0.092041 1441497000 0.714600 -0.136597 -0.679871 0.092041 1441497000 0.714600 -0.136597 -0.679871 0.092041 1441497000 0.714600 -0.136597 -0.679871 0.092041 1441497000 0.714600 -0.136597 -0.679871 0.092041 1441497000 0.714905 -0.131348 -0.679688 0.098328 1441497000 0.714905 -0.131348 -0.679688 0.098328 1441497000 
0.305237 -0.423096 -0.606079 0.600403 1441497002 0.305237 -0.423096 -0.606079 0.600403 1441497003 0.305237 -0.423096 -0.606079 0.600403 1441497003 0.205139 -0.437500 -0.504761 0.715332 1441497003 0.205139 -0.437500 -0.504761 0.715332 1441497003 0.205139 -0.437500 -0.504761 0.715332 1441497003 0.205139 -0.437500 -0.504761 0.715332 1441497003 0.205139 -0.437500 -0.504761 0.715332 1441497003 0.124634 -0.450378 -0.385803 0.795471 1441497003 0.124634 -0.450378 -0.385803 0.795471 1441497003 0.124634 -0.450378 -0.385803 0.795471 1441497003 0.124634 -0.450378 -0.385803 0.795471 1441497003 0.124634 -0.450378 -0.385803 0.795471 1441497003 0.124634 -0.450378 -0.385803 0.795471 1441497003 0.124634 -0.450378 -0.385803 0.795471 1441497003 0.044189 -0.462952 -0.305664 0.830811 1441497003 0.044189 -0.462952 -0.305664 0.830811 1441497003 0.044189 -0.462952 -0.305664 0.830811 1441497003 0.044189 -0.462952 -0.305664 0.830811 1441497003 0.044189 -0.462952 -0.305664 0.830811 1441497003 0.044189 -0.462952 -0.305664 0.830811 1441497003 0.044189 -0.462952 -0.305664 0.830811 1441497003 0.012146 -0.469421 -0.252380 0.846069 1441497003 0.012146 -0.469421 -0.252380 0.846069 1441497003 0.012146 -0.469421 -0.252380 0.846069 1441497003 0.012146 -0.469421 -0.252380 0.846069 1441497003 0.012146 -0.469421 -0.252380 0.846069 1441497003 0.012146 -0.469421 -0.252380 0.846069 1441497003 0.022034 -0.471375 -0.234375 0.849915 1441497003 0.022034 -0.471375 -0.234375 0.849915 1441497003 0.022034 -0.471375 -0.234375 0.849915 1441497003 0.022034 -0.471375 -0.234375 0.849915 1441497003 0.022034 -0.471375 -0.234375 0.849915 1441497003 0.022034 -0.471375 -0.234375 0.849915 1441497003 0.022034 -0.471375 -0.234375 0.849915 1441497003 0.071045 -0.467712 -0.258179 0.842346 1441497003 0.071045 -0.467712 -0.258179 0.842346 1441497003 0.071045 -0.467712 -0.258179 0.842346 1441497003 0.071045 -0.467712 -0.258179 0.842346 1441497003 0.071045 -0.467712 -0.258179 0.842346 1441497003 0.071045 -0.467712 -0.258179 0.842346 1441497003 0.150269 -0.453918 -0.321533 0.817261 1441497003 0.150269 -0.453918 -0.321533 0.817261 1441497003 0.150269 -0.453918 -0.321533 0.817261 1441497003 0.150269 -0.453918 -0.321533 0.817261 1441497003 0.150269 -0.453918 -0.321533 0.817261 1441497003 0.150269 -0.453918 -0.321533 0.817261 1441497003 0.248291 -0.432861 -0.418030 0.759094 1441497003 0.248291 -0.432861 -0.418030 0.759094 1441497003 0.248291 -0.432861 -0.418030 0.759094 1441497003 0.248291 -0.432861 -0.418030 0.759094 1441497003 0.248291 -0.432861 -0.418030 0.759094 1441497003 0.376648 -0.384827 -0.496155 0.681091 1441497003 0.376648 -0.384827 -0.496155 0.681091 1441497003 0.376648 -0.384827 -0.496155 0.681091 1441497003 0.376648 -0.384827 -0.496155 0.681091 1441497003 0.376648 -0.384827 -0.496155 0.681091 1441497003 0.376648 -0.384827 -0.496155 0.681091 1441497003 0.507996 -0.299011 -0.543640 0.597473 1441497003 0.507996 -0.299011 -0.543640 0.597473 1441497003 0.507996 -0.299011 -0.543640 0.597473 1441497003 0.507996 -0.299011 -0.543640 0.597473 1441497003 0.507996 -0.299011 -0.543640 0.597473 1441497003 0.507996 -0.299011 -0.543640 0.597473 1441497003 0.598572 -0.220581 -0.601807 0.480469 1441497003 0.598572 -0.220581 -0.601807 0.480469 1441497003 0.598572 -0.220581 -0.601807 0.480469 1441497003 0.598572 -0.220581 -0.601807 0.480469 1441497003 0.598572 -0.220581 -0.601807 0.480469 1441497003 0.598572 -0.220581 -0.601807 0.480469 1441497003 0.658997 -0.136719 -0.634827 0.379456 1441497003 0.658997 -0.136719 -0.634827 0.379456 1441497003 0.658997 -0.136719 -0.634827 0.379456 1441497003 0.658997 -0.136719 -0.634827 0.379456 1441497003 0.658997 -0.136719 -0.634827 0.379456 1441497003 0.658997 -0.136719 -0.634827 0.379456 1441497003 0.697815 -0.067871 -0.652100 0.288391 1441497003 0.697815 -0.067871 -0.652100 0.288391 1441497003 0.697815 -0.067871 -0.652100 0.288391 1441497003 0.697815 -0.067871 -0.652100 0.288391 1441497003 0.697815 -0.067871 -0.652100 0.288391 1441497003 0.697815 -0.067871 -0.652100 0.288391 1441497003 0.716431 -0.035461 -0.661011 0.220276 1441497003 0.716431 -0.035461 -0.661011 0.220276 1441497003 0.716431 -0.035461 -0.661011 0.220276 1441497003 0.716431 -0.035461 -0.661011 0.220276 1441497003 0.716431 -0.035461 -0.661011 0.220276 1441497003 0.716431 -0.035461 -0.661011 0.220276 1441497003 0.720947 -0.048035 -0.662354 0.197815 1441497003 0.720947 -0.048035 -0.662354 0.197815 1441497003 0.720947 -0.048035 -0.662354 0.197815 1441497003 0.720947 -0.048035 -0.662354 0.197815 1441497003 0.720947 -0.048035 -0.662354 0.197815 1441497003 0.720947 -0.048035 -0.662354 0.197815 1441497003 0.720947 -0.048035 -0.662354 0.197815 1441497003 0.703430 -0.084961 -0.664368 0.237793 1441497003 0.703430 -0.084961 -0.664368 0.237793 1441497003 0.703430 -0.084961 -0.664368 0.237793 1441497003 0.703430 -0.084961 -0.664368 0.237793 1441497003 0.703430 -0.084961 -0.664368 0.237793 1441497003 0.703430 -0.084961 -0.664368 0.237793 1441497003 0.663086 -0.140381 -0.660889 0.322266 1441497003 0.663086 -0.140381 -0.660889 0.322266 1441497003 0.663086 -0.140381 -0.660889 0.322266 1441497003 0.663086 -0.140381 -0.660889 0.322266 1441497003 0.663086 -0.140381 -0.660889 0.322266 1441497003 0.663086 -0.140381 -0.660889 0.322266 1441497003 0.663086 -0.140381 -0.660889 0.322266 1441497003 0.593079 -0.202881 -0.644775 0.437439 1441497003 0.593079 -0.202881 -0.644775 0.437439 1441497003 0.593079 -0.202881 -0.644775 0.437439 1441497003 0.593079 -0.202881 -0.644775 0.437439 1441497003 0.593079 -0.202881 -0.644775 0.437439 1441497004 0.493958 -0.267639 -0.612183 0.556458 1441497004 0.493958 -0.267639 -0.612183 0.556458 1441497004 0.493958 -0.267639 -0.612183 0.556458 1441497004 0.493958 -0.267639 -0.612183 0.556458 1441497004 0.493958 -0.267639 -0.612183 0.556458 1441497004 0.493958 -0.267639 -0.612183 0.556458 1441497004 0.369202 -0.341248 -0.566589 0.652832 1441497004 0.369202 -0.341248 -0.566589 0.652832 1441497004 0.369202 -0.341248 -0.566589 0.652832 1441497004 0.369202 -0.341248 -0.566589 0.652832 1441497004 0.369202 -0.341248 -0.566589 0.652832 1441497004 0.230957 -0.400208 -0.507996 0.726929 1441497004 0.230957 -0.400208 -0.507996 0.726929 1441497004 0.230957 -0.400208 -0.507996 0.726929 1441497004 0.230957 -0.400208 -0.507996 0.726929 1441497004 0.230957 -0.400208 -0.507996 0.726929 1441497004 0.098694 -0.433899 -0.442261 0.778748 1441497004 0.098694 -0.433899 -0.442261 0.778748 1441497004 0.098694 -0.433899 -0.442261 0.778748 1441497004 0.098694 -0.433899 -0.442261 0.778748 1441497004 0.098694 -0.433899 -0.442261 0.778748 1441497004 0.006531 -0.443298 -0.376709 0.813354 1441497004 0.006531 -0.443298 -0.376709 0.813354 1441497004 0.006531 -0.443298 -0.376709 0.813354 1441497004 0.006531 -0.443298 -0.376709 0.813354 1441497004 0.006531 -0.443298 -0.376709 0.813354 1441497004 0.006531 -0.443298 -0.376709 0.813354 1441497004 -0.039246 -0.443176 -0.327698 0.833435 1441497004 -0.039246 -0.443176 -0.327698 0.833435 1441497004 -0.039246 -0.443176 -0.327698 0.833435 1441497004 -0.039246 -0.443176 -0.327698 0.833435 1441497004 -0.039246 -0.443176 -0.327698 0.833435 1441497004 -0.039246 -0.443176 -0.327698 0.833435 1441497004 -0.039246 -0.443176 -0.327698 0.833435 1441497004 -0.031799 -0.443359 -0.315063 0.838562 1441497004 -0.031799 -0.443359 -0.315063 0.838562 1441497004 -0.031799 -0.443359 -0.315063 0.838562 1441497004 -0.031799 -0.443359 -0.315063 0.838562 1441497004 -0.031799 -0.443359 -0.315063 0.838562 1441497004 -0.031799 -0.443359 -0.315063 0.838562 1441497004 0.023621 -0.441223 -0.334961 0.832214 1441497004 0.023621 -0.441223 -0.334961 0.832214 1441497004 0.023621 -0.441223 -0.334961 0.832214 1441497004 0.023621 -0.441223 -0.334961 0.832214 1441497004 0.023621 -0.441223 -0.334961 0.832214 1441497004 0.023621 -0.441223 -0.334961 0.832214 1441497004 0.118103 -0.425049 -0.397095 0.804810 1441497004 0.118103 -0.425049 -0.397095 0.804810 1441497004 0.118103 -0.425049 -0.397095 0.804810 1441497004 0.118103 -0.425049 -0.397095 0.804810 1441497004 0.118103 -0.425049 -0.397095 0.804810 1441497004 0.118103 -0.425049 -0.397095 0.804810 1441497004 0.242432 -0.391235 -0.486023 0.742920 1441497004 0.242432 -0.391235 -0.486023 0.742920 1441497004 0.242432 -0.391235 -0.486023 0.742920 1441497004 0.242432 -0.391235 -0.486023 0.742920 1441497004 0.242432 -0.391235 -0.486023 0.742920 1441497004 0.242432 -0.391235 -0.486023 0.742920 1441497004 0.377136 -0.334900 -0.568176 0.650269 1441497004 0.377136 -0.334900 -0.568176 0.650269 1441497004 0.377136 -0.334900 -0.568176 0.650269 1441497004 0.377136 -0.334900 -0.568176 0.650269 1441497004 0.377136 -0.334900 -0.568176 0.650269 1441497004 0.504761 -0.268982 -0.632568 0.522217 1441497004 0.504761 -0.268982 -0.632568 0.522217 1441497004 0.504761 -0.268982 -0.632568 0.522217 1441497004 0.504761 -0.268982 -0.632568 0.522217 1441497004 0.504761 -0.268982 -0.632568 0.522217 1441497004 0.605286 -0.188171 -0.663757 0.396973 1441497004 0.605286 -0.188171 -0.663757 0.396973 1441497004 0.605286 -0.188171 -0.663757 0.396973 1441497004 0.605286 -0.188171 -0.663757 0.396973 1441497004 0.672241 -0.114563 -0.675720 0.279968 1441497004 0.672241 -0.114563 -0.675720 0.279968 1441497004 0.672241 -0.114563 -0.675720 0.279968 1441497004 0.672241 -0.114563 -0.675720 0.279968 1441497004 0.706177 -0.065186 -0.677734 0.194092 1441497004 0.706177 -0.065186 -0.677734 0.194092 1441497004 0.706177 -0.065186 -0.677734 0.194092 1441497004 0.706177 -0.065186 -0.677734 0.194092 1441497004 0.706177 -0.065186 -0.677734 0.194092 1441497004 0.706177 -0.065186 -0.677734 0.194092 1441497004 0.716736 -0.044006 -0.677246 0.160278 1441497004 0.716736 -0.044006 -0.677246 0.160278 1441497004 0.716736 -0.044006 -0.677246 0.160278 1441497004 0.716736 -0.044006 -0.677246 0.160278 1441497004 0.716736 -0.044006 -0.677246 0.160278 1441497004 0.716736 -0.044006 -0.677246 0.160278 1441497004 0.711792 -0.055908 -0.680115 0.166199 1441497004 0.711792 -0.055908 -0.680115 0.166199 1441497004 0.711792 -0.055908 -0.680115 0.166199 1441497004 0.711792 -0.055908 -0.680115 0.166199 1441497004 0.711792 -0.055908 -0.680115 0.166199 1441497004 0.711792 -0.055908 -0.680115 0.166199 1441497004 0.687927 -0.103455 -0.692444 0.191223 1441497004 0.687927 -0.103455 -0.692444 0.191223 1441497004 0.687927 -0.103455 -0.692444 0.191223 1441497004 0.687927 -0.103455 -0.692444 0.191223 1441497004 0.687927 -0.103455 -0.692444 0.191223 1441497004 0.687927 -0.103455 -0.692444 0.191223 1441497004 0.629150 -0.183289 -0.710388 0.256836 1441497005 0.629150 -0.183289 -0.710388 0.256836 1441497005 0.629150 -0.183289 -0.710388 0.256836 1441497005 0.629150 -0.183289 -0.710388 0.256836 1441497005 0.629150 -0.183289 -0.710388 0.256836 1441497005 0.629150 -0.183289 -0.710388 0.256836 1441497005 0.539246 -0.246338 -0.715454 0.369751 1441497005 0.539246 -0.246338 -0.715454 0.369751 1441497005 0.539246 -0.246338 -0.715454 0.369751 1441497005 0.539246 -0.246338 -0.715454 0.369751 1441497005 0.539246 -0.246338 -0.715454 0.369751 1441497005 0.539246 -0.246338 -0.715454 0.369751 1441497005 0.424500 -0.317017 -0.699402 0.479675 1441497005 0.424500 -0.317017 -0.699402 0.479675 1441497005 0.424500 -0.317017 -0.699402 0.479675 1441497005 0.424500 -0.317017 -0.699402 0.479675 1441497005 0.424500 -0.317017 -0.699402 0.479675 1441497005 0.305176 -0.374878 -0.654968 0.580811 1441497005 0.305176 -0.374878 -0.654968 0.580811 1441497005 0.305176 -0.374878 -0.654968 0.580811 1441497005 0.305176 -0.374878 -0.654968 0.580811 1441497005 0.305176 -0.374878 -0.654968 0.580811 1441497005 0.305176 -0.374878 -0.654968 0.580811 1441497005 0.180786 -0.424011 -0.596008 0.657471 1441497005 0.180786 -0.424011 -0.596008 0.657471 1441497005 0.180786 -0.424011 -0.596008 0.657471 1441497005 0.180786 -0.424011 -0.596008 0.657471 1441497005 0.180786 -0.424011 -0.596008 0.657471 1441497005 0.180786 -0.424011 -0.596008 0.657471 1441497005 0.072510 -0.448425 -0.518738 0.724304 1441497005 0.072510 -0.448425 -0.518738 0.724304 1441497005 0.072510 -0.448425 -0.518738 0.724304 1441497005 0.072510 -0.448425 -0.518738 0.724304 1441497005 0.072510 -0.448425 -0.518738 0.724304 1441497005 0.072510 -0.448425 -0.518738 0.724304 1441497005 0.072510 -0.448425 -0.518738 0.724304 1441497005 -0.003967 -0.452026 -0.448425 0.771057 1441497005 -0.003967 -0.452026 -0.448425 0.771057 1441497005 -0.003967 -0.452026 -0.448425 0.771057 1441497005 -0.003967 -0.452026 -0.448425 0.771057 1441497005 -0.003967 -0.452026 -0.448425 0.771057 1441497005 -0.003967 -0.452026 -0.448425 0.771057 1441497005 -0.044800 -0.444885 -0.413330 0.793213 1441497005 -0.044800 -0.444885 -0.413330 0.793213 1441497005 -0.044800 -0.444885 -0.413330 0.793213 1441497005 -0.044800 -0.444885 -0.413330 0.793213 1441497005 -0.044800 -0.444885 -0.413330 0.793213 1441497005 -0.044800 -0.444885 -0.413330 0.793213 1441497005 -0.029175 -0.443909 -0.402466 0.800049 1441497005 -0.029175 -0.443909 -0.402466 0.800049 1441497005 -0.029175 -0.443909 -0.402466 0.800049 1441497005 -0.029175 -0.443909 -0.402466 0.800049 1441497005 -0.029175 -0.443909 -0.402466 0.800049 1441497005 -0.029175 -0.443909 -0.402466 0.800049 1441497005 0.030334 -0.442749 -0.428711 0.786926 1441497005 0.030334 -0.442749 -0.428711 0.786926 1441497005 0.030334 -0.442749 -0.428711 0.786926 1441497005 0.030334 -0.442749 -0.428711 0.786926 1441497005 0.030334 -0.442749 -0.428711 0.786926 1441497005 0.030334 -0.442749 -0.428711 0.786926 1441497005 0.125488 -0.429810 -0.484070 0.751831 1441497005 0.125488 -0.429810 -0.484070 0.751831 1441497005 0.125488 -0.429810 -0.484070 0.751831 1441497005 0.125488 -0.429810 -0.484070 0.751831 1441497005 0.125488 -0.429810 -0.484070 0.751831 1441497005 0.125488 -0.429810 -0.484070 0.751831 1441497005 0.246216 -0.397888 -0.567688 0.677307 1441497005 0.246216 -0.397888 -0.567688 0.677307 1441497005 0.246216 -0.397888 -0.567688 0.677307 1441497005 0.246216 -0.397888 -0.567688 0.677307 1441497005 0.246216 -0.397888 -0.567688 0.677307 1441497005 0.365173 -0.352356 -0.655151 0.559692 1441497005 0.365173 -0.352356 -0.655151 0.559692 1441497005 0.365173 -0.352356 -0.655151 0.559692 1441497005 0.365173 -0.352356 -0.655151 0.559692 1441497005 0.365173 -0.352356 -0.655151 0.559692 1441497005 0.365173 -0.352356 -0.655151 0.559692 1441497005 0.485291 -0.280029 -0.691223 0.456360 1441497005 0.485291 -0.280029 -0.691223 0.456360 1441497005 0.485291 -0.280029 -0.691223 0.456360 1441497005 0.485291 -0.280029 -0.691223 0.456360 1441497005 0.485291 -0.280029 -0.691223 0.456360 1441497005 0.593811 -0.172668 -0.685486 0.384277 1441497005 0.593811 -0.172668 -0.685486 0.384277 1441497005 0.593811 -0.172668 -0.685486 0.384277 1441497005 0.593811 -0.172668 -0.685486 0.384277 1441497005 0.593811 -0.172668 -0.685486 0.384277 1441497005 0.593811 -0.172668 -0.685486 0.384277 1441497005 0.593811 -0.172668 -0.685486 0.384277 1441497005 0.671814 -0.056458 -0.668762 0.313416 1441497005 0.671814 -0.056458 -0.668762 0.313416 1441497005 0.671814 -0.056458 -0.668762 0.313416 1441497005 0.671814 -0.056458 -0.668762 0.313416 1441497005 0.671814 -0.056458 -0.668762 0.313416 1441497005 0.671814 -0.056458 -0.668762 0.313416 1441497005 0.711975 -0.017517 -0.671936 0.203125 1441497005 0.711975 -0.017517 -0.671936 0.203125 1441497005 0.711975 -0.017517 -0.671936 0.203125 1441497005 0.711975 -0.017517 -0.671936 0.203125 1441497005 0.711975 -0.017517 -0.671936 0.203125 1441497005 0.711975 -0.017517 -0.671936 0.203125 1441497005 0.723816 0.000488 -0.669189 0.167969 1441497005 0.723816 0.000488 -0.669189 0.167969 1441497005 0.723816 0.000488 -0.669189 0.167969 1441497005 0.723816 0.000488 -0.669189 0.167969 1441497005 0.723816 0.000488 -0.669189 0.167969 1441497005 0.723816 0.000488 -0.669189 0.167969 1441497005 0.722778 -0.009216 -0.669312 0.171875 1441497005 0.722778 -0.009216 -0.669312 0.171875 1441497006 0.722778 -0.009216 -0.669312 0.171875 1441497006 0.722778 -0.009216 -0.669312 0.171875 1441497006 0.722778 -0.009216 -0.669312 0.171875 1441497006 0.713318 -0.059631 -0.672302 0.188782 1441497006 0.713318 -0.059631 -0.672302 0.188782 1441497006 0.713318 -0.059631 -0.672302 0.188782 1441497006 0.713318 -0.059631 -0.672302 0.188782 1441497006 0.713318 -0.059631 -0.672302 0.188782 1441497006 0.713318 -0.059631 -0.672302 0.188782 1441497006 0.713318 -0.059631 -0.672302 0.188782 1441497006 0.684448 -0.102722 -0.674866 0.256104 1441497006 0.684448 -0.102722 -0.674866 0.256104 1441497006 0.684448 -0.102722 -0.674866 0.256104 1441497006 0.684448 -0.102722 -0.674866 0.256104 1441497006 0.684448 -0.102722 -0.674866 0.256104 1441497006 0.684448 -0.102722 -0.674866 0.256104 1441497006 0.632568 -0.159607 -0.669495 0.355164 1441497006 0.632568 -0.159607 -0.669495 0.355164 1441497006 0.632568 -0.159607 -0.669495 0.355164 1441497006 0.632568 -0.159607 -0.669495 0.355164 1441497006 0.632568 -0.159607 -0.669495 0.355164 1441497006 0.632568 -0.159607 -0.669495 0.355164 1441497006 0.554260 -0.237854 -0.646301 0.467407 1441497006 0.554260 -0.237854 -0.646301 0.467407 1441497006 0.554260 -0.237854 -0.646301 0.467407 1441497006 0.554260 -0.237854 -0.646301 0.467407 1441497006 0.554260 -0.237854 -0.646301 0.467407 1441497006 0.554260 -0.237854 -0.646301 0.467407 1441497006 0.554260 -0.237854 -0.646301 0.467407 1441497006 0.443542 -0.325256 -0.601685 0.579163 1441497006 0.443542 -0.325256 -0.601685 0.579163 1441497006 0.443542 -0.325256 -0.601685 0.579163 1441497006 0.443542 -0.325256 -0.601685 0.579163 1441497006 0.443542 -0.325256 -0.601685 0.579163 1441497006 0.316528 -0.402100 -0.537231 0.670471 1441497006 0.316528 -0.402100 -0.537231 0.670471 1441497006 0.316528 -0.402100 -0.537231 0.670471 1441497006 0.316528 -0.402100 -0.537231 0.670471 1441497006 0.316528 -0.402100 -0.537231 0.670471 1441497006 0.316528 -0.402100 -0.537231 0.670471 1441497006 0.207214 -0.449097 -0.437988 0.750671 1441497006 0.207214 -0.449097 -0.437988 0.750671 1441497006 0.207214 -0.449097 -0.437988 0.750671 1441497006 0.207214 -0.449097 -0.437988 0.750671 1441497006 0.207214 -0.449097 -0.437988 0.750671 1441497006 0.207214 -0.449097 -0.437988 0.750671 1441497006 0.122498 -0.473145 -0.320251 0.811523 1441497006 0.122498 -0.473145 -0.320251 0.811523 1441497006 0.122498 -0.473145 -0.320251 0.811523 1441497006 0.122498 -0.473145 -0.320251 0.811523 1441497006 0.122498 -0.473145 -0.320251 0.811523 1441497006 0.063416 -0.480164 -0.251160 0.838074 1441497006 0.063416 -0.480164 -0.251160 0.838074 1441497006 0.063416 -0.480164 -0.251160 0.838074 1441497006 0.063416 -0.480164 -0.251160 0.838074 1441497006 0.063416 -0.480164 -0.251160 0.838074 1441497006 0.063416 -0.480164 -0.251160 0.838074 1441497006 0.063416 -0.480164 -0.251160 0.838074 1441497006 0.056213 -0.480042 -0.201416 0.851990 1441497006 0.056213 -0.480042 -0.201416 0.851990 1441497006 0.056213 -0.480042 -0.201416 0.851990 1441497006 0.056213 -0.480042 -0.201416 0.851990 1441497006 0.056213 -0.480042 -0.201416 0.851990 1441497006 0.056213 -0.480042 -0.201416 0.851990 1441497006 0.090820 -0.478699 -0.215088 0.846375 1441497006 0.090820 -0.478699 -0.215088 0.846375 1441497006 0.090820 -0.478699 -0.215088 0.846375 1441497006 0.090820 -0.478699 -0.215088 0.846375 1441497006 0.090820 -0.478699 -0.215088 0.846375 1441497006 0.090820 -0.478699 -0.215088 0.846375 1441497006 0.090820 -0.478699 -0.215088 0.846375 1441497006 0.162598 -0.458435 -0.265869 0.832275 1441497006 0.162598 -0.458435 -0.265869 0.832275 1441497006 0.162598 -0.458435 -0.265869 0.832275 1441497006 0.162598 -0.458435 -0.265869 0.832275 1441497006 0.162598 -0.458435 -0.265869 0.832275 1441497006 0.162598 -0.458435 -0.265869 0.832275 1441497006 0.243652 -0.425781 -0.356934 0.794922 1441497006 0.243652 -0.425781 -0.356934 0.794922 1441497006 0.243652 -0.425781 -0.356934 0.794922 1441497006 0.243652 -0.425781 -0.356934 0.794922 1441497006 0.243652 -0.425781 -0.356934 0.794922 1441497006 0.354248 -0.366882 -0.456116 0.729309 1441497006 0.354248 -0.366882 -0.456116 0.729309 1441497006 0.354248 -0.366882 -0.456116 0.729309 1441497006 0.354248 -0.366882 -0.456116 0.729309 1441497006 0.354248 -0.366882 -0.456116 0.729309 1441497006 0.354248 -0.366882 -0.456116 0.729309 1441497006 0.464233 -0.296753 -0.542908 0.633728 1441497006 0.464233 -0.296753 -0.542908 0.633728 1441497006 0.464233 -0.296753 -0.542908 0.633728 1441497006 0.464233 -0.296753 -0.542908 0.633728 1441497006 0.464233 -0.296753 -0.542908 0.633728 1441497006 0.464233 -0.296753 -0.542908 0.633728 1441497006 0.570801 -0.200562 -0.595886 0.528076 1441497006 0.570801 -0.200562 -0.595886 0.528076 1441497006 0.570801 -0.200562 -0.595886 0.528076 1441497006 0.570801 -0.200562 -0.595886 0.528076 1441497006 0.570801 -0.200562 -0.595886 0.528076 1441497006 0.570801 -0.200562 -0.595886 0.528076 1441497006 0.650269 -0.103271 -0.627441 0.415649 1441497006 0.650269 -0.103271 -0.627441 0.415649 1441497006 0.650269 -0.103271 -0.627441 0.415649 1441497006 0.650269 -0.103271 -0.627441 0.415649 1441497006 0.650269 -0.103271 -0.627441 0.415649 1441497006 0.650269 -0.103271 -0.627441 0.415649 1441497006 0.701782 -0.005798 -0.643494 0.305664 1441497006 0.701782 -0.005798 -0.643494 0.305664 1441497006 0.701782 -0.005798 -0.643494 0.305664 1441497007 0.701782 -0.005798 -0.643494 0.305664 1441497007 0.701782 -0.005798 -0.643494 0.305664 1441497007 0.701782 -0.005798 -0.643494 0.305664 1441497007 0.701782 -0.005798 -0.643494 0.305664 1441497007 0.727600 0.037781 -0.650757 0.213745 1441497007 0.727600 0.037781 -0.650757 0.213745 1441497007 0.727600 0.037781 -0.650757 0.213745 1441497007 0.727600 0.037781 -0.650757 0.213745 1441497007 0.727600 0.037781 -0.650757 0.213745 1441497007 0.727600 0.037781 -0.650757 0.213745 1441497007 0.733765 0.047302 -0.652466 0.183411 1441497007 0.733765 0.047302 -0.652466 0.183411 1441497007 0.733765 0.047302 -0.652466 0.183411 1441497007 0.733765 0.047302 -0.652466 0.183411 1441497007 0.733765 0.047302 -0.652466 0.183411 1441497007 0.733765 0.047302 -0.652466 0.183411 1441497007 0.731506 0.039307 -0.654297 0.187561 1441497007 0.731506 0.039307 -0.654297 0.187561 1441497007 0.731506 0.039307 -0.654297 0.187561 1441497007 0.731506 0.039307 -0.654297 0.187561 1441497007 0.731506 0.039307 -0.654297 0.187561 1441497007 0.731506 0.039307 -0.654297 0.187561 1441497007 0.724060 0.009155 -0.657166 0.209229 1441497007 0.724060 0.009155 -0.657166 0.209229 1441497007 0.724060 0.009155 -0.657166 0.209229 1441497007 0.724060 0.009155 -0.657166 0.209229 1441497007 0.724060 0.009155 -0.657166 0.209229 1441497007 0.703674 -0.034668 -0.659790 0.261353 1441497007 0.703674 -0.034668 -0.659790 0.261353 1441497007 0.703674 -0.034668 -0.659790 0.261353 1441497007 0.703674 -0.034668 -0.659790 0.261353 1441497007 0.703674 -0.034668 -0.659790 0.261353 1441497007 0.703674 -0.034668 -0.659790 0.261353 1441497007 0.703674 -0.034668 -0.659790 0.261353 1441497007 0.665100 -0.091125 -0.658447 0.340210 1441497007 0.665100 -0.091125 -0.658447 0.340210 1441497007 0.665100 -0.091125 -0.658447 0.340210 1441497007 0.665100 -0.091125 -0.658447 0.340210 1441497007 0.665100 -0.091125 -0.658447 0.340210 1441497007 0.665100 -0.091125 -0.658447 0.340210 1441497007 0.603882 -0.161560 -0.647644 0.435608 1441497007 0.603882 -0.161560 -0.647644 0.435608 1441497007 0.603882 -0.161560 -0.647644 0.435608 1441497007 0.603882 -0.161560 -0.647644 0.435608 1441497007 0.603882 -0.161560 -0.647644 0.435608 1441497007 0.603882 -0.161560 -0.647644 0.435608 1441497007 0.517456 -0.242371 -0.623840 0.533142 1441497007 0.517456 -0.242371 -0.623840 0.533142 1441497007 0.517456 -0.242371 -0.623840 0.533142 1441497007 0.517456 -0.242371 -0.623840 0.533142 1441497007 0.408508 -0.324585 -0.584229 0.621643 1441497007 0.408508 -0.324585 -0.584229 0.621643 1441497007 0.408508 -0.324585 -0.584229 0.621643 1441497007 0.408508 -0.324585 -0.584229 0.621643 1441497007 0.408508 -0.324585 -0.584229 0.621643 1441497007 0.408508 -0.324585 -0.584229 0.621643 1441497007 0.287231 -0.393677 -0.528625 0.695007 1441497007 0.287231 -0.393677 -0.528625 0.695007 1441497007 0.287231 -0.393677 -0.528625 0.695007 1441497007 0.287231 -0.393677 -0.528625 0.695007 1441497007 0.287231 -0.393677 -0.528625 0.695007 1441497007 0.287231 -0.393677 -0.528625 0.695007 1441497007 0.169861 -0.434753 -0.455444 0.758118 1441497007 0.169861 -0.434753 -0.455444 0.758118 1441497007 0.169861 -0.434753 -0.455444 0.758118 1441497007 0.169861 -0.434753 -0.455444 0.758118 1441497007 0.169861 -0.434753 -0.455444 0.758118 1441497007 0.169861 -0.434753 -0.455444 0.758118 1441497007 0.082214 -0.448914 -0.373962 0.807373 1441497007 0.082214 -0.448914 -0.373962 0.807373 1441497007 0.082214 -0.448914 -0.373962 0.807373 1441497007 0.082214 -0.448914 -0.373962 0.807373 1441497007 0.082214 -0.448914 -0.373962 0.807373 1441497007 0.082214 -0.448914 -0.373962 0.807373 1441497007 0.019775 -0.453308 -0.309021 0.835815 1441497007 0.019775 -0.453308 -0.309021 0.835815 1441497007 0.019775 -0.453308 -0.309021 0.835815 1441497007 0.019775 -0.453308 -0.309021 0.835815 1441497007 0.019775 -0.453308 -0.309021 0.835815 1441497007 0.019775 -0.453308 -0.309021 0.835815 1441497007 -0.007874 -0.457214 -0.274353 0.845947 1441497007 -0.007874 -0.457214 -0.274353 0.845947 1441497007 -0.007874 -0.457214 -0.274353 0.845947 1441497007 -0.007874 -0.457214 -0.274353 0.845947 1441497007 -0.007874 -0.457214 -0.274353 0.845947 1441497007 -0.007874 -0.457214 -0.274353 0.845947 1441497007 0.004211 -0.460144 -0.268005 0.846436 1441497007 0.004211 -0.460144 -0.268005 0.846436 1441497007 0.004211 -0.460144 -0.268005 0.846436 1441497007 0.004211 -0.460144 -0.268005 0.846436 1441497007 0.004211 -0.460144 -0.268005 0.846436 1441497007 0.004211 -0.460144 -0.268005 0.846436 1441497007 0.004211 -0.460144 -0.268005 0.846436 1441497007 0.054626 -0.456238 -0.295410 0.837585 1441497007 0.054626 -0.456238 -0.295410 0.837585 1441497007 0.054626 -0.456238 -0.295410 0.837585 1441497007 0.054626 -0.456238 -0.295410 0.837585 1441497007 0.054626 -0.456238 -0.295410 0.837585 1441497007 0.054626 -0.456238 -0.295410 0.837585 1441497007 0.145569 -0.435059 -0.366089 0.809631 1441497007 0.145569 -0.435059 -0.366089 0.809631 1441497007 0.145569 -0.435059 -0.366089 0.809631 1441497007 0.145569 -0.435059 -0.366089 0.809631 1441497007 0.145569 -0.435059 -0.366089 0.809631 1441497007 0.145569 -0.435059 -0.366089 0.809631 1441497007 0.269531 -0.393372 -0.463013 0.747131 1441497007 0.269531 -0.393372 -0.463013 0.747131 1441497007 0.269531 -0.393372 -0.463013 0.747131 1441497007 0.269531 -0.393372 -0.463013 0.747131 1441497008 0.269531 -0.393372 -0.463013 0.747131 1441497008 0.399658 -0.331299 -0.555237 0.649841 1441497008 0.399658 -0.331299 -0.555237 0.649841 1441497008 0.399658 -0.331299 -0.555237 0.649841 1441497008 0.399658 -0.331299 -0.555237 0.649841 1441497008 0.399658 -0.331299 -0.555237 0.649841 1441497008 0.399658 -0.331299 -0.555237 0.649841 1441497008 0.518066 -0.245178 -0.621521 0.533997 1441497008 0.518066 -0.245178 -0.621521 0.533997 1441497008 0.518066 -0.245178 -0.621521 0.533997 1441497008 0.518066 -0.245178 -0.621521 0.533997 1441497008 0.518066 -0.245178 -0.621521 0.533997 1441497008 0.518066 -0.245178 -0.621521 0.533997 1441497008 0.614685 -0.140991 -0.646240 0.429688 1441497008 0.614685 -0.140991 -0.646240 0.429688 1441497008 0.614685 -0.140991 -0.646240 0.429688 1441497008 0.614685 -0.140991 -0.646240 0.429688 1441497008 0.614685 -0.140991 -0.646240 0.429688 1441497008 0.614685 -0.140991 -0.646240 0.429688 1441497008 0.677795 -0.054504 -0.665161 0.308411 1441497008 0.677795 -0.054504 -0.665161 0.308411 1441497008 0.677795 -0.054504 -0.665161 0.308411 1441497008 0.677795 -0.054504 -0.665161 0.308411 1441497008 0.677795 -0.054504 -0.665161 0.308411 1441497008 0.677795 -0.054504 -0.665161 0.308411 1441497008 0.711914 0.004272 -0.660522 0.238342 1441497008 0.711914 0.004272 -0.660522 0.238342 1441497008 0.711914 0.004272 -0.660522 0.238342 1441497008 0.711914 0.004272 -0.660522 0.238342 1441497008 0.711914 0.004272 -0.660522 0.238342 1441497008 0.711914 0.004272 -0.660522 0.238342 1441497008 0.724243 0.028259 -0.657715 0.204956 1441497008 0.724243 0.028259 -0.657715 0.204956 1441497008 0.724243 0.028259 -0.657715 0.204956 1441497008 0.724243 0.028259 -0.657715 0.204956 1441497008 0.724243 0.028259 -0.657715 0.204956 1441497008 0.725525 0.013794 -0.659790 0.195190 1441497008 0.725525 0.013794 -0.659790 0.195190 1441497008 0.725525 0.013794 -0.659790 0.195190 1441497008 0.725525 0.013794 -0.659790 0.195190 1441497008 0.725525 0.013794 -0.659790 0.195190 1441497008 0.725525 0.013794 -0.659790 0.195190 1441497008 0.721558 -0.006775 -0.661743 0.203491 1441497008 0.721558 -0.006775 -0.661743 0.203491 1441497008 0.721558 -0.006775 -0.661743 0.203491 1441497008 0.721558 -0.006775 -0.661743 0.203491 1441497008 0.709412 -0.038696 -0.664246 0.232300 1441497008 0.709412 -0.038696 -0.664246 0.232300 1441497008 0.709412 -0.038696 -0.664246 0.232300 1441497008 
0.714905 -0.174805 -0.674133 0.062256 1441497012 0.714905 -0.174805 -0.674133 0.062256 1441497012 0.714905 -0.174805 -0.674133 0.062256 1441497012 0.714905 -0.174805 -0.674133 0.062256 1441497012 0.715576 -0.167969 -0.674316 0.071228 1441497012 0.715576 -0.167969 -0.674316 0.071228 1441497012 0.715576 -0.167969 -0.674316 0.071228 1441497012 0.715576 -0.167969 -0.674316 0.071228 1441497012 0.715576 -0.167969 -0.674316 0.071228 1441497012 0.715576 -0.167969 -0.674316 0.071228 1441497012 0.715576 -0.167969 -0.674316 0.071228 1441497012 0.716553 -0.160461 -0.674133 0.079407 1441497012 0.716553 -0.160461 -0.674133 0.079407 1441497012 0.716553 -0.160461 -0.674133 0.079407 1441497012 0.716553 -0.160461 -0.674133 0.079407 1441497012 0.716553 -0.160461 -0.674133 0.079407 1441497012 0.716553 -0.160461 -0.674133 0.079407 1441497012 0.717590 -0.155762 -0.674072 0.080383 1441497012 0.717590 -0.155762 -0.674072 0.080383 1441497012 0.717590 -0.155762 -0.674072 0.080383 1441497012 0.717590 -0.155762 -0.674072 0.080383 1441497012 0.717590 -0.155762 -0.674072 0.080383 1441497012 0.717590 -0.155762 -0.674072 0.080383 1441497012 0.718262 -0.157837 -0.672974 0.079529 1441497012 0.718262 -0.157837 -0.672974 0.079529 1441497012 0.718262 -0.157837 -0.672974 0.079529 1441497012 0.718262 -0.157837 -0.672974 0.079529 1441497012 0.718262 -0.157837 -0.672974 0.079529 1441497012 0.718262 -0.157837 -0.672974 0.079529 1441497012 0.718262 -0.157837 -0.672974 0.079529 1441497012 0.718628 -0.163574 -0.671204 0.079590 1441497012 0.718628 -0.163574 -0.671204 0.079590 1441497012 0.718628 -0.163574 -0.671204 0.079590 1441497012 0.718628 -0.163574 -0.671204 0.079590 1441497012 0.718628 -0.163574 -0.671204 0.079590 1441497012 0.718628 -0.163574 -0.671204 0.079590 1441497012 0.718933 -0.169983 -0.669617 0.076782 1441497012 0.718933 -0.169983 -0.669617 0.076782 1441497012 0.718933 -0.169983 -0.669617 0.076782 1441497012 0.718933 -0.169983 -0.669617 0.076782 1441497012 0.718933 -0.169983 -0.669617 0.076782 1441497012 0.718933 -0.169983 -0.669617 0.076782 1441497012 0.718933 -0.169983 -0.669617 0.076782 1441497012 0.718201 -0.177673 -0.669189 0.069214 1441497012 0.718201 -0.177673 -0.669189 0.069214 1441497012 0.718201 -0.177673 -0.669189 0.069214 1441497012 0.718201 -0.177673 -0.669189 0.069214 1441497012 0.718201 -0.177673 -0.669189 0.069214 1441497012 0.718201 -0.177673 -0.669189 0.069214 1441497012 0.716736 -0.187500 -0.669067 0.058716 1441497012 0.716736 -0.187500 -0.669067 0.058716 1441497012 0.716736 -0.187500 -0.669067 0.058716 1441497012 0.716736 -0.187500 -0.669067 0.058716 1441497012 0.716736 -0.187500 -0.669067 0.058716 1441497012 0.716736 -0.187500 -0.669067 0.058716 1441497012 0.716309 -0.195984 -0.667847 0.050110 1441497012 0.716309 -0.195984 -0.667847 0.050110 1441497012 0.716309 -0.195984 -0.667847 0.050110 1441497012 0.716309 -0.195984 -0.667847 0.050110 1441497012 0.716309 -0.195984 -0.667847 0.050110 1441497012 0.716309 -0.195984 -0.667847 0.050110 1441497012 0.716309 -0.195984 -0.667847 0.050110 1441497012 0.716919 -0.197693 -0.666809 0.048645 1441497012 0.716919 -0.197693 -0.666809 0.048645 1441497012 0.716919 -0.197693 -0.666809 0.048645 1441497012 0.716919 -0.197693 -0.666809 0.048645 1441497012 0.716919 -0.197693 -0.666809 0.048645 1441497012 0.716919 -0.197693 -0.666809 0.048645 1441497012 0.717163 -0.192871 -0.667725 0.051636 1441497012 0.717163 -0.192871 -0.667725 0.051636 1441497012 0.717163 -0.192871 -0.667725 0.051636 1441497012 0.717163 -0.192871 -0.667725 0.051636 1441497012 0.717163 -0.192871 -0.667725 0.051636 1441497012 0.717773 -0.184326 -0.668945 0.057983 1441497012 0.717773 -0.184326 -0.668945 0.057983 1441497012 0.717773 -0.184326 -0.668945 0.057983 1441497012 0.717773 -0.184326 -0.668945 0.057983 1441497012 0.717773 -0.184326 -0.668945 0.057983 1441497012 0.717773 -0.184326 -0.668945 0.057983 1441497012 0.719910 -0.175354 -0.668396 0.065186 1441497012 0.719910 -0.175354 -0.668396 0.065186 1441497012 0.719910 -0.175354 -0.668396 0.065186 1441497012 0.719910 -0.175354 -0.668396 0.065186 1441497012 0.719910 -0.175354 -0.668396 0.065186 1441497012 0.719910 -0.175354 -0.668396 0.065186 1441497012 0.719910 -0.175354 -0.668396 0.065186 1441497012 0.721008 -0.169617 -0.668579 0.066101 1441497012 0.721008 -0.169617 -0.668579 0.066101 1441497012 0.721008 -0.169617 -0.668579 0.066101 1441497012 0.721008 -0.169617 -0.668579 0.066101 1441497012 0.721008 -0.169617 -0.668579 0.066101 1441497012 0.721008 -0.169617 -0.668579 0.066101 1441497012 0.721558 -0.170959 -0.668335 0.058899 1441497012 0.721558 -0.170959 -0.668335 0.058899 1441497012 0.721558 -0.170959 -0.668335 0.058899 1441497013 0.721558 -0.170959 -0.668335 0.058899 1441497013 0.721558 -0.170959 -0.668335 0.058899 1441497013 0.721558 -0.170959 -0.668335 0.058899 1441497013 0.721558 -0.170959 -0.668335 0.058899 1441497013 0.720520 -0.177612 -0.668335 0.051453 1441497013 0.720520 -0.177612 -0.668335 0.051453 1441497013 0.720520 -0.177612 -0.668335 0.051453 1441497013 0.720520 -0.177612 -0.668335 0.051453 1441497013 0.720520 -0.177612 -0.668335 0.051453 1441497013 0.720520 -0.177612 -0.668335 0.051453 1441497013 0.718689 -0.183594 -0.669189 0.044678 1441497013 0.718689 -0.183594 -0.669189 0.044678 1441497013 0.718689 -0.183594 -0.669189 0.044678 1441497013 0.718689 -0.183594 -0.669189 0.044678 1441497013 0.718689 -0.183594 -0.669189 0.044678 1441497013 0.718689 -0.183594 -0.669189 0.044678 1441497013 0.718689 -0.183594 -0.669189 0.044678 1441497013 0.717529 -0.182800 -0.670654 0.044312 1441497013 0.717529 -0.182800 -0.670654 0.044312 1441497013 0.717529 -0.182800 -0.670654 0.044312 1441497013 0.717529 -0.182800 -0.670654 0.044312 1441497013 0.717529 -0.182800 -0.670654 0.044312 1441497013 0.717529 -0.182800 -0.670654 0.044312 1441497013 0.716614 -0.182251 -0.671387 0.050415 1441497013 0.716614 -0.182251 -0.671387 0.050415 1441497013 0.716614 -0.182251 -0.671387 0.050415 1441497013 0.716614 -0.182251 -0.671387 0.050415 1441497013 0.716614 -0.182251 -0.671387 0.050415 1441497013 0.716614 -0.182251 -0.671387 0.050415 1441497013 0.716614 -0.182251 -0.671387 0.050415 1441497013 0.716797 -0.176819 -0.671387 0.064148 1441497013 0.716797 -0.176819 -0.671387 0.064148 1441497013 0.716797 -0.176819 -0.671387 0.064148 1441497013 0.716797 -0.176819 -0.671387 0.064148 1441497013 0.716797 -0.176819 -0.671387 0.064148 1441497013 0.716797 -0.176819 -0.671387 0.064148 1441497013 0.718750 -0.170166 -0.669983 0.074463 1441497013 0.718750 -0.170166 -0.669983 0.074463 1441497013 0.718750 -0.170166 -0.669983 0.074463 1441497013 0.718750 -0.170166 -0.669983 0.074463 1441497013 0.718750 -0.170166 -0.669983 0.074463 1441497013 0.718750 -0.170166 -0.669983 0.074463 1441497013 0.719604 -0.169617 -0.669006 0.076538 1441497013 0.719604 -0.169617 -0.669006 0.076538 1441497013 0.719604 -0.169617 -0.669006 0.076538 1441497013 0.719604 -0.169617 -0.669006 0.076538 1441497013 0.719604 -0.169617 -0.669006 0.076538 1441497013 0.719604 -0.169617 -0.669006 0.076538 1441497013 0.719788 -0.169373 -0.669067 0.074280 1441497013 0.719788 -0.169373 -0.669067 0.074280 1441497013 0.719788 -0.169373 -0.669067 0.074280 1441497013 0.719788 -0.169373 -0.669067 0.074280 1441497013 0.719788 -0.169373 -0.669067 0.074280 1441497013 0.719788 -0.169373 -0.669067 0.074280 1441497013 0.718933 -0.175110 -0.669312 0.066772 1441497013 0.718933 -0.175110 -0.669312 0.066772 1441497013 0.718933 -0.175110 -0.669312 0.066772 1441497013 0.718933 -0.175110 -0.669312 0.066772 1441497013 0.718933 -0.175110 -0.669312 0.066772 1441497013 0.718933 -0.175110 -0.669312 0.066772 1441497013 0.718445 -0.181213 -0.668823 0.060791 1441497013 0.718445 -0.181213 -0.668823 0.060791 1441497013 0.718445 -0.181213 -0.668823 0.060791 1441497013 0.718445 -0.181213 -0.668823 0.060791 1441497013 0.718445 -0.181213 -0.668823 0.060791 1441497013 0.718445 -0.181213 -0.668823 0.060791 1441497013 0.718079 -0.182800 -0.668701 0.061890 1441497013 0.718079 -0.182800 -0.668701 0.061890 1441497013 0.718079 -0.182800 -0.668701 0.061890 1441497013 0.718079 -0.182800 -0.668701 0.061890 1441497013 0.718079 -0.182800 -0.668701 0.061890 1441497013 0.717590 -0.180603 -0.669556 0.064636 1441497013 0.717590 -0.180603 -0.669556 0.064636 1441497013 0.717590 -0.180603 -0.669556 0.064636 1441497013 0.717590 -0.180603 -0.669556 0.064636 1441497013 0.717590 -0.180603 -0.669556 0.064636 1441497013 0.717102 -0.178650 -0.670593 0.064575 1441497013 0.717102 -0.178650 -0.670593 0.064575 1441497013 0.717102 -0.178650 -0.670593 0.064575 1441497013 0.717102 -0.178650 -0.670593 0.064575 1441497013 0.717102 -0.178650 -0.670593 0.064575 1441497013 0.717102 -0.178650 -0.670593 0.064575 1441497013 0.717102 -0.178528 -0.670776 0.063354 1441497013 0.717102 -0.178528 -0.670776 0.063354 1441497013 0.717102 -0.178528 -0.670776 0.063354 1441497013 0.717102 -0.178528 -0.670776 0.063354 1441497013 0.716980 -0.178772 -0.670898 0.062256 1441497013 0.716980 -0.178772 -0.670898 0.062256 1441497013 0.716980 -0.178772 -0.670898 0.062256 1441497013 0.716980 -0.178772 -0.670898 0.062256 1441497013 0.716980 -0.178772 -0.670898 0.062256 1441497013 0.716980 -0.178772 -0.670898 0.062256 1441497013 0.715820 -0.178894 -0.672241 0.060608 1441497013 0.715820 -0.178894 -0.672241 0.060608 1441497013 0.715820 -0.178894 -0.672241 0.060608 1441497013 0.715820 -0.178894 -0.672241 0.060608 1441497013 0.715820 -0.178894 -0.672241 0.060608 1441497013 0.715820 -0.178894 -0.672241 0.060608 1441497013 0.715759 -0.177490 -0.672729 0.060486 1441497013 0.715759 -0.177490 -0.672729 0.060486 1441497013 0.715759 -0.177490 -0.672729 0.060486 1441497013 0.715759 -0.177490 -0.672729 0.060486 1441497013 0.715759 -0.177490 -0.672729 0.060486 1441497013 0.715759 -0.177490 -0.672729 0.060486 1441497013 0.717712 -0.173462 -0.671387 0.063721 1441497013 0.717712 -0.173462 -0.671387 0.063721 1441497013 0.717712 -0.173462 -0.671387 0.063721 1441497013 0.717712 -0.173462 -0.671387 0.063721 1441497014 0.717712 -0.173462 -0.671387 0.063721 1441497014 0.717712 -0.173462 -0.671387 0.063721 1441497014 0.718872 -0.170715 -0.670593 0.066467 1441497014 0.718872 -0.170715 -0.670593 0.066467 1441497014 0.718872 -0.170715 -0.670593 0.066467 1441497014 0.718872 -0.170715 -0.670593 0.066467 1441497014 0.718872 -0.170715 -0.670593 0.066467 1441497014 0.718872 -0.170715 -0.670593 0.066467 1441497014 0.718262 -0.170044 -0.671875 0.061401 1441497014 0.718262 -0.170044 -0.671875 0.061401 1441497014 0.718262 -0.170044 -0.671875 0.061401 1441497014 0.718262 -0.170044 -0.671875 0.061401 1441497014 0.718262 -0.170044 -0.671875 0.061401 1441497014 0.718262 -0.170044 -0.671875 0.061401 1441497014 0.718079 -0.176331 -0.671204 0.052490 1441497014 0.718079 -0.176331 -0.671204 0.052490 1441497014 0.718079 -0.176331 -0.671204 0.052490 1441497014 0.718079 -0.176331 -0.671204 0.052490 1441497014 0.718079 -0.176331 -0.671204 0.052490 1441497014 0.718079 -0.176331 -0.671204 0.052490 1441497014 0.718079 -0.176331 -0.671204 0.052490 1441497014 0.717224 -0.185425 -0.669983 0.047852 1441497014 0.717224 -0.185425 -0.669983 0.047852 1441497014 0.717224 -0.185425 -0.669983 0.047852 1441497014 0.717224 -0.185425 -0.669983 0.047852 1441497014 0.716125 -0.188293 -0.670410 0.047119 1441497014 0.716125 -0.188293 -0.670410 0.047119 1441497014 0.716125 -0.188293 -0.670410 0.047119 1441497014 0.716125 -0.188293 -0.670410 0.047119 1441497014 0.716125 -0.188293 -0.670410 0.047119 1441497014 0.716125 -0.188293 -0.670410 0.047119 1441497014 0.714783 -0.185852 -0.672302 0.049805 1441497014 0.714783 -0.185852 -0.672302 0.049805 1441497014 0.714783 -0.185852 -0.672302 0.049805 1441497014 0.714783 -0.185852 -0.672302 0.049805 1441497014 0.714783 -0.185852 -0.672302 0.049805 1441497014 0.714783 -0.185852 -0.672302 0.049805 1441497014 0.714783 -0.177795 -0.673706 0.059937 1441497014 0.714783 -0.177795 -0.673706 0.059937 1441497014 0.714783 -0.177795 -0.673706 0.059937 1441497014 0.714783 -0.177795 -0.673706 0.059937 1441497014 0.714783 -0.177795 -0.673706 0.059937 1441497014 0.714783 -0.177795 -0.673706 0.059937 1441497014 0.716187 -0.170044 -0.673096 0.071533 1441497014 0.716187 -0.170044 -0.673096 0.071533 1441497014 0.716187 -0.170044 -0.673096 0.071533 1441497014 0.716187 -0.170044 -0.673096 0.071533 1441497014 0.716187 -0.170044 -0.673096 0.071533 1441497014 0.716187 -0.170044 -0.673096 0.071533 1441497014 0.718018 -0.164917 -0.671631 0.078491 1441497014 0.718018 -0.164917 -0.671631 0.078491 1441497014 0.718018 -0.164917 -0.671631 0.078491 1441497014 0.718018 -0.164917 -0.671631 0.078491 1441497014 0.718018 -0.164917 -0.671631 0.078491 1441497014 0.718018 -0.164917 -0.671631 0.078491 1441497014 0.718872 -0.162781 -0.671265 0.078613 1441497014 0.718872 -0.162781 -0.671265 0.078613 1441497014 0.718872 -0.162781 -0.671265 0.078613 1441497014 0.718872 -0.162781 -0.671265 0.078613 1441497014 0.718872 -0.162781 -0.671265 0.078613 1441497014 0.718872 -0.162781 -0.671265 0.078613 1441497014 0.718872 -0.162781 -0.671265 0.078613 1441497014 0.718262 -0.167419 -0.671448 0.072571 1441497014 0.718262 -0.167419 -0.671448 0.072571 1441497014 0.718262 -0.167419 -0.671448 0.072571 1441497014 0.718262 -0.167419 -0.671448 0.072571 1441497014 0.718262 -0.167419 -0.671448 0.072571 1441497014 0.718262 -0.167419 -0.671448 0.072571 1441497014 0.717468 -0.173401 -0.671387 0.066528 1441497014 0.717468 -0.173401 -0.671387 0.066528 1441497014 0.717468 -0.173401 -0.671387 0.066528 1441497014 0.717468 -0.173401 -0.671387 0.066528 1441497014 0.717468 -0.173401 -0.671387 0.066528 1441497014 0.717468 -0.173401 -0.671387 0.066528 1441497014 0.716492 -0.177246 -0.671692 0.063782 1441497014 0.716492 -0.177246 -0.671692 0.063782 1441497014 0.716492 -0.177246 -0.671692 0.063782 1441497014 0.716492 -0.177246 -0.671692 0.063782 1441497014 0.716492 -0.177246 -0.671692 0.063782 1441497014 0.716492 -0.177246 -0.671692 0.063782 1441497014 0.716492 -0.177246 -0.671692 0.063782 1441497014 0.716309 -0.177063 -0.671753 0.065247 1441497014 0.716309 -0.177063 -0.671753 0.065247 1441497014 0.716309 -0.177063 -0.671753 0.065247 1441497014 0.716309 -0.177063 -0.671753 0.065247 1441497014 0.716309 -0.177063 -0.671753 0.065247 1441497014 0.716309 -0.177063 -0.671753 0.065247 1441497014 0.716492 -0.174866 -0.671997 0.066528 1441497014 0.716492 -0.174866 -0.671997 0.066528 1441497014 0.716492 -0.174866 -0.671997 0.066528 1441497014 0.716492 -0.174866 -0.671997 0.066528 1441497014 0.716492 -0.174866 -0.671997 0.066528 1441497014 0.716492 -0.174866 -0.671997 0.066528 1441497014 0.716492 -0.174194 -0.672363 0.065186 1441497014 0.716492 -0.174194 -0.672363 0.065186 1441497014 0.716492 -0.174194 -0.672363 0.065186 1441497014 0.716492 -0.174194 -0.672363 0.065186 1441497014 0.716492 -0.174194 -0.672363 0.065186 1441497014 0.716553 -0.174622 -0.672302 0.064331 1441497014 0.716553 -0.174622 -0.672302 0.064331 1441497014 0.716553 -0.174622 -0.672302 0.064331 1441497014 0.716553 -0.174622 -0.672302 0.064331 1441497014 0.716553 -0.174622 -0.672302 0.064331 1441497014 0.716553 -0.174622 -0.672302 0.064331 1441497014 0.716553 -0.174622 -0.672302 0.064331 1441497014 0.716675 -0.173767 -0.672363 0.064270 1441497014 0.716675 -0.173767 -0.672363 0.064270 1441497014 0.716675 -0.173767 -0.672363 0.064270 1441497014 0.716675 -0.173767 -0.672363 0.064270 1441497014 0.716675 -0.173767 -0.672363 0.064270 1441497015 0.716675 -0.173767 -0.672363 0.064270 1441497015 0.716858 -0.171753 -0.672729 0.064148 1441497015 0.716858 -0.171753 -0.672729 0.064148 1441497015 0.716858 -0.171753 -0.672729 0.064148 1441497015 0.716858 -0.171753 -0.672729 0.064148 1441497015 0.716858 -0.171753 -0.672729 0.064148 1441497015 0.716858 -0.171753 -0.672729 0.064148 1441497015 0.716858 -0.171753 -0.672729 0.064148 1441497015 0.716858 -0.169373 -0.673218 0.064270 1441497015 0.716858 -0.169373 -0.673218 0.064270 1441497015 0.716858 -0.169373 -0.673218 0.064270 1441497015 0.716858 -0.169373 -0.673218 0.064270 1441497015 0.716858 -0.169373 -0.673218 0.064270 1441497015 0.716858 -0.169373 -0.673218 0.064270 1441497015 0.716919 -0.165894 -0.674072 0.064270 1441497015 0.716919 -0.165894 -0.674072 0.064270 1441497015 0.716919 -0.165894 -0.674072 0.064270 1441497015 0.716919 -0.165894 -0.674072 0.064270 1441497015 0.716919 -0.165894 -0.674072 0.064270 1441497015 0.717712 -0.162781 -0.674011 0.064392 1441497015 0.717712 -0.162781 -0.674011 0.064392 1441497015 0.717712 -0.162781 -0.674011 0.064392 1441497015 0.717712 -0.162781 -0.674011 0.064392 1441497015 0.717712 -0.162781 -0.674011 0.064392 1441497015 0.717712 -0.162781 -0.674011 0.064392 1441497015 0.718750 -0.163696 -0.672729 0.064026 1441497015 0.718750 -0.163696 -0.672729 0.064026 1441497015 0.718750 -0.163696 -0.672729 0.064026 1441497015 0.718750 -0.163696 -0.672729 0.064026 1441497015 0.718750 -0.163696 -0.672729 0.064026 1441497015 0.718750 -0.163696 -0.672729 0.064026 1441497015 0.718018 -0.167847 -0.672791 0.060486 1441497015 0.718018 -0.167847 -0.672791 0.060486 1441497015 0.718018 -0.167847 -0.672791 0.060486 1441497015 0.718018 -0.167847 -0.672791 0.060486 1441497015 0.718018 -0.167847 -0.672791 0.060486 1441497015 0.718018 -0.167847 -0.672791 0.060486 1441497015 0.718018 -0.167847 -0.672791 0.060486 1441497015 0.716187 -0.174377 -0.673828 0.050964 1441497015 0.716187 -0.174377 -0.673828 0.050964 1441497015 0.716187 -0.174377 -0.673828 0.050964 1441497015 0.716187 -0.174377 -0.673828 0.050964 1441497015 0.716187 -0.174377 -0.673828 0.050964 1441497015 0.716187 -0.174377 -0.673828 0.050964 1441497015 0.716187 -0.179688 -0.672791 0.046692 1441497015 0.716187 -0.179688 -0.672791 0.046692 1441497015 0.716187 -0.179688 -0.672791 0.046692 1441497015 0.716187 -0.179688 -0.672791 0.046692 1441497015 0.716187 -0.179688 -0.672791 0.046692 1441497015 0.716187 -0.179688 -0.672791 0.046692 1441497015 0.715881 -0.180786 -0.672241 0.053711 1441497015 0.715881 -0.180786 -0.672241 0.053711 1441497015 0.715881 -0.180786 -0.672241 0.053711 1441497015 0.715881 -0.180786 -0.672241 0.053711 1441497015 0.715881 -0.180786 -0.672241 0.053711 1441497015 0.715881 -0.180786 -0.672241 0.053711 1441497015 0.716125 -0.177551 -0.672119 0.062744 1441497015 0.716125 -0.177551 -0.672119 0.062744 1441497015 0.716125 -0.177551 -0.672119 0.062744 1441497015 0.716125 -0.177551 -0.672119 0.062744 1441497015 0.717224 -0.171692 -0.671936 0.067749 1441497015 0.717224 -0.171692 -0.671936 0.067749 1441497015 0.717224 -0.171692 -0.671936 0.067749 1441497015 0.717224 -0.171692 -0.671936 0.067749 1441497015 0.717224 -0.171692 -0.671936 0.067749 1441497015 0.717224 -0.171692 -0.671936 0.067749 1441497015 0.718079 -0.168213 -0.671692 0.069946 1441497015 0.718079 -0.168213 -0.671692 0.069946 1441497015 0.718079 -0.168213 -0.671692 0.069946 1441497015 0.718079 -0.168213 -0.671692 0.069946 1441497015 0.718079 -0.168213 -0.671692 0.069946 1441497015 0.718079 -0.168213 -0.671692 0.069946 1441497015 0.718323 -0.167725 -0.671692 0.069153 1441497015 0.718323 -0.167725 -0.671692 0.069153 1441497015 0.718323 -0.167725 -0.671692 0.069153 1441497015 0.718323 -0.167725 -0.671692 0.069153 1441497015 0.718323 -0.167725 -0.671692 0.069153 1441497015 0.718323 -0.167725 -0.671692 0.069153 1441497015 0.718323 -0.167725 -0.671692 0.069153 1441497015 0.717834 -0.168518 -0.672180 0.066895 1441497015 0.717834 -0.168518 -0.672180 0.066895 1441497015 0.717834 -0.168518 -0.672180 0.066895 1441497015 0.717834 -0.168518 -0.672180 0.066895 1441497015 0.717834 -0.168518 -0.672180 0.066895 1441497015 0.717834 -0.168518 -0.672180 0.066895 1441497015 0.718262 -0.168945 -0.671570 0.067505 1441497015 0.718262 -0.168945 -0.671570 0.067505 1441497015 0.718262 -0.168945 -0.671570 0.067505 1441497015 0.718262 -0.168945 -0.671570 0.067505 1441497015 0.718262 -0.168945 -0.671570 0.067505 1441497015 0.718262 -0.168945 -0.671570 0.067505 1441497015 0.718262 -0.168945 -0.671570 0.067505 1441497015 0.718262 -0.172974 -0.670654 0.066650 1441497015 0.718262 -0.172974 -0.670654 0.066650 1441497015 0.718262 -0.172974 -0.670654 0.066650 1441497015 0.718262 -0.172974 -0.670654 0.066650 1441497015 0.718262 -0.172974 -0.670654 0.066650 1441497015 0.716980 -0.178101 -0.671204 0.061096 1441497015 0.716980 -0.178101 -0.671204 0.061096 1441497015 0.716980 -0.178101 -0.671204 0.061096 1441497015 0.716980 -0.178101 -0.671204 0.061096 1441497015 0.716980 -0.178101 -0.671204 0.061096 1441497015 0.716980 -0.178101 -0.671204 0.061096 1441497015 0.716980 -0.178101 -0.671204 0.061096 1441497015 0.715698 -0.183960 -0.671570 0.053772 1441497015 0.715698 -0.183960 -0.671570 0.053772 1441497015 0.715698 -0.183960 -0.671570 0.053772 1441497015 0.715698 -0.183960 -0.671570 0.053772 1441497015 0.715698 -0.183960 -0.671570 0.053772 1441497016 0.715698 -0.183960 -0.671570 0.053772 1441497016 0.715759 -0.187073 -0.670837 0.052246 1441497016 0.715759 -0.187073 -0.670837 0.052246 1441497016 0.715759 -0.187073 -0.670837 0.052246 1441497016 0.715759 -0.187073 -0.670837 0.052246 1441497016 0.715759 -0.187073 -0.670837 0.052246 1441497016 0.715759 -0.187073 -0.670837 0.052246 1441497016 0.715759 -0.187073 -0.670837 0.052246 1441497016 0.715515 -0.186523 -0.671021 0.054138 1441497016 0.715515 -0.186523 -0.671021 0.054138 1441497016 0.715515 -0.186523 -0.671021 0.054138 1441497016 0.715515 -0.186523 -0.671021 0.054138 1441497016 0.715515 -0.186523 -0.671021 0.054138 1441497016 0.715515 -0.186523 -0.671021 0.054138 1441497016 0.714844 -0.182739 -0.672668 0.056396 1441497016 0.714844 -0.182739 -0.672668 0.056396 1441497016 0.714844 -0.182739 -0.672668 0.056396 1441497016 0.714844 -0.182739 -0.672668 0.056396 1441497016 0.714844 -0.182739 -0.672668 0.056396 1441497016 0.715088 -0.174927 -0.673950 0.061707 1441497016 0.715088 -0.174927 -0.673950 0.061707 1441497016 0.715088 -0.174927 -0.673950 0.061707 1441497016 0.715088 -0.174927 -0.673950 0.061707 1441497016 0.715088 -0.174927 -0.673950 0.061707 1441497016 0.715088 -0.174927 -0.673950 0.061707 1441497016 0.717590 -0.164429 -0.673218 0.069458 1441497016 0.717590 -0.164429 -0.673218 0.069458 1441497016 0.717590 -0.164429 -0.673218 0.069458 1441497016 0.717590 -0.164429 -0.673218 0.069458 1441497016 0.717590 -0.164429 -0.673218 0.069458 1441497016 0.717590 -0.164429 -0.673218 0.069458 1441497016 0.717590 -0.164429 -0.673218 0.069458 1441497016 0.719788 -0.162903 -0.670959 0.072021 1441497016 0.719788 -0.162903 -0.670959 0.072021 1441497016 0.719788 -0.162903 -0.670959 0.072021 1441497016 0.719788 -0.162903 -0.670959 0.072021 1441497016 0.719788 -0.162903 -0.670959 0.072021 1441497016 0.719788 -0.162903 -0.670959 0.072021 1441497016 0.721375 -0.169739 -0.667542 0.072388 1441497016 0.721375 -0.169739 -0.667542 0.072388 1441497016 0.721375 -0.169739 -0.667542 0.072388 1441497016 0.721375 -0.169739 -0.667542 0.072388 1441497016 0.721375 -0.169739 -0.667542 0.072388 1441497016 0.721375 -0.169739 -0.667542 0.072388 1441497016 0.722534 -0.176270 -0.664673 0.071350 1441497016 0.722534 -0.176270 -0.664673 0.071350 1441497016 0.722534 -0.176270 -0.664673 0.071350 1441497016 0.722534 -0.176270 -0.664673 0.071350 1441497016 0.722534 -0.176270 -0.664673 0.071350 1441497016 0.722534 -0.176270 -0.664673 0.071350 1441497016 0.722168 -0.181885 -0.664490 0.062012 1441497016 0.722168 -0.181885 -0.664490 0.062012 1441497016 0.722168 -0.181885 -0.664490 0.062012 1441497016 0.722168 -0.181885 -0.664490 0.062012 1441497016 0.722168 -0.181885 -0.664490 0.062012 1441497016 0.722168 -0.181885 -0.664490 0.062012 1441497016 0.722229 -0.187500 -0.663696 0.052307 1441497016 0.722229 -0.187500 -0.663696 0.052307 1441497016 0.722229 -0.187500 -0.663696 0.052307 1441497016 0.722229 -0.187500 -0.663696 0.052307 1441497016 0.722229 -0.187500 -0.663696 0.052307 1441497016 0.722229 -0.187500 -0.663696 0.052307 1441497016 0.721680 -0.192566 -0.662903 0.051819 1441497016 0.721680 -0.192566 -0.662903 0.051819 1441497016 0.721680 -0.192566 -0.662903 0.051819 1441497016 0.721680 -0.192566 -0.662903 0.051819 1441497016 0.721680 -0.192566 -0.662903 0.051819 1441497016 0.721008 -0.191345 -0.663330 0.059509 1441497016 0.721008 -0.191345 -0.663330 0.059509 1441497016 0.721008 -0.191345 -0.663330 0.059509 1441497016 0.721008 -0.191345 -0.663330 0.059509 1441497016 0.721008 -0.191345 -0.663330 0.059509 1441497016 0.721008 -0.191345 -0.663330 0.059509 1441497016 0.721008 -0.191345 -0.663330 0.059509 1441497016 0.721436 -0.185913 -0.663757 0.066284 1441497016 0.721436 -0.185913 -0.663757 0.066284 1441497016 0.721436 -0.185913 -0.663757 0.066284 1441497016 0.721436 -0.185913 -0.663757 0.066284 1441497016 0.721436 -0.185913 -0.663757 0.066284 1441497016 0.721436 -0.185913 -0.663757 0.066284 1441497016 0.722046 -0.181824 -0.663940 0.069336 1441497016 0.722046 -0.181824 -0.663940 0.069336 1441497016 0.722046 -0.181824 -0.663940 0.069336 1441497016 0.722046 -0.181824 -0.663940 0.069336 1441497016 0.722046 -0.181824 -0.663940 0.069336 1441497016 0.722046 -0.181824 -0.663940 0.069336 1441497016 0.721680 -0.183350 -0.664124 0.067139 1441497016 0.721680 -0.183350 -0.664124 0.067139 1441497016 0.721680 -0.183350 -0.664124 0.067139 1441497016 0.721680 -0.183350 -0.664124 0.067139 1441497016 0.721680 -0.183350 -0.664124 0.067139 1441497016 0.721680 -0.183350 -0.664124 0.067139 1441497016 0.721375 -0.185669 -0.664124 0.063782 1441497016 0.721375 -0.185669 -0.664124 0.063782 1441497016 0.721375 -0.185669 -0.664124 0.063782 1441497016 0.721375 -0.185669 -0.664124 0.063782 1441497016 0.721375 -0.185669 -0.664124 0.063782 1441497016 0.721375 -0.185669 -0.664124 0.063782 1441497016 0.721497 -0.186768 -0.663757 0.063293 1441497016 0.721497 -0.186768 -0.663757 0.063293 1441497016 0.721497 -0.186768 -0.663757 0.063293 1441497016 0.721497 -0.186768 -0.663757 0.063293 1441497016 0.721497 -0.186768 -0.663757 0.063293 1441497016 0.721497 -0.186768 -0.663757 0.063293 1441497016 0.721497 -0.186768 -0.663757 0.063293 1441497016 0.721191 -0.187439 -0.664063 0.061829 1441497016 0.721191 -0.187439 -0.664063 0.061829 1441497016 0.721191 -0.187439 -0.664063 0.061829 1441497016 0.721191 -0.187439 -0.664063 0.061829 1441497016 0.721191 -0.187439 -0.664063 0.061829 1441497016 0.721191 -0.187439 -0.664063 0.061829 1441497016 0.720520 -0.190491 -0.664246 0.057922 1441497017 0.720520 -0.190491 -0.664246 0.057922 1441497017 0.720520 -0.190491 -0.664246 0.057922 1441497017 0.720520 -0.190491 -0.664246 0.057922 1441497017 0.720520 -0.190491 -0.664246 0.057922 1441497017 0.720520 -0.190491 -0.664246 0.057922 1441497017 0.719849 -0.195618 -0.663818 0.054138 1441497017 0.719849 -0.195618 -0.663818 0.054138 1441497017 0.719849 -0.195618 -0.663818 0.054138 1441497017 0.719849 -0.195618 -0.663818 0.054138 1441497017 0.719849 -0.195618 -0.663818 0.054138 1441497017 0.719849 -0.195618 -0.663818 0.054138 1441497017 0.718933 -0.200623 -0.663635 0.049377 1441497017 0.718933 -0.200623 -0.663635 0.049377 1441497017 0.718933 -0.200623 -0.663635 0.049377 1441497017 0.718933 -0.200623 -0.663635 0.049377 1441497017 0.718933 -0.200623 -0.663635 0.049377 1441497017 0.718933 -0.200623 -0.663635 0.049377 1441497017 0.718933 -0.200623 -0.663635 0.049377 1441497017 0.718811 -0.201294 -0.663696 0.048096 1441497017 0.718811 -0.201294 -0.663696 0.048096 1441497017 0.718811 -0.201294 -0.663696 0.048096 1441497017 0.718811 -0.201294 -0.663696 0.048096 1441497017 0.718811 -0.201294 -0.663696 0.048096 1441497017 0.718811 -0.201294 -0.663696 0.048096 1441497017 0.719055 -0.198364 -0.664001 0.052368 1441497017 0.719055 -0.198364 -0.664001 0.052368 1441497017 0.719055 -0.198364 -0.664001 0.052368 1441497017 0.719055 -0.198364 -0.664001 0.052368 1441497017 0.718933 -0.193481 -0.665283 0.056030 1441497017 0.718933 -0.193481 -0.665283 0.056030 1441497017 0.718933 -0.193481 -0.665283 0.056030 1441497017 0.718933 -0.193481 -0.665283 0.056030 1441497017 0.718933 -0.193481 -0.665283 0.056030 1441497017 0.718811 -0.187866 -0.666809 0.058044 1441497017 0.718811 -0.187866 -0.666809 0.058044 1441497017 0.718811 -0.187866 -0.666809 0.058044 1441497017 0.718811 -0.187866 -0.666809 0.058044 1441497017 0.718811 -0.187866 -0.666809 0.058044 1441497017 0.718811 -0.187866 -0.666809 0.058044 1441497017 0.719177 -0.180908 -0.667725 0.064453 1441497017 0.719177 -0.180908 -0.667725 0.064453 1441497017 0.719177 -0.180908 -0.667725 0.064453 1441497017 0.719177 -0.180908 -0.667725 0.064453 1441497017 0.719177 -0.180908 -0.667725 0.064453 1441497017 0.719177 -0.180908 -0.667725 0.064453 1441497017 0.720093 -0.172668 -0.668030 0.073425 1441497017 0.720093 -0.172668 -0.668030 0.073425 1441497017 0.720093 -0.172668 -0.668030 0.073425 1441497017 0.720093 -0.172668 -0.668030 0.073425 1441497017 0.721191 -0.166138 -0.668091 0.076721 1441497017 0.721191 -0.166138 -0.668091 0.076721 1441497017 0.721191 -0.166138 -0.668091 0.076721 1441497017 0.721191 -0.166138 -0.668091 0.076721 1441497017 0.721191 -0.166138 -0.668091 0.076721 1441497017 0.721191 -0.166138 -0.668091 0.076721 1441497017 0.720947 -0.168152 -0.668518 0.070984 1441497017 0.720947 -0.168152 -0.668518 0.070984 1441497017 0.720947 -0.168152 -0.668518 0.070984 1441497017 0.720947 -0.168152 -0.668518 0.070984 1441497017 0.720947 -0.168152 -0.668518 0.070984 1441497017 0.720947 -0.168152 -0.668518 0.070984 1441497017 0.719849 -0.177246 -0.668518 0.058838 1441497017 0.719849 -0.177246 -0.668518 0.058838 1441497017 0.719849 -0.177246 -0.668518 0.058838 1441497017 0.719849 -0.177246 -0.668518 0.058838 1441497017 0.719849 -0.177246 -0.668518 0.058838 1441497017 0.719849 -0.177246 -0.668518 0.058838 1441497017 0.719849 -0.177246 -0.668518 0.058838 1441497017 0.719421 -0.185120 -0.667786 0.047485 1441497017 0.719421 -0.185120 -0.667786 0.047485 1441497017 0.719421 -0.185120 -0.667786 0.047485 1441497017 
0.692078 -0.213745 -0.670654 0.159790 1441497020 0.692078 -0.213745 -0.670654 0.159790 1441497020 0.649536 -0.269287 -0.669312 0.240112 1441497020 0.649536 -0.269287 -0.669312 0.240112 1441497020 0.649536 -0.269287 -0.669312 0.240112 1441497020 0.649536 -0.269287 -0.669312 0.240112 1441497020 0.649536 -0.269287 -0.669312 0.240112 1441497020 0.649536 -0.269287 -0.669312 0.240112 1441497020 0.649536 -0.269287 -0.669312 0.240112 1441497020 0.573792 -0.341370 -0.665161 0.334412 1441497020 0.573792 -0.341370 -0.665161 0.334412 1441497020 0.573792 -0.341370 -0.665161 0.334412 1441497020 0.573792 -0.341370 -0.665161 0.334412 1441497020 0.573792 -0.341370 -0.665161 0.334412 1441497020 0.573792 -0.341370 -0.665161 0.334412 1441497020 0.469116 -0.399841 -0.648315 0.446960 1441497020 0.469116 -0.399841 -0.648315 0.446960 1441497020 0.469116 -0.399841 -0.648315 0.446960 1441497020 0.469116 -0.399841 -0.648315 0.446960 1441497020 0.469116 -0.399841 -0.648315 0.446960 1441497020 0.469116 -0.399841 -0.648315 0.446960 1441497020 0.364929 -0.429443 -0.598938 0.568970 1441497020 0.364929 -0.429443 -0.598938 0.568970 1441497020 0.364929 -0.429443 -0.598938 0.568970 1441497020 0.364929 -0.429443 -0.598938 0.568970 1441497020 0.364929 -0.429443 -0.598938 0.568970 1441497020 0.364929 -0.429443 -0.598938 0.568970 1441497020 0.270020 -0.448547 -0.518311 0.676208 1441497020 0.270020 -0.448547 -0.518311 0.676208 1441497020 0.270020 -0.448547 -0.518311 0.676208 1441497020 0.270020 -0.448547 -0.518311 0.676208 1441497020 0.270020 -0.448547 -0.518311 0.676208 1441497020 0.270020 -0.448547 -0.518311 0.676208 1441497020 0.186340 -0.458862 -0.415283 0.763062 1441497020 0.186340 -0.458862 -0.415283 0.763062 1441497020 0.186340 -0.458862 -0.415283 0.763062 1441497020 0.186340 -0.458862 -0.415283 0.763062 1441497020 0.094727 -0.469299 -0.345215 0.807251 1441497020 0.094727 -0.469299 -0.345215 0.807251 1441497020 0.094727 -0.469299 -0.345215 0.807251 1441497020 0.094727 -0.469299 -0.345215 0.807251 1441497020 0.094727 -0.469299 -0.345215 0.807251 1441497020 0.094727 -0.469299 -0.345215 0.807251 1441497020 0.034485 -0.469849 -0.285522 0.834595 1441497020 0.034485 -0.469849 -0.285522 0.834595 1441497020 0.034485 -0.469849 -0.285522 0.834595 1441497020 0.034485 -0.469849 -0.285522 0.834595 1441497020 0.034485 -0.469849 -0.285522 0.834595 1441497020 0.034485 -0.469849 -0.285522 0.834595 1441497020 0.012878 -0.471313 -0.240906 0.848328 1441497020 0.012878 -0.471313 -0.240906 0.848328 1441497020 0.012878 -0.471313 -0.240906 0.848328 1441497020 0.012878 -0.471313 -0.240906 0.848328 1441497020 0.012878 -0.471313 -0.240906 0.848328 1441497020 0.012878 -0.471313 -0.240906 0.848328 1441497020 0.012878 -0.471313 -0.240906 0.848328 1441497020 0.031616 -0.474182 -0.247314 0.844360 1441497020 0.031616 -0.474182 -0.247314 0.844360 1441497020 0.031616 -0.474182 -0.247314 0.844360 1441497020 0.031616 -0.474182 -0.247314 0.844360 1441497020 0.031616 -0.474182 -0.247314 0.844360 1441497020 0.031616 -0.474182 -0.247314 0.844360 1441497020 0.100952 -0.466248 -0.279419 0.833252 1441497020 0.100952 -0.466248 -0.279419 0.833252 1441497020 0.100952 -0.466248 -0.279419 0.833252 1441497020 0.100952 -0.466248 -0.279419 0.833252 1441497020 0.100952 -0.466248 -0.279419 0.833252 1441497020 0.100952 -0.466248 -0.279419 0.833252 1441497020 0.100952 -0.466248 -0.279419 0.833252 1441497020 0.209045 -0.438660 -0.340820 0.804810 1441497020 0.209045 -0.438660 -0.340820 0.804810 1441497020 0.209045 -0.438660 -0.340820 0.804810 1441497020 0.209045 -0.438660 -0.340820 0.804810 1441497020 0.209045 -0.438660 -0.340820 0.804810 1441497020 0.209045 -0.438660 -0.340820 0.804810 1441497020 0.340515 -0.391907 -0.419495 0.744629 1441497020 0.340515 -0.391907 -0.419495 0.744629 1441497020 0.340515 -0.391907 -0.419495 0.744629 1441497020 0.340515 -0.391907 -0.419495 0.744629 1441497020 0.340515 -0.391907 -0.419495 0.744629 1441497020 0.340515 -0.391907 -0.419495 0.744629 1441497020 0.474548 -0.329468 -0.508667 0.638367 1441497020 0.474548 -0.329468 -0.508667 0.638367 1441497020 0.474548 -0.329468 -0.508667 0.638367 1441497020 0.474548 -0.329468 -0.508667 0.638367 1441497020 0.474548 -0.329468 -0.508667 0.638367 1441497020 0.474548 -0.329468 -0.508667 0.638367 1441497020 0.583496 -0.260315 -0.585815 0.498535 1441497020 0.583496 -0.260315 -0.585815 0.498535 1441497020 0.583496 -0.260315 -0.585815 0.498535 1441497020 0.583496 -0.260315 -0.585815 0.498535 1441497020 0.583496 -0.260315 -0.585815 0.498535 1441497020 0.583496 -0.260315 -0.585815 0.498535 1441497020 0.659790 -0.187195 -0.631409 0.361816 1441497020 0.659790 -0.187195 -0.631409 0.361816 1441497020 0.659790 -0.187195 -0.631409 0.361816 1441497020 0.659790 -0.187195 -0.631409 0.361816 1441497020 0.659790 -0.187195 -0.631409 0.361816 1441497020 0.659790 -0.187195 -0.631409 0.361816 1441497021 0.705750 -0.121033 -0.654968 0.241333 1441497021 0.705750 -0.121033 -0.654968 0.241333 1441497021 0.705750 -0.121033 -0.654968 0.241333 1441497021 0.705750 -0.121033 -0.654968 0.241333 1441497021 0.705750 -0.121033 -0.654968 0.241333 1441497021 0.705750 -0.121033 -0.654968 0.241333 1441497021 0.728455 -0.081665 -0.661377 0.159119 1441497021 0.728455 -0.081665 -0.661377 0.159119 1441497021 0.728455 -0.081665 -0.661377 0.159119 1441497021 0.728455 -0.081665 -0.661377 0.159119 1441497021 0.728455 -0.081665 -0.661377 0.159119 1441497021 0.728455 -0.081665 -0.661377 0.159119 1441497021 0.728455 -0.081665 -0.661377 0.159119 1441497021 0.735413 -0.070862 -0.663025 0.120667 1441497021 0.735413 -0.070862 -0.663025 0.120667 1441497021 0.735413 -0.070862 -0.663025 0.120667 1441497021 0.735413 -0.070862 -0.663025 0.120667 1441497021 0.735413 -0.070862 -0.663025 0.120667 1441497021 0.735413 -0.070862 -0.663025 0.120667 1441497021 0.729919 -0.086060 -0.665161 0.131592 1441497021 0.729919 -0.086060 -0.665161 0.131592 1441497021 0.729919 -0.086060 -0.665161 0.131592 1441497021 0.729919 -0.086060 -0.665161 0.131592 1441497021 0.729919 -0.086060 -0.665161 0.131592 1441497021 0.729919 -0.086060 -0.665161 0.131592 1441497021 0.711609 -0.116272 -0.667542 0.185791 1441497021 0.711609 -0.116272 -0.667542 0.185791 1441497021 0.711609 -0.116272 -0.667542 0.185791 1441497021 0.711609 -0.116272 -0.667542 0.185791 1441497021 0.711609 -0.116272 -0.667542 0.185791 1441497021 0.711609 -0.116272 -0.667542 0.185791 1441497021 0.711609 -0.116272 -0.667542 0.185791 1441497021 0.671509 -0.146362 -0.662231 0.298523 1441497021 0.671509 -0.146362 -0.662231 0.298523 1441497021 0.671509 -0.146362 -0.662231 0.298523 1441497021 0.671509 -0.146362 -0.662231 0.298523 1441497021 0.671509 -0.146362 -0.662231 0.298523 1441497021 0.671509 -0.146362 -0.662231 0.298523 1441497021 0.607178 -0.196228 -0.643982 0.421936 1441497021 0.607178 -0.196228 -0.643982 0.421936 1441497021 0.607178 -0.196228 -0.643982 0.421936 1441497021 0.607178 -0.196228 -0.643982 0.421936 1441497021 0.607178 -0.196228 -0.643982 0.421936 1441497021 0.607178 -0.196228 -0.643982 0.421936 1441497021 0.518250 -0.262939 -0.613831 0.534302 1441497021 0.518250 -0.262939 -0.613831 0.534302 1441497021 0.518250 -0.262939 -0.613831 0.534302 1441497021 0.518250 -0.262939 -0.613831 0.534302 1441497021 0.518250 -0.262939 -0.613831 0.534302 1441497021 0.518250 -0.262939 -0.613831 0.534302 1441497021 0.409973 -0.336914 -0.573792 0.623840 1441497021 0.409973 -0.336914 -0.573792 0.623840 1441497021 0.409973 -0.336914 -0.573792 0.623840 1441497021 0.409973 -0.336914 -0.573792 0.623840 1441497021 0.409973 -0.336914 -0.573792 0.623840 1441497021 0.409973 -0.336914 -0.573792 0.623840 1441497021 0.293457 -0.397522 -0.518127 0.698120 1441497021 0.293457 -0.397522 -0.518127 0.698120 1441497021 0.293457 -0.397522 -0.518127 0.698120 1441497021 0.293457 -0.397522 -0.518127 0.698120 1441497021 0.293457 -0.397522 -0.518127 0.698120 1441497021 0.293457 -0.397522 -0.518127 0.698120 1441497021 0.181885 -0.441406 -0.443665 0.758423 1441497021 0.181885 -0.441406 -0.443665 0.758423 1441497021 0.181885 -0.441406 -0.443665 0.758423 1441497021 0.181885 -0.441406 -0.443665 0.758423 1441497021 0.181885 -0.441406 -0.443665 0.758423 1441497021 0.181885 -0.441406 -0.443665 0.758423 1441497021 0.081238 -0.464783 -0.369019 0.800720 1441497021 0.081238 -0.464783 -0.369019 0.800720 1441497021 0.081238 -0.464783 -0.369019 0.800720 1441497021 0.081238 -0.464783 -0.369019 0.800720 1441497021 0.081238 -0.464783 -0.369019 0.800720 1441497021 0.081238 -0.464783 -0.369019 0.800720 1441497021 0.081238 -0.464783 -0.369019 0.800720 1441497021 0.004089 -0.475464 -0.315186 0.821350 1441497021 0.004089 -0.475464 -0.315186 0.821350 1441497021 0.004089 -0.475464 -0.315186 0.821350 1441497021 0.004089 -0.475464 -0.315186 0.821350 1441497021 0.004089 -0.475464 -0.315186 0.821350 1441497021 0.004089 -0.475464 -0.315186 0.821350 1441497021 -0.028320 -0.478638 -0.274292 0.833618 1441497021 -0.028320 -0.478638 -0.274292 0.833618 1441497021 -0.028320 -0.478638 -0.274292 0.833618 1441497021 -0.028320 -0.478638 -0.274292 0.833618 1441497021 -0.028320 -0.478638 -0.274292 0.833618 1441497021 -0.028320 -0.478638 -0.274292 0.833618 1441497021 -0.013184 -0.480652 -0.259949 0.837402 1441497021 -0.013184 -0.480652 -0.259949 0.837402 1441497021 -0.013184 -0.480652 -0.259949 0.837402 1441497021 -0.013184 -0.480652 -0.259949 0.837402 1441497021 -0.013184 -0.480652 -0.259949 0.837402 1441497021 -0.013184 -0.480652 -0.259949 0.837402 1441497021 -0.013184 -0.480652 -0.259949 0.837402 1441497021 0.045227 -0.478882 -0.285645 0.828857 1441497021 0.045227 -0.478882 -0.285645 0.828857 1441497021 0.045227 -0.478882 -0.285645 0.828857 1441497021 0.045227 -0.478882 -0.285645 0.828857 1441497021 0.045227 -0.478882 -0.285645 0.828857 1441497021 0.045227 -0.478882 -0.285645 0.828857 1441497021 0.142029 -0.465942 -0.354614 0.798096 1441497021 0.142029 -0.465942 -0.354614 0.798096 1441497021 0.142029 -0.465942 -0.354614 0.798096 1441497021 0.142029 -0.465942 -0.354614 0.798096 1441497021 0.142029 -0.465942 -0.354614 0.798096 1441497021 0.142029 -0.465942 -0.354614 0.798096 1441497021 0.273743 -0.432922 -0.448547 0.732422 1441497021 0.273743 -0.432922 -0.448547 0.732422 1441497021 0.273743 -0.432922 -0.448547 0.732422 1441497021 0.273743 -0.432922 -0.448547 0.732422 1441497021 0.273743 -0.432922 -0.448547 0.732422 1441497021 0.273743 -0.432922 -0.448547 0.732422 1441497022 0.413269 -0.375427 -0.540466 0.629395 1441497022 0.413269 -0.375427 -0.540466 0.629395 1441497022 0.413269 -0.375427 -0.540466 0.629395 1441497022 0.413269 -0.375427 -0.540466 0.629395 1441497022 0.413269 -0.375427 -0.540466 0.629395 1441497022 0.540894 -0.289917 -0.598328 0.515137 1441497022 0.540894 -0.289917 -0.598328 0.515137 1441497022 0.540894 -0.289917 -0.598328 0.515137 1441497022 0.540894 -0.289917 -0.598328 0.515137 1441497022 0.627319 -0.198975 -0.631348 0.410217 1441497022 0.627319 -0.198975 -0.631348 0.410217 1441497022 0.627319 -0.198975 -0.631348 0.410217 1441497022 0.627319 -0.198975 -0.631348 0.410217 1441497022 0.627319 -0.198975 -0.631348 0.410217 1441497022 0.627319 -0.198975 -0.631348 0.410217 1441497022 0.682678 -0.126099 -0.650452 0.308105 1441497022 0.682678 -0.126099 -0.650452 0.308105 1441497022 0.682678 -0.126099 -0.650452 0.308105 1441497022 0.682678 -0.126099 -0.650452 0.308105 1441497022 0.682678 -0.126099 -0.650452 0.308105 1441497022 0.682678 -0.126099 -0.650452 0.308105 1441497022 0.716614 -0.055969 -0.653931 0.236023 1441497022 0.716614 -0.055969 -0.653931 0.236023 1441497022 0.716614 -0.055969 -0.653931 0.236023 1441497022 0.716614 -0.055969 -0.653931 0.236023 1441497022 0.716614 -0.055969 -0.653931 0.236023 1441497022 0.716614 -0.055969 -0.653931 0.236023 1441497022 0.733582 -0.005676 -0.655090 0.180847 1441497022 0.733582 -0.005676 -0.655090 0.180847 1441497022 0.733582 -0.005676 -0.655090 0.180847 1441497022 0.733582 -0.005676 -0.655090 0.180847 1441497022 0.733582 -0.005676 -0.655090 0.180847 1441497022 0.733582 -0.005676 -0.655090 0.180847 1441497022 0.733582 -0.005676 -0.655090 0.180847 1441497022 0.737427 -0.000916 -0.656982 0.156799 1441497022 0.737427 -0.000916 -0.656982 0.156799 1441497022 0.737427 -0.000916 -0.656982 0.156799 1441497022 0.737427 -0.000916 -0.656982 0.156799 1441497022 0.737427 -0.000916 -0.656982 0.156799 1441497022 0.737427 -0.000916 -0.656982 0.156799 1441497022 0.727295 -0.025635 -0.661194 0.182312 1441497022 0.727295 -0.025635 -0.661194 0.182312 1441497022 0.727295 -0.025635 -0.661194 0.182312 1441497022 0.727295 -0.025635 -0.661194 0.182312 1441497022 0.727295 -0.025635 -0.661194 0.182312 1441497022 0.727295 -0.025635 -0.661194 0.182312 1441497022 0.704956 -0.064026 -0.664307 0.239990 1441497022 0.704956 -0.064026 -0.664307 0.239990 1441497022 0.704956 -0.064026 -0.664307 0.239990 1441497022 0.704956 -0.064026 -0.664307 0.239990 1441497022 0.704956 -0.064026 -0.664307 0.239990 1441497022 0.704956 -0.064026 -0.664307 0.239990 1441497022 0.662292 -0.121460 -0.665161 0.322754 1441497022 0.662292 -0.121460 -0.665161 0.322754 1441497022 0.662292 -0.121460 -0.665161 0.322754 1441497022 0.662292 -0.121460 -0.665161 0.322754 1441497022 0.662292 -0.121460 -0.665161 0.322754 1441497022 0.662292 -0.121460 -0.665161 0.322754 1441497022 0.588257 -0.201416 -0.657227 0.425903 1441497022 0.588257 -0.201416 -0.657227 0.425903 1441497022 0.588257 -0.201416 -0.657227 0.425903 1441497022 0.588257 -0.201416 -0.657227 0.425903 1441497022 0.588257 -0.201416 -0.657227 0.425903 1441497022 0.588257 -0.201416 -0.657227 0.425903 1441497022 0.588257 -0.201416 -0.657227 0.425903 1441497022 0.484375 -0.289551 -0.632019 0.531189 1441497022 0.484375 -0.289551 -0.632019 0.531189 1441497022 0.484375 -0.289551 -0.632019 0.531189 1441497022 0.484375 -0.289551 -0.632019 0.531189 1441497022 0.484375 -0.289551 -0.632019 0.531189 1441497022 0.361450 -0.365173 -0.577637 0.634338 1441497022 0.361450 -0.365173 -0.577637 0.634338 1441497022 0.361450 -0.365173 -0.577637 0.634338 1441497022 0.361450 -0.365173 -0.577637 0.634338 1441497022 0.361450 -0.365173 -0.577637 0.634338 1441497022 0.361450 -0.365173 -0.577637 0.634338 1441497022 0.243896 -0.415161 -0.488953 0.727356 1441497022 0.243896 -0.415161 -0.488953 0.727356 1441497022 0.243896 -0.415161 -0.488953 0.727356 1441497022 0.243896 -0.415161 -0.488953 0.727356 1441497022 0.243896 -0.415161 -0.488953 0.727356 1441497022 0.139465 -0.445557 -0.388123 0.794556 1441497022 0.139465 -0.445557 -0.388123 0.794556 1441497022 0.139465 -0.445557 -0.388123 0.794556 1441497022 0.139465 -0.445557 -0.388123 0.794556 1441497022 0.139465 -0.445557 -0.388123 0.794556 1441497022 0.059082 -0.463501 -0.307678 0.828857 1441497022 0.059082 -0.463501 -0.307678 0.828857 1441497022 0.059082 -0.463501 -0.307678 0.828857 1441497022 0.059082 -0.463501 -0.307678 0.828857 1441497022 0.059082 -0.463501 -0.307678 0.828857 1441497022 0.059082 -0.463501 -0.307678 0.828857 1441497022 0.059082 -0.463501 -0.307678 0.828857 1441497022 0.025269 -0.473206 -0.251709 0.843811 1441497022 0.025269 -0.473206 -0.251709 0.843811 1441497022 0.025269 -0.473206 -0.251709 0.843811 1441497022 0.025269 -0.473206 -0.251709 0.843811 1441497022 0.025269 -0.473206 -0.251709 0.843811 1441497022 0.025269 -0.473206 -0.251709 0.843811 1441497022 0.041565 -0.478699 -0.237793 0.844116 1441497022 0.041565 -0.478699 -0.237793 0.844116 1441497022 0.041565 -0.478699 -0.237793 0.844116 1441497022 0.041565 -0.478699 -0.237793 0.844116 1441497022 0.041565 -0.478699 -0.237793 0.844116 1441497022 0.041565 -0.478699 -0.237793 0.844116 1441497023 0.103577 -0.470032 -0.266846 0.834961 1441497023 0.103577 -0.470032 -0.266846 0.834961 1441497023 0.103577 -0.470032 -0.266846 0.834961 1441497023 0.103577 -0.470032 -0.266846 0.834961 1441497023 0.103577 -0.470032 -0.266846 0.834961 1441497023 0.103577 -0.470032 -0.266846 0.834961 1441497023 0.191589 -0.444397 -0.347900 0.802979 1441497023 0.191589 -0.444397 -0.347900 0.802979 1441497023 0.191589 -0.444397 -0.347900 0.802979 1441497023 0.191589 -0.444397 -0.347900 0.802979 1441497023 0.191589 -0.444397 -0.347900 0.802979 1441497023 0.191589 -0.444397 -0.347900 0.802979 1441497023 0.307922 -0.397644 -0.445251 0.740784 1441497023 0.307922 -0.397644 -0.445251 0.740784 1441497023 0.307922 -0.397644 -0.445251 0.740784 1441497023 0.307922 -0.397644 -0.445251 0.740784 1441497023 0.307922 -0.397644 -0.445251 0.740784 1441497023 0.425720 -0.329590 -0.529236 0.655762 1441497023 0.425720 -0.329590 -0.529236 0.655762 1441497023 0.425720 -0.329590 -0.529236 0.655762 1441497023 0.425720 -0.329590 -0.529236 0.655762 1441497023 0.425720 -0.329590 -0.529236 0.655762 1441497023 0.425720 -0.329590 -0.529236 0.655762 1441497023 0.527649 -0.257935 -0.592163 0.551697 1441497023 0.527649 -0.257935 -0.592163 0.551697 1441497023 0.527649 -0.257935 -0.592163 0.551697 1441497023 0.527649 -0.257935 -0.592163 0.551697 1441497023 0.527649 -0.257935 -0.592163 0.551697 1441497023 0.527649 -0.257935 -0.592163 0.551697 1441497023 0.607117 -0.182007 -0.627258 0.452515 1441497023 0.607117 -0.182007 -0.627258 0.452515 1441497023 0.607117 -0.182007 -0.627258 0.452515 1441497023 0.607117 -0.182007 -0.627258 0.452515 1441497023 0.607117 -0.182007 -0.627258 0.452515 1441497023 0.607117 -0.182007 -0.627258 0.452515 1441497023 0.667114 -0.104553 -0.646423 0.355164 1441497023 0.667114 -0.104553 -0.646423 0.355164 1441497023 0.667114 -0.104553 -0.646423 0.355164 1441497023 0.667114 -0.104553 -0.646423 0.355164 1441497023 0.667114 -0.104553 -0.646423 0.355164 1441497023 0.667114 -0.104553 -0.646423 0.355164 1441497023 0.667114 -0.104553 -0.646423 0.355164 1441497023 0.703735 -0.043457 -0.659180 0.261475 1441497023 0.703735 -0.043457 -0.659180 0.261475 1441497023 0.703735 -0.043457 -0.659180 0.261475 1441497023 0.703735 -0.043457 -0.659180 0.261475 1441497023 0.703735 -0.043457 -0.659180 0.261475 1441497023 0.723877 -0.008850 -0.662842 0.191223 1441497023 0.723877 -0.008850 -0.662842 0.191223 1441497023 0.723877 -0.008850 -0.662842 0.191223 1441497023 0.723877 -0.008850 -0.662842 0.191223 1441497023 0.723877 -0.008850 -0.662842 0.191223 1441497023 0.723877 -0.008850 -0.662842 0.191223 1441497023 0.729980 -0.002258 -0.664978 0.157776 1441497023 0.729980 -0.002258 -0.664978 0.157776 1441497023 0.729980 -0.002258 -0.664978 0.157776 1441497023 0.729980 -0.002258 -0.664978 0.157776 1441497023 0.729980 -0.002258 -0.664978 0.157776 1441497023 0.725159 -0.029358 -0.668701 0.161621 1441497023 0.725159 -0.029358 -0.668701 0.161621 1441497023 0.725159 -0.029358 -0.668701 0.161621 1441497023 0.725159 -0.029358 -0.668701 0.161621 1441497023 0.725159 -0.029358 -0.668701 0.161621 1441497023 0.725159 -0.029358 -0.668701 0.161621 1441497023 0.710999 -0.062744 -0.671509 0.198975 1441497023 0.710999 -0.062744 -0.671509 0.198975 1441497023 0.710999 -0.062744 -0.671509 0.198975 1441497023 0.710999 -0.062744 -0.671509 0.198975 1441497023 0.710999 -0.062744 -0.671509 0.198975 1441497023 0.710999 -0.062744 -0.671509 0.198975 1441497023 0.684937 -0.112854 -0.674011 0.252625 1441497023 0.684937 -0.112854 -0.674011 0.252625 1441497023 0.684937 -0.112854 -0.674011 0.252625 1441497023 0.684937 -0.112854 -0.674011 0.252625 1441497023 0.684937 -0.112854 -0.674011 0.252625 1441497023 0.636658 -0.177002 -0.674133 0.329956 1441497023 0.636658 -0.177002 -0.674133 0.329956 1441497023 0.636658 -0.177002 -0.674133 0.329956 1441497023 0.636658 -0.177002 -0.674133 0.329956 1441497023 0.636658 -0.177002 -0.674133 0.329956 1441497023 0.636658 -0.177002 -0.674133 0.329956 1441497023 0.636658 -0.177002 -0.674133 0.329956 1441497023 0.559143 -0.247192 -0.668396 0.423584 1441497023 0.559143 -0.247192 -0.668396 0.423584 1441497023 0.559143 -0.247192 -0.668396 0.423584 1441497023 0.559143 -0.247192 -0.668396 0.423584 1441497023 0.559143 -0.247192 -0.668396 0.423584 1441497023 0.559143 -0.247192 -0.668396 0.423584 1441497023 0.460510 -0.311096 -0.646545 0.522583 1441497023 0.460510 -0.311096 -0.646545 0.522583 1441497023 0.460510 -0.311096 -0.646545 0.522583 1441497023 0.460510 -0.311096 -0.646545 0.522583 1441497023 0.460510 -0.311096 -0.646545 0.522583 1441497023 0.460510 -0.311096 -0.646545 0.522583 1441497023 0.344971 -0.372681 -0.609131 0.609131 1441497023 0.344971 -0.372681 -0.609131 0.609131 1441497023 0.344971 -0.372681 -0.609131 0.609131 1441497023 0.344971 -0.372681 -0.609131 0.609131 1441497023 0.344971 -0.372681 -0.609131 0.609131 1441497023 0.229492 -0.417725 -0.551086 0.684937 1441497023 0.229492 -0.417725 -0.551086 0.684937 1441497023 0.229492 -0.417725 -0.551086 0.684937 1441497023 0.229492 -0.417725 -0.551086 0.684937 1441497023 0.229492 -0.417725 -0.551086 0.684937 1441497023 0.229492 -0.417725 -0.551086 0.684937 1441497023 0.124023 -0.448547 -0.481140 0.742920 1441497023 0.124023 -0.448547 -0.481140 0.742920 1441497023 0.124023 -0.448547 -0.481140 0.742920 1441497024 0.124023 -0.448547 -0.481140 0.742920 1441497024 0.124023 -0.448547 -0.481140 0.742920 1441497024 0.124023 -0.448547 -0.481140 0.742920 1441497024 0.044373 -0.466125 -0.411743 0.781799 1441497024 0.044373 -0.466125 -0.411743 0.781799 1441497024 0.044373 -0.466125 -0.411743 0.781799 1441497024 0.044373 -0.466125 -0.411743 0.781799 1441497024 0.044373 -0.466125 -0.411743 0.781799 1441497024 0.044373 -0.466125 -0.411743 0.781799 1441497024 0.006775 -0.470398 -0.353577 0.808472 1441497024 0.006775 -0.470398 -0.353577 0.808472 1441497024 0.006775 -0.470398 -0.353577 0.808472 1441497024 0.006775 -0.470398 -0.353577 0.808472 1441497024 0.006775 -0.470398 -0.353577 0.808472 1441497024 0.006775 -0.470398 -0.353577 0.808472 1441497024 0.012878 -0.470215 -0.334656 0.816528 1441497024 0.012878 -0.470215 -0.334656 0.816528 1441497024 0.012878 -0.470215 -0.334656 0.816528 1441497024 0.012878 -0.470215 -0.334656 0.816528 1441497024 0.012878 -0.470215 -0.334656 0.816528 1441497024 0.012878 -0.470215 -0.334656 0.816528 1441497024 0.066223 -0.463196 -0.351013 0.811096 1441497024 0.066223 -0.463196 -0.351013 0.811096 1441497024 0.066223 -0.463196 -0.351013 0.811096 1441497024 0.066223 -0.463196 -0.351013 0.811096 1441497024 0.155334 -0.446167 -0.404175 0.783264 1441497024 0.155334 -0.446167 -0.404175 0.783264 1441497024 0.155334 -0.446167 -0.404175 0.783264 1441497024 0.155334 -0.446167 -0.404175 0.783264 1441497024 0.155334 -0.446167 -0.404175 0.783264 1441497024 0.274292 -0.415161 -0.473389 0.726868 1441497024 0.274292 -0.415161 -0.473389 0.726868 1441497024 0.274292 -0.415161 -0.473389 0.726868 1441497024 0.274292 -0.415161 -0.473389 0.726868 1441497024 0.274292 -0.415161 -0.473389 0.726868 1441497024 0.274292 -0.415161 -0.473389 0.726868 1441497024 0.401672 -0.370056 -0.540710 0.639771 1441497024 0.401672 -0.370056 -0.540710 0.639771 1441497024 0.401672 -0.370056 -0.540710 0.639771 1441497024 0.401672 -0.370056 -0.540710 0.639771 1441497024 0.401672 -0.370056 -0.540710 0.639771 1441497024 0.523438 -0.303650 -0.590942 0.533508 1441497024 0.523438 -0.303650 -0.590942 0.533508 1441497024 0.523438 -0.303650 -0.590942 0.533508 1441497024 0.523438 -0.303650 -0.590942 0.533508 1441497024 0.523438 -0.303650 -0.590942 0.533508 1441497024 0.523438 -0.303650 -0.590942 0.533508 1441497024 0.610413 -0.240295 -0.633850 0.409668 1441497024 0.610413 -0.240295 -0.633850 0.409668 1441497024 0.610413 -0.240295 -0.633850 0.409668 1441497024 0.610413 -0.240295 -0.633850 0.409668 1441497024 0.610413 -0.240295 -0.633850 0.409668 1441497024 0.610413 -0.240295 -0.633850 0.409668 1441497024 0.671082 -0.174866 -0.656921 0.295898 1441497024 0.671082 -0.174866 -0.656921 0.295898 1441497024 0.671082 -0.174866 -0.656921 0.295898 1441497024 0.671082 -0.174866 -0.656921 0.295898 1441497024 0.671082 -0.174866 -0.656921 0.295898 1441497024 0.671082 -0.174866 -0.656921 0.295898 1441497024 0.671082 -0.174866 -0.656921 0.295898 1441497024 0.708374 -0.109070 -0.667175 0.203064 1441497024 0.708374 -0.109070 -0.667175 0.203064 1441497024 0.708374 -0.109070 -0.667175 0.203064 1441497024 0.708374 -0.109070 -0.667175 0.203064 1441497024 0.708374 -0.109070 -0.667175 0.203064 1441497024 0.708374 -0.109070 -0.667175 0.203064 1441497024 0.729309 -0.056274 -0.667419 0.139587 1441497024 0.729309 -0.056274 -0.667419 0.139587 1441497024 0.729309 -0.056274 -0.667419 0.139587 1441497024 0.729309 -0.056274 -0.667419 0.139587 1441497024 0.729309 -0.056274 -0.667419 0.139587 1441497024 0.729309 -0.056274 -0.667419 0.139587 1441497024 0.737976 -0.038635 -0.666138 0.101135 1441497024 0.737976 -0.038635 -0.666138 0.101135 1441497024 0.737976 -0.038635 -0.666138 0.101135 1441497024 0.737976 -0.038635 -0.666138 0.101135 1441497024 0.733887 -0.045471 -0.668701 0.110474 1441497024 0.733887 -0.045471 -0.668701 0.110474 1441497024 0.733887 -0.045471 -0.668701 0.110474 1441497024 0.733887 -0.045471 -0.668701 0.110474 1441497024 0.733887 -0.045471 -0.668701 0.110474 1441497024 0.733887 -0.045471 -0.668701 0.110474 1441497024 0.722534 -0.072754 -0.671143 0.148987 1441497024 0.722534 -0.072754 -0.671143 0.148987 1441497024 0.722534 -0.072754 -0.671143 0.148987 1441497024 0.722534 -0.072754 -0.671143 0.148987 1441497024 0.722534 -0.072754 -0.671143 0.148987 1441497024 0.722534 -0.072754 -0.671143 0.148987 1441497024 0.722534 -0.072754 -0.671143 0.148987 1441497024 0.697876 -0.112793 -0.674011 0.214417 1441497024 0.697876 -0.112793 -0.674011 0.214417 1441497024 0.697876 -0.112793 -0.674011 0.214417 1441497024 0.697876 -0.112793 -0.674011 0.214417 1441497024 0.697876 -0.112793 -0.674011 0.214417 1441497024 0.697876 -0.112793 -0.674011 0.214417 1441497024 0.655945 -0.160706 -0.670898 0.306335 1441497024 0.655945 -0.160706 -0.670898 0.306335 1441497024 0.655945 -0.160706 -0.670898 0.306335 1441497024 0.655945 -0.160706 -0.670898 0.306335 1441497024 0.655945 -0.160706 -0.670898 0.306335 1441497024 0.655945 -0.160706 -0.670898 0.306335 1441497024 0.594421 -0.210999 -0.653320 0.418640 1441497024 0.594421 -0.210999 -0.653320 0.418640 1441497025 0.594421 -0.210999 -0.653320 0.418640 1441497025 0.594421 -0.210999 -0.653320 0.418640 1441497025 0.594421 -0.210999 -0.653320 0.418640 1441497025 0.511902 -0.263733 -0.621704 0.530945 1441497025 0.511902 -0.263733 -0.621704 0.530945 1441497025 0.511902 -0.263733 -0.621704 0.530945 1441497025 0.511902 -0.263733 -0.621704 0.530945 1441497025 0.414185 -0.319824 -0.577393 0.626709 1441497025 0.414185 -0.319824 -0.577393 0.626709 1441497025 0.414185 -0.319824 -0.577393 0.626709 1441497025 0.414185 -0.319824 -0.577393 0.626709 1441497025 0.414185 -0.319824 -0.577393 0.626709 1441497025 0.414185 -0.319824 -0.577393 0.626709 1441497025 0.414185 -0.319824 -0.577393 0.626709 1441497025 0.297546 -0.376709 -0.534912 0.695313 1441497025 0.297546 -0.376709 -0.534912 0.695313 1441497025 0.297546 -0.376709 -0.534912 0.695313 1441497025 0.163635 -0.423279 -0.500977 0.736938 1441497025 0.163635 -0.423279 -0.500977 0.736938 1441497025 0.163635 -0.423279 -0.500977 0.736938 1441497025 0.163635 -0.423279 -0.500977 0.736938 1441497025 0.163635 -0.423279 -0.500977 0.736938 1441497025 0.163635 -0.423279 -0.500977 0.736938 1441497025 0.163635 -0.423279 -0.500977 0.736938 1441497025 0.041870 -0.453430 -0.464905 0.759277 1441497025 0.041870 -0.453430 -0.464905 0.759277 1441497025 0.041870 -0.453430 -0.464905 0.759277 1441497025 0.041870 -0.453430 -0.464905 0.759277 1441497025 0.041870 -0.453430 -0.464905 0.759277 1441497025 0.041870 -0.453430 -0.464905 0.759277 1441497025 -0.012878 -0.461670 -0.391846 0.795715 1441497025 -0.012878 -0.461670 -0.391846 0.795715 1441497025 -0.012878 -0.461670 -0.391846 0.795715 1441497025 -0.012878 -0.461670 -0.391846 0.795715 1441497025 -0.012878 -0.461670 -0.391846 0.795715 1441497025 -0.012878 -0.461670 -0.391846 0.795715 1441497025 -0.028503 -0.464966 -0.362061 0.807434 1441497025 -0.028503 -0.464966 -0.362061 0.807434 1441497025 -0.028503 -0.464966 -0.362061 0.807434 1441497025 -0.028503 -0.464966 -0.362061 0.807434 1441497025 0.002869 -0.464172 -0.382019 0.799133 1441497025 0.002869 -0.464172 -0.382019 0.799133 1441497025 0.002869 -0.464172 -0.382019 0.799133 1441497025 0.002869 -0.464172 -0.382019 0.799133 1441497025 0.002869 -0.464172 -0.382019 0.799133 1441497025 0.002869 -0.464172 -0.382019 0.799133 1441497025 0.079102 -0.457275 -0.414368 0.782898 1441497025 0.079102 -0.457275 -0.414368 0.782898 1441497025 0.079102 -0.457275 -0.414368 0.782898 1441497025 0.079102 -0.457275 -0.414368 0.782898 1441497025 0.079102 -0.457275 -0.414368 0.782898 1441497025 0.079102 -0.457275 -0.414368 0.782898 1441497025 0.079102 -0.457275 -0.414368 0.782898 1441497025 0.174194 -0.442749 -0.468994 0.744080 1441497025 0.174194 -0.442749 -0.468994 0.744080 1441497025 0.174194 -0.442749 -0.468994 0.744080 1441497025 0.174194 -0.442749 -0.468994 0.744080 1441497025 0.174194 -0.442749 -0.468994 0.744080 1441497025 0.174194 -0.442749 -0.468994 0.744080 1441497025 0.277954 -0.408508 -0.515198 0.700317 1441497025 0.277954 -0.408508 -0.515198 0.700317 1441497025 0.277954 -0.408508 -0.515198 0.700317 1441497025 0.277954 -0.408508 -0.515198 0.700317 1441497025 0.277954 -0.408508 -0.515198 0.700317 1441497025 0.277954 -0.408508 -0.515198 0.700317 1441497025 0.383545 -0.366699 -0.582886 0.615356 1441497025 0.383545 -0.366699 -0.582886 0.615356 1441497025 0.383545 -0.366699 -0.582886 0.615356 1441497025 0.383545 -0.366699 -0.582886 0.615356 1441497025 0.383545 -0.366699 -0.582886 0.615356 1441497025 0.478577 -0.321533 -0.642334 0.504944 1441497025 0.478577 -0.321533 -0.642334 0.504944 1441497025 0.478577 -0.321533 -0.642334 0.504944 1441497025 0.478577 -0.321533 -0.642334 0.504944 1441497025 0.478577 -0.321533 -0.642334 0.504944 1441497025 0.478577 -0.321533 -0.642334 0.504944 1441497025 
0.727905 -0.131470 -0.664246 0.107971 1441497048 0.727905 -0.131470 -0.664246 0.107971 1441497048 0.727905 -0.131470 -0.664246 0.107971 1441497048 0.727905 -0.131470 -0.664246 0.107971 1441497048 0.727722 -0.132935 -0.664063 0.108826 1441497048 0.727722 -0.132935 -0.664063 0.108826 1441497048 0.727722 -0.132935 -0.664063 0.108826 1441497048 0.727722 -0.132935 -0.664063 0.108826 1441497048 0.727722 -0.132935 -0.664063 0.108826 1441497048 0.727722 -0.132935 -0.664063 0.108826 1441497048 0.726807 -0.132080 -0.664856 0.110779 1441497048 0.726807 -0.132080 -0.664856 0.110779 1441497048 0.726807 -0.132080 -0.664856 0.110779 1441497048 0.726807 -0.132080 -0.664856 0.110779 1441497048 0.726807 -0.132080 -0.664856 0.110779 1441497048 0.726746 -0.130737 -0.664856 0.112732 1441497048 0.726746 -0.130737 -0.664856 0.112732 1441497048 0.726746 -0.130737 -0.664856 0.112732 1441497048 0.726746 -0.130737 -0.664856 0.112732 1441497048 0.726746 -0.130737 -0.664856 0.112732 1441497048 0.726746 -0.130737 -0.664856 0.112732 1441497048 0.726929 -0.131104 -0.664551 0.112976 1441497048 0.726929 -0.131104 -0.664551 0.112976 1441497048 0.726929 -0.131104 -0.664551 0.112976 1441497048 0.726929 -0.131104 -0.664551 0.112976 1441497048 0.726929 -0.131104 -0.664551 0.112976 1441497048 0.726929 -0.131104 -0.664551 0.112976 1441497048 0.726624 -0.131409 -0.664734 0.113586 1441497048 0.726624 -0.131409 -0.664734 0.113586 1441497048 0.726624 -0.131409 -0.664734 0.113586 1441497048 0.726624 -0.131409 -0.664734 0.113586 1441497048 0.726624 -0.131409 -0.664734 0.113586 1441497048 0.726624 -0.131409 -0.664734 0.113586 1441497048 0.726624 -0.131409 -0.664734 0.113586 1441497048 0.726257 -0.130127 -0.665039 0.115479 1441497048 0.726257 -0.130127 -0.665039 0.115479 1441497048 0.726257 -0.130127 -0.665039 0.115479 1441497048 0.726257 -0.130127 -0.665039 0.115479 1441497048 0.726257 -0.130127 -0.665039 0.115479 1441497048 0.726257 -0.130127 -0.665039 0.115479 1441497048 0.726318 -0.130615 -0.665039 0.114502 1441497048 0.726318 -0.130615 -0.665039 0.114502 1441497048 0.726318 -0.130615 -0.665039 0.114502 1441497048 0.726318 -0.130615 -0.665039 0.114502 1441497048 0.726318 -0.130615 -0.665039 0.114502 1441497048 0.726318 -0.130615 -0.665039 0.114502 1441497048 0.726440 -0.134766 -0.664856 0.110229 1441497048 0.726440 -0.134766 -0.664856 0.110229 1441497048 0.726440 -0.134766 -0.664856 0.110229 1441497048 0.726440 -0.134766 -0.664856 0.110229 1441497048 0.726440 -0.134766 -0.664856 0.110229 1441497048 0.726440 -0.134766 -0.664856 0.110229 1441497048 0.726624 -0.140442 -0.664124 0.106201 1441497048 0.726624 -0.140442 -0.664124 0.106201 1441497048 0.726624 -0.140442 -0.664124 0.106201 1441497048 0.726624 -0.140442 -0.664124 0.106201 1441497048 0.726624 -0.140442 -0.664124 0.106201 1441497048 0.726624 -0.140442 -0.664124 0.106201 1441497048 0.726624 -0.140442 -0.664124 0.106201 1441497048 0.726501 -0.144958 -0.663696 0.103394 1441497048 0.726501 -0.144958 -0.663696 0.103394 1441497048 0.726501 -0.144958 -0.663696 0.103394 1441497048 0.726501 -0.144958 -0.663696 0.103394 1441497048 0.726501 -0.144958 -0.663696 0.103394 1441497048 0.726257 -0.148315 -0.663757 0.099976 1441497048 0.726257 -0.148315 -0.663757 0.099976 1441497048 0.726257 -0.148315 -0.663757 0.099976 1441497048 0.726257 -0.148315 -0.663757 0.099976 1441497048 0.726257 -0.148315 -0.663757 0.099976 1441497048 0.726257 -0.148315 -0.663757 0.099976 1441497048 0.726501 -0.148682 -0.663513 0.099121 1441497048 0.726501 -0.148682 -0.663513 0.099121 1441497048 0.726501 -0.148682 -0.663513 0.099121 1441497048 0.726501 -0.148682 -0.663513 0.099121 1441497048 0.726501 -0.148682 -0.663513 0.099121 1441497048 0.726501 -0.148682 -0.663513 0.099121 1441497048 0.726501 -0.148682 -0.663513 0.099121 1441497048 0.726929 -0.146667 -0.663391 0.099976 1441497048 0.726929 -0.146667 -0.663391 0.099976 1441497048 0.726929 -0.146667 -0.663391 0.099976 1441497048 0.726929 -0.146667 -0.663391 0.099976 1441497048 0.726929 -0.146667 -0.663391 0.099976 1441497048 0.726929 -0.146667 -0.663391 0.099976 1441497048 0.726929 -0.144287 -0.663696 0.101074 1441497048 0.726929 -0.144287 -0.663696 0.101074 1441497048 0.726929 -0.144287 -0.663696 0.101074 1441497048 0.726929 -0.144287 -0.663696 0.101074 1441497048 0.726929 -0.144287 -0.663696 0.101074 1441497048 0.726929 -0.144287 -0.663696 0.101074 1441497048 0.727112 -0.140259 -0.664001 0.103882 1441497048 0.727112 -0.140259 -0.664001 0.103882 1441497048 0.727112 -0.140259 -0.664001 0.103882 1441497048 0.727112 -0.140259 -0.664001 0.103882 1441497048 0.727112 -0.140259 -0.664001 0.103882 1441497048 0.727112 -0.140259 -0.664001 0.103882 1441497048 0.727417 -0.135315 -0.664063 0.107361 1441497048 0.727417 -0.135315 -0.664063 0.107361 1441497048 0.727417 -0.135315 -0.664063 0.107361 1441497048 0.727417 -0.135315 -0.664063 0.107361 1441497048 0.727234 -0.130859 -0.664795 0.109741 1441497048 0.727234 -0.130859 -0.664795 0.109741 1441497048 0.727112 -0.128357 -0.665283 0.110535 1441497048 0.727112 -0.128357 -0.665283 0.110535 1441497049 0.727112 -0.128357 -0.665283 0.110535 1441497049 0.727112 -0.128357 -0.665283 0.110535 1441497049 0.727112 -0.128357 -0.665283 0.110535 1441497049 0.726746 -0.131348 -0.665588 0.107544 1441497049 0.726746 -0.131348 -0.665588 0.107544 1441497049 0.726746 -0.131348 -0.665588 0.107544 1441497049 0.726746 -0.131348 -0.665588 0.107544 1441497049 0.726746 -0.131348 -0.665588 0.107544 1441497049 0.726746 -0.131348 -0.665588 0.107544 1441497049 0.725891 -0.134033 -0.666382 0.104919 1441497049 0.725891 -0.134033 -0.666382 0.104919 1441497049 0.725891 -0.134033 -0.666382 0.104919 1441497049 0.725891 -0.134033 -0.666382 0.104919 1441497049 0.725891 -0.134033 -0.666382 0.104919 1441497049 0.725891 -0.134033 -0.666382 0.104919 1441497049 0.725891 -0.134033 -0.666382 0.104919 1441497049 0.724976 -0.131775 -0.667480 0.107239 1441497049 0.724976 -0.131775 -0.667480 0.107239 1441497049 0.724976 -0.131775 -0.667480 0.107239 1441497049 0.724976 -0.131775 -0.667480 0.107239 1441497049 0.724976 -0.131775 -0.667480 0.107239 1441497049 0.724976 -0.131775 -0.667480 0.107239 1441497049 0.724976 -0.131775 -0.667480 0.107239 1441497049 0.724243 -0.127258 -0.667847 0.114807 1441497049 0.724243 -0.127258 -0.667847 0.114807 1441497049 0.724243 -0.127258 -0.667847 0.114807 1441497049 0.724243 -0.127258 -0.667847 0.114807 1441497049 0.724060 -0.123596 -0.667847 0.120239 1441497049 0.724060 -0.123596 -0.667847 0.120239 1441497049 0.724060 -0.123596 -0.667847 0.120239 1441497049 0.724060 -0.123596 -0.667847 0.120239 1441497049 0.724060 -0.123596 -0.667847 0.120239 1441497049 0.724060 -0.123596 -0.667847 0.120239 1441497049 0.724304 -0.122681 -0.667786 0.119995 1441497049 0.724304 -0.122681 -0.667786 0.119995 1441497049 0.724304 -0.122681 -0.667786 0.119995 1441497049 0.724304 -0.122681 -0.667786 0.119995 1441497049 0.724304 -0.122681 -0.667786 0.119995 1441497049 0.724304 -0.122681 -0.667786 0.119995 1441497049 0.724854 -0.124756 -0.667297 0.116882 1441497049 0.724854 -0.124756 -0.667297 0.116882 1441497049 0.724854 -0.124756 -0.667297 0.116882 1441497049 0.724854 -0.124756 -0.667297 0.116882 1441497049 0.724854 -0.124756 -0.667297 0.116882 1441497049 0.724854 -0.124756 -0.667297 0.116882 1441497049 0.724854 -0.124756 -0.667297 0.116882 1441497049 0.725586 -0.129211 -0.666443 0.112549 1441497049 0.725586 -0.129211 -0.666443 0.112549 1441497049 0.725586 -0.129211 -0.666443 0.112549 1441497049 0.726074 -0.133545 -0.665649 0.108826 1441497049 0.726074 -0.133545 -0.665649 0.108826 1441497049 0.726074 -0.133545 -0.665649 0.108826 1441497049 0.726074 -0.133545 -0.665649 0.108826 1441497049 0.726074 -0.133545 -0.665649 0.108826 1441497049 0.726074 -0.133545 -0.665649 0.108826 1441497049 0.726074 -0.133545 -0.665649 0.108826 1441497049 0.726624 -0.136047 -0.664795 0.107361 1441497049 0.726624 -0.136047 -0.664795 0.107361 1441497049 0.726624 -0.136047 -0.664795 0.107361 1441497049 0.726624 -0.136047 -0.664795 0.107361 1441497049 0.726624 -0.136047 -0.664795 0.107361 1441497049 0.726624 -0.136047 -0.664795 0.107361 1441497049 0.727234 -0.137573 -0.664001 0.106018 1441497049 0.727234 -0.137573 -0.664001 0.106018 1441497049 0.727234 -0.137573 -0.664001 0.106018 1441497049 0.727234 -0.137573 -0.664001 0.106018 1441497049 0.727234 -0.137573 -0.664001 0.106018 1441497049 0.727234 -0.137573 -0.664001 0.106018 1441497049 0.727356 -0.139160 -0.663940 0.103882 1441497049 0.727356 -0.139160 -0.663940 0.103882 1441497049 0.727356 -0.139160 -0.663940 0.103882 1441497049 0.727356 -0.139160 -0.663940 0.103882 1441497049 0.727356 -0.139160 -0.663940 0.103882 1441497049 0.727356 -0.139160 -0.663940 0.103882 1441497049 0.727356 -0.139160 -0.663940 0.103882 1441497049 0.727234 -0.138916 -0.664185 0.103516 1441497049 0.727234 -0.138916 -0.664185 0.103516 1441497049 0.727234 -0.138916 -0.664185 0.103516 1441497049 0.727234 -0.138916 -0.664185 0.103516 1441497049 0.727234 -0.138916 -0.664185 0.103516 1441497049 0.727234 -0.138916 -0.664185 0.103516 1441497049 0.727539 -0.137085 -0.664063 0.104431 1441497049 0.727539 -0.137085 -0.664063 0.104431 1441497049 0.727539 -0.137085 -0.664063 0.104431 1441497049 0.727539 -0.137085 -0.664063 0.104431 1441497049 0.727539 -0.137085 -0.664063 0.104431 1441497049 0.727539 -0.137085 -0.664063 0.104431 1441497049 0.727844 -0.136963 -0.663940 0.103516 1441497049 0.727844 -0.136963 -0.663940 0.103516 1441497049 0.727844 -0.136963 -0.663940 0.103516 1441497049 0.727844 -0.136963 -0.663940 0.103516 1441497049 0.727844 -0.136963 -0.663940 0.103516 1441497049 0.727844 -0.136963 -0.663940 0.103516 1441497049 0.727966 -0.138367 -0.663696 0.102112 1441497049 0.727966 -0.138367 -0.663696 0.102112 1441497049 0.727966 -0.138367 -0.663696 0.102112 1441497049 0.727966 -0.138367 -0.663696 0.102112 1441497049 0.727966 -0.138367 -0.663696 0.102112 1441497049 0.727966 -0.138367 -0.663696 0.102112 1441497049 0.727966 -0.137878 -0.663818 0.101990 1441497049 0.727966 -0.137878 -0.663818 0.101990 1441497049 0.727966 -0.137878 -0.663818 0.101990 1441497049 0.727966 -0.137878 -0.663818 0.101990 1441497049 0.727966 -0.137878 -0.663818 0.101990 1441497049 0.727966 -0.137878 -0.663818 0.101990 1441497049 0.727844 -0.135010 -0.664307 0.103638 1441497049 0.727844 -0.135010 -0.664307 0.103638 1441497049 0.727844 -0.135010 -0.664307 0.103638 1441497049 0.727844 -0.135010 -0.664307 0.103638 1441497049 0.727844 -0.135010 -0.664307 0.103638 1441497049 0.727844 -0.135010 -0.664307 0.103638 1441497050 0.727661 -0.130859 -0.664856 0.106567 1441497050 0.727661 -0.130859 -0.664856 0.106567 1441497050 0.727661 -0.130859 -0.664856 0.106567 1441497050 0.727661 -0.130859 -0.664856 0.106567 1441497050 0.727661 -0.130859 -0.664856 0.106567 1441497050 0.727661 -0.130859 -0.664856 0.106567 1441497050 0.727417 -0.126221 -0.665649 0.108643 1441497050 0.727417 -0.126221 -0.665649 0.108643 1441497050 0.727417 -0.126221 -0.665649 0.108643 1441497050 0.727417 -0.126221 -0.665649 0.108643 1441497050 0.727417 -0.126221 -0.665649 0.108643 1441497050 0.727417 -0.126221 -0.665649 0.108643 1441497050 0.727417 -0.126221 -0.665649 0.108643 1441497050 0.727295 -0.125732 -0.666016 0.107910 1441497050 0.727295 -0.125732 -0.666016 0.107910 1441497050 0.727295 -0.125732 -0.666016 0.107910 1441497050 0.727295 -0.125732 -0.666016 0.107910 1441497050 0.727295 -0.125732 -0.666016 0.107910 1441497050 0.726624 -0.127563 -0.666626 0.106628 1441497050 0.726624 -0.127563 -0.666626 0.106628 1441497050 0.726624 -0.127563 -0.666626 0.106628 1441497050 0.726624 -0.127563 -0.666626 0.106628 1441497050 0.726624 -0.127563 -0.666626 0.106628 1441497050 0.726624 -0.127563 -0.666626 0.106628 1441497050 0.726624 -0.127563 -0.666626 0.106628 1441497050 0.725525 -0.126892 -0.667664 0.108154 1441497050 0.725525 -0.126892 -0.667664 0.108154 1441497050 0.725525 -0.126892 -0.667664 0.108154 1441497050 0.725525 -0.126892 -0.667664 0.108154 1441497050 0.725525 -0.126892 -0.667664 0.108154 1441497050 0.725525 -0.126892 -0.667664 0.108154 1441497050 0.725281 -0.123108 -0.667786 0.113220 1441497050 0.725281 -0.123108 -0.667786 0.113220 1441497050 0.725281 -0.123108 -0.667786 0.113220 1441497050 0.725281 -0.123108 -0.667786 0.113220 1441497050 0.725281 -0.123108 -0.667786 0.113220 1441497050 0.725281 -0.123108 -0.667786 0.113220 1441497050 0.725708 -0.120300 -0.667297 0.116455 1441497050 0.725708 -0.120300 -0.667297 0.116455 1441497050 0.725708 -0.120300 -0.667297 0.116455 1441497050 0.725708 -0.120300 -0.667297 0.116455 1441497050 0.725708 -0.120300 -0.667297 0.116455 1441497050 0.725708 -0.120300 -0.667297 0.116455 1441497050 0.726318 -0.122253 -0.666809 0.113464 1441497050 0.726318 -0.122253 -0.666809 0.113464 1441497050 0.726318 -0.122253 -0.666809 0.113464 1441497050 0.726318 -0.122253 -0.666809 0.113464 1441497050 0.726318 -0.122253 -0.666809 0.113464 1441497050 0.726318 -0.122253 -0.666809 0.113464 1441497050 0.726440 -0.129700 -0.666565 0.105591 1441497050 0.726440 -0.129700 -0.666565 0.105591 1441497050 0.726440 -0.129700 -0.666565 0.105591 1441497050 0.726440 -0.129700 -0.666565 0.105591 1441497050 0.726440 -0.129700 -0.666565 0.105591 1441497050 0.726440 -0.129700 -0.666565 0.105591 1441497050 0.726440 -0.129700 -0.666565 0.105591 1441497050 0.726440 -0.136108 -0.665955 0.101318 1441497050 0.726440 -0.136108 -0.665955 0.101318 1441497050 0.726440 -0.136108 -0.665955 0.101318 1441497050 0.726440 -0.136108 -0.665955 0.101318 1441497050 0.726440 -0.136108 -0.665955 0.101318 1441497050 0.726013 -0.135742 -0.666138 0.103638 1441497050 0.726013 -0.135742 -0.666138 0.103638 1441497050 0.726013 -0.135742 -0.666138 0.103638 1441497050 0.726013 -0.135742 -0.666138 0.103638 1441497050 0.726013 -0.135742 -0.666138 0.103638 1441497050 0.726013 -0.135742 -0.666138 0.103638 1441497050 0.726013 -0.135742 -0.666138 0.103638 1441497050 0.725403 -0.130676 -0.667053 0.108337 1441497050 0.725403 -0.130676 -0.667053 0.108337 1441497050 0.725403 -0.130676 -0.667053 0.108337 1441497050 0.725403 -0.130676 -0.667053 0.108337 1441497050 0.725403 -0.130676 -0.667053 0.108337 1441497050 0.725403 -0.130676 -0.667053 0.108337 1441497050 0.725281 -0.126953 -0.667603 0.110535 1441497050 0.725281 -0.126953 -0.667603 0.110535 1441497050 0.725281 -0.126953 -0.667603 0.110535 1441497050 0.725281 -0.126953 -0.667603 0.110535 1441497050 0.725281 -0.126953 -0.667603 0.110535 1441497050 0.725281 -0.126953 -0.667603 0.110535 1441497050 0.725281 -0.126953 -0.667603 0.110535 1441497050 0.725098 -0.127747 -0.667969 0.108459 1441497050 0.725098 -0.127747 -0.667969 0.108459 1441497050 0.725098 -0.127747 -0.667969 0.108459 1441497050 0.725098 -0.127747 -0.667969 0.108459 1441497050 0.725098 -0.127747 -0.667969 0.108459 1441497050 0.725098 -0.127747 -0.667969 0.108459 1441497050 0.724426 -0.128662 -0.668701 0.107239 1441497050 0.724426 -0.128662 -0.668701 0.107239 1441497050 0.724426 -0.128662 -0.668701 0.107239 1441497050 0.724426 -0.128662 -0.668701 0.107239 1441497050 0.724426 -0.128662 -0.668701 0.107239 1441497050 0.724426 -0.128662 -0.668701 0.107239 1441497050 0.724426 -0.128662 -0.668701 0.107239 1441497050 0.724243 -0.126160 -0.668945 0.109680 1441497050 0.724243 -0.126160 -0.668945 0.109680 1441497050 0.724243 -0.126160 -0.668945 0.109680 1441497050 0.724243 -0.126160 -0.668945 0.109680 1441497050 0.724243 -0.126160 -0.668945 0.109680 1441497050 0.724243 -0.126160 -0.668945 0.109680 1441497050 0.724670 -0.123291 -0.668823 0.111084 1441497050 0.724670 -0.123291 -0.668823 0.111084 1441497050 0.724670 -0.123291 -0.668823 0.111084 1441497050 0.724670 -0.123291 -0.668823 0.111084 1441497050 0.724670 -0.123291 -0.668823 0.111084 1441497050 0.724670 -0.123291 -0.668823 0.111084 1441497050 0.724670 -0.123291 -0.668823 0.111084 1441497050 0.724487 -0.122620 -0.669250 0.110229 1441497050 0.724487 -0.122620 -0.669250 0.110229 1441497050 0.724487 -0.122620 -0.669250 0.110229 1441497050 0.724487 -0.122620 -0.669250 0.110229 1441497050 0.724487 -0.122620 -0.669250 0.110229 1441497051 0.724487 -0.122620 -0.669250 0.110229 1441497051 0.724121 -0.120056 -0.669800 0.112061 1441497051 0.724121 -0.120056 -0.669800 0.112061 1441497051 0.724121 -0.120056 -0.669800 0.112061 1441497051 0.724121 -0.120056 -0.669800 0.112061 1441497051 0.724121 -0.120056 -0.669800 0.112061 1441497051 0.724121 -0.120056 -0.669800 0.112061 1441497051 0.724365 -0.115051 -0.669678 0.116455 1441497051 0.724365 -0.115051 -0.669678 0.116455 1441497051 0.724365 -0.115051 -0.669678 0.116455 1441497051 0.724365 -0.115051 -0.669678 0.116455 1441497051 0.724365 -0.115051 -0.669678 0.116455 1441497051 0.724365 -0.115051 -0.669678 0.116455 1441497051 0.724365 -0.115051 -0.669678 0.116455 1441497051 0.724487 -0.112671 -0.669556 0.118530 1441497051 0.724487 -0.112671 -0.669556 0.118530 1441497051 0.724487 -0.112671 -0.669556 0.118530 1441497051 0.724487 -0.112671 -0.669556 0.118530 1441497051 0.724487 -0.112671 -0.669556 0.118530 1441497051 0.724487 -0.112671 -0.669556 0.118530 1441497051 0.724854 -0.111023 -0.669250 0.119690 1441497051 0.724854 -0.111023 -0.669250 0.119690 1441497051 0.724854 -0.111023 -0.669250 0.119690 1441497051 0.724854 -0.111023 -0.669250 0.119690 1441497051 0.724854 -0.111023 -0.669250 0.119690 1441497051 0.724854 -0.111023 -0.669250 0.119690 1441497051 0.726013 -0.111145 -0.668335 0.117737 1441497051 0.726013 -0.111145 -0.668335 0.117737 1441497051 0.726013 -0.111145 -0.668335 0.117737 1441497051 0.726013 -0.111145 -0.668335 0.117737 1441497051 0.726013 -0.111145 -0.668335 0.117737 1441497051 0.726013 -0.111145 -0.668335 0.117737 1441497051 0.726563 -0.115662 -0.667725 0.113525 1441497051 0.726563 -0.115662 -0.667725 0.113525 1441497051 0.726563 -0.115662 -0.667725 0.113525 1441497051 0.726563 -0.115662 -0.667725 0.113525 1441497051 0.726563 -0.115662 -0.667725 0.113525 1441497051 0.726563 -0.115662 -0.667725 0.113525 1441497051 0.725891 -0.119934 -0.668396 0.109253 1441497051 0.725891 -0.119934 -0.668396 0.109253 1441497051 0.725891 -0.119934 -0.668396 0.109253 1441497051 0.725891 -0.119934 -0.668396 0.109253 1441497051 0.725891 -0.119934 -0.668396 0.109253 1441497051 0.725891 -0.119934 -0.668396 0.109253 1441497051 0.725464 -0.120361 -0.668701 0.109680 1441497051 0.725464 -0.120361 -0.668701 0.109680 1441497051 0.725464 -0.120361 -0.668701 0.109680 1441497051 0.725464 -0.120361 -0.668701 0.109680 1441497051 0.725464 -0.120361 -0.668701 0.109680 1441497051 0.725464 -0.120361 -0.668701 0.109680 1441497051 0.725464 -0.117188 -0.668396 0.115112 1441497051 0.725464 -0.117188 -0.668396 0.115112 1441497051 0.725464 -0.117188 -0.668396 0.115112 1441497051 0.725464 -0.117188 -0.668396 0.115112 1441497051 0.725464 -0.117188 -0.668396 0.115112 1441497051 0.725464 -0.117188 -0.668396 0.115112 1441497051 0.725464 -0.117188 -0.668396 0.115112 1441497051 0.725098 -0.116638 -0.668335 0.118164 1441497051 0.725098 -0.116638 -0.668335 0.118164 1441497051 0.725098 -0.116638 -0.668335 0.118164 1441497051 0.725098 -0.116638 -0.668335 0.118164 1441497051 0.725098 -0.116638 -0.668335 0.118164 1441497051 0.725098 -0.119202 -0.668396 0.115112 1441497051 0.725098 -0.119202 -0.668396 0.115112 1441497051 0.725098 -0.119202 -0.668396 0.115112 1441497051 0.725098 -0.119202 -0.668396 0.115112 1441497051 0.725098 -0.119202 -0.668396 0.115112 1441497051 0.725098 -0.119202 -0.668396 0.115112 1441497051 0.725708 -0.123474 -0.667480 0.112183 1441497051 0.725708 -0.123474 -0.667480 0.112183 1441497051 0.725708 -0.123474 -0.667480 0.112183 1441497051 0.725708 -0.123474 -0.667480 0.112183 1441497051 0.725708 -0.123474 -0.667480 0.112183 1441497051 0.725708 -0.123474 -0.667480 0.112183 1441497051 0.725708 -0.123474 -0.667480 0.112183 1441497051 0.726379 -0.125977 -0.666687 0.109924 1441497051 0.726379 -0.125977 -0.666687 0.109924 1441497051 0.726379 -0.125977 -0.666687 0.109924 1441497051 0.726379 -0.125977 -0.666687 0.109924 1441497051 0.726379 -0.125977 -0.666687 0.109924 1441497051 0.726379 -0.125977 -0.666687 0.109924 1441497051 0.726929 -0.128418 -0.665955 0.107605 1441497051 0.726929 -0.128418 -0.665955 0.107605 1441497051 0.726929 -0.128418 -0.665955 0.107605 1441497051 0.726929 -0.128418 -0.665955 0.107605 1441497051 0.727112 -0.130676 -0.665649 0.105347 1441497051 0.727112 -0.130676 -0.665649 0.105347 1441497051 0.727112 -0.130676 -0.665649 0.105347 1441497051 0.727112 -0.130676 -0.665649 0.105347 1441497051 0.727112 -0.130676 -0.665649 0.105347 1441497051 0.727112 -0.130676 -0.665649 0.105347 1441497051 0.727112 -0.130676 -0.665649 0.105347 1441497051 0.727051 -0.132385 -0.665649 0.103882 1441497051 0.727051 -0.132385 -0.665649 0.103882 1441497051 0.727051 -0.132385 -0.665649 0.103882 1441497051 0.727051 -0.132385 -0.665649 0.103882 1441497051 0.727051 -0.132385 -0.665649 0.103882 1441497051 0.727051 -0.132385 -0.665649 0.103882 1441497051 0.726868 -0.132446 -0.665649 0.104736 1441497051 0.726868 -0.132446 -0.665649 0.104736 1441497051 0.726868 -0.132446 -0.665649 0.104736 1441497051 0.726868 -0.132446 -0.665649 0.104736 1441497051 0.726868 -0.132446 -0.665649 0.104736 1441497051 0.726868 -0.132446 -0.665649 0.104736 1441497051 0.726868 -0.132446 -0.665649 0.104736 1441497051 0.726257 -0.131287 -0.666321 0.106201 1441497051 0.726257 -0.131287 -0.666321 0.106201 1441497051 0.726257 -0.131287 -0.666321 0.106201 1441497051 0.726257 -0.131287 -0.666321 0.106201 1441497051 0.726257 -0.131287 -0.666321 0.106201 1441497051 0.726257 -0.131287 -0.666321 0.106201 1441497051 0.725586 -0.129822 -0.667297 0.106689 1441497052 0.725586 -0.129822 -0.667297 0.106689 1441497052 0.725586 -0.129822 -0.667297 0.106689 1441497052 0.725586 -0.129822 -0.667297 0.106689 1441497052 0.725586 -0.129822 -0.667297 0.106689 1441497052 0.725586 -0.129822 -0.667297 0.106689 1441497052 0.725098 -0.127808 -0.667969 0.108459 1441497052 0.725098 -0.127808 -0.667969 0.108459 1441497052 0.725098 -0.127808 -0.667969 0.108459 1441497052 0.725098 -0.127808 -0.667969 0.108459 1441497052 0.725098 -0.127808 -0.667969 0.108459 1441497052 0.725098 -0.127808 -0.667969 0.108459 1441497052 0.724915 -0.125549 -0.668335 0.109558 1441497052 0.724915 -0.125549 -0.668335 0.109558 1441497052 0.724915 -0.125549 -0.668335 0.109558 1441497052 0.724915 -0.125549 -0.668335 0.109558 1441497052 0.724915 -0.125549 -0.668335 0.109558 1441497052 0.724915 -0.125549 -0.668335 0.109558 1441497052 0.724731 -0.124573 -0.668579 0.110474 1441497052 0.724731 -0.124573 -0.668579 0.110474 1441497052 0.724731 -0.124573 -0.668579 0.110474 1441497052 0.724731 -0.124573 -0.668579 0.110474 1441497052 0.724731 -0.124573 -0.668579 0.110474 1441497052 0.724731 -0.124573 -0.668579 0.110474 1441497052 0.724731 -0.124573 -0.668579 0.110474 1441497052 0.724487 -0.120728 -0.669006 0.113770 1441497052 0.724487 -0.120728 -0.669006 0.113770 1441497052 0.724487 -0.120728 -0.669006 0.113770 1441497052 0.724487 -0.120728 -0.669006 0.113770 1441497052 0.724487 -0.120728 -0.669006 0.113770 1441497052 0.724487 -0.120728 -0.669006 0.113770 1441497052 0.724426 -0.117737 -0.669495 0.114746 1441497052 0.724426 -0.117737 -0.669495 0.114746 1441497052 0.724426 -0.117737 -0.669495 0.114746 1441497052 0.724426 -0.117737 -0.669495 0.114746 1441497052 0.724426 -0.117737 -0.669495 0.114746 1441497052 0.724426 -0.117737 -0.669495 0.114746 1441497052 0.724609 -0.117981 -0.669556 0.112793 1441497052 0.724609 -0.117981 -0.669556 0.112793 1441497052 0.724609 -0.117981 -0.669556 0.112793 1441497052 0.724609 -0.117981 -0.669556 0.112793 1441497052 0.724609 -0.117981 -0.669556 0.112793 1441497052 0.724609 -0.117981 -0.669556 0.112793 1441497052 0.724609 -0.117981 -0.669556 0.112793 1441497052 0.725037 -0.118408 -0.669312 0.111023 1441497052 0.725037 -0.118408 -0.669312 0.111023 1441497052 0.725037 -0.118408 -0.669312 0.111023 1441497052 0.725037 -0.118408 -0.669312 0.111023 1441497052 0.724854 -0.119507 -0.669556 0.109619 1441497052 0.724854 -0.119507 -0.669556 0.109619 1441497052 0.724854 -0.119507 -0.669556 0.109619 1441497052 0.724854 -0.119507 -0.669556 0.109619 1441497052 0.724854 -0.119507 -0.669556 0.109619 1441497052 0.724426 -0.119812 -0.669983 0.109436 1441497052 0.724426 -0.119812 -0.669983 0.109436 1441497052 0.724426 -0.119812 -0.669983 0.109436 1441497052 0.724426 -0.119812 -0.669983 0.109436 1441497052 0.724426 -0.119812 -0.669983 0.109436 1441497052 0.724426 -0.119812 -0.669983 0.109436 1441497052 0.723999 -0.118469 -0.670410 0.111084 1441497052 0.723999 -0.118469 -0.670410 0.111084 1441497052 0.723999 -0.118469 -0.670410 0.111084 1441497052 0.723999 -0.118469 -0.670410 0.111084 1441497052 0.723999 -0.118469 -0.670410 0.111084 1441497052 0.723999 -0.118469 -0.670410 0.111084 1441497052 0.723389 -0.115173 -0.671265 0.113403 1441497052 0.723389 -0.115173 -0.671265 0.113403 1441497052 0.723389 -0.115173 -0.671265 0.113403 1441497052 0.723389 -0.115173 -0.671265 0.113403 1441497052 0.723389 -0.115173 -0.671265 0.113403 1441497052 0.723389 -0.115173 -0.671265 0.113403 1441497052 0.723389 -0.115173 -0.671265 0.113403 1441497052 0.722595 -0.112549 -0.671936 0.116760 1441497052 0.722595 -0.112549 -0.671936 0.116760 1441497052 0.722595 -0.112549 -0.671936 0.116760 1441497052 0.722595 -0.112549 -0.671936 0.116760 1441497052 0.722595 -0.112549 -0.671936 0.116760 1441497052 0.722595 -0.112549 -0.671936 0.116760 1441497052 0.722229 -0.111023 -0.672058 0.119995 1441497052 0.722229 -0.111023 -0.672058 0.119995 1441497052 0.722229 -0.111023 -0.672058 0.119995 1441497052 0.722229 -0.111023 -0.672058 0.119995 1441497052 0.722229 -0.111023 -0.672058 0.119995 1441497052 0.722229 -0.111023 -0.672058 0.119995 1441497052 0.722229 -0.112610 -0.671936 0.119202 1441497052 0.722229 -0.112610 -0.671936 0.119202 1441497052 0.722229 -0.112610 -0.671936 0.119202 1441497052 0.722229 -0.112610 -0.671936 0.119202 1441497052 0.722229 -0.112610 -0.671936 0.119202 1441497052 0.722229 -0.112610 -0.671936 0.119202 1441497052 0.722473 -0.115906 -0.671570 0.116699 1441497052 0.722473 -0.115906 -0.671570 0.116699 1441497052 0.722473 -0.115906 -0.671570 0.116699 1441497052 0.722473 -0.115906 -0.671570 0.116699 1441497052 0.722473 -0.115906 -0.671570 0.116699 1441497052 0.722473 -0.115906 -0.671570 0.116699 1441497052 0.723022 -0.120178 -0.670776 0.113342 1441497052 0.723022 -0.120178 -0.670776 0.113342 1441497052 0.723022 -0.120178 -0.670776 0.113342 1441497052 0.723022 -0.120178 -0.670776 0.113342 1441497052 0.723022 -0.120178 -0.670776 0.113342 1441497052 0.723022 -0.120178 -0.670776 0.113342 1441497052 0.723816 -0.125183 -0.669678 0.109558 1441497052 0.723816 -0.125183 -0.669678 0.109558 1441497052 0.723816 -0.125183 -0.669678 0.109558 1441497052 0.723816 -0.125183 -0.669678 0.109558 1441497052 0.723816 -0.125183 -0.669678 0.109558 1441497052 0.723816 -0.125183 -0.669678 0.109558 1441497052 0.723816 -0.125183 -0.669678 0.109558 1441497052 0.724731 -0.130432 -0.668274 0.105469 1441497053 0.724731 -0.130432 -0.668274 0.105469 1441497053 0.724731 -0.130432 -0.668274 0.105469 1441497053 0.724731 -0.130432 -0.668274 0.105469 1441497053 0.724731 -0.130432 -0.668274 0.105469 1441497053 0.724731 -0.130432 -0.668274 0.105469 1441497053 0.725098 -0.135315 -0.667603 0.101379 1441497053 0.725098 -0.135315 -0.667603 0.101379 1441497053 0.725098 -0.135315 -0.667603 0.101379 1441497053 0.725098 -0.135315 -0.667603 0.101379 1441497053 0.725098 -0.135315 -0.667603 0.101379 1441497053 0.725098 -0.135315 -0.667603 0.101379 1441497053 0.725281 -0.138550 -0.667114 0.098694 1441497053 0.725281 -0.138550 -0.667114 0.098694 1441497053 0.725281 -0.138550 -0.667114 0.098694 1441497053 0.725281 -0.138550 -0.667114 0.098694 1441497053 0.725464 -0.137573 -0.666870 0.100281 1441497053 0.725464 -0.137573 -0.666870 0.100281 1441497053 0.725464 -0.137573 -0.666870 0.100281 1441497053 0.725464 -0.137573 -0.666870 0.100281 1441497053 0.725464 -0.137573 -0.666870 0.100281 1441497053 0.725464 -0.137573 -0.666870 0.100281 1441497053 0.725464 -0.133972 -0.667236 0.102600 1441497053 0.725464 -0.133972 -0.667236 0.102600 1441497053 0.725464 -0.133972 -0.667236 0.102600 1441497053 0.725464 -0.133972 -0.667236 0.102600 1441497053 0.725464 -0.133972 -0.667236 0.102600 1441497053 0.725464 -0.133972 -0.667236 0.102600 1441497053 0.725098 -0.132202 -0.667847 0.103638 1441497053 0.725098 -0.132202 -0.667847 0.103638 1441497053 0.725098 -0.132202 -0.667847 0.103638 1441497053 0.725098 -0.132202 -0.667847 0.103638 1441497053 0.725098 -0.132202 -0.667847 0.103638 1441497053 0.725098 -0.132202 -0.667847 0.103638 1441497053 0.725098 -0.132202 -0.667847 0.103638 1441497053 0.724731 -0.129822 -0.668335 0.105774 1441497053 0.724731 -0.129822 -0.668335 0.105774 1441497053 0.724731 -0.129822 -0.668335 0.105774 1441497053 0.724731 -0.129822 -0.668335 0.105774 1441497053 0.724731 -0.129822 -0.668335 0.105774 1441497053 0.724731 -0.129822 -0.668335 0.105774 1441497053 0.724548 -0.128174 -0.668701 0.106750 1441497053 0.724548 -0.128174 -0.668701 0.106750 1441497053 0.724548 -0.128174 -0.668701 0.106750 1441497053 0.724548 -0.128174 -0.668701 0.106750 1441497053 0.724548 -0.128174 -0.668701 0.106750 1441497053 0.724548 -0.128174 -0.668701 0.106750 1441497053 0.724365 -0.127380 -0.669067 0.106873 1441497053 0.724365 -0.127380 -0.669067 0.106873 1441497053 0.724365 -0.127380 -0.669067 0.106873 1441497053 0.724365 -0.127380 -0.669067 0.106873 1441497053 0.724365 -0.127380 -0.669067 0.106873 1441497053 0.724365 -0.127380 -0.669067 0.106873 1441497053 0.724182 -0.125916 -0.669434 0.107605 1441497053 0.724182 -0.125916 -0.669434 0.107605 1441497053 0.724182 -0.125916 -0.669434 0.107605 1441497053 0.724182 -0.125916 -0.669434 0.107605 1441497053 0.724182 -0.125916 -0.669434 0.107605 1441497053 0.724182 -0.125916 -0.669434 0.107605 1441497053 0.723999 -0.123169 -0.669800 0.109558 1441497053 0.723999 -0.123169 -0.669800 0.109558 1441497053 0.723999 -0.123169 -0.669800 0.109558 1441497053 0.723999 -0.123169 -0.669800 0.109558 1441497053 0.723999 -0.123169 -0.669800 0.109558 1441497053 0.723999 -0.123169 -0.669800 0.109558 1441497053 0.723999 -0.123169 -0.669800 0.109558 1441497053 0.723938 -0.119324 -0.670105 0.112183 1441497053 0.723938 -0.119324 -0.670105 0.112183 1441497053 0.723938 -0.119324 -0.670105 0.112183 1441497053 
0.436157 -0.409058 -0.591919 0.540466 1441497055 0.436157 -0.409058 -0.591919 0.540466 1441497055 0.436157 -0.409058 -0.591919 0.540466 1441497055 0.436157 -0.409058 -0.591919 0.540466 1441497055 0.436157 -0.409058 -0.591919 0.540466 1441497055 0.436157 -0.409058 -0.591919 0.540466 1441497055 0.331543 -0.451233 -0.523193 0.642456 1441497055 0.331543 -0.451233 -0.523193 0.642456 1441497055 0.331543 -0.451233 -0.523193 0.642456 1441497055 0.331543 -0.451233 -0.523193 0.642456 1441497055 0.331543 -0.451233 -0.523193 0.642456 1441497055 0.331543 -0.451233 -0.523193 0.642456 1441497055 0.237976 -0.476807 -0.431213 0.728027 1441497055 0.237976 -0.476807 -0.431213 0.728027 1441497055 0.237976 -0.476807 -0.431213 0.728027 1441497055 0.237976 -0.476807 -0.431213 0.728027 1441497055 0.237976 -0.476807 -0.431213 0.728027 1441497055 0.237976 -0.476807 -0.431213 0.728027 1441497055 0.162659 -0.488342 -0.340393 0.786865 1441497055 0.162659 -0.488342 -0.340393 0.786865 1441497055 0.162659 -0.488342 -0.340393 0.786865 1441497055 0.162659 -0.488342 -0.340393 0.786865 1441497055 0.162659 -0.488342 -0.340393 0.786865 1441497055 0.162659 -0.488342 -0.340393 0.786865 1441497055 0.105286 -0.486877 -0.279053 0.820984 1441497055 0.105286 -0.486877 -0.279053 0.820984 1441497055 0.105286 -0.486877 -0.279053 0.820984 1441497055 0.105286 -0.486877 -0.279053 0.820984 1441497055 0.105286 -0.486877 -0.279053 0.820984 1441497055 0.105286 -0.486877 -0.279053 0.820984 1441497055 0.080627 -0.483643 -0.253662 0.833801 1441497055 0.080627 -0.483643 -0.253662 0.833801 1441497055 0.080627 -0.483643 -0.253662 0.833801 1441497055 0.080627 -0.483643 -0.253662 0.833801 1441497055 0.080627 -0.483643 -0.253662 0.833801 1441497055 0.080627 -0.483643 -0.253662 0.833801 1441497055 0.080627 -0.483643 -0.253662 0.833801 1441497055 0.100342 -0.478394 -0.259521 0.832886 1441497055 0.100342 -0.478394 -0.259521 0.832886 1441497055 0.100342 -0.478394 -0.259521 0.832886 1441497055 0.100342 -0.478394 -0.259521 0.832886 1441497056 0.100342 -0.478394 -0.259521 0.832886 1441497056 0.100342 -0.478394 -0.259521 0.832886 1441497056 0.156311 -0.473572 -0.309937 0.809448 1441497056 0.156311 -0.473572 -0.309937 0.809448 1441497056 0.156311 -0.473572 -0.309937 0.809448 1441497056 0.156311 -0.473572 -0.309937 0.809448 1441497056 0.156311 -0.473572 -0.309937 0.809448 1441497056 0.156311 -0.473572 -0.309937 0.809448 1441497056 0.247620 -0.465576 -0.393555 0.752991 1441497056 0.247620 -0.465576 -0.393555 0.752991 1441497056 0.247620 -0.465576 -0.393555 0.752991 1441497056 0.247620 -0.465576 -0.393555 0.752991 1441497056 0.247620 -0.465576 -0.393555 0.752991 1441497056 0.367004 -0.442200 -0.477112 0.664917 1441497056 0.367004 -0.442200 -0.477112 0.664917 1441497056 0.367004 -0.442200 -0.477112 0.664917 1441497056 0.367004 -0.442200 -0.477112 0.664917 1441497056 0.367004 -0.442200 -0.477112 0.664917 1441497056 0.367004 -0.442200 -0.477112 0.664917 1441497056 0.483582 -0.399658 -0.557129 0.544128 1441497056 0.483582 -0.399658 -0.557129 0.544128 1441497056 0.483582 -0.399658 -0.557129 0.544128 1441497056 0.483582 -0.399658 -0.557129 0.544128 1441497056 0.483582 -0.399658 -0.557129 0.544128 1441497056 0.483582 -0.399658 -0.557129 0.544128 1441497056 0.586426 -0.336670 -0.611450 0.410950 1441497056 0.586426 -0.336670 -0.611450 0.410950 1441497056 0.586426 -0.336670 -0.611450 0.410950 1441497056 0.586426 -0.336670 -0.611450 0.410950 1441497056 0.586426 -0.336670 -0.611450 0.410950 1441497056 0.586426 -0.336670 -0.611450 0.410950 1441497056 0.658569 -0.269775 -0.641052 0.287415 1441497056 0.658569 -0.269775 -0.641052 0.287415 1441497056 0.658569 -0.269775 -0.641052 0.287415 1441497056 0.658569 -0.269775 -0.641052 0.287415 1441497056 0.658569 -0.269775 -0.641052 0.287415 1441497056 0.658569 -0.269775 -0.641052 0.287415 1441497056 0.658569 -0.269775 -0.641052 0.287415 1441497056 0.703369 -0.204834 -0.656677 0.178955 1441497056 0.703369 -0.204834 -0.656677 0.178955 1441497056 0.703369 -0.204834 -0.656677 0.178955 1441497056 0.703369 -0.204834 -0.656677 0.178955 1441497056 0.703369 -0.204834 -0.656677 0.178955 1441497056 0.703369 -0.204834 -0.656677 0.178955 1441497056 0.733826 -0.144470 -0.654663 0.109497 1441497056 0.733826 -0.144470 -0.654663 0.109497 1441497056 0.733826 -0.144470 -0.654663 0.109497 1441497056 0.733826 -0.144470 -0.654663 0.109497 1441497056 0.733826 -0.144470 -0.654663 0.109497 1441497056 0.733826 -0.144470 -0.654663 0.109497 1441497056 0.748718 -0.103638 -0.651672 0.063293 1441497056 0.748718 -0.103638 -0.651672 0.063293 1441497056 0.748718 -0.103638 -0.651672 0.063293 1441497056 0.748718 -0.103638 -0.651672 0.063293 1441497056 0.746826 -0.117065 -0.651306 0.065857 1441497056 0.746826 -0.117065 -0.651306 0.065857 1441497056 0.746826 -0.117065 -0.651306 0.065857 1441497056 0.746826 -0.117065 -0.651306 0.065857 1441497056 0.746826 -0.117065 -0.651306 0.065857 1441497056 0.746826 -0.117065 -0.651306 0.065857 1441497056 0.730835 -0.145264 -0.655334 0.123596 1441497056 0.730835 -0.145264 -0.655334 0.123596 1441497056 0.730835 -0.145264 -0.655334 0.123596 1441497056 0.730835 -0.145264 -0.655334 0.123596 1441497056 0.730835 -0.145264 -0.655334 0.123596 1441497056 0.730835 -0.145264 -0.655334 0.123596 1441497056 0.701599 -0.184998 -0.655579 0.209229 1441497056 0.701599 -0.184998 -0.655579 0.209229 1441497056 0.701599 -0.184998 -0.655579 0.209229 1441497056 0.701599 -0.184998 -0.655579 0.209229 1441497056 0.701599 -0.184998 -0.655579 0.209229 1441497056 0.701599 -0.184998 -0.655579 0.209229 1441497056 0.650635 -0.228149 -0.649902 0.319763 1441497056 0.650635 -0.228149 -0.649902 0.319763 1441497056 0.650635 -0.228149 -0.649902 0.319763 1441497056 0.650635 -0.228149 -0.649902 0.319763 1441497056 0.650635 -0.228149 -0.649902 0.319763 1441497056 0.650635 -0.228149 -0.649902 0.319763 1441497056 0.650635 -0.228149 -0.649902 0.319763 1441497056 0.574890 -0.283020 -0.633545 0.433655 1441497056 0.574890 -0.283020 -0.633545 0.433655 1441497056 0.574890 -0.283020 -0.633545 0.433655 1441497056 0.574890 -0.283020 -0.633545 0.433655 1441497056 0.574890 -0.283020 -0.633545 0.433655 1441497056 0.574890 -0.283020 -0.633545 0.433655 1441497056 0.476074 -0.344604 -0.606262 0.535767 1441497056 0.476074 -0.344604 -0.606262 0.535767 1441497056 0.476074 -0.344604 -0.606262 0.535767 1441497056 0.476074 -0.344604 -0.606262 0.535767 1441497056 0.476074 -0.344604 -0.606262 0.535767 1441497056 0.360107 -0.399414 -0.565247 0.625549 1441497056 0.360107 -0.399414 -0.565247 0.625549 1441497056 0.360107 -0.399414 -0.565247 0.625549 1441497056 0.360107 -0.399414 -0.565247 0.625549 1441497056 0.360107 -0.399414 -0.565247 0.625549 1441497056 0.360107 -0.399414 -0.565247 0.625549 1441497056 0.245911 -0.436768 -0.504822 0.702759 1441497056 0.245911 -0.436768 -0.504822 0.702759 1441497056 0.245911 -0.436768 -0.504822 0.702759 1441497056 0.245911 -0.436768 -0.504822 0.702759 1441497056 0.245911 -0.436768 -0.504822 0.702759 1441497056 0.245911 -0.436768 -0.504822 0.702759 1441497056 0.144653 -0.456909 -0.436890 0.761230 1441497056 0.144653 -0.456909 -0.436890 0.761230 1441497056 0.144653 -0.456909 -0.436890 0.761230 1441497056 0.144653 -0.456909 -0.436890 0.761230 1441497056 0.144653 -0.456909 -0.436890 0.761230 1441497056 0.144653 -0.456909 -0.436890 0.761230 1441497057 0.144653 -0.456909 -0.436890 0.761230 1441497057 0.072449 -0.462891 -0.379333 0.797852 1441497057 0.072449 -0.462891 -0.379333 0.797852 1441497057 0.072449 -0.462891 -0.379333 0.797852 1441497057 0.072449 -0.462891 -0.379333 0.797852 1441497057 0.072449 -0.462891 -0.379333 0.797852 1441497057 0.072449 -0.462891 -0.379333 0.797852 1441497057 0.039429 -0.466736 -0.337646 0.816467 1441497057 0.039429 -0.466736 -0.337646 0.816467 1441497057 0.039429 -0.466736 -0.337646 0.816467 1441497057 0.039429 -0.466736 -0.337646 0.816467 1441497057 0.039429 -0.466736 -0.337646 0.816467 1441497057 0.039429 -0.466736 -0.337646 0.816467 1441497057 0.043274 -0.471191 -0.315063 0.822693 1441497057 0.043274 -0.471191 -0.315063 0.822693 1441497057 0.043274 -0.471191 -0.315063 0.822693 1441497057 0.043274 -0.471191 -0.315063 0.822693 1441497057 0.043274 -0.471191 -0.315063 0.822693 1441497057 0.043274 -0.471191 -0.315063 0.822693 1441497057 0.043274 -0.471191 -0.315063 0.822693 1441497057 0.085144 -0.471497 -0.326416 0.814819 1441497057 0.085144 -0.471497 -0.326416 0.814819 1441497057 0.085144 -0.471497 -0.326416 0.814819 1441497057 0.085144 -0.471497 -0.326416 0.814819 1441497057 0.085144 -0.471497 -0.326416 0.814819 1441497057 0.162048 -0.459290 -0.369934 0.791199 1441497057 0.162048 -0.459290 -0.369934 0.791199 1441497057 0.162048 -0.459290 -0.369934 0.791199 1441497057 0.162048 -0.459290 -0.369934 0.791199 1441497057 0.162048 -0.459290 -0.369934 0.791199 1441497057 0.162048 -0.459290 -0.369934 0.791199 1441497057 0.272888 -0.432068 -0.439514 0.738708 1441497057 0.272888 -0.432068 -0.439514 0.738708 1441497057 0.272888 -0.432068 -0.439514 0.738708 1441497057 0.272888 -0.432068 -0.439514 0.738708 1441497057 0.272888 -0.432068 -0.439514 0.738708 1441497057 0.272888 -0.432068 -0.439514 0.738708 1441497057 0.408936 -0.376831 -0.509460 0.656677 1441497057 0.408936 -0.376831 -0.509460 0.656677 1441497057 0.408936 -0.376831 -0.509460 0.656677 1441497057 0.408936 -0.376831 -0.509460 0.656677 1441497057 0.408936 -0.376831 -0.509460 0.656677 1441497057 0.408936 -0.376831 -0.509460 0.656677 1441497057 0.539307 -0.295471 -0.567200 0.547852 1441497057 0.539307 -0.295471 -0.567200 0.547852 1441497057 0.539307 -0.295471 -0.567200 0.547852 1441497057 0.539307 -0.295471 -0.567200 0.547852 1441497057 0.539307 -0.295471 -0.567200 0.547852 1441497057 0.632751 -0.216736 -0.606018 0.430542 1441497057 0.632751 -0.216736 -0.606018 0.430542 1441497057 0.632751 -0.216736 -0.606018 0.430542 1441497057 0.632751 -0.216736 -0.606018 0.430542 1441497057 0.632751 -0.216736 -0.606018 0.430542 1441497057 0.632751 -0.216736 -0.606018 0.430542 1441497057 0.632751 -0.216736 -0.606018 0.430542 1441497057 0.695374 -0.128967 -0.630920 0.318970 1441497057 0.695374 -0.128967 -0.630920 0.318970 1441497057 0.695374 -0.128967 -0.630920 0.318970 1441497057 0.695374 -0.128967 -0.630920 0.318970 1441497057 0.695374 -0.128967 -0.630920 0.318970 1441497057 0.728027 -0.054138 -0.647827 0.217651 1441497057 0.728027 -0.054138 -0.647827 0.217651 1441497057 0.728027 -0.054138 -0.647827 0.217651 1441497057 0.728027 -0.054138 -0.647827 0.217651 1441497057 0.728027 -0.054138 -0.647827 0.217651 1441497057 0.728027 -0.054138 -0.647827 0.217651 1441497057 0.728027 -0.054138 -0.647827 0.217651 1441497057 0.739502 -0.009827 -0.659058 0.136658 1441497057 0.739502 -0.009827 -0.659058 0.136658 1441497057 0.739502 -0.009827 -0.659058 0.136658 1441497057 0.739502 -0.009827 -0.659058 0.136658 1441497057 0.739502 -0.009827 -0.659058 0.136658 1441497057 0.739502 -0.009827 -0.659058 0.136658 1441497057 0.743225 -0.032227 -0.660645 0.100769 1441497057 0.743225 -0.032227 -0.660645 0.100769 1441497057 0.743225 -0.032227 -0.660645 0.100769 1441497057 0.743225 -0.032227 -0.660645 0.100769 1441497057 0.743225 -0.032227 -0.660645 0.100769 1441497057 0.743225 -0.032227 -0.660645 0.100769 1441497057 0.743225 -0.032227 -0.660645 0.100769 1441497057 0.736755 -0.063232 -0.662354 0.120361 1441497057 0.736755 -0.063232 -0.662354 0.120361 1441497057 0.736755 -0.063232 -0.662354 0.120361 1441497057 0.736755 -0.063232 -0.662354 0.120361 1441497057 0.736755 -0.063232 -0.662354 0.120361 1441497057 0.736755 -0.063232 -0.662354 0.120361 1441497057 0.722900 -0.098938 -0.661255 0.174255 1441497057 0.722900 -0.098938 -0.661255 0.174255 1441497057 0.722900 -0.098938 -0.661255 0.174255 1441497057 0.722900 -0.098938 -0.661255 0.174255 1441497057 0.722900 -0.098938 -0.661255 0.174255 1441497057 0.722900 -0.098938 -0.661255 0.174255 1441497057 0.692322 -0.152954 -0.658264 0.252808 1441497057 0.692322 -0.152954 -0.658264 0.252808 1441497057 0.692322 -0.152954 -0.658264 0.252808 1441497057 0.692322 -0.152954 -0.658264 0.252808 1441497057 0.692322 -0.152954 -0.658264 0.252808 1441497057 0.692322 -0.152954 -0.658264 0.252808 1441497057 0.634827 -0.222107 -0.651001 0.351929 1441497057 0.634827 -0.222107 -0.651001 0.351929 1441497057 0.634827 -0.222107 -0.651001 0.351929 1441497057 0.634827 -0.222107 -0.651001 0.351929 1441497057 0.634827 -0.222107 -0.651001 0.351929 1441497057 0.634827 -0.222107 -0.651001 0.351929 1441497057 0.551392 -0.294006 -0.626709 0.465576 1441497057 0.551392 -0.294006 -0.626709 0.465576 1441497057 0.551392 -0.294006 -0.626709 0.465576 1441497057 0.551392 -0.294006 -0.626709 0.465576 1441497057 0.551392 -0.294006 -0.626709 0.465576 1441497057 0.551392 -0.294006 -0.626709 0.465576 1441497057 0.450989 -0.358459 -0.582214 0.573669 1441497057 0.450989 -0.358459 -0.582214 0.573669 1441497058 0.450989 -0.358459 -0.582214 0.573669 1441497058 0.450989 -0.358459 -0.582214 0.573669 1441497058 0.450989 -0.358459 -0.582214 0.573669 1441497058 0.450989 -0.358459 -0.582214 0.573669 1441497058 0.349243 -0.406250 -0.510010 0.672913 1441497058 0.349243 -0.406250 -0.510010 0.672913 1441497058 0.349243 -0.406250 -0.510010 0.672913 1441497058 0.349243 -0.406250 -0.510010 0.672913 1441497058 0.349243 -0.406250 -0.510010 0.672913 1441497058 0.349243 -0.406250 -0.510010 0.672913 1441497058 0.252197 -0.437561 -0.419434 0.754333 1441497058 0.252197 -0.437561 -0.419434 0.754333 1441497058 0.252197 -0.437561 -0.419434 0.754333 1441497058 0.252197 -0.437561 -0.419434 0.754333 1441497058 0.252197 -0.437561 -0.419434 0.754333 1441497058 0.252197 -0.437561 -0.419434 0.754333 1441497058 0.161377 -0.460876 -0.339355 0.803955 1441497058 0.161377 -0.460876 -0.339355 0.803955 1441497058 0.161377 -0.460876 -0.339355 0.803955 1441497058 0.161377 -0.460876 -0.339355 0.803955 1441497058 0.161377 -0.460876 -0.339355 0.803955 1441497058 0.161377 -0.460876 -0.339355 0.803955 1441497058 0.101440 -0.468140 -0.272339 0.834534 1441497058 0.101440 -0.468140 -0.272339 0.834534 1441497058 0.101440 -0.468140 -0.272339 0.834534 1441497058 0.101440 -0.468140 -0.272339 0.834534 1441497058 0.101440 -0.468140 -0.272339 0.834534 1441497058 0.101440 -0.468140 -0.272339 0.834534 1441497058 0.101440 -0.468140 -0.272339 0.834534 1441497058 0.078247 -0.470154 -0.235291 0.847046 1441497058 0.078247 -0.470154 -0.235291 0.847046 1441497058 0.078247 -0.470154 -0.235291 0.847046 1441497058 0.078247 -0.470154 -0.235291 0.847046 1441497058 0.078247 -0.470154 -0.235291 0.847046 1441497058 0.078247 -0.470154 -0.235291 0.847046 1441497058 0.098572 -0.469543 -0.235962 0.845093 1441497058 0.098572 -0.469543 -0.235962 0.845093 1441497058 0.098572 -0.469543 -0.235962 0.845093 1441497058 0.098572 -0.469543 -0.235962 0.845093 1441497058 0.098572 -0.469543 -0.235962 0.845093 1441497058 0.098572 -0.469543 -0.235962 0.845093 1441497058 0.168335 -0.456238 -0.265198 0.832581 1441497058 0.168335 -0.456238 -0.265198 0.832581 1441497058 0.168335 -0.456238 -0.265198 0.832581 1441497058 0.168335 -0.456238 -0.265198 0.832581 1441497058 0.168335 -0.456238 -0.265198 0.832581 1441497058 0.168335 -0.456238 -0.265198 0.832581 1441497058 0.168335 -0.456238 -0.265198 0.832581 1441497058 0.275024 -0.429688 -0.340027 0.790039 1441497058 0.275024 -0.429688 -0.340027 0.790039 1441497058 0.275024 -0.429688 -0.340027 0.790039 1441497058 0.275024 -0.429688 -0.340027 0.790039 1441497058 0.275024 -0.429688 -0.340027 0.790039 1441497058 0.275024 -0.429688 -0.340027 0.790039 1441497058 0.403076 -0.388123 -0.421204 0.713745 1441497058 0.403076 -0.388123 -0.421204 0.713745 1441497058 0.403076 -0.388123 -0.421204 0.713745 1441497058 0.403076 -0.388123 -0.421204 0.713745 1441497058 0.403076 -0.388123 -0.421204 0.713745 1441497058 0.525818 -0.328308 -0.498962 0.605652 1441497058 0.525818 -0.328308 -0.498962 0.605652 1441497058 0.525818 -0.328308 -0.498962 0.605652 1441497058 0.525818 -0.328308 -0.498962 0.605652 1441497058 0.525818 -0.328308 -0.498962 0.605652 1441497058 0.525818 -0.328308 -0.498962 0.605652 1441497058 0.633606 -0.225220 -0.549011 0.496338 1441497058 0.633606 -0.225220 -0.549011 0.496338 1441497058 0.633606 -0.225220 -0.549011 0.496338 1441497058 0.633606 -0.225220 -0.549011 0.496338 1441497058 0.633606 -0.225220 -0.549011 0.496338 1441497058 0.633606 -0.225220 -0.549011 0.496338 1441497058 0.700500 -0.102356 -0.587585 0.391785 1441497058 0.700500 -0.102356 -0.587585 0.391785 1441497058 0.700500 -0.102356 -0.587585 0.391785 1441497058 0.700500 -0.102356 -0.587585 0.391785 1441497058 0.700500 -0.102356 -0.587585 0.391785 1441497058 0.700500 -0.102356 -0.587585 0.391785 1441497058 0.700500 -0.102356 -0.587585 0.391785 1441497058 0.733704 -0.011597 -0.620728 0.276062 1441497058 0.733704 -0.011597 -0.620728 0.276062 1441497058 0.733704 -0.011597 -0.620728 0.276062 1441497058 0.733704 -0.011597 -0.620728 0.276062 1441497058 0.747742 0.046448 -0.634399 0.190308 1441497058 0.747742 0.046448 -0.634399 0.190308 1441497058 0.747742 0.046448 -0.634399 0.190308 1441497058 0.747742 0.046448 -0.634399 0.190308 1441497058 0.747742 0.046448 -0.634399 0.190308 1441497058 0.747742 0.046448 -0.634399 0.190308 1441497058 0.753113 0.062195 -0.639648 0.140503 1441497058 0.753113 0.062195 -0.639648 0.140503 1441497058 0.753113 0.062195 -0.639648 0.140503 1441497058 0.753113 0.062195 -0.639648 0.140503 1441497058 0.753113 0.062195 -0.639648 0.140503 1441497058 0.753113 0.062195 -0.639648 0.140503 1441497058 0.752991 0.062622 -0.641174 0.134155 1441497058 0.752991 0.062622 -0.641174 0.134155 1441497058 0.752991 0.062622 -0.641174 0.134155 1441497058 0.752991 0.062622 -0.641174 0.134155 1441497058 0.752991 0.062622 -0.641174 0.134155 1441497058 0.752991 0.062622 -0.641174 0.134155 1441497058 0.752991 0.062622 -0.641174 0.134155 1441497058 0.750427 0.036926 -0.641418 0.155273 1441497058 0.750427 0.036926 -0.641418 0.155273 1441497058 0.750427 0.036926 -0.641418 0.155273 1441497058 0.750427 0.036926 -0.641418 0.155273 1441497058 0.750427 0.036926 -0.641418 0.155273 1441497058 0.738953 -0.004211 -0.639832 0.211121 1441497058 0.738953 -0.004211 -0.639832 0.211121 1441497059 0.738953 -0.004211 -0.639832 0.211121 1441497059 0.738953 -0.004211 -0.639832 0.211121 1441497059 0.738953 -0.004211 -0.639832 0.211121 1441497059 0.738953 -0.004211 -0.639832 0.211121 1441497059 0.738953 -0.004211 -0.639832 0.211121 1441497059 0.712463 -0.057983 -0.632568 0.298218 1441497059 0.712463 -0.057983 -0.632568 0.298218 1441497059 0.712463 -0.057983 -0.632568 0.298218 1441497059 0.712463 -0.057983 -0.632568 0.298218 1441497059 0.712463 -0.057983 -0.632568 0.298218 1441497059 0.712463 -0.057983 -0.632568 0.298218 1441497059 0.664551 -0.121948 -0.615356 0.405945 1441497059 0.664551 -0.121948 -0.615356 0.405945 1441497059 0.664551 -0.121948 -0.615356 0.405945 1441497059 0.664551 -0.121948 -0.615356 0.405945 1441497059 0.664551 -0.121948 -0.615356 0.405945 1441497059 0.664551 -0.121948 -0.615356 0.405945 1441497059 0.593201 -0.209961 -0.589111 0.506897 1441497059 0.593201 -0.209961 -0.589111 0.506897 1441497059 0.593201 -0.209961 -0.589111 0.506897 1441497059 0.593201 -0.209961 -0.589111 0.506897 1441497059 0.593201 -0.209961 -0.589111 0.506897 1441497059 0.593201 -0.209961 -0.589111 0.506897 1441497059 0.486633 -0.318237 -0.562378 0.587891 1441497059 0.486633 -0.318237 -0.562378 0.587891 1441497059 0.486633 -0.318237 -0.562378 0.587891 1441497059 0.486633 -0.318237 -0.562378 0.587891 1441497059 0.486633 -0.318237 -0.562378 0.587891 1441497059 0.486633 -0.318237 -0.562378 0.587891 1441497059 0.361816 -0.400513 -0.518738 0.663025 1441497059 0.361816 -0.400513 -0.518738 0.663025 1441497059 0.361816 -0.400513 -0.518738 0.663025 1441497059 0.361816 -0.400513 -0.518738 0.663025 1441497059 0.361816 -0.400513 -0.518738 0.663025 1441497059 0.245239 -0.448181 -0.450806 0.731934 1441497059 0.245239 -0.448181 -0.450806 0.731934 1441497059 0.245239 -0.448181 -0.450806 0.731934 1441497059 0.245239 -0.448181 -0.450806 0.731934 1441497059 0.245239 -0.448181 -0.450806 0.731934 1441497059 0.245239 -0.448181 -0.450806 0.731934 1441497059 0.150574 -0.472412 -0.374146 0.783691 1441497059 0.150574 -0.472412 -0.374146 0.783691 1441497059 0.150574 -0.472412 -0.374146 0.783691 1441497059 0.150574 -0.472412 -0.374146 0.783691 1441497059 0.150574 -0.472412 -0.374146 0.783691 1441497059 0.150574 -0.472412 -0.374146 0.783691 1441497059 0.087524 -0.481384 -0.313171 0.813965 1441497059 0.087524 -0.481384 -0.313171 0.813965 1441497059 0.087524 -0.481384 -0.313171 0.813965 1441497059 0.087524 -0.481384 -0.313171 0.813965 1441497059 0.087524 -0.481384 -0.313171 0.813965 1441497059 0.087524 -0.481384 -0.313171 0.813965 1441497059 0.087524 -0.481384 -0.313171 0.813965 1441497059 0.063232 -0.483948 -0.271973 0.829346 1441497059 0.063232 -0.483948 -0.271973 0.829346 1441497059 0.063232 -0.483948 -0.271973 0.829346 1441497059 0.063232 -0.483948 -0.271973 0.829346 1441497059 0.063232 -0.483948 -0.271973 0.829346 1441497059 0.063232 -0.483948 -0.271973 0.829346 1441497059 0.085388 -0.482178 -0.268005 0.829712 1441497059 0.085388 -0.482178 -0.268005 0.829712 1441497059 0.085388 -0.482178 -0.268005 0.829712 1441497059 0.085388 -0.482178 -0.268005 0.829712 1441497059 0.085388 -0.482178 -0.268005 0.829712 1441497059 0.085388 -0.482178 -0.268005 0.829712 1441497059 0.151001 -0.469299 -0.306274 0.814331 1441497059 0.151001 -0.469299 -0.306274 0.814331 1441497059 0.151001 -0.469299 -0.306274 0.814331 1441497059 0.151001 -0.469299 -0.306274 0.814331 1441497059 0.151001 -0.469299 -0.306274 0.814331 1441497059 0.151001 -0.469299 -0.306274 0.814331 1441497059 0.251404 -0.442566 -0.371460 0.776489 1441497059 0.251404 -0.442566 -0.371460 0.776489 1441497059 0.251404 -0.442566 -0.371460 0.776489 1441497059 0.251404 -0.442566 -0.371460 0.776489 1441497059 0.251404 -0.442566 -0.371460 0.776489 1441497059 0.251404 -0.442566 -0.371460 0.776489 1441497059 0.375183 -0.386414 -0.439514 0.718872 1441497059 0.375183 -0.386414 -0.439514 0.718872 1441497059 0.375183 -0.386414 -0.439514 0.718872 1441497059 0.375183 -0.386414 -0.439514 0.718872 1441497059 0.375183 -0.386414 -0.439514 0.718872 1441497059 0.375183 -0.386414 -0.439514 0.718872 1441497059 0.506958 -0.307068 -0.510193 0.623169 1441497059 0.506958 -0.307068 -0.510193 0.623169 1441497059 0.506958 -0.307068 -0.510193 0.623169 1441497059 0.506958 -0.307068 -0.510193 0.623169 1441497059 0.506958 -0.307068 -0.510193 0.623169 1441497059 0.612732 -0.220154 -0.572510 0.498291 1441497059 0.612732 -0.220154 -0.572510 0.498291 1441497059 0.612732 -0.220154 -0.572510 0.498291 1441497059 0.612732 -0.220154 -0.572510 0.498291 1441497059 0.612732 -0.220154 -0.572510 0.498291 1441497059 0.612732 -0.220154 -0.572510 0.498291 1441497059 0.679993 -0.135315 -0.609619 0.384277 1441497059 0.679993 -0.135315 -0.609619 0.384277 1441497059 0.679993 -0.135315 -0.609619 0.384277 1441497059 0.679993 -0.135315 -0.609619 0.384277 1441497059 0.679993 -0.135315 -0.609619 0.384277 1441497059 0.679993 -0.135315 -0.609619 0.384277 1441497059 0.724182 -0.050415 -0.628235 0.279724 1441497059 0.724182 -0.050415 -0.628235 0.279724 1441497059 0.724182 -0.050415 -0.628235 0.279724 1441497059 0.724182 -0.050415 -0.628235 0.279724 1441497059 0.724182 -0.050415 -0.628235 0.279724 1441497059 0.724182 -0.050415 -0.628235 0.279724 1441497059 0.745422 0.023560 -0.635315 0.200500 1441497059 0.745422 0.023560 -0.635315 0.200500 1441497059 0.745422 0.023560 -0.635315 0.200500 1441497060 0.745422 0.023560 -0.635315 0.200500 1441497060 0.745422 0.023560 -0.635315 0.200500 1441497060 0.745422 0.023560 -0.635315 0.200500 1441497060 0.752930 0.042480 -0.638489 0.153748 1441497060 0.752930 0.042480 -0.638489 0.153748 1441497060 0.752930 0.042480 -0.638489 0.153748 1441497060 0.752930 0.042480 -0.638489 0.153748 1441497060 0.752930 0.042480 -0.638489 0.153748 1441497060 0.752930 0.042480 -0.638489 0.153748 1441497060 0.752930 0.042480 -0.638489 0.153748 1441497060 0.745850 0.028564 -0.642212 0.174316 1441497060 0.745850 0.028564 -0.642212 0.174316 1441497060 0.745850 0.028564 -0.642212 0.174316 1441497060 0.745850 0.028564 -0.642212 0.174316 1441497060 0.745850 0.028564 -0.642212 0.174316 1441497060 0.745850 0.028564 -0.642212 0.174316 1441497060 0.732605 -0.018982 -0.642517 0.223938 1441497060 0.732605 -0.018982 -0.642517 0.223938 1441497060 0.732605 -0.018982 -0.642517 0.223938 1441497060 0.732605 -0.018982 -0.642517 0.223938 1441497060 0.732605 -0.018982 -0.642517 0.223938 1441497060 0.732605 -0.018982 -0.642517 0.223938 1441497060 0.706055 -0.081909 -0.638611 0.294800 1441497060 0.706055 -0.081909 -0.638611 0.294800 1441497060 0.706055 -0.081909 -0.638611 0.294800 1441497060 0.706055 -0.081909 -0.638611 0.294800 1441497060 0.706055 -0.081909 -0.638611 0.294800 1441497060 0.706055 -0.081909 -0.638611 0.294800 1441497060 0.706055 -0.081909 -0.638611 0.294800 1441497060 0.661987 -0.148865 -0.628540 0.380127 1441497060 0.661987 -0.148865 -0.628540 0.380127 1441497060 0.661987 -0.148865 -0.628540 0.380127 1441497060 0.661987 -0.148865 -0.628540 0.380127 1441497060 0.661987 -0.148865 -0.628540 0.380127 1441497060 0.597412 -0.223389 -0.609619 0.470703 1441497060 0.597412 -0.223389 -0.609619 0.470703 1441497060 0.597412 -0.223389 -0.609619 0.470703 1441497060 0.597412 -0.223389 -0.609619 0.470703 1441497060 0.597412 -0.223389 -0.609619 0.470703 1441497060 0.597412 -0.223389 -0.609619 0.470703 1441497060 0.597412 -0.223389 -0.609619 0.470703 1441497060 0.512451 -0.298828 -0.578247 0.560120 1441497060 0.512451 -0.298828 -0.578247 0.560120 1441497060 0.512451 -0.298828 -0.578247 0.560120 1441497060 0.512451 -0.298828 -0.578247 0.560120 1441497060 0.512451 -0.298828 -0.578247 0.560120 1441497060 0.409973 -0.366455 -0.535461 0.641052 1441497060 0.409973 -0.366455 -0.535461 0.641052 1441497060 0.409973 -0.366455 -0.535461 0.641052 1441497060 0.409973 -0.366455 -0.535461 0.641052 1441497060 0.409973 -0.366455 -0.535461 0.641052 1441497060 0.409973 -0.366455 -0.535461 0.641052 1441497060 0.296204 -0.422852 -0.487488 0.704163 1441497060 0.296204 -0.422852 -0.487488 0.704163 1441497060 0.296204 -0.422852 -0.487488 0.704163 1441497060 0.296204 -0.422852 -0.487488 0.704163 1441497060 0.296204 -0.422852 -0.487488 0.704163 1441497060 0.296204 -0.422852 -0.487488 0.704163 1441497060 0.184021 -0.459412 -0.434875 0.752319 1441497060 0.184021 -0.459412 -0.434875 0.752319 1441497060 0.184021 -0.459412 -0.434875 0.752319 1441497060 0.184021 -0.459412 -0.434875 0.752319 1441497060 0.184021 -0.459412 -0.434875 0.752319 1441497060 0.184021 -0.459412 -0.434875 0.752319 1441497060 0.090088 -0.475098 -0.378906 0.789063 1441497060 0.090088 -0.475098 -0.378906 0.789063 1441497060 0.090088 -0.475098 -0.378906 0.789063 1441497060 0.090088 -0.475098 -0.378906 0.789063 1441497060 0.090088 -0.475098 -0.378906 0.789063 1441497060 0.090088 -0.475098 -0.378906 0.789063 1441497060 0.090088 -0.475098 -0.378906 0.789063 1441497060 0.035645 -0.478271 -0.330444 0.812866 1441497060 0.035645 -0.478271 -0.330444 0.812866 1441497060 0.035645 -0.478271 -0.330444 0.812866 1441497060 0.035645 -0.478271 -0.330444 0.812866 1441497060 0.035645 -0.478271 -0.330444 0.812866 1441497060 0.035645 -0.478271 -0.330444 0.812866 1441497060 0.024902 -0.481323 -0.302490 0.822327 1441497060 0.024902 -0.481323 -0.302490 0.822327 1441497060 0.024902 -0.481323 -0.302490 0.822327 1441497060 0.024902 -0.481323 -0.302490 0.822327 1441497060 0.024902 -0.481323 -0.302490 0.822327 1441497060 0.024902 -0.481323 -0.302490 0.822327 1441497060 0.024902 -0.481323 -0.302490 0.822327 1441497060 0.059143 -0.483154 -0.308777 0.817139 1441497060 0.059143 -0.483154 -0.308777 0.817139 1441497060 0.059143 -0.483154 -0.308777 0.817139 1441497060 0.059143 -0.483154 -0.308777 0.817139 1441497060 0.059143 -0.483154 -0.308777 0.817139 1441497060 0.059143 -0.483154 -0.308777 0.817139 1441497060 0.132080 -0.478638 -0.353271 0.792847 1441497060 0.132080 -0.478638 -0.353271 0.792847 1441497060 0.132080 -0.478638 -0.353271 0.792847 1441497060 0.132080 -0.478638 -0.353271 0.792847 1441497060 0.132080 -0.478638 -0.353271 0.792847 1441497060 0.132080 -0.478638 -0.353271 0.792847 1441497060 0.237793 -0.457275 -0.423279 0.745117 1441497060 0.237793 -0.457275 -0.423279 0.745117 1441497060 0.237793 -0.457275 -0.423279 0.745117 1441497060 0.237793 -0.457275 -0.423279 0.745117 1441497060 0.237793 -0.457275 -0.423279 0.745117 1441497060 0.237793 -0.457275 -0.423279 0.745117 1441497060 0.359009 -0.408997 -0.496094 0.676575 1441497060 0.359009 -0.408997 -0.496094 0.676575 1441497060 0.359009 -0.408997 -0.496094 0.676575 1441497060 0.359009 -0.408997 -0.496094 0.676575 1441497060 0.359009 -0.408997 -0.496094 0.676575 1441497060 0.359009 -0.408997 -0.496094 0.676575 1441497060 0.478149 -0.338806 -0.557800 0.587708 1441497060 0.478149 -0.338806 -0.557800 0.587708 1441497060 0.478149 -0.338806 -0.557800 0.587708 1441497061 0.478149 -0.338806 -0.557800 0.587708 1441497061 0.575073 -0.260803 -0.601624 0.489136 1441497061 
0.719421 -0.137756 -0.670837 0.115845 1441497062 0.719421 -0.137756 -0.670837 0.115845 1441497063 0.720337 -0.132080 -0.670105 0.120972 1441497063 0.720337 -0.132080 -0.670105 0.120972 1441497063 0.720337 -0.132080 -0.670105 0.120972 1441497063 0.720337 -0.132080 -0.670105 0.120972 1441497063 0.720337 -0.132080 -0.670105 0.120972 1441497063 0.720337 -0.132080 -0.670105 0.120972 1441497063 0.720947 -0.134460 -0.669800 0.116333 1441497063 0.720947 -0.134460 -0.669800 0.116333 1441497063 0.720947 -0.134460 -0.669800 0.116333 1441497063 0.720947 -0.134460 -0.669800 0.116333 1441497063 0.720947 -0.134460 -0.669800 0.116333 1441497063 0.720947 -0.134460 -0.669800 0.116333 1441497063 0.720947 -0.134460 -0.669800 0.116333 1441497063 0.720398 -0.145874 -0.670227 0.102417 1441497063 0.720398 -0.145874 -0.670227 0.102417 1441497063 0.720398 -0.145874 -0.670227 0.102417 1441497063 0.720398 -0.145874 -0.670227 0.102417 1441497063 0.720398 -0.145874 -0.670227 0.102417 1441497063 0.720398 -0.145874 -0.670227 0.102417 1441497063 0.719910 -0.159668 -0.669495 0.089172 1441497063 0.719910 -0.159668 -0.669495 0.089172 1441497063 0.719910 -0.159668 -0.669495 0.089172 1441497063 0.719910 -0.159668 -0.669495 0.089172 1441497063 0.719910 -0.159668 -0.669495 0.089172 1441497063 0.719910 -0.159668 -0.669495 0.089172 1441497063 0.721191 -0.162170 -0.667603 0.089050 1441497063 0.721191 -0.162170 -0.667603 0.089050 1441497063 0.721191 -0.162170 -0.667603 0.089050 1441497063 0.721191 -0.162170 -0.667603 0.089050 1441497063 0.721191 -0.162170 -0.667603 0.089050 1441497063 0.721191 -0.162170 -0.667603 0.089050 1441497063 0.721252 -0.160950 -0.667236 0.093201 1441497063 0.721252 -0.160950 -0.667236 0.093201 1441497063 0.721252 -0.160950 -0.667236 0.093201 1441497063 0.721252 -0.160950 -0.667236 0.093201 1441497063 0.721252 -0.160950 -0.667236 0.093201 1441497063 0.721252 -0.160950 -0.667236 0.093201 1441497063 0.720276 -0.156616 -0.669067 0.094971 1441497063 0.720276 -0.156616 -0.669067 0.094971 1441497063 0.720276 -0.156616 -0.669067 0.094971 1441497063 0.720276 -0.156616 -0.669067 0.094971 1441497063 0.721069 -0.152405 -0.668945 0.096497 1441497063 0.721069 -0.152405 -0.668945 0.096497 1441497063 0.721069 -0.152405 -0.668945 0.096497 1441497063 0.721069 -0.152405 -0.668945 0.096497 1441497063 0.721069 -0.152405 -0.668945 0.096497 1441497063 0.721069 -0.152405 -0.668945 0.096497 1441497063 0.722717 -0.151428 -0.667419 0.096130 1441497063 0.722717 -0.151428 -0.667419 0.096130 1441497063 0.722717 -0.151428 -0.667419 0.096130 1441497063 0.722717 -0.151428 -0.667419 0.096130 1441497063 0.722717 -0.151428 -0.667419 0.096130 1441497063 0.722717 -0.151428 -0.667419 0.096130 1441497063 0.722717 -0.151428 -0.667419 0.096130 1441497063 0.723145 -0.157043 -0.666504 0.090088 1441497063 0.723145 -0.157043 -0.666504 0.090088 1441497063 0.723145 -0.157043 -0.666504 0.090088 1441497063 0.723145 -0.157043 -0.666504 0.090088 1441497063 0.723145 -0.157043 -0.666504 0.090088 1441497063 0.723145 -0.157043 -0.666504 0.090088 1441497063 0.723572 -0.162842 -0.665588 0.083008 1441497063 0.723572 -0.162842 -0.665588 0.083008 1441497063 0.723572 -0.162842 -0.665588 0.083008 1441497063 0.723572 -0.162842 -0.665588 0.083008 1441497063 0.723572 -0.162842 -0.665588 0.083008 1441497063 0.724915 -0.161072 -0.664612 0.082703 1441497063 0.724915 -0.161072 -0.664612 0.082703 1441497063 0.724915 -0.161072 -0.664612 0.082703 1441497063 0.724915 -0.161072 -0.664612 0.082703 1441497063 0.724915 -0.161072 -0.664612 0.082703 1441497063 0.724915 -0.161072 -0.664612 0.082703 1441497063 0.724915 -0.161072 -0.664612 0.082703 1441497063 0.726257 -0.158569 -0.663269 0.086304 1441497063 0.726257 -0.158569 -0.663269 0.086304 1441497063 0.726257 -0.158569 -0.663269 0.086304 1441497063 0.726257 -0.158569 -0.663269 0.086304 1441497063 0.726257 -0.158569 -0.663269 0.086304 1441497063 0.728210 -0.158997 -0.660889 0.087769 1441497063 0.728210 -0.158997 -0.660889 0.087769 1441497063 0.728210 -0.158997 -0.660889 0.087769 1441497063 0.728210 -0.158997 -0.660889 0.087769 1441497063 0.728210 -0.158997 -0.660889 0.087769 1441497063 0.728210 -0.158997 -0.660889 0.087769 1441497063 0.727905 -0.168396 -0.660156 0.077759 1441497063 0.727905 -0.168396 -0.660156 0.077759 1441497063 0.727905 -0.168396 -0.660156 0.077759 1441497063 0.727905 -0.168396 -0.660156 0.077759 1441497063 0.727905 -0.168396 -0.660156 0.077759 1441497063 0.727905 -0.168396 -0.660156 0.077759 1441497063 0.726013 -0.188416 -0.659058 0.055359 1441497063 0.726013 -0.188416 -0.659058 0.055359 1441497063 0.726013 -0.188416 -0.659058 0.055359 1441497063 0.726013 -0.188416 -0.659058 0.055359 1441497063 0.726013 -0.188416 -0.659058 0.055359 1441497063 0.726013 -0.188416 -0.659058 0.055359 1441497063 0.726074 -0.185425 -0.660217 0.050415 1441497063 0.726074 -0.185425 -0.660217 0.050415 1441497063 0.726074 -0.185425 -0.660217 0.050415 1441497063 0.726074 -0.185425 -0.660217 0.050415 1441497063 0.726074 -0.185425 -0.660217 0.050415 1441497063 0.726074 -0.185425 -0.660217 0.050415 1441497063 0.726074 -0.185425 -0.660217 0.050415 1441497063 0.726746 -0.173523 -0.662231 0.056519 1441497063 0.726746 -0.173523 -0.662231 0.056519 1441497063 0.726746 -0.173523 -0.662231 0.056519 1441497063 0.726746 -0.173523 -0.662231 0.056519 1441497063 0.726746 -0.173523 -0.662231 0.056519 1441497063 0.726746 -0.173523 -0.662231 0.056519 1441497063 0.725830 -0.171936 -0.662903 0.064636 1441497064 0.725830 -0.171936 -0.662903 0.064636 1441497064 0.725830 -0.171936 -0.662903 0.064636 1441497064 0.725830 -0.171936 -0.662903 0.064636 1441497064 0.725830 -0.171936 -0.662903 0.064636 1441497064 0.725830 -0.171936 -0.662903 0.064636 1441497064 0.726685 -0.165527 -0.662659 0.073486 1441497064 0.726685 -0.165527 -0.662659 0.073486 1441497064 0.726685 -0.165527 -0.662659 0.073486 1441497064 0.726685 -0.165527 -0.662659 0.073486 1441497064 0.726685 -0.165527 -0.662659 0.073486 1441497064 0.727539 -0.162720 -0.662048 0.076843 1441497064 0.727539 -0.162720 -0.662048 0.076843 1441497064 0.727539 -0.162720 -0.662048 0.076843 1441497064 0.727539 -0.162720 -0.662048 0.076843 1441497064 0.727539 -0.162720 -0.662048 0.076843 1441497064 0.727844 -0.160339 -0.662231 0.077271 1441497064 0.727844 -0.160339 -0.662231 0.077271 1441497064 0.727844 -0.160339 -0.662231 0.077271 1441497064 0.727844 -0.160339 -0.662231 0.077271 1441497064 0.727844 -0.160339 -0.662231 0.077271 1441497064 0.727844 -0.160339 -0.662231 0.077271 1441497064 0.726990 -0.161316 -0.663147 0.075378 1441497064 0.726990 -0.161316 -0.663147 0.075378 1441497064 0.726990 -0.161316 -0.663147 0.075378 1441497064 0.726990 -0.161316 -0.663147 0.075378 1441497064 0.726990 -0.161316 -0.663147 0.075378 1441497064 0.726990 -0.161316 -0.663147 0.075378 1441497064 0.726868 -0.159668 -0.663574 0.076843 1441497064 0.726868 -0.159668 -0.663574 0.076843 1441497064 0.726868 -0.159668 -0.663574 0.076843 1441497064 0.726868 -0.159668 -0.663574 0.076843 1441497064 0.726868 -0.159668 -0.663574 0.076843 1441497064 0.726868 -0.159668 -0.663574 0.076843 1441497064 0.726868 -0.159668 -0.663574 0.076843 1441497064 0.726685 -0.157532 -0.663818 0.080444 1441497064 0.726685 -0.157532 -0.663818 0.080444 1441497064 0.726685 -0.157532 -0.663818 0.080444 1441497064 0.726685 -0.157532 -0.663818 0.080444 1441497064 0.726685 -0.157532 -0.663818 0.080444 1441497064 0.725952 -0.156372 -0.664124 0.086487 1441497064 0.725952 -0.156372 -0.664124 0.086487 1441497064 0.725952 -0.156372 -0.664124 0.086487 1441497064 0.725952 -0.156372 -0.664124 0.086487 1441497064 0.725952 -0.156372 -0.664124 0.086487 1441497064 0.726074 -0.151123 -0.664917 0.088867 1441497064 0.726074 -0.151123 -0.664917 0.088867 1441497064 0.726074 -0.151123 -0.664917 0.088867 1441497064 0.726074 -0.151123 -0.664917 0.088867 1441497064 0.726074 -0.151123 -0.664917 0.088867 1441497064 0.726074 -0.151123 -0.664917 0.088867 1441497064 0.725769 -0.156189 -0.664856 0.082642 1441497064 0.725769 -0.156189 -0.664856 0.082642 1441497064 0.725769 -0.156189 -0.664856 0.082642 1441497064 0.725769 -0.156189 -0.664856 0.082642 1441497064 0.725769 -0.156189 -0.664856 0.082642 1441497064 0.725769 -0.156189 -0.664856 0.082642 1441497064 0.725403 -0.161926 -0.664429 0.078003 1441497064 0.725403 -0.161926 -0.664429 0.078003 1441497064 0.725403 -0.161926 -0.664429 0.078003 1441497064 0.725403 -0.161926 -0.664429 0.078003 1441497064 0.725403 -0.161926 -0.664429 0.078003 1441497064 0.725403 -0.161926 -0.664429 0.078003 1441497064 0.724060 -0.165771 -0.665283 0.075623 1441497064 0.724060 -0.165771 -0.665283 0.075623 1441497064 0.724060 -0.165771 -0.665283 0.075623 1441497064 0.724060 -0.165771 -0.665283 0.075623 1441497064 0.724060 -0.165771 -0.665283 0.075623 1441497064 0.724060 -0.165771 -0.665283 0.075623 1441497064 0.724060 -0.165771 -0.665283 0.075623 1441497064 0.723267 -0.163391 -0.666626 0.076233 1441497064 0.723267 -0.163391 -0.666626 0.076233 1441497064 0.723267 -0.163391 -0.666626 0.076233 1441497064 0.723267 -0.163391 -0.666626 0.076233 1441497064 0.723267 -0.163391 -0.666626 0.076233 1441497064 0.723267 -0.163391 -0.666626 0.076233 1441497064 0.723572 -0.153381 -0.667725 0.083923 1441497064 0.723572 -0.153381 -0.667725 0.083923 1441497064 0.723572 -0.153381 -0.667725 0.083923 1441497064 0.723572 -0.153381 -0.667725 0.083923 1441497064 0.723572 -0.153381 -0.667725 0.083923 1441497064 0.723572 -0.153381 -0.667725 0.083923 1441497064 0.723633 -0.141907 -0.669373 0.090576 1441497064 0.723633 -0.141907 -0.669373 0.090576 1441497064 0.723633 -0.141907 -0.669373 0.090576 1441497064 0.723633 -0.141907 -0.669373 0.090576 1441497064 0.723633 -0.141907 -0.669373 0.090576 1441497064 0.723633 -0.141907 -0.669373 0.090576 1441497064 0.723328 -0.140686 -0.669556 0.093140 1441497064 0.723328 -0.140686 -0.669556 0.093140 1441497064 0.723328 -0.140686 -0.669556 0.093140 1441497064 0.723328 -0.140686 -0.669556 0.093140 1441497064 0.723328 -0.140686 -0.669556 0.093140 1441497064 0.723328 -0.140686 -0.669556 0.093140 1441497064 0.723633 -0.137756 -0.669373 0.096375 1441497064 0.723633 -0.137756 -0.669373 0.096375 1441497064 0.723633 -0.137756 -0.669373 0.096375 1441497064 0.723633 -0.137756 -0.669373 0.096375 1441497064 0.723633 -0.137756 -0.669373 0.096375 1441497064 0.723633 -0.137756 -0.669373 0.096375 1441497064 0.723022 -0.141602 -0.669861 0.091919 1441497064 0.723022 -0.141602 -0.669861 0.091919 1441497064 0.723022 -0.141602 -0.669861 0.091919 1441497064 0.723022 -0.141602 -0.669861 0.091919 1441497064 0.723022 -0.141602 -0.669861 0.091919 1441497064 0.723022 -0.141602 -0.669861 0.091919 1441497064 0.722107 -0.149780 -0.669922 0.085632 1441497064 0.722107 -0.149780 -0.669922 0.085632 1441497065 0.722107 -0.149780 -0.669922 0.085632 1441497065 0.722107 -0.149780 -0.669922 0.085632 1441497065 0.722107 -0.149780 -0.669922 0.085632 1441497065 0.722107 -0.149780 -0.669922 0.085632 1441497065 0.721497 -0.151489 -0.670166 0.086304 1441497065 0.721497 -0.151489 -0.670166 0.086304 1441497065 0.721497 -0.151489 -0.670166 0.086304 1441497065 0.721497 -0.151489 -0.670166 0.086304 1441497065 0.721497 -0.151489 -0.670166 0.086304 1441497065 0.721497 -0.151489 -0.670166 0.086304 1441497065 0.721497 -0.151489 -0.670166 0.086304 1441497065 0.721191 -0.148254 -0.670471 0.091553 1441497065 0.721191 -0.148254 -0.670471 0.091553 1441497065 0.721191 -0.148254 -0.670471 0.091553 1441497065 0.721191 -0.148254 -0.670471 0.091553 1441497065 0.721191 -0.148254 -0.670471 0.091553 1441497065 0.721191 -0.148254 -0.670471 0.091553 1441497065 0.721680 -0.143860 -0.670410 0.094849 1441497065 0.721680 -0.143860 -0.670410 0.094849 1441497065 0.721680 -0.143860 -0.670410 0.094849 1441497065 0.721680 -0.143860 -0.670410 0.094849 1441497065 0.721680 -0.143860 -0.670410 0.094849 1441497065 0.721680 -0.143860 -0.670410 0.094849 1441497065 0.722534 -0.142639 -0.669800 0.094727 1441497065 0.722534 -0.142639 -0.669800 0.094727 1441497065 0.722534 -0.142639 -0.669800 0.094727 1441497065 0.722534 -0.142639 -0.669800 0.094727 1441497065 0.722534 -0.142639 -0.669800 0.094727 1441497065 0.722534 -0.142639 -0.669800 0.094727 1441497065 0.722595 -0.145325 -0.669312 0.093384 1441497065 0.722595 -0.145325 -0.669312 0.093384 1441497065 0.722595 -0.145325 -0.669312 0.093384 1441497065 0.722595 -0.145325 -0.669312 0.093384 1441497065 0.722595 -0.145325 -0.669312 0.093384 1441497065 0.722595 -0.145325 -0.669312 0.093384 1441497065 0.722717 -0.145508 -0.669067 0.093994 1441497065 0.722717 -0.145508 -0.669067 0.093994 1441497065 0.722717 -0.145508 -0.669067 0.093994 1441497065 0.722717 -0.145508 -0.669067 0.093994 1441497065 0.722717 -0.145508 -0.669067 0.093994 1441497065 0.722717 -0.145508 -0.669067 0.093994 1441497065 0.722717 -0.143494 -0.669312 0.095215 1441497065 0.722717 -0.143494 -0.669312 0.095215 1441497065 0.722717 -0.143494 -0.669312 0.095215 1441497065 0.722717 -0.143494 -0.669312 0.095215 1441497065 0.722717 -0.143494 -0.669312 0.095215 1441497065 0.722717 -0.143494 -0.669312 0.095215 1441497065 0.722961 -0.144226 -0.669067 0.094543 1441497065 0.722961 -0.144226 -0.669067 0.094543 1441497065 0.722961 -0.144226 -0.669067 0.094543 1441497065 0.722961 -0.144226 -0.669067 0.094543 1441497065 0.722961 -0.144226 -0.669067 0.094543 1441497065 0.722961 -0.144226 -0.669067 0.094543 1441497065 0.722168 -0.150757 -0.669189 0.088928 1441497065 0.722168 -0.150757 -0.669189 0.088928 1441497065 0.722168 -0.150757 -0.669189 0.088928 1441497065 0.722168 -0.150757 -0.669189 0.088928 1441497065 0.722168 -0.150757 -0.669189 0.088928 1441497065 0.722168 -0.150757 -0.669189 0.088928 1441497065 0.722168 -0.150757 -0.669189 0.088928 1441497065 0.721252 -0.160522 -0.668762 0.082336 1441497065 0.721252 -0.160522 -0.668762 0.082336 1441497065 0.721252 -0.160522 -0.668762 0.082336 1441497065 0.721252 -0.160522 -0.668762 0.082336 1441497065 0.721252 -0.160522 -0.668762 0.082336 1441497065 0.721252 -0.160522 -0.668762 0.082336 1441497065 0.721497 -0.164063 -0.667725 0.081726 1441497065 0.721497 -0.164063 -0.667725 0.081726 1441497065 0.721497 -0.164063 -0.667725 0.081726 1441497065 0.721497 -0.164063 -0.667725 0.081726 1441497065 0.721497 -0.164063 -0.667725 0.081726 1441497065 0.722473 -0.161377 -0.666870 0.085327 1441497065 0.722473 -0.161377 -0.666870 0.085327 1441497065 0.722473 -0.161377 -0.666870 0.085327 1441497065 0.722473 -0.161377 -0.666870 0.085327 1441497065 0.722473 -0.161377 -0.666870 0.085327 1441497065 0.722473 -0.161377 -0.666870 0.085327 1441497065 0.722229 -0.159424 -0.667542 0.085693 1441497065 0.722229 -0.159424 -0.667542 0.085693 1441497065 0.722229 -0.159424 -0.667542 0.085693 1441497065 0.722229 -0.159424 -0.667542 0.085693 1441497065 0.722229 -0.159424 -0.667542 0.085693 1441497065 0.722229 -0.159424 -0.667542 0.085693 1441497065 0.721680 -0.161194 -0.668335 0.080566 1441497065 0.721680 -0.161194 -0.668335 0.080566 1441497065 0.721680 -0.161194 -0.668335 0.080566 1441497065 0.721680 -0.161194 -0.668335 0.080566 1441497065 0.721680 -0.161194 -0.668335 0.080566 1441497065 0.721680 -0.161194 -0.668335 0.080566 1441497065 0.721680 -0.161194 -0.668335 0.080566 1441497065 0.722229 -0.161011 -0.668213 0.076721 1441497065 0.722229 -0.161011 -0.668213 0.076721 1441497065 0.722229 -0.161011 -0.668213 0.076721 1441497065 0.722229 -0.161011 -0.668213 0.076721 1441497065 0.722229 -0.161011 -0.668213 0.076721 1441497065 0.722229 -0.161011 -0.668213 0.076721 1441497065 0.722351 -0.159729 -0.668335 0.077698 1441497065 0.722351 -0.159729 -0.668335 0.077698 1441497065 0.722351 -0.159729 -0.668335 0.077698 1441497065 0.722351 -0.159729 -0.668335 0.077698 1441497065 0.722351 -0.159729 -0.668335 0.077698 1441497065 0.722351 -0.159729 -0.668335 0.077698 1441497065 0.722778 -0.156921 -0.667969 0.082397 1441497065 0.722778 -0.156921 -0.667969 0.082397 1441497065 0.722778 -0.156921 -0.667969 0.082397 1441497065 0.722778 -0.156921 -0.667969 0.082397 1441497065 0.722778 -0.156921 -0.667969 0.082397 1441497065 0.722778 -0.156921 -0.667969 0.082397 1441497065 0.723206 -0.155273 -0.667603 0.085022 1441497065 0.723206 -0.155273 -0.667603 0.085022 1441497065 0.723206 -0.155273 -0.667603 0.085022 1441497065 0.723206 -0.155273 -0.667603 0.085022 1441497066 0.723206 -0.155273 -0.667603 0.085022 1441497066 0.723206 -0.155273 -0.667603 0.085022 1441497066 0.723206 -0.155273 -0.667603 0.085022 1441497066 0.722656 -0.159058 -0.667847 0.080139 1441497066 0.722656 -0.159058 -0.667847 0.080139 1441497066 0.722656 -0.159058 -0.667847 0.080139 1441497066 0.722656 -0.159058 -0.667847 0.080139 1441497066 0.722656 -0.159058 -0.667847 0.080139 1441497066 0.722656 -0.159058 -0.667847 0.080139 1441497066 0.722595 -0.164124 -0.667236 0.075500 1441497066 0.722595 -0.164124 -0.667236 0.075500 1441497066 0.722595 -0.164124 -0.667236 0.075500 1441497066 0.722595 -0.164124 -0.667236 0.075500 1441497066 0.722595 -0.164124 -0.667236 0.075500 1441497066 0.722595 -0.164124 -0.667236 0.075500 1441497066 0.721680 -0.165466 -0.667725 0.077148 1441497066 0.721680 -0.165466 -0.667725 0.077148 1441497066 0.721680 -0.165466 -0.667725 0.077148 1441497066 0.721680 -0.165466 -0.667725 0.077148 1441497066 0.721680 -0.165466 -0.667725 0.077148 1441497066 0.721680 -0.165466 -0.667725 0.077148 1441497066 0.720581 -0.157654 -0.669861 0.084595 1441497066 0.720581 -0.157654 -0.669861 0.084595 1441497066 0.720581 -0.157654 -0.669861 0.084595 1441497066 0.720581 -0.157654 -0.669861 0.084595 1441497066 0.720581 -0.157654 -0.669861 0.084595 1441497066 0.720581 -0.157654 -0.669861 0.084595 1441497066 0.720581 -0.157654 -0.669861 0.084595 1441497066 0.721436 -0.140381 -0.671082 0.097595 1441497066 0.721436 -0.140381 -0.671082 0.097595 1441497066 0.721436 -0.140381 -0.671082 0.097595 1441497066 0.721436 -0.140381 -0.671082 0.097595 1441497066 0.721436 -0.140381 -0.671082 0.097595 1441497066 0.721436 -0.140381 -0.671082 0.097595 1441497066 0.722839 -0.125671 -0.670776 0.108643 1441497066 0.722839 -0.125671 -0.670776 0.108643 1441497066 0.722839 -0.125671 -0.670776 0.108643 1441497066 0.722900 -0.128174 -0.669800 0.111206 1441497066 0.722900 -0.128174 -0.669800 0.111206 1441497066 0.722900 -0.128174 -0.669800 0.111206 1441497066 0.722900 -0.128174 -0.669800 0.111206 1441497066 0.722900 -0.128174 -0.669800 0.111206 1441497066 0.722900 -0.128174 -0.669800 0.111206 1441497066 0.723267 -0.127136 -0.669189 0.113770 1441497066 0.723267 -0.127136 -0.669189 0.113770 1441497066 0.723267 -0.127136 -0.669189 0.113770 1441497066 0.723267 -0.127136 -0.669189 0.113770 1441497066 0.723267 -0.127136 -0.669189 0.113770 1441497066 0.723267 -0.127136 -0.669189 0.113770 1441497066 0.723633 -0.127625 -0.669128 0.110962 1441497066 0.723633 -0.127625 -0.669128 0.110962 1441497066 0.723633 -0.127625 -0.669128 0.110962 1441497066 0.723633 -0.127625 -0.669128 0.110962 1441497066 0.723633 -0.127625 -0.669128 0.110962 1441497066 0.723633 -0.127625 -0.669128 0.110962 1441497066 0.723450 -0.133972 -0.669067 0.104919 1441497066 0.723450 -0.133972 -0.669067 0.104919 1441497066 0.723450 -0.133972 -0.669067 0.104919 1441497066 0.723450 -0.133972 -0.669067 0.104919 1441497066 0.723450 -0.133972 -0.669067 0.104919 1441497066 0.723450 -0.133972 -0.669067 0.104919 1441497066 0.722656 -0.139954 -0.669373 0.100464 1441497066 0.722656 -0.139954 -0.669373 0.100464 1441497066 0.722656 -0.139954 -0.669373 0.100464 1441497066 0.722656 -0.139954 -0.669373 0.100464 1441497066 0.722656 -0.139954 -0.669373 0.100464 1441497066 0.722656 -0.139954 -0.669373 0.100464 1441497066 0.722656 -0.139954 -0.669373 0.100464 1441497066 0.722046 -0.141235 -0.669861 0.100159 1441497066 0.722046 -0.141235 -0.669861 0.100159 1441497066 0.722046 -0.141235 -0.669861 0.100159 1441497066 0.722046 -0.141235 -0.669861 0.100159 1441497066 0.722046 -0.141235 -0.669861 0.100159 1441497066 0.722046 -0.141235 -0.669861 0.100159 1441497066 0.722534 -0.138245 -0.669556 0.102356 1441497066 0.722534 -0.138245 -0.669556 0.102356 1441497066 0.722534 -0.138245 -0.669556 0.102356 1441497066 0.722534 -0.138245 -0.669556 0.102356 1441497066 0.722534 -0.138245 -0.669556 0.102356 1441497066 0.722534 -0.138245 -0.669556 0.102356 1441497066 0.723267 -0.135620 -0.669067 0.104248 1441497066 0.723267 -0.135620 -0.669067 0.104248 1441497066 0.723267 -0.135620 -0.669067 0.104248 1441497066 0.723267 -0.135620 -0.669067 0.104248 1441497066 0.723267 -0.135620 -0.669067 0.104248 1441497066 0.723267 -0.135620 -0.669067 0.104248 1441497066 0.722656 -0.137207 -0.669739 0.101929 1441497066 0.722656 -0.137207 -0.669739 0.101929 1441497066 0.722656 -0.137207 -0.669739 0.101929 1441497066 0.722656 -0.137207 -0.669739 0.101929 1441497066 0.722656 -0.137207 -0.669739 0.101929 1441497066 0.722656 -0.137207 -0.669739 0.101929 1441497066 0.722046 -0.141663 -0.670166 0.097473 1441497066 0.722046 -0.141663 -0.670166 0.097473 1441497066 0.722046 -0.141663 -0.670166 0.097473 1441497066 0.722046 -0.141663 -0.670166 0.097473 1441497066 0.722046 -0.141663 -0.670166 0.097473 1441497066 0.722046 -0.141663 -0.670166 0.097473 1441497066 0.721619 -0.142578 -0.670776 0.094666 1441497066 0.721619 -0.142578 -0.670776 0.094666 1441497066 0.721619 -0.142578 -0.670776 0.094666 1441497066 0.721619 -0.142578 -0.670776 0.094666 1441497066 0.721619 -0.142578 -0.670776 0.094666 1441497066 0.721619 -0.142578 -0.670776 0.094666 1441497066 0.721619 -0.142578 -0.670776 0.094666 1441497066 0.721191 -0.139282 -0.671570 0.097595 1441497066 0.721191 -0.139282 -0.671570 0.097595 1441497066 0.721191 -0.139282 -0.671570 0.097595 1441497066 0.721191 -0.139282 -0.671570 0.097595 1441497066 0.721191 -0.139282 -0.671570 0.097595 1441497067 0.721191 -0.139282 -0.671570 0.097595 1441497067 0.721558 -0.131836 -0.671570 0.104553 1441497067 0.721558 -0.131836 -0.671570 0.104553 1441497067 0.721558 -0.131836 -0.671570 0.104553 1441497067 0.721558 -0.131836 -0.671570 0.104553 1441497067 0.721558 -0.131836 -0.671570 0.104553 1441497067 0.721558 -0.131836 -0.671570 0.104553 1441497067 0.722046 -0.127258 -0.671509 0.107544 1441497067 0.722046 -0.127258 -0.671509 0.107544 1441497067 0.722046 -0.127258 -0.671509 0.107544 1441497067 0.722046 -0.127258 -0.671509 0.107544 1441497067 0.722046 -0.127258 -0.671509 0.107544 1441497067 0.722046 -0.127258 -0.671509 0.107544 1441497067 0.722290 -0.130005 -0.671326 0.103271 1441497067 0.722290 -0.130005 -0.671326 0.103271 1441497067 0.722290 -0.130005 -0.671326 0.103271 1441497067 0.722290 -0.130005 -0.671326 0.103271 1441497067 0.722290 -0.130005 -0.671326 0.103271 1441497067 0.722290 -0.130005 -0.671326 0.103271 1441497067 0.721924 -0.140198 -0.670898 0.095032 1441497067 0.721924 -0.140198 -0.670898 0.095032 1441497067 0.721924 -0.140198 -0.670898 0.095032 1441497067 0.721924 -0.140198 -0.670898 0.095032 1441497067 0.721924 -0.140198 -0.670898 0.095032 1441497067 0.720642 -0.152405 -0.670898 0.085632 1441497067 0.720642 -0.152405 -0.670898 0.085632 1441497067 0.720642 -0.152405 -0.670898 0.085632 1441497067 0.720642 -0.152405 -0.670898 0.085632 1441497067 0.720642 -0.152405 -0.670898 0.085632 1441497067 0.720642 -0.152405 -0.670898 0.085632 1441497067 0.720093 -0.156921 -0.671143 0.080261 1441497067 0.720093 -0.156921 -0.671143 0.080261 1441497067 0.720093 -0.156921 -0.671143 0.080261 1441497067 0.720093 -0.156921 -0.671143 0.080261 1441497067 0.720093 -0.156921 -0.671143 0.080261 1441497067 0.720093 -0.156921 -0.671143 0.080261 1441497067 0.719788 -0.153748 -0.671509 0.085876 1441497067 0.719788 -0.153748 -0.671509 0.085876 1441497067 0.719788 -0.153748 -0.671509 0.085876 1441497067 0.719788 -0.153748 -0.671509 0.085876 1441497067 0.719788 -0.153748 -0.671509 0.085876 1441497067 0.719788 -0.153748 -0.671509 0.085876 1441497067 0.720154 -0.140442 -0.671997 0.100342 1441497067 0.720154 -0.140442 -0.671997 0.100342 1441497067 0.720154 -0.140442 -0.671997 0.100342 1441497067 0.720154 -0.140442 -0.671997 0.100342 1441497067 0.720154 -0.140442 -0.671997 0.100342 1441497067 0.720154 -0.140442 -0.671997 0.100342 1441497067 0.722229 -0.130127 -0.670288 0.110535 1441497067 0.722229 -0.130127 -0.670288 0.110535 1441497067 0.722229 -0.130127 -0.670288 0.110535 1441497067 0.722229 -0.130127 -0.670288 0.110535 1441497067 0.722229 -0.130127 -0.670288 0.110535 1441497067 0.722229 -0.130127 -0.670288 0.110535 1441497067 0.723999 -0.127625 -0.668457 0.112671 1441497067 0.723999 -0.127625 -0.668457 0.112671 1441497067 0.723999 -0.127625 -0.668457 0.112671 1441497067 0.723999 -0.127625 -0.668457 0.112671 1441497067 0.723999 -0.127625 -0.668457 0.112671 1441497067 0.724304 -0.134399 -0.668091 0.104675 1441497067 0.724304 -0.134399 -0.668091 0.104675 1441497067 0.724304 -0.134399 -0.668091 0.104675 1441497067 0.724304 -0.134399 -0.668091 0.104675 1441497067 0.724304 -0.134399 -0.668091 0.104675 1441497067 0.724304 -0.134399 -0.668091 0.104675 1441497067 0.723877 -0.146362 -0.667664 0.094238 1441497067 0.723877 -0.146362 -0.667664 0.094238 1441497067 0.723877 -0.146362 -0.667664 0.094238 1441497067 0.723877 -0.146362 -0.667664 0.094238 1441497067 0.723877 -0.146362 -0.667664 0.094238 1441497067 0.723877 -0.146362 -0.667664 0.094238 1441497067 0.723145 -0.154480 -0.667297 0.088684 1441497067 0.723145 -0.154480 -0.667297 0.088684 1441497067 0.723145 -0.154480 -0.667297 0.088684 1441497067 0.723145 -0.154480 -0.667297 0.088684 1441497067 0.723145 -0.154480 -0.667297 0.088684 1441497067 0.722656 -0.156982 -0.667358 0.088013 1441497067 0.722656 -0.156982 -0.667358 0.088013 1441497067 0.722656 -0.156982 -0.667358 0.088013 1441497067 0.722656 -0.156982 -0.667358 0.088013 1441497067 0.722229 -0.155640 -0.668030 0.088989 1441497067 0.722229 -0.155640 -0.668030 0.088989 1441497067 0.722229 -0.155640 -0.668030 0.088989 1441497067 0.722229 -0.155640 -0.668030 0.088989 1441497067 0.722229 -0.155640 -0.668030 0.088989 1441497067 0.722229 -0.155640 -0.668030 0.088989 1441497067 0.721863 -0.152466 -0.668762 0.091675 1441497067 0.721863 -0.152466 -0.668762 0.091675 1441497067 0.721863 -0.152466 -0.668762 0.091675 1441497067 0.721863 -0.152466 -0.668762 0.091675 1441497067 0.721863 -0.152466 -0.668762 0.091675 1441497067 0.721741 -0.148865 -0.669250 0.095032 1441497067 0.721741 -0.148865 -0.669250 0.095032 1441497067 0.721741 -0.148865 -0.669250 0.095032 1441497067 0.721741 -0.148865 -0.669250 0.095032 1441497067 0.721741 -0.148865 -0.669250 0.095032 1441497067 0.721741 -0.148865 -0.669250 0.095032 1441497067 0.721741 -0.148865 -0.669250 0.095032 1441497067 0.721619 -0.147217 -0.669617 0.095825 1441497067 0.721619 -0.147217 -0.669617 0.095825 1441497067 0.721619 -0.147217 -0.669617 0.095825 1441497067 0.721619 -0.147217 -0.669617 0.095825 1441497067 0.721619 -0.147217 -0.669617 0.095825 1441497068 0.721558 -0.148560 -0.669617 0.093933 1441497068 0.721558 -0.148560 -0.669617 0.093933 1441497068 0.721558 -0.148560 -0.669617 0.093933 1441497068 0.721558 -0.148560 -0.669617 0.093933 1441497068 0.721558 -0.148560 -0.669617 0.093933 1441497068 0.721558 -0.148560 -0.669617 0.093933 1441497068 0.721558 -0.150513 -0.669617 0.091309 1441497068 0.721558 -0.150513 -0.669617 0.091309 1441497068 0.721558 -0.150513 -0.669617 0.091309 1441497068 0.721558 -0.150513 -0.669617 0.091309 1441497068 0.721558 -0.150513 -0.669617 0.091309 1441497068 0.721558 -0.150513 -0.669617 0.091309 1441497068 0.721558 -0.150513 -0.669617 0.091309 1441497068 0.721252 -0.152100 -0.669983 0.088196 1441497068 0.721252 -0.152100 -0.669983 0.088196 1441497068 0.721252 -0.152100 -0.669983 0.088196 1441497068 0.721252 -0.152100 -0.669983 0.088196 1441497068 0.721252 -0.152100 -0.669983 0.088196 1441497068 0.721252 -0.152100 -0.669983 0.088196 1441497068 0.720947 -0.151489 -0.670654 0.086609 1441497068 0.720947 -0.151489 -0.670654 0.086609 1441497068 0.720947 -0.151489 -0.670654 0.086609 1441497068 0.720947 -0.151489 -0.670654 0.086609 1441497068 0.720947 -0.151489 -0.670654 0.086609 1441497068 0.720947 -0.151489 -0.670654 0.086609 1441497068 0.721375 -0.150269 -0.670349 0.087830 1441497068 0.721375 -0.150269 -0.670349 0.087830 1441497068 0.721375 -0.150269 -0.670349 0.087830 1441497068 0.721375 -0.150269 -0.670349 0.087830 1441497068 0.721375 -0.150269 -0.670349 0.087830 1441497068 0.721375 -0.150269 -0.670349 0.087830 1441497068 0.720947 -0.149719 -0.670959 0.087402 1441497068 0.720947 -0.149719 -0.670959 0.087402 1441497068 
0.566284 -0.336487 -0.680481 0.321106 1441497075 0.566284 -0.336487 -0.680481 0.321106 1441497075 0.566284 -0.336487 -0.680481 0.321106 1441497075 0.455383 -0.407227 -0.661194 0.435425 1441497075 0.455383 -0.407227 -0.661194 0.435425 1441497075 0.455383 -0.407227 -0.661194 0.435425 1441497075 0.455383 -0.407227 -0.661194 0.435425 1441497075 0.455383 -0.407227 -0.661194 0.435425 1441497075 0.455383 -0.407227 -0.661194 0.435425 1441497075 0.347778 -0.444214 -0.600647 0.566528 1441497075 0.347778 -0.444214 -0.600647 0.566528 1441497075 0.347778 -0.444214 -0.600647 0.566528 1441497075 0.347778 -0.444214 -0.600647 0.566528 1441497075 0.239441 -0.474182 -0.514526 0.673096 1441497075 0.239441 -0.474182 -0.514526 0.673096 1441497075 0.239441 -0.474182 -0.514526 0.673096 1441497075 0.239441 -0.474182 -0.514526 0.673096 1441497075 0.239441 -0.474182 -0.514526 0.673096 1441497075 0.128662 -0.496582 -0.432495 0.741455 1441497075 0.128662 -0.496582 -0.432495 0.741455 1441497075 0.128662 -0.496582 -0.432495 0.741455 1441497075 0.128662 -0.496582 -0.432495 0.741455 1441497075 0.128662 -0.496582 -0.432495 0.741455 1441497075 0.128662 -0.496582 -0.432495 0.741455 1441497075 0.128662 -0.496582 -0.432495 0.741455 1441497075 0.052917 -0.500916 -0.360657 0.784973 1441497075 0.052917 -0.500916 -0.360657 0.784973 1441497075 0.052917 -0.500916 -0.360657 0.784973 1441497075 0.052917 -0.500916 -0.360657 0.784973 1441497075 0.052917 -0.500916 -0.360657 0.784973 1441497075 0.052917 -0.500916 -0.360657 0.784973 1441497075 0.023315 -0.491638 -0.315796 0.811218 1441497075 0.023315 -0.491638 -0.315796 0.811218 1441497075 0.023315 -0.491638 -0.315796 0.811218 1441497075 0.023315 -0.491638 -0.315796 0.811218 1441497075 0.023315 -0.491638 -0.315796 0.811218 1441497075 0.023315 -0.491638 -0.315796 0.811218 1441497075 0.043640 -0.483704 -0.318665 0.813965 1441497075 0.043640 -0.483704 -0.318665 0.813965 1441497075 0.043640 -0.483704 -0.318665 0.813965 1441497075 0.043640 -0.483704 -0.318665 0.813965 1441497075 0.043640 -0.483704 -0.318665 0.813965 1441497075 0.043640 -0.483704 -0.318665 0.813965 1441497075 0.119751 -0.471863 -0.361877 0.795044 1441497075 0.119751 -0.471863 -0.361877 0.795044 1441497075 0.119751 -0.471863 -0.361877 0.795044 1441497075 0.119751 -0.471863 -0.361877 0.795044 1441497075 0.119751 -0.471863 -0.361877 0.795044 1441497075 0.119751 -0.471863 -0.361877 0.795044 1441497075 0.229614 -0.453369 -0.447144 0.736084 1441497075 0.229614 -0.453369 -0.447144 0.736084 1441497075 0.229614 -0.453369 -0.447144 0.736084 1441497075 0.229614 -0.453369 -0.447144 0.736084 1441497075 0.229614 -0.453369 -0.447144 0.736084 1441497075 0.229614 -0.453369 -0.447144 0.736084 1441497075 0.229614 -0.453369 -0.447144 0.736084 1441497075 0.362122 -0.416199 -0.542297 0.633728 1441497075 0.362122 -0.416199 -0.542297 0.633728 1441497075 0.362122 -0.416199 -0.542297 0.633728 1441497075 0.362122 -0.416199 -0.542297 0.633728 1441497075 0.487610 -0.359619 -0.616150 0.503296 1441497075 0.487610 -0.359619 -0.616150 0.503296 1441497075 0.487610 -0.359619 -0.616150 0.503296 1441497075 0.487610 -0.359619 -0.616150 0.503296 1441497075 0.487610 -0.359619 -0.616150 0.503296 1441497075 0.487610 -0.359619 -0.616150 0.503296 1441497075 0.593262 -0.284302 -0.656738 0.368713 1441497075 0.593262 -0.284302 -0.656738 0.368713 1441497075 0.593262 -0.284302 -0.656738 0.368713 1441497075 0.593262 -0.284302 -0.656738 0.368713 1441497075 0.593262 -0.284302 -0.656738 0.368713 1441497075 0.593262 -0.284302 -0.656738 0.368713 1441497075 0.668152 -0.207092 -0.674927 0.234863 1441497075 0.668152 -0.207092 -0.674927 0.234863 1441497075 0.668152 -0.207092 -0.674927 0.234863 1441497075 0.668152 -0.207092 -0.674927 0.234863 1441497075 0.668152 -0.207092 -0.674927 0.234863 1441497075 0.668152 -0.207092 -0.674927 0.234863 1441497075 0.708496 -0.154236 -0.676758 0.127380 1441497075 0.708496 -0.154236 -0.676758 0.127380 1441497075 0.708496 -0.154236 -0.676758 0.127380 1441497075 0.708496 -0.154236 -0.676758 0.127380 1441497075 0.708496 -0.154236 -0.676758 0.127380 1441497075 0.708496 -0.154236 -0.676758 0.127380 1441497075 0.724182 -0.119080 -0.675354 0.072754 1441497076 0.724182 -0.119080 -0.675354 0.072754 1441497076 0.724182 -0.119080 -0.675354 0.072754 1441497076 0.724182 -0.119080 -0.675354 0.072754 1441497076 0.724182 -0.119080 -0.675354 0.072754 1441497076 0.724182 -0.119080 -0.675354 0.072754 1441497076 0.720215 -0.132507 -0.676697 0.076233 1441497076 0.720215 -0.132507 -0.676697 0.076233 1441497076 0.720215 -0.132507 -0.676697 0.076233 1441497076 0.720215 -0.132507 -0.676697 0.076233 1441497076 0.720215 -0.132507 -0.676697 0.076233 1441497076 0.720215 -0.132507 -0.676697 0.076233 1441497076 0.703125 -0.169739 -0.679565 0.122437 1441497076 0.703125 -0.169739 -0.679565 0.122437 1441497076 0.703125 -0.169739 -0.679565 0.122437 1441497076 0.703125 -0.169739 -0.679565 0.122437 1441497076 0.703125 -0.169739 -0.679565 0.122437 1441497076 0.703125 -0.169739 -0.679565 0.122437 1441497076 0.670227 -0.218445 -0.680359 0.200623 1441497076 0.670227 -0.218445 -0.680359 0.200623 1441497076 0.670227 -0.218445 -0.680359 0.200623 1441497076 0.670227 -0.218445 -0.680359 0.200623 1441497076 0.670227 -0.218445 -0.680359 0.200623 1441497076 0.670227 -0.218445 -0.680359 0.200623 1441497076 0.670227 -0.218445 -0.680359 0.200623 1441497076 0.614258 -0.276367 -0.672607 0.306458 1441497076 0.614258 -0.276367 -0.672607 0.306458 1441497076 0.614258 -0.276367 -0.672607 0.306458 1441497076 0.614258 -0.276367 -0.672607 0.306458 1441497076 0.614258 -0.276367 -0.672607 0.306458 1441497076 0.614258 -0.276367 -0.672607 0.306458 1441497076 0.531799 -0.339539 -0.650879 0.422241 1441497076 0.531799 -0.339539 -0.650879 0.422241 1441497076 0.531799 -0.339539 -0.650879 0.422241 1441497076 0.531799 -0.339539 -0.650879 0.422241 1441497076 0.531799 -0.339539 -0.650879 0.422241 1441497076 0.531799 -0.339539 -0.650879 0.422241 1441497076 0.427917 -0.401306 -0.610352 0.532288 1441497076 0.427917 -0.401306 -0.610352 0.532288 1441497076 0.427917 -0.401306 -0.610352 0.532288 1441497076 0.427917 -0.401306 -0.610352 0.532288 1441497076 0.427917 -0.401306 -0.610352 0.532288 1441497076 0.427917 -0.401306 -0.610352 0.532288 1441497076 0.312439 -0.449646 -0.553345 0.627686 1441497076 0.312439 -0.449646 -0.553345 0.627686 1441497076 0.312439 -0.449646 -0.553345 0.627686 1441497076 0.312439 -0.449646 -0.553345 0.627686 1441497076 0.312439 -0.449646 -0.553345 0.627686 1441497076 0.312439 -0.449646 -0.553345 0.627686 1441497076 0.312439 -0.449646 -0.553345 0.627686 1441497076 0.199829 -0.478882 -0.481140 0.706543 1441497076 0.199829 -0.478882 -0.481140 0.706543 1441497076 0.199829 -0.478882 -0.481140 0.706543 1441497076 0.199829 -0.478882 -0.481140 0.706543 1441497076 0.199829 -0.478882 -0.481140 0.706543 1441497076 0.199829 -0.478882 -0.481140 0.706543 1441497076 0.105042 -0.494019 -0.409363 0.759827 1441497076 0.105042 -0.494019 -0.409363 0.759827 1441497076 0.105042 -0.494019 -0.409363 0.759827 1441497076 0.105042 -0.494019 -0.409363 0.759827 1441497076 0.105042 -0.494019 -0.409363 0.759827 1441497076 0.105042 -0.494019 -0.409363 0.759827 1441497076 0.055298 -0.493835 -0.349304 0.794373 1441497076 0.055298 -0.493835 -0.349304 0.794373 1441497076 0.055298 -0.493835 -0.349304 0.794373 1441497076 0.055298 -0.493835 -0.349304 0.794373 1441497076 0.055298 -0.493835 -0.349304 0.794373 1441497076 0.055298 -0.493835 -0.349304 0.794373 1441497076 0.055298 -0.493835 -0.349304 0.794373 1441497076 0.068604 -0.489624 -0.323730 0.806702 1441497076 0.068604 -0.489624 -0.323730 0.806702 1441497076 0.068604 -0.489624 -0.323730 0.806702 1441497076 0.068604 -0.489624 -0.323730 0.806702 1441497076 0.068604 -0.489624 -0.323730 0.806702 1441497076 0.068604 -0.489624 -0.323730 0.806702 1441497076 0.124634 -0.483215 -0.361084 0.787781 1441497076 0.124634 -0.483215 -0.361084 0.787781 1441497076 0.124634 -0.483215 -0.361084 0.787781 1441497076 0.124634 -0.483215 -0.361084 0.787781 1441497076 0.124634 -0.483215 -0.361084 0.787781 1441497076 0.124634 -0.483215 -0.361084 0.787781 1441497076 0.226563 -0.465393 -0.421509 0.744568 1441497076 0.226563 -0.465393 -0.421509 0.744568 1441497076 0.226563 -0.465393 -0.421509 0.744568 1441497076 0.226563 -0.465393 -0.421509 0.744568 1441497076 0.226563 -0.465393 -0.421509 0.744568 1441497076 0.351440 -0.433838 -0.504822 0.658386 1441497076 0.351440 -0.433838 -0.504822 0.658386 1441497076 0.351440 -0.433838 -0.504822 0.658386 1441497076 0.351440 -0.433838 -0.504822 0.658386 1441497076 0.351440 -0.433838 -0.504822 0.658386 1441497076 0.351440 -0.433838 -0.504822 0.658386 1441497076 0.473267 -0.380432 -0.580078 0.542969 1441497076 0.473267 -0.380432 -0.580078 0.542969 1441497076 0.473267 -0.380432 -0.580078 0.542969 1441497076 0.473267 -0.380432 -0.580078 0.542969 1441497076 0.473267 -0.380432 -0.580078 0.542969 1441497076 0.473267 -0.380432 -0.580078 0.542969 1441497076 0.571716 -0.314636 -0.635925 0.411987 1441497076 0.571716 -0.314636 -0.635925 0.411987 1441497076 0.571716 -0.314636 -0.635925 0.411987 1441497076 0.571716 -0.314636 -0.635925 0.411987 1441497076 0.571716 -0.314636 -0.635925 0.411987 1441497076 0.571716 -0.314636 -0.635925 0.411987 1441497076 0.644409 -0.249207 -0.659973 0.295044 1441497076 0.644409 -0.249207 -0.659973 0.295044 1441497076 0.644409 -0.249207 -0.659973 0.295044 1441497076 0.644409 -0.249207 -0.659973 0.295044 1441497076 0.644409 -0.249207 -0.659973 0.295044 1441497076 0.644409 -0.249207 -0.659973 0.295044 1441497076 0.692200 -0.183838 -0.669861 0.195862 1441497076 0.692200 -0.183838 -0.669861 0.195862 1441497077 0.692200 -0.183838 -0.669861 0.195862 1441497077 0.692200 -0.183838 -0.669861 0.195862 1441497077 0.692200 -0.183838 -0.669861 0.195862 1441497077 0.692200 -0.183838 -0.669861 0.195862 1441497077 0.721191 -0.134338 -0.668457 0.122314 1441497077 0.721191 -0.134338 -0.668457 0.122314 1441497077 0.721191 -0.134338 -0.668457 0.122314 1441497077 0.721191 -0.134338 -0.668457 0.122314 1441497077 0.721191 -0.134338 -0.668457 0.122314 1441497077 0.721191 -0.134338 -0.668457 0.122314 1441497077 0.734436 -0.104492 -0.666626 0.072998 1441497077 0.734436 -0.104492 -0.666626 0.072998 1441497077 0.734436 -0.104492 -0.666626 0.072998 1441497077 0.734436 -0.104492 -0.666626 0.072998 1441497077 0.734436 -0.104492 -0.666626 0.072998 1441497077 0.734436 -0.104492 -0.666626 0.072998 1441497077 0.732239 -0.116211 -0.667786 0.065979 1441497077 0.732239 -0.116211 -0.667786 0.065979 1441497077 0.732239 -0.116211 -0.667786 0.065979 1441497077 0.732239 -0.116211 -0.667786 0.065979 1441497077 0.732239 -0.116211 -0.667786 0.065979 1441497077 0.732239 -0.116211 -0.667786 0.065979 1441497077 0.732239 -0.116211 -0.667786 0.065979 1441497077 0.713684 -0.154785 -0.674561 0.107971 1441497077 0.713684 -0.154785 -0.674561 0.107971 1441497077 0.713684 -0.154785 -0.674561 0.107971 1441497077 0.713684 -0.154785 -0.674561 0.107971 1441497077 0.713684 -0.154785 -0.674561 0.107971 1441497077 0.713684 -0.154785 -0.674561 0.107971 1441497077 0.713684 -0.154785 -0.674561 0.107971 1441497077 0.677490 -0.220093 -0.678040 0.181152 1441497077 0.677490 -0.220093 -0.678040 0.181152 1441497077 0.677490 -0.220093 -0.678040 0.181152 1441497077 0.677490 -0.220093 -0.678040 0.181152 1441497077 0.677490 -0.220093 -0.678040 0.181152 1441497077 0.677490 -0.220093 -0.678040 0.181152 1441497077 0.616577 -0.284973 -0.676086 0.285583 1441497077 0.616577 -0.284973 -0.676086 0.285583 1441497077 0.616577 -0.284973 -0.676086 0.285583 1441497077 0.616577 -0.284973 -0.676086 0.285583 1441497077 0.616577 -0.284973 -0.676086 0.285583 1441497077 0.616577 -0.284973 -0.676086 0.285583 1441497077 0.534912 -0.347473 -0.658630 0.399170 1441497077 0.534912 -0.347473 -0.658630 0.399170 1441497077 0.534912 -0.347473 -0.658630 0.399170 1441497077 0.534912 -0.347473 -0.658630 0.399170 1441497077 0.534912 -0.347473 -0.658630 0.399170 1441497077 0.534912 -0.347473 -0.658630 0.399170 1441497077 0.438354 -0.403320 -0.622070 0.508118 1441497077 0.438354 -0.403320 -0.622070 0.508118 1441497077 0.438354 -0.403320 -0.622070 0.508118 1441497077 0.438354 -0.403320 -0.622070 0.508118 1441497077 0.438354 -0.403320 -0.622070 0.508118 1441497077 0.438354 -0.403320 -0.622070 0.508118 1441497077 0.328430 -0.449707 -0.576172 0.598328 1441497077 0.328430 -0.449707 -0.576172 0.598328 1441497077 0.328430 -0.449707 -0.576172 0.598328 1441497077 0.328430 -0.449707 -0.576172 0.598328 1441497077 0.328430 -0.449707 -0.576172 0.598328 1441497077 0.328430 -0.449707 -0.576172 0.598328 1441497077 0.226318 -0.475159 -0.513977 0.677368 1441497077 0.226318 -0.475159 -0.513977 0.677368 1441497077 0.226318 -0.475159 -0.513977 0.677368 1441497077 0.226318 -0.475159 -0.513977 0.677368 1441497077 0.226318 -0.475159 -0.513977 0.677368 1441497077 0.226318 -0.475159 -0.513977 0.677368 1441497077 0.137939 -0.489441 -0.450500 0.733765 1441497077 0.137939 -0.489441 -0.450500 0.733765 1441497077 0.137939 -0.489441 -0.450500 0.733765 1441497077 0.137939 -0.489441 -0.450500 0.733765 1441497077 0.137939 -0.489441 -0.450500 0.733765 1441497077 0.137939 -0.489441 -0.450500 0.733765 1441497077 0.066101 -0.495239 -0.419006 0.758118 1441497077 0.066101 -0.495239 -0.419006 0.758118 1441497077 0.066101 -0.495239 -0.419006 0.758118 1441497077 0.066101 -0.495239 -0.419006 0.758118 1441497077 0.066101 -0.495239 -0.419006 0.758118 1441497077 0.066101 -0.495239 -0.419006 0.758118 1441497077 0.046997 -0.495178 -0.393555 0.773132 1441497077 0.046997 -0.495178 -0.393555 0.773132 1441497077 0.046997 -0.495178 -0.393555 0.773132 1441497077 0.046997 -0.495178 -0.393555 0.773132 1441497077 0.046997 -0.495178 -0.393555 0.773132 1441497077 0.046997 -0.495178 -0.393555 0.773132 1441497077 0.083313 -0.492676 -0.381592 0.777649 1441497077 0.083313 -0.492676 -0.381592 0.777649 1441497077 0.083313 -0.492676 -0.381592 0.777649 1441497077 0.083313 -0.492676 -0.381592 0.777649 1441497077 0.083313 -0.492676 -0.381592 0.777649 1441497077 0.083313 -0.492676 -0.381592 0.777649 1441497077 0.187561 -0.471924 -0.373779 0.776123 1441497077 0.187561 -0.471924 -0.373779 0.776123 1441497077 0.187561 -0.471924 -0.373779 0.776123 1441497077 0.187561 -0.471924 -0.373779 0.776123 1441497077 0.187561 -0.471924 -0.373779 0.776123 1441497077 0.187561 -0.471924 -0.373779 0.776123 1441497077 0.323303 -0.419617 -0.397217 0.749390 1441497077 0.323303 -0.419617 -0.397217 0.749390 1441497077 0.323303 -0.419617 -0.397217 0.749390 1441497077 0.323303 -0.419617 -0.397217 0.749390 1441497077 0.323303 -0.419617 -0.397217 0.749390 1441497077 0.323303 -0.419617 -0.397217 0.749390 1441497077 0.446289 -0.354004 -0.470337 0.673950 1441497077 0.446289 -0.354004 -0.470337 0.673950 1441497077 0.446289 -0.354004 -0.470337 0.673950 1441497077 0.446289 -0.354004 -0.470337 0.673950 1441497077 0.446289 -0.354004 -0.470337 0.673950 1441497077 0.545105 -0.287781 -0.553223 0.560303 1441497077 0.545105 -0.287781 -0.553223 0.560303 1441497078 0.545105 -0.287781 -0.553223 0.560303 1441497078 0.545105 -0.287781 -0.553223 0.560303 1441497078 0.545105 -0.287781 -0.553223 0.560303 1441497078 0.545105 -0.287781 -0.553223 0.560303 1441497078 0.620911 -0.212891 -0.611511 0.441833 1441497078 0.620911 -0.212891 -0.611511 0.441833 1441497078 0.620911 -0.212891 -0.611511 0.441833 1441497078 0.620911 -0.212891 -0.611511 0.441833 1441497078 0.620911 -0.212891 -0.611511 0.441833 1441497078 0.620911 -0.212891 -0.611511 0.441833 1441497078 0.681396 -0.133850 -0.640747 0.327515 1441497078 0.681396 -0.133850 -0.640747 0.327515 1441497078 0.681396 -0.133850 -0.640747 0.327515 1441497078 0.681396 -0.133850 -0.640747 0.327515 1441497078 0.681396 -0.133850 -0.640747 0.327515 1441497078 0.681396 -0.133850 -0.640747 0.327515 1441497078 0.717468 -0.060852 -0.660583 0.212341 1441497078 0.717468 -0.060852 -0.660583 0.212341 1441497078 0.717468 -0.060852 -0.660583 0.212341 1441497078 0.717468 -0.060852 -0.660583 0.212341 1441497078 0.717468 -0.060852 -0.660583 0.212341 1441497078 0.717468 -0.060852 -0.660583 0.212341 1441497078 0.734009 -0.047546 -0.665588 0.126099 1441497078 0.734009 -0.047546 -0.665588 0.126099 1441497078 0.734009 -0.047546 -0.665588 0.126099 1441497078 0.734009 -0.047546 -0.665588 0.126099 1441497078 0.734009 -0.047546 -0.665588 0.126099 1441497078 0.734009 -0.047546 -0.665588 0.126099 1441497078 0.732910 -0.048401 -0.668457 0.116638 1441497078 0.732910 -0.048401 -0.668457 0.116638 1441497078 0.732910 -0.048401 -0.668457 0.116638 1441497078 0.732910 -0.048401 -0.668457 0.116638 1441497078 0.732910 -0.048401 -0.668457 0.116638 1441497078 0.732910 -0.048401 -0.668457 0.116638 1441497078 0.726379 -0.076843 -0.668396 0.140198 1441497078 0.726379 -0.076843 -0.668396 0.140198 1441497078 0.726379 -0.076843 -0.668396 0.140198 1441497078 0.726379 -0.076843 -0.668396 0.140198 1441497078 0.726379 -0.076843 -0.668396 0.140198 1441497078 0.726379 -0.076843 -0.668396 0.140198 1441497078 0.726379 -0.076843 -0.668396 0.140198 1441497078 0.713379 -0.116882 -0.664001 0.191040 1441497078 0.713379 -0.116882 -0.664001 0.191040 1441497078 0.713379 -0.116882 -0.664001 0.191040 1441497078 0.713379 -0.116882 -0.664001 0.191040 1441497078 0.713379 -0.116882 -0.664001 0.191040 1441497078 0.713379 -0.116882 -0.664001 0.191040 1441497078 0.685791 -0.171509 -0.653931 0.269531 1441497078 0.685791 -0.171509 -0.653931 0.269531 1441497078 0.685791 -0.171509 -0.653931 0.269531 1441497078 0.685791 -0.171509 -0.653931 0.269531 1441497078 0.685791 -0.171509 -0.653931 0.269531 1441497078 0.685791 -0.171509 -0.653931 0.269531 1441497078 0.639954 -0.225525 -0.628235 0.380615 1441497078 0.639954 -0.225525 -0.628235 0.380615 1441497078 0.639954 -0.225525 -0.628235 0.380615 1441497078 0.639954 -0.225525 -0.628235 0.380615 1441497078 0.639954 -0.225525 -0.628235 0.380615 1441497078 0.575745 -0.270386 -0.579590 0.509338 1441497078 0.575745 -0.270386 -0.579590 0.509338 1441497078 0.575745 -0.270386 -0.579590 0.509338 1441497078 0.575745 -0.270386 -0.579590 0.509338 1441497078 0.575745 -0.270386 -0.579590 0.509338 1441497078 0.575745 -0.270386 -0.579590 0.509338 1441497078 0.486389 -0.339111 -0.523499 0.611816 1441497078 0.486389 -0.339111 -0.523499 0.611816 1441497078 0.486389 -0.339111 -0.523499 0.611816 1441497078 0.486389 -0.339111 -0.523499 0.611816 1441497078 0.486389 -0.339111 -0.523499 0.611816 1441497078 0.376587 -0.406372 -0.463074 0.691772 1441497078 0.376587 -0.406372 -0.463074 0.691772 1441497078 0.376587 -0.406372 -0.463074 0.691772 1441497078 0.376587 -0.406372 -0.463074 0.691772 1441497078 0.376587 -0.406372 -0.463074 0.691772 1441497078 0.376587 -0.406372 -0.463074 0.691772 1441497078 0.267395 -0.453918 -0.392029 0.754150 1441497078 0.267395 -0.453918 -0.392029 0.754150 1441497078 0.267395 -0.453918 -0.392029 0.754150 1441497078 0.267395 -0.453918 -0.392029 0.754150 1441497078 0.267395 -0.453918 -0.392029 0.754150 1441497078 0.267395 -0.453918 -0.392029 0.754150 1441497078 0.171692 -0.483521 -0.331116 0.791870 1441497078 0.171692 -0.483521 -0.331116 0.791870 1441497078 0.171692 -0.483521 -0.331116 0.791870 1441497078 0.171692 -0.483521 -0.331116 0.791870 1441497078 0.171692 -0.483521 -0.331116 0.791870 1441497078 0.171692 -0.483521 -0.331116 0.791870 1441497078 0.111389 -0.497009 -0.285522 0.811829 1441497078 0.111389 -0.497009 -0.285522 0.811829 1441497078 0.111389 -0.497009 -0.285522 0.811829 1441497078 0.111389 -0.497009 -0.285522 0.811829 1441497078 0.111389 -0.497009 -0.285522 0.811829 1441497078 0.111389 -0.497009 -0.285522 0.811829 1441497078 0.111389 -0.497009 -0.285522 0.811829 1441497078 0.108215 -0.497192 -0.264648 0.819153 1441497078 0.108215 -0.497192 -0.264648 0.819153 1441497078 0.108215 -0.497192 -0.264648 0.819153 1441497078 0.108215 -0.497192 -0.264648 0.819153 1441497078 0.108215 -0.497192 -0.264648 0.819153 1441497078 0.108215 -0.497192 -0.264648 0.819153 1441497078 0.161194 -0.486511 -0.284180 0.810303 1441497078 0.161194 -0.486511 -0.284180 0.810303 1441497078 0.161194 -0.486511 -0.284180 0.810303 1441497078 0.161194 -0.486511 -0.284180 0.810303 1441497078 0.161194 -0.486511 -0.284180 0.810303 1441497078 0.161194 -0.486511 -0.284180 0.810303 1441497078 0.260559 -0.458313 -0.342957 0.777405 1441497078 0.260559 -0.458313 -0.342957 0.777405 1441497078 0.260559 -0.458313 -0.342957 0.777405 1441497078 0.260559 -0.458313 -0.342957 0.777405 1441497079 0.260559 -0.458313 -0.342957 0.777405 1441497079 0.260559 -0.458313 -0.342957 0.777405 1441497079 0.386108 -0.412537 -0.425415 0.706909 1441497079 0.386108 -0.412537 -0.425415 0.706909 1441497079 0.386108 -0.412537 -0.425415 0.706909 1441497079 0.386108 -0.412537 -0.425415 0.706909 1441497079 0.386108 -0.412537 -0.425415 0.706909 1441497079 0.386108 -0.412537 -0.425415 0.706909 1441497079 0.501709 -0.350952 -0.510132 0.604065 1441497079 0.501709 -0.350952 -0.510132 0.604065 1441497079 0.501709 -0.350952 -0.510132 0.604065 1441497079 0.501709 -0.350952 -0.510132 0.604065 1441497079 0.501709 -0.350952 -0.510132 0.604065 1441497079 0.590210 -0.288391 -0.579041 0.482910 1441497079 0.590210 -0.288391 -0.579041 0.482910 1441497079 0.590210 -0.288391 -0.579041 0.482910 1441497079 0.590210 -0.288391 -0.579041 0.482910 1441497079 0.590210 -0.288391 -0.579041 0.482910 1441497079 0.590210 -0.288391 -0.579041 0.482910 1441497079 0.658203 -0.210083 -0.620178 0.371521 1441497079 0.658203 -0.210083 -0.620178 0.371521 1441497079 0.658203 -0.210083 -0.620178 0.371521 1441497079 0.658203 -0.210083 -0.620178 0.371521 1441497079 0.658203 -0.210083 -0.620178 0.371521 1441497079 0.658203 -0.210083 -0.620178 0.371521 1441497079 0.704651 -0.128784 -0.644653 0.267029 1441497079 0.704651 -0.128784 -0.644653 0.267029 1441497079 0.704651 -0.128784 -0.644653 0.267029 1441497079 0.704651 -0.128784 -0.644653 0.267029 1441497079 0.704651 -0.128784 -0.644653 0.267029 1441497079 0.704651 -0.128784 -0.644653 0.267029 1441497079 0.730347 -0.069885 -0.656494 0.175293 1441497079 0.730347 -0.069885 -0.656494 0.175293 1441497079 0.730347 -0.069885 -0.656494 0.175293 1441497079 0.730347 -0.069885 -0.656494 0.175293 1441497079 0.730347 -0.069885 -0.656494 0.175293 1441497079 0.730347 -0.069885 -0.656494 0.175293 1441497079 0.740601 -0.030273 -0.660461 0.119934 1441497079 0.740601 -0.030273 -0.660461 0.119934 1441497079 0.740601 -0.030273 -0.660461 0.119934 1441497079 0.740601 -0.030273 -0.660461 0.119934 1441497079 0.740601 -0.030273 -0.660461 0.119934 1441497079 0.740601 -0.030273 -0.660461 0.119934 1441497079 0.742004 -0.023743 -0.662048 0.102600 1441497079 0.742004 -0.023743 -0.662048 0.102600 1441497079 0.742004 -0.023743 -0.662048 0.102600 1441497079 0.742004 -0.023743 -0.662048 0.102600 1441497079 0.742004 -0.023743 -0.662048 0.102600 1441497079 0.737854 -0.043274 -0.663025 0.118469 1441497079 0.737854 -0.043274 -0.663025 0.118469 1441497079 0.737854 -0.043274 -0.663025 0.118469 1441497079 0.737854 -0.043274 -0.663025 0.118469 1441497079 0.737854 -0.043274 -0.663025 0.118469 1441497079 0.737854 -0.043274 -0.663025 0.118469 1441497079 0.737854 -0.043274 -0.663025 0.118469 1441497079 0.728149 -0.073059 -0.662231 0.161133 1441497079 0.728149 -0.073059 -0.662231 0.161133 1441497079 0.728149 -0.073059 -0.662231 0.161133 1441497079 0.728149 -0.073059 -0.662231 0.161133 1441497079 0.706360 -0.112854 -0.659363 0.231506 1441497079 0.706360 -0.112854 -0.659363 0.231506 1441497079 0.706360 -0.112854 -0.659363 0.231506 1441497079 0.706360 -0.112854 -0.659363 0.231506 1441497079 0.706360 -0.112854 -0.659363 0.231506 1441497079 0.706360 -0.112854 -0.659363 0.231506 1441497079 0.706360 -0.112854 -0.659363 0.231506 1441497079 0.666321 -0.168274 -0.652710 0.318787 1441497079 0.666321 -0.168274 -0.652710 0.318787 1441497079 0.666321 -0.168274 -0.652710 0.318787 1441497079 0.666321 -0.168274 -0.652710 0.318787 1441497079 0.666321 -0.168274 -0.652710 0.318787 1441497079 0.666321 -0.168274 -0.652710 0.318787 1441497079 0.596252 -0.250977 -0.648315 0.401428 1441497079 0.596252 -0.250977 -0.648315 0.401428 1441497079 0.596252 -0.250977 -0.648315 0.401428 1441497079 0.596252 -0.250977 -0.648315 0.401428 1441497079 0.596252 -0.250977 -0.648315 0.401428 1441497079 0.596252 -0.250977 -0.648315 0.401428 1441497079 0.489685 -0.352295 -0.642212 0.472900 1441497079 0.489685 -0.352295 -0.642212 0.472900 1441497079 0.489685 -0.352295 -0.642212 0.472900 1441497079 0.489685 -0.352295 -0.642212 0.472900 1441497079 0.489685 -0.352295 -0.642212 0.472900 1441497079 0.385193 -0.411316 -0.598755 0.569214 1441497079 0.385193 -0.411316 -0.598755 0.569214 1441497079 0.385193 -0.411316 -0.598755 0.569214 1441497079 0.385193 -0.411316 -0.598755 0.569214 1441497079 0.385193 -0.411316 -0.598755 0.569214 1441497079 0.279785 -0.455139 -0.541382 0.649231 1441497079 0.279785 -0.455139 -0.541382 0.649231 1441497079 0.279785 -0.455139 -0.541382 0.649231 1441497079 0.279785 -0.455139 -0.541382 0.649231 1441497079 0.279785 -0.455139 -0.541382 0.649231 1441497079 0.279785 -0.455139 -0.541382 0.649231 1441497079 0.279785 -0.455139 -0.541382 0.649231 1441497079 0.179504 -0.481628 -0.476807 0.713074 1441497079 0.179504 -0.481628 -0.476807 0.713074 1441497079 0.179504 -0.481628 -0.476807 0.713074 1441497079 0.179504 -0.481628 -0.476807 0.713074 1441497079 0.179504 -0.481628 -0.476807 0.713074 1441497079 0.104553 -0.491394 -0.403687 0.764648 1441497079 0.104553 -0.491394 -0.403687 0.764648 1441497079 0.104553 -0.491394 -0.403687 0.764648 1441497079 0.104553 -0.491394 -0.403687 0.764648 1441497079 0.104553 -0.491394 -0.403687 0.764648 1441497079 0.104553 -0.491394 -0.403687 0.764648 1441497080 0.104553 -0.491394 -0.403687 0.764648 1441497080 0.067261 -0.490234 -0.336426 0.801208 1441497080 0.067261 -0.490234 -0.336426 0.801208 1441497080 0.067261 -0.490234 -0.336426 0.801208 1441497080 0.067261 -0.490234 -0.336426 0.801208 1441497080 0.067261 -0.490234 -0.336426 0.801208 1441497080 0.080505 -0.485291 -0.306885 0.814758 1441497080 0.080505 -0.485291 -0.306885 0.814758 1441497080 0.080505 -0.485291 -0.306885 0.814758 1441497080 0.080505 -0.485291 -0.306885 0.814758 1441497080 0.080505 -0.485291 -0.306885 0.814758 1441497080 0.080505 -0.485291 -0.306885 0.814758 1441497080 0.129883 -0.478516 -0.339294 0.799377 1441497080 0.129883 -0.478516 -0.339294 0.799377 1441497080 0.129883 -0.478516 -0.339294 0.799377 1441497080 0.129883 -0.478516 -0.339294 0.799377 1441497080 0.129883 -0.478516 -0.339294 0.799377 1441497080 0.129883 -0.478516 -0.339294 0.799377 1441497080 0.230225 -0.455627 -0.390869 0.765869 1441497080 0.230225 -0.455627 -0.390869 0.765869 1441497080 0.230225 -0.455627 -0.390869 0.765869 1441497080 0.230225 -0.455627 -0.390869 0.765869 1441497080 0.230225 -0.455627 -0.390869 0.765869 1441497080 0.230225 -0.455627 -0.390869 0.765869 1441497080 0.352539 -0.421204 -0.460205 0.697510 1441497080 0.352539 -0.421204 -0.460205 0.697510 1441497080 0.352539 -0.421204 -0.460205 0.697510 1441497080 0.352539 -0.421204 -0.460205 0.697510 1441497080 0.352539 -0.421204 -0.460205 0.697510 1441497080 0.475891 -0.365234 -0.523254 0.605225 1441497080 0.475891 -0.365234 -0.523254 0.605225 1441497080 0.475891 -0.365234 -0.523254 0.605225 1441497080 0.475891 -0.365234 -0.523254 0.605225 1441497080 0.475891 -0.365234 -0.523254 0.605225 1441497080 0.475891 -0.365234 -0.523254 0.605225 1441497080 0.569946 -0.301147 -0.589172 0.487183 1441497080 0.569946 -0.301147 -0.589172 0.487183 1441497080 0.569946 -0.301147 -0.589172 0.487183 1441497080 0.569946 -0.301147 -0.589172 0.487183 1441497080 0.569946 -0.301147 -0.589172 0.487183 1441497080 0.569946 -0.301147 -0.589172 0.487183 1441497080 0.569946 -0.301147 -0.589172 0.487183 1441497080 0.638794 -0.242798 -0.627869 0.372498 1441497080 0.638794 -0.242798 -0.627869 0.372498 1441497080 0.638794 -0.242798 -0.627869 0.372498 1441497080 0.638794 -0.242798 -0.627869 0.372498 1441497080 0.638794 -0.242798 -0.627869 0.372498 1441497080 0.691650 -0.157715 -0.647034 0.279480 1441497080 0.691650 -0.157715 -0.647034 0.279480 1441497080 0.691650 -0.157715 -0.647034 0.279480 1441497080 0.691650 -0.157715 -0.647034 0.279480 1441497080 0.691650 -0.157715 -0.647034 0.279480 1441497080 0.691650 -0.157715 -0.647034 0.279480 1441497080 0.724609 -0.082703 -0.656067 0.194092 1441497080 0.724609 -0.082703 -0.656067 0.194092 1441497080 0.724609 -0.082703 -0.656067 0.194092 1441497080 0.724609 -0.082703 -0.656067 0.194092 1441497080 0.724609 -0.082703 -0.656067 0.194092 1441497080 0.724609 -0.082703 -0.656067 0.194092 1441497080 0.724609 -0.082703 -0.656067 0.194092 1441497080 0.736816 -0.047729 -0.663086 0.122925 1441497080 0.736816 -0.047729 -0.663086 0.122925 1441497080 0.736816 -0.047729 -0.663086 0.122925 1441497080 0.736816 -0.047729 -0.663086 0.122925 1441497080 0.736816 -0.047729 -0.663086 0.122925 1441497080 0.736816 -0.047729 -0.663086 0.122925 1441497080 0.740356 -0.050781 -0.663513 0.094910 1441497080 0.740356 -0.050781 -0.663513 0.094910 1441497080 0.740356 -0.050781 -0.663513 0.094910 1441497080 0.740356 -0.050781 -0.663513 0.094910 1441497080 0.740356 -0.050781 -0.663513 0.094910 1441497080 0.740356 -0.050781 -0.663513 0.094910 1441497080 0.739258 -0.059082 -0.663635 0.097839 1441497080 0.739258 -0.059082 -0.663635 0.097839 1441497080 0.739258 -0.059082 -0.663635 0.097839 1441497080 0.739258 -0.059082 -0.663635 0.097839 1441497080 0.739258 -0.059082 -0.663635 0.097839 1441497080 0.739258 -0.059082 -0.663635 0.097839 1441497080 0.739258 -0.059082 -0.663635 0.097839 1441497080 0.734802 -0.071655 -0.663818 0.119507 1441497080 0.734802 -0.071655 -0.663818 0.119507 1441497080 0.734802 -0.071655 -0.663818 0.119507 1441497080 0.734802 -0.071655 -0.663818 0.119507 1441497080 0.734802 -0.071655 -0.663818 0.119507 1441497080 0.734802 -0.071655 -0.663818 0.119507 1441497080 0.720337 -0.087097 -0.664917 0.177246 1441497080 0.720337 -0.087097 -0.664917 0.177246 1441497080 0.720337 -0.087097 -0.664917 0.177246 1441497080 0.720337 -0.087097 -0.664917 0.177246 1441497080 0.720337 -0.087097 -0.664917 0.177246 1441497080 0.720337 -0.087097 -0.664917 0.177246 1441497080 0.692505 -0.120789 -0.662598 0.258545 1441497080 0.692505 -0.120789 -0.662598 0.258545 1441497080 0.692505 -0.120789 -0.662598 0.258545 1441497080 0.692505 -0.120789 -0.662598 0.258545 1441497080 0.692505 -0.120789 -0.662598 0.258545 1441497080 0.692505 -0.120789 -0.662598 0.258545 1441497080 0.647095 -0.167664 -0.651489 0.358765 1441497080 0.647095 -0.167664 -0.651489 0.358765 1441497080 0.647095 -0.167664 -0.651489 0.358765 1441497080 0.647095 -0.167664 -0.651489 0.358765 1441497080 0.647095 -0.167664 -0.651489 0.358765 1441497080 0.590393 -0.226501 -0.627258 0.454651 1441497080 0.590393 -0.226501 -0.627258 0.454651 1441497080 0.590393 -0.226501 -0.627258 0.454651 1441497080 0.590393 -0.226501 -0.627258 0.454651 1441497080 0.590393 -0.226501 -0.627258 0.454651 1441497080 0.590393 -0.226501 -0.627258 0.454651 1441497081 
0.723022 -0.147156 -0.669189 0.087891 1441497091 0.723022 -0.147156 -0.669189 0.087891 1441497091 0.723022 -0.147156 -0.669189 0.087891 1441497091 0.723022 -0.147156 -0.669189 0.087891 1441497091 0.723022 -0.147156 -0.669189 0.087891 1441497091 0.723022 -0.147156 -0.669189 0.087891 1441497091 0.722473 -0.150513 -0.668762 0.090149 1441497091 0.722473 -0.150513 -0.668762 0.090149 1441497091 0.722473 -0.150513 -0.668762 0.090149 1441497091 0.722473 -0.150513 -0.668762 0.090149 1441497091 0.722473 -0.150513 -0.668762 0.090149 1441497091 0.722473 -0.150513 -0.668762 0.090149 1441497091 0.721191 -0.155273 -0.669800 0.084534 1441497091 0.721191 -0.155273 -0.669800 0.084534 1441497091 0.721191 -0.155273 -0.669800 0.084534 1441497091 0.721191 -0.155273 -0.669800 0.084534 1441497091 0.721191 -0.155273 -0.669800 0.084534 1441497091 0.721191 -0.155273 -0.669800 0.084534 1441497091 0.721985 -0.151428 -0.669434 0.087524 1441497091 0.721985 -0.151428 -0.669434 0.087524 1441497091 0.721985 -0.151428 -0.669434 0.087524 1441497091 0.721985 -0.151428 -0.669434 0.087524 1441497091 0.721985 -0.151428 -0.669434 0.087524 1441497091 0.721985 -0.151428 -0.669434 0.087524 1441497091 0.722107 -0.143311 -0.669861 0.096497 1441497091 0.722107 -0.143311 -0.669861 0.096497 1441497091 0.722107 -0.143311 -0.669861 0.096497 1441497091 0.722107 -0.143311 -0.669861 0.096497 1441497091 0.722107 -0.143311 -0.669861 0.096497 1441497091 0.722107 -0.143311 -0.669861 0.096497 1441497091 0.721924 -0.136475 -0.670349 0.103821 1441497091 0.721924 -0.136475 -0.670349 0.103821 1441497091 0.721924 -0.136475 -0.670349 0.103821 1441497091 0.721924 -0.136475 -0.670349 0.103821 1441497091 0.721924 -0.136475 -0.670349 0.103821 1441497091 0.721924 -0.136475 -0.670349 0.103821 1441497091 0.722107 -0.131714 -0.671265 0.103271 1441497091 0.722107 -0.131714 -0.671265 0.103271 1441497091 0.722107 -0.131714 -0.671265 0.103271 1441497091 0.722107 -0.131714 -0.671265 0.103271 1441497091 0.722107 -0.131714 -0.671265 0.103271 1441497091 0.722107 -0.131714 -0.671265 0.103271 1441497091 0.722107 -0.131714 -0.671265 0.103271 1441497092 0.722473 -0.134338 -0.670959 0.098816 1441497092 0.722473 -0.134338 -0.670959 0.098816 1441497092 0.722473 -0.134338 -0.670959 0.098816 1441497092 0.722473 -0.134338 -0.670959 0.098816 1441497092 0.722473 -0.134338 -0.670959 0.098816 1441497092 0.722473 -0.134338 -0.670959 0.098816 1441497092 0.722534 -0.138794 -0.670410 0.096252 1441497092 0.722534 -0.138794 -0.670410 0.096252 1441497092 0.722534 -0.138794 -0.670410 0.096252 1441497092 0.722534 -0.138794 -0.670410 0.096252 1441497092 0.722534 -0.138794 -0.670410 0.096252 1441497092 0.722534 -0.138794 -0.670410 0.096252 1441497092 0.722534 -0.138794 -0.670410 0.096252 1441497092 0.721924 -0.148987 -0.669983 0.087891 1441497092 0.721924 -0.148987 -0.669983 0.087891 1441497092 0.721924 -0.148987 -0.669983 0.087891 1441497092 0.721924 -0.148987 -0.669983 0.087891 1441497092 0.721924 -0.148987 -0.669983 0.087891 1441497092 0.721924 -0.148987 -0.669983 0.087891 1441497092 0.721985 -0.156738 -0.669128 0.080078 1441497092 0.721985 -0.156738 -0.669128 0.080078 1441497092 0.721985 -0.156738 -0.669128 0.080078 1441497092 0.721985 -0.156738 -0.669128 0.080078 1441497092 0.721985 -0.156738 -0.669128 0.080078 1441497092 0.721985 -0.156738 -0.669128 0.080078 1441497092 0.722046 -0.157654 -0.669128 0.078003 1441497092 0.722046 -0.157654 -0.669128 0.078003 1441497092 0.722046 -0.157654 -0.669128 0.078003 1441497092 0.722046 -0.157654 -0.669128 0.078003 1441497092 0.722046 -0.157654 -0.669128 0.078003 1441497092 0.722046 -0.157654 -0.669128 0.078003 1441497092 0.721436 -0.153870 -0.670166 0.082397 1441497092 0.721436 -0.153870 -0.670166 0.082397 1441497092 0.721436 -0.153870 -0.670166 0.082397 1441497092 0.721436 -0.153870 -0.670166 0.082397 1441497092 0.721436 -0.153870 -0.670166 0.082397 1441497092 0.721436 -0.153870 -0.670166 0.082397 1441497092 0.721436 -0.153870 -0.670166 0.082397 1441497092 0.721924 -0.143799 -0.670654 0.091492 1441497092 0.721924 -0.143799 -0.670654 0.091492 1441497092 0.721924 -0.143799 -0.670654 0.091492 1441497092 0.721924 -0.143799 -0.670654 0.091492 1441497092 0.721924 -0.143799 -0.670654 0.091492 1441497092 0.722229 -0.137207 -0.670837 0.097534 1441497092 0.722229 -0.137207 -0.670837 0.097534 1441497092 0.722229 -0.137207 -0.670837 0.097534 1441497092 0.722229 -0.137207 -0.670837 0.097534 1441497092 0.722229 -0.137207 -0.670837 0.097534 1441497092 0.722229 -0.137207 -0.670837 0.097534 1441497092 0.722229 -0.137207 -0.670837 0.097534 1441497092 0.722046 -0.135437 -0.671631 0.095947 1441497092 0.722046 -0.135437 -0.671631 0.095947 1441497092 0.722046 -0.135437 -0.671631 0.095947 1441497092 0.722046 -0.135437 -0.671631 0.095947 1441497092 0.722046 -0.135437 -0.671631 0.095947 1441497092 0.722046 -0.135437 -0.671631 0.095947 1441497092 0.721313 -0.135437 -0.672852 0.092834 1441497092 0.721313 -0.135437 -0.672852 0.092834 1441497092 0.721313 -0.135437 -0.672852 0.092834 1441497092 0.721313 -0.135437 -0.672852 0.092834 1441497092 0.721313 -0.135437 -0.672852 0.092834 1441497092 0.721313 -0.135437 -0.672852 0.092834 1441497092 0.720459 -0.136475 -0.674194 0.088623 1441497092 0.720459 -0.136475 -0.674194 0.088623 1441497092 0.720459 -0.136475 -0.674194 0.088623 1441497092 0.720459 -0.136475 -0.674194 0.088623 1441497092 0.720459 -0.136475 -0.674194 0.088623 1441497092 0.720459 -0.136475 -0.674194 0.088623 1441497092 0.720398 -0.136597 -0.674622 0.085144 1441497092 0.720398 -0.136597 -0.674622 0.085144 1441497092 0.720398 -0.136597 -0.674622 0.085144 1441497092 0.720398 -0.136597 -0.674622 0.085144 1441497092 0.720398 -0.136597 -0.674622 0.085144 1441497092 0.720398 -0.136597 -0.674622 0.085144 1441497092 0.721008 -0.132141 -0.674438 0.088440 1441497092 0.721008 -0.132141 -0.674438 0.088440 1441497092 0.721008 -0.132141 -0.674438 0.088440 1441497092 0.721008 -0.132141 -0.674438 0.088440 1441497092 0.721008 -0.132141 -0.674438 0.088440 1441497092 0.721008 -0.132141 -0.674438 0.088440 1441497092 0.721008 -0.132141 -0.674438 0.088440 1441497092 0.720825 -0.131775 -0.673706 0.096008 1441497092 0.720825 -0.131775 -0.673706 0.096008 1441497092 0.720825 -0.131775 -0.673706 0.096008 1441497092 0.720825 -0.131775 -0.673706 0.096008 1441497092 0.720825 -0.131775 -0.673706 0.096008 1441497092 0.720520 -0.130127 -0.673401 0.102173 1441497092 0.720520 -0.130127 -0.673401 0.102173 1441497092 0.720520 -0.130127 -0.673401 0.102173 1441497092 0.720520 -0.130127 -0.673401 0.102173 1441497092 0.720520 -0.130127 -0.673401 0.102173 1441497092 0.720520 -0.130127 -0.673401 0.102173 1441497092 0.721985 -0.125977 -0.672791 0.101013 1441497092 0.721985 -0.125977 -0.672791 0.101013 1441497092 0.721985 -0.125977 -0.672791 0.101013 1441497092 0.721985 -0.125977 -0.672791 0.101013 1441497092 0.721985 -0.125977 -0.672791 0.101013 1441497092 0.721985 -0.125977 -0.672791 0.101013 1441497092 0.722595 -0.127502 -0.672546 0.096252 1441497092 0.722595 -0.127502 -0.672546 0.096252 1441497092 0.722595 -0.127502 -0.672546 0.096252 1441497092 0.722595 -0.127502 -0.672546 0.096252 1441497092 0.722595 -0.127502 -0.672546 0.096252 1441497092 0.722595 -0.127502 -0.672546 0.096252 1441497092 0.722656 -0.127991 -0.672546 0.095154 1441497092 0.722656 -0.127991 -0.672546 0.095154 1441497092 0.722656 -0.127991 -0.672546 0.095154 1441497092 0.722656 -0.127991 -0.672546 0.095154 1441497092 0.722656 -0.127991 -0.672546 0.095154 1441497092 0.722656 -0.127991 -0.672546 0.095154 1441497092 0.723206 -0.127197 -0.671875 0.096497 1441497093 0.723206 -0.127197 -0.671875 0.096497 1441497093 0.723206 -0.127197 -0.671875 0.096497 1441497093 0.723206 -0.127197 -0.671875 0.096497 1441497093 0.723206 -0.127197 -0.671875 0.096497 1441497093 0.723206 -0.127197 -0.671875 0.096497 1441497093 0.723755 -0.127258 -0.671082 0.098206 1441497093 0.723755 -0.127258 -0.671082 0.098206 1441497093 0.723755 -0.127258 -0.671082 0.098206 1441497093 0.723755 -0.127258 -0.671082 0.098206 1441497093 0.723755 -0.127258 -0.671082 0.098206 1441497093 0.723755 -0.127258 -0.671082 0.098206 1441497093 0.723328 -0.128540 -0.671265 0.098328 1441497093 0.723328 -0.128540 -0.671265 0.098328 1441497093 0.723328 -0.128540 -0.671265 0.098328 1441497093 0.723328 -0.128540 -0.671265 0.098328 1441497093 0.723328 -0.128540 -0.671265 0.098328 1441497093 0.723328 -0.128540 -0.671265 0.098328 1441497093 0.722778 -0.129822 -0.672058 0.094971 1441497093 0.722778 -0.129822 -0.672058 0.094971 1441497093 0.722778 -0.129822 -0.672058 0.094971 1441497093 0.722778 -0.129822 -0.672058 0.094971 1441497093 0.722778 -0.129822 -0.672058 0.094971 1441497093 0.722778 -0.129822 -0.672058 0.094971 1441497093 0.722534 -0.130249 -0.672363 0.094604 1441497093 0.722534 -0.130249 -0.672363 0.094604 1441497093 0.722534 -0.130249 -0.672363 0.094604 1441497093 0.722534 -0.130249 -0.672363 0.094604 1441497093 0.722534 -0.130249 -0.672363 0.094604 1441497093 0.722534 -0.130249 -0.672363 0.094604 1441497093 0.722107 -0.128601 -0.672852 0.096436 1441497093 0.722107 -0.128601 -0.672852 0.096436 1441497093 0.722107 -0.128601 -0.672852 0.096436 1441497093 0.722107 -0.128601 -0.672852 0.096436 1441497093 0.722107 -0.128601 -0.672852 0.096436 1441497093 0.722107 -0.128601 -0.672852 0.096436 1441497093 0.722107 -0.128601 -0.672852 0.096436 1441497093 0.722046 -0.126343 -0.673157 0.097778 1441497093 0.722046 -0.126343 -0.673157 0.097778 1441497093 0.722046 -0.126343 -0.673157 0.097778 1441497093 0.722046 -0.126343 -0.673157 0.097778 1441497093 0.721619 -0.124817 -0.674133 0.096497 1441497093 0.721619 -0.124817 -0.674133 0.096497 1441497093 0.721619 -0.124817 -0.674133 0.096497 1441497093 0.721619 -0.124817 -0.674133 0.096497 1441497093 0.721619 -0.124817 -0.674133 0.096497 1441497093 0.721619 -0.124817 -0.674133 0.096497 1441497093 0.720886 -0.123169 -0.675354 0.095154 1441497093 0.720886 -0.123169 -0.675354 0.095154 1441497093 0.720886 -0.123169 -0.675354 0.095154 1441497093 0.720886 -0.123169 -0.675354 0.095154 1441497093 0.720703 -0.119385 -0.676208 0.095215 1441497093 0.720703 -0.119385 -0.676208 0.095215 1441497093 0.720703 -0.119385 -0.676208 0.095215 1441497093 0.720703 -0.119385 -0.676208 0.095215 1441497093 0.720703 -0.119385 -0.676208 0.095215 1441497093 0.720703 -0.119385 -0.676208 0.095215 1441497093 0.720581 -0.118286 -0.676575 0.095154 1441497093 0.720581 -0.118286 -0.676575 0.095154 1441497093 0.720581 -0.118286 -0.676575 0.095154 1441497093 0.720581 -0.118286 -0.676575 0.095154 1441497093 0.719666 -0.118530 -0.677429 0.095398 1441497093 0.719666 -0.118530 -0.677429 0.095398 1441497093 0.719666 -0.118530 -0.677429 0.095398 1441497093 0.719666 -0.118530 -0.677429 0.095398 1441497093 0.719666 -0.118530 -0.677429 0.095398 1441497093 0.719666 -0.118530 -0.677429 0.095398 1441497093 0.718872 -0.119995 -0.678101 0.094666 1441497093 0.718872 -0.119995 -0.678101 0.094666 1441497093 0.718872 -0.119995 -0.678101 0.094666 1441497093 0.718872 -0.119995 -0.678101 0.094666 1441497093 0.718872 -0.119995 -0.678101 0.094666 1441497093 0.718872 -0.119995 -0.678101 0.094666 1441497093 0.718872 -0.117615 -0.677856 0.099304 1441497093 0.718872 -0.117615 -0.677856 0.099304 1441497093 0.718872 -0.117615 -0.677856 0.099304 1441497093 0.718872 -0.117615 -0.677856 0.099304 1441497093 0.718872 -0.117615 -0.677856 0.099304 1441497093 0.718872 -0.117615 -0.677856 0.099304 1441497093 0.718689 -0.116211 -0.677551 0.104431 1441497093 0.718689 -0.116211 -0.677551 0.104431 1441497093 0.718689 -0.116211 -0.677551 0.104431 1441497093 0.718689 -0.116211 -0.677551 0.104431 1441497093 0.718689 -0.116211 -0.677551 0.104431 1441497093 0.718689 -0.116211 -0.677551 0.104431 1441497093 0.719421 -0.115173 -0.676575 0.106750 1441497093 0.719421 -0.115173 -0.676575 0.106750 1441497093 0.719421 -0.115173 -0.676575 0.106750 1441497093 0.719421 -0.115173 -0.676575 0.106750 1441497093 0.719421 -0.115173 -0.676575 0.106750 1441497093 0.719421 -0.115173 -0.676575 0.106750 1441497093 0.720886 -0.116394 -0.675171 0.104370 1441497093 0.720886 -0.116394 -0.675171 0.104370 1441497093 0.720886 -0.116394 -0.675171 0.104370 1441497093 0.720886 -0.116394 -0.675171 0.104370 1441497093 0.720886 -0.116394 -0.675171 0.104370 1441497093 0.720886 -0.116394 -0.675171 0.104370 1441497093 0.721680 -0.122375 -0.674316 0.097412 1441497093 0.721680 -0.122375 -0.674316 0.097412 1441497093 0.721680 -0.122375 -0.674316 0.097412 1441497093 0.721680 -0.122375 -0.674316 0.097412 1441497093 0.721680 -0.122375 -0.674316 0.097412 1441497093 0.722107 -0.129272 -0.673340 0.092163 1441497094 0.722107 -0.129272 -0.673340 0.092163 1441497094 0.722107 -0.129272 -0.673340 0.092163 1441497094 0.722107 -0.129272 -0.673340 0.092163 1441497094 0.722107 -0.129272 -0.673340 0.092163 1441497094 0.722107 -0.129272 -0.673340 0.092163 1441497094 0.722107 -0.129272 -0.673340 0.092163 1441497094 0.722412 -0.132263 -0.672607 0.090698 1441497094 0.722412 -0.132263 -0.672607 0.090698 1441497094 0.722412 -0.132263 -0.672607 0.090698 1441497094 0.722412 -0.132263 -0.672607 0.090698 1441497094 0.722412 -0.132263 -0.672607 0.090698 1441497094 0.722412 -0.132263 -0.672607 0.090698 1441497094 0.722839 -0.131287 -0.672180 0.091980 1441497094 0.722839 -0.131287 -0.672180 0.091980 1441497094 0.722839 -0.131287 -0.672180 0.091980 1441497094 0.722839 -0.131287 -0.672180 0.091980 1441497094 0.722839 -0.131287 -0.672180 0.091980 1441497094 0.722839 -0.131287 -0.672180 0.091980 1441497094 0.722778 -0.129150 -0.672424 0.093506 1441497094 0.722778 -0.129150 -0.672424 0.093506 1441497094 0.722778 -0.129150 -0.672424 0.093506 1441497094 0.722778 -0.129150 -0.672424 0.093506 1441497094 0.722778 -0.129150 -0.672424 0.093506 1441497094 0.722778 -0.129150 -0.672424 0.093506 1441497094 0.722778 -0.129150 -0.672424 0.093506 1441497094 0.722473 -0.126770 -0.673096 0.094727 1441497094 0.722473 -0.126770 -0.673096 0.094727 1441497094 0.722473 -0.126770 -0.673096 0.094727 1441497094 0.722473 -0.126770 -0.673096 0.094727 1441497094 0.722473 -0.126770 -0.673096 0.094727 1441497094 0.721924 -0.124268 -0.673950 0.096008 1441497094 0.721924 -0.124268 -0.673950 0.096008 1441497094 0.721924 -0.124268 -0.673950 0.096008 1441497094 0.721924 -0.124268 -0.673950 0.096008 1441497094 0.721924 -0.124268 -0.673950 0.096008 1441497094 0.721924 -0.124268 -0.673950 0.096008 1441497094 0.721375 -0.122437 -0.674744 0.096802 1441497094 0.721375 -0.122437 -0.674744 0.096802 1441497094 0.721375 -0.122437 -0.674744 0.096802 1441497094 0.721375 -0.122437 -0.674744 0.096802 1441497094 0.721375 -0.122437 -0.674744 0.096802 1441497094 0.721375 -0.122437 -0.674744 0.096802 1441497094 0.721191 -0.120300 -0.675110 0.097778 1441497094 0.721191 -0.120300 -0.675110 0.097778 1441497094 0.721191 -0.120300 -0.675110 0.097778 1441497094 0.721191 -0.120300 -0.675110 0.097778 1441497094 0.721191 -0.120300 -0.675110 0.097778 1441497094 0.721191 -0.120300 -0.675110 0.097778 1441497094 0.721191 -0.120300 -0.675110 0.097778 1441497094 0.721497 -0.118164 -0.675232 0.098022 1441497094 0.721497 -0.118164 -0.675232 0.098022 1441497094 0.721497 -0.118164 -0.675232 0.098022 1441497094 0.721497 -0.118164 -0.675232 0.098022 1441497094 0.721985 -0.117920 -0.674866 0.096802 1441497094 0.721985 -0.117920 -0.674866 0.096802 1441497094 0.721985 -0.117920 -0.674866 0.096802 1441497094 0.721985 -0.117920 -0.674866 0.096802 1441497094 0.721985 -0.117920 -0.674866 0.096802 1441497094 0.721375 -0.119324 -0.675720 0.093872 1441497094 0.721375 -0.119324 -0.675720 0.093872 1441497094 0.721375 -0.119324 -0.675720 0.093872 1441497094 0.721375 -0.119324 -0.675720 0.093872 1441497094 0.721375 -0.119324 -0.675720 0.093872 1441497094 0.721375 -0.119324 -0.675720 0.093872 1441497094 0.721985 -0.119568 -0.675171 0.092651 1441497094 0.721985 -0.119568 -0.675171 0.092651 1441497094 0.721985 -0.119568 -0.675171 0.092651 1441497094 0.721985 -0.119568 -0.675171 0.092651 1441497094 0.721985 -0.119568 -0.675171 0.092651 1441497094 0.721985 -0.119568 -0.675171 0.092651 1441497094 0.721985 -0.119568 -0.675171 0.092651 1441497094 0.722473 -0.118347 -0.674500 0.095459 1441497094 0.722473 -0.118347 -0.674500 0.095459 1441497094 0.722473 -0.118347 -0.674500 0.095459 1441497094 0.722473 -0.118347 -0.674500 0.095459 1441497094 0.721497 -0.120422 -0.675232 0.094482 1441497094 0.721497 -0.120422 -0.675232 0.094482 1441497094 0.721497 -0.120422 -0.675232 0.094482 1441497094 0.721497 -0.120422 -0.675232 0.094482 1441497094 0.721497 -0.120422 -0.675232 0.094482 1441497094 0.721497 -0.120422 -0.675232 0.094482 1441497094 0.720642 -0.123169 -0.675842 0.093201 1441497094 0.720642 -0.123169 -0.675842 0.093201 1441497094 0.720642 -0.123169 -0.675842 0.093201 1441497094 0.720642 -0.123169 -0.675842 0.093201 1441497094 0.720642 -0.123169 -0.675842 0.093201 1441497094 0.720642 -0.123169 -0.675842 0.093201 1441497094 0.720642 -0.123169 -0.675842 0.093201 1441497094 0.720459 -0.122192 -0.675598 0.097656 1441497094 0.720459 -0.122192 -0.675598 0.097656 1441497094 0.720459 -0.122192 -0.675598 0.097656 1441497094 0.720459 -0.122192 -0.675598 0.097656 1441497094 0.720459 -0.122192 -0.675598 0.097656 1441497094 0.720459 -0.122192 -0.675598 0.097656 1441497094 0.720276 -0.120178 -0.675354 0.102905 1441497094 0.720276 -0.120178 -0.675354 0.102905 1441497094 0.720276 -0.120178 -0.675354 0.102905 1441497094 0.720276 -0.120178 -0.675354 0.102905 1441497094 0.720276 -0.120178 -0.675354 0.102905 1441497094 0.720276 -0.120178 -0.675354 0.102905 1441497094 0.720459 -0.117920 -0.674927 0.107300 1441497094 0.720459 -0.117920 -0.674927 0.107300 1441497094 0.720459 -0.117920 -0.674927 0.107300 1441497094 0.720459 -0.117920 -0.674927 0.107300 1441497094 0.720459 -0.117920 -0.674927 0.107300 1441497094 0.720459 -0.117920 -0.674927 0.107300 1441497094 0.721436 -0.115417 -0.673706 0.111023 1441497094 0.721436 -0.115417 -0.673706 0.111023 1441497095 0.721436 -0.115417 -0.673706 0.111023 1441497095 0.721436 -0.115417 -0.673706 0.111023 1441497095 0.721436 -0.115417 -0.673706 0.111023 1441497095 0.722595 -0.115173 -0.672852 0.108826 1441497095 0.722595 -0.115173 -0.672852 0.108826 1441497095 0.722595 -0.115173 -0.672852 0.108826 1441497095 0.722595 -0.115173 -0.672852 0.108826 1441497095 0.722595 -0.115173 -0.672852 0.108826 1441497095 0.722473 -0.122253 -0.672913 0.101135 1441497095 0.722473 -0.122253 -0.672913 0.101135 1441497095 0.722473 -0.122253 -0.672913 0.101135 1441497095 0.722473 -0.122253 -0.672913 0.101135 1441497095 0.722473 -0.122253 -0.672913 0.101135 1441497095 0.722473 -0.122253 -0.672913 0.101135 1441497095 0.722473 -0.122253 -0.672913 0.101135 1441497095 0.722229 -0.127441 -0.672791 0.097290 1441497095 0.722229 -0.127441 -0.672791 0.097290 1441497095 0.722229 -0.127441 -0.672791 0.097290 1441497095 0.722229 -0.127441 -0.672791 0.097290 1441497095 0.722229 -0.127441 -0.672791 0.097290 1441497095 0.722229 -0.127441 -0.672791 0.097290 1441497095 0.722656 -0.128418 -0.671997 0.098267 1441497095 0.722656 -0.128418 -0.671997 0.098267 1441497095 0.722656 -0.128418 -0.671997 0.098267 1441497095 0.722656 -0.128418 -0.671997 0.098267 1441497095 0.722656 -0.128418 -0.671997 0.098267 1441497095 0.722412 -0.129517 -0.672241 0.097046 1441497095 0.722412 -0.129517 -0.672241 0.097046 1441497095 0.722412 -0.129517 -0.672241 0.097046 1441497095 0.722412 -0.129517 -0.672241 0.097046 1441497095 0.722412 -0.129517 -0.672241 0.097046 1441497095 0.722412 -0.129517 -0.672241 0.097046 1441497095 0.722412 -0.129517 -0.672241 0.097046 1441497095 0.722107 -0.130676 -0.672424 0.096436 1441497095 0.722107 -0.130676 -0.672424 0.096436 1441497095 0.722107 -0.130676 -0.672424 0.096436 1441497095 0.722107 -0.130676 -0.672424 0.096436 1441497095 0.722107 -0.130676 -0.672424 0.096436 1441497095 0.722107 -0.127991 -0.672424 0.100098 1441497095 0.722107 -0.127991 -0.672424 0.100098 1441497095 0.722107 -0.127991 -0.672424 0.100098 1441497095 0.722107 -0.127991 -0.672424 0.100098 1441497095 0.721985 -0.124329 -0.672852 0.102722 1441497095 0.721985 -0.124329 -0.672852 0.102722 1441497095 0.721985 -0.124329 -0.672852 0.102722 1441497095 0.721985 -0.124329 -0.672852 0.102722 1441497095 0.721985 -0.124329 -0.672852 0.102722 1441497095 0.721985 -0.124329 -0.672852 0.102722 1441497095 0.721863 -0.124084 -0.673157 0.101624 1441497095 0.721863 -0.124084 -0.673157 0.101624 1441497095 0.721863 -0.124084 -0.673157 0.101624 1441497095 0.721863 -0.124084 -0.673157 0.101624 1441497095 0.721863 -0.124084 -0.673157 0.101624 1441497095 0.721863 -0.124084 -0.673157 0.101624 1441497095 0.721680 -0.123596 -0.673584 0.100952 1441497095 0.721680 -0.123596 -0.673584 0.100952 1441497095 0.721680 -0.123596 -0.673584 0.100952 1441497095 0.721680 -0.123596 -0.673584 0.100952 1441497095 0.721680 -0.123596 -0.673584 0.100952 1441497095 0.721680 -0.123596 -0.673584 0.100952 1441497095 0.722046 -0.119568 -0.673523 0.103760 1441497095 0.722046 -0.119568 -0.673523 0.103760 1441497095 0.722046 -0.119568 -0.673523 0.103760 1441497095 0.722046 -0.119568 -0.673523 0.103760 1441497095 0.722046 -0.119568 -0.673523 0.103760 1441497095 0.722046 -0.119568 -0.673523 0.103760 1441497095 0.722046 -0.119568 -0.673523 0.103760 1441497095 0.721680 -0.115234 -0.674377 0.105225 1441497095 0.721680 -0.115234 -0.674377 0.105225 1441497095 0.721680 -0.115234 -0.674377 0.105225 1441497095 0.721680 -0.115234 -0.674377 0.105225 1441497095 0.721680 -0.115234 -0.674377 0.105225 1441497095 0.721680 -0.115234 -0.674377 0.105225 1441497095 0.720886 -0.116089 -0.675659 0.101685 1441497095 0.720886 -0.116089 -0.675659 0.101685 1441497095 0.720581 -0.119202 -0.676086 0.096924 1441497095 0.720581 -0.119202 -0.676086 0.096924 1441497095 0.720581 -0.119202 -0.676086 0.096924 1441497095 0.720581 -0.119202 -0.676086 0.096924 1441497095 0.720581 -0.119202 -0.676086 0.096924 1441497095 0.720093 -0.121643 -0.676331 0.096130 1441497095 0.720093 -0.121643 -0.676331 0.096130 1441497095 0.720093 -0.121643 -0.676331 0.096130 1441497095 0.720093 -0.121643 -0.676331 0.096130 1441497095 0.720093 -0.121643 -0.676331 0.096130 1441497095 0.720093 -0.121643 -0.676331 0.096130 1441497095 0.720093 -0.121643 -0.676331 0.096130 1441497095 0.719788 -0.118958 -0.676331 0.101379 1441497095 0.719788 -0.118958 -0.676331 0.101379 1441497095 0.719788 -0.118958 -0.676331 0.101379 1441497095 0.719788 -0.118958 -0.676331 0.101379 1441497095 0.719788 -0.118958 -0.676331 0.101379 1441497095 0.719788 -0.118958 -0.676331 0.101379 1441497095 0.720337 -0.114075 -0.675903 0.105957 1441497095 0.720337 -0.114075 -0.675903 0.105957 1441497095 0.720337 -0.114075 -0.675903 0.105957 1441497095 0.720337 -0.114075 -0.675903 0.105957 1441497095 0.720337 -0.114075 -0.675903 0.105957 1441497095 0.720337 -0.114075 -0.675903 0.105957 1441497095 0.721863 -0.111694 -0.674438 0.107605 1441497095 0.721863 -0.111694 -0.674438 0.107605 1441497095 0.721863 -0.111694 -0.674438 0.107605 1441497095 0.721863 -0.111694 -0.674438 0.107605 1441497096 0.721863 -0.111694 -0.674438 0.107605 1441497096 0.722778 -0.114746 -0.673096 0.106506 1441497096 0.722778 -0.114746 -0.673096 0.106506 1441497096 0.722778 -0.114746 -0.673096 0.106506 1441497096 0.722778 -0.114746 -0.673096 0.106506 1441497096 0.722778 -0.114746 -0.673096 0.106506 1441497096 0.722778 -0.114746 -0.673096 0.106506 1441497096 0.722778 -0.114746 -0.673096 0.106506 1441497096 0.722717 -0.120728 -0.673279 0.099304 1441497096 0.722717 -0.120728 -0.673279 0.099304 1441497096 0.722717 -0.120728 -0.673279 0.099304 1441497096 0.722717 -0.120728 -0.673279 0.099304 1441497096 0.723022 -0.126526 -0.672546 0.094360 1441497096 0.723022 -0.126526 -0.672546 0.094360 1441497096 0.723022 -0.126526 -0.672546 0.094360 1441497096 0.723022 -0.126526 -0.672546 0.094360 1441497096 0.723022 -0.126526 -0.672546 0.094360 1441497096 0.723022 -0.126526 -0.672546 0.094360 1441497096 0.723816 -0.127380 -0.671326 0.095703 1441497096 0.723816 -0.127380 -0.671326 0.095703 1441497096 0.723816 -0.127380 -0.671326 0.095703 1441497096 0.723816 -0.127380 -0.671326 0.095703 1441497096 0.723816 -0.127380 -0.671326 0.095703 1441497096 0.723816 -0.127380 -0.671326 0.095703 1441497096 0.723145 -0.130005 -0.671692 0.094910 1441497096 0.723145 -0.130005 -0.671692 0.094910 1441497096 0.723145 -0.130005 -0.671692 0.094910 1441497096 0.723145 -0.130005 -0.671692 0.094910 1441497096 0.723145 -0.130005 -0.671692 0.094910 1441497096 0.723145 -0.130005 -0.671692 0.094910 1441497096 0.722351 -0.133179 -0.672241 0.092651 1441497096 0.722351 -0.133179 -0.672241 0.092651 1441497096 0.722351 -0.133179 -0.672241 0.092651 1441497096 0.722351 -0.133179 -0.672241 0.092651 1441497096 0.722351 -0.133179 -0.672241 0.092651 1441497096 0.722351 -0.133179 -0.672241 0.092651 1441497096 0.722534 -0.131165 -0.671997 0.095703 1441497096 0.722534 -0.131165 -0.671997 0.095703 1441497096 0.722534 -0.131165 -0.671997 0.095703 1441497096 0.722534 -0.131165 -0.671997 0.095703 1441497096 0.722534 -0.131165 -0.671997 0.095703 1441497096 0.722534 -0.131165 -0.671997 0.095703 1441497096 0.722534 -0.131165 -0.671997 0.095703 1441497096 0.722412 -0.124146 -0.672668 0.101074 1441497096 0.722412 -0.124146 -0.672668 0.101074 1441497096 0.722412 -0.124146 -0.672668 0.101074 1441497096 0.722412 -0.124146 -0.672668 0.101074 1441497096 0.722412 -0.124146 -0.672668 0.101074 1441497096 0.722412 -0.124146 -0.672668 0.101074 1441497096 0.722412 -0.124146 -0.672668 0.101074 1441497096 0.721680 -0.118042 -0.674011 0.104675 1441497096 0.721680 -0.118042 -0.674011 0.104675 1441497096 0.721680 -0.118042 -0.674011 0.104675 1441497096 0.721680 -0.118042 -0.674011 0.104675 1441497096 0.721680 -0.118042 -0.674011 0.104675 1441497096 0.721680 -0.118042 -0.674011 0.104675 1441497096 0.721130 -0.112000 -0.674988 0.108704 1441497096 0.721130 -0.112000 -0.674988 0.108704 1441497096 0.721130 -0.112000 -0.674988 0.108704 1441497096 0.721130 -0.112000 -0.674988 0.108704 1441497096 0.721130 -0.112000 -0.674988 0.108704 1441497096 0.721130 -0.112000 -0.674988 0.108704 1441497096 0.720337 -0.107422 -0.675903 0.112854 1441497096 0.720337 -0.107422 -0.675903 0.112854 1441497096 0.720337 -0.107422 -0.675903 0.112854 1441497096 0.720337 -0.107422 -0.675903 0.112854 1441497096 0.720337 -0.107422 -0.675903 0.112854 1441497096 0.720337 -0.107422 -0.675903 0.112854 1441497096 0.719360 -0.106750 -0.677246 0.111450 1441497096 0.719360 -0.106750 -0.677246 0.111450 1441497096 0.719360 -0.106750 -0.677246 0.111450 1441497096 0.719360 -0.106750 -0.677246 0.111450 1441497096 0.719360 -0.106750 -0.677246 0.111450 1441497096 0.719360 -0.106750 -0.677246 0.111450 1441497096 0.719360 -0.106750 -0.677246 0.111450 1441497096 0.718628 -0.109863 -0.678162 0.107666 1441497096 0.718628 -0.109863 -0.678162 0.107666 1441497096 0.718628 -0.109863 -0.678162 0.107666 1441497096 0.718628 -0.109863 -0.678162 0.107666 1441497096 0.718628 -0.109863 -0.678162 0.107666 1441497096 0.718628 -0.109863 -0.678162 0.107666 1441497096 0.718445 -0.110535 -0.678345 0.106995 1441497096 0.718445 -0.110535 -0.678345 0.106995 1441497096 0.718445 -0.110535 -0.678345 0.106995 1441497096 0.718445 -0.110535 -0.678345 0.106995 1441497096 0.718445 -0.110535 -0.678345 0.106995 1441497096 0.718445 -0.110535 -0.678345 0.106995 1441497096 0.718445 -0.110535 -0.678345 0.106995 1441497096 0.718567 -0.108032 -0.678284 0.109070 1441497096 0.718567 -0.108032 -0.678284 0.109070 1441497096 0.718567 -0.108032 -0.678284 0.109070 1441497096 0.718567 -0.108032 -0.678284 0.109070 1441497096 0.718567 -0.108032 -0.678284 0.109070 1441497096 0.718933 -0.104980 -0.678040 0.111145 1441497096 0.718933 -0.104980 -0.678040 0.111145 1441497096 0.718933 -0.104980 -0.678040 0.111145 1441497096 0.718933 -0.104980 -0.678040 0.111145 1441497096 0.718933 -0.104980 -0.678040 0.111145 1441497096 0.718933 -0.104980 -0.678040 0.111145 1441497096 0.719177 -0.106323 -0.678040 0.108276 1441497096 0.719177 -0.106323 -0.678040 0.108276 1441497096 0.719177 -0.106323 -0.678040 0.108276 1441497096 0.719177 -0.106323 -0.678040 0.108276 1441497096 0.719177 -0.106323 -0.678040 0.108276 1441497096 0.719177 -0.106323 -0.678040 0.108276 1441497096 0.718994 -0.112915 -0.678101 0.102661 1441497096 0.718994 -0.112915 -0.678101 0.102661 1441497096 0.718994 -0.112915 -0.678101 0.102661 1441497096 0.718994 -0.112915 -0.678101 0.102661 1441497096 0.718994 -0.112915 -0.678101 0.102661 1441497096 0.718994 -0.112915 -0.678101 0.102661 1441497097 0.718994 -0.112915 -0.678101 0.102661 1441497097 0.717957 -0.117188 -0.678833 0.099976 1441497097 0.717957 -0.117188 -0.678833 0.099976 1441497097 0.717957 -0.117188 -0.678833 0.099976 1441497097 0.717957 -0.117188 -0.678833 0.099976 1441497097 0.717957 -0.117188 -0.678833 0.099976 1441497097 0.717957 -0.117188 -0.678833 0.099976 1441497097 0.717957 -0.117188 -0.678833 0.099976 1441497097 0.716553 -0.115906 -0.680237 0.101624 1441497097 0.716553 -0.115906 -0.680237 0.101624 1441497097 0.716553 -0.115906 -0.680237 0.101624 1441497097 0.716553 -0.115906 -0.680237 0.101624 1441497097 0.716553 -0.115906 -0.680237 0.101624 1441497097 0.716553 -0.115906 -0.680237 0.101624 1441497097 0.715515 -0.109924 -0.681519 0.107178 1441497097 0.715515 -0.109924 -0.681519 0.107178 1441497097 0.715515 -0.109924 -0.681519 0.107178 1441497097 0.715515 -0.109924 -0.681519 0.107178 1441497097 0.715515 -0.109924 -0.681519 0.107178 1441497097 0.714661 -0.100830 -0.681946 0.118286 1441497097 0.714661 -0.100830 -0.681946 0.118286 1441497097 0.714661 -0.100830 -0.681946 0.118286 1441497097 0.714661 -0.100830 -0.681946 0.118286 1441497097 0.714661 -0.100830 -0.681946 0.118286 1441497097 0.714661 -0.100830 -0.681946 0.118286 1441497097 0.714539 -0.095459 -0.681335 0.126770 1441497097 0.714539 -0.095459 -0.681335 0.126770 1441497097 0.714539 -0.095459 -0.681335 0.126770 1441497097 0.714539 -0.095459 -0.681335 0.126770 1441497097 0.714539 -0.095459 -0.681335 0.126770 1441497097 0.715027 -0.097778 -0.679688 0.131042 1441497097 0.715027 -0.097778 -0.679688 0.131042 1441497097 0.715027 -0.097778 -0.679688 0.131042 1441497097 0.715027 -0.097778 -0.679688 0.131042 1441497097 0.715027 -0.097778 -0.679688 0.131042 1441497097 0.716370 -0.098755 -0.677734 0.133179 1441497097 0.716370 -0.098755 -0.677734 0.133179 1441497097 
0.244934 -0.404175 -0.598083 0.647278 1441497099 0.244934 -0.404175 -0.598083 0.647278 1441497099 0.244934 -0.404175 -0.598083 0.647278 1441497099 0.244934 -0.404175 -0.598083 0.647278 1441497099 0.113831 -0.430725 -0.545471 0.709961 1441497099 0.113831 -0.430725 -0.545471 0.709961 1441497099 0.113831 -0.430725 -0.545471 0.709961 1441497099 0.113831 -0.430725 -0.545471 0.709961 1441497099 0.113831 -0.430725 -0.545471 0.709961 1441497099 0.113831 -0.430725 -0.545471 0.709961 1441497099 0.010010 -0.440613 -0.495117 0.748779 1441497099 0.010010 -0.440613 -0.495117 0.748779 1441497099 0.010010 -0.440613 -0.495117 0.748779 1441497099 0.010010 -0.440613 -0.495117 0.748779 1441497099 0.010010 -0.440613 -0.495117 0.748779 1441497099 -0.049927 -0.431763 -0.467712 0.769653 1441497099 -0.049927 -0.431763 -0.467712 0.769653 1441497099 -0.049927 -0.431763 -0.467712 0.769653 1441497099 -0.049927 -0.431763 -0.467712 0.769653 1441497099 -0.049927 -0.431763 -0.467712 0.769653 1441497099 -0.049927 -0.431763 -0.467712 0.769653 1441497099 -0.049927 -0.431763 -0.467712 0.769653 1441497099 -0.048340 -0.422852 -0.460571 0.778931 1441497100 -0.048340 -0.422852 -0.460571 0.778931 1441497100 -0.048340 -0.422852 -0.460571 0.778931 1441497100 -0.048340 -0.422852 -0.460571 0.778931 1441497100 -0.048340 -0.422852 -0.460571 0.778931 1441497100 -0.048340 -0.422852 -0.460571 0.778931 1441497100 0.011536 -0.419678 -0.484375 0.767517 1441497100 0.011536 -0.419678 -0.484375 0.767517 1441497100 0.011536 -0.419678 -0.484375 0.767517 1441497100 0.011536 -0.419678 -0.484375 0.767517 1441497100 0.011536 -0.419678 -0.484375 0.767517 1441497100 0.011536 -0.419678 -0.484375 0.767517 1441497100 0.011536 -0.419678 -0.484375 0.767517 1441497100 0.125488 -0.416321 -0.536621 0.723206 1441497100 0.125488 -0.416321 -0.536621 0.723206 1441497100 0.125488 -0.416321 -0.536621 0.723206 1441497100 0.125488 -0.416321 -0.536621 0.723206 1441497100 0.265686 -0.398315 -0.607300 0.633972 1441497100 0.265686 -0.398315 -0.607300 0.633972 1441497100 0.265686 -0.398315 -0.607300 0.633972 1441497100 0.265686 -0.398315 -0.607300 0.633972 1441497100 0.265686 -0.398315 -0.607300 0.633972 1441497100 0.418762 -0.357666 -0.660522 0.510315 1441497100 0.418762 -0.357666 -0.660522 0.510315 1441497100 0.418762 -0.357666 -0.660522 0.510315 1441497100 0.418762 -0.357666 -0.660522 0.510315 1441497100 0.418762 -0.357666 -0.660522 0.510315 1441497100 0.418762 -0.357666 -0.660522 0.510315 1441497100 0.560364 -0.285950 -0.682800 0.371460 1441497100 0.560364 -0.285950 -0.682800 0.371460 1441497100 0.560364 -0.285950 -0.682800 0.371460 1441497100 0.560364 -0.285950 -0.682800 0.371460 1441497100 0.560364 -0.285950 -0.682800 0.371460 1441497100 0.560364 -0.285950 -0.682800 0.371460 1441497100 0.673279 -0.183167 -0.673584 0.243774 1441497100 0.673279 -0.183167 -0.673584 0.243774 1441497100 0.673279 -0.183167 -0.673584 0.243774 1441497100 0.673279 -0.183167 -0.673584 0.243774 1441497100 0.673279 -0.183167 -0.673584 0.243774 1441497100 0.673279 -0.183167 -0.673584 0.243774 1441497100 0.673279 -0.183167 -0.673584 0.243774 1441497100 0.734375 -0.088806 -0.661682 0.122314 1441497100 0.734375 -0.088806 -0.661682 0.122314 1441497100 0.734375 -0.088806 -0.661682 0.122314 1441497100 0.734375 -0.088806 -0.661682 0.122314 1441497100 0.734375 -0.088806 -0.661682 0.122314 1441497100 0.734375 -0.088806 -0.661682 0.122314 1441497100 0.754639 -0.046265 -0.653076 0.042480 1441497100 0.754639 -0.046265 -0.653076 0.042480 1441497100 0.754639 -0.046265 -0.653076 0.042480 1441497100 0.754639 -0.046265 -0.653076 0.042480 1441497100 0.754639 -0.046265 -0.653076 0.042480 1441497100 0.754639 -0.046265 -0.653076 0.042480 1441497100 0.760925 -0.027405 -0.647583 0.028748 1441497100 0.760925 -0.027405 -0.647583 0.028748 1441497100 0.760925 -0.027405 -0.647583 0.028748 1441497100 0.760925 -0.027405 -0.647583 0.028748 1441497100 0.760925 -0.027405 -0.647583 0.028748 1441497100 0.760925 -0.027405 -0.647583 0.028748 1441497100 0.759766 -0.053833 -0.646606 0.041626 1441497100 0.759766 -0.053833 -0.646606 0.041626 1441497100 0.759766 -0.053833 -0.646606 0.041626 1441497100 0.759766 -0.053833 -0.646606 0.041626 1441497100 0.759766 -0.053833 -0.646606 0.041626 1441497100 0.759766 -0.053833 -0.646606 0.041626 1441497100 0.759766 -0.053833 -0.646606 0.041626 1441497100 0.745239 -0.097595 -0.652893 0.094116 1441497100 0.745239 -0.097595 -0.652893 0.094116 1441497100 0.745239 -0.097595 -0.652893 0.094116 1441497100 0.745239 -0.097595 -0.652893 0.094116 1441497100 0.745239 -0.097595 -0.652893 0.094116 1441497100 0.745239 -0.097595 -0.652893 0.094116 1441497100 0.711304 -0.138245 -0.661194 0.194336 1441497100 0.711304 -0.138245 -0.661194 0.194336 1441497100 0.711304 -0.138245 -0.661194 0.194336 1441497100 0.711304 -0.138245 -0.661194 0.194336 1441497100 0.711304 -0.138245 -0.661194 0.194336 1441497100 0.711304 -0.138245 -0.661194 0.194336 1441497100 0.646240 -0.168030 -0.664917 0.334717 1441497100 0.646240 -0.168030 -0.664917 0.334717 1441497100 0.646240 -0.168030 -0.664917 0.334717 1441497100 0.646240 -0.168030 -0.664917 0.334717 1441497100 0.646240 -0.168030 -0.664917 0.334717 1441497100 0.646240 -0.168030 -0.664917 0.334717 1441497100 0.549866 -0.213745 -0.657166 0.469116 1441497100 0.549866 -0.213745 -0.657166 0.469116 1441497100 0.549866 -0.213745 -0.657166 0.469116 1441497100 0.549866 -0.213745 -0.657166 0.469116 1441497100 0.549866 -0.213745 -0.657166 0.469116 1441497100 0.549866 -0.213745 -0.657166 0.469116 1441497100 0.421082 -0.279358 -0.647156 0.570801 1441497100 0.421082 -0.279358 -0.647156 0.570801 1441497100 0.421082 -0.279358 -0.647156 0.570801 1441497100 0.421082 -0.279358 -0.647156 0.570801 1441497100 0.421082 -0.279358 -0.647156 0.570801 1441497100 0.271667 -0.336975 -0.625183 0.649414 1441497100 0.271667 -0.336975 -0.625183 0.649414 1441497100 0.271667 -0.336975 -0.625183 0.649414 1441497100 0.271667 -0.336975 -0.625183 0.649414 1441497100 0.271667 -0.336975 -0.625183 0.649414 1441497100 0.271667 -0.336975 -0.625183 0.649414 1441497100 0.130554 -0.373779 -0.579346 0.712463 1441497100 0.130554 -0.373779 -0.579346 0.712463 1441497100 0.130554 -0.373779 -0.579346 0.712463 1441497100 0.130554 -0.373779 -0.579346 0.712463 1441497100 0.130554 -0.373779 -0.579346 0.712463 1441497100 0.130554 -0.373779 -0.579346 0.712463 1441497100 0.021912 -0.392395 -0.519897 0.758484 1441497100 0.021912 -0.392395 -0.519897 0.758484 1441497100 0.021912 -0.392395 -0.519897 0.758484 1441497100 0.021912 -0.392395 -0.519897 0.758484 1441497101 0.021912 -0.392395 -0.519897 0.758484 1441497101 0.021912 -0.392395 -0.519897 0.758484 1441497101 -0.043884 -0.395508 -0.478638 0.782654 1441497101 -0.043884 -0.395508 -0.478638 0.782654 1441497101 -0.043884 -0.395508 -0.478638 0.782654 1441497101 -0.043884 -0.395508 -0.478638 0.782654 1441497101 -0.043884 -0.395508 -0.478638 0.782654 1441497101 -0.043884 -0.395508 -0.478638 0.782654 1441497101 -0.043884 -0.395508 -0.478638 0.782654 1441497101 -0.052124 -0.393127 -0.457825 0.795715 1441497101 -0.052124 -0.393127 -0.457825 0.795715 1441497101 -0.052124 -0.393127 -0.457825 0.795715 1441497101 -0.052124 -0.393127 -0.457825 0.795715 1441497101 -0.052124 -0.393127 -0.457825 0.795715 1441497101 -0.052124 -0.393127 -0.457825 0.795715 1441497101 -0.003357 -0.394531 -0.466858 0.791443 1441497101 -0.003357 -0.394531 -0.466858 0.791443 1441497101 -0.003357 -0.394531 -0.466858 0.791443 1441497101 -0.003357 -0.394531 -0.466858 0.791443 1441497101 -0.003357 -0.394531 -0.466858 0.791443 1441497101 -0.003357 -0.394531 -0.466858 0.791443 1441497101 0.095459 -0.394348 -0.504700 0.762024 1441497101 0.095459 -0.394348 -0.504700 0.762024 1441497101 0.095459 -0.394348 -0.504700 0.762024 1441497101 0.095459 -0.394348 -0.504700 0.762024 1441497101 0.095459 -0.394348 -0.504700 0.762024 1441497101 0.231140 -0.374329 -0.558167 0.703491 1441497101 0.231140 -0.374329 -0.558167 0.703491 1441497101 0.231140 -0.374329 -0.558167 0.703491 1441497101 0.231140 -0.374329 -0.558167 0.703491 1441497101 0.231140 -0.374329 -0.558167 0.703491 1441497101 0.231140 -0.374329 -0.558167 0.703491 1441497101 0.370605 -0.334534 -0.616638 0.608643 1441497101 0.370605 -0.334534 -0.616638 0.608643 1441497101 0.370605 -0.334534 -0.616638 0.608643 1441497101 0.370605 -0.334534 -0.616638 0.608643 1441497101 0.370605 -0.334534 -0.616638 0.608643 1441497101 0.512573 -0.279358 -0.639099 0.500732 1441497101 0.512573 -0.279358 -0.639099 0.500732 1441497101 0.512573 -0.279358 -0.639099 0.500732 1441497101 0.512573 -0.279358 -0.639099 0.500732 1441497101 0.512573 -0.279358 -0.639099 0.500732 1441497101 0.512573 -0.279358 -0.639099 0.500732 1441497101 0.623108 -0.217468 -0.658325 0.362000 1441497101 0.623108 -0.217468 -0.658325 0.362000 1441497101 0.623108 -0.217468 -0.658325 0.362000 1441497101 0.623108 -0.217468 -0.658325 0.362000 1441497101 0.623108 -0.217468 -0.658325 0.362000 1441497101 0.623108 -0.217468 -0.658325 0.362000 1441497101 0.689758 -0.163879 -0.661255 0.245239 1441497101 0.689758 -0.163879 -0.661255 0.245239 1441497101 0.689758 -0.163879 -0.661255 0.245239 1441497101 0.689758 -0.163879 -0.661255 0.245239 1441497101 0.689758 -0.163879 -0.661255 0.245239 1441497101 0.689758 -0.163879 -0.661255 0.245239 1441497101 0.689758 -0.163879 -0.661255 0.245239 1441497101 0.732727 -0.077759 -0.656250 0.162292 1441497101 0.732727 -0.077759 -0.656250 0.162292 1441497101 0.732727 -0.077759 -0.656250 0.162292 1441497101 0.732727 -0.077759 -0.656250 0.162292 1441497101 0.732727 -0.077759 -0.656250 0.162292 1441497101 0.732727 -0.077759 -0.656250 0.162292 1441497101 0.750793 -0.041199 -0.651855 0.098511 1441497101 0.750793 -0.041199 -0.651855 0.098511 1441497101 0.750793 -0.041199 -0.651855 0.098511 1441497101 0.750793 -0.041199 -0.651855 0.098511 1441497101 0.750793 -0.041199 -0.651855 0.098511 1441497101 0.750793 -0.041199 -0.651855 0.098511 1441497101 0.750793 -0.041199 -0.651855 0.098511 1441497101 0.753845 -0.021057 -0.650879 0.087158 1441497101 0.753845 -0.021057 -0.650879 0.087158 1441497101 0.753845 -0.021057 -0.650879 0.087158 1441497101 0.753845 -0.021057 -0.650879 0.087158 1441497101 0.753845 -0.021057 -0.650879 0.087158 1441497101 0.753845 -0.021057 -0.650879 0.087158 1441497101 0.744507 -0.037720 -0.655090 0.123108 1441497101 0.744507 -0.037720 -0.655090 0.123108 1441497101 0.744507 -0.037720 -0.655090 0.123108 1441497101 0.744507 -0.037720 -0.655090 0.123108 1441497101 0.744507 -0.037720 -0.655090 0.123108 1441497101 0.744507 -0.037720 -0.655090 0.123108 1441497101 0.744507 -0.037720 -0.655090 0.123108 1441497101 0.724121 -0.070496 -0.658691 0.191895 1441497101 0.724121 -0.070496 -0.658691 0.191895 1441497101 0.724121 -0.070496 -0.658691 0.191895 1441497101 0.724121 -0.070496 -0.658691 0.191895 1441497101 0.724121 -0.070496 -0.658691 0.191895 1441497101 0.724121 -0.070496 -0.658691 0.191895 1441497101 0.683716 -0.119751 -0.658875 0.289917 1441497101 0.683716 -0.119751 -0.658875 0.289917 1441497101 0.683716 -0.119751 -0.658875 0.289917 1441497101 0.683716 -0.119751 -0.658875 0.289917 1441497101 0.683716 -0.119751 -0.658875 0.289917 1441497101 0.683716 -0.119751 -0.658875 0.289917 1441497101 0.683716 -0.119751 -0.658875 0.289917 1441497101 0.614319 -0.181213 -0.651367 0.406799 1441497101 0.614319 -0.181213 -0.651367 0.406799 1441497101 0.614319 -0.181213 -0.651367 0.406799 1441497101 0.614319 -0.181213 -0.651367 0.406799 1441497101 0.614319 -0.181213 -0.651367 0.406799 1441497101 0.515503 -0.244324 -0.634216 0.521790 1441497101 0.515503 -0.244324 -0.634216 0.521790 1441497101 0.515503 -0.244324 -0.634216 0.521790 1441497101 0.515503 -0.244324 -0.634216 0.521790 1441497101 0.515503 -0.244324 -0.634216 0.521790 1441497101 0.515503 -0.244324 -0.634216 0.521790 1441497101 0.387817 -0.304504 -0.612610 0.617737 1441497101 0.387817 -0.304504 -0.612610 0.617737 1441497101 0.387817 -0.304504 -0.612610 0.617737 1441497101 0.387817 -0.304504 -0.612610 0.617737 1441497102 0.387817 -0.304504 -0.612610 0.617737 1441497102 0.387817 -0.304504 -0.612610 0.617737 1441497102 0.251221 -0.346497 -0.577576 0.695190 1441497102 0.251221 -0.346497 -0.577576 0.695190 1441497102 0.251221 -0.346497 -0.577576 0.695190 1441497102 0.251221 -0.346497 -0.577576 0.695190 1441497102 0.251221 -0.346497 -0.577576 0.695190 1441497102 0.126587 -0.370789 -0.530151 0.751953 1441497102 0.126587 -0.370789 -0.530151 0.751953 1441497102 0.126587 -0.370789 -0.530151 0.751953 1441497102 0.126587 -0.370789 -0.530151 0.751953 1441497102 0.126587 -0.370789 -0.530151 0.751953 1441497102 0.126587 -0.370789 -0.530151 0.751953 1441497102 0.126587 -0.370789 -0.530151 0.751953 1441497102 0.029541 -0.379517 -0.482544 0.788818 1441497102 0.029541 -0.379517 -0.482544 0.788818 1441497102 0.029541 -0.379517 -0.482544 0.788818 1441497102 0.029541 -0.379517 -0.482544 0.788818 1441497102 0.029541 -0.379517 -0.482544 0.788818 1441497102 0.029541 -0.379517 -0.482544 0.788818 1441497102 -0.021851 -0.379089 -0.448547 0.809082 1441497102 -0.021851 -0.379089 -0.448547 0.809082 1441497102 -0.021851 -0.379089 -0.448547 0.809082 1441497102 -0.021851 -0.379089 -0.448547 0.809082 1441497102 -0.021851 -0.379089 -0.448547 0.809082 1441497102 -0.021851 -0.379089 -0.448547 0.809082 1441497102 -0.021851 -0.379089 -0.448547 0.809082 1441497102 -0.010803 -0.380249 -0.430725 0.818420 1441497102 -0.010803 -0.380249 -0.430725 0.818420 1441497102 -0.010803 -0.380249 -0.430725 0.818420 1441497102 -0.010803 -0.380249 -0.430725 0.818420 1441497102 -0.010803 -0.380249 -0.430725 0.818420 1441497102 -0.010803 -0.380249 -0.430725 0.818420 1441497102 0.062012 -0.378540 -0.443054 0.810303 1441497102 0.062012 -0.378540 -0.443054 0.810303 1441497102 0.062012 -0.378540 -0.443054 0.810303 1441497102 0.062012 -0.378540 -0.443054 0.810303 1441497102 0.062012 -0.378540 -0.443054 0.810303 1441497102 0.062012 -0.378540 -0.443054 0.810303 1441497102 0.188538 -0.367249 -0.477661 0.775513 1441497102 0.188538 -0.367249 -0.477661 0.775513 1441497102 0.188538 -0.367249 -0.477661 0.775513 1441497102 0.188538 -0.367249 -0.477661 0.775513 1441497102 0.188538 -0.367249 -0.477661 0.775513 1441497102 0.188538 -0.367249 -0.477661 0.775513 1441497102 0.341980 -0.332886 -0.527527 0.702820 1441497102 0.341980 -0.332886 -0.527527 0.702820 1441497102 0.341980 -0.332886 -0.527527 0.702820 1441497102 0.341980 -0.332886 -0.527527 0.702820 1441497102 0.341980 -0.332886 -0.527527 0.702820 1441497102 0.341980 -0.332886 -0.527527 0.702820 1441497102 0.491150 -0.271118 -0.573608 0.596863 1441497102 0.491150 -0.271118 -0.573608 0.596863 1441497102 0.491150 -0.271118 -0.573608 0.596863 1441497102 0.491150 -0.271118 -0.573608 0.596863 1441497102 0.491150 -0.271118 -0.573608 0.596863 1441497102 0.491150 -0.271118 -0.573608 0.596863 1441497102 0.606934 -0.188660 -0.603149 0.481873 1441497102 0.606934 -0.188660 -0.603149 0.481873 1441497102 0.606934 -0.188660 -0.603149 0.481873 1441497102 0.606934 -0.188660 -0.603149 0.481873 1441497102 0.606934 -0.188660 -0.603149 0.481873 1441497102 0.686340 -0.088013 -0.619141 0.371155 1441497102 0.686340 -0.088013 -0.619141 0.371155 1441497102 0.686340 -0.088013 -0.619141 0.371155 1441497102 0.686340 -0.088013 -0.619141 0.371155 1441497102 0.686340 -0.088013 -0.619141 0.371155 1441497102 0.686340 -0.088013 -0.619141 0.371155 1441497102 0.731934 0.014221 -0.623596 0.274231 1441497102 0.731934 0.014221 -0.623596 0.274231 1441497102 0.731934 0.014221 -0.623596 0.274231 1441497102 0.731934 0.014221 -0.623596 0.274231 1441497102 0.731934 0.014221 -0.623596 0.274231 1441497102 0.731934 0.014221 -0.623596 0.274231 1441497102 0.731934 0.014221 -0.623596 0.274231 1441497102 0.752380 0.091187 -0.622375 0.195496 1441497102 0.752380 0.091187 -0.622375 0.195496 1441497102 0.752380 0.091187 -0.622375 0.195496 1441497102 0.752380 0.091187 -0.622375 0.195496 1441497102 0.752380 0.091187 -0.622375 0.195496 1441497102 0.752380 0.091187 -0.622375 0.195496 1441497102 0.757141 0.084045 -0.624939 0.170532 1441497102 0.757141 0.084045 -0.624939 0.170532 1441497102 0.757141 0.084045 -0.624939 0.170532 1441497102 0.757141 0.084045 -0.624939 0.170532 1441497102 0.757141 0.084045 -0.624939 0.170532 1441497102 0.757141 0.084045 -0.624939 0.170532 1441497102 0.752747 0.035583 -0.628174 0.193481 1441497102 0.752747 0.035583 -0.628174 0.193481 1441497102 0.752747 0.035583 -0.628174 0.193481 1441497102 0.752747 0.035583 -0.628174 0.193481 1441497102 0.752747 0.035583 -0.628174 0.193481 1441497102 0.752747 0.035583 -0.628174 0.193481 1441497102 0.737854 -0.016418 -0.627441 0.248047 1441497102 0.737854 -0.016418 -0.627441 0.248047 1441497102 0.737854 -0.016418 -0.627441 0.248047 1441497102 0.737854 -0.016418 -0.627441 0.248047 1441497102 0.737854 -0.016418 -0.627441 0.248047 1441497102 0.737854 -0.016418 -0.627441 0.248047 1441497102 0.701477 -0.096436 -0.629578 0.319824 1441497102 0.701477 -0.096436 -0.629578 0.319824 1441497102 0.701477 -0.096436 -0.629578 0.319824 1441497102 0.701477 -0.096436 -0.629578 0.319824 1441497102 0.701477 -0.096436 -0.629578 0.319824 1441497102 0.701477 -0.096436 -0.629578 0.319824 1441497102 0.636719 -0.152893 -0.620361 0.431763 1441497102 0.636719 -0.152893 -0.620361 0.431763 1441497102 0.636719 -0.152893 -0.620361 0.431763 1441497102 0.636719 -0.152893 -0.620361 0.431763 1441497102 0.636719 -0.152893 -0.620361 0.431763 1441497103 0.636719 -0.152893 -0.620361 0.431763 1441497103 0.545227 -0.209290 -0.602295 0.544189 1441497103 0.545227 -0.209290 -0.602295 0.544189 1441497103 0.545227 -0.209290 -0.602295 0.544189 1441497103 0.545227 -0.209290 -0.602295 0.544189 1441497103 0.545227 -0.209290 -0.602295 0.544189 1441497103 0.545227 -0.209290 -0.602295 0.544189 1441497103 0.545227 -0.209290 -0.602295 0.544189 1441497103 0.431335 -0.268677 -0.576477 0.639893 1441497103 0.431335 -0.268677 -0.576477 0.639893 1441497103 0.431335 -0.268677 -0.576477 0.639893 1441497103 0.431335 -0.268677 -0.576477 0.639893 1441497103 0.431335 -0.268677 -0.576477 0.639893 1441497103 0.431335 -0.268677 -0.576477 0.639893 1441497103 0.302002 -0.323547 -0.544495 0.712524 1441497103 0.302002 -0.323547 -0.544495 0.712524 1441497103 0.302002 -0.323547 -0.544495 0.712524 1441497103 0.302002 -0.323547 -0.544495 0.712524 1441497103 0.302002 -0.323547 -0.544495 0.712524 1441497103 0.302002 -0.323547 -0.544495 0.712524 1441497103 0.174622 -0.363403 -0.495789 0.769226 1441497103 0.174622 -0.363403 -0.495789 0.769226 1441497103 0.174622 -0.363403 -0.495789 0.769226 1441497103 0.174622 -0.363403 -0.495789 0.769226 1441497103 0.174622 -0.363403 -0.495789 0.769226 1441497103 0.174622 -0.363403 -0.495789 0.769226 1441497103 0.073486 -0.388489 -0.422058 0.815796 1441497103 0.073486 -0.388489 -0.422058 0.815796 1441497103 0.073486 -0.388489 -0.422058 0.815796 1441497103 0.073486 -0.388489 -0.422058 0.815796 1441497103 0.073486 -0.388489 -0.422058 0.815796 1441497103 0.073486 -0.388489 -0.422058 0.815796 1441497103 0.013672 -0.398132 -0.368103 0.840088 1441497103 0.013672 -0.398132 -0.368103 0.840088 1441497103 0.013672 -0.398132 -0.368103 0.840088 1441497103 0.013672 -0.398132 -0.368103 0.840088 1441497103 0.013672 -0.398132 -0.368103 0.840088 1441497103 0.013672 -0.398132 -0.368103 0.840088 1441497103 0.013672 -0.398132 -0.368103 0.840088 1441497103 0.004761 -0.401062 -0.340149 0.850525 1441497103 0.004761 -0.401062 -0.340149 0.850525 1441497103 0.004761 -0.401062 -0.340149 0.850525 1441497103 0.004761 -0.401062 -0.340149 0.850525 1441497103 0.004761 -0.401062 -0.340149 0.850525 1441497103 0.004761 -0.401062 -0.340149 0.850525 1441497103 0.004761 -0.401062 -0.340149 0.850525 1441497103 0.065125 -0.392334 -0.346985 0.849365 1441497103 0.065125 -0.392334 -0.346985 0.849365 1441497103 0.065125 -0.392334 -0.346985 0.849365 1441497103 0.065125 -0.392334 -0.346985 0.849365 1441497103 0.065125 -0.392334 -0.346985 0.849365 1441497103 0.065125 -0.392334 -0.346985 0.849365 1441497103 0.188843 -0.365906 -0.382202 0.827271 1441497103 0.188843 -0.365906 -0.382202 0.827271 1441497103 0.188843 -0.365906 -0.382202 0.827271 1441497103 0.188843 -0.365906 -0.382202 0.827271 1441497103 0.188843 -0.365906 -0.382202 0.827271 1441497103 0.188843 -0.365906 -0.382202 0.827271 1441497103 0.329834 -0.338623 -0.469971 0.745422 1441497103 0.329834 -0.338623 -0.469971 0.745422 1441497103 0.329834 -0.338623 -0.469971 0.745422 1441497103 0.329834 -0.338623 -0.469971 0.745422 1441497103 0.329834 -0.338623 -0.469971 0.745422 1441497103 0.329834 -0.338623 -0.469971 0.745422 1441497103 0.478760 -0.295227 -0.553772 0.613953 1441497103 0.478760 -0.295227 -0.553772 0.613953 1441497103 0.478760 -0.295227 -0.553772 0.613953 1441497103 0.478760 -0.295227 -0.553772 0.613953 1441497103 0.478760 -0.295227 -0.553772 0.613953 1441497103 0.478760 -0.295227 -0.553772 0.613953 1441497103 0.603821 -0.210815 -0.583801 0.500183 1441497103 0.603821 -0.210815 -0.583801 0.500183 1441497103 0.603821 -0.210815 -0.583801 0.500183 1441497103 0.603821 -0.210815 -0.583801 0.500183 1441497103 0.603821 -0.210815 -0.583801 0.500183 1441497103 0.603821 -0.210815 -0.583801 0.500183 1441497103 0.686707 -0.083069 -0.597290 0.405884 1441497103 0.686707 -0.083069 -0.597290 0.405884 1441497103 0.686707 -0.083069 -0.597290 0.405884 1441497103 0.686707 -0.083069 -0.597290 0.405884 1441497103 0.686707 -0.083069 -0.597290 0.405884 1441497103 0.686707 -0.083069 -0.597290 0.405884 1441497103 0.730713 0.012451 -0.608521 0.309204 1441497103 0.730713 0.012451 -0.608521 0.309204 1441497103 0.730713 0.012451 -0.608521 0.309204 1441497103 0.730713 0.012451 -0.608521 0.309204 1441497103 0.730713 0.012451 -0.608521 0.309204 1441497103 0.730713 0.012451 -0.608521 0.309204 1441497103 0.746277 0.111267 -0.608093 0.246704 1441497103 0.746277 0.111267 -0.608093 0.246704 1441497103 0.746277 0.111267 -0.608093 0.246704 1441497103 0.746277 0.111267 -0.608093 0.246704 1441497103 0.746277 0.111267 -0.608093 0.246704 1441497103 0.746277 0.111267 -0.608093 0.246704 1441497103 0.755615 0.144104 -0.607666 0.197449 1441497103 0.755615 0.144104 -0.607666 0.197449 1441497103 0.755615 0.144104 -0.607666 0.197449 1441497103 0.755615 0.144104 -0.607666 0.197449 1441497103 0.755615 0.144104 -0.607666 0.197449 1441497103 0.755615 0.144104 -0.607666 0.197449 1441497103 0.755615 0.144104 -0.607666 0.197449 1441497103 0.761414 0.122986 -0.608887 0.185364 1441497103 0.761414 0.122986 -0.608887 0.185364 1441497103 0.761414 0.122986 -0.608887 0.185364 1441497103 0.761414 0.122986 -0.608887 0.185364 1441497103 0.761414 0.122986 -0.608887 0.185364 1441497103 0.761414 0.122986 -0.608887 0.185364 1441497103 0.758911 0.076782 -0.609680 0.215332 1441497103 0.758911 0.076782 -0.609680 0.215332 1441497103 0.758911 0.076782 -0.609680 0.215332 1441497103 0.758911 0.076782 -0.609680 0.215332 1441497103 0.758911 0.076782 -0.609680 0.215332 1441497104 0.758911 0.076782 -0.609680 0.215332 1441497104 0.743652 0.026001 -0.608032 0.276733 1441497104 0.743652 0.026001 -0.608032 0.276733 1441497104 0.743652 0.026001 -0.608032 0.276733 1441497104 0.743652 0.026001 -0.608032 0.276733 1441497104 0.743652 0.026001 -0.608032 0.276733 1441497104 0.743652 0.026001 -0.608032 0.276733 1441497104 0.743652 0.026001 -0.608032 0.276733 1441497104 0.709778 -0.039368 -0.605164 0.358337 1441497104 0.709778 -0.039368 -0.605164 0.358337 1441497104 0.709778 -0.039368 -0.605164 0.358337 1441497104 0.709778 -0.039368 -0.605164 0.358337 1441497104 0.709778 -0.039368 -0.605164 0.358337 1441497104 0.709778 -0.039368 -0.605164 0.358337 1441497104 0.651611 -0.106873 -0.592651 0.461182 1441497104 0.651611 -0.106873 -0.592651 0.461182 1441497104 0.651611 -0.106873 -0.592651 0.461182 1441497104 0.651611 -0.106873 -0.592651 0.461182 1441497104 0.651611 -0.106873 -0.592651 0.461182 1441497104 0.651611 -0.106873 -0.592651 0.461182 1441497104 0.570068 -0.179504 -0.568481 0.565308 1441497104 0.570068 -0.179504 -0.568481 0.565308 1441497104 0.570068 -0.179504 -0.568481 0.565308 1441497104 0.570068 -0.179504 -0.568481 0.565308 1441497104 0.570068 -0.179504 -0.568481 0.565308 1441497104 0.570068 -0.179504 -0.568481 0.565308 1441497104 0.462280 -0.258362 -0.543579 0.651184 1441497104 0.462280 -0.258362 -0.543579 0.651184 1441497104 0.462280 -0.258362 -0.543579 0.651184 1441497104 0.462280 -0.258362 -0.543579 0.651184 1441497104 0.462280 -0.258362 -0.543579 0.651184 1441497104 0.462280 -0.258362 -0.543579 0.651184 1441497104 0.334351 -0.324829 -0.513733 0.720215 1441497104 0.334351 -0.324829 -0.513733 0.720215 1441497104 0.334351 -0.324829 -0.513733 0.720215 1441497104 0.334351 -0.324829 -0.513733 0.720215 1441497104 0.334351 -0.324829 -0.513733 0.720215 1441497104 0.210876 -0.362976 -0.460144 0.782349 1441497104 0.210876 -0.362976 -0.460144 0.782349 1441497104 0.210876 -0.362976 -0.460144 0.782349 1441497104 0.210876 -0.362976 -0.460144 0.782349 1441497104 0.210876 -0.362976 -0.460144 0.782349 1441497104 0.210876 -0.362976 -0.460144 0.782349 1441497104 0.111816 -0.383362 -0.387024 0.831116 1441497104 0.111816 -0.383362 -0.387024 0.831116 1441497104 0.111816 -0.383362 -0.387024 0.831116 1441497104 0.111816 -0.383362 -0.387024 0.831116 1441497104 0.111816 -0.383362 -0.387024 0.831116 1441497104 0.111816 -0.383362 -0.387024 0.831116 1441497104 0.043518 -0.390381 -0.323975 0.860657 1441497104 0.043518 -0.390381 -0.323975 0.860657 1441497104 0.043518 -0.390381 -0.323975 0.860657 1441497104 0.043518 -0.390381 -0.323975 0.860657 1441497104 0.043518 -0.390381 -0.323975 0.860657 1441497104 0.043518 -0.390381 -0.323975 0.860657 1441497104 0.043518 -0.390381 -0.323975 0.860657 1441497104 0.019470 -0.397278 -0.290466 0.870300 1441497104 0.019470 -0.397278 -0.290466 0.870300 1441497104 0.019470 -0.397278 -0.290466 0.870300 1441497104 0.019470 -0.397278 -0.290466 0.870300 1441497104 0.019470 -0.397278 -0.290466 0.870300 1441497104 0.019470 -0.397278 -0.290466 0.870300 1441497104 0.056824 -0.397644 -0.275330 0.873413 1441497104 0.056824 -0.397644 -0.275330 0.873413 1441497104 0.056824 -0.397644 -0.275330 0.873413 1441497104 0.056824 -0.397644 -0.275330 0.873413 1441497104 0.056824 -0.397644 -0.275330 0.873413 1441497104 0.056824 -0.397644 -0.275330 0.873413 1441497104 0.143311 -0.385193 -0.302002 0.860168 1441497104 0.143311 -0.385193 -0.302002 0.860168 1441497104 0.143311 -0.385193 -0.302002 0.860168 1441497104 0.143311 -0.385193 -0.302002 0.860168 1441497104 0.143311 -0.385193 -0.302002 0.860168 1441497104 0.143311 -0.385193 -0.302002 0.860168 1441497104 0.267944 -0.360718 -0.355164 0.819702 1441497104 0.267944 -0.360718 -0.355164 0.819702 1441497104 0.267944 -0.360718 -0.355164 0.819702 1441497104 0.267944 -0.360718 -0.355164 0.819702 1441497104 0.267944 -0.360718 -0.355164 0.819702 1441497104 0.411926 -0.316895 -0.413513 0.747559 1441497104 0.411926 -0.316895 -0.413513 0.747559 1441497104 0.411926 -0.316895 -0.413513 0.747559 1441497104 0.411926 -0.316895 -0.413513 0.747559 1441497104 0.411926 -0.316895 -0.413513 0.747559 1441497104 0.411926 -0.316895 -0.413513 0.747559 1441497104 0.548584 -0.235657 -0.472229 0.648438 1441497104 0.548584 -0.235657 -0.472229 0.648438 1441497104 0.548584 -0.235657 -0.472229 0.648438 1441497104 0.548584 -0.235657 -0.472229 0.648438 1441497104 0.548584 -0.235657 -0.472229 0.648438 1441497104 0.548584 -0.235657 -0.472229 0.648438 1441497104 0.639893 -0.160278 -0.552429 0.509583 1441497104 0.639893 -0.160278 -0.552429 0.509583 1441497104 0.639893 -0.160278 -0.552429 0.509583 1441497104 0.639893 -0.160278 -0.552429 0.509583 1441497104 0.639893 -0.160278 -0.552429 0.509583 1441497104 0.639893 -0.160278 -0.552429 0.509583 1441497104 0.702087 -0.061462 -0.596130 0.384521 1441497104 0.702087 -0.061462 -0.596130 0.384521 1441497104 0.702087 -0.061462 -0.596130 0.384521 1441497104 0.702087 -0.061462 -0.596130 0.384521 1441497104 0.702087 -0.061462 -0.596130 0.384521 1441497104 0.702087 -0.061462 -0.596130 0.384521 1441497104 0.738647 0.023071 -0.621277 0.260376 1441497104 0.738647 0.023071 -0.621277 0.260376 1441497104 0.738647 0.023071 -0.621277 0.260376 1441497104 0.738647 0.023071 -0.621277 0.260376 1441497104 0.738647 0.023071 -0.621277 0.260376 1441497104 0.752930 0.084473 -0.628174 0.177002 1441497104 0.752930 0.084473 -0.628174 0.177002 1441497105 0.752930 0.084473 -0.628174 0.177002 1441497105 0.752930 0.084473 -0.628174 0.177002 1441497105 0.752930 0.084473 -0.628174 0.177002 1441497105 0.752930 0.084473 -0.628174 0.177002 1441497105 0.752930 0.084473 -0.628174 0.177002 1441497105 0.754456 0.083435 -0.631470 0.158142 1441497105 0.754456 0.083435 -0.631470 0.158142 1441497105 0.754456 0.083435 -0.631470 0.158142 1441497105 0.754456 0.083435 -0.631470 0.158142 1441497105 0.754456 0.083435 -0.631470 0.158142 1441497105 0.754456 0.083435 -0.631470 0.158142 1441497105 0.751221 0.080322 -0.629089 0.183044 1441497105 0.751221 0.080322 -0.629089 0.183044 1441497105 0.751221 0.080322 -0.629089 0.183044 1441497105 0.751221 0.080322 -0.629089 0.183044 1441497105 0.751221 0.080322 -0.629089 0.183044 1441497105 0.751221 0.080322 -0.629089 0.183044 1441497105 0.748230 0.059814 -0.625000 0.214172 1441497105 0.748230 0.059814 -0.625000 0.214172 1441497105 0.748230 0.059814 -0.625000 0.214172 1441497105 0.748230 0.059814 -0.625000 0.214172 1441497105 
0.726257 -0.156555 -0.666199 0.065308 1441497107 0.726257 -0.156555 -0.666199 0.065308 1441497107 0.726257 -0.156555 -0.666199 0.065308 1441497107 0.726257 -0.156555 -0.666199 0.065308 1441497107 0.726257 -0.156555 -0.666199 0.065308 1441497107 0.726257 -0.156555 -0.666199 0.065308 1441497107 0.726807 -0.164795 -0.663818 0.062988 1441497107 0.726807 -0.164795 -0.663818 0.062988 1441497107 0.726807 -0.164795 -0.663818 0.062988 1441497107 0.726807 -0.164795 -0.663818 0.062988 1441497107 0.726807 -0.164795 -0.663818 0.062988 1441497107 0.726807 -0.164795 -0.663818 0.062988 1441497107 0.726807 -0.164795 -0.663818 0.062988 1441497107 0.725464 -0.172729 -0.663940 0.055298 1441497107 0.725464 -0.172729 -0.663940 0.055298 1441497107 0.725464 -0.172729 -0.663940 0.055298 1441497107 0.725464 -0.172729 -0.663940 0.055298 1441497107 0.725464 -0.172729 -0.663940 0.055298 1441497107 0.724121 -0.182983 -0.663452 0.044983 1441497107 0.724121 -0.182983 -0.663452 0.044983 1441497107 0.724121 -0.182983 -0.663452 0.044983 1441497107 0.724121 -0.182983 -0.663452 0.044983 1441497107 0.724121 -0.182983 -0.663452 0.044983 1441497107 0.724121 -0.182983 -0.663452 0.044983 1441497107 0.724121 -0.182983 -0.663452 0.044983 1441497107 0.724548 -0.184692 -0.662476 0.045227 1441497107 0.724548 -0.184692 -0.662476 0.045227 1441497107 0.724548 -0.184692 -0.662476 0.045227 1441497107 0.724548 -0.184692 -0.662476 0.045227 1441497107 0.724548 -0.184692 -0.662476 0.045227 1441497107 0.724548 -0.184692 -0.662476 0.045227 1441497107 0.725464 -0.178589 -0.662415 0.054810 1441497107 0.725464 -0.178589 -0.662415 0.054810 1441497107 0.725464 -0.178589 -0.662415 0.054810 1441497107 0.725464 -0.178589 -0.662415 0.054810 1441497107 0.725464 -0.178589 -0.662415 0.054810 1441497107 0.725464 -0.178589 -0.662415 0.054810 1441497107 0.726746 -0.171570 -0.662109 0.063293 1441497107 0.726746 -0.171570 -0.662109 0.063293 1441497107 0.726746 -0.171570 -0.662109 0.063293 1441497107 0.726746 -0.171570 -0.662109 0.063293 1441497107 0.726746 -0.171570 -0.662109 0.063293 1441497107 0.726746 -0.171570 -0.662109 0.063293 1441497107 0.726746 -0.171570 -0.662109 0.063293 1441497107 0.727661 -0.168030 -0.661926 0.064453 1441497107 0.727661 -0.168030 -0.661926 0.064453 1441497107 0.727661 -0.168030 -0.661926 0.064453 1441497107 0.727661 -0.168030 -0.661926 0.064453 1441497107 0.727661 -0.168030 -0.661926 0.064453 1441497107 0.727661 -0.168030 -0.661926 0.064453 1441497107 0.727722 -0.172241 -0.661255 0.058960 1441497107 0.727722 -0.172241 -0.661255 0.058960 1441497107 0.727722 -0.172241 -0.661255 0.058960 1441497107 0.727722 -0.172241 -0.661255 0.058960 1441497107 0.727722 -0.172241 -0.661255 0.058960 1441497107 0.727722 -0.172241 -0.661255 0.058960 1441497107 0.727234 -0.180359 -0.660156 0.052734 1441497107 0.727234 -0.180359 -0.660156 0.052734 1441497107 0.727234 -0.180359 -0.660156 0.052734 1441497107 0.727234 -0.180359 -0.660156 0.052734 1441497107 0.727234 -0.180359 -0.660156 0.052734 1441497107 0.727234 -0.180359 -0.660156 0.052734 1441497107 0.725647 -0.189087 -0.659973 0.045410 1441497107 0.725647 -0.189087 -0.659973 0.045410 1441497107 0.725647 -0.189087 -0.659973 0.045410 1441497107 0.725647 -0.189087 -0.659973 0.045410 1441497107 0.725647 -0.189087 -0.659973 0.045410 1441497107 0.725647 -0.189087 -0.659973 0.045410 1441497107 0.724426 -0.195557 -0.659851 0.039673 1441497107 0.724426 -0.195557 -0.659851 0.039673 1441497107 0.724426 -0.195557 -0.659851 0.039673 1441497107 0.724426 -0.195557 -0.659851 0.039673 1441497107 0.724426 -0.195557 -0.659851 0.039673 1441497107 0.724426 -0.195557 -0.659851 0.039673 1441497107 0.724426 -0.195557 -0.659851 0.039673 1441497107 0.724731 -0.197632 -0.658936 0.038757 1441497107 0.724731 -0.197632 -0.658936 0.038757 1441497107 0.724731 -0.197632 -0.658936 0.038757 1441497107 0.724731 -0.197632 -0.658936 0.038757 1441497108 0.724731 -0.197632 -0.658936 0.038757 1441497108 0.724731 -0.197632 -0.658936 0.038757 1441497108 0.725098 -0.197693 -0.658508 0.038757 1441497108 0.725098 -0.197693 -0.658508 0.038757 1441497108 0.725098 -0.197693 -0.658508 0.038757 1441497108 0.725098 -0.197693 -0.658508 0.038757 1441497108 0.724304 -0.199341 -0.659119 0.035156 1441497108 0.724304 -0.199341 -0.659119 0.035156 1441497108 0.724304 -0.199341 -0.659119 0.035156 1441497108 0.724304 -0.199341 -0.659119 0.035156 1441497108 0.724304 -0.199341 -0.659119 0.035156 1441497108 0.724304 -0.199341 -0.659119 0.035156 1441497108 0.724426 -0.197266 -0.659729 0.032837 1441497108 0.724426 -0.197266 -0.659729 0.032837 1441497108 0.724426 -0.197266 -0.659729 0.032837 1441497108 0.724426 -0.197266 -0.659729 0.032837 1441497108 0.724426 -0.197266 -0.659729 0.032837 1441497108 0.724426 -0.197266 -0.659729 0.032837 1441497108 0.725769 -0.192810 -0.659485 0.033752 1441497108 0.725769 -0.192810 -0.659485 0.033752 1441497108 0.725769 -0.192810 -0.659485 0.033752 1441497108 0.725769 -0.192810 -0.659485 0.033752 1441497108 0.725769 -0.192810 -0.659485 0.033752 1441497108 0.725769 -0.192810 -0.659485 0.033752 1441497108 0.725769 -0.192810 -0.659485 0.033752 1441497108 0.726196 -0.194580 -0.658508 0.034363 1441497108 0.726196 -0.194580 -0.658508 0.034363 1441497108 0.726196 -0.194580 -0.658508 0.034363 1441497108 0.726196 -0.194580 -0.658508 0.034363 1441497108 0.726196 -0.194580 -0.658508 0.034363 1441497108 0.726196 -0.194580 -0.658508 0.034363 1441497108 0.725586 -0.198120 -0.658325 0.029663 1441497108 0.725586 -0.198120 -0.658325 0.029663 1441497108 0.725586 -0.198120 -0.658325 0.029663 1441497108 0.725586 -0.198120 -0.658325 0.029663 1441497108 0.725586 -0.198120 -0.658325 0.029663 1441497108 0.725586 -0.198120 -0.658325 0.029663 1441497108 0.724487 -0.210144 -0.656311 0.015259 1441497108 0.724487 -0.210144 -0.656311 0.015259 1441497108 0.724487 -0.210144 -0.656311 0.015259 1441497108 0.724487 -0.210144 -0.656311 0.015259 1441497108 0.724487 -0.210144 -0.656311 0.015259 1441497108 0.724487 -0.210144 -0.656311 0.015259 1441497108 0.724060 -0.217285 -0.654602 0.008423 1441497108 0.724060 -0.217285 -0.654602 0.008423 1441497108 0.724060 -0.217285 -0.654602 0.008423 1441497108 0.724060 -0.217285 -0.654602 0.008423 1441497108 0.724060 -0.217285 -0.654602 0.008423 1441497108 0.724060 -0.217285 -0.654602 0.008423 1441497108 0.723022 -0.222107 -0.654114 0.008972 1441497108 0.723022 -0.222107 -0.654114 0.008972 1441497108 0.723022 -0.222107 -0.654114 0.008972 1441497108 0.723022 -0.222107 -0.654114 0.008972 1441497108 0.723022 -0.222107 -0.654114 0.008972 1441497108 0.723022 -0.222107 -0.654114 0.008972 1441497108 0.722778 -0.222290 -0.654175 0.014832 1441497108 0.722778 -0.222290 -0.654175 0.014832 1441497108 0.722778 -0.222290 -0.654175 0.014832 1441497108 0.722778 -0.222290 -0.654175 0.014832 1441497108 0.722778 -0.222290 -0.654175 0.014832 1441497108 0.722778 -0.222290 -0.654175 0.014832 1441497108 0.722778 -0.222290 -0.654175 0.014832 1441497108 0.724548 -0.217468 -0.653564 0.023071 1441497108 0.724548 -0.217468 -0.653564 0.023071 1441497108 0.724548 -0.217468 -0.653564 0.023071 1441497108 0.724548 -0.217468 -0.653564 0.023071 1441497108 0.727295 -0.212708 -0.651794 0.031494 1441497108 0.727295 -0.212708 -0.651794 0.031494 1441497108 0.727295 -0.212708 -0.651794 0.031494 1441497108 0.727295 -0.212708 -0.651794 0.031494 1441497108 0.727295 -0.212708 -0.651794 0.031494 1441497108 0.727295 -0.212708 -0.651794 0.031494 1441497108 0.728943 -0.209534 -0.650696 0.036926 1441497108 0.728943 -0.209534 -0.650696 0.036926 1441497108 0.728943 -0.209534 -0.650696 0.036926 1441497108 0.728943 -0.209534 -0.650696 0.036926 1441497108 0.728943 -0.209534 -0.650696 0.036926 1441497108 0.728943 -0.209534 -0.650696 0.036926 1441497108 0.728333 -0.212280 -0.650513 0.036194 1441497108 0.728333 -0.212280 -0.650513 0.036194 1441497108 0.728333 -0.212280 -0.650513 0.036194 1441497108 0.728333 -0.212280 -0.650513 0.036194 1441497108 0.728333 -0.212280 -0.650513 0.036194 1441497108 0.728333 -0.212280 -0.650513 0.036194 1441497108 0.727539 -0.213318 -0.651123 0.034424 1441497108 0.727539 -0.213318 -0.651123 0.034424 1441497108 0.727539 -0.213318 -0.651123 0.034424 1441497108 0.727539 -0.213318 -0.651123 0.034424 1441497108 0.727539 -0.213318 -0.651123 0.034424 1441497108 0.725403 -0.220703 -0.651428 0.027588 1441497108 0.725403 -0.220703 -0.651428 0.027588 1441497108 0.725403 -0.220703 -0.651428 0.027588 1441497108 0.725403 -0.220703 -0.651428 0.027588 1441497108 0.725403 -0.220703 -0.651428 0.027588 1441497108 0.725403 -0.220703 -0.651428 0.027588 1441497108 0.723999 -0.228210 -0.650574 0.022400 1441497108 0.723999 -0.228210 -0.650574 0.022400 1441497108 0.723999 -0.228210 -0.650574 0.022400 1441497108 0.723999 -0.228210 -0.650574 0.022400 1441497108 0.723999 -0.228210 -0.650574 0.022400 1441497108 0.723999 -0.228210 -0.650574 0.022400 1441497108 0.722839 -0.229858 -0.651306 0.022095 1441497108 0.722839 -0.229858 -0.651306 0.022095 1441497108 0.722839 -0.229858 -0.651306 0.022095 1441497109 0.722839 -0.229858 -0.651306 0.022095 1441497109 0.723206 -0.222473 -0.653259 0.027588 1441497109 0.723206 -0.222473 -0.653259 0.027588 1441497109 0.723206 -0.222473 -0.653259 0.027588 1441497109 0.723206 -0.222473 -0.653259 0.027588 1441497109 0.723206 -0.222473 -0.653259 0.027588 1441497109 0.723206 -0.222473 -0.653259 0.027588 1441497109 0.724182 -0.213318 -0.654907 0.033264 1441497109 0.724182 -0.213318 -0.654907 0.033264 1441497109 0.724182 -0.213318 -0.654907 0.033264 1441497109 0.724182 -0.213318 -0.654907 0.033264 1441497109 0.724182 -0.213318 -0.654907 0.033264 1441497109 0.724304 -0.209290 -0.656128 0.033264 1441497109 0.724304 -0.209290 -0.656128 0.033264 1441497109 0.724304 -0.209290 -0.656128 0.033264 1441497109 0.724304 -0.209290 -0.656128 0.033264 1441497109 0.724304 -0.209290 -0.656128 0.033264 1441497109 0.724304 -0.209290 -0.656128 0.033264 1441497109 0.724304 -0.209290 -0.656128 0.033264 1441497109 0.723938 -0.208801 -0.656860 0.028992 1441497109 0.723938 -0.208801 -0.656860 0.028992 1441497109 0.723938 -0.208801 -0.656860 0.028992 1441497109 0.723938 -0.208801 -0.656860 0.028992 1441497109 0.723938 -0.208801 -0.656860 0.028992 1441497109 0.723938 -0.208801 -0.656860 0.028992 1441497109 0.723999 -0.207947 -0.657166 0.025696 1441497109 0.723999 -0.207947 -0.657166 0.025696 1441497109 0.723999 -0.207947 -0.657166 0.025696 1441497109 0.723999 -0.207947 -0.657166 0.025696 1441497109 0.723999 -0.207947 -0.657166 0.025696 1441497109 0.724304 -0.206299 -0.657471 0.024414 1441497109 0.724304 -0.206299 -0.657471 0.024414 1441497109 0.724304 -0.206299 -0.657471 0.024414 1441497109 0.724304 -0.206299 -0.657471 0.024414 1441497109 0.724670 -0.204651 -0.657532 0.024780 1441497109 0.724670 -0.204651 -0.657532 0.024780 1441497109 0.724670 -0.204651 -0.657532 0.024780 1441497109 0.724670 -0.204651 -0.657532 0.024780 1441497109 0.724670 -0.204651 -0.657532 0.024780 1441497109 0.724731 -0.203735 -0.657837 0.023560 1441497109 0.724731 -0.203735 -0.657837 0.023560 1441497109 0.724731 -0.203735 -0.657837 0.023560 1441497109 0.724731 -0.203735 -0.657837 0.023560 1441497109 0.724731 -0.203735 -0.657837 0.023560 1441497109 0.724731 -0.203735 -0.657837 0.023560 1441497109 0.724731 -0.203735 -0.657837 0.023560 1441497109 0.722961 -0.210571 -0.657837 0.013611 1441497109 0.722961 -0.210571 -0.657837 0.013611 1441497109 0.722961 -0.210571 -0.657837 0.013611 1441497109 0.722961 -0.210571 -0.657837 0.013611 1441497109 0.722961 -0.210571 -0.657837 0.013611 1441497109 0.722961 -0.210571 -0.657837 0.013611 1441497109 0.722168 -0.217346 -0.656677 0.004883 1441497109 0.722168 -0.217346 -0.656677 0.004883 1441497109 0.722168 -0.217346 -0.656677 0.004883 1441497109 0.722168 -0.217346 -0.656677 0.004883 1441497109 0.722168 -0.217346 -0.656677 0.004883 1441497109 0.722168 -0.217346 -0.656677 0.004883 1441497109 0.721680 -0.219604 -0.656494 0.007751 1441497109 0.721680 -0.219604 -0.656494 0.007751 1441497109 0.721680 -0.219604 -0.656494 0.007751 1441497109 0.721680 -0.219604 -0.656494 0.007751 1441497109 0.721680 -0.219604 -0.656494 0.007751 1441497109 0.721680 -0.219604 -0.656494 0.007751 1441497109 0.722046 -0.215942 -0.657043 0.018311 1441497109 0.722046 -0.215942 -0.657043 0.018311 1441497109 0.722046 -0.215942 -0.657043 0.018311 1441497109 0.722046 -0.215942 -0.657043 0.018311 1441497109 0.722046 -0.215942 -0.657043 0.018311 1441497109 0.722046 -0.215942 -0.657043 0.018311 1441497109 0.723206 -0.211731 -0.656860 0.026062 1441497109 0.723206 -0.211731 -0.656860 0.026062 1441497109 0.723206 -0.211731 -0.656860 0.026062 1441497109 0.723206 -0.211731 -0.656860 0.026062 1441497109 0.723999 -0.210083 -0.656433 0.028198 1441497109 0.723999 -0.210083 -0.656433 0.028198 1441497109 0.723999 -0.210083 -0.656433 0.028198 1441497109 0.723999 -0.210083 -0.656433 0.028198 1441497109 0.723999 -0.210083 -0.656433 0.028198 1441497109 0.723999 -0.210083 -0.656433 0.028198 1441497109 0.724121 -0.209717 -0.656433 0.028198 1441497109 0.724121 -0.209717 -0.656433 0.028198 1441497109 0.724121 -0.209717 -0.656433 0.028198 1441497109 0.724121 -0.209717 -0.656433 0.028198 1441497109 0.724121 -0.209717 -0.656433 0.028198 1441497109 0.724121 -0.209717 -0.656433 0.028198 1441497109 0.724121 -0.209717 -0.656433 0.028198 1441497109 0.723816 -0.207825 -0.657288 0.029175 1441497109 0.723816 -0.207825 -0.657288 0.029175 1441497109 0.723816 -0.207825 -0.657288 0.029175 1441497109 0.723816 -0.207825 -0.657288 0.029175 1441497109 0.723816 -0.207825 -0.657288 0.029175 1441497109 0.723816 -0.207825 -0.657288 0.029175 1441497109 0.723511 -0.204346 -0.658691 0.030884 1441497109 0.723511 -0.204346 -0.658691 0.030884 1441497109 0.723511 -0.204346 -0.658691 0.030884 1441497109 0.723511 -0.204346 -0.658691 0.030884 1441497109 0.723511 -0.204346 -0.658691 0.030884 1441497109 0.723511 -0.204346 -0.658691 0.030884 1441497109 0.723572 -0.200439 -0.659729 0.032776 1441497109 0.723572 -0.200439 -0.659729 0.032776 1441497109 0.723572 -0.200439 -0.659729 0.032776 1441497109 0.723572 -0.200439 -0.659729 0.032776 1441497109 0.723572 -0.200439 -0.659729 0.032776 1441497109 0.723572 -0.200439 -0.659729 0.032776 1441497110 0.723572 -0.200439 -0.659729 0.032776 1441497110 0.723877 -0.198059 -0.659912 0.035095 1441497110 0.723877 -0.198059 -0.659912 0.035095 1441497110 0.723877 -0.198059 -0.659912 0.035095 1441497110 0.723877 -0.198059 -0.659912 0.035095 1441497110 0.723877 -0.198059 -0.659912 0.035095 1441497110 0.723877 -0.198059 -0.659912 0.035095 1441497110 0.723511 -0.198486 -0.660095 0.036865 1441497110 0.723511 -0.198486 -0.660095 0.036865 1441497110 0.723511 -0.198486 -0.660095 0.036865 1441497110 0.723511 -0.198486 -0.660095 0.036865 1441497110 0.723511 -0.198486 -0.660095 0.036865 1441497110 0.723511 -0.198486 -0.660095 0.036865 1441497110 0.722778 -0.197144 -0.661438 0.035400 1441497110 0.722778 -0.197144 -0.661438 0.035400 1441497110 0.722778 -0.197144 -0.661438 0.035400 1441497110 0.722778 -0.197144 -0.661438 0.035400 1441497110 0.722778 -0.197144 -0.661438 0.035400 1441497110 0.722778 -0.197144 -0.661438 0.035400 1441497110 0.722778 -0.197144 -0.661438 0.035400 1441497110 0.722412 -0.197388 -0.661865 0.034241 1441497110 0.722412 -0.197388 -0.661865 0.034241 1441497110 0.722412 -0.197388 -0.661865 0.034241 1441497110 0.722412 -0.197388 -0.661865 0.034241 1441497110 0.722412 -0.197388 -0.661865 0.034241 1441497110 0.722412 -0.197388 -0.661865 0.034241 1441497110 0.722595 -0.196228 -0.661865 0.036499 1441497110 0.722595 -0.196228 -0.661865 0.036499 1441497110 0.722595 -0.196228 -0.661865 0.036499 1441497110 0.722595 -0.196228 -0.661865 0.036499 1441497110 0.722595 -0.196228 -0.661865 0.036499 1441497110 0.722595 -0.196228 -0.661865 0.036499 1441497110 0.722656 -0.194702 -0.662170 0.037415 1441497110 0.722656 -0.194702 -0.662170 0.037415 1441497110 0.722656 -0.194702 -0.662170 0.037415 1441497110 0.722656 -0.194702 -0.662170 0.037415 1441497110 0.722656 -0.194702 -0.662170 0.037415 1441497110 0.722656 -0.194702 -0.662170 0.037415 1441497110 0.722656 -0.194702 -0.662170 0.037415 1441497110 0.722473 -0.193298 -0.662842 0.036743 1441497110 0.722473 -0.193298 -0.662842 0.036743 1441497110 0.722473 -0.193298 -0.662842 0.036743 1441497110 0.722473 -0.193298 -0.662842 0.036743 1441497110 0.722473 -0.193298 -0.662842 0.036743 1441497110 0.722473 -0.193298 -0.662842 0.036743 1441497110 0.722168 -0.192139 -0.663574 0.034851 1441497110 0.722168 -0.192139 -0.663574 0.034851 1441497110 0.722168 -0.192139 -0.663574 0.034851 1441497110 0.722168 -0.192139 -0.663574 0.034851 1441497110 0.722168 -0.192139 -0.663574 0.034851 1441497110 0.722168 -0.192139 -0.663574 0.034851 1441497110 0.722168 -0.192139 -0.663574 0.034851 1441497110 0.722351 -0.191772 -0.663574 0.033081 1441497110 0.722351 -0.191772 -0.663574 0.033081 1441497110 0.722351 -0.191772 -0.663574 0.033081 1441497110 0.722351 -0.191772 -0.663574 0.033081 1441497110 0.722351 -0.191772 -0.663574 0.033081 1441497110 0.722351 -0.191772 -0.663574 0.033081 1441497110 0.722961 -0.191589 -0.663025 0.033020 1441497110 0.722961 -0.191589 -0.663025 0.033020 1441497110 0.722961 -0.191589 -0.663025 0.033020 1441497110 0.722961 -0.191589 -0.663025 0.033020 1441497110 0.722961 -0.191589 -0.663025 0.033020 1441497110 0.722961 -0.191589 -0.663025 0.033020 1441497110 0.723450 -0.193359 -0.662048 0.030945 1441497110 0.723450 -0.193359 -0.662048 0.030945 1441497110 0.723450 -0.193359 -0.662048 0.030945 1441497110 0.723450 -0.193359 -0.662048 0.030945 1441497110 0.723450 -0.193359 -0.662048 0.030945 1441497110 0.723450 -0.193359 -0.662048 0.030945 1441497110 0.722839 -0.200256 -0.660889 0.025208 1441497110 0.722839 -0.200256 -0.660889 0.025208 1441497110 0.722839 -0.200256 -0.660889 0.025208 1441497110 0.722839 -0.200256 -0.660889 0.025208 1441497110 0.722839 -0.200256 -0.660889 0.025208 1441497110 0.722839 -0.200256 -0.660889 0.025208 1441497110 0.721130 -0.209351 -0.660156 0.017700 1441497110 0.721130 -0.209351 -0.660156 0.017700 1441497110 0.721130 -0.209351 -0.660156 0.017700 1441497110 0.721130 -0.209351 -0.660156 0.017700 1441497110 0.721130 -0.209351 -0.660156 0.017700 1441497110 0.721130 -0.209351 -0.660156 0.017700 1441497110 0.721130 -0.209351 -0.660156 0.017700 1441497110 0.719360 -0.214294 -0.660583 0.013794 1441497110 0.719360 -0.214294 -0.660583 0.013794 1441497110 0.719360 -0.214294 -0.660583 0.013794 1441497110 0.719360 -0.214294 -0.660583 0.013794 1441497110 0.719360 -0.214294 -0.660583 0.013794 1441497110 0.719360 -0.214294 -0.660583 0.013794 1441497110 0.719299 -0.212158 -0.661194 0.021179 1441497110 0.719299 -0.212158 -0.661194 0.021179 1441497110 0.719299 -0.212158 -0.661194 0.021179 1441497110 0.719299 -0.212158 -0.661194 0.021179 1441497110 0.719299 -0.212158 -0.661194 0.021179 1441497110 0.719299 -0.212158 -0.661194 0.021179 1441497110 0.721375 -0.204834 -0.660706 0.033569 1441497110 0.721375 -0.204834 -0.660706 0.033569 1441497110 0.721375 -0.204834 -0.660706 0.033569 1441497110 0.721375 -0.204834 -0.660706 0.033569 1441497110 0.723877 -0.200806 -0.658875 0.039917 1441497110 0.723877 -0.200806 -0.658875 0.039917 1441497110 0.723877 -0.200806 -0.658875 0.039917 1441497110 0.723877 -0.200806 -0.658875 0.039917 1441497110 0.723877 -0.200806 -0.658875 0.039917 1441497110 0.723877 -0.200806 -0.658875 0.039917 1441497110 0.724976 -0.201477 -0.657593 0.037903 1441497110 0.724976 -0.201477 -0.657593 0.037903 1441497110 0.724976 -0.201477 -0.657593 0.037903 1441497110 0.724976 -0.201477 -0.657593 0.037903 1441497110 0.724976 -0.201477 -0.657593 0.037903 1441497110 0.724976 -0.201477 -0.657593 0.037903 1441497110 0.724976 -0.201477 -0.657593 0.037903 1441497111 0.724670 -0.207520 -0.656372 0.031250 1441497111 0.724670 -0.207520 -0.656372 0.031250 1441497111 0.724670 -0.207520 -0.656372 0.031250 1441497111 0.724670 -0.207520 -0.656372 0.031250 1441497111 0.724670 -0.207520 -0.656372 0.031250 1441497111 0.724670 -0.207520 -0.656372 0.031250 1441497111 0.723877 -0.213013 -0.655762 0.025146 1441497111 0.723877 -0.213013 -0.655762 0.025146 1441497111 0.723877 -0.213013 -0.655762 0.025146 1441497111 0.723877 -0.213013 -0.655762 0.025146 1441497111 0.723877 -0.213013 -0.655762 0.025146 1441497111 0.723206 -0.214111 -0.656189 0.023132 1441497111 0.723206 -0.214111 -0.656189 0.023132 1441497111 0.723206 -0.214111 -0.656189 0.023132 1441497111 0.723206 -0.214111 -0.656189 0.023132 1441497111 0.723206 -0.214111 -0.656189 0.023132 1441497111 0.723206 -0.214111 -0.656189 0.023132 1441497111 0.723206 -0.214111 -0.656189 0.023132 1441497111 0.723877 -0.209656 -0.656738 0.027893 1441497111 0.723877 -0.209656 -0.656738 0.027893 1441497111 0.723877 -0.209656 -0.656738 0.027893 1441497111 0.723877 -0.209656 -0.656738 0.027893 1441497111 0.723877 -0.209656 -0.656738 0.027893 1441497111 0.723877 -0.209656 -0.656738 0.027893 1441497111 0.723877 -0.209656 -0.656738 0.027893 1441497111 0.725098 -0.202576 -0.657288 0.034851 1441497111 0.725098 -0.202576 -0.657288 0.034851 1441497111 0.725098 -0.202576 -0.657288 0.034851 1441497111 0.725098 -0.202576 -0.657288 0.034851 1441497111 0.725098 -0.202576 -0.657288 0.034851 1441497111 0.725098 -0.202576 -0.657288 0.034851 1441497111 0.724792 -0.199402 -0.658508 0.036255 1441497111 0.724792 -0.199402 -0.658508 0.036255 1441497111 0.724792 -0.199402 -0.658508 0.036255 1441497111 0.724792 -0.199402 -0.658508 0.036255 1441497111 0.724792 -0.199402 -0.658508 0.036255 1441497111 0.724792 -0.199402 -0.658508 0.036255 1441497111 0.723694 -0.199829 -0.659668 0.035156 1441497111 0.723694 -0.199829 -0.659668 0.035156 1441497111 0.723694 -0.199829 -0.659668 0.035156 1441497111 0.723694 -0.199829 -0.659668 0.035156 1441497111 0.723694 -0.199829 -0.659668 0.035156 1441497111 0.723694 -0.199829 -0.659668 0.035156 1441497111 0.722961 -0.199219 -0.660583 0.035889 1441497111 0.722961 -0.199219 -0.660583 0.035889 1441497111 0.722961 -0.199219 -0.660583 0.035889 1441497111 0.722961 -0.199219 -0.660583 0.035889 1441497111 0.722961 -0.199219 -0.660583 0.035889 1441497111 0.722961 -0.199219 -0.660583 0.035889 1441497111 0.722107 -0.196106 -0.662354 0.037537 1441497111 0.722107 -0.196106 -0.662354 0.037537 1441497111 0.722107 -0.196106 -0.662354 0.037537 1441497111 0.722107 -0.196106 -0.662354 0.037537 1441497111 0.722107 -0.196106 -0.662354 0.037537 1441497111 0.722107 -0.196106 -0.662354 0.037537 1441497111 0.721497 -0.192932 -0.663879 0.038330 1441497111 0.721497 -0.192932 -0.663879 0.038330 1441497111 0.721497 -0.192932 -0.663879 0.038330 1441497111 0.721497 -0.192932 -0.663879 0.038330 1441497111 0.721497 -0.192932 -0.663879 0.038330 1441497111 0.721497 -0.192932 -0.663879 0.038330 1441497111 0.721497 -0.192932 -0.663879 0.038330 1441497111 0.721436 -0.190796 -0.664490 0.039124 1441497111 0.721436 -0.190796 -0.664490 0.039124 1441497111 0.721436 -0.190796 -0.664490 0.039124 1441497111 0.721436 -0.190796 -0.664490 0.039124 1441497111 0.721436 -0.190796 -0.664490 0.039124 1441497111 0.721436 -0.190796 -0.664490 0.039124 1441497111 0.721130 -0.189453 -0.665222 0.039124 1441497111 0.721130 -0.189453 -0.665222 0.039124 1441497111 0.721130 -0.189453 -0.665222 0.039124 1441497111 0.721130 -0.189453 -0.665222 0.039124 1441497111 0.721130 -0.189453 -0.665222 0.039124 1441497111 0.721130 -0.189453 -0.665222 0.039124 1441497111 0.719971 -0.191101 -0.666138 0.036987 1441497111 0.719971 -0.191101 -0.666138 0.036987 1441497111 0.719971 -0.191101 -0.666138 0.036987 1441497111 0.719971 -0.191101 -0.666138 0.036987 1441497111 0.719971 -0.191101 -0.666138 0.036987 1441497111 0.719971 -0.191101 -0.666138 0.036987 1441497111 0.719116 -0.189575 -0.667480 0.037476 1441497111 0.719116 -0.189575 -0.667480 0.037476 1441497111 0.719116 -0.189575 -0.667480 0.037476 1441497111 0.719116 -0.189575 -0.667480 0.037476 1441497111 0.719116 -0.189575 -0.667480 0.037476 1441497111 0.719116 -0.189575 -0.667480 0.037476 1441497111 0.718384 -0.191589 -0.667786 0.036011 1441497111 0.718384 -0.191589 -0.667786 0.036011 1441497111 0.718384 -0.191589 -0.667786 0.036011 1441497111 0.718384 -0.191589 -0.667786 0.036011 1441497111 0.718384 -0.191589 -0.667786 0.036011 1441497111 0.718384 -0.191589 -0.667786 0.036011 1441497111 0.718323 -0.195740 -0.666748 0.034546 1441497111 0.718323 -0.195740 -0.666748 0.034546 1441497111 0.718323 -0.195740 -0.666748 0.034546 1441497111 0.718323 -0.195740 -0.666748 0.034546 1441497111 0.718323 -0.195740 -0.666748 0.034546 1441497111 0.718323 -0.195740 -0.666748 0.034546 1441497111 0.718323 -0.195740 -0.666748 0.034546 1441497111 0.718384 -0.199585 -0.665588 0.033752 1441497111 0.718384 -0.199585 -0.665588 0.033752 1441497111 0.718384 -0.199585 -0.665588 0.033752 1441497111 0.718384 -0.199585 -0.665588 0.033752 1441497111 0.718384 -0.199585 -0.665588 0.033752 1441497111 0.718384 -0.199585 -0.665588 0.033752 1441497111 0.718323 -0.201965 -0.664917 0.033325 1441497111 0.718323 -0.201965 -0.664917 0.033325 1441497111 0.718323 -0.201965 -0.664917 0.033325 1441497111 0.718323 -0.201965 -0.664917 0.033325 1441497111 0.718323 -0.201965 -0.664917 0.033325 1441497111 0.718323 -0.201965 -0.664917 0.033325 1441497111 0.718811 -0.202148 -0.664246 0.036011 1441497111 0.718811 -0.202148 -0.664246 0.036011 1441497111 0.718811 -0.202148 -0.664246 0.036011 1441497112 0.718811 -0.202148 -0.664246 0.036011 1441497112 0.718811 -0.202148 -0.664246 0.036011 1441497112 0.718811 -0.202148 -0.664246 0.036011 1441497112 0.719482 -0.200989 -0.663696 0.038879 1441497112 0.719482 -0.200989 -0.663696 0.038879 1441497112 0.719482 -0.200989 -0.663696 0.038879 1441497112 0.719482 -0.200989 -0.663696 0.038879 1441497112 0.719482 -0.200989 -0.663696 0.038879 1441497112 0.719482 -0.200989 -0.663696 0.038879 1441497112 0.719910 -0.198120 -0.663940 0.040833 1441497112 0.719910 -0.198120 -0.663940 0.040833 1441497112 0.719910 -0.198120 -0.663940 0.040833 1441497112 0.719910 -0.198120 -0.663940 0.040833 1441497112 0.719910 -0.198120 -0.663940 0.040833 1441497112 0.719910 -0.198120 -0.663940 0.040833 1441497112 0.721130 -0.193481 -0.663696 0.045166 1441497112 0.721130 -0.193481 -0.663696 0.045166 1441497112 0.721130 -0.193481 -0.663696 0.045166 1441497112 0.721130 -0.193481 -0.663696 0.045166 1441497112 0.721130 -0.193481 -0.663696 0.045166 1441497112 0.721130 -0.193481 -0.663696 0.045166 1441497112 0.722229 -0.189941 -0.663208 0.049683 1441497112 0.722229 -0.189941 -0.663208 0.049683 1441497112 0.722229 -0.189941 -0.663208 0.049683 1441497112 0.722229 -0.189941 -0.663208 0.049683 1441497112 0.722229 -0.189941 -0.663208 0.049683 1441497112 0.722229 -0.189941 -0.663208 0.049683 1441497112 0.722290 -0.189880 -0.663208 0.049255 1441497112 0.722290 -0.189880 -0.663208 0.049255 1441497112 0.722290 -0.189880 -0.663208 0.049255 1441497112 0.722290 -0.189880 -0.663208 0.049255 1441497112 0.722290 -0.189880 -0.663208 0.049255 1441497112 0.722290 -0.189880 -0.663208 0.049255 1441497112 0.722290 -0.189880 -0.663208 0.049255 1441497112 0.722290 -0.190125 -0.663208 0.047791 1441497112 0.722290 -0.190125 -0.663208 0.047791 1441497112 0.722290 -0.190125 -0.663208 0.047791 1441497112 0.722290 -0.190125 -0.663208 0.047791 1441497112 0.722290 -0.190125 -0.663208 0.047791 1441497112 0.722290 -0.190125 -0.663208 0.047791 1441497112 0.721741 -0.194519 -0.662842 0.043518 1441497112 0.721741 -0.194519 -0.662842 0.043518 1441497112 0.721741 -0.194519 -0.662842 0.043518 1441497112 0.721741 -0.194519 -0.662842 0.043518 1441497112 0.721741 -0.194519 -0.662842 0.043518 1441497112 0.721741 -0.194519 -0.662842 0.043518 1441497112 0.721008 -0.198364 -0.662781 0.039429 1441497112 0.721008 -0.198364 -0.662781 0.039429 1441497112 0.721008 -0.198364 -0.662781 0.039429 1441497112 0.721008 -0.198364 -0.662781 0.039429 1441497112 0.721008 -0.198364 -0.662781 0.039429 1441497112 0.721008 -0.198364 -0.662781 0.039429 1441497112 0.721008 -0.198364 -0.662781 0.039429 1441497112 0.720459 -0.195984 -0.663940 0.041870 1441497112 0.720459 -0.195984 -0.663940 0.041870 1441497112 0.720459 -0.195984 -0.663940 0.041870 1441497112 0.720459 -0.195984 -0.663940 0.041870 1441497112 0.720459 -0.195984 -0.663940 0.041870 1441497112 0.721375 -0.187134 -0.664856 0.050232 1441497112 0.721375 -0.187134 -0.664856 0.050232 1441497112 0.721375 -0.187134 -0.664856 0.050232 1441497112 0.721375 -0.187134 -0.664856 0.050232 1441497112 0.721375 -0.187134 -0.664856 0.050232 1441497112 0.721375 -0.187134 -0.664856 0.050232 1441497112 0.721558 -0.180359 -0.666199 0.054993 1441497112 0.721558 -0.180359 -0.666199 0.054993 1441497112 0.721558 -0.180359 -0.666199 0.054993 1441497112 0.721558 -0.180359 -0.666199 0.054993 1441497112 0.721558 -0.180359 -0.666199 0.054993 1441497112 0.721558 -0.180359 -0.666199 0.054993 1441497112 0.721558 -0.180359 -0.666199 0.054993 1441497112 0.720520 -0.179871 -0.667664 0.052246 1441497112 0.720520 -0.179871 -0.667664 0.052246 1441497112 0.720520 -0.179871 -0.667664 0.052246 1441497112 0.720520 -0.179871 -0.667664 0.052246 1441497112 
0.725342 -0.191528 -0.655884 0.083679 1441497115 0.725342 -0.191528 -0.655884 0.083679 1441497115 0.725342 -0.191528 -0.655884 0.083679 1441497115 0.725342 -0.191528 -0.655884 0.083679 1441497115 0.715637 -0.193542 -0.650879 0.163635 1441497115 0.715637 -0.193542 -0.650879 0.163635 1441497115 0.715637 -0.193542 -0.650879 0.163635 1441497115 0.715637 -0.193542 -0.650879 0.163635 1441497115 0.715637 -0.193542 -0.650879 0.163635 1441497115 0.715637 -0.193542 -0.650879 0.163635 1441497115 0.688843 -0.211121 -0.641113 0.264404 1441497115 0.688843 -0.211121 -0.641113 0.264404 1441497115 0.688843 -0.211121 -0.641113 0.264404 1441497115 0.688843 -0.211121 -0.641113 0.264404 1441497115 0.688843 -0.211121 -0.641113 0.264404 1441497115 0.688843 -0.211121 -0.641113 0.264404 1441497115 0.638855 -0.229919 -0.623962 0.386902 1441497115 0.638855 -0.229919 -0.623962 0.386902 1441497115 0.638855 -0.229919 -0.623962 0.386902 1441497115 0.638855 -0.229919 -0.623962 0.386902 1441497115 0.638855 -0.229919 -0.623962 0.386902 1441497115 0.638855 -0.229919 -0.623962 0.386902 1441497115 0.638855 -0.229919 -0.623962 0.386902 1441497115 0.559814 -0.273254 -0.602844 0.498535 1441497115 0.559814 -0.273254 -0.602844 0.498535 1441497115 0.559814 -0.273254 -0.602844 0.498535 1441497115 0.559814 -0.273254 -0.602844 0.498535 1441497115 0.438416 -0.354004 -0.597900 0.570068 1441497115 0.438416 -0.354004 -0.597900 0.570068 1441497115 0.438416 -0.354004 -0.597900 0.570068 1441497115 0.438416 -0.354004 -0.597900 0.570068 1441497115 0.438416 -0.354004 -0.597900 0.570068 1441497115 0.438416 -0.354004 -0.597900 0.570068 1441497115 0.299683 -0.416992 -0.578369 0.633911 1441497115 0.299683 -0.416992 -0.578369 0.633911 1441497115 0.299683 -0.416992 -0.578369 0.633911 1441497115 0.299683 -0.416992 -0.578369 0.633911 1441497115 0.299683 -0.416992 -0.578369 0.633911 1441497115 0.299683 -0.416992 -0.578369 0.633911 1441497115 0.178711 -0.446777 -0.530762 0.697693 1441497115 0.178711 -0.446777 -0.530762 0.697693 1441497115 0.178711 -0.446777 -0.530762 0.697693 1441497115 0.178711 -0.446777 -0.530762 0.697693 1441497115 0.178711 -0.446777 -0.530762 0.697693 1441497115 0.178711 -0.446777 -0.530762 0.697693 1441497115 0.078796 -0.459900 -0.483826 0.740417 1441497115 0.078796 -0.459900 -0.483826 0.740417 1441497115 0.078796 -0.459900 -0.483826 0.740417 1441497115 0.078796 -0.459900 -0.483826 0.740417 1441497115 0.078796 -0.459900 -0.483826 0.740417 1441497115 0.078796 -0.459900 -0.483826 0.740417 1441497115 0.078796 -0.459900 -0.483826 0.740417 1441497115 0.021118 -0.463806 -0.440063 0.768616 1441497115 0.021118 -0.463806 -0.440063 0.768616 1441497115 0.021118 -0.463806 -0.440063 0.768616 1441497115 0.021118 -0.463806 -0.440063 0.768616 1441497115 0.021118 -0.463806 -0.440063 0.768616 1441497115 0.009949 -0.466553 -0.414612 0.781250 1441497115 0.009949 -0.466553 -0.414612 0.781250 1441497115 0.009949 -0.466553 -0.414612 0.781250 1441497115 0.009949 -0.466553 -0.414612 0.781250 1441497115 0.009949 -0.466553 -0.414612 0.781250 1441497115 0.009949 -0.466553 -0.414612 0.781250 1441497115 0.009949 -0.466553 -0.414612 0.781250 1441497115 0.057129 -0.469116 -0.408752 0.780762 1441497115 0.057129 -0.469116 -0.408752 0.780762 1441497115 0.057129 -0.469116 -0.408752 0.780762 1441497115 0.057129 -0.469116 -0.408752 0.780762 1441497115 0.057129 -0.469116 -0.408752 0.780762 1441497115 0.057129 -0.469116 -0.408752 0.780762 1441497115 0.154480 -0.463135 -0.441528 0.752808 1441497115 0.154480 -0.463135 -0.441528 0.752808 1441497115 0.154480 -0.463135 -0.441528 0.752808 1441497115 0.154480 -0.463135 -0.441528 0.752808 1441497115 0.154480 -0.463135 -0.441528 0.752808 1441497115 0.284729 -0.437317 -0.504883 0.687561 1441497115 0.284729 -0.437317 -0.504883 0.687561 1441497115 0.284729 -0.437317 -0.504883 0.687561 1441497115 0.284729 -0.437317 -0.504883 0.687561 1441497115 0.284729 -0.437317 -0.504883 0.687561 1441497115 0.284729 -0.437317 -0.504883 0.687561 1441497115 0.415344 -0.391846 -0.569214 0.591553 1441497115 0.415344 -0.391846 -0.569214 0.591553 1441497115 0.415344 -0.391846 -0.569214 0.591553 1441497115 0.415344 -0.391846 -0.569214 0.591553 1441497115 0.415344 -0.391846 -0.569214 0.591553 1441497115 0.415344 -0.391846 -0.569214 0.591553 1441497115 0.535522 -0.332153 -0.618164 0.469788 1441497115 0.535522 -0.332153 -0.618164 0.469788 1441497115 0.535522 -0.332153 -0.618164 0.469788 1441497115 0.535522 -0.332153 -0.618164 0.469788 1441497115 0.535522 -0.332153 -0.618164 0.469788 1441497115 0.535522 -0.332153 -0.618164 0.469788 1441497115 0.634888 -0.261353 -0.644958 0.335693 1441497115 0.634888 -0.261353 -0.644958 0.335693 1441497115 0.634888 -0.261353 -0.644958 0.335693 1441497115 0.634888 -0.261353 -0.644958 0.335693 1441497115 0.634888 -0.261353 -0.644958 0.335693 1441497115 0.634888 -0.261353 -0.644958 0.335693 1441497115 0.701965 -0.187134 -0.653564 0.212219 1441497115 0.701965 -0.187134 -0.653564 0.212219 1441497115 0.701965 -0.187134 -0.653564 0.212219 1441497115 0.701965 -0.187134 -0.653564 0.212219 1441497115 0.701965 -0.187134 -0.653564 0.212219 1441497115 0.701965 -0.187134 -0.653564 0.212219 1441497115 0.740967 -0.114380 -0.649597 0.126160 1441497116 0.740967 -0.114380 -0.649597 0.126160 1441497116 0.740967 -0.114380 -0.649597 0.126160 1441497116 0.740967 -0.114380 -0.649597 0.126160 1441497116 0.740967 -0.114380 -0.649597 0.126160 1441497116 0.740967 -0.114380 -0.649597 0.126160 1441497116 0.759277 -0.075989 -0.642761 0.067627 1441497116 0.759277 -0.075989 -0.642761 0.067627 1441497116 0.759277 -0.075989 -0.642761 0.067627 1441497116 0.759277 -0.075989 -0.642761 0.067627 1441497116 0.759277 -0.075989 -0.642761 0.067627 1441497116 0.759277 -0.075989 -0.642761 0.067627 1441497116 0.766174 -0.066101 -0.638000 0.039185 1441497116 0.766174 -0.066101 -0.638000 0.039185 1441497116 0.766174 -0.066101 -0.638000 0.039185 1441497116 0.766174 -0.066101 -0.638000 0.039185 1441497116 0.766174 -0.066101 -0.638000 0.039185 1441497116 0.766174 -0.066101 -0.638000 0.039185 1441497116 0.766174 -0.066101 -0.638000 0.039185 1441497116 0.761169 -0.083069 -0.640930 0.053894 1441497116 0.761169 -0.083069 -0.640930 0.053894 1441497116 0.761169 -0.083069 -0.640930 0.053894 1441497116 0.761169 -0.083069 -0.640930 0.053894 1441497116 0.761169 -0.083069 -0.640930 0.053894 1441497116 0.761169 -0.083069 -0.640930 0.053894 1441497116 0.744385 -0.117920 -0.648071 0.109375 1441497116 0.744385 -0.117920 -0.648071 0.109375 1441497116 0.744385 -0.117920 -0.648071 0.109375 1441497116 0.744385 -0.117920 -0.648071 0.109375 1441497116 0.744385 -0.117920 -0.648071 0.109375 1441497116 0.744385 -0.117920 -0.648071 0.109375 1441497116 0.712219 -0.165039 -0.652161 0.200317 1441497116 0.712219 -0.165039 -0.652161 0.200317 1441497116 0.712219 -0.165039 -0.652161 0.200317 1441497116 0.712219 -0.165039 -0.652161 0.200317 1441497116 0.712219 -0.165039 -0.652161 0.200317 1441497116 0.712219 -0.165039 -0.652161 0.200317 1441497116 0.712219 -0.165039 -0.652161 0.200317 1441497116 0.657227 -0.211792 -0.645203 0.326965 1441497116 0.657227 -0.211792 -0.645203 0.326965 1441497116 0.657227 -0.211792 -0.645203 0.326965 1441497116 0.657227 -0.211792 -0.645203 0.326965 1441497116 0.657227 -0.211792 -0.645203 0.326965 1441497116 0.657227 -0.211792 -0.645203 0.326965 1441497116 0.570984 -0.284180 -0.630615 0.442139 1441497116 0.570984 -0.284180 -0.630615 0.442139 1441497116 0.570984 -0.284180 -0.630615 0.442139 1441497116 0.570984 -0.284180 -0.630615 0.442139 1441497116 0.570984 -0.284180 -0.630615 0.442139 1441497116 0.459290 -0.347351 -0.605286 0.549561 1441497116 0.459290 -0.347351 -0.605286 0.549561 1441497116 0.459290 -0.347351 -0.605286 0.549561 1441497116 0.459290 -0.347351 -0.605286 0.549561 1441497116 0.459290 -0.347351 -0.605286 0.549561 1441497116 0.459290 -0.347351 -0.605286 0.549561 1441497116 0.459290 -0.347351 -0.605286 0.549561 1441497116 0.328857 -0.399109 -0.572021 0.636658 1441497116 0.328857 -0.399109 -0.572021 0.636658 1441497116 0.328857 -0.399109 -0.572021 0.636658 1441497116 0.328857 -0.399109 -0.572021 0.636658 1441497116 0.328857 -0.399109 -0.572021 0.636658 1441497116 0.328857 -0.399109 -0.572021 0.636658 1441497116 0.201904 -0.433472 -0.522827 0.705627 1441497116 0.201904 -0.433472 -0.522827 0.705627 1441497116 0.201904 -0.433472 -0.522827 0.705627 1441497116 0.201904 -0.433472 -0.522827 0.705627 1441497116 0.201904 -0.433472 -0.522827 0.705627 1441497116 0.201904 -0.433472 -0.522827 0.705627 1441497116 0.097778 -0.450439 -0.452881 0.763184 1441497116 0.097778 -0.450439 -0.452881 0.763184 1441497116 0.097778 -0.450439 -0.452881 0.763184 1441497116 0.097778 -0.450439 -0.452881 0.763184 1441497116 0.097778 -0.450439 -0.452881 0.763184 1441497116 0.097778 -0.450439 -0.452881 0.763184 1441497116 0.028381 -0.449463 -0.397705 0.799377 1441497116 0.028381 -0.449463 -0.397705 0.799377 1441497116 0.028381 -0.449463 -0.397705 0.799377 1441497116 0.028381 -0.449463 -0.397705 0.799377 1441497116 0.028381 -0.449463 -0.397705 0.799377 1441497116 0.028381 -0.449463 -0.397705 0.799377 1441497116 0.012024 -0.441589 -0.369812 0.817383 1441497116 0.012024 -0.441589 -0.369812 0.817383 1441497116 0.012024 -0.441589 -0.369812 0.817383 1441497116 0.012024 -0.441589 -0.369812 0.817383 1441497116 0.012024 -0.441589 -0.369812 0.817383 1441497116 0.012024 -0.441589 -0.369812 0.817383 1441497116 0.012024 -0.441589 -0.369812 0.817383 1441497116 0.051880 -0.434082 -0.368896 0.820251 1441497116 0.051880 -0.434082 -0.368896 0.820251 1441497116 0.051880 -0.434082 -0.368896 0.820251 1441497116 0.051880 -0.434082 -0.368896 0.820251 1441497116 0.051880 -0.434082 -0.368896 0.820251 1441497116 0.051880 -0.434082 -0.368896 0.820251 1441497116 0.121155 -0.427307 -0.406799 0.798279 1441497116 0.121155 -0.427307 -0.406799 0.798279 1441497116 0.121155 -0.427307 -0.406799 0.798279 1441497116 0.121155 -0.427307 -0.406799 0.798279 1441497116 0.121155 -0.427307 -0.406799 0.798279 1441497116 0.225342 -0.408997 -0.465576 0.751831 1441497116 0.225342 -0.408997 -0.465576 0.751831 1441497116 0.225342 -0.408997 -0.465576 0.751831 1441497116 0.225342 -0.408997 -0.465576 0.751831 1441497116 0.225342 -0.408997 -0.465576 0.751831 1441497116 0.341980 -0.376953 -0.524963 0.682190 1441497116 0.341980 -0.376953 -0.524963 0.682190 1441497116 0.341980 -0.376953 -0.524963 0.682190 1441497116 0.341980 -0.376953 -0.524963 0.682190 1441497116 0.341980 -0.376953 -0.524963 0.682190 1441497116 0.341980 -0.376953 -0.524963 0.682190 1441497116 0.466309 -0.326782 -0.570618 0.591736 1441497117 0.466309 -0.326782 -0.570618 0.591736 1441497117 0.466309 -0.326782 -0.570618 0.591736 1441497117 0.466309 -0.326782 -0.570618 0.591736 1441497117 0.466309 -0.326782 -0.570618 0.591736 1441497117 0.466309 -0.326782 -0.570618 0.591736 1441497117 0.572754 -0.264648 -0.606750 0.483459 1441497117 0.572754 -0.264648 -0.606750 0.483459 1441497117 0.572754 -0.264648 -0.606750 0.483459 1441497117 0.572754 -0.264648 -0.606750 0.483459 1441497117 0.572754 -0.264648 -0.606750 0.483459 1441497117 0.652161 -0.196594 -0.639526 0.356384 1441497117 0.652161 -0.196594 -0.639526 0.356384 1441497117 0.652161 -0.196594 -0.639526 0.356384 1441497117 0.652161 -0.196594 -0.639526 0.356384 1441497117 0.652161 -0.196594 -0.639526 0.356384 1441497117 0.652161 -0.196594 -0.639526 0.356384 1441497117 0.707275 -0.124512 -0.652588 0.241577 1441497117 0.707275 -0.124512 -0.652588 0.241577 1441497117 0.707275 -0.124512 -0.652588 0.241577 1441497117 0.707275 -0.124512 -0.652588 0.241577 1441497117 0.707275 -0.124512 -0.652588 0.241577 1441497117 0.707275 -0.124512 -0.652588 0.241577 1441497117 0.733704 -0.103577 -0.659180 0.128235 1441497117 0.733704 -0.103577 -0.659180 0.128235 1441497117 0.733704 -0.103577 -0.659180 0.128235 1441497117 0.733704 -0.103577 -0.659180 0.128235 1441497117 0.733704 -0.103577 -0.659180 0.128235 1441497117 0.733704 -0.103577 -0.659180 0.128235 1441497117 0.746277 -0.113037 -0.653137 0.060303 1441497117 0.746277 -0.113037 -0.653137 0.060303 1441497117 0.746277 -0.113037 -0.653137 0.060303 1441497117 0.746277 -0.113037 -0.653137 0.060303 1441497117 0.746277 -0.113037 -0.653137 0.060303 1441497117 0.746277 -0.113037 -0.653137 0.060303 1441497117 0.746277 -0.113037 -0.653137 0.060303 1441497117 0.755188 -0.101929 -0.646667 0.033508 1441497117 0.755188 -0.101929 -0.646667 0.033508 1441497117 0.755188 -0.101929 -0.646667 0.033508 1441497117 0.755188 -0.101929 -0.646667 0.033508 1441497117 0.755188 -0.101929 -0.646667 0.033508 1441497117 0.755188 -0.101929 -0.646667 0.033508 1441497117 0.757751 -0.098999 -0.644409 0.028076 1441497117 0.757751 -0.098999 -0.644409 0.028076 1441497117 0.757751 -0.098999 -0.644409 0.028076 1441497117 0.757751 -0.098999 -0.644409 0.028076 1441497117 0.757751 -0.098999 -0.644409 0.028076 1441497117 0.757751 -0.098999 -0.644409 0.028076 1441497117 0.751099 -0.106323 -0.649170 0.055847 1441497117 0.751099 -0.106323 -0.649170 0.055847 1441497117 0.751099 -0.106323 -0.649170 0.055847 1441497117 0.751099 -0.106323 -0.649170 0.055847 1441497117 0.751099 -0.106323 -0.649170 0.055847 1441497117 0.751099 -0.106323 -0.649170 0.055847 1441497117 0.751099 -0.106323 -0.649170 0.055847 1441497117 0.732910 -0.120850 -0.657959 0.123901 1441497117 0.732910 -0.120850 -0.657959 0.123901 1441497117 0.732910 -0.120850 -0.657959 0.123901 1441497117 0.732910 -0.120850 -0.657959 0.123901 1441497117 0.732910 -0.120850 -0.657959 0.123901 1441497117 0.698181 -0.141174 -0.664001 0.227356 1441497117 0.698181 -0.141174 -0.664001 0.227356 1441497117 0.698181 -0.141174 -0.664001 0.227356 1441497117 0.698181 -0.141174 -0.664001 0.227356 1441497117 0.698181 -0.141174 -0.664001 0.227356 1441497117 0.698181 -0.141174 -0.664001 0.227356 1441497117 0.698181 -0.141174 -0.664001 0.227356 1441497117 0.639648 -0.174744 -0.662109 0.349121 1441497117 0.639648 -0.174744 -0.662109 0.349121 1441497117 0.639648 -0.174744 -0.662109 0.349121 1441497117 0.639648 -0.174744 -0.662109 0.349121 1441497117 0.639648 -0.174744 -0.662109 0.349121 1441497117 0.639648 -0.174744 -0.662109 0.349121 1441497117 0.548645 -0.222900 -0.650513 0.475525 1441497117 0.548645 -0.222900 -0.650513 0.475525 1441497117 0.548645 -0.222900 -0.650513 0.475525 1441497117 0.548645 -0.222900 -0.650513 0.475525 1441497117 0.548645 -0.222900 -0.650513 0.475525 1441497117 0.548645 -0.222900 -0.650513 0.475525 1441497117 0.423767 -0.284912 -0.629395 0.585693 1441497117 0.423767 -0.284912 -0.629395 0.585693 1441497117 0.423767 -0.284912 -0.629395 0.585693 1441497117 0.423767 -0.284912 -0.629395 0.585693 1441497117 0.423767 -0.284912 -0.629395 0.585693 1441497117 0.423767 -0.284912 -0.629395 0.585693 1441497117 0.276428 -0.350037 -0.607178 0.657532 1441497117 0.276428 -0.350037 -0.607178 0.657532 1441497117 0.276428 -0.350037 -0.607178 0.657532 1441497117 0.276428 -0.350037 -0.607178 0.657532 1441497117 0.276428 -0.350037 -0.607178 0.657532 1441497117 0.276428 -0.350037 -0.607178 0.657532 1441497117 0.125366 -0.390808 -0.582336 0.701721 1441497117 0.125366 -0.390808 -0.582336 0.701721 1441497117 0.125366 -0.390808 -0.582336 0.701721 1441497117 0.125366 -0.390808 -0.582336 0.701721 1441497117 0.125366 -0.390808 -0.582336 0.701721 1441497117 0.125366 -0.390808 -0.582336 0.701721 1441497117 0.033142 -0.401245 -0.513184 0.757996 1441497117 0.033142 -0.401245 -0.513184 0.757996 1441497117 0.033142 -0.401245 -0.513184 0.757996 1441497117 0.033142 -0.401245 -0.513184 0.757996 1441497117 0.033142 -0.401245 -0.513184 0.757996 1441497117 0.033142 -0.401245 -0.513184 0.757996 1441497117 -0.016113 -0.401550 -0.464478 0.789185 1441497117 -0.016113 -0.401550 -0.464478 0.789185 1441497117 -0.016113 -0.401550 -0.464478 0.789185 1441497117 -0.016113 -0.401550 -0.464478 0.789185 1441497117 -0.016113 -0.401550 -0.464478 0.789185 1441497117 -0.016113 -0.401550 -0.464478 0.789185 1441497117 -0.016113 -0.401550 -0.464478 0.789185 1441497117 -0.013489 -0.401184 -0.450317 0.797546 1441497117 -0.013489 -0.401184 -0.450317 0.797546 1441497118 -0.013489 -0.401184 -0.450317 0.797546 1441497118 -0.013489 -0.401184 -0.450317 0.797546 1441497118 -0.013489 -0.401184 -0.450317 0.797546 1441497118 -0.013489 -0.401184 -0.450317 0.797546 1441497118 -0.013489 -0.401184 -0.450317 0.797546 1441497118 0.054749 -0.397705 -0.453491 0.795715 1441497118 0.054749 -0.397705 -0.453491 0.795715 1441497118 0.054749 -0.397705 -0.453491 0.795715 1441497118 0.054749 -0.397705 -0.453491 0.795715 1441497118 0.171875 -0.384338 -0.487183 0.765137 1441497118 0.171875 -0.384338 -0.487183 0.765137 1441497118 0.171875 -0.384338 -0.487183 0.765137 1441497118 0.171875 -0.384338 -0.487183 0.765137 1441497118 0.171875 -0.384338 -0.487183 0.765137 1441497118 0.171875 -0.384338 -0.487183 0.765137 1441497118 0.313904 -0.350220 -0.540100 0.697937 1441497118 0.313904 -0.350220 -0.540100 0.697937 1441497118 0.313904 -0.350220 -0.540100 0.697937 1441497118 0.313904 -0.350220 -0.540100 0.697937 1441497118 0.313904 -0.350220 -0.540100 0.697937 1441497118 0.447021 -0.297241 -0.603699 0.589355 1441497118 0.447021 -0.297241 -0.603699 0.589355 1441497118 0.447021 -0.297241 -0.603699 0.589355 1441497118 0.447021 -0.297241 -0.603699 0.589355 1441497118 0.447021 -0.297241 -0.603699 0.589355 1441497118 0.447021 -0.297241 -0.603699 0.589355 1441497118 0.563110 -0.223206 -0.643494 0.467957 1441497118 0.563110 -0.223206 -0.643494 0.467957 1441497118 0.563110 -0.223206 -0.643494 0.467957 1441497118 0.563110 -0.223206 -0.643494 0.467957 1441497118 0.563110 -0.223206 -0.643494 0.467957 1441497118 0.563110 -0.223206 -0.643494 0.467957 1441497118 0.643372 -0.149841 -0.667175 0.344238 1441497118 0.643372 -0.149841 -0.667175 0.344238 1441497118 0.643372 -0.149841 -0.667175 0.344238 1441497118 0.643372 -0.149841 -0.667175 0.344238 1441497118 0.643372 -0.149841 -0.667175 0.344238 1441497118 0.643372 -0.149841 -0.667175 0.344238 1441497118 0.698669 -0.070984 -0.666626 0.249695 1441497118 0.698669 -0.070984 -0.666626 0.249695 1441497118 0.698669 -0.070984 -0.666626 0.249695 1441497118 0.698669 -0.070984 -0.666626 0.249695 1441497118 0.698669 -0.070984 -0.666626 0.249695 1441497118 0.698669 -0.070984 -0.666626 0.249695 1441497118 0.734985 0.023804 -0.653381 0.179810 1441497118 0.734985 0.023804 -0.653381 0.179810 1441497118 0.734985 0.023804 -0.653381 0.179810 1441497118 0.734985 0.023804 -0.653381 0.179810 1441497118 0.734985 0.023804 -0.653381 0.179810 1441497118 0.734985 0.023804 -0.653381 0.179810 1441497118 0.754517 0.056396 -0.644043 0.112793 1441497118 0.754517 0.056396 -0.644043 0.112793 1441497118 0.754517 0.056396 -0.644043 0.112793 1441497118 0.754517 0.056396 -0.644043 0.112793 1441497118 0.754517 0.056396 -0.644043 0.112793 1441497118 0.754517 0.056396 -0.644043 0.112793 1441497118 0.761780 0.054504 -0.639404 0.088928 1441497118 0.761780 0.054504 -0.639404 0.088928 1441497118 0.761780 0.054504 -0.639404 0.088928 1441497118 0.761780 0.054504 -0.639404 0.088928 1441497118 0.761780 0.054504 -0.639404 0.088928 1441497118 0.761780 0.054504 -0.639404 0.088928 1441497118 0.762024 0.034790 -0.638794 0.099976 1441497118 0.762024 0.034790 -0.638794 0.099976 1441497118 0.762024 0.034790 -0.638794 0.099976 1441497118 0.762024 0.034790 -0.638794 0.099976 1441497118 0.762024 0.034790 -0.638794 0.099976 1441497118 0.762024 0.034790 -0.638794 0.099976 1441497118 0.762024 0.034790 -0.638794 0.099976 1441497118 0.755798 0.005432 -0.640198 0.137573 1441497118 0.755798 0.005432 -0.640198 0.137573 1441497118 0.755798 0.005432 -0.640198 0.137573 1441497118 0.755798 0.005432 -0.640198 0.137573 1441497118 0.755798 0.005432 -0.640198 0.137573 1441497118 0.737183 -0.036011 -0.641724 0.208557 1441497118 0.737183 -0.036011 -0.641724 0.208557 1441497118 0.737183 -0.036011 -0.641724 0.208557 1441497118 0.737183 -0.036011 -0.641724 0.208557 1441497118 0.737183 -0.036011 -0.641724 0.208557 1441497118 0.737183 -0.036011 -0.641724 0.208557 1441497118 0.698914 -0.089539 -0.639526 0.307434 1441497118 0.698914 -0.089539 -0.639526 0.307434 1441497118 0.698914 -0.089539 -0.639526 0.307434 1441497118 0.698914 -0.089539 -0.639526 0.307434 1441497118 0.698914 -0.089539 -0.639526 0.307434 1441497118 0.698914 -0.089539 -0.639526 0.307434 1441497118 0.632141 -0.150269 -0.632629 0.421387 1441497118 0.632141 -0.150269 -0.632629 0.421387 1441497118 0.632141 -0.150269 -0.632629 0.421387 1441497118 0.632141 -0.150269 -0.632629 0.421387 1441497118 0.632141 -0.150269 -0.632629 0.421387 1441497118 0.632141 -0.150269 -0.632629 0.421387 1441497118 0.536255 -0.212524 -0.618713 0.533325 1441497118 0.536255 -0.212524 -0.618713 0.533325 1441497118 0.536255 -0.212524 -0.618713 0.533325 1441497118 0.536255 -0.212524 -0.618713 0.533325 1441497118 0.536255 -0.212524 -0.618713 0.533325 1441497118 0.536255 -0.212524 -0.618713 0.533325 1441497118 0.411621 -0.284607 -0.600159 0.624023 1441497118 0.411621 -0.284607 -0.600159 0.624023 1441497118 0.411621 -0.284607 -0.600159 0.624023 1441497118 0.411621 -0.284607 -0.600159 0.624023 1441497118 0.411621 -0.284607 -0.600159 0.624023 1441497118 0.271423 -0.345642 -0.563721 0.699341 1441497118 0.271423 -0.345642 -0.563721 0.699341 1441497118 0.271423 -0.345642 -0.563721 0.699341 1441497118 0.271423 -0.345642 -0.563721 0.699341 1441497119 0.271423 -0.345642 -0.563721 0.699341 1441497119 0.271423 -0.345642 -0.563721 0.699341 1441497119 0.142883 -0.384033 -0.500305 0.762756 1441497119 0.142883 -0.384033 -0.500305 0.762756 1441497119 0.142883 -0.384033 -0.500305 0.762756 1441497119 0.142883 -0.384033 -0.500305 0.762756 1441497119 0.142883 -0.384033 -0.500305 0.762756 1441497119 0.142883 -0.384033 -0.500305 0.762756 1441497119 0.041382 -0.405273 -0.434021 0.803528 1441497119 0.041382 -0.405273 -0.434021 0.803528 1441497119 0.041382 -0.405273 -0.434021 0.803528 1441497119 0.041382 -0.405273 -0.434021 0.803528 1441497119 0.041382 -0.405273 -0.434021 0.803528 1441497119 0.041382 -0.405273 -0.434021 0.803528 1441497119 -0.009033 -0.413452 -0.383484 0.825806 1441497119 -0.009033 -0.413452 -0.383484 0.825806 1441497119 -0.009033 -0.413452 -0.383484 0.825806 1441497119 -0.009033 -0.413452 -0.383484 0.825806 1441497119 -0.009033 -0.413452 -0.383484 0.825806 1441497119 -0.009033 -0.413452 -0.383484 0.825806 1441497119 -0.009033 -0.413452 -0.383484 0.825806 1441497119 0.008423 -0.413879 -0.361511 0.835449 1441497119 0.008423 -0.413879 -0.361511 0.835449 1441497119 0.008423 -0.413879 -0.361511 0.835449 1441497119 0.008423 -0.413879 -0.361511 0.835449 1441497119 0.008423 -0.413879 -0.361511 0.835449 1441497119 0.008423 -0.413879 -0.361511 0.835449 1441497119 0.087280 -0.407593 -0.374451 0.828247 1441497119 0.087280 -0.407593 -0.374451 0.828247 1441497119 0.087280 -0.407593 -0.374451 0.828247 1441497119 0.087280 -0.407593 -0.374451 0.828247 1441497119 0.087280 -0.407593 -0.374451 0.828247 1441497119 0.087280 -0.407593 -0.374451 0.828247 1441497119 0.205200 -0.395386 -0.422485 0.789368 1441497119 0.205200 -0.395386 -0.422485 0.789368 1441497119 0.205200 -0.395386 -0.422485 0.789368 1441497119 0.205200 -0.395386 -0.422485 0.789368 1441497119 0.205200 -0.395386 -0.422485 0.789368 1441497119 0.205200 -0.395386 -0.422485 0.789368 1441497119 0.345520 -0.374084 -0.512756 0.691162 1441497119 0.345520 -0.374084 -0.512756 0.691162 1441497119 0.345520 -0.374084 -0.512756 0.691162 1441497119 0.345520 -0.374084 -0.512756 0.691162 1441497119 0.345520 -0.374084 -0.512756 0.691162 1441497119 0.345520 -0.374084 -0.512756 0.691162 1441497119 0.466614 -0.348450 -0.600708 0.547729 1441497119 0.466614 -0.348450 -0.600708 0.547729 1441497119 0.466614 -0.348450 -0.600708 0.547729 1441497119 0.466614 -0.348450 -0.600708 0.547729 1441497119 0.466614 -0.348450 -0.600708 0.547729 1441497119 0.466614 -0.348450 -0.600708 0.547729 1441497119 0.576599 -0.282532 -0.636536 0.427246 1441497119 0.576599 -0.282532 -0.636536 0.427246 1441497119 0.576599 -0.282532 -0.636536 0.427246 1441497119 0.576599 -0.282532 -0.636536 0.427246 1441497119 0.576599 -0.282532 -0.636536 0.427246 1441497119 0.576599 -0.282532 -0.636536 0.427246 1441497119 0.661865 -0.194519 -0.656128 0.305908 1441497119 0.661865 -0.194519 -0.656128 0.305908 1441497119 0.661865 -0.194519 -0.656128 0.305908 1441497119 0.661865 -0.194519 -0.656128 0.305908 1441497119 0.661865 -0.194519 -0.656128 0.305908 1441497119 0.661865 -0.194519 -0.656128 0.305908 1441497119 0.661865 -0.194519 -0.656128 0.305908 1441497119 0.721680 -0.099487 -0.656555 0.195496 1441497119 0.721680 -0.099487 -0.656555 0.195496 1441497119 0.721680 -0.099487 -0.656555 0.195496 1441497119 0.721680 -0.099487 -0.656555 0.195496 1441497119 0.721680 -0.099487 -0.656555 0.195496 1441497119 0.721680 -0.099487 -0.656555 0.195496 1441497119 0.751892 -0.030212 -0.650330 0.103882 1441497119 0.751892 -0.030212 -0.650330 0.103882 1441497119 0.751892 -0.030212 -0.650330 0.103882 1441497119 0.751892 -0.030212 -0.650330 0.103882 1441497119 0.751892 -0.030212 -0.650330 0.103882 1441497119 0.751892 -0.030212 -0.650330 0.103882 1441497119 0.764526 -0.011658 -0.642090 0.054932 1441497119 0.764526 -0.011658 -0.642090 0.054932 1441497119 0.764526 -0.011658 -0.642090 0.054932 1441497119 0.764526 -0.011658 -0.642090 0.054932 1441497119 0.764526 -0.011658 -0.642090 0.054932 1441497119 0.764526 -0.011658 -0.642090 0.054932 1441497119 0.764526 -0.011658 -0.642090 0.054932 1441497119 0.768921 -0.017090 -0.637146 0.050476 1441497119 0.768921 -0.017090 -0.637146 0.050476 1441497119 0.768921 -0.017090 -0.637146 0.050476 1441497119 0.768921 -0.017090 -0.637146 0.050476 1441497119 0.768921 -0.017090 -0.637146 0.050476 1441497119 0.768921 -0.017090 -0.637146 0.050476 1441497119 0.772583 -0.016479 -0.632324 0.055237 1441497119 0.772583 -0.016479 -0.632324 0.055237 1441497119 0.772583 -0.016479 -0.632324 0.055237 1441497119 0.772583 -0.016479 -0.632324 0.055237 1441497119 0.772583 -0.016479 -0.632324 0.055237 1441497119 0.772583 -0.016479 -0.632324 0.055237 1441497119 0.772583 -0.016479 -0.632324 0.055237 1441497119 0.770813 -0.030945 -0.632080 0.073242 1441497119 0.770813 -0.030945 -0.632080 0.073242 1441497119 0.770813 -0.030945 -0.632080 0.073242 1441497119 0.770813 -0.030945 -0.632080 0.073242 1441497119 0.770813 -0.030945 -0.632080 0.073242 1441497119 0.770813 -0.030945 -0.632080 0.073242 1441497119 0.754578 -0.061584 -0.639709 0.132629 1441497119 0.754578 -0.061584 -0.639709 0.132629 1441497119 0.754578 -0.061584 -0.639709 0.132629 1441497119 0.754578 -0.061584 -0.639709 0.132629 1441497119 0.754578 -0.061584 -0.639709 0.132629 1441497119 0.754578 -0.061584 -0.639709 0.132629 1441497119 0.720337 -0.102295 -0.646973 0.228210 1441497119 0.720337 -0.102295 -0.646973 0.228210 1441497119 0.720337 -0.102295 -0.646973 0.228210 1441497119 0.720337 -0.102295 -0.646973 0.228210 1441497120 0.720337 -0.102295 -0.646973 0.228210 1441497120 0.720337 -0.102295 -0.646973 0.228210 1441497120 0.660034 -0.152100 -0.646301 0.351440 1441497120 0.660034 -0.152100 -0.646301 0.351440 1441497120 0.660034 -0.152100 -0.646301 0.351440 1441497120 0.660034 -0.152100 -0.646301 0.351440 1441497120 0.660034 -0.152100 -0.646301 0.351440 1441497120 0.660034 -0.152100 -0.646301 0.351440 1441497120 0.570007 -0.211975 -0.633240 0.478699 1441497120 0.570007 -0.211975 -0.633240 0.478699 1441497120 0.570007 -0.211975 -0.633240 0.478699 1441497120 0.570007 -0.211975 -0.633240 0.478699 1441497120 0.570007 -0.211975 -0.633240 0.478699 1441497120 0.570007 -0.211975 -0.633240 0.478699 1441497120 0.442505 -0.291992 -0.622864 0.575256 1441497120 0.442505 -0.291992 -0.622864 0.575256 1441497120 0.442505 -0.291992 -0.622864 0.575256 1441497120 0.442505 -0.291992 -0.622864 0.575256 1441497120 0.442505 -0.291992 -0.622864 0.575256 1441497120 0.442505 -0.291992 -0.622864 0.575256 1441497120 0.269409 -0.373047 -0.619812 0.635681 1441497120 0.269409 -0.373047 -0.619812 0.635681 1441497120 0.269409 -0.373047 -0.619812 0.635681 1441497120 0.269409 -0.373047 -0.619812 0.635681 1441497120 0.269409 -0.373047 -0.619812 0.635681 1441497120 0.141785 -0.389160 -0.545715 0.728516 1441497120 0.141785 -0.389160 -0.545715 0.728516 1441497120 0.141785 -0.389160 -0.545715 0.728516 1441497120 0.141785 -0.389160 -0.545715 0.728516 1441497120 0.141785 -0.389160 -0.545715 0.728516 1441497120 0.141785 -0.389160 -0.545715 0.728516 1441497120 0.141785 -0.389160 -0.545715 0.728516 1441497120 0.041504 -0.403564 -0.475281 0.780701 1441497120 0.041504 -0.403564 -0.475281 0.780701 1441497120 0.041504 -0.403564 -0.475281 0.780701 1441497120 0.041504 -0.403564 -0.475281 0.780701 1441497120 0.041504 -0.403564 -0.475281 0.780701 1441497120 0.041504 -0.403564 -0.475281 0.780701 1441497120 -0.020020 -0.412354 -0.433533 0.801025 1441497120 -0.020020 -0.412354 -0.433533 0.801025 1441497120 -0.020020 -0.412354 -0.433533 0.801025 1441497120 -0.020020 -0.412354 -0.433533 0.801025 1441497120 -0.020020 -0.412354 -0.433533 0.801025 1441497120 -0.020020 -0.412354 -0.433533 0.801025 1441497120 -0.020020 -0.412354 -0.433533 0.801025 1441497120 -0.037598 -0.417236 -0.410400 0.809998 1441497120 -0.037598 -0.417236 -0.410400 0.809998 1441497120 -0.037598 -0.417236 -0.410400 0.809998 1441497120
[truncated: 201,170 more chars]
