# Supplementary material for: Quaternion-Based Gesture Recognition Using Wireless Wearable Motion Capture Sensors
Source: Sensors (Basel). 2016 Apr 28;16(5):605. doi: 10.3390/s16050605 (PMC4883296; doi:10.3390/s16050605)
Supplement: Supplementary file 1 [file sensors-16-00605-s001.zip › MultiSensorGestureData/P1/5. Block/Training16.txt]

0.781494 0.017090 -0.600891 0.167114 1441496987 0.781494 0.017090 -0.600891 0.167114 1441496987 0.781494 0.017090 -0.600891 0.167114 1441496987 0.781494 0.017090 -0.600891 0.167114 1441496987 0.781494 0.017090 -0.600891 0.167114 1441496987 0.778503 0.018799 -0.590637 0.211426 1441496987 0.778503 0.018799 -0.590637 0.211426 1441496987 0.778503 0.018799 -0.590637 0.211426 1441496987 0.778503 0.018799 -0.590637 0.211426 1441496987 0.778503 0.018799 -0.590637 0.211426 1441496987 0.778503 0.018799 -0.590637 0.211426 1441496987 0.773315 0.015564 -0.577271 0.261597 1441496987 0.773315 0.015564 -0.577271 0.261597 1441496987 0.773315 0.015564 -0.577271 0.261597 1441496987 0.773315 0.015564 -0.577271 0.261597 1441496987 0.773315 0.015564 -0.577271 0.261597 1441496987 0.773315 0.015564 -0.577271 0.261597 1441496987 0.773315 0.015564 -0.577271 0.261597 1441496987 0.768005 -0.007996 -0.561218 0.308411 1441496987 0.768005 -0.007996 -0.561218 0.308411 1441496987 0.768005 -0.007996 -0.561218 0.308411 1441496987 0.768005 -0.007996 -0.561218 0.308411 1441496987 0.768005 -0.007996 -0.561218 0.308411 1441496987 0.768005 -0.007996 -0.561218 0.308411 1441496987 0.764709 -0.059326 -0.539063 0.347900 1441496987 0.764709 -0.059326 -0.539063 0.347900 1441496987 0.764709 -0.059326 -0.539063 0.347900 1441496987 0.764709 -0.059326 -0.539063 0.347900 1441496987 0.764709 -0.059326 -0.539063 0.347900 1441496987 0.764709 -0.059326 -0.539063 0.347900 1441496987 0.764709 -0.059326 -0.539063 0.347900 1441496987 0.758850 -0.117676 -0.514221 0.381958 1441496987 0.758850 -0.117676 -0.514221 0.381958 1441496987 0.758850 -0.117676 -0.514221 0.381958 1441496987 0.758850 -0.117676 -0.514221 0.381958 1441496987 0.758850 -0.117676 -0.514221 0.381958 1441496987 0.758850 -0.117676 -0.514221 0.381958 1441496987 0.752991 -0.159119 -0.490723 0.408508 1441496987 0.752991 -0.159119 -0.490723 0.408508 1441496987 0.752991 -0.159119 -0.490723 0.408508 1441496987 0.752991 -0.159119 -0.490723 0.408508 1441496987 0.752991 -0.159119 -0.490723 0.408508 1441496987 0.752991 -0.159119 -0.490723 0.408508 1441496987 0.749878 -0.181641 -0.475098 0.422974 1441496987 0.749878 -0.181641 -0.475098 0.422974 1441496987 0.749878 -0.181641 -0.475098 0.422974 1441496987 0.749878 -0.181641 -0.475098 0.422974 1441496987 0.749878 -0.181641 -0.475098 0.422974 1441496987 0.749878 -0.181641 -0.475098 0.422974 1441496987 0.751221 -0.187073 -0.471802 0.421936 1441496987 0.751221 -0.187073 -0.471802 0.421936 1441496987 0.751221 -0.187073 -0.471802 0.421936 1441496987 0.751221 -0.187073 -0.471802 0.421936 1441496987 0.751221 -0.187073 -0.471802 0.421936 1441496987 0.751221 -0.187073 -0.471802 0.421936 1441496987 0.758362 -0.177795 -0.484985 0.397522 1441496987 0.758362 -0.177795 -0.484985 0.397522 1441496987 0.758362 -0.177795 -0.484985 0.397522 1441496987 0.758362 -0.177795 -0.484985 0.397522 1441496987 0.758362 -0.177795 -0.484985 0.397522 1441496987 0.758362 -0.177795 -0.484985 0.397522 1441496988 0.765076 -0.152527 -0.510071 0.362183 1441496988 0.765076 -0.152527 -0.510071 0.362183 1441496988 0.765076 -0.152527 -0.510071 0.362183 1441496988 0.765076 -0.152527 -0.510071 0.362183 1441496988 0.765076 -0.152527 -0.510071 0.362183 1441496988 0.765076 -0.152527 -0.510071 0.362183 1441496988 0.766846 -0.110535 -0.542664 0.324341 1441496988 0.766846 -0.110535 -0.542664 0.324341 1441496988 0.766846 -0.110535 -0.542664 0.324341 1441496988 0.766846 -0.110535 -0.542664 0.324341 1441496988 0.766846 -0.110535 -0.542664 0.324341 1441496988 0.766846 -0.110535 -0.542664 0.324341 1441496988 0.766846 -0.066406 -0.574463 0.278381 1441496988 0.766846 -0.066406 -0.574463 0.278381 1441496988 0.766846 -0.066406 -0.574463 0.278381 1441496988 0.766846 -0.066406 -0.574463 0.278381 1441496988 0.766846 -0.066406 -0.574463 0.278381 1441496988 0.766846 -0.066406 -0.574463 0.278381 1441496988 0.769531 -0.040710 -0.596375 0.224731 1441496988 0.769531 -0.040710 -0.596375 0.224731 1441496988 0.769531 -0.040710 -0.596375 0.224731 1441496988 0.769531 -0.040710 -0.596375 0.224731 1441496988 0.769531 -0.040710 -0.596375 0.224731 1441496988 0.769531 -0.040710 -0.596375 0.224731 1441496988 0.779053 -0.037109 -0.602661 0.168701 1441496988 0.779053 -0.037109 -0.602661 0.168701 1441496988 0.779053 -0.037109 -0.602661 0.168701 1441496988 0.779053 -0.037109 -0.602661 0.168701 1441496988 0.779053 -0.037109 -0.602661 0.168701 1441496988 0.784424 -0.035095 -0.606140 0.126831 1441496988 0.784424 -0.035095 -0.606140 0.126831 1441496988 0.784424 -0.035095 -0.606140 0.126831 1441496988 0.784424 -0.035095 -0.606140 0.126831 1441496988 0.791748 -0.028076 -0.601807 0.101013 1441496988 0.791748 -0.028076 -0.601807 0.101013 1441496988 0.791748 -0.028076 -0.601807 0.101013 1441496988 0.791748 -0.028076 -0.601807 0.101013 1441496988 0.791748 -0.028076 -0.601807 0.101013 1441496988 0.791748 -0.028076 -0.601807 0.101013 1441496988 0.796631 -0.006592 -0.597473 0.091125 1441496988 0.796631 -0.006592 -0.597473 0.091125 1441496988 0.796631 -0.006592 -0.597473 0.091125 1441496988 0.796631 -0.006592 -0.597473 0.091125 1441496988 0.796631 -0.006592 -0.597473 0.091125 1441496988 0.796631 -0.006592 -0.597473 0.091125 1441496988 0.796570 0.007568 -0.598389 0.085571 1441496988 0.796570 0.007568 -0.598389 0.085571 1441496988 0.796570 0.007568 -0.598389 0.085571 1441496988 0.796570 0.007568 -0.598389 0.085571 1441496988 0.796570 0.007568 -0.598389 0.085571 1441496988 0.796570 0.007568 -0.598389 0.085571 1441496988 0.795776 -0.000427 -0.597534 0.098145 1441496988 0.795776 -0.000427 -0.597534 0.098145 1441496988 0.795776 -0.000427 -0.597534 0.098145 1441496988 0.795776 -0.000427 -0.597534 0.098145 1441496988 0.795776 -0.000427 -0.597534 0.098145 1441496988 0.795776 -0.000427 -0.597534 0.098145 1441496988 0.795776 -0.000427 -0.597534 0.098145 1441496988 0.793457 -0.012695 -0.593323 0.135010 1441496988 0.793457 -0.012695 -0.593323 0.135010 1441496988 0.793457 -0.012695 -0.593323 0.135010 1441496988 0.793457 -0.012695 -0.593323 0.135010 1441496988 0.793457 -0.012695 -0.593323 0.135010 1441496988 0.793457 -0.012695 -0.593323 0.135010 1441496988 0.787964 -0.021179 -0.587830 0.181824 1441496988 0.787964 -0.021179 -0.587830 0.181824 1441496988 0.787964 -0.021179 -0.587830 0.181824 1441496988 0.787964 -0.021179 -0.587830 0.181824 1441496988 0.787964 -0.021179 -0.587830 0.181824 1441496988 0.787964 -0.021179 -0.587830 0.181824 1441496988 0.779602 -0.032959 -0.581482 0.230164 1441496988 0.779602 -0.032959 -0.581482 0.230164 1441496988 0.779602 -0.032959 -0.581482 0.230164 1441496988 0.779602 -0.032959 -0.581482 0.230164 1441496988 0.779602 -0.032959 -0.581482 0.230164 1441496988 0.779602 -0.032959 -0.581482 0.230164 1441496988 0.768799 -0.053528 -0.575317 0.273987 1441496988 0.768799 -0.053528 -0.575317 0.273987 1441496988 0.768799 -0.053528 -0.575317 0.273987 1441496988 0.768799 -0.053528 -0.575317 0.273987 1441496988 0.768799 -0.053528 -0.575317 0.273987 1441496988 0.768799 -0.053528 -0.575317 0.273987 1441496988 0.760376 -0.091003 -0.557068 0.321228 1441496988 0.760376 -0.091003 -0.557068 0.321228 1441496988 0.760376 -0.091003 -0.557068 0.321228 1441496988 0.760376 -0.091003 -0.557068 0.321228 1441496988 0.760376 -0.091003 -0.557068 0.321228 1441496988 0.760376 -0.091003 -0.557068 0.321228 1441496988 0.755371 -0.126770 -0.528992 0.365417 1441496988 0.755371 -0.126770 -0.528992 0.365417 1441496988 0.755371 -0.126770 -0.528992 0.365417 1441496988 0.755371 -0.126770 -0.528992 0.365417 1441496988 0.755371 -0.126770 -0.528992 0.365417 1441496988 0.755371 -0.126770 -0.528992 0.365417 1441496988 0.748962 -0.167480 -0.499756 0.401611 1441496988 0.748962 -0.167480 -0.499756 0.401611 1441496988 0.748962 -0.167480 -0.499756 0.401611 1441496988 0.748962 -0.167480 -0.499756 0.401611 1441496988 0.745911 -0.193420 -0.474365 0.425659 1441496988 0.745911 -0.193420 -0.474365 0.425659 1441496988 0.745911 -0.193420 -0.474365 0.425659 1441496988 0.745911 -0.193420 -0.474365 0.425659 1441496988 0.745911 -0.193420 -0.474365 0.425659 1441496989 0.748718 -0.197510 -0.464722 0.429443 1441496989 0.748718 -0.197510 -0.464722 0.429443 1441496989 0.748718 -0.197510 -0.464722 0.429443 1441496989 0.748718 -0.197510 -0.464722 0.429443 1441496989 0.748718 -0.197510 -0.464722 0.429443 1441496989 0.748718 -0.197510 -0.464722 0.429443 1441496989 0.759583 -0.179565 -0.475342 0.405945 1441496989 0.759583 -0.179565 -0.475342 0.405945 1441496989 0.759583 -0.179565 -0.475342 0.405945 1441496989 0.759583 -0.179565 -0.475342 0.405945 1441496989 0.759583 -0.179565 -0.475342 0.405945 1441496989 0.759583 -0.179565 -0.475342 0.405945 1441496989 0.759583 -0.179565 -0.475342 0.405945 1441496989 0.771240 -0.140869 -0.505554 0.360168 1441496989 0.771240 -0.140869 -0.505554 0.360168 1441496989 0.771240 -0.140869 -0.505554 0.360168 1441496989 0.771240 -0.140869 -0.505554 0.360168 1441496989 0.771240 -0.140869 -0.505554 0.360168 1441496989 0.771240 -0.140869 -0.505554 0.360168 1441496989 0.774231 -0.090271 -0.547974 0.303406 1441496989 0.774231 -0.090271 -0.547974 0.303406 1441496989 0.774231 -0.090271 -0.547974 0.303406 1441496989 0.774231 -0.090271 -0.547974 0.303406 1441496989 0.774231 -0.090271 -0.547974 0.303406 1441496989 0.774231 -0.090271 -0.547974 0.303406 1441496989 0.773804 -0.044922 -0.582275 0.245178 1441496989 0.773804 -0.044922 -0.582275 0.245178 1441496989 0.773804 -0.044922 -0.582275 0.245178 1441496989 0.773804 -0.044922 -0.582275 0.245178 1441496989 0.773804 -0.044922 -0.582275 0.245178 1441496989 0.773804 -0.044922 -0.582275 0.245178 1441496989 0.773804 -0.044922 -0.582275 0.245178 1441496989 0.776855 -0.029419 -0.597839 0.195435 1441496989 0.776855 -0.029419 -0.597839 0.195435 1441496989 0.776855 -0.029419 -0.597839 0.195435 1441496989 0.776855 -0.029419 -0.597839 0.195435 1441496989 0.776855 -0.029419 -0.597839 0.195435 1441496989 0.782776 -0.018066 -0.602661 0.154114 1441496989 0.782776 -0.018066 -0.602661 0.154114 1441496989 0.782776 -0.018066 -0.602661 0.154114 1441496989 0.782776 -0.018066 -0.602661 0.154114 1441496989 0.782776 -0.018066 -0.602661 0.154114 1441496989 0.782776 -0.018066 -0.602661 0.154114 1441496989 0.788025 -0.015991 -0.601196 0.131714 1441496989 0.788025 -0.015991 -0.601196 0.131714 1441496989 0.788025 -0.015991 -0.601196 0.131714 1441496989 0.788025 -0.015991 -0.601196 0.131714 1441496989 0.788025 -0.015991 -0.601196 0.131714 1441496989 0.788025 -0.015991 -0.601196 0.131714 1441496989 0.789551 0.010620 -0.598816 0.133850 1441496989 0.789551 0.010620 -0.598816 0.133850 1441496989 0.789551 0.010620 -0.598816 0.133850 1441496989 0.789551 0.010620 -0.598816 0.133850 1441496989 0.789551 0.010620 -0.598816 0.133850 1441496989 0.792175 0.028076 -0.595703 0.129761 1441496989 0.792175 0.028076 -0.595703 0.129761 1441496989 0.792175 0.028076 -0.595703 0.129761 1441496989 0.792175 0.028076 -0.595703 0.129761 1441496989 0.792175 0.028076 -0.595703 0.129761 1441496989 0.792175 0.028076 -0.595703 0.129761 1441496989 0.792175 0.028076 -0.595703 0.129761 1441496989 0.791077 0.040894 -0.598083 0.121643 1441496989 0.791077 0.040894 -0.598083 0.121643 1441496989 0.791077 0.040894 -0.598083 0.121643 1441496989 0.791077 0.040894 -0.598083 0.121643 1441496989 0.791077 0.040894 -0.598083 0.121643 1441496989 0.791077 0.040894 -0.598083 0.121643 1441496989 0.789673 0.033752 -0.598450 0.130615 1441496989 0.789673 0.033752 -0.598450 0.130615 1441496989 0.789673 0.033752 -0.598450 0.130615 1441496989 0.789673 0.033752 -0.598450 0.130615 1441496989 0.785522 0.039246 -0.593140 0.171936 1441496989 0.785522 0.039246 -0.593140 0.171936 1441496989 0.785522 0.039246 -0.593140 0.171936 1441496989 0.785522 0.039246 -0.593140 0.171936 1441496989 0.785522 0.039246 -0.593140 0.171936 1441496989 0.785522 0.039246 -0.593140 0.171936 1441496989 0.781067 0.038757 -0.583984 0.217712 1441496989 0.781067 0.038757 -0.583984 0.217712 1441496989 0.781067 0.038757 -0.583984 0.217712 1441496989 0.781067 0.038757 -0.583984 0.217712 1441496989 0.781067 0.038757 -0.583984 0.217712 1441496989 0.781067 0.038757 -0.583984 0.217712 1441496989 0.775391 0.025513 -0.575806 0.258057 1441496989 0.775391 0.025513 -0.575806 0.258057 1441496989 0.775391 0.025513 -0.575806 0.258057 1441496989 0.775391 0.025513 -0.575806 0.258057 1441496989 0.775391 0.025513 -0.575806 0.258057 1441496989 0.775391 0.025513 -0.575806 0.258057 1441496989 0.775391 0.025513 -0.575806 0.258057 1441496989 0.766602 0.008606 -0.564087 0.306641 1441496989 0.766602 0.008606 -0.564087 0.306641 1441496989 0.766602 0.008606 -0.564087 0.306641 1441496989 0.766602 0.008606 -0.564087 0.306641 1441496989 0.766602 0.008606 -0.564087 0.306641 1441496989 0.766602 0.008606 -0.564087 0.306641 1441496989 0.758118 -0.025208 -0.544128 0.358582 1441496989 0.758118 -0.025208 -0.544128 0.358582 1441496989 0.758118 -0.025208 -0.544128 0.358582 1441496989 0.758118 -0.025208 -0.544128 0.358582 1441496989 0.758118 -0.025208 -0.544128 0.358582 1441496989 0.752991 -0.084351 -0.517944 0.396973 1441496989 0.752991 -0.084351 -0.517944 0.396973 1441496989 0.752991 -0.084351 -0.517944 0.396973 1441496989 0.752991 -0.084351 -0.517944 0.396973 1441496989 0.752991 -0.084351 -0.517944 0.396973 1441496989 0.752991 -0.084351 -0.517944 0.396973 1441496989 0.752991 -0.084351 -0.517944 0.396973 1441496989 0.751099 -0.123718 -0.487915 0.427124 1441496990 0.751099 -0.123718 -0.487915 0.427124 1441496990 0.751099 -0.123718 -0.487915 0.427124 1441496990 0.751099 -0.123718 -0.487915 0.427124 1441496990 0.751099 -0.123718 -0.487915 0.427124 1441496990 0.751099 -0.123718 -0.487915 0.427124 1441496990 0.754578 -0.144043 -0.464111 0.440918 1441496990 0.754578 -0.144043 -0.464111 0.440918 1441496990 0.754578 -0.144043 -0.464111 0.440918 1441496990 0.754578 -0.144043 -0.464111 0.440918 1441496990 0.754578 -0.144043 -0.464111 0.440918 1441496990 0.754578 -0.144043 -0.464111 0.440918 1441496990 0.760193 -0.145874 -0.455200 0.440063 1441496990 0.760193 -0.145874 -0.455200 0.440063 1441496990 0.760193 -0.145874 -0.455200 0.440063 1441496990 0.760193 -0.145874 -0.455200 0.440063 1441496990 0.760193 -0.145874 -0.455200 0.440063 1441496990 0.760193 -0.145874 -0.455200 0.440063 1441496990 0.769287 -0.136169 -0.467041 0.414124 1441496990 0.769287 -0.136169 -0.467041 0.414124 1441496990 0.769287 -0.136169 -0.467041 0.414124 1441496990 0.769287 -0.136169 -0.467041 0.414124 1441496990 0.769287 -0.136169 -0.467041 0.414124 1441496990 0.769287 -0.136169 -0.467041 0.414124 1441496990 0.769287 -0.136169 -0.467041 0.414124 1441496990 0.776245 -0.114990 -0.496582 0.370911 1441496990 0.776245 -0.114990 -0.496582 0.370911 1441496990 0.776245 -0.114990 -0.496582 0.370911 1441496990 0.776245 -0.114990 -0.496582 0.370911 1441496990 0.776245 -0.114990 -0.496582 0.370911 1441496990 0.779785 -0.072388 -0.533081 0.320190 1441496990 0.779785 -0.072388 -0.533081 0.320190 1441496990 0.779785 -0.072388 -0.533081 0.320190 1441496990 0.779785 -0.072388 -0.533081 0.320190 1441496990 0.779785 -0.072388 -0.533081 0.320190 1441496990 0.779785 -0.072388 -0.533081 0.320190 1441496990 0.779785 -0.072388 -0.533081 0.320190 1441496990 0.778931 -0.032043 -0.566284 0.267517 1441496990 0.778931 -0.032043 -0.566284 0.267517 1441496990 0.778931 -0.032043 -0.566284 0.267517 1441496990 0.778931 -0.032043 -0.566284 0.267517 1441496990 0.778931 -0.032043 -0.566284 0.267517 1441496990 0.778931 -0.032043 -0.566284 0.267517 1441496990 0.779968 -0.008850 -0.583801 0.225159 1441496990 0.779968 -0.008850 -0.583801 0.225159 1441496990 0.779968 -0.008850 -0.583801 0.225159 1441496990 0.779968 -0.008850 -0.583801 0.225159 1441496990 0.779968 -0.008850 -0.583801 0.225159 1441496990 0.784668 -0.001587 -0.583252 0.209900 1441496990 0.784668 -0.001587 -0.583252 0.209900 1441496990 0.784668 -0.001587 -0.583252 0.209900 1441496990 0.784668 -0.001587 -0.583252 0.209900 1441496990 0.784668 -0.001587 -0.583252 0.209900 1441496990 0.784668 -0.001587 -0.583252 0.209900 1441496990 0.784668 -0.001587 -0.583252 0.209900 1441496990 0.782593 0.019897 -0.583679 0.215576 1441496990 0.782593 0.019897 -0.583679 0.215576 1441496990 0.782593 0.019897 -0.583679 0.215576 1441496990 0.782593 0.019897 -0.583679 0.215576 1441496990 0.782593 0.019897 -0.583679 0.215576 1441496990 0.782593 0.019897 -0.583679 0.215576 1441496990 0.782288 0.054382 -0.580750 0.218750 1441496990 0.782288 0.054382 -0.580750 0.218750 1441496990 0.782288 0.054382 -0.580750 0.218750 1441496990 0.782288 0.054382 -0.580750 0.218750 1441496990 0.782288 0.054382 -0.580750 0.218750 1441496990 0.782288 0.054382 -0.580750 0.218750 1441496990 0.786194 0.086243 -0.582275 0.188232 1441496990 0.786194 0.086243 -0.582275 0.188232 1441496990 0.786194 0.086243 -0.582275 0.188232 1441496990 0.786194 0.086243 -0.582275 0.188232 1441496990 0.786194 0.086243 -0.582275 0.188232 1441496990 0.786194 0.086243 -0.582275 0.188232 1441496990 0.787598 0.084473 -0.587585 0.165161 1441496990 0.787598 0.084473 -0.587585 0.165161 1441496990 0.787598 0.084473 -0.587585 0.165161 1441496990 0.787598 0.084473 -0.587585 0.165161 1441496990 0.787598 0.084473 -0.587585 0.165161 1441496990 0.787598 0.084473 -0.587585 0.165161 1441496990 0.785889 0.077820 -0.587708 0.175842 1441496990 0.785889 0.077820 -0.587708 0.175842 1441496990 0.785889 0.077820 -0.587708 0.175842 1441496990 0.785889 0.077820 -0.587708 0.175842 1441496990 0.785889 0.077820 -0.587708 0.175842 1441496990 0.785889 0.077820 -0.587708 0.175842 1441496990 0.784607 0.071777 -0.583008 0.198242 1441496990 0.784607 0.071777 -0.583008 0.198242 1441496990 0.784607 0.071777 -0.583008 0.198242 1441496990 0.784607 0.071777 -0.583008 0.198242 1441496990 0.784607 0.071777 -0.583008 0.198242 1441496990 0.784607 0.071777 -0.583008 0.198242 1441496990 0.783630 0.061340 -0.576050 0.224304 1441496990 0.783630 0.061340 -0.576050 0.224304 1441496990 0.783630 0.061340 -0.576050 0.224304 1441496990 0.783630 0.061340 -0.576050 0.224304 1441496990 0.783630 0.061340 -0.576050 0.224304 1441496990 0.783630 0.061340 -0.576050 0.224304 1441496990 0.780762 0.056519 -0.567688 0.254700 1441496990 0.780762 0.056519 -0.567688 0.254700 1441496990 0.780762 0.056519 -0.567688 0.254700 1441496990 0.780762 0.056519 -0.567688 0.254700 1441496990 0.780762 0.056519 -0.567688 0.254700 1441496990 0.780762 0.056519 -0.567688 0.254700 1441496990 0.777405 0.034485 -0.562683 0.278931 1441496990 0.777405 0.034485 -0.562683 0.278931 1441496990 0.777405 0.034485 -0.562683 0.278931 1441496990 0.777405 0.034485 -0.562683 0.278931 1441496990 0.777405 0.034485 -0.562683 0.278931 1441496990 0.777405 0.034485 -0.562683 0.278931 1441496990 0.766907 0.012756 -0.555298 0.321411 1441496990 0.766907 0.012756 -0.555298 0.321411 1441496991 0.766907 0.012756 -0.555298 0.321411 1441496991 0.766907 0.012756 -0.555298 0.321411 1441496991 0.766907 0.012756 -0.555298 0.321411 1441496991 0.766907 0.012756 -0.555298 0.321411 1441496991 0.766907 0.012756 -0.555298 0.321411 1441496991 0.758240 -0.032532 -0.538330 0.366333 1441496991 0.758240 -0.032532 -0.538330 0.366333 1441496991 0.758240 -0.032532 -0.538330 0.366333 1441496991 0.758240 -0.032532 -0.538330 0.366333 1441496991 0.758240 -0.032532 -0.538330 0.366333 1441496991 0.758240 -0.032532 -0.538330 0.366333 1441496991 0.750793 -0.099365 -0.514526 0.402100 1441496991 0.750793 -0.099365 -0.514526 0.402100 1441496991 0.750793 -0.099365 -0.514526 0.402100 1441496991 0.750793 -0.099365 -0.514526 0.402100 1441496991 0.750793 -0.099365 -0.514526 0.402100 1441496991 0.750793 -0.099365 -0.514526 0.402100 1441496991 0.744446 -0.145630 -0.492188 0.426941 1441496991 0.744446 -0.145630 -0.492188 0.426941 1441496991 0.744446 -0.145630 -0.492188 0.426941 1441496991 0.744446 -0.145630 -0.492188 0.426941 1441496991 0.744446 -0.145630 -0.492188 0.426941 1441496991 0.744446 -0.145630 -0.492188 0.426941 1441496991 0.747864 -0.159790 -0.477722 0.432312 1441496991 0.747864 -0.159790 -0.477722 0.432312 1441496991 0.747864 -0.159790 -0.477722 0.432312 1441496991 0.756470 -0.144958 -0.477661 0.422546 1441496991 0.756470 -0.144958 -0.477661 0.422546 1441496991 0.756470 -0.144958 -0.477661 0.422546 1441496991 0.756470 -0.144958 -0.477661 0.422546 1441496991 0.756470 -0.144958 -0.477661 0.422546 1441496991 0.756470 -0.144958 -0.477661 0.422546 1441496991 0.756470 -0.144958 -0.477661 0.422546 1441496991 0.765503 -0.115723 -0.498169 0.390320 1441496991 0.765503 -0.115723 -0.498169 0.390320 1441496991 0.765503 -0.115723 -0.498169 0.390320 1441496991 0.765503 -0.115723 -0.498169 0.390320 1441496991 0.765503 -0.115723 -0.498169 0.390320 1441496991 0.770630 -0.075134 -0.532471 0.341919 1441496991 0.770630 -0.075134 -0.532471 0.341919 1441496991 0.770630 -0.075134 -0.532471 0.341919 1441496991 0.770630 -0.075134 -0.532471 0.341919 1441496991 0.770630 -0.075134 -0.532471 0.341919 1441496991 0.770630 -0.075134 -0.532471 0.341919 1441496991 0.769043 -0.037537 -0.568237 0.290222 1441496991 0.769043 -0.037537 -0.568237 0.290222 1441496991 0.769043 -0.037537 -0.568237 0.290222 1441496991 0.769043 -0.037537 -0.568237 0.290222 1441496991 0.769043 -0.037537 -0.568237 0.290222 1441496991 0.769043 -0.037537 -0.568237 0.290222 1441496991 0.769043 -0.037537 -0.568237 0.290222 1441496991 0.769043 -0.011230 -0.589417 0.247070 1441496991 0.769043 -0.011230 -0.589417 0.247070 1441496991 0.769043 -0.011230 -0.589417 0.247070 1441496991 0.769043 -0.011230 -0.589417 0.247070 1441496991 0.769043 -0.011230 -0.589417 0.247070 1441496991 0.769043 -0.011230 -0.589417 0.247070 1441496991 0.772583 -0.003174 -0.597168 0.215576 1441496991 0.772583 -0.003174 -0.597168 0.215576 1441496991 0.772583 -0.003174 -0.597168 0.215576 1441496991 0.772583 -0.003174 -0.597168 0.215576 1441496991 0.772583 -0.003174 -0.597168 0.215576 1441496991 0.772583 -0.003174 -0.597168 0.215576 1441496991 0.779053 -0.001160 -0.596375 0.193359 1441496991 0.779053 -0.001160 -0.596375 0.193359 1441496991 0.779053 -0.001160 -0.596375 0.193359 1441496991 0.779053 -0.001160 -0.596375 0.193359 1441496991 0.779053 -0.001160 -0.596375 0.193359 1441496991 0.779053 -0.001160 -0.596375 0.193359 1441496991 0.782043 0.005676 -0.594299 0.187561 1441496991 0.782043 0.005676 -0.594299 0.187561 1441496991 0.782043 0.005676 -0.594299 0.187561 1441496991 0.782043 0.005676 -0.594299 0.187561 1441496991 0.782043 0.005676 -0.594299 0.187561 1441496991 0.782043 0.005676 -0.594299 0.187561 1441496991 0.785645 0.028625 -0.588135 0.189880 1441496991 0.785645 0.028625 -0.588135 0.189880 1441496991 0.785645 0.028625 -0.588135 0.189880 1441496991 0.785645 0.028625 -0.588135 0.189880 1441496991 0.785645 0.028625 -0.588135 0.189880 1441496991 0.789001 0.062317 -0.585266 0.176147 1441496991 0.789001 0.062317 -0.585266 0.176147 1441496991 0.789001 0.062317 -0.585266 0.176147 1441496991 0.789001 0.062317 -0.585266 0.176147 1441496991 0.789001 0.062317 -0.585266 0.176147 1441496991 0.789001 0.062317 -0.585266 0.176147 1441496991 0.787476 0.065674 -0.591309 0.160889 1441496991 0.787476 0.065674 -0.591309 0.160889 1441496991 0.787476 0.065674 -0.591309 0.160889 1441496991 0.787476 0.065674 -0.591309 0.160889 1441496991 0.787476 0.065674 -0.591309 0.160889 1441496991 0.787476 0.065674 -0.591309 0.160889 1441496991 0.787476 0.065674 -0.591309 0.160889 1441496991 0.784424 0.065979 -0.591248 0.175415 1441496991 0.784424 0.065979 -0.591248 0.175415 1441496991 0.784424 0.065979 -0.591248 0.175415 1441496991 0.784424 0.065979 -0.591248 0.175415 1441496991 0.784424 0.065979 -0.591248 0.175415 1441496991 0.784424 0.065979 -0.591248 0.175415 1441496991 0.782043 0.064148 -0.586670 0.200256 1441496991 0.782043 0.064148 -0.586670 0.200256 1441496991 0.782043 0.064148 -0.586670 0.200256 1441496991 0.782043 0.064148 -0.586670 0.200256 1441496991 0.782043 0.064148 -0.586670 0.200256 1441496991 0.782043 0.064148 -0.586670 0.200256 1441496991 0.779602 0.050781 -0.582947 0.223083 1441496991 0.779602 0.050781 -0.582947 0.223083 1441496991 0.779602 0.050781 -0.582947 0.223083 1441496991 0.779602 0.050781 -0.582947 0.223083 1441496992 0.779602 0.050781 -0.582947 0.223083 1441496992 0.779602 0.050781 -0.582947 0.223083 1441496992 0.779602 0.050781 -0.582947 0.223083 1441496992 0.771973 0.039368 -0.583740 0.248596 1441496992 0.771973 0.039368 -0.583740 0.248596 1441496992 0.771973 0.039368 -0.583740 0.248596 1441496992 0.771973 0.039368 -0.583740 0.248596 1441496992 0.771973 0.039368 -0.583740 0.248596 1441496992 0.771973 0.039368 -0.583740 0.248596 1441496992 0.761475 0.015991 -0.583374 0.281982 1441496992 0.761475 0.015991 -0.583374 0.281982 1441496992 0.761475 0.015991 -0.583374 0.281982 1441496992 0.761475 0.015991 -0.583374 0.281982 1441496992 0.761475 0.015991 -0.583374 0.281982 1441496992 0.761475 0.015991 -0.583374 0.281982 1441496992 0.752808 -0.015137 -0.567139 0.333740 1441496992 0.752808 -0.015137 -0.567139 0.333740 1441496992 0.752808 -0.015137 -0.567139 0.333740 1441496992 0.752808 -0.015137 -0.567139 0.333740 1441496992 0.752808 -0.015137 -0.567139 0.333740 1441496992 0.752808 -0.015137 -0.567139 0.333740 1441496992 0.750305 -0.081909 -0.540771 0.371338 1441496992 0.750305 -0.081909 -0.540771 0.371338 1441496992 0.750305 -0.081909 -0.540771 0.371338 1441496992 0.750305 -0.081909 -0.540771 0.371338 1441496992 0.750305 -0.081909 -0.540771 0.371338 1441496992 0.748779 -0.122681 -0.503479 0.413330 1441496992 0.748779 -0.122681 -0.503479 0.413330 1441496992 0.748779 -0.122681 -0.503479 0.413330 1441496992 0.748779 -0.122681 -0.503479 0.413330 1441496992 0.748779 -0.122681 -0.503479 0.413330 1441496992 0.748779 -0.122681 -0.503479 0.413330 1441496992 0.748779 -0.122681 -0.503479 0.413330 1441496992 0.748840 -0.150940 -0.478455 0.432983 1441496992 0.748840 -0.150940 -0.478455 0.432983 1441496992 0.748840 -0.150940 -0.478455 0.432983 1441496992 0.748840 -0.150940 -0.478455 0.432983 1441496992 0.748840 -0.150940 -0.478455 0.432983 1441496992 0.748840 -0.150940 -0.478455 0.432983 1441496992 0.752197 -0.158325 -0.466919 0.437073 1441496992 0.752197 -0.158325 -0.466919 0.437073 1441496992 0.752197 -0.158325 -0.466919 0.437073 1441496992 0.752197 -0.158325 -0.466919 0.437073 1441496992 0.752197 -0.158325 -0.466919 0.437073 1441496992 0.752197 -0.158325 -0.466919 0.437073 1441496992 0.756653 -0.145264 -0.473145 0.427124 1441496992 0.756653 -0.145264 -0.473145 0.427124 1441496992 0.756653 -0.145264 -0.473145 0.427124 1441496992 0.756653 -0.145264 -0.473145 0.427124 1441496992 0.756653 -0.145264 -0.473145 0.427124 1441496992 0.756653 -0.145264 -0.473145 0.427124 1441496992 0.763428 -0.116882 -0.494019 0.399292 1441496992 0.763428 -0.116882 -0.494019 0.399292 1441496992 0.763428 -0.116882 -0.494019 0.399292 1441496992 0.763428 -0.116882 -0.494019 0.399292 1441496992 0.763428 -0.116882 -0.494019 0.399292 1441496992 0.763428 -0.116882 -0.494019 0.399292 1441496992 0.768738 -0.073120 -0.524170 0.359070 1441496992 0.768738 -0.073120 -0.524170 0.359070 1441496992 0.768738 -0.073120 -0.524170 0.359070 1441496992 0.768738 -0.073120 -0.524170 0.359070 1441496992 0.768738 -0.073120 -0.524170 0.359070 1441496992 0.768127 -0.030945 -0.557556 0.313293 1441496992 0.768127 -0.030945 -0.557556 0.313293 1441496992 0.768127 -0.030945 -0.557556 0.313293 1441496992 0.768127 -0.030945 -0.557556 0.313293 1441496992 0.768127 -0.030945 -0.557556 0.313293 1441496992 0.768127 -0.030945 -0.557556 0.313293 1441496992 0.765625 0.004822 -0.581909 0.274170 1441496992 0.765625 0.004822 -0.581909 0.274170 1441496992 0.765625 0.004822 -0.581909 0.274170 1441496992 0.765625 0.004822 -0.581909 0.274170 1441496992 0.765625 0.004822 -0.581909 0.274170 1441496992 0.765625 0.004822 -0.581909 0.274170 1441496992 0.765625 0.004822 -0.581909 0.274170 1441496992 0.771790 0.009888 -0.589844 0.237366 1441496992 0.771790 0.009888 -0.589844 0.237366 1441496992 0.771790 0.009888 -0.589844 0.237366 1441496992 0.771790 0.009888 -0.589844 0.237366 1441496992 0.771790 0.009888 -0.589844 0.237366 1441496992 0.771790 0.009888 -0.589844 0.237366 1441496992 0.777527 0.012207 -0.588562 0.221130 1441496992 0.777527 0.012207 -0.588562 0.221130 1441496992 0.777527 0.012207 -0.588562 0.221130 1441496992 0.777527 0.012207 -0.588562 0.221130 1441496992 0.777527 0.012207 -0.588562 0.221130 1441496992 0.777527 0.012207 -0.588562 0.221130 1441496992 0.778992 0.031738 -0.585632 0.221741 1441496992 0.778992 0.031738 -0.585632 0.221741 1441496992 0.778992 0.031738 -0.585632 0.221741 1441496992 0.778992 0.031738 -0.585632 0.221741 1441496992 0.778992 0.031738 -0.585632 0.221741 1441496992 0.778992 0.031738 -0.585632 0.221741 1441496992 0.780762 0.062683 -0.579651 0.224487 1441496992 0.780762 0.062683 -0.579651 0.224487 1441496992 0.780762 0.062683 -0.579651 0.224487 1441496992 0.780762 0.062683 -0.579651 0.224487 1441496992 0.780762 0.062683 -0.579651 0.224487 1441496992 0.781189 0.096863 -0.582703 0.201782 1441496992 0.781189 0.096863 -0.582703 0.201782 1441496992 0.781189 0.096863 -0.582703 0.201782 1441496992 0.781189 0.096863 -0.582703 0.201782 1441496992 0.781189 0.096863 -0.582703 0.201782 1441496992 0.781189 0.096863 -0.582703 0.201782 1441496992 0.781189 0.096863 -0.582703 0.201782 1441496992 0.781860 0.094238 -0.594116 0.163696 1441496992 0.781860 0.094238 -0.594116 0.163696 1441496992 0.781860 0.094238 -0.594116 0.163696 1441496992 0.781860 0.094238 -0.594116 0.163696 1441496993 0.781860 0.094238 -0.594116 0.163696 1441496993 0.781860 0.094238 -0.594116 0.163696 1441496993 0.780884 0.090515 -0.599121 0.151978 1441496993 0.780884 0.090515 -0.599121 0.151978 1441496993 
0.771851 0.022156 -0.630188 0.080872 1441496995 0.771851 0.022156 -0.630188 0.080872 1441496995 0.771851 0.022156 -0.630188 0.080872 1441496995 0.771179 0.024597 -0.630371 0.085388 1441496995 0.771179 0.024597 -0.630371 0.085388 1441496995 0.771179 0.024597 -0.630371 0.085388 1441496995 0.771179 0.024597 -0.630371 0.085388 1441496995 0.771179 0.024597 -0.630371 0.085388 1441496995 0.771179 0.024597 -0.630371 0.085388 1441496995 0.771179 0.022095 -0.630676 0.083740 1441496995 0.771179 0.022095 -0.630676 0.083740 1441496995 0.771179 0.022095 -0.630676 0.083740 1441496995 0.771179 0.022095 -0.630676 0.083740 1441496995 0.771179 0.022095 -0.630676 0.083740 1441496995 0.771179 0.022095 -0.630676 0.083740 1441496995 0.771423 0.018188 -0.631104 0.079590 1441496995 0.771423 0.018188 -0.631104 0.079590 1441496995 0.771423 0.018188 -0.631104 0.079590 1441496995 0.771423 0.018188 -0.631104 0.079590 1441496995 0.771423 0.018188 -0.631104 0.079590 1441496995 0.771423 0.018188 -0.631104 0.079590 1441496995 0.771423 0.018188 -0.631104 0.079590 1441496995 0.771790 0.016541 -0.630981 0.077209 1441496995 0.771790 0.016541 -0.630981 0.077209 1441496995 0.771790 0.016541 -0.630981 0.077209 1441496995 0.771790 0.016541 -0.630981 0.077209 1441496995 0.771790 0.016541 -0.630981 0.077209 1441496995 0.771790 0.016541 -0.630981 0.077209 1441496995 0.772400 0.015991 -0.630371 0.076233 1441496995 0.772400 0.015991 -0.630371 0.076233 1441496995 0.772400 0.015991 -0.630371 0.076233 1441496995 0.772400 0.015991 -0.630371 0.076233 1441496995 0.772400 0.015991 -0.630371 0.076233 1441496995 0.773560 0.010193 -0.629456 0.072754 1441496995 0.773560 0.010193 -0.629456 0.072754 1441496995 0.773560 0.010193 -0.629456 0.072754 1441496995 0.773560 0.010193 -0.629456 0.072754 1441496995 0.773560 0.010193 -0.629456 0.072754 1441496995 0.773560 0.010193 -0.629456 0.072754 1441496995 0.773560 0.010193 -0.629456 0.072754 1441496995 0.774170 0.004089 -0.629150 0.069092 1441496995 0.774170 0.004089 -0.629150 0.069092 1441496995 0.774170 0.004089 -0.629150 0.069092 1441496995 0.774170 0.004089 -0.629150 0.069092 1441496995 0.774170 0.004089 -0.629150 0.069092 1441496995 0.774170 0.004089 -0.629150 0.069092 1441496995 0.774414 0.001648 -0.629089 0.066772 1441496995 0.774414 0.001648 -0.629089 0.066772 1441496995 0.774414 0.001648 -0.629089 0.066772 1441496995 0.774414 0.001648 -0.629089 0.066772 1441496995 0.774414 0.001648 -0.629089 0.066772 1441496995 0.774414 0.001648 -0.629089 0.066772 1441496995 0.774414 0.001648 -0.629089 0.066772 1441496995 0.774902 0.000061 -0.628906 0.063232 1441496995 0.774902 0.000061 -0.628906 0.063232 1441496995 0.774902 0.000061 -0.628906 0.063232 1441496995 0.774902 0.000061 -0.628906 0.063232 1441496995 0.774902 0.000061 -0.628906 0.063232 1441496995 0.775574 -0.002014 -0.628357 0.060059 1441496995 0.775574 -0.002014 -0.628357 0.060059 1441496995 0.775574 -0.002014 -0.628357 0.060059 1441496995 0.775574 -0.002014 -0.628357 0.060059 1441496995 0.775574 -0.002014 -0.628357 0.060059 1441496995 0.775574 -0.002014 -0.628357 0.060059 1441496995 0.776001 -0.000854 -0.627869 0.059814 1441496995 0.776001 -0.000854 -0.627869 0.059814 1441496995 0.776001 -0.000854 -0.627869 0.059814 1441496995 0.776001 -0.000854 -0.627869 0.059814 1441496995 0.776001 -0.000854 -0.627869 0.059814 1441496995 0.776062 0.001587 -0.627686 0.060547 1441496995 0.776062 0.001587 -0.627686 0.060547 1441496995 0.776306 0.003845 -0.627502 0.060059 1441496995 0.776306 0.003845 -0.627502 0.060059 1441496995 0.776306 0.003845 -0.627502 0.060059 1441496995 0.776306 0.003845 -0.627502 0.060059 1441496995 0.776306 0.003845 -0.627502 0.060059 1441496995 0.776123 0.002380 -0.627991 0.056580 1441496996 0.776123 0.002380 -0.627991 0.056580 1441496996 0.776123 0.002380 -0.627991 0.056580 1441496996 0.776123 0.002380 -0.627991 0.056580 1441496996 0.776123 0.002380 -0.627991 0.056580 1441496996 0.776123 0.002380 -0.627991 0.056580 1441496996 0.775330 0.003540 -0.629272 0.053589 1441496996 0.775330 0.003540 -0.629272 0.053589 1441496996 0.775330 0.003540 -0.629272 0.053589 1441496996 0.775330 0.003540 -0.629272 0.053589 1441496996 0.775330 0.003540 -0.629272 0.053589 1441496996 0.775330 0.003540 -0.629272 0.053589 1441496996 0.774963 0.003296 -0.629761 0.052795 1441496996 0.774963 0.003296 -0.629761 0.052795 1441496996 0.774963 0.003296 -0.629761 0.052795 1441496996 0.774963 0.003296 -0.629761 0.052795 1441496996 0.774963 0.003296 -0.629761 0.052795 1441496996 0.774963 0.003296 -0.629761 0.052795 1441496996 0.774963 0.003296 -0.629761 0.052795 1441496996 0.775146 0.004944 -0.629272 0.056396 1441496996 0.775146 0.004944 -0.629272 0.056396 1441496996 0.775146 0.004944 -0.629272 0.056396 1441496996 0.775146 0.004944 -0.629272 0.056396 1441496996 0.775146 0.004944 -0.629272 0.056396 1441496996 0.775146 0.004944 -0.629272 0.056396 1441496996 0.774841 0.002380 -0.629578 0.057495 1441496996 0.774841 0.002380 -0.629578 0.057495 1441496996 0.774841 0.002380 -0.629578 0.057495 1441496996 0.774841 0.002380 -0.629578 0.057495 1441496996 0.774841 0.002380 -0.629578 0.057495 1441496996 0.774841 0.002380 -0.629578 0.057495 1441496996 0.774170 0.003784 -0.629822 0.063232 1441496996 0.774170 0.003784 -0.629822 0.063232 1441496996 0.774170 0.003784 -0.629822 0.063232 1441496996 0.774170 0.003784 -0.629822 0.063232 1441496996 0.774170 0.003784 -0.629822 0.063232 1441496996 0.774170 0.003784 -0.629822 0.063232 1441496996 0.773743 0.007935 -0.629700 0.068542 1441496996 0.773743 0.007935 -0.629700 0.068542 1441496996 0.773743 0.007935 -0.629700 0.068542 1441496996 0.773743 0.007935 -0.629700 0.068542 1441496996 0.773743 0.007935 -0.629700 0.068542 1441496996 0.773376 0.007507 -0.630127 0.068848 1441496996 0.773376 0.007507 -0.630127 0.068848 1441496996 0.773376 0.007507 -0.630127 0.068848 1441496996 0.773376 0.007507 -0.630127 0.068848 1441496996 0.773376 0.007507 -0.630127 0.068848 1441496996 0.773132 0.005554 -0.630554 0.068115 1441496996 0.773132 0.005554 -0.630554 0.068115 1441496996 0.773132 0.005554 -0.630554 0.068115 1441496996 0.773132 0.005554 -0.630554 0.068115 1441496996 0.773132 0.005554 -0.630554 0.068115 1441496996 0.773132 0.005554 -0.630554 0.068115 1441496996 0.773376 0.005127 -0.630249 0.067688 1441496996 0.773376 0.005127 -0.630249 0.067688 1441496996 0.773376 0.005127 -0.630249 0.067688 1441496996 0.773376 0.005127 -0.630249 0.067688 1441496996 0.773376 0.005127 -0.630249 0.067688 1441496996 0.773376 0.005127 -0.630249 0.067688 1441496996 0.773499 0.006226 -0.630127 0.067871 1441496996 0.773499 0.006226 -0.630127 0.067871 1441496996 0.773499 0.006226 -0.630127 0.067871 1441496996 0.773499 0.006226 -0.630127 0.067871 1441496996 0.773499 0.006226 -0.630127 0.067871 1441496996 0.773499 0.006226 -0.630127 0.067871 1441496996 0.773804 0.005371 -0.629822 0.066895 1441496996 0.773804 0.005371 -0.629822 0.066895 1441496996 0.773804 0.005371 -0.629822 0.066895 1441496996 0.773804 0.005371 -0.629822 0.066895 1441496996 0.773804 0.005371 -0.629822 0.066895 1441496996 0.773804 0.005371 -0.629822 0.066895 1441496996 0.773743 0.002991 -0.630188 0.064575 1441496996 0.773743 0.002991 -0.630188 0.064575 1441496996 0.773743 0.002991 -0.630188 0.064575 1441496996 0.773743 0.002991 -0.630188 0.064575 1441496996 0.773743 0.002991 -0.630188 0.064575 1441496996 0.773743 0.002991 -0.630188 0.064575 1441496996 0.773926 0.003052 -0.630127 0.063171 1441496996 0.773926 0.003052 -0.630127 0.063171 1441496996 0.773926 0.003052 -0.630127 0.063171 1441496996 0.773926 0.003052 -0.630127 0.063171 1441496996 0.773926 0.003052 -0.630127 0.063171 1441496996 0.773926 0.003052 -0.630127 0.063171 1441496996 0.774414 0.003418 -0.629761 0.060852 1441496996 0.774414 0.003418 -0.629761 0.060852 1441496996 0.774414 0.003418 -0.629761 0.060852 1441496996 0.774414 0.003418 -0.629761 0.060852 1441496996 0.774414 0.003418 -0.629761 0.060852 1441496996 0.774414 0.003418 -0.629761 0.060852 1441496996 0.774902 0.002258 -0.629395 0.058167 1441496996 0.774902 0.002258 -0.629395 0.058167 1441496996 0.774902 0.002258 -0.629395 0.058167 1441496996 0.774902 0.002258 -0.629395 0.058167 1441496996 0.774902 0.002258 -0.629395 0.058167 1441496996 0.774902 0.002258 -0.629395 0.058167 1441496996 0.775085 0.001404 -0.629395 0.056091 1441496996 0.775085 0.001404 -0.629395 0.056091 1441496996 0.775085 0.001404 -0.629395 0.056091 1441496996 0.775085 0.001404 -0.629395 0.056091 1441496996 0.775085 0.001404 -0.629395 0.056091 1441496996 0.774902 0.004395 -0.629395 0.057678 1441496996 0.774902 0.004395 -0.629395 0.057678 1441496996 0.774902 0.004395 -0.629395 0.057678 1441496996 0.774902 0.004395 -0.629395 0.057678 1441496996 0.774902 0.004395 -0.629395 0.057678 1441496996 0.774902 0.004395 -0.629395 0.057678 1441496996 0.775146 0.006409 -0.628967 0.059021 1441496996 0.775146 0.006409 -0.628967 0.059021 1441496997 0.775146 0.006409 -0.628967 0.059021 1441496997 0.775146 0.006409 -0.628967 0.059021 1441496997 0.775146 0.006409 -0.628967 0.059021 1441496997 0.774963 0.005920 -0.629333 0.057495 1441496997 0.774963 0.005920 -0.629333 0.057495 1441496997 0.774963 0.005920 -0.629333 0.057495 1441496997 0.774963 0.005920 -0.629333 0.057495 1441496997 0.774963 0.005920 -0.629333 0.057495 1441496997 0.774963 0.005920 -0.629333 0.057495 1441496997 0.774963 0.005920 -0.629333 0.057495 1441496997 0.774719 0.004517 -0.629883 0.054993 1441496997 0.774719 0.004517 -0.629883 0.054993 1441496997 0.774719 0.004517 -0.629883 0.054993 1441496997 0.774719 0.004517 -0.629883 0.054993 1441496997 0.774719 0.004517 -0.629883 0.054993 1441496997 0.774719 0.004517 -0.629883 0.054993 1441496997 0.774414 0.007690 -0.630066 0.057007 1441496997 0.774414 0.007690 -0.630066 0.057007 1441496997 0.774414 0.007690 -0.630066 0.057007 1441496997 0.774414 0.007690 -0.630066 0.057007 1441496997 0.774414 0.007690 -0.630066 0.057007 1441496997 0.774231 0.008850 -0.630127 0.058655 1441496997 0.774231 0.008850 -0.630127 0.058655 1441496997 0.774231 0.008850 -0.630127 0.058655 1441496997 0.774231 0.008850 -0.630127 0.058655 1441496997 0.774231 0.008850 -0.630127 0.058655 1441496997 0.774231 0.008850 -0.630127 0.058655 1441496997 0.774231 0.008850 -0.630127 0.058655 1441496997 0.773499 0.011414 -0.630371 0.064270 1441496997 0.773499 0.011414 -0.630371 0.064270 1441496997 0.773499 0.011414 -0.630371 0.064270 1441496997 0.773499 0.011414 -0.630371 0.064270 1441496997 0.773499 0.011414 -0.630371 0.064270 1441496997 0.773499 0.011414 -0.630371 0.064270 1441496997 0.773071 0.012146 -0.630371 0.069763 1441496997 0.773071 0.012146 -0.630371 0.069763 1441496997 0.773071 0.012146 -0.630371 0.069763 1441496997 0.773071 0.012146 -0.630371 0.069763 1441496997 0.773071 0.012146 -0.630371 0.069763 1441496997 0.773071 0.012146 -0.630371 0.069763 1441496997 0.772705 0.013367 -0.630188 0.074585 1441496997 0.772705 0.013367 -0.630188 0.074585 1441496997 0.772705 0.013367 -0.630188 0.074585 1441496997 0.772705 0.013367 -0.630188 0.074585 1441496997 0.772705 0.013367 -0.630188 0.074585 1441496997 0.772705 0.013367 -0.630188 0.074585 1441496997 0.772766 0.012451 -0.630127 0.074768 1441496997 0.772766 0.012451 -0.630127 0.074768 1441496997 0.772766 0.012451 -0.630127 0.074768 1441496997 0.772766 0.012451 -0.630127 0.074768 1441496997 0.772766 0.012451 -0.630127 0.074768 1441496997 0.772766 0.012451 -0.630127 0.074768 1441496997 0.773315 0.011230 -0.629700 0.073181 1441496997 0.773315 0.011230 -0.629700 0.073181 1441496997 0.773315 0.011230 -0.629700 0.073181 1441496997 0.773315 0.011230 -0.629700 0.073181 1441496997 0.773315 0.011230 -0.629700 0.073181 1441496997 0.773315 0.011230 -0.629700 0.073181 1441496997 0.773743 0.013184 -0.628784 0.075928 1441496997 0.773743 0.013184 -0.628784 0.075928 1441496997 0.773743 0.013184 -0.628784 0.075928 1441496997 0.773743 0.013184 -0.628784 0.075928 1441496997 0.773743 0.013184 -0.628784 0.075928 1441496997 0.773743 0.013184 -0.628784 0.075928 1441496997 0.774048 0.014465 -0.628357 0.076477 1441496997 0.774048 0.014465 -0.628357 0.076477 1441496997 0.774048 0.014465 -0.628357 0.076477 1441496997 0.774048 0.014465 -0.628357 0.076477 1441496997 0.774048 0.014465 -0.628357 0.076477 1441496997 0.774048 0.014465 -0.628357 0.076477 1441496997 0.774048 0.014465 -0.628357 0.076477 1441496997 0.774353 0.011292 -0.628418 0.073242 1441496997 0.774353 0.011292 -0.628418 0.073242 1441496997 0.774353 0.011292 -0.628418 0.073242 1441496997 0.774353 0.011292 -0.628418 0.073242 1441496997 0.774353 0.011292 -0.628418 0.073242 1441496997 0.774353 0.011292 -0.628418 0.073242 1441496997 0.774536 0.008301 -0.628540 0.070190 1441496997 0.774536 0.008301 -0.628540 0.070190 1441496997 0.774536 0.008301 -0.628540 0.070190 1441496997 0.774536 0.008301 -0.628540 0.070190 1441496997 0.774536 0.008301 -0.628540 0.070190 1441496997 0.774536 0.008301 -0.628540 0.070190 1441496997 0.774780 0.008667 -0.628357 0.069336 1441496997 0.774780 0.008667 -0.628357 0.069336 1441496997 0.774780 0.008667 -0.628357 0.069336 1441496997 0.774780 0.008667 -0.628357 0.069336 1441496997 0.774780 0.008667 -0.628357 0.069336 1441496997 0.775085 0.009216 -0.627930 0.069763 1441496997 0.775085 0.009216 -0.627930 0.069763 1441496997 0.775085 0.009216 -0.627930 0.069763 1441496997 0.775085 0.009216 -0.627930 0.069763 1441496997 0.775574 0.007813 -0.627563 0.067810 1441496997 0.775574 0.007813 -0.627563 0.067810 1441496997 0.775574 0.007813 -0.627563 0.067810 1441496997 0.775574 0.007813 -0.627563 0.067810 1441496997 0.775574 0.007813 -0.627563 0.067810 1441496997 0.775574 0.007813 -0.627563 0.067810 1441496997 0.775574 0.007813 -0.627563 0.067810 1441496997 0.775818 0.005859 -0.627441 0.066406 1441496997 0.775818 0.005859 -0.627441 0.066406 1441496997 0.775818 0.005859 -0.627441 0.066406 1441496997 0.775818 0.005859 -0.627441 0.066406 1441496997 0.775818 0.005859 -0.627441 0.066406 1441496997 0.775818 0.005859 -0.627441 0.066406 1441496997 0.775574 0.008057 -0.627502 0.068298 1441496997 0.775574 0.008057 -0.627502 0.068298 1441496997 0.775574 0.008057 -0.627502 0.068298 1441496998 0.775574 0.008057 -0.627502 0.068298 1441496998 0.775574 0.008057 -0.627502 0.068298 1441496998 0.775879 0.007263 -0.627380 0.065674 1441496998 0.775879 0.007263 -0.627380 0.065674 1441496998 0.775879 0.007263 -0.627380 0.065674 1441496998 0.775879 0.007263 -0.627380 0.065674 1441496998 0.775879 0.007263 -0.627380 0.065674 1441496998 0.775879 0.007263 -0.627380 0.065674 1441496998 0.775879 0.007263 -0.627380 0.065674 1441496998 0.775818 0.006836 -0.627563 0.064758 1441496998 0.775818 0.006836 -0.627563 0.064758 1441496998 0.775818 0.006836 -0.627563 0.064758 1441496998 0.775818 0.006836 -0.627563 0.064758 1441496998 0.775818 0.006836 -0.627563 0.064758 1441496998 0.776001 0.006165 -0.627686 0.061279 1441496998 0.776001 0.006165 -0.627686 0.061279 1441496998 0.776001 0.006165 -0.627686 0.061279 1441496998 0.776001 0.006165 -0.627686 0.061279 1441496998 0.776001 0.006165 -0.627686 0.061279 1441496998 0.776001 0.006165 -0.627686 0.061279 1441496998 0.776062 0.004211 -0.628113 0.056274 1441496998 0.776062 0.004211 -0.628113 0.056274 1441496998 0.776062 0.004211 -0.628113 0.056274 1441496998 0.776062 0.004211 -0.628113 0.056274 1441496998 0.776062 0.004211 -0.628113 0.056274 1441496998 0.776062 0.004211 -0.628113 0.056274 1441496998 0.776062 0.004211 -0.628113 0.056274 1441496998 0.775757 0.009094 -0.627869 0.061890 1441496998 0.775757 0.009094 -0.627869 0.061890 1441496998 0.775757 0.009094 -0.627869 0.061890 1441496998 0.775757 0.009094 -0.627869 0.061890 1441496998 0.775757 0.009094 -0.627869 0.061890 1441496998 0.775757 0.009094 -0.627869 0.061890 1441496998 0.775330 0.012573 -0.627686 0.068481 1441496998 0.775330 0.012573 -0.627686 0.068481 1441496998 0.775330 0.012573 -0.627686 0.068481 1441496998 0.775330 0.012573 -0.627686 0.068481 1441496998 0.775330 0.012573 -0.627686 0.068481 1441496998 0.775330 0.012573 -0.627686 0.068481 1441496998 0.774170 0.015137 -0.628479 0.074158 1441496998 0.774170 0.015137 -0.628479 0.074158 1441496998 0.774170 0.015137 -0.628479 0.074158 1441496998 0.774170 0.015137 -0.628479 0.074158 1441496998 0.774170 0.015137 -0.628479 0.074158 1441496998 0.774170 0.015137 -0.628479 0.074158 1441496998 0.774170 0.015137 -0.628479 0.074158 1441496998 0.772644 0.017212 -0.629272 0.082031 1441496998 0.772644 0.017212 -0.629272 0.082031 1441496998 0.772644 0.017212 -0.629272 0.082031 1441496998 0.772644 0.017212 -0.629272 0.082031 1441496998 0.772217 0.018616 -0.628967 0.087585 1441496998 0.772217 0.018616 -0.628967 0.087585 1441496998 0.772217 0.018616 -0.628967 0.087585 1441496998 0.772217 0.018616 -0.628967 0.087585 1441496998 0.772217 0.018616 -0.628967 0.087585 1441496998 0.772217 0.018616 -0.628967 0.087585 1441496998 0.772400 0.017090 -0.628784 0.088074 1441496998 0.772400 0.017090 -0.628784 0.088074 1441496998 0.772400 0.017090 -0.628784 0.088074 1441496998 0.772400 0.017090 -0.628784 0.088074 1441496998 0.772400 0.017090 -0.628784 0.088074 1441496998 0.772400 0.017090 -0.628784 0.088074 1441496998 0.772583 0.016113 -0.628723 0.087280 1441496998 0.772583 0.016113 -0.628723 0.087280 1441496998 0.772583 0.016113 -0.628723 0.087280 1441496998 0.772583 0.016113 -0.628723 0.087280 1441496998 0.772583 0.016113 -0.628723 0.087280 1441496998 0.772583 0.016113 -0.628723 0.087280 1441496998 0.772583 0.016113 -0.628723 0.087280 1441496998 0.772949 0.015076 -0.628418 0.085999 1441496998 0.772949 0.015076 -0.628418 0.085999 1441496998 0.772949 0.015076 -0.628418 0.085999 1441496998 0.772949 0.015076 -0.628418 0.085999 1441496998 0.772949 0.015076 -0.628418 0.085999 1441496998 0.772888 0.018738 -0.628113 0.087891 1441496998 0.772888 0.018738 -0.628113 0.087891 1441496998 0.772888 0.018738 -0.628113 0.087891 1441496998 0.772888 0.018738 -0.628113 0.087891 1441496998 0.772888 0.018738 -0.628113 0.087891 1441496998 0.772888 0.018738 -0.628113 0.087891 1441496998 0.773010 0.020935 -0.627747 0.089355 1441496998 0.773010 0.020935 -0.627747 0.089355 1441496998 0.773010 0.020935 -0.627747 0.089355 1441496998 0.773010 0.020935 -0.627747 0.089355 1441496998 0.773010 0.020935 -0.627747 0.089355 1441496998 0.773010 0.020935 -0.627747 0.089355 1441496998 0.773010 0.020935 -0.627747 0.089355 1441496998 0.772949 0.020752 -0.627869 0.088562 1441496998 0.772949 0.020752 -0.627869 0.088562 1441496998 0.772949 0.020752 -0.627869 0.088562 1441496998 0.772949 0.020752 -0.627869 0.088562 1441496998 0.772949 0.020752 -0.627869 0.088562 1441496998 0.772949 0.020752 -0.627869 0.088562 1441496998 0.772461 0.020752 -0.628540 0.088318 1441496998 0.772461 0.020752 -0.628540 0.088318 1441496998 0.772461 0.020752 -0.628540 0.088318 1441496998 0.772461 0.020752 -0.628540 0.088318 1441496998 0.772461 0.020752 -0.628540 0.088318 1441496998 0.772095 0.021118 -0.628845 0.089294 1441496998 0.772095 0.021118 -0.628845 0.089294 1441496998 0.772095 0.021118 -0.628845 0.089294 1441496998 0.772095 0.021118 -0.628845 0.089294 1441496998 0.772095 0.021118 -0.628845 0.089294 1441496998 0.772095 0.021118 -0.628845 0.089294 1441496998 0.772095 0.021118 -0.628845 0.089294 1441496998 0.772644 0.020569 -0.628540 0.086975 1441496998 0.772644 0.020569 -0.628540 0.086975 1441496998 0.772644 0.020569 -0.628540 0.086975 1441496999 0.772644 0.020569 -0.628540 0.086975 1441496999 0.772644 0.020569 -0.628540 0.086975 1441496999 0.772827 0.019836 -0.628357 0.086426 1441496999 0.772827 0.019836 -0.628357 0.086426 1441496999 0.772827 0.019836 -0.628357 0.086426 1441496999 0.772827 0.019836 -0.628357 0.086426 1441496999 0.772827 0.019836 -0.628357 0.086426 1441496999 0.772827 0.019836 -0.628357 0.086426 1441496999 0.772217 0.023682 -0.628662 0.089172 1441496999 0.772217 0.023682 -0.628662 0.089172 1441496999 0.772217 0.023682 -0.628662 0.089172 1441496999 0.772217 0.023682 -0.628662 0.089172 1441496999 0.772217 0.023682 -0.628662 0.089172 1441496999 0.772217 0.023682 -0.628662 0.089172 1441496999 0.772217 0.023682 -0.628662 0.089172 1441496999 0.771851 0.025085 -0.628906 0.089844 1441496999 0.771851 0.025085 -0.628906 0.089844 1441496999 0.771851 0.025085 -0.628906 0.089844 1441496999 0.771851 0.025085 -0.628906 0.089844 1441496999 0.771851 0.025085 -0.628906 0.089844 1441496999 0.771423 0.026672 -0.628967 0.092712 1441496999 0.771423 0.026672 -0.628967 0.092712 1441496999 0.771423 0.026672 -0.628967 0.092712 1441496999 0.771423 0.026672 -0.628967 0.092712 1441496999 0.771423 0.026672 -0.628967 0.092712 1441496999 0.771423 0.026672 -0.628967 0.092712 1441496999 0.771851 0.026062 -0.628662 0.091614 1441496999 0.771851 0.026062 -0.628662 0.091614 1441496999 0.771851 0.026062 -0.628662 0.091614 1441496999 0.771851 0.026062 -0.628662 0.091614 1441496999 0.771851 0.026062 -0.628662 0.091614 1441496999 0.771851 0.026062 -0.628662 0.091614 1441496999 0.772461 0.023926 -0.628296 0.089233 1441496999 0.772461 0.023926 -0.628296 0.089233 1441496999 0.772461 0.023926 -0.628296 0.089233 1441496999 0.772461 0.023926 -0.628296 0.089233 1441496999 0.772461 0.023926 -0.628296 0.089233 1441496999 0.772461 0.023926 -0.628296 0.089233 1441496999 0.772339 0.029541 -0.627502 0.094116 1441496999 0.772339 0.029541 -0.627502 0.094116 1441496999 0.772339 0.029541 -0.627502 0.094116 1441496999 0.772339 0.029541 -0.627502 0.094116 1441496999 0.772339 0.029541 -0.627502 0.094116 1441496999 0.772339 0.029541 -0.627502 0.094116 1441496999 0.771667 0.035767 -0.626953 0.100769 1441496999 0.771667 0.035767 -0.626953 0.100769 1441496999 0.771667 0.035767 -0.626953 0.100769 1441496999 0.771667 0.035767 -0.626953 0.100769 1441496999 0.771667 0.035767 -0.626953 0.100769 1441496999 0.771667 0.035767 -0.626953 0.100769 1441496999 0.771667 0.035767 -0.626953 0.100769 1441496999 0.770874 0.035828 -0.627869 0.101135 1441496999 0.770874 0.035828 -0.627869 0.101135 1441496999 0.770874 0.035828 -0.627869 0.101135 1441496999 0.770874 0.035828 -0.627869 0.101135 1441496999 0.770874 0.035828 -0.627869 0.101135 1441496999 0.770874 0.035828 -0.627869 0.101135 1441496999 0.769470 0.034424 -0.629395 0.102844 1441496999 0.769470 0.034424 -0.629395 0.102844 1441496999 0.769470 0.034424 -0.629395 0.102844 1441496999 0.769470 0.034424 -0.629395 0.102844 1441496999 0.769470 0.034424 -0.629395 0.102844 1441496999 0.769470 0.034424 -0.629395 0.102844 1441496999 0.768738 0.035828 -0.629578 0.106750 1441496999 0.768738 0.035828 -0.629578 0.106750 1441496999 0.768738 0.035828 -0.629578 0.106750 1441496999 0.768738 0.035828 -0.629578 0.106750 1441496999 0.768738 0.035828 -0.629578 0.106750 1441496999 0.768738 0.035828 -0.629578 0.106750 1441496999 0.769287 0.030457 -0.629761 0.103271 1441496999 0.769287 0.030457 -0.629761 0.103271 1441496999 0.769287 0.030457 -0.629761 0.103271 1441496999 0.769287 0.030457 -0.629761 0.103271 1441496999 0.769287 0.030457 -0.629761 0.103271 1441496999 0.770020 0.024353 -0.629761 0.099426 1441496999 0.770020 0.024353 -0.629761 0.099426 1441496999 0.770020 0.024353 -0.629761 0.099426 1441496999 0.770020 0.024353 -0.629761 0.099426 1441496999 0.770020 0.024353 -0.629761 0.099426 1441496999 0.770020 0.024353 -0.629761 0.099426 1441496999 0.770020 0.024353 -0.629761 0.099426 1441496999 0.771240 0.019531 -0.628845 0.096436 1441496999 0.771240 0.019531 -0.628845 0.096436 1441496999 0.771240 0.019531 -0.628845 0.096436 1441496999 0.771240 0.019531 -0.628845 0.096436 1441496999 0.771240 0.019531 -0.628845 0.096436 1441496999 0.771240 0.019531 -0.628845 0.096436 1441496999 0.772156 0.017456 -0.628052 0.095032 1441496999 0.772156 0.017456 -0.628052 0.095032 1441496999 0.772156 0.017456 -0.628052 0.095032 1441496999 0.772156 0.017456 -0.628052 0.095032 1441496999 0.772156 0.017456 -0.628052 0.095032 1441496999 0.772156 0.017456 -0.628052 0.095032 1441496999 0.772156 0.017456 -0.628052 0.095032 1441496999 0.772827 0.016602 -0.627502 0.093140 1441496999 0.772827 0.016602 -0.627502 0.093140 1441496999 0.772827 0.016602 -0.627502 0.093140 1441496999 0.772827 0.016602 -0.627502 0.093140 1441496999 0.772827 0.016602 -0.627502 0.093140 1441496999 0.772827 0.016602 -0.627502 0.093140 1441496999 0.773376 0.015808 -0.627075 0.091919 1441496999 0.773376 0.015808 -0.627075 0.091919 1441496999 0.773376 0.015808 -0.627075 0.091919 1441496999 0.773376 0.015808 -0.627075 0.091919 1441496999 0.773376 0.015808 -0.627075 0.091919 1441496999 0.773376 0.017151 -0.626831 0.093140 1441496999 0.773376 0.017151 -0.626831 0.093140 1441496999 0.773376 0.017151 -0.626831 0.093140 1441496999 0.773376 0.017151 -0.626831 0.093140 1441496999 0.773376 0.017151 -0.626831 0.093140 1441496999 0.773376 0.017151 -0.626831 0.093140 1441496999 0.773376 0.017151 -0.626831 0.093140 1441497000 0.773254 0.017212 -0.626953 0.093262 1441497000 0.773254 0.017212 -0.626953 0.093262 1441497000 0.773254 0.017212 -0.626953 0.093262 1441497000 0.773254 0.017212 -0.626953 0.093262 1441497000 0.773254 0.017212 -0.626953 0.093262 1441497000 0.773499 0.016052 -0.626892 0.091980 1441497000 0.773499 0.016052 -0.626892 0.091980 1441497000 0.773499 0.016052 -0.626892 0.091980 1441497000 0.773499 0.016052 -0.626892 0.091980 1441497000 0.773499 0.016052 -0.626892 0.091980 1441497000 0.773499 0.016052 -0.626892 0.091980 1441497000 0.774109 0.014282 -0.626587 0.089233 1441497000 0.774109 0.014282 -0.626587 0.089233 1441497000 0.774109 0.014282 -0.626587 0.089233 1441497000 0.774109 0.014282 -0.626587 0.089233 1441497000 0.774109 0.014282 -0.626587 0.089233 1441497000 0.774109 0.014282 -0.626587 0.089233 1441497000 0.774658 0.012390 -0.626343 0.086121 1441497000 0.774658 0.012390 -0.626343 0.086121 1441497000 0.774658 0.012390 -0.626343 0.086121 1441497000 0.774658 0.012390 -0.626343 0.086121 1441497000 0.774658 0.012390 -0.626343 0.086121 1441497000 0.774658 0.012390 -0.626343 0.086121 1441497000 0.774963 0.010437 -0.626465 0.082886 1441497000 0.774963 0.010437 -0.626465 0.082886 1441497000 0.774963 0.010437 -0.626465 0.082886 1441497000 0.774963 0.010437 -0.626465 0.082886 1441497000 0.774963 0.010437 -0.626465 0.082886 1441497000 0.774963 0.010437 -0.626465 0.082886 1441497000 0.775024 0.009521 -0.626709 0.080444 1441497000 0.775024 0.009521 -0.626709 0.080444 1441497000 0.775024 0.009521 -0.626709 0.080444 1441497000 0.775024 0.009521 -0.626709 0.080444 1441497000 0.775024 0.009521 -0.626709 0.080444 1441497000 0.775024 0.009521 -0.626709 0.080444 1441497000 0.775330 0.007019 -0.626709 0.077515 1441497000 0.775330 0.007019 -0.626709 0.077515 1441497000 0.775330 0.007019 -0.626709 0.077515 1441497000 0.775330 0.007019 -0.626709 0.077515 1441497000 0.775330 0.007019 -0.626709 0.077515 1441497000 0.775330 0.007019 -0.626709 0.077515 1441497000 0.775757 0.002686 -0.626831 0.072876 1441497000 0.775757 0.002686 -0.626831 0.072876 1441497000 0.775757 0.002686 -0.626831 0.072876 1441497000 0.775757 0.002686 -0.626831 0.072876 1441497000 0.775757 0.002686 -0.626831 0.072876 1441497000 0.775757 0.002686 -0.626831 0.072876 1441497000 0.775757 0.002686 -0.626831 0.072876 1441497000 0.775940 0.001587 -0.626709 0.071716 1441497000 0.775940 0.001587 -0.626709 0.071716 1441497000 0.775940 0.001587 -0.626709 0.071716 1441497000 0.775940 0.001587 -0.626709 0.071716 1441497000 0.775940 0.001587 -0.626709 0.071716 1441497000 0.776245 0.000977 -0.626099 0.073547 1441497000 0.776245 0.000977 -0.626099 0.073547 1441497000 0.776245 0.000977 -0.626099 0.073547 1441497000 0.776245 0.000977 -0.626099 0.073547 1441497000 0.776245 0.000977 -0.626099 0.073547 1441497000 0.776245 0.000977 -0.626099 0.073547 1441497000 0.775940 0.002747 -0.625977 0.078125 1441497000 0.775940 0.002747 -0.625977 0.078125 1441497000 0.775940 0.002747 -0.625977 0.078125 1441497000 0.775940 0.002747 -0.625977 0.078125 1441497000 0.775940 0.002747 -0.625977 0.078125 1441497000 0.775940 0.002747 -0.625977 0.078125 1441497000 0.775146 0.003174 -0.626587 0.080994 1441497000 0.775146 0.003174 -0.626587 0.080994 1441497000 0.775146 0.003174 -0.626587 0.080994 1441497000 0.775146 0.003174 -0.626587 0.080994 1441497000 0.775146 0.003174 -0.626587 0.080994 1441497000 0.775146 0.003174 -0.626587 0.080994 1441497000 0.774170 0.004089 -0.627075 0.085999 1441497000 0.774170 0.004089 -0.627075 0.085999 1441497000 0.774170 0.004089 -0.627075 0.085999 1441497000 0.774170 0.004089 -0.627075 0.085999 1441497000 
0.771667 -0.009705 -0.520691 0.365051 1441497003 0.771667 -0.009705 -0.520691 0.365051 1441497003 0.771667 -0.009705 -0.520691 0.365051 1441497003 0.771667 -0.009705 -0.520691 0.365051 1441497003 0.771667 -0.009705 -0.520691 0.365051 1441497003 0.772949 -0.072571 -0.492249 0.393677 1441497003 0.772949 -0.072571 -0.492249 0.393677 1441497003 0.772949 -0.072571 -0.492249 0.393677 1441497003 0.772949 -0.072571 -0.492249 0.393677 1441497003 0.772949 -0.072571 -0.492249 0.393677 1441497003 0.772949 -0.072571 -0.492249 0.393677 1441497003 0.767090 -0.130066 -0.467590 0.419556 1441497003 0.767090 -0.130066 -0.467590 0.419556 1441497003 0.767090 -0.130066 -0.467590 0.419556 1441497003 0.767090 -0.130066 -0.467590 0.419556 1441497003 0.767090 -0.130066 -0.467590 0.419556 1441497003 0.767090 -0.130066 -0.467590 0.419556 1441497003 0.758850 -0.163513 -0.452515 0.438904 1441497003 0.758850 -0.163513 -0.452515 0.438904 1441497003 0.758850 -0.163513 -0.452515 0.438904 1441497003 0.758850 -0.163513 -0.452515 0.438904 1441497003 0.758850 -0.163513 -0.452515 0.438904 1441497003 0.758850 -0.163513 -0.452515 0.438904 1441497003 0.756226 -0.168213 -0.450439 0.443726 1441497003 0.756226 -0.168213 -0.450439 0.443726 1441497003 0.756226 -0.168213 -0.450439 0.443726 1441497003 0.756226 -0.168213 -0.450439 0.443726 1441497003 0.756226 -0.168213 -0.450439 0.443726 1441497003 0.761658 -0.149292 -0.462952 0.428040 1441497003 0.761658 -0.149292 -0.462952 0.428040 1441497003 0.761658 -0.149292 -0.462952 0.428040 1441497003 0.761658 -0.149292 -0.462952 0.428040 1441497003 0.761658 -0.149292 -0.462952 0.428040 1441497003 0.761658 -0.149292 -0.462952 0.428040 1441497003 0.770081 -0.110168 -0.487549 0.396423 1441497003 0.770081 -0.110168 -0.487549 0.396423 1441497003 0.770081 -0.110168 -0.487549 0.396423 1441497003 0.770081 -0.110168 -0.487549 0.396423 1441497003 0.770081 -0.110168 -0.487549 0.396423 1441497003 0.770081 -0.110168 -0.487549 0.396423 1441497003 0.773132 -0.063049 -0.522339 0.354126 1441497003 0.773132 -0.063049 -0.522339 0.354126 1441497003 0.773132 -0.063049 -0.522339 0.354126 1441497003 0.773132 -0.063049 -0.522339 0.354126 1441497003 0.773132 -0.063049 -0.522339 0.354126 1441497003 0.773132 -0.063049 -0.522339 0.354126 1441497003 0.771362 -0.011475 -0.555054 0.311096 1441497003 0.771362 -0.011475 -0.555054 0.311096 1441497003 0.771362 -0.011475 -0.555054 0.311096 1441497003 0.771362 -0.011475 -0.555054 0.311096 1441497003 0.771362 -0.011475 -0.555054 0.311096 1441497003 0.771362 -0.011475 -0.555054 0.311096 1441497003 0.768005 0.020935 -0.583557 0.263062 1441497003 0.768005 0.020935 -0.583557 0.263062 1441497003 0.768005 0.020935 -0.583557 0.263062 1441497003 0.768005 0.020935 -0.583557 0.263062 1441497003 0.768005 0.020935 -0.583557 0.263062 1441497003 0.768005 0.020935 -0.583557 0.263062 1441497003 0.768005 0.020935 -0.583557 0.263062 1441497003 0.772644 0.024475 -0.595581 0.218384 1441497003 0.772644 0.024475 -0.595581 0.218384 1441497003 0.772644 0.024475 -0.595581 0.218384 1441497003 0.772644 0.024475 -0.595581 0.218384 1441497003 0.772644 0.024475 -0.595581 0.218384 1441497003 0.772644 0.024475 -0.595581 0.218384 1441497003 0.777405 0.029114 -0.598022 0.192627 1441497003 0.777405 0.029114 -0.598022 0.192627 1441497003 0.777405 0.029114 -0.598022 0.192627 1441497003 0.777405 0.029114 -0.598022 0.192627 1441497003 0.777405 0.029114 -0.598022 0.192627 1441497003 0.777405 0.029114 -0.598022 0.192627 1441497003 0.780212 0.035278 -0.595398 0.188354 1441497003 0.780212 0.035278 -0.595398 0.188354 1441497003 0.780212 0.035278 -0.595398 0.188354 1441497003 0.780212 0.035278 -0.595398 0.188354 1441497003 0.780212 0.035278 -0.595398 0.188354 1441497003 0.780212 0.035278 -0.595398 0.188354 1441497003 0.778748 0.057495 -0.592102 0.199219 1441497003 0.778748 0.057495 -0.592102 0.199219 1441497003 0.778748 0.057495 -0.592102 0.199219 1441497003 0.778748 0.057495 -0.592102 0.199219 1441497003 0.778748 0.057495 -0.592102 0.199219 1441497003 0.781067 0.057312 -0.589966 0.196472 1441497003 0.781067 0.057312 -0.589966 0.196472 1441497003 0.781067 0.057312 -0.589966 0.196472 1441497003 0.781067 0.057312 -0.589966 0.196472 1441497003 0.781067 0.057312 -0.589966 0.196472 1441497003 0.781982 0.052917 -0.587830 0.200195 1441497003 0.781982 0.052917 -0.587830 0.200195 1441497003 0.781982 0.052917 -0.587830 0.200195 1441497003 0.781982 0.052917 -0.587830 0.200195 1441497003 0.781982 0.052917 -0.587830 0.200195 1441497003 0.781982 0.052917 -0.587830 0.200195 1441497003 0.778503 0.050415 -0.583618 0.225403 1441497003 0.778503 0.050415 -0.583618 0.225403 1441497003 0.778503 0.050415 -0.583618 0.225403 1441497003 0.778503 0.050415 -0.583618 0.225403 1441497003 0.778503 0.050415 -0.583618 0.225403 1441497003 0.778503 0.050415 -0.583618 0.225403 1441497003 0.778503 0.050415 -0.583618 0.225403 1441497003 0.772339 0.052002 -0.575745 0.263184 1441497003 0.772339 0.052002 -0.575745 0.263184 1441497003 0.772339 0.052002 -0.575745 0.263184 1441497003 0.772339 0.052002 -0.575745 0.263184 1441497003 0.772339 0.052002 -0.575745 0.263184 1441497003 0.763489 0.042542 -0.567261 0.305664 1441497003 0.763489 0.042542 -0.567261 0.305664 1441497003 0.763489 0.042542 -0.567261 0.305664 1441497003 0.763489 0.042542 -0.567261 0.305664 1441497004 0.763489 0.042542 -0.567261 0.305664 1441497004 0.763489 0.042542 -0.567261 0.305664 1441497004 0.763489 0.042542 -0.567261 0.305664 1441497004 0.750305 0.031799 -0.557068 0.354492 1441497004 0.750305 0.031799 -0.557068 0.354492 1441497004 0.750305 0.031799 -0.557068 0.354492 1441497004 0.734375 0.010498 -0.542297 0.408020 1441497004 0.734375 0.010498 -0.542297 0.408020 1441497004 0.734375 0.010498 -0.542297 0.408020 1441497004 0.734375 0.010498 -0.542297 0.408020 1441497004 0.734375 0.010498 -0.542297 0.408020 1441497004 0.734375 0.010498 -0.542297 0.408020 1441497004 0.734375 0.010498 -0.542297 0.408020 1441497004 0.727905 -0.042297 -0.520020 0.444885 1441497004 0.727905 -0.042297 -0.520020 0.444885 1441497004 0.720825 -0.085632 -0.496094 0.476379 1441497004 0.720825 -0.085632 -0.496094 0.476379 1441497004 0.720825 -0.085632 -0.496094 0.476379 1441497004 0.720825 -0.085632 -0.496094 0.476379 1441497004 0.720825 -0.085632 -0.496094 0.476379 1441497004 0.723389 -0.106567 -0.473572 0.490906 1441497004 0.723389 -0.106567 -0.473572 0.490906 1441497004 0.723389 -0.106567 -0.473572 0.490906 1441497004 0.723389 -0.106567 -0.473572 0.490906 1441497004 0.723389 -0.106567 -0.473572 0.490906 1441497004 0.723389 -0.106567 -0.473572 0.490906 1441497004 0.730164 -0.110779 -0.465393 0.487854 1441497004 0.730164 -0.110779 -0.465393 0.487854 1441497004 0.730164 -0.110779 -0.465393 0.487854 1441497004 0.730164 -0.110779 -0.465393 0.487854 1441497004 0.730164 -0.110779 -0.465393 0.487854 1441497004 0.730164 -0.110779 -0.465393 0.487854 1441497004 0.730164 -0.110779 -0.465393 0.487854 1441497004 0.740662 -0.093140 -0.474915 0.466003 1441497004 0.740662 -0.093140 -0.474915 0.466003 1441497004 0.740662 -0.093140 -0.474915 0.466003 1441497004 0.740662 -0.093140 -0.474915 0.466003 1441497004 0.740662 -0.093140 -0.474915 0.466003 1441497004 0.740662 -0.093140 -0.474915 0.466003 1441497004 0.748596 -0.058533 -0.501587 0.429565 1441497004 0.748596 -0.058533 -0.501587 0.429565 1441497004 0.748596 -0.058533 -0.501587 0.429565 1441497004 0.748596 -0.058533 -0.501587 0.429565 1441497004 0.748596 -0.058533 -0.501587 0.429565 1441497004 0.748596 -0.058533 -0.501587 0.429565 1441497004 0.752502 -0.009460 -0.533081 0.386536 1441497004 0.752502 -0.009460 -0.533081 0.386536 1441497004 0.752502 -0.009460 -0.533081 0.386536 1441497004 0.752502 -0.009460 -0.533081 0.386536 1441497004 0.752502 -0.009460 -0.533081 0.386536 1441497004 0.752502 -0.009460 -0.533081 0.386536 1441497004 0.752502 -0.009460 -0.533081 0.386536 1441497004 0.753662 0.034058 -0.558716 0.344421 1441497004 0.753662 0.034058 -0.558716 0.344421 1441497004 0.753662 0.034058 -0.558716 0.344421 1441497004 0.753662 0.034058 -0.558716 0.344421 1441497004 0.753662 0.034058 -0.558716 0.344421 1441497004 0.753662 0.034058 -0.558716 0.344421 1441497004 0.756592 0.048035 -0.580383 0.297363 1441497004 0.756592 0.048035 -0.580383 0.297363 1441497004 0.756592 0.048035 -0.580383 0.297363 1441497004 0.756592 0.048035 -0.580383 0.297363 1441497004 0.756592 0.048035 -0.580383 0.297363 1441497004 0.756592 0.048035 -0.580383 0.297363 1441497004 0.764343 0.044800 -0.589417 0.257690 1441497004 0.764343 0.044800 -0.589417 0.257690 1441497004 0.764343 0.044800 -0.589417 0.257690 1441497004 0.764343 0.044800 -0.589417 0.257690 1441497004 0.764343 0.044800 -0.589417 0.257690 1441497004 0.764343 0.044800 -0.589417 0.257690 1441497004 0.770996 0.035400 -0.592712 0.230103 1441497004 0.770996 0.035400 -0.592712 0.230103 1441497004 0.770996 0.035400 -0.592712 0.230103 1441497004 0.770996 0.035400 -0.592712 0.230103 1441497004 0.770996 0.035400 -0.592712 0.230103 1441497004 0.773682 0.046326 -0.591553 0.222046 1441497004 0.773682 0.046326 -0.591553 0.222046 1441497004 0.773682 0.046326 -0.591553 0.222046 1441497004 0.773682 0.046326 -0.591553 0.222046 1441497004 0.773682 0.046326 -0.591553 0.222046 1441497004 0.776184 0.067200 -0.588806 0.215027 1441497004 0.776184 0.067200 -0.588806 0.215027 1441497004 0.776184 0.067200 -0.588806 0.215027 1441497004 0.776184 0.067200 -0.588806 0.215027 1441497004 0.776184 0.067200 -0.588806 0.215027 1441497004 0.776184 0.067200 -0.588806 0.215027 1441497004 0.776184 0.067200 -0.588806 0.215027 1441497004 0.776855 0.076965 -0.589294 0.207947 1441497004 0.776855 0.076965 -0.589294 0.207947 1441497004 0.776855 0.076965 -0.589294 0.207947 1441497004 0.776855 0.076965 -0.589294 0.207947 1441497004 0.776855 0.076965 -0.589294 0.207947 1441497004 0.774414 0.074951 -0.590088 0.215515 1441497004 0.774414 0.074951 -0.590088 0.215515 1441497004 0.774414 0.074951 -0.590088 0.215515 1441497004 0.774414 0.074951 -0.590088 0.215515 1441497004 0.774414 0.074951 -0.590088 0.215515 1441497004 0.774414 0.074951 -0.590088 0.215515 1441497004 0.766418 0.077026 -0.588074 0.246460 1441497004 0.766418 0.077026 -0.588074 0.246460 1441497004 0.766418 0.077026 -0.588074 0.246460 1441497004 0.766418 0.077026 -0.588074 0.246460 1441497004 0.766418 0.077026 -0.588074 0.246460 1441497005 0.766418 0.077026 -0.588074 0.246460 1441497005 0.761169 0.077271 -0.578369 0.283081 1441497005 0.761169 0.077271 -0.578369 0.283081 1441497005 0.761169 0.077271 -0.578369 0.283081 1441497005 0.761169 0.077271 -0.578369 0.283081 1441497005 0.761169 0.077271 -0.578369 0.283081 1441497005 0.761169 0.077271 -0.578369 0.283081 1441497005 0.755920 0.068420 -0.565247 0.322998 1441497005 0.755920 0.068420 -0.565247 0.322998 1441497005 0.755920 0.068420 -0.565247 0.322998 1441497005 0.755920 0.068420 -0.565247 0.322998 1441497005 0.744324 0.039429 -0.558655 0.363708 1441497005 0.744324 0.039429 -0.558655 0.363708 1441497005 0.744324 0.039429 -0.558655 0.363708 1441497005 0.744324 0.039429 -0.558655 0.363708 1441497005 0.744324 0.039429 -0.558655 0.363708 1441497005 0.744324 0.039429 -0.558655 0.363708 1441497005 0.744324 0.039429 -0.558655 0.363708 1441497005 0.729553 0.011719 -0.545715 0.411987 1441497005 0.729553 0.011719 -0.545715 0.411987 1441497005 0.729553 0.011719 -0.545715 0.411987 1441497005 0.729553 0.011719 -0.545715 0.411987 1441497005 0.729553 0.011719 -0.545715 0.411987 1441497005 0.725159 -0.043579 -0.527893 0.440002 1441497005 0.725159 -0.043579 -0.527893 0.440002 1441497005 0.725159 -0.043579 -0.527893 0.440002 1441497005 0.725159 -0.043579 -0.527893 0.440002 1441497005 0.725159 -0.043579 -0.527893 0.440002 1441497005 0.725159 -0.043579 -0.527893 0.440002 1441497005 0.724915 -0.090698 -0.502991 0.461731 1441497005 0.724915 -0.090698 -0.502991 0.461731 1441497005 0.724915 -0.090698 -0.502991 0.461731 1441497005 0.724915 -0.090698 -0.502991 0.461731 1441497005 0.724915 -0.090698 -0.502991 0.461731 1441497005 0.724915 -0.090698 -0.502991 0.461731 1441497005 0.734009 -0.111877 -0.478149 0.469055 1441497005 0.734009 -0.111877 -0.478149 0.469055 1441497005 0.734009 -0.111877 -0.478149 0.469055 1441497005 0.734009 -0.111877 -0.478149 0.469055 1441497005 0.734009 -0.111877 -0.478149 0.469055 1441497005 0.734009 -0.111877 -0.478149 0.469055 1441497005 0.745117 -0.108521 -0.467957 0.462646 1441497005 0.745117 -0.108521 -0.467957 0.462646 1441497005 0.745117 -0.108521 -0.467957 0.462646 1441497005 0.745117 -0.108521 -0.467957 0.462646 1441497005 0.745117 -0.108521 -0.467957 0.462646 1441497005 0.745117 -0.108521 -0.467957 0.462646 1441497005 0.755310 -0.085327 -0.478699 0.439331 1441497005 0.755310 -0.085327 -0.478699 0.439331 1441497005 0.755310 -0.085327 -0.478699 0.439331 1441497005 0.755310 -0.085327 -0.478699 0.439331 1441497005 0.755310 -0.085327 -0.478699 0.439331 1441497005 0.755310 -0.085327 -0.478699 0.439331 1441497005 0.758301 -0.046448 -0.505005 0.409485 1441497005 0.758301 -0.046448 -0.505005 0.409485 1441497005 0.758301 -0.046448 -0.505005 0.409485 1441497005 0.758301 -0.046448 -0.505005 0.409485 1441497005 0.758301 -0.046448 -0.505005 0.409485 1441497005 0.758301 -0.046448 -0.505005 0.409485 1441497005 0.756348 -0.001831 -0.533569 0.378479 1441497005 0.756348 -0.001831 -0.533569 0.378479 1441497005 0.756348 -0.001831 -0.533569 0.378479 1441497005 0.756348 -0.001831 -0.533569 0.378479 1441497005 0.756348 -0.001831 -0.533569 0.378479 1441497005 0.756348 -0.001831 -0.533569 0.378479 1441497005 0.753052 0.035767 -0.556030 0.349854 1441497005 0.753052 0.035767 -0.556030 0.349854 1441497005 0.753052 0.035767 -0.556030 0.349854 1441497005 0.753052 0.035767 -0.556030 0.349854 1441497005 0.753052 0.035767 -0.556030 0.349854 1441497005 0.753052 0.035767 -0.556030 0.349854 1441497005 0.756714 0.058044 -0.565918 0.322144 1441497005 0.756714 0.058044 -0.565918 0.322144 1441497005 0.756714 0.058044 -0.565918 0.322144 1441497005 0.756714 0.058044 -0.565918 0.322144 1441497005 0.756714 0.058044 -0.565918 0.322144 1441497005 0.756714 0.058044 -0.565918 0.322144 1441497005 0.756714 0.058044 -0.565918 0.322144 1441497005 0.764709 0.058716 -0.568542 0.297424 1441497005 0.764709 0.058716 -0.568542 0.297424 1441497005 0.764709 0.058716 -0.568542 0.297424 1441497005 0.764709 0.058716 -0.568542 0.297424 1441497005 0.764709 0.058716 -0.568542 0.297424 1441497005 0.764709 0.058716 -0.568542 0.297424 1441497005 0.763428 0.088196 -0.569031 0.292542 1441497005 0.763428 0.088196 -0.569031 0.292542 1441497005 0.763428 0.088196 -0.569031 0.292542 1441497005 0.763428 0.088196 -0.569031 0.292542 1441497005 0.763428 0.088196 -0.569031 0.292542 1441497005 0.763428 0.088196 -0.569031 0.292542 1441497005 0.770203 0.083557 -0.572327 0.268616 1441497005 0.770203 0.083557 -0.572327 0.268616 1441497005 0.770203 0.083557 -0.572327 0.268616 1441497005 0.770203 0.083557 -0.572327 0.268616 1441497005 0.770203 0.083557 -0.572327 0.268616 1441497005 0.770203 0.083557 -0.572327 0.268616 1441497005 0.776489 0.079834 -0.574219 0.246765 1441497005 0.776489 0.079834 -0.574219 0.246765 1441497005 0.776489 0.079834 -0.574219 0.246765 1441497005 0.776489 0.079834 -0.574219 0.246765 1441497005 0.776489 0.079834 -0.574219 0.246765 1441497005 0.776489 0.079834 -0.574219 0.246765 1441497005 0.776489 0.079834 -0.574219 0.246765 1441497005 0.777039 0.094849 -0.575378 0.236938 1441497005 0.777039 0.094849 -0.575378 0.236938 1441497005 0.777039 0.094849 -0.575378 0.236938 1441497005 0.777039 0.094849 -0.575378 0.236938 1441497006 0.777039 0.094849 -0.575378 0.236938 1441497006 0.778625 0.078491 -0.579102 0.228394 1441497006 0.778625 0.078491 -0.579102 0.228394 1441497006 0.778625 0.078491 -0.579102 0.228394 1441497006 0.778625 0.078491 -0.579102 0.228394 1441497006 0.778625 0.078491 -0.579102 0.228394 1441497006 0.778625 0.078491 -0.579102 0.228394 1441497006 0.777771 0.058655 -0.579285 0.236755 1441497006 0.777771 0.058655 -0.579285 0.236755 1441497006 0.777771 0.058655 -0.579285 0.236755 1441497006 0.777771 0.058655 -0.579285 0.236755 1441497006 0.777771 0.058655 -0.579285 0.236755 1441497006 0.772400 0.056030 -0.574097 0.265686 1441497006 0.772400 0.056030 -0.574097 0.265686 1441497006 0.772400 0.056030 -0.574097 0.265686 1441497006 0.772400 0.056030 -0.574097 0.265686 1441497006 0.772400 0.056030 -0.574097 0.265686 1441497006 0.772400 0.056030 -0.574097 0.265686 1441497006 0.772400 0.056030 -0.574097 0.265686 1441497006 0.764282 0.056152 -0.570801 0.294800 1441497006 0.764282 0.056152 -0.570801 0.294800 1441497006 0.764282 0.056152 -0.570801 0.294800 1441497006 0.764282 0.056152 -0.570801 0.294800 1441497006 0.764282 0.056152 -0.570801 0.294800 1441497006 0.764282 0.056152 -0.570801 0.294800 1441497006 0.749817 0.045654 -0.577026 0.320435 1441497006 0.749817 0.045654 -0.577026 0.320435 1441497006 0.749817 0.045654 -0.577026 0.320435 1441497006 0.749817 0.045654 -0.577026 0.320435 1441497006 0.749817 0.045654 -0.577026 0.320435 1441497006 0.749817 0.045654 -0.577026 0.320435 1441497006 0.749817 0.045654 -0.577026 0.320435 1441497006 0.736206 0.006165 -0.574402 0.357727 1441497006 0.736206 0.006165 -0.574402 0.357727 1441497006 0.736206 0.006165 -0.574402 0.357727 1441497006 0.736206 0.006165 -0.574402 0.357727 1441497006 0.736206 0.006165 -0.574402 0.357727 1441497006 0.736206 0.006165 -0.574402 0.357727 1441497006 0.731079 -0.038086 -0.553223 0.397461 1441497006 0.731079 -0.038086 -0.553223 0.397461 1441497006 0.731079 -0.038086 -0.553223 0.397461 1441497006 0.731079 -0.038086 -0.553223 0.397461 1441497006 0.731079 -0.038086 -0.553223 0.397461 1441497006 0.731079 -0.038086 -0.553223 0.397461 1441497006 0.731079 -0.038086 -0.553223 0.397461 1441497006 0.731445 -0.095581 -0.527710 0.421204 1441497006 0.731445 -0.095581 -0.527710 0.421204 1441497006 0.731445 -0.095581 -0.527710 0.421204 1441497006 0.731445 -0.095581 -0.527710 0.421204 1441497006 0.731445 -0.095581 -0.527710 0.421204 1441497006 0.731445 -0.095581 -0.527710 0.421204 1441497006 0.735718 -0.132690 -0.499329 0.437927 1441497006 0.735718 -0.132690 -0.499329 0.437927 1441497006 0.735718 -0.132690 -0.499329 0.437927 1441497006 0.735718 -0.132690 -0.499329 0.437927 1441497006 0.735718 -0.132690 -0.499329 0.437927 1441497006 0.735718 -0.132690 -0.499329 0.437927 1441497006 0.742310 -0.151001 -0.477966 0.444641 1441497006 0.742310 -0.151001 -0.477966 0.444641 1441497006 0.742310 -0.151001 -0.477966 0.444641 1441497006 0.742310 -0.151001 -0.477966 0.444641 1441497006 0.742310 -0.151001 -0.477966 0.444641 1441497006 0.742310 -0.151001 -0.477966 0.444641 1441497006 0.742310 -0.151001 -0.477966 0.444641 1441497006 0.751831 -0.148865 -0.477966 0.429077 1441497006 0.751831 -0.148865 -0.477966 0.429077 1441497006 0.751831 -0.148865 -0.477966 0.429077 1441497006 0.751831 -0.148865 -0.477966 0.429077 1441497006 0.751831 -0.148865 -0.477966 0.429077 1441497006 0.761047 -0.124390 -0.496094 0.398987 1441497006 0.761047 -0.124390 -0.496094 0.398987 1441497006 0.761047 -0.124390 -0.496094 0.398987 1441497006 0.761047 -0.124390 -0.496094 0.398987 1441497006 0.761047 -0.124390 -0.496094 0.398987 1441497006 0.761047 -0.124390 -0.496094 0.398987 1441497006 0.765076 -0.073853 -0.523987 0.366821 1441497006 0.765076 -0.073853 -0.523987 0.366821 1441497006 0.765076 -0.073853 -0.523987 0.366821 1441497006 0.765076 -0.073853 -0.523987 0.366821 1441497006 0.765076 -0.073853 -0.523987 0.366821 1441497006 0.764526 -0.014221 -0.551575 0.333191 1441497006 0.764526 -0.014221 -0.551575 0.333191 1441497006 0.764526 -0.014221 -0.551575 0.333191 1441497006 0.764526 -0.014221 -0.551575 0.333191 1441497006 0.764526 -0.014221 -0.551575 0.333191 1441497006 0.764526 -0.014221 -0.551575 0.333191 1441497006 0.763855 0.028687 -0.572327 0.296692 1441497006 0.763855 0.028687 -0.572327 0.296692 1441497006 0.763855 0.028687 -0.572327 0.296692 1441497006 0.763855 0.028687 -0.572327 0.296692 1441497006 0.763855 0.028687 -0.572327 0.296692 1441497006 0.763855 0.028687 -0.572327 0.296692 1441497006 0.766968 0.037476 -0.581543 0.268494 1441497006 0.766968 0.037476 -0.581543 0.268494 1441497006 0.766968 0.037476 -0.581543 0.268494 1441497006 0.766968 0.037476 -0.581543 0.268494 1441497006 0.766968 0.037476 -0.581543 0.268494 1441497006 0.766968 0.037476 -0.581543 0.268494 1441497006 0.766968 0.037476 -0.581543 0.268494 1441497006 0.772522 0.037537 -0.583069 0.248718 1441497006 0.772522 0.037537 -0.583069 0.248718 1441497006 0.772522 0.037537 -0.583069 0.248718 1441497006 0.772522 0.037537 -0.583069 0.248718 1441497006 0.772522 0.037537 -0.583069 0.248718 1441497006 0.772522 0.037537 -0.583069 0.248718 1441497006 0.775269 0.043945 -0.582336 0.240662 1441497006 0.775269 0.043945 -0.582336 0.240662 1441497006 0.775269 0.043945 -0.582336 0.240662 1441497006 0.775269 0.043945 -0.582336 0.240662 1441497006 0.775269 0.043945 -0.582336 0.240662 1441497007 0.780457 0.060730 -0.576904 0.233032 1441497007 0.780457 0.060730 -0.576904 0.233032 1441497007 0.780457 0.060730 -0.576904 0.233032 1441497007 0.780457 0.060730 -0.576904 0.233032 1441497007 0.785156 0.080444 -0.575500 0.214111 1441497007 0.785156 0.080444 -0.575500 0.214111 1441497007 0.785156 0.080444 -0.575500 0.214111 1441497007 0.785156 0.080444 -0.575500 0.214111 1441497007 0.785156 0.080444 -0.575500 0.214111 1441497007 0.785156 0.080444 -0.575500 0.214111 1441497007 0.786621 0.087891 -0.577759 0.199158 1441497007 0.786621 0.087891 -0.577759 0.199158 1441497007 0.786621 0.087891 -0.577759 0.199158 1441497007 0.786621 0.087891 -0.577759 0.199158 1441497007 0.786621 0.087891 -0.577759 0.199158 1441497007 0.784851 0.085083 -0.579285 0.202942 1441497007 0.784851 0.085083 -0.579285 0.202942 1441497007 0.784851 0.085083 -0.579285 0.202942 1441497007 0.784851 0.085083 -0.579285 0.202942 1441497007 0.784851 0.085083 -0.579285 0.202942 1441497007 0.784851 0.085083 -0.579285 0.202942 1441497007 0.781982 0.076965 -0.578857 0.217896 1441497007 0.781982 0.076965 -0.578857 0.217896 1441497007 0.781982 0.076965 -0.578857 0.217896 1441497007 0.781982 0.076965 -0.578857 0.217896 1441497007 0.781982 0.076965 -0.578857 0.217896 1441497007 0.781982 0.076965 -0.578857 0.217896 1441497007 0.776733 0.069824 -0.576965 0.242737 1441497007 0.776733 0.069824 -0.576965 0.242737 1441497007 0.776733 0.069824 -0.576965 0.242737 1441497007 0.776733 0.069824 -0.576965 0.242737 1441497007 0.776733 0.069824 -0.576965 0.242737 1441497007 0.776733 0.069824 -0.576965 0.242737 1441497007 0.776733 0.069824 -0.576965 0.242737 1441497007 0.769348 0.068970 -0.572876 0.274231 1441497007 0.769348 0.068970 -0.572876 0.274231 1441497007 0.769348 0.068970 -0.572876 0.274231 1441497007 0.769348 0.068970 -0.572876 0.274231 1441497007 0.769348 0.068970 -0.572876 0.274231 1441497007 0.769348 0.068970 -0.572876 0.274231 1441497007 0.761719 0.059937 -0.570068 0.301941 1441497007 0.761719 0.059937 -0.570068 0.301941 1441497007 0.761719 0.059937 -0.570068 0.301941 1441497007 0.761719 0.059937 -0.570068 0.301941 1441497007 0.761719 0.059937 -0.570068 0.301941 1441497007 0.761719 0.059937 -0.570068 0.301941 1441497007 0.753479 0.040588 -0.567810 0.328979 1441497007 0.753479 0.040588 -0.567810 0.328979 1441497007 0.753479 0.040588 -0.567810 0.328979 1441497007 0.753479 0.040588 -0.567810 0.328979 1441497007 0.742004 0.020142 -0.558716 0.369873 1441497007 0.742004 0.020142 -0.558716 0.369873 1441497007 0.742004 0.020142 -0.558716 0.369873 1441497007 0.742004 0.020142 -0.558716 0.369873 1441497007 0.738831 -0.024353 -0.537659 0.405396 1441497007 0.738831 -0.024353 -0.537659 0.405396 1441497007 0.738831 -0.024353 -0.537659 0.405396 1441497007 0.738831 -0.024353 -0.537659 0.405396 1441497007 0.738831 -0.024353 -0.537659 0.405396 1441497007 0.738831 -0.024353 -0.537659 0.405396 1441497007 0.736328 -0.078918 -0.508118 0.439758 1441497007 0.736328 -0.078918 -0.508118 0.439758 1441497007 0.736328 -0.078918 -0.508118 0.439758 1441497007 0.736328 -0.078918 -0.508118 0.439758 1441497007 0.736328 -0.078918 -0.508118 0.439758 1441497007 0.736328 -0.078918 -0.508118 0.439758 1441497007 0.736328 -0.078918 -0.508118 0.439758 1441497007 0.735718 -0.109680 -0.478577 0.466492 1441497007 0.735718 -0.109680 -0.478577 0.466492 1441497007 0.735718 -0.109680 -0.478577 0.466492 1441497007 0.735718 -0.109680 -0.478577 0.466492 1441497007 0.735718 -0.109680 -0.478577 0.466492 1441497007 0.735718 -0.109680 -0.478577 0.466492 1441497007 0.737427 -0.131165 -0.464111 0.472839 1441497007 0.737427 -0.131165 -0.464111 0.472839 1441497007 0.737427 -0.131165 -0.464111 0.472839 1441497007 0.737427 -0.131165 -0.464111 0.472839 1441497007 0.737427 -0.131165 -0.464111 0.472839 1441497007 0.737427 -0.131165 -0.464111 0.472839 1441497007 0.740967 -0.128601 -0.465210 0.466858 1441497007 0.740967 -0.128601 -0.465210 0.466858 1441497007 0.740967 -0.128601 -0.465210 0.466858 1441497007 0.740967 -0.128601 -0.465210 0.466858 1441497007 0.740967 -0.128601 -0.465210 0.466858 1441497007 0.740967 -0.128601 -0.465210 0.466858 1441497007 0.747925 -0.105347 -0.481750 0.444275 1441497007 0.747925 -0.105347 -0.481750 0.444275 1441497007 0.747925 -0.105347 -0.481750 0.444275 1441497007 0.747925 -0.105347 -0.481750 0.444275 1441497007 0.747925 -0.105347 -0.481750 0.444275 1441497007 0.747925 -0.105347 -0.481750 0.444275 1441497007 0.754150 -0.062256 -0.510132 0.408813 1441497007 0.754150 -0.062256 -0.510132 0.408813 1441497007 0.754150 -0.062256 -0.510132 0.408813 1441497007 0.754150 -0.062256 -0.510132 0.408813 1441497007 0.754150 -0.062256 -0.510132 0.408813 1441497007 0.754150 -0.062256 -0.510132 0.408813 1441497007 0.754944 -0.012573 -0.542786 0.367798 1441497007 0.754944 -0.012573 -0.542786 0.367798 1441497007 0.754944 -0.012573 -0.542786 0.367798 1441497007 0.754944 -0.012573 -0.542786 0.367798 1441497007 0.754944 -0.012573 -0.542786 0.367798 1441497007 0.753113 0.032166 -0.568237 0.329956 1441497007 0.753113 0.032166 -0.568237 0.329956 1441497008 0.753113 0.032166 -0.568237 0.329956 1441497008 0.753113 0.032166 -0.568237 0.329956 1441497008 0.753113 0.032166 -0.568237 0.329956 1441497008 0.753113 0.032166 -0.568237 0.329956 1441497008 0.753113 0.032166 -0.568237 0.329956 1441497008 0.755066 0.049805 -0.582703 0.296387 1441497008 0.755066 0.049805 -0.582703 0.296387 1441497008 0.755066 0.049805 -0.582703 0.296387 1441497008 0.755066 0.049805 -0.582703 0.296387 1441497008 0.755066 0.049805 -0.582703 0.296387 1441497008 0.755066 0.049805 -0.582703 0.296387 1441497008 0.764160 0.049011 -0.584045 0.269287 1441497008 0.764160 0.049011 -0.584045 0.269287 1441497008 0.764160 0.049011 -0.584045 0.269287 1441497008 0.764160 0.049011 -0.584045 0.269287 1441497008 0.764160 0.049011 -0.584045 0.269287 1441497008 0.764160 0.049011 -0.584045 0.269287 1441497008 0.764160 0.049011 -0.584045 0.269287 1441497008 0.765686 0.052856 -0.585571 0.260620 1441497008 0.765686 0.052856 -0.585571 0.260620 1441497008 0.765686 0.052856 -0.585571 0.260620 1441497008 0.765686 0.052856 -0.585571 0.260620 1441497008 0.765686 0.052856 -0.585571 0.260620 1441497008 0.765686 0.052856 -0.585571 0.260620 1441497008 0.769470 0.068848 -0.581665 0.254578 1441497008 0.769470 0.068848 -0.581665 0.254578 1441497008 0.769470 0.068848 -0.581665 0.254578 1441497008 0.769470 0.068848 -0.581665 0.254578 1441497008 0.769470 0.068848 -0.581665 0.254578 1441497008 0.769470 0.068848 -0.581665 0.254578 1441497008 0.773987 0.087524 -0.578369 0.242432 1441497008 0.773987 0.087524 -0.578369 0.242432 1441497008 0.773987 0.087524 -0.578369 0.242432 1441497008 0.773987 0.087524 -0.578369 0.242432 1441497008 0.773987 0.087524 -0.578369 0.242432 1441497008 0.773987 0.087524 -0.578369 0.242432 1441497008 0.778931 0.089783 -0.580505 0.219482 1441497008 0.778931 0.089783 -0.580505 0.219482 1441497008 0.778931 0.089783 -0.580505 0.219482 1441497008 0.780579 0.081055 -0.582764 0.211121 1441497008 0.780579 0.081055 -0.582764 0.211121 1441497008 0.780579 0.081055 -0.582764 0.211121 1441497008 0.780579 0.081055 -0.582764 0.211121 1441497008 0.780579 0.081055 -0.582764 0.211121 1441497008 0.780579 0.081055 -0.582764 0.211121 1441497008 0.780579 0.081055 -0.582764 0.211121 1441497008 0.779053 0.075195 -0.582275 0.219788 1441497008 0.779053 0.075195 -0.582275 0.219788 1441497008 0.779053 0.075195 -0.582275 0.219788 1441497008 0.779053 0.075195 -0.582275 0.219788 1441497008 0.779053 0.075195 -0.582275 0.219788 1441497008 
0.775269 0.006592 -0.627502 0.071289 1441497012 0.775269 0.006592 -0.627502 0.071289 1441497012 0.775269 0.006592 -0.627502 0.071289 1441497012 0.775269 0.006592 -0.627502 0.071289 1441497012 0.775269 0.006592 -0.627502 0.071289 1441497012 0.775269 0.006592 -0.627502 0.071289 1441497012 0.775024 0.008972 -0.627563 0.073303 1441497012 0.775024 0.008972 -0.627563 0.073303 1441497012 0.775024 0.008972 -0.627563 0.073303 1441497012 0.775024 0.008972 -0.627563 0.073303 1441497012 0.775024 0.008972 -0.627563 0.073303 1441497012 0.775269 0.010132 -0.626831 0.076538 1441497012 0.775269 0.010132 -0.626831 0.076538 1441497012 0.775269 0.010132 -0.626831 0.076538 1441497012 0.775269 0.010132 -0.626831 0.076538 1441497012 0.775269 0.010132 -0.626831 0.076538 1441497012 0.775269 0.010132 -0.626831 0.076538 1441497012 0.776001 0.010315 -0.625671 0.079163 1441497012 0.776001 0.010315 -0.625671 0.079163 1441497012 0.776001 0.010315 -0.625671 0.079163 1441497012 0.776001 0.010315 -0.625671 0.079163 1441497012 0.776001 0.010315 -0.625671 0.079163 1441497012 0.776001 0.010315 -0.625671 0.079163 1441497012 0.776733 0.005920 -0.625244 0.075623 1441497012 0.776733 0.005920 -0.625244 0.075623 1441497012 0.776733 0.005920 -0.625244 0.075623 1441497012 0.776733 0.005920 -0.625244 0.075623 1441497012 0.776733 0.005920 -0.625244 0.075623 1441497012 0.776733 0.005920 -0.625244 0.075623 1441497012 0.776978 -0.000061 -0.625427 0.071533 1441497012 0.776978 -0.000061 -0.625427 0.071533 1441497012 0.776978 -0.000061 -0.625427 0.071533 1441497012 0.776978 -0.000061 -0.625427 0.071533 1441497012 0.776978 -0.000061 -0.625427 0.071533 1441497012 0.776978 -0.000061 -0.625427 0.071533 1441497012 0.777527 -0.007507 -0.625305 0.066467 1441497012 0.777527 -0.007507 -0.625305 0.066467 1441497012 0.777527 -0.007507 -0.625305 0.066467 1441497012 0.777527 -0.007507 -0.625305 0.066467 1441497012 0.777771 -0.011658 -0.625366 0.062195 1441497012 0.777771 -0.011658 -0.625366 0.062195 1441497012 0.777771 -0.011658 -0.625366 0.062195 1441497012 0.777771 -0.011658 -0.625366 0.062195 1441497012 0.777771 -0.011658 -0.625366 0.062195 1441497012 0.778137 -0.014526 -0.625183 0.058899 1441497012 0.778137 -0.014526 -0.625183 0.058899 1441497012 0.778137 -0.014526 -0.625183 0.058899 1441497012 0.778137 -0.014526 -0.625183 0.058899 1441497012 0.778137 -0.014526 -0.625183 0.058899 1441497012 0.778137 -0.014526 -0.625183 0.058899 1441497012 0.778137 -0.014526 -0.625183 0.058899 1441497012 0.778809 -0.014648 -0.624451 0.057190 1441497012 0.778809 -0.014648 -0.624451 0.057190 1441497012 0.778809 -0.014648 -0.624451 0.057190 1441497012 0.778809 -0.014648 -0.624451 0.057190 1441497012 0.778809 -0.014648 -0.624451 0.057190 1441497012 0.778809 -0.014648 -0.624451 0.057190 1441497012 0.779236 -0.012756 -0.623901 0.057495 1441497012 0.779236 -0.012756 -0.623901 0.057495 1441497012 0.779236 -0.012756 -0.623901 0.057495 1441497012 0.779236 -0.012756 -0.623901 0.057495 1441497012 0.779236 -0.012756 -0.623901 0.057495 1441497012 0.779236 -0.012756 -0.623901 0.057495 1441497012 0.779114 -0.009094 -0.623901 0.060364 1441497012 0.779114 -0.009094 -0.623901 0.060364 1441497012 0.779114 -0.009094 -0.623901 0.060364 1441497012 0.779114 -0.009094 -0.623901 0.060364 1441497012 0.779114 -0.009094 -0.623901 0.060364 1441497012 0.779114 -0.009094 -0.623901 0.060364 1441497012 0.778503 -0.004822 -0.624573 0.061584 1441497012 0.778503 -0.004822 -0.624573 0.061584 1441497012 0.778503 -0.004822 -0.624573 0.061584 1441497012 0.778503 -0.004822 -0.624573 0.061584 1441497012 0.778503 -0.004822 -0.624573 0.061584 1441497012 0.778503 -0.004822 -0.624573 0.061584 1441497012 0.778503 -0.004822 -0.624573 0.061584 1441497012 0.778259 -0.002014 -0.625061 0.059387 1441497012 0.778259 -0.002014 -0.625061 0.059387 1441497012 0.778259 -0.002014 -0.625061 0.059387 1441497012 0.778259 -0.002014 -0.625061 0.059387 1441497012 0.778259 -0.002014 -0.625061 0.059387 1441497012 0.778259 -0.000061 -0.625183 0.059204 1441497012 0.778259 -0.000061 -0.625183 0.059204 1441497012 0.778259 -0.000061 -0.625183 0.059204 1441497012 0.778259 -0.000061 -0.625183 0.059204 1441497012 0.778259 -0.000061 -0.625183 0.059204 1441497013 0.778259 -0.000061 -0.625183 0.059204 1441497013 0.778564 -0.000183 -0.625183 0.054626 1441497013 0.778564 -0.000183 -0.625183 0.054626 1441497013 0.778564 -0.000183 -0.625183 0.054626 1441497013 0.778564 -0.000183 -0.625183 0.054626 1441497013 0.778564 -0.000183 -0.625183 0.054626 1441497013 0.778564 -0.000183 -0.625183 0.054626 1441497013 0.778198 -0.001587 -0.625916 0.051147 1441497013 0.778198 -0.001587 -0.625916 0.051147 1441497013 0.778198 -0.001587 -0.625916 0.051147 1441497013 0.778198 -0.001587 -0.625916 0.051147 1441497013 0.778198 -0.001587 -0.625916 0.051147 1441497013 0.778198 -0.001587 -0.625916 0.051147 1441497013 0.777832 -0.000366 -0.626099 0.054016 1441497013 0.777832 -0.000366 -0.626099 0.054016 1441497013 0.777832 -0.000366 -0.626099 0.054016 1441497013 0.777832 -0.000366 -0.626099 0.054016 1441497013 0.777832 -0.000366 -0.626099 0.054016 1441497013 0.777832 -0.000366 -0.626099 0.054016 1441497013 0.777771 -0.000854 -0.625854 0.058533 1441497013 0.777771 -0.000854 -0.625854 0.058533 1441497013 0.777771 -0.000854 -0.625854 0.058533 1441497013 0.777771 -0.000854 -0.625854 0.058533 1441497013 0.777771 -0.000854 -0.625854 0.058533 1441497013 0.777405 -0.002136 -0.625916 0.061462 1441497013 0.777405 -0.002136 -0.625916 0.061462 1441497013 0.777405 -0.002136 -0.625916 0.061462 1441497013 0.777405 -0.002136 -0.625916 0.061462 1441497013 0.777405 -0.002136 -0.625916 0.061462 1441497013 0.777405 -0.002136 -0.625916 0.061462 1441497013 0.777405 -0.004578 -0.625610 0.064941 1441497013 0.777405 -0.004578 -0.625610 0.064941 1441497013 0.777405 -0.004578 -0.625610 0.064941 1441497013 0.777405 -0.004578 -0.625610 0.064941 1441497013 0.777405 -0.004578 -0.625610 0.064941 1441497013 0.777405 -0.004578 -0.625610 0.064941 1441497013 0.777954 -0.006653 -0.624695 0.067078 1441497013 0.777954 -0.006653 -0.624695 0.067078 1441497013 0.777954 -0.006653 -0.624695 0.067078 1441497013 0.777954 -0.006653 -0.624695 0.067078 1441497013 0.778809 -0.009949 -0.623657 0.065735 1441497013 0.778809 -0.009949 -0.623657 0.065735 1441497013 0.778809 -0.009949 -0.623657 0.065735 1441497013 0.778809 -0.009949 -0.623657 0.065735 1441497013 0.778809 -0.009949 -0.623657 0.065735 1441497013 0.778809 -0.009949 -0.623657 0.065735 1441497013 0.779419 -0.009949 -0.622925 0.065552 1441497013 0.779419 -0.009949 -0.622925 0.065552 1441497013 0.779419 -0.009949 -0.622925 0.065552 1441497013 0.779419 -0.009949 -0.622925 0.065552 1441497013 0.779419 -0.009949 -0.622925 0.065552 1441497013 0.779419 -0.009949 -0.622925 0.065552 1441497013 0.780151 -0.010254 -0.622131 0.064697 1441497013 0.780151 -0.010254 -0.622131 0.064697 1441497013 0.780151 -0.010254 -0.622131 0.064697 1441497013 0.780151 -0.010254 -0.622131 0.064697 1441497013 0.780151 -0.010254 -0.622131 0.064697 1441497013 0.780151 -0.010254 -0.622131 0.064697 1441497013 0.780579 -0.010742 -0.621704 0.064026 1441497013 0.780579 -0.010742 -0.621704 0.064026 1441497013 0.780579 -0.010742 -0.621704 0.064026 1441497013 0.780579 -0.010742 -0.621704 0.064026 1441497013 0.780579 -0.010742 -0.621704 0.064026 1441497013 0.780579 -0.010742 -0.621704 0.064026 1441497013 0.780334 -0.011719 -0.621948 0.063538 1441497013 0.780334 -0.011719 -0.621948 0.063538 1441497013 0.780334 -0.011719 -0.621948 0.063538 1441497013 0.780334 -0.011719 -0.621948 0.063538 1441497013 0.780334 -0.011719 -0.621948 0.063538 1441497013 0.780334 -0.011719 -0.621948 0.063538 1441497013 0.780334 -0.011719 -0.621948 0.063538 1441497013 0.779785 -0.011047 -0.622620 0.064148 1441497013 0.779785 -0.011047 -0.622620 0.064148 1441497013 0.779785 -0.011047 -0.622620 0.064148 1441497013 0.779785 -0.011047 -0.622620 0.064148 1441497013 0.779785 -0.011047 -0.622620 0.064148 1441497013 0.779114 -0.008545 -0.623413 0.065186 1441497013 0.779114 -0.008545 -0.623413 0.065186 1441497013 0.779114 -0.008545 -0.623413 0.065186 1441497013 0.779114 -0.008545 -0.623413 0.065186 1441497013 0.778748 -0.006958 -0.624023 0.064209 1441497013 0.778748 -0.006958 -0.624023 0.064209 1441497013 0.778748 -0.006958 -0.624023 0.064209 1441497013 0.778748 -0.006958 -0.624023 0.064209 1441497013 0.778748 -0.006958 -0.624023 0.064209 1441497013 0.778748 -0.006958 -0.624023 0.064209 1441497013 0.778381 -0.006226 -0.624573 0.062927 1441497013 0.778381 -0.006226 -0.624573 0.062927 1441497013 0.778381 -0.006226 -0.624573 0.062927 1441497013 0.778381 -0.006226 -0.624573 0.062927 1441497013 0.778381 -0.006226 -0.624573 0.062927 1441497013 0.778381 -0.006226 -0.624573 0.062927 1441497013 0.777588 -0.003052 -0.625427 0.064636 1441497013 0.777588 -0.003052 -0.625427 0.064636 1441497013 0.777588 -0.003052 -0.625427 0.064636 1441497013 0.777588 -0.003052 -0.625427 0.064636 1441497013 0.777588 -0.003052 -0.625427 0.064636 1441497013 0.777100 -0.000671 -0.625916 0.065674 1441497013 0.777100 -0.000671 -0.625916 0.065674 1441497013 0.777100 -0.000671 -0.625916 0.065674 1441497013 0.777100 -0.000671 -0.625916 0.065674 1441497013 0.777100 -0.000671 -0.625916 0.065674 1441497013 0.777222 -0.001038 -0.626099 0.062378 1441497014 0.777222 -0.001038 -0.626099 0.062378 1441497014 0.777222 -0.001038 -0.626099 0.062378 1441497014 0.777222 -0.001038 -0.626099 0.062378 1441497014 0.777222 -0.001038 -0.626099 0.062378 1441497014 0.777222 -0.001038 -0.626099 0.062378 1441497014 0.777344 -0.002258 -0.626282 0.058960 1441497014 0.777344 -0.002258 -0.626282 0.058960 1441497014 0.777344 -0.002258 -0.626282 0.058960 1441497014 0.777344 -0.002258 -0.626282 0.058960 1441497014 0.777344 -0.002258 -0.626282 0.058960 1441497014 0.777344 -0.002258 -0.626282 0.058960 1441497014 0.777100 -0.000244 -0.626404 0.060974 1441497014 0.777100 -0.000244 -0.626404 0.060974 1441497014 0.777100 -0.000244 -0.626404 0.060974 1441497014 0.777100 -0.000244 -0.626404 0.060974 1441497014 0.777100 -0.000244 -0.626404 0.060974 1441497014 0.777100 -0.000244 -0.626404 0.060974 1441497014 0.777893 -0.002686 -0.625916 0.055969 1441497014 0.777893 -0.002686 -0.625916 0.055969 1441497014 0.777893 -0.002686 -0.625916 0.055969 1441497014 0.777893 -0.002686 -0.625916 0.055969 1441497014 0.777893 -0.002686 -0.625916 0.055969 1441497014 0.777893 -0.002686 -0.625916 0.055969 1441497014 0.777893 -0.002686 -0.625916 0.055969 1441497014 0.778076 -0.006042 -0.625732 0.054382 1441497014 0.778076 -0.006042 -0.625732 0.054382 1441497014 0.778076 -0.006042 -0.625732 0.054382 1441497014 0.778076 -0.006042 -0.625732 0.054382 1441497014 0.778076 -0.006042 -0.625732 0.054382 1441497014 0.778076 -0.006042 -0.625732 0.054382 1441497014 0.778015 -0.005859 -0.625488 0.058533 1441497014 0.778015 -0.005859 -0.625488 0.058533 1441497014 0.778015 -0.005859 -0.625488 0.058533 1441497014 0.778015 -0.005859 -0.625488 0.058533 1441497014 0.778015 -0.005859 -0.625488 0.058533 1441497014 0.777466 -0.004211 -0.625549 0.064697 1441497014 0.777466 -0.004211 -0.625549 0.064697 1441497014 0.777466 -0.004211 -0.625549 0.064697 1441497014 0.777466 -0.004211 -0.625549 0.064697 1441497014 0.777466 -0.004211 -0.625549 0.064697 1441497014 0.777466 -0.004211 -0.625549 0.064697 1441497014 0.776978 -0.002075 -0.625610 0.069519 1441497014 0.776978 -0.002075 -0.625610 0.069519 1441497014 0.776978 -0.002075 -0.625610 0.069519 1441497014 0.776978 -0.002075 -0.625610 0.069519 1441497014 0.776978 -0.002075 -0.625610 0.069519 1441497014 0.776978 -0.002075 -0.625610 0.069519 1441497014 0.777100 -0.002380 -0.625305 0.071716 1441497014 0.777100 -0.002380 -0.625305 0.071716 1441497014 0.777100 -0.002380 -0.625305 0.071716 1441497014 0.777100 -0.002380 -0.625305 0.071716 1441497014 0.777100 -0.002380 -0.625305 0.071716 1441497014 0.777100 -0.002380 -0.625305 0.071716 1441497014 0.777527 -0.003235 -0.624695 0.071960 1441497014 0.777527 -0.003235 -0.624695 0.071960 1441497014 0.777527 -0.003235 -0.624695 0.071960 1441497014 0.777527 -0.003235 -0.624695 0.071960 1441497014 0.777527 -0.003235 -0.624695 0.071960 1441497014 0.778015 -0.003784 -0.624207 0.070984 1441497014 0.778015 -0.003784 -0.624207 0.070984 1441497014 0.778015 -0.003784 -0.624207 0.070984 1441497014 0.778015 -0.003784 -0.624207 0.070984 1441497014 0.778015 -0.003784 -0.624207 0.070984 1441497014 0.778015 -0.003784 -0.624207 0.070984 1441497014 0.778015 -0.003784 -0.624207 0.070984 1441497014 0.778320 -0.003906 -0.623962 0.069458 1441497014 0.778320 -0.003906 -0.623962 0.069458 1441497014 0.778320 -0.003906 -0.623962 0.069458 1441497014 0.778320 -0.003906 -0.623962 0.069458 1441497014 0.778320 -0.003906 -0.623962 0.069458 1441497014 0.778320 -0.003906 -0.623962 0.069458 1441497014 0.778625 -0.006470 -0.623901 0.066589 1441497014 0.778625 -0.006470 -0.623901 0.066589 1441497014 0.778625 -0.006470 -0.623901 0.066589 1441497014 0.778625 -0.006470 -0.623901 0.066589 1441497014 0.778625 -0.006470 -0.623901 0.066589 1441497014 0.778320 -0.006958 -0.624207 0.066833 1441497014 0.778320 -0.006958 -0.624207 0.066833 1441497014 0.778320 -0.006958 -0.624207 0.066833 1441497014 0.778320 -0.006958 -0.624207 0.066833 1441497014 0.778320 -0.006958 -0.624207 0.066833 1441497014 0.778320 -0.006958 -0.624207 0.066833 1441497014 0.778137 -0.007507 -0.624573 0.066101 1441497014 0.778137 -0.007507 -0.624573 0.066101 1441497014 0.778137 -0.007507 -0.624573 0.066101 1441497014 0.778137 -0.007507 -0.624573 0.066101 1441497014 0.778137 -0.007507 -0.624573 0.066101 1441497014 0.778137 -0.007507 -0.624573 0.066101 1441497014 0.777893 -0.007080 -0.624878 0.066284 1441497014 0.777893 -0.007080 -0.624878 0.066284 1441497014 0.777893 -0.007080 -0.624878 0.066284 1441497014 0.777893 -0.007080 -0.624878 0.066284 1441497014 0.777893 -0.007080 -0.624878 0.066284 1441497014 0.777893 -0.007080 -0.624878 0.066284 1441497014 0.777710 -0.005615 -0.625061 0.066162 1441497014 0.777710 -0.005615 -0.625061 0.066162 1441497014 0.777710 -0.005615 -0.625061 0.066162 1441497014 0.777710 -0.005615 -0.625061 0.066162 1441497014 0.777710 -0.005615 -0.625061 0.066162 1441497014 0.777710 -0.005615 -0.625061 0.066162 1441497014 0.777710 -0.005859 -0.625244 0.064453 1441497014 0.777710 -0.005859 -0.625244 0.064453 1441497014 0.777710 -0.005859 -0.625244 0.064453 1441497014 0.777710 -0.005859 -0.625244 0.064453 1441497014 0.777710 -0.005859 -0.625244 0.064453 1441497014 0.777710 -0.005859 -0.625244 0.064453 1441497014 0.777710 -0.005859 -0.625244 0.064453 1441497014 0.777588 -0.003662 -0.625366 0.065186 1441497014 0.777588 -0.003662 -0.625366 0.065186 1441497015 0.777588 -0.003662 -0.625366 0.065186 1441497015 0.777588 -0.003662 -0.625366 0.065186 1441497015 0.777588 -0.003662 -0.625366 0.065186 1441497015 0.777283 -0.000122 -0.625671 0.065796 1441497015 0.777283 -0.000122 -0.625671 0.065796 1441497015 0.777283 -0.000122 -0.625671 0.065796 1441497015 0.777283 -0.000122 -0.625671 0.065796 1441497015 0.777283 -0.000122 -0.625671 0.065796 1441497015 0.777283 -0.000122 -0.625671 0.065796 1441497015 0.776855 0.002625 -0.626160 0.066467 1441497015 0.776855 0.002625 -0.626160 0.066467 1441497015 0.776855 0.002625 -0.626160 0.066467 1441497015 0.776855 0.002625 -0.626160 0.066467 1441497015 0.776855 0.002625 -0.626160 0.066467 1441497015 0.776855 0.002625 -0.626160 0.066467 1441497015 0.776184 0.006104 -0.627014 0.066162 1441497015 0.776184 0.006104 -0.627014 0.066162 1441497015 0.776184 0.006104 -0.627014 0.066162 1441497015 0.776184 0.006104 -0.627014 0.066162 1441497015 0.776184 0.006104 -0.627014 0.066162 1441497015 0.776184 0.006104 -0.627014 0.066162 1441497015 0.776001 0.006958 -0.627441 0.064331 1441497015 0.776001 0.006958 -0.627441 0.064331 1441497015 0.776001 0.006958 -0.627441 0.064331 1441497015 0.776001 0.006958 -0.627441 0.064331 1441497015 0.776001 0.006958 -0.627441 0.064331 1441497015 0.776001 0.006958 -0.627441 0.064331 1441497015 0.776123 0.003479 -0.627808 0.058960 1441497015 0.776123 0.003479 -0.627808 0.058960 1441497015 0.776123 0.003479 -0.627808 0.058960 1441497015 0.776123 0.003479 -0.627808 0.058960 1441497015 0.776123 0.003479 -0.627808 0.058960 1441497015 0.776123 0.003479 -0.627808 0.058960 1441497015 0.776123 0.000366 -0.628052 0.056335 1441497015 0.776123 0.000366 -0.628052 0.056335 1441497015 0.776123 0.000366 -0.628052 0.056335 1441497015 0.776123 0.000366 -0.628052 0.056335 1441497015 0.776306 0.000244 -0.627563 0.059570 1441497015 0.776306 0.000244 -0.627563 0.059570 1441497015 0.776306 0.000244 -0.627563 0.059570 1441497015 0.776306 0.000244 -0.627563 0.059570 1441497015 0.776306 0.000244 -0.627563 0.059570 1441497015 0.776306 0.000244 -0.627563 0.059570 1441497015 0.777039 -0.001770 -0.626526 0.060059 1441497015 0.777039 -0.001770 -0.626526 0.060059 1441497015 0.777039 -0.001770 -0.626526 0.060059 1441497015 0.777039 -0.001770 -0.626526 0.060059 1441497015 0.777039 -0.001770 -0.626526 0.060059 1441497015 0.777039 -0.001770 -0.626526 0.060059 1441497015 0.777100 -0.004395 -0.626282 0.061707 1441497015 0.777100 -0.004395 -0.626282 0.061707 1441497015 0.777100 -0.004395 -0.626282 0.061707 1441497015 0.777100 -0.004395 -0.626282 0.061707 1441497015 0.777100 -0.004395 -0.626282 0.061707 1441497015 0.777100 -0.004395 -0.626282 0.061707 1441497015 0.777344 -0.004883 -0.625671 0.065613 1441497015 0.777344 -0.004883 -0.625671 0.065613 1441497015 0.777344 -0.004883 -0.625671 0.065613 1441497015 0.777344 -0.004883 -0.625671 0.065613 1441497015 0.777344 -0.004883 -0.625671 0.065613 1441497015 0.777344 -0.004883 -0.625671 0.065613 1441497015 0.777893 -0.005066 -0.624695 0.067749 1441497015 0.777893 -0.005066 -0.624695 0.067749 1441497015 0.777893 -0.005066 -0.624695 0.067749 1441497015 0.777893 -0.005066 -0.624695 0.067749 1441497015 0.777893 -0.005066 -0.624695 0.067749 1441497015 0.777893 -0.005066 -0.624695 0.067749 1441497015 0.777893 -0.005066 -0.624695 0.067749 1441497015 0.778076 -0.003906 -0.624451 0.067871 1441497015 0.778076 -0.003906 -0.624451 0.067871 1441497015 0.778076 -0.003906 -0.624451 0.067871 1441497015 0.778076 -0.003906 -0.624451 0.067871 1441497015 0.778076 -0.003906 -0.624451 0.067871 1441497015 0.778076 -0.003906 -0.624451 0.067871 1441497015 0.778259 -0.004150 -0.624329 0.066956 1441497015 0.778259 -0.004150 -0.624329 0.066956 1441497015 0.778259 -0.004150 -0.624329 0.066956 1441497015 0.778259 -0.004150 -0.624329 0.066956 1441497015 0.778259 -0.004150 -0.624329 0.066956 1441497015 0.778259 -0.004150 -0.624329 0.066956 1441497015 0.778259 -0.004150 -0.624329 0.066956 1441497015 0.778137 -0.003296 -0.624390 0.067688 1441497015 0.778137 -0.003296 -0.624390 0.067688 1441497015 0.778137 -0.003296 -0.624390 0.067688 1441497015 0.778137 -0.003296 -0.624390 0.067688 1441497015 0.778137 -0.003296 -0.624390 0.067688 1441497015 0.778137 -0.003296 -0.624390 0.067688 1441497015 0.778015 -0.004333 -0.624756 0.066284 1441497015 0.778015 -0.004333 -0.624756 0.066284 1441497015 0.778015 -0.004333 -0.624756 0.066284 1441497015 0.778015 -0.004333 -0.624756 0.066284 1441497015 0.778015 -0.004333 -0.624756 0.066284 1441497015 0.778015 -0.010071 -0.625183 0.060974 1441497015 0.778015 -0.010071 -0.625183 0.060974 1441497015 0.778015 -0.010071 -0.625183 0.060974 1441497015 0.778015 -0.010071 -0.625183 0.060974 1441497015 0.778015 -0.010071 -0.625183 0.060974 1441497015 0.778015 -0.010071 -0.625183 0.060974 1441497015 0.777954 -0.011780 -0.625305 0.060059 1441497015 0.777954 -0.011780 -0.625305 0.060059 1441497015 0.777954 -0.011780 -0.625305 0.060059 1441497015 0.777954 -0.011780 -0.625305 0.060059 1441497015 0.777954 -0.011780 -0.625305 0.060059 1441497015 0.778015 -0.010986 -0.625183 0.060303 1441497015 0.778015 -0.010986 -0.625183 0.060303 1441497015 0.778015 -0.010986 -0.625183 0.060303 1441497016 0.778015 -0.010986 -0.625183 0.060303 1441497016 0.778015 -0.010986 -0.625183 0.060303 1441497016 0.778015 -0.010986 -0.625183 0.060303 1441497016 0.778198 -0.011292 -0.625122 0.059509 1441497016 0.778198 -0.011292 -0.625122 0.059509 1441497016 0.778198 -0.011292 -0.625122 0.059509 1441497016 0.778198 -0.011292 -0.625122 0.059509 1441497016 0.778198 -0.011292 -0.625122 0.059509 1441497016 0.778198 -0.011292 -0.625122 0.059509 1441497016 0.778198 -0.011292 -0.625122 0.059509 1441497016 0.777893 -0.010559 -0.625366 0.060791 1441497016 0.777893 -0.010559 -0.625366 0.060791 1441497016 0.777893 -0.010559 -0.625366 0.060791 1441497016 0.777893 -0.010559 -0.625366 0.060791 1441497016 0.777893 -0.010559 -0.625366 0.060791 1441497016 0.777893 -0.010559 -0.625366 0.060791 1441497016 0.777344 -0.006165 -0.625732 0.064331 1441497016 0.777344 -0.006165 -0.625732 0.064331 1441497016 0.777344 -0.006165 -0.625732 0.064331 1441497016 0.777344 -0.006165 -0.625732 0.064331 1441497016 0.777344 -0.006165 -0.625732 0.064331 1441497016 0.777344 -0.006165 -0.625732 0.064331 1441497016 0.777161 -0.000366 -0.625427 0.069763 1441497016 0.777161 -0.000366 -0.625427 0.069763 1441497016 0.777161 -0.000366 -0.625427 0.069763 1441497016 0.777161 -0.000366 -0.625427 0.069763 1441497016 0.777161 -0.000366 -0.625427 0.069763 1441497016 0.777161 -0.000366 -0.625427 0.069763 1441497016 0.777832 0.002625 -0.624329 0.072327 1441497016 0.777832 0.002625 -0.624329 0.072327 1441497016 0.777832 0.002625 -0.624329 0.072327 1441497016 0.777832 0.002625 -0.624329 0.072327 1441497016 0.777832 0.002625 -0.624329 0.072327 1441497016 0.777832 0.002625 -0.624329 0.072327 1441497016 0.777832 0.002625 -0.624329 0.072327 1441497016 0.778931 0.000671 -0.623047 0.071167 1441497016 0.778931 0.000671 -0.623047 0.071167 1441497016 0.778931 0.000671 -0.623047 0.071167 1441497016 0.778931 0.000671 -0.623047 0.071167 1441497016 0.778931 0.000671 -0.623047 0.071167 1441497016 0.778931 0.000671 -0.623047 0.071167 1441497016 0.780518 -0.005188 -0.621582 0.066101 1441497016 0.780518 -0.005188 -0.621582 0.066101 1441497016 0.780518 -0.005188 -0.621582 0.066101 1441497016 0.780518 -0.005188 -0.621582 0.066101 1441497016 0.780518 -0.005188 -0.621582 0.066101 1441497016 0.780518 -0.005188 -0.621582 0.066101 1441497016 0.782166 -0.011414 -0.619873 0.062073 1441497016 0.782166 -0.011414 -0.619873 0.062073 1441497016 0.782166 -0.011414 -0.619873 0.062073 1441497016 0.782166 -0.011414 -0.619873 0.062073 1441497016 0.782166 -0.011414 -0.619873 0.062073 1441497016 0.782166 -0.011414 -0.619873 0.062073 1441497016 0.782166 -0.011414 -0.619873 0.062073 1441497016 0.783203 -0.013000 -0.618286 0.064087 1441497016 0.783203 -0.013000 -0.618286 0.064087 1441497016 0.783203 -0.013000 -0.618286 0.064087 1441497016 0.783203 -0.013000 -0.618286 0.064087 1441497016 0.783203 -0.013000 -0.618286 0.064087 1441497016 0.783203 -0.013000 -0.618286 0.064087 1441497016 0.783875 -0.013245 -0.617371 0.064392 1441497016 0.783875 -0.013245 -0.617371 0.064392 1441497016 0.783875 -0.013245 -0.617371 0.064392 1441497016 0.783875 -0.013245 -0.617371 0.064392 1441497016 0.783875 -0.013245 -0.617371 0.064392 1441497016 0.783875 -0.013245 -0.617371 0.064392 1441497016 0.784058 -0.016663 -0.617188 0.063477 1441497016 0.784058 -0.016663 -0.617188 0.063477 1441497016 0.784058 -0.016663 -0.617188 0.063477 1441497016 0.784058 -0.016663 -0.617188 0.063477 1441497016 0.784058 -0.016663 -0.617188 0.063477 1441497016 0.784058 -0.016663 -0.617188 0.063477 1441497016 0.784058 -0.018188 -0.616882 0.065735 1441497016 0.784058 -0.018188 -0.616882 0.065735 1441497016 0.784058 -0.018188 -0.616882 0.065735 1441497016 0.784058 -0.018188 -0.616882 0.065735 1441497016 0.784058 -0.018188 -0.616882 0.065735 1441497016 0.784058 -0.017944 -0.616638 0.068237 1441497016 0.784058 -0.017944 -0.616638 0.068237 1441497016 0.784058 -0.017944 -0.616638 0.068237 1441497016 0.784058 -0.017944 -0.616638 0.068237 1441497016 0.784058 -0.017944 -0.616638 0.068237 1441497016 0.784058 -0.017944 -0.616638 0.068237 1441497016 0.784058 -0.017944 -0.616638 0.068237 1441497016 0.784241 -0.017395 -0.616455 0.068420 1441497016 0.784241 -0.017395 -0.616455 0.068420 1441497016 0.784241 -0.017395 -0.616455 0.068420 1441497016 0.784241 -0.017395 -0.616455 0.068420 1441497016 0.784546 -0.018188 -0.616089 0.067688 1441497016 0.784546 -0.018188 -0.616089 0.067688 1441497016 0.784546 -0.018188 -0.616089 0.067688 1441497016 0.784546 -0.018188 -0.616089 0.067688 1441497016 0.784546 -0.018188 -0.616089 0.067688 1441497016 0.784546 -0.018188 -0.616089 0.067688 1441497016 0.784546 -0.016479 -0.616089 0.067993 1441497016 0.784546 -0.016479 -0.616089 0.067993 1441497016 0.784546 -0.016479 -0.616089 0.067993 1441497016 0.784546 -0.016479 -0.616089 0.067993 1441497016 0.784546 -0.016479 -0.616089 0.067993 1441497016 0.784546 -0.016479 -0.616089 0.067993 1441497016 0.784546 -0.018677 -0.616394 0.064514 1441497016 0.784546 -0.018677 -0.616394 0.064514 1441497016 0.784546 -0.018677 -0.616394 0.064514 1441497016 0.784546 -0.018677 -0.616394 0.064514 1441497016 0.784546 -0.018677 -0.616394 0.064514 1441497016 0.784546 -0.018677 -0.616394 0.064514 1441497016 0.784241 -0.019287 -0.616821 0.063904 1441497016 0.784241 -0.019287 -0.616821 0.063904 1441497016 0.784241 -0.019287 -0.616821 0.063904 1441497016 0.784241 -0.019287 -0.616821 0.063904 1441497017 0.784241 -0.019287 -0.616821 0.063904 1441497017 0.784241 -0.019287 -0.616821 0.063904 1441497017 0.784058 -0.020874 -0.617249 0.061340 1441497017 0.784058 -0.020874 -0.617249 0.061340 1441497017 0.784058 -0.020874 -0.617249 0.061340 1441497017 0.784058 -0.020874 -0.617249 0.061340 1441497017 0.784058 -0.020874 -0.617249 0.061340 1441497017 0.784058 -0.020874 -0.617249 0.061340 1441497017 0.784119 -0.023743 -0.617432 0.058105 1441497017 0.784119 -0.023743 -0.617432 0.058105 1441497017 0.784119 -0.023743 -0.617432 0.058105 1441497017 0.784119 -0.023743 -0.617432 0.058105 1441497017 0.784119 -0.023743 -0.617432 0.058105 1441497017 0.784119 -0.023743 -0.617432 0.058105 1441497017 0.784119 -0.023743 -0.617432 0.058105 1441497017 0.783997 -0.022400 -0.617371 0.060120 1441497017 0.783997 -0.022400 -0.617371 0.060120 1441497017 0.783997 -0.022400 -0.617371 0.060120 1441497017 0.783997 -0.022400 -0.617371 0.060120 1441497017 0.783997 -0.022400 -0.617371 0.060120 1441497017 0.783997 -0.022400 -0.617371 0.060120 1441497017 0.783936 -0.019958 -0.617371 0.062012 1441497017 0.783936 -0.019958 -0.617371 0.062012 1441497017 0.783936 -0.019958 -0.617371 0.062012 1441497017 0.783936 -0.019958 -0.617371 0.062012 1441497017 0.783936 -0.019958 -0.617371 0.062012 1441497017 0.783936 -0.019958 -0.617371 0.062012 1441497017 0.783936 -0.019958 -0.617371 0.062012 1441497017 0.783997 -0.018127 -0.617310 0.062317 1441497017 0.783997 -0.018127 -0.617310 0.062317 1441497017 0.783997 -0.018127 -0.617310 0.062317 1441497017 0.783997 -0.018127 -0.617310 0.062317 1441497017 0.783997 -0.018127 -0.617310 0.062317 1441497017 0.783630 -0.012085 -0.617371 0.067627 1441497017 0.783630 -0.012085 -0.617371 0.067627 1441497017 0.783630 -0.012085 -0.617371 0.067627 1441497017 0.783630 -0.012085 -0.617371 0.067627 1441497017 0.783630 -0.012085 -0.617371 0.067627 1441497017 0.783630 -0.012085 -0.617371 0.067627 1441497017 0.783020 -0.004517 -0.617554 0.074036 1441497017 0.783020 -0.004517 -0.617554 0.074036 1441497017 0.783020 -0.004517 -0.617554 0.074036 1441497017 0.783020 -0.004517 -0.617554 0.074036 1441497017 0.783020 -0.004517 -0.617554 0.074036 1441497017 0.782288 -0.000732 -0.618286 0.075867 1441497017 0.782288 -0.000732 -0.618286 0.075867 1441497017 0.782288 -0.000732 -0.618286 0.075867 1441497017 0.782288 -0.000732 -0.618286 0.075867 1441497017 0.782288 -0.000732 -0.618286 0.075867 1441497017 0.782288 -0.000732 -0.618286 0.075867 1441497017 0.781799 -0.000610 -0.618958 0.075012 1441497017 0.781799 -0.000610 -0.618958 0.075012 1441497017 0.781799 -0.000610 -0.618958 0.075012 1441497017 0.781799 -0.000610 -0.618958 0.075012 1441497017 0.781799 -0.000610 -0.618958 0.075012 1441497017 0.781799 -0.000610 -0.618958 0.075012 1441497017 0.781433 0.001038 -0.619507 0.074463 1441497017 0.781433 0.001038 -0.619507 0.074463 1441497017 0.781433 0.001038 -0.619507 0.074463 1441497017 0.781433 0.001038 -0.619507 0.074463 1441497017 0.781433 0.001038 -0.619507 0.074463 1441497017 0.781433 0.001038 -0.619507 0.074463 1441497017 0.781433 0.000977 -0.620056 0.070007 1441497017 0.781433 0.000977 -0.620056 0.070007 1441497017 0.781433 0.000977 -0.620056 0.070007 1441497017 0.781433 0.000977 -0.620056 0.070007 1441497017 0.781433 0.000977 -0.620056 0.070007 1441497017 0.781433 0.000977 -0.620056 0.070007 1441497017 0.781433 0.000977 -0.620056 0.070007 1441497017 0.781433 0.000427 -0.620239 0.068054 1441497017 0.781433 0.000427 -0.620239 0.068054 1441497017 0.781433 0.000427 -0.620239 0.068054 1441497017 0.781433 0.000427 -0.620239 0.068054 1441497017 0.781433 0.000427 -0.620239 0.068054 1441497017 0.781433 0.002319 -0.620056 0.070007 1441497017 
0.784363 0.035339 -0.595337 0.170410 1441497020 0.784363 0.035339 -0.595337 0.170410 1441497020 0.784363 0.035339 -0.595337 0.170410 1441497020 0.781921 0.024231 -0.590576 0.197937 1441497020 0.781921 0.024231 -0.590576 0.197937 1441497020 0.781921 0.024231 -0.590576 0.197937 1441497020 0.781921 0.024231 -0.590576 0.197937 1441497020 0.781921 0.024231 -0.590576 0.197937 1441497020 0.781921 0.024231 -0.590576 0.197937 1441497020 0.776306 0.019836 -0.584290 0.235596 1441497020 0.776306 0.019836 -0.584290 0.235596 1441497020 0.776306 0.019836 -0.584290 0.235596 1441497020 0.776306 0.019836 -0.584290 0.235596 1441497020 0.768188 0.014099 -0.571167 0.288818 1441497020 0.768188 0.014099 -0.571167 0.288818 1441497020 0.768188 0.014099 -0.571167 0.288818 1441497020 0.768188 0.014099 -0.571167 0.288818 1441497020 0.768188 0.014099 -0.571167 0.288818 1441497020 0.760742 -0.010071 -0.553101 0.339478 1441497020 0.760742 -0.010071 -0.553101 0.339478 1441497020 0.760742 -0.010071 -0.553101 0.339478 1441497020 0.760742 -0.010071 -0.553101 0.339478 1441497020 0.760742 -0.010071 -0.553101 0.339478 1441497020 0.760742 -0.010071 -0.553101 0.339478 1441497020 0.760742 -0.010071 -0.553101 0.339478 1441497020 0.756409 -0.052368 -0.528137 0.382324 1441497020 0.756409 -0.052368 -0.528137 0.382324 1441497020 0.756409 -0.052368 -0.528137 0.382324 1441497020 0.756409 -0.052368 -0.528137 0.382324 1441497020 0.756409 -0.052368 -0.528137 0.382324 1441497020 0.756409 -0.052368 -0.528137 0.382324 1441497020 0.750427 -0.095276 -0.501709 0.419556 1441497020 0.750427 -0.095276 -0.501709 0.419556 1441497020 0.750427 -0.095276 -0.501709 0.419556 1441497020 0.750427 -0.095276 -0.501709 0.419556 1441497020 0.750427 -0.095276 -0.501709 0.419556 1441497020 0.745178 -0.128967 -0.478149 0.446472 1441497020 0.745178 -0.128967 -0.478149 0.446472 1441497020 0.745178 -0.128967 -0.478149 0.446472 1441497020 0.745178 -0.128967 -0.478149 0.446472 1441497020 0.745178 -0.128967 -0.478149 0.446472 1441497020 0.745178 -0.128967 -0.478149 0.446472 1441497020 0.743286 -0.147217 -0.465454 0.457336 1441497020 0.743286 -0.147217 -0.465454 0.457336 1441497020 0.743286 -0.147217 -0.465454 0.457336 1441497020 0.743286 -0.147217 -0.465454 0.457336 1441497020 0.743286 -0.147217 -0.465454 0.457336 1441497020 0.743286 -0.147217 -0.465454 0.457336 1441497020 0.747131 -0.143677 -0.467285 0.450256 1441497020 0.747131 -0.143677 -0.467285 0.450256 1441497020 0.747131 -0.143677 -0.467285 0.450256 1441497020 0.747131 -0.143677 -0.467285 0.450256 1441497020 0.747131 -0.143677 -0.467285 0.450256 1441497020 0.756348 -0.113892 -0.485291 0.423645 1441497020 0.756348 -0.113892 -0.485291 0.423645 1441497020 0.756348 -0.113892 -0.485291 0.423645 1441497020 0.756348 -0.113892 -0.485291 0.423645 1441497020 0.756348 -0.113892 -0.485291 0.423645 1441497020 0.756348 -0.113892 -0.485291 0.423645 1441497020 0.763550 -0.064453 -0.515015 0.384155 1441497020 0.763550 -0.064453 -0.515015 0.384155 1441497020 0.763550 -0.064453 -0.515015 0.384155 1441497020 0.763550 -0.064453 -0.515015 0.384155 1441497020 0.763550 -0.064453 -0.515015 0.384155 1441497020 0.763550 -0.064453 -0.515015 0.384155 1441497020 0.763428 -0.012634 -0.550659 0.337280 1441497020 0.763428 -0.012634 -0.550659 0.337280 1441497020 0.763428 -0.012634 -0.550659 0.337280 1441497020 0.763428 -0.012634 -0.550659 0.337280 1441497020 0.763428 -0.012634 -0.550659 0.337280 1441497020 0.763428 -0.012634 -0.550659 0.337280 1441497020 0.763428 -0.012634 -0.550659 0.337280 1441497020 0.758362 0.022217 -0.584473 0.287781 1441497020 0.758362 0.022217 -0.584473 0.287781 1441497020 0.758362 0.022217 -0.584473 0.287781 1441497020 0.758362 0.022217 -0.584473 0.287781 1441497020 0.758362 0.022217 -0.584473 0.287781 1441497020 0.760803 0.030273 -0.603394 0.236938 1441497020 0.760803 0.030273 -0.603394 0.236938 1441497020 0.760803 0.030273 -0.603394 0.236938 1441497020 0.760803 0.030273 -0.603394 0.236938 1441497020 0.760803 0.030273 -0.603394 0.236938 1441497020 0.760803 0.030273 -0.603394 0.236938 1441497020 0.760803 0.030273 -0.603394 0.236938 1441497020 0.770203 0.015198 -0.608032 0.191833 1441497020 0.770203 0.015198 -0.608032 0.191833 1441497020 0.770203 0.015198 -0.608032 0.191833 1441497020 0.770203 0.015198 -0.608032 0.191833 1441497020 0.770203 0.015198 -0.608032 0.191833 1441497020 0.770203 0.015198 -0.608032 0.191833 1441497020 0.778259 0.015320 -0.604492 0.169312 1441497020 0.778259 0.015320 -0.604492 0.169312 1441497020 0.778259 0.015320 -0.604492 0.169312 1441497021 0.778259 0.015320 -0.604492 0.169312 1441497021 0.778259 0.015320 -0.604492 0.169312 1441497021 0.778259 0.015320 -0.604492 0.169312 1441497021 0.783875 0.031250 -0.599121 0.160034 1441497021 0.783875 0.031250 -0.599121 0.160034 1441497021 0.783875 0.031250 -0.599121 0.160034 1441497021 0.783875 0.031250 -0.599121 0.160034 1441497021 0.783875 0.031250 -0.599121 0.160034 1441497021 0.783875 0.031250 -0.599121 0.160034 1441497021 0.788208 0.044739 -0.595032 0.150452 1441497021 0.788208 0.044739 -0.595032 0.150452 1441497021 0.788208 0.044739 -0.595032 0.150452 1441497021 0.788208 0.044739 -0.595032 0.150452 1441497021 0.788208 0.044739 -0.595032 0.150452 1441497021 0.788208 0.044739 -0.595032 0.150452 1441497021 0.788208 0.044739 -0.595032 0.150452 1441497021 0.789612 0.050415 -0.593384 0.147827 1441497021 0.789612 0.050415 -0.593384 0.147827 1441497021 0.789612 0.050415 -0.593384 0.147827 1441497021 0.789612 0.050415 -0.593384 0.147827 1441497021 0.789612 0.050415 -0.593384 0.147827 1441497021 0.788391 0.049316 -0.591125 0.162720 1441497021 0.788391 0.049316 -0.591125 0.162720 1441497021 0.788391 0.049316 -0.591125 0.162720 1441497021 0.788391 0.049316 -0.591125 0.162720 1441497021 0.788391 0.049316 -0.591125 0.162720 1441497021 0.788391 0.049316 -0.591125 0.162720 1441497021 0.783264 0.054443 -0.586487 0.198730 1441497021 0.783264 0.054443 -0.586487 0.198730 1441497021 0.783264 0.054443 -0.586487 0.198730 1441497021 0.783264 0.054443 -0.586487 0.198730 1441497021 0.775574 0.056763 -0.579102 0.244812 1441497021 0.775574 0.056763 -0.579102 0.244812 1441497021 0.775574 0.056763 -0.579102 0.244812 1441497021 0.775574 0.056763 -0.579102 0.244812 1441497021 0.775574 0.056763 -0.579102 0.244812 1441497021 0.775574 0.056763 -0.579102 0.244812 1441497021 0.765930 0.053040 -0.569763 0.293152 1441497021 0.765930 0.053040 -0.569763 0.293152 1441497021 0.765930 0.053040 -0.569763 0.293152 1441497021 0.765930 0.053040 -0.569763 0.293152 1441497021 0.765930 0.053040 -0.569763 0.293152 1441497021 0.765930 0.053040 -0.569763 0.293152 1441497021 0.755005 0.033264 -0.562256 0.335632 1441497021 0.755005 0.033264 -0.562256 0.335632 1441497021 0.755005 0.033264 -0.562256 0.335632 1441497021 0.755005 0.033264 -0.562256 0.335632 1441497021 0.755005 0.033264 -0.562256 0.335632 1441497021 0.741943 0.014587 -0.549438 0.383911 1441497021 0.741943 0.014587 -0.549438 0.383911 1441497021 0.741943 0.014587 -0.549438 0.383911 1441497021 0.741943 0.014587 -0.549438 0.383911 1441497021 0.741943 0.014587 -0.549438 0.383911 1441497021 0.741943 0.014587 -0.549438 0.383911 1441497021 0.735535 -0.026855 -0.532593 0.417786 1441497021 0.735535 -0.026855 -0.532593 0.417786 1441497021 0.735535 -0.026855 -0.532593 0.417786 1441497021 0.735535 -0.026855 -0.532593 0.417786 1441497021 0.735535 -0.026855 -0.532593 0.417786 1441497021 0.735535 -0.026855 -0.532593 0.417786 1441497021 0.728088 -0.079041 -0.513245 0.447449 1441497021 0.728088 -0.079041 -0.513245 0.447449 1441497021 0.728088 -0.079041 -0.513245 0.447449 1441497021 0.728088 -0.079041 -0.513245 0.447449 1441497021 0.728088 -0.079041 -0.513245 0.447449 1441497021 0.721436 -0.121643 -0.493164 0.470642 1441497021 0.721436 -0.121643 -0.493164 0.470642 1441497021 0.721436 -0.121643 -0.493164 0.470642 1441497021 0.721436 -0.121643 -0.493164 0.470642 1441497021 0.721436 -0.121643 -0.493164 0.470642 1441497021 0.721436 -0.121643 -0.493164 0.470642 1441497021 0.721436 -0.121643 -0.493164 0.470642 1441497021 0.720947 -0.143982 -0.478638 0.479980 1441497021 0.720947 -0.143982 -0.478638 0.479980 1441497021 0.720947 -0.143982 -0.478638 0.479980 1441497021 0.720947 -0.143982 -0.478638 0.479980 1441497021 0.720947 -0.143982 -0.478638 0.479980 1441497021 0.720947 -0.143982 -0.478638 0.479980 1441497021 0.725586 -0.143982 -0.476685 0.474915 1441497021 0.725586 -0.143982 -0.476685 0.474915 1441497021 0.725586 -0.143982 -0.476685 0.474915 1441497021 0.725586 -0.143982 -0.476685 0.474915 1441497021 0.725586 -0.143982 -0.476685 0.474915 1441497021 0.725586 -0.143982 -0.476685 0.474915 1441497021 0.725586 -0.143982 -0.476685 0.474915 1441497021 0.735046 -0.123230 -0.491516 0.450439 1441497021 0.735046 -0.123230 -0.491516 0.450439 1441497021 0.735046 -0.123230 -0.491516 0.450439 1441497021 0.735046 -0.123230 -0.491516 0.450439 1441497021 0.735046 -0.123230 -0.491516 0.450439 1441497021 0.735046 -0.123230 -0.491516 0.450439 1441497021 0.743530 -0.081360 -0.522888 0.408691 1441497021 0.743530 -0.081360 -0.522888 0.408691 1441497021 0.743530 -0.081360 -0.522888 0.408691 1441497021 0.743530 -0.081360 -0.522888 0.408691 1441497021 0.743530 -0.081360 -0.522888 0.408691 1441497021 0.748108 -0.033875 -0.558411 0.356934 1441497021 0.748108 -0.033875 -0.558411 0.356934 1441497021 0.748108 -0.033875 -0.558411 0.356934 1441497021 0.748108 -0.033875 -0.558411 0.356934 1441497021 0.748108 -0.033875 -0.558411 0.356934 1441497021 0.748108 -0.033875 -0.558411 0.356934 1441497021 0.752136 0.010559 -0.583496 0.306091 1441497021 0.752136 0.010559 -0.583496 0.306091 1441497021 0.752136 0.010559 -0.583496 0.306091 1441497021 0.752136 0.010559 -0.583496 0.306091 1441497022 0.752136 0.010559 -0.583496 0.306091 1441497022 0.752136 0.010559 -0.583496 0.306091 1441497022 0.752136 0.010559 -0.583496 0.306091 1441497022 0.759827 0.034241 -0.595093 0.259521 1441497022 0.759827 0.034241 -0.595093 0.259521 1441497022 0.759827 0.034241 -0.595093 0.259521 1441497022 0.759827 0.034241 -0.595093 0.259521 1441497022 0.759827 0.034241 -0.595093 0.259521 1441497022 0.769104 0.049988 -0.597717 0.220642 1441497022 0.769104 0.049988 -0.597717 0.220642 1441497022 0.769104 0.049988 -0.597717 0.220642 1441497022 0.769104 0.049988 -0.597717 0.220642 1441497022 0.769104 0.049988 -0.597717 0.220642 1441497022 0.777161 0.060364 -0.596375 0.191589 1441497022 0.777161 0.060364 -0.596375 0.191589 1441497022 0.777161 0.060364 -0.596375 0.191589 1441497022 0.777161 0.060364 -0.596375 0.191589 1441497022 0.777161 0.060364 -0.596375 0.191589 1441497022 0.777161 0.060364 -0.596375 0.191589 1441497022 0.784790 0.065918 -0.590942 0.174805 1441497022 0.784790 0.065918 -0.590942 0.174805 1441497022 0.784790 0.065918 -0.590942 0.174805 1441497022 0.784790 0.065918 -0.590942 0.174805 1441497022 0.784790 0.065918 -0.590942 0.174805 1441497022 0.784790 0.065918 -0.590942 0.174805 1441497022 0.788574 0.071106 -0.585876 0.172791 1441497022 0.788574 0.071106 -0.585876 0.172791 1441497022 0.788574 0.071106 -0.585876 0.172791 1441497022 0.788574 0.071106 -0.585876 0.172791 1441497022 0.788574 0.071106 -0.585876 0.172791 1441497022 0.788574 0.071106 -0.585876 0.172791 1441497022 0.788574 0.071106 -0.585876 0.172791 1441497022 0.789307 0.080444 -0.582825 0.175293 1441497022 0.789307 0.080444 -0.582825 0.175293 1441497022 0.789307 0.080444 -0.582825 0.175293 1441497022 0.789307 0.080444 -0.582825 0.175293 1441497022 0.789307 0.080444 -0.582825 0.175293 1441497022 0.788330 0.082214 -0.583374 0.177307 1441497022 0.788330 0.082214 -0.583374 0.177307 1441497022 0.788330 0.082214 -0.583374 0.177307 1441497022 0.788330 0.082214 -0.583374 0.177307 1441497022 0.788330 0.082214 -0.583374 0.177307 1441497022 0.788330 0.082214 -0.583374 0.177307 1441497022 0.783691 0.078125 -0.583923 0.196899 1441497022 0.783691 0.078125 -0.583923 0.196899 1441497022 0.783691 0.078125 -0.583923 0.196899 1441497022 0.783691 0.078125 -0.583923 0.196899 1441497022 0.783691 0.078125 -0.583923 0.196899 1441497022 0.783691 0.078125 -0.583923 0.196899 1441497022 0.776062 0.077820 -0.581360 0.231689 1441497022 0.776062 0.077820 -0.581360 0.231689 1441497022 0.776062 0.077820 -0.581360 0.231689 1441497022 0.776062 0.077820 -0.581360 0.231689 1441497022 0.776062 0.077820 -0.581360 0.231689 1441497022 0.776062 0.077820 -0.581360 0.231689 1441497022 0.768494 0.082031 -0.575439 0.267334 1441497022 0.768494 0.082031 -0.575439 0.267334 1441497022 0.768494 0.082031 -0.575439 0.267334 1441497022 0.768494 0.082031 -0.575439 0.267334 1441497022 0.768494 0.082031 -0.575439 0.267334 1441497022 0.768494 0.082031 -0.575439 0.267334 1441497022 0.768494 0.082031 -0.575439 0.267334 1441497022 0.761902 0.075684 -0.570251 0.297546 1441497022 0.761902 0.075684 -0.570251 0.297546 1441497022 0.761902 0.075684 -0.570251 0.297546 1441497022 0.761902 0.075684 -0.570251 0.297546 1441497022 0.761902 0.075684 -0.570251 0.297546 1441497022 0.761902 0.075684 -0.570251 0.297546 1441497022 0.753174 0.058411 -0.563416 0.334473 1441497022 0.753174 0.058411 -0.563416 0.334473 1441497022 0.753174 0.058411 -0.563416 0.334473 1441497022 0.753174 0.058411 -0.563416 0.334473 1441497022 0.753174 0.058411 -0.563416 0.334473 1441497022 0.753174 0.058411 -0.563416 0.334473 1441497022 0.749573 0.019531 -0.544922 0.375122 1441497022 0.749573 0.019531 -0.544922 0.375122 1441497022 0.749573 0.019531 -0.544922 0.375122 1441497022 0.749573 0.019531 -0.544922 0.375122 1441497022 0.749573 0.019531 -0.544922 0.375122 1441497022 0.749573 0.019531 -0.544922 0.375122 1441497022 0.749451 -0.043884 -0.519775 0.407654 1441497022 0.749451 -0.043884 -0.519775 0.407654 1441497022 0.749451 -0.043884 -0.519775 0.407654 1441497022 0.749451 -0.043884 -0.519775 0.407654 1441497022 0.749451 -0.043884 -0.519775 0.407654 1441497022 0.749451 -0.043884 -0.519775 0.407654 1441497022 0.743713 -0.095520 -0.495605 0.438293 1441497022 0.743713 -0.095520 -0.495605 0.438293 1441497022 0.743713 -0.095520 -0.495605 0.438293 1441497022 0.743713 -0.095520 -0.495605 0.438293 1441497022 0.743713 -0.095520 -0.495605 0.438293 1441497022 0.738892 -0.127014 -0.481506 0.453918 1441497022 0.738892 -0.127014 -0.481506 0.453918 1441497022 0.738892 -0.127014 -0.481506 0.453918 1441497022 0.738892 -0.127014 -0.481506 0.453918 1441497022 0.738892 -0.127014 -0.481506 0.453918 1441497022 0.739319 -0.133606 -0.483459 0.449158 1441497022 0.739319 -0.133606 -0.483459 0.449158 1441497022 0.739319 -0.133606 -0.483459 0.449158 1441497022 0.739319 -0.133606 -0.483459 0.449158 1441497022 0.739319 -0.133606 -0.483459 0.449158 1441497022 0.739319 -0.133606 -0.483459 0.449158 1441497022 0.747253 -0.111755 -0.499634 0.423645 1441497022 0.747253 -0.111755 -0.499634 0.423645 1441497022 0.747253 -0.111755 -0.499634 0.423645 1441497022 0.747253 -0.111755 -0.499634 0.423645 1441497023 0.747253 -0.111755 -0.499634 0.423645 1441497023 0.747253 -0.111755 -0.499634 0.423645 1441497023 0.756409 -0.066101 -0.525208 0.384216 1441497023 0.756409 -0.066101 -0.525208 0.384216 1441497023 0.756409 -0.066101 -0.525208 0.384216 1441497023 0.756409 -0.066101 -0.525208 0.384216 1441497023 0.756409 -0.066101 -0.525208 0.384216 1441497023 0.756409 -0.066101 -0.525208 0.384216 1441497023 0.761292 -0.009216 -0.552002 0.340027 1441497023 0.761292 -0.009216 -0.552002 0.340027 1441497023 0.761292 -0.009216 -0.552002 0.340027 1441497023 0.761292 -0.009216 -0.552002 0.340027 1441497023 0.761292 -0.009216 -0.552002 0.340027 1441497023 0.761292 -0.009216 -0.552002 0.340027 1441497023 0.760315 0.042175 -0.575745 0.297729 1441497023 0.760315 0.042175 -0.575745 0.297729 1441497023 0.760315 0.042175 -0.575745 0.297729 1441497023 0.760315 0.042175 -0.575745 0.297729 1441497023 0.760315 0.042175 -0.575745 0.297729 1441497023 0.760315 0.042175 -0.575745 0.297729 1441497023 0.761475 0.071899 -0.590759 0.256897 1441497023 0.761475 0.071899 -0.590759 0.256897 1441497023 0.761475 0.071899 -0.590759 0.256897 1441497023 0.761475 0.071899 -0.590759 0.256897 1441497023 0.761475 0.071899 -0.590759 0.256897 1441497023 0.761475 0.071899 -0.590759 0.256897 1441497023 0.761475 0.071899 -0.590759 0.256897 1441497023 0.767273 0.080017 -0.596985 0.220215 1441497023 0.767273 0.080017 -0.596985 0.220215 1441497023 0.767273 0.080017 -0.596985 0.220215 1441497023 0.767273 0.080017 -0.596985 0.220215 1441497023 0.767273 0.080017 -0.596985 0.220215 1441497023 0.767273 0.080017 -0.596985 0.220215 1441497023 0.772705 0.076355 -0.599548 0.193970 1441497023 0.772705 0.076355 -0.599548 0.193970 1441497023 0.772705 0.076355 -0.599548 0.193970 1441497023 0.772705 0.076355 -0.599548 0.193970 1441497023 0.778076 0.074707 -0.596375 0.182556 1441497023 0.778076 0.074707 -0.596375 0.182556 1441497023 0.778076 0.074707 -0.596375 0.182556 1441497023 0.778076 0.074707 -0.596375 0.182556 1441497023 0.778076 0.074707 -0.596375 0.182556 1441497023 0.778076 0.074707 -0.596375 0.182556 1441497023 0.780457 0.081726 -0.592896 0.180542 1441497023 0.780457 0.081726 -0.592896 0.180542 1441497023 0.780457 0.081726 -0.592896 0.180542 1441497023 0.780457 0.081726 -0.592896 0.180542 1441497023 0.780457 0.081726 -0.592896 0.180542 1441497023 0.782776 0.086060 -0.590332 0.177063 1441497023 0.782776 0.086060 -0.590332 0.177063 1441497023 0.782776 0.086060 -0.590332 0.177063 1441497023 0.782776 0.086060 -0.590332 0.177063 1441497023 0.782776 0.086060 -0.590332 0.177063 1441497023 0.782776 0.086060 -0.590332 0.177063 1441497023 0.782776 0.088623 -0.590759 0.174316 1441497023 0.782776 0.088623 -0.590759 0.174316 1441497023 0.782776 0.088623 -0.590759 0.174316 1441497023 0.782776 0.088623 -0.590759 0.174316 1441497023 0.782776 0.088623 -0.590759 0.174316 1441497023 0.782776 0.088623 -0.590759 0.174316 1441497023 0.781433 0.080383 -0.591980 0.180237 1441497023 0.781433 0.080383 -0.591980 0.180237 1441497023 0.781433 0.080383 -0.591980 0.180237 1441497023 0.781433 0.080383 -0.591980 0.180237 1441497023 0.781433 0.080383 -0.591980 0.180237 1441497023 0.781433 0.080383 -0.591980 0.180237 1441497023 0.777039 0.073425 -0.590820 0.204285 1441497023 0.777039 0.073425 -0.590820 0.204285 1441497023 0.777039 0.073425 -0.590820 0.204285 1441497023 0.777039 0.073425 -0.590820 0.204285 1441497023 0.777039 0.073425 -0.590820 0.204285 1441497023 0.777039 0.073425 -0.590820 0.204285 1441497023 0.770996 0.067383 -0.588196 0.234436 1441497023 0.770996 0.067383 -0.588196 0.234436 1441497023 0.770996 0.067383 -0.588196 0.234436 1441497023 0.770996 0.067383 -0.588196 0.234436 1441497023 0.770996 0.067383 -0.588196 0.234436 1441497023 0.770996 0.067383 -0.588196 0.234436 1441497023 0.770996 0.067383 -0.588196 0.234436 1441497023 0.764648 0.062378 -0.582764 0.267944 1441497023 0.764648 0.062378 -0.582764 0.267944 1441497023 0.764648 0.062378 -0.582764 0.267944 1441497023 0.764648 0.062378 -0.582764 0.267944 1441497023 0.764648 0.062378 -0.582764 0.267944 1441497023 0.764648 0.062378 -0.582764 0.267944 1441497023 0.756104 0.053894 -0.575562 0.306702 1441497023 0.756104 0.053894 -0.575562 0.306702 1441497023 0.756104 0.053894 -0.575562 0.306702 1441497023 0.756104 0.053894 -0.575562 0.306702 1441497023 0.756104 0.053894 -0.575562 0.306702 1441497023 0.756104 0.053894 -0.575562 0.306702 1441497023 0.756104 0.053894 -0.575562 0.306702 1441497023 0.742920 0.046326 -0.566956 0.352783 1441497023 0.742920 0.046326 -0.566956 0.352783 1441497023 0.742920 0.046326 -0.566956 0.352783 1441497023 0.742920 0.046326 -0.566956 0.352783 1441497023 0.742920 0.046326 -0.566956 0.352783 1441497023 0.742920 0.046326 -0.566956 0.352783 1441497023 0.732544 0.020752 -0.553345 0.395935 1441497023 0.732544 0.020752 -0.553345 0.395935 1441497023 0.732544 0.020752 -0.553345 0.395935 1441497023 0.732544 0.020752 -0.553345 0.395935 1441497023 0.732544 0.020752 -0.553345 0.395935 1441497023 0.732544 0.020752 -0.553345 0.395935 1441497023 0.726807 -0.025085 -0.537109 0.427368 1441497023 0.726807 -0.025085 -0.537109 0.427368 1441497023 0.726807 -0.025085 -0.537109 0.427368 1441497023 0.726807 -0.025085 -0.537109 0.427368 1441497023 0.726807 -0.025085 -0.537109 0.427368 1441497023 0.726807 -0.025085 -0.537109 0.427368 1441497024 0.720581 -0.069641 -0.522095 0.450928 1441497024 0.720581 -0.069641 -0.522095 0.450928 1441497024 0.720581 -0.069641 -0.522095 0.450928 1441497024 0.720581 -0.069641 -0.522095 0.450928 1441497024 0.720581 -0.069641 -0.522095 0.450928 1441497024 0.720581 -0.069641 -0.522095 0.450928 1441497024 0.720581 -0.094971 -0.508057 0.462097 1441497024 0.720581 -0.094971 -0.508057 0.462097 1441497024 0.720581 -0.094971 -0.508057 0.462097 1441497024 0.720581 -0.094971 -0.508057 0.462097 1441497024 0.720581 -0.094971 -0.508057 0.462097 1441497024 0.720581 -0.094971 -0.508057 0.462097 1441497024 0.726074 -0.098328 -0.503296 0.458008 1441497024 0.726074 -0.098328 -0.503296 0.458008 1441497024 0.726074 -0.098328 -0.503296 0.458008 1441497024 0.726074 -0.098328 -0.503296 0.458008 1441497024 0.726074 -0.098328 -0.503296 0.458008 1441497024 0.726074 -0.098328 -0.503296 0.458008 1441497024 0.736328 -0.076904 -0.510803 0.436951 1441497024 0.736328 -0.076904 -0.510803 0.436951 1441497024 0.736328 -0.076904 -0.510803 0.436951 1441497024 0.736328 -0.076904 -0.510803 0.436951 1441497024 0.736328 -0.076904 -0.510803 0.436951 1441497024 0.736328 -0.076904 -0.510803 0.436951 1441497024 0.736328 -0.076904 -0.510803 0.436951 1441497024 0.746033 -0.040344 -0.531128 0.399597 1441497024 0.746033 -0.040344 -0.531128 0.399597 1441497024 0.746033 -0.040344 -0.531128 0.399597 1441497024 0.746033 -0.040344 -0.531128 0.399597 1441497024 0.752197 0.002625 -0.555298 0.354736 1441497024 0.752197 0.002625 -0.555298 0.354736 1441497024 0.752197 0.002625 -0.555298 0.354736 1441497024 0.752197 0.002625 -0.555298 0.354736 1441497024 0.752197 0.002625 -0.555298 0.354736 1441497024 0.753418 0.038940 -0.581116 0.305115 1441497024 0.753418 0.038940 -0.581116 0.305115 1441497024 0.753418 0.038940 -0.581116 0.305115 1441497024 0.753418 0.038940 -0.581116 0.305115 1441497024 0.753418 0.038940 -0.581116 0.305115 1441497024 0.753418 0.038940 -0.581116 0.305115 1441497024 0.755615 0.054810 -0.600708 0.255127 1441497024 0.755615 0.054810 -0.600708 0.255127 1441497024 0.755615 0.054810 -0.600708 0.255127 1441497024 0.755615 0.054810 -0.600708 0.255127 1441497024 0.755615 0.054810 -0.600708 0.255127 1441497024 0.755615 0.054810 -0.600708 0.255127 1441497024 0.764648 0.055481 -0.607056 0.208923 1441497024 0.764648 0.055481 -0.607056 0.208923 1441497024 0.764648 0.055481 -0.607056 0.208923 1441497024 0.764648 0.055481 -0.607056 0.208923 1441497024 0.764648 0.055481 -0.607056 0.208923 1441497024 0.764648 0.055481 -0.607056 0.208923 1441497024 0.773987 0.048401 -0.607849 0.170654 1441497024 0.773987 0.048401 -0.607849 0.170654 1441497024 0.773987 0.048401 -0.607849 0.170654 1441497024 0.773987 0.048401 -0.607849 0.170654 1441497024 0.773987 0.048401 -0.607849 0.170654 1441497024 0.773987 0.048401 -0.607849 0.170654 1441497024 0.773987 0.048401 -0.607849 0.170654 1441497024 0.780945 0.050110 -0.603821 0.151733 1441497024 0.780945 0.050110 -0.603821 0.151733 1441497024 0.780945 0.050110 -0.603821 0.151733 1441497024 0.780945 0.050110 -0.603821 0.151733 1441497024 0.780945 0.050110 -0.603821 0.151733 1441497024 0.780945 0.050110 -0.603821 0.151733 1441497024 0.784302 0.068787 -0.598450 0.148010 1441497024 0.784302 0.068787 -0.598450 0.148010 1441497024 0.784302 0.068787 -0.598450 0.148010 1441497024 0.784302 0.068787 -0.598450 0.148010 1441497024 0.784302 0.068787 -0.598450 0.148010 1441497024 0.787781 0.078003 -0.594360 0.141724 1441497024 0.787781 0.078003 -0.594360 0.141724 1441497024 0.787781 0.078003 -0.594360 0.141724 1441497024 0.787781 0.078003 -0.594360 0.141724 1441497024 0.787781 0.078003 -0.594360 0.141724 1441497024 0.787781 0.078003 -0.594360 0.141724 1441497024 0.788879 0.082947 -0.593018 0.138184 1441497024 0.788879 0.082947 -0.593018 0.138184 1441497024 0.788879 0.082947 -0.593018 0.138184 1441497024 0.788879 0.082947 -0.593018 0.138184 1441497024 0.788879 0.082947 -0.593018 0.138184 1441497024 0.788879 0.082947 -0.593018 0.138184 1441497024 0.788879 0.082947 -0.593018 0.138184 1441497024 0.786926 0.081482 -0.593140 0.149109 1441497024 0.786926 0.081482 -0.593140 0.149109 1441497024 0.786926 0.081482 -0.593140 0.149109 1441497024 0.786926 0.081482 -0.593140 0.149109 1441497024 0.786926 0.081482 -0.593140 0.149109 1441497024 0.786926 0.081482 -0.593140 0.149109 1441497024 0.783264 0.076721 -0.591187 0.176208 1441497024 0.783264 0.076721 -0.591187 0.176208 1441497024 0.783264 0.076721 -0.591187 0.176208 1441497024 0.783264 0.076721 -0.591187 0.176208 1441497024 0.783264 0.076721 -0.591187 0.176208 1441497024 0.783264 0.076721 -0.591187 0.176208 1441497024 0.783264 0.076721 -0.591187 0.176208 1441497024 0.777588 0.067688 -0.587524 0.213562 1441497024 0.777588 0.067688 -0.587524 0.213562 1441497024 0.777588 0.067688 -0.587524 0.213562 1441497024 0.777588 0.067688 -0.587524 0.213562 1441497024 0.777588 0.067688 -0.587524 0.213562 1441497024 0.777588 0.067688 -0.587524 0.213562 1441497024 0.769531 0.061707 -0.582031 0.255371 1441497024 0.769531 0.061707 -0.582031 0.255371 1441497024 0.769531 0.061707 -0.582031 0.255371 1441497024 0.769531 0.061707 -0.582031 0.255371 1441497024 0.769531 0.061707 -0.582031 0.255371 1441497024 0.769531 0.061707 -0.582031 0.255371 1441497025 0.761230 0.049683 -0.572388 0.300720 1441497025 0.761230 0.049683 -0.572388 0.300720 1441497025 0.761230 0.049683 -0.572388 0.300720 1441497025 0.761230 0.049683 -0.572388 0.300720 1441497025 0.761230 0.049683 -0.572388 0.300720 1441497025 0.761230 0.049683 -0.572388 0.300720 1441497025 0.749634 0.037598 -0.561584 0.348206 1441497025 0.749634 0.037598 -0.561584 0.348206 1441497025 0.749634 0.037598 -0.561584 0.348206 1441497025 0.749634 0.037598 -0.561584 0.348206 1441497025 0.749634 0.037598 -0.561584 0.348206 1441497025 0.734741 0.025940 -0.546997 0.400269 1441497025 0.734741 0.025940 -0.546997 0.400269 1441497025 0.734741 0.025940 -0.546997 0.400269 1441497025 0.734741 0.025940 -0.546997 0.400269 1441497025 0.734741 0.025940 -0.546997 0.400269 1441497025 0.734741 0.025940 -0.546997 0.400269 1441497025 0.734741 0.025940 -0.546997 0.400269 1441497025 0.725220 -0.007629 -0.532288 0.436584 1441497025 0.725220 -0.007629 -0.532288 0.436584 1441497025 0.725220 -0.007629 -0.532288 0.436584 1441497025 0.725220 -0.007629 -0.532288 0.436584 1441497025 0.725220 -0.007629 -0.532288 0.436584 1441497025 0.725220 -0.007629 -0.532288 0.436584 1441497025 0.716919 -0.059265 -0.521118 0.459229 1441497025 0.716919 -0.059265 -0.521118 0.459229 1441497025 0.716919 -0.059265 -0.521118 0.459229 1441497025 0.716919 -0.059265 -0.521118 0.459229 1441497025 0.716919 -0.059265 -0.521118 0.459229 1441497025 0.711975 -0.092957 -0.507690 0.476135 1441497025 0.711975 -0.092957 -0.507690 0.476135 1441497025 0.711975 -0.092957 -0.507690 0.476135 1441497025 0.711975 -0.092957 -0.507690 0.476135 1441497025 0.711975 -0.092957 -0.507690 0.476135 1441497025 0.711975 -0.092957 -0.507690 0.476135 1441497025 0.717346 -0.110229 -0.496948 0.475647 1441497025 0.717346 -0.110229 -0.496948 0.475647 1441497025 0.717346 -0.110229 -0.496948 0.475647 1441497025 0.717346 -0.110229 -0.496948 0.475647 1441497025 0.717346 -0.110229 -0.496948 0.475647 1441497025 0.717346 -0.110229 -0.496948 0.475647 1441497025 0.728577 -0.101807 -0.495728 0.461548 1441497025 0.728577 -0.101807 -0.495728 0.461548 1441497025 0.728577 -0.101807 -0.495728 0.461548 1441497025 0.728577 -0.101807 -0.495728 0.461548 1441497025 0.728577 -0.101807 -0.495728 0.461548 1441497025 0.728577 -0.101807 -0.495728 0.461548 1441497025 0.728577 -0.101807 -0.495728 0.461548 1441497025 0.738831 -0.076782 -0.509338 0.434509 1441497025 0.738831 -0.076782 -0.509338 0.434509 1441497025 0.738831 -0.076782 -0.509338 0.434509 1441497025 0.738831 -0.076782 -0.509338 0.434509 1441497025 0.738831 -0.076782 -0.509338 0.434509 1441497025 0.738831 -0.076782 -0.509338 0.434509 1441497025 0.744995 -0.036682 -0.528564 0.405212 1441497025 0.744995 -0.036682 -0.528564 0.405212 1441497025 0.744995 -0.036682 -0.528564 0.405212 1441497025 0.744995 -0.036682 -0.528564 0.405212 1441497025 0.744995 -0.036682 -0.528564 0.405212 1441497025 0.744995 -0.036682 -0.528564 0.405212 1441497025 0.748108 0.005371 -0.549255 0.372192 1441497025 0.748108 0.005371 -0.549255 0.372192 1441497025 0.748108 0.005371 -0.549255 0.372192 1441497025 0.748108 0.005371 -0.549255 0.372192 1441497025 0.748108 0.005371 -0.549255 0.372192 1441497025 0.748108 0.005371 -0.549255 0.372192 1441497025 0.749695 0.033752 -0.569458 0.335449 1441497025 0.749695 0.033752 -0.569458 0.335449 1441497025 0.749695 0.033752 -0.569458 0.335449 1441497025 0.749695 0.033752 -0.569458 0.335449 1441497025 0.749695 0.033752 -0.569458 0.335449 1441497025 0.749695 0.033752 -0.569458 0.335449 1441497025 0.749695 0.033752 -0.569458 0.335449 1441497025 0.753357 0.055725 -0.582642 0.299683 1441497025 0.753357 0.055725 -0.582642 0.299683 1441497025 0.753357 0.055725 -0.582642 0.299683 1441497025 0.753357 0.055725 -0.582642 0.299683 1441497025 0.753357 0.055725 -0.582642 0.299683 1441497025 0.761719 0.059387 -0.587402 0.266846 1441497025 0.761719 0.059387 -0.587402 0.266846 1441497025 0.761719 0.059387 -0.587402 0.266846 1441497025 
0.781067 0.012451 -0.617554 0.091492 1441497048 0.781067 0.012451 -0.617554 0.091492 1441497048 0.781067 0.012451 -0.617554 0.091492 1441497048 0.781067 0.012451 -0.617554 0.091492 1441497048 0.781067 0.012451 -0.617554 0.091492 1441497048 0.781067 0.012451 -0.617554 0.091492 1441497048 0.781006 0.010803 -0.617432 0.092834 1441497048 0.781006 0.010803 -0.617432 0.092834 1441497048 0.781006 0.010803 -0.617432 0.092834 1441497048 0.781006 0.010803 -0.617432 0.092834 1441497048 0.781006 0.010803 -0.617432 0.092834 1441497048 0.780640 0.012268 -0.617432 0.095947 1441497048 0.780640 0.012268 -0.617432 0.095947 1441497048 0.780640 0.012268 -0.617432 0.095947 1441497048 0.780640 0.012268 -0.617432 0.095947 1441497048 0.780640 0.012268 -0.617432 0.095947 1441497048 0.780640 0.012268 -0.617432 0.095947 1441497048 0.780762 0.012329 -0.617126 0.096924 1441497048 0.780762 0.012329 -0.617126 0.096924 1441497048 0.780762 0.012329 -0.617126 0.096924 1441497048 0.780762 0.012329 -0.617126 0.096924 1441497048 0.780762 0.012329 -0.617126 0.096924 1441497048 0.780762 0.012329 -0.617126 0.096924 1441497048 0.780762 0.012329 -0.617126 0.096924 1441497048 0.780762 0.012146 -0.617004 0.097595 1441497048 0.780762 0.012146 -0.617004 0.097595 1441497048 0.780762 0.012146 -0.617004 0.097595 1441497048 0.780762 0.012146 -0.617004 0.097595 1441497048 0.780762 0.012146 -0.617004 0.097595 1441497048 0.780640 0.011597 -0.617188 0.097839 1441497048 0.780640 0.011597 -0.617188 0.097839 1441497048 0.780640 0.011597 -0.617188 0.097839 1441497048 0.780640 0.009583 -0.617493 0.096252 1441497048 0.780640 0.009583 -0.617493 0.096252 1441497048 0.780823 0.004822 -0.618103 0.090576 1441497048 0.780823 0.004822 -0.618103 0.090576 1441497048 0.780823 0.004822 -0.618103 0.090576 1441497048 0.780823 0.004822 -0.618103 0.090576 1441497048 0.780823 0.004822 -0.618103 0.090576 1441497048 0.780945 0.001587 -0.618469 0.087524 1441497048 0.780945 0.001587 -0.618469 0.087524 1441497048 0.780945 0.001587 -0.618469 0.087524 1441497048 0.780945 0.001587 -0.618469 0.087524 1441497048 0.780945 0.001587 -0.618469 0.087524 1441497048 0.780945 0.001587 -0.618469 0.087524 1441497048 0.780945 -0.000916 -0.618835 0.084961 1441497048 0.780945 -0.000916 -0.618835 0.084961 1441497048 0.780945 -0.000916 -0.618835 0.084961 1441497048 0.780945 -0.000916 -0.618835 0.084961 1441497048 0.780945 -0.000916 -0.618835 0.084961 1441497048 0.781006 -0.001526 -0.618835 0.083862 1441497048 0.781006 -0.001526 -0.618835 0.083862 1441497048 0.781006 -0.001526 -0.618835 0.083862 1441497048 0.781006 -0.001526 -0.618835 0.083862 1441497048 0.781006 -0.001526 -0.618835 0.083862 1441497048 0.781250 -0.000854 -0.618591 0.083313 1441497048 0.781250 -0.000854 -0.618591 0.083313 1441497048 0.781250 -0.000854 -0.618591 0.083313 1441497048 0.781250 -0.000854 -0.618591 0.083313 1441497048 0.781250 -0.000854 -0.618591 0.083313 1441497048 0.781250 -0.000854 -0.618591 0.083313 1441497048 0.781250 -0.000854 -0.618591 0.083313 1441497048 0.781372 0.001221 -0.618225 0.084656 1441497048 0.781372 0.001221 -0.618225 0.084656 1441497048 0.781372 0.001221 -0.618225 0.084656 1441497048 0.781372 0.001221 -0.618225 0.084656 1441497048 0.781372 0.001221 -0.618225 0.084656 1441497048 0.781372 0.001221 -0.618225 0.084656 1441497048 0.781311 0.004272 -0.617981 0.087097 1441497048 0.781311 0.004272 -0.617981 0.087097 1441497048 0.781311 0.004272 -0.617981 0.087097 1441497048 0.781311 0.004272 -0.617981 0.087097 1441497048 0.781311 0.004272 -0.617981 0.087097 1441497048 0.781311 0.004272 -0.617981 0.087097 1441497048 0.781128 0.008240 -0.617798 0.090149 1441497048 0.781128 0.008240 -0.617798 0.090149 1441497048 0.781128 0.008240 -0.617798 0.090149 1441497048 0.781128 0.008240 -0.617798 0.090149 1441497048 0.781128 0.008240 -0.617798 0.090149 1441497048 0.781128 0.008240 -0.617798 0.090149 1441497048 0.781128 0.008240 -0.617798 0.090149 1441497048 0.780945 0.010376 -0.617798 0.091187 1441497048 0.780945 0.010376 -0.617798 0.091187 1441497048 0.780945 0.010376 -0.617798 0.091187 1441497048 0.780945 0.010376 -0.617798 0.091187 1441497048 0.780945 0.010376 -0.617798 0.091187 1441497048 0.780457 0.012268 -0.618164 0.092407 1441497048 0.780457 0.012268 -0.618164 0.092407 1441497048 0.780457 0.012268 -0.618164 0.092407 1441497048 0.780457 0.012268 -0.618164 0.092407 1441497049 0.780273 0.011780 -0.618713 0.090393 1441497049 0.780273 0.011780 -0.618713 0.090393 1441497049 0.780273 0.011780 -0.618713 0.090393 1441497049 0.780273 0.011780 -0.618713 0.090393 1441497049 0.780273 0.011780 -0.618713 0.090393 1441497049 0.780273 0.011780 -0.618713 0.090393 1441497049 0.779907 0.011475 -0.619324 0.089905 1441497049 0.779907 0.011475 -0.619324 0.089905 1441497049 0.779907 0.011475 -0.619324 0.089905 1441497049 0.779907 0.011475 -0.619324 0.089905 1441497049 0.779907 0.011475 -0.619324 0.089905 1441497049 0.779907 0.011475 -0.619324 0.089905 1441497049 0.779358 0.013123 -0.619446 0.093262 1441497049 0.779358 0.013123 -0.619446 0.093262 1441497049 0.779358 0.013123 -0.619446 0.093262 1441497049 0.779358 0.013123 -0.619446 0.093262 1441497049 0.779358 0.013123 -0.619446 0.093262 1441497049 0.778687 0.015381 -0.619568 0.097595 1441497049 0.778687 0.015381 -0.619568 0.097595 1441497049 0.778687 0.015381 -0.619568 0.097595 1441497049 0.778687 0.015381 -0.619568 0.097595 1441497049 0.778687 0.015381 -0.619568 0.097595 1441497049 0.778687 0.015381 -0.619568 0.097595 1441497049 0.778198 0.015564 -0.619812 0.099854 1441497049 0.778198 0.015564 -0.619812 0.099854 1441497049 0.778198 0.015564 -0.619812 0.099854 1441497049 0.778198 0.015564 -0.619812 0.099854 1441497049 0.778198 0.015564 -0.619812 0.099854 1441497049 0.778198 0.015564 -0.619812 0.099854 1441497049 0.777954 0.015381 -0.619873 0.101257 1441497049 0.777954 0.015381 -0.619873 0.101257 1441497049 0.777954 0.015381 -0.619873 0.101257 1441497049 0.777954 0.015381 -0.619873 0.101257 1441497049 0.777954 0.015381 -0.619873 0.101257 1441497049 0.777954 0.015381 -0.619873 0.101257 1441497049 0.777954 0.015381 -0.619873 0.101257 1441497049 0.778259 0.013855 -0.619934 0.099121 1441497049 0.778259 0.013855 -0.619934 0.099121 1441497049 0.778259 0.013855 -0.619934 0.099121 1441497049 0.778259 0.013855 -0.619934 0.099121 1441497049 0.778259 0.013855 -0.619934 0.099121 1441497049 0.778259 0.013855 -0.619934 0.099121 1441497049 0.778748 0.011902 -0.619812 0.096008 1441497049 0.778748 0.011902 -0.619812 0.096008 1441497049 0.778748 0.011902 -0.619812 0.096008 1441497049 0.778748 0.011902 -0.619812 0.096008 1441497049 0.778748 0.011902 -0.619812 0.096008 1441497049 0.778748 0.011902 -0.619812 0.096008 1441497049 0.778748 0.011902 -0.619812 0.096008 1441497049 0.779602 0.009033 -0.619385 0.092285 1441497049 0.779602 0.009033 -0.619385 0.092285 1441497049 0.779602 0.009033 -0.619385 0.092285 1441497049 0.779602 0.009033 -0.619385 0.092285 1441497049 0.779602 0.009033 -0.619385 0.092285 1441497049 0.780334 0.006958 -0.618774 0.090210 1441497049 0.780334 0.006958 -0.618774 0.090210 1441497049 0.780334 0.006958 -0.618774 0.090210 1441497049 0.780334 0.006958 -0.618774 0.090210 1441497049 0.780334 0.006958 -0.618774 0.090210 1441497049 0.780334 0.006958 -0.618774 0.090210 1441497049 0.780945 0.005371 -0.618347 0.088257 1441497049 0.780945 0.005371 -0.618347 0.088257 1441497049 0.780945 0.005371 -0.618347 0.088257 1441497049 0.780945 0.005371 -0.618347 0.088257 1441497049 0.780945 0.005371 -0.618347 0.088257 1441497049 0.780945 0.005371 -0.618347 0.088257 1441497049 0.781372 0.004028 -0.617981 0.086548 1441497049 0.781372 0.004028 -0.617981 0.086548 1441497049 0.781372 0.004028 -0.617981 0.086548 1441497049 0.781372 0.004028 -0.617981 0.086548 1441497049 0.781372 0.004028 -0.617981 0.086548 1441497049 0.781372 0.004028 -0.617981 0.086548 1441497049 0.781372 0.004028 -0.617981 0.086548 1441497049 0.781494 0.003723 -0.618042 0.085327 1441497049 0.781494 0.003723 -0.618042 0.085327 1441497049 0.781494 0.003723 -0.618042 0.085327 1441497049 0.781494 0.003723 -0.618042 0.085327 1441497049 0.781494 0.003723 -0.618042 0.085327 1441497049 0.781494 0.003723 -0.618042 0.085327 1441497049 0.781372 0.004578 -0.618225 0.085083 1441497049 0.781372 0.004578 -0.618225 0.085083 1441497049 0.781372 0.004578 -0.618225 0.085083 1441497049 0.781372 0.004578 -0.618225 0.085083 1441497049 0.781372 0.004578 -0.618225 0.085083 1441497049 0.781372 0.004578 -0.618225 0.085083 1441497049 0.781372 0.004761 -0.618286 0.084290 1441497049 0.781372 0.004761 -0.618286 0.084290 1441497049 0.781372 0.004761 -0.618286 0.084290 1441497049 0.781372 0.004761 -0.618286 0.084290 1441497049 0.781372 0.004761 -0.618286 0.084290 1441497049 0.781372 0.004761 -0.618286 0.084290 1441497049 0.781555 0.005005 -0.618225 0.083618 1441497049 0.781555 0.005005 -0.618225 0.083618 1441497049 0.781555 0.005005 -0.618225 0.083618 1441497049 0.781555 0.005005 -0.618225 0.083618 1441497049 0.781555 0.005005 -0.618225 0.083618 1441497049 0.781555 0.005005 -0.618225 0.083618 1441497049 0.781494 0.007141 -0.618042 0.084717 1441497049 0.781494 0.007141 -0.618042 0.084717 1441497049 0.781494 0.007141 -0.618042 0.084717 1441497049 0.781494 0.007141 -0.618042 0.084717 1441497049 0.781494 0.007141 -0.618042 0.084717 1441497049 0.781494 0.007141 -0.618042 0.084717 1441497049 0.781555 0.008301 -0.617981 0.084778 1441497049 0.781555 0.008301 -0.617981 0.084778 1441497049 0.781555 0.008301 -0.617981 0.084778 1441497049 0.781555 0.008301 -0.617981 0.084778 1441497049 0.781555 0.008301 -0.617981 0.084778 1441497049 0.781555 0.008301 -0.617981 0.084778 1441497049 0.781189 0.011475 -0.618103 0.086792 1441497049 0.781189 0.011475 -0.618103 0.086792 1441497050 0.781189 0.011475 -0.618103 0.086792 1441497050 0.781189 0.011475 -0.618103 0.086792 1441497050 0.781189 0.011475 -0.618103 0.086792 1441497050 0.780884 0.012878 -0.618347 0.087585 1441497050 0.780884 0.012878 -0.618347 0.087585 1441497050 0.780884 0.012878 -0.618347 0.087585 1441497050 0.780884 0.012878 -0.618347 0.087585 1441497050 0.780884 0.012878 -0.618347 0.087585 1441497050 0.780884 0.012878 -0.618347 0.087585 1441497050 0.780518 0.013489 -0.618835 0.087402 1441497050 0.780518 0.013489 -0.618835 0.087402 1441497050 0.780518 0.013489 -0.618835 0.087402 1441497050 0.780518 0.013489 -0.618835 0.087402 1441497050 0.780518 0.013489 -0.618835 0.087402 1441497050 0.780518 0.013489 -0.618835 0.087402 1441497050 0.780151 0.015137 -0.619263 0.087585 1441497050 0.780151 0.015137 -0.619263 0.087585 1441497050 0.780151 0.015137 -0.619263 0.087585 1441497050 0.780151 0.015137 -0.619263 0.087585 1441497050 0.780151 0.015137 -0.619263 0.087585 1441497050 0.780151 0.015137 -0.619263 0.087585 1441497050 0.779663 0.015137 -0.619690 0.088562 1441497050 0.779663 0.015137 -0.619690 0.088562 1441497050 0.779663 0.015137 -0.619690 0.088562 1441497050 0.779663 0.015137 -0.619690 0.088562 1441497050 0.779663 0.015137 -0.619690 0.088562 1441497050 0.779663 0.015137 -0.619690 0.088562 1441497050 0.779663 0.015137 -0.619690 0.088562 1441497050 0.778992 0.017334 -0.619873 0.092529 1441497050 0.778992 0.017334 -0.619873 0.092529 1441497050 0.778992 0.017334 -0.619873 0.092529 1441497050 0.778992 0.017334 -0.619873 0.092529 1441497050 0.778992 0.017334 -0.619873 0.092529 1441497050 0.778992 0.017334 -0.619873 0.092529 1441497050 0.778809 0.017029 -0.619995 0.093933 1441497050 0.778809 0.017029 -0.619995 0.093933 1441497050 0.778809 0.017029 -0.619995 0.093933 1441497050 0.778809 0.017029 -0.619995 0.093933 1441497050 0.778687 0.015564 -0.620239 0.093201 1441497050 0.778687 0.015564 -0.620239 0.093201 1441497050 0.778687 0.015564 -0.620239 0.093201 1441497050 0.778687 0.015564 -0.620239 0.093201 1441497050 0.778687 0.015564 -0.620239 0.093201 1441497050 0.778687 0.015564 -0.620239 0.093201 1441497050 0.779053 0.012756 -0.620361 0.089600 1441497050 0.779053 0.012756 -0.620361 0.089600 1441497050 0.779053 0.012756 -0.620361 0.089600 1441497050 0.779053 0.012756 -0.620361 0.089600 1441497050 0.779053 0.012756 -0.620361 0.089600 1441497050 0.779053 0.012756 -0.620361 0.089600 1441497050 0.779053 0.012756 -0.620361 0.089600 1441497050 0.779419 0.011230 -0.620239 0.087280 1441497050 0.779419 0.011230 -0.620239 0.087280 1441497050 0.779419 0.011230 -0.620239 0.087280 1441497050 0.779419 0.011230 -0.620239 0.087280 1441497050 0.779419 0.011230 -0.620239 0.087280 1441497050 0.779419 0.011230 -0.620239 0.087280 1441497050 0.779907 0.010742 -0.619629 0.087402 1441497050 0.779907 0.010742 -0.619629 0.087402 1441497050 0.779907 0.010742 -0.619629 0.087402 1441497050 0.779907 0.010742 -0.619629 0.087402 1441497050 0.779907 0.010742 -0.619629 0.087402 1441497050 0.779907 0.010742 -0.619629 0.087402 1441497050 0.779907 0.010742 -0.619629 0.087402 1441497050 0.779907 0.010498 -0.619446 0.088989 1441497050 0.779907 0.010498 -0.619446 0.088989 1441497050 0.779907 0.010498 -0.619446 0.088989 1441497050 0.779907 0.010498 -0.619446 0.088989 1441497050 0.779907 0.010498 -0.619446 0.088989 1441497050 0.779419 0.011719 -0.619751 0.090515 1441497050 0.779419 0.011719 -0.619751 0.090515 1441497050 0.779419 0.011719 -0.619751 0.090515 1441497050 0.779419 0.011719 -0.619751 0.090515 1441497050 0.779419 0.011719 -0.619751 0.090515 1441497050 0.779419 0.011719 -0.619751 0.090515 1441497050 0.778992 0.013184 -0.620300 0.090759 1441497050 0.778992 0.013184 -0.620300 0.090759 1441497050 0.778992 0.013184 -0.620300 0.090759 1441497050 0.778992 0.013184 -0.620300 0.090759 1441497050 0.778992 0.013184 -0.620300 0.090759 1441497050 0.778687 0.013733 -0.620789 0.090027 1441497050 0.778687 0.013733 -0.620789 0.090027 1441497050 0.778687 0.013733 -0.620789 0.090027 1441497050 0.778687 0.013733 -0.620789 0.090027 1441497050 0.778687 0.013733 -0.620789 0.090027 1441497050 0.778687 0.013733 -0.620789 0.090027 1441497050 0.778198 0.014771 -0.621216 0.090820 1441497050 0.778198 0.014771 -0.621216 0.090820 1441497050 0.778198 0.014771 -0.621216 0.090820 1441497050 0.778198 0.014771 -0.621216 0.090820 1441497050 0.778076 0.015686 -0.621338 0.091248 1441497050 0.778076 0.015686 -0.621338 0.091248 1441497050 0.778076 0.015686 -0.621338 0.091248 1441497050 0.778076 0.015686 -0.621338 0.091248 1441497050 0.778076 0.015686 -0.621338 0.091248 1441497050 0.778076 0.015686 -0.621338 0.091248 1441497050 0.778137 0.016541 -0.621277 0.091064 1441497050 0.778137 0.016541 -0.621277 0.091064 1441497050 0.778137 0.016541 -0.621277 0.091064 1441497050 0.778137 0.016541 -0.621277 0.091064 1441497050 0.778137 0.016541 -0.621277 0.091064 1441497050 0.778137 0.016541 -0.621277 0.091064 1441497050 0.777893 0.019714 -0.621094 0.093262 1441497050 0.777893 0.019714 -0.621094 0.093262 1441497051 0.777893 0.019714 -0.621094 0.093262 1441497051 0.777893 0.019714 -0.621094 0.093262 1441497051 0.777893 0.019714 -0.621094 0.093262 1441497051 0.777893 0.019714 -0.621094 0.093262 1441497051 0.777893 0.019714 -0.621094 0.093262 1441497051 0.777466 0.023499 -0.620972 0.096619 1441497051 0.777466 0.023499 -0.620972 0.096619 1441497051 0.777466 0.023499 -0.620972 0.096619 1441497051 0.777466 0.023499 -0.620972 0.096619 1441497051 0.777466 0.023499 -0.620972 0.096619 1441497051 0.777466 0.023499 -0.620972 0.096619 1441497051 0.777405 0.025085 -0.620728 0.098389 1441497051 0.777405 0.025085 -0.620728 0.098389 1441497051 0.777405 0.025085 -0.620728 0.098389 1441497051 0.777405 0.025085 -0.620728 0.098389 1441497051 0.777405 0.025085 -0.620728 0.098389 1441497051 0.777405 0.025085 -0.620728 0.098389 1441497051 0.777344 0.025024 -0.620850 0.098206 1441497051 0.777344 0.025024 -0.620850 0.098206 1441497051 0.777344 0.025024 -0.620850 0.098206 1441497051 0.777344 0.025024 -0.620850 0.098206 1441497051 0.777344 0.025024 -0.620850 0.098206 1441497051 0.777649 0.025269 -0.620605 0.097412 1441497051 0.777649 0.025269 -0.620605 0.097412 1441497051 0.777649 0.025269 -0.620605 0.097412 1441497051 0.777649 0.025269 -0.620605 0.097412 1441497051 0.777649 0.025269 -0.620605 0.097412 1441497051 0.777649 0.025269 -0.620605 0.097412 1441497051 0.778320 0.024414 -0.620239 0.094482 1441497051 0.778320 0.024414 -0.620239 0.094482 1441497051 0.778320 0.024414 -0.620239 0.094482 1441497051 0.778320 0.024414 -0.620239 0.094482 1441497051 0.778320 0.024414 -0.620239 0.094482 1441497051 0.778442 0.021851 -0.620667 0.091492 1441497051 0.778442 0.021851 -0.620667 0.091492 1441497051 0.778442 0.021851 -0.620667 0.091492 1441497051 0.778442 0.021851 -0.620667 0.091492 1441497051 0.778442 0.021851 -0.620667 0.091492 1441497051 0.778442 0.021851 -0.620667 0.091492 1441497051 0.778198 0.022522 -0.620728 0.092651 1441497051 0.778198 0.022522 -0.620728 0.092651 1441497051 0.778198 0.022522 -0.620728 0.092651 1441497051 0.778198 0.022522 -0.620728 0.092651 1441497051 0.778198 0.022522 -0.620728 0.092651 1441497051 0.778198 0.022522 -0.620728 0.092651 1441497051 0.778198 0.022522 -0.620728 0.092651 1441497051 0.778198 0.023071 -0.620361 0.094788 1441497051 0.778198 0.023071 -0.620361 0.094788 1441497051 0.778198 0.023071 -0.620361 0.094788 1441497051 0.778198 0.023071 -0.620361 0.094788 1441497051 0.778198 0.023071 -0.620361 0.094788 1441497051 0.778198 0.023071 -0.620361 0.094788 1441497051 0.778076 0.021118 -0.620544 0.095093 1441497051 0.778076 0.021118 -0.620544 0.095093 1441497051 0.778076 0.021118 -0.620544 0.095093 1441497051 0.778076 0.021118 -0.620544 0.095093 1441497051 0.778076 0.021118 -0.620544 0.095093 1441497051 0.778076 0.021118 -0.620544 0.095093 1441497051 0.777954 0.019104 -0.620789 0.095398 1441497051 0.777954 0.019104 -0.620789 0.095398 1441497051 0.777954 0.019104 -0.620789 0.095398 1441497051 0.777954 0.019104 -0.620789 0.095398 1441497051 0.777954 0.019104 -0.620789 0.095398 1441497051 0.777954 0.019104 -0.620789 0.095398 1441497051 0.778259 0.017639 -0.620544 0.094238 1441497051 0.778259 0.017639 -0.620544 0.094238 1441497051 0.778259 0.017639 -0.620544 0.094238 1441497051 0.778259 0.017639 -0.620544 0.094238 1441497051 0.778259 0.017639 -0.620544 0.094238 1441497051 0.778259 0.017639 -0.620544 0.094238 1441497051 0.778931 0.014282 -0.620178 0.091553 1441497051 0.778931 0.014282 -0.620178 0.091553 1441497051 0.778931 0.014282 -0.620178 0.091553 1441497051 0.778931 0.014282 -0.620178 0.091553 1441497051 0.778931 0.014282 -0.620178 0.091553 1441497051 0.778931 0.014282 -0.620178 0.091553 1441497051 0.779602 0.012634 -0.619690 0.089722 1441497051 0.779602 0.012634 -0.619690 0.089722 1441497051 0.779602 0.012634 -0.619690 0.089722 1441497051 0.779602 0.012634 -0.619690 0.089722 1441497051 0.779602 0.012634 -0.619690 0.089722 1441497051 0.779602 0.012634 -0.619690 0.089722 1441497051 0.780273 0.010742 -0.619263 0.086975 1441497051 0.780273 0.010742 -0.619263 0.086975 1441497051 0.780273 0.010742 -0.619263 0.086975 1441497051 0.780273 0.010742 -0.619263 0.086975 1441497051 0.780273 0.010742 -0.619263 0.086975 1441497051 0.780273 0.010742 -0.619263 0.086975 1441497051 0.780579 0.010254 -0.619019 0.085815 1441497051 0.780579 0.010254 -0.619019 0.085815 1441497051 0.780579 0.010254 -0.619019 0.085815 1441497051 0.780579 0.010254 -0.619019 0.085815 1441497051 0.780579 0.010254 -0.619019 0.085815 1441497051 0.780579 0.010254 -0.619019 0.085815 1441497051 0.780640 0.010742 -0.618958 0.086060 1441497051 0.780640 0.010742 -0.618958 0.086060 1441497051 0.780640 0.010742 -0.618958 0.086060 1441497051 0.780640 0.010742 -0.618958 0.086060 1441497051 0.780640 0.010742 -0.618958 0.086060 1441497051 0.780640 0.010742 -0.618958 0.086060 1441497051 0.780640 0.010742 -0.618958 0.086060 1441497051 0.780334 0.011108 -0.619202 0.086487 1441497051 0.780334 0.011108 -0.619202 0.086487 1441497051 0.780334 0.011108 -0.619202 0.086487 1441497051 0.780334 0.011108 -0.619202 0.086487 1441497051 0.780334 0.011108 -0.619202 0.086487 1441497051 0.780334 0.011108 -0.619202 0.086487 1441497051 0.779785 0.012756 -0.619690 0.087769 1441497051 0.779785 0.012756 -0.619690 0.087769 1441497051 0.779785 0.012756 -0.619690 0.087769 1441497051 0.779785 0.012756 -0.619690 0.087769 1441497052 0.779785 0.012756 -0.619690 0.087769 1441497052 0.779785 0.012756 -0.619690 0.087769 1441497052 0.779175 0.014648 -0.620178 0.089539 1441497052 0.779175 0.014648 -0.620178 0.089539 1441497052 0.779175 0.014648 -0.620178 0.089539 1441497052 0.779175 0.014648 -0.620178 0.089539 1441497052 0.779175 0.014648 -0.620178 0.089539 1441497052 0.779175 0.014648 -0.620178 0.089539 1441497052 0.779175 0.014648 -0.620178 0.089539 1441497052 0.778748 0.015808 -0.620605 0.090332 1441497052 0.778748 0.015808 -0.620605 0.090332 1441497052 0.778748 0.015808 -0.620605 0.090332 1441497052 0.778748 0.015808 -0.620605 0.090332 1441497052 0.778748 0.015808 -0.620605 0.090332 1441497052 0.778748 0.015808 -0.620605 0.090332 1441497052 0.778320 0.018738 -0.620728 0.092224 1441497052 0.778320 0.018738 -0.620728 0.092224 1441497052 0.778320 0.018738 -0.620728 0.092224 1441497052 0.778320 0.018738 -0.620728 0.092224 1441497052 0.778320 0.018738 -0.620728 0.092224 1441497052 0.778015 0.021973 -0.620544 0.095459 1441497052 0.778015 0.021973 -0.620544 0.095459 1441497052 0.778015 0.021973 -0.620544 0.095459 1441497052 0.778015 0.021973 -0.620544 0.095459 1441497052 0.778015 0.021973 -0.620544 0.095459 1441497052 0.778015 0.021973 -0.620544 0.095459 1441497052 0.778015 0.021973 -0.620544 0.095459 1441497052 0.777649 0.022705 -0.620972 0.095459 1441497052 0.777649 0.022705 -0.620972 0.095459 1441497052 0.777649 0.022705 -0.620972 0.095459 1441497052 0.777649 0.022705 -0.620972 0.095459 1441497052 0.777649 0.022705 -0.620972 0.095459 1441497052 0.777649 0.022705 -0.620972 0.095459 1441497052 0.777283 0.023804 -0.621460 0.095093 1441497052 0.777283 0.023804 -0.621460 0.095093 1441497052 0.777283 0.023804 -0.621460 0.095093 1441497052 0.777283 0.023804 -0.621460 0.095093 1441497052 0.777283 0.023804 -0.621460 0.095093 1441497052 0.777283 0.023804 -0.621460 0.095093 1441497052 0.777039 0.025940 -0.621704 0.094910 1441497052 0.777039 0.025940 -0.621704 0.094910 1441497052 0.777039 0.025940 -0.621704 0.094910 1441497052 0.777039 0.025940 -0.621704 0.094910 1441497052 0.777039 0.025940 -0.621704 0.094910 1441497052 0.777039 0.026123 -0.621826 0.094055 1441497052 0.777039 0.026123 -0.621826 0.094055 1441497052 0.777039 0.026123 -0.621826 0.094055 1441497052 0.777039 0.026123 -0.621826 0.094055 1441497052 0.777039 0.026123 -0.621826 0.094055 1441497052 0.777039 0.026123 -0.621826 0.094055 1441497052 0.777039 0.026123 -0.621826 0.094055 1441497052 0.776978 0.025085 -0.622070 0.093140 1441497052 0.776978 0.025085 -0.622070 0.093140 1441497052 0.776978 0.025085 -0.622070 0.093140 1441497052 0.776978 0.025085 -0.622070 0.093140 1441497052 0.776978 0.025085 -0.622070 0.093140 1441497052 0.776978 0.025085 -0.622070 0.093140 1441497052 0.776855 0.025757 -0.622070 0.093811 1441497052 0.776855 0.025757 -0.622070 0.093811 1441497052 0.776855 0.025757 -0.622070 0.093811 1441497052 0.776855 0.025757 -0.622070 0.093811 1441497052 0.776855 0.025757 -0.622070 0.093811 1441497052 0.776855 0.025757 -0.622070 0.093811 1441497052 0.776428 0.027710 -0.622192 0.096130 1441497052 0.776428 0.027710 -0.622192 0.096130 1441497052 0.776428 0.027710 -0.622192 0.096130 1441497052 0.776428 0.027710 -0.622192 0.096130 1441497052 0.776428 0.027710 -0.622192 0.096130 1441497052 0.776428 0.027710 -0.622192 0.096130 1441497052 0.776428 0.027710 -0.622192 0.096130 1441497052 0.775818 0.030212 -0.622253 0.099915 1441497052 0.775818 0.030212 -0.622253 0.099915 1441497052 0.775818 0.030212 -0.622253 0.099915 1441497052 0.775818 0.030212 -0.622253 0.099915 1441497052 0.775818 0.030212 -0.622253 0.099915 1441497052 0.775818 0.030212 -0.622253 0.099915 1441497052 0.775269 0.030701 -0.622559 0.101929 1441497052 0.775269 0.030701 -0.622559 0.101929 1441497052 0.775269 0.030701 -0.622559 0.101929 1441497052 0.775269 0.030701 -0.622559 0.101929 1441497052 0.775269 0.030701 -0.622559 0.101929 1441497052 0.775269 0.030701 -0.622559 0.101929 1441497052 0.775024 0.029236 -0.622864 0.102234 1441497052 0.775024 0.029236 -0.622864 0.102234 1441497052 0.775024 0.029236 -0.622864 0.102234 1441497052 0.775024 0.029236 -0.622864 0.102234 1441497052 0.775024 0.029236 -0.622864 0.102234 1441497052 0.775024 0.029236 -0.622864 0.102234 1441497052 0.775208 0.027100 -0.622925 0.101318 1441497052 0.775208 0.027100 -0.622925 0.101318 1441497052 0.775208 0.027100 -0.622925 0.101318 1441497052 0.775208 0.027100 -0.622925 0.101318 1441497052 0.775208 0.027100 -0.622925 0.101318 1441497052 0.775208 0.027100 -0.622925 0.101318 1441497052 0.775208 0.027100 -0.622925 0.101318 1441497052 0.775635 0.023682 -0.622986 0.098511 1441497052 0.775635 0.023682 -0.622986 0.098511 1441497052 0.775635 0.023682 -0.622986 0.098511 1441497052 0.775635 0.023682 -0.622986 0.098511 1441497052 0.775635 0.023682 -0.622986 0.098511 1441497052 0.776428 0.019775 -0.622620 0.095398 1441497052 0.776428 0.019775 -0.622620 0.095398 1441497052 0.776428 0.019775 -0.622620 0.095398 1441497052 0.776428 0.019775 -0.622620 0.095398 1441497052 0.776428 0.019775 -0.622620 0.095398 1441497052 0.776428 0.019775 -0.622620 0.095398 1441497052 0.777344 0.015869 -0.622131 0.091736 1441497052 0.777344 0.015869 -0.622131 0.091736 1441497052 0.777344 0.015869 -0.622131 0.091736 1441497052 0.777344 0.015869 -0.622131 0.091736 1441497053 0.778137 0.012451 -0.621704 0.088135 1441497053 0.778137 0.012451 -0.621704 0.088135 1441497053 0.778137 0.012451 -0.621704 0.088135 1441497053 0.778137 0.012451 -0.621704 0.088135 1441497053 0.778137 0.012451 -0.621704 0.088135 1441497053 0.778137 0.012451 -0.621704 0.088135 1441497053 0.778748 0.009888 -0.621399 0.085388 1441497053 0.778748 0.009888 -0.621399 0.085388 1441497053 0.778748 0.009888 -0.621399 0.085388 1441497053 0.778748 0.009888 -0.621399 0.085388 1441497053 0.778748 0.009888 -0.621399 0.085388 1441497053 0.778748 0.009888 -0.621399 0.085388 1441497053 0.779175 0.009521 -0.620972 0.085144 1441497053 0.779175 0.009521 -0.620972 0.085144 1441497053 0.779175 0.009521 -0.620972 0.085144 1441497053 0.779175 0.009521 -0.620972 0.085144 1441497053 0.779175 0.009521 -0.620972 0.085144 1441497053 0.779175 0.009521 -0.620972 0.085144 1441497053 0.779175 0.009521 -0.620972 0.085144 1441497053 0.779358 0.009888 -0.620605 0.085632 1441497053 0.779358 0.009888 -0.620605 0.085632 1441497053 0.779358 0.009888 -0.620605 0.085632 1441497053 0.779358 0.009888 -0.620605 0.085632 1441497053 0.779358 0.009888 -0.620605 0.085632 1441497053 0.779114 0.011719 -0.620728 0.086975 1441497053 0.779114 0.011719 -0.620728 0.086975 1441497053 0.779114 0.011719 -0.620728 0.086975 1441497053 0.779114 0.011719 -0.620728 0.086975 1441497053 0.779114 0.011719 -0.620728 0.086975 1441497053 0.779114 0.011719 -0.620728 0.086975 1441497053 0.778748 0.013367 -0.620972 0.088196 1441497053 0.778748 0.013367 -0.620972 0.088196 1441497053 0.778748 0.013367 -0.620972 0.088196 1441497053 0.778748 0.013367 -0.620972 0.088196 1441497053 0.778748 0.013367 -0.620972 0.088196 1441497053 0.778748 0.013367 -0.620972 0.088196 1441497053 0.778320 0.014160 -0.621277 0.089172 1441497053 0.778320 0.014160 -0.621277 0.089172 1441497053 0.778320 0.014160 -0.621277 0.089172 1441497053 0.778320 0.014160 -0.621277 0.089172 1441497053 0.778320 0.014160 -0.621277 0.089172 1441497053 0.778320 0.014160 -0.621277 0.089172 1441497053 0.778320 0.014160 -0.621277 0.089172 1441497053 0.778076 0.015076 -0.621521 0.089905 1441497053 0.778076 0.015076 -0.621521 0.089905 1441497053 0.778076 0.015076 -0.621521 0.089905 1441497053 0.778076 0.015076 -0.621521 0.089905 1441497053 0.778076 0.015076 -0.621521 0.089905 1441497053 0.778076 0.015076 -0.621521 0.089905 1441497053 0.778076 0.015076 -0.621521 0.089905 1441497053 0.777832 0.016296 -0.621643 0.090515 1441497053 0.777832 0.016296 -0.621643 0.090515 1441497053 0.777832 0.016296 -0.621643 0.090515 1441497053 0.777832 0.016296 -0.621643 0.090515 1441497053 0.777832 0.016296 -0.621643 0.090515 1441497053 0.777832 0.016296 -0.621643 0.090515 1441497053 0.777527 0.018738 -0.621765 0.092102 1441497053 0.777527 0.018738 -0.621765 0.092102 1441497053 0.777527 0.018738 -0.621765 0.092102 1441497053 0.777527 0.018738 -0.621765 0.092102 1441497053 0.777527 0.018738 -0.621765 0.092102 1441497053 0.777527 0.018738 -0.621765 0.092102 1441497053 0.777222 0.020935 -0.621826 0.094055 1441497053 0.777222 0.020935 -0.621826 0.094055 1441497053 0.777222 0.020935 -0.621826 0.094055 1441497053 0.777222 0.020935 -0.621826 0.094055 1441497053 0.777222 0.020935 -0.621826 0.094055 1441497053 0.777222 0.020935 -0.621826 0.094055 1441497053 
0.773560 0.035583 -0.569519 0.275696 1441497055 0.773560 0.035583 -0.569519 0.275696 1441497055 0.773560 0.035583 -0.569519 0.275696 1441497055 0.773560 0.035583 -0.569519 0.275696 1441497055 0.767456 0.000244 -0.557251 0.316956 1441497055 0.767456 0.000244 -0.557251 0.316956 1441497055 0.767456 0.000244 -0.557251 0.316956 1441497055 0.767456 0.000244 -0.557251 0.316956 1441497055 0.767456 0.000244 -0.557251 0.316956 1441497055 0.767456 0.000244 -0.557251 0.316956 1441497055 0.762024 -0.050354 -0.537781 0.357056 1441497055 0.762024 -0.050354 -0.537781 0.357056 1441497055 0.762024 -0.050354 -0.537781 0.357056 1441497055 0.762024 -0.050354 -0.537781 0.357056 1441497055 0.762024 -0.050354 -0.537781 0.357056 1441497055 0.762024 -0.050354 -0.537781 0.357056 1441497055 0.753723 -0.104858 -0.514404 0.395325 1441497055 0.753723 -0.104858 -0.514404 0.395325 1441497055 0.753723 -0.104858 -0.514404 0.395325 1441497055 0.753723 -0.104858 -0.514404 0.395325 1441497055 0.753723 -0.104858 -0.514404 0.395325 1441497055 0.753723 -0.104858 -0.514404 0.395325 1441497055 0.748535 -0.136536 -0.492065 0.422974 1441497055 0.748535 -0.136536 -0.492065 0.422974 1441497055 0.748535 -0.136536 -0.492065 0.422974 1441497055 0.748535 -0.136536 -0.492065 0.422974 1441497055 0.748535 -0.136536 -0.492065 0.422974 1441497055 0.748535 -0.136536 -0.492065 0.422974 1441497055 0.749817 -0.145630 -0.479309 0.432129 1441497055 0.749817 -0.145630 -0.479309 0.432129 1441497055 0.749817 -0.145630 -0.479309 0.432129 1441497055 0.749817 -0.145630 -0.479309 0.432129 1441497055 0.749817 -0.145630 -0.479309 0.432129 1441497055 0.749817 -0.145630 -0.479309 0.432129 1441497055 0.756836 -0.133972 -0.479370 0.423584 1441497055 0.756836 -0.133972 -0.479370 0.423584 1441497055 0.756836 -0.133972 -0.479370 0.423584 1441497055 0.756836 -0.133972 -0.479370 0.423584 1441497055 0.756836 -0.133972 -0.479370 0.423584 1441497055 0.756836 -0.133972 -0.479370 0.423584 1441497055 0.756836 -0.133972 -0.479370 0.423584 1441497055 0.764404 -0.103699 -0.499329 0.394348 1441497056 0.764404 -0.103699 -0.499329 0.394348 1441497056 0.764404 -0.103699 -0.499329 0.394348 1441497056 0.764404 -0.103699 -0.499329 0.394348 1441497056 0.764404 -0.103699 -0.499329 0.394348 1441497056 0.764404 -0.103699 -0.499329 0.394348 1441497056 0.768188 -0.062988 -0.531677 0.350891 1441497056 0.768188 -0.062988 -0.531677 0.350891 1441497056 0.768188 -0.062988 -0.531677 0.350891 1441497056 0.768188 -0.062988 -0.531677 0.350891 1441497056 0.768188 -0.062988 -0.531677 0.350891 1441497056 0.765930 -0.019714 -0.567871 0.300720 1441497056 0.765930 -0.019714 -0.567871 0.300720 1441497056 0.765930 -0.019714 -0.567871 0.300720 1441497056 0.765930 -0.019714 -0.567871 0.300720 1441497056 0.765930 -0.019714 -0.567871 0.300720 1441497056 0.765930 -0.019714 -0.567871 0.300720 1441497056 0.764893 0.008850 -0.595337 0.245911 1441497056 0.764893 0.008850 -0.595337 0.245911 1441497056 0.764893 0.008850 -0.595337 0.245911 1441497056 0.764893 0.008850 -0.595337 0.245911 1441497056 0.764893 0.008850 -0.595337 0.245911 1441497056 0.764893 0.008850 -0.595337 0.245911 1441497056 0.764893 0.008850 -0.595337 0.245911 1441497056 0.771545 0.014709 -0.605591 0.194275 1441497056 0.771545 0.014709 -0.605591 0.194275 1441497056 0.771545 0.014709 -0.605591 0.194275 1441497056 0.771545 0.014709 -0.605591 0.194275 1441497056 0.771545 0.014709 -0.605591 0.194275 1441497056 0.771545 0.014709 -0.605591 0.194275 1441497056 0.781189 0.016418 -0.604980 0.153198 1441497056 0.781189 0.016418 -0.604980 0.153198 1441497056 0.781189 0.016418 -0.604980 0.153198 1441497056 0.781189 0.016418 -0.604980 0.153198 1441497056 0.781189 0.016418 -0.604980 0.153198 1441497056 0.781189 0.016418 -0.604980 0.153198 1441497056 0.788452 0.018188 -0.601135 0.129150 1441497056 0.788452 0.018188 -0.601135 0.129150 1441497056 0.788452 0.018188 -0.601135 0.129150 1441497056 0.788452 0.018188 -0.601135 0.129150 1441497056 0.788452 0.018188 -0.601135 0.129150 1441497056 0.788452 0.018188 -0.601135 0.129150 1441497056 0.795166 0.027588 -0.593323 0.122253 1441497056 0.795166 0.027588 -0.593323 0.122253 1441497056 0.795166 0.027588 -0.593323 0.122253 1441497056 0.795166 0.027588 -0.593323 0.122253 1441497056 0.795166 0.027588 -0.593323 0.122253 1441497056 0.795166 0.027588 -0.593323 0.122253 1441497056 0.799316 0.035950 -0.586609 0.125061 1441497056 0.799316 0.035950 -0.586609 0.125061 1441497056 0.799316 0.035950 -0.586609 0.125061 1441497056 0.799316 0.035950 -0.586609 0.125061 1441497056 0.799316 0.035950 -0.586609 0.125061 1441497056 0.799316 0.035950 -0.586609 0.125061 1441497056 0.802063 0.038635 -0.581909 0.128967 1441497056 0.802063 0.038635 -0.581909 0.128967 1441497056 0.802063 0.038635 -0.581909 0.128967 1441497056 0.802063 0.038635 -0.581909 0.128967 1441497056 0.800720 0.037231 -0.580505 0.142944 1441497056 0.800720 0.037231 -0.580505 0.142944 1441497056 0.800720 0.037231 -0.580505 0.142944 1441497056 0.800720 0.037231 -0.580505 0.142944 1441497056 0.800720 0.037231 -0.580505 0.142944 1441497056 0.795959 0.033569 -0.576904 0.180054 1441497056 0.795959 0.033569 -0.576904 0.180054 1441497056 0.795959 0.033569 -0.576904 0.180054 1441497056 0.795959 0.033569 -0.576904 0.180054 1441497056 0.795959 0.033569 -0.576904 0.180054 1441497056 0.795959 0.033569 -0.576904 0.180054 1441497056 0.795959 0.033569 -0.576904 0.180054 1441497056 0.788696 0.038391 -0.569702 0.227722 1441497056 0.788696 0.038391 -0.569702 0.227722 1441497056 0.788696 0.038391 -0.569702 0.227722 1441497056 0.788696 0.038391 -0.569702 0.227722 1441497056 0.788696 0.038391 -0.569702 0.227722 1441497056 0.788696 0.038391 -0.569702 0.227722 1441497056 0.788696 0.038391 -0.569702 0.227722 1441497056 0.781067 0.035583 -0.561829 0.270203 1441497056 0.781067 0.035583 -0.561829 0.270203 1441497056 0.781067 0.035583 -0.561829 0.270203 1441497056 0.781067 0.035583 -0.561829 0.270203 1441497056 0.781067 0.035583 -0.561829 0.270203 1441497056 0.781067 0.035583 -0.561829 0.270203 1441497056 0.770264 0.029236 -0.556519 0.310059 1441497056 0.770264 0.029236 -0.556519 0.310059 1441497056 0.770264 0.029236 -0.556519 0.310059 1441497056 0.770264 0.029236 -0.556519 0.310059 1441497056 0.770264 0.029236 -0.556519 0.310059 1441497056 0.770264 0.029236 -0.556519 0.310059 1441497056 0.770264 0.029236 -0.556519 0.310059 1441497056 0.759949 0.022522 -0.545654 0.352356 1441497056 0.759949 0.022522 -0.545654 0.352356 1441497056 0.759949 0.022522 -0.545654 0.352356 1441497056 0.759949 0.022522 -0.545654 0.352356 1441497056 0.759949 0.022522 -0.545654 0.352356 1441497056 0.759949 0.022522 -0.545654 0.352356 1441497056 0.753357 -0.004456 -0.530396 0.388733 1441497056 0.753357 -0.004456 -0.530396 0.388733 1441497056 0.753357 -0.004456 -0.530396 0.388733 1441497056 0.753357 -0.004456 -0.530396 0.388733 1441497056 0.753357 -0.004456 -0.530396 0.388733 1441497056 0.751648 -0.048706 -0.510254 0.415100 1441497056 0.751648 -0.048706 -0.510254 0.415100 1441497056 0.751648 -0.048706 -0.510254 0.415100 1441497056 0.751648 -0.048706 -0.510254 0.415100 1441497056 0.751648 -0.048706 -0.510254 0.415100 1441497056 0.751648 -0.048706 -0.510254 0.415100 1441497056 0.750732 -0.085205 -0.490967 0.433594 1441497056 0.750732 -0.085205 -0.490967 0.433594 1441497057 0.750732 -0.085205 -0.490967 0.433594 1441497057 0.750732 -0.085205 -0.490967 0.433594 1441497057 0.750732 -0.085205 -0.490967 0.433594 1441497057 0.750732 -0.085205 -0.490967 0.433594 1441497057 0.750732 -0.085205 -0.490967 0.433594 1441497057 0.750793 -0.104126 -0.480103 0.441528 1441497057 0.750793 -0.104126 -0.480103 0.441528 1441497057 0.750793 -0.104126 -0.480103 0.441528 1441497057 0.750793 -0.104126 -0.480103 0.441528 1441497057 0.750793 -0.104126 -0.480103 0.441528 1441497057 0.751404 -0.106995 -0.482666 0.436951 1441497057 0.751404 -0.106995 -0.482666 0.436951 1441497057 0.751404 -0.106995 -0.482666 0.436951 1441497057 0.751404 -0.106995 -0.482666 0.436951 1441497057 0.751404 -0.106995 -0.482666 0.436951 1441497057 0.751404 -0.106995 -0.482666 0.436951 1441497057 0.754639 -0.093079 -0.496887 0.418274 1441497057 0.754639 -0.093079 -0.496887 0.418274 1441497057 0.754639 -0.093079 -0.496887 0.418274 1441497057 0.754639 -0.093079 -0.496887 0.418274 1441497057 0.754639 -0.093079 -0.496887 0.418274 1441497057 0.754639 -0.093079 -0.496887 0.418274 1441497057 0.758789 -0.063293 -0.519043 0.388367 1441497057 0.758789 -0.063293 -0.519043 0.388367 1441497057 0.758789 -0.063293 -0.519043 0.388367 1441497057 0.758789 -0.063293 -0.519043 0.388367 1441497057 0.758789 -0.063293 -0.519043 0.388367 1441497057 0.758789 -0.063293 -0.519043 0.388367 1441497057 0.758789 -0.063293 -0.519043 0.388367 1441497057 0.759338 -0.024597 -0.546448 0.352295 1441497057 0.759338 -0.024597 -0.546448 0.352295 1441497057 0.759338 -0.024597 -0.546448 0.352295 1441497057 0.759338 -0.024597 -0.546448 0.352295 1441497057 0.759338 -0.024597 -0.546448 0.352295 1441497057 0.759338 -0.024597 -0.546448 0.352295 1441497057 0.757629 0.015381 -0.572388 0.313232 1441497057 0.757629 0.015381 -0.572388 0.313232 1441497057 0.757629 0.015381 -0.572388 0.313232 1441497057 0.757629 0.015381 -0.572388 0.313232 1441497057 0.757629 0.015381 -0.572388 0.313232 1441497057 0.757629 0.015381 -0.572388 0.313232 1441497057 0.761353 0.039795 -0.585815 0.274902 1441497057 0.761353 0.039795 -0.585815 0.274902 1441497057 0.761353 0.039795 -0.585815 0.274902 1441497057 0.761353 0.039795 -0.585815 0.274902 1441497057 0.761353 0.039795 -0.585815 0.274902 1441497057 0.761353 0.039795 -0.585815 0.274902 1441497057 0.769653 0.044678 -0.592590 0.233337 1441497057 0.769653 0.044678 -0.592590 0.233337 1441497057 0.769653 0.044678 -0.592590 0.233337 1441497057 0.769653 0.044678 -0.592590 0.233337 1441497057 0.769653 0.044678 -0.592590 0.233337 1441497057 0.769653 0.044678 -0.592590 0.233337 1441497057 0.778870 0.029236 -0.596069 0.192993 1441497057 0.778870 0.029236 -0.596069 0.192993 1441497057 0.778870 0.029236 -0.596069 0.192993 1441497057 0.778870 0.029236 -0.596069 0.192993 1441497057 0.778870 0.029236 -0.596069 0.192993 1441497057 0.778870 0.029236 -0.596069 0.192993 1441497057 0.784790 0.036316 -0.592163 0.179138 1441497057 0.784790 0.036316 -0.592163 0.179138 1441497057 0.784790 0.036316 -0.592163 0.179138 1441497057 0.784790 0.036316 -0.592163 0.179138 1441497057 0.784790 0.036316 -0.592163 0.179138 1441497057 0.784790 0.036316 -0.592163 0.179138 1441497057 0.787598 0.064026 -0.587219 0.175537 1441497057 0.787598 0.064026 -0.587219 0.175537 1441497057 0.787598 0.064026 -0.587219 0.175537 1441497057 0.787598 0.064026 -0.587219 0.175537 1441497057 0.787598 0.064026 -0.587219 0.175537 1441497057 0.787598 0.064026 -0.587219 0.175537 1441497057 0.787598 0.064026 -0.587219 0.175537 1441497057 0.786255 0.096741 -0.586487 0.168701 1441497057 0.786255 0.096741 -0.586487 0.168701 1441497057 0.786255 0.096741 -0.586487 0.168701 1441497057 0.786255 0.096741 -0.586487 0.168701 1441497057 0.786255 0.096741 -0.586487 0.168701 1441497057 0.786255 0.096741 -0.586487 0.168701 1441497057 0.788330 0.093018 -0.588013 0.155151 1441497057 0.788330 0.093018 -0.588013 0.155151 1441497057 0.788330 0.093018 -0.588013 0.155151 1441497057 0.788330 0.093018 -0.588013 0.155151 1441497057 0.788330 0.093018 -0.588013 0.155151 1441497057 0.788330 0.093018 -0.588013 0.155151 1441497057 0.787048 0.083862 -0.585876 0.174072 1441497057 0.787048 0.083862 -0.585876 0.174072 1441497057 0.787048 0.083862 -0.585876 0.174072 1441497057 0.787048 0.083862 -0.585876 0.174072 1441497057 0.787048 0.083862 -0.585876 0.174072 1441497057 0.787048 0.083862 -0.585876 0.174072 1441497057 0.786011 0.074219 -0.579224 0.202881 1441497057 0.786011 0.074219 -0.579224 0.202881 1441497057 0.786011 0.074219 -0.579224 0.202881 1441497057 0.786011 0.074219 -0.579224 0.202881 1441497057 0.782898 0.061340 -0.573853 0.232361 1441497057 0.782898 0.061340 -0.573853 0.232361 1441497057 0.782898 0.061340 -0.573853 0.232361 1441497057 0.782898 0.061340 -0.573853 0.232361 1441497057 0.782898 0.061340 -0.573853 0.232361 1441497057 0.782898 0.061340 -0.573853 0.232361 1441497057 0.777344 0.053528 -0.568237 0.264465 1441497057 0.777344 0.053528 -0.568237 0.264465 1441497057 0.777344 0.053528 -0.568237 0.264465 1441497057 0.777344 0.053528 -0.568237 0.264465 1441497057 0.777344 0.053528 -0.568237 0.264465 1441497057 0.777344 0.053528 -0.568237 0.264465 1441497057 0.768555 0.040161 -0.560120 0.306396 1441497057 0.768555 0.040161 -0.560120 0.306396 1441497057 0.768555 0.040161 -0.560120 0.306396 1441497057 0.768555 0.040161 -0.560120 0.306396 1441497058 0.768555 0.040161 -0.560120 0.306396 1441497058 0.768555 0.040161 -0.560120 0.306396 1441497058 0.760315 0.013733 -0.547424 0.349365 1441497058 0.760315 0.013733 -0.547424 0.349365 1441497058 0.760315 0.013733 -0.547424 0.349365 1441497058 0.760315 0.013733 -0.547424 0.349365 1441497058 0.760315 0.013733 -0.547424 0.349365 1441497058 0.760315 0.013733 -0.547424 0.349365 1441497058 0.756042 -0.030457 -0.527039 0.386841 1441497058 0.756042 -0.030457 -0.527039 0.386841 1441497058 0.756042 -0.030457 -0.527039 0.386841 1441497058 0.756042 -0.030457 -0.527039 0.386841 1441497058 0.756042 -0.030457 -0.527039 0.386841 1441497058 0.756042 -0.030457 -0.527039 0.386841 1441497058 0.751160 -0.078857 -0.506714 0.415649 1441497058 0.751160 -0.078857 -0.506714 0.415649 1441497058 0.751160 -0.078857 -0.506714 0.415649 1441497058 0.751160 -0.078857 -0.506714 0.415649 1441497058 0.751160 -0.078857 -0.506714 0.415649 1441497058 0.751160 -0.078857 -0.506714 0.415649 1441497058 0.748108 -0.113159 -0.489868 0.433105 1441497058 0.748108 -0.113159 -0.489868 0.433105 1441497058 0.748108 -0.113159 -0.489868 0.433105 1441497058 0.748108 -0.113159 -0.489868 0.433105 1441497058 0.748108 -0.113159 -0.489868 0.433105 1441497058 0.748108 -0.113159 -0.489868 0.433105 1441497058 0.749390 -0.124878 -0.480286 0.438354 1441497058 0.749390 -0.124878 -0.480286 0.438354 1441497058 0.749390 -0.124878 -0.480286 0.438354 1441497058 0.749390 -0.124878 -0.480286 0.438354 1441497058 0.749390 -0.124878 -0.480286 0.438354 1441497058 0.749390 -0.124878 -0.480286 0.438354 1441497058 0.749390 -0.124878 -0.480286 0.438354 1441497058 0.755005 -0.114441 -0.483032 0.428406 1441497058 0.755005 -0.114441 -0.483032 0.428406 1441497058 0.755005 -0.114441 -0.483032 0.428406 1441497058 0.755005 -0.114441 -0.483032 0.428406 1441497058 0.755005 -0.114441 -0.483032 0.428406 1441497058 0.755005 -0.114441 -0.483032 0.428406 1441497058 0.762573 -0.088074 -0.501221 0.399231 1441497058 0.762573 -0.088074 -0.501221 0.399231 1441497058 0.762573 -0.088074 -0.501221 0.399231 1441497058 0.762573 -0.088074 -0.501221 0.399231 1441497058 0.762573 -0.088074 -0.501221 0.399231 1441497058 0.762573 -0.088074 -0.501221 0.399231 1441497058 0.766846 -0.050354 -0.529724 0.358887 1441497058 0.766846 -0.050354 -0.529724 0.358887 1441497058 0.766846 -0.050354 -0.529724 0.358887 1441497058 0.766846 -0.050354 -0.529724 0.358887 1441497058 0.768494 -0.010010 -0.560120 0.309082 1441497058 0.768494 -0.010010 -0.560120 0.309082 1441497058 0.768494 -0.010010 -0.560120 0.309082 1441497058 0.768494 -0.010010 -0.560120 0.309082 1441497058 0.768494 -0.010010 -0.560120 0.309082 1441497058 0.768494 -0.010010 -0.560120 0.309082 1441497058 0.771545 0.009766 -0.583740 0.252563 1441497058 0.771545 0.009766 -0.583740 0.252563 1441497058 0.771545 0.009766 -0.583740 0.252563 1441497058 0.771545 0.009766 -0.583740 0.252563 1441497058 0.771545 0.009766 -0.583740 0.252563 1441497058 0.771545 0.009766 -0.583740 0.252563 1441497058 0.771545 0.009766 -0.583740 0.252563 1441497058 0.777832 0.013123 -0.593384 0.206604 1441497058 0.777832 0.013123 -0.593384 0.206604 1441497058 0.777832 0.013123 -0.593384 0.206604 1441497058 0.777832 0.013123 -0.593384 0.206604 1441497058 0.777832 0.013123 -0.593384 0.206604 1441497058 0.788879 0.025879 -0.586853 0.180481 1441497058 0.788879 0.025879 -0.586853 0.180481 1441497058 0.788879 0.025879 -0.586853 0.180481 1441497058 0.788879 0.025879 -0.586853 0.180481 1441497058 0.788879 0.025879 -0.586853 0.180481 1441497058 0.788879 0.025879 -0.586853 0.180481 1441497058 0.794434 0.042542 -0.582642 0.166077 1441497058 0.794434 0.042542 -0.582642 0.166077 1441497058 0.794434 0.042542 -0.582642 0.166077 1441497058 0.794434 0.042542 -0.582642 0.166077 1441497058 0.794434 0.042542 -0.582642 0.166077 1441497058 0.794434 0.042542 -0.582642 0.166077 1441497058 0.794434 0.042542 -0.582642 0.166077 1441497058 0.795532 0.072388 -0.579834 0.160217 1441497058 0.795532 0.072388 -0.579834 0.160217 1441497058 0.795532 0.072388 -0.579834 0.160217 1441497058 0.795532 0.072388 -0.579834 0.160217 1441497058 0.795532 0.072388 -0.579834 0.160217 1441497058 0.795532 0.072388 -0.579834 0.160217 1441497058 0.800171 0.086792 -0.576416 0.141296 1441497058 0.800171 0.086792 -0.576416 0.141296 1441497058 0.800171 0.086792 -0.576416 0.141296 1441497058 0.800171 0.086792 -0.576416 0.141296 1441497058 0.800171 0.086792 -0.576416 0.141296 1441497058 0.800171 0.086792 -0.576416 0.141296 1441497058 0.801331 0.090454 -0.576355 0.132385 1441497058 0.801331 0.090454 -0.576355 0.132385 1441497058 0.801331 0.090454 -0.576355 0.132385 1441497058 0.801331 0.090454 -0.576355 0.132385 1441497058 0.801331 0.090454 -0.576355 0.132385 1441497058 0.801331 0.090454 -0.576355 0.132385 1441497058 0.801331 0.090454 -0.576355 0.132385 1441497058 0.800415 0.087219 -0.576721 0.138123 1441497058 0.800415 0.087219 -0.576721 0.138123 1441497058 0.800415 0.087219 -0.576721 0.138123 1441497058 0.800415 0.087219 -0.576721 0.138123 1441497058 0.800415 0.087219 -0.576721 0.138123 1441497058 0.797913 0.075317 -0.576904 0.157532 1441497058 0.797913 0.075317 -0.576904 0.157532 1441497058 0.797913 0.075317 -0.576904 0.157532 1441497058 0.797913 0.075317 -0.576904 0.157532 1441497058 0.797913 0.075317 -0.576904 0.157532 1441497059 0.797913 0.075317 -0.576904 0.157532 1441497059 0.797913 0.075317 -0.576904 0.157532 1441497059 0.791626 0.068909 -0.575562 0.193054 1441497059 0.791626 0.068909 -0.575562 0.193054 1441497059 0.791626 0.068909 -0.575562 0.193054 1441497059 0.791626 0.068909 -0.575562 0.193054 1441497059 0.791626 0.068909 -0.575562 0.193054 1441497059 0.782959 0.069214 -0.572144 0.234070 1441497059 0.782959 0.069214 -0.572144 0.234070 1441497059 0.782959 0.069214 -0.572144 0.234070 1441497059 0.782959 0.069214 -0.572144 0.234070 1441497059 0.782959 0.069214 -0.572144 0.234070 1441497059 0.774475 0.060669 -0.569641 0.268311 1441497059 0.774475 0.060669 -0.569641 0.268311 1441497059 0.774475 0.060669 -0.569641 0.268311 1441497059 0.774475 0.060669 -0.569641 0.268311 1441497059 0.774475 0.060669 -0.569641 0.268311 1441497059 0.774475 0.060669 -0.569641 0.268311 1441497059 0.774475 0.060669 -0.569641 0.268311 1441497059 0.766418 0.045898 -0.566528 0.299133 1441497059 0.766418 0.045898 -0.566528 0.299133 1441497059 0.766418 0.045898 -0.566528 0.299133 1441497059 0.766418 0.045898 -0.566528 0.299133 1441497059 0.766418 0.045898 -0.566528 0.299133 1441497059 0.766418 0.045898 -0.566528 0.299133 1441497059 0.757202 0.027649 -0.556396 0.341064 1441497059 0.757202 0.027649 -0.556396 0.341064 1441497059 0.757202 0.027649 -0.556396 0.341064 1441497059 0.757202 0.027649 -0.556396 0.341064 1441497059 0.757202 0.027649 -0.556396 0.341064 1441497059 0.757202 0.027649 -0.556396 0.341064 1441497059 0.755859 -0.019775 -0.538086 0.372437 1441497059 0.755859 -0.019775 -0.538086 0.372437 1441497059 0.755859 -0.019775 -0.538086 0.372437 1441497059 0.755859 -0.019775 -0.538086 0.372437 1441497059 0.755859 -0.019775 -0.538086 0.372437 1441497059 0.755859 -0.019775 -0.538086 0.372437 1441497059 0.753052 -0.072083 -0.515198 0.402832 1441497059 0.753052 -0.072083 -0.515198 0.402832 1441497059 0.753052 -0.072083 -0.515198 0.402832 1441497059 0.753052 -0.072083 -0.515198 0.402832 1441497059 0.753052 -0.072083 -0.515198 0.402832 1441497059 0.753052 -0.072083 -0.515198 0.402832 1441497059 0.746094 -0.111145 -0.495850 0.430176 1441497059 0.746094 -0.111145 -0.495850 0.430176 1441497059 0.746094 -0.111145 -0.495850 0.430176 1441497059 0.746094 -0.111145 -0.495850 0.430176 1441497059 0.746094 -0.111145 -0.495850 0.430176 1441497059 0.746094 -0.111145 -0.495850 0.430176 1441497059 0.741455 -0.130127 -0.487427 0.442383 1441497059 0.741455 -0.130127 -0.487427 0.442383 1441497059 0.741455 -0.130127 -0.487427 0.442383 1441497059 0.741455 -0.130127 -0.487427 0.442383 1441497059 0.741455 -0.130127 -0.487427 0.442383 1441497059 0.741455 -0.130127 -0.487427 0.442383 1441497059 0.744507 -0.121216 -0.490906 0.435913 1441497059 0.744507 -0.121216 -0.490906 0.435913 1441497059 0.744507 -0.121216 -0.490906 0.435913 1441497059 0.744507 -0.121216 -0.490906 0.435913 1441497059 0.744507 -0.121216 -0.490906 0.435913 1441497059 0.744507 -0.121216 -0.490906 0.435913 1441497059 0.744507 -0.121216 -0.490906 0.435913 1441497059 0.752686 -0.091736 -0.507690 0.408875 1441497059 0.752686 -0.091736 -0.507690 0.408875 1441497059 0.752686 -0.091736 -0.507690 0.408875 1441497059 0.752686 -0.091736 -0.507690 0.408875 1441497059 0.752686 -0.091736 -0.507690 0.408875 1441497059 0.752686 -0.091736 -0.507690 0.408875 1441497059 0.762207 -0.039124 -0.530701 0.368591 1441497059 0.762207 -0.039124 -0.530701 0.368591 1441497059 0.762207 -0.039124 -0.530701 0.368591 1441497059 0.768250 0.007813 -0.555725 0.317627 1441497059 0.768250 0.007813 -0.555725 0.317627 1441497059 0.768250 0.007813 -0.555725 0.317627 1441497059 0.768250 0.007813 -0.555725 0.317627 1441497059 0.768250 0.007813 -0.555725 0.317627 1441497059 0.768250 0.007813 -0.555725 0.317627 1441497059 0.769714 0.046814 -0.576721 0.269592 1441497059 0.769714 0.046814 -0.576721 0.269592 1441497059 0.769714 0.046814 -0.576721 0.269592 1441497059 0.769714 0.046814 -0.576721 0.269592 1441497059 0.769714 0.046814 -0.576721 0.269592 1441497059 0.769714 0.046814 -0.576721 0.269592 1441497059 0.773010 0.058899 -0.590332 0.224731 1441497059 0.773010 0.058899 -0.590332 0.224731 1441497059 0.773010 0.058899 -0.590332 0.224731 1441497059 0.773010 0.058899 -0.590332 0.224731 1441497059 0.773010 0.058899 -0.590332 0.224731 1441497059 0.773010 0.058899 -0.590332 0.224731 1441497059 0.773010 0.058899 -0.590332 0.224731 1441497059 0.782166 0.059937 -0.591431 0.186707 1441497059 0.782166 0.059937 -0.591431 0.186707 1441497059 0.782166 0.059937 -0.591431 0.186707 1441497059 0.782166 0.059937 -0.591431 0.186707 1441497059 0.782166 0.059937 -0.591431 0.186707 1441497059 0.791260 0.049500 -0.585999 0.167419 1441497059 0.791260 0.049500 -0.585999 0.167419 1441497059 0.791260 0.049500 -0.585999 0.167419 1441497059 0.791260 0.049500 -0.585999 0.167419 1441497059 0.791260 0.049500 -0.585999 0.167419 1441497059 0.791260 0.049500 -0.585999 0.167419 1441497059 0.792603 0.063965 -0.581604 0.171570 1441497059 0.792603 0.063965 -0.581604 0.171570 1441497059 0.792603 0.063965 -0.581604 0.171570 1441497059 0.792603 0.063965 -0.581604 0.171570 1441497059 0.792603 0.063965 -0.581604 0.171570 1441497059 0.792603 0.063965 -0.581604 0.171570 1441497060 0.792603 0.063965 -0.581604 0.171570 1441497060 0.794678 0.073120 -0.576782 0.174561 1441497060 0.794678 0.073120 -0.576782 0.174561 1441497060 0.794678 0.073120 -0.576782 0.174561 1441497060 0.794678 0.073120 -0.576782 0.174561 1441497060 0.794678 0.073120 -0.576782 0.174561 1441497060 0.795532 0.083313 -0.575745 0.169312 1441497060 0.795532 0.083313 -0.575745 0.169312 1441497060 0.795532 0.083313 -0.575745 0.169312 1441497060 0.795532 0.083313 -0.575745 0.169312 1441497060 0.795532 0.083313 -0.575745 0.169312 1441497060 0.795532 0.083313 -0.575745 0.169312 1441497060 0.793091 0.084839 -0.576782 0.176208 1441497060 0.793091 0.084839 -0.576782 0.176208 1441497060 0.793091 0.084839 -0.576782 0.176208 1441497060 0.793091 0.084839 -0.576782 0.176208 1441497060 0.793091 0.084839 -0.576782 0.176208 1441497060 0.793091 0.084839 -0.576782 0.176208 1441497060 0.793091 0.084839 -0.576782 0.176208 1441497060 0.788574 0.085327 -0.576355 0.196533 1441497060 0.788574 0.085327 -0.576355 0.196533 1441497060 0.788574 0.085327 -0.576355 0.196533 1441497060 0.788574 0.085327 -0.576355 0.196533 1441497060 0.788574 0.085327 -0.576355 0.196533 1441497060 0.782837 0.073792 -0.575928 0.223572 1441497060 0.782837 0.073792 -0.575928 0.223572 1441497060 0.782837 0.073792 -0.575928 0.223572 1441497060 0.782837 0.073792 -0.575928 0.223572 1441497060 0.782837 0.073792 -0.575928 0.223572 1441497060 0.782837 0.073792 -0.575928 0.223572 1441497060 0.782837 0.073792 -0.575928 0.223572 1441497060 0.774780 0.062134 -0.573608 0.258545 1441497060 0.774780 0.062134 -0.573608 0.258545 1441497060 0.774780 0.062134 -0.573608 0.258545 1441497060 0.774780 0.062134 -0.573608 0.258545 1441497060 0.774780 0.062134 -0.573608 0.258545 1441497060 0.774780 0.062134 -0.573608 0.258545 1441497060 0.766052 0.048889 -0.568115 0.296631 1441497060 0.766052 0.048889 -0.568115 0.296631 1441497060 0.766052 0.048889 -0.568115 0.296631 1441497060 0.766052 0.048889 -0.568115 0.296631 1441497060 0.766052 0.048889 -0.568115 0.296631 1441497060 0.753845 0.034424 -0.559509 0.342651 1441497060 0.753845 0.034424 -0.559509 0.342651 1441497060 0.753845 0.034424 -0.559509 0.342651 1441497060 0.753845 0.034424 -0.559509 0.342651 1441497060 0.753845 0.034424 -0.559509 0.342651 1441497060 0.753845 0.034424 -0.559509 0.342651 1441497060 0.753845 0.034424 -0.559509 0.342651 1441497060 0.744385 0.001526 -0.547119 0.382751 1441497060 0.744385 0.001526 -0.547119 0.382751 1441497060 0.744385 0.001526 -0.547119 0.382751 1441497060 0.744385 0.001526 -0.547119 0.382751 1441497060 0.744385 0.001526 -0.547119 0.382751 1441497060 0.744385 0.001526 -0.547119 0.382751 1441497060 0.739380 -0.043091 -0.527771 0.415833 1441497060 0.739380 -0.043091 -0.527771 0.415833 1441497060 0.739380 -0.043091 -0.527771 0.415833 1441497060 0.739380 -0.043091 -0.527771 0.415833 1441497060 0.739380 -0.043091 -0.527771 0.415833 1441497060 0.739380 -0.043091 -0.527771 0.415833 1441497060 0.737061 -0.083374 -0.505920 0.440247 1441497060 0.737061 -0.083374 -0.505920 0.440247 1441497060 0.737061 -0.083374 -0.505920 0.440247 1441497060 0.737061 -0.083374 -0.505920 0.440247 1441497060 0.737061 -0.083374 -0.505920 0.440247 1441497060 0.737061 -0.083374 -0.505920 0.440247 1441497060 0.739258 -0.113647 -0.488159 0.449707 1441497060 0.739258 -0.113647 -0.488159 0.449707 1441497060 0.739258 -0.113647 -0.488159 0.449707 1441497060 0.739258 -0.113647 -0.488159 0.449707 1441497060 0.739258 -0.113647 -0.488159 0.449707 1441497060 0.739258 -0.113647 -0.488159 0.449707 1441497060 0.739258 -0.113647 -0.488159 0.449707 1441497060 0.744507 -0.123474 -0.480774 0.446411 1441497060 0.744507 -0.123474 -0.480774 0.446411 1441497060 0.744507 -0.123474 -0.480774 0.446411 1441497060 0.744507 -0.123474 -0.480774 0.446411 1441497060 0.744507 -0.123474 -0.480774 0.446411 1441497060 0.744507 -0.123474 -0.480774 0.446411 1441497060 0.751770 -0.111694 -0.487488 0.429810 1441497060 0.751770 -0.111694 -0.487488 0.429810 1441497060 0.751770 -0.111694 -0.487488 0.429810 1441497060 0.751770 -0.111694 -0.487488 0.429810 1441497060 0.751770 -0.111694 -0.487488 0.429810 1441497060 0.751770 -0.111694 -0.487488 0.429810 1441497060 0.756653 -0.084106 -0.510559 0.399597 1441497060 0.756653 -0.084106 -0.510559 0.399597 1441497060 0.756653 -0.084106 -0.510559 0.399597 1441497060 0.756653 -0.084106 -0.510559 0.399597 1441497060 0.756653 -0.084106 -0.510559 0.399597 1441497060 0.756653 -0.084106 -0.510559 0.399597 1441497060 0.757568 -0.046692 -0.537537 0.367310 1441497060 0.757568 -0.046692 -0.537537 0.367310 1441497060 0.757568 -0.046692 -0.537537 0.367310 1441497060 0.757568 -0.046692 -0.537537 0.367310 1441497060 0.757568 -0.046692 -0.537537 0.367310 1441497060 0.757568 -0.046692 -0.537537 0.367310 1441497060 0.757568 -0.046692 -0.537537 0.367310 1441497060 0.757446 -0.002014 -0.558899 0.337463 1441497060 0.757446 -0.002014 -0.558899 0.337463 1441497060 0.757446 -0.002014 -0.558899 0.337463 1441497060 0.757446 -0.002014 -0.558899 0.337463 1441497060 0.757446 -0.002014 -0.558899 0.337463 1441497060 0.757446 -0.002014 -0.558899 0.337463 1441497060 0.758606 0.026428 -0.573730 0.307678 1441497060 0.758606 0.026428 -0.573730 0.307678 1441497060 0.758606 0.026428 -0.573730 0.307678 1441497060 0.758606 0.026428 -0.573730 0.307678 1441497060 0.763184 0.038147 -0.580139 0.281921 1441497061 0.763184 0.038147 -0.580139 0.281921 1441497061 
0.772644 0.024292 -0.625122 0.107727 1441497062 0.772644 0.024292 -0.625122 0.107727 1441497063 0.772644 0.024292 -0.625122 0.107727 1441497063 0.772644 0.024292 -0.625122 0.107727 1441497063 0.772644 0.024292 -0.625122 0.107727 1441497063 0.772766 0.022339 -0.625793 0.103638 1441497063 0.772766 0.022339 -0.625793 0.103638 1441497063 0.772766 0.022339 -0.625793 0.103638 1441497063 0.772766 0.022339 -0.625793 0.103638 1441497063 0.772766 0.022339 -0.625793 0.103638 1441497063 0.772766 0.022339 -0.625793 0.103638 1441497063 0.773621 0.016846 -0.626038 0.096558 1441497063 0.773621 0.016846 -0.626038 0.096558 1441497063 0.773621 0.016846 -0.626038 0.096558 1441497063 0.773621 0.016846 -0.626038 0.096558 1441497063 0.773621 0.016846 -0.626038 0.096558 1441497063 0.773621 0.016846 -0.626038 0.096558 1441497063 0.774536 0.014038 -0.625671 0.091980 1441497063 0.774536 0.014038 -0.625671 0.091980 1441497063 0.774536 0.014038 -0.625671 0.091980 1441497063 0.774536 0.014038 -0.625671 0.091980 1441497063 0.774536 0.014038 -0.625671 0.091980 1441497063 0.774536 0.014038 -0.625671 0.091980 1441497063 0.775330 0.014160 -0.624756 0.091492 1441497063 0.775330 0.014160 -0.624756 0.091492 1441497063 0.775330 0.014160 -0.624756 0.091492 1441497063 0.775330 0.014160 -0.624756 0.091492 1441497063 0.775330 0.014160 -0.624756 0.091492 1441497063 0.775330 0.014160 -0.624756 0.091492 1441497063 0.776001 0.014465 -0.623901 0.091736 1441497063 0.776001 0.014465 -0.623901 0.091736 1441497063 0.776001 0.014465 -0.623901 0.091736 1441497063 0.776001 0.014465 -0.623901 0.091736 1441497063 0.776001 0.014465 -0.623901 0.091736 1441497063 0.776001 0.014465 -0.623901 0.091736 1441497063 0.776001 0.014465 -0.623901 0.091736 1441497063 0.776245 0.011292 -0.623840 0.090210 1441497063 0.776245 0.011292 -0.623840 0.090210 1441497063 0.776245 0.011292 -0.623840 0.090210 1441497063 0.776245 0.011292 -0.623840 0.090210 1441497063 0.776245 0.011292 -0.623840 0.090210 1441497063 0.776245 0.011292 -0.623840 0.090210 1441497063 0.775696 0.012024 -0.624146 0.092773 1441497063 0.775696 0.012024 -0.624146 0.092773 1441497063 0.775696 0.012024 -0.624146 0.092773 1441497063 0.775696 0.012024 -0.624146 0.092773 1441497063 0.775696 0.012024 -0.624146 0.092773 1441497063 0.775696 0.012024 -0.624146 0.092773 1441497063 0.776123 0.012207 -0.623901 0.090454 1441497063 0.776123 0.012207 -0.623901 0.090454 1441497063 0.776123 0.012207 -0.623901 0.090454 1441497063 0.776123 0.012207 -0.623901 0.090454 1441497063 0.776123 0.012207 -0.623901 0.090454 1441497063 0.776123 0.012207 -0.623901 0.090454 1441497063 0.776855 0.010193 -0.623718 0.085754 1441497063 0.776855 0.010193 -0.623718 0.085754 1441497063 0.776855 0.010193 -0.623718 0.085754 1441497063 0.776855 0.010193 -0.623718 0.085754 1441497063 0.776855 0.010193 -0.623718 0.085754 1441497063 0.776855 0.010193 -0.623718 0.085754 1441497063 0.777161 0.013672 -0.623291 0.085632 1441497063 0.777161 0.013672 -0.623291 0.085632 1441497063 0.777161 0.013672 -0.623291 0.085632 1441497063 0.777161 0.013672 -0.623291 0.085632 1441497063 0.777161 0.013672 -0.623291 0.085632 1441497063 0.777161 0.013672 -0.623291 0.085632 1441497063 0.778015 0.013855 -0.622192 0.085632 1441497063 0.778015 0.013855 -0.622192 0.085632 1441497063 0.778015 0.013855 -0.622192 0.085632 1441497063 0.778015 0.013855 -0.622192 0.085632 1441497063 0.778015 0.013855 -0.622192 0.085632 1441497063 0.778015 0.013855 -0.622192 0.085632 1441497063 0.779114 0.011597 -0.621216 0.082886 1441497063 0.779114 0.011597 -0.621216 0.082886 1441497063 0.779114 0.011597 -0.621216 0.082886 1441497063 0.779114 0.011597 -0.621216 0.082886 1441497063 0.779114 0.011597 -0.621216 0.082886 1441497063 0.779114 0.011597 -0.621216 0.082886 1441497063 0.779846 0.004700 -0.621277 0.075989 1441497063 0.779846 0.004700 -0.621277 0.075989 1441497063 0.779846 0.004700 -0.621277 0.075989 1441497063 0.779846 0.004700 -0.621277 0.075989 1441497063 0.779846 0.004700 -0.621277 0.075989 1441497063 0.779846 0.004700 -0.621277 0.075989 1441497063 0.780273 -0.000732 -0.621826 0.067078 1441497063 0.780273 -0.000732 -0.621826 0.067078 1441497063 0.780273 -0.000732 -0.621826 0.067078 1441497063 0.780273 -0.000732 -0.621826 0.067078 1441497063 0.780273 -0.000732 -0.621826 0.067078 1441497063 0.780273 -0.000732 -0.621826 0.067078 1441497063 0.780884 -0.004822 -0.621887 0.058716 1441497063 0.780884 -0.004822 -0.621887 0.058716 1441497063 0.780884 -0.004822 -0.621887 0.058716 1441497063 0.780884 -0.004822 -0.621887 0.058716 1441497063 0.780884 -0.004822 -0.621887 0.058716 1441497063 0.781372 -0.004150 -0.621094 0.060181 1441497063 0.781372 -0.004150 -0.621094 0.060181 1441497063 0.781372 -0.004150 -0.621094 0.060181 1441497063 0.781372 -0.004150 -0.621094 0.060181 1441497063 0.781372 -0.004150 -0.621094 0.060181 1441497063 0.781860 -0.000122 -0.619995 0.065552 1441497063 0.781860 -0.000122 -0.619995 0.065552 1441497063 0.781860 -0.000122 -0.619995 0.065552 1441497063 0.781860 -0.000122 -0.619995 0.065552 1441497063 0.781860 -0.000122 -0.619995 0.065552 1441497063 0.781006 0.002258 -0.620789 0.067749 1441497063 0.781006 0.002258 -0.620789 0.067749 1441497063 0.781006 0.002258 -0.620789 0.067749 1441497063 0.781006 0.002258 -0.620789 0.067749 1441497064 0.781006 0.002258 -0.620789 0.067749 1441497064 0.781006 0.002258 -0.620789 0.067749 1441497064 0.780579 0.000732 -0.621216 0.069397 1441497064 0.780579 0.000732 -0.621216 0.069397 1441497064 0.780579 0.000732 -0.621216 0.069397 1441497064 0.780579 0.000732 -0.621216 0.069397 1441497064 0.780579 0.000732 -0.621216 0.069397 1441497064 0.780579 0.000732 -0.621216 0.069397 1441497064 0.781006 -0.001953 -0.620728 0.069214 1441497064 0.781006 -0.001953 -0.620728 0.069214 1441497064 0.781006 -0.001953 -0.620728 0.069214 1441497064 0.781006 -0.001953 -0.620728 0.069214 1441497064 0.781006 -0.001953 -0.620728 0.069214 1441497064 0.781006 -0.001953 -0.620728 0.069214 1441497064 0.781555 -0.003357 -0.619995 0.068909 1441497064 0.781555 -0.003357 -0.619995 0.068909 1441497064 0.781555 -0.003357 -0.619995 0.068909 1441497064 0.781555 -0.003357 -0.619995 0.068909 1441497064 0.781555 -0.003357 -0.619995 0.068909 1441497064 0.781555 -0.003357 -0.619995 0.068909 1441497064 0.781738 -0.000610 -0.619690 0.069580 1441497064 0.781738 -0.000610 -0.619690 0.069580 1441497064 0.781738 -0.000610 -0.619690 0.069580 1441497064 0.781738 -0.000610 -0.619690 0.069580 1441497064 0.781738 -0.000610 -0.619690 0.069580 1441497064 0.781433 0.002319 -0.619812 0.071777 1441497064 0.781433 0.002319 -0.619812 0.071777 1441497064 0.781433 0.002319 -0.619812 0.071777 1441497064 0.781433 0.002319 -0.619812 0.071777 1441497064 0.781433 0.002319 -0.619812 0.071777 1441497064 0.781433 0.002319 -0.619812 0.071777 1441497064 0.781067 0.005188 -0.619751 0.076111 1441497064 0.781067 0.005188 -0.619751 0.076111 1441497064 0.781067 0.005188 -0.619751 0.076111 1441497064 0.781067 0.005188 -0.619751 0.076111 1441497064 0.781067 0.005188 -0.619751 0.076111 1441497064 0.781067 0.005188 -0.619751 0.076111 1441497064 0.780396 0.003967 -0.620605 0.075745 1441497064 0.780396 0.003967 -0.620605 0.075745 1441497064 0.780396 0.003967 -0.620605 0.075745 1441497064 0.780396 0.003967 -0.620605 0.075745 1441497064 0.780396 0.003967 -0.620605 0.075745 1441497064 0.779602 0.003906 -0.621704 0.075439 1441497064 0.779602 0.003906 -0.621704 0.075439 1441497064 0.779602 0.003906 -0.621704 0.075439 1441497064 0.779602 0.003906 -0.621704 0.075439 1441497064 0.779602 0.003906 -0.621704 0.075439 1441497064 0.779602 0.003906 -0.621704 0.075439 1441497064 0.779358 0.004822 -0.621948 0.075562 1441497064 0.779358 0.004822 -0.621948 0.075562 1441497064 0.779358 0.004822 -0.621948 0.075562 1441497064 0.779358 0.004822 -0.621948 0.075562 1441497064 0.779358 0.004822 -0.621948 0.075562 1441497064 0.779358 0.004822 -0.621948 0.075562 1441497064 0.779724 0.004822 -0.621704 0.073792 1441497064 0.779724 0.004822 -0.621704 0.073792 1441497064 0.779724 0.004822 -0.621704 0.073792 1441497064 0.779724 0.004822 -0.621704 0.073792 1441497064 0.779724 0.004822 -0.621704 0.073792 1441497064 0.779724 0.004822 -0.621704 0.073792 1441497064 0.779602 0.005676 -0.622131 0.072083 1441497064 0.779602 0.005676 -0.622131 0.072083 1441497064 0.779602 0.005676 -0.622131 0.072083 1441497064 0.779602 0.005676 -0.622131 0.072083 1441497064 0.779602 0.005676 -0.622131 0.072083 1441497064 0.779602 0.005676 -0.622131 0.072083 1441497064 0.778992 0.008484 -0.622559 0.074402 1441497064 0.778992 0.008484 -0.622559 0.074402 1441497064 0.778992 0.008484 -0.622559 0.074402 1441497064 0.778992 0.008484 -0.622559 0.074402 1441497064 0.778992 0.008484 -0.622559 0.074402 1441497064 0.778992 0.008484 -0.622559 0.074402 1441497064 0.778564 0.013306 -0.622375 0.079224 1441497064 0.778564 0.013306 -0.622375 0.079224 1441497064 0.778564 0.013306 -0.622375 0.079224 1441497064 0.778564 0.013306 -0.622375 0.079224 1441497064 0.778564 0.013306 -0.622375 0.079224 1441497064 0.778564 0.013306 -0.622375 0.079224 1441497064 0.778015 0.019531 -0.622131 0.085205 1441497064 0.778015 0.019531 -0.622131 0.085205 1441497064 0.778015 0.019531 -0.622131 0.085205 1441497064 0.778015 0.019531 -0.622131 0.085205 1441497064 0.778015 0.019531 -0.622131 0.085205 1441497064 0.777100 0.022339 -0.622742 0.088196 1441497064 0.777100 0.022339 -0.622742 0.088196 1441497064 0.777100 0.022339 -0.622742 0.088196 1441497064 0.777100 0.022339 -0.622742 0.088196 1441497064 0.777100 0.022339 -0.622742 0.088196 1441497064 0.777100 0.022339 -0.622742 0.088196 1441497064 0.777100 0.022339 -0.622742 0.088196 1441497064 0.776733 0.020508 -0.623474 0.087036 1441497064 0.776733 0.020508 -0.623474 0.087036 1441497064 0.776733 0.020508 -0.623474 0.087036 1441497064 0.776733 0.020508 -0.623474 0.087036 1441497064 0.776733 0.020508 -0.623474 0.087036 1441497064 0.776733 0.020508 -0.623474 0.087036 1441497064 0.776672 0.018188 -0.623840 0.085266 1441497064 0.776672 0.018188 -0.623840 0.085266 1441497064 0.776672 0.018188 -0.623840 0.085266 1441497064 0.776672 0.018188 -0.623840 0.085266 1441497064 0.776672 0.018188 -0.623840 0.085266 1441497064 0.776855 0.017334 -0.623596 0.085205 1441497064 0.776855 0.017334 -0.623596 0.085205 1441497064 0.776855 0.017334 -0.623596 0.085205 1441497065 0.776855 0.017334 -0.623596 0.085205 1441497065 0.777039 0.016907 -0.623108 0.087341 1441497065 0.777039 0.016907 -0.623108 0.087341 1441497065 0.777039 0.016907 -0.623108 0.087341 1441497065 0.777039 0.016907 -0.623108 0.087341 1441497065 0.777039 0.016907 -0.623108 0.087341 1441497065 0.777039 0.016907 -0.623108 0.087341 1441497065 0.776672 0.016052 -0.623352 0.089172 1441497065 0.776672 0.016052 -0.623352 0.089172 1441497065 0.776672 0.016052 -0.623352 0.089172 1441497065 0.776672 0.016052 -0.623352 0.089172 1441497065 0.776672 0.016052 -0.623352 0.089172 1441497065 0.776672 0.016052 -0.623352 0.089172 1441497065 0.776489 0.013489 -0.623474 0.090027 1441497065 0.776489 0.013489 -0.623474 0.090027 1441497065 0.776489 0.013489 -0.623474 0.090027 1441497065 0.776489 0.013489 -0.623474 0.090027 1441497065 0.776489 0.013489 -0.623474 0.090027 1441497065 0.776489 0.013489 -0.623474 0.090027 1441497065 0.776978 0.012817 -0.622620 0.092041 1441497065 0.776978 0.012817 -0.622620 0.092041 1441497065 0.776978 0.012817 -0.622620 0.092041 1441497065 0.776978 0.012817 -0.622620 0.092041 1441497065 0.777649 0.013184 -0.621704 0.092468 1441497065 0.777649 0.013184 -0.621704 0.092468 1441497065 0.777649 0.013184 -0.621704 0.092468 1441497065 0.777649 0.013184 -0.621704 0.092468 1441497065 0.777649 0.013184 -0.621704 0.092468 1441497065 0.777649 0.013184 -0.621704 0.092468 1441497065 0.777710 0.014954 -0.621399 0.093750 1441497065 0.777710 0.014954 -0.621399 0.093750 1441497065 0.777710 0.014954 -0.621399 0.093750 1441497065 0.777710 0.014954 -0.621399 0.093750 1441497065 0.777710 0.014954 -0.621399 0.093750 1441497065 0.777710 0.014954 -0.621399 0.093750 1441497065 0.777771 0.014221 -0.621460 0.093018 1441497065 0.777771 0.014221 -0.621460 0.093018 1441497065 0.777771 0.014221 -0.621460 0.093018 1441497065 0.777771 0.014221 -0.621460 0.093018 1441497065 0.777466 0.013000 -0.622009 0.092041 1441497065 0.777466 0.013000 -0.622009 0.092041 1441497065 0.777466 0.013000 -0.622009 0.092041 1441497065 0.777466 0.013000 -0.622009 0.092041 1441497065 0.777466 0.013000 -0.622009 0.092041 1441497065 0.777466 0.013000 -0.622009 0.092041 1441497065 0.777466 0.013000 -0.622009 0.092041 1441497065 0.777466 0.010071 -0.622681 0.087891 1441497065 0.777466 0.010071 -0.622681 0.087891 1441497065 0.777466 0.010071 -0.622681 0.087891 1441497065 0.777466 0.010071 -0.622681 0.087891 1441497065 0.777466 0.010071 -0.622681 0.087891 1441497065 0.777405 0.008850 -0.623047 0.085571 1441497065 0.777405 0.008850 -0.623047 0.085571 1441497065 0.777405 0.008850 -0.623047 0.085571 1441497065 0.777405 0.008850 -0.623047 0.085571 1441497065 0.777405 0.008850 -0.623047 0.085571 1441497065 0.777405 0.008850 -0.623047 0.085571 1441497065 0.777405 0.008850 -0.623047 0.085571 1441497065 0.777588 0.008911 -0.622803 0.085938 1441497065 0.777588 0.008911 -0.622803 0.085938 1441497065 0.777588 0.008911 -0.622803 0.085938 1441497065 0.777588 0.008911 -0.622803 0.085938 1441497065 0.777588 0.008911 -0.622803 0.085938 1441497065 0.778076 0.007141 -0.622253 0.085632 1441497065 0.778076 0.007141 -0.622253 0.085632 1441497065 0.778076 0.007141 -0.622253 0.085632 1441497065 0.778076 0.007141 -0.622253 0.085632 1441497065 0.778076 0.007141 -0.622253 0.085632 1441497065 0.778076 0.007141 -0.622253 0.085632 1441497065 0.778381 0.005005 -0.622375 0.082092 1441497065 0.778381 0.005005 -0.622375 0.082092 1441497065 0.778381 0.005005 -0.622375 0.082092 1441497065 0.778381 0.005005 -0.622375 0.082092 1441497065 0.778381 0.005005 -0.622375 0.082092 1441497065 0.778381 0.005005 -0.622375 0.082092 1441497065 0.778381 0.005005 -0.622375 0.082092 1441497065 0.777954 0.007935 -0.622925 0.081787 1441497065 0.777954 0.007935 -0.622925 0.081787 1441497065 0.777954 0.007935 -0.622925 0.081787 1441497065 0.777954 0.007935 -0.622925 0.081787 1441497065 0.777954 0.007935 -0.622925 0.081787 1441497065 0.777954 0.007935 -0.622925 0.081787 1441497065 0.777771 0.011719 -0.622864 0.083557 1441497065 0.777771 0.011719 -0.622864 0.083557 1441497065 0.777771 0.011719 -0.622864 0.083557 1441497065 0.777771 0.011719 -0.622864 0.083557 1441497065 0.777771 0.011719 -0.622864 0.083557 1441497065 0.777771 0.011719 -0.622864 0.083557 1441497065 0.777771 0.011719 -0.622864 0.083557 1441497065 0.777771 0.014343 -0.622620 0.084595 1441497065 0.777771 0.014343 -0.622620 0.084595 1441497065 0.777771 0.014343 -0.622620 0.084595 1441497065 0.777771 0.014343 -0.622620 0.084595 1441497065 0.777771 0.014343 -0.622620 0.084595 1441497065 0.777771 0.014343 -0.622620 0.084595 1441497065 0.777588 0.014587 -0.622803 0.084961 1441497065 0.777588 0.014587 -0.622803 0.084961 1441497065 0.777588 0.014587 -0.622803 0.084961 1441497065 0.777588 0.014587 -0.622803 0.084961 1441497065 0.777588 0.014587 -0.622803 0.084961 1441497065 0.777588 0.014587 -0.622803 0.084961 1441497065 0.777771 0.013184 -0.622864 0.083130 1441497065 0.777771 0.013184 -0.622864 0.083130 1441497065 0.777771 0.013184 -0.622864 0.083130 1441497065 0.777771 0.013184 -0.622864 0.083130 1441497065 0.777771 0.013184 -0.622864 0.083130 1441497065 0.777771 0.013184 -0.622864 0.083130 1441497065 0.778137 0.010010 -0.622742 0.080994 1441497066 0.778137 0.010010 -0.622742 0.080994 1441497066 0.778137 0.010010 -0.622742 0.080994 1441497066 0.778137 0.010010 -0.622742 0.080994 1441497066 0.778137 0.010010 -0.622742 0.080994 1441497066 0.778137 0.010010 -0.622742 0.080994 1441497066 0.778137 0.010010 -0.622742 0.080994 1441497066 0.778320 0.010315 -0.622314 0.082520 1441497066 0.778320 0.010315 -0.622314 0.082520 1441497066 0.778320 0.010315 -0.622314 0.082520 1441497066 0.778320 0.010315 -0.622314 0.082520 1441497066 0.778320 0.010315 -0.622314 0.082520 1441497066 0.778320 0.010315 -0.622314 0.082520 1441497066 0.778748 0.008789 -0.621765 0.082886 1441497066 0.778748 0.008789 -0.621765 0.082886 1441497066 0.778748 0.008789 -0.621765 0.082886 1441497066 0.778748 0.008789 -0.621765 0.082886 1441497066 0.778748 0.008789 -0.621765 0.082886 1441497066 0.778687 0.007751 -0.621033 0.088501 1441497066 0.778687 0.007751 -0.621033 0.088501 1441497066 0.778687 0.007751 -0.621033 0.088501 1441497066 0.778687 0.007751 -0.621033 0.088501 1441497066 0.778687 0.007751 -0.621033 0.088501 1441497066 0.778687 0.007751 -0.621033 0.088501 1441497066 0.778015 0.011902 -0.620178 0.099609 1441497066 0.778015 0.011902 -0.620178 0.099609 1441497066 0.778015 0.011902 -0.620178 0.099609 1441497066 0.778015 0.011902 -0.620178 0.099609 1441497066 0.778015 0.011902 -0.620178 0.099609 1441497066 0.778015 0.011902 -0.620178 0.099609 1441497066 0.778015 0.011902 -0.620178 0.099609 1441497066 0.777405 0.016602 -0.619568 0.107239 1441497066 0.777405 0.016602 -0.619568 0.107239 1441497066 0.777405 0.016602 -0.619568 0.107239 1441497066 0.777405 0.016602 -0.619568 0.107239 1441497066 0.777405 0.016602 -0.619568 0.107239 1441497066 0.777405 0.016602 -0.619568 0.107239 1441497066 0.776733 0.021240 -0.619629 0.110840 1441497066 0.776733 0.021240 -0.619629 0.110840 1441497066 0.776733 0.021240 -0.619629 0.110840 1441497066 0.776733 0.021240 -0.619629 0.110840 1441497066 0.776733 0.021240 -0.619629 0.110840 1441497066 0.776733 0.021240 -0.619629 0.110840 1441497066 0.776917 0.018982 -0.619934 0.108154 1441497066 0.776917 0.018982 -0.619934 0.108154 1441497066 0.776917 0.018982 -0.619934 0.108154 1441497066 0.776917 0.018982 -0.619934 0.108154 1441497066 0.776917 0.018982 -0.619934 0.108154 1441497066 0.776917 0.018982 -0.619934 0.108154 1441497066 0.777039 0.018188 -0.619995 0.106934 1441497066 0.777039 0.018188 -0.619995 0.106934 1441497066 0.777039 0.018188 -0.619995 0.106934 1441497066 0.777039 0.018188 -0.619995 0.106934 1441497066 0.777039 0.018188 -0.619995 0.106934 1441497066 0.777039 0.018188 -0.619995 0.106934 1441497066 0.777039 0.018188 -0.619995 0.106934 1441497066 0.777588 0.018311 -0.619690 0.104797 1441497066 0.777588 0.018311 -0.619690 0.104797 1441497066 0.777588 0.018311 -0.619690 0.104797 1441497066 0.777588 0.018311 -0.619690 0.104797 1441497066 0.777588 0.018311 -0.619690 0.104797 1441497066 0.777954 0.018188 -0.619568 0.102722 1441497066 0.777954 0.018188 -0.619568 0.102722 1441497066 0.777954 0.018188 -0.619568 0.102722 1441497066 0.777954 0.018188 -0.619568 0.102722 1441497066 0.777954 0.018188 -0.619568 0.102722 1441497066 0.777954 0.018188 -0.619568 0.102722 1441497066 0.777954 0.018188 -0.619568 0.102722 1441497066 0.777893 0.018372 -0.619812 0.101990 1441497066 0.777893 0.018372 -0.619812 0.101990 1441497066 0.777893 0.018372 -0.619812 0.101990 1441497066 0.777893 0.018372 -0.619812 0.101990 1441497066 0.777771 0.019226 -0.619812 0.102722 1441497066 0.777771 0.019226 -0.619812 0.102722 1441497066 0.777771 0.019226 -0.619812 0.102722 1441497066 0.777771 0.019226 -0.619812 0.102722 1441497066 0.777771 0.019226 -0.619812 0.102722 1441497066 0.777771 0.019226 -0.619812 0.102722 1441497066 0.777710 0.020691 -0.619690 0.103516 1441497066 0.777710 0.020691 -0.619690 0.103516 1441497066 0.777710 0.020691 -0.619690 0.103516 1441497066 0.777710 0.020691 -0.619690 0.103516 1441497066 0.777710 0.020691 -0.619690 0.103516 1441497066 0.777710 0.020691 -0.619690 0.103516 1441497066 0.777710 0.020142 -0.620056 0.101624 1441497066 0.777710 0.020142 -0.620056 0.101624 1441497066 0.777710 0.020142 -0.620056 0.101624 1441497066 0.777710 0.020142 -0.620056 0.101624 1441497066 0.777710 0.020142 -0.620056 0.101624 1441497066 0.777283 0.022400 -0.620544 0.101013 1441497066 0.777283 0.022400 -0.620544 0.101013 1441497066 0.777283 0.022400 -0.620544 0.101013 1441497066 0.777283 0.024597 -0.620422 0.101379 1441497066 0.777283 0.024597 -0.620422 0.101379 1441497066 0.777283 0.024597 -0.620422 0.101379 1441497066 0.777283 0.024597 -0.620422 0.101379 1441497066 0.777283 0.024597 -0.620422 0.101379 1441497066 0.777283 0.024597 -0.620422 0.101379 1441497066 0.776733 0.027283 -0.620544 0.103943 1441497066 0.776733 0.027283 -0.620544 0.103943 1441497066 0.776733 0.027283 -0.620544 0.103943 1441497066 0.776733 0.027283 -0.620544 0.103943 1441497066 0.776733 0.027283 -0.620544 0.103943 1441497066 0.776733 0.027283 -0.620544 0.103943 1441497066 0.776733 0.027283 -0.620544 0.103943 1441497066 0.776123 0.028687 -0.621094 0.105042 1441497067 0.776123 0.028687 -0.621094 0.105042 1441497067 0.776123 0.028687 -0.621094 0.105042 1441497067 0.776123 0.028687 -0.621094 0.105042 1441497067 0.776123 0.028687 -0.621094 0.105042 1441497067 0.776123 0.028687 -0.621094 0.105042 1441497067 0.775696 0.027588 -0.621948 0.103516 1441497067 0.775696 0.027588 -0.621948 0.103516 1441497067 0.775696 0.027588 -0.621948 0.103516 1441497067 0.775696 0.027588 -0.621948 0.103516 1441497067 0.775696 0.027588 -0.621948 0.103516 1441497067 0.775696 0.027588 -0.621948 0.103516 1441497067 0.775513 0.026489 -0.622498 0.101929 1441497067 0.775513 0.026489 -0.622498 0.101929 1441497067 0.775513 0.026489 -0.622498 0.101929 1441497067 0.775513 0.026489 -0.622498 0.101929 1441497067 0.775513 0.026489 -0.622498 0.101929 1441497067 0.775513 0.026489 -0.622498 0.101929 1441497067 0.776062 0.023071 -0.622803 0.096619 1441497067 0.776062 0.023071 -0.622803 0.096619 1441497067 0.776062 0.023071 -0.622803 0.096619 1441497067 0.776062 0.023071 -0.622803 0.096619 1441497067 0.776062 0.023071 -0.622803 0.096619 1441497067 0.776062 0.023071 -0.622803 0.096619 1441497067 0.776489 0.019836 -0.622986 0.092346 1441497067 0.776489 0.019836 -0.622986 0.092346 1441497067 0.776489 0.019836 -0.622986 0.092346 1441497067 0.776489 0.019836 -0.622986 0.092346 1441497067 0.776489 0.019836 -0.622986 0.092346 1441497067 0.776550 0.019348 -0.622681 0.094238 1441497067 0.776550 0.019348 -0.622681 0.094238 1441497067 0.776550 0.019348 -0.622681 0.094238 1441497067 0.776550 0.019348 -0.622681 0.094238 1441497067 0.776550 0.019348 -0.622681 0.094238 1441497067 0.776550 0.019348 -0.622681 0.094238 1441497067 0.776489 0.021790 -0.621887 0.099365 1441497067 0.776489 0.021790 -0.621887 0.099365 1441497067 0.776489 0.021790 -0.621887 0.099365 1441497067 0.776489 0.021790 -0.621887 0.099365 1441497067 0.776489 0.021790 -0.621887 0.099365 1441497067 0.776489 0.021790 -0.621887 0.099365 1441497067 0.776367 0.022827 -0.621399 0.102966 1441497067 0.776367 0.022827 -0.621399 0.102966 1441497067 0.776367 0.022827 -0.621399 0.102966 1441497067 0.776367 0.022827 -0.621399 0.102966 1441497067 0.776367 0.022827 -0.621399 0.102966 1441497067 0.776367 0.022827 -0.621399 0.102966 1441497067 0.775879 0.024536 -0.621216 0.107178 1441497067 0.775879 0.024536 -0.621216 0.107178 1441497067 0.775879 0.024536 -0.621216 0.107178 1441497067 0.775879 0.024536 -0.621216 0.107178 1441497067 0.775879 0.024536 -0.621216 0.107178 1441497067 0.776489 0.021790 -0.620911 0.105286 1441497067 0.776489 0.021790 -0.620911 0.105286 1441497067 0.776489 0.021790 -0.620911 0.105286 1441497067 0.776489 0.021790 -0.620911 0.105286 1441497067 0.776489 0.021790 -0.620911 0.105286 1441497067 0.776489 0.021790 -0.620911 0.105286 1441497067 0.777405 0.018799 -0.620422 0.101746 1441497067 0.777405 0.018799 -0.620422 0.101746 1441497067 0.777405 0.018799 -0.620422 0.101746 1441497067 0.777405 0.018799 -0.620422 0.101746 1441497067 0.777405 0.018799 -0.620422 0.101746 1441497067 0.778503 0.015686 -0.619751 0.097656 1441497067 0.778503 0.015686 -0.619751 0.097656 1441497067 0.778503 0.015686 -0.619751 0.097656 1441497067 0.778503 0.015686 -0.619751 0.097656 1441497067 0.778503 0.015686 -0.619751 0.097656 1441497067 0.779358 0.012329 -0.619385 0.093872 1441497067 0.779358 0.012329 -0.619385 0.093872 1441497067 0.779358 0.012329 -0.619385 0.093872 1441497067 0.779358 0.012329 -0.619385 0.093872 1441497067 0.779358 0.012329 -0.619385 0.093872 1441497067 0.779358 0.012329 -0.619385 0.093872 1441497067 0.779480 0.010925 -0.619507 0.092163 1441497067 0.779480 0.010925 -0.619507 0.092163 1441497067 0.779480 0.010925 -0.619507 0.092163 1441497067 0.779480 0.010925 -0.619507 0.092163 1441497067 0.779480 0.010925 -0.619507 0.092163 1441497067 0.779419 0.010681 -0.619568 0.092285 1441497067 0.779419 0.010681 -0.619568 0.092285 1441497067 0.779419 0.010681 -0.619568 0.092285 1441497067 0.779419 0.010681 -0.619568 0.092285 1441497067 0.779419 0.010681 -0.619568 0.092285 1441497067 0.779419 0.010681 -0.619568 0.092285 1441497067 0.778992 0.012878 -0.619751 0.094360 1441497067 0.778992 0.012878 -0.619751 0.094360 1441497067 0.778992 0.012878 -0.619751 0.094360 1441497067 0.778992 0.012878 -0.619751 0.094360 1441497067 0.778992 0.012878 -0.619751 0.094360 1441497067 0.778992 0.012878 -0.619751 0.094360 1441497067 0.778320 0.015259 -0.620178 0.096680 1441497067 0.778320 0.015259 -0.620178 0.096680 1441497067 0.778320 0.015259 -0.620178 0.096680 1441497067 0.778320 0.015259 -0.620178 0.096680 1441497067 0.778320 0.015259 -0.620178 0.096680 1441497067 0.778320 0.015259 -0.620178 0.096680 1441497067 0.777832 0.015625 -0.620728 0.097107 1441497067 0.777832 0.015625 -0.620728 0.097107 1441497067 0.777832 0.015625 -0.620728 0.097107 1441497067 0.777832 0.015625 -0.620728 0.097107 1441497067 0.777832 0.015625 -0.620728 0.097107 1441497067 0.777832 0.015625 -0.620728 0.097107 1441497067 0.777344 0.015991 -0.621399 0.096619 1441497067 0.777344 0.015991 -0.621399 0.096619 1441497068 0.777344 0.015991 -0.621399 0.096619 1441497068 0.777344 0.015991 -0.621399 0.096619 1441497068 0.777344 0.015991 -0.621399 0.096619 1441497068 0.777344 0.015991 -0.621399 0.096619 1441497068 0.777222 0.016357 -0.621765 0.095276 1441497068 0.777222 0.016357 -0.621765 0.095276 1441497068 0.777222 0.016357 -0.621765 0.095276 1441497068 0.777222 0.016357 -0.621765 0.095276 1441497068 0.777222 0.016357 -0.621765 0.095276 1441497068 0.777161 0.016479 -0.622070 0.093567 1441497068 0.777161 0.016479 -0.622070 0.093567 1441497068 0.777161 0.016479 -0.622070 0.093567 1441497068 0.777161 0.016479 -0.622070 0.093567 1441497068 0.777161 0.016479 -0.622070 0.093567 1441497068 0.777161 0.016479 -0.622070 0.093567 1441497068 0.777161 0.016479 -0.622070 0.093567 1441497068 0.776917 0.018188 -0.622253 0.093933 1441497068 0.776917 0.018188 -0.622253 0.093933 1441497068 0.776917 0.018188 -0.622253 0.093933 1441497068 0.776917 0.018188 -0.622253 0.093933 1441497068 0.776917 0.018188 -0.622253 0.093933 1441497068 0.776917 0.018188 -0.622253 0.093933 1441497068 0.776672 0.019226 -0.622498 0.093994 1441497068 0.776672 0.019226 -0.622498 0.093994 1441497068 0.776672 0.019226 -0.622498 0.093994 1441497068 0.776672 0.019226 -0.622498 0.093994 1441497068 0.776672 0.019226 -0.622498 0.093994 1441497068 0.776733 0.017944 -0.622925 0.090942 1441497068 0.776733 0.017944 -0.622925 0.090942 1441497068 0.776733 0.017944 -0.622925 0.090942 1441497068 
0.768066 0.067566 -0.598145 0.218445 1441497075 0.762207 0.064270 -0.585571 0.268311 1441497075 0.762207 0.064270 -0.585571 0.268311 1441497075 0.762207 0.064270 -0.585571 0.268311 1441497075 0.762207 0.064270 -0.585571 0.268311 1441497075 0.762207 0.064270 -0.585571 0.268311 1441497075 0.756287 0.041382 -0.570251 0.317932 1441497075 0.756287 0.041382 -0.570251 0.317932 1441497075 0.756287 0.041382 -0.570251 0.317932 1441497075 0.756287 0.041382 -0.570251 0.317932 1441497075 0.756287 0.041382 -0.570251 0.317932 1441497075 0.756287 0.041382 -0.570251 0.317932 1441497075 0.750854 -0.008484 -0.552490 0.361816 1441497075 0.750854 -0.008484 -0.552490 0.361816 1441497075 0.750854 -0.008484 -0.552490 0.361816 1441497075 0.750854 -0.008484 -0.552490 0.361816 1441497075 0.740784 -0.073303 -0.532471 0.402893 1441497075 0.740784 -0.073303 -0.532471 0.402893 1441497075 0.740784 -0.073303 -0.532471 0.402893 1441497075 0.740784 -0.073303 -0.532471 0.402893 1441497075 0.740784 -0.073303 -0.532471 0.402893 1441497075 0.731018 -0.115295 -0.509888 0.438538 1441497075 0.731018 -0.115295 -0.509888 0.438538 1441497075 0.731018 -0.115295 -0.509888 0.438538 1441497075 0.731018 -0.115295 -0.509888 0.438538 1441497075 0.731018 -0.115295 -0.509888 0.438538 1441497075 0.731018 -0.115295 -0.509888 0.438538 1441497075 0.729736 -0.130249 -0.493469 0.454895 1441497075 0.729736 -0.130249 -0.493469 0.454895 1441497075 0.729736 -0.130249 -0.493469 0.454895 1441497075 0.729736 -0.130249 -0.493469 0.454895 1441497075 0.729736 -0.130249 -0.493469 0.454895 1441497075 0.729736 -0.130249 -0.493469 0.454895 1441497075 0.729736 -0.130249 -0.493469 0.454895 1441497075 0.738159 -0.114929 -0.490173 0.449036 1441497075 0.738159 -0.114929 -0.490173 0.449036 1441497075 0.738159 -0.114929 -0.490173 0.449036 1441497075 0.738159 -0.114929 -0.490173 0.449036 1441497075 0.738159 -0.114929 -0.490173 0.449036 1441497075 0.738159 -0.114929 -0.490173 0.449036 1441497075 0.750610 -0.075439 -0.507141 0.416687 1441497075 0.750610 -0.075439 -0.507141 0.416687 1441497075 0.750610 -0.075439 -0.507141 0.416687 1441497075 0.750610 -0.075439 -0.507141 0.416687 1441497075 0.750610 -0.075439 -0.507141 0.416687 1441497075 0.750610 -0.075439 -0.507141 0.416687 1441497075 0.757019 -0.022705 -0.539551 0.367798 1441497075 0.757019 -0.022705 -0.539551 0.367798 1441497075 0.757019 -0.022705 -0.539551 0.367798 1441497075 0.757019 -0.022705 -0.539551 0.367798 1441497075 0.757019 -0.022705 -0.539551 0.367798 1441497075 0.757019 -0.022705 -0.539551 0.367798 1441497075 0.757019 -0.022705 -0.539551 0.367798 1441497075 0.756531 0.029968 -0.571960 0.315552 1441497075 0.756531 0.029968 -0.571960 0.315552 1441497075 0.756531 0.029968 -0.571960 0.315552 1441497075 0.756531 0.029968 -0.571960 0.315552 1441497075 0.756531 0.029968 -0.571960 0.315552 1441497075 0.756165 0.062073 -0.596252 0.262329 1441497075 0.756165 0.062073 -0.596252 0.262329 1441497075 0.756165 0.062073 -0.596252 0.262329 1441497075 0.756165 0.062073 -0.596252 0.262329 1441497075 0.756165 0.062073 -0.596252 0.262329 1441497075 0.765930 0.061340 -0.602966 0.214355 1441497075 0.765930 0.061340 -0.602966 0.214355 1441497075 0.765930 0.061340 -0.602966 0.214355 1441497075 0.765930 0.061340 -0.602966 0.214355 1441497075 0.765930 0.061340 -0.602966 0.214355 1441497075 0.765930 0.061340 -0.602966 0.214355 1441497075 0.774536 0.053894 -0.603333 0.182129 1441497075 0.774536 0.053894 -0.603333 0.182129 1441497075 0.774536 0.053894 -0.603333 0.182129 1441497075 0.774536 0.053894 -0.603333 0.182129 1441497075 0.774536 0.053894 -0.603333 0.182129 1441497075 0.774536 0.053894 -0.603333 0.182129 1441497075 0.780212 0.055542 -0.600281 0.166931 1441497075 0.780212 0.055542 -0.600281 0.166931 1441497075 0.780212 0.055542 -0.600281 0.166931 1441497075 0.780212 0.055542 -0.600281 0.166931 1441497075 0.780212 0.055542 -0.600281 0.166931 1441497075 0.780212 0.055542 -0.600281 0.166931 1441497075 0.784973 0.064575 -0.594604 0.161377 1441497075 0.784973 0.064575 -0.594604 0.161377 1441497075 0.784973 0.064575 -0.594604 0.161377 1441497075 0.784973 0.064575 -0.594604 0.161377 1441497075 0.784973 0.064575 -0.594604 0.161377 1441497076 0.784973 0.064575 -0.594604 0.161377 1441497076 0.784973 0.064575 -0.594604 0.161377 1441497076 0.784607 0.083374 -0.592834 0.161133 1441497076 0.784607 0.083374 -0.592834 0.161133 1441497076 0.784607 0.083374 -0.592834 0.161133 1441497076 0.784607 0.083374 -0.592834 0.161133 1441497076 0.784607 0.083374 -0.592834 0.161133 1441497076 0.784607 0.083374 -0.592834 0.161133 1441497076 0.784119 0.080261 -0.592346 0.166748 1441497076 0.784119 0.080261 -0.592346 0.166748 1441497076 0.784119 0.080261 -0.592346 0.166748 1441497076 0.784119 0.080261 -0.592346 0.166748 1441497076 0.784119 0.080261 -0.592346 0.166748 1441497076 0.784119 0.080261 -0.592346 0.166748 1441497076 0.784119 0.080261 -0.592346 0.166748 1441497076 0.781555 0.070923 -0.589844 0.190186 1441497076 0.781555 0.070923 -0.589844 0.190186 1441497076 0.781555 0.070923 -0.589844 0.190186 1441497076 0.781555 0.070923 -0.589844 0.190186 1441497076 0.781555 0.070923 -0.589844 0.190186 1441497076 0.781555 0.070923 -0.589844 0.190186 1441497076 0.777405 0.064270 -0.585632 0.220337 1441497076 0.777405 0.064270 -0.585632 0.220337 1441497076 0.777405 0.064270 -0.585632 0.220337 1441497076 0.770996 0.053589 -0.581726 0.253479 1441497076 0.770996 0.053589 -0.581726 0.253479 1441497076 0.770996 0.053589 -0.581726 0.253479 1441497076 0.770996 0.053589 -0.581726 0.253479 1441497076 0.760437 0.040039 -0.578613 0.292053 1441497076 0.760437 0.040039 -0.578613 0.292053 1441497076 0.760437 0.040039 -0.578613 0.292053 1441497076 0.760437 0.040039 -0.578613 0.292053 1441497076 0.760437 0.040039 -0.578613 0.292053 1441497076 0.760437 0.040039 -0.578613 0.292053 1441497076 0.750671 0.018982 -0.566589 0.339294 1441497076 0.750671 0.018982 -0.566589 0.339294 1441497076 0.750671 0.018982 -0.566589 0.339294 1441497076 0.750671 0.018982 -0.566589 0.339294 1441497076 0.750671 0.018982 -0.566589 0.339294 1441497076 0.750671 0.018982 -0.566589 0.339294 1441497076 0.750671 0.018982 -0.566589 0.339294 1441497076 0.747070 -0.024536 -0.548584 0.374512 1441497076 0.747070 -0.024536 -0.548584 0.374512 1441497076 0.747070 -0.024536 -0.548584 0.374512 1441497076 0.747070 -0.024536 -0.548584 0.374512 1441497076 0.747070 -0.024536 -0.548584 0.374512 1441497076 0.747070 -0.024536 -0.548584 0.374512 1441497076 0.742676 -0.074036 -0.530212 0.402283 1441497076 0.742676 -0.074036 -0.530212 0.402283 1441497076 0.742676 -0.074036 -0.530212 0.402283 1441497076 0.742676 -0.074036 -0.530212 0.402283 1441497076 0.742676 -0.074036 -0.530212 0.402283 1441497076 0.742676 -0.074036 -0.530212 0.402283 1441497076 0.742126 -0.100159 -0.512329 0.420410 1441497076 0.742126 -0.100159 -0.512329 0.420410 1441497076 0.742126 -0.100159 -0.512329 0.420410 1441497076 0.742126 -0.100159 -0.512329 0.420410 1441497076 0.742126 -0.100159 -0.512329 0.420410 1441497076 0.742126 -0.100159 -0.512329 0.420410 1441497076 0.748047 -0.099548 -0.505310 0.418518 1441497076 0.748047 -0.099548 -0.505310 0.418518 1441497076 0.748047 -0.099548 -0.505310 0.418518 1441497076 0.748047 -0.099548 -0.505310 0.418518 1441497076 0.748047 -0.099548 -0.505310 0.418518 1441497076 0.748047 -0.099548 -0.505310 0.418518 1441497076 0.758362 -0.073242 -0.514709 0.393066 1441497076 0.758362 -0.073242 -0.514709 0.393066 1441497076 0.758362 -0.073242 -0.514709 0.393066 1441497076 0.758362 -0.073242 -0.514709 0.393066 1441497076 0.758362 -0.073242 -0.514709 0.393066 1441497076 0.758362 -0.073242 -0.514709 0.393066 1441497076 0.763794 -0.032959 -0.540771 0.350830 1441497076 0.763794 -0.032959 -0.540771 0.350830 1441497076 0.763794 -0.032959 -0.540771 0.350830 1441497076 0.763794 -0.032959 -0.540771 0.350830 1441497076 0.763794 -0.032959 -0.540771 0.350830 1441497076 0.763794 -0.032959 -0.540771 0.350830 1441497076 0.762512 0.010010 -0.569641 0.306641 1441497076 0.762512 0.010010 -0.569641 0.306641 1441497076 0.762512 0.010010 -0.569641 0.306641 1441497076 0.762512 0.010010 -0.569641 0.306641 1441497076 0.762512 0.010010 -0.569641 0.306641 1441497076 0.762512 0.010010 -0.569641 0.306641 1441497076 0.760498 0.040405 -0.592834 0.261719 1441497076 0.760498 0.040405 -0.592834 0.261719 1441497076 0.760498 0.040405 -0.592834 0.261719 1441497076 0.760498 0.040405 -0.592834 0.261719 1441497076 0.760498 0.040405 -0.592834 0.261719 1441497076 0.760498 0.040405 -0.592834 0.261719 1441497076 0.760498 0.040405 -0.592834 0.261719 1441497076 0.765137 0.048523 -0.602783 0.221008 1441497076 0.765137 0.048523 -0.602783 0.221008 1441497076 0.765137 0.048523 -0.602783 0.221008 1441497076 0.765137 0.048523 -0.602783 0.221008 1441497076 0.765137 0.048523 -0.602783 0.221008 1441497076 0.765137 0.048523 -0.602783 0.221008 1441497076 0.773010 0.047363 -0.603821 0.188599 1441497076 0.773010 0.047363 -0.603821 0.188599 1441497076 0.773010 0.047363 -0.603821 0.188599 1441497076 0.773010 0.047363 -0.603821 0.188599 1441497076 0.773010 0.047363 -0.603821 0.188599 1441497076 0.773010 0.047363 -0.603821 0.188599 1441497076 0.778137 0.047974 -0.602600 0.170349 1441497076 0.778137 0.047974 -0.602600 0.170349 1441497076 0.778137 0.047974 -0.602600 0.170349 1441497076 0.778137 0.047974 -0.602600 0.170349 1441497076 0.778137 0.047974 -0.602600 0.170349 1441497077 0.778137 0.047974 -0.602600 0.170349 1441497077 0.783020 0.049866 -0.598755 0.160828 1441497077 0.783020 0.049866 -0.598755 0.160828 1441497077 0.783020 0.049866 -0.598755 0.160828 1441497077 0.783020 0.049866 -0.598755 0.160828 1441497077 0.783020 0.049866 -0.598755 0.160828 1441497077 0.783020 0.049866 -0.598755 0.160828 1441497077 0.787537 0.052734 -0.592529 0.161011 1441497077 0.787537 0.052734 -0.592529 0.161011 1441497077 0.787537 0.052734 -0.592529 0.161011 1441497077 0.787537 0.052734 -0.592529 0.161011 1441497077 0.787537 0.052734 -0.592529 0.161011 1441497077 0.787537 0.052734 -0.592529 0.161011 1441497077 0.787537 0.052734 -0.592529 0.161011 1441497077 0.787659 0.060242 -0.589844 0.167358 1441497077 0.787659 0.060242 -0.589844 0.167358 1441497077 0.787659 0.060242 -0.589844 0.167358 1441497077 0.787659 0.060242 -0.589844 0.167358 1441497077 0.787659 0.060242 -0.589844 0.167358 1441497077 0.787659 0.060242 -0.589844 0.167358 1441497077 0.786255 0.064636 -0.587463 0.180359 1441497077 0.786255 0.064636 -0.587463 0.180359 1441497077 0.786255 0.064636 -0.587463 0.180359 1441497077 0.786255 0.064636 -0.587463 0.180359 1441497077 0.786255 0.064636 -0.587463 0.180359 1441497077 0.786255 0.064636 -0.587463 0.180359 1441497077 0.786255 0.064636 -0.587463 0.180359 1441497077 0.781921 0.064636 -0.584412 0.207031 1441497077 0.781921 0.064636 -0.584412 0.207031 1441497077 0.781921 0.064636 -0.584412 0.207031 1441497077 0.781921 0.064636 -0.584412 0.207031 1441497077 0.781921 0.064636 -0.584412 0.207031 1441497077 0.777344 0.057800 -0.580566 0.235291 1441497077 0.777344 0.057800 -0.580566 0.235291 1441497077 0.777344 0.057800 -0.580566 0.235291 1441497077 0.777344 0.057800 -0.580566 0.235291 1441497077 0.777344 0.057800 -0.580566 0.235291 1441497077 0.777344 0.057800 -0.580566 0.235291 1441497077 0.770813 0.045227 -0.576843 0.266541 1441497077 0.770813 0.045227 -0.576843 0.266541 1441497077 0.770813 0.045227 -0.576843 0.266541 1441497077 0.770813 0.045227 -0.576843 0.266541 1441497077 0.770813 0.045227 -0.576843 0.266541 1441497077 0.770813 0.045227 -0.576843 0.266541 1441497077 0.764282 0.027039 -0.570251 0.299866 1441497077 0.764282 0.027039 -0.570251 0.299866 1441497077 0.764282 0.027039 -0.570251 0.299866 1441497077 0.764282 0.027039 -0.570251 0.299866 1441497077 0.764282 0.027039 -0.570251 0.299866 1441497077 0.764282 0.027039 -0.570251 0.299866 1441497077 0.764282 0.027039 -0.570251 0.299866 1441497077 0.756165 0.010803 -0.557800 0.341919 1441497077 0.756165 0.010803 -0.557800 0.341919 1441497077 0.756165 0.010803 -0.557800 0.341919 1441497077 0.752258 -0.024841 -0.542603 0.372803 1441497077 0.752258 -0.024841 -0.542603 0.372803 1441497077 0.752258 -0.024841 -0.542603 0.372803 1441497077 0.752258 -0.024841 -0.542603 0.372803 1441497077 0.752258 -0.024841 -0.542603 0.372803 1441497077 0.752258 -0.024841 -0.542603 0.372803 1441497077 0.750061 -0.061035 -0.525024 0.397583 1441497077 0.750061 -0.061035 -0.525024 0.397583 1441497077 0.750061 -0.061035 -0.525024 0.397583 1441497077 0.750061 -0.061035 -0.525024 0.397583 1441497077 0.750061 -0.061035 -0.525024 0.397583 1441497077 0.750061 -0.061035 -0.525024 0.397583 1441497077 0.749817 -0.090332 -0.511169 0.410156 1441497077 0.749817 -0.090332 -0.511169 0.410156 1441497077 0.749817 -0.090332 -0.511169 0.410156 1441497077 0.749817 -0.090332 -0.511169 0.410156 1441497077 0.749817 -0.090332 -0.511169 0.410156 1441497077 0.749817 -0.090332 -0.511169 0.410156 1441497077 0.752869 -0.096069 -0.502441 0.414063 1441497077 0.752869 -0.096069 -0.502441 0.414063 1441497077 0.752869 -0.096069 -0.502441 0.414063 1441497077 0.752869 -0.096069 -0.502441 0.414063 1441497077 0.752869 -0.096069 -0.502441 0.414063 1441497077 0.752869 -0.096069 -0.502441 0.414063 1441497077 0.760315 -0.083984 -0.505371 0.399292 1441497077 0.760315 -0.083984 -0.505371 0.399292 1441497077 0.760315 -0.083984 -0.505371 0.399292 1441497077 0.760315 -0.083984 -0.505371 0.399292 1441497077 0.760315 -0.083984 -0.505371 0.399292 1441497077 0.760315 -0.083984 -0.505371 0.399292 1441497077 0.769836 -0.056213 -0.520325 0.365356 1441497077 0.769836 -0.056213 -0.520325 0.365356 1441497077 0.769836 -0.056213 -0.520325 0.365356 1441497077 0.769836 -0.056213 -0.520325 0.365356 1441497077 0.769836 -0.056213 -0.520325 0.365356 1441497077 0.769836 -0.056213 -0.520325 0.365356 1441497077 0.775024 -0.017639 -0.541443 0.325378 1441497077 0.775024 -0.017639 -0.541443 0.325378 1441497077 0.775024 -0.017639 -0.541443 0.325378 1441497077 0.775024 -0.017639 -0.541443 0.325378 1441497077 0.775024 -0.017639 -0.541443 0.325378 1441497077 0.773315 0.027283 -0.564148 0.287903 1441497077 0.773315 0.027283 -0.564148 0.287903 1441497077 0.773315 0.027283 -0.564148 0.287903 1441497077 0.773315 0.027283 -0.564148 0.287903 1441497077 0.773315 0.027283 -0.564148 0.287903 1441497077 0.770569 0.056091 -0.583374 0.250427 1441497077 0.770569 0.056091 -0.583374 0.250427 1441497077 0.770569 0.056091 -0.583374 0.250427 1441497077 0.770569 0.056091 -0.583374 0.250427 1441497077 0.770569 0.056091 -0.583374 0.250427 1441497078 0.770569 0.056091 -0.583374 0.250427 1441497078 0.771362 0.060242 -0.595093 0.217468 1441497078 0.771362 0.060242 -0.595093 0.217468 1441497078 0.771362 0.060242 -0.595093 0.217468 1441497078 0.771362 0.060242 -0.595093 0.217468 1441497078 0.771362 0.060242 -0.595093 0.217468 1441497078 0.771362 0.060242 -0.595093 0.217468 1441497078 0.771362 0.060242 -0.595093 0.217468 1441497078 0.772095 0.054626 -0.601685 0.197021 1441497078 0.772095 0.054626 -0.601685 0.197021 1441497078 0.772095 0.054626 -0.601685 0.197021 1441497078 0.772095 0.054626 -0.601685 0.197021 1441497078 0.772095 0.054626 -0.601685 0.197021 1441497078 0.772095 0.054626 -0.601685 0.197021 1441497078 0.772461 0.052368 -0.603577 0.190430 1441497078 0.772461 0.052368 -0.603577 0.190430 1441497078 0.772461 0.052368 -0.603577 0.190430 1441497078 0.772461 0.052368 -0.603577 0.190430 1441497078 0.772461 0.052368 -0.603577 0.190430 1441497078 0.772461 0.052368 -0.603577 0.190430 1441497078 0.777344 0.054016 -0.600098 0.180664 1441497078 0.777344 0.054016 -0.600098 0.180664 1441497078 0.777344 0.054016 -0.600098 0.180664 1441497078 0.777344 0.054016 -0.600098 0.180664 1441497078 0.777344 0.054016 -0.600098 0.180664 1441497078 0.777344 0.054016 -0.600098 0.180664 1441497078 0.780518 0.060547 -0.598694 0.169434 1441497078 0.780518 0.060547 -0.598694 0.169434 1441497078 0.780518 0.060547 -0.598694 0.169434 1441497078 0.780518 0.060547 -0.598694 0.169434 1441497078 0.780518 0.060547 -0.598694 0.169434 1441497078 0.780518 0.060547 -0.598694 0.169434 1441497078 0.779358 0.066895 -0.598816 0.171753 1441497078 0.779358 0.066895 -0.598816 0.171753 1441497078 0.779358 0.066895 -0.598816 0.171753 1441497078 0.779358 0.066895 -0.598816 0.171753 1441497078 0.779358 0.066895 -0.598816 0.171753 1441497078 0.779358 0.066895 -0.598816 0.171753 1441497078 0.778198 0.056824 -0.597473 0.184875 1441497078 0.778198 0.056824 -0.597473 0.184875 1441497078 0.778198 0.056824 -0.597473 0.184875 1441497078 0.778198 0.056824 -0.597473 0.184875 1441497078 0.778198 0.056824 -0.597473 0.184875 1441497078 0.778198 0.056824 -0.597473 0.184875 1441497078 0.778198 0.056824 -0.597473 0.184875 1441497078 0.775513 0.051697 -0.592773 0.210876 1441497078 0.775513 0.051697 -0.592773 0.210876 1441497078 0.775513 0.051697 -0.592773 0.210876 1441497078 0.775513 0.051697 -0.592773 0.210876 1441497078 0.775513 0.051697 -0.592773 0.210876 1441497078 0.775513 0.051697 -0.592773 0.210876 1441497078 0.771912 0.041443 -0.587952 0.238098 1441497078 0.771912 0.041443 -0.587952 0.238098 1441497078 0.771912 0.041443 -0.587952 0.238098 1441497078 0.771912 0.041443 -0.587952 0.238098 1441497078 0.771912 0.041443 -0.587952 0.238098 1441497078 0.771912 0.041443 -0.587952 0.238098 1441497078 0.765625 0.028992 -0.582520 0.271423 1441497078 0.765625 0.028992 -0.582520 0.271423 1441497078 0.765625 0.028992 -0.582520 0.271423 1441497078 0.765625 0.028992 -0.582520 0.271423 1441497078 0.765625 0.028992 -0.582520 0.271423 1441497078 0.756836 0.018982 -0.574524 0.311096 1441497078 0.756836 0.018982 -0.574524 0.311096 1441497078 0.756836 0.018982 -0.574524 0.311096 1441497078 0.756836 0.018982 -0.574524 0.311096 1441497078 0.756836 0.018982 -0.574524 0.311096 1441497078 0.756836 0.018982 -0.574524 0.311096 1441497078 0.747498 0.004883 -0.560852 0.355896 1441497078 0.747498 0.004883 -0.560852 0.355896 1441497078 0.747498 0.004883 -0.560852 0.355896 1441497078 0.747498 0.004883 -0.560852 0.355896 1441497078 0.747498 0.004883 -0.560852 0.355896 1441497078 0.747498 0.004883 -0.560852 0.355896 1441497078 0.743225 -0.037109 -0.546021 0.384705 1441497078 0.743225 -0.037109 -0.546021 0.384705 1441497078 0.743225 -0.037109 -0.546021 0.384705 1441497078 0.743225 -0.037109 -0.546021 0.384705 1441497078 0.743225 -0.037109 -0.546021 0.384705 1441497078 0.743225 -0.037109 -0.546021 0.384705 1441497078 0.743225 -0.037109 -0.546021 0.384705 1441497078 0.740051 -0.080872 -0.530334 0.405579 1441497078 0.740051 -0.080872 -0.530334 0.405579 1441497078 0.740051 -0.080872 -0.530334 0.405579 1441497078 0.740051 -0.080872 -0.530334 0.405579 1441497078 0.740051 -0.080872 -0.530334 0.405579 1441497078 0.740051 -0.080872 -0.530334 0.405579 1441497078 0.741089 -0.107483 -0.517944 0.413391 1441497078 0.741089 -0.107483 -0.517944 0.413391 1441497078 0.741089 -0.107483 -0.517944 0.413391 1441497078 0.741089 -0.107483 -0.517944 0.413391 1441497078 0.741089 -0.107483 -0.517944 0.413391 1441497078 0.741089 -0.107483 -0.517944 0.413391 1441497078 0.747375 -0.111084 -0.513123 0.407104 1441497078 0.747375 -0.111084 -0.513123 0.407104 1441497078 0.747375 -0.111084 -0.513123 0.407104 1441497078 0.747375 -0.111084 -0.513123 0.407104 1441497078 0.747375 -0.111084 -0.513123 0.407104 1441497078 0.747375 -0.111084 -0.513123 0.407104 1441497078 0.747375 -0.111084 -0.513123 0.407104 1441497078 0.758850 -0.087158 -0.519653 0.382690 1441497078 0.758850 -0.087158 -0.519653 0.382690 1441497078 0.758850 -0.087158 -0.519653 0.382690 1441497078 0.758850 -0.087158 -0.519653 0.382690 1441497078 0.758850 -0.087158 -0.519653 0.382690 1441497078 0.758850 -0.087158 -0.519653 0.382690 1441497078 0.766174 -0.050293 -0.540588 0.343750 1441497078 0.766174 -0.050293 -0.540588 0.343750 1441497078 0.766174 -0.050293 -0.540588 0.343750 1441497078 0.766174 -0.050293 -0.540588 0.343750 1441497078 0.766174 -0.050293 -0.540588 0.343750 1441497078 0.766174 -0.050293 -0.540588 0.343750 1441497079 0.766418 -0.008179 -0.566223 0.303101 1441497079 0.766418 -0.008179 -0.566223 0.303101 1441497079 0.766418 -0.008179 -0.566223 0.303101 1441497079 0.766418 -0.008179 -0.566223 0.303101 1441497079 0.766418 -0.008179 -0.566223 0.303101 1441497079 0.766418 -0.008179 -0.566223 0.303101 1441497079 0.766418 -0.008179 -0.566223 0.303101 1441497079 0.762634 0.027588 -0.589600 0.264587 1441497079 0.762634 0.027588 -0.589600 0.264587 1441497079 0.762634 0.027588 -0.589600 0.264587 1441497079 0.762634 0.027588 -0.589600 0.264587 1441497079 0.762634 0.027588 -0.589600 0.264587 1441497079 0.762634 0.027588 -0.589600 0.264587 1441497079 0.766968 0.039246 -0.600403 0.222961 1441497079 0.766968 0.039246 -0.600403 0.222961 1441497079 0.766968 0.039246 -0.600403 0.222961 1441497079 0.766968 0.039246 -0.600403 0.222961 1441497079 0.766968 0.039246 -0.600403 0.222961 1441497079 0.771179 0.034790 -0.605896 0.192261 1441497079 0.771179 0.034790 -0.605896 0.192261 1441497079 0.771179 0.034790 -0.605896 0.192261 1441497079 0.771179 0.034790 -0.605896 0.192261 1441497079 0.771179 0.034790 -0.605896 0.192261 1441497079 0.771179 0.034790 -0.605896 0.192261 1441497079 0.771179 0.034790 -0.605896 0.192261 1441497079 0.776123 0.032959 -0.604553 0.175964 1441497079 0.776123 0.032959 -0.604553 0.175964 1441497079 0.776123 0.032959 -0.604553 0.175964 1441497079 0.776123 0.032959 -0.604553 0.175964 1441497079 0.776123 0.032959 -0.604553 0.175964 1441497079 0.776123 0.032959 -0.604553 0.175964 1441497079 0.776123 0.032959 -0.604553 0.175964 1441497079 0.779236 0.044067 -0.601563 0.170166 1441497079 0.779236 0.044067 -0.601563 0.170166 1441497079 0.779236 0.044067 -0.601563 0.170166 1441497079 0.779236 0.044067 -0.601563 0.170166 1441497079 0.779236 0.044067 -0.601563 0.170166 1441497079 0.784851 0.051575 -0.596191 0.160889 1441497079 0.784851 0.051575 -0.596191 0.160889 1441497079 0.784851 0.051575 -0.596191 0.160889 1441497079 0.784851 0.051575 -0.596191 0.160889 1441497079 0.784851 0.051575 -0.596191 0.160889 1441497079 0.786560 0.063721 -0.594238 0.155334 1441497079 0.786560 0.063721 -0.594238 0.155334 1441497079 0.786560 0.063721 -0.594238 0.155334 1441497079 0.786560 0.063721 -0.594238 0.155334 1441497079 0.786560 0.063721 -0.594238 0.155334 1441497079 0.786560 0.063721 -0.594238 0.155334 1441497079 0.785889 0.067993 -0.594727 0.155212 1441497079 0.785889 0.067993 -0.594727 0.155212 1441497079 0.785889 0.067993 -0.594727 0.155212 1441497079 0.785889 0.067993 -0.594727 0.155212 1441497079 0.785889 0.067993 -0.594727 0.155212 1441497079 0.785889 0.067993 -0.594727 0.155212 1441497079 0.783936 0.062622 -0.593872 0.169861 1441497079 0.783936 0.062622 -0.593872 0.169861 1441497079 0.783936 0.062622 -0.593872 0.169861 1441497079 0.783936 0.062622 -0.593872 0.169861 1441497079 0.783936 0.062622 -0.593872 0.169861 1441497079 0.783936 0.062622 -0.593872 0.169861 1441497079 0.779968 0.061157 -0.590576 0.197571 1441497079 0.779968 0.061157 -0.590576 0.197571 1441497079 0.779968 0.061157 -0.590576 0.197571 1441497079 0.779968 0.061157 -0.590576 0.197571 1441497079 0.779968 0.061157 -0.590576 0.197571 1441497079 0.779968 0.061157 -0.590576 0.197571 1441497079 0.773804 0.061768 -0.586426 0.231201 1441497079 0.773804 0.061768 -0.586426 0.231201 1441497079 0.773804 0.061768 -0.586426 0.231201 1441497079 0.773804 0.061768 -0.586426 0.231201 1441497079 0.773804 0.061768 -0.586426 0.231201 1441497079 0.773804 0.061768 -0.586426 0.231201 1441497079 0.765625 0.059082 -0.583862 0.263489 1441497079 0.765625 0.059082 -0.583862 0.263489 1441497079 0.765625 0.059082 -0.583862 0.263489 1441497079 0.765625 0.059082 -0.583862 0.263489 1441497079 0.765625 0.059082 -0.583862 0.263489 1441497079 0.765625 0.059082 -0.583862 0.263489 1441497079 0.756836 0.041870 -0.583801 0.290771 1441497079 0.756836 0.041870 -0.583801 0.290771 1441497079 0.756836 0.041870 -0.583801 0.290771 1441497079 0.756836 0.041870 -0.583801 0.290771 1441497079 0.756836 0.041870 -0.583801 0.290771 1441497079 0.756836 0.041870 -0.583801 0.290771 1441497079 0.744141 0.024292 -0.579285 0.331848 1441497079 0.744141 0.024292 -0.579285 0.331848 1441497079 0.744141 0.024292 -0.579285 0.331848 1441497079 0.744141 0.024292 -0.579285 0.331848 1441497079 0.744141 0.024292 -0.579285 0.331848 1441497079 0.744141 0.024292 -0.579285 0.331848 1441497079 0.744141 0.024292 -0.579285 0.331848 1441497079 0.735596 0.001099 -0.565491 0.372925 1441497079 0.735596 0.001099 -0.565491 0.372925 1441497079 0.735596 0.001099 -0.565491 0.372925 1441497079 0.735596 0.001099 -0.565491 0.372925 1441497079 0.735596 0.001099 -0.565491 0.372925 1441497079 0.732483 -0.036499 -0.549561 0.400085 1441497079 0.732483 -0.036499 -0.549561 0.400085 1441497079 0.732483 -0.036499 -0.549561 0.400085 1441497079 0.732483 -0.036499 -0.549561 0.400085 1441497079 0.732483 -0.036499 -0.549561 0.400085 1441497079 0.732483 -0.036499 -0.549561 0.400085 1441497079 0.732483 -0.036499 -0.549561 0.400085 1441497079 0.732727 -0.070618 -0.530945 0.419800 1441497079 0.732727 -0.070618 -0.530945 0.419800 1441497079 0.732727 -0.070618 -0.530945 0.419800 1441497079 0.732727 -0.070618 -0.530945 0.419800 1441497079 0.732727 -0.070618 -0.530945 0.419800 1441497079 0.732727 -0.070618 -0.530945 0.419800 1441497079 0.737732 -0.093506 -0.514343 0.427124 1441497079 0.737732 -0.093506 -0.514343 0.427124 1441497080 0.737732 -0.093506 -0.514343 0.427124 1441497080 0.737732 -0.093506 -0.514343 0.427124 1441497080 0.737732 -0.093506 -0.514343 0.427124 1441497080 0.737732 -0.093506 -0.514343 0.427124 1441497080 0.746338 -0.093567 -0.507202 0.420654 1441497080 0.746338 -0.093567 -0.507202 0.420654 1441497080 0.746338 -0.093567 -0.507202 0.420654 1441497080 0.746338 -0.093567 -0.507202 0.420654 1441497080 0.746338 -0.093567 -0.507202 0.420654 1441497080 0.746338 -0.093567 -0.507202 0.420654 1441497080 0.756714 -0.068481 -0.514771 0.397034 1441497080 0.756714 -0.068481 -0.514771 0.397034 1441497080 0.756714 -0.068481 -0.514771 0.397034 1441497080 0.756714 -0.068481 -0.514771 0.397034 1441497080 0.756714 -0.068481 -0.514771 0.397034 1441497080 0.762756 -0.028015 -0.537292 0.358704 1441497080 0.762756 -0.028015 -0.537292 0.358704 1441497080 0.762756 -0.028015 -0.537292 0.358704 1441497080 0.762756 -0.028015 -0.537292 0.358704 1441497080 0.762756 -0.028015 -0.537292 0.358704 1441497080 0.762756 -0.028015 -0.537292 0.358704 1441497080 0.762756 -0.028015 -0.537292 0.358704 1441497080 0.762207 0.014893 -0.564636 0.316162 1441497080 0.762207 0.014893 -0.564636 0.316162 1441497080 0.762207 0.014893 -0.564636 0.316162 1441497080 0.762207 0.014893 -0.564636 0.316162 1441497080 0.762207 0.014893 -0.564636 0.316162 1441497080 0.762207 0.014893 -0.564636 0.316162 1441497080 0.757996 0.045105 -0.591064 0.272095 1441497080 0.757996 0.045105 -0.591064 0.272095 1441497080 0.757996 0.045105 -0.591064 0.272095 1441497080 0.757996 0.045105 -0.591064 0.272095 1441497080 0.757996 0.045105 -0.591064 0.272095 1441497080 0.757996 0.045105 -0.591064 0.272095 1441497080 0.760925 0.053040 -0.604736 0.229126 1441497080 0.760925 0.053040 -0.604736 0.229126 1441497080 0.760925 0.053040 -0.604736 0.229126 1441497080 0.760925 0.053040 -0.604736 0.229126 1441497080 0.760925 0.053040 -0.604736 0.229126 1441497080 0.760925 0.053040 -0.604736 0.229126 1441497080 0.767456 0.049377 -0.609680 0.191956 1441497080 0.767456 0.049377 -0.609680 0.191956 1441497080 0.767456 0.049377 -0.609680 0.191956 1441497080 0.767456 0.049377 -0.609680 0.191956 1441497080 0.767456 0.049377 -0.609680 0.191956 1441497080 0.767456 0.049377 -0.609680 0.191956 1441497080 0.767456 0.049377 -0.609680 0.191956 1441497080 0.772522 0.047607 -0.609436 0.171692 1441497080 0.772522 0.047607 -0.609436 0.171692 1441497080 0.772522 0.047607 -0.609436 0.171692 1441497080 0.772522 0.047607 -0.609436 0.171692 1441497080 0.772522 0.047607 -0.609436 0.171692 1441497080 0.772522 0.047607 -0.609436 0.171692 1441497080 0.772522 0.047607 -0.609436 0.171692 1441497080 0.778625 0.051575 -0.603455 0.164185 1441497080 0.778625 0.051575 -0.603455 0.164185 1441497080 0.778625 0.051575 -0.603455 0.164185 1441497080 0.778625 0.051575 -0.603455 0.164185 1441497080 0.778625 0.051575 -0.603455 0.164185 1441497080 0.778625 0.051575 -0.603455 0.164185 1441497080 0.781799 0.067627 -0.598389 0.161682 1441497080 0.781799 0.067627 -0.598389 0.161682 1441497080 0.781799 0.067627 -0.598389 0.161682 1441497080 0.781799 0.067627 -0.598389 0.161682 1441497080 0.781799 0.067627 -0.598389 0.161682 1441497080 0.781799 0.067627 -0.598389 0.161682 1441497080 0.783691 0.084412 -0.596619 0.150757 1441497080 0.783691 0.084412 -0.596619 0.150757 1441497080 0.783691 0.084412 -0.596619 0.150757 1441497080 0.783691 0.084412 -0.596619 0.150757 1441497080 0.783691 0.084412 -0.596619 0.150757 1441497080 0.783691 0.084412 -0.596619 0.150757 1441497080 0.785950 0.086304 -0.595154 0.143372 1441497080 0.785950 0.086304 -0.595154 0.143372 1441497080 0.785950 0.086304 -0.595154 0.143372 1441497080 0.785950 0.086304 -0.595154 0.143372 1441497080 0.785950 0.086304 -0.595154 0.143372 1441497080 0.785950 0.086304 -0.595154 0.143372 1441497080 0.785828 0.076538 -0.593323 0.156677 1441497080 0.785828 0.076538 -0.593323 0.156677 1441497080 0.785828 0.076538 -0.593323 0.156677 1441497080 0.785828 0.076538 -0.593323 0.156677 1441497080 0.785828 0.076538 -0.593323 0.156677 1441497080 0.785828 0.076538 -0.593323 0.156677 1441497080 0.785828 0.076538 -0.593323 0.156677 1441497080 0.780823 0.077698 -0.589600 0.191345 1441497080 0.780823 0.077698 -0.589600 0.191345 1441497080 0.780823 0.077698 -0.589600 0.191345 1441497080 0.780823 0.077698 -0.589600 0.191345 1441497080 0.780823 0.077698 -0.589600 0.191345 1441497080 0.774597 0.078735 -0.583130 0.231689 1441497080 0.774597 0.078735 -0.583130 0.231689 1441497080 0.774597 0.078735 -0.583130 0.231689 1441497080 0.774597 0.078735 -0.583130 0.231689 1441497080 0.774597 0.078735 -0.583130 0.231689 1441497080 0.774597 0.078735 -0.583130 0.231689 1441497080 0.766418 0.081421 -0.575806 0.272644 1441497080 0.766418 0.081421 -0.575806 0.272644 1441497080 0.766418 0.081421 -0.575806 0.272644 1441497080 0.766418 0.081421 -0.575806 0.272644 1441497080 0.766418 0.081421 -0.575806 0.272644 1441497080 0.766418 0.081421 -0.575806 0.272644 1441497080 0.758240 0.075073 -0.572632 0.302551 1441497080 0.758240 0.075073 -0.572632 0.302551 1441497080 0.758240 0.075073 -0.572632 0.302551 1441497080 0.758240 0.075073 -0.572632 0.302551 1441497080 0.758240 0.075073 -0.572632 0.302551 1441497080 0.748901 0.050903 -0.575256 0.324890 1441497080 0.748901 0.050903 -0.575256 0.324890 1441497080 
0.777100 0.022827 -0.619751 0.107056 1441497091 0.777100 0.022827 -0.619751 0.107056 1441497091 0.777100 0.022827 -0.619751 0.107056 1441497091 0.777466 0.021362 -0.619141 0.108521 1441497091 0.777466 0.021362 -0.619141 0.108521 1441497091 0.777466 0.021362 -0.619141 0.108521 1441497091 0.777466 0.021362 -0.619141 0.108521 1441497091 0.777222 0.026306 -0.617676 0.116943 1441497091 0.777222 0.026306 -0.617676 0.116943 1441497091 0.777222 0.026306 -0.617676 0.116943 1441497091 0.777222 0.026306 -0.617676 0.116943 1441497091 0.777222 0.026306 -0.617676 0.116943 1441497091 0.777222 0.026306 -0.617676 0.116943 1441497091 0.777466 0.029663 -0.616699 0.119568 1441497091 0.777466 0.029663 -0.616699 0.119568 1441497091 0.777466 0.029663 -0.616699 0.119568 1441497091 0.777466 0.029663 -0.616699 0.119568 1441497091 0.776367 0.028259 -0.618774 0.116577 1441497092 0.776489 0.024658 -0.619751 0.111206 1441497092 0.776489 0.024658 -0.619751 0.111206 1441497092 0.776489 0.024658 -0.619751 0.111206 1441497092 0.777100 0.021545 -0.619751 0.107483 1441497092 0.777100 0.021545 -0.619751 0.107483 1441497092 0.777100 0.021545 -0.619751 0.107483 1441497092 0.777100 0.021545 -0.619751 0.107483 1441497092 0.777100 0.021545 -0.619751 0.107483 1441497092 0.778015 0.020752 -0.618774 0.106750 1441497092 0.778015 0.020752 -0.618774 0.106750 1441497092 0.778015 0.020752 -0.618774 0.106750 1441497092 0.778015 0.020752 -0.618774 0.106750 1441497092 0.778015 0.020752 -0.618774 0.106750 1441497092 0.778015 0.020752 -0.618774 0.106750 1441497092 0.777954 0.023865 -0.618042 0.110352 1441497092 0.777954 0.023865 -0.618042 0.110352 1441497092 0.777954 0.023865 -0.618042 0.110352 1441497092 0.777954 0.023865 -0.618042 0.110352 1441497092 0.777954 0.023865 -0.618042 0.110352 1441497092 0.777954 0.023865 -0.618042 0.110352 1441497092 0.777222 0.027161 -0.618225 0.113892 1441497092 0.777222 0.027161 -0.618225 0.113892 1441497092 0.777222 0.027161 -0.618225 0.113892 1441497092 0.777222 0.027161 -0.618225 0.113892 1441497092 0.777222 0.027161 -0.618225 0.113892 1441497092 0.777222 0.027161 -0.618225 0.113892 1441497092 0.777222 0.027161 -0.618225 0.113892 1441497092 0.776245 0.031921 -0.618835 0.116150 1441497092 0.776245 0.031921 -0.618835 0.116150 1441497092 0.776245 0.031921 -0.618835 0.116150 1441497092 0.776245 0.031921 -0.618835 0.116150 1441497092 0.776245 0.031921 -0.618835 0.116150 1441497092 0.776245 0.031921 -0.618835 0.116150 1441497092 0.775452 0.033508 -0.619690 0.116394 1441497092 0.775452 0.033508 -0.619690 0.116394 1441497092 0.775452 0.033508 -0.619690 0.116394 1441497092 0.775452 0.033508 -0.619690 0.116394 1441497092 0.775452 0.033508 -0.619690 0.116394 1441497092 0.775452 0.033508 -0.619690 0.116394 1441497092 0.774963 0.034241 -0.620728 0.113770 1441497092 0.774963 0.034241 -0.620728 0.113770 1441497092 0.774963 0.034241 -0.620728 0.113770 1441497092 0.774963 0.034241 -0.620728 0.113770 1441497092 0.774963 0.034241 -0.620728 0.113770 1441497092 0.774231 0.035461 -0.622131 0.110718 1441497092 0.774231 0.035461 -0.622131 0.110718 1441497092 0.774231 0.035461 -0.622131 0.110718 1441497092 0.774231 0.035461 -0.622131 0.110718 1441497092 0.774231 0.035461 -0.622131 0.110718 1441497092 0.774231 0.035461 -0.622131 0.110718 1441497092 0.774231 0.035461 -0.622131 0.110718 1441497092 0.773743 0.039063 -0.622192 0.112366 1441497092 0.773743 0.039063 -0.622192 0.112366 1441497092 0.773743 0.039063 -0.622192 0.112366 1441497092 0.773743 0.039063 -0.622192 0.112366 1441497092 0.773743 0.039063 -0.622192 0.112366 1441497092 0.773743 0.039063 -0.622192 0.112366 1441497092 0.773804 0.041321 -0.620972 0.117920 1441497092 0.773804 0.041321 -0.620972 0.117920 1441497092 0.773804 0.041321 -0.620972 0.117920 1441497092 0.773804 0.041321 -0.620972 0.117920 1441497092 0.773804 0.041321 -0.620972 0.117920 1441497092 0.773804 0.041321 -0.620972 0.117920 1441497092 0.773865 0.041870 -0.620361 0.120544 1441497092 0.773865 0.041870 -0.620361 0.120544 1441497092 0.773865 0.041870 -0.620361 0.120544 1441497092 0.773865 0.041870 -0.620361 0.120544 1441497092 0.773865 0.041870 -0.620361 0.120544 1441497092 0.773865 0.041870 -0.620361 0.120544 1441497092 0.773682 0.039307 -0.620789 0.120361 1441497092 0.773682 0.039307 -0.620789 0.120361 1441497092 0.773682 0.039307 -0.620789 0.120361 1441497092 0.773682 0.039307 -0.620789 0.120361 1441497092 0.773682 0.039307 -0.620789 0.120361 1441497092 0.773865 0.037598 -0.620605 0.120728 1441497092 0.773865 0.037598 -0.620605 0.120728 1441497092 0.773865 0.037598 -0.620605 0.120728 1441497092 0.773865 0.037598 -0.620605 0.120728 1441497092 0.773865 0.037598 -0.620605 0.120728 1441497092 0.773865 0.037598 -0.620605 0.120728 1441497092 0.773865 0.037598 -0.620605 0.120728 1441497092 0.774719 0.038818 -0.619690 0.119446 1441497092 0.774719 0.038818 -0.619690 0.119446 1441497092 0.774719 0.038818 -0.619690 0.119446 1441497092 0.774719 0.038818 -0.619690 0.119446 1441497092 0.774719 0.038818 -0.619690 0.119446 1441497092 0.774719 0.038818 -0.619690 0.119446 1441497092 0.775269 0.039246 -0.619324 0.117615 1441497092 0.775269 0.039246 -0.619324 0.117615 1441497092 0.775269 0.039246 -0.619324 0.117615 1441497092 0.775269 0.039246 -0.619324 0.117615 1441497092 0.775269 0.039246 -0.619324 0.117615 1441497092 0.775269 0.039246 -0.619324 0.117615 1441497092 0.775269 0.039246 -0.619324 0.117615 1441497092 0.775452 0.040161 -0.618958 0.118225 1441497092 0.775452 0.040161 -0.618958 0.118225 1441497092 0.775452 0.040161 -0.618958 0.118225 1441497093 0.775452 0.040161 -0.618958 0.118225 1441497093 0.775452 0.040161 -0.618958 0.118225 1441497093 0.775452 0.040161 -0.618958 0.118225 1441497093 0.775879 0.039185 -0.618408 0.118347 1441497093 0.775879 0.039185 -0.618408 0.118347 1441497093 0.775879 0.039185 -0.618408 0.118347 1441497093 0.775879 0.039185 -0.618408 0.118347 1441497093 0.775879 0.039185 -0.618408 0.118347 1441497093 0.775879 0.039185 -0.618408 0.118347 1441497093 0.776062 0.038452 -0.618530 0.116699 1441497093 0.776062 0.038452 -0.618530 0.116699 1441497093 0.776062 0.038452 -0.618530 0.116699 1441497093 0.776062 0.038452 -0.618530 0.116699 1441497093 0.776062 0.038452 -0.618530 0.116699 1441497093 0.776062 0.038452 -0.618530 0.116699 1441497093 0.775940 0.038086 -0.618896 0.115845 1441497093 0.775940 0.038086 -0.618896 0.115845 1441497093 0.775940 0.038086 -0.618896 0.115845 1441497093 0.775940 0.038086 -0.618896 0.115845 1441497093 0.775940 0.038086 -0.618896 0.115845 1441497093 0.775940 0.038086 -0.618896 0.115845 1441497093 0.775635 0.040833 -0.618958 0.116638 1441497093 0.775635 0.040833 -0.618958 0.116638 1441497093 0.775635 0.040833 -0.618958 0.116638 1441497093 0.775635 0.040833 -0.618958 0.116638 1441497093 0.775635 0.040833 -0.618958 0.116638 1441497093 0.775635 0.040833 -0.618958 0.116638 1441497093 0.775391 0.041565 -0.619263 0.116577 1441497093 0.775391 0.041565 -0.619263 0.116577 1441497093 0.775391 0.041565 -0.619263 0.116577 1441497093 0.775391 0.041565 -0.619263 0.116577 1441497093 0.775391 0.041565 -0.619263 0.116577 1441497093 0.775391 0.041565 -0.619263 0.116577 1441497093 0.774597 0.043274 -0.619873 0.117493 1441497093 0.774597 0.043274 -0.619873 0.117493 1441497093 0.774597 0.043274 -0.619873 0.117493 1441497093 0.774597 0.043274 -0.619873 0.117493 1441497093 0.774597 0.043274 -0.619873 0.117493 1441497093 0.774597 0.043274 -0.619873 0.117493 1441497093 0.774597 0.043274 -0.619873 0.117493 1441497093 0.774109 0.044922 -0.620667 0.116333 1441497093 0.774109 0.044922 -0.620667 0.116333 1441497093 0.774109 0.044922 -0.620667 0.116333 1441497093 0.774109 0.044922 -0.620667 0.116333 1441497093 0.774109 0.044922 -0.620667 0.116333 1441497093 0.774109 0.044922 -0.620667 0.116333 1441497093 0.773376 0.047363 -0.621521 0.115356 1441497093 0.773376 0.047363 -0.621521 0.115356 1441497093 0.773376 0.047363 -0.621521 0.115356 1441497093 0.773376 0.047363 -0.621521 0.115356 1441497093 0.773376 0.047363 -0.621521 0.115356 1441497093 0.773376 0.047363 -0.621521 0.115356 1441497093 0.772400 0.052795 -0.621765 0.118408 1441497093 0.772400 0.052795 -0.621765 0.118408 1441497093 0.772400 0.052795 -0.621765 0.118408 1441497093 0.772400 0.052795 -0.621765 0.118408 1441497093 0.772400 0.052795 -0.621765 0.118408 1441497093 0.772400 0.052795 -0.621765 0.118408 1441497093 0.772156 0.053223 -0.622009 0.118652 1441497093 0.772156 0.053223 -0.622009 0.118652 1441497093 0.772156 0.053223 -0.622009 0.118652 1441497093 0.772156 0.053223 -0.622009 0.118652 1441497093 0.772156 0.053223 -0.622009 0.118652 1441497093 0.772156 0.053223 -0.622009 0.118652 1441497093 0.771851 0.052856 -0.622559 0.117554 1441497093 0.771851 0.052856 -0.622559 0.117554 1441497093 0.771851 0.052856 -0.622559 0.117554 1441497093 0.771851 0.052856 -0.622559 0.117554 1441497093 0.771851 0.052856 -0.622559 0.117554 1441497093 0.771240 0.053711 -0.622925 0.119141 1441497093 0.771240 0.053711 -0.622925 0.119141 1441497093 0.771240 0.053711 -0.622925 0.119141 1441497093 0.771240 0.053711 -0.622925 0.119141 1441497093 0.771240 0.053711 -0.622925 0.119141 1441497093 0.771240 0.053711 -0.622925 0.119141 1441497093 0.771240 0.053711 -0.622925 0.119141 1441497093 0.770935 0.055237 -0.622314 0.123718 1441497093 0.770935 0.055237 -0.622314 0.123718 1441497093 0.770935 0.055237 -0.622314 0.123718 1441497093 0.770935 0.055237 -0.622314 0.123718 1441497093 0.770935 0.055237 -0.622314 0.123718 1441497093 0.770935 0.055237 -0.622314 0.123718 1441497093 0.770752 0.054810 -0.622070 0.126221 1441497093 0.770752 0.054810 -0.622070 0.126221 1441497093 0.770752 0.054810 -0.622070 0.126221 1441497093 0.770752 0.054810 -0.622070 0.126221 1441497093 0.770752 0.054810 -0.622070 0.126221 1441497093 0.770752 0.054810 -0.622070 0.126221 1441497093 0.770874 0.051636 -0.622253 0.125732 1441497093 0.770874 0.051636 -0.622253 0.125732 1441497093 0.770874 0.051636 -0.622253 0.125732 1441497093 0.770874 0.051636 -0.622253 0.125732 1441497093 0.770874 0.051636 -0.622253 0.125732 1441497093 0.770874 0.051636 -0.622253 0.125732 1441497093 0.771667 0.048706 -0.622009 0.123474 1441497093 0.771667 0.048706 -0.622009 0.123474 1441497093 0.771667 0.048706 -0.622009 0.123474 1441497093 0.771667 0.048706 -0.622009 0.123474 1441497093 0.771667 0.048706 -0.622009 0.123474 1441497093 0.771667 0.048706 -0.622009 0.123474 1441497093 0.773010 0.045288 -0.621460 0.119080 1441497093 0.773010 0.045288 -0.621460 0.119080 1441497093 0.773010 0.045288 -0.621460 0.119080 1441497093 0.773010 0.045288 -0.621460 0.119080 1441497093 0.773010 0.045288 -0.621460 0.119080 1441497093 0.773010 0.045288 -0.621460 0.119080 1441497093 0.774170 0.041870 -0.620972 0.115051 1441497093 0.774170 0.041870 -0.620972 0.115051 1441497093 0.774170 0.041870 -0.620972 0.115051 1441497094 0.774170 0.041870 -0.620972 0.115051 1441497094 0.774170 0.041870 -0.620972 0.115051 1441497094 0.774170 0.041870 -0.620972 0.115051 1441497094 0.775269 0.039368 -0.620178 0.112915 1441497094 0.775269 0.039368 -0.620178 0.112915 1441497094 0.775269 0.039368 -0.620178 0.112915 1441497094 0.775269 0.039368 -0.620178 0.112915 1441497094 0.775269 0.039368 -0.620178 0.112915 1441497094 0.775269 0.039368 -0.620178 0.112915 1441497094 0.775879 0.038696 -0.619385 0.113220 1441497094 0.775879 0.038696 -0.619385 0.113220 1441497094 0.775879 0.038696 -0.619385 0.113220 1441497094 0.775879 0.038696 -0.619385 0.113220 1441497094 0.775879 0.038696 -0.619385 0.113220 1441497094 0.775940 0.040039 -0.619080 0.114319 1441497094 0.775940 0.040039 -0.619080 0.114319 1441497094 0.775940 0.040039 -0.619080 0.114319 1441497094 0.775940 0.040039 -0.619080 0.114319 1441497094 0.775940 0.040039 -0.619080 0.114319 1441497094 0.775940 0.040039 -0.619080 0.114319 1441497094 0.775940 0.040039 -0.619080 0.114319 1441497094 0.775513 0.041870 -0.619263 0.115356 1441497094 0.775513 0.041870 -0.619263 0.115356 1441497094 0.775513 0.041870 -0.619263 0.115356 1441497094 0.775513 0.041870 -0.619263 0.115356 1441497094 0.775513 0.041870 -0.619263 0.115356 1441497094 0.775513 0.041870 -0.619263 0.115356 1441497094 0.774841 0.044983 -0.619690 0.116760 1441497094 0.774841 0.044983 -0.619690 0.116760 1441497094 0.774841 0.044983 -0.619690 0.116760 1441497094 0.774841 0.044983 -0.619690 0.116760 1441497094 0.774841 0.044983 -0.619690 0.116760 1441497094 0.774841 0.044983 -0.619690 0.116760 1441497094 0.774048 0.047546 -0.620239 0.117798 1441497094 0.774048 0.047546 -0.620239 0.117798 1441497094 0.774048 0.047546 -0.620239 0.117798 1441497094 0.774048 0.047546 -0.620239 0.117798 1441497094 0.774048 0.047546 -0.620239 0.117798 1441497094 0.774048 0.047546 -0.620239 0.117798 1441497094 0.774048 0.047546 -0.620239 0.117798 1441497094 0.773254 0.050293 -0.620789 0.118958 1441497094 0.773254 0.050293 -0.620789 0.118958 1441497094 0.773254 0.050293 -0.620789 0.118958 1441497094 0.773254 0.050293 -0.620789 0.118958 1441497094 0.773254 0.050293 -0.620789 0.118958 1441497094 0.773254 0.050293 -0.620789 0.118958 1441497094 0.772766 0.052185 -0.621094 0.119507 1441497094 0.772766 0.052185 -0.621094 0.119507 1441497094 0.772766 0.052185 -0.621094 0.119507 1441497094 0.772766 0.052185 -0.621094 0.119507 1441497094 0.772766 0.052185 -0.621094 0.119507 1441497094 0.772766 0.052185 -0.621094 0.119507 1441497094 0.772766 0.052856 -0.621338 0.118225 1441497094 0.772766 0.052856 -0.621338 0.118225 1441497094 0.772766 0.052856 -0.621338 0.118225 1441497094 0.772766 0.052856 -0.621338 0.118225 1441497094 0.772766 0.052856 -0.621338 0.118225 1441497094 0.772766 0.052856 -0.621338 0.118225 1441497094 0.772766 0.052856 -0.621338 0.118225 1441497094 0.773010 0.053650 -0.621399 0.115967 1441497094 0.773010 0.053650 -0.621399 0.115967 1441497094 0.773010 0.053650 -0.621399 0.115967 1441497094 0.773010 0.053650 -0.621399 0.115967 1441497094 0.773010 0.053650 -0.621399 0.115967 1441497094 0.773010 0.053650 -0.621399 0.115967 1441497094 0.772949 0.055481 -0.620911 0.118042 1441497094 0.772949 0.055481 -0.620911 0.118042 1441497094 0.772949 0.055481 -0.620911 0.118042 1441497094 0.772949 0.055481 -0.620911 0.118042 1441497094 0.772949 0.055481 -0.620911 0.118042 1441497094 0.772949 0.055481 -0.620911 0.118042 1441497094 0.772949 0.055481 -0.620911 0.118042 1441497094 0.773438 0.056213 -0.620178 0.118408 1441497094 0.773438 0.056213 -0.620178 0.118408 1441497094 0.773438 0.056213 -0.620178 0.118408 1441497094 0.773438 0.056213 -0.620178 0.118408 1441497094 0.773438 0.056213 -0.620178 0.118408 1441497094 0.773438 0.056213 -0.620178 0.118408 1441497094 0.773621 0.053040 -0.620544 0.116699 1441497094 0.773621 0.053040 -0.620544 0.116699 1441497094 0.773621 0.053040 -0.620544 0.116699 1441497094 0.773621 0.053040 -0.620544 0.116699 1441497094 0.773621 0.053040 -0.620544 0.116699 1441497094 0.773621 0.053040 -0.620544 0.116699 1441497094 0.773315 0.053223 -0.620422 0.118958 1441497094 0.773315 0.053223 -0.620422 0.118958 1441497094 0.773315 0.053223 -0.620422 0.118958 1441497094 0.773315 0.053223 -0.620422 0.118958 1441497094 0.773315 0.053223 -0.620422 0.118958 1441497094 0.773315 0.053223 -0.620422 0.118958 1441497094 0.773315 0.053223 -0.620422 0.118958 1441497094 0.773132 0.054565 -0.619812 0.123169 1441497094 0.773132 0.054565 -0.619812 0.123169 1441497094 0.773132 0.054565 -0.619812 0.123169 1441497094 0.773132 0.054565 -0.619812 0.123169 1441497094 0.773132 0.054565 -0.619812 0.123169 1441497094 0.773132 0.054565 -0.619812 0.123169 1441497094 0.772949 0.054993 -0.619019 0.127930 1441497094 0.772949 0.054993 -0.619019 0.127930 1441497094 0.772949 0.054993 -0.619019 0.127930 1441497094 0.772949 0.054993 -0.619019 0.127930 1441497094 0.772949 0.054993 -0.619019 0.127930 1441497094 0.772949 0.054993 -0.619019 0.127930 1441497094 0.772827 0.054626 -0.618286 0.132202 1441497094 0.772827 0.054626 -0.618286 0.132202 1441497094 0.772827 0.054626 -0.618286 0.132202 1441497094 0.772827 0.054626 -0.618286 0.132202 1441497094 0.772827 0.054626 -0.618286 0.132202 1441497094 0.772827 0.054626 -0.618286 0.132202 1441497094 0.773071 0.053223 -0.617920 0.133118 1441497094 0.773071 0.053223 -0.617920 0.133118 1441497094 0.773071 0.053223 -0.617920 0.133118 1441497094 0.773071 0.053223 -0.617920 0.133118 1441497095 0.773071 0.053223 -0.617920 0.133118 1441497095 0.773071 0.053223 -0.617920 0.133118 1441497095 0.773743 0.051147 -0.617798 0.130493 1441497095 0.773743 0.051147 -0.617798 0.130493 1441497095 0.773743 0.051147 -0.617798 0.130493 1441497095 0.773743 0.051147 -0.617798 0.130493 1441497095 0.773743 0.051147 -0.617798 0.130493 1441497095 0.773743 0.051147 -0.617798 0.130493 1441497095 0.774353 0.050293 -0.617737 0.127441 1441497095 0.774353 0.050293 -0.617737 0.127441 1441497095 0.774353 0.050293 -0.617737 0.127441 1441497095 0.774353 0.050293 -0.617737 0.127441 1441497095 0.774353 0.050293 -0.617737 0.127441 1441497095 0.774353 0.050293 -0.617737 0.127441 1441497095 0.774353 0.050293 -0.617737 0.127441 1441497095 0.775024 0.047363 -0.617859 0.123596 1441497095 0.775024 0.047363 -0.617859 0.123596 1441497095 0.775024 0.047363 -0.617859 0.123596 1441497095 0.775024 0.047363 -0.617859 0.123596 1441497095 0.775024 0.047363 -0.617859 0.123596 1441497095 0.775330 0.046387 -0.617737 0.122925 1441497095 0.775330 0.046387 -0.617737 0.122925 1441497095 0.775330 0.046387 -0.617737 0.122925 1441497095 0.775330 0.046387 -0.617737 0.122925 1441497095 0.775696 0.044434 -0.617676 0.121704 1441497095 0.775696 0.044434 -0.617676 0.121704 1441497095 0.775696 0.044434 -0.617676 0.121704 1441497095 0.775696 0.044434 -0.617676 0.121704 1441497095 0.775696 0.044434 -0.617676 0.121704 1441497095 0.775696 0.044434 -0.617676 0.121704 1441497095 0.775757 0.044678 -0.617493 0.122131 1441497095 0.775757 0.044678 -0.617493 0.122131 1441497095 0.775757 0.044678 -0.617493 0.122131 1441497095 0.775757 0.044678 -0.617493 0.122131 1441497095 0.775757 0.044678 -0.617493 0.122131 1441497095 0.775757 0.044678 -0.617493 0.122131 1441497095 0.775635 0.046143 -0.617126 0.124146 1441497095 0.775635 0.046143 -0.617126 0.124146 1441497095 0.775635 0.046143 -0.617126 0.124146 1441497095 0.775635 0.046143 -0.617126 0.124146 1441497095 0.775635 0.046143 -0.617126 0.124146 1441497095 0.775635 0.046143 -0.617126 0.124146 1441497095 0.775208 0.047302 -0.617188 0.126160 1441497095 0.775208 0.047302 -0.617188 0.126160 1441497095 0.775208 0.047302 -0.617188 0.126160 1441497095 0.775208 0.047302 -0.617188 0.126160 1441497095 0.775208 0.047302 -0.617188 0.126160 1441497095 0.775208 0.047302 -0.617188 0.126160 1441497095 0.774719 0.048218 -0.617676 0.126099 1441497095 0.774719 0.048218 -0.617676 0.126099 1441497095 0.774719 0.048218 -0.617676 0.126099 1441497095 0.774719 0.048218 -0.617676 0.126099 1441497095 0.774719 0.048218 -0.617676 0.126099 1441497095 0.774719 0.048218 -0.617676 0.126099 1441497095 0.774536 0.050171 -0.617676 0.126648 1441497095 0.774536 0.050171 -0.617676 0.126648 1441497095 0.774536 0.050171 -0.617676 0.126648 1441497095 0.774536 0.050171 -0.617676 0.126648 1441497095 0.774536 0.050171 -0.617676 0.126648 1441497095 0.774536 0.050171 -0.617676 0.126648 1441497095 0.773987 0.053162 -0.617615 0.128845 1441497095 0.773987 0.053162 -0.617615 0.128845 1441497095 0.773987 0.053162 -0.617615 0.128845 1441497095 0.773987 0.053162 -0.617615 0.128845 1441497095 0.773987 0.053162 -0.617615 0.128845 1441497095 0.773987 0.053162 -0.617615 0.128845 1441497095 0.773804 0.053223 -0.618286 0.126709 1441497095 0.773804 0.053223 -0.618286 0.126709 1441497095 0.773804 0.053223 -0.618286 0.126709 1441497095 0.773804 0.053223 -0.618286 0.126709 1441497095 0.773804 0.053223 -0.618286 0.126709 1441497095 0.773804 0.053223 -0.618286 0.126709 1441497095 0.773010 0.054749 -0.619385 0.125488 1441497095 0.773010 0.054749 -0.619385 0.125488 1441497095 0.773010 0.054749 -0.619385 0.125488 1441497095 0.773010 0.054749 -0.619385 0.125488 1441497095 0.773010 0.054749 -0.619385 0.125488 1441497095 0.773010 0.054749 -0.619385 0.125488 1441497095 0.772766 0.057556 -0.619446 0.125366 1441497095 0.772766 0.057556 -0.619446 0.125366 1441497095 0.772766 0.057556 -0.619446 0.125366 1441497095 0.772766 0.057556 -0.619446 0.125366 1441497095 0.772827 0.057739 -0.619202 0.126343 1441497095 0.772827 0.057739 -0.619202 0.126343 1441497095 0.772827 0.057739 -0.619202 0.126343 1441497095 0.772827 0.057739 -0.619202 0.126343 1441497095 0.772827 0.057739 -0.619202 0.126343 1441497095 0.772827 0.057739 -0.619202 0.126343 1441497095 0.772400 0.057739 -0.619141 0.129150 1441497095 0.772400 0.057739 -0.619141 0.129150 1441497095 0.772400 0.057739 -0.619141 0.129150 1441497095 0.772400 0.057739 -0.619141 0.129150 1441497095 0.772400 0.057739 -0.619141 0.129150 1441497095 0.772400 0.057739 -0.619141 0.129150 1441497095 0.772400 0.056213 -0.619141 0.129822 1441497095 0.772400 0.056213 -0.619141 0.129822 1441497095 0.772400 0.056213 -0.619141 0.129822 1441497095 0.772400 0.056213 -0.619141 0.129822 1441497095 0.772400 0.056213 -0.619141 0.129822 1441497095 0.772400 0.056213 -0.619141 0.129822 1441497095 0.772461 0.056091 -0.618713 0.131714 1441497095 0.772461 0.056091 -0.618713 0.131714 1441497095 0.772461 0.056091 -0.618713 0.131714 1441497095 0.772461 0.056091 -0.618713 0.131714 1441497095 0.772461 0.056091 -0.618713 0.131714 1441497095 0.772461 0.056091 -0.618713 0.131714 1441497095 0.772461 0.056091 -0.618713 0.131714 1441497096 0.773376 0.054077 -0.618347 0.128723 1441497096 0.773376 0.054077 -0.618347 0.128723 1441497096 0.773376 0.054077 -0.618347 0.128723 1441497096 0.773376 0.054077 -0.618347 0.128723 1441497096 0.773376 0.054077 -0.618347 0.128723 1441497096 0.773376 0.054077 -0.618347 0.128723 1441497096 0.774597 0.046875 -0.618774 0.122314 1441497096 0.774597 0.046875 -0.618774 0.122314 1441497096 0.774597 0.046875 -0.618774 0.122314 1441497096 0.774597 0.046875 -0.618774 0.122314 1441497096 0.774597 0.046875 -0.618774 0.122314 1441497096 0.774597 0.046875 -0.618774 0.122314 1441497096 0.775269 0.045715 -0.618286 0.120667 1441497096 0.775269 0.045715 -0.618286 0.120667 1441497096 0.775269 0.045715 -0.618286 0.120667 1441497096 0.775269 0.045715 -0.618286 0.120667 1441497096 0.775269 0.045715 -0.618286 0.120667 1441497096 0.775269 0.045715 -0.618286 0.120667 1441497096 0.776001 0.045105 -0.617554 0.120239 1441497096 0.776001 0.045105 -0.617554 0.120239 1441497096 0.776001 0.045105 -0.617554 0.120239 1441497096 0.776001 0.045105 -0.617554 0.120239 1441497096 0.776001 0.045105 -0.617554 0.120239 1441497096 0.776001 0.045105 -0.617554 0.120239 1441497096 0.776184 0.043274 -0.617615 0.119385 1441497096 0.776184 0.043274 -0.617615 0.119385 1441497096 0.776184 0.043274 -0.617615 0.119385 1441497096 0.776184 0.043274 -0.617615 0.119385 1441497096 0.776184 0.043274 -0.617615 0.119385 1441497096 0.776184 0.043274 -0.617615 0.119385 1441497096 0.776123 0.041809 -0.617859 0.119080 1441497096 0.776123 0.041809 -0.617859 0.119080 1441497096 0.776123 0.041809 -0.617859 0.119080 1441497096 0.776123 0.041809 -0.617859 0.119080 1441497096 0.776123 0.041809 -0.617859 0.119080 1441497096 0.776123 0.041809 -0.617859 0.119080 1441497096 0.776184 0.043274 -0.617188 0.121338 1441497096 0.776184 0.043274 -0.617188 0.121338 1441497096 0.776184 0.043274 -0.617188 0.121338 1441497096 0.776184 0.043274 -0.617188 0.121338 1441497096 0.776184 0.043274 -0.617188 0.121338 1441497096 0.776184 0.043274 -0.617188 0.121338 1441497096 0.776184 0.043274 -0.617188 0.121338 1441497096 0.775940 0.046387 -0.616699 0.124329 1441497096 0.775940 0.046387 -0.616699 0.124329 1441497096 0.775940 0.046387 -0.616699 0.124329 1441497096 0.775940 0.046387 -0.616699 0.124329 1441497096 0.775940 0.046387 -0.616699 0.124329 1441497096 0.775940 0.046387 -0.616699 0.124329 1441497096 0.774841 0.051453 -0.616882 0.127991 1441497096 0.774841 0.051453 -0.616882 0.127991 1441497096 0.774841 0.051453 -0.616882 0.127991 1441497096 0.774841 0.051453 -0.616882 0.127991 1441497096 0.774841 0.051453 -0.616882 0.127991 1441497096 0.774841 0.051453 -0.616882 0.127991 1441497096 0.773743 0.056152 -0.617004 0.131958 1441497096 0.773743 0.056152 -0.617004 0.131958 1441497096 0.773743 0.056152 -0.617004 0.131958 1441497096 0.773743 0.056152 -0.617004 0.131958 1441497096 0.773743 0.056152 -0.617004 0.131958 1441497096 0.773743 0.056152 -0.617004 0.131958 1441497096 0.772583 0.058960 -0.617737 0.134277 1441497096 0.772583 0.058960 -0.617737 0.134277 1441497096 0.772583 0.058960 -0.617737 0.134277 1441497096 0.772583 0.058960 -0.617737 0.134277 1441497096 0.772583 0.058960 -0.617737 0.134277 1441497096 0.772583 0.058960 -0.617737 0.134277 1441497096 0.771057 0.062317 -0.618774 0.136597 1441497096 0.771057 0.062317 -0.618774 0.136597 1441497096 0.771057 0.062317 -0.618774 0.136597 1441497096 0.771057 0.062317 -0.618774 0.136597 1441497096 0.771057 0.062317 -0.618774 0.136597 1441497096 0.771057 0.062317 -0.618774 0.136597 1441497096 0.770508 0.061523 -0.620117 0.133911 1441497096 0.770508 0.061523 -0.620117 0.133911 1441497096 0.770508 0.061523 -0.620117 0.133911 1441497096 0.770508 0.061523 -0.620117 0.133911 1441497096 0.770508 0.061523 -0.620117 0.133911 1441497096 0.770508 0.061523 -0.620117 0.133911 1441497096 0.770081 0.062805 -0.620483 0.134216 1441497096 0.770081 0.062805 -0.620483 0.134216 1441497096 0.770081 0.062805 -0.620483 0.134216 1441497096 0.770081 0.062805 -0.620483 0.134216 1441497096 0.770081 0.062805 -0.620483 0.134216 1441497096 0.770081 0.062805 -0.620483 0.134216 1441497096 0.770020 0.063171 -0.620361 0.134705 1441497096 0.770020 0.063171 -0.620361 0.134705 1441497096 0.770020 0.063171 -0.620361 0.134705 1441497096 0.770020 0.063171 -0.620361 0.134705 1441497096 0.770020 0.063171 -0.620361 0.134705 1441497096 0.770020 0.063171 -0.620361 0.134705 1441497096 0.769958 0.063232 -0.620300 0.135559 1441497096 0.769958 0.063232 -0.620300 0.135559 1441497096 0.769958 0.063232 -0.620300 0.135559 1441497096 0.770142 0.061951 -0.620667 0.133606 1441497096 0.770142 0.061951 -0.620667 0.133606 1441497096 0.770142 0.061951 -0.620667 0.133606 1441497096 0.770142 0.061951 -0.620667 0.133606 1441497096 0.770142 0.061951 -0.620667 0.133606 1441497096 0.770142 0.061951 -0.620667 0.133606 1441497096 0.770447 0.060242 -0.620972 0.130920 1441497096 0.770447 0.060242 -0.620972 0.130920 1441497096 0.770447 0.060242 -0.620972 0.130920 1441497096 0.770447 0.060242 -0.620972 0.130920 1441497096 0.770447 0.060242 -0.620972 0.130920 1441497096 0.770447 0.060242 -0.620972 0.130920 1441497096 0.770630 0.058777 -0.621277 0.128967 1441497097 0.770630 0.058777 -0.621277 0.128967 1441497097 0.770630 0.058777 -0.621277 0.128967 1441497097 0.770630 0.058777 -0.621277 0.128967 1441497097 0.770630 0.058777 -0.621277 0.128967 1441497097 0.770630 0.058777 -0.621277 0.128967 1441497097 0.770020 0.059998 -0.621521 0.130859 1441497097 0.770020 0.059998 -0.621521 0.130859 1441497097 0.770020 0.059998 -0.621521 0.130859 1441497097 0.770020 0.059998 -0.621521 0.130859 1441497097 0.770020 0.059998 -0.621521 0.130859 1441497097 0.770020 0.059998 -0.621521 0.130859 1441497097 0.768738 0.064941 -0.621094 0.138184 1441497097 0.768738 0.064941 -0.621094 0.138184 1441497097 0.768738 0.064941 -0.621094 0.138184 1441497097 0.768738 0.064941 -0.621094 0.138184 1441497097 0.768738 0.064941 -0.621094 0.138184 1441497097 0.768738 0.064941 -0.621094 0.138184 1441497097 0.768738 0.064941 -0.621094 0.138184 1441497097 0.767212 0.070496 -0.620483 0.146179 1441497097 0.767212 0.070496 -0.620483 0.146179 1441497097 0.767212 0.070496 -0.620483 0.146179 1441497097 0.767212 0.070496 -0.620483 0.146179 1441497097 0.767212 0.070496 -0.620483 0.146179 1441497097 0.767212 0.070496 -0.620483 0.146179 1441497097 0.765869 0.073364 -0.620300 0.152527 1441497097 0.765869 0.073364 -0.620300 0.152527 1441497097 0.765869 0.073364 -0.620300 0.152527 1441497097 0.765869 0.073364 -0.620300 0.152527 1441497097 0.765869 0.073364 -0.620300 0.152527 1441497097 0.765869 0.073364 -0.620300 0.152527 1441497097 0.765869 0.070435 -0.620422 0.153381 1441497097 0.765869 0.070435 -0.620422 0.153381 1441497097 0.765869 0.070435 -0.620422 0.153381 1441497097 0.765869 0.070435 -0.620422 0.153381 1441497097 0.765869 0.070435 -0.620422 0.153381 1441497097 0.765869 0.070435 -0.620422 0.153381 1441497097 0.766907 0.064514 -0.620483 0.150574 1441497097 0.766907 0.064514 -0.620483 0.150574 1441497097 0.766907 0.064514 -0.620483 0.150574 1441497097 0.766907 0.064514 -0.620483 0.150574 1441497097 
0.737793 0.053162 -0.505676 0.443909 1441497099 0.718750 -0.005432 -0.488220 0.494934 1441497099 0.718750 -0.005432 -0.488220 0.494934 1441497099 0.718750 -0.005432 -0.488220 0.494934 1441497099 0.718750 -0.005432 -0.488220 0.494934 1441497099 0.718750 -0.005432 -0.488220 0.494934 1441497099 0.718750 -0.005432 -0.488220 0.494934 1441497099 0.697815 -0.057922 -0.474487 0.533386 1441497099 0.697815 -0.057922 -0.474487 0.533386 1441497099 0.697815 -0.057922 -0.474487 0.533386 1441497099 0.697815 -0.057922 -0.474487 0.533386 1441497099 0.697815 -0.057922 -0.474487 0.533386 1441497099 0.697815 -0.057922 -0.474487 0.533386 1441497099 0.687134 -0.078247 -0.463562 0.553894 1441497099 0.687134 -0.078247 -0.463562 0.553894 1441497099 0.687134 -0.078247 -0.463562 0.553894 1441497099 0.687134 -0.078247 -0.463562 0.553894 1441497099 0.687134 -0.078247 -0.463562 0.553894 1441497099 0.687134 -0.078247 -0.463562 0.553894 1441497099 0.687134 -0.078247 -0.463562 0.553894 1441497099 0.690247 -0.067444 -0.460144 0.554321 1441497099 0.690247 -0.067444 -0.460144 0.554321 1441497099 0.690247 -0.067444 -0.460144 0.554321 1441497100 0.690247 -0.067444 -0.460144 0.554321 1441497100 0.690247 -0.067444 -0.460144 0.554321 1441497100 0.690247 -0.067444 -0.460144 0.554321 1441497100 0.702515 -0.034119 -0.471558 0.531860 1441497100 0.702515 -0.034119 -0.471558 0.531860 1441497100 0.702515 -0.034119 -0.471558 0.531860 1441497100 0.702515 -0.034119 -0.471558 0.531860 1441497100 0.702515 -0.034119 -0.471558 0.531860 1441497100 0.702515 -0.034119 -0.471558 0.531860 1441497100 0.702515 -0.034119 -0.471558 0.531860 1441497100 0.717346 0.015076 -0.500488 0.484375 1441497100 0.717346 0.015076 -0.500488 0.484375 1441497100 0.717346 0.015076 -0.500488 0.484375 1441497100 0.717346 0.015076 -0.500488 0.484375 1441497100 0.717346 0.015076 -0.500488 0.484375 1441497100 0.729370 0.061218 -0.537231 0.419006 1441497100 0.729370 0.061218 -0.537231 0.419006 1441497100 0.729370 0.061218 -0.537231 0.419006 1441497100 0.729370 0.061218 -0.537231 0.419006 1441497100 0.729370 0.061218 -0.537231 0.419006 1441497100 0.729370 0.061218 -0.537231 0.419006 1441497100 0.741150 0.092834 -0.565063 0.350342 1441497100 0.741150 0.092834 -0.565063 0.350342 1441497100 0.741150 0.092834 -0.565063 0.350342 1441497100 0.741150 0.092834 -0.565063 0.350342 1441497100 0.741150 0.092834 -0.565063 0.350342 1441497100 0.741150 0.092834 -0.565063 0.350342 1441497100 0.741150 0.092834 -0.565063 0.350342 1441497100 0.757996 0.095215 -0.581238 0.280273 1441497100 0.757996 0.095215 -0.581238 0.280273 1441497100 0.757996 0.095215 -0.581238 0.280273 1441497100 0.757996 0.095215 -0.581238 0.280273 1441497100 0.757996 0.095215 -0.581238 0.280273 1441497100 0.757996 0.095215 -0.581238 0.280273 1441497100 0.772400 0.094360 -0.585754 0.226624 1441497100 0.772400 0.094360 -0.585754 0.226624 1441497100 0.772400 0.094360 -0.585754 0.226624 1441497100 0.772400 0.094360 -0.585754 0.226624 1441497100 0.772400 0.094360 -0.585754 0.226624 1441497100 0.772400 0.094360 -0.585754 0.226624 1441497100 0.787842 0.086060 -0.582825 0.179626 1441497100 0.787842 0.086060 -0.582825 0.179626 1441497100 0.787842 0.086060 -0.582825 0.179626 1441497100 0.787842 0.086060 -0.582825 0.179626 1441497100 0.787842 0.086060 -0.582825 0.179626 1441497100 0.787842 0.086060 -0.582825 0.179626 1441497100 0.801392 0.096802 -0.571777 0.146362 1441497100 0.801392 0.096802 -0.571777 0.146362 1441497100 0.801392 0.096802 -0.571777 0.146362 1441497100 0.801392 0.096802 -0.571777 0.146362 1441497100 0.801392 0.096802 -0.571777 0.146362 1441497100 0.801392 0.096802 -0.571777 0.146362 1441497100 0.801392 0.096802 -0.571777 0.146362 1441497100 0.801147 0.126587 -0.570007 0.130920 1441497100 0.801147 0.126587 -0.570007 0.130920 1441497100 0.801147 0.126587 -0.570007 0.130920 1441497100 0.801147 0.126587 -0.570007 0.130920 1441497100 0.801147 0.126587 -0.570007 0.130920 1441497100 0.802368 0.128418 -0.568726 0.127441 1441497100 0.802368 0.128418 -0.568726 0.127441 1441497100 0.802368 0.128418 -0.568726 0.127441 1441497100 0.802368 0.128418 -0.568726 0.127441 1441497100 0.802368 0.128418 -0.568726 0.127441 1441497100 0.802368 0.108704 -0.568298 0.146179 1441497100 0.802368 0.108704 -0.568298 0.146179 1441497100 0.802368 0.108704 -0.568298 0.146179 1441497100 0.802368 0.108704 -0.568298 0.146179 1441497100 0.802368 0.108704 -0.568298 0.146179 1441497100 0.794861 0.091736 -0.566101 0.198181 1441497100 0.794861 0.091736 -0.566101 0.198181 1441497100 0.794861 0.091736 -0.566101 0.198181 1441497100 0.794861 0.091736 -0.566101 0.198181 1441497100 0.794861 0.091736 -0.566101 0.198181 1441497100 0.794861 0.091736 -0.566101 0.198181 1441497100 0.777710 0.094116 -0.556763 0.276123 1441497100 0.777710 0.094116 -0.556763 0.276123 1441497100 0.777710 0.094116 -0.556763 0.276123 1441497100 0.777710 0.094116 -0.556763 0.276123 1441497100 0.777710 0.094116 -0.556763 0.276123 1441497100 0.777710 0.094116 -0.556763 0.276123 1441497100 0.752563 0.110657 -0.540894 0.358826 1441497100 0.752563 0.110657 -0.540894 0.358826 1441497100 0.752563 0.110657 -0.540894 0.358826 1441497100 0.752563 0.110657 -0.540894 0.358826 1441497100 0.752563 0.110657 -0.540894 0.358826 1441497100 0.729980 0.101013 -0.525818 0.424744 1441497100 0.729980 0.101013 -0.525818 0.424744 1441497100 0.729980 0.101013 -0.525818 0.424744 1441497100 0.729980 0.101013 -0.525818 0.424744 1441497100 0.729980 0.101013 -0.525818 0.424744 1441497100 0.729980 0.101013 -0.525818 0.424744 1441497100 0.704407 0.082092 -0.507446 0.489441 1441497100 0.704407 0.082092 -0.507446 0.489441 1441497100 0.704407 0.082092 -0.507446 0.489441 1441497100 0.704407 0.082092 -0.507446 0.489441 1441497100 0.704407 0.082092 -0.507446 0.489441 1441497100 0.704407 0.082092 -0.507446 0.489441 1441497100 0.681763 0.038391 -0.489990 0.541809 1441497100 0.681763 0.038391 -0.489990 0.541809 1441497100 0.681763 0.038391 -0.489990 0.541809 1441497100 0.681763 0.038391 -0.489990 0.541809 1441497100 0.681763 0.038391 -0.489990 0.541809 1441497100 0.681763 0.038391 -0.489990 0.541809 1441497100 0.666077 -0.008545 -0.471924 0.577515 1441497100 0.666077 -0.008545 -0.471924 0.577515 1441497100 0.666077 -0.008545 -0.471924 0.577515 1441497100 0.666077 -0.008545 -0.471924 0.577515 1441497100 0.666077 -0.008545 -0.471924 0.577515 1441497101 0.666077 -0.008545 -0.471924 0.577515 1441497101 0.664612 -0.038330 -0.456360 0.590393 1441497101 0.664612 -0.038330 -0.456360 0.590393 1441497101 0.664612 -0.038330 -0.456360 0.590393 1441497101 0.664612 -0.038330 -0.456360 0.590393 1441497101 0.664612 -0.038330 -0.456360 0.590393 1441497101 0.664612 -0.038330 -0.456360 0.590393 1441497101 0.675232 -0.046326 -0.452087 0.580994 1441497101 0.675232 -0.046326 -0.452087 0.580994 1441497101 0.675232 -0.046326 -0.452087 0.580994 1441497101 0.675232 -0.046326 -0.452087 0.580994 1441497101 0.675232 -0.046326 -0.452087 0.580994 1441497101 0.675232 -0.046326 -0.452087 0.580994 1441497101 0.691040 -0.030151 -0.460693 0.556091 1441497101 0.691040 -0.030151 -0.460693 0.556091 1441497101 0.691040 -0.030151 -0.460693 0.556091 1441497101 0.691040 -0.030151 -0.460693 0.556091 1441497101 0.691040 -0.030151 -0.460693 0.556091 1441497101 0.691040 -0.030151 -0.460693 0.556091 1441497101 0.691040 -0.030151 -0.460693 0.556091 1441497101 0.706665 0.004211 -0.487122 0.513123 1441497101 0.706665 0.004211 -0.487122 0.513123 1441497101 0.706665 0.004211 -0.487122 0.513123 1441497101 0.706665 0.004211 -0.487122 0.513123 1441497101 0.706665 0.004211 -0.487122 0.513123 1441497101 0.706665 0.004211 -0.487122 0.513123 1441497101 0.718445 0.048645 -0.519897 0.459473 1441497101 0.718445 0.048645 -0.519897 0.459473 1441497101 0.718445 0.048645 -0.519897 0.459473 1441497101 0.718445 0.048645 -0.519897 0.459473 1441497101 0.718445 0.048645 -0.519897 0.459473 1441497101 0.718445 0.048645 -0.519897 0.459473 1441497101 0.718445 0.048645 -0.519897 0.459473 1441497101 0.731140 0.086487 -0.546570 0.398987 1441497101 0.731140 0.086487 -0.546570 0.398987 1441497101 0.731140 0.086487 -0.546570 0.398987 1441497101 0.731140 0.086487 -0.546570 0.398987 1441497101 0.731140 0.086487 -0.546570 0.398987 1441497101 0.731140 0.086487 -0.546570 0.398987 1441497101 0.741272 0.107544 -0.571533 0.335083 1441497101 0.741272 0.107544 -0.571533 0.335083 1441497101 0.741272 0.107544 -0.571533 0.335083 1441497101 0.741272 0.107544 -0.571533 0.335083 1441497101 0.741272 0.107544 -0.571533 0.335083 1441497101 0.741272 0.107544 -0.571533 0.335083 1441497101 0.759338 0.100586 -0.584290 0.267944 1441497101 0.759338 0.100586 -0.584290 0.267944 1441497101 0.759338 0.100586 -0.584290 0.267944 1441497101 0.759338 0.100586 -0.584290 0.267944 1441497101 0.759338 0.100586 -0.584290 0.267944 1441497101 0.759338 0.100586 -0.584290 0.267944 1441497101 0.778870 0.084900 -0.585754 0.207458 1441497101 0.778870 0.084900 -0.585754 0.207458 1441497101 0.778870 0.084900 -0.585754 0.207458 1441497101 0.778870 0.084900 -0.585754 0.207458 1441497101 0.778870 0.084900 -0.585754 0.207458 1441497101 0.778870 0.084900 -0.585754 0.207458 1441497101 0.778870 0.084900 -0.585754 0.207458 1441497101 0.788391 0.096741 -0.577087 0.189758 1441497101 0.788391 0.096741 -0.577087 0.189758 1441497101 0.788391 0.096741 -0.577087 0.189758 1441497101 0.788391 0.096741 -0.577087 0.189758 1441497101 0.788391 0.096741 -0.577087 0.189758 1441497101 0.793335 0.120544 -0.567993 0.182739 1441497101 0.793335 0.120544 -0.567993 0.182739 1441497101 0.793335 0.120544 -0.567993 0.182739 1441497101 0.793335 0.120544 -0.567993 0.182739 1441497101 0.793335 0.120544 -0.567993 0.182739 1441497101 0.793335 0.120544 -0.567993 0.182739 1441497101 0.796021 0.128784 -0.564026 0.177795 1441497101 0.796021 0.128784 -0.564026 0.177795 1441497101 0.796021 0.128784 -0.564026 0.177795 1441497101 0.796021 0.128784 -0.564026 0.177795 1441497101 0.796021 0.128784 -0.564026 0.177795 1441497101 0.796021 0.128784 -0.564026 0.177795 1441497101 0.796021 0.128784 -0.564026 0.177795 1441497101 0.794128 0.132446 -0.563171 0.186096 1441497101 0.794128 0.132446 -0.563171 0.186096 1441497101 0.794128 0.132446 -0.563171 0.186096 1441497101 0.794128 0.132446 -0.563171 0.186096 1441497101 0.794128 0.132446 -0.563171 0.186096 1441497101 0.794128 0.132446 -0.563171 0.186096 1441497101 0.788757 0.127502 -0.560669 0.217407 1441497101 0.788757 0.127502 -0.560669 0.217407 1441497101 0.788757 0.127502 -0.560669 0.217407 1441497101 0.788757 0.127502 -0.560669 0.217407 1441497101 0.788757 0.127502 -0.560669 0.217407 1441497101 0.788757 0.127502 -0.560669 0.217407 1441497101 0.780518 0.125366 -0.551880 0.265503 1441497101 0.780518 0.125366 -0.551880 0.265503 1441497101 0.780518 0.125366 -0.551880 0.265503 1441497101 0.780518 0.125366 -0.551880 0.265503 1441497101 0.780518 0.125366 -0.551880 0.265503 1441497101 0.780518 0.125366 -0.551880 0.265503 1441497101 0.771790 0.114563 -0.540100 0.315308 1441497101 0.771790 0.114563 -0.540100 0.315308 1441497101 0.771790 0.114563 -0.540100 0.315308 1441497101 0.771790 0.114563 -0.540100 0.315308 1441497101 0.771790 0.114563 -0.540100 0.315308 1441497101 0.771790 0.114563 -0.540100 0.315308 1441497101 0.771790 0.114563 -0.540100 0.315308 1441497101 0.761719 0.097107 -0.524902 0.367126 1441497101 0.761719 0.097107 -0.524902 0.367126 1441497101 0.761719 0.097107 -0.524902 0.367126 1441497101 0.761719 0.097107 -0.524902 0.367126 1441497101 0.761719 0.097107 -0.524902 0.367126 1441497101 0.745483 0.086853 -0.503235 0.428223 1441497101 0.745483 0.086853 -0.503235 0.428223 1441497101 0.745483 0.086853 -0.503235 0.428223 1441497101 0.745483 0.086853 -0.503235 0.428223 1441497101 0.745483 0.086853 -0.503235 0.428223 1441497101 0.745483 0.086853 -0.503235 0.428223 1441497101 0.745483 0.086853 -0.503235 0.428223 1441497102 0.727478 0.070557 -0.477844 0.487305 1441497102 0.727478 0.070557 -0.477844 0.487305 1441497102 0.727478 0.070557 -0.477844 0.487305 1441497102 0.727478 0.070557 -0.477844 0.487305 1441497102 0.727478 0.070557 -0.477844 0.487305 1441497102 0.715332 0.027832 -0.457642 0.527283 1441497102 0.715332 0.027832 -0.457642 0.527283 1441497102 0.715332 0.027832 -0.457642 0.527283 1441497102 0.715332 0.027832 -0.457642 0.527283 1441497102 0.715332 0.027832 -0.457642 0.527283 1441497102 0.715332 0.027832 -0.457642 0.527283 1441497102 0.705505 -0.011719 -0.440369 0.555054 1441497102 0.705505 -0.011719 -0.440369 0.555054 1441497102 0.705505 -0.011719 -0.440369 0.555054 1441497102 0.705505 -0.011719 -0.440369 0.555054 1441497102 0.705505 -0.011719 -0.440369 0.555054 1441497102 0.705505 -0.011719 -0.440369 0.555054 1441497102 0.705505 -0.011719 -0.440369 0.555054 1441497102 0.701538 -0.032349 -0.429260 0.567871 1441497102 0.701538 -0.032349 -0.429260 0.567871 1441497102 0.701538 -0.032349 -0.429260 0.567871 1441497102 0.701538 -0.032349 -0.429260 0.567871 1441497102 0.701538 -0.032349 -0.429260 0.567871 1441497102 0.701538 -0.032349 -0.429260 0.567871 1441497102 0.706787 -0.033203 -0.429810 0.560852 1441497102 0.706787 -0.033203 -0.429810 0.560852 1441497102 0.706787 -0.033203 -0.429810 0.560852 1441497102 0.706787 -0.033203 -0.429810 0.560852 1441497102 0.706787 -0.033203 -0.429810 0.560852 1441497102 0.706787 -0.033203 -0.429810 0.560852 1441497102 0.719971 -0.008850 -0.441833 0.535034 1441497102 0.719971 -0.008850 -0.441833 0.535034 1441497102 0.719971 -0.008850 -0.441833 0.535034 1441497102 0.719971 -0.008850 -0.441833 0.535034 1441497102 0.719971 -0.008850 -0.441833 0.535034 1441497102 0.719971 -0.008850 -0.441833 0.535034 1441497102 0.736023 0.026062 -0.467773 0.488525 1441497102 0.736023 0.026062 -0.467773 0.488525 1441497102 0.736023 0.026062 -0.467773 0.488525 1441497102 0.736023 0.026062 -0.467773 0.488525 1441497102 0.736023 0.026062 -0.467773 0.488525 1441497102 0.736023 0.026062 -0.467773 0.488525 1441497102 0.754089 0.056519 -0.494934 0.427979 1441497102 0.754089 0.056519 -0.494934 0.427979 1441497102 0.754089 0.056519 -0.494934 0.427979 1441497102 0.754089 0.056519 -0.494934 0.427979 1441497102 0.754089 0.056519 -0.494934 0.427979 1441497102 0.754089 0.056519 -0.494934 0.427979 1441497102 0.754089 0.056519 -0.494934 0.427979 1441497102 0.772766 0.079346 -0.511719 0.366882 1441497102 0.772766 0.079346 -0.511719 0.366882 1441497102 0.772766 0.079346 -0.511719 0.366882 1441497102 0.772766 0.079346 -0.511719 0.366882 1441497102 0.788513 0.087158 -0.522827 0.311890 1441497102 0.788513 0.087158 -0.522827 0.311890 1441497102 0.788513 0.087158 -0.522827 0.311890 1441497102 0.788513 0.087158 -0.522827 0.311890 1441497102 0.788513 0.087158 -0.522827 0.311890 1441497102 0.788513 0.087158 -0.522827 0.311890 1441497102 0.795593 0.090820 -0.530884 0.277344 1441497102 0.795593 0.090820 -0.530884 0.277344 1441497102 0.795593 0.090820 -0.530884 0.277344 1441497102 0.795593 0.090820 -0.530884 0.277344 1441497102 0.795593 0.090820 -0.530884 0.277344 1441497102 0.795593 0.090820 -0.530884 0.277344 1441497102 0.794556 0.114441 -0.532471 0.268311 1441497102 0.794556 0.114441 -0.532471 0.268311 1441497102 0.794556 0.114441 -0.532471 0.268311 1441497102 0.794556 0.114441 -0.532471 0.268311 1441497102 0.794556 0.114441 -0.532471 0.268311 1441497102 0.794556 0.114441 -0.532471 0.268311 1441497102 0.787842 0.143250 -0.531677 0.275879 1441497102 0.787842 0.143250 -0.531677 0.275879 1441497102 0.787842 0.143250 -0.531677 0.275879 1441497102 0.787842 0.143250 -0.531677 0.275879 1441497102 0.787842 0.143250 -0.531677 0.275879 1441497102 0.787842 0.143250 -0.531677 0.275879 1441497102 0.782959 0.182861 -0.529846 0.269714 1441497102 0.782959 0.182861 -0.529846 0.269714 1441497102 0.782959 0.182861 -0.529846 0.269714 1441497102 0.782959 0.182861 -0.529846 0.269714 1441497102 0.782959 0.182861 -0.529846 0.269714 1441497102 0.782959 0.182861 -0.529846 0.269714 1441497102 0.782959 0.182861 -0.529846 0.269714 1441497102 0.789551 0.158569 -0.538635 0.247559 1441497102 0.789551 0.158569 -0.538635 0.247559 1441497102 0.789551 0.158569 -0.538635 0.247559 1441497102 0.789551 0.158569 -0.538635 0.247559 1441497102 0.789551 0.158569 -0.538635 0.247559 1441497102 0.789551 0.158569 -0.538635 0.247559 1441497102 0.789856 0.149170 -0.530701 0.268616 1441497102 0.789856 0.149170 -0.530701 0.268616 1441497102 0.789856 0.149170 -0.530701 0.268616 1441497102 0.789856 0.149170 -0.530701 0.268616 1441497102 0.788696 0.136353 -0.517944 0.301697 1441497102 0.788696 0.136353 -0.517944 0.301697 1441497102 0.788696 0.136353 -0.517944 0.301697 1441497102 0.788696 0.136353 -0.517944 0.301697 1441497102 0.788696 0.136353 -0.517944 0.301697 1441497102 0.788696 0.136353 -0.517944 0.301697 1441497102 0.784973 0.112854 -0.505676 0.339539 1441497102 0.784973 0.112854 -0.505676 0.339539 1441497102 0.784973 0.112854 -0.505676 0.339539 1441497102 0.784973 0.112854 -0.505676 0.339539 1441497102 0.784973 0.112854 -0.505676 0.339539 1441497102 0.784973 0.112854 -0.505676 0.339539 1441497102 0.784973 0.112854 -0.505676 0.339539 1441497103 0.775024 0.100159 -0.487183 0.389771 1441497103 0.775024 0.100159 -0.487183 0.389771 1441497103 0.775024 0.100159 -0.487183 0.389771 1441497103 0.775024 0.100159 -0.487183 0.389771 1441497103 0.775024 0.100159 -0.487183 0.389771 1441497103 0.775024 0.100159 -0.487183 0.389771 1441497103 0.759033 0.086060 -0.469910 0.442261 1441497103 0.759033 0.086060 -0.469910 0.442261 1441497103 0.759033 0.086060 -0.469910 0.442261 1441497103 0.759033 0.086060 -0.469910 0.442261 1441497103 0.759033 0.086060 -0.469910 0.442261 1441497103 0.741089 0.057739 -0.455688 0.489563 1441497103 0.741089 0.057739 -0.455688 0.489563 1441497103 0.741089 0.057739 -0.455688 0.489563 1441497103 0.741089 0.057739 -0.455688 0.489563 1441497103 0.741089 0.057739 -0.455688 0.489563 1441497103 0.741089 0.057739 -0.455688 0.489563 1441497103 0.722168 0.015564 -0.445557 0.528870 1441497103 0.722168 0.015564 -0.445557 0.528870 1441497103 0.722168 0.015564 -0.445557 0.528870 1441497103 0.722168 0.015564 -0.445557 0.528870 1441497103 0.722168 0.015564 -0.445557 0.528870 1441497103 0.707275 -0.026062 -0.436462 0.555420 1441497103 0.707275 -0.026062 -0.436462 0.555420 1441497103 0.707275 -0.026062 -0.436462 0.555420 1441497103 0.707275 -0.026062 -0.436462 0.555420 1441497103 0.707275 -0.026062 -0.436462 0.555420 1441497103 0.699707 -0.061951 -0.433777 0.564270 1441497103 0.699707 -0.061951 -0.433777 0.564270 1441497103 0.699707 -0.061951 -0.433777 0.564270 1441497103 0.699707 -0.061951 -0.433777 0.564270 1441497103 0.699707 -0.061951 -0.433777 0.564270 1441497103 0.705994 -0.066467 -0.431152 0.557861 1441497103 0.705994 -0.066467 -0.431152 0.557861 1441497103 0.705994 -0.066467 -0.431152 0.557861 1441497103 0.705994 -0.066467 -0.431152 0.557861 1441497103 0.705994 -0.066467 -0.431152 0.557861 1441497103 0.705994 -0.066467 -0.431152 0.557861 1441497103 0.705994 -0.066467 -0.431152 0.557861 1441497103 0.721741 -0.043518 -0.439270 0.533081 1441497103 0.721741 -0.043518 -0.439270 0.533081 1441497103 0.721741 -0.043518 -0.439270 0.533081 1441497103 0.721741 -0.043518 -0.439270 0.533081 1441497103 0.721741 -0.043518 -0.439270 0.533081 1441497103 0.721741 -0.043518 -0.439270 0.533081 1441497103 0.741516 0.002380 -0.460510 0.487854 1441497103 0.741516 0.002380 -0.460510 0.487854 1441497103 0.741516 0.002380 -0.460510 0.487854 1441497103 0.741516 0.002380 -0.460510 0.487854 1441497103 0.741516 0.002380 -0.460510 0.487854 1441497103 0.741516 0.002380 -0.460510 0.487854 1441497103 0.760742 0.050232 -0.491333 0.421082 1441497103 0.760742 0.050232 -0.491333 0.421082 1441497103 0.760742 0.050232 -0.491333 0.421082 1441497103 0.760742 0.050232 -0.491333 0.421082 1441497103 0.760742 0.050232 -0.491333 0.421082 1441497103 0.760742 0.050232 -0.491333 0.421082 1441497103 0.760742 0.050232 -0.491333 0.421082 1441497103 0.775818 0.080139 -0.518066 0.351135 1441497103 0.775818 0.080139 -0.518066 0.351135 1441497103 0.775818 0.080139 -0.518066 0.351135 1441497103 0.775818 0.080139 -0.518066 0.351135 1441497103 0.775818 0.080139 -0.518066 0.351135 1441497103 0.792419 0.090088 -0.530518 0.287109 1441497103 0.792419 0.090088 -0.530518 0.287109 1441497103 0.792419 0.090088 -0.530518 0.287109 1441497103 0.792419 0.090088 -0.530518 0.287109 1441497103 0.792419 0.090088 -0.530518 0.287109 1441497103 0.792419 0.090088 -0.530518 0.287109 1441497103 0.800232 0.101013 -0.539673 0.241211 1441497103 0.800232 0.101013 -0.539673 0.241211 1441497103 0.800232 0.101013 -0.539673 0.241211 1441497103 0.800232 0.101013 -0.539673 0.241211 1441497103 0.800232 0.101013 -0.539673 0.241211 1441497103 0.803162 0.115112 -0.543823 0.214294 1441497103 0.803162 0.115112 -0.543823 0.214294 1441497103 0.803162 0.115112 -0.543823 0.214294 1441497103 0.803162 0.115112 -0.543823 0.214294 1441497103 0.803162 0.115112 -0.543823 0.214294 1441497103 0.803162 0.115112 -0.543823 0.214294 1441497103 0.803162 0.115112 -0.543823 0.214294 1441497103 0.799927 0.144043 -0.543823 0.208679 1441497103 0.799927 0.144043 -0.543823 0.208679 1441497103 0.799927 0.144043 -0.543823 0.208679 1441497103 0.799927 0.144043 -0.543823 0.208679 1441497103 0.799927 0.144043 -0.543823 0.208679 1441497103 0.799927 0.144043 -0.543823 0.208679 1441497103 0.800476 0.158020 -0.541748 0.201782 1441497103 0.800476 0.158020 -0.541748 0.201782 1441497103 0.800476 0.158020 -0.541748 0.201782 1441497103 0.800476 0.158020 -0.541748 0.201782 1441497103 0.800476 0.158020 -0.541748 0.201782 1441497103 0.800476 0.158020 -0.541748 0.201782 1441497103 0.802185 0.163574 -0.539490 0.196472 1441497103 0.802185 0.163574 -0.539490 0.196472 1441497103 0.802185 0.163574 -0.539490 0.196472 1441497103 0.802185 0.163574 -0.539490 0.196472 1441497103 0.802185 0.163574 -0.539490 0.196472 1441497103 0.802185 0.163574 -0.539490 0.196472 1441497103 0.803955 0.152466 -0.538208 0.201721 1441497103 0.803955 0.152466 -0.538208 0.201721 1441497103 0.803955 0.152466 -0.538208 0.201721 1441497103 0.803955 0.152466 -0.538208 0.201721 1441497103 0.803955 0.152466 -0.538208 0.201721 1441497103 0.803955 0.152466 -0.538208 0.201721 1441497103 0.803955 0.152466 -0.538208 0.201721 1441497103 0.801270 0.138062 -0.534973 0.229492 1441497104 0.801270 0.138062 -0.534973 0.229492 1441497104 0.801270 0.138062 -0.534973 0.229492 1441497104 0.801270 0.138062 -0.534973 0.229492 1441497104 0.801270 0.138062 -0.534973 0.229492 1441497104 0.801270 0.138062 -0.534973 0.229492 1441497104 0.793701 0.123108 -0.530640 0.270569 1441497104 0.793701 0.123108 -0.530640 0.270569 1441497104 0.793701 0.123108 -0.530640 0.270569 1441497104 0.793701 0.123108 -0.530640 0.270569 1441497104 0.793701 0.123108 -0.530640 0.270569 1441497104 0.793701 0.123108 -0.530640 0.270569 1441497104 0.784424 0.108398 -0.524048 0.313416 1441497104 0.784424 0.108398 -0.524048 0.313416 1441497104 0.784424 0.108398 -0.524048 0.313416 1441497104 0.784424 0.108398 -0.524048 0.313416 1441497104 0.772583 0.099060 -0.511353 0.363037 1441497104 0.772583 0.099060 -0.511353 0.363037 1441497104 0.772583 0.099060 -0.511353 0.363037 1441497104 0.772583 0.099060 -0.511353 0.363037 1441497104 0.772583 0.099060 -0.511353 0.363037 1441497104 0.772583 0.099060 -0.511353 0.363037 1441497104 0.758362 0.080383 -0.498352 0.412415 1441497104 0.758362 0.080383 -0.498352 0.412415 1441497104 0.758362 0.080383 -0.498352 0.412415 1441497104 0.758362 0.080383 -0.498352 0.412415 1441497104 0.758362 0.080383 -0.498352 0.412415 1441497104 0.758362 0.080383 -0.498352 0.412415 1441497104 0.741150 0.057495 -0.481201 0.464478 1441497104 0.741150 0.057495 -0.481201 0.464478 1441497104 0.741150 0.057495 -0.481201 0.464478 1441497104 0.741150 0.057495 -0.481201 0.464478 1441497104 0.741150 0.057495 -0.481201 0.464478 1441497104 0.726135 0.020996 -0.464478 0.506470 1441497104 0.726135 0.020996 -0.464478 0.506470 1441497104 0.726135 0.020996 -0.464478 0.506470 1441497104 0.726135 0.020996 -0.464478 0.506470 1441497104 0.726135 0.020996 -0.464478 0.506470 1441497104 0.726135 0.020996 -0.464478 0.506470 1441497104 0.726135 0.020996 -0.464478 0.506470 1441497104 0.713318 -0.023865 -0.452942 0.534302 1441497104 0.713318 -0.023865 -0.452942 0.534302 1441497104 0.713318 -0.023865 -0.452942 0.534302 1441497104 0.713318 -0.023865 -0.452942 0.534302 1441497104 0.713318 -0.023865 -0.452942 0.534302 1441497104 0.713318 -0.023865 -0.452942 0.534302 1441497104 0.704285 -0.052307 -0.444397 0.551147 1441497104 0.704285 -0.052307 -0.444397 0.551147 1441497104 0.704285 -0.052307 -0.444397 0.551147 1441497104 0.704285 -0.052307 -0.444397 0.551147 1441497104 0.704285 -0.052307 -0.444397 0.551147 1441497104 0.704285 -0.052307 -0.444397 0.551147 1441497104 0.704285 -0.052307 -0.444397 0.551147 1441497104 0.703003 -0.065063 -0.443726 0.551880 1441497104 0.703003 -0.065063 -0.443726 0.551880 1441497104 0.703003 -0.065063 -0.443726 0.551880 1441497104 0.713074 -0.053711 -0.449036 0.535706 1441497104 0.713074 -0.053711 -0.449036 0.535706 1441497104 0.713074 -0.053711 -0.449036 0.535706 1441497104 0.713074 -0.053711 -0.449036 0.535706 1441497104 0.713074 -0.053711 -0.449036 0.535706 1441497104 0.713074 -0.053711 -0.449036 0.535706 1441497104 0.730103 -0.027832 -0.466553 0.498474 1441497104 0.730103 -0.027832 -0.466553 0.498474 1441497104 0.730103 -0.027832 -0.466553 0.498474 1441497104 0.730103 -0.027832 -0.466553 0.498474 1441497104 0.730103 -0.027832 -0.466553 0.498474 1441497104 0.730103 -0.027832 -0.466553 0.498474 1441497104 0.730103 -0.027832 -0.466553 0.498474 1441497104 0.748596 0.007813 -0.491394 0.444946 1441497104 0.748596 0.007813 -0.491394 0.444946 1441497104 0.748596 0.007813 -0.491394 0.444946 1441497104 0.748596 0.007813 -0.491394 0.444946 1441497104 0.748596 0.007813 -0.491394 0.444946 1441497104 0.748596 0.007813 -0.491394 0.444946 1441497104 0.762878 0.040710 -0.517883 0.384827 1441497104 0.762878 0.040710 -0.517883 0.384827 1441497104 0.762878 0.040710 -0.517883 0.384827 1441497104 0.762878 0.040710 -0.517883 0.384827 1441497104 0.762878 0.040710 -0.517883 0.384827 1441497104 0.762878 0.040710 -0.517883 0.384827 1441497104 0.777649 0.050354 -0.536682 0.323547 1441497104 0.777649 0.050354 -0.536682 0.323547 1441497104 0.777649 0.050354 -0.536682 0.323547 1441497104 0.777649 0.050354 -0.536682 0.323547 1441497104 0.777649 0.050354 -0.536682 0.323547 1441497104 0.777649 0.050354 -0.536682 0.323547 1441497104 0.788513 0.060608 -0.545471 0.277466 1441497104 0.788513 0.060608 -0.545471 0.277466 1441497104 0.788513 0.060608 -0.545471 0.277466 1441497104 0.788513 0.060608 -0.545471 0.277466 1441497104 0.788513 0.060608 -0.545471 0.277466 1441497104 0.788513 0.060608 -0.545471 0.277466 1441497104 0.791565 0.074707 -0.552795 0.249329 1441497104 0.791565 0.074707 -0.552795 0.249329 1441497104 0.791565 0.074707 -0.552795 0.249329 1441497104 0.791565 0.074707 -0.552795 0.249329 1441497104 0.791565 0.074707 -0.552795 0.249329 1441497104 0.791565 0.074707 -0.552795 0.249329 1441497104 0.790955 0.097412 -0.554321 0.240051 1441497104 0.790955 0.097412 -0.554321 0.240051 1441497104 0.790955 0.097412 -0.554321 0.240051 1441497104 0.790955 0.097412 -0.554321 0.240051 1441497104 0.790955 0.097412 -0.554321 0.240051 1441497104 0.790955 0.097412 -0.554321 0.240051 1441497104 0.790955 0.097412 -0.554321 0.240051 1441497104 0.787842 0.133606 -0.551086 0.240295 1441497104 0.787842 0.133606 -0.551086 0.240295 1441497104 0.787842 0.133606 -0.551086 0.240295 1441497105 0.787842 0.133606 -0.551086 0.240295 1441497105 0.787842 0.133606 -0.551086 0.240295 1441497105 0.787842 0.133606 -0.551086 0.240295 1441497105 0.788391 0.161987 -0.553284 0.214600 1441497105 0.788391 0.161987 -0.553284 0.214600 1441497105 0.788391 0.161987 -0.553284 0.214600 1441497105 0.788391 0.161987 -0.553284 0.214600 1441497105 0.788391 0.161987 -0.553284 0.214600 1441497105 0.791443 0.151245 -0.556885 0.201477 1441497105 0.791443 0.151245 -0.556885 0.201477 1441497105 0.791443 0.151245 -0.556885 0.201477 1441497105 0.791443 0.151245 -0.556885 0.201477 1441497105 0.791443 0.151245 -0.556885 0.201477 1441497105 0.791443 0.151245 -0.556885 0.201477 1441497105 0.790161 0.149475 -0.552795 0.218323 1441497105 0.790161 0.149475 -0.552795 0.218323 1441497105 0.790161 0.149475 -0.552795 0.218323 1441497105 0.790161 0.149475 -0.552795 0.218323 1441497105 0.790161 0.149475 -0.552795 0.218323 1441497105 0.790161 0.149475 -0.552795 0.218323 1441497105 
0.770325 0.015747 -0.632446 0.079712 1441497107 0.770325 0.015747 -0.632446 0.079712 1441497107 0.770325 0.015747 -0.632446 0.079712 1441497107 0.770325 0.015747 -0.632446 0.079712 1441497107 0.770325 0.015747 -0.632446 0.079712 1441497107 0.771790 0.007813 -0.631592 0.073425 1441497107 0.771790 0.007813 -0.631592 0.073425 1441497107 0.771790 0.007813 -0.631592 0.073425 1441497107 0.771790 0.007813 -0.631592 0.073425 1441497107 0.771790 0.007813 -0.631592 0.073425 1441497107 0.772644 0.001770 -0.631165 0.067993 1441497107 0.772644 0.001770 -0.631165 0.067993 1441497107 0.772644 0.001770 -0.631165 0.067993 1441497107 0.772644 0.001770 -0.631165 0.067993 1441497107 0.772644 0.001770 -0.631165 0.067993 1441497107 0.772644 0.001770 -0.631165 0.067993 1441497107 0.773315 0.003601 -0.630066 0.070679 1441497107 0.773315 0.003601 -0.630066 0.070679 1441497107 0.773315 0.003601 -0.630066 0.070679 1441497107 0.773315 0.003601 -0.630066 0.070679 1441497107 0.773315 0.003601 -0.630066 0.070679 1441497107 0.773315 0.003601 -0.630066 0.070679 1441497107 0.773315 0.003601 -0.630066 0.070679 1441497107 0.774170 0.005798 -0.628601 0.073730 1441497107 0.774170 0.005798 -0.628601 0.073730 1441497107 0.774170 0.005798 -0.628601 0.073730 1441497107 0.774170 0.005798 -0.628601 0.073730 1441497107 0.774170 0.005798 -0.628601 0.073730 1441497107 0.774475 0.005371 -0.628113 0.074951 1441497107 0.774475 0.005371 -0.628113 0.074951 1441497107 0.774475 0.005371 -0.628113 0.074951 1441497107 0.774475 0.005371 -0.628113 0.074951 1441497107 0.774475 0.005371 -0.628113 0.074951 1441497107 0.774475 0.005371 -0.628113 0.074951 1441497107 0.774475 0.005371 -0.628113 0.074951 1441497107 0.774231 0.003540 -0.628357 0.075073 1441497107 0.774231 0.003540 -0.628357 0.075073 1441497107 0.774231 0.003540 -0.628357 0.075073 1441497107 0.774231 0.003540 -0.628357 0.075073 1441497107 0.775818 -0.006165 -0.627502 0.065918 1441497107 0.775818 -0.006165 -0.627502 0.065918 1441497107 0.775818 -0.006165 -0.627502 0.065918 1441497107 0.775818 -0.006165 -0.627502 0.065918 1441497107 0.775818 -0.006165 -0.627502 0.065918 1441497107 0.775818 -0.006165 -0.627502 0.065918 1441497107 0.775818 -0.008545 -0.627625 0.064209 1441497107 0.775818 -0.008545 -0.627625 0.064209 1441497107 0.775818 -0.008545 -0.627625 0.064209 1441497107 0.775818 -0.008545 -0.627625 0.064209 1441497107 0.775818 -0.008545 -0.627625 0.064209 1441497107 0.775818 -0.008545 -0.627625 0.064209 1441497107 0.776001 -0.008484 -0.627441 0.063904 1441497107 0.776001 -0.008484 -0.627441 0.063904 1441497107 0.776001 -0.008484 -0.627441 0.063904 1441497107 0.776001 -0.008484 -0.627441 0.063904 1441497107 0.776001 -0.008484 -0.627441 0.063904 1441497107 0.776001 -0.008484 -0.627441 0.063904 1441497108 0.776245 -0.011169 -0.627380 0.060974 1441497108 0.776062 -0.010620 -0.627808 0.058960 1441497108 0.776062 -0.010620 -0.627808 0.058960 1441497108 0.776062 -0.010620 -0.627808 0.058960 1441497108 0.776062 -0.010620 -0.627808 0.058960 1441497108 0.776062 -0.010620 -0.627808 0.058960 1441497108 0.776062 -0.010620 -0.627808 0.058960 1441497108 0.775757 -0.007202 -0.628113 0.059875 1441497108 0.775757 -0.007202 -0.628113 0.059875 1441497108 0.775757 -0.007202 -0.628113 0.059875 1441497108 0.775757 -0.007202 -0.628113 0.059875 1441497108 0.775757 -0.007202 -0.628113 0.059875 1441497108 0.775757 -0.007202 -0.628113 0.059875 1441497108 0.776001 -0.004761 -0.627869 0.059875 1441497108 0.776001 -0.004761 -0.627869 0.059875 1441497108 0.776001 -0.004761 -0.627869 0.059875 1441497108 0.776001 -0.004761 -0.627869 0.059875 1441497108 0.776001 -0.004761 -0.627869 0.059875 1441497108 0.775757 -0.008667 -0.628662 0.053406 1441497108 0.775757 -0.008667 -0.628662 0.053406 1441497108 0.775757 -0.008667 -0.628662 0.053406 1441497108 0.775757 -0.008667 -0.628662 0.053406 1441497108 0.775757 -0.008667 -0.628662 0.053406 1441497108 0.775757 -0.008667 -0.628662 0.053406 1441497108 0.775757 -0.008667 -0.628662 0.053406 1441497108 0.775269 -0.011230 -0.629639 0.048157 1441497108 0.775269 -0.011230 -0.629639 0.048157 1441497108 0.775269 -0.011230 -0.629639 0.048157 1441497108 0.775269 -0.011230 -0.629639 0.048157 1441497108 0.775269 -0.011230 -0.629639 0.048157 1441497108 0.775879 -0.012024 -0.629028 0.046326 1441497108 0.775879 -0.012024 -0.629028 0.046326 1441497108 0.775879 -0.012024 -0.629028 0.046326 1441497108 0.777283 -0.014343 -0.627258 0.046143 1441497108 0.777283 -0.014343 -0.627258 0.046143 1441497108 0.778381 -0.017578 -0.625732 0.047424 1441497108 0.778381 -0.017578 -0.625732 0.047424 1441497108 0.778381 -0.017578 -0.625732 0.047424 1441497108 0.778381 -0.017578 -0.625732 0.047424 1441497108 0.778381 -0.017578 -0.625732 0.047424 1441497108 0.778625 -0.019592 -0.625183 0.050293 1441497108 0.778625 -0.019592 -0.625183 0.050293 1441497108 0.778625 -0.019592 -0.625183 0.050293 1441497108 0.778931 -0.020630 -0.624329 0.054749 1441497108 0.778931 -0.020630 -0.624329 0.054749 1441497108 0.778931 -0.020630 -0.624329 0.054749 1441497108 0.778931 -0.020630 -0.624329 0.054749 1441497108 0.780029 -0.022583 -0.622803 0.056519 1441497108 0.780029 -0.022583 -0.622803 0.056519 1441497108 0.780029 -0.022583 -0.622803 0.056519 1441497108 0.780029 -0.022583 -0.622803 0.056519 1441497108 0.780029 -0.022583 -0.622803 0.056519 1441497108 0.780029 -0.022583 -0.622803 0.056519 1441497108 0.780884 -0.024841 -0.621521 0.057373 1441497108 0.780884 -0.024841 -0.621521 0.057373 1441497108 0.780884 -0.024841 -0.621521 0.057373 1441497108 0.780884 -0.024841 -0.621521 0.057373 1441497108 0.780884 -0.024841 -0.621521 0.057373 1441497108 0.781250 -0.027588 -0.621033 0.056946 1441497108 0.781250 -0.027588 -0.621033 0.056946 1441497108 0.781250 -0.027588 -0.621033 0.056946 1441497108 0.781250 -0.027588 -0.621033 0.056946 1441497108 0.781250 -0.027588 -0.621033 0.056946 1441497108 0.781250 -0.027588 -0.621033 0.056946 1441497108 0.781189 -0.030518 -0.621094 0.055542 1441497108 0.781189 -0.030518 -0.621094 0.055542 1441497108 0.781189 -0.030518 -0.621094 0.055542 1441497108 0.781189 -0.030518 -0.621094 0.055542 1441497108 0.780945 -0.029846 -0.621277 0.056335 1441497108 0.780945 -0.029846 -0.621277 0.056335 1441497108 0.780945 -0.029846 -0.621277 0.056335 1441497108 0.780945 -0.029846 -0.621277 0.056335 1441497108 0.780945 -0.029846 -0.621277 0.056335 1441497108 0.781006 -0.029236 -0.621338 0.055908 1441497108 0.781006 -0.029236 -0.621338 0.055908 1441497108 0.781006 -0.029236 -0.621338 0.055908 1441497108 0.781006 -0.029236 -0.621338 0.055908 1441497108 0.781006 -0.029236 -0.621338 0.055908 1441497108 0.781006 -0.029236 -0.621338 0.055908 1441497108 0.780945 -0.028503 -0.621399 0.056274 1441497108 0.780945 -0.028503 -0.621399 0.056274 1441497108 0.780945 -0.028503 -0.621399 0.056274 1441497108 0.780945 -0.028503 -0.621399 0.056274 1441497108 0.780396 -0.025574 -0.621887 0.059448 1441497109 0.780396 -0.025574 -0.621887 0.059448 1441497109 0.780396 -0.025574 -0.621887 0.059448 1441497109 0.780396 -0.025574 -0.621887 0.059448 1441497109 0.779480 -0.021912 -0.623047 0.060974 1441497109 0.779480 -0.021912 -0.623047 0.060974 1441497109 0.779480 -0.021912 -0.623047 0.060974 1441497109 0.779480 -0.021912 -0.623047 0.060974 1441497109 0.779480 -0.021912 -0.623047 0.060974 1441497109 0.778625 -0.018250 -0.624268 0.061035 1441497109 0.778625 -0.018250 -0.624268 0.061035 1441497109 0.778625 -0.018250 -0.624268 0.061035 1441497109 0.778625 -0.018250 -0.624268 0.061035 1441497109 0.778625 -0.018250 -0.624268 0.061035 1441497109 0.778625 -0.018250 -0.624268 0.061035 1441497109 0.777954 -0.013733 -0.625183 0.060730 1441497109 0.777954 -0.013733 -0.625183 0.060730 1441497109 0.777954 -0.013733 -0.625183 0.060730 1441497109 0.777954 -0.013733 -0.625183 0.060730 1441497109 0.777954 -0.013733 -0.625183 0.060730 1441497109 0.777527 -0.009888 -0.625916 0.059937 1441497109 0.777527 -0.009888 -0.625916 0.059937 1441497109 0.777527 -0.009888 -0.625916 0.059937 1441497109 0.777527 -0.009888 -0.625916 0.059937 1441497109 0.777527 -0.009888 -0.625916 0.059937 1441497109 0.777527 -0.009888 -0.625916 0.059937 1441497109 0.777283 -0.007141 -0.626343 0.059021 1441497109 0.777283 -0.007141 -0.626343 0.059021 1441497109 0.777283 -0.007141 -0.626343 0.059021 1441497109 0.777283 -0.007141 -0.626343 0.059021 1441497109 0.777283 -0.007141 -0.626343 0.059021 1441497109 0.777283 -0.007141 -0.626343 0.059021 1441497109 0.776978 -0.008850 -0.627014 0.054871 1441497109 0.776978 -0.008850 -0.627014 0.054871 1441497109 0.776978 -0.008850 -0.627014 0.054871 1441497109 0.776978 -0.008850 -0.627014 0.054871 1441497109 0.776978 -0.008850 -0.627014 0.054871 1441497109 0.776978 -0.008850 -0.627014 0.054871 1441497109 0.776550 -0.008911 -0.627930 0.050903 1441497109 0.776550 -0.008911 -0.627930 0.050903 1441497109 0.776550 -0.008911 -0.627930 0.050903 1441497109 0.776550 -0.008911 -0.627930 0.050903 1441497109 0.776550 -0.008911 -0.627930 0.050903 1441497109 0.776550 -0.008911 -0.627930 0.050903 1441497109 0.776672 -0.009521 -0.628052 0.047852 1441497109 0.776672 -0.009521 -0.628052 0.047852 1441497109 0.776672 -0.009521 -0.628052 0.047852 1441497109 0.776672 -0.009521 -0.628052 0.047852 1441497109 0.776672 -0.009521 -0.628052 0.047852 1441497109 0.776672 -0.009521 -0.628052 0.047852 1441497109 0.777344 -0.010681 -0.627136 0.048462 1441497109 0.777344 -0.010681 -0.627136 0.048462 1441497109 0.777344 -0.010681 -0.627136 0.048462 1441497109 0.777344 -0.010681 -0.627136 0.048462 1441497109 0.777344 -0.010681 -0.627136 0.048462 1441497109 0.777344 -0.010681 -0.627136 0.048462 1441497109 0.777832 -0.012695 -0.626404 0.049438 1441497109 0.777832 -0.012695 -0.626404 0.049438 1441497109 0.777832 -0.012695 -0.626404 0.049438 1441497109 0.777832 -0.012695 -0.626404 0.049438 1441497109 0.777832 -0.012695 -0.626404 0.049438 1441497109 0.777832 -0.012695 -0.626404 0.049438 1441497109 0.777771 -0.015503 -0.626221 0.051453 1441497109 0.777771 -0.015503 -0.626221 0.051453 1441497109 0.777771 -0.015503 -0.626221 0.051453 1441497109 0.777771 -0.015503 -0.626221 0.051453 1441497109 0.777771 -0.015503 -0.626221 0.051453 1441497109 0.778015 -0.017517 -0.625671 0.054443 1441497109 0.778015 -0.017517 -0.625671 0.054443 1441497109 0.778015 -0.017517 -0.625671 0.054443 1441497109 0.778015 -0.017517 -0.625671 0.054443 1441497109 0.778015 -0.017517 -0.625671 0.054443 1441497109 0.778015 -0.017517 -0.625671 0.054443 1441497109 0.778015 -0.017517 -0.625671 0.054443 1441497109 0.778625 -0.018616 -0.624573 0.057556 1441497109 0.778625 -0.018616 -0.624573 0.057556 1441497109 0.778625 -0.018616 -0.624573 0.057556 1441497109 0.778625 -0.018616 -0.624573 0.057556 1441497109 0.779297 -0.019043 -0.623596 0.058899 1441497109 0.779297 -0.019043 -0.623596 0.058899 1441497109 0.779297 -0.019043 -0.623596 0.058899 1441497109 0.779297 -0.019043 -0.623596 0.058899 1441497109 0.779297 -0.019043 -0.623596 0.058899 1441497109 0.779297 -0.019043 -0.623596 0.058899 1441497109 0.779358 -0.018250 -0.623413 0.060059 1441497109 0.779358 -0.018250 -0.623413 0.060059 1441497109 0.779358 -0.018250 -0.623413 0.060059 1441497109 0.779358 -0.018250 -0.623413 0.060059 1441497109 0.779358 -0.018250 -0.623413 0.060059 1441497109 0.779358 -0.018250 -0.623413 0.060059 1441497109 0.779358 -0.018250 -0.623413 0.060059 1441497109 0.778992 -0.015869 -0.623779 0.061707 1441497109 0.778992 -0.015869 -0.623779 0.061707 1441497109 0.778992 -0.015869 -0.623779 0.061707 1441497109 0.778992 -0.015869 -0.623779 0.061707 1441497109 0.778992 -0.015869 -0.623779 0.061707 1441497109 0.778992 -0.015869 -0.623779 0.061707 1441497109 0.778442 -0.013184 -0.624329 0.063721 1441497109 0.778442 -0.013184 -0.624329 0.063721 1441497109 0.778442 -0.013184 -0.624329 0.063721 1441497109 0.778442 -0.013184 -0.624329 0.063721 1441497109 0.778442 -0.013184 -0.624329 0.063721 1441497109 0.778442 -0.013184 -0.624329 0.063721 1441497109 0.777832 -0.010437 -0.624939 0.065369 1441497109 0.777832 -0.010437 -0.624939 0.065369 1441497110 0.777832 -0.010437 -0.624939 0.065369 1441497110 0.777832 -0.010437 -0.624939 0.065369 1441497110 0.777832 -0.010437 -0.624939 0.065369 1441497110 0.777832 -0.010437 -0.624939 0.065369 1441497110 0.777222 -0.009094 -0.625793 0.064636 1441497110 0.777222 -0.009094 -0.625793 0.064636 1441497110 0.777222 -0.009094 -0.625793 0.064636 1441497110 0.777222 -0.009094 -0.625793 0.064636 1441497110 0.777222 -0.009094 -0.625793 0.064636 1441497110 0.777222 -0.009094 -0.625793 0.064636 1441497110 0.777222 -0.009094 -0.625793 0.064636 1441497110 0.776855 -0.009033 -0.626343 0.063843 1441497110 0.776855 -0.009033 -0.626343 0.063843 1441497110 0.776855 -0.009033 -0.626343 0.063843 1441497110 0.776855 -0.009033 -0.626343 0.063843 1441497110 0.776855 -0.009033 -0.626343 0.063843 1441497110 0.776855 -0.009033 -0.626343 0.063843 1441497110 0.776428 -0.005676 -0.626648 0.066650 1441497110 0.776428 -0.005676 -0.626648 0.066650 1441497110 0.776428 -0.005676 -0.626648 0.066650 1441497110 0.776428 -0.005676 -0.626648 0.066650 1441497110 0.776367 -0.004700 -0.626831 0.065796 1441497110 0.776367 -0.004700 -0.626831 0.065796 1441497110 0.776367 -0.004700 -0.626831 0.065796 1441497110 0.776367 -0.004700 -0.626831 0.065796 1441497110 0.775757 -0.003296 -0.627563 0.066467 1441497110 0.775757 -0.003296 -0.627563 0.066467 1441497110 0.775757 -0.003296 -0.627563 0.066467 1441497110 0.775757 -0.003296 -0.627563 0.066467 1441497110 0.775757 -0.003296 -0.627563 0.066467 1441497110 0.775757 -0.003296 -0.627563 0.066467 1441497110 0.775330 -0.001770 -0.628113 0.065979 1441497110 0.775330 -0.001770 -0.628113 0.065979 1441497110 0.775330 -0.001770 -0.628113 0.065979 1441497110 0.775330 -0.001770 -0.628113 0.065979 1441497110 0.775330 -0.001770 -0.628113 0.065979 1441497110 0.774902 0.000061 -0.628723 0.065430 1441497110 0.774902 0.000061 -0.628723 0.065430 1441497110 0.774902 0.000061 -0.628723 0.065430 1441497110 0.774902 0.000061 -0.628723 0.065430 1441497110 0.774902 0.000061 -0.628723 0.065430 1441497110 0.774902 0.000061 -0.628723 0.065430 1441497110 0.774719 0.001404 -0.628967 0.064819 1441497110 0.774719 0.001404 -0.628967 0.064819 1441497110 0.774719 0.001404 -0.628967 0.064819 1441497110 0.774719 0.001404 -0.628967 0.064819 1441497110 0.774719 0.001404 -0.628967 0.064819 1441497110 0.774719 0.001404 -0.628967 0.064819 1441497110 0.774780 0.000488 -0.629150 0.062317 1441497110 0.774780 0.000488 -0.629150 0.062317 1441497110 0.774780 0.000488 -0.629150 0.062317 1441497110 0.774780 0.000488 -0.629150 0.062317 1441497110 0.774780 0.000488 -0.629150 0.062317 1441497110 0.774780 0.000488 -0.629150 0.062317 1441497110 0.774780 0.000488 -0.629150 0.062317 1441497110 0.775024 -0.000916 -0.629089 0.059998 1441497110 0.775024 -0.000916 -0.629089 0.059998 1441497110 0.775024 -0.000916 -0.629089 0.059998 1441497110 0.775024 -0.000916 -0.629089 0.059998 1441497110 0.775024 -0.000916 -0.629089 0.059998 1441497110 0.775024 -0.000916 -0.629089 0.059998 1441497110 0.775391 -0.003052 -0.628845 0.057129 1441497110 0.775391 -0.003052 -0.628845 0.057129 1441497110 0.775391 -0.003052 -0.628845 0.057129 1441497110 0.775391 -0.003052 -0.628845 0.057129 1441497110 0.775391 -0.003052 -0.628845 0.057129 1441497110 0.775818 -0.006531 -0.628540 0.054199 1441497110 0.775818 -0.006531 -0.628540 0.054199 1441497110 0.775818 -0.006531 -0.628540 0.054199 1441497110 0.775818 -0.006531 -0.628540 0.054199 1441497110 0.775818 -0.006531 -0.628540 0.054199 1441497110 0.776062 -0.008911 -0.628174 0.055786 1441497110 0.776062 -0.008911 -0.628174 0.055786 1441497110 0.776062 -0.008911 -0.628174 0.055786 1441497110 0.776062 -0.008911 -0.628174 0.055786 1441497110 0.776062 -0.008911 -0.628174 0.055786 1441497110 0.775879 -0.009338 -0.627930 0.060181 1441497110 0.775879 -0.009338 -0.627930 0.060181 1441497110 0.775879 -0.009338 -0.627930 0.060181 1441497110 0.775879 -0.009338 -0.627930 0.060181 1441497110 0.775879 -0.009338 -0.627930 0.060181 1441497110 0.775879 -0.009338 -0.627930 0.060181 1441497110 0.775940 -0.009949 -0.627502 0.063660 1441497110 0.775940 -0.009949 -0.627502 0.063660 1441497110 0.775940 -0.009949 -0.627502 0.063660 1441497110 0.775940 -0.009949 -0.627502 0.063660 1441497110 0.775940 -0.009949 -0.627502 0.063660 1441497110 0.775940 -0.009949 -0.627502 0.063660 1441497110 0.776428 -0.012329 -0.626709 0.065002 1441497110 0.776428 -0.012329 -0.626709 0.065002 1441497110 0.776428 -0.012329 -0.626709 0.065002 1441497110 0.776428 -0.012329 -0.626709 0.065002 1441497110 0.776428 -0.012329 -0.626709 0.065002 1441497110 0.776428 -0.012329 -0.626709 0.065002 1441497110 0.777527 -0.015381 -0.625427 0.063843 1441497110 0.777527 -0.015381 -0.625427 0.063843 1441497110 0.777527 -0.015381 -0.625427 0.063843 1441497110 0.777527 -0.015381 -0.625427 0.063843 1441497110 0.777527 -0.015381 -0.625427 0.063843 1441497110 0.778625 -0.016846 -0.624207 0.061523 1441497110 0.778625 -0.016846 -0.624207 0.061523 1441497111 0.778625 -0.016846 -0.624207 0.061523 1441497111 0.778625 -0.016846 -0.624207 0.061523 1441497111 0.778625 -0.016846 -0.624207 0.061523 1441497111 0.778625 -0.016846 -0.624207 0.061523 1441497111 0.778625 -0.016846 -0.624207 0.061523 1441497111 0.779297 -0.017883 -0.623596 0.058777 1441497111 0.779297 -0.017883 -0.623596 0.058777 1441497111 0.779297 -0.017883 -0.623596 0.058777 1441497111 0.779297 -0.017883 -0.623596 0.058777 1441497111 0.779297 -0.017883 -0.623596 0.058777 1441497111 0.779297 -0.017883 -0.623596 0.058777 1441497111 0.779785 -0.018311 -0.623108 0.058105 1441497111 0.779785 -0.018311 -0.623108 0.058105 1441497111 0.779785 -0.018311 -0.623108 0.058105 1441497111 0.779785 -0.018311 -0.623108 0.058105 1441497111 0.779785 -0.018311 -0.623108 0.058105 1441497111 0.779785 -0.018311 -0.623108 0.058105 1441497111 0.779907 -0.017090 -0.622742 0.059937 1441497111 0.779907 -0.017090 -0.622742 0.059937 1441497111 0.779907 -0.017090 -0.622742 0.059937 1441497111 0.779907 -0.017090 -0.622742 0.059937 1441497111 0.779907 -0.017090 -0.622742 0.059937 1441497111 0.779907 -0.017090 -0.622742 0.059937 1441497111 0.779663 -0.014160 -0.622925 0.062317 1441497111 0.779663 -0.014160 -0.622925 0.062317 1441497111 0.779663 -0.014160 -0.622925 0.062317 1441497111 0.779663 -0.014160 -0.622925 0.062317 1441497111 0.779663 -0.014160 -0.622925 0.062317 1441497111 0.779663 -0.014160 -0.622925 0.062317 1441497111 0.779114 -0.012756 -0.623474 0.063660 1441497111 0.779114 -0.012756 -0.623474 0.063660 1441497111 0.779114 -0.012756 -0.623474 0.063660 1441497111 0.779114 -0.012756 -0.623474 0.063660 1441497111 0.779114 -0.012756 -0.623474 0.063660 1441497111 0.779114 -0.012756 -0.623474 0.063660 1441497111 0.778442 -0.009583 -0.624146 0.065735 1441497111 0.778442 -0.009583 -0.624146 0.065735 1441497111 0.778442 -0.009583 -0.624146 0.065735 1441497111 0.778442 -0.009583 -0.624146 0.065735 1441497111 0.778442 -0.009583 -0.624146 0.065735 1441497111 0.778442 -0.009583 -0.624146 0.065735 1441497111 0.778442 -0.009583 -0.624146 0.065735 1441497111 0.777771 -0.007751 -0.625000 0.065979 1441497111 0.777771 -0.007751 -0.625000 0.065979 1441497111 0.777771 -0.007751 -0.625000 0.065979 1441497111 0.777771 -0.007751 -0.625000 0.065979 1441497111 0.777771 -0.007751 -0.625000 0.065979 1441497111 0.777771 -0.007751 -0.625000 0.065979 1441497111 0.776733 -0.005981 -0.626221 0.066772 1441497111 0.776733 -0.005981 -0.626221 0.066772 1441497111 0.776733 -0.005981 -0.626221 0.066772 1441497111 0.776733 -0.005981 -0.626221 0.066772 1441497111 0.776733 -0.005981 -0.626221 0.066772 1441497111 0.776733 -0.005981 -0.626221 0.066772 1441497111 0.775513 -0.002441 -0.627563 0.068604 1441497111 0.775513 -0.002441 -0.627563 0.068604 1441497111 0.775513 -0.002441 -0.627563 0.068604 1441497111 0.775513 -0.002441 -0.627563 0.068604 1441497111 0.775513 -0.002441 -0.627563 0.068604 1441497111 0.775513 -0.002441 -0.627563 0.068604 1441497111 0.774658 0.000671 -0.628540 0.069641 1441497111 0.774658 0.000671 -0.628540 0.069641 1441497111 0.774658 0.000671 -0.628540 0.069641 1441497111 0.774658 0.000671 -0.628540 0.069641 1441497111 0.774658 0.000671 -0.628540 0.069641 1441497111 0.774658 0.000671 -0.628540 0.069641 1441497111 0.774048 0.002258 -0.629150 0.070435 1441497111 0.774048 0.002258 -0.629150 0.070435 1441497111 0.774048 0.002258 -0.629150 0.070435 1441497111 0.774048 0.002258 -0.629150 0.070435 1441497111 0.774048 0.002258 -0.629150 0.070435 1441497111 0.774048 0.002258 -0.629150 0.070435 1441497111 0.773376 0.002686 -0.630066 0.070435 1441497111 0.773376 0.002686 -0.630066 0.070435 1441497111 0.773376 0.002686 -0.630066 0.070435 1441497111 0.773376 0.002686 -0.630066 0.070435 1441497111 0.772705 0.001892 -0.630920 0.069641 1441497111 0.772705 0.001892 -0.630920 0.069641 1441497111 0.772705 0.001892 -0.630920 0.069641 1441497111 0.772705 0.001892 -0.630920 0.069641 1441497111 0.772705 0.001892 -0.630920 0.069641 1441497111 0.772705 0.001892 -0.630920 0.069641 1441497111 0.771973 0.002747 -0.631653 0.070618 1441497111 0.771973 0.002747 -0.631653 0.070618 1441497111 0.771973 0.002747 -0.631653 0.070618 1441497111 0.771973 0.002747 -0.631653 0.070618 1441497111 0.771973 0.002747 -0.631653 0.070618 1441497111 0.771973 0.002747 -0.631653 0.070618 1441497111 0.772095 0.000610 -0.631714 0.069580 1441497111 0.772095 0.000610 -0.631714 0.069580 1441497111 0.772095 0.000610 -0.631714 0.069580 1441497111 0.772095 0.000610 -0.631714 0.069580 1441497111 0.772095 0.000610 -0.631714 0.069580 1441497111 0.772095 0.000610 -0.631714 0.069580 1441497111 0.772461 -0.001587 -0.631165 0.069824 1441497111 0.772461 -0.001587 -0.631165 0.069824 1441497111 0.772461 -0.001587 -0.631165 0.069824 1441497111 0.772461 -0.001587 -0.631165 0.069824 1441497111 0.772461 -0.001587 -0.631165 0.069824 1441497111 0.772461 -0.001587 -0.631165 0.069824 1441497111 0.773071 -0.003540 -0.630310 0.071411 1441497111 0.773071 -0.003540 -0.630310 0.071411 1441497111 0.773071 -0.003540 -0.630310 0.071411 1441497111 0.773071 -0.003540 -0.630310 0.071411 1441497111 0.773071 -0.003540 -0.630310 0.071411 1441497111 0.773071 -0.003540 -0.630310 0.071411 1441497111 0.773743 -0.005005 -0.629211 0.073120 1441497111 0.773743 -0.005005 -0.629211 0.073120 1441497111 0.773743 -0.005005 -0.629211 0.073120 1441497112 0.773743 -0.005005 -0.629211 0.073120 1441497112 0.773743 -0.005005 -0.629211 0.073120 1441497112 0.774353 -0.005371 -0.628296 0.074829 1441497112 0.774353 -0.005371 -0.628296 0.074829 1441497112 0.774353 -0.005371 -0.628296 0.074829 1441497112 0.774353 -0.005371 -0.628296 0.074829 1441497112 0.774353 -0.005371 -0.628296 0.074829 1441497112 0.774353 -0.005371 -0.628296 0.074829 1441497112 0.774963 -0.004883 -0.627258 0.077148 1441497112 0.774963 -0.004883 -0.627258 0.077148 1441497112 0.774963 -0.004883 -0.627258 0.077148 1441497112 0.774963 -0.004883 -0.627258 0.077148 1441497112 0.774963 -0.004883 -0.627258 0.077148 1441497112 0.774963 -0.004883 -0.627258 0.077148 1441497112 0.775269 -0.003418 -0.626526 0.080017 1441497112 0.775269 -0.003418 -0.626526 0.080017 1441497112 0.775269 -0.003418 -0.626526 0.080017 1441497112 0.775269 -0.003418 -0.626526 0.080017 1441497112 0.775269 -0.003418 -0.626526 0.080017 1441497112 0.775269 -0.003418 -0.626526 0.080017 1441497112 0.775574 -0.003540 -0.626160 0.079468 1441497112 0.775574 -0.003540 -0.626160 0.079468 1441497112 0.775574 -0.003540 -0.626160 0.079468 1441497112 0.775574 -0.003540 -0.626160 0.079468 1441497112 0.775574 -0.003540 -0.626160 0.079468 1441497112 0.775574 -0.003540 -0.626160 0.079468 1441497112 0.775574 -0.004028 -0.626282 0.079224 1441497112 0.775574 -0.004028 -0.626282 0.079224 1441497112 0.775574 -0.004028 -0.626282 0.079224 1441497112 0.775574 -0.004028 -0.626282 0.079224 1441497112 0.775574 -0.004028 -0.626282 0.079224 1441497112 0.775574 -0.004028 -0.626282 0.079224 1441497112 0.775452 -0.002869 -0.626343 0.079285 1441497112 0.775452 -0.002869 -0.626343 0.079285 1441497112 0.775452 -0.002869 -0.626343 0.079285 1441497112 0.775452 -0.002869 -0.626343 0.079285 1441497112 0.775452 -0.002869 -0.626343 0.079285 1441497112 0.775452 -0.002869 -0.626343 0.079285 1441497112 0.775452 -0.001892 -0.626526 0.078186 1441497112 0.775452 -0.001892 -0.626526 0.078186 1441497112 0.775452 -0.001892 -0.626526 0.078186 1441497112 0.775452 -0.001892 -0.626526 0.078186 1441497112 0.775452 -0.001892 -0.626526 0.078186 1441497112 0.775452 -0.001892 -0.626526 0.078186 1441497112 0.775635 -0.001343 -0.626343 0.077698 1441497112 0.775635 -0.001343 -0.626343 0.077698 1441497112 0.775635 -0.001343 -0.626343 0.077698 1441497112 0.775635 -0.001343 -0.626343 0.077698 1441497112 0.775635 -0.001343 -0.626343 0.077698 1441497112 0.775635 -0.001343 -0.626343 0.077698 1441497112 0.775818 0.000244 -0.625916 0.079590 1441497112 0.775818 0.000244 -0.625916 0.079590 1441497112 0.775818 0.000244 -0.625916 0.079590 1441497112 0.775818 0.000244 -0.625916 0.079590 1441497112 0.775391 0.004761 -0.625916 0.083679 1441497112 0.775391 0.004761 -0.625916 0.083679 1441497112 0.775391 0.004761 -0.625916 0.083679 1441497112 0.775391 0.004761 -0.625916 0.083679 1441497112 0.775391 0.004761 -0.625916 0.083679 1441497112 0.775391 0.004761 -0.625916 0.083679 1441497112 0.775391 0.004761 -0.625916 0.083679 1441497112 0.774719 0.006653 -0.626587 0.084167 1441497112 0.774719 0.006653 -0.626587 0.084167 1441497112 0.774719 0.006653 -0.626587 0.084167 1441497112 0.774719 0.006653 -0.626587 0.084167 1441497112 0.774719 0.006653 -0.626587 0.084167 1441497112 0.774719 0.006653 -0.626587 0.084167 1441497112 0.773621 0.010742 -0.627747 0.085754 1441497112 0.773621 0.010742 -0.627747 0.085754 1441497112 0.773621 0.010742 -0.627747 0.085754 1441497112 0.773621 0.010742 -0.627747 0.085754 1441497112 0.773621 0.010742 -0.627747 0.085754 1441497112 0.773621 0.010742 -0.627747 0.085754 1441497112 0.773621 0.010742 -0.627747 0.085754 1441497112 
0.785034 0.036194 -0.609802 0.102600 1441497115 0.785034 0.036194 -0.609802 0.102600 1441497115 0.785034 0.036194 -0.609802 0.102600 1441497115 0.787659 0.033569 -0.598389 0.142761 1441497115 0.787659 0.033569 -0.598389 0.142761 1441497115 0.787659 0.033569 -0.598389 0.142761 1441497115 0.787659 0.033569 -0.598389 0.142761 1441497115 0.787659 0.033569 -0.598389 0.142761 1441497115 0.787659 0.033569 -0.598389 0.142761 1441497115 0.787048 0.045532 -0.582947 0.196655 1441497115 0.787048 0.045532 -0.582947 0.196655 1441497115 0.787048 0.045532 -0.582947 0.196655 1441497115 0.787048 0.045532 -0.582947 0.196655 1441497115 0.787048 0.045532 -0.582947 0.196655 1441497115 0.787048 0.045532 -0.582947 0.196655 1441497115 0.787048 0.045532 -0.582947 0.196655 1441497115 0.784363 0.058899 -0.561829 0.256287 1441497115 0.784363 0.058899 -0.561829 0.256287 1441497115 0.784363 0.058899 -0.561829 0.256287 1441497115 0.784363 0.058899 -0.561829 0.256287 1441497115 0.784363 0.058899 -0.561829 0.256287 1441497115 0.784363 0.058899 -0.561829 0.256287 1441497115 0.777283 0.069763 -0.538696 0.317383 1441497115 0.777283 0.069763 -0.538696 0.317383 1441497115 0.777283 0.069763 -0.538696 0.317383 1441497115 0.777283 0.069763 -0.538696 0.317383 1441497115 0.777283 0.069763 -0.538696 0.317383 1441497115 0.777283 0.069763 -0.538696 0.317383 1441497115 0.767944 0.072693 -0.516235 0.372070 1441497115 0.767944 0.072693 -0.516235 0.372070 1441497115 0.767944 0.072693 -0.516235 0.372070 1441497115 0.767944 0.072693 -0.516235 0.372070 1441497115 0.767944 0.072693 -0.516235 0.372070 1441497115 0.767944 0.072693 -0.516235 0.372070 1441497115 0.757874 0.040283 -0.503174 0.413208 1441497115 0.757874 0.040283 -0.503174 0.413208 1441497115 0.757874 0.040283 -0.503174 0.413208 1441497115 0.757874 0.040283 -0.503174 0.413208 1441497115 0.757874 0.040283 -0.503174 0.413208 1441497115 0.757874 0.040283 -0.503174 0.413208 1441497115 0.757874 0.040283 -0.503174 0.413208 1441497115 0.746094 -0.010010 -0.489563 0.451111 1441497115 0.746094 -0.010010 -0.489563 0.451111 1441497115 0.746094 -0.010010 -0.489563 0.451111 1441497115 0.746094 -0.010010 -0.489563 0.451111 1441497115 0.746094 -0.010010 -0.489563 0.451111 1441497115 0.746094 -0.010010 -0.489563 0.451111 1441497115 0.732666 -0.058899 -0.479126 0.479736 1441497115 0.732666 -0.058899 -0.479126 0.479736 1441497115 0.732666 -0.058899 -0.479126 0.479736 1441497115 0.732666 -0.058899 -0.479126 0.479736 1441497115 0.732666 -0.058899 -0.479126 0.479736 1441497115 0.732666 -0.058899 -0.479126 0.479736 1441497115 0.721008 -0.090881 -0.475891 0.495361 1441497115 0.721008 -0.090881 -0.475891 0.495361 1441497115 0.721008 -0.090881 -0.475891 0.495361 1441497115 0.721008 -0.090881 -0.475891 0.495361 1441497115 0.721008 -0.090881 -0.475891 0.495361 1441497115 0.721008 -0.090881 -0.475891 0.495361 1441497115 0.718445 -0.099426 -0.478638 0.494751 1441497115 0.718445 -0.099426 -0.478638 0.494751 1441497115 0.718445 -0.099426 -0.478638 0.494751 1441497115 0.718445 -0.099426 -0.478638 0.494751 1441497115 0.718445 -0.099426 -0.478638 0.494751 1441497115 0.718445 -0.099426 -0.478638 0.494751 1441497115 0.718445 -0.099426 -0.478638 0.494751 1441497115 0.725220 -0.084839 -0.488892 0.477356 1441497115 0.725220 -0.084839 -0.488892 0.477356 1441497115 0.725220 -0.084839 -0.488892 0.477356 1441497115 0.725220 -0.084839 -0.488892 0.477356 1441497115 0.725220 -0.084839 -0.488892 0.477356 1441497115 0.725220 -0.084839 -0.488892 0.477356 1441497115 0.734009 -0.055420 -0.510498 0.444397 1441497115 0.734009 -0.055420 -0.510498 0.444397 1441497115 0.734009 -0.055420 -0.510498 0.444397 1441497115 0.734009 -0.055420 -0.510498 0.444397 1441497115 0.734009 -0.055420 -0.510498 0.444397 1441497115 0.734009 -0.055420 -0.510498 0.444397 1441497115 0.743225 -0.013855 -0.534546 0.402100 1441497115 0.743225 -0.013855 -0.534546 0.402100 1441497115 0.743225 -0.013855 -0.534546 0.402100 1441497115 0.743225 -0.013855 -0.534546 0.402100 1441497115 0.743225 -0.013855 -0.534546 0.402100 1441497115 0.743225 -0.013855 -0.534546 0.402100 1441497115 0.753235 0.027039 -0.553467 0.354309 1441497115 0.753235 0.027039 -0.553467 0.354309 1441497115 0.753235 0.027039 -0.553467 0.354309 1441497115 0.753235 0.027039 -0.553467 0.354309 1441497115 0.753235 0.027039 -0.553467 0.354309 1441497115 0.753235 0.027039 -0.553467 0.354309 1441497115 0.762085 0.045471 -0.569824 0.303955 1441497115 0.762085 0.045471 -0.569824 0.303955 1441497115 0.762085 0.045471 -0.569824 0.303955 1441497115 0.762085 0.045471 -0.569824 0.303955 1441497115 0.762085 0.045471 -0.569824 0.303955 1441497115 0.762085 0.045471 -0.569824 0.303955 1441497115 0.772400 0.045410 -0.580505 0.253479 1441497115 0.772400 0.045410 -0.580505 0.253479 1441497115 0.772400 0.045410 -0.580505 0.253479 1441497115 0.772400 0.045410 -0.580505 0.253479 1441497115 0.772400 0.045410 -0.580505 0.253479 1441497115 0.772400 0.045410 -0.580505 0.253479 1441497115 0.783325 0.052612 -0.581299 0.213806 1441497115 0.783325 0.052612 -0.581299 0.213806 1441497115 0.783325 0.052612 -0.581299 0.213806 1441497115 0.783325 0.052612 -0.581299 0.213806 1441497115 0.783325 0.052612 -0.581299 0.213806 1441497115 0.783325 0.052612 -0.581299 0.213806 1441497115 0.793640 0.070190 -0.576050 0.182678 1441497115 0.793640 0.070190 -0.576050 0.182678 1441497116 0.793640 0.070190 -0.576050 0.182678 1441497116 0.793640 0.070190 -0.576050 0.182678 1441497116 0.793640 0.070190 -0.576050 0.182678 1441497116 0.802368 0.088867 -0.568787 0.157349 1441497116 0.802368 0.088867 -0.568787 0.157349 1441497116 0.802368 0.088867 -0.568787 0.157349 1441497116 0.802368 0.088867 -0.568787 0.157349 1441497116 0.802368 0.088867 -0.568787 0.157349 1441497116 0.802368 0.088867 -0.568787 0.157349 1441497116 0.807495 0.096252 -0.563782 0.144104 1441497116 0.807495 0.096252 -0.563782 0.144104 1441497116 0.807495 0.096252 -0.563782 0.144104 1441497116 0.807495 0.096252 -0.563782 0.144104 1441497116 0.807495 0.096252 -0.563782 0.144104 1441497116 0.807495 0.096252 -0.563782 0.144104 1441497116 0.807434 0.099548 -0.561707 0.150208 1441497116 0.807434 0.099548 -0.561707 0.150208 1441497116 0.807434 0.099548 -0.561707 0.150208 1441497116 0.807434 0.099548 -0.561707 0.150208 1441497116 0.807434 0.099548 -0.561707 0.150208 1441497116 0.803528 0.096069 -0.559875 0.177979 1441497116 0.803528 0.096069 -0.559875 0.177979 1441497116 0.803528 0.096069 -0.559875 0.177979 1441497116 0.803528 0.096069 -0.559875 0.177979 1441497116 0.803528 0.096069 -0.559875 0.177979 1441497116 0.803528 0.096069 -0.559875 0.177979 1441497116 0.797119 0.088989 -0.555054 0.220459 1441497116 0.797119 0.088989 -0.555054 0.220459 1441497116 0.797119 0.088989 -0.555054 0.220459 1441497116 0.797119 0.088989 -0.555054 0.220459 1441497116 0.787048 0.074951 -0.549622 0.269897 1441497116 0.787048 0.074951 -0.549622 0.269897 1441497116 0.787048 0.074951 -0.549622 0.269897 1441497116 0.787048 0.074951 -0.549622 0.269897 1441497116 0.787048 0.074951 -0.549622 0.269897 1441497116 0.787048 0.074951 -0.549622 0.269897 1441497116 0.773743 0.057556 -0.542664 0.321716 1441497116 0.773743 0.057556 -0.542664 0.321716 1441497116 0.773743 0.057556 -0.542664 0.321716 1441497116 0.773743 0.057556 -0.542664 0.321716 1441497116 0.773743 0.057556 -0.542664 0.321716 1441497116 0.773743 0.057556 -0.542664 0.321716 1441497116 0.754883 0.034973 -0.534851 0.377869 1441497116 0.754883 0.034973 -0.534851 0.377869 1441497116 0.754883 0.034973 -0.534851 0.377869 1441497116 0.754883 0.034973 -0.534851 0.377869 1441497116 0.754883 0.034973 -0.534851 0.377869 1441497116 0.754883 0.034973 -0.534851 0.377869 1441497116 0.731384 0.019226 -0.521790 0.438599 1441497116 0.731384 0.019226 -0.521790 0.438599 1441497116 0.731384 0.019226 -0.521790 0.438599 1441497116 0.731384 0.019226 -0.521790 0.438599 1441497116 0.709534 -0.014465 -0.512146 0.483765 1441497116 0.709534 -0.014465 -0.512146 0.483765 1441497116 0.709534 -0.014465 -0.512146 0.483765 1441497116 0.709534 -0.014465 -0.512146 0.483765 1441497116 0.709534 -0.014465 -0.512146 0.483765 1441497116 0.709534 -0.014465 -0.512146 0.483765 1441497116 0.695923 -0.054260 -0.498779 0.513733 1441497116 0.695923 -0.054260 -0.498779 0.513733 1441497116 0.695923 -0.054260 -0.498779 0.513733 1441497116 0.695923 -0.054260 -0.498779 0.513733 1441497116 0.695923 -0.054260 -0.498779 0.513733 1441497116 0.695923 -0.054260 -0.498779 0.513733 1441497116 0.694275 -0.088318 -0.482971 0.526245 1441497116 0.694275 -0.088318 -0.482971 0.526245 1441497116 0.694275 -0.088318 -0.482971 0.526245 1441497116 0.694275 -0.088318 -0.482971 0.526245 1441497116 0.694275 -0.088318 -0.482971 0.526245 1441497116 0.694275 -0.088318 -0.482971 0.526245 1441497116 0.694275 -0.088318 -0.482971 0.526245 1441497116 0.706177 -0.095398 -0.466858 0.523621 1441497116 0.706177 -0.095398 -0.466858 0.523621 1441497116 0.706177 -0.095398 -0.466858 0.523621 1441497116 0.706177 -0.095398 -0.466858 0.523621 1441497116 0.706177 -0.095398 -0.466858 0.523621 1441497116 0.706177 -0.095398 -0.466858 0.523621 1441497116 0.721924 -0.079834 -0.463867 0.507141 1441497116 0.721924 -0.079834 -0.463867 0.507141 1441497116 0.721924 -0.079834 -0.463867 0.507141 1441497116 0.721924 -0.079834 -0.463867 0.507141 1441497116 0.721924 -0.079834 -0.463867 0.507141 1441497116 0.721924 -0.079834 -0.463867 0.507141 1441497116 0.733826 -0.050415 -0.480896 0.477173 1441497116 0.733826 -0.050415 -0.480896 0.477173 1441497116 0.733826 -0.050415 -0.480896 0.477173 1441497116 0.733826 -0.050415 -0.480896 0.477173 1441497116 0.733826 -0.050415 -0.480896 0.477173 1441497116 0.733826 -0.050415 -0.480896 0.477173 1441497116 0.740662 -0.003540 -0.504822 0.443298 1441497116 0.740662 -0.003540 -0.504822 0.443298 1441497116 0.740662 -0.003540 -0.504822 0.443298 1441497116 0.740662 -0.003540 -0.504822 0.443298 1441497116 0.740662 -0.003540 -0.504822 0.443298 1441497116 0.747437 0.043335 -0.528442 0.400208 1441497116 0.747437 0.043335 -0.528442 0.400208 1441497116 0.747437 0.043335 -0.528442 0.400208 1441497116 0.747437 0.043335 -0.528442 0.400208 1441497116 0.747437 0.043335 -0.528442 0.400208 1441497116 0.747437 0.043335 -0.528442 0.400208 1441497116 0.747437 0.043335 -0.528442 0.400208 1441497116 0.753723 0.059875 -0.551331 0.352478 1441497116 0.753723 0.059875 -0.551331 0.352478 1441497117 0.753723 0.059875 -0.551331 0.352478 1441497117 0.753723 0.059875 -0.551331 0.352478 1441497117 0.753723 0.059875 -0.551331 0.352478 1441497117 0.753723 0.059875 -0.551331 0.352478 1441497117 0.761902 0.073059 -0.566162 0.305908 1441497117 0.761902 0.073059 -0.566162 0.305908 1441497117 0.761902 0.073059 -0.566162 0.305908 1441497117 0.761902 0.073059 -0.566162 0.305908 1441497117 0.761902 0.073059 -0.566162 0.305908 1441497117 0.761902 0.073059 -0.566162 0.305908 1441497117 0.775879 0.067383 -0.574036 0.252869 1441497117 0.775879 0.067383 -0.574036 0.252869 1441497117 0.775879 0.067383 -0.574036 0.252869 1441497117 0.775879 0.067383 -0.574036 0.252869 1441497117 0.775879 0.067383 -0.574036 0.252869 1441497117 0.775879 0.067383 -0.574036 0.252869 1441497117 0.784424 0.078552 -0.578125 0.210449 1441497117 0.784424 0.078552 -0.578125 0.210449 1441497117 0.784424 0.078552 -0.578125 0.210449 1441497117 0.784424 0.078552 -0.578125 0.210449 1441497117 0.784424 0.078552 -0.578125 0.210449 1441497117 0.784424 0.078552 -0.578125 0.210449 1441497117 0.792419 0.104065 -0.576904 0.168701 1441497117 0.792419 0.104065 -0.576904 0.168701 1441497117 0.792419 0.104065 -0.576904 0.168701 1441497117 0.792419 0.104065 -0.576904 0.168701 1441497117 0.792419 0.104065 -0.576904 0.168701 1441497117 0.792419 0.104065 -0.576904 0.168701 1441497117 0.801331 0.101257 -0.577393 0.119202 1441497117 0.801331 0.101257 -0.577393 0.119202 1441497117 0.801331 0.101257 -0.577393 0.119202 1441497117 0.801331 0.101257 -0.577393 0.119202 1441497117 0.801331 0.101257 -0.577393 0.119202 1441497117 0.801331 0.101257 -0.577393 0.119202 1441497117 0.808289 0.098572 -0.572266 0.097229 1441497117 0.808289 0.098572 -0.572266 0.097229 1441497117 0.808289 0.098572 -0.572266 0.097229 1441497117 0.808289 0.098572 -0.572266 0.097229 1441497117 0.808289 0.098572 -0.572266 0.097229 1441497117 0.808289 0.098572 -0.572266 0.097229 1441497117 0.810486 0.096191 -0.568359 0.104065 1441497117 0.810486 0.096191 -0.568359 0.104065 1441497117 0.810486 0.096191 -0.568359 0.104065 1441497117 0.810486 0.096191 -0.568359 0.104065 1441497117 0.810486 0.096191 -0.568359 0.104065 1441497117 0.810486 0.096191 -0.568359 0.104065 1441497117 0.810486 0.096191 -0.568359 0.104065 1441497117 0.808594 0.090820 -0.566956 0.128296 1441497117 0.808594 0.090820 -0.566956 0.128296 1441497117 0.808594 0.090820 -0.566956 0.128296 1441497117 0.808594 0.090820 -0.566956 0.128296 1441497117 0.808594 0.090820 -0.566956 0.128296 1441497117 0.801453 0.083984 -0.566650 0.171692 1441497117 0.801453 0.083984 -0.566650 0.171692 1441497117 0.801453 0.083984 -0.566650 0.171692 1441497117 0.801453 0.083984 -0.566650 0.171692 1441497117 0.801453 0.083984 -0.566650 0.171692 1441497117 0.801453 0.083984 -0.566650 0.171692 1441497117 0.787659 0.085022 -0.563660 0.233582 1441497117 0.787659 0.085022 -0.563660 0.233582 1441497117 0.787659 0.085022 -0.563660 0.233582 1441497117 0.787659 0.085022 -0.563660 0.233582 1441497117 0.787659 0.085022 -0.563660 0.233582 1441497117 0.787659 0.085022 -0.563660 0.233582 1441497117 0.771912 0.088989 -0.554260 0.298279 1441497117 0.771912 0.088989 -0.554260 0.298279 1441497117 0.771912 0.088989 -0.554260 0.298279 1441497117 0.771912 0.088989 -0.554260 0.298279 1441497117 0.771912 0.088989 -0.554260 0.298279 1441497117 0.771912 0.088989 -0.554260 0.298279 1441497117 0.771912 0.088989 -0.554260 0.298279 1441497117 0.754395 0.096375 -0.539185 0.361633 1441497117 0.754395 0.096375 -0.539185 0.361633 1441497117 0.754395 0.096375 -0.539185 0.361633 1441497117 0.754395 0.096375 -0.539185 0.361633 1441497117 0.754395 0.096375 -0.539185 0.361633 1441497117 0.754395 0.096375 -0.539185 0.361633 1441497117 0.737061 0.098572 -0.522278 0.417358 1441497117 0.737061 0.098572 -0.522278 0.417358 1441497117 0.737061 0.098572 -0.522278 0.417358 1441497117 0.737061 0.098572 -0.522278 0.417358 1441497117 0.737061 0.098572 -0.522278 0.417358 1441497117 0.737061 0.098572 -0.522278 0.417358 1441497117 0.714722 0.083679 -0.507141 0.474243 1441497117 0.714722 0.083679 -0.507141 0.474243 1441497117 0.714722 0.083679 -0.507141 0.474243 1441497117 0.714722 0.083679 -0.507141 0.474243 1441497117 0.714722 0.083679 -0.507141 0.474243 1441497117 0.714722 0.083679 -0.507141 0.474243 1441497117 0.714722 0.083679 -0.507141 0.474243 1441497117 0.701172 0.025696 -0.493652 0.513733 1441497117 0.701172 0.025696 -0.493652 0.513733 1441497117 0.701172 0.025696 -0.493652 0.513733 1441497117 0.701172 0.025696 -0.493652 0.513733 1441497117 0.701172 0.025696 -0.493652 0.513733 1441497117 0.701172 0.025696 -0.493652 0.513733 1441497117 0.689819 -0.015320 -0.470825 0.549744 1441497117 0.689819 -0.015320 -0.470825 0.549744 1441497117 0.689819 -0.015320 -0.470825 0.549744 1441497117 0.689819 -0.015320 -0.470825 0.549744 1441497117 0.689819 -0.015320 -0.470825 0.549744 1441497117 0.689819 -0.015320 -0.470825 0.549744 1441497117 0.689819 -0.015320 -0.470825 0.549744 1441497117 0.688416 -0.037781 -0.456726 0.562134 1441497117 0.688416 -0.037781 -0.456726 0.562134 1441497117 0.688416 -0.037781 -0.456726 0.562134 1441497117 0.688416 -0.037781 -0.456726 0.562134 1441497117 0.688416 -0.037781 -0.456726 0.562134 1441497117 0.688416 -0.037781 -0.456726 0.562134 1441497117 0.696655 -0.037354 -0.456909 0.551758 1441497117 0.696655 -0.037354 -0.456909 0.551758 1441497117 0.696655 -0.037354 -0.456909 0.551758 1441497117 0.696655 -0.037354 -0.456909 0.551758 1441497118 0.696655 -0.037354 -0.456909 0.551758 1441497118 0.696655 -0.037354 -0.456909 0.551758 1441497118 0.710693 -0.010681 -0.469910 0.523438 1441497118 0.710693 -0.010681 -0.469910 0.523438 1441497118 0.710693 -0.010681 -0.469910 0.523438 1441497118 0.710693 -0.010681 -0.469910 0.523438 1441497118 0.710693 -0.010681 -0.469910 0.523438 1441497118 0.725403 0.026245 -0.495972 0.476501 1441497118 0.725403 0.026245 -0.495972 0.476501 1441497118 0.725403 0.026245 -0.495972 0.476501 1441497118 0.725403 0.026245 -0.495972 0.476501 1441497118 0.725403 0.026245 -0.495972 0.476501 1441497118 0.725403 0.026245 -0.495972 0.476501 1441497118 0.736694 0.065491 -0.525879 0.420044 1441497118 0.736694 0.065491 -0.525879 0.420044 1441497118 0.736694 0.065491 -0.525879 0.420044 1441497118 0.736694 0.065491 -0.525879 0.420044 1441497118 0.736694 0.065491 -0.525879 0.420044 1441497118 0.736694 0.065491 -0.525879 0.420044 1441497118 0.748352 0.091736 -0.548157 0.362061 1441497118 0.748352 0.091736 -0.548157 0.362061 1441497118 0.748352 0.091736 -0.548157 0.362061 1441497118 0.748352 0.091736 -0.548157 0.362061 1441497118 0.748352 0.091736 -0.548157 0.362061 1441497118 0.748352 0.091736 -0.548157 0.362061 1441497118 0.760254 0.101990 -0.561340 0.310608 1441497118 0.760254 0.101990 -0.561340 0.310608 1441497118 0.760254 0.101990 -0.561340 0.310608 1441497118 0.760254 0.101990 -0.561340 0.310608 1441497118 0.760254 0.101990 -0.561340 0.310608 1441497118 0.760254 0.101990 -0.561340 0.310608 1441497118 0.770874 0.116394 -0.565063 0.269897 1441497118 0.770874 0.116394 -0.565063 0.269897 1441497118 0.770874 0.116394 -0.565063 0.269897 1441497118 0.770874 0.116394 -0.565063 0.269897 1441497118 0.770874 0.116394 -0.565063 0.269897 1441497118 0.770874 0.116394 -0.565063 0.269897 1441497118 0.770874 0.116394 -0.565063 0.269897 1441497118 0.778503 0.129456 -0.564819 0.241150 1441497118 0.778503 0.129456 -0.564819 0.241150 1441497118 0.778503 0.129456 -0.564819 0.241150 1441497118 0.778503 0.129456 -0.564819 0.241150 1441497118 0.778503 0.129456 -0.564819 0.241150 1441497118 0.778503 0.129456 -0.564819 0.241150 1441497118 0.780151 0.154724 -0.560547 0.230591 1441497118 0.780151 0.154724 -0.560547 0.230591 1441497118 0.780151 0.154724 -0.560547 0.230591 1441497118 0.780151 0.154724 -0.560547 0.230591 1441497118 0.780151 0.154724 -0.560547 0.230591 1441497118 0.780151 0.154724 -0.560547 0.230591 1441497118 0.786621 0.167297 -0.555237 0.211853 1441497118 0.786621 0.167297 -0.555237 0.211853 1441497118 0.786621 0.167297 -0.555237 0.211853 1441497118 0.786621 0.167297 -0.555237 0.211853 1441497118 0.786621 0.167297 -0.555237 0.211853 1441497118 0.786621 0.167297 -0.555237 0.211853 1441497118 0.786621 0.167297 -0.555237 0.211853 1441497118 0.794861 0.166870 -0.552612 0.186890 1441497118 0.794861 0.166870 -0.552612 0.186890 1441497118 0.794861 0.166870 -0.552612 0.186890 1441497118 0.794861 0.166870 -0.552612 0.186890 1441497118 0.794861 0.166870 -0.552612 0.186890 1441497118 0.794861 0.166870 -0.552612 0.186890 1441497118 0.798950 0.159424 -0.550903 0.180786 1441497118 0.798950 0.159424 -0.550903 0.180786 1441497118 0.798950 0.159424 -0.550903 0.180786 1441497118 0.798950 0.159424 -0.550903 0.180786 1441497118 0.798950 0.159424 -0.550903 0.180786 1441497118 0.798950 0.159424 -0.550903 0.180786 1441497118 0.797729 0.151733 -0.548035 0.200623 1441497118 0.797729 0.151733 -0.548035 0.200623 1441497118 0.797729 0.151733 -0.548035 0.200623 1441497118 0.797729 0.151733 -0.548035 0.200623 1441497118 0.797729 0.151733 -0.548035 0.200623 1441497118 0.794617 0.140991 -0.541626 0.235168 1441497118 0.794617 0.140991 -0.541626 0.235168 1441497118 0.794617 0.140991 -0.541626 0.235168 1441497118 0.794617 0.140991 -0.541626 0.235168 1441497118 0.794617 0.140991 -0.541626 0.235168 1441497118 0.794617 0.140991 -0.541626 0.235168 1441497118 0.787903 0.131165 -0.530945 0.283020 1441497118 0.787903 0.131165 -0.530945 0.283020 1441497118 0.787903 0.131165 -0.530945 0.283020 1441497118 0.787903 0.131165 -0.530945 0.283020 1441497118 0.779236 0.122070 -0.515564 0.334595 1441497118 0.779236 0.122070 -0.515564 0.334595 1441497118 0.779236 0.122070 -0.515564 0.334595 1441497118 0.779236 0.122070 -0.515564 0.334595 1441497118 0.779236 0.122070 -0.515564 0.334595 1441497118 0.779236 0.122070 -0.515564 0.334595 1441497118 0.768433 0.109924 -0.497803 0.386719 1441497118 0.768433 0.109924 -0.497803 0.386719 1441497118 0.768433 0.109924 -0.497803 0.386719 1441497118 0.768433 0.109924 -0.497803 0.386719 1441497118 0.768433 0.109924 -0.497803 0.386719 1441497118 0.768433 0.109924 -0.497803 0.386719 1441497118 0.751831 0.097839 -0.482544 0.438477 1441497118 0.751831 0.097839 -0.482544 0.438477 1441497118 0.751831 0.097839 -0.482544 0.438477 1441497118 0.751831 0.097839 -0.482544 0.438477 1441497118 0.751831 0.097839 -0.482544 0.438477 1441497118 0.751831 0.097839 -0.482544 0.438477 1441497118 0.733276 0.073853 -0.468628 0.487000 1441497118 0.733276 0.073853 -0.468628 0.487000 1441497118 0.733276 0.073853 -0.468628 0.487000 1441497118 0.733276 0.073853 -0.468628 0.487000 1441497118 0.733276 0.073853 -0.468628 0.487000 1441497118 0.733276 0.073853 -0.468628 0.487000 1441497119 0.720276 0.012146 -0.459106 0.519897 1441497119 0.720276 0.012146 -0.459106 0.519897 1441497119 0.720276 0.012146 -0.459106 0.519897 1441497119 0.720276 0.012146 -0.459106 0.519897 1441497119 0.720276 0.012146 -0.459106 0.519897 1441497119 0.720276 0.012146 -0.459106 0.519897 1441497119 0.706482 -0.042297 -0.449890 0.544678 1441497119 0.706482 -0.042297 -0.449890 0.544678 1441497119 0.706482 -0.042297 -0.449890 0.544678 1441497119 0.706482 -0.042297 -0.449890 0.544678 1441497119 0.706482 -0.042297 -0.449890 0.544678 1441497119 0.706482 -0.042297 -0.449890 0.544678 1441497119 0.702087 -0.072937 -0.443359 0.552368 1441497119 0.702087 -0.072937 -0.443359 0.552368 1441497119 0.702087 -0.072937 -0.443359 0.552368 1441497119 0.702087 -0.072937 -0.443359 0.552368 1441497119 0.702087 -0.072937 -0.443359 0.552368 1441497119 0.702087 -0.072937 -0.443359 0.552368 1441497119 0.712769 -0.075439 -0.442688 0.538757 1441497119 0.712769 -0.075439 -0.442688 0.538757 1441497119 0.712769 -0.075439 -0.442688 0.538757 1441497119 0.712769 -0.075439 -0.442688 0.538757 1441497119 0.712769 -0.075439 -0.442688 0.538757 1441497119 0.712769 -0.075439 -0.442688 0.538757 1441497119 0.712769 -0.075439 -0.442688 0.538757 1441497119 0.730713 -0.046936 -0.452942 0.508606 1441497119 0.730713 -0.046936 -0.452942 0.508606 1441497119 0.730713 -0.046936 -0.452942 0.508606 1441497119 0.730713 -0.046936 -0.452942 0.508606 1441497119 0.730713 -0.046936 -0.452942 0.508606 1441497119 0.730713 -0.046936 -0.452942 0.508606 1441497119 0.748230 -0.007751 -0.479187 0.458740 1441497119 0.748230 -0.007751 -0.479187 0.458740 1441497119 0.748230 -0.007751 -0.479187 0.458740 1441497119 0.748230 -0.007751 -0.479187 0.458740 1441497119 0.748230 -0.007751 -0.479187 0.458740 1441497119 0.748230 -0.007751 -0.479187 0.458740 1441497119 0.759460 0.032593 -0.509949 0.402588 1441497119 0.759460 0.032593 -0.509949 0.402588 1441497119 0.759460 0.032593 -0.509949 0.402588 1441497119 0.759460 0.032593 -0.509949 0.402588 1441497119 0.759460 0.032593 -0.509949 0.402588 1441497119 0.759460 0.032593 -0.509949 0.402588 1441497119 0.759460 0.032593 -0.509949 0.402588 1441497119 0.768921 0.063171 -0.530884 0.350647 1441497119 0.768921 0.063171 -0.530884 0.350647 1441497119 0.768921 0.063171 -0.530884 0.350647 1441497119 0.768921 0.063171 -0.530884 0.350647 1441497119 0.768921 0.063171 -0.530884 0.350647 1441497119 0.768921 0.063171 -0.530884 0.350647 1441497119 0.768921 0.063171 -0.530884 0.350647 1441497119 0.779602 0.068542 -0.543884 0.302734 1441497119 0.779602 0.068542 -0.543884 0.302734 1441497119 0.779602 0.068542 -0.543884 0.302734 1441497119 0.779602 0.068542 -0.543884 0.302734 1441497119 0.779602 0.068542 -0.543884 0.302734 1441497119 0.783386 0.077698 -0.554443 0.269958 1441497119 0.783386 0.077698 -0.554443 0.269958 1441497119 0.783386 0.077698 -0.554443 0.269958 1441497119 0.783386 0.077698 -0.554443 0.269958 1441497119 0.783386 0.077698 -0.554443 0.269958 1441497119 0.783386 0.077698 -0.554443 0.269958 1441497119 0.784973 0.096802 -0.562195 0.241577 1441497119 0.784973 0.096802 -0.562195 0.241577 1441497119 0.784973 0.096802 -0.562195 0.241577 1441497119 0.784973 0.096802 -0.562195 0.241577 1441497119 0.784973 0.096802 -0.562195 0.241577 1441497119 0.784973 0.096802 -0.562195 0.241577 1441497119 0.790161 0.115295 -0.561951 0.215881 1441497119 0.790161 0.115295 -0.561951 0.215881 1441497119 0.790161 0.115295 -0.561951 0.215881 1441497119 0.790161 0.115295 -0.561951 0.215881 1441497119 0.790161 0.115295 -0.561951 0.215881 1441497119 0.790161 0.115295 -0.561951 0.215881 1441497119 0.798523 0.138611 -0.557922 0.178528 1441497119 0.798523 0.138611 -0.557922 0.178528 1441497119 0.798523 0.138611 -0.557922 0.178528 1441497119 0.798523 0.138611 -0.557922 0.178528 1441497119 0.798523 0.138611 -0.557922 0.178528 1441497119 0.798523 0.138611 -0.557922 0.178528 1441497119 0.806274 0.137512 -0.558472 0.137878 1441497119 0.806274 0.137512 -0.558472 0.137878 1441497119 0.806274 0.137512 -0.558472 0.137878 1441497119 0.806274 0.137512 -0.558472 0.137878 1441497119 0.810547 0.136597 -0.553467 0.134033 1441497119 0.810547 0.136597 -0.553467 0.134033 1441497119 0.810547 0.136597 -0.553467 0.134033 1441497119 0.810547 0.136597 -0.553467 0.134033 1441497119 0.810547 0.136597 -0.553467 0.134033 1441497119 0.810547 0.136597 -0.553467 0.134033 1441497119 0.810486 0.133789 -0.548950 0.154297 1441497119 0.810486 0.133789 -0.548950 0.154297 1441497119 0.810486 0.133789 -0.548950 0.154297 1441497119 0.810486 0.133789 -0.548950 0.154297 1441497119 0.806702 0.122375 -0.547058 0.187073 1441497119 0.806702 0.122375 -0.547058 0.187073 1441497119 0.806702 0.122375 -0.547058 0.187073 1441497119 0.806702 0.122375 -0.547058 0.187073 1441497119 0.806702 0.122375 -0.547058 0.187073 1441497119 0.806702 0.122375 -0.547058 0.187073 1441497119 0.794678 0.114380 -0.545471 0.240417 1441497119 0.794678 0.114380 -0.545471 0.240417 1441497119 0.794678 0.114380 -0.545471 0.240417 1441497119 0.794678 0.114380 -0.545471 0.240417 1441497119 0.794678 0.114380 -0.545471 0.240417 1441497119 0.794678 0.114380 -0.545471 0.240417 1441497119 0.794678 0.114380 -0.545471 0.240417 1441497120 0.780334 0.112061 -0.537292 0.299622 1441497120 0.780334 0.112061 -0.537292 0.299622 1441497120 0.780334 0.112061 -0.537292 0.299622 1441497120 0.780334 0.112061 -0.537292 0.299622 1441497120 0.780334 0.112061 -0.537292 0.299622 1441497120 0.765015 0.098755 -0.527039 0.356628 1441497120 0.765015 0.098755 -0.527039 0.356628 1441497120 0.765015 0.098755 -0.527039 0.356628 1441497120 0.765015 0.098755 -0.527039 0.356628 1441497120 0.765015 0.098755 -0.527039 0.356628 1441497120 0.765015 0.098755 -0.527039 0.356628 1441497120 0.744507 0.081848 -0.516235 0.415283 1441497120 0.744507 0.081848 -0.516235 0.415283 1441497120 0.744507 0.081848 -0.516235 0.415283 1441497120 0.744507 0.081848 -0.516235 0.415283 1441497120 0.744507 0.081848 -0.516235 0.415283 1441497120 0.744507 0.081848 -0.516235 0.415283 1441497120 0.717590 0.051941 -0.502563 0.479309 1441497120 0.717590 0.051941 -0.502563 0.479309 1441497120 0.717590 0.051941 -0.502563 0.479309 1441497120 0.717590 0.051941 -0.502563 0.479309 1441497120 0.717590 0.051941 -0.502563 0.479309 1441497120 0.717590 0.051941 -0.502563 0.479309 1441497120 0.693604 0.003052 -0.476624 0.540039 1441497120 0.693604 0.003052 -0.476624 0.540039 1441497120 0.693604 0.003052 -0.476624 0.540039 1441497120 0.693604 0.003052 -0.476624 0.540039 1441497120 0.693604 0.003052 -0.476624 0.540039 1441497120 0.693604 0.003052 -0.476624 0.540039 1441497120 0.693604 0.003052 -0.476624 0.540039 1441497120 0.677002 -0.047852 -0.453918 0.577332 1441497120 0.677002 -0.047852 -0.453918 0.577332 1441497120 0.677002 -0.047852 -0.453918 0.577332 1441497120 0.677002 -0.047852 -0.453918 0.577332 1441497120 0.677002 -0.047852 -0.453918 0.577332 1441497120 0.677002 -0.047852 -0.453918 0.577332 1441497120 0.672974 -0.075867 -0.442627 0.587708 1441497120 0.672974 -0.075867 -0.442627 0.587708 1441497120 0.672974 -0.075867 -0.442627 0.587708 1441497120 0.672974 -0.075867 -0.442627 0.587708 1441497120 0.672974 -0.075867 -0.442627 0.587708 1441497120 0.672974 -0.075867 -0.442627 0.587708 1441497120 0.678650 -0.089050 -0.444153 0.578064 1441497120 0.678650 -0.089050 -0.444153 0.578064 1441497120 0.678650 -0.089050 -0.444153 0.578064 1441497120 0.678650 -0.089050 -0.444153 0.578064 1441497120 0.678650 -0.089050 -0.444153 0.578064 1441497120 
0.773743 0.050110 -0.617493 0.132324 1441497122 0.773743 0.050110 -0.617493 0.132324 1441497122 0.773743 0.050110 -0.617493 0.132324 1441497122 0.773743 0.050110 -0.617493 0.132324 1441497122 0.773743 0.050110 -0.617493 0.132324 1441497122 0.774780 0.050171 -0.616394 0.131165 1441497122 0.774780 0.050171 -0.616394 0.131165 1441497122 0.774780 0.050171 -0.616394 0.131165 1441497122 0.774780 0.050171 -0.616394 0.131165 1441497122 0.774780 0.050171 -0.616394 0.131165 1441497122 0.774780 0.050171 -0.616394 0.131165 1441497122 0.776001 0.050110 -0.615051 0.130127 1441497122 0.776001 0.050110 -0.615051 0.130127 1441497122 0.776001 0.050110 -0.615051 0.130127 1441497122 0.776001 0.050110 -0.615051 0.130127 1441497122 0.776001 0.050110 -0.615051 0.130127 1441497122 0.776001 0.050110 -0.615051 0.130127 1441497122 0.776733 0.049011 -0.614563 0.128662 1441497122 0.776733 0.049011 -0.614563 0.128662 1441497122 0.776733 0.049011 -0.614563 0.128662 1441497122 0.776733 0.049011 -0.614563 0.128662 1441497122 0.776733 0.049011 -0.614563 0.128662 1441497122 0.775513 0.052307 -0.615295 0.131531 1441497122 0.775513 0.052307 -0.615295 0.131531 1441497122 0.775513 0.052307 -0.615295 0.131531 1441497122 0.775513 0.052307 -0.615295 0.131531 1441497122 0.775513 0.052307 -0.615295 0.131531 1441497122 0.775513 0.052307 -0.615295 0.131531 1441497122 0.775513 0.052307 -0.615295 0.131531 1441497122 0.774414 0.054565 -0.615845 0.134094 1441497122 0.774414 0.054565 -0.615845 0.134094 1441497122 0.774414 0.054565 -0.615845 0.134094 1441497122 0.774414 0.054565 -0.615845 0.134094 1441497122 0.774414 0.054565 -0.615845 0.134094 1441497122 0.774414 0.054138 -0.615662 0.135193 1441497122 0.774414 0.054138 -0.615662 0.135193 1441497122 0.774414 0.054138 -0.615662 0.135193 1441497122 0.774414 0.054138 -0.615662 0.135193 1441497122 0.774414 0.054138 -0.615662 0.135193 1441497122 0.774414 0.054138 -0.615662 0.135193 1441497122 0.774963 0.053406 -0.615295 0.134277 1441497122 0.774963 0.053406 -0.615295 0.134277 1441497122 0.774963 0.053406 -0.615295 0.134277 1441497122 0.774963 0.053406 -0.615295 0.134277 1441497122 0.774963 0.053406 -0.615295 0.134277 1441497122 0.774963 0.053406 -0.615295 0.134277 1441497122 0.774841 0.054138 -0.615723 0.132385 1441497122 0.774841 0.054138 -0.615723 0.132385 1441497122 0.774841 0.054138 -0.615723 0.132385 1441497122 0.774841 0.054138 -0.615723 0.132385 1441497122 0.774841 0.054138 -0.615723 0.132385 1441497122 0.774841 0.054138 -0.615723 0.132385 1441497122 0.774841 0.054138 -0.615723 0.132385 1441497122 0.774597 0.055115 -0.616211 0.130920 1441497122 0.774597 0.055115 -0.616211 0.130920 1441497122 0.774597 0.055115 -0.616211 0.130920 1441497122 0.774597 0.055115 -0.616211 0.130920 1441497122 0.774597 0.055115 -0.616211 0.130920 1441497122 0.774963 0.053528 -0.616150 0.129944 1441497122 0.774963 0.053528 -0.616150 0.129944 1441497122 0.774963 0.053528 -0.616150 0.129944 1441497122 0.774963 0.053528 -0.616150 0.129944 1441497122 0.774963 0.053528 -0.616150 0.129944 1441497122 0.774963 0.053528 -0.616150 0.129944 1441497122 0.774963 0.053528 -0.616150 0.129944 1441497122 0.775208 0.051636 -0.616089 0.129761 1441497122 0.775208 0.051636 -0.616089 0.129761 1441497122 0.775208 0.051636 -0.616089 0.129761 1441497122 0.775208 0.051636 -0.616089 0.129761 1441497122 0.775208 0.051636 -0.616089 0.129761 1441497122 0.775208 0.051636 -0.616089 0.129761 1441497122 0.774780 0.052124 -0.616516 0.129639 1441497122 0.774780 0.052124 -0.616516 0.129639 1441497122 0.774780 0.052124 -0.616516 0.129639 1441497122 0.774780 0.052124 -0.616516 0.129639 1441497123 0.774780 0.052124 -0.616516 0.129639 1441497123 0.774780 0.052124 -0.616516 0.129639 1441497123 0.774353 0.054810 -0.616577 0.130920 1441497123 0.774353 0.054810 -0.616577 0.130920 1441497123 0.774353 0.054810 -0.616577 0.130920 1441497123 0.774353 0.054810 -0.616577 0.130920 1441497123 0.774353 0.054810 -0.616577 0.130920 1441497123 0.774902 0.054199 -0.615906 0.131165 1441497123 0.774902 0.054199 -0.615906 0.131165 1441497123 0.774902 0.054199 -0.615906 0.131165 1441497123 0.774902 0.054199 -0.615906 0.131165 1441497123 0.774902 0.054199 -0.615906 0.131165 1441497123 0.774902 0.054199 -0.615906 0.131165 1441497123 0.774902 0.054199 -0.615906 0.131165 1441497123 0.775391 0.051880 -0.615662 0.130371 1441497123 0.775391 0.051880 -0.615662 0.130371 1441497123 0.775391 0.051880 -0.615662 0.130371 1441497123 0.775391 0.051880 -0.615662 0.130371 1441497123 0.775391 0.051880 -0.615662 0.130371 1441497123 0.775391 0.051880 -0.615662 0.130371 1441497123 0.775452 0.050415 -0.616577 0.126099 1441497123 0.775452 0.050415 -0.616577 0.126099 1441497123 0.775452 0.050415 -0.616577 0.126099 1441497123 0.775452 0.050415 -0.616577 0.126099 1441497123 0.775452 0.050415 -0.616577 0.126099 1441497123 0.775452 0.050415 -0.616577 0.126099 1441497123 0.775024 0.054199 -0.616760 0.126282 1441497123 0.775024 0.054199 -0.616760 0.126282 1441497123 0.775024 0.054199 -0.616760 0.126282 1441497123 0.775024 0.054199 -0.616760 0.126282 1441497123 0.775024 0.054199 -0.616760 0.126282 1441497123 0.775024 0.054199 -0.616760 0.126282 1441497123 0.775024 0.054199 -0.616760 0.126282 1441497123 0.775635 0.059814 -0.614746 0.129883 1441497123 0.775635 0.059814 -0.614746 0.129883 1441497123 0.775635 0.059814 -0.614746 0.129883 1441497123 0.775635 0.059814 -0.614746 0.129883 1441497123 0.775635 0.059814 -0.614746 0.129883 1441497123 0.777344 0.056641 -0.613098 0.128845 1441497123 0.777344 0.056641 -0.613098 0.128845 1441497123 0.777344 0.056641 -0.613098 0.128845 1441497123 0.777344 0.056641 -0.613098 0.128845 1441497123 0.777344 0.056641 -0.613098 0.128845 1441497123 0.777344 0.056641 -0.613098 0.128845 1441497123 0.778137 0.049744 -0.614502 0.119873 1441497123 0.778137 0.049744 -0.614502 0.119873 1441497123 0.778137 0.049744 -0.614502 0.119873 1441497123 0.778137 0.049744 -0.614502 0.119873 1441497123 0.778137 0.049744 -0.614502 0.119873 1441497123 0.778137 0.049744 -0.614502 0.119873 1441497123 0.777588 0.047180 -0.615662 0.118713 1441497123 0.777588 0.047180 -0.615662 0.118713 1441497123 0.777588 0.047180 -0.615662 0.118713 1441497123 0.777588 0.047180 -0.615662 0.118713 1441497123 0.777588 0.047180 -0.615662 0.118713 1441497123 0.777588 0.047180 -0.615662 0.118713 1441497123 0.777588 0.047180 -0.615662 0.118713 1441497123 0.777527 0.052551 -0.614075 0.124817 1441497123 0.777527 0.052551 -0.614075 0.124817 1441497123 0.777527 0.052551 -0.614075 0.124817 1441497123 0.777527 0.052551 -0.614075 0.124817 1441497123 0.779297 0.049133 -0.612000 0.125488 1441497123 0.779297 0.049133 -0.612000 0.125488 1441497123 0.779297 0.049133 -0.612000 0.125488 1441497123 0.779297 0.049133 -0.612000 0.125488 1441497123 0.779297 0.049133 -0.612000 0.125488 1441497123 0.779297 0.049133 -0.612000 0.125488 1441497123 0.779297 0.049133 -0.612000 0.125488 1441497123 0.779907 0.047729 -0.610718 0.128479 1441497123 0.779907 0.047729 -0.610718 0.128479 1441497123 0.779907 0.047729 -0.610718 0.128479 1441497123 0.779907 0.047729 -0.610718 0.128479 1441497123 0.779907 0.047729 -0.610718 0.128479 1441497123 0.780029 0.047546 -0.610596 0.128296 1441497123 0.780029 0.047546 -0.610596 0.128296 1441497123 0.780029 0.047546 -0.610596 0.128296 1441497123 0.780029 0.047546 -0.610596 0.128296 1441497123 0.780029 0.047546 -0.610596 0.128296 1441497123 0.780579 0.044617 -0.611084 0.123657 1441497123 0.780579 0.044617 -0.611084 0.123657 1441497123 0.780579 0.044617 -0.611084 0.123657 1441497123 0.780579 0.044617 -0.611084 0.123657 1441497123 0.780579 0.044617 -0.611084 0.123657 1441497123 0.780579 0.044617 -0.611084 0.123657 1441497123 0.781250 0.042419 -0.611023 0.120544 1441497123 0.781250 0.042419 -0.611023 0.120544 1441497123 0.781250 0.042419 -0.611023 0.120544 1441497123 0.781250 0.042419 -0.611023 0.120544 1441497123 0.781250 0.042419 -0.611023 0.120544 1441497123 0.781250 0.042419 -0.611023 0.120544 1441497123 0.781799 0.041748 -0.610657 0.118896 1441497123 0.781799 0.041748 -0.610657 0.118896 1441497123 0.781799 0.041748 -0.610657 0.118896 1441497123 0.781799 0.041748 -0.610657 0.118896 1441497123 0.781799 0.041748 -0.610657 0.118896 1441497123 0.781799 0.041748 -0.610657 0.118896 1441497123 0.781616 0.044495 -0.610413 0.120239 1441497123 0.781616 0.044495 -0.610413 0.120239 1441497123 0.781616 0.044495 -0.610413 0.120239 1441497123 0.781616 0.044495 -0.610413 0.120239 1441497123 0.781616 0.044495 -0.610413 0.120239 1441497123 0.781616 0.044495 -0.610413 0.120239 1441497123 0.781616 0.044495 -0.610413 0.120239 1441497123 0.781616 0.044617 -0.610596 0.119507 1441497123 0.781616 0.044617 -0.610596 0.119507 1441497123 0.781616 0.044617 -0.610596 0.119507 1441497123 0.781616 0.044617 -0.610596 0.119507 1441497124 0.781616 0.044617 -0.610596 0.119507 1441497124 0.781616 0.044617 -0.610596 0.119507 1441497124 0.781067 0.044312 -0.611572 0.118042 1441497124 0.781067 0.044312 -0.611572 0.118042 1441497124 0.781067 0.044312 -0.611572 0.118042 1441497124 0.781067 0.044312 -0.611572 0.118042 1441497124 0.781067 0.044312 -0.611572 0.118042 1441497124 0.780212 0.045837 -0.612549 0.118164 1441497124 0.780212 0.045837 -0.612549 0.118164 1441497124 0.780212 0.045837 -0.612549 0.118164 1441497124 0.780212 0.045837 -0.612549 0.118164 1441497124 0.780212 0.045837 -0.612549 0.118164 1441497124 0.779602 0.048462 -0.612732 0.120056 1441497124 0.779602 0.048462 -0.612732 0.120056 1441497124 0.779602 0.048462 -0.612732 0.120056 1441497124 0.779602 0.048462 -0.612732 0.120056 1441497124 0.779602 0.048462 -0.612732 0.120056 1441497124 0.779602 0.048462 -0.612732 0.120056 1441497124 0.779053 0.050415 -0.612915 0.121826 1441497124 0.779053 0.050415 -0.612915 0.121826 1441497124 0.779053 0.050415 -0.612915 0.121826 1441497124 0.779053 0.050415 -0.612915 0.121826 1441497124 0.779053 0.050415 -0.612915 0.121826 1441497124 0.779053 0.050415 -0.612915 0.121826 1441497124 0.779053 0.050415 -0.612915 0.121826 1441497124 0.777771 0.054688 -0.613770 0.123962 1441497124 0.777771 0.054688 -0.613770 0.123962 1441497124 0.777771 0.054688 -0.613770 0.123962 1441497124 0.777771 0.054688 -0.613770 0.123962 1441497124 0.777771 0.054688 -0.613770 0.123962 1441497124 0.776855 0.059631 -0.613831 0.127075 1441497124 0.776855 0.059631 -0.613831 0.127075 1441497124 0.776855 0.059631 -0.613831 0.127075 1441497124 0.776855 0.059631 -0.613831 0.127075 1441497124 0.776855 0.059631 -0.613831 0.127075 1441497124 0.776855 0.059631 -0.613831 0.127075 1441497124 0.776855 0.059631 -0.613831 0.127075 1441497124 0.776672 0.063293 -0.613037 0.130127 1441497124 0.776672 0.063293 -0.613037 0.130127 1441497124 0.776672 0.063293 -0.613037 0.130127 1441497124 0.776672 0.063293 -0.613037 0.130127 1441497124 0.776672 0.063293 -0.613037 0.130127 1441497124 0.776672 0.063293 -0.613037 0.130127 1441497124 0.776489 0.064209 -0.613159 0.130066 1441497124 0.776489 0.064209 -0.613159 0.130066 1441497124 0.776489 0.064209 -0.613159 0.130066 1441497124 0.776489 0.064209 -0.613159 0.130066 1441497124 0.776489 0.064209 -0.613159 0.130066 1441497124 0.776489 0.064209 -0.613159 0.130066 1441497124 0.775635 0.062744 -0.615173 0.126526 1441497124 0.775635 0.062744 -0.615173 0.126526 1441497124 0.775635 0.062744 -0.615173 0.126526 1441497124 0.775635 0.062744 -0.615173 0.126526 1441497124 0.775635 0.062744 -0.615173 0.126526 1441497124 0.775635 0.062744 -0.615173 0.126526 1441497124 0.774170 0.065857 -0.616455 0.127686 1441497124 0.774170 0.065857 -0.616455 0.127686 1441497124 0.774170 0.065857 -0.616455 0.127686 1441497124 0.774170 0.065857 -0.616455 0.127686 1441497124 0.774170 0.065857 -0.616455 0.127686 1441497124 0.774170 0.065857 -0.616455 0.127686 1441497124 0.773743 0.066528 -0.616577 0.129272 1441497124 0.773743 0.066528 -0.616577 0.129272 1441497124 0.773743 0.066528 -0.616577 0.129272 1441497124 0.773743 0.066528 -0.616577 0.129272 1441497124 0.772827 0.068054 -0.616394 0.134827 1441497124 0.772827 0.068054 -0.616394 0.134827 1441497124 0.772827 0.068054 -0.616394 0.134827 1441497124 0.772827 0.068054 -0.616394 0.134827 1441497124 0.772827 0.068054 -0.616394 0.134827 1441497124 0.772827 0.068054 -0.616394 0.134827 1441497124 0.772400 0.067322 -0.616455 0.137268 1441497124 0.772400 0.067322 -0.616455 0.137268 1441497124 0.772400 0.067322 -0.616455 0.137268 1441497124 0.772400 0.067322 -0.616455 0.137268 1441497124 0.772400 0.067322 -0.616455 0.137268 1441497124 0.772400 0.067322 -0.616455 0.137268 1441497124 0.772217 0.066467 -0.616821 0.137085 1441497124 0.772217 0.066467 -0.616821 0.137085 1441497124 0.772217 0.066467 -0.616821 0.137085 1441497124 0.772217 0.066467 -0.616821 0.137085 1441497124 0.772217 0.066467 -0.616821 0.137085 1441497124 0.772217 0.066467 -0.616821 0.137085 1441497124 0.772705 0.066345 -0.616699 0.134827 1441497124 0.772705 0.066345 -0.616699 0.134827 1441497124 0.772705 0.066345 -0.616699 0.134827 1441497124 0.772705 0.066345 -0.616699 0.134827 1441497124 0.772705 0.066345 -0.616699 0.134827 1441497124 0.772705 0.066345 -0.616699 0.134827 1441497124 0.773438 0.065247 -0.616577 0.131836 1441497124 0.773438 0.065247 -0.616577 0.131836 1441497124 0.773438 0.065247 -0.616577 0.131836 1441497124 0.773438 0.065247 -0.616577 0.131836 1441497124 0.773438 0.065247 -0.616577 0.131836 1441497124 0.773438 0.065247 -0.616577 0.131836 1441497124 0.773438 0.065247 -0.616577 0.131836 1441497124 0.774048 0.064148 -0.616272 0.130127 1441497124 0.774048 0.064148 -0.616272 0.130127 1441497124 0.774048 0.064148 -0.616272 0.130127 1441497124 0.774048 0.064148 -0.616272 0.130127 1441497124 0.774048 0.064148 -0.616272 0.130127 1441497124 0.774048 0.064148 -0.616272 0.130127 1441497124 0.774475 0.063843 -0.615845 0.129578 1441497124 0.774475 0.063843 -0.615845 0.129578 1441497124 0.774475 0.063843 -0.615845 0.129578 1441497124 0.774475 0.063843 -0.615845 0.129578 1441497125 0.774475 0.063843 -0.615845 0.129578 1441497125 0.774597 0.063904 -0.615784 0.129211 1441497125 0.774597 0.063904 -0.615784 0.129211 1441497125 0.774597 0.063904 -0.615784 0.129211 1441497125 0.774597 0.063904 -0.615784 0.129211 1441497125 0.774597 0.063904 -0.615784 0.129211 1441497125 0.774597 0.063904 -0.615784 0.129211 1441497125 0.774292 0.063843 -0.616333 0.128296 1441497125 0.774292 0.063843 -0.616333 0.128296 1441497125 0.774292 0.063843 -0.616333 0.128296 1441497125 0.774292 0.063843 -0.616333 0.128296 1441497125 0.774292 0.063843 -0.616333 0.128296 1441497125 0.774292 0.063843 -0.616333 0.128296 1441497125 0.773621 0.065063 -0.617065 0.128418 1441497125 0.773621 0.065063 -0.617065 0.128418 1441497125 0.773621 0.065063 -0.617065 0.128418 1441497125 0.773621 0.065063 -0.617065 0.128418 1441497125 0.773621 0.065063 -0.617065 0.128418 1441497125 0.773621 0.065063 -0.617065 0.128418 1441497125 0.773132 0.067139 -0.617188 0.129456 1441497125 0.773132 0.067139 -0.617188 0.129456 1441497125 0.773132 0.067139 -0.617188 0.129456 1441497125 0.773132 0.067139 -0.617188 0.129456 1441497125 0.773132 0.067139 -0.617188 0.129456 1441497125 0.773132 0.067139 -0.617188 0.129456 1441497125 0.772217 0.070435 -0.617310 0.132874 1441497125 0.772217 0.070435 -0.617310 0.132874 1441497125 0.772217 0.070435 -0.617310 0.132874 1441497125 0.772217 0.070435 -0.617310 0.132874 1441497125 0.772217 0.070435 -0.617310 0.132874 1441497125 0.772217 0.070435 -0.617310 0.132874 1441497125 0.772217 0.070435 -0.617310 0.132874 1441497125 0.770935 0.074402 -0.617371 0.137878 1441497125 0.770935 0.074402 -0.617371 0.137878 1441497125 0.770935 0.074402 -0.617371 0.137878 1441497125 0.770935 0.074402 -0.617371 0.137878 1441497125 0.770935 0.074402 -0.617371 0.137878 1441497125 0.770935 0.074402 -0.617371 0.137878 1441497125 0.769897 0.077637 -0.617676 0.140564 1441497125 0.769897 0.077637 -0.617676 0.140564 1441497125 0.769897 0.077637 -0.617676 0.140564 1441497125 0.769897 0.077637 -0.617676 0.140564 1441497125 0.769897 0.077637 -0.617676 0.140564 1441497125 0.769897 0.077637 -0.617676 0.140564 1441497125 0.769104 0.080078 -0.618103 0.141541 1441497125 0.769104 0.080078 -0.618103 0.141541 1441497125 0.769104 0.080078 -0.618103 0.141541 1441497125 0.769104 0.080078 -0.618103 0.141541 1441497125 0.769104 0.080078 -0.618103 0.141541 1441497125 0.769104 0.080078 -0.618103 0.141541 1441497125 0.768555 0.082336 -0.618347 0.141907 1441497125 0.768555 0.082336 -0.618347 0.141907 1441497125 0.768555 0.082336 -0.618347 0.141907 1441497125 0.768555 0.082336 -0.618347 0.141907 1441497125 0.768555 0.082336 -0.618347 0.141907 1441497125 0.768555 0.082336 -0.618347 0.141907 1441497125 0.768555 0.082336 -0.618347 0.141907 1441497125 0.768738 0.083191 -0.617920 0.142395 1441497125 0.768738 0.083191 -0.617920 0.142395 1441497125 0.768738 0.083191 -0.617920 0.142395 1441497125 0.768738 0.083191 -0.617920 0.142395 1441497125 0.768738 0.083191 -0.617920 0.142395 1441497125 0.768738 0.083191 -0.617920 0.142395 1441497125 0.769226 0.081482 -0.617920 0.140686 1441497125 0.769226 0.081482 -0.617920 0.140686 1441497125 0.769226 0.081482 -0.617920 0.140686 1441497125 0.769226 0.081482 -0.617920 0.140686 1441497125 0.769226 0.081482 -0.617920 0.140686 1441497125 0.769226 0.081482 -0.617920 0.140686 1441497125 0.769714 0.078857 -0.618286 0.138000 1441497125 0.769714 0.078857 -0.618286 0.138000 1441497125 0.769714 0.078857 -0.618286 0.138000 1441497125 0.769714 0.078857 -0.618286 0.138000 1441497125 0.769714 0.078857 -0.618286 0.138000 1441497125 0.769714 0.078857 -0.618286 0.138000 1441497125 0.769836 0.077698 -0.617981 0.139526 1441497125 0.769836 0.077698 -0.617981 0.139526 1441497125 0.769836 0.077698 -0.617981 0.139526 1441497125 0.769836 0.077698 -0.617981 0.139526 1441497125 0.769836 0.077698 -0.617981 0.139526 1441497125 0.769836 0.077698 -0.617981 0.139526 1441497125 0.770203 0.076477 -0.617188 0.141541 1441497125 0.770203 0.076477 -0.617188 0.141541 1441497125 0.770203 0.076477 -0.617188 0.141541 1441497125 0.770203 0.076477 -0.617188 0.141541 1441497125 0.770203 0.076477 -0.617188 0.141541 1441497125 0.770203 0.076477 -0.617188 0.141541 1441497125 0.770508 0.072876 -0.617554 0.139954 1441497125 0.770508 0.072876 -0.617554 0.139954 1441497125 0.770508 0.072876 -0.617554 0.139954 1441497125 0.770508 0.072876 -0.617554 0.139954 1441497125 0.770508 0.072876 -0.617554 0.139954 1441497125 0.770508 0.072876 -0.617554 0.139954 1441497125 0.770508 0.072876 -0.617554 0.139954 1441497125 0.770996 0.070251 -0.617432 0.138977 1441497125 0.770996 0.070251 -0.617432 0.138977 1441497125 0.770996 0.070251 -0.617432 0.138977 1441497125 0.770996 0.070251 -0.617432 0.138977 1441497125 0.770996 0.070251 -0.617432 0.138977 1441497125 0.770996 0.070251 -0.617432 0.138977 1441497125 0.772034 0.068726 -0.616821 0.136780 1441497125 0.772034 0.068726 -0.616821 0.136780 1441497125 0.772034 0.068726 -0.616821 0.136780 1441497125 0.772034 0.068726 -0.616821 0.136780 1441497125 0.772034 0.068726 -0.616821 0.136780 1441497125 0.772034 0.068726 -0.616821 0.136780 1441497125 0.773010 0.064209 -0.616882 0.133301 1441497125 0.773010 0.064209 -0.616882 0.133301 1441497125 0.773010 0.064209 -0.616882 0.133301 1441497125 0.773010 0.064209 -0.616882 0.133301 1441497125 0.773010 0.064209 -0.616882 0.133301 1441497125 0.773010 0.064209 -0.616882 0.133301 1441497126 0.773010 0.064209 -0.616882 0.133301 1441497126 0.773804 0.061523 -0.616760 0.130676 1441497126 0.773804 0.061523 -0.616760 0.130676 1441497126 0.773804 0.061523 -0.616760 0.130676 1441497126 0.773804 0.061523 -0.616760 0.130676 1441497126 0.773804 0.061523 -0.616760 0.130676 1441497126 0.774536 0.059387 -0.616699 0.127563 1441497126 0.774536 0.059387 -0.616699 0.127563 1441497126 0.774536 0.059387 -0.616699 0.127563 1441497126 0.774536 0.059387 -0.616699 0.127563 1441497126 0.774536 0.059387 -0.616699 0.127563 1441497126 0.774536 0.059387 -0.616699 0.127563 1441497126 0.775024 0.057922 -0.616638 0.125427 1441497126 0.775024 0.057922 -0.616638 0.125427 1441497126 0.775024 0.057922 -0.616638 0.125427 1441497126 0.775024 0.057922 -0.616638 0.125427 1441497126 0.775024 0.057922 -0.616638 0.125427 1441497126 0.775269 0.056091 -0.616882 0.123413 1441497126 0.775269 0.056091 -0.616882 0.123413 1441497126 0.775269 0.056091 -0.616882 0.123413 1441497126 0.775269 0.056091 -0.616882 0.123413 1441497126 0.775269 0.056091 -0.616882 0.123413 1441497126 0.775269 0.056091 -0.616882 0.123413 1441497126 0.775269 0.056091 -0.616882 0.123413 1441497126 0.775085 0.056580 -0.617065 0.123413 1441497126 0.775085 0.056580 -0.617065 0.123413 1441497126 0.775085 0.056580 -0.617065 0.123413 1441497126 0.775085 0.056580 -0.617065 0.123413 1441497126 0.775085 0.056580 -0.617065 0.123413 1441497126 0.775085 0.056580 -0.617065 0.123413 1441497126 0.775085 0.056580 -0.617065 0.123413 1441497126 0.774780 0.058716 -0.616821 0.125854 1441497126 0.774780 0.058716 -0.616821 0.125854 1441497126 0.774780 0.058716 -0.616821 0.125854 1441497126 0.774780 0.058716 -0.616821 0.125854 1441497126 0.774780 0.058716 -0.616821 0.125854 1441497126 0.773926 0.062073 -0.616882 0.129150 1441497126 0.773926 0.062073 -0.616882 0.129150 1441497126 0.773926 0.062073 -0.616882 0.129150 1441497126 0.773926 0.062073 -0.616882 0.129150 1441497126 0.773926 0.062073 -0.616882 0.129150 1441497126 0.773926 0.062073 -0.616882 0.129150 1441497126 0.772583 0.067078 -0.617004 0.133606 1441497126 0.772583 0.067078 -0.617004 0.133606 1441497126 0.772583 0.067078 -0.617004 0.133606 1441497126 0.772583 0.067078 -0.617004 0.133606 1441497126 0.772583 0.067078 -0.617004 0.133606 1441497126 0.772583 0.067078 -0.617004 0.133606 1441497126 0.772583 0.067078 -0.617004 0.133606 1441497126 0.770996 0.073181 -0.617126 0.139282 1441497126 0.770996 0.073181 -0.617126 0.139282 1441497126 0.770996 0.073181 -0.617126 0.139282 1441497126 0.770996 0.073181 -0.617126 0.139282 1441497126 0.770996 0.073181 -0.617126 0.139282 1441497126 0.770996 0.073181 -0.617126 0.139282 1441497126 0.769470 0.079346 -0.616699 0.145691 1441497126 0.769470 0.079346 -0.616699 0.145691 1441497126 0.769470 0.079346 -0.616699 0.145691 1441497126 0.769470 0.079346 -0.616699 0.145691 1441497126 0.769470 0.079346 -0.616699 0.145691 1441497126 0.769470 0.079346 -0.616699 0.145691 1441497126 0.768799 0.081421 -0.616943 0.147217 1441497126 0.768799 0.081421 -0.616943 0.147217 1441497126 0.768799 0.081421 -0.616943 0.147217 1441497126 0.768799 0.081421 -0.616943 0.147217 1441497126 0.768799 0.081421 -0.616943 0.147217 1441497126 0.768799 0.081421 -0.616943 0.147217 1441497126 0.768066 0.080261 -0.618469 0.145325 1441497126 0.768066 0.080261 -0.618469 0.145325 1441497126 0.768066 0.080261 -0.618469 0.145325 1441497126 0.768066 0.080261 -0.618469 0.145325 1441497126 0.768066 0.080261 -0.618469 0.145325 1441497126 0.767761 0.079224 -0.619568 0.142883 1441497126 0.767761 0.079224 -0.619568 0.142883 1441497126 0.767761 0.079224 -0.619568 0.142883 1441497126 0.767761 0.079224 -0.619568 0.142883 1441497126 0.767761 0.079224 -0.619568 0.142883 1441497126 0.767761 0.079224 -0.619568 0.142883 1441497126 0.768494 0.076660 -0.619812 0.139282 1441497126 0.768494 0.076660 -0.619812 0.139282 1441497126 0.768494 0.076660 -0.619812 0.139282 1441497126 0.768494 0.076660 -0.619812 0.139282 1441497126 0.768494 0.076660 -0.619812 0.139282 1441497126 0.768494 0.076660 -0.619812 0.139282 1441497126 0.768494 0.076660 -0.619812 0.139282 1441497126 0.769043 0.073730 -0.619507 0.138855 1441497126 0.769043 0.073730 -0.619507 0.138855 1441497126 0.769043 0.073730 -0.619507 0.138855 1441497126 0.769043 0.073730 -0.619507 0.138855 1441497126 0.769043 0.073730 -0.619507 0.138855 1441497126 0.769043 0.073730 -0.619507 0.138855 1441497126 0.769531 0.070007 -0.619507 0.138367 1441497126 0.769531 0.070007 -0.619507 0.138367 1441497126 0.769531 0.070007 -0.619507 0.138367 1441497126 0.769531 0.070007 -0.619507 0.138367 1441497126 0.769531 0.070007 -0.619507 0.138367 1441497126 0.770447 0.064392 -0.619446 0.136047 1441497126 0.770447 0.064392 -0.619446 0.136047 1441497126 0.770447 0.064392 -0.619446 0.136047 1441497126 0.770447 0.064392 -0.619446 0.136047 1441497126 0.770447 0.064392 -0.619446 0.136047 1441497126 0.770447 0.064392 -0.619446 0.136047 1441497126 0.770447 0.064392 -0.619446 0.136047 1441497126 0.771851 0.058960 -0.619141 0.132141 1441497126 0.771851 0.058960 -0.619141 0.132141 1441497126 0.771851 0.058960 -0.619141 0.132141 1441497126 0.771851 0.058960 -0.619141 0.132141 1441497126 0.771851 0.058960 -0.619141 0.132141 1441497126 0.771851 0.058960 -0.619141 0.132141 1441497126 0.773376 0.053528 -0.618591 0.128052 1441497127 0.773376 0.053528 -0.618591 0.128052 1441497127 0.773376 0.053528 -0.618591 0.128052 1441497127 0.773376 0.053528 -0.618591 0.128052 1441497127 0.774536 0.049316 -0.618042 0.125061 1441497127 0.774536 0.049316 -0.618042 0.125061 1441497127 0.774536 0.049316 -0.618042 0.125061 1441497127 0.774536 0.049316 -0.618042 0.125061 1441497127 0.774536 0.049316 -0.618042 0.125061 1441497127 0.775818 0.045776 -0.617249 0.122192 1441497127 0.775818 0.045776 -0.617249 0.122192 1441497127 0.775818 0.045776 -0.617249 0.122192 1441497127 0.775818 0.045776 -0.617249 0.122192 1441497127 0.775818 0.045776 -0.617249 0.122192 1441497127 0.775818 0.045776 -0.617249 0.122192 1441497127 0.775818 0.045776 -0.617249 0.122192 1441497127 0.777039 0.043884 -0.616394 0.119690 1441497127 0.777039 0.043884 -0.616394 0.119690 1441497127 0.777039 0.043884 -0.616394 0.119690 1441497127 0.777039 0.043884 -0.616394 0.119690 1441497127 0.777039 0.043884 -0.616394 0.119690 1441497127 0.777039 0.043884 -0.616394 0.119690 1441497127 0.777832 0.042664 -0.615845 0.117981 1441497127 0.777832 0.042664 -0.615845 0.117981 1441497127 0.777832 0.042664 -0.615845 0.117981 1441497127 0.777832 0.042664 -0.615845 0.117981 1441497127 0.777832 0.042664 -0.615845 0.117981 1441497127 0.777832 0.042664 -0.615845 0.117981 1441497127 0.778320 0.040894 -0.615723 0.115662 1441497127 0.778320 0.040894 -0.615723 0.115662 1441497127 0.778320 0.040894 -0.615723 0.115662 1441497127 0.778320 0.040894 -0.615723 0.115662 1441497127 0.778320 0.040894 -0.615723 0.115662 1441497127 0.778320 0.040894 -0.615723 0.115662 1441497127 0.778320 0.040894 -0.615723 0.115662 1441497127 0.778320 0.040039 -0.615967 0.114746 1441497127 0.778320 0.040039 -0.615967 0.114746 1441497127 0.778320 0.040039 -0.615967 0.114746 1441497127 0.778320 0.040039 -0.615967 0.114746 1441497127 0.778320 0.040039 -0.615967 0.114746 1441497127 0.778320 0.040039 -0.615967 0.114746 1441497127 0.777893 0.042908 -0.615906 0.117249 1441497127 0.777893 0.042908 -0.615906 0.117249 1441497127 0.777893 0.042908 -0.615906 0.117249 1441497127 0.777893 0.042908 -0.615906 0.117249 1441497127 0.777893 0.042908 -0.615906 0.117249 1441497127 0.777893 0.042908 -0.615906 0.117249 1441497127 0.777100 0.046509 -0.615784 0.121399 1441497127 0.777100 0.046509 -0.615784 0.121399 1441497127 0.777100 0.046509 -0.615784 0.121399 1441497127 0.777100 0.046509 -0.615784 0.121399 1441497127 0.777100 0.046509 -0.615784 0.121399 1441497127 0.777100 0.046509 -0.615784 0.121399 1441497127 0.776062 0.048950 -0.616272 0.124512 1441497127 0.776062 0.048950 -0.616272 0.124512 1441497127 0.776062 0.048950 -0.616272 0.124512 1441497127 0.776062 0.048950 -0.616272 0.124512 1441497127 0.776062 0.048950 -0.616272 0.124512 1441497127 0.774841 0.052002 -0.617188 0.126282 1441497127 0.774841 0.052002 -0.617188 0.126282 1441497127 0.774841 0.052002 -0.617188 0.126282 1441497127 0.774841 0.052002 -0.617188 0.126282 1441497127 0.774841 0.052002 -0.617188 0.126282 1441497127 0.774841 0.052002 -0.617188 0.126282 1441497127 0.773865 0.055847 -0.617798 0.127991 1441497127 0.773865 0.055847 -0.617798 0.127991 1441497127 0.773865 0.055847 -0.617798 0.127991 1441497127 0.773865 0.055847 -0.617798 0.127991 1441497127 0.773865 0.055847 -0.617798 0.127991 1441497127 0.773865 0.055847 -0.617798 0.127991 1441497127 0.773132 0.059326 -0.617737 0.130920 1441497127 0.773132 0.059326 -0.617737 0.130920 1441497127 0.773132 0.059326 -0.617737 0.130920 1441497127 0.773132 0.059326 -0.617737 0.130920 1441497127 0.773132 0.059326 -0.617737 0.130920 1441497127 0.773132 0.059326 -0.617737 0.130920 1441497127 0.772644 0.060730 -0.617676 0.133179 1441497127 0.772644 0.060730 -0.617676 0.133179 1441497127 0.772644 0.060730 -0.617676 0.133179 1441497127 0.772644 0.060730 -0.617676 0.133179 1441497127 0.772644 0.060730 -0.617676 0.133179 1441497127 0.772644 0.060730 -0.617676 0.133179 1441497127 0.773010 0.059326 -0.617981 0.130371 1441497127
[truncated: 167,018 more chars]
