# Supplementary material for: Quaternion-Based Gesture Recognition Using Wireless Wearable Motion Capture Sensors
Source: Sensors (Basel). 2016 Apr 28;16(5):605. doi: 10.3390/s16050605 (PMC4883296; doi:10.3390/s16050605)
Supplement: Supplementary file 1 [file sensors-16-00605-s001.zip › MultiSensorGestureData/P1/5. Block/Training17.txt]

-0.519897 0.538391 -0.474670 -0.463196 1441496987 -0.519897 0.538391 -0.474670 -0.463196 1441496987 -0.519897 0.538391 -0.474670 -0.463196 1441496987 -0.519409 0.537964 -0.474792 -0.464111 1441496987 -0.519409 0.537964 -0.474792 -0.464111 1441496987 -0.519409 0.537964 -0.474792 -0.464111 1441496987 -0.519409 0.537964 -0.474792 -0.464111 1441496987 -0.519409 0.537964 -0.474792 -0.464111 1441496987 -0.519409 0.537964 -0.474792 -0.464111 1441496987 -0.519409 0.537964 -0.474792 -0.464111 1441496987 -0.519409 0.537964 -0.474792 -0.464111 1441496987 -0.517456 0.539063 -0.473816 -0.466064 1441496987 -0.517456 0.539063 -0.473816 -0.466064 1441496987 -0.517456 0.539063 -0.473816 -0.466064 1441496987 -0.517456 0.539063 -0.473816 -0.466064 1441496987 -0.517456 0.539063 -0.473816 -0.466064 1441496987 -0.517456 0.539063 -0.473816 -0.466064 1441496987 -0.514893 0.540588 -0.472656 -0.468262 1441496987 -0.514893 0.540588 -0.472656 -0.468262 1441496987 -0.514893 0.540588 -0.472656 -0.468262 1441496987 -0.514893 0.540588 -0.472656 -0.468262 1441496987 -0.514893 0.540588 -0.472656 -0.468262 1441496987 -0.514893 0.540588 -0.472656 -0.468262 1441496987 -0.512573 0.543640 -0.469177 -0.470764 1441496987 -0.512573 0.543640 -0.469177 -0.470764 1441496987 -0.512573 0.543640 -0.469177 -0.470764 1441496987 -0.512573 0.543640 -0.469177 -0.470764 1441496987 -0.512573 0.543640 -0.469177 -0.470764 1441496987 -0.512573 0.543640 -0.469177 -0.470764 1441496987 -0.511963 0.545593 -0.466614 -0.471741 1441496987 -0.511963 0.545593 -0.466614 -0.471741 1441496987 -0.511963 0.545593 -0.466614 -0.471741 1441496987 -0.511963 0.545593 -0.466614 -0.471741 1441496987 -0.511963 0.545593 -0.466614 -0.471741 1441496987 -0.511963 0.545593 -0.466614 -0.471741 1441496987 -0.511902 0.546875 -0.464661 -0.472290 1441496987 -0.511902 0.546875 -0.464661 -0.472290 1441496987 -0.511902 0.546875 -0.464661 -0.472290 1441496987 -0.511902 0.546875 -0.464661 -0.472290 1441496987 -0.511902 0.546875 -0.464661 -0.472290 1441496987 -0.511902 0.546875 -0.464661 -0.472290 1441496987 -0.511597 0.548340 -0.462891 -0.472717 1441496987 -0.511597 0.548340 -0.462891 -0.472717 1441496987 -0.511597 0.548340 -0.462891 -0.472717 1441496987 -0.511597 0.548340 -0.462891 -0.472717 1441496987 -0.511597 0.548340 -0.462891 -0.472717 1441496987 -0.511597 0.548340 -0.462891 -0.472717 1441496987 -0.511414 0.549622 -0.461731 -0.472473 1441496987 -0.511414 0.549622 -0.461731 -0.472473 1441496987 -0.511414 0.549622 -0.461731 -0.472473 1441496987 -0.511414 0.549622 -0.461731 -0.472473 1441496987 -0.511414 0.549622 -0.461731 -0.472473 1441496987 -0.511414 0.549622 -0.461731 -0.472473 1441496987 -0.512207 0.549377 -0.462402 -0.471252 1441496987 -0.512207 0.549377 -0.462402 -0.471252 1441496987 -0.512207 0.549377 -0.462402 -0.471252 1441496987 -0.512207 0.549377 -0.462402 -0.471252 1441496987 -0.512207 0.549377 -0.462402 -0.471252 1441496987 -0.512207 0.549377 -0.462402 -0.471252 1441496987 -0.512207 0.549377 -0.462402 -0.471252 1441496988 -0.512207 0.549377 -0.462402 -0.471252 1441496988 -0.513428 0.547974 -0.464111 -0.469849 1441496988 -0.513428 0.547974 -0.464111 -0.469849 1441496988 -0.513428 0.547974 -0.464111 -0.469849 1441496988 -0.513428 0.547974 -0.464111 -0.469849 1441496988 -0.513428 0.547974 -0.464111 -0.469849 1441496988 -0.513428 0.547974 -0.464111 -0.469849 1441496988 -0.513794 0.546692 -0.466309 -0.468750 1441496988 -0.513794 0.546692 -0.466309 -0.468750 1441496988 -0.513794 0.546692 -0.466309 -0.468750 1441496988 -0.513794 0.546692 -0.466309 -0.468750 1441496988 -0.513794 0.546692 -0.466309 -0.468750 1441496988 -0.513794 0.546692 -0.466309 -0.468750 1441496988 -0.513306 0.546387 -0.467896 -0.468140 1441496988 -0.513306 0.546387 -0.467896 -0.468140 1441496988 -0.513306 0.546387 -0.467896 -0.468140 1441496988 -0.513306 0.546387 -0.467896 -0.468140 1441496988 -0.513306 0.546387 -0.467896 -0.468140 1441496988 -0.513306 0.546387 -0.467896 -0.468140 1441496988 -0.512756 0.545837 -0.468933 -0.468323 1441496988 -0.512756 0.545837 -0.468933 -0.468323 1441496988 -0.512756 0.545837 -0.468933 -0.468323 1441496988 -0.512756 0.545837 -0.468933 -0.468323 1441496988 -0.512756 0.545837 -0.468933 -0.468323 1441496988 -0.512756 0.545837 -0.468933 -0.468323 1441496988 -0.512756 0.545837 -0.468933 -0.468323 1441496988 -0.512756 0.545837 -0.468933 -0.468323 1441496988 -0.512329 0.545227 -0.469299 -0.469116 1441496988 -0.512329 0.545227 -0.469299 -0.469116 1441496988 -0.512329 0.545227 -0.469299 -0.469116 1441496988 -0.512329 0.545227 -0.469299 -0.469116 1441496988 -0.512329 0.545227 -0.469299 -0.469116 1441496988 -0.512329 0.545227 -0.469299 -0.469116 1441496988 -0.511719 0.545410 -0.467407 -0.471436 1441496988 -0.511719 0.545410 -0.467407 -0.471436 1441496988 -0.511719 0.545410 -0.467407 -0.471436 1441496988 -0.511719 0.545410 -0.467407 -0.471436 1441496988 -0.511719 0.545410 -0.467407 -0.471436 1441496988 -0.511719 0.545410 -0.467407 -0.471436 1441496988 -0.512146 0.545532 -0.464478 -0.473755 1441496988 -0.512146 0.545532 -0.464478 -0.473755 1441496988 -0.512146 0.545532 -0.464478 -0.473755 1441496988 -0.512146 0.545532 -0.464478 -0.473755 1441496988 -0.512146 0.545532 -0.464478 -0.473755 1441496988 -0.512146 0.545532 -0.464478 -0.473755 1441496988 -0.513428 0.544739 -0.462769 -0.474915 1441496988 -0.513428 0.544739 -0.462769 -0.474915 1441496988 -0.513428 0.544739 -0.462769 -0.474915 1441496988 -0.513428 0.544739 -0.462769 -0.474915 1441496988 -0.513428 0.544739 -0.462769 -0.474915 1441496988 -0.513428 0.544739 -0.462769 -0.474915 1441496988 -0.513000 0.545410 -0.460266 -0.477051 1441496988 -0.513000 0.545410 -0.460266 -0.477051 1441496988 -0.513000 0.545410 -0.460266 -0.477051 1441496988 -0.513000 0.545410 -0.460266 -0.477051 1441496988 -0.513000 0.545410 -0.460266 -0.477051 1441496988 -0.513000 0.545410 -0.460266 -0.477051 1441496988 -0.512695 0.546448 -0.458679 -0.477783 1441496988 -0.512695 0.546448 -0.458679 -0.477783 1441496988 -0.512695 0.546448 -0.458679 -0.477783 1441496988 -0.512695 0.546448 -0.458679 -0.477783 1441496988 -0.514771 0.544495 -0.462585 -0.473938 1441496988 -0.514771 0.544495 -0.462585 -0.473938 1441496988 -0.514771 0.544495 -0.462585 -0.473938 1441496988 -0.514771 0.544495 -0.462585 -0.473938 1441496988 -0.514771 0.544495 -0.462585 -0.473938 1441496988 -0.514771 0.544495 -0.462585 -0.473938 1441496988 -0.515503 0.542053 -0.467529 -0.471069 1441496988 -0.515503 0.542053 -0.467529 -0.471069 1441496988 -0.515503 0.542053 -0.467529 -0.471069 1441496988 -0.515503 0.542053 -0.467529 -0.471069 1441496988 -0.515503 0.542053 -0.467529 -0.471069 1441496988 -0.515503 0.542053 -0.467529 -0.471069 1441496988 -0.514343 0.542847 -0.468140 -0.470825 1441496988 -0.514343 0.542847 -0.468140 -0.470825 1441496988 -0.514343 0.542847 -0.468140 -0.470825 1441496988 -0.514343 0.542847 -0.468140 -0.470825 1441496988 -0.514343 0.542847 -0.468140 -0.470825 1441496988 -0.514343 0.542847 -0.468140 -0.470825 1441496988 -0.514343 0.542847 -0.468140 -0.470825 1441496988 -0.514343 0.542847 -0.468140 -0.470825 1441496988 -0.514099 0.542847 -0.468994 -0.470276 1441496988 -0.514099 0.542847 -0.468994 -0.470276 1441496988 -0.514099 0.542847 -0.468994 -0.470276 1441496988 -0.514099 0.542847 -0.468994 -0.470276 1441496988 -0.514099 0.542847 -0.468994 -0.470276 1441496988 -0.514099 0.542847 -0.468994 -0.470276 1441496988 -0.512207 0.546143 -0.465332 -0.472168 1441496988 -0.512207 0.546143 -0.465332 -0.472168 1441496988 -0.512207 0.546143 -0.465332 -0.472168 1441496988 -0.512207 0.546143 -0.465332 -0.472168 1441496988 -0.512207 0.546143 -0.465332 -0.472168 1441496988 -0.512207 0.546143 -0.465332 -0.472168 1441496988 -0.512085 0.547668 -0.462646 -0.473145 1441496988 -0.512085 0.547668 -0.462646 -0.473145 1441496988 -0.512085 0.547668 -0.462646 -0.473145 1441496988 -0.512085 0.547668 -0.462646 -0.473145 1441496988 -0.512085 0.547668 -0.462646 -0.473145 1441496988 -0.512085 0.547668 -0.462646 -0.473145 1441496988 -0.512878 0.546021 -0.462341 -0.474487 1441496988 -0.512878 0.546021 -0.462341 -0.474487 1441496988 -0.512878 0.546021 -0.462341 -0.474487 1441496988 -0.512878 0.546021 -0.462341 -0.474487 1441496988 -0.512878 0.545105 -0.461304 -0.476563 1441496988 -0.512878 0.545105 -0.461304 -0.476563 1441496988 -0.512878 0.545105 -0.461304 -0.476563 1441496988 -0.512878 0.545105 -0.461304 -0.476563 1441496988 -0.514465 0.542847 -0.463013 -0.475769 1441496989 -0.514465 0.542847 -0.463013 -0.475769 1441496989 -0.514465 0.542847 -0.463013 -0.475769 1441496989 -0.514465 0.542847 -0.463013 -0.475769 1441496989 -0.514465 0.542847 -0.463013 -0.475769 1441496989 -0.514465 0.542847 -0.463013 -0.475769 1441496989 -0.515320 0.541138 -0.464722 -0.475159 1441496989 -0.515320 0.541138 -0.464722 -0.475159 1441496989 -0.515320 0.541138 -0.464722 -0.475159 1441496989 -0.515320 0.541138 -0.464722 -0.475159 1441496989 -0.515320 0.541138 -0.464722 -0.475159 1441496989 -0.515320 0.541138 -0.464722 -0.475159 1441496989 -0.515320 0.541138 -0.464722 -0.475159 1441496989 -0.515320 0.541138 -0.464722 -0.475159 1441496989 -0.516174 0.540039 -0.466064 -0.474121 1441496989 -0.516174 0.540039 -0.466064 -0.474121 1441496989 -0.516174 0.540039 -0.466064 -0.474121 1441496989 -0.516174 0.540039 -0.466064 -0.474121 1441496989 -0.516174 0.540039 -0.466064 -0.474121 1441496989 -0.516174 0.540039 -0.466064 -0.474121 1441496989 -0.517456 0.538269 -0.468811 -0.471985 1441496989 -0.517456 0.538269 -0.468811 -0.471985 1441496989 -0.517456 0.538269 -0.468811 -0.471985 1441496989 -0.517456 0.538269 -0.468811 -0.471985 1441496989 -0.517456 0.538269 -0.468811 -0.471985 1441496989 -0.517456 0.538269 -0.468811 -0.471985 1441496989 -0.517822 0.537476 -0.469910 -0.471375 1441496989 -0.517822 0.537476 -0.469910 -0.471375 1441496989 -0.517822 0.537476 -0.469910 -0.471375 1441496989 -0.517822 0.537476 -0.469910 -0.471375 1441496989 -0.517822 0.537476 -0.469910 -0.471375 1441496989 -0.517822 0.537476 -0.469910 -0.471375 1441496989 -0.518433 0.536560 -0.469360 -0.472351 1441496989 -0.518433 0.536560 -0.469360 -0.472351 1441496989 -0.518433 0.536560 -0.469360 -0.472351 1441496989 -0.518433 0.536560 -0.469360 -0.472351 1441496989 -0.518433 0.536560 -0.469360 -0.472351 1441496989 -0.518433 0.536560 -0.469360 -0.472351 1441496989 -0.521729 0.533325 -0.472290 -0.469482 1441496989 -0.521729 0.533325 -0.472290 -0.469482 1441496989 -0.521729 0.533325 -0.472290 -0.469482 1441496989 -0.521729 0.533325 -0.472290 -0.469482 1441496989 -0.521729 0.533325 -0.472290 -0.469482 1441496989 -0.521729 0.533325 -0.472290 -0.469482 1441496989 -0.524353 0.529846 -0.475281 -0.467407 1441496989 -0.524353 0.529846 -0.475281 -0.467407 1441496989 -0.524353 0.529846 -0.475281 -0.467407 1441496989 -0.524353 0.529846 -0.475281 -0.467407 1441496989 -0.524353 0.529846 -0.475281 -0.467407 1441496989 -0.524353 0.529846 -0.475281 -0.467407 1441496989 -0.524719 0.530762 -0.473389 -0.467896 1441496989 -0.524719 0.530762 -0.473389 -0.467896 1441496989 -0.524719 0.530762 -0.473389 -0.467896 1441496989 -0.524719 0.530762 -0.473389 -0.467896 1441496989 -0.524719 0.530762 -0.473389 -0.467896 1441496989 -0.524719 0.530762 -0.473389 -0.467896 1441496989 -0.526855 0.529236 -0.474976 -0.465576 1441496989 -0.526855 0.529236 -0.474976 -0.465576 1441496989 -0.526855 0.529236 -0.474976 -0.465576 1441496989 -0.526855 0.529236 -0.474976 -0.465576 1441496989 -0.526855 0.529236 -0.474976 -0.465576 1441496989 -0.526855 0.529236 -0.474976 -0.465576 1441496989 -0.524536 0.532776 -0.471924 -0.467285 1441496989 -0.524536 0.532776 -0.471924 -0.467285 1441496989 -0.524536 0.532776 -0.471924 -0.467285 1441496989 -0.524536 0.532776 -0.471924 -0.467285 1441496989 -0.524536 0.532776 -0.471924 -0.467285 1441496989 -0.524536 0.532776 -0.471924 -0.467285 1441496989 -0.522278 0.536316 -0.468628 -0.469055 1441496989 -0.522278 0.536316 -0.468628 -0.469055 1441496989 -0.522278 0.536316 -0.468628 -0.469055 1441496989 -0.522278 0.536316 -0.468628 -0.469055 1441496989 -0.522278 0.536316 -0.468628 -0.469055 1441496989 -0.522278 0.536316 -0.468628 -0.469055 1441496989 -0.522278 0.536316 -0.468628 -0.469055 1441496989 -0.522278 0.536316 -0.468628 -0.469055 1441496989 -0.521912 0.537537 -0.469971 -0.466736 1441496989 -0.521912 0.537537 -0.469971 -0.466736 1441496989 -0.521912 0.537537 -0.469971 -0.466736 1441496989 -0.521912 0.537537 -0.469971 -0.466736 1441496989 -0.521912 0.537537 -0.469971 -0.466736 1441496989 -0.521912 0.537537 -0.469971 -0.466736 1441496989 -0.521545 0.536316 -0.473755 -0.464722 1441496989 -0.521545 0.536316 -0.473755 -0.464722 1441496989 -0.521545 0.536316 -0.473755 -0.464722 1441496989 -0.521545 0.536316 -0.473755 -0.464722 1441496989 -0.521545 0.536316 -0.473755 -0.464722 1441496989 -0.521545 0.536316 -0.473755 -0.464722 1441496989 -0.518738 0.537720 -0.472717 -0.467285 1441496989 -0.518738 0.537720 -0.472717 -0.467285 1441496989 -0.518738 0.537720 -0.472717 -0.467285 1441496989 -0.518738 0.537720 -0.472717 -0.467285 1441496989 -0.518738 0.537720 -0.472717 -0.467285 1441496989 -0.518738 0.537720 -0.472717 -0.467285 1441496989 -0.518311 0.537170 -0.473633 -0.467468 1441496989 -0.518311 0.537170 -0.473633 -0.467468 1441496989 -0.518311 0.537170 -0.473633 -0.467468 1441496989 -0.518311 0.537170 -0.473633 -0.467468 1441496989 -0.518311 0.537170 -0.473633 -0.467468 1441496989 -0.518311 0.537170 -0.473633 -0.467468 1441496989 -0.517273 0.538757 -0.471985 -0.468506 1441496989 -0.517273 0.538757 -0.471985 -0.468506 1441496989 -0.517273 0.538757 -0.471985 -0.468506 1441496989 -0.517273 0.538757 -0.471985 -0.468506 1441496989 -0.517273 0.538757 -0.471985 -0.468506 1441496989 -0.517273 0.538757 -0.471985 -0.468506 1441496989 -0.519592 0.537048 -0.472717 -0.467102 1441496989 -0.519592 0.537048 -0.472717 -0.467102 1441496989 -0.519592 0.537048 -0.472717 -0.467102 1441496989 -0.519592 0.537048 -0.472717 -0.467102 1441496989 -0.519592 0.537048 -0.472717 -0.467102 1441496989 -0.519592 0.537048 -0.472717 -0.467102 1441496989 -0.521240 0.534973 -0.473572 -0.466797 1441496990 -0.521240 0.534973 -0.473572 -0.466797 1441496990 -0.521240 0.534973 -0.473572 -0.466797 1441496990 -0.521240 0.534973 -0.473572 -0.466797 1441496990 -0.521240 0.534973 -0.473572 -0.466797 1441496990 -0.521240 0.534973 -0.473572 -0.466797 1441496990 -0.521606 0.534424 -0.473267 -0.467346 1441496990 -0.521606 0.534424 -0.473267 -0.467346 1441496990 -0.521606 0.534424 -0.473267 -0.467346 1441496990 -0.521606 0.534424 -0.473267 -0.467346 1441496990 -0.521606 0.534424 -0.473267 -0.467346 1441496990 -0.521606 0.534424 -0.473267 -0.467346 1441496990 -0.521423 0.534668 -0.471680 -0.468811 1441496990 -0.521423 0.534668 -0.471680 -0.468811 1441496990 -0.521423 0.534668 -0.471680 -0.468811 1441496990 -0.521423 0.534668 -0.471680 -0.468811 1441496990 -0.521423 0.534668 -0.471680 -0.468811 1441496990 -0.521423 0.534668 -0.471680 -0.468811 1441496990 -0.523804 0.531799 -0.473572 -0.467529 1441496990 -0.523804 0.531799 -0.473572 -0.467529 1441496990 -0.523804 0.531799 -0.473572 -0.467529 1441496990 -0.523804 0.531799 -0.473572 -0.467529 1441496990 -0.523804 0.531799 -0.473572 -0.467529 1441496990 -0.523804 0.531799 -0.473572 -0.467529 1441496990 -0.523804 0.531799 -0.473572 -0.467529 1441496990 -0.523804 0.531799 -0.473572 -0.467529 1441496990 -0.524963 0.528687 -0.476624 -0.466675 1441496990 -0.524963 0.528687 -0.476624 -0.466675 1441496990 -0.524963 0.528687 -0.476624 -0.466675 1441496990 -0.524963 0.528687 -0.476624 -0.466675 1441496990 -0.524231 0.528198 -0.477478 -0.467163 1441496990 -0.524231 0.528198 -0.477478 -0.467163 1441496990 -0.524231 0.528198 -0.477478 -0.467163 1441496990 -0.524231 0.528198 -0.477478 -0.467163 1441496990 -0.524231 0.528198 -0.477478 -0.467163 1441496990 -0.524231 0.528198 -0.477478 -0.467163 1441496990 -0.523254 0.529297 -0.476929 -0.467590 1441496990 -0.523254 0.529297 -0.476929 -0.467590 1441496990 -0.523254 0.529297 -0.476929 -0.467590 1441496990 -0.523254 0.529297 -0.476929 -0.467590 1441496990 -0.523254 0.529297 -0.476929 -0.467590 1441496990 -0.523254 0.529297 -0.476929 -0.467590 1441496990 -0.525879 0.526184 -0.479919 -0.465088 1441496990 -0.525879 0.526184 -0.479919 -0.465088 1441496990 -0.525879 0.526184 -0.479919 -0.465088 1441496990 -0.525879 0.526184 -0.479919 -0.465088 1441496990 -0.525879 0.526184 -0.479919 -0.465088 1441496990 -0.525879 0.526184 -0.479919 -0.465088 1441496990 -0.527771 0.523315 -0.482300 -0.463806 1441496990 -0.527771 0.523315 -0.482300 -0.463806 1441496990 -0.527771 0.523315 -0.482300 -0.463806 1441496990 -0.527771 0.523315 -0.482300 -0.463806 1441496990 -0.527771 0.523315 -0.482300 -0.463806 1441496990 -0.527771 0.523315 -0.482300 -0.463806 1441496990 -0.528870 0.522827 -0.483398 -0.461853 1441496990 -0.528870 0.522827 -0.483398 -0.461853 1441496990 -0.528870 0.522827 -0.483398 -0.461853 1441496990 -0.528870 0.522827 -0.483398 -0.461853 1441496990 -0.528870 0.522827 -0.483398 -0.461853 1441496990 -0.528870 0.522827 -0.483398 -0.461853 1441496990 -0.528870 0.522827 -0.483398 -0.461853 1441496990 -0.529297 0.523376 -0.483154 -0.461060 1441496990 -0.529297 0.523376 -0.483154 -0.461060 1441496990 -0.529297 0.523376 -0.483154 -0.461060 1441496990 -0.529297 0.523376 -0.483154 -0.461060 1441496990 -0.529297 0.523376 -0.483154 -0.461060 1441496990 -0.529297 0.523376 -0.483154 -0.461060 1441496990 -0.526917 0.527039 -0.477905 -0.465088 1441496990 -0.526917 0.527039 -0.477905 -0.465088 1441496990 -0.526917 0.527039 -0.477905 -0.465088 1441496990 -0.526917 0.527039 -0.477905 -0.465088 1441496990 -0.526917 0.527039 -0.477905 -0.465088 1441496990 -0.526917 0.527039 -0.477905 -0.465088 1441496990 -0.526917 0.527039 -0.477905 -0.465088 1441496990 -0.524841 0.530945 -0.471558 -0.469360 1441496990 -0.524841 0.530945 -0.471558 -0.469360 1441496990 -0.524841 0.530945 -0.471558 -0.469360 1441496990 -0.524841 0.530945 -0.471558 -0.469360 1441496990 -0.524841 0.530945 -0.471558 -0.469360 1441496990 -0.524841 0.530945 -0.471558 -0.469360 1441496990 -0.527344 0.529785 -0.473083 -0.466370 1441496990 -0.527344 0.529785 -0.473083 -0.466370 1441496990 -0.527344 0.529785 -0.473083 -0.466370 1441496990 -0.527344 0.529785 -0.473083 -0.466370 1441496990 -0.527344 0.529785 -0.473083 -0.466370 1441496990 -0.527344 0.529785 -0.473083 -0.466370 1441496990 -0.529785 0.526001 -0.479126 -0.461670 1441496990 -0.529785 0.526001 -0.479126 -0.461670 1441496990 -0.529785 0.526001 -0.479126 -0.461670 1441496990 -0.529785 0.526001 -0.479126 -0.461670 1441496990 -0.529785 0.526001 -0.479126 -0.461670 1441496990 -0.529785 0.526001 -0.479126 -0.461670 1441496990 -0.529785 0.526001 -0.479126 -0.461670 1441496990 -0.527954 0.525269 -0.480347 -0.463379 1441496990 -0.527954 0.525269 -0.480347 -0.463379 1441496990 -0.527954 0.525269 -0.480347 -0.463379 1441496990 -0.527954 0.525269 -0.480347 -0.463379 1441496990 -0.527954 0.525269 -0.480347 -0.463379 1441496990 -0.527954 0.525269 -0.480347 -0.463379 1441496990 -0.527100 0.524231 -0.482483 -0.463196 1441496990 -0.527100 0.524231 -0.482483 -0.463196 1441496990 -0.527100 0.524231 -0.482483 -0.463196 1441496990 -0.527100 0.524231 -0.482483 -0.463196 1441496990 -0.527100 0.524231 -0.482483 -0.463196 1441496990 -0.527100 0.524231 -0.482483 -0.463196 1441496990 -0.526489 0.524963 -0.484253 -0.461243 1441496990 -0.526489 0.524963 -0.484253 -0.461243 1441496990 -0.526489 0.524963 -0.484253 -0.461243 1441496990 -0.526489 0.524963 -0.484253 -0.461243 1441496990 -0.526489 0.524963 -0.484253 -0.461243 1441496990 -0.527283 0.524658 -0.485168 -0.459778 1441496991 -0.527283 0.524658 -0.485168 -0.459778 1441496991 -0.527283 0.524658 -0.485168 -0.459778 1441496991 -0.527283 0.524658 -0.485168 -0.459778 1441496991 -0.527283 0.524658 -0.485168 -0.459778 1441496991 -0.527283 0.524658 -0.485168 -0.459778 1441496991 -0.527283 0.524658 -0.485168 -0.459778 1441496991 -0.528259 0.523865 -0.483887 -0.460876 1441496991 -0.528259 0.523865 -0.483887 -0.460876 1441496991 -0.528259 0.523865 -0.483887 -0.460876 1441496991 -0.528259 0.523865 -0.483887 -0.460876 1441496991 -0.528259 0.523865 -0.483887 -0.460876 1441496991 -0.528259 0.523865 -0.483887 -0.460876 1441496991 -0.529724 0.522400 -0.483887 -0.460876 1441496991 -0.529724 0.522400 -0.483887 -0.460876 1441496991 -0.529724 0.522400 -0.483887 -0.460876 1441496991 -0.529724 0.522400 -0.483887 -0.460876 1441496991 -0.529724 0.522400 -0.483887 -0.460876 1441496991 -0.529724 0.522400 -0.483887 -0.460876 1441496991 -0.530762 0.521057 -0.484253 -0.460876 1441496991 -0.530762 0.521057 -0.484253 -0.460876 1441496991 -0.530762 0.521057 -0.484253 -0.460876 1441496991 -0.530762 0.521057 -0.484253 -0.460876 1441496991 -0.530762 0.521057 -0.484253 -0.460876 1441496991 -0.531433 0.519958 -0.484497 -0.460999 1441496991 -0.531433 0.519958 -0.484497 -0.460999 1441496991 -0.531433 0.519958 -0.484497 -0.460999 1441496991 -0.531433 0.519958 -0.484497 -0.460999 1441496991 -0.531433 0.519958 -0.484497 -0.460999 1441496991 -0.531433 0.519958 -0.484497 -0.460999 1441496991 -0.531433 0.519958 -0.484497 -0.460999 1441496991 -0.531677 0.519653 -0.484558 -0.461060 1441496991 -0.531677 0.519653 -0.484558 -0.461060 1441496991 -0.531677 0.519653 -0.484558 -0.461060 1441496991 -0.531677 0.519653 -0.484558 -0.461060 1441496991 -0.531677 0.519653 -0.484558 -0.461060 1441496991 -0.531677 0.519653 -0.484558 -0.461060 1441496991 -0.531677 0.519775 -0.484253 -0.461182 1441496991 -0.531677 0.519775 -0.484253 -0.461182 1441496991 -0.531677 0.519775 -0.484253 -0.461182 1441496991 -0.531677 0.519775 -0.484253 -0.461182 1441496991 -0.531677 0.519775 -0.484253 -0.461182 1441496991 -0.531677 0.519775 -0.484253 -0.461182 1441496991 -0.531677 0.519775 -0.484253 -0.461182 1441496991 -0.531311 0.520020 -0.484619 -0.460938 1441496991 -0.531311 0.520020 -0.484619 -0.460938 1441496991 -0.531311 0.520020 -0.484619 -0.460938 1441496991 -0.531311 0.520020 -0.484619 -0.460938 1441496991 -0.531311 0.520020 -0.484619 -0.460938 1441496991 -0.531311 0.520020 -0.484619 -0.460938 1441496991 -0.531189 0.520569 -0.484009 -0.461121 1441496991 -0.531189 0.520569 -0.484009 -0.461121 1441496991 -0.531189 0.520569 -0.484009 -0.461121 1441496991 -0.531189 0.520569 -0.484009 -0.461121 1441496991 -0.531189 0.520569 -0.484009 -0.461121 1441496991 -0.531189 0.520569 -0.484009 -0.461121 1441496991 -0.532410 0.519470 -0.486023 -0.458801 1441496991 -0.532410 0.519470 -0.486023 -0.458801 1441496991 -0.532410 0.519470 -0.486023 -0.458801 1441496991 -0.532410 0.519470 -0.486023 -0.458801 1441496991 -0.532410 0.519470 -0.486023 -0.458801 1441496991 -0.532410 0.519470 -0.486023 -0.458801 1441496991 -0.532471 0.519348 -0.486694 -0.458191 1441496991 -0.532471 0.519348 -0.486694 -0.458191 1441496991 -0.532471 0.519348 -0.486694 -0.458191 1441496991 -0.532471 0.519348 -0.486694 -0.458191 1441496991 -0.532471 0.519348 -0.486694 -0.458191 1441496991 -0.532471 0.519348 -0.486694 -0.458191 1441496991 -0.532471 0.519714 -0.487122 -0.457336 1441496991 -0.532471 0.519714 -0.487122 -0.457336 1441496991 -0.532471 0.519714 -0.487122 -0.457336 1441496991 -0.532471 0.519714 -0.487122 -0.457336 1441496991 -0.532471 0.519714 -0.487122 -0.457336 1441496991 -0.532471 0.519714 -0.487122 -0.457336 1441496991 -0.532471 0.519714 -0.487122 -0.457336 1441496991 -0.531250 0.522156 -0.484497 -0.458679 1441496991 -0.531250 0.522156 -0.484497 -0.458679 1441496991 -0.531250 0.522156 -0.484497 -0.458679 1441496991 -0.531250 0.522156 -0.484497 -0.458679 1441496991 -0.531250 0.522156 -0.484497 -0.458679 1441496991 -0.531250 0.522156 -0.484497 -0.458679 1441496991 -0.531128 0.524048 -0.482544 -0.458801 1441496991 -0.531128 0.524048 -0.482544 -0.458801 1441496991 -0.531128 0.524048 -0.482544 -0.458801 1441496991 -0.531128 0.524048 -0.482544 -0.458801 1441496991 -0.531128 0.524048 -0.482544 -0.458801 1441496991 -0.531128 0.524048 -0.482544 -0.458801 1441496991 -0.529114 0.527588 -0.478149 -0.461670 1441496991 -0.529114 0.527588 -0.478149 -0.461670 1441496991 -0.529114 0.527588 -0.478149 -0.461670 1441496991 -0.529114 0.527588 -0.478149 -0.461670 1441496991 -0.529114 0.527588 -0.478149 -0.461670 1441496991 -0.529114 0.527588 -0.478149 -0.461670 1441496991 -0.529114 0.527588 -0.478149 -0.461670 1441496991 -0.526123 0.532654 -0.471680 -0.465942 1441496991 -0.526123 0.532654 -0.471680 -0.465942 1441496991 -0.526123 0.532654 -0.471680 -0.465942 1441496991 -0.526123 0.532654 -0.471680 -0.465942 1441496991 -0.526123 0.532654 -0.471680 -0.465942 1441496991 -0.526123 0.532654 -0.471680 -0.465942 1441496991 -0.526917 0.533936 -0.470276 -0.464905 1441496991 -0.526917 0.533936 -0.470276 -0.464905 1441496991 -0.526917 0.533936 -0.470276 -0.464905 1441496991 -0.526917 0.533936 -0.470276 -0.464905 1441496991 -0.526917 0.533936 -0.470276 -0.464905 1441496991 -0.526917 0.533936 -0.470276 -0.464905 1441496991 -0.529419 0.531067 -0.475159 -0.460388 1441496991 -0.529419 0.531067 -0.475159 -0.460388 1441496991 -0.529419 0.531067 -0.475159 -0.460388 1441496991 -0.529419 0.531067 -0.475159 -0.460388 1441496991 -0.529419 0.531067 -0.475159 -0.460388 1441496991 -0.529419 0.531067 -0.475159 -0.460388 1441496991 -0.528320 0.530029 -0.477539 -0.460388 1441496991 -0.528320 0.530029 -0.477539 -0.460388 1441496991 -0.528320 0.530029 -0.477539 -0.460388 1441496992 -0.528320 0.530029 -0.477539 -0.460388 1441496992 -0.528320 0.530029 -0.477539 -0.460388 1441496992 -0.528320 0.530029 -0.477539 -0.460388 1441496992 -0.528076 0.529175 -0.479980 -0.459167 1441496992 -0.528076 0.529175 -0.479980 -0.459167 1441496992 -0.528076 0.529175 -0.479980 -0.459167 1441496992 -0.528076 0.529175 -0.479980 -0.459167 1441496992 -0.528076 0.529175 -0.479980 -0.459167 1441496992 -0.528076 0.529175 -0.479980 -0.459167 1441496992 -0.528076 0.529175 -0.479980 -0.459167 1441496992 -0.529236 0.526855 -0.483948 -0.456238 1441496992 -0.529236 0.526855 -0.483948 -0.456238 1441496992 -0.529236 0.526855 -0.483948 -0.456238 1441496992 -0.529236 0.526855 -0.483948 -0.456238 1441496992 -0.529236 0.526855 -0.483948 -0.456238 1441496992 -0.529236 0.526855 -0.483948 -0.456238 1441496992 -0.529175 0.527710 -0.483826 -0.455505 1441496992 -0.529175 0.527710 -0.483826 -0.455505 1441496992 -0.529175 0.527710 -0.483826 -0.455505 1441496992 -0.529175 0.527710 -0.483826 -0.455505 1441496992 -0.529175 0.527710 -0.483826 -0.455505 1441496992 -0.529175 0.527710 -0.483826 -0.455505 1441496992 -0.529175 0.527710 -0.483826 -0.455505 1441496992 -0.530334 0.528137 -0.482361 -0.455200 1441496992 -0.530334 0.528137 -0.482361 -0.455200 1441496992 -0.530334 0.528137 -0.482361 -0.455200 1441496992 -0.530334 0.528137 -0.482361 -0.455200 1441496992 -0.530334 0.528137 -0.482361 -0.455200 1441496992 -0.530334 0.528137 -0.482361 -0.455200 1441496992 -0.532837 0.526550 -0.482727 -0.453735 1441496992 -0.532837 0.526550 -0.482727 -0.453735 1441496992 -0.532837 0.526550 -0.482727 -0.453735 1441496992 -0.532837 0.526550 -0.482727 -0.453735 1441496992 -0.532837 0.526550 -0.482727 -0.453735 1441496992 -0.532837 0.526550 -0.482727 -0.453735 1441496992 -0.532837 0.526550 -0.482727 -0.453735 1441496992 -0.533447 0.525696 -0.483643 -0.453003 1441496992 -0.533447 0.525696 -0.483643 -0.453003 1441496992 -0.533447 0.525696 -0.483643 -0.453003 1441496992 -0.533447 0.525696 -0.483643 -0.453003 1441496992 -0.533447 0.525696 -0.483643 -0.453003 1441496992 -0.531616 0.527100 -0.482666 -0.454651 1441496992 -0.531616 0.527100 -0.482666 -0.454651 1441496992 -0.531616 0.527100 -0.482666 -0.454651 1441496992 -0.531616 0.527100 -0.482666 -0.454651 1441496992 -0.531616 0.527100 -0.482666 -0.454651 1441496992 -0.531616 0.527100 -0.482666 -0.454651 1441496992 -0.531616 0.527100 -0.482666 -0.454651 1441496992 -0.529968 0.528198 -0.481567 -0.456421 1441496992 -0.529968 0.528198 -0.481567 -0.456421 1441496992 -0.529968 0.528198 -0.481567 -0.456421 1441496992 -0.529968 0.528198 -0.481567 -0.456421 1441496992 -0.529968 0.528198 -0.481567 -0.456421 1441496992 -0.529968 0.528198 -0.481567 -0.456421 1441496992 -0.529968 0.526550 -0.483093 -0.456726 1441496992 -0.529968 0.526550 -0.483093 -0.456726 1441496992 -0.529968 0.526550 -0.483093 -0.456726 1441496992 -0.529968 0.526550 -0.483093 -0.456726 1441496992 -0.529968 0.526550 -0.483093 -0.456726 1441496992 -0.529968 0.526550 -0.483093 -0.456726 1441496992 -0.528931 0.526123 -0.483459 -0.458008 1441496992 -0.528931 0.526123 -0.483459 -0.458008 1441496992 -0.528931 0.526123 -0.483459 -0.458008 1441496992 -0.528931 0.526123 -0.483459 -0.458008 1441496992 -0.528931 0.526123 -0.483459 -0.458008 1441496992 -0.528931 0.526123 -0.483459 -0.458008 1441496992 -0.527893 0.526917 -0.482605 -0.459106 1441496992 -0.527893 0.526917 -0.482605 -0.459106 1441496992 -0.527893 0.526917 -0.482605 -0.459106 1441496992 -0.527893 0.526917 -0.482605 -0.459106 1441496992 -0.527893 0.526917 -0.482605 -0.459106 1441496992 -0.527893 0.526917 -0.482605 -0.459106 1441496992 -0.527161 0.528503 -0.481689 -0.459167 1441496992 -0.527161 0.528503 -0.481689 -0.459167 1441496992 -0.527161 0.528503 -0.481689 -0.459167 1441496992 -0.527161 0.528503 -0.481689 -0.459167 1441496992 -0.527161 0.528503 -0.481689 -0.459167 1441496992 -0.527161 0.528503 -0.481689 -0.459167 1441496992 -0.527161 0.528503 -0.481689 -0.459167 1441496992 -0.527649 0.528381 -0.481995 -0.458435 1441496992 -0.527649 0.528381 -0.481995 -0.458435 1441496992 -0.527649 0.528381 -0.481995 -0.458435 1441496992 -0.527649 0.528381 -0.481995 -0.458435 1441496992 -0.527649 0.528381 -0.481995 -0.458435 1441496992 -0.527649 0.528381 -0.481995 -0.458435 1441496992 -0.527649 0.528687 -0.481628 -0.458374 1441496992 -0.527649 0.528687 -0.481628 -0.458374 1441496992 -0.527649 0.528687 -0.481628 -0.458374 1441496992 -0.527649 0.528687 -0.481628 -0.458374 1441496992 -0.527649 0.528687 -0.481628 -0.458374 1441496992 -0.527649 0.528687 -0.481628 -0.458374 1441496992 -0.527222 0.529419 -0.480652 -0.459045 1441496992 -0.527222 0.529419 -0.480652 -0.459045 1441496992 -0.527222 0.529419 -0.480652 -0.459045 1441496992 -0.527222 0.529419 -0.480652 -0.459045 1441496992 -0.527222 0.529419 -0.480652 -0.459045 1441496992 -0.527222 0.529419 -0.480652 -0.459045 1441496992 -0.527222 0.529419 -0.480652 -0.459045 1441496992 -0.525635 0.531494 -0.477295 -0.462036 1441496992 -0.525635 0.531494 -0.477295 -0.462036 1441496992 -0.525635 0.531494 -0.477295 -0.462036 1441496992 -0.525635 0.531494 -0.477295 -0.462036 1441496992 -0.525635 0.531494 -0.477295 -0.462036 1441496992 -0.525635 0.531494 -0.477295 -0.462036 1441496992 -0.523315 0.534790 -0.472168 -0.466125 1441496992 -0.523315 0.534790 -0.472168 -0.466125 1441496992 -0.523315 0.534790 -0.472168 -0.466125 1441496992 -0.523315 0.534790 -0.472168 -0.466125 1441496992 -0.523315 0.534790 -0.472168 -0.466125 1441496992 -0.523315 0.534790 -0.472168 -0.466125 1441496992 -0.520752 0.537598 -0.467651 -0.470276 1441496992 -0.520752 0.537598 -0.467651 -0.470276 1441496992 -0.520752 0.537598 -0.467651 -0.470276 1441496992 -0.520752 0.537598 -0.467651 -0.470276 1441496992 -0.520752 0.537598 -0.467651 -0.470276 1441496993 -0.520752 0.537598 -0.467651 -0.470276 1441496993 -0.520752 0.537598 -0.467651 -0.470276 1441496993 -0.519226 0.539551 -0.464844 -0.472534 1441496993 -0.519226 0.539551 -0.464844 -0.472534 1441496993 
-0.629089 0.548523 -0.463074 -0.298218 1441496995 -0.629089 0.548523 -0.463074 -0.298218 1441496995 -0.629089 0.548523 -0.463074 -0.298218 1441496995 -0.676147 0.531494 -0.460205 -0.220459 1441496995 -0.676147 0.531494 -0.460205 -0.220459 1441496995 -0.676147 0.531494 -0.460205 -0.220459 1441496995 -0.676147 0.531494 -0.460205 -0.220459 1441496995 -0.676147 0.531494 -0.460205 -0.220459 1441496995 -0.676147 0.531494 -0.460205 -0.220459 1441496995 -0.676147 0.531494 -0.460205 -0.220459 1441496995 -0.685608 0.538940 -0.464905 -0.152832 1441496995 -0.685608 0.538940 -0.464905 -0.152832 1441496995 -0.685608 0.538940 -0.464905 -0.152832 1441496995 -0.685608 0.538940 -0.464905 -0.152832 1441496995 -0.685608 0.538940 -0.464905 -0.152832 1441496995 -0.685608 0.538940 -0.464905 -0.152832 1441496995 -0.648071 0.596558 -0.462952 -0.099121 1441496995 -0.648071 0.596558 -0.462952 -0.099121 1441496995 -0.648071 0.596558 -0.462952 -0.099121 1441496995 -0.648071 0.596558 -0.462952 -0.099121 1441496995 -0.648071 0.596558 -0.462952 -0.099121 1441496995 -0.648071 0.596558 -0.462952 -0.099121 1441496995 -0.648071 0.596558 -0.462952 -0.099121 1441496995 -0.621582 0.625732 -0.470154 -0.032593 1441496995 -0.621582 0.625732 -0.470154 -0.032593 1441496995 -0.621582 0.625732 -0.470154 -0.032593 1441496995 -0.621582 0.625732 -0.470154 -0.032593 1441496995 -0.621582 0.625732 -0.470154 -0.032593 1441496995 -0.621582 0.625732 -0.470154 -0.032593 1441496995 -0.620728 0.621094 -0.478271 0.014282 1441496995 -0.620728 0.621094 -0.478271 0.014282 1441496995 -0.620728 0.621094 -0.478271 0.014282 1441496995 -0.620728 0.621094 -0.478271 0.014282 1441496995 -0.620728 0.621094 -0.478271 0.014282 1441496995 -0.620728 0.621094 -0.478271 0.014282 1441496995 -0.630432 0.607117 -0.483643 0.012024 1441496995 -0.630432 0.607117 -0.483643 0.012024 1441496995 -0.630432 0.607117 -0.483643 0.012024 1441496995 -0.630432 0.607117 -0.483643 0.012024 1441496995 -0.630432 0.607117 -0.483643 0.012024 1441496995 -0.630432 0.607117 -0.483643 0.012024 1441496995 -0.630432 0.607117 -0.483643 0.012024 1441496995 -0.644165 0.590454 -0.484741 -0.038879 1441496995 -0.644165 0.590454 -0.484741 -0.038879 1441496995 -0.644165 0.590454 -0.484741 -0.038879 1441496995 -0.644165 0.590454 -0.484741 -0.038879 1441496995 -0.644165 0.590454 -0.484741 -0.038879 1441496995 -0.644165 0.590454 -0.484741 -0.038879 1441496995 -0.644165 0.590454 -0.484741 -0.038879 1441496995 -0.659058 0.559387 -0.488037 -0.120850 1441496995 -0.659058 0.559387 -0.488037 -0.120850 1441496995 -0.659058 0.559387 -0.488037 -0.120850 1441496995 -0.659058 0.559387 -0.488037 -0.120850 1441496995 -0.659058 0.559387 -0.488037 -0.120850 1441496995 -0.659058 0.559387 -0.488037 -0.120850 1441496995 -0.653503 0.533447 -0.493347 -0.212280 1441496995 -0.653503 0.533447 -0.493347 -0.212280 1441496995 -0.653503 0.533447 -0.493347 -0.212280 1441496995 -0.653503 0.533447 -0.493347 -0.212280 1441496995 -0.653503 0.533447 -0.493347 -0.212280 1441496995 -0.653503 0.533447 -0.493347 -0.212280 1441496995 -0.626404 0.534363 -0.486877 -0.291748 1441496995 -0.626404 0.534363 -0.486877 -0.291748 1441496995 -0.626404 0.534363 -0.486877 -0.291748 1441496995 -0.626404 0.534363 -0.486877 -0.291748 1441496995 -0.626404 0.534363 -0.486877 -0.291748 1441496995 -0.626404 0.534363 -0.486877 -0.291748 1441496995 -0.626404 0.534363 -0.486877 -0.291748 1441496995 -0.591003 0.558838 -0.466797 -0.347290 1441496995 -0.591003 0.558838 -0.466797 -0.347290 1441496995 -0.591003 0.558838 -0.466797 -0.347290 1441496995 -0.591003 0.558838 -0.466797 -0.347290 1441496995 -0.591003 0.558838 -0.466797 -0.347290 1441496995 -0.591003 0.558838 -0.466797 -0.347290 1441496995 -0.591003 0.558838 -0.466797 -0.347290 1441496995 -0.579346 0.556946 -0.472046 -0.362488 1441496995 -0.579346 0.556946 -0.472046 -0.362488 1441496995 -0.579346 0.556946 -0.472046 -0.362488 1441496995 -0.579346 0.556946 -0.472046 -0.362488 1441496995 -0.579346 0.556946 -0.472046 -0.362488 1441496995 -0.579346 0.556946 -0.472046 -0.362488 1441496995 -0.587097 0.527649 -0.494629 -0.363708 1441496995 -0.587097 0.527649 -0.494629 -0.363708 1441496995 -0.587097 0.527649 -0.494629 -0.363708 1441496995 -0.587097 0.527649 -0.494629 -0.363708 1441496995 -0.587097 0.527649 -0.494629 -0.363708 1441496995 -0.587097 0.527649 -0.494629 -0.363708 1441496995 -0.587097 0.527649 -0.494629 -0.363708 1441496995 -0.585205 0.507996 -0.493530 -0.394836 1441496996 -0.585205 0.507996 -0.493530 -0.394836 1441496996 -0.585205 0.507996 -0.493530 -0.394836 1441496996 -0.585205 0.507996 -0.493530 -0.394836 1441496996 -0.585205 0.507996 -0.493530 -0.394836 1441496996 -0.585205 0.507996 -0.493530 -0.394836 1441496996 -0.575256 0.521790 -0.483154 -0.404297 1441496996 -0.575256 0.521790 -0.483154 -0.404297 1441496996 -0.575256 0.521790 -0.483154 -0.404297 1441496996 -0.575256 0.521790 -0.483154 -0.404297 1441496996 -0.575256 0.521790 -0.483154 -0.404297 1441496996 -0.575256 0.521790 -0.483154 -0.404297 1441496996 -0.570923 0.533081 -0.490051 -0.386963 1441496996 -0.570923 0.533081 -0.490051 -0.386963 1441496996 -0.570923 0.533081 -0.490051 -0.386963 1441496996 -0.570923 0.533081 -0.490051 -0.386963 1441496996 -0.570923 0.533081 -0.490051 -0.386963 1441496996 -0.570923 0.533081 -0.490051 -0.386963 1441496996 -0.570923 0.533081 -0.490051 -0.386963 1441496996 -0.564148 0.557068 -0.491028 -0.361023 1441496996 -0.564148 0.557068 -0.491028 -0.361023 1441496996 -0.564148 0.557068 -0.491028 -0.361023 1441496996 -0.564148 0.557068 -0.491028 -0.361023 1441496996 -0.564148 0.557068 -0.491028 -0.361023 1441496996 -0.564148 0.557068 -0.491028 -0.361023 1441496996 -0.569214 0.571228 -0.496643 -0.321045 1441496996 -0.569214 0.571228 -0.496643 -0.321045 1441496996 -0.569214 0.571228 -0.496643 -0.321045 1441496996 -0.569214 0.571228 -0.496643 -0.321045 1441496996 -0.569214 0.571228 -0.496643 -0.321045 1441496996 -0.569214 0.571228 -0.496643 -0.321045 1441496996 -0.595398 0.565369 -0.507263 -0.261841 1441496996 -0.595398 0.565369 -0.507263 -0.261841 1441496996 -0.595398 0.565369 -0.507263 -0.261841 1441496996 -0.595398 0.565369 -0.507263 -0.261841 1441496996 -0.595398 0.565369 -0.507263 -0.261841 1441496996 -0.595398 0.565369 -0.507263 -0.261841 1441496996 -0.635559 0.551086 -0.505920 -0.190979 1441496996 -0.635559 0.551086 -0.505920 -0.190979 1441496996 -0.635559 0.551086 -0.505920 -0.190979 1441496996 -0.635559 0.551086 -0.505920 -0.190979 1441496996 -0.635559 0.551086 -0.505920 -0.190979 1441496996 -0.635559 0.551086 -0.505920 -0.190979 1441496996 -0.656921 0.540161 -0.512695 -0.117981 1441496996 -0.656921 0.540161 -0.512695 -0.117981 1441496996 -0.656921 0.540161 -0.512695 -0.117981 1441496996 -0.656921 0.540161 -0.512695 -0.117981 1441496996 -0.656921 0.540161 -0.512695 -0.117981 1441496996 -0.656921 0.540161 -0.512695 -0.117981 1441496996 -0.656921 0.540161 -0.512695 -0.117981 1441496996 -0.646423 0.557068 -0.517029 -0.066895 1441496996 -0.646423 0.557068 -0.517029 -0.066895 1441496996 -0.646423 0.557068 -0.517029 -0.066895 1441496996 -0.646423 0.557068 -0.517029 -0.066895 1441496996 -0.646423 0.557068 -0.517029 -0.066895 1441496996 -0.646423 0.557068 -0.517029 -0.066895 1441496996 -0.622375 0.587402 -0.516907 -0.020752 1441496996 -0.622375 0.587402 -0.516907 -0.020752 1441496996 -0.622375 0.587402 -0.516907 -0.020752 1441496996 -0.622375 0.587402 -0.516907 -0.020752 1441496996 -0.622375 0.587402 -0.516907 -0.020752 1441496996 -0.622375 0.587402 -0.516907 -0.020752 1441496996 -0.620239 0.583435 -0.523987 0.017761 1441496996 -0.620239 0.583435 -0.523987 0.017761 1441496996 -0.620239 0.583435 -0.523987 0.017761 1441496996 -0.620239 0.583435 -0.523987 0.017761 1441496996 -0.620239 0.583435 -0.523987 0.017761 1441496996 -0.620239 0.583435 -0.523987 0.017761 1441496996 -0.625244 0.579102 -0.523132 0.009766 1441496996 -0.625244 0.579102 -0.523132 0.009766 1441496996 -0.625244 0.579102 -0.523132 0.009766 1441496996 -0.625244 0.579102 -0.523132 0.009766 1441496996 -0.625244 0.579102 -0.523132 0.009766 1441496996 -0.625244 0.579102 -0.523132 0.009766 1441496996 -0.637146 0.569397 -0.517944 -0.040039 1441496996 -0.637146 0.569397 -0.517944 -0.040039 1441496996 -0.637146 0.569397 -0.517944 -0.040039 1441496996 -0.637146 0.569397 -0.517944 -0.040039 1441496996 -0.637146 0.569397 -0.517944 -0.040039 1441496996 -0.637146 0.569397 -0.517944 -0.040039 1441496996 -0.637146 0.569397 -0.517944 -0.040039 1441496996 -0.657654 0.539551 -0.513428 -0.113098 1441496996 -0.657654 0.539551 -0.513428 -0.113098 1441496996 -0.657654 0.539551 -0.513428 -0.113098 1441496996 -0.657654 0.539551 -0.513428 -0.113098 1441496996 -0.657654 0.539551 -0.513428 -0.113098 1441496996 -0.659607 0.508179 -0.514099 -0.205872 1441496996 -0.659607 0.508179 -0.514099 -0.205872 1441496996 -0.659607 0.508179 -0.514099 -0.205872 1441496996 -0.659607 0.508179 -0.514099 -0.205872 1441496996 -0.659607 0.508179 -0.514099 -0.205872 1441496996 -0.659607 0.508179 -0.514099 -0.205872 1441496996 -0.629517 0.518799 -0.500610 -0.289917 1441496996 -0.629517 0.518799 -0.500610 -0.289917 1441496996 -0.629517 0.518799 -0.500610 -0.289917 1441496996 -0.629517 0.518799 -0.500610 -0.289917 1441496996 -0.629517 0.518799 -0.500610 -0.289917 1441496996 -0.629517 0.518799 -0.500610 -0.289917 1441496996 -0.629517 0.518799 -0.500610 -0.289917 1441496996 -0.606079 0.531128 -0.483398 -0.341919 1441496996 -0.606079 0.531128 -0.483398 -0.341919 1441496996 -0.606079 0.531128 -0.483398 -0.341919 1441496996 -0.606079 0.531128 -0.483398 -0.341919 1441496996 -0.606079 0.531128 -0.483398 -0.341919 1441496996 -0.606079 0.531128 -0.483398 -0.341919 1441496996 -0.591980 0.539673 -0.478760 -0.359375 1441496996 -0.591980 0.539673 -0.478760 -0.359375 1441496996 -0.591980 0.539673 -0.478760 -0.359375 1441496996 -0.591980 0.539673 -0.478760 -0.359375 1441496996 -0.591980 0.539673 -0.478760 -0.359375 1441496996 -0.591980 0.539673 -0.478760 -0.359375 1441496996 -0.593445 0.524414 -0.493591 -0.359497 1441496996 -0.593445 0.524414 -0.493591 -0.359497 1441496997 -0.593445 0.524414 -0.493591 -0.359497 1441496997 -0.593445 0.524414 -0.493591 -0.359497 1441496997 -0.593445 0.524414 -0.493591 -0.359497 1441496997 -0.593445 0.524414 -0.493591 -0.359497 1441496997 -0.586060 0.520874 -0.500366 -0.367249 1441496997 -0.586060 0.520874 -0.500366 -0.367249 1441496997 -0.586060 0.520874 -0.500366 -0.367249 1441496997 -0.586060 0.520874 -0.500366 -0.367249 1441496997 -0.586060 0.520874 -0.500366 -0.367249 1441496997 -0.586060 0.520874 -0.500366 -0.367249 1441496997 -0.586060 0.520874 -0.500366 -0.367249 1441496997 -0.579346 0.529663 -0.489136 -0.380249 1441496997 -0.579346 0.529663 -0.489136 -0.380249 1441496997 -0.579346 0.529663 -0.489136 -0.380249 1441496997 -0.579346 0.529663 -0.489136 -0.380249 1441496997 -0.579346 0.529663 -0.489136 -0.380249 1441496997 -0.579346 0.529663 -0.489136 -0.380249 1441496997 -0.583191 0.530518 -0.492798 -0.368225 1441496997 -0.583191 0.530518 -0.492798 -0.368225 1441496997 -0.583191 0.530518 -0.492798 -0.368225 1441496997 -0.583191 0.530518 -0.492798 -0.368225 1441496997 -0.583191 0.530518 -0.492798 -0.368225 1441496997 -0.583191 0.530518 -0.492798 -0.368225 1441496997 -0.583191 0.530518 -0.492798 -0.368225 1441496997 -0.587891 0.536133 -0.501282 -0.340210 1441496997 -0.587891 0.536133 -0.501282 -0.340210 1441496997 -0.587891 0.536133 -0.501282 -0.340210 1441496997 -0.587891 0.536133 -0.501282 -0.340210 1441496997 -0.587891 0.536133 -0.501282 -0.340210 1441496997 -0.587891 0.536133 -0.501282 -0.340210 1441496997 -0.594543 0.545410 -0.503357 -0.309448 1441496997 -0.594543 0.545410 -0.503357 -0.309448 1441496997 -0.594543 0.545410 -0.503357 -0.309448 1441496997 -0.594543 0.545410 -0.503357 -0.309448 1441496997 -0.594543 0.545410 -0.503357 -0.309448 1441496997 -0.594543 0.545410 -0.503357 -0.309448 1441496997 -0.594543 0.545410 -0.503357 -0.309448 1441496997 -0.614258 0.542664 -0.504639 -0.271301 1441496997 -0.614258 0.542664 -0.504639 -0.271301 1441496997 -0.614258 0.542664 -0.504639 -0.271301 1441496997 -0.614258 0.542664 -0.504639 -0.271301 1441496997 -0.614258 0.542664 -0.504639 -0.271301 1441496997 -0.614258 0.542664 -0.504639 -0.271301 1441496997 -0.654297 0.523560 -0.500732 -0.216980 1441496997 -0.654297 0.523560 -0.500732 -0.216980 1441496997 -0.654297 0.523560 -0.500732 -0.216980 1441496997 -0.654297 0.523560 -0.500732 -0.216980 1441496997 -0.654297 0.523560 -0.500732 -0.216980 1441496997 -0.654297 0.523560 -0.500732 -0.216980 1441496997 -0.664856 0.528992 -0.504822 -0.152527 1441496997 -0.664856 0.528992 -0.504822 -0.152527 1441496997 -0.664856 0.528992 -0.504822 -0.152527 1441496997 -0.664856 0.528992 -0.504822 -0.152527 1441496997 -0.664856 0.528992 -0.504822 -0.152527 1441496997 -0.664856 0.528992 -0.504822 -0.152527 1441496997 -0.644958 0.571228 -0.498535 -0.096558 1441496997 -0.644958 0.571228 -0.498535 -0.096558 1441496997 -0.644958 0.571228 -0.498535 -0.096558 1441496997 -0.644958 0.571228 -0.498535 -0.096558 1441496997 -0.644958 0.571228 -0.498535 -0.096558 1441496997 -0.644958 0.571228 -0.498535 -0.096558 1441496997 -0.644958 0.571228 -0.498535 -0.096558 1441496997 -0.643494 0.580994 -0.497681 -0.027893 1441496997 -0.643494 0.580994 -0.497681 -0.027893 1441496997 -0.643494 0.580994 -0.497681 -0.027893 1441496997 -0.643494 0.580994 -0.497681 -0.027893 1441496997 -0.643494 0.580994 -0.497681 -0.027893 1441496997 -0.643494 0.580994 -0.497681 -0.027893 1441496997 -0.644470 0.583130 -0.494507 0.012329 1441496997 -0.644470 0.583130 -0.494507 0.012329 1441496997 -0.644470 0.583130 -0.494507 0.012329 1441496997 -0.644470 0.583130 -0.494507 0.012329 1441496997 -0.644470 0.583130 -0.494507 0.012329 1441496997 -0.644470 0.583130 -0.494507 0.012329 1441496997 -0.646606 0.583252 -0.491455 0.013733 1441496997 -0.646606 0.583252 -0.491455 0.013733 1441496997 -0.646606 0.583252 -0.491455 0.013733 1441496997 -0.646606 0.583252 -0.491455 0.013733 1441496997 -0.646606 0.583252 -0.491455 0.013733 1441496997 -0.646606 0.583252 -0.491455 0.013733 1441496997 -0.651245 0.577026 -0.492493 -0.019043 1441496997 -0.651245 0.577026 -0.492493 -0.019043 1441496997 -0.651245 0.577026 -0.492493 -0.019043 1441496997 -0.651245 0.577026 -0.492493 -0.019043 1441496997 -0.651245 0.577026 -0.492493 -0.019043 1441496997 -0.651245 0.577026 -0.492493 -0.019043 1441496997 -0.651245 0.577026 -0.492493 -0.019043 1441496997 -0.659302 0.558655 -0.496094 -0.084839 1441496997 -0.659302 0.558655 -0.496094 -0.084839 1441496997 -0.659302 0.558655 -0.496094 -0.084839 1441496997 -0.659302 0.558655 -0.496094 -0.084839 1441496997 -0.659302 0.558655 -0.496094 -0.084839 1441496997 -0.659302 0.558655 -0.496094 -0.084839 1441496997 -0.658508 0.534180 -0.503296 -0.166443 1441496997 -0.658508 0.534180 -0.503296 -0.166443 1441496997 -0.658508 0.534180 -0.503296 -0.166443 1441496997 -0.658508 0.534180 -0.503296 -0.166443 1441496997 -0.658508 0.534180 -0.503296 -0.166443 1441496997 -0.658508 0.534180 -0.503296 -0.166443 1441496997 -0.652344 0.519165 -0.499451 -0.235657 1441496997 -0.652344 0.519165 -0.499451 -0.235657 1441496997 -0.652344 0.519165 -0.499451 -0.235657 1441496997 -0.652344 0.519165 -0.499451 -0.235657 1441496997 -0.652344 0.519165 -0.499451 -0.235657 1441496997 -0.652344 0.519165 -0.499451 -0.235657 1441496997 -0.628723 0.522583 -0.493225 -0.297241 1441496997 -0.628723 0.522583 -0.493225 -0.297241 1441496997 -0.628723 0.522583 -0.493225 -0.297241 1441496997 -0.628723 0.522583 -0.493225 -0.297241 1441496997 -0.628723 0.522583 -0.493225 -0.297241 1441496997 -0.628723 0.522583 -0.493225 -0.297241 1441496997 -0.628723 0.522583 -0.493225 -0.297241 1441496997 -0.598267 0.541443 -0.485352 -0.336731 1441496997 -0.598267 0.541443 -0.485352 -0.336731 1441496998 -0.598267 0.541443 -0.485352 -0.336731 1441496998 -0.598267 0.541443 -0.485352 -0.336731 1441496998 -0.598267 0.541443 -0.485352 -0.336731 1441496998 -0.598267 0.541443 -0.485352 -0.336731 1441496998 -0.586975 0.543091 -0.488220 -0.349609 1441496998 -0.586975 0.543091 -0.488220 -0.349609 1441496998 -0.586975 0.543091 -0.488220 -0.349609 1441496998 -0.586975 0.543091 -0.488220 -0.349609 1441496998 -0.586975 0.543091 -0.488220 -0.349609 1441496998 -0.586975 0.543091 -0.488220 -0.349609 1441496998 -0.586975 0.543091 -0.488220 -0.349609 1441496998 -0.589966 0.514160 -0.510193 -0.356812 1441496998 -0.589966 0.514160 -0.510193 -0.356812 1441496998 -0.589966 0.514160 -0.510193 -0.356812 1441496998 -0.589966 0.514160 -0.510193 -0.356812 1441496998 -0.589966 0.514160 -0.510193 -0.356812 1441496998 -0.589966 0.514160 -0.510193 -0.356812 1441496998 -0.584473 0.497986 -0.503906 -0.395569 1441496998 -0.584473 0.497986 -0.503906 -0.395569 1441496998 -0.584473 0.497986 -0.503906 -0.395569 1441496998 -0.584473 0.497986 -0.503906 -0.395569 1441496998 -0.584473 0.497986 -0.503906 -0.395569 1441496998 -0.584473 0.497986 -0.503906 -0.395569 1441496998 -0.581482 0.498474 -0.499695 -0.404785 1441496998 -0.581482 0.498474 -0.499695 -0.404785 1441496998 -0.581482 0.498474 -0.499695 -0.404785 1441496998 -0.581482 0.498474 -0.499695 -0.404785 1441496998 -0.581482 0.498474 -0.499695 -0.404785 1441496998 -0.581482 0.498474 -0.499695 -0.404785 1441496998 -0.581482 0.498474 -0.499695 -0.404785 1441496998 -0.576599 0.508484 -0.502136 -0.396118 1441496998 -0.576599 0.508484 -0.502136 -0.396118 1441496998 -0.576599 0.508484 -0.502136 -0.396118 1441496998 -0.576599 0.508484 -0.502136 -0.396118 1441496998 -0.576599 0.508484 -0.502136 -0.396118 1441496998 -0.576599 0.508484 -0.502136 -0.396118 1441496998 -0.576599 0.508484 -0.502136 -0.396118 1441496998 -0.576233 0.534790 -0.494812 -0.370422 1441496998 -0.576233 0.534790 -0.494812 -0.370422 1441496998 -0.576233 0.534790 -0.494812 -0.370422 1441496998 -0.576233 0.534790 -0.494812 -0.370422 1441496998 -0.576233 0.534790 -0.494812 -0.370422 1441496998 -0.576233 0.534790 -0.494812 -0.370422 1441496998 -0.588379 0.544189 -0.497437 -0.332031 1441496998 -0.588379 0.544189 -0.497437 -0.332031 1441496998 -0.588379 0.544189 -0.497437 -0.332031 1441496998 -0.588379 0.544189 -0.497437 -0.332031 1441496998 -0.588379 0.544189 -0.497437 -0.332031 1441496998 -0.588379 0.544189 -0.497437 -0.332031 1441496998 -0.588379 0.544189 -0.497437 -0.332031 1441496998 -0.615173 0.532837 -0.507935 -0.282410 1441496998 -0.615173 0.532837 -0.507935 -0.282410 1441496998 -0.615173 0.532837 -0.507935 -0.282410 1441496998 -0.615173 0.532837 -0.507935 -0.282410 1441496998 -0.615173 0.532837 -0.507935 -0.282410 1441496998 -0.615173 0.532837 -0.507935 -0.282410 1441496998 -0.638062 0.529297 -0.508667 -0.232483 1441496998 -0.638062 0.529297 -0.508667 -0.232483 1441496998 -0.638062 0.529297 -0.508667 -0.232483 1441496998 -0.638062 0.529297 -0.508667 -0.232483 1441496998 -0.638062 0.529297 -0.508667 -0.232483 1441496998 -0.638062 0.529297 -0.508667 -0.232483 1441496998 -0.646118 0.545898 -0.501953 -0.180664 1441496998 -0.646118 0.545898 -0.501953 -0.180664 1441496998 -0.646118 0.545898 -0.501953 -0.180664 1441496998 -0.646118 0.545898 -0.501953 -0.180664 1441496998 -0.646118 0.545898 -0.501953 -0.180664 1441496998 -0.646118 0.545898 -0.501953 -0.180664 1441496998 -0.646118 0.545898 -0.501953 -0.180664 1441496998 -0.638062 0.574890 -0.498047 -0.119934 1441496998 -0.638062 0.574890 -0.498047 -0.119934 1441496998 -0.638062 0.574890 -0.498047 -0.119934 1441496998 -0.638062 0.574890 -0.498047 -0.119934 1441496998 -0.638062 0.574890 -0.498047 -0.119934 1441496998 -0.638062 0.574890 -0.498047 -0.119934 1441496998 -0.631775 0.591248 -0.499023 -0.048157 1441496998 -0.631775 0.591248 -0.499023 -0.048157 1441496998 -0.631775 0.591248 -0.499023 -0.048157 1441496998 -0.631775 0.591248 -0.499023 -0.048157 1441496998 -0.631775 0.591248 -0.499023 -0.048157 1441496998 -0.631775 0.591248 -0.499023 -0.048157 1441496998 -0.620300 0.610718 -0.492188 0.004089 1441496998 -0.620300 0.610718 -0.492188 0.004089 1441496998 -0.620300 0.610718 -0.492188 0.004089 1441496998 -0.620300 0.610718 -0.492188 0.004089 1441496998 -0.620300 0.610718 -0.492188 0.004089 1441496998 -0.620300 0.610718 -0.492188 0.004089 1441496998 -0.621277 0.609497 -0.491882 0.023987 1441496998 -0.621277 0.609497 -0.491882 0.023987 1441496998 -0.621277 0.609497 -0.491882 0.023987 1441496998 -0.621277 0.609497 -0.491882 0.023987 1441496998 -0.621277 0.609497 -0.491882 0.023987 1441496998 -0.621277 0.609497 -0.491882 0.023987 1441496998 -0.621277 0.609497 -0.491882 0.023987 1441496998 -0.628052 0.600098 -0.495422 -0.001038 1441496998 -0.628052 0.600098 -0.495422 -0.001038 1441496998 -0.628052 0.600098 -0.495422 -0.001038 1441496998 -0.628052 0.600098 -0.495422 -0.001038 1441496998 -0.628052 0.600098 -0.495422 -0.001038 1441496998 -0.628052 0.600098 -0.495422 -0.001038 1441496998 -0.640198 0.580444 -0.499023 -0.065369 1441496998 -0.640198 0.580444 -0.499023 -0.065369 1441496998 -0.640198 0.580444 -0.499023 -0.065369 1441496998 -0.640198 0.580444 -0.499023 -0.065369 1441496998 -0.640198 0.580444 -0.499023 -0.065369 1441496998 -0.640198 0.580444 -0.499023 -0.065369 1441496998 -0.646729 0.548889 -0.508789 -0.147156 1441496998 -0.646729 0.548889 -0.508789 -0.147156 1441496998 -0.646729 0.548889 -0.508789 -0.147156 1441496998 -0.646729 0.548889 -0.508789 -0.147156 1441496998 -0.646729 0.548889 -0.508789 -0.147156 1441496998 -0.646729 0.548889 -0.508789 -0.147156 1441496998 -0.646729 0.548889 -0.508789 -0.147156 1441496998 -0.634949 0.538330 -0.502625 -0.233215 1441496998 -0.634949 0.538330 -0.502625 -0.233215 1441496998 -0.634949 0.538330 -0.502625 -0.233215 1441496998 -0.634949 0.538330 -0.502625 -0.233215 1441496999 -0.634949 0.538330 -0.502625 -0.233215 1441496999 -0.634949 0.538330 -0.502625 -0.233215 1441496999 -0.617554 0.533264 -0.496704 -0.295959 1441496999 -0.617554 0.533264 -0.496704 -0.295959 1441496999 -0.617554 0.533264 -0.496704 -0.295959 1441496999 -0.617554 0.533264 -0.496704 -0.295959 1441496999 -0.617554 0.533264 -0.496704 -0.295959 1441496999 -0.617554 0.533264 -0.496704 -0.295959 1441496999 -0.585815 0.555786 -0.482727 -0.339050 1441496999 -0.585815 0.555786 -0.482727 -0.339050 1441496999 -0.585815 0.555786 -0.482727 -0.339050 1441496999 -0.585815 0.555786 -0.482727 -0.339050 1441496999 -0.585815 0.555786 -0.482727 -0.339050 1441496999 -0.585815 0.555786 -0.482727 -0.339050 1441496999 -0.585815 0.555786 -0.482727 -0.339050 1441496999 -0.581421 0.560120 -0.477295 -0.347046 1441496999 -0.581421 0.560120 -0.477295 -0.347046 1441496999 -0.581421 0.560120 -0.477295 -0.347046 1441496999 -0.581421 0.560120 -0.477295 -0.347046 1441496999 -0.581421 0.560120 -0.477295 -0.347046 1441496999 -0.581421 0.560120 -0.477295 -0.347046 1441496999 -0.591309 0.540405 -0.494385 -0.337646 1441496999 -0.591309 0.540405 -0.494385 -0.337646 1441496999 -0.591309 0.540405 -0.494385 -0.337646 1441496999 -0.591309 0.540405 -0.494385 -0.337646 1441496999 -0.591309 0.540405 -0.494385 -0.337646 1441496999 -0.591309 0.540405 -0.494385 -0.337646 1441496999 -0.598328 0.515747 -0.501831 -0.352478 1441496999 -0.598328 0.515747 -0.501831 -0.352478 1441496999 -0.598328 0.515747 -0.501831 -0.352478 1441496999 -0.598328 0.515747 -0.501831 -0.352478 1441496999 -0.598328 0.515747 -0.501831 -0.352478 1441496999 -0.598328 0.515747 -0.501831 -0.352478 1441496999 -0.598328 0.515747 -0.501831 -0.352478 1441496999 -0.592834 0.512390 -0.498291 -0.371216 1441496999 -0.592834 0.512390 -0.498291 -0.371216 1441496999 -0.592834 0.512390 -0.498291 -0.371216 1441496999 -0.592834 0.512390 -0.498291 -0.371216 1441496999 -0.592834 0.512390 -0.498291 -0.371216 1441496999 -0.592834 0.512390 -0.498291 -0.371216 1441496999 -0.595459 0.514954 -0.507263 -0.350708 1441496999 -0.595459 0.514954 -0.507263 -0.350708 1441496999 -0.595459 0.514954 -0.507263 -0.350708 1441496999 -0.595459 0.514954 -0.507263 -0.350708 1441496999 -0.595459 0.514954 -0.507263 -0.350708 1441496999 -0.595459 0.514954 -0.507263 -0.350708 1441496999 -0.600098 0.521362 -0.518860 -0.314575 1441496999 -0.600098 0.521362 -0.518860 -0.314575 1441496999 -0.600098 0.521362 -0.518860 -0.314575 1441496999 -0.600098 0.521362 -0.518860 -0.314575 1441496999 -0.600098 0.521362 -0.518860 -0.314575 1441496999 -0.600098 0.521362 -0.518860 -0.314575 1441496999 -0.600098 0.521362 -0.518860 -0.314575 1441496999 -0.604492 0.536804 -0.522766 -0.270569 1441496999 -0.604492 0.536804 -0.522766 -0.270569 1441496999 -0.604492 0.536804 -0.522766 -0.270569 1441496999 -0.604492 0.536804 -0.522766 -0.270569 1441496999 -0.604492 0.536804 -0.522766 -0.270569 1441496999 -0.604492 0.536804 -0.522766 -0.270569 1441496999 -0.604492 0.536804 -0.522766 -0.270569 1441496999 -0.616211 0.543884 -0.527405 -0.215332 1441496999 -0.616211 0.543884 -0.527405 -0.215332 1441496999 -0.616211 0.543884 -0.527405 -0.215332 1441496999 -0.616211 0.543884 -0.527405 -0.215332 1441496999 -0.616211 0.543884 -0.527405 -0.215332 1441496999 -0.616211 0.543884 -0.527405 -0.215332 1441496999 -0.638123 0.541443 -0.523315 -0.160889 1441496999 -0.638123 0.541443 -0.523315 -0.160889 1441496999 -0.638123 0.541443 -0.523315 -0.160889 1441496999 -0.638123 0.541443 -0.523315 -0.160889 1441496999 -0.638123 0.541443 -0.523315 -0.160889 1441496999 -0.638123 0.541443 -0.523315 -0.160889 1441496999 -0.656616 0.538818 -0.518677 -0.097900 1441496999 -0.656616 0.538818 -0.518677 -0.097900 1441496999 -0.656616 0.538818 -0.518677 -0.097900 1441496999 -0.656616 0.538818 -0.518677 -0.097900 1441496999 -0.656616 0.538818 -0.518677 -0.097900 1441496999 -0.656616 0.538818 -0.518677 -0.097900 1441496999 -0.653442 0.550293 -0.518311 -0.040161 1441496999 -0.653442 0.550293 -0.518311 -0.040161 1441496999 -0.653442 0.550293 -0.518311 -0.040161 1441496999 -0.653442 0.550293 -0.518311 -0.040161 1441496999 -0.653442 0.550293 -0.518311 -0.040161 1441496999 -0.653442 0.550293 -0.518311 -0.040161 1441496999 -0.631897 0.572754 -0.522217 0.003418 1441496999 -0.631897 0.572754 -0.522217 0.003418 1441496999 -0.631897 0.572754 -0.522217 0.003418 1441496999 -0.631897 0.572754 -0.522217 0.003418 1441496999 -0.631897 0.572754 -0.522217 0.003418 1441496999 -0.631897 0.572754 -0.522217 0.003418 1441496999 -0.625793 0.571960 -0.528320 0.046326 1441496999 -0.625793 0.571960 -0.528320 0.046326 1441496999 -0.625793 0.571960 -0.528320 0.046326 1441496999 -0.625793 0.571960 -0.528320 0.046326 1441496999 -0.625793 0.571960 -0.528320 0.046326 1441496999 -0.625793 0.571960 -0.528320 0.046326 1441496999 -0.619385 0.570557 -0.535583 0.063660 1441496999 -0.619385 0.570557 -0.535583 0.063660 1441496999 -0.619385 0.570557 -0.535583 0.063660 1441496999 -0.619385 0.570557 -0.535583 0.063660 1441496999 -0.619385 0.570557 -0.535583 0.063660 1441496999 -0.619385 0.570557 -0.535583 0.063660 1441496999 -0.619385 0.570557 -0.535583 0.063660 1441496999 -0.621277 0.569824 -0.535950 0.046082 1441496999 -0.621277 0.569824 -0.535950 0.046082 1441496999 -0.621277 0.569824 -0.535950 0.046082 1441496999 -0.621277 0.569824 -0.535950 0.046082 1441496999 -0.621277 0.569824 -0.535950 0.046082 1441496999 -0.621277 0.569824 -0.535950 0.046082 1441496999 -0.637695 0.555725 -0.533447 -0.000244 1441496999 -0.637695 0.555725 -0.533447 -0.000244 1441496999 -0.637695 0.555725 -0.533447 -0.000244 1441496999 -0.637695 0.555725 -0.533447 -0.000244 1441496999 -0.637695 0.555725 -0.533447 -0.000244 1441497000 -0.637695 0.555725 -0.533447 -0.000244 1441497000 -0.660156 0.527527 -0.529968 -0.071350 1441497000 -0.660156 0.527527 -0.529968 -0.071350 1441497000 -0.660156 0.527527 -0.529968 -0.071350 1441497000 -0.660156 0.527527 -0.529968 -0.071350 1441497000 -0.660156 0.527527 -0.529968 -0.071350 1441497000 -0.660156 0.527527 -0.529968 -0.071350 1441497000 -0.667297 0.501709 -0.528320 -0.154663 1441497000 -0.667297 0.501709 -0.528320 -0.154663 1441497000 -0.667297 0.501709 -0.528320 -0.154663 1441497000 -0.667297 0.501709 -0.528320 -0.154663 1441497000 -0.667297 0.501709 -0.528320 -0.154663 1441497000 -0.667297 0.501709 -0.528320 -0.154663 1441497000 -0.667297 0.501709 -0.528320 -0.154663 1441497000 -0.643677 0.509277 -0.521057 -0.234253 1441497000 -0.643677 0.509277 -0.521057 -0.234253 1441497000 -0.643677 0.509277 -0.521057 -0.234253 1441497000 -0.643677 0.509277 -0.521057 -0.234253 1441497000 -0.643677 0.509277 -0.521057 -0.234253 1441497000 -0.643677 0.509277 -0.521057 -0.234253 1441497000 -0.609131 0.531921 -0.508606 -0.295532 1441497000 -0.609131 0.531921 -0.508606 -0.295532 1441497000 -0.609131 0.531921 -0.508606 -0.295532 1441497000 -0.609131 0.531921 -0.508606 -0.295532 1441497000 -0.609131 0.531921 -0.508606 -0.295532 1441497000 -0.609131 0.531921 -0.508606 -0.295532 1441497000 -0.609131 0.531921 -0.508606 -0.295532 1441497000 -0.590759 0.538391 -0.500793 -0.332214 1441497000 -0.590759 0.538391 -0.500793 -0.332214 1441497000 -0.590759 0.538391 -0.500793 -0.332214 1441497000 -0.590759 0.538391 -0.500793 -0.332214 1441497000 -0.590759 0.538391 -0.500793 -0.332214 1441497000 -0.590759 0.538391 -0.500793 -0.332214 1441497000 -0.571045 0.538818 -0.506226 -0.356873 1441497000 -0.571045 0.538818 -0.506226 -0.356873 1441497000 -0.571045 0.538818 -0.506226 -0.356873 1441497000 -0.571045 0.538818 -0.506226 -0.356873 1441497000 -0.571045 0.538818 -0.506226 -0.356873 1441497000 -0.571045 0.538818 -0.506226 -0.356873 1441497000 -0.571045 0.538818 -0.506226 -0.356873 1441497000 -0.530212 0.569153 -0.468750 -0.418701 1441497000 -0.530212 0.569153 -0.468750 -0.418701 1441497000 -0.530212 0.569153 -0.468750 -0.418701 1441497000 -0.530212 0.569153 -0.468750 -0.418701 1441497000 -0.530212 0.569153 -0.468750 -0.418701 1441497000 -0.530212 0.569153 -0.468750 -0.418701 1441497000 -0.526428 0.564087 -0.454224 -0.445374 1441497000 -0.526428 0.564087 -0.454224 -0.445374 1441497000 -0.526428 0.564087 -0.454224 -0.445374 1441497000 -0.526428 0.564087 -0.454224 -0.445374 1441497000 -0.526428 0.564087 -0.454224 -0.445374 1441497000 -0.526428 0.564087 -0.454224 -0.445374 1441497000 -0.526428 0.564087 -0.454224 -0.445374 1441497000 -0.528931 0.547180 -0.472900 -0.444092 1441497000 -0.528931 0.547180 -0.472900 -0.444092 1441497000 -0.528931 0.547180 -0.472900 -0.444092 1441497000 -0.528931 0.547180 -0.472900 -0.444092 1441497000 -0.528931 0.547180 -0.472900 -0.444092 1441497000 -0.528931 0.547180 -0.472900 -0.444092 1441497000 -0.524536 0.550415 -0.479248 -0.438477 1441497000 -0.524536 0.550415 -0.479248 -0.438477 1441497000 -0.524536 0.550415 -0.479248 -0.438477 1441497000 -0.524536 0.550415 -0.479248 -0.438477 1441497000 -0.524536 0.550415 -0.479248 -0.438477 1441497000 -0.524536 0.550415 -0.479248 -0.438477 1441497000 -0.524536 0.550415 -0.479248 -0.438477 1441497000 -0.531738 0.555054 -0.484436 -0.417786 1441497000 -0.531738 0.555054 -0.484436 -0.417786 1441497000 -0.531738 0.555054 -0.484436 -0.417786 1441497000 -0.531738 0.555054 -0.484436 -0.417786 1441497000 -0.531738 0.555054 -0.484436 -0.417786 1441497000 -0.531738 0.555054 -0.484436 -0.417786 1441497000 -0.551514 0.547241 -0.502991 -0.378723 1441497000 -0.551514 0.547241 -0.502991 -0.378723 1441497000 -0.551514 0.547241 -0.502991 -0.378723 1441497000 -0.551514 0.547241 -0.502991 -0.378723 1441497000 -0.551514 0.547241 -0.502991 -0.378723 1441497000 -0.551514 0.547241 -0.502991 -0.378723 1441497000 -0.551514 0.547241 -0.502991 -0.378723 1441497000 -0.573608 0.537659 -0.513550 -0.343811 1441497000 -0.573608 0.537659 -0.513550 -0.343811 1441497000 -0.573608 0.537659 -0.513550 -0.343811 1441497000 -0.573608 0.537659 -0.513550 -0.343811 1441497000 -0.573608 0.537659 -0.513550 -0.343811 1441497000 
-0.521973 0.542053 -0.467957 -0.463440 1441497003 -0.521973 0.542053 -0.467957 -0.463440 1441497003 -0.521973 0.542053 -0.467957 -0.463440 1441497003 -0.521973 0.542053 -0.467957 -0.463440 1441497003 -0.521973 0.542053 -0.467957 -0.463440 1441497003 -0.521973 0.542053 -0.467957 -0.463440 1441497003 -0.521240 0.543518 -0.466492 -0.463989 1441497003 -0.521240 0.543518 -0.466492 -0.463989 1441497003 -0.521240 0.543518 -0.466492 -0.463989 1441497003 -0.521240 0.543518 -0.466492 -0.463989 1441497003 -0.521240 0.543518 -0.466492 -0.463989 1441497003 -0.521240 0.543518 -0.466492 -0.463989 1441497003 -0.521240 0.543518 -0.466492 -0.463989 1441497003 -0.521912 0.543640 -0.466064 -0.463623 1441497003 -0.521912 0.543640 -0.466064 -0.463623 1441497003 -0.521912 0.543640 -0.466064 -0.463623 1441497003 -0.521912 0.543640 -0.466064 -0.463623 1441497003 -0.521912 0.543640 -0.466064 -0.463623 1441497003 -0.521912 0.543640 -0.466064 -0.463623 1441497003 -0.521912 0.543640 -0.466064 -0.463623 1441497003 -0.524170 0.541870 -0.467102 -0.462097 1441497003 -0.524170 0.541870 -0.467102 -0.462097 1441497003 -0.524170 0.541870 -0.467102 -0.462097 1441497003 -0.524170 0.541870 -0.467102 -0.462097 1441497003 -0.524170 0.541870 -0.467102 -0.462097 1441497003 -0.524170 0.541870 -0.467102 -0.462097 1441497003 -0.525513 0.539856 -0.468506 -0.461487 1441497003 -0.525513 0.539856 -0.468506 -0.461487 1441497003 -0.525513 0.539856 -0.468506 -0.461487 1441497003 -0.525513 0.539856 -0.468506 -0.461487 1441497003 -0.525513 0.539856 -0.468506 -0.461487 1441497003 -0.525513 0.539856 -0.468506 -0.461487 1441497003 -0.525696 0.539429 -0.468689 -0.461548 1441497003 -0.525696 0.539429 -0.468689 -0.461548 1441497003 -0.525696 0.539429 -0.468689 -0.461548 1441497003 -0.525696 0.539429 -0.468689 -0.461548 1441497003 -0.525696 0.539429 -0.468689 -0.461548 1441497003 -0.525696 0.539429 -0.468689 -0.461548 1441497003 -0.525696 0.539429 -0.468689 -0.461548 1441497003 -0.525696 0.538757 -0.470154 -0.460876 1441497003 -0.525696 0.538757 -0.470154 -0.460876 1441497003 -0.525696 0.538757 -0.470154 -0.460876 1441497003 -0.525696 0.538757 -0.470154 -0.460876 1441497003 -0.525696 0.538757 -0.470154 -0.460876 1441497003 -0.525696 0.538757 -0.470154 -0.460876 1441497003 -0.525208 0.538147 -0.471741 -0.460510 1441497003 -0.525208 0.538147 -0.471741 -0.460510 1441497003 -0.525208 0.538147 -0.471741 -0.460510 1441497003 -0.525208 0.538147 -0.471741 -0.460510 1441497003 -0.525208 0.538147 -0.471741 -0.460510 1441497003 -0.525208 0.538147 -0.471741 -0.460510 1441497003 -0.523315 0.539551 -0.470886 -0.461975 1441497003 -0.523315 0.539551 -0.470886 -0.461975 1441497003 -0.523315 0.539551 -0.470886 -0.461975 1441497003 -0.523315 0.539551 -0.470886 -0.461975 1441497003 -0.523315 0.539551 -0.470886 -0.461975 1441497003 -0.523315 0.539551 -0.470886 -0.461975 1441497003 -0.521729 0.540527 -0.469971 -0.463501 1441497003 -0.521729 0.540527 -0.469971 -0.463501 1441497003 -0.521729 0.540527 -0.469971 -0.463501 1441497003 -0.521729 0.540527 -0.469971 -0.463501 1441497003 -0.521729 0.540527 -0.469971 -0.463501 1441497003 -0.521729 0.540527 -0.469971 -0.463501 1441497003 -0.519653 0.542419 -0.467407 -0.466187 1441497003 -0.519653 0.542419 -0.467407 -0.466187 1441497003 -0.519653 0.542419 -0.467407 -0.466187 1441497003 -0.519653 0.542419 -0.467407 -0.466187 1441497003 -0.519653 0.542419 -0.467407 -0.466187 1441497003 -0.519653 0.542419 -0.467407 -0.466187 1441497003 -0.519653 0.542419 -0.467407 -0.466187 1441497003 -0.519348 0.543091 -0.466064 -0.467041 1441497003 -0.519348 0.543091 -0.466064 -0.467041 1441497003 -0.519348 0.543091 -0.466064 -0.467041 1441497003 -0.519348 0.543091 -0.466064 -0.467041 1441497003 -0.519348 0.543091 -0.466064 -0.467041 1441497003 -0.519348 0.543091 -0.466064 -0.467041 1441497003 -0.520142 0.541809 -0.466431 -0.467346 1441497003 -0.520142 0.541809 -0.466431 -0.467346 1441497003 -0.520142 0.541809 -0.466431 -0.467346 1441497003 -0.520142 0.541809 -0.466431 -0.467346 1441497003 -0.520142 0.541809 -0.466431 -0.467346 1441497003 -0.520142 0.541809 -0.466431 -0.467346 1441497003 -0.520142 0.541809 -0.466431 -0.467346 1441497003 -0.520569 0.541687 -0.466431 -0.466980 1441497003 -0.520569 0.541687 -0.466431 -0.466980 1441497003 -0.520569 0.541687 -0.466431 -0.466980 1441497003 -0.520569 0.541687 -0.466431 -0.466980 1441497003 -0.520569 0.541687 -0.466431 -0.466980 1441497003 -0.520569 0.541687 -0.466431 -0.466980 1441497003 -0.519775 0.542664 -0.464539 -0.468628 1441497003 -0.519775 0.542664 -0.464539 -0.468628 1441497003 -0.519775 0.542664 -0.464539 -0.468628 1441497003 -0.519775 0.542664 -0.464539 -0.468628 1441497003 -0.519775 0.542664 -0.464539 -0.468628 1441497003 -0.519775 0.542664 -0.464539 -0.468628 1441497003 -0.519043 0.544373 -0.462158 -0.469849 1441497003 -0.519043 0.544373 -0.462158 -0.469849 1441497003 -0.519043 0.544373 -0.462158 -0.469849 1441497003 -0.519043 0.544373 -0.462158 -0.469849 1441497003 -0.519043 0.544373 -0.462158 -0.469849 1441497003 -0.519043 0.544373 -0.462158 -0.469849 1441497003 -0.520752 0.542603 -0.464355 -0.467773 1441497003 -0.520752 0.542603 -0.464355 -0.467773 1441497003 -0.520752 0.542603 -0.464355 -0.467773 1441497003 -0.520752 0.542603 -0.464355 -0.467773 1441497003 -0.520752 0.542603 -0.464355 -0.467773 1441497003 -0.520752 0.542603 -0.464355 -0.467773 1441497003 -0.520752 0.542603 -0.464355 -0.467773 1441497003 -0.522278 0.540161 -0.468994 -0.464294 1441497003 -0.522278 0.540161 -0.468994 -0.464294 1441497003 -0.522278 0.540161 -0.468994 -0.464294 1441497003 -0.522278 0.540161 -0.468994 -0.464294 1441497003 -0.522278 0.540161 -0.468994 -0.464294 1441497003 -0.522278 0.540161 -0.468994 -0.464294 1441497003 -0.522278 0.538879 -0.472107 -0.462646 1441497003 -0.522278 0.538879 -0.472107 -0.462646 1441497003 -0.522278 0.538879 -0.472107 -0.462646 1441497004 -0.522278 0.538879 -0.472107 -0.462646 1441497004 -0.522278 0.538879 -0.472107 -0.462646 1441497004 -0.522278 0.538879 -0.472107 -0.462646 1441497004 -0.522278 0.537964 -0.473877 -0.461792 1441497004 -0.522278 0.537964 -0.473877 -0.461792 1441497004 -0.522278 0.537964 -0.473877 -0.461792 1441497004 -0.522278 0.537964 -0.473877 -0.461792 1441497004 -0.522278 0.537964 -0.473877 -0.461792 1441497004 -0.522278 0.537964 -0.473877 -0.461792 1441497004 -0.522278 0.537964 -0.473877 -0.461792 1441497004 -0.522034 0.538940 -0.472290 -0.462646 1441497004 -0.522034 0.538940 -0.472290 -0.462646 1441497004 -0.522034 0.538940 -0.472290 -0.462646 1441497004 -0.522034 0.538940 -0.472290 -0.462646 1441497004 -0.522034 0.538940 -0.472290 -0.462646 1441497004 -0.522034 0.538940 -0.472290 -0.462646 1441497004 -0.521667 0.540100 -0.469543 -0.464478 1441497004 -0.521667 0.540100 -0.469543 -0.464478 1441497004 -0.521667 0.540100 -0.469543 -0.464478 1441497004 -0.521667 0.540100 -0.469543 -0.464478 1441497004 -0.521667 0.540100 -0.469543 -0.464478 1441497004 -0.522400 0.540344 -0.467468 -0.465393 1441497004 -0.522400 0.540344 -0.467468 -0.465393 1441497004 -0.522400 0.540344 -0.467468 -0.465393 1441497004 -0.522400 0.540344 -0.467468 -0.465393 1441497004 -0.522400 0.540344 -0.467468 -0.465393 1441497004 -0.522400 0.540344 -0.467468 -0.465393 1441497004 -0.522400 0.540344 -0.467468 -0.465393 1441497004 -0.523438 0.538696 -0.467712 -0.465942 1441497004 -0.523438 0.538696 -0.467712 -0.465942 1441497004 -0.523438 0.538696 -0.467712 -0.465942 1441497004 -0.523438 0.538696 -0.467712 -0.465942 1441497004 -0.523438 0.538696 -0.467712 -0.465942 1441497004 -0.523438 0.538696 -0.467712 -0.465942 1441497004 -0.523315 0.538330 -0.466675 -0.467590 1441497004 -0.523315 0.538330 -0.466675 -0.467590 1441497004 -0.523315 0.538330 -0.466675 -0.467590 1441497004 -0.523315 0.538330 -0.466675 -0.467590 1441497004 -0.523315 0.538330 -0.466675 -0.467590 1441497004 -0.523315 0.538330 -0.466675 -0.467590 1441497004 -0.523682 0.537903 -0.466187 -0.468201 1441497004 -0.523682 0.537903 -0.466187 -0.468201 1441497004 -0.523682 0.537903 -0.466187 -0.468201 1441497004 -0.523682 0.537903 -0.466187 -0.468201 1441497004 -0.523682 0.537903 -0.466187 -0.468201 1441497004 -0.523682 0.537903 -0.466187 -0.468201 1441497004 -0.525940 0.534912 -0.469421 -0.465820 1441497004 -0.525940 0.534912 -0.469421 -0.465820 1441497004 -0.525940 0.534912 -0.469421 -0.465820 1441497004 -0.525940 0.534912 -0.469421 -0.465820 1441497004 -0.525940 0.534912 -0.469421 -0.465820 1441497004 -0.525940 0.534912 -0.469421 -0.465820 1441497004 -0.527039 0.533081 -0.472229 -0.463806 1441497004 -0.527039 0.533081 -0.472229 -0.463806 1441497004 -0.527039 0.533081 -0.472229 -0.463806 1441497004 -0.527039 0.533081 -0.472229 -0.463806 1441497004 -0.527039 0.533081 -0.472229 -0.463806 1441497004 -0.527039 0.533081 -0.472229 -0.463806 1441497004 -0.527039 0.533081 -0.472229 -0.463806 1441497004 -0.527222 0.532654 -0.473145 -0.463135 1441497004 -0.527222 0.532654 -0.473145 -0.463135 1441497004 -0.527222 0.532654 -0.473145 -0.463135 1441497004 -0.527222 0.532654 -0.473145 -0.463135 1441497004 -0.527222 0.532654 -0.473145 -0.463135 1441497004 -0.527222 0.532654 -0.473145 -0.463135 1441497004 -0.527710 0.531799 -0.474121 -0.462524 1441497004 -0.527710 0.531799 -0.474121 -0.462524 1441497004 -0.527710 0.531799 -0.474121 -0.462524 1441497004 -0.527710 0.531799 -0.474121 -0.462524 1441497004 -0.527710 0.531799 -0.474121 -0.462524 1441497004 -0.527710 0.531799 -0.474121 -0.462524 1441497004 -0.527832 0.531677 -0.474670 -0.461975 1441497004 -0.527832 0.531677 -0.474670 -0.461975 1441497004 -0.527832 0.531677 -0.474670 -0.461975 1441497004 -0.527832 0.531677 -0.474670 -0.461975 1441497004 -0.527832 0.531677 -0.474670 -0.461975 1441497004 -0.527832 0.531677 -0.474670 -0.461975 1441497004 -0.527405 0.531860 -0.473877 -0.463074 1441497004 -0.527405 0.531860 -0.473877 -0.463074 1441497004 -0.527405 0.531860 -0.473877 -0.463074 1441497004 -0.527405 0.531860 -0.473877 -0.463074 1441497004 -0.527405 0.531860 -0.473877 -0.463074 1441497004 -0.527405 0.531860 -0.473877 -0.463074 1441497004 -0.527405 0.531860 -0.473877 -0.463074 1441497004 -0.526672 0.532898 -0.472107 -0.464539 1441497004 -0.526672 0.532898 -0.472107 -0.464539 1441497004 -0.526672 0.532898 -0.472107 -0.464539 1441497004 -0.526672 0.532898 -0.472107 -0.464539 1441497004 -0.526672 0.532898 -0.472107 -0.464539 1441497004 -0.526672 0.532898 -0.472107 -0.464539 1441497004 -0.525879 0.533813 -0.470825 -0.465698 1441497004 -0.525879 0.533813 -0.470825 -0.465698 1441497004 -0.525879 0.533813 -0.470825 -0.465698 1441497004 -0.525879 0.533813 -0.470825 -0.465698 1441497004 -0.525879 0.533813 -0.470825 -0.465698 1441497004 -0.525879 0.533813 -0.470825 -0.465698 1441497004 -0.525879 0.533813 -0.470825 -0.465698 1441497004 -0.523743 0.536499 -0.467896 -0.467957 1441497004 -0.523743 0.536499 -0.467896 -0.467957 1441497004 -0.523743 0.536499 -0.467896 -0.467957 1441497004 -0.523743 0.536499 -0.467896 -0.467957 1441497004 -0.523132 0.537109 -0.467957 -0.467896 1441497004 -0.523132 0.537109 -0.467957 -0.467896 1441497004 -0.523132 0.537109 -0.467957 -0.467896 1441497004 -0.523132 0.537109 -0.467957 -0.467896 1441497004 -0.523132 0.537109 -0.467957 -0.467896 1441497004 -0.523132 0.537109 -0.467957 -0.467896 1441497004 -0.522644 0.536804 -0.470093 -0.466614 1441497004 -0.522644 0.536804 -0.470093 -0.466614 1441497004 -0.522644 0.536804 -0.470093 -0.466614 1441497004 -0.522644 0.536804 -0.470093 -0.466614 1441497005 -0.522644 0.536804 -0.470093 -0.466614 1441497005 -0.522644 0.536804 -0.470093 -0.466614 1441497005 -0.522766 0.536011 -0.473083 -0.464417 1441497005 -0.522766 0.536011 -0.473083 -0.464417 1441497005 -0.522766 0.536011 -0.473083 -0.464417 1441497005 -0.522766 0.536011 -0.473083 -0.464417 1441497005 -0.522766 0.536011 -0.473083 -0.464417 1441497005 -0.522766 0.536011 -0.473083 -0.464417 1441497005 -0.522766 0.536011 -0.473083 -0.464417 1441497005 -0.523682 0.535095 -0.476074 -0.461365 1441497005 -0.523682 0.535095 -0.476074 -0.461365 1441497005 -0.523682 0.535095 -0.476074 -0.461365 1441497005 -0.523682 0.535095 -0.476074 -0.461365 1441497005 -0.523682 0.535095 -0.476074 -0.461365 1441497005 -0.523682 0.535095 -0.476074 -0.461365 1441497005 -0.524292 0.534180 -0.477905 -0.459778 1441497005 -0.524292 0.534180 -0.477905 -0.459778 1441497005 -0.524292 0.534180 -0.477905 -0.459778 1441497005 -0.524292 0.534180 -0.477905 -0.459778 1441497005 -0.524292 0.534180 -0.477905 -0.459778 1441497005 -0.524292 0.534180 -0.477905 -0.459778 1441497005 -0.524292 0.534180 -0.477905 -0.459778 1441497005 -0.522400 0.536133 -0.476135 -0.461609 1441497005 -0.522400 0.536133 -0.476135 -0.461609 1441497005 -0.522400 0.536133 -0.476135 -0.461609 1441497005 -0.522400 0.536133 -0.476135 -0.461609 1441497005 -0.522400 0.536133 -0.476135 -0.461609 1441497005 -0.522400 0.536133 -0.476135 -0.461609 1441497005 -0.521118 0.538391 -0.472900 -0.463684 1441497005 -0.521118 0.538391 -0.472900 -0.463684 1441497005 -0.521118 0.538391 -0.472900 -0.463684 1441497005 -0.521118 0.538391 -0.472900 -0.463684 1441497005 -0.521118 0.538391 -0.472900 -0.463684 1441497005 -0.521118 0.538391 -0.472900 -0.463684 1441497005 -0.521667 0.537720 -0.471802 -0.464966 1441497005 -0.521667 0.537720 -0.471802 -0.464966 1441497005 -0.521667 0.537720 -0.471802 -0.464966 1441497005 -0.521667 0.537720 -0.471802 -0.464966 1441497005 -0.521667 0.537720 -0.471802 -0.464966 1441497005 -0.521667 0.537720 -0.471802 -0.464966 1441497005 -0.521667 0.537720 -0.471802 -0.464966 1441497005 -0.521973 0.537720 -0.470581 -0.465881 1441497005 -0.521973 0.537720 -0.470581 -0.465881 1441497005 -0.521973 0.537720 -0.470581 -0.465881 1441497005 -0.521973 0.537720 -0.470581 -0.465881 1441497005 -0.521973 0.537720 -0.470581 -0.465881 1441497005 -0.522339 0.538025 -0.469788 -0.465942 1441497005 -0.522339 0.538025 -0.469788 -0.465942 1441497005 -0.522339 0.538025 -0.469788 -0.465942 1441497005 -0.522339 0.538025 -0.469788 -0.465942 1441497005 -0.522339 0.538025 -0.469788 -0.465942 1441497005 -0.522339 0.538025 -0.469788 -0.465942 1441497005 -0.522339 0.538025 -0.469788 -0.465942 1441497005 -0.522461 0.538208 -0.469727 -0.465576 1441497005 -0.522461 0.538208 -0.469727 -0.465576 1441497005 -0.522461 0.538208 -0.469727 -0.465576 1441497005 -0.522461 0.538208 -0.469727 -0.465576 1441497005 -0.522461 0.538208 -0.469727 -0.465576 1441497005 -0.522461 0.538208 -0.469727 -0.465576 1441497005 -0.524170 0.535706 -0.472778 -0.463501 1441497005 -0.524170 0.535706 -0.472778 -0.463501 1441497005 -0.524170 0.535706 -0.472778 -0.463501 1441497005 -0.524170 0.535706 -0.472778 -0.463501 1441497005 -0.524170 0.535706 -0.472778 -0.463501 1441497005 -0.524170 0.535706 -0.472778 -0.463501 1441497005 -0.524963 0.533875 -0.475281 -0.462158 1441497005 -0.524963 0.533875 -0.475281 -0.462158 1441497005 -0.524963 0.533875 -0.475281 -0.462158 1441497005 -0.524963 0.533875 -0.475281 -0.462158 1441497005 -0.524963 0.533875 -0.475281 -0.462158 1441497005 -0.524963 0.533875 -0.475281 -0.462158 1441497005 -0.524963 0.533875 -0.475281 -0.462158 1441497005 -0.525024 0.533264 -0.476440 -0.461487 1441497005 -0.525024 0.533264 -0.476440 -0.461487 1441497005 -0.525024 0.533264 -0.476440 -0.461487 1441497005 -0.525024 0.533264 -0.476440 -0.461487 1441497005 -0.525024 0.533264 -0.476440 -0.461487 1441497005 -0.525024 0.533264 -0.476440 -0.461487 1441497005 -0.525208 0.532288 -0.477783 -0.461060 1441497005 -0.525208 0.532288 -0.477783 -0.461060 1441497005 -0.525208 0.532288 -0.477783 -0.461060 1441497005 -0.525208 0.532288 -0.477783 -0.461060 1441497005 -0.525208 0.532288 -0.477783 -0.461060 1441497005 -0.525208 0.532288 -0.477783 -0.461060 1441497005 -0.525208 0.532288 -0.477783 -0.461060 1441497005 -0.524963 0.531921 -0.477600 -0.462036 1441497005 -0.524963 0.531921 -0.477600 -0.462036 1441497005 -0.524963 0.531921 -0.477600 -0.462036 1441497005 -0.524963 0.531921 -0.477600 -0.462036 1441497005 -0.524963 0.531921 -0.477600 -0.462036 1441497005 -0.524963 0.531921 -0.477600 -0.462036 1441497005 -0.524658 0.531921 -0.476563 -0.463440 1441497005 -0.524658 0.531921 -0.476563 -0.463440 1441497005 -0.524658 0.531921 -0.476563 -0.463440 1441497005 -0.524658 0.531921 -0.476563 -0.463440 1441497005 -0.524658 0.531921 -0.476563 -0.463440 1441497005 -0.524658 0.531921 -0.476563 -0.463440 1441497005 -0.523010 0.533997 -0.473328 -0.466187 1441497005 -0.523010 0.533997 -0.473328 -0.466187 1441497005 -0.523010 0.533997 -0.473328 -0.466187 1441497005 -0.523010 0.533997 -0.473328 -0.466187 1441497005 -0.523010 0.533997 -0.473328 -0.466187 1441497005 -0.523010 0.533997 -0.473328 -0.466187 1441497005 -0.523010 0.533997 -0.473328 -0.466187 1441497005 -0.521179 0.536621 -0.469299 -0.469238 1441497005 -0.521179 0.536621 -0.469299 -0.469238 1441497005 -0.521179 0.536621 -0.469299 -0.469238 1441497005 -0.521179 0.536621 -0.469299 -0.469238 1441497005 -0.521179 0.536621 -0.469299 -0.469238 1441497005 -0.521179 0.536621 -0.469299 -0.469238 1441497005 -0.520935 0.536804 -0.468079 -0.470520 1441497005 -0.520935 0.536804 -0.468079 -0.470520 1441497005 -0.520935 0.536804 -0.468079 -0.470520 1441497005 -0.520935 0.536804 -0.468079 -0.470520 1441497006 -0.520935 0.536804 -0.468079 -0.470520 1441497006 -0.520935 0.536804 -0.468079 -0.470520 1441497006 -0.520935 0.536804 -0.468079 -0.470520 1441497006 -0.521423 0.536743 -0.468201 -0.469971 1441497006 -0.521423 0.536743 -0.468201 -0.469971 1441497006 -0.521423 0.536743 -0.468201 -0.469971 1441497006 -0.521423 0.536743 -0.468201 -0.469971 1441497006 -0.521423 0.536743 -0.468201 -0.469971 1441497006 -0.521423 0.536743 -0.468201 -0.469971 1441497006 -0.522644 0.535583 -0.471741 -0.466370 1441497006 -0.522644 0.535583 -0.471741 -0.466370 1441497006 -0.522644 0.535583 -0.471741 -0.466370 1441497006 -0.522644 0.535583 -0.471741 -0.466370 1441497006 -0.522644 0.535583 -0.471741 -0.466370 1441497006 -0.522644 0.535583 -0.471741 -0.466370 1441497006 -0.521973 0.536072 -0.473328 -0.464966 1441497006 -0.521973 0.536072 -0.473328 -0.464966 1441497006 -0.521973 0.536072 -0.473328 -0.464966 1441497006 -0.521973 0.536072 -0.473328 -0.464966 1441497006 -0.521973 0.536072 -0.473328 -0.464966 1441497006 -0.521973 0.536072 -0.473328 -0.464966 1441497006 -0.523743 0.534607 -0.476624 -0.461243 1441497006 -0.523743 0.534607 -0.476624 -0.461243 1441497006 -0.523743 0.534607 -0.476624 -0.461243 1441497006 -0.523743 0.534607 -0.476624 -0.461243 1441497006 -0.523743 0.534607 -0.476624 -0.461243 1441497006 -0.523743 0.534607 -0.476624 -0.461243 1441497006 -0.524963 0.533875 -0.478760 -0.458557 1441497006 -0.524963 0.533875 -0.478760 -0.458557 1441497006 -0.524963 0.533875 -0.478760 -0.458557 1441497006 -0.524963 0.533875 -0.478760 -0.458557 1441497006 -0.524963 0.533875 -0.478760 -0.458557 1441497006 -0.524963 0.533875 -0.478760 -0.458557 1441497006 -0.525085 0.535034 -0.477051 -0.458862 1441497006 -0.525085 0.535034 -0.477051 -0.458862 1441497006 -0.525085 0.535034 -0.477051 -0.458862 1441497006 -0.525085 0.535034 -0.477051 -0.458862 1441497006 -0.525085 0.535034 -0.477051 -0.458862 1441497006 -0.525085 0.535034 -0.477051 -0.458862 1441497006 -0.525085 0.535034 -0.477051 -0.458862 1441497006 -0.526428 0.534607 -0.477051 -0.457825 1441497006 -0.526428 0.534607 -0.477051 -0.457825 1441497006 -0.526428 0.534607 -0.477051 -0.457825 1441497006 -0.526428 0.534607 -0.477051 -0.457825 1441497006 -0.526611 0.534424 -0.476501 -0.458313 1441497006 -0.526611 0.534424 -0.476501 -0.458313 1441497006 -0.526611 0.534424 -0.476501 -0.458313 1441497006 -0.526611 0.534424 -0.476501 -0.458313 1441497006 -0.526611 0.534424 -0.476501 -0.458313 1441497006 -0.526611 0.534424 -0.476501 -0.458313 1441497006 -0.526367 0.535217 -0.474487 -0.459778 1441497006 -0.526367 0.535217 -0.474487 -0.459778 1441497006 -0.526367 0.535217 -0.474487 -0.459778 1441497006 -0.526367 0.535217 -0.474487 -0.459778 1441497006 -0.526367 0.535217 -0.474487 -0.459778 1441497006 -0.526367 0.535217 -0.474487 -0.459778 1441497006 -0.526367 0.535217 -0.474487 -0.459778 1441497006 -0.526794 0.534790 -0.473816 -0.460449 1441497006 -0.526794 0.534790 -0.473816 -0.460449 1441497006 -0.526794 0.534790 -0.473816 -0.460449 1441497006 -0.526794 0.534790 -0.473816 -0.460449 1441497006 -0.526794 0.534790 -0.473816 -0.460449 1441497006 -0.526794 0.534790 -0.473816 -0.460449 1441497006 -0.528381 0.533569 -0.473755 -0.460144 1441497006 -0.528381 0.533569 -0.473755 -0.460144 1441497006 -0.528381 0.533569 -0.473755 -0.460144 1441497006 -0.528381 0.533569 -0.473755 -0.460144 1441497006 -0.528381 0.533569 -0.473755 -0.460144 1441497006 -0.528381 0.533569 -0.473755 -0.460144 1441497006 -0.528381 0.533569 -0.473755 -0.460144 1441497006 -0.529663 0.532043 -0.475037 -0.459045 1441497006 -0.529663 0.532043 -0.475037 -0.459045 1441497006 -0.529663 0.532043 -0.475037 -0.459045 1441497006 -0.529663 0.532043 -0.475037 -0.459045 1441497006 -0.529663 0.532043 -0.475037 -0.459045 1441497006 -0.529663 0.532043 -0.475037 -0.459045 1441497006 -0.530457 0.530701 -0.477234 -0.457458 1441497006 -0.530457 0.530701 -0.477234 -0.457458 1441497006 -0.530457 0.530701 -0.477234 -0.457458 1441497006 -0.530457 0.530701 -0.477234 -0.457458 1441497006 -0.530457 0.530701 -0.477234 -0.457458 1441497006 -0.530457 0.530701 -0.477234 -0.457458 1441497006 -0.529358 0.531616 -0.477661 -0.457214 1441497006 -0.529358 0.531616 -0.477661 -0.457214 1441497006 -0.529358 0.531616 -0.477661 -0.457214 1441497006 -0.529358 0.531616 -0.477661 -0.457214 1441497006 -0.529358 0.531616 -0.477661 -0.457214 1441497006 -0.529358 0.531616 -0.477661 -0.457214 1441497006 -0.528748 0.531921 -0.478210 -0.456970 1441497006 -0.528748 0.531921 -0.478210 -0.456970 1441497006 -0.528748 0.531921 -0.478210 -0.456970 1441497006 -0.528748 0.531921 -0.478210 -0.456970 1441497006 -0.528748 0.531921 -0.478210 -0.456970 1441497006 -0.528748 0.531921 -0.478210 -0.456970 1441497006 -0.529358 0.530334 -0.479797 -0.456482 1441497006 -0.529358 0.530334 -0.479797 -0.456482 1441497006 -0.529358 0.530334 -0.479797 -0.456482 1441497006 -0.529358 0.530334 -0.479797 -0.456482 1441497006 -0.529358 0.530334 -0.479797 -0.456482 1441497006 -0.529358 0.530334 -0.479797 -0.456482 1441497006 -0.529358 0.530334 -0.479797 -0.456482 1441497006 -0.528870 0.530090 -0.480408 -0.456604 1441497006 -0.528870 0.530090 -0.480408 -0.456604 1441497006 -0.528870 0.530090 -0.480408 -0.456604 1441497006 -0.528870 0.530090 -0.480408 -0.456604 1441497006 -0.528870 0.530090 -0.480408 -0.456604 1441497006 -0.528870 0.530090 -0.480408 -0.456604 1441497006 -0.528198 0.530945 -0.479004 -0.457886 1441497006 -0.528198 0.530945 -0.479004 -0.457886 1441497006 -0.528198 0.530945 -0.479004 -0.457886 1441497006 -0.528198 0.530945 -0.479004 -0.457886 1441497006 -0.528198 0.530945 -0.479004 -0.457886 1441497007 -0.528198 0.530945 -0.479004 -0.457886 1441497007 -0.526550 0.533447 -0.475647 -0.460449 1441497007 -0.526550 0.533447 -0.475647 -0.460449 1441497007 -0.526550 0.533447 -0.475647 -0.460449 1441497007 -0.526550 0.533447 -0.475647 -0.460449 1441497007 -0.526550 0.533447 -0.475647 -0.460449 1441497007 -0.526550 0.533447 -0.475647 -0.460449 1441497007 -0.524963 0.535767 -0.472107 -0.463196 1441497007 -0.524963 0.535767 -0.472107 -0.463196 1441497007 -0.524963 0.535767 -0.472107 -0.463196 1441497007 -0.524963 0.535767 -0.472107 -0.463196 1441497007 -0.524963 0.535767 -0.472107 -0.463196 1441497007 -0.524963 0.535767 -0.472107 -0.463196 1441497007 -0.524963 0.535767 -0.472107 -0.463196 1441497007 -0.522827 0.538635 -0.467468 -0.466919 1441497007 -0.522827 0.538635 -0.467468 -0.466919 1441497007 -0.522827 0.538635 -0.467468 -0.466919 1441497007 -0.522827 0.538635 -0.467468 -0.466919 1441497007 -0.522827 0.538635 -0.467468 -0.466919 1441497007 -0.522827 0.538635 -0.467468 -0.466919 1441497007 -0.523743 0.537903 -0.467896 -0.466370 1441497007 -0.523743 0.537903 -0.467896 -0.466370 1441497007 -0.523743 0.537903 -0.467896 -0.466370 1441497007 -0.523743 0.537903 -0.467896 -0.466370 1441497007 -0.523743 0.537903 -0.467896 -0.466370 1441497007 -0.523743 0.537903 -0.467896 -0.466370 1441497007 -0.523743 0.537903 -0.467896 -0.466370 1441497007 -0.524719 0.535706 -0.470886 -0.464783 1441497007 -0.524719 0.535706 -0.470886 -0.464783 1441497007 -0.524719 0.535706 -0.470886 -0.464783 1441497007 -0.524719 0.535706 -0.470886 -0.464783 1441497007 -0.524719 0.535706 -0.470886 -0.464783 1441497007 -0.524719 0.535706 -0.470886 -0.464783 1441497007 -0.524719 0.535706 -0.470886 -0.464783 1441497007 -0.523926 0.536865 -0.470459 -0.464844 1441497007 -0.523926 0.536865 -0.470459 -0.464844 1441497007 -0.523926 0.536865 -0.470459 -0.464844 1441497007 -0.523926 0.536865 -0.470459 -0.464844 1441497007 -0.523926 0.536865 -0.470459 -0.464844 1441497007 -0.523926 0.536865 -0.470459 -0.464844 1441497007 -0.525269 0.536987 -0.471741 -0.461792 1441497007 -0.525269 0.536987 -0.471741 -0.461792 1441497007 -0.525269 0.536987 -0.471741 -0.461792 1441497007 -0.525269 0.536987 -0.471741 -0.461792 1441497007 -0.525269 0.536987 -0.471741 -0.461792 1441497007 -0.525269 0.536987 -0.471741 -0.461792 1441497007 -0.525269 0.536987 -0.471741 -0.461792 1441497007 -0.526062 0.536621 -0.473694 -0.459351 1441497007 -0.526062 0.536621 -0.473694 -0.459351 1441497007 -0.526062 0.536621 -0.473694 -0.459351 1441497007 -0.526062 0.536621 -0.473694 -0.459351 1441497007 -0.526062 0.536621 -0.473694 -0.459351 1441497007 -0.526062 0.536621 -0.473694 -0.459351 1441497007 -0.525696 0.537842 -0.472900 -0.459167 1441497007 -0.525696 0.537842 -0.472900 -0.459167 1441497007 -0.525696 0.537842 -0.472900 -0.459167 1441497007 -0.525696 0.537842 -0.472900 -0.459167 1441497007 -0.525696 0.537842 -0.472900 -0.459167 1441497007 -0.525696 0.537842 -0.472900 -0.459167 1441497007 -0.525574 0.538025 -0.471741 -0.460205 1441497007 -0.525574 0.538025 -0.471741 -0.460205 1441497007 -0.525574 0.538025 -0.471741 -0.460205 1441497007 -0.525574 0.538025 -0.471741 -0.460205 1441497007 -0.525574 0.538025 -0.471741 -0.460205 1441497007 -0.525574 0.538025 -0.471741 -0.460205 1441497007 -0.525818 0.537842 -0.469849 -0.462097 1441497007 -0.525818 0.537842 -0.469849 -0.462097 1441497007 -0.525818 0.537842 -0.469849 -0.462097 1441497007 -0.525818 0.537842 -0.469849 -0.462097 1441497007 -0.525818 0.537842 -0.469849 -0.462097 1441497007 -0.525818 0.537842 -0.469849 -0.462097 1441497007 -0.525818 0.537842 -0.469849 -0.462097 1441497007 -0.527161 0.535706 -0.469849 -0.463013 1441497007 -0.527161 0.535706 -0.469849 -0.463013 1441497007 -0.527161 0.535706 -0.469849 -0.463013 1441497007 -0.527161 0.535706 -0.469849 -0.463013 1441497007 -0.527161 0.535706 -0.469849 -0.463013 1441497007 -0.527161 0.535706 -0.469849 -0.463013 1441497007 -0.528809 0.533325 -0.471924 -0.461792 1441497007 -0.528809 0.533325 -0.471924 -0.461792 1441497007 -0.528809 0.533325 -0.471924 -0.461792 1441497007 -0.528809 0.533325 -0.471924 -0.461792 1441497007 -0.528809 0.533325 -0.471924 -0.461792 1441497007 -0.528809 0.533325 -0.471924 -0.461792 1441497007 -0.528809 0.533325 -0.471924 -0.461792 1441497007 -0.528137 0.533203 -0.472656 -0.461975 1441497007 -0.528137 0.533203 -0.472656 -0.461975 1441497007 -0.528137 0.533203 -0.472656 -0.461975 1441497007 -0.528137 0.533203 -0.472656 -0.461975 1441497007 -0.528137 0.533203 -0.472656 -0.461975 1441497007 -0.528137 0.533203 -0.472656 -0.461975 1441497007 -0.526428 0.535156 -0.471130 -0.463257 1441497007 -0.526428 0.535156 -0.471130 -0.463257 1441497007 -0.526428 0.535156 -0.471130 -0.463257 1441497007 -0.526428 0.535156 -0.471130 -0.463257 1441497007 -0.526428 0.535156 -0.471130 -0.463257 1441497007 -0.526428 0.535156 -0.471130 -0.463257 1441497007 -0.526978 0.533997 -0.473206 -0.461792 1441497007 -0.526978 0.533997 -0.473206 -0.461792 1441497007 -0.526978 0.533997 -0.473206 -0.461792 1441497007 -0.526978 0.533997 -0.473206 -0.461792 1441497007 -0.526978 0.533997 -0.473206 -0.461792 1441497007 -0.526978 0.533997 -0.473206 -0.461792 1441497007 -0.526306 0.533936 -0.474060 -0.461792 1441497007 -0.526306 0.533936 -0.474060 -0.461792 1441497007 -0.526306 0.533936 -0.474060 -0.461792 1441497007 -0.526306 0.533936 -0.474060 -0.461792 1441497007 -0.526306 0.533936 -0.474060 -0.461792 1441497007 -0.526306 0.533936 -0.474060 -0.461792 1441497007 -0.525146 0.535706 -0.472778 -0.462402 1441497007 -0.525146 0.535706 -0.472778 -0.462402 1441497007 -0.525146 0.535706 -0.472778 -0.462402 1441497007 -0.525146 0.535706 -0.472778 -0.462402 1441497007 -0.525146 0.535706 -0.472778 -0.462402 1441497007 -0.525146 0.535706 -0.472778 -0.462402 1441497007 -0.524780 0.536560 -0.472717 -0.461792 1441497008 -0.524780 0.536560 -0.472717 -0.461792 1441497008 -0.524780 0.536560 -0.472717 -0.461792 1441497008 -0.524780 0.536560 -0.472717 -0.461792 1441497008 -0.524780 0.536560 -0.472717 -0.461792 1441497008 -0.524780 0.536560 -0.472717 -0.461792 1441497008 -0.524780 0.536560 -0.472717 -0.461792 1441497008 -0.525146 0.536499 -0.473267 -0.460999 1441497008 -0.525146 0.536499 -0.473267 -0.460999 1441497008 -0.525146 0.536499 -0.473267 -0.460999 1441497008 -0.525146 0.536499 -0.473267 -0.460999 1441497008 -0.525146 0.536499 -0.473267 -0.460999 1441497008 -0.525146 0.536499 -0.473267 -0.460999 1441497008 -0.525085 0.536743 -0.473206 -0.460815 1441497008 -0.525085 0.536743 -0.473206 -0.460815 1441497008 -0.525085 0.536743 -0.473206 -0.460815 1441497008 -0.525085 0.536743 -0.473206 -0.460815 1441497008 -0.525085 0.536743 -0.473206 -0.460815 1441497008 -0.525085 0.536743 -0.473206 -0.460815 1441497008 -0.524780 0.537354 -0.472168 -0.461426 1441497008 -0.524780 0.537354 -0.472168 -0.461426 1441497008 -0.524780 0.537354 -0.472168 -0.461426 1441497008 -0.524780 0.537354 -0.472168 -0.461426 1441497008 -0.524780 0.537354 -0.472168 -0.461426 1441497008 -0.524780 0.537354 -0.472168 -0.461426 1441497008 -0.524780 0.537354 -0.472168 -0.461426 1441497008 -0.523926 0.538635 -0.470459 -0.462769 1441497008 -0.523926 0.538635 -0.470459 -0.462769 1441497008 -0.523926 0.538635 -0.470459 -0.462769 1441497008 -0.523926 0.538635 -0.470459 -0.462769 1441497008 -0.523926 0.538635 -0.470459 -0.462769 1441497008 -0.523926 0.538635 -0.470459 -0.462769 1441497008 -0.523132 0.539551 -0.468567 -0.464478 1441497008 -0.523132 0.539551 -0.468567 -0.464478 1441497008 -0.523132 0.539551 -0.468567 -0.464478 1441497008 -0.523132 0.539551 -0.468567 -0.464478 1441497008 -0.523132 0.539551 -0.468567 -0.464478 1441497008 -0.523132 0.539551 -0.468567 -0.464478 1441497008 -0.523132 0.539551 -0.468567 -0.464478 1441497008 -0.521423 0.541931 -0.465576 -0.466675 1441497008 -0.521423 0.541931 -0.465576 -0.466675 1441497008 -0.521423 0.541931 -0.465576 -0.466675 1441497008 -0.521423 0.541931 -0.465576 -0.466675 1441497008 -0.521423 0.541931 -0.465576 -0.466675 1441497008 -0.521667 0.541992 -0.465698 -0.466125 1441497008 -0.521667 0.541992 -0.465698 -0.466125 1441497008 -0.521667 0.541992 -0.465698 -0.466125 1441497008 -0.521667 0.541992 -0.465698 -0.466125 1441497008 -0.521667 0.541992 -0.465698 -0.466125 1441497008 -0.521667 0.541992 -0.465698 -0.466125 1441497008 -0.521667 0.541992 -0.465698 -0.466125 1441497008 -0.522888 0.541138 -0.467468 -0.463989 1441497008 -0.522888 0.541138 -0.467468 -0.463989 1441497008 -0.522888 0.541138 -0.467468 -0.463989 1441497008 -0.522888 0.541138 -0.467468 -0.463989 1441497008 -0.522888 0.541138 -0.467468 -0.463989 1441497008 
-0.573914 0.521484 -0.487061 -0.401978 1441497012 -0.625916 0.512634 -0.479004 -0.340637 1441497012 -0.625916 0.512634 -0.479004 -0.340637 1441497012 -0.625916 0.512634 -0.479004 -0.340637 1441497012 -0.625916 0.512634 -0.479004 -0.340637 1441497012 -0.625916 0.512634 -0.479004 -0.340637 1441497012 -0.625916 0.512634 -0.479004 -0.340637 1441497012 -0.625916 0.512634 -0.479004 -0.340637 1441497012 -0.661682 0.522949 -0.477722 -0.246094 1441497012 -0.661682 0.522949 -0.477722 -0.246094 1441497012 -0.661682 0.522949 -0.477722 -0.246094 1441497012 -0.661682 0.522949 -0.477722 -0.246094 1441497012 -0.661682 0.522949 -0.477722 -0.246094 1441497012 -0.661682 0.522949 -0.477722 -0.246094 1441497012 -0.661682 0.522949 -0.477722 -0.246094 1441497012 -0.669739 0.554138 -0.471375 -0.149292 1441497012 -0.669739 0.554138 -0.471375 -0.149292 1441497012 -0.669739 0.554138 -0.471375 -0.149292 1441497012 -0.669739 0.554138 -0.471375 -0.149292 1441497012 -0.669739 0.554138 -0.471375 -0.149292 1441497012 -0.669739 0.554138 -0.471375 -0.149292 1441497012 -0.661926 0.582092 -0.468079 -0.062683 1441497012 -0.661926 0.582092 -0.468079 -0.062683 1441497012 -0.661926 0.582092 -0.468079 -0.062683 1441497012 -0.661926 0.582092 -0.468079 -0.062683 1441497012 -0.661926 0.582092 -0.468079 -0.062683 1441497012 -0.661926 0.582092 -0.468079 -0.062683 1441497012 -0.646545 0.603271 -0.466980 0.001221 1441497012 -0.646545 0.603271 -0.466980 0.001221 1441497012 -0.646545 0.603271 -0.466980 0.001221 1441497012 -0.646545 0.603271 -0.466980 0.001221 1441497012 -0.646545 0.603271 -0.466980 0.001221 1441497012 -0.646545 0.603271 -0.466980 0.001221 1441497012 -0.643494 0.600952 -0.473022 0.032104 1441497012 -0.643494 0.600952 -0.473022 0.032104 1441497012 -0.643494 0.600952 -0.473022 0.032104 1441497012 -0.643494 0.600952 -0.473022 0.032104 1441497012 -0.643494 0.600952 -0.473022 0.032104 1441497012 -0.643494 0.600952 -0.473022 0.032104 1441497012 -0.645691 0.595459 -0.477844 0.014343 1441497012 -0.645691 0.595459 -0.477844 0.014343 1441497012 -0.645691 0.595459 -0.477844 0.014343 1441497012 -0.645691 0.595459 -0.477844 0.014343 1441497012 -0.645691 0.595459 -0.477844 0.014343 1441497012 -0.645691 0.595459 -0.477844 0.014343 1441497012 -0.650818 0.581848 -0.485535 -0.046936 1441497012 -0.650818 0.581848 -0.485535 -0.046936 1441497012 -0.650818 0.581848 -0.485535 -0.046936 1441497012 -0.650818 0.581848 -0.485535 -0.046936 1441497012 -0.650818 0.581848 -0.485535 -0.046936 1441497012 -0.650818 0.581848 -0.485535 -0.046936 1441497012 -0.650818 0.581848 -0.485535 -0.046936 1441497012 -0.653809 0.554565 -0.496521 -0.135986 1441497012 -0.653809 0.554565 -0.496521 -0.135986 1441497012 -0.653809 0.554565 -0.496521 -0.135986 1441497012 -0.653809 0.554565 -0.496521 -0.135986 1441497012 -0.653809 0.554565 -0.496521 -0.135986 1441497012 -0.653809 0.554565 -0.496521 -0.135986 1441497012 -0.638245 0.535461 -0.502686 -0.230835 1441497012 -0.638245 0.535461 -0.502686 -0.230835 1441497012 -0.638245 0.535461 -0.502686 -0.230835 1441497012 -0.638245 0.535461 -0.502686 -0.230835 1441497012 -0.638245 0.535461 -0.502686 -0.230835 1441497012 -0.638245 0.535461 -0.502686 -0.230835 1441497012 -0.626526 0.515808 -0.501160 -0.300537 1441497012 -0.626526 0.515808 -0.501160 -0.300537 1441497012 -0.626526 0.515808 -0.501160 -0.300537 1441497012 -0.626526 0.515808 -0.501160 -0.300537 1441497012 -0.626526 0.515808 -0.501160 -0.300537 1441497012 -0.626526 0.515808 -0.501160 -0.300537 1441497012 -0.589111 0.520691 -0.498718 -0.364929 1441497012 -0.589111 0.520691 -0.498718 -0.364929 1441497012 -0.589111 0.520691 -0.498718 -0.364929 1441497012 -0.589111 0.520691 -0.498718 -0.364929 1441497012 -0.589111 0.520691 -0.498718 -0.364929 1441497012 -0.589111 0.520691 -0.498718 -0.364929 1441497012 -0.589111 0.520691 -0.498718 -0.364929 1441497012 -0.565186 0.533508 -0.487488 -0.397949 1441497012 -0.565186 0.533508 -0.487488 -0.397949 1441497012 -0.565186 0.533508 -0.487488 -0.397949 1441497012 -0.565186 0.533508 -0.487488 -0.397949 1441497012 -0.565186 0.533508 -0.487488 -0.397949 1441497012 -0.558105 0.527832 -0.484375 -0.418701 1441497012 -0.558105 0.527832 -0.484375 -0.418701 1441497012 -0.558105 0.527832 -0.484375 -0.418701 1441497012 -0.558105 0.527832 -0.484375 -0.418701 1441497012 -0.558105 0.527832 -0.484375 -0.418701 1441497012 -0.558105 0.527832 -0.484375 -0.418701 1441497012 -0.558105 0.527832 -0.484375 -0.418701 1441497012 -0.546692 0.520142 -0.478149 -0.449463 1441497012 -0.546692 0.520142 -0.478149 -0.449463 1441497012 -0.546692 0.520142 -0.478149 -0.449463 1441497012 -0.546692 0.520142 -0.478149 -0.449463 1441497013 -0.546692 0.520142 -0.478149 -0.449463 1441497013 -0.546692 0.520142 -0.478149 -0.449463 1441497013 -0.535767 0.530762 -0.446716 -0.481384 1441497013 -0.535767 0.530762 -0.446716 -0.481384 1441497013 -0.535767 0.530762 -0.446716 -0.481384 1441497013 -0.535767 0.530762 -0.446716 -0.481384 1441497013 -0.535767 0.530762 -0.446716 -0.481384 1441497013 -0.535767 0.530762 -0.446716 -0.481384 1441497013 -0.539368 0.530334 -0.455200 -0.469788 1441497013 -0.539368 0.530334 -0.455200 -0.469788 1441497013 -0.539368 0.530334 -0.455200 -0.469788 1441497013 -0.539368 0.530334 -0.455200 -0.469788 1441497013 -0.539368 0.530334 -0.455200 -0.469788 1441497013 -0.539368 0.530334 -0.455200 -0.469788 1441497013 -0.539795 0.539917 -0.468628 -0.444458 1441497013 -0.539795 0.539917 -0.468628 -0.444458 1441497013 -0.539795 0.539917 -0.468628 -0.444458 1441497013 -0.539795 0.539917 -0.468628 -0.444458 1441497013 -0.539795 0.539917 -0.468628 -0.444458 1441497013 -0.539795 0.539917 -0.468628 -0.444458 1441497013 -0.549561 0.550232 -0.479980 -0.406128 1441497013 -0.549561 0.550232 -0.479980 -0.406128 1441497013 -0.549561 0.550232 -0.479980 -0.406128 1441497013 -0.549561 0.550232 -0.479980 -0.406128 1441497013 -0.549561 0.550232 -0.479980 -0.406128 1441497013 -0.549561 0.550232 -0.479980 -0.406128 1441497013 -0.575989 0.543091 -0.497925 -0.354126 1441497013 -0.575989 0.543091 -0.497925 -0.354126 1441497013 -0.575989 0.543091 -0.497925 -0.354126 1441497013 -0.575989 0.543091 -0.497925 -0.354126 1441497013 -0.575989 0.543091 -0.497925 -0.354126 1441497013 -0.575989 0.543091 -0.497925 -0.354126 1441497013 -0.614990 0.520203 -0.512756 -0.297180 1441497013 -0.614990 0.520203 -0.512756 -0.297180 1441497013 -0.614990 0.520203 -0.512756 -0.297180 1441497013 -0.614990 0.520203 -0.512756 -0.297180 1441497013 -0.614990 0.520203 -0.512756 -0.297180 1441497013 -0.614990 0.520203 -0.512756 -0.297180 1441497013 -0.614990 0.520203 -0.512756 -0.297180 1441497013 -0.643494 0.523621 -0.508911 -0.229858 1441497013 -0.643494 0.523621 -0.508911 -0.229858 1441497013 -0.643494 0.523621 -0.508911 -0.229858 1441497013 -0.643494 0.523621 -0.508911 -0.229858 1441497013 -0.643494 0.523621 -0.508911 -0.229858 1441497013 -0.643494 0.523621 -0.508911 -0.229858 1441497013 -0.655273 0.535950 -0.509521 -0.154175 1441497013 -0.655273 0.535950 -0.509521 -0.154175 1441497013 -0.655273 0.535950 -0.509521 -0.154175 1441497013 -0.655273 0.535950 -0.509521 -0.154175 1441497013 -0.655273 0.535950 -0.509521 -0.154175 1441497013 -0.655273 0.535950 -0.509521 -0.154175 1441497013 -0.646667 0.565796 -0.504883 -0.082520 1441497013 -0.646667 0.565796 -0.504883 -0.082520 1441497013 -0.646667 0.565796 -0.504883 -0.082520 1441497013 -0.646667 0.565796 -0.504883 -0.082520 1441497013 -0.646667 0.565796 -0.504883 -0.082520 1441497013 -0.646667 0.565796 -0.504883 -0.082520 1441497013 -0.636658 0.583862 -0.503174 -0.025635 1441497013 -0.636658 0.583862 -0.503174 -0.025635 1441497013 -0.636658 0.583862 -0.503174 -0.025635 1441497013 -0.636658 0.583862 -0.503174 -0.025635 1441497013 -0.636658 0.583862 -0.503174 -0.025635 1441497013 -0.636658 0.583862 -0.503174 -0.025635 1441497013 -0.630188 0.592834 -0.501404 -0.001404 1441497013 -0.630188 0.592834 -0.501404 -0.001404 1441497013 -0.630188 0.592834 -0.501404 -0.001404 1441497013 -0.630188 0.592834 -0.501404 -0.001404 1441497013 -0.630188 0.592834 -0.501404 -0.001404 1441497013 -0.630188 0.592834 -0.501404 -0.001404 1441497013 -0.630188 0.592834 -0.501404 -0.001404 1441497013 -0.637024 0.586792 -0.499695 -0.016602 1441497013 -0.637024 0.586792 -0.499695 -0.016602 1441497013 -0.637024 0.586792 -0.499695 -0.016602 1441497013 -0.637024 0.586792 -0.499695 -0.016602 1441497013 -0.637024 0.586792 -0.499695 -0.016602 1441497013 -0.637024 0.586792 -0.499695 -0.016602 1441497013 -0.649292 0.569824 -0.498230 -0.073975 1441497013 -0.649292 0.569824 -0.498230 -0.073975 1441497013 -0.649292 0.569824 -0.498230 -0.073975 1441497013 -0.649292 0.569824 -0.498230 -0.073975 1441497013 -0.649292 0.569824 -0.498230 -0.073975 1441497013 -0.649292 0.569824 -0.498230 -0.073975 1441497013 -0.649292 0.569824 -0.498230 -0.073975 1441497013 -0.661255 0.534851 -0.502014 -0.157166 1441497013 -0.661255 0.534851 -0.502014 -0.157166 1441497013 -0.661255 0.534851 -0.502014 -0.157166 1441497013 -0.661255 0.534851 -0.502014 -0.157166 1441497013 -0.661255 0.534851 -0.502014 -0.157166 1441497013 -0.661255 0.534851 -0.502014 -0.157166 1441497013 -0.654846 0.503052 -0.505859 -0.249573 1441497013 -0.654846 0.503052 -0.505859 -0.249573 1441497013 -0.654846 0.503052 -0.505859 -0.249573 1441497013 -0.654846 0.503052 -0.505859 -0.249573 1441497013 -0.654846 0.503052 -0.505859 -0.249573 1441497013 -0.654846 0.503052 -0.505859 -0.249573 1441497013 -0.639099 0.491821 -0.492554 -0.327209 1441497013 -0.639099 0.491821 -0.492554 -0.327209 1441497013 -0.639099 0.491821 -0.492554 -0.327209 1441497013 -0.639099 0.491821 -0.492554 -0.327209 1441497013 -0.639099 0.491821 -0.492554 -0.327209 1441497013 -0.639099 0.491821 -0.492554 -0.327209 1441497013 -0.611084 0.499268 -0.478027 -0.385864 1441497013 -0.611084 0.499268 -0.478027 -0.385864 1441497013 -0.611084 0.499268 -0.478027 -0.385864 1441497013 -0.611084 0.499268 -0.478027 -0.385864 1441497013 -0.611084 0.499268 -0.478027 -0.385864 1441497013 -0.611084 0.499268 -0.478027 -0.385864 1441497013 -0.599670 0.484924 -0.476624 -0.422058 1441497013 -0.599670 0.484924 -0.476624 -0.422058 1441497013 -0.599670 0.484924 -0.476624 -0.422058 1441497013 -0.599670 0.484924 -0.476624 -0.422058 1441497013 -0.599670 0.484924 -0.476624 -0.422058 1441497013 -0.599670 0.484924 -0.476624 -0.422058 1441497013 -0.599670 0.484924 -0.476624 -0.422058 1441497014 -0.571228 0.502380 -0.460205 -0.457825 1441497014 -0.571228 0.502380 -0.460205 -0.457825 1441497014 -0.571228 0.502380 -0.460205 -0.457825 1441497014 -0.571228 0.502380 -0.460205 -0.457825 1441497014 -0.571228 0.502380 -0.460205 -0.457825 1441497014 -0.571228 0.502380 -0.460205 -0.457825 1441497014 -0.571228 0.502380 -0.460205 -0.457825 1441497014 -0.558411 0.516052 -0.445557 -0.472656 1441497014 -0.558411 0.516052 -0.445557 -0.472656 1441497014 -0.558411 0.516052 -0.445557 -0.472656 1441497014 -0.558411 0.516052 -0.445557 -0.472656 1441497014 -0.558411 0.516052 -0.445557 -0.472656 1441497014 -0.558411 0.516052 -0.445557 -0.472656 1441497014 -0.558411 0.516052 -0.445557 -0.472656 1441497014 -0.557983 0.512878 -0.449341 -0.473022 1441497014 -0.557983 0.512878 -0.449341 -0.473022 1441497014 -0.557983 0.512878 -0.449341 -0.473022 1441497014 -0.557983 0.512878 -0.449341 -0.473022 1441497014 -0.557983 0.512878 -0.449341 -0.473022 1441497014 -0.557983 0.512878 -0.449341 -0.473022 1441497014 -0.560974 0.507446 -0.461365 -0.463745 1441497014 -0.560974 0.507446 -0.461365 -0.463745 1441497014 -0.560974 0.507446 -0.461365 -0.463745 1441497014 -0.560974 0.507446 -0.461365 -0.463745 1441497014 -0.560974 0.507446 -0.461365 -0.463745 1441497014 -0.560974 0.507446 -0.461365 -0.463745 1441497014 -0.567017 0.505310 -0.484558 -0.434082 1441497014 -0.567017 0.505310 -0.484558 -0.434082 1441497014 -0.567017 0.505310 -0.484558 -0.434082 1441497014 -0.567017 0.505310 -0.484558 -0.434082 1441497014 -0.567017 0.505310 -0.484558 -0.434082 1441497014 -0.567017 0.505310 -0.484558 -0.434082 1441497014 -0.573547 0.510742 -0.504883 -0.394165 1441497014 -0.573547 0.510742 -0.504883 -0.394165 1441497014 -0.573547 0.510742 -0.504883 -0.394165 1441497014 -0.573547 0.510742 -0.504883 -0.394165 1441497014 -0.573547 0.510742 -0.504883 -0.394165 1441497014 -0.573547 0.510742 -0.504883 -0.394165 1441497014 -0.573547 0.510742 -0.504883 -0.394165 1441497014 -0.585266 0.516663 -0.515198 -0.353821 1441497014 -0.585266 0.516663 -0.515198 -0.353821 1441497014 -0.585266 0.516663 -0.515198 -0.353821 1441497014 -0.585266 0.516663 -0.515198 -0.353821 1441497014 -0.585266 0.516663 -0.515198 -0.353821 1441497014 -0.585266 0.516663 -0.515198 -0.353821 1441497014 -0.604492 0.518555 -0.519531 -0.309631 1441497014 -0.604492 0.518555 -0.519531 -0.309631 1441497014 -0.604492 0.518555 -0.519531 -0.309631 1441497014 -0.604492 0.518555 -0.519531 -0.309631 1441497014 -0.604492 0.518555 -0.519531 -0.309631 1441497014 -0.604492 0.518555 -0.519531 -0.309631 1441497014 -0.634155 0.521851 -0.513611 -0.248596 1441497014 -0.634155 0.521851 -0.513611 -0.248596 1441497014 -0.634155 0.521851 -0.513611 -0.248596 1441497014 -0.634155 0.521851 -0.513611 -0.248596 1441497014 -0.634155 0.521851 -0.513611 -0.248596 1441497014 -0.634155 0.521851 -0.513611 -0.248596 1441497014 -0.656250 0.523621 -0.514893 -0.173584 1441497014 -0.656250 0.523621 -0.514893 -0.173584 1441497014 -0.656250 0.523621 -0.514893 -0.173584 1441497014 -0.656250 0.523621 -0.514893 -0.173584 1441497014 -0.656250 0.523621 -0.514893 -0.173584 1441497014 -0.656250 0.523621 -0.514893 -0.173584 1441497014 -0.656250 0.523621 -0.514893 -0.173584 1441497014 -0.664551 0.530273 -0.516235 -0.103882 1441497014 -0.664551 0.530273 -0.516235 -0.103882 1441497014 -0.664551 0.530273 -0.516235 -0.103882 1441497014 -0.664551 0.530273 -0.516235 -0.103882 1441497014 -0.664551 0.530273 -0.516235 -0.103882 1441497014 -0.664551 0.530273 -0.516235 -0.103882 1441497014 -0.664551 0.530273 -0.516235 -0.103882 1441497014 -0.653992 0.552368 -0.514587 -0.049500 1441497014 -0.653992 0.552368 -0.514587 -0.049500 1441497014 -0.653992 0.552368 -0.514587 -0.049500 1441497014 -0.653992 0.552368 -0.514587 -0.049500 1441497014 -0.653992 0.552368 -0.514587 -0.049500 1441497014 -0.653992 0.552368 -0.514587 -0.049500 1441497014 -0.642700 0.566467 -0.515381 -0.022095 1441497014 -0.642700 0.566467 -0.515381 -0.022095 1441497014 -0.642700 0.566467 -0.515381 -0.022095 1441497014 -0.642700 0.566467 -0.515381 -0.022095 1441497014 -0.642700 0.566467 -0.515381 -0.022095 1441497014 -0.642700 0.566467 -0.515381 -0.022095 1441497014 -0.644592 0.565735 -0.513123 -0.034729 1441497014 -0.644592 0.565735 -0.513123 -0.034729 1441497014 -0.644592 0.565735 -0.513123 -0.034729 1441497014 -0.644592 0.565735 -0.513123 -0.034729 1441497014 -0.644592 0.565735 -0.513123 -0.034729 1441497014 -0.644592 0.565735 -0.513123 -0.034729 1441497014 -0.644592 0.565735 -0.513123 -0.034729 1441497014 -0.658203 0.546875 -0.510742 -0.083252 1441497014 -0.658203 0.546875 -0.510742 -0.083252 1441497014 -0.658203 0.546875 -0.510742 -0.083252 1441497014 -0.658203 0.546875 -0.510742 -0.083252 1441497014 -0.658203 0.546875 -0.510742 -0.083252 1441497014 -0.675049 0.511230 -0.508362 -0.156738 1441497014 -0.675049 0.511230 -0.508362 -0.156738 1441497014 -0.675049 0.511230 -0.508362 -0.156738 1441497014 -0.675049 0.511230 -0.508362 -0.156738 1441497014 -0.675049 0.511230 -0.508362 -0.156738 1441497014 -0.675049 0.511230 -0.508362 -0.156738 1441497014 -0.664734 0.491943 -0.506653 -0.243835 1441497014 -0.664734 0.491943 -0.506653 -0.243835 1441497014 -0.664734 0.491943 -0.506653 -0.243835 1441497014 -0.664734 0.491943 -0.506653 -0.243835 1441497014 -0.664734 0.491943 -0.506653 -0.243835 1441497014 -0.664734 0.491943 -0.506653 -0.243835 1441497014 -0.664734 0.491943 -0.506653 -0.243835 1441497014 -0.641907 0.490723 -0.495728 -0.318604 1441497014 -0.641907 0.490723 -0.495728 -0.318604 1441497014 -0.641907 0.490723 -0.495728 -0.318604 1441497014 -0.641907 0.490723 -0.495728 -0.318604 1441497014 -0.641907 0.490723 -0.495728 -0.318604 1441497014 -0.641907 0.490723 -0.495728 -0.318604 1441497015 -0.615173 0.493408 -0.486572 -0.376099 1441497015 -0.615173 0.493408 -0.486572 -0.376099 1441497015 -0.615173 0.493408 -0.486572 -0.376099 1441497015 -0.615173 0.493408 -0.486572 -0.376099 1441497015 -0.615173 0.493408 -0.486572 -0.376099 1441497015 -0.615173 0.493408 -0.486572 -0.376099 1441497015 -0.588501 0.513184 -0.471863 -0.409546 1441497015 -0.588501 0.513184 -0.471863 -0.409546 1441497015 -0.588501 0.513184 -0.471863 -0.409546 1441497015 -0.588501 0.513184 -0.471863 -0.409546 1441497015 -0.588501 0.513184 -0.471863 -0.409546 1441497015 -0.588501 0.513184 -0.471863 -0.409546 1441497015 -0.578613 0.508789 -0.486877 -0.411499 1441497015 -0.578613 0.508789 -0.486877 -0.411499 1441497015 -0.578613 0.508789 -0.486877 -0.411499 1441497015 -0.578613 0.508789 -0.486877 -0.411499 1441497015 -0.578613 0.508789 -0.486877 -0.411499 1441497015 -0.578613 0.508789 -0.486877 -0.411499 1441497015 -0.578613 0.508789 -0.486877 -0.411499 1441497015 -0.578430 0.487366 -0.516602 -0.401306 1441497015 -0.578430 0.487366 -0.516602 -0.401306 1441497015 -0.578430 0.487366 -0.516602 -0.401306 1441497015 -0.578430 0.487366 -0.516602 -0.401306 1441497015 -0.578430 0.487366 -0.516602 -0.401306 1441497015 -0.578430 0.487366 -0.516602 -0.401306 1441497015 -0.571655 0.480591 -0.516663 -0.418701 1441497015 -0.571655 0.480591 -0.516663 -0.418701 1441497015 -0.571655 0.480591 -0.516663 -0.418701 1441497015 -0.571655 0.480591 -0.516663 -0.418701 1441497015 -0.571655 0.480591 -0.516663 -0.418701 1441497015 -0.571655 0.480591 -0.516663 -0.418701 1441497015 -0.571655 0.480591 -0.516663 -0.418701 1441497015 -0.573364 0.472168 -0.520020 -0.421875 1441497015 -0.573364 0.472168 -0.520020 -0.421875 1441497015 -0.573364 0.472168 -0.520020 -0.421875 1441497015 -0.573364 0.472168 -0.520020 -0.421875 1441497015 -0.573364 0.472168 -0.520020 -0.421875 1441497015 -0.573364 0.472168 -0.520020 -0.421875 1441497015 -0.567871 0.487244 -0.520630 -0.411255 1441497015 -0.567871 0.487244 -0.520630 -0.411255 1441497015 -0.567871 0.487244 -0.520630 -0.411255 1441497015 -0.567871 0.487244 -0.520630 -0.411255 1441497015 -0.567871 0.487244 -0.520630 -0.411255 1441497015 -0.567871 0.487244 -0.520630 -0.411255 1441497015 -0.567871 0.487244 -0.520630 -0.411255 1441497015 -0.555298 0.526367 -0.502502 -0.402649 1441497015 -0.555298 0.526367 -0.502502 -0.402649 1441497015 -0.555298 0.526367 -0.502502 -0.402649 1441497015 -0.555298 0.526367 -0.502502 -0.402649 1441497015 -0.555298 0.526367 -0.502502 -0.402649 1441497015 -0.555298 0.526367 -0.502502 -0.402649 1441497015 -0.558167 0.547424 -0.493591 -0.381042 1441497015 -0.558167 0.547424 -0.493591 -0.381042 1441497015 -0.558167 0.547424 -0.493591 -0.381042 1441497015 -0.558167 0.547424 -0.493591 -0.381042 1441497015 -0.558167 0.547424 -0.493591 -0.381042 1441497015 -0.558167 0.547424 -0.493591 -0.381042 1441497015 -0.588806 0.538025 -0.504211 -0.331177 1441497015 -0.588806 0.538025 -0.504211 -0.331177 1441497015 -0.588806 0.538025 -0.504211 -0.331177 1441497015 -0.588806 0.538025 -0.504211 -0.331177 1441497015 -0.588806 0.538025 -0.504211 -0.331177 1441497015 -0.588806 0.538025 -0.504211 -0.331177 1441497015 -0.588806 0.538025 -0.504211 -0.331177 1441497015 -0.626953 0.527771 -0.510498 -0.260498 1441497015 -0.626953 0.527771 -0.510498 -0.260498 1441497015 -0.626953 0.527771 -0.510498 -0.260498 1441497015 -0.626953 0.527771 -0.510498 -0.260498 1441497015 -0.626953 0.527771 -0.510498 -0.260498 1441497015 -0.626953 0.527771 -0.510498 -0.260498 1441497015 -0.646423 0.532959 -0.515991 -0.178772 1441497015 -0.646423 0.532959 -0.515991 -0.178772 1441497015 -0.646423 0.532959 -0.515991 -0.178772 1441497015 -0.646423 0.532959 -0.515991 -0.178772 1441497015 -0.646423 0.532959 -0.515991 -0.178772 1441497015 -0.646423 0.532959 -0.515991 -0.178772 1441497015 -0.633118 0.566223 -0.518372 -0.099609 1441497015 -0.633118 0.566223 -0.518372 -0.099609 1441497015 -0.633118 0.566223 -0.518372 -0.099609 1441497015 -0.633118 0.566223 -0.518372 -0.099609 1441497015 -0.633118 0.566223 -0.518372 -0.099609 1441497015 -0.633118 0.566223 -0.518372 -0.099609 1441497015 -0.618530 0.587952 -0.520813 -0.022156 1441497015 -0.618530 0.587952 -0.520813 -0.022156 1441497015 -0.618530 0.587952 -0.520813 -0.022156 1441497015 -0.618530 0.587952 -0.520813 -0.022156 1441497015 -0.618530 0.587952 -0.520813 -0.022156 1441497015 -0.618530 0.587952 -0.520813 -0.022156 1441497015 -0.618530 0.587952 -0.520813 -0.022156 1441497015 -0.627441 0.578491 -0.520813 0.020996 1441497015 -0.627441 0.578491 -0.520813 0.020996 1441497015 -0.627441 0.578491 -0.520813 0.020996 1441497015 -0.627441 0.578491 -0.520813 0.020996 1441497015 -0.627441 0.578491 -0.520813 0.020996 1441497015 -0.627441 0.578491 -0.520813 0.020996 1441497015 -0.646057 0.558105 -0.520447 0.017456 1441497015 -0.646057 0.558105 -0.520447 0.017456 1441497015 -0.646057 0.558105 -0.520447 0.017456 1441497015 -0.646057 0.558105 -0.520447 0.017456 1441497015 -0.646057 0.558105 -0.520447 0.017456 1441497015 -0.646057 0.558105 -0.520447 0.017456 1441497015 -0.661743 0.538696 -0.520386 -0.034302 1441497015 -0.661743 0.538696 -0.520386 -0.034302 1441497015 -0.661743 0.538696 -0.520386 -0.034302 1441497015 -0.661743 0.538696 -0.520386 -0.034302 1441497015 -0.661743 0.538696 -0.520386 -0.034302 1441497015 -0.661743 0.538696 -0.520386 -0.034302 1441497015 -0.678467 0.504456 -0.522278 -0.111755 1441497015 -0.678467 0.504456 -0.522278 -0.111755 1441497015 -0.678467 0.504456 -0.522278 -0.111755 1441497015 -0.678467 0.504456 -0.522278 -0.111755 1441497015 -0.678467 0.504456 -0.522278 -0.111755 1441497015 -0.678467 0.504456 -0.522278 -0.111755 1441497015 -0.678467 0.504456 -0.522278 -0.111755 1441497015 -0.670288 0.477417 -0.531372 -0.201111 1441497016 -0.670288 0.477417 -0.531372 -0.201111 1441497016 -0.670288 0.477417 -0.531372 -0.201111 1441497016 -0.670288 0.477417 -0.531372 -0.201111 1441497016 -0.670288 0.477417 -0.531372 -0.201111 1441497016 -0.670288 0.477417 -0.531372 -0.201111 1441497016 -0.632507 0.486084 -0.526001 -0.295105 1441497016 -0.632507 0.486084 -0.526001 -0.295105 1441497016 -0.632507 0.486084 -0.526001 -0.295105 1441497016 -0.632507 0.486084 -0.526001 -0.295105 1441497016 -0.632507 0.486084 -0.526001 -0.295105 1441497016 -0.632507 0.486084 -0.526001 -0.295105 1441497016 -0.632507 0.486084 -0.526001 -0.295105 1441497016 -0.581421 0.521301 -0.501465 -0.372559 1441497016 -0.581421 0.521301 -0.501465 -0.372559 1441497016 -0.581421 0.521301 -0.501465 -0.372559 1441497016 -0.581421 0.521301 -0.501465 -0.372559 1441497016 -0.581421 0.521301 -0.501465 -0.372559 1441497016 -0.581421 0.521301 -0.501465 -0.372559 1441497016 -0.544617 0.559082 -0.466309 -0.416443 1441497016 -0.544617 0.559082 -0.466309 -0.416443 1441497016 -0.544617 0.559082 -0.466309 -0.416443 1441497016 -0.544617 0.559082 -0.466309 -0.416443 1441497016 -0.544617 0.559082 -0.466309 -0.416443 1441497016 -0.544617 0.559082 -0.466309 -0.416443 1441497016 -0.540222 0.562622 -0.470093 -0.413086 1441497016 -0.540222 0.562622 -0.470093 -0.413086 1441497016 -0.540222 0.562622 -0.470093 -0.413086 1441497016 -0.540222 0.562622 -0.470093 -0.413086 1441497016 -0.540222 0.562622 -0.470093 -0.413086 1441497016 -0.540222 0.562622 -0.470093 -0.413086 1441497016 -0.540222 0.562622 -0.470093 -0.413086 1441497016 -0.532898 0.567322 -0.470032 -0.416199 1441497016 -0.532898 0.567322 -0.470032 -0.416199 1441497016 -0.532898 0.567322 -0.470032 -0.416199 1441497016 -0.532898 0.567322 -0.470032 -0.416199 1441497016 -0.532898 0.567322 -0.470032 -0.416199 1441497016 -0.532898 0.567322 -0.470032 -0.416199 1441497016 -0.537048 0.554932 -0.474426 -0.422607 1441497016 -0.537048 0.554932 -0.474426 -0.422607 1441497016 -0.537048 0.554932 -0.474426 -0.422607 1441497016 -0.537048 0.554932 -0.474426 -0.422607 1441497016 -0.537048 0.554932 -0.474426 -0.422607 1441497016 -0.537048 0.554932 -0.474426 -0.422607 1441497016 -0.540955 0.539673 -0.483887 -0.426636 1441497016 -0.540955 0.539673 -0.483887 -0.426636 1441497016 -0.540955 0.539673 -0.483887 -0.426636 1441497016 -0.540955 0.539673 -0.483887 -0.426636 1441497016 -0.540955 0.539673 -0.483887 -0.426636 1441497016 -0.540955 0.539673 -0.483887 -0.426636 1441497016 -0.542297 0.539795 -0.492615 -0.414612 1441497016 -0.542297 0.539795 -0.492615 -0.414612 1441497016 -0.542297 0.539795 -0.492615 -0.414612 1441497016 -0.542297 0.539795 -0.492615 -0.414612 1441497016 -0.542297 0.539795 -0.492615 -0.414612 1441497016 -0.542297 0.539795 -0.492615 -0.414612 1441497016 -0.542297 0.539795 -0.492615 -0.414612 1441497016 -0.550720 0.540588 -0.502747 -0.389526 1441497016 -0.550720 0.540588 -0.502747 -0.389526 1441497016 -0.550720 0.540588 -0.502747 -0.389526 1441497016 -0.550720 0.540588 -0.502747 -0.389526 1441497016 -0.550720 0.540588 -0.502747 -0.389526 1441497016 -0.550720 0.540588 -0.502747 -0.389526 1441497016 -0.565369 0.537048 -0.515747 -0.354980 1441497016 -0.565369 0.537048 -0.515747 -0.354980 1441497016 -0.565369 0.537048 -0.515747 -0.354980 1441497016 -0.565369 0.537048 -0.515747 -0.354980 1441497016 -0.565369 0.537048 -0.515747 -0.354980 1441497016 -0.565369 0.537048 -0.515747 -0.354980 1441497016 -0.565369 0.537048 -0.515747 -0.354980 1441497016 -0.584961 0.530151 -0.525696 -0.317017 1441497016 -0.584961 0.530151 -0.525696 -0.317017 1441497016 -0.584961 0.530151 -0.525696 -0.317017 1441497016 -0.584961 0.530151 -0.525696 -0.317017 1441497016 -0.584961 0.530151 -0.525696 -0.317017 1441497016 -0.584961 0.530151 -0.525696 -0.317017 1441497016 -0.609070 0.526672 -0.526062 -0.273743 1441497016 -0.609070 0.526672 -0.526062 -0.273743 1441497016 -0.609070 0.526672 -0.526062 -0.273743 1441497016 -0.609070 0.526672 -0.526062 -0.273743 1441497016 -0.609070 0.526672 -0.526062 -0.273743 1441497016 -0.609070 0.526672 -0.526062 -0.273743 1441497016 -0.609070 0.526672 -0.526062 -0.273743 1441497016 -0.637451 0.528687 -0.518982 -0.211670 1441497016 -0.637451 0.528687 -0.518982 -0.211670 1441497016 -0.637451 0.528687 -0.518982 -0.211670 1441497016 -0.637451 0.528687 -0.518982 -0.211670 1441497016 -0.637451 0.528687 -0.518982 -0.211670 1441497016 -0.637451 0.528687 -0.518982 -0.211670 1441497016 -0.658936 0.531860 -0.514832 -0.133789 1441497016 -0.658936 0.531860 -0.514832 -0.133789 1441497016 -0.658936 0.531860 -0.514832 -0.133789 1441497016 -0.658936 0.531860 -0.514832 -0.133789 1441497016 -0.658936 0.531860 -0.514832 -0.133789 1441497016 -0.658936 0.531860 -0.514832 -0.133789 1441497016 -0.667114 0.539063 -0.510925 -0.058044 1441497016 -0.667114 0.539063 -0.510925 -0.058044 1441497016 -0.667114 0.539063 -0.510925 -0.058044 1441497016 -0.667114 0.539063 -0.510925 -0.058044 1441497016 -0.667114 0.539063 -0.510925 -0.058044 1441497016 -0.667114 0.539063 -0.510925 -0.058044 1441497016 -0.667114 0.539063 -0.510925 -0.058044 1441497016 -0.660339 0.551086 -0.510071 0.005981 1441497016 -0.660339 0.551086 -0.510071 0.005981 1441497016 -0.660339 0.551086 -0.510071 0.005981 1441497016 -0.660339 0.551086 -0.510071 0.005981 1441497016 -0.660339 0.551086 -0.510071 0.005981 1441497016 -0.660339 0.551086 -0.510071 0.005981 1441497016 -0.644592 0.563171 -0.514771 0.049255 1441497016 -0.644592 0.563171 -0.514771 0.049255 1441497016 -0.644592 0.563171 -0.514771 0.049255 1441497016 -0.644592 0.563171 -0.514771 0.049255 1441497016 -0.644592 0.563171 -0.514771 0.049255 1441497016 -0.644592 0.563171 -0.514771 0.049255 1441497016 -0.630127 0.578308 -0.515076 0.057190 1441497016 -0.630127 0.578308 -0.515076 0.057190 1441497017 -0.630127 0.578308 -0.515076 0.057190 1441497017 -0.630127 0.578308 -0.515076 0.057190 1441497017 -0.630127 0.578308 -0.515076 0.057190 1441497017 -0.630127 0.578308 -0.515076 0.057190 1441497017 -0.630127 0.578308 -0.515076 0.057190 1441497017 -0.633240 0.574036 -0.517578 0.039673 1441497017 -0.633240 0.574036 -0.517578 0.039673 1441497017 -0.633240 0.574036 -0.517578 0.039673 1441497017 -0.633240 0.574036 -0.517578 0.039673 1441497017 -0.633240 0.574036 -0.517578 0.039673 1441497017 -0.633240 0.574036 -0.517578 0.039673 1441497017 -0.643250 0.566040 -0.515381 -0.014221 1441497017 -0.643250 0.566040 -0.515381 -0.014221 1441497017 -0.643250 0.566040 -0.515381 -0.014221 1441497017 -0.643250 0.566040 -0.515381 -0.014221 1441497017 -0.643250 0.566040 -0.515381 -0.014221 1441497017 -0.643250 0.566040 -0.515381 -0.014221 1441497017 -0.659363 0.539001 -0.516174 -0.091553 1441497017 -0.661987 0.512024 -0.518982 -0.174194 1441497017 -0.661987 0.512024 -0.518982 -0.174194 1441497017 -0.661987 0.512024 -0.518982 -0.174194 1441497017 -0.661987 0.512024 -0.518982 -0.174194 1441497017 -0.661987 0.512024 -0.518982 -0.174194 1441497017 -0.640808 0.517883 -0.510620 -0.245911 1441497017 -0.640808 0.517883 -0.510620 -0.245911 1441497017 -0.640808 0.517883 -0.510620 -0.245911 1441497017 -0.640808 0.517883 -0.510620 -0.245911 1441497017 -0.640808 0.517883 -0.510620 -0.245911 1441497017 -0.622742 0.535156 -0.495178 -0.283936 1441497017 -0.622742 0.535156 -0.495178 -0.283936 1441497017 -0.622742 0.535156 -0.495178 -0.283936 1441497017 -0.622742 0.535156 -0.495178 -0.283936 1441497017 -0.622742 0.535156 -0.495178 -0.283936 1441497017 -0.622742 0.535156 -0.495178 -0.283936 1441497017 -0.622742 0.535156 -0.495178 -0.283936 1441497017 -0.619263 0.523560 -0.506775 -0.292603 1441497017 -0.619263 0.523560 -0.506775 -0.292603 1441497017 -0.619263 0.523560 -0.506775 -0.292603 1441497017 -0.619263 0.523560 -0.506775 -0.292603 1441497017 -0.619263 0.523560 -0.506775 -0.292603 1441497017 -0.619263 0.523560 -0.506775 -0.292603 1441497017 -0.617920 0.504700 -0.523621 -0.298828 1441497017 -0.617920 0.504700 -0.523621 -0.298828 1441497017 -0.617920 0.504700 -0.523621 -0.298828 1441497017 -0.617920 0.504700 -0.523621 -0.298828 1441497017 -0.617920 0.504700 -0.523621 -0.298828 1441497017 -0.617920 0.504700 -0.523621 -0.298828 1441497017 -0.615051 0.491333 -0.529297 -0.316589 1441497017 -0.615051 0.491333 -0.529297 -0.316589 1441497017 -0.615051 0.491333 -0.529297 -0.316589 1441497017 -0.615051 0.491333 -0.529297 -0.316589 1441497017 -0.615051 0.491333 -0.529297 -0.316589 1441497017 -0.615051 0.491333 -0.529297 -0.316589 1441497017 -0.615051 0.491333 -0.529297 -0.316589 1441497017 -0.613403 0.480713 -0.521790 -0.347107 1441497017 -0.613403 0.480713 -0.521790 -0.347107 1441497017 -0.613403 0.480713 -0.521790 -0.347107 1441497017 -0.613403 0.480713 -0.521790 -0.347107 1441497017 -0.613403 0.480713 -0.521790 -0.347107 1441497017 -0.613403 0.480713 -0.521790 -0.347107 1441497017 -0.607300 0.477783 -0.511353 -0.376221 1441497017 -0.607300 0.477783 -0.511353 -0.376221 1441497017 -0.607300 0.477783 -0.511353 -0.376221 1441497017 -0.607300 0.477783 -0.511353 -0.376221 1441497017 -0.607300 0.477783 -0.511353 -0.376221 1441497017 -0.607300 0.477783 -0.511353 -0.376221 1441497017 -0.600464 0.484497 -0.503235 -0.389282 1441497017 -0.600464 0.484497 -0.503235 -0.389282 1441497017 -0.600464 0.484497 -0.503235 -0.389282 1441497017 -0.600464 0.484497 -0.503235 -0.389282 1441497017 -0.600464 0.484497 -0.503235 -0.389282 1441497017 
-0.525146 0.530457 -0.478516 -0.462463 1441497020 -0.525146 0.530457 -0.478516 -0.462463 1441497020 -0.525146 0.530457 -0.478516 -0.462463 1441497020 -0.525146 0.530457 -0.478516 -0.462463 1441497020 -0.525146 0.530457 -0.478516 -0.462463 1441497020 -0.525146 0.530457 -0.478516 -0.462463 1441497020 -0.522339 0.533264 -0.477112 -0.463867 1441497020 -0.522339 0.533264 -0.477112 -0.463867 1441497020 -0.522339 0.533264 -0.477112 -0.463867 1441497020 -0.522339 0.533264 -0.477112 -0.463867 1441497020 -0.522339 0.533264 -0.477112 -0.463867 1441497020 -0.522339 0.533264 -0.477112 -0.463867 1441497020 -0.521667 0.533203 -0.478455 -0.463318 1441497020 -0.521667 0.533203 -0.478455 -0.463318 1441497020 -0.521667 0.533203 -0.478455 -0.463318 1441497020 -0.521667 0.533203 -0.478455 -0.463318 1441497020 -0.521667 0.533203 -0.478455 -0.463318 1441497020 -0.521667 0.533203 -0.478455 -0.463318 1441497020 -0.521667 0.533203 -0.478455 -0.463318 1441497020 -0.519409 0.536072 -0.476013 -0.465088 1441497020 -0.519409 0.536072 -0.476013 -0.465088 1441497020 -0.519409 0.536072 -0.476013 -0.465088 1441497020 -0.519409 0.536072 -0.476013 -0.465088 1441497020 -0.519409 0.536072 -0.476013 -0.465088 1441497020 -0.519409 0.536072 -0.476013 -0.465088 1441497020 -0.517639 0.541016 -0.470947 -0.466492 1441497020 -0.517639 0.541016 -0.470947 -0.466492 1441497020 -0.517639 0.541016 -0.470947 -0.466492 1441497020 -0.517639 0.541016 -0.470947 -0.466492 1441497020 -0.517639 0.541016 -0.470947 -0.466492 1441497020 -0.517639 0.541016 -0.470947 -0.466492 1441497020 -0.515320 0.545288 -0.466125 -0.468933 1441497020 -0.515320 0.545288 -0.466125 -0.468933 1441497020 -0.515320 0.545288 -0.466125 -0.468933 1441497020 -0.515320 0.545288 -0.466125 -0.468933 1441497020 -0.515320 0.545288 -0.466125 -0.468933 1441497020 -0.515320 0.545288 -0.466125 -0.468933 1441497020 -0.513611 0.548218 -0.462158 -0.471252 1441497020 -0.513611 0.548218 -0.462158 -0.471252 1441497020 -0.513611 0.548218 -0.462158 -0.471252 1441497020 -0.513611 0.548218 -0.462158 -0.471252 1441497020 -0.513611 0.548218 -0.462158 -0.471252 1441497020 -0.513611 0.548218 -0.462158 -0.471252 1441497020 -0.512390 0.549194 -0.460083 -0.473511 1441497020 -0.512390 0.549194 -0.460083 -0.473511 1441497020 -0.512390 0.549194 -0.460083 -0.473511 1441497020 -0.512390 0.549194 -0.460083 -0.473511 1441497020 -0.512390 0.549194 -0.460083 -0.473511 1441497020 -0.512390 0.549194 -0.460083 -0.473511 1441497020 -0.511108 0.550598 -0.457886 -0.475342 1441497020 -0.511108 0.550598 -0.457886 -0.475342 1441497020 -0.511108 0.550598 -0.457886 -0.475342 1441497020 -0.511108 0.550598 -0.457886 -0.475342 1441497020 -0.511108 0.550598 -0.457886 -0.475342 1441497020 -0.511108 0.550598 -0.457886 -0.475342 1441497020 -0.511108 0.550598 -0.457886 -0.475342 1441497020 -0.510315 0.551575 -0.455872 -0.476990 1441497020 -0.510315 0.551575 -0.455872 -0.476990 1441497020 -0.510315 0.551575 -0.455872 -0.476990 1441497020 -0.510315 0.551575 -0.455872 -0.476990 1441497020 -0.510315 0.551575 -0.455872 -0.476990 1441497020 -0.510315 0.551575 -0.455872 -0.476990 1441497020 -0.511292 0.550537 -0.456482 -0.476624 1441497020 -0.511292 0.550537 -0.456482 -0.476624 1441497020 -0.511292 0.550537 -0.456482 -0.476624 1441497020 -0.511292 0.550537 -0.456482 -0.476624 1441497020 -0.511292 0.550537 -0.456482 -0.476624 1441497020 -0.511292 0.550537 -0.456482 -0.476624 1441497020 -0.511292 0.550537 -0.456482 -0.476624 1441497020 -0.512329 0.549011 -0.458496 -0.475403 1441497020 -0.512329 0.549011 -0.458496 -0.475403 1441497020 -0.512329 0.549011 -0.458496 -0.475403 1441497020 -0.512329 0.549011 -0.458496 -0.475403 1441497020 -0.512329 0.549011 -0.458496 -0.475403 1441497020 -0.512329 0.549011 -0.458496 -0.475403 1441497020 -0.513000 0.547913 -0.459839 -0.474609 1441497020 -0.513000 0.547913 -0.459839 -0.474609 1441497020 -0.513000 0.547913 -0.459839 -0.474609 1441497020 -0.513000 0.547913 -0.459839 -0.474609 1441497020 -0.513000 0.547913 -0.459839 -0.474609 1441497020 -0.513000 0.547913 -0.459839 -0.474609 1441497020 -0.514160 0.545959 -0.462280 -0.473206 1441497020 -0.514160 0.545959 -0.462280 -0.473206 1441497020 -0.514160 0.545959 -0.462280 -0.473206 1441497020 -0.514160 0.545959 -0.462280 -0.473206 1441497020 -0.514160 0.545959 -0.462280 -0.473206 1441497020 -0.514160 0.545959 -0.462280 -0.473206 1441497020 -0.514221 0.545044 -0.463013 -0.473450 1441497020 -0.514221 0.545044 -0.463013 -0.473450 1441497020 -0.514221 0.545044 -0.463013 -0.473450 1441497020 -0.514221 0.545044 -0.463013 -0.473450 1441497020 -0.514221 0.545044 -0.463013 -0.473450 1441497020 -0.514221 0.545044 -0.463013 -0.473450 1441497020 -0.515015 0.543884 -0.463806 -0.473145 1441497020 -0.515015 0.543884 -0.463806 -0.473145 1441497020 -0.515015 0.543884 -0.463806 -0.473145 1441497020 -0.515015 0.543884 -0.463806 -0.473145 1441497020 -0.515015 0.543884 -0.463806 -0.473145 1441497020 -0.515015 0.543884 -0.463806 -0.473145 1441497020 -0.516113 0.541748 -0.464905 -0.473389 1441497021 -0.516113 0.541748 -0.464905 -0.473389 1441497021 -0.516113 0.541748 -0.464905 -0.473389 1441497021 -0.516113 0.541748 -0.464905 -0.473389 1441497021 -0.516113 0.541748 -0.464905 -0.473389 1441497021 -0.516113 0.541748 -0.464905 -0.473389 1441497021 -0.516663 0.541016 -0.464722 -0.473816 1441497021 -0.516663 0.541016 -0.464722 -0.473816 1441497021 -0.516663 0.541016 -0.464722 -0.473816 1441497021 -0.516663 0.541016 -0.464722 -0.473816 1441497021 -0.516663 0.541016 -0.464722 -0.473816 1441497021 -0.516663 0.541016 -0.464722 -0.473816 1441497021 -0.516663 0.541016 -0.464722 -0.473816 1441497021 -0.516418 0.540894 -0.463928 -0.474915 1441497021 -0.516418 0.540894 -0.463928 -0.474915 1441497021 -0.516418 0.540894 -0.463928 -0.474915 1441497021 -0.516418 0.540894 -0.463928 -0.474915 1441497021 -0.516418 0.540894 -0.463928 -0.474915 1441497021 -0.516418 0.540894 -0.463928 -0.474915 1441497021 -0.515259 0.542419 -0.461731 -0.476563 1441497021 -0.515259 0.542419 -0.461731 -0.476563 1441497021 -0.515259 0.542419 -0.461731 -0.476563 1441497021 -0.515259 0.542419 -0.461731 -0.476563 1441497021 -0.515259 0.542419 -0.461731 -0.476563 1441497021 -0.515259 0.542419 -0.461731 -0.476563 1441497021 -0.515259 0.542419 -0.461731 -0.476563 1441497021 -0.515747 0.541687 -0.463257 -0.475464 1441497021 -0.515747 0.541687 -0.463257 -0.475464 1441497021 -0.515747 0.541687 -0.463257 -0.475464 1441497021 -0.515747 0.541687 -0.463257 -0.475464 1441497021 -0.515747 0.541687 -0.463257 -0.475464 1441497021 -0.515747 0.541687 -0.463257 -0.475464 1441497021 -0.516052 0.540833 -0.465881 -0.473450 1441497021 -0.516052 0.540833 -0.465881 -0.473450 1441497021 -0.516052 0.540833 -0.465881 -0.473450 1441497021 -0.516052 0.540833 -0.465881 -0.473450 1441497021 -0.516052 0.540833 -0.465881 -0.473450 1441497021 -0.516052 0.540833 -0.465881 -0.473450 1441497021 -0.516052 0.540833 -0.465881 -0.473450 1441497021 -0.516052 0.540649 -0.468079 -0.471558 1441497021 -0.516052 0.540649 -0.468079 -0.471558 1441497021 -0.516052 0.540649 -0.468079 -0.471558 1441497021 -0.516052 0.540649 -0.468079 -0.471558 1441497021 -0.516052 0.540649 -0.468079 -0.471558 1441497021 -0.515869 0.541870 -0.468445 -0.469971 1441497021 -0.515869 0.541870 -0.468445 -0.469971 1441497021 -0.515869 0.541870 -0.468445 -0.469971 1441497021 -0.515869 0.541870 -0.468445 -0.469971 1441497021 -0.515869 0.541870 -0.468445 -0.469971 1441497021 -0.515869 0.541870 -0.468445 -0.469971 1441497021 -0.515869 0.541870 -0.468445 -0.469971 1441497021 -0.515442 0.542725 -0.468201 -0.469727 1441497021 -0.515442 0.542725 -0.468201 -0.469727 1441497021 -0.515442 0.542725 -0.468201 -0.469727 1441497021 -0.515442 0.542725 -0.468201 -0.469727 1441497021 -0.515442 0.542725 -0.468201 -0.469727 1441497021 -0.515442 0.542725 -0.468201 -0.469727 1441497021 -0.515442 0.542725 -0.468201 -0.469727 1441497021 -0.513672 0.545105 -0.465210 -0.471863 1441497021 -0.513672 0.545105 -0.465210 -0.471863 1441497021 -0.513672 0.545105 -0.465210 -0.471863 1441497021 -0.513672 0.545105 -0.465210 -0.471863 1441497021 -0.513672 0.545105 -0.465210 -0.471863 1441497021 -0.513672 0.545105 -0.465210 -0.471863 1441497021 -0.512634 0.546631 -0.461975 -0.474426 1441497021 -0.512634 0.546631 -0.461975 -0.474426 1441497021 -0.512634 0.546631 -0.461975 -0.474426 1441497021 -0.512634 0.546631 -0.461975 -0.474426 1441497021 -0.512634 0.546631 -0.461975 -0.474426 1441497021 -0.512634 0.546631 -0.461975 -0.474426 1441497021 -0.512268 0.547363 -0.459290 -0.476501 1441497021 -0.512268 0.547363 -0.459290 -0.476501 1441497021 -0.512268 0.547363 -0.459290 -0.476501 1441497021 -0.512268 0.547363 -0.459290 -0.476501 1441497021 -0.512268 0.547363 -0.459290 -0.476501 1441497021 -0.512268 0.547363 -0.459290 -0.476501 1441497021 -0.513245 0.546448 -0.459106 -0.476685 1441497021 -0.513245 0.546448 -0.459106 -0.476685 1441497021 -0.513245 0.546448 -0.459106 -0.476685 1441497021 -0.513245 0.546448 -0.459106 -0.476685 1441497021 -0.513245 0.546448 -0.459106 -0.476685 1441497021 -0.513245 0.546448 -0.459106 -0.476685 1441497021 -0.513245 0.546448 -0.459106 -0.476685 1441497021 -0.514648 0.544922 -0.459717 -0.476318 1441497021 -0.514648 0.544922 -0.459717 -0.476318 1441497021 -0.514648 0.544922 -0.459717 -0.476318 1441497021 -0.514648 0.544922 -0.459717 -0.476318 1441497021 -0.514648 0.544922 -0.459717 -0.476318 1441497021 -0.514648 0.544922 -0.459717 -0.476318 1441497021 -0.515442 0.544006 -0.460693 -0.475647 1441497021 -0.515442 0.544006 -0.460693 -0.475647 1441497021 -0.515442 0.544006 -0.460693 -0.475647 1441497021 -0.515442 0.544006 -0.460693 -0.475647 1441497021 -0.515442 0.544006 -0.460693 -0.475647 1441497021 -0.515442 0.544006 -0.460693 -0.475647 1441497021 -0.515442 0.544006 -0.460693 -0.475647 1441497021 -0.516785 0.542114 -0.462952 -0.474060 1441497021 -0.516785 0.542114 -0.462952 -0.474060 1441497021 -0.516785 0.542114 -0.462952 -0.474060 1441497021 -0.516785 0.542114 -0.462952 -0.474060 1441497021 -0.516785 0.542114 -0.462952 -0.474060 1441497021 -0.516785 0.542114 -0.462952 -0.474060 1441497021 -0.518188 0.539551 -0.466370 -0.472168 1441497021 -0.518188 0.539551 -0.466370 -0.472168 1441497021 -0.518188 0.539551 -0.466370 -0.472168 1441497021 -0.518188 0.539551 -0.466370 -0.472168 1441497021 -0.518188 0.539551 -0.466370 -0.472168 1441497021 -0.518188 0.539551 -0.466370 -0.472168 1441497021 -0.517700 0.539001 -0.467468 -0.472229 1441497021 -0.517700 0.539001 -0.467468 -0.472229 1441497021 -0.517700 0.539001 -0.467468 -0.472229 1441497021 -0.517700 0.539001 -0.467468 -0.472229 1441497021 -0.517700 0.539001 -0.467468 -0.472229 1441497021 -0.517700 0.539001 -0.467468 -0.472229 1441497021 -0.516541 0.539856 -0.466797 -0.473206 1441497021 -0.516541 0.539856 -0.466797 -0.473206 1441497022 -0.516541 0.539856 -0.466797 -0.473206 1441497022 -0.516541 0.539856 -0.466797 -0.473206 1441497022 -0.516541 0.539856 -0.466797 -0.473206 1441497022 -0.516541 0.539856 -0.466797 -0.473206 1441497022 -0.516541 0.539856 -0.466797 -0.473206 1441497022 -0.517151 0.538696 -0.468079 -0.472534 1441497022 -0.517151 0.538696 -0.468079 -0.472534 1441497022 -0.517151 0.538696 -0.468079 -0.472534 1441497022 -0.517151 0.538696 -0.468079 -0.472534 1441497022 -0.517151 0.538696 -0.468079 -0.472534 1441497022 -0.517151 0.538696 -0.468079 -0.472534 1441497022 -0.517090 0.538391 -0.469055 -0.472046 1441497022 -0.517090 0.538391 -0.469055 -0.472046 1441497022 -0.517090 0.538391 -0.469055 -0.472046 1441497022 -0.517090 0.538391 -0.469055 -0.472046 1441497022 -0.517090 0.538391 -0.469055 -0.472046 1441497022 -0.517090 0.538391 -0.469055 -0.472046 1441497022 -0.516235 0.538879 -0.467285 -0.474121 1441497022 -0.516235 0.538879 -0.467285 -0.474121 1441497022 -0.516235 0.538879 -0.467285 -0.474121 1441497022 -0.516235 0.538879 -0.467285 -0.474121 1441497022 -0.516235 0.538879 -0.467285 -0.474121 1441497022 -0.516235 0.538879 -0.467285 -0.474121 1441497022 -0.516235 0.538879 -0.467285 -0.474121 1441497022 -0.516113 0.539124 -0.465820 -0.475403 1441497022 -0.516113 0.539124 -0.465820 -0.475403 1441497022 -0.516113 0.539124 -0.465820 -0.475403 1441497022 -0.516113 0.539124 -0.465820 -0.475403 1441497022 -0.516113 0.539124 -0.465820 -0.475403 1441497022 -0.516113 0.539124 -0.465820 -0.475403 1441497022 -0.517334 0.537292 -0.467407 -0.474670 1441497022 -0.517334 0.537292 -0.467407 -0.474670 1441497022 -0.517334 0.537292 -0.467407 -0.474670 1441497022 -0.517334 0.537292 -0.467407 -0.474670 1441497022 -0.517334 0.537292 -0.467407 -0.474670 1441497022 -0.517334 0.537292 -0.467407 -0.474670 1441497022 -0.516235 0.537964 -0.466309 -0.476135 1441497022 -0.516235 0.537964 -0.466309 -0.476135 1441497022 -0.516235 0.537964 -0.466309 -0.476135 1441497022 -0.516235 0.537964 -0.466309 -0.476135 1441497022 -0.516235 0.537964 -0.466309 -0.476135 1441497022 -0.516235 0.537964 -0.466309 -0.476135 1441497022 -0.516235 0.537964 -0.466309 -0.476135 1441497022 -0.514709 0.539612 -0.464172 -0.478027 1441497022 -0.514709 0.539612 -0.464172 -0.478027 1441497022 -0.514709 0.539612 -0.464172 -0.478027 1441497022 -0.514709 0.539612 -0.464172 -0.478027 1441497022 -0.514709 0.539612 -0.464172 -0.478027 1441497022 -0.514709 0.539612 -0.464172 -0.478027 1441497022 -0.514160 0.540649 -0.463928 -0.477600 1441497022 -0.514160 0.540649 -0.463928 -0.477600 1441497022 -0.514160 0.540649 -0.463928 -0.477600 1441497022 -0.514160 0.540649 -0.463928 -0.477600 1441497022 -0.514160 0.540649 -0.463928 -0.477600 1441497022 -0.514160 0.540649 -0.463928 -0.477600 1441497022 -0.514526 0.540771 -0.465759 -0.475403 1441497022 -0.514526 0.540771 -0.465759 -0.475403 1441497022 -0.514526 0.540771 -0.465759 -0.475403 1441497022 -0.514526 0.540771 -0.465759 -0.475403 1441497022 -0.514526 0.540771 -0.465759 -0.475403 1441497022 -0.514526 0.540771 -0.465759 -0.475403 1441497022 -0.513794 0.542114 -0.465210 -0.475220 1441497022 -0.513794 0.542114 -0.465210 -0.475220 1441497022 -0.513794 0.542114 -0.465210 -0.475220 1441497022 -0.513794 0.542114 -0.465210 -0.475220 1441497022 -0.513794 0.542114 -0.465210 -0.475220 1441497022 -0.513794 0.542114 -0.465210 -0.475220 1441497022 -0.513916 0.542786 -0.464478 -0.474915 1441497022 -0.513916 0.542786 -0.464478 -0.474915 1441497022 -0.513916 0.542786 -0.464478 -0.474915 1441497022 -0.513916 0.542786 -0.464478 -0.474915 1441497022 -0.513916 0.542786 -0.464478 -0.474915 1441497022 -0.513916 0.542786 -0.464478 -0.474915 1441497022 -0.513916 0.542786 -0.464478 -0.474915 1441497022 -0.512878 0.544983 -0.461670 -0.476318 1441497022 -0.512878 0.544983 -0.461670 -0.476318 1441497022 -0.512878 0.544983 -0.461670 -0.476318 1441497022 -0.512878 0.544983 -0.461670 -0.476318 1441497022 -0.512878 0.544983 -0.461670 -0.476318 1441497022 -0.512878 0.544983 -0.461670 -0.476318 1441497022 -0.513000 0.546326 -0.458740 -0.477478 1441497022 -0.513000 0.546326 -0.458740 -0.477478 1441497022 -0.513000 0.546326 -0.458740 -0.477478 1441497022 -0.513000 0.546326 -0.458740 -0.477478 1441497022 -0.513000 0.546326 -0.458740 -0.477478 1441497022 -0.513000 0.546326 -0.458740 -0.477478 1441497022 -0.513000 0.546326 -0.458740 -0.477478 1441497022 -0.515015 0.544250 -0.459106 -0.477356 1441497022 -0.515015 0.544250 -0.459106 -0.477356 1441497022 -0.515015 0.544250 -0.459106 -0.477356 1441497022 -0.515015 0.544250 -0.459106 -0.477356 1441497022 -0.515015 0.544250 -0.459106 -0.477356 1441497022 -0.515015 0.544250 -0.459106 -0.477356 1441497022 -0.515015 0.544250 -0.459106 -0.477356 1441497022 -0.516907 0.542236 -0.458923 -0.477783 1441497022 -0.516907 0.542236 -0.458923 -0.477783 1441497022 -0.516907 0.542236 -0.458923 -0.477783 1441497022 -0.516907 0.542236 -0.458923 -0.477783 1441497022 -0.516907 0.542236 -0.458923 -0.477783 1441497022 -0.516907 0.542236 -0.458923 -0.477783 1441497022 -0.519104 0.540527 -0.459534 -0.476746 1441497022 -0.519104 0.540527 -0.459534 -0.476746 1441497022 -0.519104 0.540527 -0.459534 -0.476746 1441497022 -0.519104 0.540527 -0.459534 -0.476746 1441497022 -0.519104 0.540527 -0.459534 -0.476746 1441497022 -0.519104 0.540527 -0.459534 -0.476746 1441497022 -0.519104 0.540527 -0.459534 -0.476746 1441497022 -0.521057 0.538696 -0.461121 -0.475098 1441497022 -0.521057 0.538696 -0.461121 -0.475098 1441497022 -0.521057 0.538696 -0.461121 -0.475098 1441497022 -0.521057 0.538696 -0.461121 -0.475098 1441497022 -0.521057 0.538696 -0.461121 -0.475098 1441497022 -0.521057 0.538696 -0.461121 -0.475098 1441497022 -0.522888 0.536377 -0.463623 -0.473267 1441497022 -0.522888 0.536377 -0.463623 -0.473267 1441497023 -0.522888 0.536377 -0.463623 -0.473267 1441497023 -0.522888 0.536377 -0.463623 -0.473267 1441497023 -0.522888 0.536377 -0.463623 -0.473267 1441497023 -0.522888 0.536377 -0.463623 -0.473267 1441497023 -0.524658 0.533386 -0.467163 -0.471191 1441497023 -0.524658 0.533386 -0.467163 -0.471191 1441497023 -0.524658 0.533386 -0.467163 -0.471191 1441497023 -0.524658 0.533386 -0.467163 -0.471191 1441497023 -0.524658 0.533386 -0.467163 -0.471191 1441497023 -0.524658 0.533386 -0.467163 -0.471191 1441497023 -0.524353 0.532410 -0.468506 -0.471313 1441497023 -0.524353 0.532410 -0.468506 -0.471313 1441497023 -0.524353 0.532410 -0.468506 -0.471313 1441497023 -0.524353 0.532410 -0.468506 -0.471313 1441497023 -0.524353 0.532410 -0.468506 -0.471313 1441497023 -0.524353 0.532410 -0.468506 -0.471313 1441497023 -0.524353 0.532410 -0.468506 -0.471313 1441497023 -0.523499 0.532654 -0.468262 -0.472290 1441497023 -0.523499 0.532654 -0.468262 -0.472290 1441497023 -0.523499 0.532654 -0.468262 -0.472290 1441497023 -0.523499 0.532654 -0.468262 -0.472290 1441497023 -0.523499 0.532654 -0.468262 -0.472290 1441497023 -0.523499 0.532654 -0.468262 -0.472290 1441497023 -0.523499 0.531677 -0.469421 -0.472229 1441497023 -0.523499 0.531677 -0.469421 -0.472229 1441497023 -0.523499 0.531677 -0.469421 -0.472229 1441497023 -0.523499 0.531677 -0.469421 -0.472229 1441497023 -0.523499 0.531677 -0.469421 -0.472229 1441497023 -0.523499 0.531677 -0.469421 -0.472229 1441497023 -0.523071 0.531250 -0.469360 -0.473145 1441497023 -0.523071 0.531250 -0.469360 -0.473145 1441497023 -0.523071 0.531250 -0.469360 -0.473145 1441497023 -0.523071 0.531250 -0.469360 -0.473145 1441497023 -0.523071 0.531250 -0.469360 -0.473145 1441497023 -0.523071 0.531250 -0.469360 -0.473145 1441497023 -0.523193 0.530945 -0.468872 -0.473877 1441497023 -0.523193 0.530945 -0.468872 -0.473877 1441497023 -0.523193 0.530945 -0.468872 -0.473877 1441497023 -0.523193 0.530945 -0.468872 -0.473877 1441497023 -0.523193 0.530945 -0.468872 -0.473877 1441497023 -0.523193 0.530945 -0.468872 -0.473877 1441497023 -0.523926 0.530090 -0.469421 -0.473511 1441497023 -0.523926 0.530090 -0.469421 -0.473511 1441497023 -0.523926 0.530090 -0.469421 -0.473511 1441497023 -0.523926 0.530090 -0.469421 -0.473511 1441497023 -0.523926 0.530090 -0.469421 -0.473511 1441497023 -0.523926 0.530090 -0.469421 -0.473511 1441497023 -0.524658 0.528564 -0.470886 -0.472961 1441497023 -0.524658 0.528564 -0.470886 -0.472961 1441497023 -0.524658 0.528564 -0.470886 -0.472961 1441497023 -0.524658 0.528564 -0.470886 -0.472961 1441497023 -0.524658 0.528564 -0.470886 -0.472961 1441497023 -0.524658 0.528564 -0.470886 -0.472961 1441497023 -0.523621 0.529846 -0.469604 -0.473877 1441497023 -0.523621 0.529846 -0.469604 -0.473877 1441497023 -0.523621 0.529846 -0.469604 -0.473877 1441497023 -0.523621 0.529846 -0.469604 -0.473877 1441497023 -0.523621 0.529846 -0.469604 -0.473877 1441497023 -0.523621 0.529846 -0.469604 -0.473877 1441497023 -0.522156 0.531677 -0.468323 -0.474731 1441497023 -0.522156 0.531677 -0.468323 -0.474731 1441497023 -0.522156 0.531677 -0.468323 -0.474731 1441497023 -0.522156 0.531677 -0.468323 -0.474731 1441497023 -0.522156 0.531677 -0.468323 -0.474731 1441497023 -0.522156 0.531677 -0.468323 -0.474731 1441497023 -0.522156 0.531677 -0.468323 -0.474731 1441497023 -0.520874 0.533630 -0.467041 -0.475281 1441497023 -0.520874 0.533630 -0.467041 -0.475281 1441497023 -0.520874 0.533630 -0.467041 -0.475281 1441497023 -0.520874 0.533630 -0.467041 -0.475281 1441497023 -0.520874 0.533630 -0.467041 -0.475281 1441497023 -0.520874 0.533630 -0.467041 -0.475281 1441497023 -0.520264 0.534729 -0.467163 -0.474548 1441497023 -0.520264 0.534729 -0.467163 -0.474548 1441497023 -0.520264 0.534729 -0.467163 -0.474548 1441497023 -0.520264 0.534729 -0.467163 -0.474548 1441497023 -0.520264 0.534729 -0.467163 -0.474548 1441497023 -0.519287 0.536438 -0.466614 -0.474243 1441497023 -0.519287 0.536438 -0.466614 -0.474243 1441497023 -0.519287 0.536438 -0.466614 -0.474243 1441497023 -0.519287 0.536438 -0.466614 -0.474243 1441497023 -0.519287 0.536438 -0.466614 -0.474243 1441497023 -0.519287 0.536438 -0.466614 -0.474243 1441497023 -0.519287 0.536438 -0.466614 -0.474243 1441497023 -0.518372 0.538940 -0.464783 -0.474243 1441497023 -0.518372 0.538940 -0.464783 -0.474243 1441497023 -0.518372 0.538940 -0.464783 -0.474243 1441497023 -0.518372 0.538940 -0.464783 -0.474243 1441497023 -0.518372 0.538940 -0.464783 -0.474243 1441497023 -0.518372 0.538940 -0.464783 -0.474243 1441497023 -0.519348 0.538208 -0.466003 -0.472778 1441497023 -0.519348 0.538208 -0.466003 -0.472778 1441497023 -0.519348 0.538208 -0.466003 -0.472778 1441497023 -0.519348 0.538208 -0.466003 -0.472778 1441497023 -0.519348 0.538208 -0.466003 -0.472778 1441497023 -0.519348 0.538208 -0.466003 -0.472778 1441497023 -0.518921 0.538452 -0.465881 -0.473083 1441497023 -0.518921 0.538452 -0.465881 -0.473083 1441497023 -0.518921 0.538452 -0.465881 -0.473083 1441497023 -0.518921 0.538452 -0.465881 -0.473083 1441497023 -0.518921 0.538452 -0.465881 -0.473083 1441497023 -0.518921 0.538452 -0.465881 -0.473083 1441497023 -0.518921 0.538452 -0.465881 -0.473083 1441497023 -0.517700 0.539612 -0.463806 -0.475098 1441497023 -0.517700 0.539612 -0.463806 -0.475098 1441497023 -0.517700 0.539612 -0.463806 -0.475098 1441497023 -0.517700 0.539612 -0.463806 -0.475098 1441497023 -0.517700 0.539612 -0.463806 -0.475098 1441497023 -0.517700 0.539612 -0.463806 -0.475098 1441497023 -0.516602 0.540100 -0.462280 -0.477295 1441497023 -0.516602 0.540100 -0.462280 -0.477295 1441497023 -0.516602 0.540100 -0.462280 -0.477295 1441497024 -0.516602 0.540100 -0.462280 -0.477295 1441497024 -0.516602 0.540100 -0.462280 -0.477295 1441497024 -0.515869 0.540405 -0.460815 -0.479065 1441497024 -0.515869 0.540405 -0.460815 -0.479065 1441497024 -0.515869 0.540405 -0.460815 -0.479065 1441497024 -0.515869 0.540405 -0.460815 -0.479065 1441497024 -0.515869 0.540405 -0.460815 -0.479065 1441497024 -0.515869 0.540405 -0.460815 -0.479065 1441497024 -0.515869 0.540405 -0.460815 -0.479065 1441497024 -0.515503 0.540344 -0.460571 -0.479858 1441497024 -0.515503 0.540344 -0.460571 -0.479858 1441497024 -0.515503 0.540344 -0.460571 -0.479858 1441497024 -0.515503 0.540344 -0.460571 -0.479858 1441497024 -0.515503 0.540344 -0.460571 -0.479858 1441497024 -0.515503 0.540344 -0.460571 -0.479858 1441497024 -0.515198 0.540466 -0.460571 -0.480042 1441497024 -0.515198 0.540466 -0.460571 -0.480042 1441497024 -0.515198 0.540466 -0.460571 -0.480042 1441497024 -0.515198 0.540466 -0.460571 -0.480042 1441497024 -0.515198 0.540466 -0.460571 -0.480042 1441497024 -0.515198 0.540466 -0.460571 -0.480042 1441497024 -0.516174 0.539246 -0.462219 -0.478699 1441497024 -0.516174 0.539246 -0.462219 -0.478699 1441497024 -0.516174 0.539246 -0.462219 -0.478699 1441497024 -0.516174 0.539246 -0.462219 -0.478699 1441497024 -0.516174 0.539246 -0.462219 -0.478699 1441497024 -0.516174 0.539246 -0.462219 -0.478699 1441497024 -0.517761 0.536926 -0.465393 -0.476501 1441497024 -0.517761 0.536926 -0.465393 -0.476501 1441497024 -0.517761 0.536926 -0.465393 -0.476501 1441497024 -0.517761 0.536926 -0.465393 -0.476501 1441497024 -0.517761 0.536926 -0.465393 -0.476501 1441497024 -0.517761 0.536926 -0.465393 -0.476501 1441497024 -0.517761 0.536926 -0.465393 -0.476501 1441497024 -0.518250 0.535828 -0.467285 -0.475464 1441497024 -0.518250 0.535828 -0.467285 -0.475464 1441497024 -0.518250 0.535828 -0.467285 -0.475464 1441497024 -0.518250 0.535828 -0.467285 -0.475464 1441497024 -0.518250 0.535828 -0.467285 -0.475464 1441497024 -0.518250 0.535828 -0.467285 -0.475464 1441497024 -0.518494 0.534973 -0.468933 -0.474487 1441497024 -0.518494 0.534973 -0.468933 -0.474487 1441497024 -0.518494 0.534973 -0.468933 -0.474487 1441497024 -0.518494 0.534973 -0.468933 -0.474487 1441497024 -0.518494 0.534973 -0.468933 -0.474487 1441497024 -0.518494 0.534973 -0.468933 -0.474487 1441497024 -0.518616 0.534363 -0.469849 -0.474182 1441497024 -0.518616 0.534363 -0.469849 -0.474182 1441497024 -0.518616 0.534363 -0.469849 -0.474182 1441497024 -0.518616 0.534363 -0.469849 -0.474182 1441497024 -0.518616 0.534363 -0.469849 -0.474182 1441497024 -0.518616 0.534363 -0.469849 -0.474182 1441497024 -0.519165 0.533325 -0.470947 -0.473511 1441497024 -0.519165 0.533325 -0.470947 -0.473511 1441497024 -0.519165 0.533325 -0.470947 -0.473511 1441497024 -0.519165 0.533325 -0.470947 -0.473511 1441497024 -0.519165 0.533325 -0.470947 -0.473511 1441497024 -0.519165 0.533325 -0.470947 -0.473511 1441497024 -0.519165 0.533325 -0.470947 -0.473511 1441497024 -0.519470 0.532776 -0.470642 -0.474182 1441497024 -0.519470 0.532776 -0.470642 -0.474182 1441497024 -0.519470 0.532776 -0.470642 -0.474182 1441497024 -0.519470 0.532776 -0.470642 -0.474182 1441497024 -0.519470 0.532776 -0.470642 -0.474182 1441497024 -0.519470 0.532776 -0.470642 -0.474182 1441497024 -0.520447 0.532104 -0.470520 -0.473938 1441497024 -0.520447 0.532104 -0.470520 -0.473938 1441497024 -0.520447 0.532104 -0.470520 -0.473938 1441497024 -0.520447 0.532104 -0.470520 -0.473938 1441497024 -0.520447 0.532104 -0.470520 -0.473938 1441497024 -0.520447 0.532104 -0.470520 -0.473938 1441497024 -0.521851 0.530762 -0.471252 -0.473206 1441497024 -0.521851 0.530762 -0.471252 -0.473206 1441497024 -0.521851 0.530762 -0.471252 -0.473206 1441497024 -0.521851 0.530762 -0.471252 -0.473206 1441497024 -0.521851 0.530762 -0.471252 -0.473206 1441497024 -0.521851 0.530762 -0.471252 -0.473206 1441497024 -0.521729 0.530945 -0.470398 -0.473999 1441497024 -0.521729 0.530945 -0.470398 -0.473999 1441497024 -0.521729 0.530945 -0.470398 -0.473999 1441497024 -0.521729 0.530945 -0.470398 -0.473999 1441497024 -0.521729 0.530945 -0.470398 -0.473999 1441497024 -0.521729 0.530945 -0.470398 -0.473999 1441497024 -0.521667 0.531372 -0.469971 -0.474060 1441497024 -0.521667 0.531372 -0.469971 -0.474060 1441497024 -0.521667 0.531372 -0.469971 -0.474060 1441497024 -0.521667 0.531372 -0.469971 -0.474060 1441497024 -0.521667 0.531372 -0.469971 -0.474060 1441497024 -0.521667 0.531372 -0.469971 -0.474060 1441497024 -0.521667 0.531372 -0.469971 -0.474060 1441497024 -0.521667 0.531250 -0.470398 -0.473755 1441497024 -0.521667 0.531250 -0.470398 -0.473755 1441497024 -0.521667 0.531250 -0.470398 -0.473755 1441497024 -0.521667 0.531250 -0.470398 -0.473755 1441497024 -0.521667 0.531250 -0.470398 -0.473755 1441497024 -0.521667 0.531250 -0.470398 -0.473755 1441497024 -0.521667 0.531250 -0.470398 -0.473755 1441497024 -0.521851 0.531189 -0.471741 -0.472290 1441497024 -0.521851 0.531189 -0.471741 -0.472290 1441497024 -0.521851 0.531189 -0.471741 -0.472290 1441497024 -0.521851 0.531189 -0.471741 -0.472290 1441497024 -0.521851 0.531189 -0.471741 -0.472290 1441497024 -0.521851 0.531189 -0.471741 -0.472290 1441497024 -0.521606 0.531189 -0.472961 -0.471252 1441497024 -0.521606 0.531189 -0.472961 -0.471252 1441497024 -0.521606 0.531189 -0.472961 -0.471252 1441497024 -0.521606 0.531189 -0.472961 -0.471252 1441497024 -0.521606 0.531189 -0.472961 -0.471252 1441497024 -0.521606 0.531189 -0.472961 -0.471252 1441497024 -0.520630 0.532959 -0.472351 -0.471008 1441497024 -0.520630 0.532959 -0.472351 -0.471008 1441497024 -0.520630 0.532959 -0.472351 -0.471008 1441497024 -0.520630 0.532959 -0.472351 -0.471008 1441497025 -0.520630 0.532959 -0.472351 -0.471008 1441497025 -0.520630 0.532959 -0.472351 -0.471008 1441497025 -0.519836 0.534668 -0.471130 -0.471191 1441497025 -0.519836 0.534668 -0.471130 -0.471191 1441497025 -0.519836 0.534668 -0.471130 -0.471191 1441497025 -0.519836 0.534668 -0.471130 -0.471191 1441497025 -0.519836 0.534668 -0.471130 -0.471191 1441497025 -0.519836 0.534668 -0.471130 -0.471191 1441497025 -0.519836 0.534668 -0.471130 -0.471191 1441497025 -0.518555 0.536682 -0.468567 -0.472778 1441497025 -0.518555 0.536682 -0.468567 -0.472778 1441497025 -0.518555 0.536682 -0.468567 -0.472778 1441497025 -0.518555 0.536682 -0.468567 -0.472778 1441497025 -0.518555 0.536682 -0.468567 -0.472778 1441497025 -0.518555 0.536682 -0.468567 -0.472778 1441497025 -0.516541 0.539307 -0.464722 -0.475769 1441497025 -0.516541 0.539307 -0.464722 -0.475769 1441497025 -0.516541 0.539307 -0.464722 -0.475769 1441497025 -0.516541 0.539307 -0.464722 -0.475769 1441497025 -0.516541 0.539307 -0.464722 -0.475769 1441497025 -0.516541 0.539307 -0.464722 -0.475769 1441497025 -0.516541 0.539307 -0.464722 -0.475769 1441497025 -0.515015 0.541138 -0.461792 -0.478271 1441497025 -0.515015 0.541138 -0.461792 -0.478271 1441497025 -0.515015 0.541138 -0.461792 -0.478271 1441497025 -0.515015 0.541138 -0.461792 -0.478271 1441497025 -0.515015 0.541138 -0.461792 -0.478271 1441497025 -0.515015 0.541138 -0.461792 -0.478271 1441497025 -0.515015 0.541138 -0.461792 -0.478271 1441497025 -0.513794 0.542175 -0.459534 -0.480591 1441497025 -0.513794 0.542175 -0.459534 -0.480591 1441497025 -0.513794 0.542175 -0.459534 -0.480591 1441497025 -0.513794 0.542175 -0.459534 -0.480591 1441497025 -0.513794 0.542175 -0.459534 -0.480591 1441497025 -0.513794 0.542175 -0.459534 -0.480591 1441497025 -0.514526 0.541870 -0.459412 -0.480286 1441497025 -0.514526 0.541870 -0.459412 -0.480286 1441497025 -0.514526 0.541870 -0.459412 -0.480286 1441497025 -0.514526 0.541870 -0.459412 -0.480286 1441497025 -0.514526 0.541870 -0.459412 -0.480286 1441497025 -0.514526 0.541870 -0.459412 -0.480286 1441497025 -0.515808 0.540771 -0.460388 -0.479187 1441497025 -0.515808 0.540771 -0.460388 -0.479187 1441497025 -0.515808 0.540771 -0.460388 -0.479187 1441497025 -0.515808 0.540771 -0.460388 -0.479187 1441497025 -0.515808 0.540771 -0.460388 -0.479187 1441497025 -0.515808 0.540771 -0.460388 -0.479187 1441497025 -0.517395 0.539551 -0.461914 -0.477356 1441497025 -0.517395 0.539551 -0.461914 -0.477356 1441497025 -0.517395 0.539551 -0.461914 -0.477356 1441497025 -0.517395 0.539551 -0.461914 -0.477356 1441497025 -0.517395 0.539551 -0.461914 -0.477356 1441497025 -0.519348 0.537354 -0.464600 -0.475159 1441497025 -0.519348 0.537354 -0.464600 -0.475159 1441497025 -0.519348 0.537354 -0.464600 -0.475159 1441497025 -0.519348 0.537354 -0.464600 -0.475159 1441497025 -0.519348 0.537354 -0.464600 -0.475159 1441497025 -0.519348 0.537354 -0.464600 -0.475159 1441497025 -0.519348 0.537354 -0.464600 -0.475159 1441497025 -0.520691 0.535217 -0.468079 -0.472656 1441497025 -0.520691 0.535217 -0.468079 -0.472656 1441497025 -0.520691 0.535217 -0.468079 -0.472656 1441497025 -0.520691 0.535217 -0.468079 -0.472656 1441497025 -0.520691 0.535217 -0.468079 -0.472656 1441497025 -0.520691 0.535217 -0.468079 -0.472656 1441497025 -0.520447 0.534729 -0.469788 -0.471802 1441497025 -0.520447 0.534729 -0.469788 -0.471802 1441497025 -0.520447 0.534729 -0.469788 -0.471802 1441497025 -0.520447 0.534729 -0.469788 -0.471802 1441497025 -0.520447 0.534729 -0.469788 -0.471802 1441497025 -0.520447 0.534729 -0.469788 -0.471802 1441497025 -0.520447 0.534729 -0.469788 -0.471802 1441497025 -0.520325 0.534302 -0.471436 -0.470703 1441497025 -0.520325 0.534302 -0.471436 -0.470703 1441497025 -0.520325 0.534302 -0.471436 -0.470703 1441497025 -0.520325 0.534302 -0.471436 -0.470703 1441497025 -0.520325 0.534302 -0.471436 -0.470703 1441497025 -0.520325 0.534302 -0.471436 -0.470703 1441497025 -0.519470 0.535095 -0.471436 -0.470825 1441497025 -0.519470 0.535095 -0.471436 -0.470825 1441497025 -0.519470 0.535095 -0.471436 -0.470825 1441497025 -0.519470 0.535095 -0.471436 -0.470825 1441497025 -0.519470 0.535095 -0.471436 -0.470825 1441497025 -0.519470 0.535095 -0.471436 -0.470825 1441497025 -0.519470 0.535095 -0.471436 -0.470825 1441497025 -0.519043 0.535583 -0.471191 -0.470947 1441497025 
-0.527771 0.532288 -0.467224 -0.468872 1441497048 -0.527771 0.532288 -0.467224 -0.468872 1441497048 -0.527771 0.532288 -0.467224 -0.468872 1441497048 -0.527771 0.532288 -0.467224 -0.468872 1441497048 -0.541992 0.533386 -0.471130 -0.447083 1441497048 -0.541992 0.533386 -0.471130 -0.447083 1441497048 -0.541992 0.533386 -0.471130 -0.447083 1441497048 -0.541992 0.533386 -0.471130 -0.447083 1441497048 -0.541992 0.533386 -0.471130 -0.447083 1441497048 -0.541992 0.533386 -0.471130 -0.447083 1441497048 -0.541992 0.533386 -0.471130 -0.447083 1441497048 -0.567871 0.528564 -0.475159 -0.415344 1441497048 -0.567871 0.528564 -0.475159 -0.415344 1441497048 -0.567871 0.528564 -0.475159 -0.415344 1441497048 -0.567871 0.528564 -0.475159 -0.415344 1441497048 -0.567871 0.528564 -0.475159 -0.415344 1441497048 -0.567871 0.528564 -0.475159 -0.415344 1441497048 -0.617737 0.515259 -0.473694 -0.358521 1441497048 -0.617737 0.515259 -0.473694 -0.358521 1441497048 -0.617737 0.515259 -0.473694 -0.358521 1441497048 -0.617737 0.515259 -0.473694 -0.358521 1441497048 -0.617737 0.515259 -0.473694 -0.358521 1441497048 -0.617737 0.515259 -0.473694 -0.358521 1441497048 -0.664307 0.503052 -0.477966 -0.277954 1441497048 -0.664307 0.503052 -0.477966 -0.277954 1441497048 -0.664307 0.503052 -0.477966 -0.277954 1441497048 -0.664307 0.503052 -0.477966 -0.277954 1441497048 -0.664307 0.503052 -0.477966 -0.277954 1441497048 -0.664307 0.503052 -0.477966 -0.277954 1441497048 -0.692749 0.508118 -0.474731 -0.191284 1441497048 -0.692749 0.508118 -0.474731 -0.191284 1441497048 -0.692749 0.508118 -0.474731 -0.191284 1441497048 -0.692749 0.508118 -0.474731 -0.191284 1441497048 -0.692749 0.508118 -0.474731 -0.191284 1441497048 -0.692749 0.508118 -0.474731 -0.191284 1441497048 -0.692749 0.508118 -0.474731 -0.191284 1441497048 -0.700867 0.522339 -0.473389 -0.108826 1441497048 -0.700867 0.522339 -0.473389 -0.108826 1441497048 -0.700867 0.522339 -0.473389 -0.108826 1441497048 -0.700867 0.522339 -0.473389 -0.108826 1441497048 -0.700867 0.522339 -0.473389 -0.108826 1441497048 -0.700867 0.522339 -0.473389 -0.108826 1441497048 -0.695862 0.537354 -0.474854 -0.039917 1441497048 -0.695862 0.537354 -0.474854 -0.039917 1441497048 -0.695862 0.537354 -0.474854 -0.039917 1441497048 -0.695862 0.537354 -0.474854 -0.039917 1441497048 -0.695862 0.537354 -0.474854 -0.039917 1441497048 -0.695862 0.537354 -0.474854 -0.039917 1441497048 -0.688416 0.546631 -0.476746 -0.000061 1441497048 -0.688416 0.546631 -0.476746 -0.000061 1441497048 -0.688416 0.546631 -0.476746 -0.000061 1441497048 -0.688416 0.546631 -0.476746 -0.000061 1441497048 -0.688416 0.546631 -0.476746 -0.000061 1441497048 -0.688416 0.546631 -0.476746 -0.000061 1441497048 -0.688354 0.544861 -0.478882 0.003052 1441497048 -0.688354 0.544861 -0.478882 0.003052 1441497048 -0.688354 0.544861 -0.478882 0.003052 1441497048 -0.688354 0.544861 -0.478882 0.003052 1441497048 -0.688354 0.544861 -0.478882 0.003052 1441497048 -0.688354 0.544861 -0.478882 0.003052 1441497048 -0.688354 0.544861 -0.478882 0.003052 1441497048 -0.690735 0.539551 -0.480103 -0.036682 1441497048 -0.690735 0.539551 -0.480103 -0.036682 1441497048 -0.690735 0.539551 -0.480103 -0.036682 1441497048 -0.690735 0.539551 -0.480103 -0.036682 1441497048 -0.690735 0.539551 -0.480103 -0.036682 1441497048 -0.690735 0.539551 -0.480103 -0.036682 1441497048 -0.690735 0.539551 -0.480103 -0.036682 1441497048 -0.691895 0.526306 -0.481934 -0.110107 1441497048 -0.691895 0.526306 -0.481934 -0.110107 1441497048 -0.691895 0.526306 -0.481934 -0.110107 1441497048 -0.691895 0.526306 -0.481934 -0.110107 1441497048 -0.691895 0.526306 -0.481934 -0.110107 1441497048 -0.691895 0.526306 -0.481934 -0.110107 1441497048 -0.669250 0.521729 -0.486023 -0.209045 1441497048 -0.669250 0.521729 -0.486023 -0.209045 1441497048 -0.669250 0.521729 -0.486023 -0.209045 1441497048 -0.669250 0.521729 -0.486023 -0.209045 1441497048 -0.669250 0.521729 -0.486023 -0.209045 1441497048 -0.669250 0.521729 -0.486023 -0.209045 1441497048 -0.643127 0.518555 -0.476501 -0.300903 1441497048 -0.643127 0.518555 -0.476501 -0.300903 1441497048 -0.643127 0.518555 -0.476501 -0.300903 1441497048 -0.643127 0.518555 -0.476501 -0.300903 1441497048 -0.643127 0.518555 -0.476501 -0.300903 1441497048 -0.643127 0.518555 -0.476501 -0.300903 1441497048 -0.607788 0.530945 -0.463867 -0.365479 1441497048 -0.607788 0.530945 -0.463867 -0.365479 1441497048 -0.607788 0.530945 -0.463867 -0.365479 1441497048 -0.607788 0.530945 -0.463867 -0.365479 1441497048 -0.607788 0.530945 -0.463867 -0.365479 1441497048 -0.607788 0.530945 -0.463867 -0.365479 1441497048 -0.571472 0.555298 -0.445740 -0.408020 1441497048 -0.571472 0.555298 -0.445740 -0.408020 1441497048 -0.571472 0.555298 -0.445740 -0.408020 1441497048 -0.571472 0.555298 -0.445740 -0.408020 1441497048 -0.571472 0.555298 -0.445740 -0.408020 1441497048 -0.571472 0.555298 -0.445740 -0.408020 1441497048 -0.560181 0.559631 -0.446899 -0.416321 1441497048 -0.560181 0.559631 -0.446899 -0.416321 1441497048 -0.560181 0.559631 -0.446899 -0.416321 1441497048 -0.560181 0.559631 -0.446899 -0.416321 1441497048 -0.560181 0.559631 -0.446899 -0.416321 1441497048 -0.560181 0.559631 -0.446899 -0.416321 1441497048 -0.563843 0.544006 -0.463501 -0.414001 1441497048 -0.563843 0.544006 -0.463501 -0.414001 1441497048 -0.563843 0.544006 -0.463501 -0.414001 1441497048 -0.563843 0.544006 -0.463501 -0.414001 1441497048 -0.563843 0.544006 -0.463501 -0.414001 1441497048 -0.551208 0.541382 -0.464905 -0.432434 1441497048 -0.551208 0.541382 -0.464905 -0.432434 1441497048 -0.551208 0.541382 -0.464905 -0.432434 1441497049 -0.551208 0.541382 -0.464905 -0.432434 1441497049 -0.551208 0.541382 -0.464905 -0.432434 1441497049 -0.551208 0.541382 -0.464905 -0.432434 1441497049 -0.540344 0.553711 -0.454590 -0.441406 1441497049 -0.540344 0.553711 -0.454590 -0.441406 1441497049 -0.540344 0.553711 -0.454590 -0.441406 1441497049 -0.540344 0.553711 -0.454590 -0.441406 1441497049 -0.540344 0.553711 -0.454590 -0.441406 1441497049 -0.540344 0.553711 -0.454590 -0.441406 1441497049 -0.539978 0.563660 -0.459900 -0.423340 1441497049 -0.539978 0.563660 -0.459900 -0.423340 1441497049 -0.539978 0.563660 -0.459900 -0.423340 1441497049 -0.539978 0.563660 -0.459900 -0.423340 1441497049 -0.539978 0.563660 -0.459900 -0.423340 1441497049 -0.543091 0.574585 -0.466492 -0.396667 1441497049 -0.543091 0.574585 -0.466492 -0.396667 1441497049 -0.543091 0.574585 -0.466492 -0.396667 1441497049 -0.543091 0.574585 -0.466492 -0.396667 1441497049 -0.543091 0.574585 -0.466492 -0.396667 1441497049 -0.543091 0.574585 -0.466492 -0.396667 1441497049 -0.543091 0.574585 -0.466492 -0.396667 1441497049 -0.561401 0.581543 -0.465881 -0.360168 1441497049 -0.561401 0.581543 -0.465881 -0.360168 1441497049 -0.561401 0.581543 -0.465881 -0.360168 1441497049 -0.561401 0.581543 -0.465881 -0.360168 1441497049 -0.561401 0.581543 -0.465881 -0.360168 1441497049 -0.561401 0.581543 -0.465881 -0.360168 1441497049 -0.561401 0.581543 -0.465881 -0.360168 1441497049 -0.608398 0.555359 -0.478333 -0.304504 1441497049 -0.608398 0.555359 -0.478333 -0.304504 1441497049 -0.608398 0.555359 -0.478333 -0.304504 1441497049 -0.608398 0.555359 -0.478333 -0.304504 1441497049 -0.608398 0.555359 -0.478333 -0.304504 1441497049 -0.608398 0.555359 -0.478333 -0.304504 1441497049 -0.651245 0.535156 -0.482544 -0.238159 1441497049 -0.651245 0.535156 -0.482544 -0.238159 1441497049 -0.651245 0.535156 -0.482544 -0.238159 1441497049 -0.651245 0.535156 -0.482544 -0.238159 1441497049 -0.651245 0.535156 -0.482544 -0.238159 1441497049 -0.651245 0.535156 -0.482544 -0.238159 1441497049 -0.651245 0.535156 -0.482544 -0.238159 1441497049 -0.672180 0.531433 -0.484985 -0.174744 1441497049 -0.672180 0.531433 -0.484985 -0.174744 1441497049 -0.672180 0.531433 -0.484985 -0.174744 1441497049 -0.672180 0.531433 -0.484985 -0.174744 1441497049 -0.672180 0.531433 -0.484985 -0.174744 1441497049 -0.672180 0.531433 -0.484985 -0.174744 1441497049 -0.676086 0.544312 -0.482666 -0.117310 1441497049 -0.676086 0.544312 -0.482666 -0.117310 1441497049 -0.676086 0.544312 -0.482666 -0.117310 1441497049 -0.676086 0.544312 -0.482666 -0.117310 1441497049 -0.676086 0.544312 -0.482666 -0.117310 1441497049 -0.676086 0.544312 -0.482666 -0.117310 1441497049 -0.676086 0.544312 -0.482666 -0.117310 1441497049 -0.671753 0.555481 -0.485291 -0.068665 1441497049 -0.671753 0.555481 -0.485291 -0.068665 1441497049 -0.671753 0.555481 -0.485291 -0.068665 1441497049 -0.671753 0.555481 -0.485291 -0.068665 1441497049 -0.671753 0.555481 -0.485291 -0.068665 1441497049 -0.671753 0.555481 -0.485291 -0.068665 1441497049 -0.667786 0.565796 -0.481445 -0.046692 1441497049 -0.667786 0.565796 -0.481445 -0.046692 1441497049 -0.667786 0.565796 -0.481445 -0.046692 1441497049 -0.667786 0.565796 -0.481445 -0.046692 1441497049 -0.667786 0.565796 -0.481445 -0.046692 1441497049 -0.667786 0.565796 -0.481445 -0.046692 1441497049 -0.672302 0.562256 -0.478271 -0.056519 1441497049 -0.672302 0.562256 -0.478271 -0.056519 1441497049 -0.672302 0.562256 -0.478271 -0.056519 1441497049 -0.672302 0.562256 -0.478271 -0.056519 1441497049 -0.672302 0.562256 -0.478271 -0.056519 1441497049 -0.672302 0.562256 -0.478271 -0.056519 1441497049 -0.677185 0.552307 -0.475464 -0.101746 1441497049 -0.677185 0.552307 -0.475464 -0.101746 1441497049 -0.677185 0.552307 -0.475464 -0.101746 1441497049 -0.677185 0.552307 -0.475464 -0.101746 1441497049 -0.677185 0.552307 -0.475464 -0.101746 1441497049 -0.677185 0.552307 -0.475464 -0.101746 1441497049 -0.681335 0.532654 -0.473022 -0.168579 1441497049 -0.681335 0.532654 -0.473022 -0.168579 1441497049 -0.681335 0.532654 -0.473022 -0.168579 1441497049 -0.681335 0.532654 -0.473022 -0.168579 1441497049 -0.681335 0.532654 -0.473022 -0.168579 1441497049 -0.681335 0.532654 -0.473022 -0.168579 1441497049 -0.681335 0.532654 -0.473022 -0.168579 1441497049 -0.670471 0.522339 -0.470581 -0.237244 1441497049 -0.670471 0.522339 -0.470581 -0.237244 1441497049 -0.670471 0.522339 -0.470581 -0.237244 1441497049 -0.670471 0.522339 -0.470581 -0.237244 1441497049 -0.670471 0.522339 -0.470581 -0.237244 1441497049 -0.670471 0.522339 -0.470581 -0.237244 1441497049 -0.642639 0.518860 -0.468506 -0.313660 1441497049 -0.642639 0.518860 -0.468506 -0.313660 1441497049 -0.642639 0.518860 -0.468506 -0.313660 1441497049 -0.642639 0.518860 -0.468506 -0.313660 1441497049 -0.642639 0.518860 -0.468506 -0.313660 1441497049 -0.642639 0.518860 -0.468506 -0.313660 1441497049 -0.642639 0.518860 -0.468506 -0.313660 1441497049 -0.605896 0.535339 -0.459717 -0.367493 1441497049 -0.605896 0.535339 -0.459717 -0.367493 1441497049 -0.605896 0.535339 -0.459717 -0.367493 1441497049 -0.605896 0.535339 -0.459717 -0.367493 1441497049 -0.605896 0.535339 -0.459717 -0.367493 1441497049 -0.605896 0.535339 -0.459717 -0.367493 1441497049 -0.574890 0.555908 -0.448364 -0.399414 1441497049 -0.574890 0.555908 -0.448364 -0.399414 1441497049 -0.574890 0.555908 -0.448364 -0.399414 1441497049 -0.574890 0.555908 -0.448364 -0.399414 1441497049 -0.574890 0.555908 -0.448364 -0.399414 1441497049 -0.574890 0.555908 -0.448364 -0.399414 1441497049 -0.559509 0.560486 -0.450439 -0.412170 1441497049 -0.559509 0.560486 -0.450439 -0.412170 1441497049 -0.559509 0.560486 -0.450439 -0.412170 1441497049 -0.559509 0.560486 -0.450439 -0.412170 1441497049 -0.559509 0.560486 -0.450439 -0.412170 1441497050 -0.559509 0.560486 -0.450439 -0.412170 1441497050 -0.559509 0.560486 -0.450439 -0.412170 1441497050 -0.555725 0.552246 -0.464966 -0.412354 1441497050 -0.555725 0.552246 -0.464966 -0.412354 1441497050 -0.555725 0.552246 -0.464966 -0.412354 1441497050 -0.555725 0.552246 -0.464966 -0.412354 1441497050 -0.555725 0.552246 -0.464966 -0.412354 1441497050 -0.555725 0.552246 -0.464966 -0.412354 1441497050 -0.551270 0.549805 -0.469910 -0.416016 1441497050 -0.551270 0.549805 -0.469910 -0.416016 1441497050 -0.551270 0.549805 -0.469910 -0.416016 1441497050 -0.551270 0.549805 -0.469910 -0.416016 1441497050 -0.551270 0.549805 -0.469910 -0.416016 1441497050 -0.551270 0.549805 -0.469910 -0.416016 1441497050 -0.549011 0.551758 -0.470764 -0.415527 1441497050 -0.549011 0.551758 -0.470764 -0.415527 1441497050 -0.549011 0.551758 -0.470764 -0.415527 1441497050 -0.549011 0.551758 -0.470764 -0.415527 1441497050 -0.549011 0.551758 -0.470764 -0.415527 1441497050 -0.549011 0.551758 -0.470764 -0.415527 1441497050 -0.549011 0.551758 -0.470764 -0.415527 1441497050 -0.552856 0.553772 -0.476685 -0.400635 1441497050 -0.552856 0.553772 -0.476685 -0.400635 1441497050 -0.552856 0.553772 -0.476685 -0.400635 1441497050 -0.552856 0.553772 -0.476685 -0.400635 1441497050 -0.552856 0.553772 -0.476685 -0.400635 1441497050 -0.552856 0.553772 -0.476685 -0.400635 1441497050 -0.560669 0.558594 -0.482239 -0.375671 1441497050 -0.560669 0.558594 -0.482239 -0.375671 1441497050 -0.560669 0.558594 -0.482239 -0.375671 1441497050 -0.560669 0.558594 -0.482239 -0.375671 1441497050 -0.560669 0.558594 -0.482239 -0.375671 1441497050 -0.560669 0.558594 -0.482239 -0.375671 1441497050 -0.577209 0.558899 -0.484070 -0.346680 1441497050 -0.577209 0.558899 -0.484070 -0.346680 1441497050 -0.577209 0.558899 -0.484070 -0.346680 1441497050 -0.577209 0.558899 -0.484070 -0.346680 1441497050 -0.577209 0.558899 -0.484070 -0.346680 1441497050 -0.577209 0.558899 -0.484070 -0.346680 1441497050 -0.577209 0.558899 -0.484070 -0.346680 1441497050 -0.611633 0.543518 -0.485779 -0.307495 1441497050 -0.611633 0.543518 -0.485779 -0.307495 1441497050 -0.611633 0.543518 -0.485779 -0.307495 1441497050 -0.611633 0.543518 -0.485779 -0.307495 1441497050 -0.611633 0.543518 -0.485779 -0.307495 1441497050 -0.611633 0.543518 -0.485779 -0.307495 1441497050 -0.641663 0.531677 -0.489319 -0.257324 1441497050 -0.641663 0.531677 -0.489319 -0.257324 1441497050 -0.641663 0.531677 -0.489319 -0.257324 1441497050 -0.641663 0.531677 -0.489319 -0.257324 1441497050 -0.641663 0.531677 -0.489319 -0.257324 1441497050 -0.655273 0.541931 -0.486206 -0.201599 1441497050 -0.655273 0.541931 -0.486206 -0.201599 1441497050 -0.655273 0.541931 -0.486206 -0.201599 1441497050 -0.655273 0.541931 -0.486206 -0.201599 1441497050 -0.655273 0.541931 -0.486206 -0.201599 1441497050 -0.655273 0.541931 -0.486206 -0.201599 1441497050 -0.655273 0.541931 -0.486206 -0.201599 1441497050 -0.664246 0.546753 -0.490417 -0.138977 1441497050 -0.664246 0.546753 -0.490417 -0.138977 1441497050 -0.664246 0.546753 -0.490417 -0.138977 1441497050 -0.664246 0.546753 -0.490417 -0.138977 1441497050 -0.664246 0.546753 -0.490417 -0.138977 1441497050 -0.664246 0.546753 -0.490417 -0.138977 1441497050 -0.666260 0.551941 -0.494019 -0.086182 1441497050 -0.666260 0.551941 -0.494019 -0.086182 1441497050 -0.666260 0.551941 -0.494019 -0.086182 1441497050 -0.666260 0.551941 -0.494019 -0.086182 1441497050 -0.666260 0.551941 -0.494019 -0.086182 1441497050 -0.666260 0.551941 -0.494019 -0.086182 1441497050 -0.667969 0.553894 -0.493835 -0.056152 1441497050 -0.667969 0.553894 -0.493835 -0.056152 1441497050 -0.667969 0.553894 -0.493835 -0.056152 1441497050 -0.667969 0.553894 -0.493835 -0.056152 1441497050 -0.667969 0.553894 -0.493835 -0.056152 1441497050 -0.667969 0.553894 -0.493835 -0.056152 1441497050 -0.669983 0.553040 -0.492126 -0.055603 1441497050 -0.669983 0.553040 -0.492126 -0.055603 1441497050 -0.669983 0.553040 -0.492126 -0.055603 1441497050 -0.669983 0.553040 -0.492126 -0.055603 1441497050 -0.669983 0.553040 -0.492126 -0.055603 1441497050 -0.669983 0.553040 -0.492126 -0.055603 1441497050 -0.669983 0.553040 -0.492126 -0.055603 1441497050 -0.671021 0.548584 -0.491516 -0.084778 1441497050 -0.671021 0.548584 -0.491516 -0.084778 1441497050 -0.671021 0.548584 -0.491516 -0.084778 1441497050 -0.671021 0.548584 -0.491516 -0.084778 1441497050 -0.671021 0.548584 -0.491516 -0.084778 1441497050 -0.671021 0.548584 -0.491516 -0.084778 1441497050 -0.670349 0.540771 -0.488586 -0.139709 1441497050 -0.670349 0.540771 -0.488586 -0.139709 1441497050 -0.670349 0.540771 -0.488586 -0.139709 1441497050 -0.670349 0.540771 -0.488586 -0.139709 1441497050 -0.670349 0.540771 -0.488586 -0.139709 1441497050 -0.670349 0.540771 -0.488586 -0.139709 1441497050 -0.670349 0.540771 -0.488586 -0.139709 1441497050 -0.660645 0.529541 -0.489563 -0.208740 1441497050 -0.660645 0.529541 -0.489563 -0.208740 1441497050 -0.660645 0.529541 -0.489563 -0.208740 1441497050 -0.660645 0.529541 -0.489563 -0.208740 1441497050 -0.660645 0.529541 -0.489563 -0.208740 1441497050 -0.660645 0.529541 -0.489563 -0.208740 1441497050 -0.641663 0.526794 -0.482178 -0.279907 1441497050 -0.641663 0.526794 -0.482178 -0.279907 1441497050 -0.641663 0.526794 -0.482178 -0.279907 1441497050 -0.641663 0.526794 -0.482178 -0.279907 1441497050 -0.641663 0.526794 -0.482178 -0.279907 1441497050 -0.641663 0.526794 -0.482178 -0.279907 1441497050 -0.623413 0.534241 -0.468201 -0.326843 1441497050 -0.623413 0.534241 -0.468201 -0.326843 1441497050 -0.623413 0.534241 -0.468201 -0.326843 1441497050 -0.623413 0.534241 -0.468201 -0.326843 1441497050 -0.623413 0.534241 -0.468201 -0.326843 1441497050 -0.623413 0.534241 -0.468201 -0.326843 1441497051 -0.623413 0.534241 -0.468201 -0.326843 1441497051 -0.606445 0.538818 -0.466187 -0.352966 1441497051 -0.606445 0.538818 -0.466187 -0.352966 1441497051 -0.606445 0.538818 -0.466187 -0.352966 1441497051 -0.606445 0.538818 -0.466187 -0.352966 1441497051 -0.606445 0.538818 -0.466187 -0.352966 1441497051 -0.606445 0.538818 -0.466187 -0.352966 1441497051 -0.596069 0.534607 -0.476196 -0.363525 1441497051 -0.596069 0.534607 -0.476196 -0.363525 1441497051 -0.596069 0.534607 -0.476196 -0.363525 1441497051 -0.596069 0.534607 -0.476196 -0.363525 1441497051 -0.596069 0.534607 -0.476196 -0.363525 1441497051 -0.596069 0.534607 -0.476196 -0.363525 1441497051 -0.583313 0.537048 -0.479919 -0.375549 1441497051 -0.583313 0.537048 -0.479919 -0.375549 1441497051 -0.583313 0.537048 -0.479919 -0.375549 1441497051 -0.583313 0.537048 -0.479919 -0.375549 1441497051 -0.583313 0.537048 -0.479919 -0.375549 1441497051 -0.583313 0.537048 -0.479919 -0.375549 1441497051 -0.583313 0.537048 -0.479919 -0.375549 1441497051 -0.578552 0.536621 -0.478821 -0.384827 1441497051 -0.578552 0.536621 -0.478821 -0.384827 1441497051 -0.578552 0.536621 -0.478821 -0.384827 1441497051 -0.578552 0.536621 -0.478821 -0.384827 1441497051 -0.578552 0.536621 -0.478821 -0.384827 1441497051 -0.578552 0.536621 -0.478821 -0.384827 1441497051 -0.578552 0.536621 -0.478821 -0.384827 1441497051 -0.581665 0.524414 -0.482788 -0.391907 1441497051 -0.581665 0.524414 -0.482788 -0.391907 1441497051 -0.581665 0.524414 -0.482788 -0.391907 1441497051 -0.581665 0.524414 -0.482788 -0.391907 1441497051 -0.581665 0.524414 -0.482788 -0.391907 1441497051 -0.581665 0.524414 -0.482788 -0.391907 1441497051 -0.580994 0.518982 -0.480896 -0.402283 1441497051 -0.580994 0.518982 -0.480896 -0.402283 1441497051 -0.580994 0.518982 -0.480896 -0.402283 1441497051 -0.580994 0.518982 -0.480896 -0.402283 1441497051 -0.580994 0.518982 -0.480896 -0.402283 1441497051 -0.580994 0.518982 -0.480896 -0.402283 1441497051 -0.581177 0.524353 -0.482300 -0.393372 1441497051 -0.581177 0.524353 -0.482300 -0.393372 1441497051 -0.581177 0.524353 -0.482300 -0.393372 1441497051 -0.581177 0.524353 -0.482300 -0.393372 1441497051 -0.581177 0.524353 -0.482300 -0.393372 1441497051 -0.581177 0.524353 -0.482300 -0.393372 1441497051 -0.581177 0.524353 -0.482300 -0.393372 1441497051 -0.584595 0.530396 -0.488953 -0.371277 1441497051 -0.584595 0.530396 -0.488953 -0.371277 1441497051 -0.584595 0.530396 -0.488953 -0.371277 1441497051 -0.584595 0.530396 -0.488953 -0.371277 1441497051 -0.584595 0.530396 -0.488953 -0.371277 1441497051 -0.584595 0.530396 -0.488953 -0.371277 1441497051 -0.589966 0.539307 -0.490234 -0.347656 1441497051 -0.589966 0.539307 -0.490234 -0.347656 1441497051 -0.589966 0.539307 -0.490234 -0.347656 1441497051 -0.589966 0.539307 -0.490234 -0.347656 1441497051 -0.589966 0.539307 -0.490234 -0.347656 1441497051 -0.589966 0.539307 -0.490234 -0.347656 1441497051 -0.589966 0.539307 -0.490234 -0.347656 1441497051 -0.601624 0.542114 -0.491943 -0.319641 1441497051 -0.601624 0.542114 -0.491943 -0.319641 1441497051 -0.601624 0.542114 -0.491943 -0.319641 1441497051 -0.601624 0.542114 -0.491943 -0.319641 1441497051 -0.601624 0.542114 -0.491943 -0.319641 1441497051 -0.601624 0.542114 -0.491943 -0.319641 1441497051 -0.621704 0.540222 -0.489929 -0.285767 1441497051 -0.621704 0.540222 -0.489929 -0.285767 1441497051 -0.621704 0.540222 -0.489929 -0.285767 1441497051 -0.621704 0.540222 -0.489929 -0.285767 1441497051 -0.621704 0.540222 -0.489929 -0.285767 1441497051 -0.621704 0.540222 -0.489929 -0.285767 1441497051 -0.647949 0.539734 -0.484131 -0.233459 1441497051 -0.647949 0.539734 -0.484131 -0.233459 1441497051 -0.647949 0.539734 -0.484131 -0.233459 1441497051 -0.647949 0.539734 -0.484131 -0.233459 1441497051 -0.647949 0.539734 -0.484131 -0.233459 1441497051 -0.647949 0.539734 -0.484131 -0.233459 1441497051 -0.647949 0.539734 -0.484131 -0.233459 1441497051 -0.662537 0.539001 -0.489258 -0.176514 1441497051 -0.662537 0.539001 -0.489258 -0.176514 1441497051 -0.662537 0.539001 -0.489258 -0.176514 1441497051 -0.662537 0.539001 -0.489258 -0.176514 1441497051 -0.662537 0.539001 -0.489258 -0.176514 1441497051 -0.662537 0.539001 -0.489258 -0.176514 1441497051 -0.661865 0.552429 -0.491089 -0.124817 1441497051 -0.661865 0.552429 -0.491089 -0.124817 1441497051 -0.661865 0.552429 -0.491089 -0.124817 1441497051 -0.661865 0.552429 -0.491089 -0.124817 1441497051 -0.661865 0.552429 -0.491089 -0.124817 1441497051 -0.661865 0.552429 -0.491089 -0.124817 1441497051 -0.656616 0.564392 -0.494202 -0.078613 1441497051 -0.656616 0.564392 -0.494202 -0.078613 1441497051 -0.656616 0.564392 -0.494202 -0.078613 1441497051 -0.656616 0.564392 -0.494202 -0.078613 1441497051 -0.656616 0.564392 -0.494202 -0.078613 1441497051 -0.656616 0.564392 -0.494202 -0.078613 1441497051 -0.653931 0.569214 -0.495972 -0.048950 1441497051 -0.653931 0.569214 -0.495972 -0.048950 1441497051 -0.653931 0.569214 -0.495972 -0.048950 1441497051 -0.653931 0.569214 -0.495972 -0.048950 1441497051 -0.653931 0.569214 -0.495972 -0.048950 1441497051 -0.653931 0.569214 -0.495972 -0.048950 1441497051 -0.653931 0.569214 -0.495972 -0.048950 1441497051 -0.654236 0.568909 -0.496033 -0.047791 1441497051 -0.654236 0.568909 -0.496033 -0.047791 1441497051 -0.654236 0.568909 -0.496033 -0.047791 1441497051 -0.654236 0.568909 -0.496033 -0.047791 1441497051 -0.654236 0.568909 -0.496033 -0.047791 1441497051 -0.654236 0.568909 -0.496033 -0.047791 1441497051 -0.652222 0.567871 -0.496094 -0.077698 1441497051 -0.652222 0.567871 -0.496094 -0.077698 1441497051 -0.652222 0.567871 -0.496094 -0.077698 1441497051 -0.652222 0.567871 -0.496094 -0.077698 1441497051 -0.652222 0.567871 -0.496094 -0.077698 1441497051 -0.652222 0.567871 -0.496094 -0.077698 1441497051 -0.652222 0.567871 -0.496094 -0.077698 1441497052 -0.649597 0.563110 -0.492554 -0.135681 1441497052 -0.649597 0.563110 -0.492554 -0.135681 1441497052 -0.649597 0.563110 -0.492554 -0.135681 1441497052 -0.649597 0.563110 -0.492554 -0.135681 1441497052 -0.649597 0.563110 -0.492554 -0.135681 1441497052 -0.649597 0.563110 -0.492554 -0.135681 1441497052 -0.643921 0.556274 -0.485046 -0.201782 1441497052 -0.643921 0.556274 -0.485046 -0.201782 1441497052 -0.643921 0.556274 -0.485046 -0.201782 1441497052 -0.643921 0.556274 -0.485046 -0.201782 1441497052 -0.643921 0.556274 -0.485046 -0.201782 1441497052 -0.643921 0.556274 -0.485046 -0.201782 1441497052 -0.643921 0.556274 -0.485046 -0.201782 1441497052 -0.638794 0.547852 -0.475830 -0.255615 1441497052 -0.638794 0.547852 -0.475830 -0.255615 1441497052 -0.638794 0.547852 -0.475830 -0.255615 1441497052 -0.638794 0.547852 -0.475830 -0.255615 1441497052 -0.638794 0.547852 -0.475830 -0.255615 1441497052 -0.638794 0.547852 -0.475830 -0.255615 1441497052 -0.628540 0.544434 -0.470154 -0.295898 1441497052 -0.628540 0.544434 -0.470154 -0.295898 1441497052 -0.628540 0.544434 -0.470154 -0.295898 1441497052 -0.628540 0.544434 -0.470154 -0.295898 1441497052 -0.628540 0.544434 -0.470154 -0.295898 1441497052 -0.628540 0.544434 -0.470154 -0.295898 1441497052 -0.610046 0.549438 -0.468506 -0.326355 1441497052 -0.610046 0.549438 -0.468506 -0.326355 1441497052 -0.610046 0.549438 -0.468506 -0.326355 1441497052 -0.610046 0.549438 -0.468506 -0.326355 1441497052 -0.610046 0.549438 -0.468506 -0.326355 1441497052 -0.610046 0.549438 -0.468506 -0.326355 1441497052 -0.610046 0.549438 -0.468506 -0.326355 1441497052 -0.590271 0.556519 -0.467957 -0.350647 1441497052 -0.590271 0.556519 -0.467957 -0.350647 1441497052 -0.590271 0.556519 -0.467957 -0.350647 1441497052 -0.590271 0.556519 -0.467957 -0.350647 1441497052 -0.590271 0.556519 -0.467957 -0.350647 1441497052 -0.590271 0.556519 -0.467957 -0.350647 1441497052 -0.579956 0.555176 -0.473083 -0.362854 1441497052 -0.579956 0.555176 -0.473083 -0.362854 1441497052 -0.579956 0.555176 -0.473083 -0.362854 1441497052 -0.579956 0.555176 -0.473083 -0.362854 1441497052 -0.579956 0.555176 -0.473083 -0.362854 1441497052 -0.579956 0.555176 -0.473083 -0.362854 1441497052 -0.579956 0.555176 -0.473083 -0.362854 1441497052 -0.574402 0.550293 -0.478333 -0.372131 1441497052 -0.574402 0.550293 -0.478333 -0.372131 1441497052 -0.574402 0.550293 -0.478333 -0.372131 1441497052 -0.574402 0.550293 -0.478333 -0.372131 1441497052 -0.574402 0.550293 -0.478333 -0.372131 1441497052 -0.574402 0.550293 -0.478333 -0.372131 1441497052 -0.573303 0.543823 -0.478699 -0.382813 1441497052 -0.573303 0.543823 -0.478699 -0.382813 1441497052 -0.573303 0.543823 -0.478699 -0.382813 1441497052 -0.573303 0.543823 -0.478699 -0.382813 1441497052 -0.573303 0.543823 -0.478699 -0.382813 1441497052 -0.573303 0.543823 -0.478699 -0.382813 1441497052 -0.589050 0.522400 -0.487610 -0.377380 1441497052 -0.589050 0.522400 -0.487610 -0.377380 1441497052 -0.589050 0.522400 -0.487610 -0.377380 1441497052 -0.589050 0.522400 -0.487610 -0.377380 1441497052 -0.589050 0.522400 -0.487610 -0.377380 1441497052 -0.589050 0.522400 -0.487610 -0.377380 1441497052 -0.599060 0.509583 -0.499451 -0.363403 1441497052 -0.599060 0.509583 -0.499451 -0.363403 1441497052 -0.599060 0.509583 -0.499451 -0.363403 1441497052 -0.599060 0.509583 -0.499451 -0.363403 1441497052 -0.599060 0.509583 -0.499451 -0.363403 1441497052 -0.599060 0.509583 -0.499451 -0.363403 1441497052 -0.604309 0.513428 -0.503113 -0.343750 1441497052 -0.604309 0.513428 -0.503113 -0.343750 1441497052 -0.604309 0.513428 -0.503113 -0.343750 1441497052 -0.604309 0.513428 -0.503113 -0.343750 1441497052 -0.604309 0.513428 -0.503113 -0.343750 1441497052 -0.606689 0.526855 -0.499939 -0.323303 1441497052 -0.606689 0.526855 -0.499939 -0.323303 1441497052 -0.606689 0.526855 -0.499939 -0.323303 1441497052 -0.606689 0.526855 -0.499939 -0.323303 1441497052 -0.606689 0.526855 -0.499939 -0.323303 1441497052 -0.606689 0.526855 -0.499939 -0.323303 1441497052 -0.613342 0.535461 -0.497070 -0.300110 1441497052 -0.613342 0.535461 -0.497070 -0.300110 1441497052 -0.613342 0.535461 -0.497070 -0.300110 1441497052 -0.613342 0.535461 -0.497070 -0.300110 1441497052 -0.613342 0.535461 -0.497070 -0.300110 1441497052 -0.613342 0.535461 -0.497070 -0.300110 1441497052 -0.613342 0.535461 -0.497070 -0.300110 1441497052 -0.628540 0.535828 -0.492554 -0.274292 1441497052 -0.628540 0.535828 -0.492554 -0.274292 1441497052 -0.628540 0.535828 -0.492554 -0.274292 1441497052 -0.628540 0.535828 -0.492554 -0.274292 1441497052 -0.628540 0.535828 -0.492554 -0.274292 1441497052 -0.628540 0.535828 -0.492554 -0.274292 1441497052 -0.650330 0.538391 -0.483398 -0.231567 1441497052 -0.650330 0.538391 -0.483398 -0.231567 1441497052 -0.650330 0.538391 -0.483398 -0.231567 1441497052 -0.650330 0.538391 -0.483398 -0.231567 1441497052 -0.650330 0.538391 -0.483398 -0.231567 1441497052 -0.650330 0.538391 -0.483398 -0.231567 1441497052 -0.668213 0.535217 -0.484314 -0.180359 1441497052 -0.668213 0.535217 -0.484314 -0.180359 1441497052 -0.668213 0.535217 -0.484314 -0.180359 1441497052 -0.668213 0.535217 -0.484314 -0.180359 1441497052 -0.668213 0.535217 -0.484314 -0.180359 1441497052 -0.668213 0.535217 -0.484314 -0.180359 1441497052 -0.672668 0.543884 -0.483398 -0.134338 1441497052 -0.672668 0.543884 -0.483398 -0.134338 1441497052 -0.672668 0.543884 -0.483398 -0.134338 1441497052 -0.672668 0.543884 -0.483398 -0.134338 1441497052 -0.672668 0.543884 -0.483398 -0.134338 1441497052 -0.672668 0.543884 -0.483398 -0.134338 1441497052 -0.672668 0.543884 -0.483398 -0.134338 1441497053 -0.669678 0.556152 -0.483826 -0.090393 1441497053 -0.669678 0.556152 -0.483826 -0.090393 1441497053 -0.669678 0.556152 -0.483826 -0.090393 1441497053 -0.669678 0.556152 -0.483826 -0.090393 1441497053 -0.669678 0.556152 -0.483826 -0.090393 1441497053 -0.669678 0.556152 -0.483826 -0.090393 1441497053 -0.662903 0.566406 -0.486816 -0.053162 1441497053 -0.662903 0.566406 -0.486816 -0.053162 1441497053 -0.662903 0.566406 -0.486816 -0.053162 1441497053 -0.662903 0.566406 -0.486816 -0.053162 1441497053 -0.662903 0.566406 -0.486816 -0.053162 1441497053 -0.662903 0.566406 -0.486816 -0.053162 1441497053 -0.654907 0.577820 -0.485657 -0.037170 1441497053 -0.654907 0.577820 -0.485657 -0.037170 1441497053 -0.654907 0.577820 -0.485657 -0.037170 1441497053 -0.654907 0.577820 -0.485657 -0.037170 1441497053 -0.654907 0.577820 -0.485657 -0.037170 1441497053 -0.654907 0.577820 -0.485657 -0.037170 1441497053 -0.655518 0.578186 -0.483948 -0.042175 1441497053 -0.655518 0.578186 -0.483948 -0.042175 1441497053 -0.655518 0.578186 -0.483948 -0.042175 1441497053 -0.655518 0.578186 -0.483948 -0.042175 1441497053 -0.655518 0.578186 -0.483948 -0.042175 1441497053 -0.655518 0.578186 -0.483948 -0.042175 1441497053 -0.655518 0.578186 -0.483948 -0.042175 1441497053 -0.657043 0.575745 -0.481628 -0.070007 1441497053 -0.657043 0.575745 -0.481628 -0.070007 1441497053 -0.657043 0.575745 -0.481628 -0.070007 1441497053 -0.657043 0.575745 -0.481628 -0.070007 1441497053 -0.657043 0.575745 -0.481628 -0.070007 1441497053 -0.657043 0.575745 -0.481628 -0.070007 1441497053 -0.656006 0.570007 -0.481567 -0.113708 1441497053 -0.656006 0.570007 -0.481567 -0.113708 1441497053 -0.656006 0.570007 -0.481567 -0.113708 1441497053 -0.656006 0.570007 -0.481567 -0.113708 1441497053 -0.656006 0.570007 -0.481567 -0.113708 1441497053 -0.656006 0.570007 -0.481567 -0.113708 1441497053 -0.656006 0.570007 -0.481567 -0.113708 1441497053 -0.646240 0.566895 -0.482178 -0.168884 1441497053 -0.646240 0.566895 -0.482178 -0.168884 1441497053 -0.646240 0.566895 -0.482178 -0.168884 1441497053 -0.646240 0.566895 -0.482178 -0.168884 1441497053 -0.646240 0.566895 -0.482178 -0.168884 1441497053 -0.646240 0.566895 -0.482178 -0.168884 1441497053 -0.640564 0.556885 -0.479736 -0.222412 1441497053 -0.640564 0.556885 -0.479736 -0.222412 1441497053 -0.640564 0.556885 -0.479736 -0.222412 1441497053 -0.640564 0.556885 -0.479736 -0.222412 1441497053 -0.640564 0.556885 -0.479736 -0.222412 1441497053 -0.640564 0.556885 -0.479736 -0.222412 1441497053 -0.640564 0.556885 -0.479736 -0.222412 1441497053 -0.632385 0.547668 -0.477112 -0.269409 1441497053 -0.632385 0.547668 -0.477112 -0.269409 1441497053 -0.632385 0.547668 -0.477112 -0.269409 1441497053 -0.632385 0.547668 -0.477112 -0.269409 1441497053 -0.632385 0.547668 -0.477112 -0.269409 1441497053 -0.632385 0.547668 -0.477112 -0.269409 1441497053 -0.632385 0.547668 -0.477112 -0.269409 1441497053 -0.626099 0.542908 -0.472595 -0.299927 1441497053 -0.626099 0.542908 -0.472595 -0.299927 1441497053 -0.626099 0.542908 -0.472595 -0.299927 1441497053 -0.626099 0.542908 -0.472595 -0.299927 1441497053 -0.626099 0.542908 -0.472595 -0.299927 1441497053 -0.626099 0.542908 -0.472595 -0.299927 1441497053 -0.626099 0.542908 -0.472595 -0.299927 1441497053 -0.620850 0.532593 -0.481262 -0.315247 1441497053 -0.620850 0.532593 -0.481262 -0.315247 1441497053 -0.620850 0.532593 -0.481262 -0.315247 1441497053 -0.620850 0.532593 -0.481262 -0.315247 1441497053 -0.620850 0.532593 -0.481262 -0.315247 1441497053 -0.620850 0.532593 -0.481262 -0.315247 1441497053 -0.605286 0.533264 -0.490051 -0.330444 1441497053 -0.605286 0.533264 -0.490051 -0.330444 1441497053 
-0.542847 0.522766 -0.489929 -0.438232 1441497055 -0.543457 0.522278 -0.490356 -0.437561 1441497055 -0.543457 0.522278 -0.490356 -0.437561 1441497055 -0.543457 0.522278 -0.490356 -0.437561 1441497055 -0.543457 0.522278 -0.490356 -0.437561 1441497055 -0.543457 0.522278 -0.490356 -0.437561 1441497055 -0.543457 0.522278 -0.490356 -0.437561 1441497055 -0.543457 0.522278 -0.490356 -0.437561 1441497055 -0.542603 0.523071 -0.488586 -0.439697 1441497055 -0.542603 0.523071 -0.488586 -0.439697 1441497055 -0.542603 0.523071 -0.488586 -0.439697 1441497055 -0.542603 0.523071 -0.488586 -0.439697 1441497055 -0.542603 0.523071 -0.488586 -0.439697 1441497055 -0.542603 0.523071 -0.488586 -0.439697 1441497055 -0.541809 0.524414 -0.486450 -0.441528 1441497055 -0.541809 0.524414 -0.486450 -0.441528 1441497055 -0.541809 0.524414 -0.486450 -0.441528 1441497055 -0.541809 0.524414 -0.486450 -0.441528 1441497055 -0.541809 0.524414 -0.486450 -0.441528 1441497055 -0.541809 0.524414 -0.486450 -0.441528 1441497055 -0.542297 0.523682 -0.485962 -0.442322 1441497055 -0.542297 0.523682 -0.485962 -0.442322 1441497055 -0.542297 0.523682 -0.485962 -0.442322 1441497055 -0.542297 0.523682 -0.485962 -0.442322 1441497055 -0.542297 0.523682 -0.485962 -0.442322 1441497055 -0.542297 0.523682 -0.485962 -0.442322 1441497055 -0.542297 0.523682 -0.485962 -0.442322 1441497055 -0.542664 0.523804 -0.485657 -0.442017 1441497055 -0.542664 0.523804 -0.485657 -0.442017 1441497055 -0.542664 0.523804 -0.485657 -0.442017 1441497055 -0.542664 0.523804 -0.485657 -0.442017 1441497055 -0.542664 0.523804 -0.485657 -0.442017 1441497055 -0.542664 0.523804 -0.485657 -0.442017 1441497055 -0.543518 0.522522 -0.487244 -0.440735 1441497055 -0.543518 0.522522 -0.487244 -0.440735 1441497055 -0.543518 0.522522 -0.487244 -0.440735 1441497055 -0.543518 0.522522 -0.487244 -0.440735 1441497055 -0.543518 0.522522 -0.487244 -0.440735 1441497055 -0.543518 0.522522 -0.487244 -0.440735 1441497055 -0.542664 0.522949 -0.487122 -0.441406 1441497055 -0.542664 0.522949 -0.487122 -0.441406 1441497055 -0.542664 0.522949 -0.487122 -0.441406 1441497055 -0.542664 0.522949 -0.487122 -0.441406 1441497056 -0.542664 0.522949 -0.487122 -0.441406 1441497056 -0.542664 0.522949 -0.487122 -0.441406 1441497056 -0.542664 0.522949 -0.487122 -0.441406 1441497056 -0.543335 0.521118 -0.489319 -0.440308 1441497056 -0.543335 0.521118 -0.489319 -0.440308 1441497056 -0.543335 0.521118 -0.489319 -0.440308 1441497056 -0.543335 0.521118 -0.489319 -0.440308 1441497056 -0.543335 0.521118 -0.489319 -0.440308 1441497056 -0.543335 0.521118 -0.489319 -0.440308 1441497056 -0.542480 0.521484 -0.489563 -0.440674 1441497056 -0.542480 0.521484 -0.489563 -0.440674 1441497056 -0.542480 0.521484 -0.489563 -0.440674 1441497056 -0.542480 0.521484 -0.489563 -0.440674 1441497056 -0.542480 0.521484 -0.489563 -0.440674 1441497056 -0.542480 0.521484 -0.489563 -0.440674 1441497056 -0.541687 0.522522 -0.489014 -0.440979 1441497056 -0.541687 0.522522 -0.489014 -0.440979 1441497056 -0.541687 0.522522 -0.489014 -0.440979 1441497056 -0.541687 0.522522 -0.489014 -0.440979 1441497056 -0.541687 0.522522 -0.489014 -0.440979 1441497056 -0.541687 0.522522 -0.489014 -0.440979 1441497056 -0.541382 0.522217 -0.489319 -0.441406 1441497056 -0.541382 0.522217 -0.489319 -0.441406 1441497056 -0.541382 0.522217 -0.489319 -0.441406 1441497056 -0.541382 0.522217 -0.489319 -0.441406 1441497056 -0.541382 0.522217 -0.489319 -0.441406 1441497056 -0.541382 0.522217 -0.489319 -0.441406 1441497056 -0.541382 0.522217 -0.489319 -0.441406 1441497056 -0.540588 0.523315 -0.487671 -0.442871 1441497056 -0.540588 0.523315 -0.487671 -0.442871 1441497056 -0.540588 0.523315 -0.487671 -0.442871 1441497056 -0.540588 0.523315 -0.487671 -0.442871 1441497056 -0.540588 0.523315 -0.487671 -0.442871 1441497056 -0.540588 0.523315 -0.487671 -0.442871 1441497056 -0.540588 0.523254 -0.486816 -0.443909 1441497056 -0.540588 0.523254 -0.486816 -0.443909 1441497056 -0.540588 0.523254 -0.486816 -0.443909 1441497056 -0.540588 0.523254 -0.486816 -0.443909 1441497056 -0.540588 0.523254 -0.486816 -0.443909 1441497056 -0.540588 0.523254 -0.486816 -0.443909 1441497056 -0.540588 0.523254 -0.484924 -0.445923 1441497056 -0.540588 0.523254 -0.484924 -0.445923 1441497056 -0.540588 0.523254 -0.484924 -0.445923 1441497056 -0.540588 0.523254 -0.484924 -0.445923 1441497056 -0.540588 0.523254 -0.484924 -0.445923 1441497056 -0.540588 0.523254 -0.484924 -0.445923 1441497056 -0.541565 0.522278 -0.484802 -0.446045 1441497056 -0.541565 0.522278 -0.484802 -0.446045 1441497056 -0.541565 0.522278 -0.484802 -0.446045 1441497056 -0.541565 0.522278 -0.484802 -0.446045 1441497056 -0.541565 0.522278 -0.484802 -0.446045 1441497056 -0.542603 0.520447 -0.485657 -0.445984 1441497056 -0.542603 0.520447 -0.485657 -0.445984 1441497056 -0.542603 0.520447 -0.485657 -0.445984 1441497056 -0.542603 0.520447 -0.485657 -0.445984 1441497056 -0.542603 0.520447 -0.485657 -0.445984 1441497056 -0.542114 0.521057 -0.485046 -0.446533 1441497056 -0.542114 0.521057 -0.485046 -0.446533 1441497056 -0.542114 0.521057 -0.485046 -0.446533 1441497056 -0.542114 0.521057 -0.485046 -0.446533 1441497056 -0.542114 0.521057 -0.485046 -0.446533 1441497056 -0.542114 0.521057 -0.485046 -0.446533 1441497056 -0.542114 0.521057 -0.485046 -0.446533 1441497056 -0.541809 0.521362 -0.485901 -0.445618 1441497056 -0.541809 0.521362 -0.485901 -0.445618 1441497056 -0.541809 0.521362 -0.485901 -0.445618 1441497056 -0.541809 0.521362 -0.485901 -0.445618 1441497056 -0.541809 0.521362 -0.485901 -0.445618 1441497056 -0.541809 0.521362 -0.485901 -0.445618 1441497056 -0.542053 0.521423 -0.488647 -0.442200 1441497056 -0.542053 0.521423 -0.488647 -0.442200 1441497056 -0.542053 0.521423 -0.488647 -0.442200 1441497056 -0.542053 0.521423 -0.488647 -0.442200 1441497056 -0.542053 0.521423 -0.488647 -0.442200 1441497056 -0.542053 0.521423 -0.488647 -0.442200 1441497056 -0.540771 0.522888 -0.489868 -0.440735 1441497056 -0.540771 0.522888 -0.489868 -0.440735 1441497056 -0.540771 0.522888 -0.489868 -0.440735 1441497056 -0.540771 0.522888 -0.489868 -0.440735 1441497056 -0.540771 0.522888 -0.489868 -0.440735 1441497056 -0.539124 0.525818 -0.488037 -0.441284 1441497056 -0.539124 0.525818 -0.488037 -0.441284 1441497056 -0.539124 0.525818 -0.488037 -0.441284 1441497056 -0.539124 0.525818 -0.488037 -0.441284 1441497056 -0.539124 0.525818 -0.488037 -0.441284 1441497056 -0.539124 0.525818 -0.488037 -0.441284 1441497056 -0.539124 0.525818 -0.488037 -0.441284 1441497056 -0.537048 0.528748 -0.485474 -0.443176 1441497056 -0.537048 0.528748 -0.485474 -0.443176 1441497056 -0.537048 0.528748 -0.485474 -0.443176 1441497056 -0.537048 0.528748 -0.485474 -0.443176 1441497056 -0.537048 0.528748 -0.485474 -0.443176 1441497056 -0.537048 0.528748 -0.485474 -0.443176 1441497056 -0.533936 0.533264 -0.480408 -0.447021 1441497056 -0.533936 0.533264 -0.480408 -0.447021 1441497056 -0.533936 0.533264 -0.480408 -0.447021 1441497056 -0.533936 0.533264 -0.480408 -0.447021 1441497056 -0.533936 0.533264 -0.480408 -0.447021 1441497056 -0.533936 0.533264 -0.480408 -0.447021 1441497056 -0.532532 0.535034 -0.476563 -0.450684 1441497056 -0.532532 0.535034 -0.476563 -0.450684 1441497056 -0.532532 0.535034 -0.476563 -0.450684 1441497056 -0.532532 0.535034 -0.476563 -0.450684 1441497056 -0.532532 0.535034 -0.476563 -0.450684 1441497056 -0.532532 0.535034 -0.476563 -0.450684 1441497056 -0.532532 0.534424 -0.474854 -0.453186 1441497056 -0.532532 0.534424 -0.474854 -0.453186 1441497056 -0.532532 0.534424 -0.474854 -0.453186 1441497056 -0.532532 0.534424 -0.474854 -0.453186 1441497056 -0.532532 0.534424 -0.474854 -0.453186 1441497057 -0.532532 0.534424 -0.474854 -0.453186 1441497057 -0.532532 0.534424 -0.474854 -0.453186 1441497057 -0.533325 0.533691 -0.473938 -0.454102 1441497057 -0.533325 0.533691 -0.473938 -0.454102 1441497057 -0.533325 0.533691 -0.473938 -0.454102 1441497057 -0.533325 0.533691 -0.473938 -0.454102 1441497057 -0.533325 0.533691 -0.473938 -0.454102 1441497057 -0.533325 0.533691 -0.473938 -0.454102 1441497057 -0.534607 0.532593 -0.474243 -0.453552 1441497057 -0.534607 0.532593 -0.474243 -0.453552 1441497057 -0.534607 0.532593 -0.474243 -0.453552 1441497057 -0.534607 0.532593 -0.474243 -0.453552 1441497057 -0.534607 0.532593 -0.474243 -0.453552 1441497057 -0.534607 0.532593 -0.474243 -0.453552 1441497057 -0.536133 0.530945 -0.475769 -0.452087 1441497057 -0.536133 0.530945 -0.475769 -0.452087 1441497057 -0.536133 0.530945 -0.475769 -0.452087 1441497057 -0.536133 0.530945 -0.475769 -0.452087 1441497057 -0.536133 0.530945 -0.475769 -0.452087 1441497057 -0.536133 0.530945 -0.475769 -0.452087 1441497057 -0.536133 0.530945 -0.475769 -0.452087 1441497057 -0.538879 0.526917 -0.479614 -0.449463 1441497057 -0.538879 0.526917 -0.479614 -0.449463 1441497057 -0.538879 0.526917 -0.479614 -0.449463 1441497057 -0.538879 0.526917 -0.479614 -0.449463 1441497057 -0.538879 0.526917 -0.479614 -0.449463 1441497057 -0.541321 0.523071 -0.483948 -0.446411 1441497057 -0.541321 0.523071 -0.483948 -0.446411 1441497057 -0.541321 0.523071 -0.483948 -0.446411 1441497057 -0.541321 0.523071 -0.483948 -0.446411 1441497057 -0.541321 0.523071 -0.483948 -0.446411 1441497057 -0.541321 0.523071 -0.483948 -0.446411 1441497057 -0.541321 0.523071 -0.483948 -0.446411 1441497057 -0.542664 0.520508 -0.487366 -0.443909 1441497057 -0.542664 0.520508 -0.487366 -0.443909 1441497057 -0.542664 0.520508 -0.487366 -0.443909 1441497057 -0.542664 0.520508 -0.487366 -0.443909 1441497057 -0.542664 0.520508 -0.487366 -0.443909 1441497057 -0.542664 0.520508 -0.487366 -0.443909 1441497057 -0.542664 0.520508 -0.487366 -0.443909 1441497057 -0.542603 0.519409 -0.489136 -0.443359 1441497057 -0.542603 0.519409 -0.489136 -0.443359 1441497057 -0.542603 0.519409 -0.489136 -0.443359 1441497057 -0.542603 0.519409 -0.489136 -0.443359 1441497057 -0.542603 0.519409 -0.489136 -0.443359 1441497057 -0.542603 0.519409 -0.489136 -0.443359 1441497057 -0.541992 0.519348 -0.490295 -0.442993 1441497057 -0.541992 0.519348 -0.490295 -0.442993 1441497057 -0.541992 0.519348 -0.490295 -0.442993 1441497057 -0.541992 0.519348 -0.490295 -0.442993 1441497057 -0.541992 0.519348 -0.490295 -0.442993 1441497057 -0.541992 0.519348 -0.490295 -0.442993 1441497057 -0.541199 0.519226 -0.490601 -0.443726 1441497057 -0.541199 0.519226 -0.490601 -0.443726 1441497057 -0.541199 0.519226 -0.490601 -0.443726 1441497057 -0.541199 0.519226 -0.490601 -0.443726 1441497057 -0.541199 0.519226 -0.490601 -0.443726 1441497057 -0.541199 0.519226 -0.490601 -0.443726 1441497057 -0.541199 0.519226 -0.490601 -0.443726 1441497057 -0.540222 0.520874 -0.487488 -0.446350 1441497057 -0.540222 0.520874 -0.487488 -0.446350 1441497057 -0.540222 0.520874 -0.487488 -0.446350 1441497057 -0.540222 0.520874 -0.487488 -0.446350 1441497057 -0.540222 0.520874 -0.487488 -0.446350 1441497057 -0.540222 0.520874 -0.487488 -0.446350 1441497057 -0.541077 0.521790 -0.485901 -0.446045 1441497057 -0.541077 0.521790 -0.485901 -0.446045 1441497057 -0.541077 0.521790 -0.485901 -0.446045 1441497057 -0.541077 0.521790 -0.485901 -0.446045 1441497057 -0.541077 0.521790 -0.485901 -0.446045 1441497057 -0.542114 0.521179 -0.485718 -0.445679 1441497057 -0.542114 0.521179 -0.485718 -0.445679 1441497057 -0.542114 0.521179 -0.485718 -0.445679 1441497057 -0.542114 0.521179 -0.485718 -0.445679 1441497057 -0.542114 0.521179 -0.485718 -0.445679 1441497057 -0.542114 0.521179 -0.485718 -0.445679 1441497057 -0.540161 0.523193 -0.482666 -0.448975 1441497057 -0.540161 0.523193 -0.482666 -0.448975 1441497057 -0.540161 0.523193 -0.482666 -0.448975 1441497057 -0.540161 0.523193 -0.482666 -0.448975 1441497057 -0.540161 0.523193 -0.482666 -0.448975 1441497057 -0.540161 0.523193 -0.482666 -0.448975 1441497057 -0.538757 0.524414 -0.480957 -0.450989 1441497057 -0.538757 0.524414 -0.480957 -0.450989 1441497057 -0.538757 0.524414 -0.480957 -0.450989 1441497057 -0.538757 0.524414 -0.480957 -0.450989 1441497057 -0.538757 0.524414 -0.480957 -0.450989 1441497057 -0.538757 0.524414 -0.480957 -0.450989 1441497057 -0.538757 0.524414 -0.480957 -0.450989 1441497057 -0.540161 0.521606 -0.486389 -0.446777 1441497057 -0.540161 0.521606 -0.486389 -0.446777 1441497057 -0.540161 0.521606 -0.486389 -0.446777 1441497057 -0.540161 0.521606 -0.486389 -0.446777 1441497057 -0.540161 0.521606 -0.486389 -0.446777 1441497057 -0.540161 0.521606 -0.486389 -0.446777 1441497057 -0.539673 0.519592 -0.490967 -0.444702 1441497057 -0.539673 0.519592 -0.490967 -0.444702 1441497057 -0.539673 0.519592 -0.490967 -0.444702 1441497057 -0.539673 0.519592 -0.490967 -0.444702 1441497057 -0.539673 0.519592 -0.490967 -0.444702 1441497057 -0.539673 0.519592 -0.490967 -0.444702 1441497057 -0.537231 0.522400 -0.490295 -0.445129 1441497057 -0.537231 0.522400 -0.490295 -0.445129 1441497057 -0.537231 0.522400 -0.490295 -0.445129 1441497057 -0.537231 0.522400 -0.490295 -0.445129 1441497057 -0.537231 0.522400 -0.490295 -0.445129 1441497057 -0.537231 0.522400 -0.490295 -0.445129 1441497057 -0.536682 0.523438 -0.491089 -0.443665 1441497057 -0.536682 0.523438 -0.491089 -0.443665 1441497057 -0.536682 0.523438 -0.491089 -0.443665 1441497057 -0.536682 0.523438 -0.491089 -0.443665 1441497057 -0.536682 0.523438 -0.491089 -0.443665 1441497057 -0.536682 0.523438 -0.491089 -0.443665 1441497057 -0.534851 0.525940 -0.489380 -0.444824 1441497058 -0.534851 0.525940 -0.489380 -0.444824 1441497058 -0.534851 0.525940 -0.489380 -0.444824 1441497058 -0.534851 0.525940 -0.489380 -0.444824 1441497058 -0.534851 0.525940 -0.489380 -0.444824 1441497058 -0.534851 0.525940 -0.489380 -0.444824 1441497058 -0.533997 0.527222 -0.487427 -0.446472 1441497058 -0.533997 0.527222 -0.487427 -0.446472 1441497058 -0.533997 0.527222 -0.487427 -0.446472 1441497058 -0.533997 0.527222 -0.487427 -0.446472 1441497058 -0.533997 0.527222 -0.487427 -0.446472 1441497058 -0.533997 0.527222 -0.487427 -0.446472 1441497058 -0.533997 0.527222 -0.487427 -0.446472 1441497058 -0.531860 0.529541 -0.483398 -0.450684 1441497058 -0.531860 0.529541 -0.483398 -0.450684 1441497058 -0.531860 0.529541 -0.483398 -0.450684 1441497058 -0.531860 0.529541 -0.483398 -0.450684 1441497058 -0.531860 0.529541 -0.483398 -0.450684 1441497058 -0.531860 0.529541 -0.483398 -0.450684 1441497058 -0.531860 0.529541 -0.483398 -0.450684 1441497058 -0.531250 0.530640 -0.480225 -0.453491 1441497058 -0.531250 0.530640 -0.480225 -0.453491 1441497058 -0.531250 0.530640 -0.480225 -0.453491 1441497058 -0.531250 0.530640 -0.480225 -0.453491 1441497058 -0.531250 0.530640 -0.480225 -0.453491 1441497058 -0.531250 0.530640 -0.480225 -0.453491 1441497058 -0.532104 0.529663 -0.479797 -0.453979 1441497058 -0.532104 0.529663 -0.479797 -0.453979 1441497058 -0.532104 0.529663 -0.479797 -0.453979 1441497058 -0.532104 0.529663 -0.479797 -0.453979 1441497058 -0.532104 0.529663 -0.479797 -0.453979 1441497058 -0.532104 0.529663 -0.479797 -0.453979 1441497058 -0.533020 0.528748 -0.479980 -0.453796 1441497058 -0.533020 0.528748 -0.479980 -0.453796 1441497058 -0.533020 0.528748 -0.479980 -0.453796 1441497058 -0.533020 0.528748 -0.479980 -0.453796 1441497058 -0.533020 0.528748 -0.479980 -0.453796 1441497058 -0.533020 0.528748 -0.479980 -0.453796 1441497058 -0.533020 0.528748 -0.479980 -0.453796 1441497058 -0.534302 0.527161 -0.480896 -0.453186 1441497058 -0.534302 0.527161 -0.480896 -0.453186 1441497058 -0.534302 0.527161 -0.480896 -0.453186 1441497058 -0.534302 0.527161 -0.480896 -0.453186 1441497058 -0.534302 0.527161 -0.480896 -0.453186 1441497058 -0.534302 0.527161 -0.480896 -0.453186 1441497058 -0.535645 0.524963 -0.482910 -0.452026 1441497058 -0.535645 0.524963 -0.482910 -0.452026 1441497058 -0.535645 0.524963 -0.482910 -0.452026 1441497058 -0.535645 0.524963 -0.482910 -0.452026 1441497058 -0.535645 0.524963 -0.482910 -0.452026 1441497058 -0.535645 0.524963 -0.482910 -0.452026 1441497058 -0.535522 0.524536 -0.483643 -0.451904 1441497058 -0.535522 0.524536 -0.483643 -0.451904 1441497058 -0.535522 0.524536 -0.483643 -0.451904 1441497058 -0.535522 0.524536 -0.483643 -0.451904 1441497058 -0.535522 0.524536 -0.483643 -0.451904 1441497058 -0.535522 0.524536 -0.483643 -0.451904 1441497058 -0.535522 0.524536 -0.483643 -0.451904 1441497058 -0.534973 0.525024 -0.483826 -0.451843 1441497058 -0.534973 0.525024 -0.483826 -0.451843 1441497058 -0.534973 0.525024 -0.483826 -0.451843 1441497058 -0.534973 0.525024 -0.483826 -0.451843 1441497058 -0.534973 0.525024 -0.483826 -0.451843 1441497058 -0.536011 0.523132 -0.485962 -0.450500 1441497058 -0.536011 0.523132 -0.485962 -0.450500 1441497058 -0.536011 0.523132 -0.485962 -0.450500 1441497058 -0.536011 0.523132 -0.485962 -0.450500 1441497058 -0.536011 0.523132 -0.485962 -0.450500 1441497058 -0.536011 0.523132 -0.485962 -0.450500 1441497058 -0.536011 0.523132 -0.485962 -0.450500 1441497058 -0.536804 0.522400 -0.486450 -0.449768 1441497058 -0.536804 0.522400 -0.486450 -0.449768 1441497058 -0.536804 0.522400 -0.486450 -0.449768 1441497058 -0.536804 0.522400 -0.486450 -0.449768 1441497058 -0.536804 0.522400 -0.486450 -0.449768 1441497058 -0.536804 0.522400 -0.486450 -0.449768 1441497058 -0.538208 0.521606 -0.487305 -0.448120 1441497058 -0.538208 0.521606 -0.487305 -0.448120 1441497058 -0.538208 0.521606 -0.487305 -0.448120 1441497058 -0.538208 0.521606 -0.487305 -0.448120 1441497058 -0.538208 0.521606 -0.487305 -0.448120 1441497058 -0.538208 0.521606 -0.487305 -0.448120 1441497058 -0.539063 0.520630 -0.487427 -0.448120 1441497058 -0.539063 0.520630 -0.487427 -0.448120 1441497058 -0.539063 0.520630 -0.487427 -0.448120 1441497058 -0.539063 0.520630 -0.487427 -0.448120 1441497058 -0.539063 0.520630 -0.487427 -0.448120 1441497058 -0.539063 0.520630 -0.487427 -0.448120 1441497058 -0.538452 0.521851 -0.485168 -0.449890 1441497058 -0.538452 0.521851 -0.485168 -0.449890 1441497058 -0.538452 0.521851 -0.485168 -0.449890 1441497058 -0.538452 0.521851 -0.485168 -0.449890 1441497058 -0.538452 0.521851 -0.485168 -0.449890 1441497058 -0.538452 0.521851 -0.485168 -0.449890 1441497058 -0.537659 0.523010 -0.482666 -0.452148 1441497058 -0.537659 0.523010 -0.482666 -0.452148 1441497058 -0.537659 0.523010 -0.482666 -0.452148 1441497058 -0.537659 0.523010 -0.482666 -0.452148 1441497058 -0.537659 0.523010 -0.482666 -0.452148 1441497058 -0.537659 0.523010 -0.482666 -0.452148 1441497058 -0.537659 0.523010 -0.482666 -0.452148 1441497058 -0.538330 0.522156 -0.483154 -0.451843 1441497058 -0.538330 0.522156 -0.483154 -0.451843 1441497058 -0.538330 0.522156 -0.483154 -0.451843 1441497058 -0.538330 0.522156 -0.483154 -0.451843 1441497058 -0.538330 0.522156 -0.483154 -0.451843 1441497058 -0.538330 0.522156 -0.483154 -0.451843 1441497058 -0.539368 0.520935 -0.484802 -0.450256 1441497058 -0.539368 0.520935 -0.484802 -0.450256 1441497058 -0.539368 0.520935 -0.484802 -0.450256 1441497058 -0.539368 0.520935 -0.484802 -0.450256 1441497058 -0.539368 0.520935 -0.484802 -0.450256 1441497058 -0.539368 0.520935 -0.484802 -0.450256 1441497058 -0.540527 0.519775 -0.487244 -0.447632 1441497059 -0.540527 0.519775 -0.487244 -0.447632 1441497059 -0.540527 0.519775 -0.487244 -0.447632 1441497059 -0.540527 0.519775 -0.487244 -0.447632 1441497059 -0.540527 0.519775 -0.487244 -0.447632 1441497059 -0.540527 0.519775 -0.487244 -0.447632 1441497059 -0.541016 0.519775 -0.488953 -0.445068 1441497059 -0.541016 0.519775 -0.488953 -0.445068 1441497059 -0.541016 0.519775 -0.488953 -0.445068 1441497059 -0.541016 0.519775 -0.488953 -0.445068 1441497059 -0.541016 0.519775 -0.488953 -0.445068 1441497059 -0.541016 0.519775 -0.488953 -0.445068 1441497059 -0.541016 0.519775 -0.488953 -0.445068 1441497059 -0.541260 0.519470 -0.490479 -0.443542 1441497059 -0.541260 0.519470 -0.490479 -0.443542 1441497059 -0.541260 0.519470 -0.490479 -0.443542 1441497059 -0.541260 0.519470 -0.490479 -0.443542 1441497059 -0.541260 0.519470 -0.490479 -0.443542 1441497059 -0.541260 0.519470 -0.490479 -0.443542 1441497059 -0.540771 0.520508 -0.489685 -0.443787 1441497059 -0.540771 0.520508 -0.489685 -0.443787 1441497059 -0.540771 0.520508 -0.489685 -0.443787 1441497059 -0.540771 0.520508 -0.489685 -0.443787 1441497059 -0.540771 0.520508 -0.489685 -0.443787 1441497059 -0.540771 0.520508 -0.489685 -0.443787 1441497059 -0.538940 0.523132 -0.486084 -0.446838 1441497059 -0.538940 0.523132 -0.486084 -0.446838 1441497059 -0.538940 0.523132 -0.486084 -0.446838 1441497059 -0.538940 0.523132 -0.486084 -0.446838 1441497059 -0.538940 0.523132 -0.486084 -0.446838 1441497059 -0.538940 0.523132 -0.486084 -0.446838 1441497059 -0.536926 0.526245 -0.480408 -0.451721 1441497059 -0.536926 0.526245 -0.480408 -0.451721 1441497059 -0.536926 0.526245 -0.480408 -0.451721 1441497059 -0.536926 0.526245 -0.480408 -0.451721 1441497059 -0.536926 0.526245 -0.480408 -0.451721 1441497059 -0.536926 0.526245 -0.480408 -0.451721 1441497059 -0.538147 0.525024 -0.478455 -0.453735 1441497059 -0.538147 0.525024 -0.478455 -0.453735 1441497059 -0.538147 0.525024 -0.478455 -0.453735 1441497059 -0.538147 0.525024 -0.478455 -0.453735 1441497059 -0.538147 0.525024 -0.478455 -0.453735 1441497059 -0.538147 0.525024 -0.478455 -0.453735 1441497059 -0.538147 0.525024 -0.478455 -0.453735 1441497059 -0.540588 0.522827 -0.478394 -0.453430 1441497059 -0.540588 0.522827 -0.478394 -0.453430 1441497059 -0.540588 0.522827 -0.478394 -0.453430 1441497059 -0.540588 0.522827 -0.478394 -0.453430 1441497059 -0.540588 0.522827 -0.478394 -0.453430 1441497059 -0.540588 0.522827 -0.478394 -0.453430 1441497059 -0.544739 0.518433 -0.481567 -0.450195 1441497059 -0.544739 0.518433 -0.481567 -0.450195 1441497059 -0.544739 0.518433 -0.481567 -0.450195 1441497059 -0.544739 0.518433 -0.481567 -0.450195 1441497059 -0.544739 0.518433 -0.481567 -0.450195 1441497059 -0.546265 0.516907 -0.482605 -0.448975 1441497059 -0.546265 0.516907 -0.482605 -0.448975 1441497059 -0.546265 0.516907 -0.482605 -0.448975 1441497059 -0.546265 0.516907 -0.482605 -0.448975 1441497059 -0.546265 0.516907 -0.482605 -0.448975 1441497059 -0.546265 0.516907 -0.482605 -0.448975 1441497059 -0.547180 0.515747 -0.484131 -0.447510 1441497059 -0.547180 0.515747 -0.484131 -0.447510 1441497059 -0.547180 0.515747 -0.484131 -0.447510 1441497059 -0.547180 0.515747 -0.484131 -0.447510 1441497059 -0.547180 0.515747 -0.484131 -0.447510 1441497059 -0.547180 0.515747 -0.484131 -0.447510 1441497059 -0.547180 0.515747 -0.484131 -0.447510 1441497059 -0.546509 0.515076 -0.485962 -0.447144 1441497059 -0.546509 0.515076 -0.485962 -0.447144 1441497059 -0.546509 0.515076 -0.485962 -0.447144 1441497059 -0.546509 0.515076 -0.485962 -0.447144 1441497059 -0.546509 0.515076 -0.485962 -0.447144 1441497059 -0.546509 0.515076 -0.485962 -0.447144 1441497059 -0.544983 0.515747 -0.485901 -0.448242 1441497059 -0.544983 0.515747 -0.485901 -0.448242 1441497059 -0.544983 0.515747 -0.485901 -0.448242 1441497059 -0.544983 0.515747 -0.485901 -0.448242 1441497059 -0.544983 0.515747 -0.485901 -0.448242 1441497059 -0.544983 0.515747 -0.485901 -0.448242 1441497059 -0.544983 0.515747 -0.485901 -0.448242 1441497059 -0.544006 0.516968 -0.484619 -0.449402 1441497059 -0.544006 0.516968 -0.484619 -0.449402 1441497059 -0.544006 0.516968 -0.484619 -0.449402 1441497059 -0.544006 0.516968 -0.484619 -0.449402 1441497059 -0.544006 0.516968 -0.484619 -0.449402 1441497059 -0.544006 0.516968 -0.484619 -0.449402 1441497059 -0.544556 0.517090 -0.485107 -0.448120 1441497059 -0.544556 0.517090 -0.485107 -0.448120 1441497059 -0.544556 0.517090 -0.485107 -0.448120 1441497059 -0.544556 0.517090 -0.485107 -0.448120 1441497059 -0.544556 0.517090 -0.485107 -0.448120 1441497059 -0.544556 0.517090 -0.485107 -0.448120 1441497059 -0.544556 0.517090 -0.485107 -0.448120 1441497059 -0.544617 0.517639 -0.485535 -0.446960 1441497059 -0.544617 0.517639 -0.485535 -0.446960 1441497059 -0.544617 0.517639 -0.485535 -0.446960 1441497059 -0.544617 0.517639 -0.485535 -0.446960 1441497059 -0.544617 0.517639 -0.485535 -0.446960 1441497059 -0.544617 0.517639 -0.485535 -0.446960 1441497059 -0.544312 0.518127 -0.484985 -0.447327 1441497059 -0.544312 0.518127 -0.484985 -0.447327 1441497059 -0.544312 0.518127 -0.484985 -0.447327 1441497059 -0.544312 0.518127 -0.484985 -0.447327 1441497059 -0.544312 0.518127 -0.484985 -0.447327 1441497059 -0.544312 0.518127 -0.484985 -0.447327 1441497059 -0.544312 0.518127 -0.484985 -0.447327 1441497059 -0.544495 0.518127 -0.484009 -0.448181 1441497059 -0.544495 0.518127 -0.484009 -0.448181 1441497059 -0.544495 0.518127 -0.484009 -0.448181 1441497059 -0.544495 0.518127 -0.484009 -0.448181 1441497059 -0.544495 0.518127 -0.484009 -0.448181 1441497059 -0.544495 0.518127 -0.484009 -0.448181 1441497059 -0.546021 0.516663 -0.485046 -0.446899 1441497059 -0.546021 0.516663 -0.485046 -0.446899 1441497060 -0.546021 0.516663 -0.485046 -0.446899 1441497060 -0.546021 0.516663 -0.485046 -0.446899 1441497060 -0.546021 0.516663 -0.485046 -0.446899 1441497060 -0.546021 0.516663 -0.485046 -0.446899 1441497060 -0.545654 0.516663 -0.484497 -0.447937 1441497060 -0.545654 0.516663 -0.484497 -0.447937 1441497060 -0.545654 0.516663 -0.484497 -0.447937 1441497060 -0.545654 0.516663 -0.484497 -0.447937 1441497060 -0.545654 0.516663 -0.484497 -0.447937 1441497060 -0.545654 0.516663 -0.484497 -0.447937 1441497060 -0.545654 0.516663 -0.484497 -0.447937 1441497060 -0.545166 0.516113 -0.485107 -0.448486 1441497060 -0.545166 0.516113 -0.485107 -0.448486 1441497060 -0.545166 0.516113 -0.485107 -0.448486 1441497060 -0.545166 0.516113 -0.485107 -0.448486 1441497060 -0.545166 0.516113 -0.485107 -0.448486 1441497060 -0.545166 0.516113 -0.485107 -0.448486 1441497060 -0.544983 0.515198 -0.487366 -0.447388 1441497060 -0.544983 0.515198 -0.487366 -0.447388 1441497060 -0.544983 0.515198 -0.487366 -0.447388 1441497060 -0.544983 0.515198 -0.487366 -0.447388 1441497060 -0.544983 0.515198 -0.487366 -0.447388 1441497060 -0.544983 0.515198 -0.487366 -0.447388 1441497060 -0.544983 0.515198 -0.487366 -0.447388 1441497060 -0.545471 0.513245 -0.491394 -0.444580 1441497060 -0.545471 0.513245 -0.491394 -0.444580 1441497060 -0.545471 0.513245 -0.491394 -0.444580 1441497060 -0.545471 0.513245 -0.491394 -0.444580 1441497060 -0.545471 0.513245 -0.491394 -0.444580 1441497060 -0.545471 0.513245 -0.491394 -0.444580 1441497060 -0.544922 0.513062 -0.492798 -0.443848 1441497060 -0.544922 0.513062 -0.492798 -0.443848 1441497060 -0.544922 0.513062 -0.492798 -0.443848 1441497060 -0.544922 0.513062 -0.492798 -0.443848 1441497060 -0.544922 0.513062 -0.492798 -0.443848 1441497060 -0.544922 0.513062 -0.492798 -0.443848 1441497060 -0.544922 0.513062 -0.492798 -0.443848 1441497060 -0.544678 0.514221 -0.492554 -0.443054 1441497060 -0.544678 0.514221 -0.492554 -0.443054 1441497060 -0.544678 0.514221 -0.492554 -0.443054 1441497060 -0.544678 0.514221 -0.492554 -0.443054 1441497060 -0.544678 0.514221 -0.492554 -0.443054 1441497060 -0.544678 0.514221 -0.492554 -0.443054 1441497060 -0.544678 0.514221 -0.492554 -0.443054 1441497060 -0.545105 0.513672 -0.493530 -0.442139 1441497060 -0.545105 0.513672 -0.493530 -0.442139 1441497060 -0.545105 0.513672 -0.493530 -0.442139 1441497060 -0.545105 0.513672 -0.493530 -0.442139 1441497060 -0.545105 0.513672 -0.493530 -0.442139 1441497060 -0.545105 0.513672 -0.493530 -0.442139 1441497060 -0.544617 0.513977 -0.492615 -0.443481 1441497060 -0.544617 0.513977 -0.492615 -0.443481 1441497060 -0.544617 0.513977 -0.492615 -0.443481 1441497060 -0.544617 0.513977 -0.492615 -0.443481 1441497060 -0.544617 0.513977 -0.492615 -0.443481 1441497060 -0.544617 0.513977 -0.492615 -0.443481 1441497060 -0.543335 0.515564 -0.489746 -0.446350 1441497060 -0.543335 0.515564 -0.489746 -0.446350 1441497060 -0.543335 0.515564 -0.489746 -0.446350 1441497060 -0.543335 0.515564 -0.489746 -0.446350 1441497060 -0.543335 0.515564 -0.489746 -0.446350 1441497060 -0.543335 0.515564 -0.489746 -0.446350 1441497060 -0.542908 0.516663 -0.487244 -0.448242 1441497060 -0.542908 0.516663 -0.487244 -0.448242 1441497060 -0.542908 0.516663 -0.487244 -0.448242 1441497060 -0.542908 0.516663 -0.487244 -0.448242 1441497060 -0.542908 0.516663 -0.487244 -0.448242 1441497060 -0.542908 0.516663 -0.487244 -0.448242 1441497060 -0.542908 0.516663 -0.487244 -0.448242 1441497060 -0.543335 0.516785 -0.486084 -0.448853 1441497060 -0.543335 0.516785 -0.486084 -0.448853 1441497060 -0.543335 0.516785 -0.486084 -0.448853 1441497060 -0.543335 0.516785 -0.486084 -0.448853 1441497060 -0.543335 0.516785 -0.486084 -0.448853 1441497060 -0.543335 0.516785 -0.486084 -0.448853 1441497060 -0.543762 0.516418 -0.485718 -0.449158 1441497060 -0.543762 0.516418 -0.485718 -0.449158 1441497060 -0.543762 0.516418 -0.485718 -0.449158 1441497060 -0.543762 0.516418 -0.485718 -0.449158 1441497060 -0.543762 0.516418 -0.485718 -0.449158 1441497060 -0.543762 0.516418 -0.485718 -0.449158 1441497060 -0.544739 0.514587 -0.486877 -0.448853 1441497060 -0.544739 0.514587 -0.486877 -0.448853 1441497060 -0.544739 0.514587 -0.486877 -0.448853 1441497060 -0.544739 0.514587 -0.486877 -0.448853 1441497060 -0.544739 0.514587 -0.486877 -0.448853 1441497060 -0.544739 0.514587 -0.486877 -0.448853 1441497060 -0.545410 0.512939 -0.487732 -0.448914 1441497060 -0.545410 0.512939 -0.487732 -0.448914 1441497060 -0.545410 0.512939 -0.487732 -0.448914 1441497060 -0.545410 0.512939 -0.487732 -0.448914 1441497060 -0.545410 0.512939 -0.487732 -0.448914 1441497060 -0.545410 0.512939 -0.487732 -0.448914 1441497060 -0.547058 0.510620 -0.489807 -0.447388 1441497060 -0.547058 0.510620 -0.489807 -0.447388 1441497060 -0.547058 0.510620 -0.489807 -0.447388 1441497060 -0.547058 0.510620 -0.489807 -0.447388 1441497060 -0.547058 0.510620 -0.489807 -0.447388 1441497060 -0.547058 0.510620 -0.489807 -0.447388 1441497060 -0.547852 0.509216 -0.492065 -0.445496 1441497060 -0.547852 0.509216 -0.492065 -0.445496 1441497060 -0.547852 0.509216 -0.492065 -0.445496 1441497060 -0.547852 0.509216 -0.492065 -0.445496 1441497060 -0.547852 0.509216 -0.492065 -0.445496 1441497060 -0.547852 0.509216 -0.492065 -0.445496 1441497060 -0.547852 0.509216 -0.492065 -0.445496 1441497060 -0.547791 0.508850 -0.492981 -0.445007 1441497060 -0.547791 0.508850 -0.492981 -0.445007 1441497060 -0.547791 0.508850 -0.492981 -0.445007 1441497060 -0.547791 0.508850 -0.492981 -0.445007 1441497060 -0.547791 0.508850 -0.492981 -0.445007 1441497060 -0.547791 0.508850 -0.492981 -0.445007 1441497060 -0.548035 0.507507 -0.494751 -0.444275 1441497060 -0.548035 0.507507 -0.494751 -0.444275 1441497060 -0.548035 0.507507 -0.494751 -0.444275 1441497060 -0.548035 0.507507 -0.494751 -0.444275 1441497061 -0.548035 0.507507 -0.494751 -0.444275 1441497061 -0.548035 0.507507 -0.494751 -0.444275 1441497061 
-0.660400 0.557190 -0.473206 -0.172058 1441497062 -0.660400 0.557190 -0.473206 -0.172058 1441497062 -0.660400 0.557190 -0.473206 -0.172058 1441497063 -0.660400 0.557190 -0.473206 -0.172058 1441497063 -0.667908 0.574463 -0.462769 -0.099121 1441497063 -0.667908 0.574463 -0.462769 -0.099121 1441497063 -0.667908 0.574463 -0.462769 -0.099121 1441497063 -0.667908 0.574463 -0.462769 -0.099121 1441497063 -0.667908 0.574463 -0.462769 -0.099121 1441497063 -0.667908 0.574463 -0.462769 -0.099121 1441497063 -0.662415 0.591370 -0.458801 -0.031738 1441497063 -0.662415 0.591370 -0.458801 -0.031738 1441497063 -0.662415 0.591370 -0.458801 -0.031738 1441497063 -0.662415 0.591370 -0.458801 -0.031738 1441497063 -0.662415 0.591370 -0.458801 -0.031738 1441497063 -0.662415 0.591370 -0.458801 -0.031738 1441497063 -0.641174 0.616089 -0.457092 0.020447 1441497063 -0.641174 0.616089 -0.457092 0.020447 1441497063 -0.641174 0.616089 -0.457092 0.020447 1441497063 -0.641174 0.616089 -0.457092 0.020447 1441497063 -0.641174 0.616089 -0.457092 0.020447 1441497063 -0.632874 0.617249 -0.463623 0.059814 1441497063 -0.632874 0.617249 -0.463623 0.059814 1441497063 -0.630798 0.612183 -0.473755 0.054443 1441497063 -0.630798 0.612183 -0.473755 0.054443 1441497063 -0.630798 0.612183 -0.473755 0.054443 1441497063 -0.630798 0.612183 -0.473755 0.054443 1441497063 -0.630798 0.612183 -0.473755 0.054443 1441497063 -0.630798 0.612183 -0.473755 0.054443 1441497063 -0.642151 0.596313 -0.481689 0.008606 1441497063 -0.642151 0.596313 -0.481689 0.008606 1441497063 -0.642151 0.596313 -0.481689 0.008606 1441497063 -0.642151 0.596313 -0.481689 0.008606 1441497063 -0.642151 0.596313 -0.481689 0.008606 1441497063 -0.642151 0.596313 -0.481689 0.008606 1441497063 -0.656372 0.567444 -0.491882 -0.073181 1441497063 -0.656372 0.567444 -0.491882 -0.073181 1441497063 -0.656372 0.567444 -0.491882 -0.073181 1441497063 -0.656372 0.567444 -0.491882 -0.073181 1441497063 -0.656372 0.567444 -0.491882 -0.073181 1441497063 -0.656372 0.567444 -0.491882 -0.073181 1441497063 -0.656372 0.567444 -0.491882 -0.073181 1441497063 -0.652283 0.542542 -0.499939 -0.173889 1441497063 -0.652283 0.542542 -0.499939 -0.173889 1441497063 -0.652283 0.542542 -0.499939 -0.173889 1441497063 -0.652283 0.542542 -0.499939 -0.173889 1441497063 -0.652283 0.542542 -0.499939 -0.173889 1441497063 -0.652283 0.542542 -0.499939 -0.173889 1441497063 -0.628845 0.539551 -0.488831 -0.273071 1441497063 -0.628845 0.539551 -0.488831 -0.273071 1441497063 -0.628845 0.539551 -0.488831 -0.273071 1441497063 -0.628845 0.539551 -0.488831 -0.273071 1441497063 -0.628845 0.539551 -0.488831 -0.273071 1441497063 -0.628845 0.539551 -0.488831 -0.273071 1441497063 -0.594238 0.562927 -0.466736 -0.335022 1441497063 -0.594238 0.562927 -0.466736 -0.335022 1441497063 -0.594238 0.562927 -0.466736 -0.335022 1441497063 -0.594238 0.562927 -0.466736 -0.335022 1441497063 -0.594238 0.562927 -0.466736 -0.335022 1441497063 -0.594238 0.562927 -0.466736 -0.335022 1441497063 -0.594238 0.562927 -0.466736 -0.335022 1441497063 -0.580139 0.563904 -0.464600 -0.359985 1441497063 -0.580139 0.563904 -0.464600 -0.359985 1441497063 -0.580139 0.563904 -0.464600 -0.359985 1441497063 -0.580139 0.563904 -0.464600 -0.359985 1441497063 -0.580139 0.563904 -0.464600 -0.359985 1441497063 -0.580139 0.563904 -0.464600 -0.359985 1441497063 -0.588501 0.541260 -0.484375 -0.355103 1441497063 -0.588501 0.541260 -0.484375 -0.355103 1441497063 -0.588501 0.541260 -0.484375 -0.355103 1441497063 -0.588501 0.541260 -0.484375 -0.355103 1441497063 -0.588501 0.541260 -0.484375 -0.355103 1441497063 -0.588501 0.541260 -0.484375 -0.355103 1441497063 -0.595093 0.509399 -0.499573 -0.369934 1441497063 -0.595093 0.509399 -0.499573 -0.369934 1441497063 -0.595093 0.509399 -0.499573 -0.369934 1441497063 -0.595093 0.509399 -0.499573 -0.369934 1441497063 -0.595093 0.509399 -0.499573 -0.369934 1441497063 -0.595093 0.509399 -0.499573 -0.369934 1441497063 -0.595093 0.509399 -0.499573 -0.369934 1441497063 -0.593140 0.496155 -0.494873 -0.396423 1441497063 -0.593140 0.496155 -0.494873 -0.396423 1441497063 -0.593140 0.496155 -0.494873 -0.396423 1441497063 -0.593140 0.496155 -0.494873 -0.396423 1441497063 -0.593140 0.496155 -0.494873 -0.396423 1441497063 -0.593140 0.496155 -0.494873 -0.396423 1441497063 -0.588440 0.498352 -0.501038 -0.392944 1441497063 -0.588440 0.498352 -0.501038 -0.392944 1441497063 -0.588440 0.498352 -0.501038 -0.392944 1441497063 -0.588440 0.498352 -0.501038 -0.392944 1441497063 -0.588440 0.498352 -0.501038 -0.392944 1441497063 -0.588440 0.498352 -0.501038 -0.392944 1441497063 -0.584839 0.516724 -0.504578 -0.369385 1441497063 -0.584839 0.516724 -0.504578 -0.369385 1441497063 -0.584839 0.516724 -0.504578 -0.369385 1441497063 -0.584839 0.516724 -0.504578 -0.369385 1441497063 -0.584839 0.516724 -0.504578 -0.369385 1441497063 -0.584839 0.516724 -0.504578 -0.369385 1441497063 -0.584839 0.516724 -0.504578 -0.369385 1441497063 -0.586487 0.538757 -0.506042 -0.331299 1441497063 -0.586487 0.538757 -0.506042 -0.331299 1441497063 -0.586487 0.538757 -0.506042 -0.331299 1441497063 -0.586487 0.538757 -0.506042 -0.331299 1441497063 -0.586487 0.538757 -0.506042 -0.331299 1441497063 -0.586487 0.538757 -0.506042 -0.331299 1441497063 -0.600891 0.547241 -0.509888 -0.281921 1441497063 -0.600891 0.547241 -0.509888 -0.281921 1441497063 -0.600891 0.547241 -0.509888 -0.281921 1441497063 -0.600891 0.547241 -0.509888 -0.281921 1441497063 -0.600891 0.547241 -0.509888 -0.281921 1441497063 -0.600891 0.547241 -0.509888 -0.281921 1441497063 -0.600891 0.547241 -0.509888 -0.281921 1441497064 -0.635803 0.537781 -0.508728 -0.218567 1441497064 -0.635803 0.537781 -0.508728 -0.218567 1441497064 -0.635803 0.537781 -0.508728 -0.218567 1441497064 -0.635803 0.537781 -0.508728 -0.218567 1441497064 -0.635803 0.537781 -0.508728 -0.218567 1441497064 -0.635803 0.537781 -0.508728 -0.218567 1441497064 -0.660461 0.537659 -0.504456 -0.142456 1441497064 -0.660461 0.537659 -0.504456 -0.142456 1441497064 -0.660461 0.537659 -0.504456 -0.142456 1441497064 -0.660461 0.537659 -0.504456 -0.142456 1441497064 -0.660461 0.537659 -0.504456 -0.142456 1441497064 -0.660461 0.537659 -0.504456 -0.142456 1441497064 -0.661621 0.553345 -0.500366 -0.075684 1441497064 -0.661621 0.553345 -0.500366 -0.075684 1441497064 -0.661621 0.553345 -0.500366 -0.075684 1441497064 -0.661621 0.553345 -0.500366 -0.075684 1441497064 -0.661621 0.553345 -0.500366 -0.075684 1441497064 -0.661621 0.553345 -0.500366 -0.075684 1441497064 -0.661621 0.553345 -0.500366 -0.075684 1441497064 -0.649536 0.572815 -0.499939 -0.011963 1441497064 -0.649536 0.572815 -0.499939 -0.011963 1441497064 -0.649536 0.572815 -0.499939 -0.011963 1441497064 -0.649536 0.572815 -0.499939 -0.011963 1441497064 -0.649536 0.572815 -0.499939 -0.011963 1441497064 -0.649536 0.572815 -0.499939 -0.011963 1441497064 -0.628784 0.588867 -0.505920 0.044617 1441497064 -0.628784 0.588867 -0.505920 0.044617 1441497064 -0.628784 0.588867 -0.505920 0.044617 1441497064 -0.628784 0.588867 -0.505920 0.044617 1441497064 -0.628784 0.588867 -0.505920 0.044617 1441497064 -0.628784 0.588867 -0.505920 0.044617 1441497064 -0.628784 0.588867 -0.505920 0.044617 1441497064 -0.617920 0.589661 -0.514160 0.078613 1441497064 -0.617920 0.589661 -0.514160 0.078613 1441497064 -0.617920 0.589661 -0.514160 0.078613 1441497064 -0.617920 0.589661 -0.514160 0.078613 1441497064 -0.617920 0.589661 -0.514160 0.078613 1441497064 -0.617920 0.589661 -0.514160 0.078613 1441497064 -0.619812 0.587158 -0.516296 0.067383 1441497064 -0.619812 0.587158 -0.516296 0.067383 1441497064 -0.619812 0.587158 -0.516296 0.067383 1441497064 -0.619812 0.587158 -0.516296 0.067383 1441497064 -0.619812 0.587158 -0.516296 0.067383 1441497064 -0.619812 0.587158 -0.516296 0.067383 1441497064 -0.634277 0.577271 -0.513916 0.018066 1441497064 -0.634277 0.577271 -0.513916 0.018066 1441497064 -0.634277 0.577271 -0.513916 0.018066 1441497064 -0.634277 0.577271 -0.513916 0.018066 1441497064 -0.634277 0.577271 -0.513916 0.018066 1441497064 -0.634277 0.577271 -0.513916 0.018066 1441497064 -0.650879 0.555237 -0.513855 -0.063477 1441497064 -0.650879 0.555237 -0.513855 -0.063477 1441497064 -0.650879 0.555237 -0.513855 -0.063477 1441497064 -0.650879 0.555237 -0.513855 -0.063477 1441497064 -0.650879 0.555237 -0.513855 -0.063477 1441497064 -0.650879 0.555237 -0.513855 -0.063477 1441497064 -0.650879 0.555237 -0.513855 -0.063477 1441497064 -0.659424 0.519226 -0.520447 -0.157410 1441497064 -0.659424 0.519226 -0.520447 -0.157410 1441497064 -0.659424 0.519226 -0.520447 -0.157410 1441497064 -0.659424 0.519226 -0.520447 -0.157410 1441497064 -0.659424 0.519226 -0.520447 -0.157410 1441497064 -0.659424 0.519226 -0.520447 -0.157410 1441497064 -0.632629 0.518799 -0.511841 -0.262085 1441497064 -0.632629 0.518799 -0.511841 -0.262085 1441497064 -0.632629 0.518799 -0.511841 -0.262085 1441497064 -0.632629 0.518799 -0.511841 -0.262085 1441497064 -0.632629 0.518799 -0.511841 -0.262085 1441497064 -0.632629 0.518799 -0.511841 -0.262085 1441497064 -0.606323 0.532715 -0.490051 -0.329407 1441497064 -0.606323 0.532715 -0.490051 -0.329407 1441497064 -0.606323 0.532715 -0.490051 -0.329407 1441497064 -0.606323 0.532715 -0.490051 -0.329407 1441497064 -0.606323 0.532715 -0.490051 -0.329407 1441497064 -0.606323 0.532715 -0.490051 -0.329407 1441497064 -0.591125 0.541260 -0.478577 -0.358643 1441497064 -0.591125 0.541260 -0.478577 -0.358643 1441497064 -0.591125 0.541260 -0.478577 -0.358643 1441497064 -0.591125 0.541260 -0.478577 -0.358643 1441497064 -0.591125 0.541260 -0.478577 -0.358643 1441497064 -0.591125 0.541260 -0.478577 -0.358643 1441497064 -0.591125 0.541260 -0.478577 -0.358643 1441497064 -0.591309 0.533081 -0.485901 -0.360718 1441497064 -0.591309 0.533081 -0.485901 -0.360718 1441497064 -0.591309 0.533081 -0.485901 -0.360718 1441497064 -0.591309 0.533081 -0.485901 -0.360718 1441497064 -0.591309 0.533081 -0.485901 -0.360718 1441497064 -0.591309 0.533081 -0.485901 -0.360718 1441497064 -0.597839 0.515747 -0.501526 -0.353699 1441497064 -0.597839 0.515747 -0.501526 -0.353699 1441497064 -0.597839 0.515747 -0.501526 -0.353699 1441497064 -0.597839 0.515747 -0.501526 -0.353699 1441497064 -0.597839 0.515747 -0.501526 -0.353699 1441497064 -0.597839 0.515747 -0.501526 -0.353699 1441497064 -0.597839 0.515747 -0.501526 -0.353699 1441497064 -0.601685 0.499634 -0.511292 -0.356262 1441497064 -0.601685 0.499634 -0.511292 -0.356262 1441497064 -0.601685 0.499634 -0.511292 -0.356262 1441497064 -0.601685 0.499634 -0.511292 -0.356262 1441497064 -0.601685 0.499634 -0.511292 -0.356262 1441497064 -0.601685 0.499634 -0.511292 -0.356262 1441497064 -0.602783 0.494202 -0.513855 -0.358398 1441497064 -0.602783 0.494202 -0.513855 -0.358398 1441497064 -0.602783 0.494202 -0.513855 -0.358398 1441497064 -0.602783 0.494202 -0.513855 -0.358398 1441497064 -0.602783 0.494202 -0.513855 -0.358398 1441497064 -0.602783 0.494202 -0.513855 -0.358398 1441497064 -0.605408 0.497192 -0.518005 -0.343506 1441497064 -0.605408 0.497192 -0.518005 -0.343506 1441497064 -0.605408 0.497192 -0.518005 -0.343506 1441497064 -0.605408 0.497192 -0.518005 -0.343506 1441497064 -0.605408 0.497192 -0.518005 -0.343506 1441497064 -0.605408 0.497192 -0.518005 -0.343506 1441497064 -0.605408 0.497192 -0.518005 -0.343506 1441497065 -0.606506 0.507935 -0.518494 -0.324646 1441497065 -0.606506 0.507935 -0.518494 -0.324646 1441497065 -0.606506 0.507935 -0.518494 -0.324646 1441497065 -0.606506 0.507935 -0.518494 -0.324646 1441497065 -0.606506 0.507935 -0.518494 -0.324646 1441497065 -0.606506 0.507935 -0.518494 -0.324646 1441497065 -0.606506 0.507935 -0.518494 -0.324646 1441497065 -0.601135 0.530579 -0.505798 -0.318420 1441497065 -0.601135 0.530579 -0.505798 -0.318420 1441497065 -0.601135 0.530579 -0.505798 -0.318420 1441497065 -0.601135 0.530579 -0.505798 -0.318420 1441497065 -0.601135 0.530579 -0.505798 -0.318420 1441497065 -0.601135 0.530579 -0.505798 -0.318420 1441497065 -0.613037 0.545715 -0.494934 -0.285339 1441497065 -0.613037 0.545715 -0.494934 -0.285339 1441497065 -0.613037 0.545715 -0.494934 -0.285339 1441497065 -0.613037 0.545715 -0.494934 -0.285339 1441497065 -0.613037 0.545715 -0.494934 -0.285339 1441497065 -0.613037 0.545715 -0.494934 -0.285339 1441497065 -0.635620 0.556030 -0.491150 -0.213684 1441497065 -0.635620 0.556030 -0.491150 -0.213684 1441497065 -0.635620 0.556030 -0.491150 -0.213684 1441497065 -0.635620 0.556030 -0.491150 -0.213684 1441497065 -0.635620 0.556030 -0.491150 -0.213684 1441497065 -0.635620 0.556030 -0.491150 -0.213684 1441497065 -0.635620 0.556030 -0.491150 -0.213684 1441497065 -0.641174 0.575867 -0.491028 -0.127502 1441497065 -0.641174 0.575867 -0.491028 -0.127502 1441497065 -0.641174 0.575867 -0.491028 -0.127502 1441497065 -0.641174 0.575867 -0.491028 -0.127502 1441497065 -0.641174 0.575867 -0.491028 -0.127502 1441497065 -0.641174 0.575867 -0.491028 -0.127502 1441497065 -0.634033 0.601807 -0.484131 -0.038940 1441497065 -0.634033 0.601807 -0.484131 -0.038940 1441497065 -0.634033 0.601807 -0.484131 -0.038940 1441497065 -0.634033 0.601807 -0.484131 -0.038940 1441497065 -0.634033 0.601807 -0.484131 -0.038940 1441497065 -0.634033 0.601807 -0.484131 -0.038940 1441497065 -0.644043 0.592590 -0.481323 0.049622 1441497065 -0.644043 0.592590 -0.481323 0.049622 1441497065 -0.644043 0.592590 -0.481323 0.049622 1441497065 -0.644043 0.592590 -0.481323 0.049622 1441497065 -0.644043 0.592590 -0.481323 0.049622 1441497065 -0.644043 0.592590 -0.481323 0.049622 1441497065 -0.644043 0.592590 -0.481323 0.049622 1441497065 -0.651001 0.578918 -0.481995 0.093811 1441497065 -0.651001 0.578918 -0.481995 0.093811 1441497065 -0.651001 0.578918 -0.481995 0.093811 1441497065 -0.651001 0.578918 -0.481995 0.093811 1441497065 -0.651001 0.578918 -0.481995 0.093811 1441497065 -0.651001 0.578918 -0.481995 0.093811 1441497065 -0.653992 0.572571 -0.486328 0.089050 1441497065 -0.653992 0.572571 -0.486328 0.089050 1441497065 -0.653992 0.572571 -0.486328 0.089050 1441497065 -0.653992 0.572571 -0.486328 0.089050 1441497065 -0.653992 0.572571 -0.486328 0.089050 1441497065 -0.653992 0.572571 -0.486328 0.089050 1441497065 -0.653992 0.572571 -0.486328 0.089050 1441497065 -0.665344 0.556030 -0.495972 0.046753 1441497065 -0.665344 0.556030 -0.495972 0.046753 1441497065 -0.665344 0.556030 -0.495972 0.046753 1441497065 -0.665344 0.556030 -0.495972 0.046753 1441497065 -0.665344 0.556030 -0.495972 0.046753 1441497065 -0.665344 0.556030 -0.495972 0.046753 1441497065 -0.678955 0.528748 -0.508423 -0.031372 1441497065 -0.678955 0.528748 -0.508423 -0.031372 1441497065 -0.678955 0.528748 -0.508423 -0.031372 1441497065 -0.678955 0.528748 -0.508423 -0.031372 1441497065 -0.678955 0.528748 -0.508423 -0.031372 1441497065 -0.678955 0.528748 -0.508423 -0.031372 1441497065 -0.680664 0.503235 -0.515991 -0.131348 1441497065 -0.680664 0.503235 -0.515991 -0.131348 1441497065 -0.680664 0.503235 -0.515991 -0.131348 1441497065 -0.680664 0.503235 -0.515991 -0.131348 1441497065 -0.680664 0.503235 -0.515991 -0.131348 1441497065 -0.680664 0.503235 -0.515991 -0.131348 1441497065 -0.659180 0.499023 -0.515137 -0.226379 1441497065 -0.659180 0.499023 -0.515137 -0.226379 1441497065 -0.659180 0.499023 -0.515137 -0.226379 1441497065 -0.659180 0.499023 -0.515137 -0.226379 1441497065 -0.659180 0.499023 -0.515137 -0.226379 1441497065 -0.659180 0.499023 -0.515137 -0.226379 1441497065 -0.659180 0.499023 -0.515137 -0.226379 1441497065 -0.631836 0.515991 -0.493408 -0.301880 1441497065 -0.631836 0.515991 -0.493408 -0.301880 1441497065 -0.631836 0.515991 -0.493408 -0.301880 1441497065 -0.631836 0.515991 -0.493408 -0.301880 1441497065 -0.631836 0.515991 -0.493408 -0.301880 1441497065 -0.631836 0.515991 -0.493408 -0.301880 1441497065 -0.616516 0.523438 -0.481995 -0.337158 1441497065 -0.616516 0.523438 -0.481995 -0.337158 1441497065 -0.616516 0.523438 -0.481995 -0.337158 1441497065 -0.616516 0.523438 -0.481995 -0.337158 1441497065 -0.616516 0.523438 -0.481995 -0.337158 1441497065 -0.616516 0.523438 -0.481995 -0.337158 1441497065 -0.612549 0.512878 -0.493591 -0.343689 1441497065 -0.612549 0.512878 -0.493591 -0.343689 1441497065 -0.612549 0.512878 -0.493591 -0.343689 1441497065 -0.612549 0.512878 -0.493591 -0.343689 1441497065 -0.612549 0.512878 -0.493591 -0.343689 1441497065 -0.612549 0.512878 -0.493591 -0.343689 1441497065 -0.610291 0.501099 -0.503784 -0.350342 1441497065 -0.610291 0.501099 -0.503784 -0.350342 1441497065 -0.610291 0.501099 -0.503784 -0.350342 1441497065 -0.610291 0.501099 -0.503784 -0.350342 1441497065 -0.610291 0.501099 -0.503784 -0.350342 1441497065 -0.610291 0.501099 -0.503784 -0.350342 1441497065 -0.610474 0.488708 -0.508301 -0.360901 1441497065 -0.610474 0.488708 -0.508301 -0.360901 1441497065 -0.610474 0.488708 -0.508301 -0.360901 1441497065 -0.610474 0.488708 -0.508301 -0.360901 1441497065 -0.610474 0.488708 -0.508301 -0.360901 1441497065 -0.610474 0.488708 -0.508301 -0.360901 1441497065 -0.607605 0.488525 -0.506165 -0.368774 1441497065 -0.607605 0.488525 -0.506165 -0.368774 1441497065 -0.607605 0.488525 -0.506165 -0.368774 1441497066 -0.607605 0.488525 -0.506165 -0.368774 1441497066 -0.607605 0.488525 -0.506165 -0.368774 1441497066 -0.607605 0.488525 -0.506165 -0.368774 1441497066 -0.607605 0.488525 -0.506165 -0.368774 1441497066 -0.603088 0.497314 -0.507629 -0.362366 1441497066 -0.603088 0.497314 -0.507629 -0.362366 1441497066 -0.603088 0.497314 -0.507629 -0.362366 1441497066 -0.603088 0.497314 -0.507629 -0.362366 1441497066 -0.603088 0.497314 -0.507629 -0.362366 1441497066 -0.603088 0.497314 -0.507629 -0.362366 1441497066 -0.602417 0.512695 -0.506836 -0.342651 1441497066 -0.602417 0.512695 -0.506836 -0.342651 1441497066 -0.602417 0.512695 -0.506836 -0.342651 1441497066 -0.602417 0.512695 -0.506836 -0.342651 1441497066 -0.602417 0.512695 -0.506836 -0.342651 1441497066 -0.602417 0.512695 -0.506836 -0.342651 1441497066 -0.602417 0.512695 -0.506836 -0.342651 1441497066 -0.611267 0.523254 -0.505127 -0.312195 1441497066 -0.611267 0.523254 -0.505127 -0.312195 1441497066 -0.611267 0.523254 -0.505127 -0.312195 1441497066 -0.611267 0.523254 -0.505127 -0.312195 1441497066 -0.611267 0.523254 -0.505127 -0.312195 1441497066 -0.611267 0.523254 -0.505127 -0.312195 1441497066 -0.638489 0.521667 -0.505005 -0.255432 1441497066 -0.638489 0.521667 -0.505005 -0.255432 1441497066 -0.638489 0.521667 -0.505005 -0.255432 1441497066 -0.638489 0.521667 -0.505005 -0.255432 1441497066 -0.638489 0.521667 -0.505005 -0.255432 1441497066 -0.638489 0.521667 -0.505005 -0.255432 1441497066 -0.638489 0.521667 -0.505005 -0.255432 1441497066 -0.667664 0.517456 -0.504150 -0.179810 1441497066 -0.667664 0.517456 -0.504150 -0.179810 1441497066 -0.667664 0.517456 -0.504150 -0.179810 1441497066 -0.667664 0.517456 -0.504150 -0.179810 1441497066 -0.667664 0.517456 -0.504150 -0.179810 1441497066 -0.667664 0.517456 -0.504150 -0.179810 1441497066 -0.680603 0.529175 -0.495972 -0.103882 1441497066 -0.680603 0.529175 -0.495972 -0.103882 1441497066 -0.680603 0.529175 -0.495972 -0.103882 1441497066 -0.680603 0.529175 -0.495972 -0.103882 1441497066 -0.680603 0.529175 -0.495972 -0.103882 1441497066 -0.680603 0.529175 -0.495972 -0.103882 1441497066 -0.680603 0.529175 -0.495972 -0.103882 1441497066 -0.675720 0.548889 -0.490845 -0.034790 1441497066 -0.675720 0.548889 -0.490845 -0.034790 1441497066 -0.675720 0.548889 -0.490845 -0.034790 1441497066 -0.675720 0.548889 -0.490845 -0.034790 1441497066 -0.675720 0.548889 -0.490845 -0.034790 1441497066 -0.675720 0.548889 -0.490845 -0.034790 1441497066 -0.667114 0.559387 -0.491211 0.028076 1441497066 -0.667114 0.559387 -0.491211 0.028076 1441497066 -0.667114 0.559387 -0.491211 0.028076 1441497066 -0.667114 0.559387 -0.491211 0.028076 1441497066 -0.667114 0.559387 -0.491211 0.028076 1441497066 -0.649963 0.575928 -0.491211 0.067810 1441497066 -0.649963 0.575928 -0.491211 0.067810 1441497066 -0.649963 0.575928 -0.491211 0.067810 1441497066 -0.649963 0.575928 -0.491211 0.067810 1441497066 -0.649963 0.575928 -0.491211 0.067810 1441497066 -0.649963 0.575928 -0.491211 0.067810 1441497066 -0.649963 0.575928 -0.491211 0.067810 1441497066 -0.641052 0.588501 -0.486267 0.078979 1441497066 -0.641052 0.588501 -0.486267 0.078979 1441497066 -0.641052 0.588501 -0.486267 0.078979 1441497066 -0.641052 0.588501 -0.486267 0.078979 1441497066 -0.641052 0.588501 -0.486267 0.078979 1441497066 -0.641052 0.588501 -0.486267 0.078979 1441497066 -0.641052 0.588501 -0.486267 0.078979 1441497066 -0.650513 0.582581 -0.483887 0.058167 1441497066 -0.650513 0.582581 -0.483887 0.058167 1441497066 -0.650513 0.582581 -0.483887 0.058167 1441497066 -0.650513 0.582581 -0.483887 0.058167 1441497066 -0.650513 0.582581 -0.483887 0.058167 1441497066 -0.650513 0.582581 -0.483887 0.058167 1441497066 -0.650513 0.582581 -0.483887 0.058167 1441497066 -0.666443 0.567810 -0.483215 0.000305 1441497066 -0.666443 0.567810 -0.483215 0.000305 1441497066 -0.666443 0.567810 -0.483215 0.000305 1441497066 -0.666443 0.567810 -0.483215 0.000305 1441497066 -0.666443 0.567810 -0.483215 0.000305 1441497066 -0.666443 0.567810 -0.483215 0.000305 1441497066 -0.686462 0.536987 -0.483459 -0.082031 1441497066 -0.686462 0.536987 -0.483459 -0.082031 1441497066 -0.686462 0.536987 -0.483459 -0.082031 1441497066 -0.686462 0.536987 -0.483459 -0.082031 1441497066 -0.686462 0.536987 -0.483459 -0.082031 1441497066 -0.686462 0.536987 -0.483459 -0.082031 1441497066 -0.686462 0.536987 -0.483459 -0.082031 1441497066 -0.690491 0.512268 -0.481995 -0.169128 1441497066 -0.690491 0.512268 -0.481995 -0.169128 1441497066 -0.690491 0.512268 -0.481995 -0.169128 1441497066 -0.690491 0.512268 -0.481995 -0.169128 1441497066 -0.690491 0.512268 -0.481995 -0.169128 1441497066 -0.690491 0.512268 -0.481995 -0.169128 1441497066 -0.667297 0.518799 -0.473145 -0.248596 1441497066 -0.667297 0.518799 -0.473145 -0.248596 1441497066 -0.667297 0.518799 -0.473145 -0.248596 1441497066 -0.667297 0.518799 -0.473145 -0.248596 1441497066 -0.667297 0.518799 -0.473145 -0.248596 1441497066 -0.667297 0.518799 -0.473145 -0.248596 1441497066 -0.667297 0.518799 -0.473145 -0.248596 1441497066 -0.648132 0.526733 -0.457703 -0.304993 1441497066 -0.648132 0.526733 -0.457703 -0.304993 1441497066 -0.648132 0.526733 -0.457703 -0.304993 1441497066 -0.648132 0.526733 -0.457703 -0.304993 1441497066 -0.648132 0.526733 -0.457703 -0.304993 1441497066 -0.648132 0.526733 -0.457703 -0.304993 1441497066 -0.639038 0.522522 -0.451111 -0.339294 1441497066 -0.639038 0.522522 -0.451111 -0.339294 1441497066 -0.639038 0.522522 -0.451111 -0.339294 1441497066 -0.639038 0.522522 -0.451111 -0.339294 1441497066 -0.639038 0.522522 -0.451111 -0.339294 1441497066 -0.639038 0.522522 -0.451111 -0.339294 1441497066 -0.641357 0.500793 -0.459595 -0.356018 1441497066 -0.641357 0.500793 -0.459595 -0.356018 1441497066 -0.641357 0.500793 -0.459595 -0.356018 1441497066 -0.641357 0.500793 -0.459595 -0.356018 1441497067 -0.641357 0.500793 -0.459595 -0.356018 1441497067 -0.641357 0.500793 -0.459595 -0.356018 1441497067 -0.641357 0.500793 -0.459595 -0.356018 1441497067 -0.634155 0.493469 -0.467712 -0.368347 1441497067 -0.634155 0.493469 -0.467712 -0.368347 1441497067 -0.634155 0.493469 -0.467712 -0.368347 1441497067 -0.634155 0.493469 -0.467712 -0.368347 1441497067 -0.634155 0.493469 -0.467712 -0.368347 1441497067 -0.634155 0.493469 -0.467712 -0.368347 1441497067 -0.634155 0.493469 -0.467712 -0.368347 1441497067 -0.629150 0.487061 -0.475647 -0.375183 1441497067 -0.629150 0.487061 -0.475647 -0.375183 1441497067 -0.629150 0.487061 -0.475647 -0.375183 1441497067 -0.629150 0.487061 -0.475647 -0.375183 1441497067 -0.629150 0.487061 -0.475647 -0.375183 1441497067 -0.629150 0.487061 -0.475647 -0.375183 1441497067 -0.629700 0.477661 -0.478943 -0.382080 1441497067 -0.629700 0.477661 -0.478943 -0.382080 1441497067 -0.629700 0.477661 -0.478943 -0.382080 1441497067 -0.629700 0.477661 -0.478943 -0.382080 1441497067 -0.629700 0.477661 -0.478943 -0.382080 1441497067 -0.629700 0.477661 -0.478943 -0.382080 1441497067 -0.628540 0.480103 -0.481689 -0.377441 1441497067 -0.628540 0.480103 -0.481689 -0.377441 1441497067 -0.628540 0.480103 -0.481689 -0.377441 1441497067 -0.628540 0.480103 -0.481689 -0.377441 1441497067 -0.628540 0.480103 -0.481689 -0.377441 1441497067 -0.628540 0.480103 -0.481689 -0.377441 1441497067 -0.628540 0.480103 -0.481689 -0.377441 1441497067 -0.628601 0.492432 -0.488281 -0.352112 1441497067 -0.628601 0.492432 -0.488281 -0.352112 1441497067 -0.628601 0.492432 -0.488281 -0.352112 1441497067 -0.628601 0.492432 -0.488281 -0.352112 1441497067 -0.628601 0.492432 -0.488281 -0.352112 1441497067 -0.628601 0.492432 -0.488281 -0.352112 1441497067 -0.640076 0.504089 -0.492371 -0.306274 1441497067 -0.640076 0.504089 -0.492371 -0.306274 1441497067 -0.640076 0.504089 -0.492371 -0.306274 1441497067 -0.640076 0.504089 -0.492371 -0.306274 1441497067 -0.640076 0.504089 -0.492371 -0.306274 1441497067 -0.640076 0.504089 -0.492371 -0.306274 1441497067 -0.640076 0.504089 -0.492371 -0.306274 1441497067 -0.661682 0.507385 -0.492249 -0.250061 1441497067 -0.661682 0.507385 -0.492249 -0.250061 1441497067 -0.661682 0.507385 -0.492249 -0.250061 1441497067 -0.661682 0.507385 -0.492249 -0.250061 1441497067 -0.661682 0.507385 -0.492249 -0.250061 1441497067 -0.661682 0.507385 -0.492249 -0.250061 1441497067 -0.691772 0.502075 -0.485779 -0.182983 1441497067 -0.691772 0.502075 -0.485779 -0.182983 1441497067 -0.691772 0.502075 -0.485779 -0.182983 1441497067 -0.691772 0.502075 -0.485779 -0.182983 1441497067 -0.691772 0.502075 -0.485779 -0.182983 1441497067 -0.691772 0.502075 -0.485779 -0.182983 1441497067 -0.704895 0.507874 -0.482605 -0.111023 1441497067 -0.704895 0.507874 -0.482605 -0.111023 1441497067 -0.704895 0.507874 -0.482605 -0.111023 1441497067 -0.704895 0.507874 -0.482605 -0.111023 1441497067 -0.704895 0.507874 -0.482605 -0.111023 1441497067 -0.704895 0.507874 -0.482605 -0.111023 1441497067 -0.696167 0.530212 -0.481384 -0.050476 1441497067 -0.696167 0.530212 -0.481384 -0.050476 1441497067 -0.696167 0.530212 -0.481384 -0.050476 1441497067 -0.696167 0.530212 -0.481384 -0.050476 1441497067 -0.696167 0.530212 -0.481384 -0.050476 1441497067 -0.696167 0.530212 -0.481384 -0.050476 1441497067 -0.678467 0.553711 -0.482910 -0.000916 1441497067 -0.678467 0.553711 -0.482910 -0.000916 1441497067 -0.678467 0.553711 -0.482910 -0.000916 1441497067 -0.678467 0.553711 -0.482910 -0.000916 1441497067 -0.678467 0.553711 -0.482910 -0.000916 1441497067 -0.678467 0.553711 -0.482910 -0.000916 1441497067 -0.678467 0.553711 -0.482910 -0.000916 1441497067 -0.676331 0.548889 -0.489807 0.038391 1441497067 -0.676331 0.548889 -0.489807 0.038391 1441497067 -0.676331 0.548889 -0.489807 0.038391 1441497067 -0.676331 0.548889 -0.489807 0.038391 1441497067 -0.676331 0.548889 -0.489807 0.038391 1441497067 -0.676331 0.548889 -0.489807 0.038391 1441497067 -0.670044 0.553833 -0.492188 0.046387 1441497067 -0.670044 0.553833 -0.492188 0.046387 1441497067 -0.670044 0.553833 -0.492188 0.046387 1441497067 -0.670044 0.553833 -0.492188 0.046387 1441497067 -0.670044 0.553833 -0.492188 0.046387 1441497067 -0.670044 0.553833 -0.492188 0.046387 1441497067 -0.670044 0.553833 -0.492188 0.046387 1441497067 -0.672974 0.550415 -0.493164 0.030151 1441497067 -0.672974 0.550415 -0.493164 0.030151 1441497067 -0.672974 0.550415 -0.493164 0.030151 1441497067 -0.672974 0.550415 -0.493164 0.030151 1441497067 -0.672974 0.550415 -0.493164 0.030151 1441497067 -0.672974 0.550415 -0.493164 0.030151 1441497067 -0.678650 0.542664 -0.494751 -0.013611 1441497067 -0.678650 0.542664 -0.494751 -0.013611 1441497067 -0.678650 0.542664 -0.494751 -0.013611 1441497067 -0.678650 0.542664 -0.494751 -0.013611 1441497067 -0.678650 0.542664 -0.494751 -0.013611 1441497067 -0.678650 0.542664 -0.494751 -0.013611 1441497067 -0.690063 0.519592 -0.497925 -0.076965 1441497067 -0.690063 0.519592 -0.497925 -0.076965 1441497067 -0.690063 0.519592 -0.497925 -0.076965 1441497067 -0.690063 0.519592 -0.497925 -0.076965 1441497067 -0.690063 0.519592 -0.497925 -0.076965 1441497067 -0.690063 0.519592 -0.497925 -0.076965 1441497067 -0.684998 0.507141 -0.499634 -0.154724 1441497067 -0.684998 0.507141 -0.499634 -0.154724 1441497067 -0.684998 0.507141 -0.499634 -0.154724 1441497067 -0.684998 0.507141 -0.499634 -0.154724 1441497067 -0.684998 0.507141 -0.499634 -0.154724 1441497067 -0.684998 0.507141 -0.499634 -0.154724 1441497067 -0.684998 0.507141 -0.499634 -0.154724 1441497067 -0.670593 0.501343 -0.498291 -0.225159 1441497067 -0.670593 0.501343 -0.498291 -0.225159 1441497067 -0.670593 0.501343 -0.498291 -0.225159 1441497067 -0.670593 0.501343 -0.498291 -0.225159 1441497068 -0.670593 0.501343 -0.498291 -0.225159 1441497068 -0.670593 0.501343 -0.498291 -0.225159 1441497068 -0.646423 0.509583 -0.489075 -0.288635 1441497068 -0.646423 0.509583 -0.489075 -0.288635 1441497068 -0.646423 0.509583 -0.489075 -0.288635 1441497068 -0.646423 0.509583 -0.489075 -0.288635 1441497068 -0.646423 0.509583 -0.489075 -0.288635 1441497068 -0.646423 0.509583 -0.489075 -0.288635 1441497068 -0.646423 0.509583 -0.489075 -0.288635 1441497068 -0.628784 0.516968 -0.478210 -0.329712 1441497068 -0.628784 0.516968 -0.478210 -0.329712 1441497068 -0.628784 0.516968 -0.478210 -0.329712 1441497068 -0.628784 0.516968 -0.478210 -0.329712 1441497068 -0.628784 0.516968 -0.478210 -0.329712 1441497068 -0.628784 0.516968 -0.478210 -0.329712 1441497068 -0.624451 0.507935 -0.480652 -0.348022 1441497068 -0.624451 0.507935 -0.480652 -0.348022 1441497068 -0.624451 0.507935 -0.480652 -0.348022 1441497068 -0.624451 0.507935 -0.480652 -0.348022 1441497068 -0.624451 0.507935 -0.480652 -0.348022 1441497068 -0.624451 0.507935 -0.480652 -0.348022 1441497068 -0.619568 0.495239 -0.486023 -0.367004 1441497068 -0.619568 0.495239 -0.486023 -0.367004 1441497068 -0.619568 0.495239 -0.486023 -0.367004 1441497068 -0.619568 0.495239 -0.486023 -0.367004 1441497068 -0.619568 0.495239 -0.486023 -0.367004 1441497068 -0.619568 0.495239 -0.486023 -0.367004 1441497068 -0.610474 0.491455 -0.476196 -0.398926 1441497068 -0.610474 0.491455 -0.476196 -0.398926 1441497068 -0.610474 0.491455 -0.476196 -0.398926 1441497068 -0.610474 0.491455 -0.476196 -0.398926 1441497068 -0.610474 0.491455 -0.476196 -0.398926 1441497068 -0.610474 0.491455 -0.476196 -0.398926 1441497068 
-0.528931 0.526733 -0.478760 -0.462158 1441497075 -0.530762 0.524719 -0.480774 -0.460327 1441497075 -0.530762 0.524719 -0.480774 -0.460327 1441497075 -0.530762 0.524719 -0.480774 -0.460327 1441497075 -0.530762 0.524719 -0.480774 -0.460327 1441497075 -0.530762 0.524719 -0.480774 -0.460327 1441497075 -0.530762 0.524719 -0.480774 -0.460327 1441497075 -0.530762 0.524719 -0.480774 -0.460327 1441497075 -0.529541 0.526367 -0.479004 -0.461609 1441497075 -0.529541 0.526367 -0.479004 -0.461609 1441497075 -0.529541 0.526367 -0.479004 -0.461609 1441497075 -0.529541 0.526367 -0.479004 -0.461609 1441497075 -0.529541 0.526367 -0.479004 -0.461609 1441497075 -0.529541 0.526367 -0.479004 -0.461609 1441497075 -0.527588 0.529907 -0.475403 -0.463562 1441497075 -0.527588 0.529907 -0.475403 -0.463562 1441497075 -0.527588 0.529907 -0.475403 -0.463562 1441497075 -0.527588 0.529907 -0.475403 -0.463562 1441497075 -0.527588 0.529907 -0.475403 -0.463562 1441497075 -0.527588 0.529907 -0.475403 -0.463562 1441497075 -0.525391 0.533875 -0.470154 -0.466858 1441497075 -0.525391 0.533875 -0.470154 -0.466858 1441497075 -0.525391 0.533875 -0.470154 -0.466858 1441497075 -0.525391 0.533875 -0.470154 -0.466858 1441497075 -0.525391 0.533875 -0.470154 -0.466858 1441497075 -0.525391 0.533875 -0.470154 -0.466858 1441497075 -0.524841 0.535645 -0.466614 -0.468933 1441497075 -0.524841 0.535645 -0.466614 -0.468933 1441497075 -0.524841 0.535645 -0.466614 -0.468933 1441497075 -0.524841 0.535645 -0.466614 -0.468933 1441497075 -0.524841 0.535645 -0.466614 -0.468933 1441497075 -0.524841 0.535645 -0.466614 -0.468933 1441497075 -0.524841 0.535645 -0.466614 -0.468933 1441497075 -0.525146 0.535767 -0.464905 -0.470276 1441497075 -0.525146 0.535767 -0.464905 -0.470276 1441497075 -0.525146 0.535767 -0.464905 -0.470276 1441497075 -0.525146 0.535767 -0.464905 -0.470276 1441497075 -0.525146 0.535767 -0.464905 -0.470276 1441497075 -0.525146 0.535767 -0.464905 -0.470276 1441497075 -0.524780 0.536194 -0.464172 -0.470825 1441497075 -0.524780 0.536194 -0.464172 -0.470825 1441497075 -0.524780 0.536194 -0.464172 -0.470825 1441497075 -0.524780 0.536194 -0.464172 -0.470825 1441497075 -0.524780 0.536194 -0.464172 -0.470825 1441497075 -0.524780 0.536194 -0.464172 -0.470825 1441497075 -0.524780 0.536194 -0.464172 -0.470825 1441497075 -0.523499 0.538208 -0.462524 -0.471558 1441497075 -0.523499 0.538208 -0.462524 -0.471558 1441497075 -0.523499 0.538208 -0.462524 -0.471558 1441497075 -0.523499 0.538208 -0.462524 -0.471558 1441497075 -0.523499 0.538208 -0.462524 -0.471558 1441497075 -0.523499 0.538208 -0.462524 -0.471558 1441497075 -0.525024 0.536560 -0.465576 -0.468750 1441497075 -0.525024 0.536560 -0.465576 -0.468750 1441497075 -0.525024 0.536560 -0.465576 -0.468750 1441497075 -0.525024 0.536560 -0.465576 -0.468750 1441497075 -0.525024 0.536560 -0.465576 -0.468750 1441497075 -0.525024 0.536560 -0.465576 -0.468750 1441497075 -0.525208 0.535522 -0.467957 -0.467407 1441497075 -0.525208 0.535522 -0.467957 -0.467407 1441497075 -0.525208 0.535522 -0.467957 -0.467407 1441497075 -0.525208 0.535522 -0.467957 -0.467407 1441497075 -0.525208 0.535522 -0.467957 -0.467407 1441497075 -0.525208 0.535522 -0.467957 -0.467407 1441497075 -0.523987 0.536804 -0.467529 -0.467712 1441497075 -0.523987 0.536804 -0.467529 -0.467712 1441497075 -0.523987 0.536804 -0.467529 -0.467712 1441497075 -0.523987 0.536804 -0.467529 -0.467712 1441497075 -0.523987 0.536804 -0.467529 -0.467712 1441497075 -0.523987 0.536804 -0.467529 -0.467712 1441497075 -0.523621 0.536987 -0.467773 -0.467651 1441497075 -0.523621 0.536987 -0.467773 -0.467651 1441497075 -0.523621 0.536987 -0.467773 -0.467651 1441497075 -0.523621 0.536987 -0.467773 -0.467651 1441497075 -0.523621 0.536987 -0.467773 -0.467651 1441497075 -0.523621 0.536987 -0.467773 -0.467651 1441497075 -0.523621 0.536987 -0.467773 -0.467651 1441497075 -0.523743 0.536560 -0.468018 -0.467773 1441497075 -0.523743 0.536560 -0.468018 -0.467773 1441497075 -0.523743 0.536560 -0.468018 -0.467773 1441497075 -0.523743 0.536560 -0.468018 -0.467773 1441497075 -0.523743 0.536560 -0.468018 -0.467773 1441497075 -0.523743 0.536560 -0.468018 -0.467773 1441497075 -0.523682 0.536682 -0.467529 -0.468262 1441497075 -0.523682 0.536682 -0.467529 -0.468262 1441497075 -0.523682 0.536682 -0.467529 -0.468262 1441497075 -0.523682 0.536682 -0.467529 -0.468262 1441497075 -0.523682 0.536682 -0.467529 -0.468262 1441497075 -0.523682 0.536682 -0.467529 -0.468262 1441497075 -0.524048 0.536194 -0.467224 -0.468628 1441497075 -0.524048 0.536194 -0.467224 -0.468628 1441497075 -0.524048 0.536194 -0.467224 -0.468628 1441497075 -0.524048 0.536194 -0.467224 -0.468628 1441497075 -0.524048 0.536194 -0.467224 -0.468628 1441497075 -0.524048 0.536194 -0.467224 -0.468628 1441497076 -0.524048 0.536194 -0.467224 -0.468628 1441497076 -0.523193 0.537720 -0.465332 -0.469727 1441497076 -0.523193 0.537720 -0.465332 -0.469727 1441497076 -0.523193 0.537720 -0.465332 -0.469727 1441497076 -0.523193 0.537720 -0.465332 -0.469727 1441497076 -0.523193 0.537720 -0.465332 -0.469727 1441497076 -0.523193 0.537720 -0.465332 -0.469727 1441497076 -0.522339 0.539246 -0.463806 -0.470459 1441497076 -0.522339 0.539246 -0.463806 -0.470459 1441497076 -0.522339 0.539246 -0.463806 -0.470459 1441497076 -0.522339 0.539246 -0.463806 -0.470459 1441497076 -0.522339 0.539246 -0.463806 -0.470459 1441497076 -0.522339 0.539246 -0.463806 -0.470459 1441497076 -0.522339 0.539246 -0.463806 -0.470459 1441497076 -0.523193 0.538757 -0.465271 -0.468689 1441497076 -0.523193 0.538757 -0.465271 -0.468689 1441497076 -0.523193 0.538757 -0.465271 -0.468689 1441497076 -0.523193 0.538757 -0.465271 -0.468689 1441497076 -0.523193 0.538757 -0.465271 -0.468689 1441497076 -0.523193 0.538757 -0.465271 -0.468689 1441497076 -0.524597 0.535583 -0.470459 -0.465515 1441497076 -0.524597 0.535583 -0.470459 -0.465515 1441497076 -0.524597 0.535583 -0.470459 -0.465515 1441497076 -0.524597 0.535583 -0.470459 -0.465515 1441497076 -0.524597 0.535583 -0.470459 -0.465515 1441497076 -0.524597 0.535583 -0.470459 -0.465515 1441497076 -0.524597 0.535583 -0.470459 -0.465515 1441497076 -0.523621 0.536560 -0.470215 -0.465759 1441497076 -0.523621 0.536560 -0.470215 -0.465759 1441497076 -0.523621 0.536560 -0.470215 -0.465759 1441497076 -0.523621 0.536560 -0.470215 -0.465759 1441497076 -0.523621 0.536560 -0.470215 -0.465759 1441497076 -0.523621 0.536560 -0.470215 -0.465759 1441497076 -0.524963 0.536072 -0.471375 -0.463501 1441497076 -0.524963 0.536072 -0.471375 -0.463501 1441497076 -0.524963 0.536072 -0.471375 -0.463501 1441497076 -0.524963 0.536072 -0.471375 -0.463501 1441497076 -0.524963 0.536072 -0.471375 -0.463501 1441497076 -0.524963 0.536072 -0.471375 -0.463501 1441497076 -0.524963 0.536072 -0.471375 -0.463501 1441497076 -0.524841 0.536316 -0.471619 -0.463196 1441497076 -0.524841 0.536316 -0.471619 -0.463196 1441497076 -0.524841 0.536316 -0.471619 -0.463196 1441497076 -0.524841 0.536316 -0.471619 -0.463196 1441497076 -0.524841 0.536316 -0.471619 -0.463196 1441497076 -0.524841 0.536316 -0.471619 -0.463196 1441497076 -0.524170 0.537109 -0.469849 -0.464844 1441497076 -0.524170 0.537109 -0.469849 -0.464844 1441497076 -0.524170 0.537109 -0.469849 -0.464844 1441497076 -0.524170 0.537109 -0.469849 -0.464844 1441497076 -0.524170 0.537109 -0.469849 -0.464844 1441497076 -0.524170 0.537109 -0.469849 -0.464844 1441497076 -0.523804 0.537354 -0.468384 -0.466431 1441497076 -0.523804 0.537354 -0.468384 -0.466431 1441497076 -0.523804 0.537354 -0.468384 -0.466431 1441497076 -0.523804 0.537354 -0.468384 -0.466431 1441497076 -0.523804 0.537354 -0.468384 -0.466431 1441497076 -0.523804 0.537354 -0.468384 -0.466431 1441497076 -0.523865 0.537598 -0.467041 -0.467407 1441497076 -0.523865 0.537598 -0.467041 -0.467407 1441497076 -0.523865 0.537598 -0.467041 -0.467407 1441497076 -0.523865 0.537598 -0.467041 -0.467407 1441497076 -0.523865 0.537598 -0.467041 -0.467407 1441497076 -0.523865 0.537598 -0.467041 -0.467407 1441497076 -0.524719 0.536804 -0.467773 -0.466675 1441497076 -0.524719 0.536804 -0.467773 -0.466675 1441497076 -0.524719 0.536804 -0.467773 -0.466675 1441497076 -0.524719 0.536804 -0.467773 -0.466675 1441497076 -0.524719 0.536804 -0.467773 -0.466675 1441497076 -0.524719 0.536804 -0.467773 -0.466675 1441497076 -0.524719 0.536804 -0.467773 -0.466675 1441497076 -0.524902 0.536621 -0.468201 -0.466187 1441497076 -0.524902 0.536621 -0.468201 -0.466187 1441497076 -0.524902 0.536621 -0.468201 -0.466187 1441497076 -0.524902 0.536621 -0.468201 -0.466187 1441497076 -0.524902 0.536621 -0.468201 -0.466187 1441497076 -0.524902 0.536621 -0.468201 -0.466187 1441497076 -0.525635 0.535217 -0.469971 -0.465271 1441497076 -0.525635 0.535217 -0.469971 -0.465271 1441497076 -0.525635 0.535217 -0.469971 -0.465271 1441497076 -0.525635 0.535217 -0.469971 -0.465271 1441497076 -0.525635 0.535217 -0.469971 -0.465271 1441497076 -0.525635 0.535217 -0.469971 -0.465271 1441497076 -0.525574 0.534485 -0.471008 -0.465088 1441497076 -0.525574 0.534485 -0.471008 -0.465088 1441497076 -0.525574 0.534485 -0.471008 -0.465088 1441497076 -0.525574 0.534485 -0.471008 -0.465088 1441497076 -0.525574 0.534485 -0.471008 -0.465088 1441497076 -0.525574 0.534485 -0.471008 -0.465088 1441497076 -0.525391 0.533875 -0.472168 -0.464844 1441497076 -0.525391 0.533875 -0.472168 -0.464844 1441497076 -0.525391 0.533875 -0.472168 -0.464844 1441497076 -0.525391 0.533875 -0.472168 -0.464844 1441497076 -0.525391 0.533875 -0.472168 -0.464844 1441497076 -0.525391 0.533875 -0.472168 -0.464844 1441497076 -0.525146 0.533569 -0.472900 -0.464661 1441497076 -0.525146 0.533569 -0.472900 -0.464661 1441497076 -0.525146 0.533569 -0.472900 -0.464661 1441497076 -0.525146 0.533569 -0.472900 -0.464661 1441497076 -0.525146 0.533569 -0.472900 -0.464661 1441497076 -0.525146 0.533569 -0.472900 -0.464661 1441497076 -0.524902 0.533752 -0.472717 -0.464966 1441497076 -0.524902 0.533752 -0.472717 -0.464966 1441497076 -0.524902 0.533752 -0.472717 -0.464966 1441497076 -0.524902 0.533752 -0.472717 -0.464966 1441497076 -0.524902 0.533752 -0.472717 -0.464966 1441497076 -0.524902 0.533752 -0.472717 -0.464966 1441497076 -0.524902 0.533752 -0.472717 -0.464966 1441497076 -0.524658 0.533691 -0.472229 -0.465759 1441497076 -0.524658 0.533691 -0.472229 -0.465759 1441497076 -0.524658 0.533691 -0.472229 -0.465759 1441497076 -0.524658 0.533691 -0.472229 -0.465759 1441497076 -0.524658 0.533691 -0.472229 -0.465759 1441497076 -0.524658 0.533691 -0.472229 -0.465759 1441497076 -0.524658 0.533691 -0.472229 -0.465759 1441497077 -0.524780 0.533386 -0.471863 -0.466431 1441497077 -0.524780 0.533386 -0.471863 -0.466431 1441497077 -0.524780 0.533386 -0.471863 -0.466431 1441497077 -0.524780 0.533386 -0.471863 -0.466431 1441497077 -0.524780 0.533386 -0.471863 -0.466431 1441497077 -0.524780 0.533386 -0.471863 -0.466431 1441497077 -0.524902 0.532959 -0.472046 -0.466553 1441497077 -0.524902 0.532959 -0.472046 -0.466553 1441497077 -0.524902 0.532959 -0.472046 -0.466553 1441497077 -0.524902 0.532959 -0.472046 -0.466553 1441497077 -0.524902 0.532959 -0.472046 -0.466553 1441497077 -0.524902 0.532959 -0.472046 -0.466553 1441497077 -0.524902 0.532959 -0.472046 -0.466553 1441497077 -0.523560 0.534668 -0.470398 -0.467773 1441497077 -0.523560 0.534668 -0.470398 -0.467773 1441497077 -0.523560 0.534668 -0.470398 -0.467773 1441497077 -0.523560 0.534668 -0.470398 -0.467773 1441497077 -0.523560 0.534668 -0.470398 -0.467773 1441497077 -0.523560 0.534668 -0.470398 -0.467773 1441497077 -0.522583 0.536072 -0.469421 -0.468201 1441497077 -0.522583 0.536072 -0.469421 -0.468201 1441497077 -0.522583 0.536072 -0.469421 -0.468201 1441497077 -0.522583 0.536072 -0.469421 -0.468201 1441497077 -0.522583 0.536072 -0.469421 -0.468201 1441497077 -0.522583 0.536072 -0.469421 -0.468201 1441497077 -0.521973 0.537170 -0.469238 -0.467834 1441497077 -0.521973 0.537170 -0.469238 -0.467834 1441497077 -0.521973 0.537170 -0.469238 -0.467834 1441497077 -0.521973 0.537170 -0.469238 -0.467834 1441497077 -0.521973 0.537170 -0.469238 -0.467834 1441497077 -0.521973 0.537170 -0.469238 -0.467834 1441497077 -0.522705 0.535950 -0.471558 -0.466064 1441497077 -0.522705 0.535950 -0.471558 -0.466064 1441497077 -0.522705 0.535950 -0.471558 -0.466064 1441497077 -0.522705 0.535950 -0.471558 -0.466064 1441497077 -0.522705 0.535950 -0.471558 -0.466064 1441497077 -0.522705 0.535950 -0.471558 -0.466064 1441497077 -0.522705 0.535950 -0.471558 -0.466064 1441497077 -0.522339 0.536316 -0.472046 -0.465515 1441497077 -0.522339 0.536316 -0.472046 -0.465515 1441497077 -0.522339 0.536316 -0.472046 -0.465515 1441497077 -0.522339 0.536316 -0.472046 -0.465515 1441497077 -0.522339 0.536316 -0.472046 -0.465515 1441497077 -0.522339 0.536316 -0.472046 -0.465515 1441497077 -0.522339 0.536316 -0.472046 -0.465515 1441497077 -0.522400 0.536499 -0.472412 -0.464905 1441497077 -0.522400 0.536499 -0.472412 -0.464905 1441497077 -0.522400 0.536499 -0.472412 -0.464905 1441497077 -0.522400 0.536499 -0.472412 -0.464905 1441497077 -0.522400 0.536499 -0.472412 -0.464905 1441497077 -0.522400 0.536499 -0.472412 -0.464905 1441497077 -0.521362 0.537781 -0.471008 -0.466003 1441497077 -0.521362 0.537781 -0.471008 -0.466003 1441497077 -0.521362 0.537781 -0.471008 -0.466003 1441497077 -0.521362 0.537781 -0.471008 -0.466003 1441497077 -0.521362 0.537781 -0.471008 -0.466003 1441497077 -0.521362 0.537781 -0.471008 -0.466003 1441497077 -0.521362 0.537781 -0.471008 -0.466003 1441497077 -0.521423 0.537842 -0.469299 -0.467529 1441497077 -0.521423 0.537842 -0.469299 -0.467529 1441497077 -0.521423 0.537842 -0.469299 -0.467529 1441497077 -0.521423 0.537842 -0.469299 -0.467529 1441497077 -0.521423 0.537842 -0.469299 -0.467529 1441497077 -0.521423 0.537842 -0.469299 -0.467529 1441497077 -0.521423 0.537842 -0.469299 -0.467529 1441497077 -0.523254 0.536316 -0.468262 -0.468323 1441497077 -0.523254 0.536316 -0.468262 -0.468323 1441497077 -0.523254 0.536316 -0.468262 -0.468323 1441497077 -0.523254 0.536316 -0.468262 -0.468323 1441497077 -0.523254 0.536316 -0.468262 -0.468323 1441497077 -0.523254 0.536316 -0.468262 -0.468323 1441497077 -0.524658 0.535217 -0.468628 -0.467651 1441497077 -0.524658 0.535217 -0.468628 -0.467651 1441497077 -0.524658 0.535217 -0.468628 -0.467651 1441497077 -0.524658 0.535217 -0.468628 -0.467651 1441497077 -0.524658 0.535217 -0.468628 -0.467651 1441497077 -0.524658 0.535217 -0.468628 -0.467651 1441497077 -0.525940 0.534546 -0.468750 -0.466858 1441497077 -0.525940 0.534546 -0.468750 -0.466858 1441497077 -0.525940 0.534546 -0.468750 -0.466858 1441497077 -0.525940 0.534546 -0.468750 -0.466858 1441497077 -0.525940 0.534546 -0.468750 -0.466858 1441497077 -0.525940 0.534546 -0.468750 -0.466858 1441497077 -0.527588 0.532715 -0.470276 -0.465576 1441497077 -0.527588 0.532715 -0.470276 -0.465576 1441497077 -0.527588 0.532715 -0.470276 -0.465576 1441497077 -0.527588 0.532715 -0.470276 -0.465576 1441497077 -0.527588 0.532715 -0.470276 -0.465576 1441497077 -0.527588 0.532715 -0.470276 -0.465576 1441497077 -0.529236 0.529907 -0.472595 -0.464539 1441497077 -0.529236 0.529907 -0.472595 -0.464539 1441497077 -0.529236 0.529907 -0.472595 -0.464539 1441497077 -0.529236 0.529907 -0.472595 -0.464539 1441497077 -0.529236 0.529907 -0.472595 -0.464539 1441497077 -0.529236 0.529907 -0.472595 -0.464539 1441497077 -0.529785 0.527954 -0.474792 -0.463928 1441497077 -0.529785 0.527954 -0.474792 -0.463928 1441497077 -0.529785 0.527954 -0.474792 -0.463928 1441497077 -0.529785 0.527954 -0.474792 -0.463928 1441497077 -0.529785 0.527954 -0.474792 -0.463928 1441497077 -0.529785 0.527954 -0.474792 -0.463928 1441497077 -0.529175 0.527954 -0.475220 -0.464233 1441497077 -0.529175 0.527954 -0.475220 -0.464233 1441497077 -0.529175 0.527954 -0.475220 -0.464233 1441497077 -0.529175 0.527954 -0.475220 -0.464233 1441497077 -0.529175 0.527954 -0.475220 -0.464233 1441497077 -0.529175 0.527954 -0.475220 -0.464233 1441497077 -0.529236 0.527283 -0.476501 -0.463501 1441497077 -0.529236 0.527283 -0.476501 -0.463501 1441497077 -0.529236 0.527283 -0.476501 -0.463501 1441497077 -0.529236 0.527283 -0.476501 -0.463501 1441497077 -0.529236 0.527283 -0.476501 -0.463501 1441497077 -0.529236 0.527283 -0.476501 -0.463501 1441497077 -0.529175 0.526978 -0.476929 -0.463501 1441497078 -0.529175 0.526978 -0.476929 -0.463501 1441497078 -0.529175 0.526978 -0.476929 -0.463501 1441497078 -0.529175 0.526978 -0.476929 -0.463501 1441497078 -0.529175 0.526978 -0.476929 -0.463501 1441497078 -0.529175 0.526978 -0.476929 -0.463501 1441497078 -0.529175 0.526978 -0.476929 -0.463501 1441497078 -0.528870 0.527649 -0.475830 -0.464355 1441497078 -0.528870 0.527649 -0.475830 -0.464355 1441497078 -0.528870 0.527649 -0.475830 -0.464355 1441497078 -0.528870 0.527649 -0.475830 -0.464355 1441497078 -0.528870 0.527649 -0.475830 -0.464355 1441497078 -0.528870 0.527649 -0.475830 -0.464355 1441497078 -0.528870 0.527649 -0.475830 -0.464355 1441497078 -0.529175 0.528015 -0.474854 -0.464478 1441497078 -0.529175 0.528015 -0.474854 -0.464478 1441497078 -0.529175 0.528015 -0.474854 -0.464478 1441497078 -0.529175 0.528015 -0.474854 -0.464478 1441497078 -0.529175 0.528015 -0.474854 -0.464478 1441497078 -0.529175 0.528015 -0.474854 -0.464478 1441497078 -0.530151 0.526978 -0.475586 -0.463806 1441497078 -0.530151 0.526978 -0.475586 -0.463806 1441497078 -0.530151 0.526978 -0.475586 -0.463806 1441497078 -0.530151 0.526978 -0.475586 -0.463806 1441497078 -0.530151 0.526978 -0.475586 -0.463806 1441497078 -0.530151 0.526978 -0.475586 -0.463806 1441497078 -0.529236 0.528015 -0.473694 -0.465576 1441497078 -0.529236 0.528015 -0.473694 -0.465576 1441497078 -0.529236 0.528015 -0.473694 -0.465576 1441497078 -0.529236 0.528015 -0.473694 -0.465576 1441497078 -0.529236 0.528015 -0.473694 -0.465576 1441497078 -0.529236 0.528015 -0.473694 -0.465576 1441497078 -0.529236 0.528015 -0.473694 -0.465576 1441497078 -0.528137 0.529358 -0.471985 -0.467102 1441497078 -0.528137 0.529358 -0.471985 -0.467102 1441497078 -0.528137 0.529358 -0.471985 -0.467102 1441497078 -0.528137 0.529358 -0.471985 -0.467102 1441497078 -0.528137 0.529358 -0.471985 -0.467102 1441497078 -0.528137 0.529358 -0.471985 -0.467102 1441497078 -0.528137 0.529358 -0.471985 -0.467102 1441497078 -0.529114 0.528809 -0.472778 -0.465698 1441497078 -0.529114 0.528809 -0.472778 -0.465698 1441497078 -0.529114 0.528809 -0.472778 -0.465698 1441497078 -0.529114 0.528809 -0.472778 -0.465698 1441497078 -0.529114 0.528809 -0.472778 -0.465698 1441497078 -0.529114 0.528809 -0.472778 -0.465698 1441497078 -0.531189 0.525513 -0.477722 -0.461975 1441497078 -0.531189 0.525513 -0.477722 -0.461975 1441497078 -0.531189 0.525513 -0.477722 -0.461975 1441497078 -0.531189 0.525513 -0.477722 -0.461975 1441497078 -0.531189 0.525513 -0.477722 -0.461975 1441497078 -0.531189 0.525513 -0.477722 -0.461975 1441497078 -0.529297 0.527039 -0.477539 -0.462708 1441497078 -0.529297 0.527039 -0.477539 -0.462708 1441497078 -0.529297 0.527039 -0.477539 -0.462708 1441497078 -0.529297 0.527039 -0.477539 -0.462708 1441497078 -0.529297 0.527039 -0.477539 -0.462708 1441497078 -0.529297 0.527039 -0.477539 -0.462708 1441497078 -0.529297 0.527039 -0.477539 -0.462708 1441497078 -0.528748 0.528198 -0.477783 -0.461792 1441497078 -0.528748 0.528198 -0.477783 -0.461792 1441497078 -0.528748 0.528198 -0.477783 -0.461792 1441497078 -0.528748 0.528198 -0.477783 -0.461792 1441497078 -0.528748 0.528198 -0.477783 -0.461792 1441497078 -0.528748 0.528198 -0.477783 -0.461792 1441497078 -0.528259 0.529053 -0.477783 -0.461365 1441497078 -0.528259 0.529053 -0.477783 -0.461365 1441497078 -0.528259 0.529053 -0.477783 -0.461365 1441497078 -0.528259 0.529053 -0.477783 -0.461365 1441497078 -0.528259 0.529053 -0.477783 -0.461365 1441497078 -0.528259 0.529053 -0.477783 -0.461365 1441497078 -0.527649 0.530518 -0.475403 -0.462769 1441497078 -0.527649 0.530518 -0.475403 -0.462769 1441497078 -0.527649 0.530518 -0.475403 -0.462769 1441497078 -0.527649 0.530518 -0.475403 -0.462769 1441497078 -0.527649 0.530518 -0.475403 -0.462769 1441497078 -0.527649 0.530518 -0.475403 -0.462769 1441497078 -0.527649 0.530518 -0.475403 -0.462769 1441497078 -0.527100 0.531555 -0.472595 -0.465149 1441497078 -0.527100 0.531555 -0.472595 -0.465149 1441497078 -0.527100 0.531555 -0.472595 -0.465149 1441497078 -0.527100 0.531555 -0.472595 -0.465149 1441497078 -0.527100 0.531555 -0.472595 -0.465149 1441497078 -0.527100 0.531555 -0.472595 -0.465149 1441497078 -0.526245 0.533081 -0.469238 -0.467712 1441497078 -0.526245 0.533081 -0.469238 -0.467712 1441497078 -0.526245 0.533081 -0.469238 -0.467712 1441497078 -0.526245 0.533081 -0.469238 -0.467712 1441497078 -0.526245 0.533081 -0.469238 -0.467712 1441497078 -0.526245 0.533081 -0.469238 -0.467712 1441497078 -0.526245 0.533081 -0.469238 -0.467712 1441497078 -0.527649 0.531982 -0.469727 -0.466919 1441497078 -0.527649 0.531982 -0.469727 -0.466919 1441497078 -0.527649 0.531982 -0.469727 -0.466919 1441497078 -0.527649 0.531982 -0.469727 -0.466919 1441497078 -0.527649 0.531982 -0.469727 -0.466919 1441497078 -0.527649 0.531982 -0.469727 -0.466919 1441497078 -0.528320 0.530823 -0.470337 -0.466858 1441497078 -0.528320 0.530823 -0.470337 -0.466858 1441497078 -0.528320 0.530823 -0.470337 -0.466858 1441497078 -0.528320 0.530823 -0.470337 -0.466858 1441497078 -0.528320 0.530823 -0.470337 -0.466858 1441497078 -0.528320 0.530823 -0.470337 -0.466858 1441497078 -0.529663 0.530029 -0.470886 -0.465698 1441497078 -0.529663 0.530029 -0.470886 -0.465698 1441497078 -0.529663 0.530029 -0.470886 -0.465698 1441497078 -0.529663 0.530029 -0.470886 -0.465698 1441497078 -0.529663 0.530029 -0.470886 -0.465698 1441497078 -0.529663 0.530029 -0.470886 -0.465698 1441497078 -0.531860 0.527161 -0.473938 -0.463379 1441497078 -0.531860 0.527161 -0.473938 -0.463379 1441497078 -0.531860 0.527161 -0.473938 -0.463379 1441497078 -0.531860 0.527161 -0.473938 -0.463379 1441497078 -0.531860 0.527161 -0.473938 -0.463379 1441497078 -0.531860 0.527161 -0.473938 -0.463379 1441497078 -0.531860 0.527161 -0.473938 -0.463379 1441497078 -0.532776 0.525513 -0.475830 -0.462280 1441497079 -0.532776 0.525513 -0.475830 -0.462280 1441497079 -0.532776 0.525513 -0.475830 -0.462280 1441497079 -0.532776 0.525513 -0.475830 -0.462280 1441497079 -0.532776 0.525513 -0.475830 -0.462280 1441497079 -0.532776 0.525513 -0.475830 -0.462280 1441497079 -0.532776 0.525513 -0.475830 -0.462280 1441497079 -0.533081 0.524475 -0.477478 -0.461304 1441497079 -0.533081 0.524475 -0.477478 -0.461304 1441497079 -0.533081 0.524475 -0.477478 -0.461304 1441497079 -0.533081 0.524475 -0.477478 -0.461304 1441497079 -0.533081 0.524475 -0.477478 -0.461304 1441497079 -0.533081 0.524475 -0.477478 -0.461304 1441497079 -0.532715 0.524109 -0.478455 -0.461121 1441497079 -0.532715 0.524109 -0.478455 -0.461121 1441497079 -0.532715 0.524109 -0.478455 -0.461121 1441497079 -0.532715 0.524109 -0.478455 -0.461121 1441497079 -0.532715 0.524109 -0.478455 -0.461121 1441497079 -0.532715 0.524109 -0.478455 -0.461121 1441497079 -0.532715 0.524109 -0.478455 -0.461121 1441497079 -0.531738 0.524658 -0.477722 -0.462463 1441497079 -0.531738 0.524658 -0.477722 -0.462463 1441497079 -0.531738 0.524658 -0.477722 -0.462463 1441497079 -0.531738 0.524658 -0.477722 -0.462463 1441497079 -0.531738 0.524658 -0.477722 -0.462463 1441497079 -0.531738 0.524658 -0.477722 -0.462463 1441497079 -0.531006 0.525391 -0.476318 -0.463867 1441497079 -0.531006 0.525391 -0.476318 -0.463867 1441497079 -0.531006 0.525391 -0.476318 -0.463867 1441497079 -0.531006 0.525391 -0.476318 -0.463867 1441497079 -0.531006 0.525391 -0.476318 -0.463867 1441497079 -0.531006 0.525391 -0.476318 -0.463867 1441497079 -0.531555 0.524902 -0.476746 -0.463379 1441497079 -0.531555 0.524902 -0.476746 -0.463379 1441497079 -0.531555 0.524902 -0.476746 -0.463379 1441497079 -0.531555 0.524902 -0.476746 -0.463379 1441497079 -0.531555 0.524902 -0.476746 -0.463379 1441497079 -0.531555 0.524902 -0.476746 -0.463379 1441497079 -0.531555 0.524902 -0.476746 -0.463379 1441497079 -0.531128 0.525208 -0.476074 -0.464233 1441497079 -0.531128 0.525208 -0.476074 -0.464233 1441497079 -0.531128 0.525208 -0.476074 -0.464233 1441497079 -0.531128 0.525208 -0.476074 -0.464233 1441497079 -0.531128 0.525208 -0.476074 -0.464233 1441497079 -0.531128 0.525208 -0.476074 -0.464233 1441497079 -0.530457 0.526733 -0.474304 -0.465027 1441497079 -0.530457 0.526733 -0.474304 -0.465027 1441497079 -0.530457 0.526733 -0.474304 -0.465027 1441497079 -0.530457 0.526733 -0.474304 -0.465027 1441497079 -0.530457 0.526733 -0.474304 -0.465027 1441497079 -0.530457 0.526733 -0.474304 -0.465027 1441497079 -0.529297 0.528076 -0.473145 -0.466003 1441497079 -0.529297 0.528076 -0.473145 -0.466003 1441497079 -0.529297 0.528076 -0.473145 -0.466003 1441497079 -0.529297 0.528076 -0.473145 -0.466003 1441497079 -0.529297 0.528076 -0.473145 -0.466003 1441497079 -0.529297 0.528076 -0.473145 -0.466003 1441497079 -0.529297 0.528076 -0.473145 -0.466003 1441497079 -0.528442 0.529236 -0.472351 -0.466492 1441497079 -0.528442 0.529236 -0.472351 -0.466492 1441497079 -0.528442 0.529236 -0.472351 -0.466492 1441497079 -0.528442 0.529236 -0.472351 -0.466492 1441497079 -0.528442 0.529236 -0.472351 -0.466492 1441497079 -0.528442 0.529236 -0.472351 -0.466492 1441497079 -0.528625 0.529114 -0.473450 -0.465210 1441497079 -0.528625 0.529114 -0.473450 -0.465210 1441497079 -0.528625 0.529114 -0.473450 -0.465210 1441497079 -0.528625 0.529114 -0.473450 -0.465210 1441497079 -0.528625 0.529114 -0.473450 -0.465210 1441497079 -0.528625 0.529114 -0.473450 -0.465210 1441497079 -0.528625 0.529114 -0.473450 -0.465210 1441497079 -0.528381 0.530090 -0.473755 -0.464111 1441497079 -0.528381 0.530090 -0.473755 -0.464111 1441497079 -0.528381 0.530090 -0.473755 -0.464111 1441497079 -0.528381 0.530090 -0.473755 -0.464111 1441497079 -0.528381 0.530090 -0.473755 -0.464111 1441497079 -0.528381 0.530090 -0.473755 -0.464111 1441497079 -0.528320 0.531189 -0.473694 -0.463013 1441497079 -0.528320 0.531189 -0.473694 -0.463013 1441497079 -0.528320 0.531189 -0.473694 -0.463013 1441497079 -0.528320 0.531189 -0.473694 -0.463013 1441497079 -0.528320 0.531189 -0.473694 -0.463013 1441497079 -0.528320 0.531189 -0.473694 -0.463013 1441497079 -0.528320 0.531189 -0.473694 -0.463013 1441497079 -0.528503 0.531311 -0.474121 -0.462219 1441497079 -0.528503 0.531311 -0.474121 -0.462219 1441497079 -0.528503 0.531311 -0.474121 -0.462219 1441497079 -0.528503 0.531311 -0.474121 -0.462219 1441497079 -0.528503 0.531311 -0.474121 -0.462219 1441497079 -0.528503 0.531311 -0.474121 -0.462219 1441497079 -0.528442 0.531128 -0.474060 -0.462585 1441497079 -0.528442 0.531128 -0.474060 -0.462585 1441497079 -0.528442 0.531128 -0.474060 -0.462585 1441497079 -0.528442 0.531128 -0.474060 -0.462585 1441497079 -0.528442 0.531128 -0.474060 -0.462585 1441497079 -0.528442 0.531128 -0.474060 -0.462585 1441497079 -0.528442 0.531128 -0.474060 -0.462585 1441497079 -0.527954 0.531860 -0.472351 -0.464050 1441497079 -0.527954 0.531860 -0.472351 -0.464050 1441497079 -0.527954 0.531860 -0.472351 -0.464050 1441497079 -0.527954 0.531860 -0.472351 -0.464050 1441497079 -0.527954 0.531860 -0.472351 -0.464050 1441497079 -0.527954 0.531860 -0.472351 -0.464050 1441497079 -0.528442 0.531189 -0.472351 -0.464294 1441497079 -0.528442 0.531189 -0.472351 -0.464294 1441497079 -0.528442 0.531189 -0.472351 -0.464294 1441497079 -0.528442 0.531189 -0.472351 -0.464294 1441497079 -0.528442 0.531189 -0.472351 -0.464294 1441497079 -0.528442 0.531189 -0.472351 -0.464294 1441497079 -0.528198 0.531494 -0.471191 -0.465332 1441497079 -0.528198 0.531494 -0.471191 -0.465332 1441497079 -0.528198 0.531494 -0.471191 -0.465332 1441497079 -0.528198 0.531494 -0.471191 -0.465332 1441497079 -0.528198 0.531494 -0.471191 -0.465332 1441497079 -0.528198 0.531494 -0.471191 -0.465332 1441497079 -0.528992 0.530518 -0.471619 -0.465149 1441497079 -0.528992 0.530518 -0.471619 -0.465149 1441497079 -0.528992 0.530518 -0.471619 -0.465149 1441497079 -0.528992 0.530518 -0.471619 -0.465149 1441497080 -0.528992 0.530518 -0.471619 -0.465149 1441497080 -0.528992 0.530518 -0.471619 -0.465149 1441497080 -0.528992 0.530518 -0.471619 -0.465149 1441497080 -0.529663 0.529358 -0.472473 -0.464844 1441497080 -0.529663 0.529358 -0.472473 -0.464844 1441497080 -0.529663 0.529358 -0.472473 -0.464844 1441497080 -0.529663 0.529358 -0.472473 -0.464844 1441497080 -0.529663 0.529358 -0.472473 -0.464844 1441497080 -0.529663 0.529358 -0.472473 -0.464844 1441497080 -0.530701 0.527588 -0.474060 -0.464050 1441497080 -0.530701 0.527588 -0.474060 -0.464050 1441497080 -0.530701 0.527588 -0.474060 -0.464050 1441497080 -0.530701 0.527588 -0.474060 -0.464050 1441497080 -0.530701 0.527588 -0.474060 -0.464050 1441497080 -0.530701 0.527588 -0.474060 -0.464050 1441497080 -0.531433 0.526123 -0.476013 -0.462891 1441497080 -0.531433 0.526123 -0.476013 -0.462891 1441497080 -0.531433 0.526123 -0.476013 -0.462891 1441497080 -0.531433 0.526123 -0.476013 -0.462891 1441497080 -0.531433 0.526123 -0.476013 -0.462891 1441497080 -0.531433 0.526123 -0.476013 -0.462891 1441497080 -0.531128 0.525940 -0.477234 -0.462158 1441497080 -0.531128 0.525940 -0.477234 -0.462158 1441497080 -0.531128 0.525940 -0.477234 -0.462158 1441497080 -0.531128 0.525940 -0.477234 -0.462158 1441497080 -0.531128 0.525940 -0.477234 -0.462158 1441497080 -0.531128 0.525940 -0.477234 -0.462158 1441497080 -0.530457 0.526123 -0.477905 -0.461975 1441497080 -0.530457 0.526123 -0.477905 -0.461975 1441497080 -0.530457 0.526123 -0.477905 -0.461975 1441497080 -0.530457 0.526123 -0.477905 -0.461975 1441497080 -0.530457 0.526123 -0.477905 -0.461975 1441497080 -0.530457 0.526123 -0.477905 -0.461975 1441497080 -0.530457 0.526123 -0.477905 -0.461975 1441497080 -0.529785 0.526428 -0.477905 -0.462402 1441497080 -0.529785 0.526428 -0.477905 -0.462402 1441497080 -0.529785 0.526428 -0.477905 -0.462402 1441497080 -0.529785 0.526428 -0.477905 -0.462402 1441497080 -0.529785 0.526428 -0.477905 -0.462402 1441497080 -0.529785 0.526428 -0.477905 -0.462402 1441497080 -0.529663 0.526611 -0.477966 -0.462341 1441497080 -0.529663 0.526611 -0.477966 -0.462341 1441497080 -0.529663 0.526611 -0.477966 -0.462341 1441497080 -0.529663 0.526611 -0.477966 -0.462341 1441497080 -0.529663 0.526611 -0.477966 -0.462341 1441497080 -0.529663 0.526611 -0.477966 -0.462341 1441497080 -0.529419 0.526917 -0.477661 -0.462585 1441497080 -0.529419 0.526917 -0.477661 -0.462585 1441497080 -0.529419 0.526917 -0.477661 -0.462585 1441497080 -0.529419 0.526917 -0.477661 -0.462585 1441497080 -0.529419 0.526917 -0.477661 -0.462585 1441497080 -0.529419 0.526917 -0.477661 -0.462585 1441497080 -0.528992 0.527954 -0.476318 -0.463257 1441497080 -0.528992 0.527954 -0.476318 -0.463257 1441497080 -0.528992 0.527954 -0.476318 -0.463257 1441497080 -0.528992 0.527954 -0.476318 -0.463257 1441497080 -0.528992 0.527954 -0.476318 -0.463257 1441497080 -0.528992 0.527954 -0.476318 -0.463257 1441497080 -0.528992 0.527954 -0.476318 -0.463257 1441497080 -0.529907 0.526550 -0.477966 -0.462097 1441497080 -0.529907 0.526550 -0.477966 -0.462097 1441497080 -0.529907 0.526550 -0.477966 -0.462097 1441497080 -0.529907 0.526550 -0.477966 -0.462097 1441497080 -0.529907 0.526550 -0.477966 -0.462097 1441497080 -0.529907 0.526550 -0.477966 -0.462097 1441497080 -0.528259 0.528198 -0.476074 -0.464111 1441497080 -0.528259 0.528198 -0.476074 -0.464111 1441497080 -0.528259 0.528198 -0.476074 -0.464111 1441497080 -0.528259 0.528198 -0.476074 -0.464111 1441497080 -0.528259 0.528198 -0.476074 -0.464111 1441497080 -0.528259 0.528198 -0.476074 -0.464111 1441497080 -0.526855 0.530151 -0.473755 -0.465820 1441497080 -0.526855 0.530151 -0.473755 -0.465820 1441497080 -0.526855 0.530151 -0.473755 -0.465820 1441497080 -0.526855 0.530151 -0.473755 -0.465820 1441497080 -0.526855 0.530151 -0.473755 -0.465820 1441497080 -0.526855 0.530151 -0.473755 -0.465820 1441497080 -0.526611 0.530029 -0.473633 -0.466309 1441497080 -0.526611 0.530029 -0.473633 -0.466309 1441497080 -0.526611 0.530029 -0.473633 -0.466309 1441497080 -0.526611 0.530029 -0.473633 -0.466309 1441497080 -0.526611 0.530029 -0.473633 -0.466309 1441497080 -0.526611 0.530029 -0.473633 -0.466309 1441497080 -0.526611 0.530029 -0.473633 -0.466309 1441497080 -0.527222 0.529175 -0.474731 -0.465515 1441497080 -0.527222 0.529175 -0.474731 -0.465515 1441497080 -0.527222 0.529175 -0.474731 -0.465515 1441497080 -0.527222 0.529175 -0.474731 -0.465515 1441497080 -0.527222 0.529175 -0.474731 -0.465515 1441497080 -0.527222 0.529175 -0.474731 -0.465515 1441497080 -0.526794 0.530518 -0.474243 -0.464966 1441497080 -0.526794 0.530518 -0.474243 -0.464966 1441497080 -0.526794 0.530518 -0.474243 -0.464966 1441497080 -0.526794 0.530518 -0.474243 -0.464966 1441497080 -0.526794 0.530518 -0.474243 -0.464966 1441497080 -0.526794 0.530518 -0.474243 -0.464966 1441497080 -0.526611 0.532471 -0.473816 -0.463440 1441497080 -0.526611 0.532471 -0.473816 -0.463440 1441497080 -0.526611 0.532471 -0.473816 -0.463440 1441497080 -0.526611 0.532471 -0.473816 -0.463440 1441497080 -0.526611 0.532471 -0.473816 -0.463440 1441497080 -0.526611 0.532471 -0.473816 -0.463440 1441497080 -0.526489 0.533142 -0.474121 -0.462402 1441497080 -0.526489 0.533142 -0.474121 -0.462402 1441497080 -0.526489 0.533142 -0.474121 -0.462402 1441497080 -0.526489 0.533142 -0.474121 -0.462402 1441497080 -0.526489 0.533142 -0.474121 -0.462402 1441497080 -0.526489 0.533142 -0.474121 -0.462402 1441497080 -0.525818 0.534485 -0.472778 -0.463013 1441497080 -0.525818 0.534485 -0.472778 -0.463013 1441497080 -0.525818 0.534485 -0.472778 -0.463013 1441497080 -0.525818 0.534485 -0.472778 -0.463013 1441497081 
-0.556213 0.505859 -0.514282 -0.412720 1441497091 -0.556213 0.505859 -0.514282 -0.412720 1441497091 -0.556213 0.505859 -0.514282 -0.412720 1441497091 -0.556702 0.519165 -0.505798 -0.405945 1441497091 -0.556702 0.519165 -0.505798 -0.405945 1441497091 -0.556702 0.519165 -0.505798 -0.405945 1441497091 -0.556702 0.519165 -0.505798 -0.405945 1441497091 -0.556702 0.519165 -0.505798 -0.405945 1441497091 -0.556702 0.519165 -0.505798 -0.405945 1441497091 -0.592529 0.525635 -0.495483 -0.356628 1441497091 -0.592529 0.525635 -0.495483 -0.356628 1441497091 -0.592529 0.525635 -0.495483 -0.356628 1441497091 -0.592529 0.525635 -0.495483 -0.356628 1441497091 -0.592529 0.525635 -0.495483 -0.356628 1441497091 -0.592529 0.525635 -0.495483 -0.356628 1441497091 -0.642090 0.509460 -0.500183 -0.279358 1441497091 -0.642090 0.509460 -0.500183 -0.279358 1441497091 -0.642090 0.509460 -0.500183 -0.279358 1441497091 -0.642090 0.509460 -0.500183 -0.279358 1441497091 -0.642090 0.509460 -0.500183 -0.279358 1441497091 -0.642090 0.509460 -0.500183 -0.279358 1441497091 -0.642090 0.509460 -0.500183 -0.279358 1441497091 -0.664063 0.528687 -0.490479 -0.197388 1441497091 -0.664063 0.528687 -0.490479 -0.197388 1441497091 -0.664063 0.528687 -0.490479 -0.197388 1441497091 -0.664063 0.528687 -0.490479 -0.197388 1441497091 -0.664063 0.528687 -0.490479 -0.197388 1441497091 -0.664063 0.528687 -0.490479 -0.197388 1441497091 -0.658264 0.566345 -0.480469 -0.123047 1441497091 -0.658264 0.566345 -0.480469 -0.123047 1441497091 -0.658264 0.566345 -0.480469 -0.123047 1441497091 -0.658264 0.566345 -0.480469 -0.123047 1441497091 -0.658264 0.566345 -0.480469 -0.123047 1441497091 -0.658264 0.566345 -0.480469 -0.123047 1441497091 -0.653931 0.581116 -0.481873 -0.050171 1441497091 -0.653931 0.581116 -0.481873 -0.050171 1441497091 -0.653931 0.581116 -0.481873 -0.050171 1441497091 -0.653931 0.581116 -0.481873 -0.050171 1441497091 -0.653931 0.581116 -0.481873 -0.050171 1441497091 -0.653931 0.581116 -0.481873 -0.050171 1441497091 -0.653931 0.581116 -0.481873 -0.050171 1441497091 -0.651917 0.584656 -0.482788 -0.009949 1441497091 -0.651917 0.584656 -0.482788 -0.009949 1441497091 -0.651917 0.584656 -0.482788 -0.009949 1441497092 -0.651917 0.584656 -0.482788 -0.009949 1441497092 -0.651917 0.584656 -0.482788 -0.009949 1441497092 -0.651917 0.584656 -0.482788 -0.009949 1441497092 -0.657898 0.581177 -0.478577 -0.020752 1441497092 -0.657898 0.581177 -0.478577 -0.020752 1441497092 -0.657898 0.581177 -0.478577 -0.020752 1441497092 -0.657898 0.581177 -0.478577 -0.020752 1441497092 -0.657898 0.581177 -0.478577 -0.020752 1441497092 -0.657898 0.581177 -0.478577 -0.020752 1441497092 -0.657898 0.581177 -0.478577 -0.020752 1441497092 -0.667725 0.565735 -0.476501 -0.084106 1441497092 -0.667725 0.565735 -0.476501 -0.084106 1441497092 -0.667725 0.565735 -0.476501 -0.084106 1441497092 -0.667725 0.565735 -0.476501 -0.084106 1441497092 -0.667725 0.565735 -0.476501 -0.084106 1441497092 -0.667725 0.565735 -0.476501 -0.084106 1441497092 -0.668030 0.542664 -0.475952 -0.181152 1441497092 -0.668030 0.542664 -0.475952 -0.181152 1441497092 -0.668030 0.542664 -0.475952 -0.181152 1441497092 -0.668030 0.542664 -0.475952 -0.181152 1441497092 -0.668030 0.542664 -0.475952 -0.181152 1441497092 -0.668030 0.542664 -0.475952 -0.181152 1441497092 -0.644958 0.532776 -0.472534 -0.277405 1441497092 -0.644958 0.532776 -0.472534 -0.277405 1441497092 -0.644958 0.532776 -0.472534 -0.277405 1441497092 -0.644958 0.532776 -0.472534 -0.277405 1441497092 -0.644958 0.532776 -0.472534 -0.277405 1441497092 -0.644958 0.532776 -0.472534 -0.277405 1441497092 -0.644958 0.532776 -0.472534 -0.277405 1441497092 -0.608154 0.546021 -0.452881 -0.356323 1441497092 -0.608154 0.546021 -0.452881 -0.356323 1441497092 -0.608154 0.546021 -0.452881 -0.356323 1441497092 -0.608154 0.546021 -0.452881 -0.356323 1441497092 -0.608154 0.546021 -0.452881 -0.356323 1441497092 -0.608154 0.546021 -0.452881 -0.356323 1441497092 -0.572388 0.571350 -0.436096 -0.394714 1441497092 -0.572388 0.571350 -0.436096 -0.394714 1441497092 -0.572388 0.571350 -0.436096 -0.394714 1441497092 -0.572388 0.571350 -0.436096 -0.394714 1441497092 -0.572388 0.571350 -0.436096 -0.394714 1441497092 -0.572388 0.571350 -0.436096 -0.394714 1441497092 -0.553650 0.579712 -0.430359 -0.414978 1441497092 -0.553650 0.579712 -0.430359 -0.414978 1441497092 -0.553650 0.579712 -0.430359 -0.414978 1441497092 -0.553650 0.579712 -0.430359 -0.414978 1441497092 -0.553650 0.579712 -0.430359 -0.414978 1441497092 -0.553650 0.579712 -0.430359 -0.414978 1441497092 -0.557678 0.562561 -0.440308 -0.422668 1441497092 -0.557678 0.562561 -0.440308 -0.422668 1441497092 -0.557678 0.562561 -0.440308 -0.422668 1441497092 -0.557678 0.562561 -0.440308 -0.422668 1441497092 -0.557678 0.562561 -0.440308 -0.422668 1441497092 -0.557678 0.562561 -0.440308 -0.422668 1441497092 -0.557678 0.562561 -0.440308 -0.422668 1441497092 -0.555847 0.551636 -0.435547 -0.443970 1441497092 -0.555847 0.551636 -0.435547 -0.443970 1441497092 -0.555847 0.551636 -0.435547 -0.443970 1441497092 -0.555847 0.551636 -0.435547 -0.443970 1441497092 -0.555847 0.551636 -0.435547 -0.443970 1441497092 -0.555847 0.551636 -0.435547 -0.443970 1441497092 -0.550232 0.552856 -0.428101 -0.456543 1441497092 -0.550232 0.552856 -0.428101 -0.456543 1441497092 -0.550232 0.552856 -0.428101 -0.456543 1441497092 -0.550232 0.552856 -0.428101 -0.456543 1441497092 -0.550232 0.552856 -0.428101 -0.456543 1441497092 -0.550232 0.552856 -0.428101 -0.456543 1441497092 -0.550232 0.562622 -0.434265 -0.438354 1441497092 -0.550232 0.562622 -0.434265 -0.438354 1441497092 -0.550232 0.562622 -0.434265 -0.438354 1441497092 -0.550232 0.562622 -0.434265 -0.438354 1441497092 -0.550232 0.562622 -0.434265 -0.438354 1441497092 -0.550232 0.562622 -0.434265 -0.438354 1441497092 -0.554321 0.575928 -0.440674 -0.408569 1441497092 -0.554321 0.575928 -0.440674 -0.408569 1441497092 -0.554321 0.575928 -0.440674 -0.408569 1441497092 -0.554321 0.575928 -0.440674 -0.408569 1441497092 -0.554321 0.575928 -0.440674 -0.408569 1441497092 -0.554321 0.575928 -0.440674 -0.408569 1441497092 -0.554321 0.575928 -0.440674 -0.408569 1441497092 -0.571655 0.578003 -0.451355 -0.367981 1441497092 -0.571655 0.578003 -0.451355 -0.367981 1441497092 -0.571655 0.578003 -0.451355 -0.367981 1441497092 -0.571655 0.578003 -0.451355 -0.367981 1441497092 -0.571655 0.578003 -0.451355 -0.367981 1441497092 -0.571655 0.578003 -0.451355 -0.367981 1441497092 -0.599915 0.563782 -0.464600 -0.326294 1441497092 -0.599915 0.563782 -0.464600 -0.326294 1441497092 -0.599915 0.563782 -0.464600 -0.326294 1441497092 -0.599915 0.563782 -0.464600 -0.326294 1441497092 -0.599915 0.563782 -0.464600 -0.326294 1441497092 -0.599915 0.563782 -0.464600 -0.326294 1441497092 -0.635132 0.558472 -0.462891 -0.265564 1441497092 -0.635132 0.558472 -0.462891 -0.265564 1441497092 -0.635132 0.558472 -0.462891 -0.265564 1441497092 -0.635132 0.558472 -0.462891 -0.265564 1441497092 -0.635132 0.558472 -0.462891 -0.265564 1441497092 -0.635132 0.558472 -0.462891 -0.265564 1441497092 -0.648193 0.562805 -0.477417 -0.187744 1441497092 -0.648193 0.562805 -0.477417 -0.187744 1441497092 -0.648193 0.562805 -0.477417 -0.187744 1441497092 -0.648193 0.562805 -0.477417 -0.187744 1441497092 -0.648193 0.562805 -0.477417 -0.187744 1441497092 -0.648193 0.562805 -0.477417 -0.187744 1441497092 -0.637268 0.589172 -0.481812 -0.121155 1441497092 -0.637268 0.589172 -0.481812 -0.121155 1441497092 -0.637268 0.589172 -0.481812 -0.121155 1441497092 -0.637268 0.589172 -0.481812 -0.121155 1441497092 -0.637268 0.589172 -0.481812 -0.121155 1441497092 -0.637268 0.589172 -0.481812 -0.121155 1441497092 -0.637268 0.589172 -0.481812 -0.121155 1441497092 -0.637146 0.593445 -0.487549 -0.065247 1441497092 -0.637146 0.593445 -0.487549 -0.065247 1441497092 -0.637146 0.593445 -0.487549 -0.065247 1441497093 -0.637146 0.593445 -0.487549 -0.065247 1441497093 -0.637146 0.593445 -0.487549 -0.065247 1441497093 -0.637146 0.593445 -0.487549 -0.065247 1441497093 -0.648743 0.578552 -0.492126 -0.047119 1441497093 -0.648743 0.578552 -0.492126 -0.047119 1441497093 -0.648743 0.578552 -0.492126 -0.047119 1441497093 -0.648743 0.578552 -0.492126 -0.047119 1441497093 -0.648743 0.578552 -0.492126 -0.047119 1441497093 -0.648743 0.578552 -0.492126 -0.047119 1441497093 -0.659241 0.564331 -0.490723 -0.078857 1441497093 -0.659241 0.564331 -0.490723 -0.078857 1441497093 -0.659241 0.564331 -0.490723 -0.078857 1441497093 -0.659241 0.564331 -0.490723 -0.078857 1441497093 -0.659241 0.564331 -0.490723 -0.078857 1441497093 -0.659241 0.564331 -0.490723 -0.078857 1441497093 -0.664673 0.546082 -0.488159 -0.147461 1441497093 -0.664673 0.546082 -0.488159 -0.147461 1441497093 -0.664673 0.546082 -0.488159 -0.147461 1441497093 -0.664673 0.546082 -0.488159 -0.147461 1441497093 -0.664673 0.546082 -0.488159 -0.147461 1441497093 -0.664673 0.546082 -0.488159 -0.147461 1441497093 -0.652344 0.532349 -0.487610 -0.230957 1441497093 -0.652344 0.532349 -0.487610 -0.230957 1441497093 -0.652344 0.532349 -0.487610 -0.230957 1441497093 -0.652344 0.532349 -0.487610 -0.230957 1441497093 -0.652344 0.532349 -0.487610 -0.230957 1441497093 -0.652344 0.532349 -0.487610 -0.230957 1441497093 -0.632202 0.525940 -0.476013 -0.311707 1441497093 -0.632202 0.525940 -0.476013 -0.311707 1441497093 -0.632202 0.525940 -0.476013 -0.311707 1441497093 -0.632202 0.525940 -0.476013 -0.311707 1441497093 -0.632202 0.525940 -0.476013 -0.311707 1441497093 -0.632202 0.525940 -0.476013 -0.311707 1441497093 -0.632202 0.525940 -0.476013 -0.311707 1441497093 -0.587402 0.534302 -0.471191 -0.384033 1441497093 -0.587402 0.534302 -0.471191 -0.384033 1441497093 -0.587402 0.534302 -0.471191 -0.384033 1441497093 -0.587402 0.534302 -0.471191 -0.384033 1441497093 -0.587402 0.534302 -0.471191 -0.384033 1441497093 -0.587402 0.534302 -0.471191 -0.384033 1441497093 -0.539307 0.564453 -0.436829 -0.446960 1441497093 -0.539307 0.564453 -0.436829 -0.446960 1441497093 -0.539307 0.564453 -0.436829 -0.446960 1441497093 -0.539307 0.564453 -0.436829 -0.446960 1441497093 -0.539307 0.564453 -0.436829 -0.446960 1441497093 -0.539307 0.564453 -0.436829 -0.446960 1441497093 -0.517334 0.579346 -0.412109 -0.476379 1441497093 -0.517334 0.579346 -0.412109 -0.476379 1441497093 -0.517334 0.579346 -0.412109 -0.476379 1441497093 -0.517334 0.579346 -0.412109 -0.476379 1441497093 -0.517334 0.579346 -0.412109 -0.476379 1441497093 -0.517334 0.579346 -0.412109 -0.476379 1441497093 -0.517334 0.579346 -0.412109 -0.476379 1441497093 -0.519043 0.569153 -0.418274 -0.481384 1441497093 -0.519043 0.569153 -0.418274 -0.481384 1441497093 -0.519043 0.569153 -0.418274 -0.481384 1441497093 -0.519043 0.569153 -0.418274 -0.481384 1441497093 -0.519043 0.569153 -0.418274 -0.481384 1441497093 -0.519043 0.569153 -0.418274 -0.481384 1441497093 -0.528320 0.551331 -0.432129 -0.479797 1441497093 -0.528320 0.551331 -0.432129 -0.479797 1441497093 -0.528320 0.551331 -0.432129 -0.479797 1441497093 -0.528320 0.551331 -0.432129 -0.479797 1441497093 -0.528320 0.551331 -0.432129 -0.479797 1441497093 -0.528320 0.551331 -0.432129 -0.479797 1441497093 -0.535706 0.537170 -0.448425 -0.472717 1441497093 -0.535706 0.537170 -0.448425 -0.472717 1441497093 -0.535706 0.537170 -0.448425 -0.472717 1441497093 -0.535706 0.537170 -0.448425 -0.472717 1441497093 -0.535706 0.537170 -0.448425 -0.472717 1441497093 -0.535706 0.537170 -0.448425 -0.472717 1441497093 -0.540894 0.542725 -0.458313 -0.450500 1441497093 -0.540894 0.542725 -0.458313 -0.450500 1441497093 -0.540894 0.542725 -0.458313 -0.450500 1441497093 -0.540894 0.542725 -0.458313 -0.450500 1441497093 -0.540894 0.542725 -0.458313 -0.450500 1441497093 -0.540894 0.542725 -0.458313 -0.450500 1441497093 -0.550964 0.551819 -0.466614 -0.417542 1441497093 -0.550964 0.551819 -0.466614 -0.417542 1441497093 -0.550964 0.551819 -0.466614 -0.417542 1441497093 -0.550964 0.551819 -0.466614 -0.417542 1441497093 -0.550964 0.551819 -0.466614 -0.417542 1441497093 -0.550964 0.551819 -0.466614 -0.417542 1441497093 -0.568115 0.554932 -0.474670 -0.379517 1441497093 -0.568115 0.554932 -0.474670 -0.379517 1441497093 -0.568115 0.554932 -0.474670 -0.379517 1441497093 -0.568115 0.554932 -0.474670 -0.379517 1441497093 -0.568115 0.554932 -0.474670 -0.379517 1441497093 -0.568115 0.554932 -0.474670 -0.379517 1441497093 -0.596130 0.546265 -0.480957 -0.339050 1441497093 -0.596130 0.546265 -0.480957 -0.339050 1441497093 -0.596130 0.546265 -0.480957 -0.339050 1441497093 -0.596130 0.546265 -0.480957 -0.339050 1441497093 -0.596130 0.546265 -0.480957 -0.339050 1441497093 -0.596130 0.546265 -0.480957 -0.339050 1441497093 -0.625061 0.543213 -0.482239 -0.285828 1441497093 -0.625061 0.543213 -0.482239 -0.285828 1441497093 -0.625061 0.543213 -0.482239 -0.285828 1441497093 -0.625061 0.543213 -0.482239 -0.285828 1441497093 -0.625061 0.543213 -0.482239 -0.285828 1441497093 -0.625061 0.543213 -0.482239 -0.285828 1441497093 -0.625061 0.543213 -0.482239 -0.285828 1441497093 -0.642212 0.549866 -0.483154 -0.227783 1441497093 -0.642212 0.549866 -0.483154 -0.227783 1441497093 -0.642212 0.549866 -0.483154 -0.227783 1441497093 -0.642212 0.549866 -0.483154 -0.227783 1441497093 -0.642212 0.549866 -0.483154 -0.227783 1441497093 -0.642212 0.549866 -0.483154 -0.227783 1441497093 -0.640625 0.577576 -0.476074 -0.171631 1441497093 -0.640625 0.577576 -0.476074 -0.171631 1441497093 -0.640625 0.577576 -0.476074 -0.171631 1441497093 -0.640625 0.577576 -0.476074 -0.171631 1441497094 -0.640625 0.577576 -0.476074 -0.171631 1441497094 -0.640625 0.577576 -0.476074 -0.171631 1441497094 -0.627014 0.610596 -0.467529 -0.124512 1441497094 -0.627014 0.610596 -0.467529 -0.124512 1441497094 -0.627014 0.610596 -0.467529 -0.124512 1441497094 -0.627014 0.610596 -0.467529 -0.124512 1441497094 -0.627014 0.610596 -0.467529 -0.124512 1441497094 -0.627014 0.610596 -0.467529 -0.124512 1441497094 -0.627014 0.610596 -0.467529 -0.124512 1441497094 -0.623474 0.620117 -0.464722 -0.103699 1441497094 -0.623474 0.620117 -0.464722 -0.103699 1441497094 -0.623474 0.620117 -0.464722 -0.103699 1441497094 -0.623474 0.620117 -0.464722 -0.103699 1441497094 -0.623474 0.620117 -0.464722 -0.103699 1441497094 -0.623474 0.620117 -0.464722 -0.103699 1441497094 -0.627502 0.611511 -0.465271 -0.125854 1441497094 -0.627502 0.611511 -0.465271 -0.125854 1441497094 -0.627502 0.611511 -0.465271 -0.125854 1441497094 -0.627502 0.611511 -0.465271 -0.125854 1441497094 -0.627502 0.611511 -0.465271 -0.125854 1441497094 -0.627502 0.611511 -0.465271 -0.125854 1441497094 -0.627502 0.611511 -0.465271 -0.125854 1441497094 -0.634033 0.587769 -0.467407 -0.184692 1441497094 -0.634033 0.587769 -0.467407 -0.184692 1441497094 -0.634033 0.587769 -0.467407 -0.184692 1441497094 -0.634033 0.587769 -0.467407 -0.184692 1441497094 -0.634033 0.587769 -0.467407 -0.184692 1441497094 -0.634033 0.587769 -0.467407 -0.184692 1441497094 -0.634033 0.587769 -0.467407 -0.184692 1441497094 -0.638000 0.552856 -0.472412 -0.253296 1441497094 -0.638000 0.552856 -0.472412 -0.253296 1441497094 -0.638000 0.552856 -0.472412 -0.253296 1441497094 -0.638000 0.552856 -0.472412 -0.253296 1441497094 -0.638000 0.552856 -0.472412 -0.253296 1441497094 -0.638000 0.552856 -0.472412 -0.253296 1441497094 -0.620422 0.537415 -0.474670 -0.317871 1441497094 -0.620422 0.537415 -0.474670 -0.317871 1441497094 -0.620422 0.537415 -0.474670 -0.317871 1441497094 -0.620422 0.537415 -0.474670 -0.317871 1441497094 -0.620422 0.537415 -0.474670 -0.317871 1441497094 -0.620422 0.537415 -0.474670 -0.317871 1441497094 -0.620422 0.537415 -0.474670 -0.317871 1441497094 -0.584839 0.546997 -0.466248 -0.376099 1441497094 -0.584839 0.546997 -0.466248 -0.376099 1441497094 -0.584839 0.546997 -0.466248 -0.376099 1441497094 -0.584839 0.546997 -0.466248 -0.376099 1441497094 -0.584839 0.546997 -0.466248 -0.376099 1441497094 -0.584839 0.546997 -0.466248 -0.376099 1441497094 -0.554993 0.555359 -0.457642 -0.417297 1441497094 -0.554993 0.555359 -0.457642 -0.417297 1441497094 -0.554993 0.555359 -0.457642 -0.417297 1441497094 -0.554993 0.555359 -0.457642 -0.417297 1441497094 -0.554993 0.555359 -0.457642 -0.417297 1441497094 -0.554993 0.555359 -0.457642 -0.417297 1441497094 -0.525818 0.558044 -0.453491 -0.454468 1441497094 -0.525818 0.558044 -0.453491 -0.454468 1441497094 -0.525818 0.558044 -0.453491 -0.454468 1441497094 -0.525818 0.558044 -0.453491 -0.454468 1441497094 -0.525818 0.558044 -0.453491 -0.454468 1441497094 -0.525818 0.558044 -0.453491 -0.454468 1441497094 -0.491455 0.591248 -0.408936 -0.491638 1441497094 -0.491455 0.591248 -0.408936 -0.491638 1441497094 -0.491455 0.591248 -0.408936 -0.491638 1441497094 -0.491455 0.591248 -0.408936 -0.491638 1441497094 -0.491455 0.591248 -0.408936 -0.491638 1441497094 -0.491455 0.591248 -0.408936 -0.491638 1441497094 -0.491455 0.591248 -0.408936 -0.491638 1441497094 -0.489136 0.596497 -0.394043 -0.499756 1441497094 -0.489136 0.596497 -0.394043 -0.499756 1441497094 -0.489136 0.596497 -0.394043 -0.499756 1441497094 -0.489136 0.596497 -0.394043 -0.499756 1441497094 -0.489136 0.596497 -0.394043 -0.499756 1441497094 -0.489136 0.596497 -0.394043 -0.499756 1441497094 -0.495300 0.585938 -0.392517 -0.507263 1441497094 -0.495300 0.585938 -0.392517 -0.507263 1441497094 -0.495300 0.585938 -0.392517 -0.507263 1441497094 -0.495300 0.585938 -0.392517 -0.507263 1441497094 -0.495300 0.585938 -0.392517 -0.507263 1441497094 -0.495300 0.585938 -0.392517 -0.507263 1441497094 -0.500977 0.580505 -0.400757 -0.501404 1441497094 -0.500977 0.580505 -0.400757 -0.501404 1441497094 -0.500977 0.580505 -0.400757 -0.501404 1441497094 -0.500977 0.580505 -0.400757 -0.501404 1441497094 -0.500977 0.580505 -0.400757 -0.501404 1441497094 -0.500977 0.580505 -0.400757 -0.501404 1441497094 -0.507080 0.586365 -0.413696 -0.477478 1441497094 -0.507080 0.586365 -0.413696 -0.477478 1441497094 -0.507080 0.586365 -0.413696 -0.477478 1441497094 -0.507080 0.586365 -0.413696 -0.477478 1441497094 -0.507080 0.586365 -0.413696 -0.477478 1441497094 -0.507080 0.586365 -0.413696 -0.477478 1441497094 -0.529541 0.590332 -0.430298 -0.431274 1441497094 -0.529541 0.590332 -0.430298 -0.431274 1441497094 -0.529541 0.590332 -0.430298 -0.431274 1441497094 -0.529541 0.590332 -0.430298 -0.431274 1441497094 -0.529541 0.590332 -0.430298 -0.431274 1441497094 -0.529541 0.590332 -0.430298 -0.431274 1441497094 -0.529541 0.590332 -0.430298 -0.431274 1441497094 -0.571106 0.578918 -0.459229 -0.357666 1441497094 -0.571106 0.578918 -0.459229 -0.357666 1441497094 -0.571106 0.578918 -0.459229 -0.357666 1441497094 -0.571106 0.578918 -0.459229 -0.357666 1441497094 -0.571106 0.578918 -0.459229 -0.357666 1441497094 -0.571106 0.578918 -0.459229 -0.357666 1441497094 -0.623901 0.560242 -0.476685 -0.264038 1441497094 -0.623901 0.560242 -0.476685 -0.264038 1441497094 -0.623901 0.560242 -0.476685 -0.264038 1441497094 -0.623901 0.560242 -0.476685 -0.264038 1441497094 -0.623901 0.560242 -0.476685 -0.264038 1441497094 -0.623901 0.560242 -0.476685 -0.264038 1441497094 -0.663940 0.553528 -0.478088 -0.155823 1441497094 -0.663940 0.553528 -0.478088 -0.155823 1441497094 -0.663940 0.553528 -0.478088 -0.155823 1441497094 -0.663940 0.553528 -0.478088 -0.155823 1441497094 -0.663940 0.553528 -0.478088 -0.155823 1441497095 -0.663940 0.553528 -0.478088 -0.155823 1441497095 -0.670959 0.563354 -0.477417 -0.067505 1441497095 -0.670959 0.563354 -0.477417 -0.067505 1441497095 -0.670959 0.563354 -0.477417 -0.067505 1441497095 -0.670959 0.563354 -0.477417 -0.067505 1441497095 -0.670959 0.563354 -0.477417 -0.067505 1441497095 -0.670959 0.563354 -0.477417 -0.067505 1441497095 -0.670959 0.563354 -0.477417 -0.067505 1441497095 -0.653870 0.588501 -0.475525 0.002441 1441497095 -0.653870 0.588501 -0.475525 0.002441 1441497095 -0.653870 0.588501 -0.475525 0.002441 1441497095 -0.653870 0.588501 -0.475525 0.002441 1441497095 -0.653870 0.588501 -0.475525 0.002441 1441497095 -0.653870 0.588501 -0.475525 0.002441 1441497095 -0.653870 0.588501 -0.475525 0.002441 1441497095 -0.648132 0.591614 -0.477234 0.046997 1441497095 -0.648132 0.591614 -0.477234 0.046997 1441497095 -0.648132 0.591614 -0.477234 0.046997 1441497095 -0.648132 0.591614 -0.477234 0.046997 1441497095 -0.648132 0.591614 -0.477234 0.046997 1441497095 -0.648132 0.591614 -0.477234 0.046997 1441497095 -0.653015 0.587769 -0.475098 0.049805 1441497095 -0.653015 0.587769 -0.475098 0.049805 1441497095 -0.653015 0.587769 -0.475098 0.049805 1441497095 -0.653015 0.587769 -0.475098 0.049805 1441497095 -0.653015 0.587769 -0.475098 0.049805 1441497095 -0.653015 0.587769 -0.475098 0.049805 1441497095 -0.663452 0.581848 -0.470398 0.007324 1441497095 -0.663452 0.581848 -0.470398 0.007324 1441497095 -0.663452 0.581848 -0.470398 0.007324 1441497095 -0.663452 0.581848 -0.470398 0.007324 1441497095 -0.663452 0.581848 -0.470398 0.007324 1441497095 -0.663452 0.581848 -0.470398 0.007324 1441497095 -0.674072 0.567810 -0.467285 -0.069824 1441497095 -0.674072 0.567810 -0.467285 -0.069824 1441497095 -0.674072 0.567810 -0.467285 -0.069824 1441497095 -0.674072 0.567810 -0.467285 -0.069824 1441497095 -0.674072 0.567810 -0.467285 -0.069824 1441497095 -0.681946 0.536255 -0.469788 -0.163452 1441497095 -0.681946 0.536255 -0.469788 -0.163452 1441497095 -0.681946 0.536255 -0.469788 -0.163452 1441497095 -0.681946 0.536255 -0.469788 -0.163452 1441497095 -0.681946 0.536255 -0.469788 -0.163452 1441497095 -0.681946 0.536255 -0.469788 -0.163452 1441497095 -0.681946 0.536255 -0.469788 -0.163452 1441497095 -0.664001 0.526917 -0.463501 -0.258240 1441497095 -0.664001 0.526917 -0.463501 -0.258240 1441497095 -0.664001 0.526917 -0.463501 -0.258240 1441497095 -0.664001 0.526917 -0.463501 -0.258240 1441497095 -0.664001 0.526917 -0.463501 -0.258240 1441497095 -0.664001 0.526917 -0.463501 -0.258240 1441497095 -0.639709 0.545166 -0.443176 -0.311829 1441497095 -0.639709 0.545166 -0.443176 -0.311829 1441497095 -0.639709 0.545166 -0.443176 -0.311829 1441497095 -0.639709 0.545166 -0.443176 -0.311829 1441497095 -0.639709 0.545166 -0.443176 -0.311829 1441497095 -0.639709 0.545166 -0.443176 -0.311829 1441497095 -0.641052 0.529358 -0.448059 -0.328857 1441497095 -0.641052 0.529358 -0.448059 -0.328857 1441497095 -0.641052 0.529358 -0.448059 -0.328857 1441497095 -0.641052 0.529358 -0.448059 -0.328857 1441497095 -0.641052 0.529358 -0.448059 -0.328857 1441497095 -0.641052 0.529358 -0.448059 -0.328857 1441497095 -0.641174 0.505432 -0.462097 -0.346313 1441497095 -0.641174 0.505432 -0.462097 -0.346313 1441497095 -0.641174 0.505432 -0.462097 -0.346313 1441497095 -0.641174 0.505432 -0.462097 -0.346313 1441497095 -0.641174 0.505432 -0.462097 -0.346313 1441497095 -0.641174 0.505432 -0.462097 -0.346313 1441497095 -0.640198 0.498779 -0.456421 -0.364868 1441497095 -0.640198 0.498779 -0.456421 -0.364868 1441497095 -0.640198 0.498779 -0.456421 -0.364868 1441497095 -0.640198 0.498779 -0.456421 -0.364868 1441497095 -0.640198 0.498779 -0.456421 -0.364868 1441497095 -0.640198 0.498779 -0.456421 -0.364868 1441497095 -0.651917 0.478333 -0.461548 -0.364990 1441497095 -0.651917 0.478333 -0.461548 -0.364990 1441497095 -0.651917 0.478333 -0.461548 -0.364990 1441497095 -0.651917 0.478333 -0.461548 -0.364990 1441497095 -0.651917 0.478333 -0.461548 -0.364990 1441497095 -0.651917 0.478333 -0.461548 -0.364990 1441497095 -0.657593 0.475342 -0.462708 -0.357239 1441497095 -0.657593 0.475342 -0.462708 -0.357239 1441497095 -0.657593 0.475342 -0.462708 -0.357239 1441497095 -0.657593 0.475342 -0.462708 -0.357239 1441497095 -0.657593 0.475342 -0.462708 -0.357239 1441497095 -0.657593 0.475342 -0.462708 -0.357239 1441497095 -0.659485 0.489868 -0.460022 -0.336975 1441497095 -0.659485 0.489868 -0.460022 -0.336975 1441497095 -0.659485 0.489868 -0.460022 -0.336975 1441497095 -0.659485 0.489868 -0.460022 -0.336975 1441497095 -0.659485 0.489868 -0.460022 -0.336975 1441497095 -0.659485 0.489868 -0.460022 -0.336975 1441497095 -0.664307 0.509033 -0.455750 -0.303162 1441497095 -0.664307 0.509033 -0.455750 -0.303162 1441497095 -0.664307 0.509033 -0.455750 -0.303162 1441497095 -0.664307 0.509033 -0.455750 -0.303162 1441497095 -0.664307 0.509033 -0.455750 -0.303162 1441497095 -0.664307 0.509033 -0.455750 -0.303162 1441497095 -0.664307 0.509033 -0.455750 -0.303162 1441497095 -0.683777 0.522461 -0.450195 -0.238342 1441497095 -0.683777 0.522461 -0.450195 -0.238342 1441497095 -0.683777 0.522461 -0.450195 -0.238342 1441497095 -0.683777 0.522461 -0.450195 -0.238342 1441497095 -0.683777 0.522461 -0.450195 -0.238342 1441497095 -0.683777 0.522461 -0.450195 -0.238342 1441497095 -0.706726 0.531372 -0.438660 -0.160767 1441497095 -0.706726 0.531372 -0.438660 -0.160767 1441497095 -0.706726 0.531372 -0.438660 -0.160767 1441497095 -0.706726 0.531372 -0.438660 -0.160767 1441497095 -0.706726 0.531372 -0.438660 -0.160767 1441497095 -0.706726 0.531372 -0.438660 -0.160767 1441497095 -0.710815 0.545349 -0.436401 -0.083496 1441497096 -0.710815 0.545349 -0.436401 -0.083496 1441497096 -0.710815 0.545349 -0.436401 -0.083496 1441497096 -0.710815 0.545349 -0.436401 -0.083496 1441497096 -0.710815 0.545349 -0.436401 -0.083496 1441497096 -0.710815 0.545349 -0.436401 -0.083496 1441497096 -0.697449 0.570374 -0.433838 -0.011108 1441497096 -0.697449 0.570374 -0.433838 -0.011108 1441497096 -0.697449 0.570374 -0.433838 -0.011108 1441497096 -0.697449 0.570374 -0.433838 -0.011108 1441497096 -0.697449 0.570374 -0.433838 -0.011108 1441497096 -0.697449 0.570374 -0.433838 -0.011108 1441497096 -0.684692 0.581238 -0.435608 0.060547 1441497096 -0.684692 0.581238 -0.435608 0.060547 1441497096 -0.684692 0.581238 -0.435608 0.060547 1441497096 -0.684692 0.581238 -0.435608 0.060547 1441497096 -0.684692 0.581238 -0.435608 0.060547 1441497096 -0.684692 0.581238 -0.435608 0.060547 1441497096 -0.684692 0.581238 -0.435608 0.060547 1441497096 -0.682495 0.571106 -0.442261 0.111511 1441497096 -0.682495 0.571106 -0.442261 0.111511 1441497096 -0.682495 0.571106 -0.442261 0.111511 1441497096 -0.682495 0.571106 -0.442261 0.111511 1441497096 -0.682495 0.571106 -0.442261 0.111511 1441497096 -0.682495 0.571106 -0.442261 0.111511 1441497096 -0.665344 0.587524 -0.445679 0.115906 1441497096 -0.665344 0.587524 -0.445679 0.115906 1441497096 -0.665344 0.587524 -0.445679 0.115906 1441497096 -0.665344 0.587524 -0.445679 0.115906 1441497096 -0.665344 0.587524 -0.445679 0.115906 1441497096 -0.665344 0.587524 -0.445679 0.115906 1441497096 -0.658997 0.599670 -0.443787 0.095581 1441497096 -0.658997 0.599670 -0.443787 0.095581 1441497096 -0.658997 0.599670 -0.443787 0.095581 1441497096 -0.658997 0.599670 -0.443787 0.095581 1441497096 -0.658997 0.599670 -0.443787 0.095581 1441497096 -0.658997 0.599670 -0.443787 0.095581 1441497096 -0.658997 0.599670 -0.443787 0.095581 1441497096 -0.664368 0.600159 -0.442627 0.050415 1441497096 -0.664368 0.600159 -0.442627 0.050415 1441497096 -0.664368 0.600159 -0.442627 0.050415 1441497096 -0.664368 0.600159 -0.442627 0.050415 1441497096 -0.664368 0.600159 -0.442627 0.050415 1441497096 -0.664368 0.600159 -0.442627 0.050415 1441497096 -0.671692 0.595764 -0.440063 -0.015259 1441497096 -0.671692 0.595764 -0.440063 -0.015259 1441497096 -0.671692 0.595764 -0.440063 -0.015259 1441497096 -0.671692 0.595764 -0.440063 -0.015259 1441497096 -0.671692 0.595764 -0.440063 -0.015259 1441497096 -0.671692 0.595764 -0.440063 -0.015259 1441497096 -0.689209 0.568909 -0.442688 -0.073425 1441497096 -0.689209 0.568909 -0.442688 -0.073425 1441497096 -0.689209 0.568909 -0.442688 -0.073425 1441497096 -0.689209 0.568909 -0.442688 -0.073425 1441497096 -0.689209 0.568909 -0.442688 -0.073425 1441497096 -0.689209 0.568909 -0.442688 -0.073425 1441497096 -0.706543 0.530884 -0.453613 -0.115356 1441497096 -0.706543 0.530884 -0.453613 -0.115356 1441497096 -0.706543 0.530884 -0.453613 -0.115356 1441497096 -0.706543 0.530884 -0.453613 -0.115356 1441497096 -0.706543 0.530884 -0.453613 -0.115356 1441497096 -0.706543 0.530884 -0.453613 -0.115356 1441497096 -0.691956 0.515869 -0.475830 -0.169434 1441497096 -0.691956 0.515869 -0.475830 -0.169434 1441497096 -0.691956 0.515869 -0.475830 -0.169434 1441497096 -0.691956 0.515869 -0.475830 -0.169434 1441497096 -0.691956 0.515869 -0.475830 -0.169434 1441497096 -0.691956 0.515869 -0.475830 -0.169434 1441497096 -0.691956 0.515869 -0.475830 -0.169434 1441497096 -0.668640 0.515442 -0.486755 -0.224304 1441497096 -0.668640 0.515442 -0.486755 -0.224304 1441497096 -0.668640 0.515442 -0.486755 -0.224304 1441497096 -0.668640 0.515442 -0.486755 -0.224304 1441497096 -0.668640 0.515442 -0.486755 -0.224304 1441497096 -0.668640 0.515442 -0.486755 -0.224304 1441497096 -0.646179 0.518127 -0.490417 -0.271179 1441497096 -0.646179 0.518127 -0.490417 -0.271179 1441497096 -0.646179 0.518127 -0.490417 -0.271179 1441497096 -0.646179 0.518127 -0.490417 -0.271179 1441497096 -0.646179 0.518127 -0.490417 -0.271179 1441497096 -0.646179 0.518127 -0.490417 -0.271179 1441497096 -0.646179 0.518127 -0.490417 -0.271179 1441497096 -0.624878 0.525452 -0.488403 -0.308105 1441497096 -0.624878 0.525452 -0.488403 -0.308105 1441497096 -0.624878 0.525452 -0.488403 -0.308105 1441497096 -0.624878 0.525452 -0.488403 -0.308105 1441497096 -0.624878 0.525452 -0.488403 -0.308105 1441497096 -0.624878 0.525452 -0.488403 -0.308105 1441497096 -0.606079 0.530762 -0.486816 -0.337769 1441497096 -0.606079 0.530762 -0.486816 -0.337769 1441497096 -0.606079 0.530762 -0.486816 -0.337769 1441497096 -0.606079 0.530762 -0.486816 -0.337769 1441497096 -0.606079 0.530762 -0.486816 -0.337769 1441497096 -0.606079 0.530762 -0.486816 -0.337769 1441497096 -0.606079 0.530762 -0.486816 -0.337769 1441497096 -0.581604 0.546387 -0.473328 -0.373169 1441497096 -0.581604 0.546387 -0.473328 -0.373169 1441497096 -0.581604 0.546387 -0.473328 -0.373169 1441497096 -0.581604 0.546387 -0.473328 -0.373169 1441497096 -0.581604 0.546387 -0.473328 -0.373169 1441497096 -0.581604 0.546387 -0.473328 -0.373169 1441497096 -0.570862 0.549438 -0.459290 -0.401672 1441497096 -0.570862 0.549438 -0.459290 -0.401672 1441497096 -0.570862 0.549438 -0.459290 -0.401672 1441497096 -0.570862 0.549438 -0.459290 -0.401672 1441497096 -0.570862 0.549438 -0.459290 -0.401672 1441497096 -0.570862 0.549438 -0.459290 -0.401672 1441497096 -0.565308 0.547302 -0.447144 -0.425537 1441497096 -0.565308 0.547302 -0.447144 -0.425537 1441497096 -0.565308 0.547302 -0.447144 -0.425537 1441497096 -0.565308 0.547302 -0.447144 -0.425537 1441497096 -0.565308 0.547302 -0.447144 -0.425537 1441497096 -0.565308 0.547302 -0.447144 -0.425537 1441497096 -0.565430 0.544189 -0.442078 -0.434448 1441497096 -0.565430 0.544189 -0.442078 -0.434448 1441497097 -0.565430 0.544189 -0.442078 -0.434448 1441497097 -0.565430 0.544189 -0.442078 -0.434448 1441497097 -0.565430 0.544189 -0.442078 -0.434448 1441497097 -0.565430 0.544189 -0.442078 -0.434448 1441497097 -0.565430 0.544189 -0.442078 -0.434448 1441497097 -0.570007 0.545166 -0.442017 -0.427307 1441497097 -0.570007 0.545166 -0.442017 -0.427307 1441497097 -0.570007 0.545166 -0.442017 -0.427307 1441497097 -0.570007 0.545166 -0.442017 -0.427307 1441497097 -0.570007 0.545166 -0.442017 -0.427307 1441497097 -0.570007 0.545166 -0.442017 -0.427307 1441497097 -0.582703 0.554077 -0.442322 -0.397278 1441497097 -0.582703 0.554077 -0.442322 -0.397278 1441497097 -0.582703 0.554077 -0.442322 -0.397278 1441497097 -0.582703 0.554077 -0.442322 -0.397278 1441497097 -0.582703 0.554077 -0.442322 -0.397278 1441497097 -0.582703 0.554077 -0.442322 -0.397278 1441497097 -0.605591 0.558350 -0.449768 -0.345398 1441497097 -0.605591 0.558350 -0.449768 -0.345398 1441497097 -0.605591 0.558350 -0.449768 -0.345398 1441497097 -0.605591 0.558350 -0.449768 -0.345398 1441497097 -0.605591 0.558350 -0.449768 -0.345398 1441497097 -0.605591 0.558350 -0.449768 -0.345398 1441497097 -0.634277 0.559814 -0.456726 -0.275269 1441497097 -0.634277 0.559814 -0.456726 -0.275269 1441497097 -0.634277 0.559814 -0.456726 -0.275269 1441497097 -0.634277 0.559814 -0.456726 -0.275269 1441497097 -0.634277 0.559814 -0.456726 -0.275269 1441497097 -0.634277 0.559814 -0.456726 -0.275269 1441497097 -0.634277 0.559814 -0.456726 -0.275269 1441497097 -0.647278 0.570679 -0.466492 -0.194458 1441497097 -0.647278 0.570679 -0.466492 -0.194458 1441497097 -0.647278 0.570679 -0.466492 -0.194458 1441497097 -0.647278 0.570679 -0.466492 -0.194458 1441497097 -0.647278 0.570679 -0.466492 -0.194458 1441497097 -0.647278 0.570679 -0.466492 -0.194458 1441497097 -0.647278 0.570679 -0.466492 -0.194458 1441497097 -0.644775 0.587646 -0.470642 -0.132141 1441497097 -0.644775 0.587646 -0.470642 -0.132141 1441497097 -0.644775 0.587646 -0.470642 -0.132141 1441497097 -0.644775 0.587646 -0.470642 -0.132141 1441497097 
-0.519043 0.541565 -0.470947 -0.464294 1441497099 -0.512573 0.550293 -0.460876 -0.471252 1441497099 -0.512573 0.550293 -0.460876 -0.471252 1441497099 -0.512573 0.550293 -0.460876 -0.471252 1441497099 -0.512573 0.550293 -0.460876 -0.471252 1441497099 -0.512573 0.550293 -0.460876 -0.471252 1441497099 -0.512573 0.550293 -0.460876 -0.471252 1441497099 -0.508545 0.555908 -0.452881 -0.476746 1441497099 -0.508545 0.555908 -0.452881 -0.476746 1441497099 -0.508545 0.555908 -0.452881 -0.476746 1441497099 -0.508545 0.555908 -0.452881 -0.476746 1441497099 -0.508545 0.555908 -0.452881 -0.476746 1441497099 -0.508545 0.555908 -0.452881 -0.476746 1441497099 -0.505676 0.559021 -0.447632 -0.481140 1441497099 -0.505676 0.559021 -0.447632 -0.481140 1441497099 -0.505676 0.559021 -0.447632 -0.481140 1441497099 -0.505676 0.559021 -0.447632 -0.481140 1441497099 -0.505676 0.559021 -0.447632 -0.481140 1441497099 -0.505676 0.559021 -0.447632 -0.481140 1441497099 -0.503296 0.561218 -0.443726 -0.484619 1441497099 -0.503296 0.561218 -0.443726 -0.484619 1441497099 -0.503296 0.561218 -0.443726 -0.484619 1441497099 -0.503296 0.561218 -0.443726 -0.484619 1441497100 -0.503296 0.561218 -0.443726 -0.484619 1441497100 -0.503296 0.561218 -0.443726 -0.484619 1441497100 -0.503296 0.561218 -0.443726 -0.484619 1441497100 -0.501038 0.563110 -0.440063 -0.488098 1441497100 -0.501038 0.563110 -0.440063 -0.488098 1441497100 -0.501038 0.563110 -0.440063 -0.488098 1441497100 -0.501038 0.563110 -0.440063 -0.488098 1441497100 -0.501038 0.563110 -0.440063 -0.488098 1441497100 -0.501038 0.563110 -0.440063 -0.488098 1441497100 -0.500977 0.563171 -0.439514 -0.488586 1441497100 -0.500977 0.563171 -0.439514 -0.488586 1441497100 -0.500977 0.563171 -0.439514 -0.488586 1441497100 -0.500977 0.563171 -0.439514 -0.488586 1441497100 -0.500977 0.563171 -0.439514 -0.488586 1441497100 -0.500977 0.563171 -0.439514 -0.488586 1441497100 -0.503235 0.560364 -0.442810 -0.486511 1441497100 -0.503235 0.560364 -0.442810 -0.486511 1441497100 -0.503235 0.560364 -0.442810 -0.486511 1441497100 -0.503235 0.560364 -0.442810 -0.486511 1441497100 -0.503235 0.560364 -0.442810 -0.486511 1441497100 -0.503235 0.560364 -0.442810 -0.486511 1441497100 -0.503235 0.560364 -0.442810 -0.486511 1441497100 -0.505554 0.557861 -0.446106 -0.483948 1441497100 -0.505554 0.557861 -0.446106 -0.483948 1441497100 -0.505554 0.557861 -0.446106 -0.483948 1441497100 -0.505554 0.557861 -0.446106 -0.483948 1441497100 -0.505554 0.557861 -0.446106 -0.483948 1441497100 -0.505554 0.557861 -0.446106 -0.483948 1441497100 -0.509705 0.553284 -0.451660 -0.479736 1441497100 -0.509705 0.553284 -0.451660 -0.479736 1441497100 -0.509705 0.553284 -0.451660 -0.479736 1441497100 -0.509705 0.553284 -0.451660 -0.479736 1441497100 -0.509705 0.553284 -0.451660 -0.479736 1441497100 -0.509705 0.553284 -0.451660 -0.479736 1441497100 -0.511658 0.550049 -0.455078 -0.478149 1441497100 -0.511658 0.550049 -0.455078 -0.478149 1441497100 -0.511658 0.550049 -0.455078 -0.478149 1441497100 -0.511658 0.550049 -0.455078 -0.478149 1441497100 -0.511658 0.550049 -0.455078 -0.478149 1441497100 -0.511658 0.550049 -0.455078 -0.478149 1441497100 -0.511658 0.550049 -0.455078 -0.478149 1441497100 -0.511597 0.549805 -0.454529 -0.479065 1441497100 -0.511597 0.549805 -0.454529 -0.479065 1441497100 -0.511597 0.549805 -0.454529 -0.479065 1441497100 -0.511597 0.549805 -0.454529 -0.479065 1441497100 -0.511597 0.549805 -0.454529 -0.479065 1441497100 -0.511597 0.549805 -0.454529 -0.479065 1441497100 -0.512024 0.548950 -0.453735 -0.480347 1441497100 -0.512024 0.548950 -0.453735 -0.480347 1441497100 -0.512024 0.548950 -0.453735 -0.480347 1441497100 -0.512024 0.548950 -0.453735 -0.480347 1441497100 -0.512024 0.548950 -0.453735 -0.480347 1441497100 -0.512024 0.548950 -0.453735 -0.480347 1441497100 -0.511047 0.549805 -0.450989 -0.482971 1441497100 -0.511047 0.549805 -0.450989 -0.482971 1441497100 -0.511047 0.549805 -0.450989 -0.482971 1441497100 -0.511047 0.549805 -0.450989 -0.482971 1441497100 -0.511047 0.549805 -0.450989 -0.482971 1441497100 -0.511047 0.549805 -0.450989 -0.482971 1441497100 -0.509399 0.551208 -0.447754 -0.486023 1441497100 -0.509399 0.551208 -0.447754 -0.486023 1441497100 -0.509399 0.551208 -0.447754 -0.486023 1441497100 -0.509399 0.551208 -0.447754 -0.486023 1441497100 -0.509399 0.551208 -0.447754 -0.486023 1441497100 -0.509399 0.551208 -0.447754 -0.486023 1441497100 -0.509888 0.551514 -0.447205 -0.485657 1441497100 -0.509888 0.551514 -0.447205 -0.485657 1441497100 -0.509888 0.551514 -0.447205 -0.485657 1441497100 -0.509888 0.551514 -0.447205 -0.485657 1441497100 -0.509888 0.551514 -0.447205 -0.485657 1441497100 -0.509888 0.551514 -0.447205 -0.485657 1441497100 -0.509216 0.552368 -0.446350 -0.486267 1441497100 -0.509216 0.552368 -0.446350 -0.486267 1441497100 -0.509216 0.552368 -0.446350 -0.486267 1441497100 -0.509216 0.552368 -0.446350 -0.486267 1441497100 -0.509216 0.552368 -0.446350 -0.486267 1441497100 -0.509216 0.552368 -0.446350 -0.486267 1441497100 -0.509216 0.552368 -0.446350 -0.486267 1441497100 -0.506836 0.556396 -0.442749 -0.487427 1441497100 -0.506836 0.556396 -0.442749 -0.487427 1441497100 -0.506836 0.556396 -0.442749 -0.487427 1441497100 -0.506836 0.556396 -0.442749 -0.487427 1441497100 -0.506836 0.556396 -0.442749 -0.487427 1441497100 -0.506836 0.556396 -0.442749 -0.487427 1441497100 -0.504944 0.559265 -0.441223 -0.487427 1441497100 -0.504944 0.559265 -0.441223 -0.487427 1441497100 -0.504944 0.559265 -0.441223 -0.487427 1441497100 -0.504944 0.559265 -0.441223 -0.487427 1441497100 -0.504944 0.559265 -0.441223 -0.487427 1441497100 -0.504944 0.559265 -0.441223 -0.487427 1441497100 -0.502014 0.563354 -0.437683 -0.488953 1441497100 -0.502014 0.563354 -0.437683 -0.488953 1441497100 -0.502014 0.563354 -0.437683 -0.488953 1441497100 -0.502014 0.563354 -0.437683 -0.488953 1441497100 -0.502014 0.563354 -0.437683 -0.488953 1441497100 -0.502014 0.563354 -0.437683 -0.488953 1441497100 -0.500122 0.567017 -0.433044 -0.490845 1441497100 -0.500122 0.567017 -0.433044 -0.490845 1441497100 -0.500122 0.567017 -0.433044 -0.490845 1441497100 -0.500122 0.567017 -0.433044 -0.490845 1441497100 -0.500122 0.567017 -0.433044 -0.490845 1441497100 -0.500122 0.567017 -0.433044 -0.490845 1441497100 -0.500122 0.567017 -0.433044 -0.490845 1441497100 -0.499939 0.568848 -0.429199 -0.492188 1441497100 -0.499939 0.568848 -0.429199 -0.492188 1441497100 -0.499939 0.568848 -0.429199 -0.492188 1441497100 -0.499939 0.568848 -0.429199 -0.492188 1441497100 -0.499939 0.568848 -0.429199 -0.492188 1441497100 -0.499939 0.568848 -0.429199 -0.492188 1441497100 -0.502075 0.567749 -0.428101 -0.492310 1441497100 -0.502075 0.567749 -0.428101 -0.492310 1441497100 -0.502075 0.567749 -0.428101 -0.492310 1441497100 -0.502075 0.567749 -0.428101 -0.492310 1441497100 -0.502075 0.567749 -0.428101 -0.492310 1441497100 -0.502075 0.567749 -0.428101 -0.492310 1441497101 -0.504517 0.566101 -0.428589 -0.491211 1441497101 -0.504517 0.566101 -0.428589 -0.491211 1441497101 -0.504517 0.566101 -0.428589 -0.491211 1441497101 -0.504517 0.566101 -0.428589 -0.491211 1441497101 -0.504517 0.566101 -0.428589 -0.491211 1441497101 -0.504517 0.566101 -0.428589 -0.491211 1441497101 -0.506409 0.564636 -0.429565 -0.490112 1441497101 -0.506409 0.564636 -0.429565 -0.490112 1441497101 -0.506409 0.564636 -0.429565 -0.490112 1441497101 -0.506409 0.564636 -0.429565 -0.490112 1441497101 -0.506409 0.564636 -0.429565 -0.490112 1441497101 -0.506409 0.564636 -0.429565 -0.490112 1441497101 -0.508362 0.562683 -0.431030 -0.489136 1441497101 -0.508362 0.562683 -0.431030 -0.489136 1441497101 -0.508362 0.562683 -0.431030 -0.489136 1441497101 -0.508362 0.562683 -0.431030 -0.489136 1441497101 -0.508362 0.562683 -0.431030 -0.489136 1441497101 -0.508362 0.562683 -0.431030 -0.489136 1441497101 -0.508362 0.562683 -0.431030 -0.489136 1441497101 -0.511963 0.558289 -0.436157 -0.485840 1441497101 -0.511963 0.558289 -0.436157 -0.485840 1441497101 -0.511963 0.558289 -0.436157 -0.485840 1441497101 -0.511963 0.558289 -0.436157 -0.485840 1441497101 -0.511963 0.558289 -0.436157 -0.485840 1441497101 -0.511963 0.558289 -0.436157 -0.485840 1441497101 -0.513916 0.554443 -0.441284 -0.483582 1441497101 -0.513916 0.554443 -0.441284 -0.483582 1441497101 -0.513916 0.554443 -0.441284 -0.483582 1441497101 -0.513916 0.554443 -0.441284 -0.483582 1441497101 -0.513916 0.554443 -0.441284 -0.483582 1441497101 -0.513916 0.554443 -0.441284 -0.483582 1441497101 -0.512695 0.554260 -0.442810 -0.483643 1441497101 -0.512695 0.554260 -0.442810 -0.483643 1441497101 -0.512695 0.554260 -0.442810 -0.483643 1441497101 -0.512695 0.554260 -0.442810 -0.483643 1441497101 -0.512695 0.554260 -0.442810 -0.483643 1441497101 -0.512695 0.554260 -0.442810 -0.483643 1441497101 -0.512268 0.552979 -0.445679 -0.482910 1441497101 -0.512268 0.552979 -0.445679 -0.482910 1441497101 -0.512268 0.552979 -0.445679 -0.482910 1441497101 -0.512268 0.552979 -0.445679 -0.482910 1441497101 -0.512268 0.552979 -0.445679 -0.482910 1441497101 -0.512268 0.552979 -0.445679 -0.482910 1441497101 -0.511658 0.551941 -0.447876 -0.482727 1441497101 -0.511658 0.551941 -0.447876 -0.482727 1441497101 -0.511658 0.551941 -0.447876 -0.482727 1441497101 -0.511658 0.551941 -0.447876 -0.482727 1441497101 -0.511658 0.551941 -0.447876 -0.482727 1441497101 -0.511658 0.551941 -0.447876 -0.482727 1441497101 -0.511658 0.551941 -0.447876 -0.482727 1441497101 -0.509827 0.552979 -0.446533 -0.484741 1441497101 -0.509827 0.552979 -0.446533 -0.484741 1441497101 -0.509827 0.552979 -0.446533 -0.484741 1441497101 -0.509827 0.552979 -0.446533 -0.484741 1441497101 -0.509827 0.552979 -0.446533 -0.484741 1441497101 -0.509827 0.552979 -0.446533 -0.484741 1441497101 -0.510315 0.551941 -0.446655 -0.485229 1441497101 -0.510315 0.551941 -0.446655 -0.485229 1441497101 -0.510315 0.551941 -0.446655 -0.485229 1441497101 -0.510315 0.551941 -0.446655 -0.485229 1441497101 -0.510315 0.551941 -0.446655 -0.485229 1441497101 -0.510315 0.551941 -0.446655 -0.485229 1441497101 -0.510315 0.551941 -0.446655 -0.485229 1441497101 -0.509766 0.553589 -0.445129 -0.485352 1441497101 -0.509766 0.553589 -0.445129 -0.485352 1441497101 -0.509766 0.553589 -0.445129 -0.485352 1441497101 -0.509766 0.553589 -0.445129 -0.485352 1441497101 -0.509766 0.553589 -0.445129 -0.485352 1441497101 -0.509766 0.553589 -0.445129 -0.485352 1441497101 -0.509338 0.554138 -0.445251 -0.485107 1441497101 -0.509338 0.554138 -0.445251 -0.485107 1441497101 -0.509338 0.554138 -0.445251 -0.485107 1441497101 -0.509338 0.554138 -0.445251 -0.485107 1441497101 -0.509338 0.554138 -0.445251 -0.485107 1441497101 -0.509338 0.554138 -0.445251 -0.485107 1441497101 -0.507202 0.555603 -0.444275 -0.486572 1441497101 -0.507202 0.555603 -0.444275 -0.486572 1441497101 -0.507202 0.555603 -0.444275 -0.486572 1441497101 -0.507202 0.555603 -0.444275 -0.486572 1441497101 -0.507202 0.555603 -0.444275 -0.486572 1441497101 -0.507202 0.555603 -0.444275 -0.486572 1441497101 -0.507202 0.555603 -0.444275 -0.486572 1441497101 -0.506592 0.555786 -0.445313 -0.486023 1441497101 -0.506592 0.555786 -0.445313 -0.486023 1441497101 -0.506592 0.555786 -0.445313 -0.486023 1441497101 -0.506592 0.555786 -0.445313 -0.486023 1441497101 -0.506592 0.555786 -0.445313 -0.486023 1441497101 -0.506592 0.555786 -0.445313 -0.486023 1441497101 -0.507629 0.555359 -0.447815 -0.483032 1441497101 -0.507629 0.555359 -0.447815 -0.483032 1441497101 -0.507629 0.555359 -0.447815 -0.483032 1441497101 -0.507629 0.555359 -0.447815 -0.483032 1441497101 -0.507629 0.555359 -0.447815 -0.483032 1441497101 -0.507629 0.555359 -0.447815 -0.483032 1441497101 -0.508301 0.555481 -0.448975 -0.481201 1441497101 -0.508301 0.555481 -0.448975 -0.481201 1441497101 -0.508301 0.555481 -0.448975 -0.481201 1441497101 -0.508301 0.555481 -0.448975 -0.481201 1441497101 -0.508301 0.555481 -0.448975 -0.481201 1441497101 -0.508301 0.555481 -0.448975 -0.481201 1441497101 -0.510193 0.554504 -0.451172 -0.478210 1441497101 -0.510193 0.554504 -0.451172 -0.478210 1441497101 -0.510193 0.554504 -0.451172 -0.478210 1441497101 -0.510193 0.554504 -0.451172 -0.478210 1441497101 -0.510193 0.554504 -0.451172 -0.478210 1441497101 -0.510193 0.554504 -0.451172 -0.478210 1441497101 -0.511475 0.553650 -0.452759 -0.476318 1441497101 -0.511475 0.553650 -0.452759 -0.476318 1441497101 -0.511475 0.553650 -0.452759 -0.476318 1441497101 -0.511475 0.553650 -0.452759 -0.476318 1441497101 -0.511475 0.553650 -0.452759 -0.476318 1441497101 -0.511475 0.553650 -0.452759 -0.476318 1441497102 -0.512268 0.553345 -0.452576 -0.476135 1441497102 -0.512268 0.553345 -0.452576 -0.476135 1441497102 -0.512268 0.553345 -0.452576 -0.476135 1441497102 -0.512268 0.553345 -0.452576 -0.476135 1441497102 -0.512268 0.553345 -0.452576 -0.476135 1441497102 -0.512268 0.553345 -0.452576 -0.476135 1441497102 -0.513184 0.552551 -0.451904 -0.476685 1441497102 -0.513184 0.552551 -0.451904 -0.476685 1441497102 -0.513184 0.552551 -0.451904 -0.476685 1441497102 -0.513184 0.552551 -0.451904 -0.476685 1441497102 -0.513184 0.552551 -0.451904 -0.476685 1441497102 -0.513184 0.552551 -0.451904 -0.476685 1441497102 -0.513184 0.552551 -0.451904 -0.476685 1441497102 -0.514221 0.551208 -0.451233 -0.477661 1441497102 -0.514221 0.551208 -0.451233 -0.477661 1441497102 -0.514221 0.551208 -0.451233 -0.477661 1441497102 -0.514221 0.551208 -0.451233 -0.477661 1441497102 -0.514221 0.551208 -0.451233 -0.477661 1441497102 -0.514221 0.551208 -0.451233 -0.477661 1441497102 -0.516296 0.548462 -0.452515 -0.477356 1441497102 -0.516296 0.548462 -0.452515 -0.477356 1441497102 -0.516296 0.548462 -0.452515 -0.477356 1441497102 -0.516296 0.548462 -0.452515 -0.477356 1441497102 -0.516296 0.548462 -0.452515 -0.477356 1441497102 -0.516296 0.548462 -0.452515 -0.477356 1441497102 -0.518616 0.545837 -0.454346 -0.476196 1441497102 -0.518616 0.545837 -0.454346 -0.476196 1441497102 -0.518616 0.545837 -0.454346 -0.476196 1441497102 -0.518616 0.545837 -0.454346 -0.476196 1441497102 -0.518616 0.545837 -0.454346 -0.476196 1441497102 -0.518616 0.545837 -0.454346 -0.476196 1441497102 -0.520691 0.543518 -0.456360 -0.474609 1441497102 -0.520691 0.543518 -0.456360 -0.474609 1441497102 -0.520691 0.543518 -0.456360 -0.474609 1441497102 -0.520691 0.543518 -0.456360 -0.474609 1441497102 -0.520691 0.543518 -0.456360 -0.474609 1441497102 -0.520691 0.543518 -0.456360 -0.474609 1441497102 -0.522522 0.541016 -0.459534 -0.472412 1441497102 -0.522522 0.541016 -0.459534 -0.472412 1441497102 -0.522522 0.541016 -0.459534 -0.472412 1441497102 -0.522522 0.541016 -0.459534 -0.472412 1441497102 -0.522522 0.541016 -0.459534 -0.472412 1441497102 -0.522522 0.541016 -0.459534 -0.472412 1441497102 -0.522522 0.541016 -0.459534 -0.472412 1441497102 -0.521790 0.541504 -0.459595 -0.472534 1441497102 -0.521790 0.541504 -0.459595 -0.472534 1441497102 -0.521790 0.541504 -0.459595 -0.472534 1441497102 -0.521790 0.541504 -0.459595 -0.472534 1441497102 -0.521790 0.541504 -0.459595 -0.472534 1441497102 -0.521790 0.541504 -0.459595 -0.472534 1441497102 -0.521790 0.541504 -0.459595 -0.472534 1441497102 -0.520874 0.542358 -0.459167 -0.473022 1441497102 -0.520874 0.542358 -0.459167 -0.473022 1441497102 -0.520874 0.542358 -0.459167 -0.473022 1441497102 -0.520874 0.542358 -0.459167 -0.473022 1441497102 -0.520874 0.542358 -0.459167 -0.473022 1441497102 -0.520874 0.542358 -0.459167 -0.473022 1441497102 -0.520508 0.542053 -0.460388 -0.472595 1441497102 -0.520508 0.542053 -0.460388 -0.472595 1441497102 -0.520508 0.542053 -0.460388 -0.472595 1441497102 -0.520508 0.542053 -0.460388 -0.472595 1441497102 -0.520508 0.542053 -0.460388 -0.472595 1441497102 -0.520508 0.542053 -0.460388 -0.472595 1441497102 -0.519531 0.542419 -0.459961 -0.473694 1441497102 -0.519531 0.542419 -0.459961 -0.473694 1441497102 -0.519531 0.542419 -0.459961 -0.473694 1441497102 -0.519531 0.542419 -0.459961 -0.473694 1441497102 -0.519531 0.542419 -0.459961 -0.473694 1441497102 -0.519531 0.542419 -0.459961 -0.473694 1441497102 -0.519226 0.543213 -0.458435 -0.474609 1441497102 -0.519226 0.543213 -0.458435 -0.474609 1441497102 -0.519226 0.543213 -0.458435 -0.474609 1441497102 -0.519226 0.543213 -0.458435 -0.474609 1441497102 -0.519226 0.543213 -0.458435 -0.474609 1441497102 -0.519226 0.543213 -0.458435 -0.474609 1441497102 -0.519226 0.543213 -0.458435 -0.474609 1441497102 -0.519043 0.543762 -0.456848 -0.475647 1441497102 -0.519043 0.543762 -0.456848 -0.475647 1441497102 -0.519043 0.543762 -0.456848 -0.475647 1441497102 -0.519043 0.543762 -0.456848 -0.475647 1441497102 -0.519043 0.543762 -0.456848 -0.475647 1441497102 -0.519043 0.543762 -0.456848 -0.475647 1441497102 -0.518188 0.544800 -0.455383 -0.476868 1441497102 -0.518188 0.544800 -0.455383 -0.476868 1441497102 -0.518188 0.544800 -0.455383 -0.476868 1441497102 -0.518188 0.544800 -0.455383 -0.476868 1441497102 -0.518188 0.544800 -0.455383 -0.476868 1441497102 -0.518188 0.544800 -0.455383 -0.476868 1441497102 -0.515564 0.546814 -0.451782 -0.480774 1441497102 -0.515564 0.546814 -0.451782 -0.480774 1441497102 -0.515564 0.546814 -0.451782 -0.480774 1441497102 -0.515564 0.546814 -0.451782 -0.480774 1441497102 -0.515564 0.546814 -0.451782 -0.480774 1441497102 -0.515564 0.546814 -0.451782 -0.480774 1441497102 -0.516541 0.546204 -0.452026 -0.480164 1441497102 -0.516541 0.546204 -0.452026 -0.480164 1441497102 -0.516541 0.546204 -0.452026 -0.480164 1441497102 -0.516541 0.546204 -0.452026 -0.480164 1441497102 -0.516541 0.546204 -0.452026 -0.480164 1441497102 -0.516541 0.546204 -0.452026 -0.480164 1441497102 -0.516541 0.546204 -0.452026 -0.480164 1441497102 -0.519958 0.541870 -0.458862 -0.474915 1441497102 -0.519958 0.541870 -0.458862 -0.474915 1441497102 -0.519958 0.541870 -0.458862 -0.474915 1441497102 -0.519958 0.541870 -0.458862 -0.474915 1441497102 -0.519958 0.541870 -0.458862 -0.474915 1441497102 -0.519958 0.541870 -0.458862 -0.474915 1441497102 -0.517944 0.544189 -0.457458 -0.475830 1441497102 -0.517944 0.544189 -0.457458 -0.475830 1441497102 -0.517944 0.544189 -0.457458 -0.475830 1441497102 -0.517944 0.544189 -0.457458 -0.475830 1441497102 -0.517944 0.544189 -0.457458 -0.475830 1441497102 -0.517944 0.544189 -0.457458 -0.475830 1441497102 -0.517456 0.546570 -0.456238 -0.474731 1441497103 -0.517456 0.546570 -0.456238 -0.474731 1441497103 -0.517456 0.546570 -0.456238 -0.474731 1441497103 -0.517456 0.546570 -0.456238 -0.474731 1441497103 -0.517456 0.546570 -0.456238 -0.474731 1441497103 -0.517456 0.546570 -0.456238 -0.474731 1441497103 -0.517456 0.546570 -0.456238 -0.474731 1441497103 -0.516479 0.548706 -0.455505 -0.473999 1441497103 -0.516479 0.548706 -0.455505 -0.473999 1441497103 -0.516479 0.548706 -0.455505 -0.473999 1441497103 -0.516479 0.548706 -0.455505 -0.473999 1441497103 -0.516479 0.548706 -0.455505 -0.473999 1441497103 -0.514160 0.552185 -0.451477 -0.476440 1441497103 -0.514160 0.552185 -0.451477 -0.476440 1441497103 -0.514160 0.552185 -0.451477 -0.476440 1441497103 -0.514160 0.552185 -0.451477 -0.476440 1441497103 -0.514160 0.552185 -0.451477 -0.476440 1441497103 -0.514160 0.552185 -0.451477 -0.476440 1441497103 -0.512390 0.554138 -0.447815 -0.479431 1441497103 -0.512390 0.554138 -0.447815 -0.479431 1441497103 -0.512390 0.554138 -0.447815 -0.479431 1441497103 -0.512390 0.554138 -0.447815 -0.479431 1441497103 -0.512390 0.554138 -0.447815 -0.479431 1441497103 -0.512390 0.554138 -0.447815 -0.479431 1441497103 -0.510925 0.555237 -0.445190 -0.482239 1441497103 -0.510925 0.555237 -0.445190 -0.482239 1441497103 -0.510925 0.555237 -0.445190 -0.482239 1441497103 -0.510925 0.555237 -0.445190 -0.482239 1441497103 -0.510925 0.555237 -0.445190 -0.482239 1441497103 -0.510925 0.555237 -0.445190 -0.482239 1441497103 -0.510925 0.555237 -0.445190 -0.482239 1441497103 -0.510742 0.555603 -0.443176 -0.483887 1441497103 -0.510742 0.555603 -0.443176 -0.483887 1441497103 -0.510742 0.555603 -0.443176 -0.483887 1441497103 -0.510742 0.555603 -0.443176 -0.483887 1441497103 -0.510742 0.555603 -0.443176 -0.483887 1441497103 -0.510742 0.555603 -0.443176 -0.483887 1441497103 -0.512024 0.554443 -0.443115 -0.483948 1441497103 -0.512024 0.554443 -0.443115 -0.483948 1441497103 -0.512024 0.554443 -0.443115 -0.483948 1441497103 -0.512024 0.554443 -0.443115 -0.483948 1441497103 -0.512024 0.554443 -0.443115 -0.483948 1441497103 -0.512024 0.554443 -0.443115 -0.483948 1441497103 -0.514771 0.551331 -0.445618 -0.482178 1441497103 -0.514771 0.551331 -0.445618 -0.482178 1441497103 -0.514771 0.551331 -0.445618 -0.482178 1441497103 -0.514771 0.551331 -0.445618 -0.482178 1441497103 -0.514771 0.551331 -0.445618 -0.482178 1441497103 -0.514771 0.551331 -0.445618 -0.482178 1441497103 -0.517273 0.549072 -0.448364 -0.479614 1441497103 -0.517273 0.549072 -0.448364 -0.479614 1441497103 -0.517273 0.549072 -0.448364 -0.479614 1441497103 -0.517273 0.549072 -0.448364 -0.479614 1441497103 -0.517273 0.549072 -0.448364 -0.479614 1441497103 -0.517273 0.549072 -0.448364 -0.479614 1441497103 -0.518372 0.548157 -0.450439 -0.477478 1441497103 -0.518372 0.548157 -0.450439 -0.477478 1441497103 -0.518372 0.548157 -0.450439 -0.477478 1441497103 -0.518372 0.548157 -0.450439 -0.477478 1441497103 -0.518372 0.548157 -0.450439 -0.477478 1441497103 -0.518372 0.548157 -0.450439 -0.477478 1441497103 -0.518372 0.548157 -0.450439 -0.477478 1441497103 -0.517273 0.548767 -0.450195 -0.478149 1441497103 -0.517273 0.548767 -0.450195 -0.478149 1441497103 -0.517273 0.548767 -0.450195 -0.478149 1441497103 -0.517273 0.548767 -0.450195 -0.478149 1441497103 -0.517273 0.548767 -0.450195 -0.478149 1441497103 -0.517273 0.548767 -0.450195 -0.478149 1441497103 -0.517273 0.548035 -0.450806 -0.478455 1441497103 -0.517273 0.548035 -0.450806 -0.478455 1441497103 -0.517273 0.548035 -0.450806 -0.478455 1441497103 -0.517273 0.548035 -0.450806 -0.478455 1441497103 -0.517273 0.548035 -0.450806 -0.478455 1441497103 -0.517273 0.548035 -0.450806 -0.478455 1441497103 -0.518127 0.546265 -0.452698 -0.477722 1441497103 -0.518127 0.546265 -0.452698 -0.477722 1441497103 -0.518127 0.546265 -0.452698 -0.477722 1441497103 -0.518127 0.546265 -0.452698 -0.477722 1441497103 -0.518127 0.546265 -0.452698 -0.477722 1441497103 -0.518127 0.546265 -0.452698 -0.477722 1441497103 -0.518860 0.545288 -0.451416 -0.479309 1441497103 -0.518860 0.545288 -0.451416 -0.479309 1441497103 -0.518860 0.545288 -0.451416 -0.479309 1441497103 -0.518860 0.545288 -0.451416 -0.479309 1441497103 -0.518860 0.545288 -0.451416 -0.479309 1441497103 -0.518860 0.545288 -0.451416 -0.479309 1441497103 -0.518860 0.545288 -0.451416 -0.479309 1441497103 -0.519775 0.544556 -0.450134 -0.480347 1441497103 -0.519775 0.544556 -0.450134 -0.480347 1441497103 -0.519775 0.544556 -0.450134 -0.480347 1441497103 -0.519775 0.544556 -0.450134 -0.480347 1441497103 -0.519775 0.544556 -0.450134 -0.480347 1441497103 -0.519775 0.544556 -0.450134 -0.480347 1441497103 -0.519897 0.543701 -0.449341 -0.481934 1441497103 -0.519897 0.543701 -0.449341 -0.481934 1441497103 -0.519897 0.543701 -0.449341 -0.481934 1441497103 -0.519897 0.543701 -0.449341 -0.481934 1441497103 -0.519897 0.543701 -0.449341 -0.481934 1441497103 -0.519897 0.543701 -0.449341 -0.481934 1441497103 -0.519897 0.543701 -0.449341 -0.481934 1441497103 -0.519165 0.543640 -0.448059 -0.483948 1441497103 -0.519165 0.543640 -0.448059 -0.483948 1441497103 -0.519165 0.543640 -0.448059 -0.483948 1441497103 -0.519165 0.543640 -0.448059 -0.483948 1441497103 -0.519165 0.543640 -0.448059 -0.483948 1441497103 -0.519165 0.543640 -0.448059 -0.483948 1441497103 -0.518005 0.544250 -0.446899 -0.485535 1441497103 -0.518005 0.544250 -0.446899 -0.485535 1441497103 -0.518005 0.544250 -0.446899 -0.485535 1441497103 -0.518005 0.544250 -0.446899 -0.485535 1441497103 -0.518005 0.544250 -0.446899 -0.485535 1441497103 -0.518005 0.544250 -0.446899 -0.485535 1441497103 -0.517822 0.545288 -0.447021 -0.484497 1441497104 -0.517822 0.545288 -0.447021 -0.484497 1441497104 -0.517822 0.545288 -0.447021 -0.484497 1441497104 -0.517822 0.545288 -0.447021 -0.484497 1441497104 -0.517822 0.545288 -0.447021 -0.484497 1441497104 -0.517822 0.545288 -0.447021 -0.484497 1441497104 -0.517639 0.546814 -0.447388 -0.482666 1441497104 -0.517639 0.546814 -0.447388 -0.482666 1441497104 -0.517639 0.546814 -0.447388 -0.482666 1441497104 -0.517639 0.546814 -0.447388 -0.482666 1441497104 -0.517639 0.546814 -0.447388 -0.482666 1441497104 -0.517639 0.546814 -0.447388 -0.482666 1441497104 -0.517639 0.546814 -0.447388 -0.482666 1441497104 -0.517090 0.549500 -0.446350 -0.481140 1441497104 -0.517090 0.549500 -0.446350 -0.481140 1441497104 -0.517090 0.549500 -0.446350 -0.481140 1441497104 -0.517090 0.549500 -0.446350 -0.481140 1441497104 -0.517090 0.549500 -0.446350 -0.481140 1441497104 -0.517334 0.551086 -0.446838 -0.478638 1441497104 -0.517334 0.551086 -0.446838 -0.478638 1441497104 -0.517334 0.551086 -0.446838 -0.478638 1441497104 -0.517334 0.551086 -0.446838 -0.478638 1441497104 -0.517334 0.551086 -0.446838 -0.478638 1441497104 -0.517334 0.551086 -0.446838 -0.478638 1441497104 -0.517334 0.551086 -0.446838 -0.478638 1441497104 -0.516663 0.553345 -0.445679 -0.477844 1441497104 -0.516663 0.553345 -0.445679 -0.477844 1441497104 -0.516663 0.553345 -0.445679 -0.477844 1441497104 -0.516663 0.553345 -0.445679 -0.477844 1441497104 -0.516663 0.553345 -0.445679 -0.477844 1441497104 -0.516663 0.553345 -0.445679 -0.477844 1441497104 -0.517212 0.553040 -0.446472 -0.476868 1441497104 -0.517212 0.553040 -0.446472 -0.476868 1441497104 -0.517212 0.553040 -0.446472 -0.476868 1441497104 -0.517212 0.553040 -0.446472 -0.476868 1441497104 -0.517212 0.553040 -0.446472 -0.476868 1441497104 -0.517212 0.553040 -0.446472 -0.476868 1441497104 -0.517212 0.553040 -0.446472 -0.476868 1441497104 -0.516663 0.553162 -0.445496 -0.478149 1441497104 -0.516663 0.553162 -0.445496 -0.478149 1441497104 -0.516663 0.553162 -0.445496 -0.478149 1441497104 -0.516663 0.553162 -0.445496 -0.478149 1441497104 -0.516663 0.553162 -0.445496 -0.478149 1441497104 -0.516663 0.553162 -0.445496 -0.478149 1441497104 -0.516785 0.553406 -0.444275 -0.478943 1441497104 -0.516785 0.553406 -0.444275 -0.478943 1441497104 -0.516785 0.553406 -0.444275 -0.478943 1441497104 -0.516785 0.553406 -0.444275 -0.478943 1441497104 -0.516785 0.553406 -0.444275 -0.478943 1441497104 -0.516785 0.553406 -0.444275 -0.478943 1441497104 -0.518311 0.551636 -0.445801 -0.477905 1441497104 -0.518311 0.551636 -0.445801 -0.477905 1441497104 -0.518311 0.551636 -0.445801 -0.477905 1441497104 -0.518311 0.551636 -0.445801 -0.477905 1441497104 -0.518311 0.551636 -0.445801 -0.477905 1441497104 -0.518311 0.551636 -0.445801 -0.477905 1441497104 -0.519836 0.549683 -0.447510 -0.476929 1441497104 -0.519836 0.549683 -0.447510 -0.476929 1441497104 -0.519836 0.549683 -0.447510 -0.476929 1441497104 -0.519836 0.549683 -0.447510 -0.476929 1441497104 -0.519836 0.549683 -0.447510 -0.476929 1441497104 -0.519836 0.549683 -0.447510 -0.476929 1441497104 -0.522095 0.546692 -0.450500 -0.475037 1441497104 -0.522095 0.546692 -0.450500 -0.475037 1441497104 -0.522095 0.546692 -0.450500 -0.475037 1441497104 -0.522095 0.546692 -0.450500 -0.475037 1441497104 -0.522095 0.546692 -0.450500 -0.475037 1441497104 -0.522095 0.546692 -0.450500 -0.475037 1441497104 -0.522095 0.546692 -0.450500 -0.475037 1441497104 -0.523926 0.543457 -0.454712 -0.472717 1441497104 -0.523926 0.543457 -0.454712 -0.472717 1441497104 -0.523926 0.543457 -0.454712 -0.472717 1441497104 -0.523926 0.543457 -0.454712 -0.472717 1441497104 -0.523926 0.543457 -0.454712 -0.472717 1441497104 -0.523926 0.543457 -0.454712 -0.472717 1441497104 -0.523987 0.542297 -0.457214 -0.471558 1441497104 -0.523987 0.542297 -0.457214 -0.471558 1441497104 -0.523987 0.542297 -0.457214 -0.471558 1441497104 -0.523987 0.542297 -0.457214 -0.471558 1441497104 -0.523987 0.542297 -0.457214 -0.471558 1441497104 -0.523987 0.542297 -0.457214 -0.471558 1441497104 -0.523193 0.542480 -0.458496 -0.470947 1441497104 -0.523193 0.542480 -0.458496 -0.470947 1441497104 -0.523193 0.542480 -0.458496 -0.470947 1441497104 -0.523193 0.542480 -0.458496 -0.470947 1441497104 -0.523193 0.542480 -0.458496 -0.470947 1441497104 -0.523193 0.542480 -0.458496 -0.470947 1441497104 -0.523193 0.542480 -0.458496 -0.470947 1441497104 -0.523193 0.541809 -0.460205 -0.470093 1441497104 -0.523193 0.541809 -0.460205 -0.470093 1441497104 -0.523193 0.541809 -0.460205 -0.470093 1441497104 -0.523193 0.541809 -0.460205 -0.470093 1441497104 -0.523193 0.541809 -0.460205 -0.470093 1441497104 -0.523193 0.541809 -0.460205 -0.470093 1441497104 -0.523560 0.541077 -0.461670 -0.469116 1441497104 -0.523560 0.541077 -0.461670 -0.469116 1441497104 -0.523560 0.541077 -0.461670 -0.469116 1441497104 -0.523560 0.541077 -0.461670 -0.469116 1441497104 -0.523560 0.541077 -0.461670 -0.469116 1441497104 -0.523560 0.541077 -0.461670 -0.469116 1441497104 -0.524597 0.539795 -0.463684 -0.467407 1441497104 -0.524597 0.539795 -0.463684 -0.467407 1441497104 -0.524597 0.539795 -0.463684 -0.467407 1441497104 -0.524597 0.539795 -0.463684 -0.467407 1441497104 -0.524597 0.539795 -0.463684 -0.467407 1441497104 -0.524597 0.539795 -0.463684 -0.467407 1441497104 -0.524292 0.540588 -0.463257 -0.467224 1441497104 -0.524292 0.540588 -0.463257 -0.467224 1441497104 -0.524292 0.540588 -0.463257 -0.467224 1441497104 -0.524292 0.540588 -0.463257 -0.467224 1441497104 -0.524292 0.540588 -0.463257 -0.467224 1441497104 -0.524292 0.540588 -0.463257 -0.467224 1441497104 -0.524292 0.540588 -0.463257 -0.467224 1441497104 -0.523499 0.541809 -0.462646 -0.467346 1441497104 -0.523499 0.541809 -0.462646 -0.467346 1441497104 -0.523499 0.541809 -0.462646 -0.467346 1441497105 -0.523499 0.541809 -0.462646 -0.467346 1441497105 -0.523499 0.541809 -0.462646 -0.467346 1441497105 -0.523499 0.541809 -0.462646 -0.467346 1441497105 -0.522461 0.541809 -0.463989 -0.467163 1441497105 -0.522461 0.541809 -0.463989 -0.467163 1441497105 -0.522461 0.541809 -0.463989 -0.467163 1441497105 -0.522461 0.541809 -0.463989 -0.467163 1441497105 -0.522461 0.541809 -0.463989 -0.467163 1441497105 -0.522461 0.541809 -0.463989 -0.467163 1441497105 -0.522461 0.541809 -0.463989 -0.467163 1441497105 -0.519836 0.543457 -0.462585 -0.469604 1441497105 -0.519836 0.543457 -0.462585 -0.469604 1441497105 -0.519836 0.543457 -0.462585 -0.469604 1441497105 -0.519836 0.543457 -0.462585 -0.469604 1441497105 -0.519836 0.543457 -0.462585 -0.469604 1441497105 -0.519836 0.543457 -0.462585 -0.469604 1441497105 -0.519653 0.543823 -0.463318 -0.468567 1441497105 -0.519653 0.543823 -0.463318 -0.468567 1441497105 -0.519653 0.543823 -0.463318 -0.468567 1441497105 -0.519653 0.543823 -0.463318 -0.468567 1441497105 -0.519653 0.543823 -0.463318 -0.468567 1441497105 -0.519653 0.543823 -0.463318 -0.468567 1441497105 
-0.526672 0.550415 -0.490479 -0.423218 1441497107 -0.526672 0.550415 -0.490479 -0.423218 1441497107 -0.526672 0.550415 -0.490479 -0.423218 1441497107 -0.526672 0.550415 -0.490479 -0.423218 1441497107 -0.545471 0.546143 -0.499207 -0.393677 1441497107 -0.545471 0.546143 -0.499207 -0.393677 1441497107 -0.545471 0.546143 -0.499207 -0.393677 1441497107 -0.545471 0.546143 -0.499207 -0.393677 1441497107 -0.545471 0.546143 -0.499207 -0.393677 1441497107 -0.545471 0.546143 -0.499207 -0.393677 1441497107 -0.545471 0.546143 -0.499207 -0.393677 1441497107 -0.584717 0.536255 -0.508789 -0.334229 1441497107 -0.584717 0.536255 -0.508789 -0.334229 1441497107 -0.584717 0.536255 -0.508789 -0.334229 1441497107 -0.584717 0.536255 -0.508789 -0.334229 1441497107 -0.584717 0.536255 -0.508789 -0.334229 1441497107 -0.584717 0.536255 -0.508789 -0.334229 1441497107 -0.584717 0.536255 -0.508789 -0.334229 1441497107 -0.634094 0.516479 -0.517822 -0.251160 1441497107 -0.634094 0.516479 -0.517822 -0.251160 1441497107 -0.634094 0.516479 -0.517822 -0.251160 1441497107 -0.634094 0.516479 -0.517822 -0.251160 1441497107 -0.634094 0.516479 -0.517822 -0.251160 1441497107 -0.634094 0.516479 -0.517822 -0.251160 1441497107 -0.677734 0.505188 -0.511475 -0.154602 1441497107 -0.677734 0.505188 -0.511475 -0.154602 1441497107 -0.677734 0.505188 -0.511475 -0.154602 1441497107 -0.677734 0.505188 -0.511475 -0.154602 1441497107 -0.677734 0.505188 -0.511475 -0.154602 1441497107 -0.677734 0.505188 -0.511475 -0.154602 1441497107 -0.699707 0.497559 -0.509460 -0.057434 1441497107 -0.699707 0.497559 -0.509460 -0.057434 1441497107 -0.699707 0.497559 -0.509460 -0.057434 1441497107 -0.699707 0.497559 -0.509460 -0.057434 1441497107 -0.699707 0.497559 -0.509460 -0.057434 1441497107 -0.699707 0.497559 -0.509460 -0.057434 1441497107 -0.682922 0.522766 -0.510071 0.011719 1441497107 -0.682922 0.522766 -0.510071 0.011719 1441497107 -0.682922 0.522766 -0.510071 0.011719 1441497107 -0.682922 0.522766 -0.510071 0.011719 1441497107 -0.682922 0.522766 -0.510071 0.011719 1441497107 -0.682922 0.522766 -0.510071 0.011719 1441497107 -0.655334 0.546570 -0.517395 0.064697 1441497107 -0.655334 0.546570 -0.517395 0.064697 1441497107 -0.655334 0.546570 -0.517395 0.064697 1441497107 -0.655334 0.546570 -0.517395 0.064697 1441497107 -0.655334 0.546570 -0.517395 0.064697 1441497107 -0.655334 0.546570 -0.517395 0.064697 1441497107 -0.655334 0.546570 -0.517395 0.064697 1441497107 -0.639465 0.558777 -0.520630 0.088440 1441497107 -0.639465 0.558777 -0.520630 0.088440 1441497107 -0.639465 0.558777 -0.520630 0.088440 1441497107 -0.639465 0.558777 -0.520630 0.088440 1441497107 -0.639465 0.558777 -0.520630 0.088440 1441497107 -0.639465 0.558777 -0.520630 0.088440 1441497107 -0.647949 0.553406 -0.518677 0.070374 1441497107 -0.647949 0.553406 -0.518677 0.070374 1441497107 -0.647949 0.553406 -0.518677 0.070374 1441497107 -0.647949 0.553406 -0.518677 0.070374 1441497107 -0.647949 0.553406 -0.518677 0.070374 1441497107 -0.647949 0.553406 -0.518677 0.070374 1441497107 -0.647949 0.553406 -0.518677 0.070374 1441497107 -0.663696 0.543396 -0.513916 0.015076 1441497107 -0.663696 0.543396 -0.513916 0.015076 1441497107 -0.663696 0.543396 -0.513916 0.015076 1441497107 -0.663696 0.543396 -0.513916 0.015076 1441497107 -0.663696 0.543396 -0.513916 0.015076 1441497107 -0.663696 0.543396 -0.513916 0.015076 1441497107 -0.663696 0.543396 -0.513916 0.015076 1441497107 -0.685608 0.511536 -0.514709 -0.058411 1441497107 -0.685608 0.511536 -0.514709 -0.058411 1441497107 -0.685608 0.511536 -0.514709 -0.058411 1441497107 -0.685608 0.511536 -0.514709 -0.058411 1441497107 -0.685608 0.511536 -0.514709 -0.058411 1441497107 -0.685608 0.511536 -0.514709 -0.058411 1441497107 -0.686584 0.487671 -0.517029 -0.153320 1441497107 -0.686584 0.487671 -0.517029 -0.153320 1441497107 -0.686584 0.487671 -0.517029 -0.153320 1441497107 -0.686584 0.487671 -0.517029 -0.153320 1441497107 -0.686584 0.487671 -0.517029 -0.153320 1441497107 -0.657410 0.510315 -0.499390 -0.240906 1441497108 -0.657410 0.510315 -0.499390 -0.240906 1441497108 -0.657410 0.510315 -0.499390 -0.240906 1441497108 -0.657410 0.510315 -0.499390 -0.240906 1441497108 -0.657410 0.510315 -0.499390 -0.240906 1441497108 -0.657410 0.510315 -0.499390 -0.240906 1441497108 -0.639648 0.525024 -0.479797 -0.291626 1441497108 -0.639648 0.525024 -0.479797 -0.291626 1441497108 -0.639648 0.525024 -0.479797 -0.291626 1441497108 -0.639648 0.525024 -0.479797 -0.291626 1441497108 -0.639648 0.525024 -0.479797 -0.291626 1441497108 -0.639648 0.525024 -0.479797 -0.291626 1441497108 -0.639648 0.525024 -0.479797 -0.291626 1441497108 -0.644653 0.488708 -0.502869 -0.304626 1441497108 -0.644653 0.488708 -0.502869 -0.304626 1441497108 -0.644653 0.488708 -0.502869 -0.304626 1441497108 -0.644653 0.488708 -0.502869 -0.304626 1441497108 -0.644653 0.488708 -0.502869 -0.304626 1441497108 -0.644653 0.488708 -0.502869 -0.304626 1441497108 -0.622559 0.472229 -0.523376 -0.339844 1441497108 -0.622559 0.472229 -0.523376 -0.339844 1441497108 -0.622559 0.472229 -0.523376 -0.339844 1441497108 -0.622559 0.472229 -0.523376 -0.339844 1441497108 -0.622559 0.472229 -0.523376 -0.339844 1441497108 -0.622559 0.472229 -0.523376 -0.339844 1441497108 -0.607239 0.475159 -0.514099 -0.375854 1441497108 -0.607239 0.475159 -0.514099 -0.375854 1441497108 -0.607239 0.475159 -0.514099 -0.375854 1441497108 -0.607239 0.475159 -0.514099 -0.375854 1441497108 -0.607239 0.475159 -0.514099 -0.375854 1441497108 -0.607239 0.475159 -0.514099 -0.375854 1441497108 -0.606934 0.461792 -0.517090 -0.388672 1441497108 -0.606934 0.461792 -0.517090 -0.388672 1441497108 -0.606934 0.461792 -0.517090 -0.388672 1441497108 -0.606934 0.461792 -0.517090 -0.388672 1441497108 -0.606934 0.461792 -0.517090 -0.388672 1441497108 -0.606934 0.461792 -0.517090 -0.388672 1441497108 -0.598694 0.471680 -0.516357 -0.390564 1441497108 -0.598694 0.471680 -0.516357 -0.390564 1441497108 -0.598694 0.471680 -0.516357 -0.390564 1441497108 -0.598694 0.471680 -0.516357 -0.390564 1441497108 -0.598694 0.471680 -0.516357 -0.390564 1441497108 -0.598694 0.471680 -0.516357 -0.390564 1441497108 -0.598694 0.471680 -0.516357 -0.390564 1441497108 -0.598572 0.496277 -0.509338 -0.368835 1441497108 -0.598572 0.496277 -0.509338 -0.368835 1441497108 -0.598572 0.496277 -0.509338 -0.368835 1441497108 -0.598572 0.496277 -0.509338 -0.368835 1441497108 -0.598572 0.496277 -0.509338 -0.368835 1441497108 -0.598572 0.496277 -0.509338 -0.368835 1441497108 -0.598022 0.521057 -0.507813 -0.336182 1441497108 -0.598022 0.521057 -0.507813 -0.336182 1441497108 -0.598022 0.521057 -0.507813 -0.336182 1441497108 -0.598022 0.521057 -0.507813 -0.336182 1441497108 -0.598022 0.521057 -0.507813 -0.336182 1441497108 -0.619385 0.526733 -0.507141 -0.285950 1441497108 -0.619385 0.526733 -0.507141 -0.285950 1441497108 -0.619385 0.526733 -0.507141 -0.285950 1441497108 -0.619385 0.526733 -0.507141 -0.285950 1441497108 -0.619385 0.526733 -0.507141 -0.285950 1441497108 -0.619385 0.526733 -0.507141 -0.285950 1441497108 -0.619385 0.526733 -0.507141 -0.285950 1441497108 -0.656311 0.519287 -0.511108 -0.195862 1441497108 -0.656311 0.519287 -0.511108 -0.195862 1441497108 -0.656311 0.519287 -0.511108 -0.195862 1441497108 -0.656311 0.519287 -0.511108 -0.195862 1441497108 -0.656311 0.519287 -0.511108 -0.195862 1441497108 -0.656311 0.519287 -0.511108 -0.195862 1441497108 -0.680176 0.515808 -0.511902 -0.096558 1441497108 -0.680176 0.515808 -0.511902 -0.096558 1441497108 -0.680176 0.515808 -0.511902 -0.096558 1441497108 -0.680176 0.515808 -0.511902 -0.096558 1441497108 -0.680176 0.515808 -0.511902 -0.096558 1441497108 -0.680176 0.515808 -0.511902 -0.096558 1441497108 -0.681030 0.527954 -0.507385 -0.009827 1441497108 -0.681030 0.527954 -0.507385 -0.009827 1441497108 -0.681030 0.527954 -0.507385 -0.009827 1441497108 -0.681030 0.527954 -0.507385 -0.009827 1441497108 -0.681030 0.527954 -0.507385 -0.009827 1441497108 -0.681030 0.527954 -0.507385 -0.009827 1441497108 -0.681030 0.527954 -0.507385 -0.009827 1441497108 -0.676575 0.532104 -0.504944 0.064880 1441497108 -0.676575 0.532104 -0.504944 0.064880 1441497108 -0.676575 0.532104 -0.504944 0.064880 1441497108 -0.676575 0.532104 -0.504944 0.064880 1441497108 -0.676575 0.532104 -0.504944 0.064880 1441497108 -0.676575 0.532104 -0.504944 0.064880 1441497108 -0.662170 0.548523 -0.499756 0.104431 1441497108 -0.662170 0.548523 -0.499756 0.104431 1441497108 -0.662170 0.548523 -0.499756 0.104431 1441497108 -0.662170 0.548523 -0.499756 0.104431 1441497108 -0.662170 0.548523 -0.499756 0.104431 1441497108 -0.662170 0.548523 -0.499756 0.104431 1441497108 -0.659973 0.553650 -0.494995 0.113892 1441497108 -0.659973 0.553650 -0.494995 0.113892 1441497108 -0.659973 0.553650 -0.494995 0.113892 1441497108 -0.659973 0.553650 -0.494995 0.113892 1441497108 -0.659973 0.553650 -0.494995 0.113892 1441497108 -0.659973 0.553650 -0.494995 0.113892 1441497108 -0.671509 0.546021 -0.493896 0.083923 1441497108 -0.671509 0.546021 -0.493896 0.083923 1441497108 -0.671509 0.546021 -0.493896 0.083923 1441497108 -0.671509 0.546021 -0.493896 0.083923 1441497108 -0.671509 0.546021 -0.493896 0.083923 1441497108 -0.671509 0.546021 -0.493896 0.083923 1441497108 -0.687683 0.531555 -0.494141 0.019592 1441497108 -0.687683 0.531555 -0.494141 0.019592 1441497108 -0.687683 0.531555 -0.494141 0.019592 1441497108 -0.687683 0.531555 -0.494141 0.019592 1441497108 -0.687683 0.531555 -0.494141 0.019592 1441497108 -0.687683 0.531555 -0.494141 0.019592 1441497108 -0.695435 0.511841 -0.499939 -0.067505 1441497109 -0.695435 0.511841 -0.499939 -0.067505 1441497109 -0.695435 0.511841 -0.499939 -0.067505 1441497109 -0.695435 0.511841 -0.499939 -0.067505 1441497109 -0.695435 0.511841 -0.499939 -0.067505 1441497109 -0.695435 0.511841 -0.499939 -0.067505 1441497109 -0.681274 0.505859 -0.505188 -0.157593 1441497109 -0.681274 0.505859 -0.505188 -0.157593 1441497109 -0.681274 0.505859 -0.505188 -0.157593 1441497109 -0.681274 0.505859 -0.505188 -0.157593 1441497109 -0.681274 0.505859 -0.505188 -0.157593 1441497109 -0.681274 0.505859 -0.505188 -0.157593 1441497109 -0.656372 0.522583 -0.487793 -0.241211 1441497109 -0.656372 0.522583 -0.487793 -0.241211 1441497109 -0.656372 0.522583 -0.487793 -0.241211 1441497109 -0.656372 0.522583 -0.487793 -0.241211 1441497109 -0.656372 0.522583 -0.487793 -0.241211 1441497109 -0.656372 0.522583 -0.487793 -0.241211 1441497109 -0.641785 0.523376 -0.481079 -0.287903 1441497109 -0.641785 0.523376 -0.481079 -0.287903 1441497109 -0.641785 0.523376 -0.481079 -0.287903 1441497109 -0.641785 0.523376 -0.481079 -0.287903 1441497109 -0.641785 0.523376 -0.481079 -0.287903 1441497109 -0.631775 0.512939 -0.486633 -0.317749 1441497109 -0.631775 0.512939 -0.486633 -0.317749 1441497109 -0.631775 0.512939 -0.486633 -0.317749 1441497109 -0.631775 0.512939 -0.486633 -0.317749 1441497109 -0.631775 0.512939 -0.486633 -0.317749 1441497109 -0.631775 0.512939 -0.486633 -0.317749 1441497109 -0.625671 0.496277 -0.494690 -0.343018 1441497109 -0.625671 0.496277 -0.494690 -0.343018 1441497109 -0.625671 0.496277 -0.494690 -0.343018 1441497109 -0.625671 0.496277 -0.494690 -0.343018 1441497109 -0.625671 0.496277 -0.494690 -0.343018 1441497109 -0.625671 0.496277 -0.494690 -0.343018 1441497109 -0.625671 0.496277 -0.494690 -0.343018 1441497109 -0.625244 0.480713 -0.488892 -0.372803 1441497109 -0.625244 0.480713 -0.488892 -0.372803 1441497109 -0.625244 0.480713 -0.488892 -0.372803 1441497109 -0.625244 0.480713 -0.488892 -0.372803 1441497109 -0.625244 0.480713 -0.488892 -0.372803 1441497109 -0.625244 0.480713 -0.488892 -0.372803 1441497109 -0.623779 0.467285 -0.486206 -0.395203 1441497109 -0.623779 0.467285 -0.486206 -0.395203 1441497109 -0.623779 0.467285 -0.486206 -0.395203 1441497109 -0.623779 0.467285 -0.486206 -0.395203 1441497109 -0.623779 0.467285 -0.486206 -0.395203 1441497109 -0.623779 0.467285 -0.486206 -0.395203 1441497109 -0.619141 0.471985 -0.486755 -0.396240 1441497109 -0.619141 0.471985 -0.486755 -0.396240 1441497109 -0.619141 0.471985 -0.486755 -0.396240 1441497109 -0.619141 0.471985 -0.486755 -0.396240 1441497109 -0.619141 0.471985 -0.486755 -0.396240 1441497109 -0.619141 0.471985 -0.486755 -0.396240 1441497109 -0.615051 0.487366 -0.489624 -0.380188 1441497109 -0.615051 0.487366 -0.489624 -0.380188 1441497109 -0.615051 0.487366 -0.489624 -0.380188 1441497109 -0.615051 0.487366 -0.489624 -0.380188 1441497109 -0.615051 0.487366 -0.489624 -0.380188 1441497109 -0.615051 0.487366 -0.489624 -0.380188 1441497109 -0.615051 0.487366 -0.489624 -0.380188 1441497109 -0.611206 0.508606 -0.494507 -0.351135 1441497109 -0.611206 0.508606 -0.494507 -0.351135 1441497109 -0.611206 0.508606 -0.494507 -0.351135 1441497109 -0.611206 0.508606 -0.494507 -0.351135 1441497109 -0.611206 0.508606 -0.494507 -0.351135 1441497109 -0.611206 0.508606 -0.494507 -0.351135 1441497109 -0.612854 0.522949 -0.505310 -0.309204 1441497109 -0.612854 0.522949 -0.505310 -0.309204 1441497109 -0.612854 0.522949 -0.505310 -0.309204 1441497109 -0.612854 0.522949 -0.505310 -0.309204 1441497109 -0.612854 0.522949 -0.505310 -0.309204 1441497109 -0.612854 0.522949 -0.505310 -0.309204 1441497109 -0.623718 0.527405 -0.513062 -0.263977 1441497109 -0.623718 0.527405 -0.513062 -0.263977 1441497109 -0.623718 0.527405 -0.513062 -0.263977 1441497109 -0.623718 0.527405 -0.513062 -0.263977 1441497109 -0.623718 0.527405 -0.513062 -0.263977 1441497109 -0.623718 0.527405 -0.513062 -0.263977 1441497109 -0.623718 0.527405 -0.513062 -0.263977 1441497109 -0.645691 0.526855 -0.511963 -0.208496 1441497109 -0.645691 0.526855 -0.511963 -0.208496 1441497109 -0.645691 0.526855 -0.511963 -0.208496 1441497109 -0.645691 0.526855 -0.511963 -0.208496 1441497109 -0.645691 0.526855 -0.511963 -0.208496 1441497109 -0.645691 0.526855 -0.511963 -0.208496 1441497109 -0.666748 0.524231 -0.512512 -0.134338 1441497109 -0.666748 0.524231 -0.512512 -0.134338 1441497109 -0.666748 0.524231 -0.512512 -0.134338 1441497109 -0.666748 0.524231 -0.512512 -0.134338 1441497109 -0.666748 0.524231 -0.512512 -0.134338 1441497109 -0.666748 0.524231 -0.512512 -0.134338 1441497109 -0.672363 0.528809 -0.513977 -0.064697 1441497109 -0.672363 0.528809 -0.513977 -0.064697 1441497109 -0.672363 0.528809 -0.513977 -0.064697 1441497109 -0.672363 0.528809 -0.513977 -0.064697 1441497109 -0.672363 0.528809 -0.513977 -0.064697 1441497109 -0.672363 0.528809 -0.513977 -0.064697 1441497109 -0.672363 0.528809 -0.513977 -0.064697 1441497109 -0.654602 0.555786 -0.512329 -0.009033 1441497109 -0.654602 0.555786 -0.512329 -0.009033 1441497109 -0.654602 0.555786 -0.512329 -0.009033 1441497109 -0.654602 0.555786 -0.512329 -0.009033 1441497109 -0.654602 0.555786 -0.512329 -0.009033 1441497109 -0.654602 0.555786 -0.512329 -0.009033 1441497109 -0.637695 0.569519 -0.517273 0.038025 1441497109 -0.637695 0.569519 -0.517273 0.038025 1441497109 -0.637695 0.569519 -0.517273 0.038025 1441497109 -0.637695 0.569519 -0.517273 0.038025 1441497109 -0.637695 0.569519 -0.517273 0.038025 1441497109 -0.637695 0.569519 -0.517273 0.038025 1441497109 -0.640259 0.564575 -0.518799 0.046875 1441497109 -0.640259 0.564575 -0.518799 0.046875 1441497110 -0.640259 0.564575 -0.518799 0.046875 1441497110 -0.640259 0.564575 -0.518799 0.046875 1441497110 -0.640259 0.564575 -0.518799 0.046875 1441497110 -0.640259 0.564575 -0.518799 0.046875 1441497110 -0.640259 0.564575 -0.518799 0.046875 1441497110 -0.645264 0.562195 -0.517273 0.008423 1441497110 -0.645264 0.562195 -0.517273 0.008423 1441497110 -0.645264 0.562195 -0.517273 0.008423 1441497110 -0.645264 0.562195 -0.517273 0.008423 1441497110 -0.645264 0.562195 -0.517273 0.008423 1441497110 -0.662964 0.547852 -0.506409 -0.062988 1441497110 -0.662964 0.547852 -0.506409 -0.062988 1441497110 -0.662964 0.547852 -0.506409 -0.062988 1441497110 -0.662964 0.547852 -0.506409 -0.062988 1441497110 -0.662964 0.547852 -0.506409 -0.062988 1441497110 -0.662964 0.547852 -0.506409 -0.062988 1441497110 -0.681152 0.515015 -0.500854 -0.141235 1441497110 -0.681152 0.515015 -0.500854 -0.141235 1441497110 -0.681152 0.515015 -0.500854 -0.141235 1441497110 -0.681152 0.515015 -0.500854 -0.141235 1441497110 -0.681152 0.515015 -0.500854 -0.141235 1441497110 -0.681152 0.515015 -0.500854 -0.141235 1441497110 -0.681152 0.515015 -0.500854 -0.141235 1441497110 -0.672974 0.503296 -0.493469 -0.224365 1441497110 -0.672974 0.503296 -0.493469 -0.224365 1441497110 -0.672974 0.503296 -0.493469 -0.224365 1441497110 -0.672974 0.503296 -0.493469 -0.224365 1441497110 -0.672974 0.503296 -0.493469 -0.224365 1441497110 -0.672974 0.503296 -0.493469 -0.224365 1441497110 -0.655701 0.507385 -0.473083 -0.298157 1441497110 -0.655701 0.507385 -0.473083 -0.298157 1441497110 -0.655701 0.507385 -0.473083 -0.298157 1441497110 -0.655701 0.507385 -0.473083 -0.298157 1441497110 -0.655701 0.507385 -0.473083 -0.298157 1441497110 -0.655701 0.507385 -0.473083 -0.298157 1441497110 -0.638672 0.509094 -0.461487 -0.346436 1441497110 -0.638672 0.509094 -0.461487 -0.346436 1441497110 -0.638672 0.509094 -0.461487 -0.346436 1441497110 -0.638672 0.509094 -0.461487 -0.346436 1441497110 -0.638672 0.509094 -0.461487 -0.346436 1441497110 -0.638672 0.509094 -0.461487 -0.346436 1441497110 -0.638672 0.509094 -0.461487 -0.346436 1441497110 -0.627136 0.504395 -0.457520 -0.378235 1441497110 -0.627136 0.504395 -0.457520 -0.378235 1441497110 -0.627136 0.504395 -0.457520 -0.378235 1441497110 -0.627136 0.504395 -0.457520 -0.378235 1441497110 -0.627136 0.504395 -0.457520 -0.378235 1441497110 -0.627136 0.504395 -0.457520 -0.378235 1441497110 -0.619263 0.493286 -0.459595 -0.402527 1441497110 -0.619263 0.493286 -0.459595 -0.402527 1441497110 -0.619263 0.493286 -0.459595 -0.402527 1441497110 -0.619263 0.493286 -0.459595 -0.402527 1441497110 -0.619263 0.493286 -0.459595 -0.402527 1441497110 -0.619263 0.493286 -0.459595 -0.402527 1441497110 -0.619263 0.493286 -0.459595 -0.402527 1441497110 -0.611450 0.490601 -0.453064 -0.424561 1441497110 -0.611450 0.490601 -0.453064 -0.424561 1441497110 -0.611450 0.490601 -0.453064 -0.424561 1441497110 -0.611450 0.490601 -0.453064 -0.424561 1441497110 -0.611450 0.490601 -0.453064 -0.424561 1441497110 -0.611450 0.490601 -0.453064 -0.424561 1441497110 -0.611328 0.477051 -0.453979 -0.438904 1441497110 -0.611328 0.477051 -0.453979 -0.438904 1441497110 -0.611328 0.477051 -0.453979 -0.438904 1441497110 -0.611328 0.477051 -0.453979 -0.438904 1441497110 -0.611328 0.477051 -0.453979 -0.438904 1441497110 -0.611328 0.477051 -0.453979 -0.438904 1441497110 -0.605286 0.472839 -0.458862 -0.446716 1441497110 -0.605286 0.472839 -0.458862 -0.446716 1441497110 -0.605286 0.472839 -0.458862 -0.446716 1441497110 -0.605286 0.472839 -0.458862 -0.446716 1441497110 -0.605286 0.472839 -0.458862 -0.446716 1441497110 -0.605286 0.472839 -0.458862 -0.446716 1441497110 -0.605286 0.472839 -0.458862 -0.446716 1441497110 -0.591431 0.493347 -0.461304 -0.440613 1441497110 -0.591431 0.493347 -0.461304 -0.440613 1441497110 -0.591431 0.493347 -0.461304 -0.440613 1441497110 -0.591431 0.493347 -0.461304 -0.440613 1441497110 -0.591431 0.493347 -0.461304 -0.440613 1441497110 -0.591431 0.493347 -0.461304 -0.440613 1441497110 -0.586487 0.516846 -0.469238 -0.410767 1441497110 -0.586487 0.516846 -0.469238 -0.410767 1441497110 -0.586487 0.516846 -0.469238 -0.410767 1441497110 -0.586487 0.516846 -0.469238 -0.410767 1441497110 -0.586487 0.516846 -0.469238 -0.410767 1441497110 -0.586487 0.516846 -0.469238 -0.410767 1441497110 -0.588440 0.536682 -0.481689 -0.365662 1441497110 -0.588440 0.536682 -0.481689 -0.365662 1441497110 -0.588440 0.536682 -0.481689 -0.365662 1441497110 -0.588440 0.536682 -0.481689 -0.365662 1441497110 -0.588440 0.536682 -0.481689 -0.365662 1441497110 -0.588440 0.536682 -0.481689 -0.365662 1441497110 -0.588440 0.536682 -0.481689 -0.365662 1441497110 -0.603455 0.540955 -0.496643 -0.310913 1441497110 -0.603455 0.540955 -0.496643 -0.310913 1441497110 -0.603455 0.540955 -0.496643 -0.310913 1441497110 -0.603455 0.540955 -0.496643 -0.310913 1441497110 -0.603455 0.540955 -0.496643 -0.310913 1441497110 -0.603455 0.540955 -0.496643 -0.310913 1441497110 -0.636353 0.533813 -0.501526 -0.242065 1441497110 -0.636353 0.533813 -0.501526 -0.242065 1441497110 -0.636353 0.533813 -0.501526 -0.242065 1441497110 -0.636353 0.533813 -0.501526 -0.242065 1441497110 -0.636353 0.533813 -0.501526 -0.242065 1441497110 -0.636353 0.533813 -0.501526 -0.242065 1441497110 -0.636353 0.533813 -0.501526 -0.242065 1441497110 -0.668762 0.518677 -0.508606 -0.158569 1441497110 -0.668762 0.518677 -0.508606 -0.158569 1441497110 -0.668762 0.518677 -0.508606 -0.158569 1441497110 -0.668762 0.518677 -0.508606 -0.158569 1441497110 -0.668762 0.518677 -0.508606 -0.158569 1441497110 -0.668762 0.518677 -0.508606 -0.158569 1441497110 -0.682800 0.514893 -0.511047 -0.086975 1441497110 -0.682800 0.514893 -0.511047 -0.086975 1441497111 -0.682800 0.514893 -0.511047 -0.086975 1441497111 -0.682800 0.514893 -0.511047 -0.086975 1441497111 -0.682800 0.514893 -0.511047 -0.086975 1441497111 -0.682800 0.514893 -0.511047 -0.086975 1441497111 -0.663757 0.543091 -0.513000 -0.035706 1441497111 -0.663757 0.543091 -0.513000 -0.035706 1441497111 -0.663757 0.543091 -0.513000 -0.035706 1441497111 -0.663757 0.543091 -0.513000 -0.035706 1441497111 -0.663757 0.543091 -0.513000 -0.035706 1441497111 -0.663757 0.543091 -0.513000 -0.035706 1441497111 -0.663757 0.543091 -0.513000 -0.035706 1441497111 -0.647888 0.559631 -0.516846 -0.001831 1441497111 -0.647888 0.559631 -0.516846 -0.001831 1441497111 -0.647888 0.559631 -0.516846 -0.001831 1441497111 -0.647888 0.559631 -0.516846 -0.001831 1441497111 -0.647888 0.559631 -0.516846 -0.001831 1441497111 -0.647888 0.559631 -0.516846 -0.001831 1441497111 -0.651917 0.555542 -0.516113 -0.000305 1441497111 -0.651917 0.555542 -0.516113 -0.000305 1441497111 -0.651917 0.555542 -0.516113 -0.000305 1441497111 -0.651917 0.555542 -0.516113 -0.000305 1441497111 -0.651917 0.555542 -0.516113 -0.000305 1441497111 -0.651917 0.555542 -0.516113 -0.000305 1441497111 -0.672546 0.537354 -0.507813 -0.032776 1441497111 -0.672546 0.537354 -0.507813 -0.032776 1441497111 -0.672546 0.537354 -0.507813 -0.032776 1441497111 -0.672546 0.537354 -0.507813 -0.032776 1441497111 -0.672546 0.537354 -0.507813 -0.032776 1441497111 -0.672546 0.537354 -0.507813 -0.032776 1441497111 -0.685242 0.521606 -0.497864 -0.102295 1441497111 -0.685242 0.521606 -0.497864 -0.102295 1441497111 -0.685242 0.521606 -0.497864 -0.102295 1441497111 -0.685242 0.521606 -0.497864 -0.102295 1441497111 -0.685242 0.521606 -0.497864 -0.102295 1441497111 -0.685242 0.521606 -0.497864 -0.102295 1441497111 -0.692017 0.497864 -0.488098 -0.187378 1441497111 -0.692017 0.497864 -0.488098 -0.187378 1441497111 -0.692017 0.497864 -0.488098 -0.187378 1441497111 -0.692017 0.497864 -0.488098 -0.187378 1441497111 -0.692017 0.497864 -0.488098 -0.187378 1441497111 -0.692017 0.497864 -0.488098 -0.187378 1441497111 -0.676575 0.487976 -0.476929 -0.276978 1441497111 -0.676575 0.487976 -0.476929 -0.276978 1441497111 -0.676575 0.487976 -0.476929 -0.276978 1441497111 -0.676575 0.487976 -0.476929 -0.276978 1441497111 -0.676575 0.487976 -0.476929 -0.276978 1441497111 -0.676575 0.487976 -0.476929 -0.276978 1441497111 -0.676575 0.487976 -0.476929 -0.276978 1441497111 -0.654114 0.493713 -0.451050 -0.353577 1441497111 -0.654114 0.493713 -0.451050 -0.353577 1441497111 -0.654114 0.493713 -0.451050 -0.353577 1441497111 -0.654114 0.493713 -0.451050 -0.353577 1441497111 -0.654114 0.493713 -0.451050 -0.353577 1441497111 -0.654114 0.493713 -0.451050 -0.353577 1441497111 -0.644104 0.496216 -0.420227 -0.402893 1441497111 -0.644104 0.496216 -0.420227 -0.402893 1441497111 -0.644104 0.496216 -0.420227 -0.402893 1441497111 -0.644104 0.496216 -0.420227 -0.402893 1441497111 -0.644104 0.496216 -0.420227 -0.402893 1441497111 -0.644104 0.496216 -0.420227 -0.402893 1441497111 -0.648682 0.480408 -0.414124 -0.420715 1441497111 -0.648682 0.480408 -0.414124 -0.420715 1441497111 -0.648682 0.480408 -0.414124 -0.420715 1441497111 -0.648682 0.480408 -0.414124 -0.420715 1441497111 -0.648682 0.480408 -0.414124 -0.420715 1441497111 -0.648682 0.480408 -0.414124 -0.420715 1441497111 -0.648682 0.480408 -0.414124 -0.420715 1441497111 -0.656616 0.446045 -0.433472 -0.426758 1441497111 -0.656616 0.446045 -0.433472 -0.426758 1441497111 -0.656616 0.446045 -0.433472 -0.426758 1441497111 -0.656616 0.446045 -0.433472 -0.426758 1441497111 -0.656616 0.446045 -0.433472 -0.426758 1441497111 -0.656616 0.446045 -0.433472 -0.426758 1441497111 -0.649109 0.442017 -0.440125 -0.435425 1441497111 -0.649109 0.442017 -0.440125 -0.435425 1441497111 -0.649109 0.442017 -0.440125 -0.435425 1441497111 -0.649109 0.442017 -0.440125 -0.435425 1441497111 -0.649109 0.442017 -0.440125 -0.435425 1441497111 -0.649109 0.442017 -0.440125 -0.435425 1441497111 -0.649109 0.442017 -0.440125 -0.435425 1441497111 -0.641418 0.451355 -0.445679 -0.431641 1441497111 -0.641418 0.451355 -0.445679 -0.431641 1441497111 -0.641418 0.451355 -0.445679 -0.431641 1441497111 -0.641418 0.451355 -0.445679 -0.431641 1441497111 -0.641418 0.451355 -0.445679 -0.431641 1441497111 -0.641418 0.451355 -0.445679 -0.431641 1441497111 -0.637573 0.457214 -0.455872 -0.420349 1441497111 -0.637573 0.457214 -0.455872 -0.420349 1441497111 -0.637573 0.457214 -0.455872 -0.420349 1441497111 -0.637573 0.457214 -0.455872 -0.420349 1441497111 -0.637573 0.457214 -0.455872 -0.420349 1441497111 -0.637573 0.457214 -0.455872 -0.420349 1441497111 -0.637573 0.457214 -0.455872 -0.420349 1441497111 -0.642151 0.455750 -0.469788 -0.399170 1441497111 -0.642151 0.455750 -0.469788 -0.399170 1441497111 -0.642151 0.455750 -0.469788 -0.399170 1441497111 -0.642151 0.455750 -0.469788 -0.399170 1441497111 -0.642151 0.455750 -0.469788 -0.399170 1441497111 -0.642151 0.455750 -0.469788 -0.399170 1441497111 -0.643494 0.465576 -0.480286 -0.372192 1441497111 -0.643494 0.465576 -0.480286 -0.372192 1441497111 -0.643494 0.465576 -0.480286 -0.372192 1441497111 -0.643494 0.465576 -0.480286 -0.372192 1441497111 -0.643494 0.465576 -0.480286 -0.372192 1441497111 -0.643494 0.465576 -0.480286 -0.372192 1441497111 -0.648254 0.477051 -0.490479 -0.334167 1441497111 -0.648254 0.477051 -0.490479 -0.334167 1441497111 -0.648254 0.477051 -0.490479 -0.334167 1441497111 -0.648254 0.477051 -0.490479 -0.334167 1441497111 -0.648254 0.477051 -0.490479 -0.334167 1441497111 -0.648254 0.477051 -0.490479 -0.334167 1441497111 -0.648254 0.477051 -0.490479 -0.334167 1441497111 -0.653687 0.491211 -0.497742 -0.289185 1441497111 -0.653687 0.491211 -0.497742 -0.289185 1441497111 -0.653687 0.491211 -0.497742 -0.289185 1441497111 -0.653687 0.491211 -0.497742 -0.289185 1441497112 -0.653687 0.491211 -0.497742 -0.289185 1441497112 -0.653687 0.491211 -0.497742 -0.289185 1441497112 -0.666687 0.503052 -0.498901 -0.231567 1441497112 -0.666687 0.503052 -0.498901 -0.231567 1441497112 -0.666687 0.503052 -0.498901 -0.231567 1441497112 -0.666687 0.503052 -0.498901 -0.231567 1441497112 -0.666687 0.503052 -0.498901 -0.231567 1441497112 -0.666687 0.503052 -0.498901 -0.231567 1441497112 -0.684570 0.511902 -0.495483 -0.154541 1441497112 -0.684570 0.511902 -0.495483 -0.154541 1441497112 -0.684570 0.511902 -0.495483 -0.154541 1441497112 -0.684570 0.511902 -0.495483 -0.154541 1441497112 -0.684570 0.511902 -0.495483 -0.154541 1441497112 -0.684570 0.511902 -0.495483 -0.154541 1441497112 -0.690613 0.518555 -0.498779 -0.073303 1441497112 -0.690613 0.518555 -0.498779 -0.073303 1441497112 -0.690613 0.518555 -0.498779 -0.073303 1441497112 -0.690613 0.518555 -0.498779 -0.073303 1441497112 -0.690613 0.518555 -0.498779 -0.073303 1441497112 -0.690613 0.518555 -0.498779 -0.073303 1441497112 -0.678955 0.534607 -0.503052 -0.011841 1441497112 -0.678955 0.534607 -0.503052 -0.011841 1441497112 -0.678955 0.534607 -0.503052 -0.011841 1441497112 -0.678955 0.534607 -0.503052 -0.011841 1441497112 -0.678955 0.534607 -0.503052 -0.011841 1441497112 -0.678955 0.534607 -0.503052 -0.011841 1441497112 -0.678955 0.534607 -0.503052 -0.011841 1441497112 -0.666321 0.547485 -0.505310 0.030823 1441497112 -0.666321 0.547485 -0.505310 0.030823 1441497112 -0.666321 0.547485 -0.505310 0.030823 1441497112 -0.666321 0.547485 -0.505310 0.030823 1441497112 -0.666321 0.547485 -0.505310 0.030823 1441497112 -0.666321 0.547485 -0.505310 0.030823 1441497112 -0.661560 0.555908 -0.501892 0.038391 1441497112 -0.661560 0.555908 -0.501892 0.038391 1441497112 -0.661560 0.555908 -0.501892 0.038391 1441497112 -0.661560 0.555908 -0.501892 0.038391 1441497112 -0.661560 0.555908 -0.501892 0.038391 1441497112 -0.661560 0.555908 -0.501892 0.038391 1441497112 -0.665894 0.554932 -0.498596 0.010803 1441497112 -0.665894 0.554932 -0.498596 0.010803 1441497112 -0.665894 0.554932 -0.498596 0.010803 1441497112 -0.665894 0.554932 -0.498596 0.010803 1441497112 -0.665894 0.554932 -0.498596 0.010803 1441497112 -0.665894 0.554932 -0.498596 0.010803 1441497112 -0.665894 0.554932 -0.498596 0.010803 1441497112 -0.676453 0.545044 -0.493286 -0.045471 1441497112 -0.676453 0.545044 -0.493286 -0.045471 1441497112 -0.676453 0.545044 -0.493286 -0.045471 1441497112 -0.676453 0.545044 -0.493286 -0.045471 1441497112 -0.676453 0.545044 -0.493286 -0.045471 1441497112 -0.676453 0.545044 -0.493286 -0.045471 1441497112 -0.684082 0.527771 -0.489685 -0.117249 1441497112 -0.684082 0.527771 -0.489685 -0.117249 1441497112 -0.684082 0.527771 -0.489685 -0.117249 1441497112 -0.684082 0.527771 -0.489685 -0.117249 1441497112 -0.684082 0.527771 -0.489685 -0.117249 1441497112 -0.684082 0.527771 -0.489685 -0.117249 1441497112 -0.670837 0.526672 -0.486389 -0.190002 1441497112 -0.670837 0.526672 -0.486389 -0.190002 1441497112 -0.670837 0.526672 -0.486389 -0.190002 1441497112 -0.670837 0.526672 -0.486389 -0.190002 1441497112 -0.670837 0.526672 -0.486389 -0.190002 1441497112 -0.670837 0.526672 -0.486389 -0.190002 1441497112 -0.670837 0.526672 -0.486389 -0.190002 1441497112 -0.654358 0.533936 -0.472046 -0.252930 1441497112 -0.654358 0.533936 -0.472046 -0.252930 1441497112 -0.654358 0.533936 -0.472046 -0.252930 1441497112 -0.654358 0.533936 -0.472046 -0.252930 1441497112 -0.654358 0.533936 -0.472046 -0.252930 1441497112 -0.654358 0.533936 -0.472046 -0.252930 1441497112 -0.635681 0.542114 -0.461365 -0.298645 1441497112 -0.635681 0.542114 -0.461365 -0.298645 1441497112 -0.635681 0.542114 -0.461365 -0.298645 1441497112 -0.635681 0.542114 -0.461365 -0.298645 1441497112 -0.635681 0.542114 -0.461365 -0.298645 1441497112 -0.635681 0.542114 -0.461365 -0.298645 1441497112 -0.635681 0.542114 -0.461365 -0.298645 1441497112
[truncated: 246,141 more chars]
