# Supplementary material for: Quaternion-Based Gesture Recognition Using Wireless Wearable Motion Capture Sensors
Source: Sensors (Basel). 2016 Apr 28;16(5):605. doi: 10.3390/s16050605 (PMC4883296; doi:10.3390/s16050605)
Supplement: Supplementary file 1 [file sensors-16-00605-s001.zip › MultiSensorGestureData/P1/5. Block/Training18.txt]

-0.126526 -0.548279 -0.404602 0.720886 1441496987 -0.126526 -0.548279 -0.404602 0.720886 1441496987 -0.126526 -0.548279 -0.404602 0.720886 1441496987 -0.126526 -0.548279 -0.404602 0.720886 1441496987 -0.126526 -0.548279 -0.404602 0.720886 1441496987 -0.129028 -0.548279 -0.404602 0.720459 1441496987 -0.129028 -0.548279 -0.404602 0.720459 1441496987 -0.129028 -0.548279 -0.404602 0.720459 1441496987 -0.129028 -0.548279 -0.404602 0.720459 1441496987 -0.129028 -0.548279 -0.404602 0.720459 1441496987 -0.129028 -0.548279 -0.404602 0.720459 1441496987 -0.132019 -0.548584 -0.405334 0.719299 1441496987 -0.132019 -0.548584 -0.405334 0.719299 1441496987 -0.132019 -0.548584 -0.405334 0.719299 1441496987 -0.132019 -0.548584 -0.405334 0.719299 1441496987 -0.132019 -0.548584 -0.405334 0.719299 1441496987 -0.132019 -0.548584 -0.405334 0.719299 1441496987 -0.135498 -0.547729 -0.408020 0.717773 1441496987 -0.135498 -0.547729 -0.408020 0.717773 1441496987 -0.135498 -0.547729 -0.408020 0.717773 1441496987 -0.135498 -0.547729 -0.408020 0.717773 1441496987 -0.135498 -0.547729 -0.408020 0.717773 1441496987 -0.135498 -0.547729 -0.408020 0.717773 1441496987 -0.135071 -0.546082 -0.409302 0.718384 1441496987 -0.135071 -0.546082 -0.409302 0.718384 1441496987 -0.135071 -0.546082 -0.409302 0.718384 1441496987 -0.135071 -0.546082 -0.409302 0.718384 1441496987 -0.135071 -0.546082 -0.409302 0.718384 1441496987 -0.135071 -0.546082 -0.409302 0.718384 1441496987 -0.136108 -0.544373 -0.409607 0.719299 1441496987 -0.136108 -0.544373 -0.409607 0.719299 1441496987 -0.136108 -0.544373 -0.409607 0.719299 1441496987 -0.136108 -0.544373 -0.409607 0.719299 1441496987 -0.136108 -0.544373 -0.409607 0.719299 1441496987 -0.136108 -0.544373 -0.409607 0.719299 1441496987 -0.139282 -0.542236 -0.411377 0.719299 1441496987 -0.139282 -0.542236 -0.411377 0.719299 1441496987 -0.139282 -0.542236 -0.411377 0.719299 1441496987 -0.139282 -0.542236 -0.411377 0.719299 1441496987 -0.139282 -0.542236 -0.411377 0.719299 1441496987 -0.139282 -0.542236 -0.411377 0.719299 1441496987 -0.139282 -0.542236 -0.411377 0.719299 1441496987 -0.139282 -0.542236 -0.411377 0.719299 1441496987 -0.141052 -0.540100 -0.413452 0.719360 1441496987 -0.141052 -0.540100 -0.413452 0.719360 1441496987 -0.141052 -0.540100 -0.413452 0.719360 1441496987 -0.141052 -0.540100 -0.413452 0.719360 1441496987 -0.140015 -0.539001 -0.414063 0.720032 1441496987 -0.140015 -0.539001 -0.414063 0.720032 1441496987 -0.140015 -0.539001 -0.414063 0.720032 1441496987 -0.140015 -0.539001 -0.414063 0.720032 1441496987 -0.140015 -0.539001 -0.414063 0.720032 1441496987 -0.140015 -0.539001 -0.414063 0.720032 1441496987 -0.138489 -0.539246 -0.413818 0.720276 1441496987 -0.138489 -0.539246 -0.413818 0.720276 1441496987 -0.138489 -0.539246 -0.413818 0.720276 1441496987 -0.138489 -0.539246 -0.413818 0.720276 1441496987 -0.138489 -0.539246 -0.413818 0.720276 1441496987 -0.138489 -0.539246 -0.413818 0.720276 1441496987 -0.138489 -0.539246 -0.413818 0.720276 1441496987 -0.138489 -0.539246 -0.413818 0.720276 1441496987 -0.136475 -0.540894 -0.412048 0.720459 1441496988 -0.136475 -0.540894 -0.412048 0.720459 1441496988 -0.136475 -0.540894 -0.412048 0.720459 1441496988 -0.136475 -0.540894 -0.412048 0.720459 1441496988 -0.136475 -0.540894 -0.412048 0.720459 1441496988 -0.136475 -0.540894 -0.412048 0.720459 1441496988 -0.135132 -0.542542 -0.411133 0.719971 1441496988 -0.135132 -0.542542 -0.411133 0.719971 1441496988 -0.135132 -0.542542 -0.411133 0.719971 1441496988 -0.135132 -0.542542 -0.411133 0.719971 1441496988 -0.135132 -0.542542 -0.411133 0.719971 1441496988 -0.135132 -0.542542 -0.411133 0.719971 1441496988 -0.133240 -0.544067 -0.410889 0.719299 1441496988 -0.133240 -0.544067 -0.410889 0.719299 1441496988 -0.133240 -0.544067 -0.410889 0.719299 1441496988 -0.133240 -0.544067 -0.410889 0.719299 1441496988 -0.133240 -0.544067 -0.410889 0.719299 1441496988 -0.133240 -0.544067 -0.410889 0.719299 1441496988 -0.132202 -0.545288 -0.409973 0.719116 1441496988 -0.132202 -0.545288 -0.409973 0.719116 1441496988 -0.132202 -0.545288 -0.409973 0.719116 1441496988 -0.132202 -0.545288 -0.409973 0.719116 1441496988 -0.132202 -0.545288 -0.409973 0.719116 1441496988 -0.132202 -0.545288 -0.409973 0.719116 1441496988 -0.133972 -0.545166 -0.410217 0.718750 1441496988 -0.133972 -0.545166 -0.410217 0.718750 1441496988 -0.133972 -0.545166 -0.410217 0.718750 1441496988 -0.133972 -0.545166 -0.410217 0.718750 1441496988 -0.133972 -0.545166 -0.410217 0.718750 1441496988 -0.133972 -0.545166 -0.410217 0.718750 1441496988 -0.137878 -0.543396 -0.411072 0.718872 1441496988 -0.137878 -0.543396 -0.411072 0.718872 1441496988 -0.137878 -0.543396 -0.411072 0.718872 1441496988 -0.137878 -0.543396 -0.411072 0.718872 1441496988 -0.137878 -0.543396 -0.411072 0.718872 1441496988 -0.137878 -0.543396 -0.411072 0.718872 1441496988 -0.141357 -0.541321 -0.410645 0.720032 1441496988 -0.141357 -0.541321 -0.410645 0.720032 1441496988 -0.141357 -0.541321 -0.410645 0.720032 1441496988 -0.141357 -0.541321 -0.410645 0.720032 1441496988 -0.141357 -0.541321 -0.410645 0.720032 1441496988 -0.141357 -0.541321 -0.410645 0.720032 1441496988 -0.144470 -0.539795 -0.409668 0.721069 1441496988 -0.144470 -0.539795 -0.409668 0.721069 1441496988 -0.144470 -0.539795 -0.409668 0.721069 1441496988 -0.144470 -0.539795 -0.409668 0.721069 1441496988 -0.144470 -0.539795 -0.409668 0.721069 1441496988 -0.144470 -0.539795 -0.409668 0.721069 1441496988 -0.146851 -0.538086 -0.409851 0.721741 1441496988 -0.146851 -0.538086 -0.409851 0.721741 1441496988 -0.146851 -0.538086 -0.409851 0.721741 1441496988 -0.146851 -0.538086 -0.409851 0.721741 1441496988 -0.146851 -0.538086 -0.409851 0.721741 1441496988 -0.146851 -0.538086 -0.409851 0.721741 1441496988 -0.147400 -0.537292 -0.411560 0.721252 1441496988 -0.147400 -0.537292 -0.411560 0.721252 1441496988 -0.147400 -0.537292 -0.411560 0.721252 1441496988 -0.147400 -0.537292 -0.411560 0.721252 1441496988 -0.147400 -0.537292 -0.411560 0.721252 1441496988 -0.147400 -0.537292 -0.411560 0.721252 1441496988 -0.145264 -0.539856 -0.409729 0.720825 1441496988 -0.145264 -0.539856 -0.409729 0.720825 1441496988 -0.145264 -0.539856 -0.409729 0.720825 1441496988 -0.145264 -0.539856 -0.409729 0.720825 1441496988 -0.145264 -0.539856 -0.409729 0.720825 1441496988 -0.145264 -0.539856 -0.409729 0.720825 1441496988 -0.142761 -0.543518 -0.406677 0.720337 1441496988 -0.142761 -0.543518 -0.406677 0.720337 1441496988 -0.142761 -0.543518 -0.406677 0.720337 1441496988 -0.142761 -0.543518 -0.406677 0.720337 1441496988 -0.142761 -0.543518 -0.406677 0.720337 1441496988 -0.142761 -0.543518 -0.406677 0.720337 1441496988 -0.138550 -0.544800 -0.407043 0.719910 1441496988 -0.138550 -0.544800 -0.407043 0.719910 1441496988 -0.138550 -0.544800 -0.407043 0.719910 1441496988 -0.138550 -0.544800 -0.407043 0.719910 1441496988 -0.138550 -0.544800 -0.407043 0.719910 1441496988 -0.138550 -0.544800 -0.407043 0.719910 1441496988 -0.138550 -0.544800 -0.407043 0.719910 1441496988 -0.138550 -0.544800 -0.407043 0.719910 1441496988 -0.133362 -0.544800 -0.406189 0.721436 1441496988 -0.133362 -0.544800 -0.406189 0.721436 1441496988 -0.133362 -0.544800 -0.406189 0.721436 1441496988 -0.133362 -0.544800 -0.406189 0.721436 1441496988 -0.133362 -0.544800 -0.406189 0.721436 1441496988 -0.133362 -0.544800 -0.406189 0.721436 1441496988 -0.133606 -0.542480 -0.408875 0.721619 1441496988 -0.133606 -0.542480 -0.408875 0.721619 1441496988 -0.133606 -0.542480 -0.408875 0.721619 1441496988 -0.133606 -0.542480 -0.408875 0.721619 1441496988 -0.133606 -0.542480 -0.408875 0.721619 1441496988 -0.133606 -0.542480 -0.408875 0.721619 1441496988 -0.136230 -0.540771 -0.410461 0.721497 1441496988 -0.136230 -0.540771 -0.410461 0.721497 1441496988 -0.136230 -0.540771 -0.410461 0.721497 1441496988 -0.136230 -0.540771 -0.410461 0.721497 1441496988 -0.136230 -0.540771 -0.410461 0.721497 1441496988 -0.136230 -0.540771 -0.410461 0.721497 1441496988 -0.140991 -0.540527 -0.411133 0.720398 1441496988 -0.140991 -0.540527 -0.411133 0.720398 1441496988 -0.140991 -0.540527 -0.411133 0.720398 1441496988 -0.140991 -0.540527 -0.411133 0.720398 1441496988 -0.140991 -0.540527 -0.411133 0.720398 1441496988 -0.140991 -0.540527 -0.411133 0.720398 1441496988 -0.146240 -0.539917 -0.412476 0.718994 1441496988 -0.146240 -0.539917 -0.412476 0.718994 1441496988 -0.146240 -0.539917 -0.412476 0.718994 1441496988 -0.146240 -0.539917 -0.412476 0.718994 1441496988 -0.146240 -0.539917 -0.412476 0.718994 1441496988 -0.146240 -0.539917 -0.412476 0.718994 1441496988 -0.148682 -0.540588 -0.411682 0.718445 1441496989 -0.148682 -0.540588 -0.411682 0.718445 1441496989 -0.148682 -0.540588 -0.411682 0.718445 1441496989 -0.148682 -0.540588 -0.411682 0.718445 1441496989 -0.148682 -0.540588 -0.411682 0.718445 1441496989 -0.148682 -0.540588 -0.411682 0.718445 1441496989 -0.147156 -0.542114 -0.409973 0.718628 1441496989 -0.147156 -0.542114 -0.409973 0.718628 1441496989 -0.147156 -0.542114 -0.409973 0.718628 1441496989 -0.147156 -0.542114 -0.409973 0.718628 1441496989 -0.147156 -0.542114 -0.409973 0.718628 1441496989 -0.147156 -0.542114 -0.409973 0.718628 1441496989 -0.141296 -0.544373 -0.405945 0.720337 1441496989 -0.141296 -0.544373 -0.405945 0.720337 1441496989 -0.141296 -0.544373 -0.405945 0.720337 1441496989 -0.141296 -0.544373 -0.405945 0.720337 1441496989 -0.141296 -0.544373 -0.405945 0.720337 1441496989 -0.141296 -0.544373 -0.405945 0.720337 1441496989 -0.137085 -0.546631 -0.402832 0.721191 1441496989 -0.137085 -0.546631 -0.402832 0.721191 1441496989 -0.137085 -0.546631 -0.402832 0.721191 1441496989 -0.137085 -0.546631 -0.402832 0.721191 1441496989 -0.137085 -0.546631 -0.402832 0.721191 1441496989 -0.137085 -0.546631 -0.402832 0.721191 1441496989 -0.134460 -0.547974 -0.400391 0.722046 1441496989 -0.134460 -0.547974 -0.400391 0.722046 1441496989 -0.134460 -0.547974 -0.400391 0.722046 1441496989 -0.134460 -0.547974 -0.400391 0.722046 1441496989 -0.134460 -0.547974 -0.400391 0.722046 1441496989 -0.134460 -0.547974 -0.400391 0.722046 1441496989 -0.134583 -0.547607 -0.399414 0.722839 1441496989 -0.134583 -0.547607 -0.399414 0.722839 1441496989 -0.134583 -0.547607 -0.399414 0.722839 1441496989 -0.134583 -0.547607 -0.399414 0.722839 1441496989 -0.134583 -0.547607 -0.399414 0.722839 1441496989 -0.134583 -0.547607 -0.399414 0.722839 1441496989 -0.135925 -0.548645 -0.398132 0.722473 1441496989 -0.135925 -0.548645 -0.398132 0.722473 1441496989 -0.135925 -0.548645 -0.398132 0.722473 1441496989 -0.135925 -0.548645 -0.398132 0.722473 1441496989 -0.135925 -0.548645 -0.398132 0.722473 1441496989 -0.135925 -0.548645 -0.398132 0.722473 1441496989 -0.135132 -0.549988 -0.394653 0.723511 1441496989 -0.135132 -0.549988 -0.394653 0.723511 1441496989 -0.135132 -0.549988 -0.394653 0.723511 1441496989 -0.135132 -0.549988 -0.394653 0.723511 1441496989 -0.135132 -0.549988 -0.394653 0.723511 1441496989 -0.135132 -0.549988 -0.394653 0.723511 1441496989 -0.135132 -0.549988 -0.394653 0.723511 1441496989 -0.135132 -0.549988 -0.394653 0.723511 1441496989 -0.132080 -0.549561 -0.392456 0.725647 1441496989 -0.132080 -0.549561 -0.392456 0.725647 1441496989 -0.132080 -0.549561 -0.392456 0.725647 1441496989 -0.132080 -0.549561 -0.392456 0.725647 1441496989 -0.132080 -0.549561 -0.392456 0.725647 1441496989 -0.132080 -0.549561 -0.392456 0.725647 1441496989 -0.130554 -0.549194 -0.391846 0.726501 1441496989 -0.130554 -0.549194 -0.391846 0.726501 1441496989 -0.130554 -0.549194 -0.391846 0.726501 1441496989 -0.130554 -0.549194 -0.391846 0.726501 1441496989 -0.130554 -0.549194 -0.391846 0.726501 1441496989 -0.130554 -0.549194 -0.391846 0.726501 1441496989 -0.131104 -0.546814 -0.395081 0.726440 1441496989 -0.131104 -0.546814 -0.395081 0.726440 1441496989 -0.131104 -0.546814 -0.395081 0.726440 1441496989 -0.131104 -0.546814 -0.395081 0.726440 1441496989 -0.131104 -0.546814 -0.395081 0.726440 1441496989 -0.131104 -0.546814 -0.395081 0.726440 1441496989 -0.131714 -0.544006 -0.401001 0.725220 1441496989 -0.131714 -0.544006 -0.401001 0.725220 1441496989 -0.131714 -0.544006 -0.401001 0.725220 1441496989 -0.131714 -0.544006 -0.401001 0.725220 1441496989 -0.131714 -0.544006 -0.401001 0.725220 1441496989 -0.131714 -0.544006 -0.401001 0.725220 1441496989 -0.131165 -0.544556 -0.402710 0.723938 1441496989 -0.131165 -0.544556 -0.402710 0.723938 1441496989 -0.131165 -0.544556 -0.402710 0.723938 1441496989 -0.131165 -0.544556 -0.402710 0.723938 1441496989 -0.131165 -0.544556 -0.402710 0.723938 1441496989 -0.131165 -0.544556 -0.402710 0.723938 1441496989 -0.133240 -0.547302 -0.400879 0.722534 1441496989 -0.133240 -0.547302 -0.400879 0.722534 1441496989 -0.133240 -0.547302 -0.400879 0.722534 1441496989 -0.133240 -0.547302 -0.400879 0.722534 1441496989 -0.133240 -0.547302 -0.400879 0.722534 1441496989 -0.133240 -0.547302 -0.400879 0.722534 1441496989 -0.134583 -0.548279 -0.402588 0.720581 1441496989 -0.134583 -0.548279 -0.402588 0.720581 1441496989 -0.134583 -0.548279 -0.402588 0.720581 1441496989 -0.134583 -0.548279 -0.402588 0.720581 1441496989 -0.134583 -0.548279 -0.402588 0.720581 1441496989 -0.134583 -0.548279 -0.402588 0.720581 1441496989 -0.133728 -0.548401 -0.404114 0.719788 1441496989 -0.133728 -0.548401 -0.404114 0.719788 1441496989 -0.133728 -0.548401 -0.404114 0.719788 1441496989 -0.133728 -0.548401 -0.404114 0.719788 1441496989 -0.133728 -0.548401 -0.404114 0.719788 1441496989 -0.133728 -0.548401 -0.404114 0.719788 1441496989 -0.134399 -0.547729 -0.404724 0.719788 1441496989 -0.134399 -0.547729 -0.404724 0.719788 1441496989 -0.134399 -0.547729 -0.404724 0.719788 1441496989 -0.134399 -0.547729 -0.404724 0.719788 1441496989 -0.134399 -0.547729 -0.404724 0.719788 1441496989 -0.134399 -0.547729 -0.404724 0.719788 1441496989 -0.134338 -0.548645 -0.402405 0.720459 1441496989 -0.134338 -0.548645 -0.402405 0.720459 1441496989 -0.134338 -0.548645 -0.402405 0.720459 1441496989 -0.134338 -0.548645 -0.402405 0.720459 1441496989 -0.134338 -0.548645 -0.402405 0.720459 1441496989 -0.134338 -0.548645 -0.402405 0.720459 1441496989 -0.133545 -0.549500 -0.399780 0.721375 1441496990 -0.133545 -0.549500 -0.399780 0.721375 1441496990 -0.133545 -0.549500 -0.399780 0.721375 1441496990 -0.133545 -0.549500 -0.399780 0.721375 1441496990 -0.133545 -0.549500 -0.399780 0.721375 1441496990 -0.133545 -0.549500 -0.399780 0.721375 1441496990 -0.132385 -0.549133 -0.398743 0.722473 1441496990 -0.132385 -0.549133 -0.398743 0.722473 1441496990 -0.132385 -0.549133 -0.398743 0.722473 1441496990 -0.132385 -0.549133 -0.398743 0.722473 1441496990 -0.132385 -0.549133 -0.398743 0.722473 1441496990 -0.132385 -0.549133 -0.398743 0.722473 1441496990 -0.131775 -0.548523 -0.398682 0.723083 1441496990 -0.131775 -0.548523 -0.398682 0.723083 1441496990 -0.131775 -0.548523 -0.398682 0.723083 1441496990 -0.131775 -0.548523 -0.398682 0.723083 1441496990 -0.131775 -0.548523 -0.398682 0.723083 1441496990 -0.131775 -0.548523 -0.398682 0.723083 1441496990 -0.133667 -0.549744 -0.397583 0.722412 1441496990 -0.133667 -0.549744 -0.397583 0.722412 1441496990 -0.133667 -0.549744 -0.397583 0.722412 1441496990 -0.133667 -0.549744 -0.397583 0.722412 1441496990 -0.133667 -0.549744 -0.397583 0.722412 1441496990 -0.133667 -0.549744 -0.397583 0.722412 1441496990 -0.135132 -0.552124 -0.395203 0.721619 1441496990 -0.135132 -0.552124 -0.395203 0.721619 1441496990 -0.135132 -0.552124 -0.395203 0.721619 1441496990 -0.135132 -0.552124 -0.395203 0.721619 1441496990 -0.135132 -0.552124 -0.395203 0.721619 1441496990 -0.135132 -0.552124 -0.395203 0.721619 1441496990 -0.132446 -0.553650 -0.393494 0.721863 1441496990 -0.132446 -0.553650 -0.393494 0.721863 1441496990 -0.132446 -0.553650 -0.393494 0.721863 1441496990 -0.132446 -0.553650 -0.393494 0.721863 1441496990 -0.132446 -0.553650 -0.393494 0.721863 1441496990 -0.132446 -0.553650 -0.393494 0.721863 1441496990 -0.128418 -0.554382 -0.392578 0.722595 1441496990 -0.128418 -0.554382 -0.392578 0.722595 1441496990 -0.128418 -0.554382 -0.392578 0.722595 1441496990 -0.128418 -0.554382 -0.392578 0.722595 1441496990 -0.128418 -0.554382 -0.392578 0.722595 1441496990 -0.128418 -0.554382 -0.392578 0.722595 1441496990 -0.127625 -0.555664 -0.390869 0.722656 1441496990 -0.127625 -0.555664 -0.390869 0.722656 1441496990 -0.127625 -0.555664 -0.390869 0.722656 1441496990 -0.127625 -0.555664 -0.390869 0.722656 1441496990 -0.127625 -0.555664 -0.390869 0.722656 1441496990 -0.127625 -0.555664 -0.390869 0.722656 1441496990 -0.127625 -0.555664 -0.390869 0.722656 1441496990 -0.128906 -0.556763 -0.389160 0.722473 1441496990 -0.128906 -0.556763 -0.389160 0.722473 1441496990 -0.128906 -0.556763 -0.389160 0.722473 1441496990 -0.128906 -0.556763 -0.389160 0.722473 1441496990 -0.128906 -0.556763 -0.389160 0.722473 1441496990 -0.128906 -0.556763 -0.389160 0.722473 1441496990 -0.127136 -0.557190 -0.387634 0.723267 1441496990 -0.127136 -0.557190 -0.387634 0.723267 1441496990 -0.127136 -0.557190 -0.387634 0.723267 1441496990 -0.127136 -0.557190 -0.387634 0.723267 1441496990 -0.127136 -0.557190 -0.387634 0.723267 1441496990 -0.127136 -0.557190 -0.387634 0.723267 1441496990 -0.122986 -0.556213 -0.385376 0.725952 1441496990 -0.122986 -0.556213 -0.385376 0.725952 1441496990 -0.122986 -0.556213 -0.385376 0.725952 1441496990 -0.122986 -0.556213 -0.385376 0.725952 1441496990 -0.122986 -0.556213 -0.385376 0.725952 1441496990 -0.122986 -0.556213 -0.385376 0.725952 1441496990 -0.122986 -0.556213 -0.385376 0.725952 1441496990 -0.122681 -0.552368 -0.388428 0.727295 1441496990 -0.122681 -0.552368 -0.388428 0.727295 1441496990 -0.122681 -0.552368 -0.388428 0.727295 1441496990 -0.122681 -0.552368 -0.388428 0.727295 1441496990 -0.122681 -0.552368 -0.388428 0.727295 1441496990 -0.122681 -0.552368 -0.388428 0.727295 1441496990 -0.126038 -0.547607 -0.396057 0.726257 1441496990 -0.126038 -0.547607 -0.396057 0.726257 1441496990 -0.126038 -0.547607 -0.396057 0.726257 1441496990 -0.126038 -0.547607 -0.396057 0.726257 1441496990 -0.126038 -0.547607 -0.396057 0.726257 1441496990 -0.126038 -0.547607 -0.396057 0.726257 1441496990 -0.129150 -0.547791 -0.395935 0.725586 1441496990 -0.129150 -0.547791 -0.395935 0.725586 1441496990 -0.129150 -0.547791 -0.395935 0.725586 1441496990 -0.129150 -0.547791 -0.395935 0.725586 1441496990 -0.129150 -0.547791 -0.395935 0.725586 1441496990 -0.129150 -0.547791 -0.395935 0.725586 1441496990 -0.133240 -0.552368 -0.387451 0.725952 1441496990 -0.133240 -0.552368 -0.387451 0.725952 1441496990 -0.133240 -0.552368 -0.387451 0.725952 1441496990 -0.133240 -0.552368 -0.387451 0.725952 1441496990 -0.133240 -0.552368 -0.387451 0.725952 1441496990 -0.134338 -0.555237 -0.385620 0.724548 1441496990 -0.134338 -0.555237 -0.385620 0.724548 1441496990 -0.134338 -0.555237 -0.385620 0.724548 1441496990 -0.134338 -0.555237 -0.385620 0.724548 1441496990 -0.134338 -0.555237 -0.385620 0.724548 1441496990 -0.134338 -0.555237 -0.385620 0.724548 1441496990 -0.134338 -0.555237 -0.385620 0.724548 1441496990 -0.128296 -0.556885 -0.388306 0.722961 1441496990 -0.128296 -0.556885 -0.388306 0.722961 1441496990 -0.128296 -0.556885 -0.388306 0.722961 1441496990 -0.128296 -0.556885 -0.388306 0.722961 1441496990 -0.128296 -0.556885 -0.388306 0.722961 1441496990 -0.121460 -0.558350 -0.387756 0.723267 1441496990 -0.121460 -0.558350 -0.387756 0.723267 1441496990 -0.121460 -0.558350 -0.387756 0.723267 1441496990 -0.121460 -0.558350 -0.387756 0.723267 1441496990 -0.121460 -0.558350 -0.387756 0.723267 1441496990 -0.121460 -0.558350 -0.387756 0.723267 1441496990 -0.121460 -0.558350 -0.387756 0.723267 1441496990 -0.118713 -0.559753 -0.383911 0.724731 1441496990 -0.118713 -0.559753 -0.383911 0.724731 1441496991 -0.118713 -0.559753 -0.383911 0.724731 1441496991 -0.118713 -0.559753 -0.383911 0.724731 1441496991 -0.118713 -0.559753 -0.383911 0.724731 1441496991 -0.118713 -0.559753 -0.383911 0.724731 1441496991 -0.118347 -0.559265 -0.382568 0.725891 1441496991 -0.118347 -0.559265 -0.382568 0.725891 1441496991 -0.118347 -0.559265 -0.382568 0.725891 1441496991 -0.118347 -0.559265 -0.382568 0.725891 1441496991 -0.118347 -0.559265 -0.382568 0.725891 1441496991 -0.118347 -0.559265 -0.382568 0.725891 1441496991 -0.120239 -0.558838 -0.382141 0.726074 1441496991 -0.120239 -0.558838 -0.382141 0.726074 1441496991 -0.120239 -0.558838 -0.382141 0.726074 1441496991 -0.120239 -0.558838 -0.382141 0.726074 1441496991 -0.120239 -0.558838 -0.382141 0.726074 1441496991 -0.123901 -0.558594 -0.382385 0.725586 1441496991 -0.123901 -0.558594 -0.382385 0.725586 1441496991 -0.123901 -0.558594 -0.382385 0.725586 1441496991 -0.123901 -0.558594 -0.382385 0.725586 1441496991 -0.123047 -0.558655 -0.381592 0.726074 1441496991 -0.123047 -0.558655 -0.381592 0.726074 1441496991 -0.123047 -0.558655 -0.381592 0.726074 1441496991 -0.123047 -0.558655 -0.381592 0.726074 1441496991 -0.123047 -0.558655 -0.381592 0.726074 1441496991 -0.123047 -0.558655 -0.381592 0.726074 1441496991 -0.119934 -0.559204 -0.379456 0.727295 1441496991 -0.119934 -0.559204 -0.379456 0.727295 1441496991 -0.119934 -0.559204 -0.379456 0.727295 1441496991 -0.119934 -0.559204 -0.379456 0.727295 1441496991 -0.119934 -0.559204 -0.379456 0.727295 1441496991 -0.119934 -0.559204 -0.379456 0.727295 1441496991 -0.120605 -0.559326 -0.379150 0.727234 1441496991 -0.120605 -0.559326 -0.379150 0.727234 1441496991 -0.120605 -0.559326 -0.379150 0.727234 1441496991 -0.120605 -0.559326 -0.379150 0.727234 1441496991 -0.120605 -0.559326 -0.379150 0.727234 1441496991 -0.120605 -0.559326 -0.379150 0.727234 1441496991 -0.122253 -0.559448 -0.380249 0.726257 1441496991 -0.122253 -0.559448 -0.380249 0.726257 1441496991 -0.122253 -0.559448 -0.380249 0.726257 1441496991 -0.122253 -0.559448 -0.380249 0.726257 1441496991 -0.122253 -0.559448 -0.380249 0.726257 1441496991 -0.122253 -0.559448 -0.380249 0.726257 1441496991 -0.121643 -0.559631 -0.380920 0.725952 1441496991 -0.121643 -0.559631 -0.380920 0.725952 1441496991 -0.121643 -0.559631 -0.380920 0.725952 1441496991 -0.121643 -0.559631 -0.380920 0.725952 1441496991 -0.121643 -0.559631 -0.380920 0.725952 1441496991 -0.121643 -0.559631 -0.380920 0.725952 1441496991 -0.119812 -0.560547 -0.380615 0.725647 1441496991 -0.119812 -0.560547 -0.380615 0.725647 1441496991 -0.119812 -0.560547 -0.380615 0.725647 1441496991 -0.119812 -0.560547 -0.380615 0.725647 1441496991 -0.119812 -0.560547 -0.380615 0.725647 1441496991 -0.119812 -0.560547 -0.380615 0.725647 1441496991 -0.117676 -0.560791 -0.379211 0.726563 1441496991 -0.117676 -0.560791 -0.379211 0.726563 1441496991 -0.117676 -0.560791 -0.379211 0.726563 1441496991 -0.117676 -0.560791 -0.379211 0.726563 1441496991 -0.117676 -0.560791 -0.379211 0.726563 1441496991 -0.117676 -0.560791 -0.379211 0.726563 1441496991 -0.117676 -0.560791 -0.379211 0.726563 1441496991 -0.117065 -0.560059 -0.379700 0.726990 1441496991 -0.117065 -0.560059 -0.379700 0.726990 1441496991 -0.117065 -0.560059 -0.379700 0.726990 1441496991 -0.117065 -0.560059 -0.379700 0.726990 1441496991 -0.117065 -0.560059 -0.379700 0.726990 1441496991 -0.117065 -0.560059 -0.379700 0.726990 1441496991 -0.117920 -0.558044 -0.382141 0.727112 1441496991 -0.117920 -0.558044 -0.382141 0.727112 1441496991 -0.117920 -0.558044 -0.382141 0.727112 1441496991 -0.117920 -0.558044 -0.382141 0.727112 1441496991 -0.117920 -0.558044 -0.382141 0.727112 1441496991 -0.117920 -0.558044 -0.382141 0.727112 1441496991 -0.119568 -0.555359 -0.384338 0.727722 1441496991 -0.119568 -0.555359 -0.384338 0.727722 1441496991 -0.119568 -0.555359 -0.384338 0.727722 1441496991 -0.119568 -0.555359 -0.384338 0.727722 1441496991 -0.119568 -0.555359 -0.384338 0.727722 1441496991 -0.119568 -0.555359 -0.384338 0.727722 1441496991 -0.123230 -0.551331 -0.388123 0.728149 1441496991 -0.123230 -0.551331 -0.388123 0.728149 1441496991 -0.123230 -0.551331 -0.388123 0.728149 1441496991 -0.123230 -0.551331 -0.388123 0.728149 1441496991 -0.123230 -0.551331 -0.388123 0.728149 1441496991 -0.123230 -0.551331 -0.388123 0.728149 1441496991 -0.123230 -0.551331 -0.388123 0.728149 1441496991 -0.127014 -0.546814 -0.394104 0.727722 1441496991 -0.127014 -0.546814 -0.394104 0.727722 1441496991 -0.127014 -0.546814 -0.394104 0.727722 1441496991 -0.127014 -0.546814 -0.394104 0.727722 1441496991 -0.127014 -0.546814 -0.394104 0.727722 1441496991 -0.127014 -0.546814 -0.394104 0.727722 1441496991 -0.129883 -0.545349 -0.396423 0.727051 1441496991 -0.129883 -0.545349 -0.396423 0.727051 1441496991 -0.129883 -0.545349 -0.396423 0.727051 1441496991 -0.129883 -0.545349 -0.396423 0.727051 1441496991 -0.129883 -0.545349 -0.396423 0.727051 1441496991 -0.129883 -0.545349 -0.396423 0.727051 1441496991 -0.132446 -0.548645 -0.390747 0.727173 1441496991 -0.132446 -0.548645 -0.390747 0.727173 1441496991 -0.132446 -0.548645 -0.390747 0.727173 1441496991 -0.132446 -0.548645 -0.390747 0.727173 1441496991 -0.132446 -0.548645 -0.390747 0.727173 1441496991 -0.132446 -0.548645 -0.390747 0.727173 1441496991 -0.132751 -0.551880 -0.388123 0.726074 1441496991 -0.132751 -0.551880 -0.388123 0.726074 1441496991 -0.132751 -0.551880 -0.388123 0.726074 1441496991 -0.132751 -0.551880 -0.388123 0.726074 1441496991 -0.132751 -0.551880 -0.388123 0.726074 1441496992 -0.132751 -0.551880 -0.388123 0.726074 1441496992 -0.127563 -0.554321 -0.388672 0.724854 1441496992 -0.127563 -0.554321 -0.388672 0.724854 1441496992 -0.127563 -0.554321 -0.388672 0.724854 1441496992 -0.127563 -0.554321 -0.388672 0.724854 1441496992 -0.127563 -0.554321 -0.388672 0.724854 1441496992 -0.127563 -0.554321 -0.388672 0.724854 1441496992 -0.119751 -0.556824 -0.385742 0.725830 1441496992 -0.119751 -0.556824 -0.385742 0.725830 1441496992 -0.119751 -0.556824 -0.385742 0.725830 1441496992 -0.119751 -0.556824 -0.385742 0.725830 1441496992 -0.119751 -0.556824 -0.385742 0.725830 1441496992 -0.119751 -0.556824 -0.385742 0.725830 1441496992 -0.116211 -0.557373 -0.384399 0.726685 1441496992 -0.116211 -0.557373 -0.384399 0.726685 1441496992 -0.116211 -0.557373 -0.384399 0.726685 1441496992 -0.116211 -0.557373 -0.384399 0.726685 1441496992 -0.116211 -0.557373 -0.384399 0.726685 1441496992 -0.115356 -0.556152 -0.385071 0.727417 1441496992 -0.115356 -0.556152 -0.385071 0.727417 1441496992 -0.115356 -0.556152 -0.385071 0.727417 1441496992 -0.115356 -0.556152 -0.385071 0.727417 1441496992 -0.115356 -0.556152 -0.385071 0.727417 1441496992 -0.115356 -0.556152 -0.385071 0.727417 1441496992 -0.115356 -0.556152 -0.385071 0.727417 1441496992 -0.115479 -0.555786 -0.383850 0.728333 1441496992 -0.115479 -0.555786 -0.383850 0.728333 1441496992 -0.115479 -0.555786 -0.383850 0.728333 1441496992 -0.115479 -0.555786 -0.383850 0.728333 1441496992 -0.115479 -0.555786 -0.383850 0.728333 1441496992 -0.115479 -0.555786 -0.383850 0.728333 1441496992 -0.117737 -0.555481 -0.384644 0.727783 1441496992 -0.117737 -0.555481 -0.384644 0.727783 1441496992 -0.117737 -0.555481 -0.384644 0.727783 1441496992 -0.117737 -0.555481 -0.384644 0.727783 1441496992 -0.117737 -0.555481 -0.384644 0.727783 1441496992 -0.117737 -0.555481 -0.384644 0.727783 1441496992 -0.117249 -0.554871 -0.386414 0.727356 1441496992 -0.117249 -0.554871 -0.386414 0.727356 1441496992 -0.117249 -0.554871 -0.386414 0.727356 1441496992 -0.117249 -0.554871 -0.386414 0.727356 1441496992 -0.117249 -0.554871 -0.386414 0.727356 1441496992 -0.117249 -0.554871 -0.386414 0.727356 1441496992 -0.117249 -0.554871 -0.386414 0.727356 1441496992 -0.116699 -0.555237 -0.387817 0.726440 1441496992 -0.116699 -0.555237 -0.387817 0.726440 1441496992 -0.116699 -0.555237 -0.387817 0.726440 1441496992 -0.116699 -0.555237 -0.387817 0.726440 1441496992 -0.116699 -0.555237 -0.387817 0.726440 1441496992 -0.116699 -0.555237 -0.387817 0.726440 1441496992 -0.119385 -0.556763 -0.388062 0.724670 1441496992 -0.119385 -0.556763 -0.388062 0.724670 1441496992 -0.119385 -0.556763 -0.388062 0.724670 1441496992 -0.119385 -0.556763 -0.388062 0.724670 1441496992 -0.119385 -0.556763 -0.388062 0.724670 1441496992 -0.119385 -0.556763 -0.388062 0.724670 1441496992 -0.124023 -0.557129 -0.389465 0.722900 1441496992 -0.124023 -0.557129 -0.389465 0.722900 1441496992 -0.124023 -0.557129 -0.389465 0.722900 1441496992 -0.124023 -0.557129 -0.389465 0.722900 1441496992 -0.124023 -0.557129 -0.389465 0.722900 1441496992 -0.124023 -0.557129 -0.389465 0.722900 1441496992 -0.126160 -0.555908 -0.391785 0.722168 1441496992 -0.126160 -0.555908 -0.391785 0.722168 1441496992 -0.126160 -0.555908 -0.391785 0.722168 1441496992 -0.126160 -0.555908 -0.391785 0.722168 1441496992 -0.126160 -0.555908 -0.391785 0.722168 1441496992 -0.125183 -0.554810 -0.392883 0.722656 1441496992 -0.125183 -0.554810 -0.392883 0.722656 1441496992 -0.125183 -0.554810 -0.392883 0.722656 1441496992 -0.125183 -0.554810 -0.392883 0.722656 1441496992 -0.125183 -0.554810 -0.392883 0.722656 1441496992 -0.125183 -0.554810 -0.392883 0.722656 1441496992 -0.125183 -0.554810 -0.392883 0.722656 1441496992 -0.123474 -0.554199 -0.392212 0.723755 1441496992 -0.123474 -0.554199 -0.392212 0.723755 1441496992 -0.123474 -0.554199 -0.392212 0.723755 1441496992 -0.123474 -0.554199 -0.392212 0.723755 1441496992 -0.123474 -0.554199 -0.392212 0.723755 1441496992 -0.123474 -0.554199 -0.392212 0.723755 1441496992 -0.122864 -0.553711 -0.391602 0.724548 1441496992 -0.122864 -0.553711 -0.391602 0.724548 1441496992 -0.122864 -0.553711 -0.391602 0.724548 1441496992 -0.122864 -0.553711 -0.391602 0.724548 1441496992 -0.122864 -0.553711 -0.391602 0.724548 1441496992 -0.124023 -0.552612 -0.391968 0.724976 1441496992 -0.124023 -0.552612 -0.391968 0.724976 1441496992 -0.124023 -0.552612 -0.391968 0.724976 1441496992 -0.124023 -0.552612 -0.391968 0.724976 1441496992 -0.124023 -0.552612 -0.391968 0.724976 1441496992 -0.124023 -0.552612 -0.391968 0.724976 1441496992 -0.124023 -0.552612 -0.391968 0.724976 1441496992 -0.126282 -0.550049 -0.393311 0.725830 1441496992 -0.126282 -0.550049 -0.393311 0.725830 1441496992 -0.126282 -0.550049 -0.393311 0.725830 1441496992 -0.126282 -0.550049 -0.393311 0.725830 1441496992 -0.126282 -0.550049 -0.393311 0.725830 1441496992 -0.126282 -0.550049 -0.393311 0.725830 1441496992 -0.130493 -0.546692 -0.396729 0.725769 1441496992 -0.130493 -0.546692 -0.396729 0.725769 1441496992 -0.130493 -0.546692 -0.396729 0.725769 1441496992 -0.130493 -0.546692 -0.396729 0.725769 1441496992 -0.130493 -0.546692 -0.396729 0.725769 1441496992 -0.130493 -0.546692 -0.396729 0.725769 1441496992 -0.136658 -0.543213 -0.401306 0.724731 1441496992 -0.136658 -0.543213 -0.401306 0.724731 1441496992 -0.136658 -0.543213 -0.401306 0.724731 1441496992 -0.136658 -0.543213 -0.401306 0.724731 1441496992 -0.136658 -0.543213 -0.401306 0.724731 1441496992 -0.136658 -0.543213 -0.401306 0.724731 1441496993 -0.142761 -0.541931 -0.403809 0.723145 1441496993 -0.142761 -0.541931 -0.403809 0.723145 1441496993 -0.142761 -0.541931 -0.403809 0.723145 1441496993 -0.142761 -0.541931 -0.403809 0.723145 1441496993 
0.158997 -0.495850 -0.549011 0.653809 1441496995 0.158997 -0.495850 -0.549011 0.653809 1441496995 0.319214 -0.481506 -0.596130 0.557495 1441496995 0.319214 -0.481506 -0.596130 0.557495 1441496995 0.319214 -0.481506 -0.596130 0.557495 1441496995 0.319214 -0.481506 -0.596130 0.557495 1441496995 0.319214 -0.481506 -0.596130 0.557495 1441496995 0.467468 -0.446655 -0.636108 0.421204 1441496995 0.467468 -0.446655 -0.636108 0.421204 1441496995 0.467468 -0.446655 -0.636108 0.421204 1441496995 0.467468 -0.446655 -0.636108 0.421204 1441496995 0.590393 -0.397217 -0.645264 0.278015 1441496995 0.590393 -0.397217 -0.645264 0.278015 1441496995 0.590393 -0.397217 -0.645264 0.278015 1441496995 0.590393 -0.397217 -0.645264 0.278015 1441496995 0.590393 -0.397217 -0.645264 0.278015 1441496995 0.590393 -0.397217 -0.645264 0.278015 1441496995 0.679260 -0.348572 -0.628174 0.150146 1441496995 0.679260 -0.348572 -0.628174 0.150146 1441496995 0.679260 -0.348572 -0.628174 0.150146 1441496995 0.679260 -0.348572 -0.628174 0.150146 1441496995 0.679260 -0.348572 -0.628174 0.150146 1441496995 0.679260 -0.348572 -0.628174 0.150146 1441496995 0.730652 -0.325195 -0.597229 0.060791 1441496995 0.730652 -0.325195 -0.597229 0.060791 1441496995 0.730652 -0.325195 -0.597229 0.060791 1441496995 0.730652 -0.325195 -0.597229 0.060791 1441496995 0.730652 -0.325195 -0.597229 0.060791 1441496995 0.730652 -0.325195 -0.597229 0.060791 1441496995 0.749451 -0.324707 -0.575867 0.036133 1441496995 0.749451 -0.324707 -0.575867 0.036133 1441496995 0.749451 -0.324707 -0.575867 0.036133 1441496995 0.749451 -0.324707 -0.575867 0.036133 1441496995 0.749451 -0.324707 -0.575867 0.036133 1441496995 0.749451 -0.324707 -0.575867 0.036133 1441496995 0.749451 -0.324707 -0.575867 0.036133 1441496995 0.734741 -0.339050 -0.582397 0.077759 1441496995 0.734741 -0.339050 -0.582397 0.077759 1441496995 0.734741 -0.339050 -0.582397 0.077759 1441496995 0.734741 -0.339050 -0.582397 0.077759 1441496995 0.734741 -0.339050 -0.582397 0.077759 1441496995 0.681641 -0.366638 -0.608704 0.174255 1441496995 0.681641 -0.366638 -0.608704 0.174255 1441496995 0.681641 -0.366638 -0.608704 0.174255 1441496995 0.681641 -0.366638 -0.608704 0.174255 1441496995 0.681641 -0.366638 -0.608704 0.174255 1441496995 0.681641 -0.366638 -0.608704 0.174255 1441496995 0.681641 -0.366638 -0.608704 0.174255 1441496995 0.583557 -0.397827 -0.632080 0.318909 1441496995 0.583557 -0.397827 -0.632080 0.318909 1441496995 0.583557 -0.397827 -0.632080 0.318909 1441496995 0.583557 -0.397827 -0.632080 0.318909 1441496995 0.583557 -0.397827 -0.632080 0.318909 1441496995 0.583557 -0.397827 -0.632080 0.318909 1441496995 0.437012 -0.436096 -0.622864 0.480469 1441496995 0.437012 -0.436096 -0.622864 0.480469 1441496995 0.437012 -0.436096 -0.622864 0.480469 1441496995 0.437012 -0.436096 -0.622864 0.480469 1441496995 0.437012 -0.436096 -0.622864 0.480469 1441496995 0.437012 -0.436096 -0.622864 0.480469 1441496995 0.258057 -0.487793 -0.549622 0.627197 1441496995 0.258057 -0.487793 -0.549622 0.627197 1441496995 0.258057 -0.487793 -0.549622 0.627197 1441496995 0.258057 -0.487793 -0.549622 0.627197 1441496995 0.258057 -0.487793 -0.549622 0.627197 1441496995 0.258057 -0.487793 -0.549622 0.627197 1441496995 0.258057 -0.487793 -0.549622 0.627197 1441496995 0.084534 -0.535706 -0.470886 0.695801 1441496995 0.084534 -0.535706 -0.470886 0.695801 1441496995 0.084534 -0.535706 -0.470886 0.695801 1441496995 0.084534 -0.535706 -0.470886 0.695801 1441496995 0.084534 -0.535706 -0.470886 0.695801 1441496995 0.084534 -0.535706 -0.470886 0.695801 1441496995 -0.045898 -0.568420 -0.360657 0.738037 1441496995 -0.045898 -0.568420 -0.360657 0.738037 1441496995 -0.045898 -0.568420 -0.360657 0.738037 1441496995 -0.045898 -0.568420 -0.360657 0.738037 1441496995 -0.045898 -0.568420 -0.360657 0.738037 1441496995 -0.045898 -0.568420 -0.360657 0.738037 1441496995 -0.045898 -0.568420 -0.360657 0.738037 1441496995 -0.121033 -0.570679 -0.304016 0.753174 1441496995 -0.121033 -0.570679 -0.304016 0.753174 1441496996 -0.121033 -0.570679 -0.304016 0.753174 1441496996 -0.121033 -0.570679 -0.304016 0.753174 1441496996 -0.121033 -0.570679 -0.304016 0.753174 1441496996 -0.121887 -0.570313 -0.310913 0.750488 1441496996 -0.121887 -0.570313 -0.310913 0.750488 1441496996 -0.121887 -0.570313 -0.310913 0.750488 1441496996 -0.107849 -0.560852 -0.344910 0.744873 1441496996 -0.107849 -0.560852 -0.344910 0.744873 1441496996 -0.107849 -0.560852 -0.344910 0.744873 1441496996 -0.107849 -0.560852 -0.344910 0.744873 1441496996 -0.107849 -0.560852 -0.344910 0.744873 1441496996 -0.107849 -0.560852 -0.344910 0.744873 1441496996 -0.107849 -0.560852 -0.344910 0.744873 1441496996 -0.053589 -0.553284 -0.402466 0.727356 1441496996 -0.053589 -0.553284 -0.402466 0.727356 1441496996 -0.053589 -0.553284 -0.402466 0.727356 1441496996 -0.053589 -0.553284 -0.402466 0.727356 1441496996 -0.053589 -0.553284 -0.402466 0.727356 1441496996 -0.053589 -0.553284 -0.402466 0.727356 1441496996 0.041565 -0.535950 -0.474182 0.697266 1441496996 0.041565 -0.535950 -0.474182 0.697266 1441496996 0.041565 -0.535950 -0.474182 0.697266 1441496996 0.041565 -0.535950 -0.474182 0.697266 1441496996 0.041565 -0.535950 -0.474182 0.697266 1441496996 0.041565 -0.535950 -0.474182 0.697266 1441496996 0.183655 -0.520691 -0.528931 0.644531 1441496996 0.183655 -0.520691 -0.528931 0.644531 1441496996 0.183655 -0.520691 -0.528931 0.644531 1441496996 0.183655 -0.520691 -0.528931 0.644531 1441496996 0.183655 -0.520691 -0.528931 0.644531 1441496996 0.183655 -0.520691 -0.528931 0.644531 1441496996 0.183655 -0.520691 -0.528931 0.644531 1441496996 0.340637 -0.498230 -0.571167 0.556335 1441496996 0.340637 -0.498230 -0.571167 0.556335 1441496996 0.340637 -0.498230 -0.571167 0.556335 1441496996 0.340637 -0.498230 -0.571167 0.556335 1441496996 0.340637 -0.498230 -0.571167 0.556335 1441496996 0.476563 -0.466125 -0.603760 0.437134 1441496996 0.476563 -0.466125 -0.603760 0.437134 1441496996 0.476563 -0.466125 -0.603760 0.437134 1441496996 0.476563 -0.466125 -0.603760 0.437134 1441496996 0.572510 -0.435730 -0.626465 0.299927 1441496996 0.572510 -0.435730 -0.626465 0.299927 1441496996 0.572510 -0.435730 -0.626465 0.299927 1441496996 0.572510 -0.435730 -0.626465 0.299927 1441496996 0.572510 -0.435730 -0.626465 0.299927 1441496996 0.572510 -0.435730 -0.626465 0.299927 1441496996 0.572510 -0.435730 -0.626465 0.299927 1441496996 0.638245 -0.418274 -0.627747 0.153564 1441496996 0.638245 -0.418274 -0.627747 0.153564 1441496996 0.638245 -0.418274 -0.627747 0.153564 1441496996 0.638245 -0.418274 -0.627747 0.153564 1441496996 0.638245 -0.418274 -0.627747 0.153564 1441496996 0.638245 -0.418274 -0.627747 0.153564 1441496996 0.698547 -0.390930 -0.595459 0.067566 1441496996 0.698547 -0.390930 -0.595459 0.067566 1441496996 0.698547 -0.390930 -0.595459 0.067566 1441496996 0.698547 -0.390930 -0.595459 0.067566 1441496996 0.698547 -0.390930 -0.595459 0.067566 1441496996 0.698547 -0.390930 -0.595459 0.067566 1441496996 0.727722 -0.374756 -0.573059 0.039307 1441496996 0.727722 -0.374756 -0.573059 0.039307 1441496996 0.727722 -0.374756 -0.573059 0.039307 1441496996 0.727722 -0.374756 -0.573059 0.039307 1441496996 0.727722 -0.374756 -0.573059 0.039307 1441496996 0.727722 -0.374756 -0.573059 0.039307 1441496996 0.718811 -0.380981 -0.576599 0.075134 1441496996 0.718811 -0.380981 -0.576599 0.075134 1441496996 0.718811 -0.380981 -0.576599 0.075134 1441496996 0.718811 -0.380981 -0.576599 0.075134 1441496996 0.718811 -0.380981 -0.576599 0.075134 1441496996 0.718811 -0.380981 -0.576599 0.075134 1441496996 0.667603 -0.404785 -0.600891 0.171326 1441496996 0.667603 -0.404785 -0.600891 0.171326 1441496996 0.667603 -0.404785 -0.600891 0.171326 1441496996 0.667603 -0.404785 -0.600891 0.171326 1441496996 0.667603 -0.404785 -0.600891 0.171326 1441496996 0.561584 -0.440979 -0.632996 0.299194 1441496996 0.561584 -0.440979 -0.632996 0.299194 1441496996 0.561584 -0.440979 -0.632996 0.299194 1441496996 0.561584 -0.440979 -0.632996 0.299194 1441496996 0.561584 -0.440979 -0.632996 0.299194 1441496996 0.561584 -0.440979 -0.632996 0.299194 1441496996 0.433167 -0.460205 -0.638184 0.439636 1441496996 0.433167 -0.460205 -0.638184 0.439636 1441496996 0.433167 -0.460205 -0.638184 0.439636 1441496996 0.433167 -0.460205 -0.638184 0.439636 1441496996 0.433167 -0.460205 -0.638184 0.439636 1441496996 0.433167 -0.460205 -0.638184 0.439636 1441496996 0.433167 -0.460205 -0.638184 0.439636 1441496996 0.282532 -0.494019 -0.617676 0.542786 1441496996 0.282532 -0.494019 -0.617676 0.542786 1441496996 0.282532 -0.494019 -0.617676 0.542786 1441496996 0.282532 -0.494019 -0.617676 0.542786 1441496996 0.282532 -0.494019 -0.617676 0.542786 1441496996 0.282532 -0.494019 -0.617676 0.542786 1441496996 0.172119 -0.517456 -0.544983 0.636902 1441496996 0.172119 -0.517456 -0.544983 0.636902 1441496996 0.172119 -0.517456 -0.544983 0.636902 1441496996 0.172119 -0.517456 -0.544983 0.636902 1441496996 0.172119 -0.517456 -0.544983 0.636902 1441496996 0.172119 -0.517456 -0.544983 0.636902 1441496996 0.172119 -0.517456 -0.544983 0.636902 1441496996 0.077881 -0.550781 -0.451050 0.697937 1441496996 0.077881 -0.550781 -0.451050 0.697937 1441496996 0.077881 -0.550781 -0.451050 0.697937 1441496997 0.077881 -0.550781 -0.451050 0.697937 1441496997 0.077881 -0.550781 -0.451050 0.697937 1441496997 0.077881 -0.550781 -0.451050 0.697937 1441496997 -0.001221 -0.567932 -0.363525 0.738464 1441496997 -0.001221 -0.567932 -0.363525 0.738464 1441496997 -0.001221 -0.567932 -0.363525 0.738464 1441496997 -0.001221 -0.567932 -0.363525 0.738464 1441496997 -0.001221 -0.567932 -0.363525 0.738464 1441496997 -0.001221 -0.567932 -0.363525 0.738464 1441496997 -0.070618 -0.566528 -0.353760 0.740906 1441496997 -0.070618 -0.566528 -0.353760 0.740906 1441496997 -0.070618 -0.566528 -0.353760 0.740906 1441496997 -0.070618 -0.566528 -0.353760 0.740906 1441496997 -0.070618 -0.566528 -0.353760 0.740906 1441496997 -0.070618 -0.566528 -0.353760 0.740906 1441496997 -0.070618 -0.566528 -0.353760 0.740906 1441496997 -0.075195 -0.556213 -0.373718 0.738403 1441496997 -0.075195 -0.556213 -0.373718 0.738403 1441496997 -0.075195 -0.556213 -0.373718 0.738403 1441496997 -0.075195 -0.556213 -0.373718 0.738403 1441496997 -0.027039 -0.552246 -0.405212 0.728088 1441496997 -0.027039 -0.552246 -0.405212 0.728088 1441496997 -0.027039 -0.552246 -0.405212 0.728088 1441496997 -0.027039 -0.552246 -0.405212 0.728088 1441496997 -0.027039 -0.552246 -0.405212 0.728088 1441496997 -0.027039 -0.552246 -0.405212 0.728088 1441496997 0.058655 -0.545654 -0.457703 0.699524 1441496997 0.058655 -0.545654 -0.457703 0.699524 1441496997 0.058655 -0.545654 -0.457703 0.699524 1441496997 0.058655 -0.545654 -0.457703 0.699524 1441496997 0.058655 -0.545654 -0.457703 0.699524 1441496997 0.058655 -0.545654 -0.457703 0.699524 1441496997 0.058655 -0.545654 -0.457703 0.699524 1441496997 0.183350 -0.535217 -0.520142 0.639832 1441496997 0.183350 -0.535217 -0.520142 0.639832 1441496997 0.183350 -0.535217 -0.520142 0.639832 1441496997 0.183350 -0.535217 -0.520142 0.639832 1441496997 0.183350 -0.535217 -0.520142 0.639832 1441496997 0.183350 -0.535217 -0.520142 0.639832 1441496997 0.319092 -0.518066 -0.594360 0.525879 1441496997 0.319092 -0.518066 -0.594360 0.525879 1441496997 0.319092 -0.518066 -0.594360 0.525879 1441496997 0.319092 -0.518066 -0.594360 0.525879 1441496997 0.319092 -0.518066 -0.594360 0.525879 1441496997 0.319092 -0.518066 -0.594360 0.525879 1441496997 0.464722 -0.475769 -0.632935 0.396362 1441496997 0.464722 -0.475769 -0.632935 0.396362 1441496997 0.464722 -0.475769 -0.632935 0.396362 1441496997 0.464722 -0.475769 -0.632935 0.396362 1441496997 0.464722 -0.475769 -0.632935 0.396362 1441496997 0.464722 -0.475769 -0.632935 0.396362 1441496997 0.464722 -0.475769 -0.632935 0.396362 1441496997 0.572510 -0.429443 -0.648254 0.259949 1441496997 0.572510 -0.429443 -0.648254 0.259949 1441496997 0.572510 -0.429443 -0.648254 0.259949 1441496997 0.572510 -0.429443 -0.648254 0.259949 1441496997 0.572510 -0.429443 -0.648254 0.259949 1441496997 0.572510 -0.429443 -0.648254 0.259949 1441496997 0.652283 -0.403992 -0.627441 0.132751 1441496997 0.652283 -0.403992 -0.627441 0.132751 1441496997 0.652283 -0.403992 -0.627441 0.132751 1441496997 0.652283 -0.403992 -0.627441 0.132751 1441496997 0.652283 -0.403992 -0.627441 0.132751 1441496997 0.652283 -0.403992 -0.627441 0.132751 1441496997 0.704224 -0.380981 -0.596497 0.056335 1441496997 0.704224 -0.380981 -0.596497 0.056335 1441496997 0.704224 -0.380981 -0.596497 0.056335 1441496997 0.704224 -0.380981 -0.596497 0.056335 1441496997 0.704224 -0.380981 -0.596497 0.056335 1441496997 0.704224 -0.380981 -0.596497 0.056335 1441496997 0.720459 -0.383057 -0.577942 0.016663 1441496997 0.720459 -0.383057 -0.577942 0.016663 1441496997 0.720459 -0.383057 -0.577942 0.016663 1441496997 0.720459 -0.383057 -0.577942 0.016663 1441496997 0.720459 -0.383057 -0.577942 0.016663 1441496997 0.720459 -0.383057 -0.577942 0.016663 1441496997 0.720459 -0.383057 -0.577942 0.016663 1441496997 0.708374 -0.399231 -0.581665 0.022339 1441496997 0.708374 -0.399231 -0.581665 0.022339 1441496997 0.708374 -0.399231 -0.581665 0.022339 1441496997 0.708374 -0.399231 -0.581665 0.022339 1441496997 0.708374 -0.399231 -0.581665 0.022339 1441496997 0.708374 -0.399231 -0.581665 0.022339 1441496997 0.669067 -0.425781 -0.604797 0.073120 1441496997 0.669067 -0.425781 -0.604797 0.073120 1441496997 0.669067 -0.425781 -0.604797 0.073120 1441496997 0.669067 -0.425781 -0.604797 0.073120 1441496997 0.669067 -0.425781 -0.604797 0.073120 1441496997 0.593384 -0.456482 -0.638977 0.176880 1441496997 0.593384 -0.456482 -0.638977 0.176880 1441496997 0.593384 -0.456482 -0.638977 0.176880 1441496997 0.593384 -0.456482 -0.638977 0.176880 1441496997 0.593384 -0.456482 -0.638977 0.176880 1441496997 0.593384 -0.456482 -0.638977 0.176880 1441496997 0.593384 -0.456482 -0.638977 0.176880 1441496997 0.483093 -0.475037 -0.650085 0.344055 1441496997 0.483093 -0.475037 -0.650085 0.344055 1441496997 0.483093 -0.475037 -0.650085 0.344055 1441496997 0.483093 -0.475037 -0.650085 0.344055 1441496997 0.483093 -0.475037 -0.650085 0.344055 1441496997 0.483093 -0.475037 -0.650085 0.344055 1441496997 0.343323 -0.493103 -0.611633 0.514648 1441496997 0.343323 -0.493103 -0.611633 0.514648 1441496997 0.343323 -0.493103 -0.611633 0.514648 1441496997 0.343323 -0.493103 -0.611633 0.514648 1441496997 0.343323 -0.493103 -0.611633 0.514648 1441496997 0.343323 -0.493103 -0.611633 0.514648 1441496997 0.201416 -0.522278 -0.540039 0.628479 1441496997 0.201416 -0.522278 -0.540039 0.628479 1441496997 0.201416 -0.522278 -0.540039 0.628479 1441496997 0.201416 -0.522278 -0.540039 0.628479 1441496997 0.201416 -0.522278 -0.540039 0.628479 1441496998 0.201416 -0.522278 -0.540039 0.628479 1441496998 0.201416 -0.522278 -0.540039 0.628479 1441496998 0.053467 -0.550964 -0.457214 0.696106 1441496998 0.053467 -0.550964 -0.457214 0.696106 1441496998 0.053467 -0.550964 -0.457214 0.696106 1441496998 0.053467 -0.550964 -0.457214 0.696106 1441496998 0.053467 -0.550964 -0.457214 0.696106 1441496998 0.053467 -0.550964 -0.457214 0.696106 1441496998 -0.074097 -0.567871 -0.368652 0.732239 1441496998 -0.074097 -0.567871 -0.368652 0.732239 1441496998 -0.074097 -0.567871 -0.368652 0.732239 1441496998 -0.074097 -0.567871 -0.368652 0.732239 1441496998 -0.074097 -0.567871 -0.368652 0.732239 1441496998 -0.074097 -0.567871 -0.368652 0.732239 1441496998 -0.154785 -0.560120 -0.334961 0.741699 1441496998 -0.154785 -0.560120 -0.334961 0.741699 1441496998 -0.154785 -0.560120 -0.334961 0.741699 1441496998 -0.154785 -0.560120 -0.334961 0.741699 1441496998 -0.154785 -0.560120 -0.334961 0.741699 1441496998 -0.154785 -0.560120 -0.334961 0.741699 1441496998 -0.168762 -0.556641 -0.342590 0.737793 1441496998 -0.168762 -0.556641 -0.342590 0.737793 1441496998 -0.168762 -0.556641 -0.342590 0.737793 1441496998 -0.168762 -0.556641 -0.342590 0.737793 1441496998 -0.168762 -0.556641 -0.342590 0.737793 1441496998 -0.168762 -0.556641 -0.342590 0.737793 1441496998 -0.168762 -0.556641 -0.342590 0.737793 1441496998 -0.165344 -0.545471 -0.372559 0.732300 1441496998 -0.165344 -0.545471 -0.372559 0.732300 1441496998 -0.165344 -0.545471 -0.372559 0.732300 1441496998 -0.165344 -0.545471 -0.372559 0.732300 1441496998 -0.165344 -0.545471 -0.372559 0.732300 1441496998 -0.165344 -0.545471 -0.372559 0.732300 1441496998 -0.107300 -0.547241 -0.418518 0.716858 1441496998 -0.107300 -0.547241 -0.418518 0.716858 1441496998 -0.107300 -0.547241 -0.418518 0.716858 1441496998 -0.107300 -0.547241 -0.418518 0.716858 1441496998 -0.107300 -0.547241 -0.418518 0.716858 1441496998 -0.107300 -0.547241 -0.418518 0.716858 1441496998 -0.007507 -0.546753 -0.482483 0.684265 1441496998 -0.007507 -0.546753 -0.482483 0.684265 1441496998 -0.007507 -0.546753 -0.482483 0.684265 1441496998 -0.007507 -0.546753 -0.482483 0.684265 1441496998 -0.007507 -0.546753 -0.482483 0.684265 1441496998 0.130310 -0.545837 -0.544434 0.623474 1441496998 0.130310 -0.545837 -0.544434 0.623474 1441496998 0.130310 -0.545837 -0.544434 0.623474 1441496998 0.130310 -0.545837 -0.544434 0.623474 1441496998 0.130310 -0.545837 -0.544434 0.623474 1441496998 0.130310 -0.545837 -0.544434 0.623474 1441496998 0.130310 -0.545837 -0.544434 0.623474 1441496998 0.275879 -0.527954 -0.602722 0.530884 1441496998 0.275879 -0.527954 -0.602722 0.530884 1441496998 0.275879 -0.527954 -0.602722 0.530884 1441496998 0.275879 -0.527954 -0.602722 0.530884 1441496998 0.275879 -0.527954 -0.602722 0.530884 1441496998 0.275879 -0.527954 -0.602722 0.530884 1441496998 0.413696 -0.492371 -0.642883 0.416077 1441496998 0.413696 -0.492371 -0.642883 0.416077 1441496998 0.413696 -0.492371 -0.642883 0.416077 1441496998 0.413696 -0.492371 -0.642883 0.416077 1441496998 0.413696 -0.492371 -0.642883 0.416077 1441496998 0.413696 -0.492371 -0.642883 0.416077 1441496998 0.538940 -0.437500 -0.653748 0.301270 1441496998 0.538940 -0.437500 -0.653748 0.301270 1441496998 0.538940 -0.437500 -0.653748 0.301270 1441496998 0.538940 -0.437500 -0.653748 0.301270 1441496998 0.538940 -0.437500 -0.653748 0.301270 1441496998 0.538940 -0.437500 -0.653748 0.301270 1441496998 0.632874 -0.380249 -0.645874 0.194214 1441496998 0.632874 -0.380249 -0.645874 0.194214 1441496998 0.632874 -0.380249 -0.645874 0.194214 1441496998 0.632874 -0.380249 -0.645874 0.194214 1441496998 0.632874 -0.380249 -0.645874 0.194214 1441496998 0.632874 -0.380249 -0.645874 0.194214 1441496998 0.632874 -0.380249 -0.645874 0.194214 1441496998 0.701843 -0.345093 -0.614807 0.101746 1441496998 0.701843 -0.345093 -0.614807 0.101746 1441496998 0.701843 -0.345093 -0.614807 0.101746 1441496998 0.701843 -0.345093 -0.614807 0.101746 1441496998 0.701843 -0.345093 -0.614807 0.101746 1441496998 0.701843 -0.345093 -0.614807 0.101746 1441496998 0.732239 -0.337341 -0.589966 0.044617 1441496998 0.732239 -0.337341 -0.589966 0.044617 1441496998 0.732239 -0.337341 -0.589966 0.044617 1441496998 0.732239 -0.337341 -0.589966 0.044617 1441496998 0.732239 -0.337341 -0.589966 0.044617 1441496998 0.732239 -0.337341 -0.589966 0.044617 1441496998 0.732239 -0.337341 -0.589966 0.044617 1441496998 0.727661 -0.351685 -0.587585 0.039246 1441496998 0.727661 -0.351685 -0.587585 0.039246 1441496998 0.727661 -0.351685 -0.587585 0.039246 1441496998 0.727661 -0.351685 -0.587585 0.039246 1441496998 0.727661 -0.351685 -0.587585 0.039246 1441496998 0.727661 -0.351685 -0.587585 0.039246 1441496998 0.694641 -0.377014 -0.606384 0.087463 1441496998 0.694641 -0.377014 -0.606384 0.087463 1441496998 0.694641 -0.377014 -0.606384 0.087463 1441496998 0.694641 -0.377014 -0.606384 0.087463 1441496998 0.694641 -0.377014 -0.606384 0.087463 1441496998 0.694641 -0.377014 -0.606384 0.087463 1441496998 0.618713 -0.418518 -0.638245 0.186279 1441496998 0.618713 -0.418518 -0.638245 0.186279 1441496998 0.618713 -0.418518 -0.638245 0.186279 1441496998 0.618713 -0.418518 -0.638245 0.186279 1441496998 0.618713 -0.418518 -0.638245 0.186279 1441496998 0.618713 -0.418518 -0.638245 0.186279 1441496998 0.618713 -0.418518 -0.638245 0.186279 1441496998 0.500061 -0.455688 -0.654053 0.338379 1441496998 0.500061 -0.455688 -0.654053 0.338379 1441496998 0.500061 -0.455688 -0.654053 0.338379 1441496998 0.500061 -0.455688 -0.654053 0.338379 1441496999 0.500061 -0.455688 -0.654053 0.338379 1441496999 0.346497 -0.489624 -0.649536 0.467224 1441496999 0.346497 -0.489624 -0.649536 0.467224 1441496999 0.346497 -0.489624 -0.649536 0.467224 1441496999 0.346497 -0.489624 -0.649536 0.467224 1441496999 0.346497 -0.489624 -0.649536 0.467224 1441496999 0.346497 -0.489624 -0.649536 0.467224 1441496999 0.346497 -0.489624 -0.649536 0.467224 1441496999 0.220093 -0.502808 -0.601685 0.580261 1441496999 0.220093 -0.502808 -0.601685 0.580261 1441496999 0.220093 -0.502808 -0.601685 0.580261 1441496999 0.220093 -0.502808 -0.601685 0.580261 1441496999 0.220093 -0.502808 -0.601685 0.580261 1441496999 0.220093 -0.502808 -0.601685 0.580261 1441496999 0.104553 -0.525818 -0.514465 0.669250 1441496999 0.104553 -0.525818 -0.514465 0.669250 1441496999 0.104553 -0.525818 -0.514465 0.669250 1441496999 0.104553 -0.525818 -0.514465 0.669250 1441496999 0.104553 -0.525818 -0.514465 0.669250 1441496999 0.104553 -0.525818 -0.514465 0.669250 1441496999 0.104553 -0.525818 -0.514465 0.669250 1441496999 0.005859 -0.556580 -0.398010 0.729248 1441496999 0.005859 -0.556580 -0.398010 0.729248 1441496999 0.005859 -0.556580 -0.398010 0.729248 1441496999 0.005859 -0.556580 -0.398010 0.729248 1441496999 0.005859 -0.556580 -0.398010 0.729248 1441496999 0.005859 -0.556580 -0.398010 0.729248 1441496999 -0.094849 -0.572144 -0.328735 0.745361 1441496999 -0.094849 -0.572144 -0.328735 0.745361 1441496999 -0.094849 -0.572144 -0.328735 0.745361 1441496999 -0.094849 -0.572144 -0.328735 0.745361 1441496999 -0.094849 -0.572144 -0.328735 0.745361 1441496999 -0.134155 -0.559937 -0.332092 0.747131 1441496999 -0.134155 -0.559937 -0.332092 0.747131 1441496999 -0.134155 -0.559937 -0.332092 0.747131 1441496999 -0.123840 -0.559204 -0.349731 0.741394 1441496999 -0.123840 -0.559204 -0.349731 0.741394 1441496999 -0.123840 -0.559204 -0.349731 0.741394 1441496999 -0.123840 -0.559204 -0.349731 0.741394 1441496999 -0.123840 -0.559204 -0.349731 0.741394 1441496999 -0.123840 -0.559204 -0.349731 0.741394 1441496999 -0.064697 -0.558716 -0.374939 0.736938 1441496999 -0.064697 -0.558716 -0.374939 0.736938 1441496999 -0.064697 -0.558716 -0.374939 0.736938 1441496999 -0.064697 -0.558716 -0.374939 0.736938 1441496999 -0.064697 -0.558716 -0.374939 0.736938 1441496999 -0.064697 -0.558716 -0.374939 0.736938 1441496999 -0.064697 -0.558716 -0.374939 0.736938 1441496999 0.027527 -0.557190 -0.430542 0.709534 1441496999 0.027527 -0.557190 -0.430542 0.709534 1441496999 0.027527 -0.557190 -0.430542 0.709534 1441496999 0.027527 -0.557190 -0.430542 0.709534 1441496999 0.027527 -0.557190 -0.430542 0.709534 1441496999 0.154846 -0.551758 -0.491150 0.656006 1441496999 0.154846 -0.551758 -0.491150 0.656006 1441496999 0.154846 -0.551758 -0.491150 0.656006 1441496999 0.154846 -0.551758 -0.491150 0.656006 1441496999 0.154846 -0.551758 -0.491150 0.656006 1441496999 0.154846 -0.551758 -0.491150 0.656006 1441496999 0.154846 -0.551758 -0.491150 0.656006 1441496999 0.289246 -0.539001 -0.549011 0.569519 1441496999 0.289246 -0.539001 -0.549011 0.569519 1441496999 0.289246 -0.539001 -0.549011 0.569519 1441496999 0.289246 -0.539001 -0.549011 0.569519 1441496999 0.289246 -0.539001 -0.549011 0.569519 1441496999 0.289246 -0.539001 -0.549011 0.569519 1441496999 0.416077 -0.518372 -0.597168 0.448914 1441496999 0.416077 -0.518372 -0.597168 0.448914 1441496999 0.416077 -0.518372 -0.597168 0.448914 1441496999 0.416077 -0.518372 -0.597168 0.448914 1441496999 0.416077 -0.518372 -0.597168 0.448914 1441496999 0.416077 -0.518372 -0.597168 0.448914 1441496999 0.529541 -0.487122 -0.617615 0.317627 1441496999 0.529541 -0.487122 -0.617615 0.317627 1441496999 0.529541 -0.487122 -0.617615 0.317627 1441496999 0.529541 -0.487122 -0.617615 0.317627 1441496999 0.529541 -0.487122 -0.617615 0.317627 1441496999 0.529541 -0.487122 -0.617615 0.317627 1441496999 0.622375 -0.445801 -0.610779 0.202209 1441496999 0.622375 -0.445801 -0.610779 0.202209 1441496999 0.622375 -0.445801 -0.610779 0.202209 1441496999 0.622375 -0.445801 -0.610779 0.202209 1441496999 0.622375 -0.445801 -0.610779 0.202209 1441496999 0.622375 -0.445801 -0.610779 0.202209 1441496999 0.689819 -0.404480 -0.589722 0.113098 1441496999 0.689819 -0.404480 -0.589722 0.113098 1441496999 0.689819 -0.404480 -0.589722 0.113098 1441496999 0.689819 -0.404480 -0.589722 0.113098 1441496999 0.689819 -0.404480 -0.589722 0.113098 1441496999 0.689819 -0.404480 -0.589722 0.113098 1441496999 0.689819 -0.404480 -0.589722 0.113098 1441496999 0.726196 -0.384277 -0.567932 0.049622 1441496999 0.726196 -0.384277 -0.567932 0.049622 1441496999 0.726196 -0.384277 -0.567932 0.049622 1441496999 0.726196 -0.384277 -0.567932 0.049622 1441496999 0.726196 -0.384277 -0.567932 0.049622 1441496999 0.726196 -0.384277 -0.567932 0.049622 1441496999 0.737732 -0.376343 -0.559082 0.039001 1441496999 0.737732 -0.376343 -0.559082 0.039001 1441496999 0.737732 -0.376343 -0.559082 0.039001 1441496999 0.737732 -0.376343 -0.559082 0.039001 1441496999 0.737732 -0.376343 -0.559082 0.039001 1441496999 0.722473 -0.386230 -0.567688 0.081482 1441496999 0.722473 -0.386230 -0.567688 0.081482 1441496999 0.722473 -0.386230 -0.567688 0.081482 1441496999 0.722473 -0.386230 -0.567688 0.081482 1441496999 0.722473 -0.386230 -0.567688 0.081482 1441496999 0.722473 -0.386230 -0.567688 0.081482 1441496999 0.722473 -0.386230 -0.567688 0.081482 1441497000 0.673706 -0.415894 -0.584167 0.178711 1441497000 0.673706 -0.415894 -0.584167 0.178711 1441497000 0.673706 -0.415894 -0.584167 0.178711 1441497000 0.673706 -0.415894 -0.584167 0.178711 1441497000 0.673706 -0.415894 -0.584167 0.178711 1441497000 0.673706 -0.415894 -0.584167 0.178711 1441497000 0.581604 -0.452942 -0.596191 0.317993 1441497000 0.581604 -0.452942 -0.596191 0.317993 1441497000 0.581604 -0.452942 -0.596191 0.317993 1441497000 0.581604 -0.452942 -0.596191 0.317993 1441497000 0.581604 -0.452942 -0.596191 0.317993 1441497000 0.581604 -0.452942 -0.596191 0.317993 1441497000 0.581604 -0.452942 -0.596191 0.317993 1441497000 0.454834 -0.483398 -0.584595 0.466614 1441497000 0.454834 -0.483398 -0.584595 0.466614 1441497000 0.454834 -0.483398 -0.584595 0.466614 1441497000 0.454834 -0.483398 -0.584595 0.466614 1441497000 0.454834 -0.483398 -0.584595 0.466614 1441497000 0.314087 -0.505493 -0.539001 0.596069 1441497000 0.314087 -0.505493 -0.539001 0.596069 1441497000 0.314087 -0.505493 -0.539001 0.596069 1441497000 0.314087 -0.505493 -0.539001 0.596069 1441497000 0.314087 -0.505493 -0.539001 0.596069 1441497000 0.314087 -0.505493 -0.539001 0.596069 1441497000 0.314087 -0.505493 -0.539001 0.596069 1441497000 0.202271 -0.532471 -0.439819 0.694336 1441497000 0.202271 -0.532471 -0.439819 0.694336 1441497000 0.202271 -0.532471 -0.439819 0.694336 1441497000 0.202271 -0.532471 -0.439819 0.694336 1441497000 0.202271 -0.532471 -0.439819 0.694336 1441497000 0.202271 -0.532471 -0.439819 0.694336 1441497000 0.118042 -0.562378 -0.296021 0.763000 1441497000 0.118042 -0.562378 -0.296021 0.763000 1441497000 0.118042 -0.562378 -0.296021 0.763000 1441497000 0.118042 -0.562378 -0.296021 0.763000 1441497000 0.118042 -0.562378 -0.296021 0.763000 1441497000 0.118042 -0.562378 -0.296021 0.763000 1441497000 -0.020996 -0.590210 -0.261780 0.763367 1441497000 -0.020996 -0.590210 -0.261780 0.763367 1441497000 -0.020996 -0.590210 -0.261780 0.763367 1441497000 -0.020996 -0.590210 -0.261780 0.763367 1441497000 -0.020996 -0.590210 -0.261780 0.763367 1441497000 -0.020996 -0.590210 -0.261780 0.763367 1441497000 -0.020996 -0.590210 -0.261780 0.763367 1441497000 -0.116821 -0.595642 -0.297363 0.737000 1441497000 -0.116821 -0.595642 -0.297363 0.737000 1441497000 -0.116821 -0.595642 -0.297363 0.737000 1441497000 -0.116821 -0.595642 -0.297363 0.737000 1441497000 -0.116821 -0.595642 -0.297363 0.737000 1441497000 -0.116821 -0.595642 -0.297363 0.737000 1441497000 -0.152283 -0.584778 -0.326355 0.726868 1441497000 -0.152283 -0.584778 -0.326355 0.726868 1441497000 -0.152283 -0.584778 -0.326355 0.726868 1441497000 -0.152283 -0.584778 -0.326355 0.726868 1441497000 -0.152283 -0.584778 -0.326355 0.726868 1441497000 -0.152283 -0.584778 -0.326355 0.726868 1441497000 -0.150696 -0.578308 -0.359680 0.716614 1441497000 -0.150696 -0.578308 -0.359680 0.716614 1441497000 -0.150696 -0.578308 -0.359680 0.716614 1441497000 -0.150696 -0.578308 -0.359680 0.716614 1441497000 -0.150696 -0.578308 -0.359680 0.716614 1441497000 -0.099365 -0.572693 -0.393250 0.712402 1441497000 -0.099365 -0.572693 -0.393250 0.712402 1441497000 -0.099365 -0.572693 -0.393250 0.712402 1441497000 -0.099365 -0.572693 -0.393250 0.712402 1441497000 -0.099365 -0.572693 -0.393250 0.712402 1441497000 -0.099365 -0.572693 -0.393250 0.712402 1441497000 -0.099365 -0.572693 -0.393250 0.712402 1441497000 -0.021484 -0.561768 -0.442810 0.698486 1441497000 -0.021484 -0.561768 -0.442810 0.698486 1441497000 -0.021484 -0.561768 -0.442810 0.698486 1441497000 -0.021484 -0.561768 -0.442810 0.698486 1441497000 -0.021484 -0.561768 -0.442810 0.698486 1441497000 -0.021484 -0.561768 -0.442810 0.698486 1441497000 0.085388 -0.546021 -0.503418 0.664185 1441497000 0.085388 -0.546021 -0.503418 0.664185 1441497000 0.085388 -0.546021 -0.503418 0.664185 1441497000 0.085388 -0.546021 -0.503418 0.664185 1441497000 0.085388 -0.546021 -0.503418 0.664185 1441497000 0.207092 -0.524597 -0.567993 0.599426 1441497000 
-0.134644 -0.547424 -0.401001 0.722046 1441497003 -0.134644 -0.547424 -0.401001 0.722046 1441497003 -0.134644 -0.547424 -0.401001 0.722046 1441497003 -0.134644 -0.547424 -0.401001 0.722046 1441497003 -0.134644 -0.547424 -0.401001 0.722046 1441497003 -0.128967 -0.547363 -0.402039 0.722595 1441497003 -0.128967 -0.547363 -0.402039 0.722595 1441497003 -0.128967 -0.547363 -0.402039 0.722595 1441497003 -0.128967 -0.547363 -0.402039 0.722595 1441497003 -0.128967 -0.547363 -0.402039 0.722595 1441497003 -0.128967 -0.547363 -0.402039 0.722595 1441497003 -0.128967 -0.547363 -0.402039 0.722595 1441497003 -0.123291 -0.548096 -0.400391 0.723938 1441497003 -0.123291 -0.548096 -0.400391 0.723938 1441497003 -0.123291 -0.548096 -0.400391 0.723938 1441497003 -0.123291 -0.548096 -0.400391 0.723938 1441497003 -0.123291 -0.548096 -0.400391 0.723938 1441497003 -0.122192 -0.550354 -0.395874 0.724915 1441497003 -0.122192 -0.550354 -0.395874 0.724915 1441497003 -0.122192 -0.550354 -0.395874 0.724915 1441497003 -0.122192 -0.550354 -0.395874 0.724915 1441497003 -0.122192 -0.550354 -0.395874 0.724915 1441497003 -0.122192 -0.550354 -0.395874 0.724915 1441497003 -0.122192 -0.550354 -0.395874 0.724915 1441497003 -0.126587 -0.549805 -0.397827 0.723511 1441497003 -0.126587 -0.549805 -0.397827 0.723511 1441497003 -0.126587 -0.549805 -0.397827 0.723511 1441497003 -0.126587 -0.549805 -0.397827 0.723511 1441497003 -0.126587 -0.549805 -0.397827 0.723511 1441497003 -0.126587 -0.549805 -0.397827 0.723511 1441497003 -0.127563 -0.549805 -0.397644 0.723450 1441497003 -0.127563 -0.549805 -0.397644 0.723450 1441497003 -0.127563 -0.549805 -0.397644 0.723450 1441497003 -0.127563 -0.549805 -0.397644 0.723450 1441497003 -0.127563 -0.549805 -0.397644 0.723450 1441497003 -0.127563 -0.549805 -0.397644 0.723450 1441497003 -0.125488 -0.551392 -0.396240 0.723328 1441497003 -0.125488 -0.551392 -0.396240 0.723328 1441497003 -0.125488 -0.551392 -0.396240 0.723328 1441497003 -0.125488 -0.551392 -0.396240 0.723328 1441497003 -0.125488 -0.551392 -0.396240 0.723328 1441497003 -0.125488 -0.551392 -0.396240 0.723328 1441497003 -0.123230 -0.553528 -0.394104 0.723267 1441497003 -0.123230 -0.553528 -0.394104 0.723267 1441497003 -0.123230 -0.553528 -0.394104 0.723267 1441497003 -0.123230 -0.553528 -0.394104 0.723267 1441497003 -0.123230 -0.553528 -0.394104 0.723267 1441497003 -0.123230 -0.553528 -0.394104 0.723267 1441497003 -0.122803 -0.554199 -0.393616 0.723145 1441497003 -0.122803 -0.554199 -0.393616 0.723145 1441497003 -0.122803 -0.554199 -0.393616 0.723145 1441497003 -0.122803 -0.554199 -0.393616 0.723145 1441497003 -0.122803 -0.554199 -0.393616 0.723145 1441497003 -0.122803 -0.554199 -0.393616 0.723145 1441497003 -0.125793 -0.552307 -0.396240 0.722595 1441497003 -0.125793 -0.552307 -0.396240 0.722595 1441497003 -0.125793 -0.552307 -0.396240 0.722595 1441497003 -0.125793 -0.552307 -0.396240 0.722595 1441497003 -0.125793 -0.552307 -0.396240 0.722595 1441497003 -0.130554 -0.549377 -0.400269 0.721741 1441497003 -0.130554 -0.549377 -0.400269 0.721741 1441497003 -0.130554 -0.549377 -0.400269 0.721741 1441497003 -0.130554 -0.549377 -0.400269 0.721741 1441497003 -0.130554 -0.549377 -0.400269 0.721741 1441497003 -0.130554 -0.549377 -0.400269 0.721741 1441497003 -0.130554 -0.549377 -0.400269 0.721741 1441497003 -0.134338 -0.548157 -0.402161 0.720947 1441497003 -0.134338 -0.548157 -0.402161 0.720947 1441497003 -0.134338 -0.548157 -0.402161 0.720947 1441497003 -0.134338 -0.548157 -0.402161 0.720947 1441497003 -0.134338 -0.548157 -0.402161 0.720947 1441497003 -0.134338 -0.548157 -0.402161 0.720947 1441497003 -0.136108 -0.548035 -0.401245 0.721252 1441497003 -0.136108 -0.548035 -0.401245 0.721252 1441497003 -0.136108 -0.548035 -0.401245 0.721252 1441497003 -0.136108 -0.548035 -0.401245 0.721252 1441497003 -0.136108 -0.548035 -0.401245 0.721252 1441497003 -0.136108 -0.548035 -0.401245 0.721252 1441497003 -0.136108 -0.548035 -0.401245 0.721252 1441497003 -0.136719 -0.547791 -0.400146 0.721863 1441497003 -0.136719 -0.547791 -0.400146 0.721863 1441497003 -0.136719 -0.547791 -0.400146 0.721863 1441497003 -0.136719 -0.547791 -0.400146 0.721863 1441497003 -0.136719 -0.547791 -0.400146 0.721863 1441497003 -0.136719 -0.547791 -0.400146 0.721863 1441497003 -0.136597 -0.546204 -0.400024 0.723206 1441497003 -0.136597 -0.546204 -0.400024 0.723206 1441497003 -0.136597 -0.546204 -0.400024 0.723206 1441497003 -0.136597 -0.546204 -0.400024 0.723206 1441497003 -0.136597 -0.546204 -0.400024 0.723206 1441497003 -0.136597 -0.546204 -0.400024 0.723206 1441497003 -0.136536 -0.544800 -0.402283 0.723022 1441497003 -0.136536 -0.544800 -0.402283 0.723022 1441497003 -0.136536 -0.544800 -0.402283 0.723022 1441497003 -0.136536 -0.544800 -0.402283 0.723022 1441497003 -0.136536 -0.544800 -0.402283 0.723022 1441497003 -0.136536 -0.544800 -0.402283 0.723022 1441497003 -0.136536 -0.544800 -0.402283 0.723022 1441497003 -0.135864 -0.545715 -0.402588 0.722229 1441497003 -0.135864 -0.545715 -0.402588 0.722229 1441497003 -0.135864 -0.545715 -0.402588 0.722229 1441497003 -0.135864 -0.545715 -0.402588 0.722229 1441497003 -0.135864 -0.545715 -0.402588 0.722229 1441497003 -0.135864 -0.545715 -0.402588 0.722229 1441497003 -0.134644 -0.549438 -0.398560 0.721924 1441497003 -0.134644 -0.549438 -0.398560 0.721924 1441497003 -0.134644 -0.549438 -0.398560 0.721924 1441497003 -0.134644 -0.549438 -0.398560 0.721924 1441497003 -0.134644 -0.549438 -0.398560 0.721924 1441497003 -0.134644 -0.552612 -0.396301 0.720764 1441497003 -0.134644 -0.552612 -0.396301 0.720764 1441497003 -0.134644 -0.552612 -0.396301 0.720764 1441497003 -0.134644 -0.552612 -0.396301 0.720764 1441497004 -0.134644 -0.552612 -0.396301 0.720764 1441497004 -0.134644 -0.552612 -0.396301 0.720764 1441497004 -0.129150 -0.554077 -0.393372 0.722229 1441497004 -0.129150 -0.554077 -0.393372 0.722229 1441497004 -0.129150 -0.554077 -0.393372 0.722229 1441497004 -0.129150 -0.554077 -0.393372 0.722229 1441497004 -0.129150 -0.554077 -0.393372 0.722229 1441497004 -0.129150 -0.554077 -0.393372 0.722229 1441497004 -0.122375 -0.554443 -0.388733 0.725647 1441497004 -0.122375 -0.554443 -0.388733 0.725647 1441497004 -0.122375 -0.554443 -0.388733 0.725647 1441497004 -0.122375 -0.554443 -0.388733 0.725647 1441497004 -0.122375 -0.554443 -0.388733 0.725647 1441497004 -0.122375 -0.554443 -0.388733 0.725647 1441497004 -0.124268 -0.551575 -0.392395 0.725525 1441497004 -0.124268 -0.551575 -0.392395 0.725525 1441497004 -0.124268 -0.551575 -0.392395 0.725525 1441497004 -0.124268 -0.551575 -0.392395 0.725525 1441497004 -0.124268 -0.551575 -0.392395 0.725525 1441497004 -0.127136 -0.550110 -0.393921 0.725342 1441497004 -0.127136 -0.550110 -0.393921 0.725342 1441497004 -0.127136 -0.550110 -0.393921 0.725342 1441497004 -0.127136 -0.550110 -0.393921 0.725342 1441497004 -0.127136 -0.550110 -0.393921 0.725342 1441497004 -0.127136 -0.550110 -0.393921 0.725342 1441497004 -0.127136 -0.550110 -0.393921 0.725342 1441497004 -0.132263 -0.549805 -0.395569 0.723694 1441497004 -0.132263 -0.549805 -0.395569 0.723694 1441497004 -0.132263 -0.549805 -0.395569 0.723694 1441497004 -0.132263 -0.549805 -0.395569 0.723694 1441497004 -0.132263 -0.549805 -0.395569 0.723694 1441497004 -0.136597 -0.548340 -0.398987 0.722168 1441497004 -0.136597 -0.548340 -0.398987 0.722168 1441497004 -0.136597 -0.548340 -0.398987 0.722168 1441497004 -0.136597 -0.548340 -0.398987 0.722168 1441497004 -0.136597 -0.548340 -0.398987 0.722168 1441497004 -0.136597 -0.548340 -0.398987 0.722168 1441497004 -0.136597 -0.548340 -0.398987 0.722168 1441497004 -0.138000 -0.547791 -0.400024 0.721680 1441497004 -0.138000 -0.547791 -0.400024 0.721680 1441497004 -0.138000 -0.547791 -0.400024 0.721680 1441497004 -0.138000 -0.547791 -0.400024 0.721680 1441497004 -0.138000 -0.547791 -0.400024 0.721680 1441497004 -0.138000 -0.547791 -0.400024 0.721680 1441497004 -0.137085 -0.549744 -0.398010 0.721497 1441497004 -0.137085 -0.549744 -0.398010 0.721497 1441497004 -0.137085 -0.549744 -0.398010 0.721497 1441497004 -0.137085 -0.549744 -0.398010 0.721497 1441497004 -0.137085 -0.549744 -0.398010 0.721497 1441497004 -0.137085 -0.549744 -0.398010 0.721497 1441497004 -0.133545 -0.552429 -0.394104 0.722290 1441497004 -0.133545 -0.552429 -0.394104 0.722290 1441497004 -0.133545 -0.552429 -0.394104 0.722290 1441497004 -0.133545 -0.552429 -0.394104 0.722290 1441497004 -0.133545 -0.552429 -0.394104 0.722290 1441497004 -0.133545 -0.552429 -0.394104 0.722290 1441497004 -0.127991 -0.553894 -0.389526 0.724609 1441497004 -0.127991 -0.553894 -0.389526 0.724609 1441497004 -0.127991 -0.553894 -0.389526 0.724609 1441497004 -0.127991 -0.553894 -0.389526 0.724609 1441497004 -0.127991 -0.553894 -0.389526 0.724609 1441497004 -0.127991 -0.553894 -0.389526 0.724609 1441497004 -0.127991 -0.553894 -0.389526 0.724609 1441497004 -0.124756 -0.554138 -0.387817 0.725891 1441497004 -0.124756 -0.554138 -0.387817 0.725891 1441497004 -0.124756 -0.554138 -0.387817 0.725891 1441497004 -0.124756 -0.554138 -0.387817 0.725891 1441497004 -0.124756 -0.554138 -0.387817 0.725891 1441497004 -0.124756 -0.554138 -0.387817 0.725891 1441497004 -0.125244 -0.554199 -0.387329 0.726074 1441497004 -0.125244 -0.554199 -0.387329 0.726074 1441497004 -0.125244 -0.554199 -0.387329 0.726074 1441497004 -0.125244 -0.554199 -0.387329 0.726074 1441497004 -0.125244 -0.554199 -0.387329 0.726074 1441497004 -0.125244 -0.554199 -0.387329 0.726074 1441497004 -0.128357 -0.553223 -0.388367 0.725708 1441497004 -0.128357 -0.553223 -0.388367 0.725708 1441497004 -0.128357 -0.553223 -0.388367 0.725708 1441497004 -0.128357 -0.553223 -0.388367 0.725708 1441497004 -0.131042 -0.551819 -0.390015 0.725403 1441497004 -0.131042 -0.551819 -0.390015 0.725403 1441497004 -0.131042 -0.551819 -0.390015 0.725403 1441497004 -0.131042 -0.551819 -0.390015 0.725403 1441497004 -0.131042 -0.551819 -0.390015 0.725403 1441497004 -0.131042 -0.551819 -0.390015 0.725403 1441497004 -0.133667 -0.550232 -0.391724 0.725220 1441497004 -0.133667 -0.550232 -0.391724 0.725220 1441497004 -0.133667 -0.550232 -0.391724 0.725220 1441497004 -0.133667 -0.550232 -0.391724 0.725220 1441497004 -0.133667 -0.550232 -0.391724 0.725220 1441497004 -0.133667 -0.550232 -0.391724 0.725220 1441497004 -0.135986 -0.548401 -0.394592 0.724609 1441497004 -0.135986 -0.548401 -0.394592 0.724609 1441497004 -0.135986 -0.548401 -0.394592 0.724609 1441497004 -0.135986 -0.548401 -0.394592 0.724609 1441497004 -0.135986 -0.548401 -0.394592 0.724609 1441497004 -0.135986 -0.548401 -0.394592 0.724609 1441497004 -0.138000 -0.548157 -0.397339 0.722900 1441497004 -0.138000 -0.548157 -0.397339 0.722900 1441497004 -0.138000 -0.548157 -0.397339 0.722900 1441497004 -0.138000 -0.548157 -0.397339 0.722900 1441497004 -0.138000 -0.548157 -0.397339 0.722900 1441497004 -0.138000 -0.548157 -0.397339 0.722900 1441497004 -0.138000 -0.548157 -0.397339 0.722900 1441497004 -0.139221 -0.549988 -0.398682 0.720581 1441497004 -0.139221 -0.549988 -0.398682 0.720581 1441497004 -0.139221 -0.549988 -0.398682 0.720581 1441497004 -0.139221 -0.549988 -0.398682 0.720581 1441497004 -0.139221 -0.549988 -0.398682 0.720581 1441497005 -0.139221 -0.549988 -0.398682 0.720581 1441497005 -0.138550 -0.551941 -0.400635 0.718140 1441497005 -0.138550 -0.551941 -0.400635 0.718140 1441497005 -0.138550 -0.551941 -0.400635 0.718140 1441497005 -0.138550 -0.551941 -0.400635 0.718140 1441497005 -0.138550 -0.551941 -0.400635 0.718140 1441497005 -0.138550 -0.551941 -0.400635 0.718140 1441497005 -0.132813 -0.554016 -0.398010 0.719055 1441497005 -0.132813 -0.554016 -0.398010 0.719055 1441497005 -0.132813 -0.554016 -0.398010 0.719055 1441497005 -0.132813 -0.554016 -0.398010 0.719055 1441497005 -0.132813 -0.554016 -0.398010 0.719055 1441497005 -0.132813 -0.554016 -0.398010 0.719055 1441497005 -0.125366 -0.555298 -0.392456 0.722412 1441497005 -0.125366 -0.555298 -0.392456 0.722412 1441497005 -0.125366 -0.555298 -0.392456 0.722412 1441497005 -0.125366 -0.555298 -0.392456 0.722412 1441497005 -0.125366 -0.555298 -0.392456 0.722412 1441497005 -0.125366 -0.555298 -0.392456 0.722412 1441497005 -0.122742 -0.554565 -0.391907 0.723755 1441497005 -0.122742 -0.554565 -0.391907 0.723755 1441497005 -0.122742 -0.554565 -0.391907 0.723755 1441497005 -0.122742 -0.554565 -0.391907 0.723755 1441497005 -0.122742 -0.554565 -0.391907 0.723755 1441497005 -0.122742 -0.554565 -0.391907 0.723755 1441497005 -0.123840 -0.553406 -0.393738 0.723450 1441497005 -0.123840 -0.553406 -0.393738 0.723450 1441497005 -0.123840 -0.553406 -0.393738 0.723450 1441497005 -0.123840 -0.553406 -0.393738 0.723450 1441497005 -0.123840 -0.553406 -0.393738 0.723450 1441497005 -0.130371 -0.552124 -0.396667 0.721741 1441497005 -0.130371 -0.552124 -0.396667 0.721741 1441497005 -0.130371 -0.552124 -0.396667 0.721741 1441497005 -0.130371 -0.552124 -0.396667 0.721741 1441497005 -0.130371 -0.552124 -0.396667 0.721741 1441497005 -0.137756 -0.548645 -0.401978 0.720093 1441497005 -0.137756 -0.548645 -0.401978 0.720093 1441497005 -0.137756 -0.548645 -0.401978 0.720093 1441497005 -0.137756 -0.548645 -0.401978 0.720093 1441497005 -0.137756 -0.548645 -0.401978 0.720093 1441497005 -0.137756 -0.548645 -0.401978 0.720093 1441497005 -0.137756 -0.548645 -0.401978 0.720093 1441497005 -0.138916 -0.547607 -0.402405 0.720337 1441497005 -0.138916 -0.547607 -0.402405 0.720337 1441497005 -0.138916 -0.547607 -0.402405 0.720337 1441497005 -0.138916 -0.547607 -0.402405 0.720337 1441497005 -0.138916 -0.547607 -0.402405 0.720337 1441497005 -0.138916 -0.547607 -0.402405 0.720337 1441497005 -0.139160 -0.548462 -0.402588 0.719604 1441497005 -0.139160 -0.548462 -0.402588 0.719604 1441497005 -0.139160 -0.548462 -0.402588 0.719604 1441497005 -0.139160 -0.548462 -0.402588 0.719604 1441497005 -0.139160 -0.548462 -0.402588 0.719604 1441497005 -0.136536 -0.551025 -0.400024 0.719543 1441497005 -0.136536 -0.551025 -0.400024 0.719543 1441497005 -0.136536 -0.551025 -0.400024 0.719543 1441497005 -0.136536 -0.551025 -0.400024 0.719543 1441497005 -0.136536 -0.551025 -0.400024 0.719543 1441497005 -0.136536 -0.551025 -0.400024 0.719543 1441497005 -0.136536 -0.551025 -0.400024 0.719543 1441497005 -0.131653 -0.553650 -0.395752 0.720825 1441497005 -0.131653 -0.553650 -0.395752 0.720825 1441497005 -0.131653 -0.553650 -0.395752 0.720825 1441497005 -0.131653 -0.553650 -0.395752 0.720825 1441497005 -0.131653 -0.553650 -0.395752 0.720825 1441497005 -0.131653 -0.553650 -0.395752 0.720825 1441497005 -0.128113 -0.555054 -0.393066 0.721802 1441497005 -0.128113 -0.555054 -0.393066 0.721802 1441497005 -0.128113 -0.555054 -0.393066 0.721802 1441497005 -0.128113 -0.555054 -0.393066 0.721802 1441497005 -0.128113 -0.555054 -0.393066 0.721802 1441497005 -0.128113 -0.555054 -0.393066 0.721802 1441497005 -0.128113 -0.555054 -0.393066 0.721802 1441497005 -0.127075 -0.555725 -0.391602 0.722290 1441497005 -0.127075 -0.555725 -0.391602 0.722290 1441497005 -0.127075 -0.555725 -0.391602 0.722290 1441497005 -0.127075 -0.555725 -0.391602 0.722290 1441497005 -0.127075 -0.555725 -0.391602 0.722290 1441497005 -0.127075 -0.555725 -0.391602 0.722290 1441497005 -0.127808 -0.555481 -0.391174 0.722595 1441497005 -0.127808 -0.555481 -0.391174 0.722595 1441497005 -0.127808 -0.555481 -0.391174 0.722595 1441497005 -0.127808 -0.555481 -0.391174 0.722595 1441497005 -0.127808 -0.555481 -0.391174 0.722595 1441497005 -0.127808 -0.555481 -0.391174 0.722595 1441497005 -0.130493 -0.554138 -0.391479 0.722961 1441497005 -0.130493 -0.554138 -0.391479 0.722961 1441497005 -0.130493 -0.554138 -0.391479 0.722961 1441497005 -0.130493 -0.554138 -0.391479 0.722961 1441497005 -0.130493 -0.554138 -0.391479 0.722961 1441497005 -0.130493 -0.554138 -0.391479 0.722961 1441497005 -0.134338 -0.551697 -0.393677 0.722900 1441497005 -0.134338 -0.551697 -0.393677 0.722900 1441497005 -0.134338 -0.551697 -0.393677 0.722900 1441497005 -0.134338 -0.551697 -0.393677 0.722900 1441497005 -0.134338 -0.551697 -0.393677 0.722900 1441497005 -0.134338 -0.551697 -0.393677 0.722900 1441497005 -0.138916 -0.549072 -0.396729 0.722351 1441497005 -0.138916 -0.549072 -0.396729 0.722351 1441497005 -0.138916 -0.549072 -0.396729 0.722351 1441497005 -0.138916 -0.549072 -0.396729 0.722351 1441497005 -0.138916 -0.549072 -0.396729 0.722351 1441497005 -0.138916 -0.549072 -0.396729 0.722351 1441497005 -0.142822 -0.547363 -0.399719 0.721313 1441497005 -0.142822 -0.547363 -0.399719 0.721313 1441497005 -0.142822 -0.547363 -0.399719 0.721313 1441497005 -0.142822 -0.547363 -0.399719 0.721313 1441497005 -0.142822 -0.547363 -0.399719 0.721313 1441497005 -0.142822 -0.547363 -0.399719 0.721313 1441497006 -0.144165 -0.547607 -0.400513 0.720337 1441497006 -0.144165 -0.547607 -0.400513 0.720337 1441497006 -0.144165 -0.547607 -0.400513 0.720337 1441497006 -0.144165 -0.547607 -0.400513 0.720337 1441497006 -0.144165 -0.547607 -0.400513 0.720337 1441497006 -0.144165 -0.547607 -0.400513 0.720337 1441497006 -0.144165 -0.547607 -0.400513 0.720337 1441497006 -0.143433 -0.549805 -0.398315 0.720032 1441497006 -0.143433 -0.549805 -0.398315 0.720032 1441497006 -0.143433 -0.549805 -0.398315 0.720032 1441497006 -0.143433 -0.549805 -0.398315 0.720032 1441497006 -0.143433 -0.549805 -0.398315 0.720032 1441497006 -0.143433 -0.549805 -0.398315 0.720032 1441497006 -0.139587 -0.551758 -0.397278 0.719910 1441497006 -0.139587 -0.551758 -0.397278 0.719910 1441497006 -0.139587 -0.551758 -0.397278 0.719910 1441497006 -0.139587 -0.551758 -0.397278 0.719910 1441497006 -0.139587 -0.551758 -0.397278 0.719910 1441497006 -0.139587 -0.551758 -0.397278 0.719910 1441497006 -0.130432 -0.554199 -0.393677 0.721741 1441497006 -0.130432 -0.554199 -0.393677 0.721741 1441497006 -0.130432 -0.554199 -0.393677 0.721741 1441497006 -0.130432 -0.554199 -0.393677 0.721741 1441497006 -0.130432 -0.554199 -0.393677 0.721741 1441497006 -0.130432 -0.554199 -0.393677 0.721741 1441497006 -0.124878 -0.555542 -0.390137 0.723633 1441497006 -0.124878 -0.555542 -0.390137 0.723633 1441497006 -0.124878 -0.555542 -0.390137 0.723633 1441497006 -0.124878 -0.555542 -0.390137 0.723633 1441497006 -0.124878 -0.555542 -0.390137 0.723633 1441497006 -0.124878 -0.555542 -0.390137 0.723633 1441497006 -0.124390 -0.554260 -0.390442 0.724487 1441497006 -0.124390 -0.554260 -0.390442 0.724487 1441497006 -0.124390 -0.554260 -0.390442 0.724487 1441497006 -0.124390 -0.554260 -0.390442 0.724487 1441497006 -0.124390 -0.554260 -0.390442 0.724487 1441497006 -0.124390 -0.554260 -0.390442 0.724487 1441497006 -0.122925 -0.553955 -0.389587 0.725464 1441497006 -0.122925 -0.553955 -0.389587 0.725464 1441497006 -0.122925 -0.553955 -0.389587 0.725464 1441497006 -0.122925 -0.553955 -0.389587 0.725464 1441497006 -0.122925 -0.553955 -0.389587 0.725464 1441497006 -0.122925 -0.553955 -0.389587 0.725464 1441497006 -0.123352 -0.553528 -0.388794 0.726135 1441497006 -0.123352 -0.553528 -0.388794 0.726135 1441497006 -0.123352 -0.553528 -0.388794 0.726135 1441497006 -0.123352 -0.553528 -0.388794 0.726135 1441497006 -0.123352 -0.553528 -0.388794 0.726135 1441497006 -0.123352 -0.553528 -0.388794 0.726135 1441497006 -0.125549 -0.552429 -0.389587 0.726135 1441497006 -0.125549 -0.552429 -0.389587 0.726135 1441497006 -0.125549 -0.552429 -0.389587 0.726135 1441497006 -0.129639 -0.551147 -0.391907 0.725159 1441497006 -0.129639 -0.551147 -0.391907 0.725159 1441497006 -0.129639 -0.551147 -0.391907 0.725159 1441497006 -0.129639 -0.551147 -0.391907 0.725159 1441497006 -0.129639 -0.551147 -0.391907 0.725159 1441497006 -0.129639 -0.551147 -0.391907 0.725159 1441497006 -0.129639 -0.551147 -0.391907 0.725159 1441497006 -0.132690 -0.550598 -0.392639 0.724609 1441497006 -0.132690 -0.550598 -0.392639 0.724609 1441497006 -0.132690 -0.550598 -0.392639 0.724609 1441497006 -0.132690 -0.550598 -0.392639 0.724609 1441497006 -0.132690 -0.550598 -0.392639 0.724609 1441497006 -0.132690 -0.550598 -0.392639 0.724609 1441497006 -0.133545 -0.551331 -0.392273 0.724121 1441497006 -0.133545 -0.551331 -0.392273 0.724121 1441497006 -0.133545 -0.551331 -0.392273 0.724121 1441497006 -0.133545 -0.551331 -0.392273 0.724121 1441497006 -0.133545 -0.551331 -0.392273 0.724121 1441497006 -0.133545 -0.551331 -0.392273 0.724121 1441497006 -0.130127 -0.552795 -0.390747 0.724487 1441497006 -0.130127 -0.552795 -0.390747 0.724487 1441497006 -0.130127 -0.552795 -0.390747 0.724487 1441497006 -0.130127 -0.552795 -0.390747 0.724487 1441497006 -0.130127 -0.552795 -0.390747 0.724487 1441497006 -0.130127 -0.552795 -0.390747 0.724487 1441497006 -0.130127 -0.552795 -0.390747 0.724487 1441497006 -0.124329 -0.554260 -0.388245 0.725647 1441497006 -0.124329 -0.554260 -0.388245 0.725647 1441497006 -0.124329 -0.554260 -0.388245 0.725647 1441497006 -0.124329 -0.554260 -0.388245 0.725647 1441497006 -0.124329 -0.554260 -0.388245 0.725647 1441497006 -0.124329 -0.554260 -0.388245 0.725647 1441497006 -0.121155 -0.555054 -0.387634 0.725952 1441497006 -0.121155 -0.555054 -0.387634 0.725952 1441497006 -0.121155 -0.555054 -0.387634 0.725952 1441497006 -0.121155 -0.555054 -0.387634 0.725952 1441497006 -0.121155 -0.555054 -0.387634 0.725952 1441497006 -0.121155 -0.555054 -0.387634 0.725952 1441497006 -0.121582 -0.556274 -0.386719 0.725464 1441497006 -0.121582 -0.556274 -0.386719 0.725464 1441497006 -0.121582 -0.556274 -0.386719 0.725464 1441497006 -0.121582 -0.556274 -0.386719 0.725464 1441497006 -0.121582 -0.556274 -0.386719 0.725464 1441497006 -0.125610 -0.556091 -0.388306 0.723999 1441497006 -0.125610 -0.556091 -0.388306 0.723999 1441497006 -0.125610 -0.556091 -0.388306 0.723999 1441497006 -0.125610 -0.556091 -0.388306 0.723999 1441497006 -0.125610 -0.556091 -0.388306 0.723999 1441497006 -0.125610 -0.556091 -0.388306 0.723999 1441497006 -0.127441 -0.554626 -0.389160 0.724365 1441497006 -0.127441 -0.554626 -0.389160 0.724365 1441497006 -0.127441 -0.554626 -0.389160 0.724365 1441497006 -0.127441 -0.554626 -0.389160 0.724365 1441497006 -0.127441 -0.554626 -0.389160 0.724365 1441497006 -0.127441 -0.554626 -0.389160 0.724365 1441497006 -0.127502 -0.552246 -0.389832 0.725830 1441497007 -0.127502 -0.552246 -0.389832 0.725830 1441497007 -0.127502 -0.552246 -0.389832 0.725830 1441497007 -0.127502 -0.552246 -0.389832 0.725830 1441497007 -0.127502 -0.552246 -0.389832 0.725830 1441497007 -0.127502 -0.552246 -0.389832 0.725830 1441497007 -0.127502 -0.552246 -0.389832 0.725830 1441497007 -0.130676 -0.549133 -0.392517 0.726135 1441497007 -0.130676 -0.549133 -0.392517 0.726135 1441497007 -0.130676 -0.549133 -0.392517 0.726135 1441497007 -0.130676 -0.549133 -0.392517 0.726135 1441497007 -0.130676 -0.549133 -0.392517 0.726135 1441497007 -0.130676 -0.549133 -0.392517 0.726135 1441497007 -0.136658 -0.546204 -0.396667 0.725037 1441497007 -0.136658 -0.546204 -0.396667 0.725037 1441497007 -0.136658 -0.546204 -0.396667 0.725037 1441497007 -0.136658 -0.546204 -0.396667 0.725037 1441497007 -0.136658 -0.546204 -0.396667 0.725037 1441497007 -0.136658 -0.546204 -0.396667 0.725037 1441497007 -0.141357 -0.546265 -0.398010 0.723328 1441497007 -0.141357 -0.546265 -0.398010 0.723328 1441497007 -0.141357 -0.546265 -0.398010 0.723328 1441497007 -0.141357 -0.546265 -0.398010 0.723328 1441497007 -0.141357 -0.546265 -0.398010 0.723328 1441497007 -0.141357 -0.546265 -0.398010 0.723328 1441497007 -0.144104 -0.548401 -0.395142 0.722717 1441497007 -0.144104 -0.548401 -0.395142 0.722717 1441497007 -0.144104 -0.548401 -0.395142 0.722717 1441497007 -0.144104 -0.548401 -0.395142 0.722717 1441497007 -0.144104 -0.548401 -0.395142 0.722717 1441497007 -0.144104 -0.548401 -0.395142 0.722717 1441497007 -0.144104 -0.548401 -0.395142 0.722717 1441497007 -0.143616 -0.548035 -0.396545 0.722351 1441497007 -0.143616 -0.548035 -0.396545 0.722351 1441497007 -0.143616 -0.548035 -0.396545 0.722351 1441497007 -0.143616 -0.548035 -0.396545 0.722351 1441497007 -0.143616 -0.548035 -0.396545 0.722351 1441497007 -0.143616 -0.548035 -0.396545 0.722351 1441497007 -0.135559 -0.548828 -0.394287 0.724548 1441497007 -0.135559 -0.548828 -0.394287 0.724548 1441497007 -0.135559 -0.548828 -0.394287 0.724548 1441497007 -0.135559 -0.548828 -0.394287 0.724548 1441497007 -0.135559 -0.548828 -0.394287 0.724548 1441497007 -0.135559 -0.548828 -0.394287 0.724548 1441497007 -0.130127 -0.549683 -0.393066 0.725586 1441497007 -0.130127 -0.549683 -0.393066 0.725586 1441497007 -0.130127 -0.549683 -0.393066 0.725586 1441497007 -0.130127 -0.549683 -0.393066 0.725586 1441497007 -0.130127 -0.549683 -0.393066 0.725586 1441497007 -0.130127 -0.549683 -0.393066 0.725586 1441497007 -0.126953 -0.549500 -0.392822 0.726379 1441497007 -0.126953 -0.549500 -0.392822 0.726379 1441497007 -0.126953 -0.549500 -0.392822 0.726379 1441497007 -0.126953 -0.549500 -0.392822 0.726379 1441497007 -0.126953 -0.549500 -0.392822 0.726379 1441497007 -0.126953 -0.549500 -0.392822 0.726379 1441497007 -0.124817 -0.549011 -0.391479 0.727844 1441497007 -0.124817 -0.549011 -0.391479 0.727844 1441497007 -0.124817 -0.549011 -0.391479 0.727844 1441497007 -0.124817 -0.549011 -0.391479 0.727844 1441497007 -0.124817 -0.549011 -0.391479 0.727844 1441497007 -0.124817 -0.549011 -0.391479 0.727844 1441497007 -0.124817 -0.549011 -0.391479 0.727844 1441497007 -0.127502 -0.548218 -0.391357 0.728027 1441497007 -0.127502 -0.548218 -0.391357 0.728027 1441497007 -0.127502 -0.548218 -0.391357 0.728027 1441497007 -0.127502 -0.548218 -0.391357 0.728027 1441497007 -0.127502 -0.548218 -0.391357 0.728027 1441497007 -0.135559 -0.547363 -0.394348 0.725586 1441497007 -0.135559 -0.547363 -0.394348 0.725586 1441497007 -0.135559 -0.547363 -0.394348 0.725586 1441497007 -0.135559 -0.547363 -0.394348 0.725586 1441497007 -0.135559 -0.547363 -0.394348 0.725586 1441497007 -0.135559 -0.547363 -0.394348 0.725586 1441497007 -0.135559 -0.547363 -0.394348 0.725586 1441497007 -0.139954 -0.547974 -0.394836 0.724060 1441497007 -0.139954 -0.547974 -0.394836 0.724060 1441497007 -0.139954 -0.547974 -0.394836 0.724060 1441497007 -0.139954 -0.547974 -0.394836 0.724060 1441497007 -0.139954 -0.547974 -0.394836 0.724060 1441497007 -0.139954 -0.547974 -0.394836 0.724060 1441497007 -0.138000 -0.548645 -0.394653 0.724060 1441497007 -0.138000 -0.548645 -0.394653 0.724060 1441497007 -0.138000 -0.548645 -0.394653 0.724060 1441497007 -0.138000 -0.548645 -0.394653 0.724060 1441497007 -0.138000 -0.548645 -0.394653 0.724060 1441497007 -0.138000 -0.548645 -0.394653 0.724060 1441497007 -0.132019 -0.549805 -0.392822 0.725220 1441497007 -0.132019 -0.549805 -0.392822 0.725220 1441497007 -0.132019 -0.549805 -0.392822 0.725220 1441497007 -0.132019 -0.549805 -0.392822 0.725220 1441497007 -0.132019 -0.549805 -0.392822 0.725220 1441497007 -0.132019 -0.549805 -0.392822 0.725220 1441497007 -0.130859 -0.551453 -0.392151 0.724548 1441497007 -0.130859 -0.551453 -0.392151 0.724548 1441497007 -0.130859 -0.551453 -0.392151 0.724548 1441497007 -0.130859 -0.551453 -0.392151 0.724548 1441497007 -0.130859 -0.551453 -0.392151 0.724548 1441497007 -0.130859 -0.551453 -0.392151 0.724548 1441497007 -0.134094 -0.551819 -0.393616 0.722900 1441497007 -0.134094 -0.551819 -0.393616 0.722900 1441497007 -0.134094 -0.551819 -0.393616 0.722900 1441497007 -0.134094 -0.551819 -0.393616 0.722900 1441497007 -0.134094 -0.551819 -0.393616 0.722900 1441497007 -0.134094 -0.551819 -0.393616 0.722900 1441497007 -0.134644 -0.550781 -0.395508 0.722595 1441497007 -0.134644 -0.550781 -0.395508 0.722595 1441497007 -0.134644 -0.550781 -0.395508 0.722595 1441497007 -0.134644 -0.550781 -0.395508 0.722595 1441497007 -0.134644 -0.550781 -0.395508 0.722595 1441497007 -0.134644 -0.550781 -0.395508 0.722595 1441497007 -0.133240 -0.550293 -0.396301 0.722778 1441497007 -0.133240 -0.550293 -0.396301 0.722778 1441497007 -0.133240 -0.550293 -0.396301 0.722778 1441497008 -0.133240 -0.550293 -0.396301 0.722778 1441497008 -0.133240 -0.550293 -0.396301 0.722778 1441497008 -0.133240 -0.550293 -0.396301 0.722778 1441497008 -0.133240 -0.549805 -0.396667 0.722961 1441497008 -0.133240 -0.549805 -0.396667 0.722961 1441497008 -0.133240 -0.549805 -0.396667 0.722961 1441497008 -0.133240 -0.549805 -0.396667 0.722961 1441497008 -0.133240 -0.549805 -0.396667 0.722961 1441497008 -0.133240 -0.549805 -0.396667 0.722961 1441497008 -0.133240 -0.549805 -0.396667 0.722961 1441497008 -0.133484 -0.549377 -0.396790 0.723145 1441497008 -0.133484 -0.549377 -0.396790 0.723145 1441497008 -0.133484 -0.549377 -0.396790 0.723145 1441497008 -0.133484 -0.549377 -0.396790 0.723145 1441497008 -0.133484 -0.549377 -0.396790 0.723145 1441497008 -0.133484 -0.549377 -0.396790 0.723145 1441497008 -0.133484 -0.548462 -0.396729 0.723877 1441497008 -0.133484 -0.548462 -0.396729 0.723877 1441497008 -0.133484 -0.548462 -0.396729 0.723877 1441497008 -0.133484 -0.548462 -0.396729 0.723877 1441497008 -0.133484 -0.548462 -0.396729 0.723877 1441497008 -0.133484 -0.548462 -0.396729 0.723877 1441497008 -0.135193 -0.546814 -0.397766 0.724243 1441497008 -0.135193 -0.546814 -0.397766 0.724243 1441497008 -0.135193 -0.546814 -0.397766 0.724243 1441497008 -0.135193 -0.546814 -0.397766 0.724243 1441497008 -0.135193 -0.546814 -0.397766 0.724243 1441497008 -0.135193 -0.546814 -0.397766 0.724243 1441497008 -0.138306 -0.544800 -0.399475 0.724182 1441497008 -0.138306 -0.544800 -0.399475 0.724182 1441497008 -0.138306 -0.544800 -0.399475 0.724182 1441497008 -0.138306 -0.544800 -0.399475 0.724182 1441497008 -0.138306 -0.544800 -0.399475 0.724182 1441497008 -0.138306 -0.544800 -0.399475 0.724182 1441497008 -0.142029 -0.543274 -0.402161 0.723145 1441497008 -0.142029 -0.543274 -0.402161 0.723145 1441497008 -0.142029 -0.543274 -0.402161 0.723145 1441497008 -0.142029 -0.543274 -0.402161 0.723145 1441497008 -0.142029 -0.543274 -0.402161 0.723145 1441497008 -0.142029 -0.543274 -0.402161 0.723145 1441497008 -0.142029 -0.543274 -0.402161 0.723145 1441497008 -0.145142 -0.542908 -0.404480 0.721558 1441497008 -0.145142 -0.542908 -0.404480 0.721558 1441497008 -0.145142 -0.542908 -0.404480 0.721558 1441497008 -0.145142 -0.542908 -0.404480 0.721558 1441497008 -0.145142 -0.542908 -0.404480 0.721558 1441497008 -0.145142 -0.542908 -0.404480 0.721558 1441497008 -0.145447 -0.543884 -0.403809 0.721130 1441497008 -0.145447 -0.543884 -0.403809 0.721130 1441497008 -0.145447 -0.543884 -0.403809 0.721130 1441497008 -0.145447 -0.543884 -0.403809 0.721130 1441497008 -0.145447 -0.543884 -0.403809 0.721130 1441497008 -0.145447 -0.543884 -0.403809 0.721130 1441497008 -0.145447 -0.543884 -0.403809 0.721130 1441497008 
0.171509 -0.500916 -0.667480 0.523560 1441497012 0.171509 -0.500916 -0.667480 0.523560 1441497012 0.171509 -0.500916 -0.667480 0.523560 1441497012 0.171509 -0.500916 -0.667480 0.523560 1441497012 0.171509 -0.500916 -0.667480 0.523560 1441497012 0.171509 -0.500916 -0.667480 0.523560 1441497012 0.353210 -0.477600 -0.688049 0.416870 1441497012 0.353210 -0.477600 -0.688049 0.416870 1441497012 0.353210 -0.477600 -0.688049 0.416870 1441497012 0.353210 -0.477600 -0.688049 0.416870 1441497012 0.353210 -0.477600 -0.688049 0.416870 1441497012 0.353210 -0.477600 -0.688049 0.416870 1441497012 0.353210 -0.477600 -0.688049 0.416870 1441497012 0.504822 -0.441406 -0.677002 0.303223 1441497012 0.504822 -0.441406 -0.677002 0.303223 1441497012 0.504822 -0.441406 -0.677002 0.303223 1441497012 0.504822 -0.441406 -0.677002 0.303223 1441497012 0.504822 -0.441406 -0.677002 0.303223 1441497012 0.504822 -0.441406 -0.677002 0.303223 1441497012 0.504822 -0.441406 -0.677002 0.303223 1441497012 0.608093 -0.408752 -0.653931 0.188599 1441497012 0.608093 -0.408752 -0.653931 0.188599 1441497012 0.608093 -0.408752 -0.653931 0.188599 1441497012 0.608093 -0.408752 -0.653931 0.188599 1441497012 0.608093 -0.408752 -0.653931 0.188599 1441497012 0.608093 -0.408752 -0.653931 0.188599 1441497012 0.666870 -0.400391 -0.623962 0.075317 1441497012 0.666870 -0.400391 -0.623962 0.075317 1441497012 0.666870 -0.400391 -0.623962 0.075317 1441497012 0.666870 -0.400391 -0.623962 0.075317 1441497012 0.666870 -0.400391 -0.623962 0.075317 1441497012 0.666870 -0.400391 -0.623962 0.075317 1441497012 0.697815 -0.399353 -0.594543 0.008545 1441497012 0.697815 -0.399353 -0.594543 0.008545 1441497012 0.697815 -0.399353 -0.594543 0.008545 1441497012 0.697815 -0.399353 -0.594543 0.008545 1441497012 0.697815 -0.399353 -0.594543 0.008545 1441497012 0.697815 -0.399353 -0.594543 0.008545 1441497012 0.697815 -0.399353 -0.594543 0.008545 1441497012 0.697937 -0.412537 -0.585388 -0.009460 1441497012 0.697937 -0.412537 -0.585388 -0.009460 1441497012 0.697937 -0.412537 -0.585388 -0.009460 1441497012 0.697937 -0.412537 -0.585388 -0.009460 1441497012 0.697937 -0.412537 -0.585388 -0.009460 1441497012 0.697937 -0.412537 -0.585388 -0.009460 1441497012 0.670776 -0.429321 -0.604187 0.026611 1441497012 0.670776 -0.429321 -0.604187 0.026611 1441497012 0.670776 -0.429321 -0.604187 0.026611 1441497012 0.670776 -0.429321 -0.604187 0.026611 1441497012 0.670776 -0.429321 -0.604187 0.026611 1441497012 0.670776 -0.429321 -0.604187 0.026611 1441497012 0.670776 -0.429321 -0.604187 0.026611 1441497012 0.605286 -0.451660 -0.645752 0.112549 1441497012 0.605286 -0.451660 -0.645752 0.112549 1441497012 0.605286 -0.451660 -0.645752 0.112549 1441497012 0.605286 -0.451660 -0.645752 0.112549 1441497012 0.605286 -0.451660 -0.645752 0.112549 1441497012 0.605286 -0.451660 -0.645752 0.112549 1441497012 0.497253 -0.466431 -0.684021 0.259521 1441497012 0.497253 -0.466431 -0.684021 0.259521 1441497012 0.497253 -0.466431 -0.684021 0.259521 1441497012 0.497253 -0.466431 -0.684021 0.259521 1441497012 0.497253 -0.466431 -0.684021 0.259521 1441497012 0.497253 -0.466431 -0.684021 0.259521 1441497012 0.364136 -0.473816 -0.666870 0.445190 1441497012 0.364136 -0.473816 -0.666870 0.445190 1441497012 0.364136 -0.473816 -0.666870 0.445190 1441497012 0.364136 -0.473816 -0.666870 0.445190 1441497012 0.364136 -0.473816 -0.666870 0.445190 1441497012 0.364136 -0.473816 -0.666870 0.445190 1441497012 0.364136 -0.473816 -0.666870 0.445190 1441497012 0.202515 -0.509583 -0.622131 0.558838 1441497012 0.202515 -0.509583 -0.622131 0.558838 1441497012 0.202515 -0.509583 -0.622131 0.558838 1441497012 0.202515 -0.509583 -0.622131 0.558838 1441497012 0.202515 -0.509583 -0.622131 0.558838 1441497012 0.202515 -0.509583 -0.622131 0.558838 1441497012 0.202515 -0.509583 -0.622131 0.558838 1441497012 0.039429 -0.531372 -0.559082 0.635254 1441497012 0.039429 -0.531372 -0.559082 0.635254 1441497012 0.039429 -0.531372 -0.559082 0.635254 1441497012 0.039429 -0.531372 -0.559082 0.635254 1441497012 0.039429 -0.531372 -0.559082 0.635254 1441497012 0.039429 -0.531372 -0.559082 0.635254 1441497012 -0.101746 -0.542847 -0.484253 0.678589 1441497012 -0.101746 -0.542847 -0.484253 0.678589 1441497012 -0.101746 -0.542847 -0.484253 0.678589 1441497012 -0.101746 -0.542847 -0.484253 0.678589 1441497012 -0.101746 -0.542847 -0.484253 0.678589 1441497012 -0.101746 -0.542847 -0.484253 0.678589 1441497012 -0.204956 -0.542175 -0.420593 0.697998 1441497012 -0.204956 -0.542175 -0.420593 0.697998 1441497012 -0.204956 -0.542175 -0.420593 0.697998 1441497012 -0.204956 -0.542175 -0.420593 0.697998 1441497012 -0.204956 -0.542175 -0.420593 0.697998 1441497012 -0.204956 -0.542175 -0.420593 0.697998 1441497013 -0.269043 -0.520142 -0.415833 0.695801 1441497013 -0.269043 -0.520142 -0.415833 0.695801 1441497013 -0.269043 -0.520142 -0.415833 0.695801 1441497013 -0.269043 -0.520142 -0.415833 0.695801 1441497013 -0.269043 -0.520142 -0.415833 0.695801 1441497013 -0.269043 -0.520142 -0.415833 0.695801 1441497013 -0.262329 -0.520203 -0.423645 0.693665 1441497013 -0.262329 -0.520203 -0.423645 0.693665 1441497013 -0.262329 -0.520203 -0.423645 0.693665 1441497013 -0.262329 -0.520203 -0.423645 0.693665 1441497013 -0.262329 -0.520203 -0.423645 0.693665 1441497013 -0.262329 -0.520203 -0.423645 0.693665 1441497013 -0.223938 -0.516846 -0.459778 0.686584 1441497013 -0.223938 -0.516846 -0.459778 0.686584 1441497013 -0.223938 -0.516846 -0.459778 0.686584 1441497013 -0.223938 -0.516846 -0.459778 0.686584 1441497013 -0.223938 -0.516846 -0.459778 0.686584 1441497013 -0.223938 -0.516846 -0.459778 0.686584 1441497013 -0.223938 -0.516846 -0.459778 0.686584 1441497013 -0.133484 -0.522644 -0.513428 0.667419 1441497013 -0.133484 -0.522644 -0.513428 0.667419 1441497013 -0.133484 -0.522644 -0.513428 0.667419 1441497013 -0.133484 -0.522644 -0.513428 0.667419 1441497013 -0.133484 -0.522644 -0.513428 0.667419 1441497013 -0.133484 -0.522644 -0.513428 0.667419 1441497013 0.005554 -0.531311 -0.562195 0.633789 1441497013 0.005554 -0.531311 -0.562195 0.633789 1441497013 0.005554 -0.531311 -0.562195 0.633789 1441497013 0.005554 -0.531311 -0.562195 0.633789 1441497013 0.005554 -0.531311 -0.562195 0.633789 1441497013 0.005554 -0.531311 -0.562195 0.633789 1441497013 0.005554 -0.531311 -0.562195 0.633789 1441497013 0.168701 -0.528442 -0.612305 0.563416 1441497013 0.168701 -0.528442 -0.612305 0.563416 1441497013 0.168701 -0.528442 -0.612305 0.563416 1441497013 0.168701 -0.528442 -0.612305 0.563416 1441497013 0.168701 -0.528442 -0.612305 0.563416 1441497013 0.168701 -0.528442 -0.612305 0.563416 1441497013 0.320068 -0.505493 -0.658875 0.456055 1441497013 0.320068 -0.505493 -0.658875 0.456055 1441497013 0.320068 -0.505493 -0.658875 0.456055 1441497013 0.320068 -0.505493 -0.658875 0.456055 1441497013 0.320068 -0.505493 -0.658875 0.456055 1441497013 0.320068 -0.505493 -0.658875 0.456055 1441497013 0.457764 -0.472900 -0.675964 0.331604 1441497013 0.457764 -0.472900 -0.675964 0.331604 1441497013 0.457764 -0.472900 -0.675964 0.331604 1441497013 0.457764 -0.472900 -0.675964 0.331604 1441497013 0.457764 -0.472900 -0.675964 0.331604 1441497013 0.457764 -0.472900 -0.675964 0.331604 1441497013 0.569458 -0.427917 -0.666931 0.218750 1441497013 0.569458 -0.427917 -0.666931 0.218750 1441497013 0.569458 -0.427917 -0.666931 0.218750 1441497013 0.569458 -0.427917 -0.666931 0.218750 1441497013 0.569458 -0.427917 -0.666931 0.218750 1441497013 0.569458 -0.427917 -0.666931 0.218750 1441497013 0.650940 -0.388123 -0.641724 0.117859 1441497013 0.650940 -0.388123 -0.641724 0.117859 1441497013 0.650940 -0.388123 -0.641724 0.117859 1441497013 0.650940 -0.388123 -0.641724 0.117859 1441497013 0.650940 -0.388123 -0.641724 0.117859 1441497013 0.650940 -0.388123 -0.641724 0.117859 1441497013 0.693176 -0.371094 -0.616089 0.047119 1441497013 0.693176 -0.371094 -0.616089 0.047119 1441497013 0.693176 -0.371094 -0.616089 0.047119 1441497013 0.693176 -0.371094 -0.616089 0.047119 1441497013 0.693176 -0.371094 -0.616089 0.047119 1441497013 0.693176 -0.371094 -0.616089 0.047119 1441497013 0.705017 -0.371887 -0.603210 0.028809 1441497013 0.705017 -0.371887 -0.603210 0.028809 1441497013 0.705017 -0.371887 -0.603210 0.028809 1441497013 0.705017 -0.371887 -0.603210 0.028809 1441497013 0.705017 -0.371887 -0.603210 0.028809 1441497013 0.705017 -0.371887 -0.603210 0.028809 1441497013 0.705017 -0.371887 -0.603210 0.028809 1441497013 0.685608 -0.383301 -0.615051 0.068542 1441497013 0.685608 -0.383301 -0.615051 0.068542 1441497013 0.685608 -0.383301 -0.615051 0.068542 1441497013 0.685608 -0.383301 -0.615051 0.068542 1441497013 0.621582 -0.415100 -0.646057 0.154785 1441497013 0.621582 -0.415100 -0.646057 0.154785 1441497013 0.621582 -0.415100 -0.646057 0.154785 1441497013 0.621582 -0.415100 -0.646057 0.154785 1441497013 0.621582 -0.415100 -0.646057 0.154785 1441497013 0.621582 -0.415100 -0.646057 0.154785 1441497013 0.509338 -0.453857 -0.676208 0.278076 1441497013 0.509338 -0.453857 -0.676208 0.278076 1441497013 0.509338 -0.453857 -0.676208 0.278076 1441497013 0.509338 -0.453857 -0.676208 0.278076 1441497013 0.509338 -0.453857 -0.676208 0.278076 1441497013 0.509338 -0.453857 -0.676208 0.278076 1441497013 0.349548 -0.493103 -0.688599 0.400635 1441497013 0.349548 -0.493103 -0.688599 0.400635 1441497013 0.349548 -0.493103 -0.688599 0.400635 1441497013 0.349548 -0.493103 -0.688599 0.400635 1441497013 0.349548 -0.493103 -0.688599 0.400635 1441497013 0.349548 -0.493103 -0.688599 0.400635 1441497013 0.197693 -0.508484 -0.654358 0.523621 1441497013 0.197693 -0.508484 -0.654358 0.523621 1441497013 0.197693 -0.508484 -0.654358 0.523621 1441497013 0.197693 -0.508484 -0.654358 0.523621 1441497013 0.197693 -0.508484 -0.654358 0.523621 1441497013 0.197693 -0.508484 -0.654358 0.523621 1441497013 0.197693 -0.508484 -0.654358 0.523621 1441497013 0.076294 -0.518494 -0.595032 0.609375 1441497013 0.076294 -0.518494 -0.595032 0.609375 1441497013 0.076294 -0.518494 -0.595032 0.609375 1441497013 0.076294 -0.518494 -0.595032 0.609375 1441497013 0.076294 -0.518494 -0.595032 0.609375 1441497013 0.076294 -0.518494 -0.595032 0.609375 1441497013 -0.040527 -0.520203 -0.539368 0.660950 1441497014 -0.040527 -0.520203 -0.539368 0.660950 1441497014 -0.040527 -0.520203 -0.539368 0.660950 1441497014 -0.040527 -0.520203 -0.539368 0.660950 1441497014 -0.040527 -0.520203 -0.539368 0.660950 1441497014 -0.040527 -0.520203 -0.539368 0.660950 1441497014 -0.147278 -0.518250 -0.494568 0.682007 1441497014 -0.147278 -0.518250 -0.494568 0.682007 1441497014 -0.147278 -0.518250 -0.494568 0.682007 1441497014 -0.147278 -0.518250 -0.494568 0.682007 1441497014 -0.147278 -0.518250 -0.494568 0.682007 1441497014 -0.147278 -0.518250 -0.494568 0.682007 1441497014 -0.215332 -0.519592 -0.451294 0.692810 1441497014 -0.215332 -0.519592 -0.451294 0.692810 1441497014 -0.215332 -0.519592 -0.451294 0.692810 1441497014 -0.215332 -0.519592 -0.451294 0.692810 1441497014 -0.215332 -0.519592 -0.451294 0.692810 1441497014 -0.215332 -0.519592 -0.451294 0.692810 1441497014 -0.237793 -0.523987 -0.431702 0.694641 1441497014 -0.237793 -0.523987 -0.431702 0.694641 1441497014 -0.237793 -0.523987 -0.431702 0.694641 1441497014 -0.237793 -0.523987 -0.431702 0.694641 1441497014 -0.237793 -0.523987 -0.431702 0.694641 1441497014 -0.237793 -0.523987 -0.431702 0.694641 1441497014 -0.208862 -0.536133 -0.437439 0.691101 1441497014 -0.208862 -0.536133 -0.437439 0.691101 1441497014 -0.208862 -0.536133 -0.437439 0.691101 1441497014 -0.208862 -0.536133 -0.437439 0.691101 1441497014 -0.208862 -0.536133 -0.437439 0.691101 1441497014 -0.208862 -0.536133 -0.437439 0.691101 1441497014 -0.157532 -0.540894 -0.479858 0.672668 1441497014 -0.157532 -0.540894 -0.479858 0.672668 1441497014 -0.157532 -0.540894 -0.479858 0.672668 1441497014 -0.157532 -0.540894 -0.479858 0.672668 1441497014 -0.157532 -0.540894 -0.479858 0.672668 1441497014 -0.157532 -0.540894 -0.479858 0.672668 1441497014 -0.057068 -0.548828 -0.545959 0.630432 1441497014 -0.057068 -0.548828 -0.545959 0.630432 1441497014 -0.057068 -0.548828 -0.545959 0.630432 1441497014 -0.057068 -0.548828 -0.545959 0.630432 1441497014 -0.057068 -0.548828 -0.545959 0.630432 1441497014 -0.057068 -0.548828 -0.545959 0.630432 1441497014 -0.057068 -0.548828 -0.545959 0.630432 1441497014 0.085876 -0.555359 -0.612305 0.556152 1441497014 0.085876 -0.555359 -0.612305 0.556152 1441497014 0.085876 -0.555359 -0.612305 0.556152 1441497014 0.085876 -0.555359 -0.612305 0.556152 1441497014 0.085876 -0.555359 -0.612305 0.556152 1441497014 0.085876 -0.555359 -0.612305 0.556152 1441497014 0.228027 -0.550232 -0.668213 0.445862 1441497014 0.228027 -0.550232 -0.668213 0.445862 1441497014 0.228027 -0.550232 -0.668213 0.445862 1441497014 0.228027 -0.550232 -0.668213 0.445862 1441497014 0.228027 -0.550232 -0.668213 0.445862 1441497014 0.349609 -0.541870 -0.695984 0.315918 1441497014 0.349609 -0.541870 -0.695984 0.315918 1441497014 0.349609 -0.541870 -0.695984 0.315918 1441497014 0.349609 -0.541870 -0.695984 0.315918 1441497014 0.349609 -0.541870 -0.695984 0.315918 1441497014 0.349609 -0.541870 -0.695984 0.315918 1441497014 0.349609 -0.541870 -0.695984 0.315918 1441497014 0.458740 -0.533386 -0.685059 0.188965 1441497014 0.458740 -0.533386 -0.685059 0.188965 1441497014 0.458740 -0.533386 -0.685059 0.188965 1441497014 0.458740 -0.533386 -0.685059 0.188965 1441497014 0.458740 -0.533386 -0.685059 0.188965 1441497014 0.458740 -0.533386 -0.685059 0.188965 1441497014 0.557800 -0.503662 -0.651917 0.101135 1441497014 0.557800 -0.503662 -0.651917 0.101135 1441497014 0.557800 -0.503662 -0.651917 0.101135 1441497014 0.557800 -0.503662 -0.651917 0.101135 1441497014 0.557800 -0.503662 -0.651917 0.101135 1441497014 0.557800 -0.503662 -0.651917 0.101135 1441497014 0.557800 -0.503662 -0.651917 0.101135 1441497014 0.621521 -0.474731 -0.622192 0.035278 1441497014 0.621521 -0.474731 -0.622192 0.035278 1441497014 0.621521 -0.474731 -0.622192 0.035278 1441497014 0.621521 -0.474731 -0.622192 0.035278 1441497014 0.621521 -0.474731 -0.622192 0.035278 1441497014 0.621521 -0.474731 -0.622192 0.035278 1441497014 0.645508 -0.458313 -0.610474 0.023743 1441497014 0.645508 -0.458313 -0.610474 0.023743 1441497014 0.645508 -0.458313 -0.610474 0.023743 1441497014 0.645508 -0.458313 -0.610474 0.023743 1441497014 0.645508 -0.458313 -0.610474 0.023743 1441497014 0.645508 -0.458313 -0.610474 0.023743 1441497014 0.631836 -0.457397 -0.621765 0.070313 1441497014 0.631836 -0.457397 -0.621765 0.070313 1441497014 0.631836 -0.457397 -0.621765 0.070313 1441497014 0.631836 -0.457397 -0.621765 0.070313 1441497014 0.631836 -0.457397 -0.621765 0.070313 1441497014 0.631836 -0.457397 -0.621765 0.070313 1441497014 0.631836 -0.457397 -0.621765 0.070313 1441497014 0.578430 -0.466919 -0.646606 0.171265 1441497014 0.578430 -0.466919 -0.646606 0.171265 1441497014 0.578430 -0.466919 -0.646606 0.171265 1441497014 0.578430 -0.466919 -0.646606 0.171265 1441497014 0.578430 -0.466919 -0.646606 0.171265 1441497014 0.578430 -0.466919 -0.646606 0.171265 1441497014 0.485046 -0.479553 -0.665894 0.302124 1441497014 0.485046 -0.479553 -0.665894 0.302124 1441497014 0.485046 -0.479553 -0.665894 0.302124 1441497014 0.485046 -0.479553 -0.665894 0.302124 1441497014 0.485046 -0.479553 -0.665894 0.302124 1441497014 0.485046 -0.479553 -0.665894 0.302124 1441497014 0.345032 -0.502563 -0.669922 0.423767 1441497014 0.345032 -0.502563 -0.669922 0.423767 1441497014 0.345032 -0.502563 -0.669922 0.423767 1441497014 0.345032 -0.502563 -0.669922 0.423767 1441497014 0.345032 -0.502563 -0.669922 0.423767 1441497014 0.345032 -0.502563 -0.669922 0.423767 1441497014 0.170654 -0.523621 -0.673645 0.492859 1441497014 0.170654 -0.523621 -0.673645 0.492859 1441497015 0.170654 -0.523621 -0.673645 0.492859 1441497015 0.170654 -0.523621 -0.673645 0.492859 1441497015 0.170654 -0.523621 -0.673645 0.492859 1441497015 0.170654 -0.523621 -0.673645 0.492859 1441497015 0.033875 -0.521851 -0.637512 0.565857 1441497015 0.033875 -0.521851 -0.637512 0.565857 1441497015 0.033875 -0.521851 -0.637512 0.565857 1441497015 0.033875 -0.521851 -0.637512 0.565857 1441497015 0.033875 -0.521851 -0.637512 0.565857 1441497015 0.033875 -0.521851 -0.637512 0.565857 1441497015 -0.061401 -0.530090 -0.545532 0.646240 1441497015 -0.061401 -0.530090 -0.545532 0.646240 1441497015 -0.061401 -0.530090 -0.545532 0.646240 1441497015 -0.061401 -0.530090 -0.545532 0.646240 1441497015 -0.061401 -0.530090 -0.545532 0.646240 1441497015 -0.061401 -0.530090 -0.545532 0.646240 1441497015 -0.137329 -0.554382 -0.431335 0.698425 1441497015 -0.137329 -0.554382 -0.431335 0.698425 1441497015 -0.137329 -0.554382 -0.431335 0.698425 1441497015 -0.137329 -0.554382 -0.431335 0.698425 1441497015 -0.137329 -0.554382 -0.431335 0.698425 1441497015 -0.137329 -0.554382 -0.431335 0.698425 1441497015 -0.186646 -0.568848 -0.342224 0.724182 1441497015 -0.186646 -0.568848 -0.342224 0.724182 1441497015 -0.186646 -0.568848 -0.342224 0.724182 1441497015 -0.186646 -0.568848 -0.342224 0.724182 1441497015 -0.186646 -0.568848 -0.342224 0.724182 1441497015 -0.186646 -0.568848 -0.342224 0.724182 1441497015 -0.186646 -0.568848 -0.342224 0.724182 1441497015 -0.181702 -0.577820 -0.322693 0.727295 1441497015 -0.181702 -0.577820 -0.322693 0.727295 1441497015 -0.181702 -0.577820 -0.322693 0.727295 1441497015 -0.181702 -0.577820 -0.322693 0.727295 1441497015 -0.181702 -0.577820 -0.322693 0.727295 1441497015 -0.181702 -0.577820 -0.322693 0.727295 1441497015 -0.157837 -0.573120 -0.355713 0.721191 1441497015 -0.157837 -0.573120 -0.355713 0.721191 1441497015 -0.157837 -0.573120 -0.355713 0.721191 1441497015 -0.157837 -0.573120 -0.355713 0.721191 1441497015 -0.157837 -0.573120 -0.355713 0.721191 1441497015 -0.157837 -0.573120 -0.355713 0.721191 1441497015 -0.125061 -0.557373 -0.424011 0.702759 1441497015 -0.125061 -0.557373 -0.424011 0.702759 1441497015 -0.125061 -0.557373 -0.424011 0.702759 1441497015 -0.125061 -0.557373 -0.424011 0.702759 1441497015 -0.125061 -0.557373 -0.424011 0.702759 1441497015 -0.125061 -0.557373 -0.424011 0.702759 1441497015 -0.125061 -0.557373 -0.424011 0.702759 1441497015 -0.046448 -0.540405 -0.521423 0.658752 1441497015 -0.046448 -0.540405 -0.521423 0.658752 1441497015 -0.046448 -0.540405 -0.521423 0.658752 1441497015 -0.046448 -0.540405 -0.521423 0.658752 1441497015 -0.046448 -0.540405 -0.521423 0.658752 1441497015 -0.046448 -0.540405 -0.521423 0.658752 1441497015 0.087769 -0.532349 -0.601135 0.589539 1441497015 0.087769 -0.532349 -0.601135 0.589539 1441497015 0.087769 -0.532349 -0.601135 0.589539 1441497015 0.087769 -0.532349 -0.601135 0.589539 1441497015 0.087769 -0.532349 -0.601135 0.589539 1441497015 0.087769 -0.532349 -0.601135 0.589539 1441497015 0.229919 -0.523071 -0.665955 0.479614 1441497015 0.229919 -0.523071 -0.665955 0.479614 1441497015 0.229919 -0.523071 -0.665955 0.479614 1441497015 0.229919 -0.523071 -0.665955 0.479614 1441497015 0.229919 -0.523071 -0.665955 0.479614 1441497015 0.352112 -0.519653 -0.703796 0.332642 1441497015 0.352112 -0.519653 -0.703796 0.332642 1441497015 0.352112 -0.519653 -0.703796 0.332642 1441497015 0.352112 -0.519653 -0.703796 0.332642 1441497015 0.352112 -0.519653 -0.703796 0.332642 1441497015 0.352112 -0.519653 -0.703796 0.332642 1441497015 0.352112 -0.519653 -0.703796 0.332642 1441497015 0.468201 -0.513428 -0.699768 0.165955 1441497015 0.468201 -0.513428 -0.699768 0.165955 1441497015 0.468201 -0.513428 -0.699768 0.165955 1441497015 0.468201 -0.513428 -0.699768 0.165955 1441497015 0.468201 -0.513428 -0.699768 0.165955 1441497015 0.468201 -0.513428 -0.699768 0.165955 1441497015 0.589111 -0.476440 -0.648987 0.068909 1441497015 0.589111 -0.476440 -0.648987 0.068909 1441497015 0.589111 -0.476440 -0.648987 0.068909 1441497015 0.589111 -0.476440 -0.648987 0.068909 1441497015 0.589111 -0.476440 -0.648987 0.068909 1441497015 0.589111 -0.476440 -0.648987 0.068909 1441497015 0.657410 -0.449036 -0.605042 0.008362 1441497015 0.657410 -0.449036 -0.605042 0.008362 1441497015 0.657410 -0.449036 -0.605042 0.008362 1441497015 0.657410 -0.449036 -0.605042 0.008362 1441497015 0.657410 -0.449036 -0.605042 0.008362 1441497015 0.657410 -0.449036 -0.605042 0.008362 1441497015 0.676697 -0.450928 -0.581970 -0.008118 1441497015 0.676697 -0.450928 -0.581970 -0.008118 1441497015 0.676697 -0.450928 -0.581970 -0.008118 1441497015 0.676697 -0.450928 -0.581970 -0.008118 1441497015 0.676697 -0.450928 -0.581970 -0.008118 1441497015 0.676697 -0.450928 -0.581970 -0.008118 1441497015 0.676697 -0.450928 -0.581970 -0.008118 1441497015 0.660583 -0.464600 -0.588867 0.031799 1441497015 0.660583 -0.464600 -0.588867 0.031799 1441497015 0.660583 -0.464600 -0.588867 0.031799 1441497015 0.660583 -0.464600 -0.588867 0.031799 1441497015 0.660583 -0.464600 -0.588867 0.031799 1441497015 0.660583 -0.464600 -0.588867 0.031799 1441497015 0.607605 -0.485291 -0.617065 0.120605 1441497015 0.607605 -0.485291 -0.617065 0.120605 1441497015 0.607605 -0.485291 -0.617065 0.120605 1441497015 0.607605 -0.485291 -0.617065 0.120605 1441497015 0.607605 -0.485291 -0.617065 0.120605 1441497015 0.607605 -0.485291 -0.617065 0.120605 1441497015 0.518372 -0.499634 -0.647156 0.250732 1441497015 0.518372 -0.499634 -0.647156 0.250732 1441497015 0.518372 -0.499634 -0.647156 0.250732 1441497016 0.518372 -0.499634 -0.647156 0.250732 1441497016 0.518372 -0.499634 -0.647156 0.250732 1441497016 0.518372 -0.499634 -0.647156 0.250732 1441497016 0.399658 -0.492310 -0.662170 0.399292 1441497016 0.399658 -0.492310 -0.662170 0.399292 1441497016 0.399658 -0.492310 -0.662170 0.399292 1441497016 0.399658 -0.492310 -0.662170 0.399292 1441497016 0.399658 -0.492310 -0.662170 0.399292 1441497016 0.257935 -0.485901 -0.656189 0.516479 1441497016 0.257935 -0.485901 -0.656189 0.516479 1441497016 0.257935 -0.485901 -0.656189 0.516479 1441497016 0.257935 -0.485901 -0.656189 0.516479 1441497016 0.257935 -0.485901 -0.656189 0.516479 1441497016 0.257935 -0.485901 -0.656189 0.516479 1441497016 0.125732 -0.489990 -0.631714 0.587402 1441497016 0.125732 -0.489990 -0.631714 0.587402 1441497016 0.125732 -0.489990 -0.631714 0.587402 1441497016 0.125732 -0.489990 -0.631714 0.587402 1441497016 0.125732 -0.489990 -0.631714 0.587402 1441497016 0.125732 -0.489990 -0.631714 0.587402 1441497016 0.066040 -0.505127 -0.490967 0.706726 1441497016 0.066040 -0.505127 -0.490967 0.706726 1441497016 0.066040 -0.505127 -0.490967 0.706726 1441497016 0.066040 -0.505127 -0.490967 0.706726 1441497016 0.066040 -0.505127 -0.490967 0.706726 1441497016 0.066040 -0.505127 -0.490967 0.706726 1441497016 0.066040 -0.505127 -0.490967 0.706726 1441497016 -0.018982 -0.554504 -0.369141 0.745605 1441497016 -0.018982 -0.554504 -0.369141 0.745605 1441497016 -0.018982 -0.554504 -0.369141 0.745605 1441497016 -0.018982 -0.554504 -0.369141 0.745605 1441497016 -0.018982 -0.554504 -0.369141 0.745605 1441497016 -0.018982 -0.554504 -0.369141 0.745605 1441497016 -0.105652 -0.586060 -0.326233 0.734131 1441497016 -0.105652 -0.586060 -0.326233 0.734131 1441497016 -0.105652 -0.586060 -0.326233 0.734131 1441497016 -0.105652 -0.586060 -0.326233 0.734131 1441497016 -0.105652 -0.586060 -0.326233 0.734131 1441497016 -0.105652 -0.586060 -0.326233 0.734131 1441497016 -0.121643 -0.588684 -0.308899 0.737061 1441497016 -0.121643 -0.588684 -0.308899 0.737061 1441497016 -0.121643 -0.588684 -0.308899 0.737061 1441497016 -0.121643 -0.588684 -0.308899 0.737061 1441497016 -0.121643 -0.588684 -0.308899 0.737061 1441497016 -0.121643 -0.588684 -0.308899 0.737061 1441497016 -0.098145 -0.591492 -0.320068 0.733521 1441497016 -0.098145 -0.591492 -0.320068 0.733521 1441497016 -0.098145 -0.591492 -0.320068 0.733521 1441497016 -0.098145 -0.591492 -0.320068 0.733521 1441497016 -0.098145 -0.591492 -0.320068 0.733521 1441497016 -0.098145 -0.591492 -0.320068 0.733521 1441497016 -0.055786 -0.586243 -0.345947 0.730469 1441497016 -0.055786 -0.586243 -0.345947 0.730469 1441497016 -0.055786 -0.586243 -0.345947 0.730469 1441497016 -0.055786 -0.586243 -0.345947 0.730469 1441497016 -0.055786 -0.586243 -0.345947 0.730469 1441497016 -0.055786 -0.586243 -0.345947 0.730469 1441497016 0.010132 -0.580200 -0.381348 0.719666 1441497016 0.010132 -0.580200 -0.381348 0.719666 1441497016 0.010132 -0.580200 -0.381348 0.719666 1441497016 0.010132 -0.580200 -0.381348 0.719666 1441497016 0.010132 -0.580200 -0.381348 0.719666 1441497016 0.010132 -0.580200 -0.381348 0.719666 1441497016 0.094910 -0.564941 -0.444580 0.688660 1441497016 0.094910 -0.564941 -0.444580 0.688660 1441497016 0.094910 -0.564941 -0.444580 0.688660 1441497016 0.094910 -0.564941 -0.444580 0.688660 1441497016 0.094910 -0.564941 -0.444580 0.688660 1441497016 0.094910 -0.564941 -0.444580 0.688660 1441497016 0.094910 -0.564941 -0.444580 0.688660 1441497016 0.206360 -0.543701 -0.512512 0.631775 1441497016 0.206360 -0.543701 -0.512512 0.631775 1441497016 0.206360 -0.543701 -0.512512 0.631775 1441497016 0.206360 -0.543701 -0.512512 0.631775 1441497016 0.206360 -0.543701 -0.512512 0.631775 1441497016 0.323669 -0.518433 -0.573486 0.545471 1441497016 0.323669 -0.518433 -0.573486 0.545471 1441497016 0.323669 -0.518433 -0.573486 0.545471 1441497016 0.323669 -0.518433 -0.573486 0.545471 1441497016 0.323669 -0.518433 -0.573486 0.545471 1441497016 0.323669 -0.518433 -0.573486 0.545471 1441497016 0.323669 -0.518433 -0.573486 0.545471 1441497016 0.430420 -0.492310 -0.619141 0.434814 1441497016 0.430420 -0.492310 -0.619141 0.434814 1441497016 0.430420 -0.492310 -0.619141 0.434814 1441497016 0.430420 -0.492310 -0.619141 0.434814 1441497016 0.430420 -0.492310 -0.619141 0.434814 1441497016 0.430420 -0.492310 -0.619141 0.434814 1441497016 0.538940 -0.463501 -0.624329 0.323914 1441497016 0.538940 -0.463501 -0.624329 0.323914 1441497016 0.538940 -0.463501 -0.624329 0.323914 1441497016 0.538940 -0.463501 -0.624329 0.323914 1441497016 0.538940 -0.463501 -0.624329 0.323914 1441497016 0.538940 -0.463501 -0.624329 0.323914 1441497016 0.619202 -0.434570 -0.619385 0.210022 1441497016 0.619202 -0.434570 -0.619385 0.210022 1441497016 0.619202 -0.434570 -0.619385 0.210022 1441497016 0.619202 -0.434570 -0.619385 0.210022 1441497016 0.619202 -0.434570 -0.619385 0.210022 1441497016 0.619202 -0.434570 -0.619385 0.210022 1441497016 0.671387 -0.418335 -0.603027 0.102783 1441497016 0.671387 -0.418335 -0.603027 0.102783 1441497016 0.671387 -0.418335 -0.603027 0.102783 1441497016 0.671387 -0.418335 -0.603027 0.102783 1441497016 0.671387 -0.418335 -0.603027 0.102783 1441497016 0.671387 -0.418335 -0.603027 0.102783 1441497016 0.671387 -0.418335 -0.603027 0.102783 1441497016 0.693359 -0.425720 -0.581116 0.016846 1441497016 0.693359 -0.425720 -0.581116 0.016846 1441497016 0.693359 -0.425720 -0.581116 0.016846 1441497016 0.693359 -0.425720 -0.581116 0.016846 1441497017 0.693359 -0.425720 -0.581116 0.016846 1441497017 0.693359 -0.425720 -0.581116 0.016846 1441497017 0.705872 -0.422119 -0.568787 -0.002747 1441497017 0.705872 -0.422119 -0.568787 -0.002747 1441497017 0.705872 -0.422119 -0.568787 -0.002747 1441497017 0.705872 -0.422119 -0.568787 -0.002747 1441497017 0.705872 -0.422119 -0.568787 -0.002747 1441497017 0.705872 -0.422119 -0.568787 -0.002747 1441497017 0.705872 -0.422119 -0.568787 -0.002747 1441497017 0.695435 -0.421753 -0.580872 0.032776 1441497017 0.695435 -0.421753 -0.580872 0.032776 1441497017 0.695435 -0.421753 -0.580872 0.032776 1441497017 0.695435 -0.421753 -0.580872 0.032776 1441497017 0.695435 -0.421753 -0.580872 0.032776 1441497017 0.647217 -0.439514 -0.612366 0.114014 1441497017 0.647217 -0.439514 -0.612366 0.114014 1441497017 0.647217 -0.439514 -0.612366 0.114014 1441497017 0.647217 -0.439514 -0.612366 0.114014 1441497017 0.647217 -0.439514 -0.612366 0.114014 1441497017 0.647217 -0.439514 -0.612366 0.114014 1441497017 0.557068 -0.462585 -0.647095 0.238647 1441497017 0.557068 -0.462585 -0.647095 0.238647 1441497017 0.557068 -0.462585 -0.647095 0.238647 1441497017 0.557068 -0.462585 -0.647095 0.238647 1441497017 0.557068 -0.462585 -0.647095 0.238647 1441497017 0.557068 -0.462585 -0.647095 0.238647 1441497017 0.427673 -0.485962 -0.661072 0.379333 1441497017 0.427673 -0.485962 -0.661072 0.379333 1441497017 0.427673 -0.485962 -0.661072 0.379333 1441497017 0.427673 -0.485962 -0.661072 0.379333 1441497017 0.427673 -0.485962 -0.661072 0.379333 1441497017 0.427673 -0.485962 -0.661072 0.379333 1441497017 0.283997 -0.516846 -0.636536 0.497070 1441497017 0.283997 -0.516846 -0.636536 0.497070 1441497017 0.283997 -0.516846 -0.636536 0.497070 1441497017 0.283997 -0.516846 -0.636536 0.497070 1441497017 0.283997 -0.516846 -0.636536 0.497070 1441497017 0.162598 -0.542969 -0.584290 0.580811 1441497017 0.162598 -0.542969 -0.584290 0.580811 1441497017 0.162598 -0.542969 -0.584290 0.580811 1441497017 0.162598 -0.542969 -0.584290 0.580811 1441497017 0.162598 -0.542969 -0.584290 0.580811 1441497017 0.162598 -0.542969 -0.584290 0.580811 1441497017 0.067017 -0.563904 -0.488586 0.662476 1441497017 0.067017 -0.563904 -0.488586 0.662476 1441497017 0.067017 -0.563904 -0.488586 0.662476 1441497017 0.067017 -0.563904 -0.488586 0.662476 1441497017 0.067017 -0.563904 -0.488586 0.662476 1441497017 0.067017 -0.563904 -0.488586 0.662476 1441497017 0.067017 -0.563904 -0.488586 0.662476 1441497017 -0.010498 -0.580261 -0.381897 0.719299 1441497017 -0.010498 -0.580261 -0.381897 0.719299 1441497017 -0.010498 -0.580261 -0.381897 0.719299 1441497017 -0.010498 -0.580261 -0.381897 0.719299 1441497017 -0.010498 -0.580261 -0.381897 0.719299 1441497017 -0.010498 -0.580261 -0.381897 0.719299 1441497017 -0.062805 -0.593445 -0.296875 0.745483 1441497017 -0.062805 -0.593445 -0.296875 0.745483 1441497017 -0.062805 -0.593445 -0.296875 0.745483 1441497017 -0.062805 -0.593445 -0.296875 0.745483 1441497017 -0.062805 -0.593445 -0.296875 0.745483 1441497017 -0.062805 -0.593445 -0.296875 0.745483 1441497017 -0.087402 -0.595154 -0.267761 0.752625 1441497017 -0.087402 -0.595154 -0.267761 0.752625 1441497017 -0.087402 -0.595154 -0.267761 0.752625 1441497017 -0.087402 -0.595154 -0.267761 0.752625 1441497017 -0.087402 -0.595154 -0.267761 0.752625 1441497017 -0.087402 -0.595154 -0.267761 0.752625 1441497017 -0.093262 -0.590759 -0.282288 0.750122 1441497017 -0.093262 -0.590759 -0.282288 0.750122 1441497017 -0.093262 -0.590759 -0.282288 0.750122 1441497017 -0.093262 -0.590759 -0.282288 0.750122 1441497017 -0.093262 -0.590759 -0.282288 0.750122 1441497017 -0.093262 -0.590759 -0.282288 0.750122 1441497017 
-0.150452 -0.549988 -0.410583 0.711609 1441497020 -0.150452 -0.549988 -0.410583 0.711609 1441497020 -0.150452 -0.549988 -0.410583 0.711609 1441497020 -0.150452 -0.549988 -0.410583 0.711609 1441497020 -0.156372 -0.550171 -0.410034 0.710449 1441497020 -0.156372 -0.550171 -0.410034 0.710449 1441497020 -0.156372 -0.550171 -0.410034 0.710449 1441497020 -0.156372 -0.550171 -0.410034 0.710449 1441497020 -0.156372 -0.550171 -0.410034 0.710449 1441497020 -0.156372 -0.550171 -0.410034 0.710449 1441497020 -0.155457 -0.549805 -0.411804 0.709900 1441497020 -0.155457 -0.549805 -0.411804 0.709900 1441497020 -0.155457 -0.549805 -0.411804 0.709900 1441497020 -0.155457 -0.549805 -0.411804 0.709900 1441497020 -0.155457 -0.549805 -0.411804 0.709900 1441497020 -0.155457 -0.549805 -0.411804 0.709900 1441497020 -0.155457 -0.549805 -0.411804 0.709900 1441497020 -0.148621 -0.548035 -0.412354 0.712402 1441497020 -0.148621 -0.548035 -0.412354 0.712402 1441497020 -0.148621 -0.548035 -0.412354 0.712402 1441497020 -0.148621 -0.548035 -0.412354 0.712402 1441497020 -0.148621 -0.548035 -0.412354 0.712402 1441497020 -0.148621 -0.548035 -0.412354 0.712402 1441497020 -0.145142 -0.545349 -0.413208 0.714722 1441497020 -0.145142 -0.545349 -0.413208 0.714722 1441497020 -0.145142 -0.545349 -0.413208 0.714722 1441497020 -0.145142 -0.545349 -0.413208 0.714722 1441497020 -0.145142 -0.545349 -0.413208 0.714722 1441497020 -0.145142 -0.545349 -0.413208 0.714722 1441497020 -0.150879 -0.540039 -0.419800 0.713684 1441497020 -0.150879 -0.540039 -0.419800 0.713684 1441497020 -0.150879 -0.540039 -0.419800 0.713684 1441497020 -0.150879 -0.540039 -0.419800 0.713684 1441497020 -0.150879 -0.540039 -0.419800 0.713684 1441497020 -0.150879 -0.540039 -0.419800 0.713684 1441497020 -0.155029 -0.536438 -0.424194 0.712952 1441497020 -0.155029 -0.536438 -0.424194 0.712952 1441497020 -0.155029 -0.536438 -0.424194 0.712952 1441497020 -0.155029 -0.536438 -0.424194 0.712952 1441497020 -0.155029 -0.536438 -0.424194 0.712952 1441497020 -0.160767 -0.533813 -0.427795 0.711487 1441497020 -0.160767 -0.533813 -0.427795 0.711487 1441497020 -0.160767 -0.533813 -0.427795 0.711487 1441497020 -0.160767 -0.533813 -0.427795 0.711487 1441497020 -0.160767 -0.533813 -0.427795 0.711487 1441497020 -0.160767 -0.533813 -0.427795 0.711487 1441497020 -0.167053 -0.530823 -0.432617 0.709351 1441497020 -0.167053 -0.530823 -0.432617 0.709351 1441497020 -0.167053 -0.530823 -0.432617 0.709351 1441497020 -0.167053 -0.530823 -0.432617 0.709351 1441497020 -0.167053 -0.530823 -0.432617 0.709351 1441497020 -0.167053 -0.530823 -0.432617 0.709351 1441497020 -0.170959 -0.528748 -0.435486 0.708191 1441497020 -0.170959 -0.528748 -0.435486 0.708191 1441497020 -0.170959 -0.528748 -0.435486 0.708191 1441497020 -0.170959 -0.528748 -0.435486 0.708191 1441497020 -0.170959 -0.528748 -0.435486 0.708191 1441497020 -0.170959 -0.528748 -0.435486 0.708191 1441497020 -0.170959 -0.528748 -0.435486 0.708191 1441497020 -0.172119 -0.528625 -0.436340 0.707520 1441497020 -0.172119 -0.528625 -0.436340 0.707520 1441497020 -0.172119 -0.528625 -0.436340 0.707520 1441497020 -0.172119 -0.528625 -0.436340 0.707520 1441497020 -0.172119 -0.528625 -0.436340 0.707520 1441497020 -0.172119 -0.528625 -0.436340 0.707520 1441497020 -0.170410 -0.530151 -0.434387 0.707947 1441497020 -0.170410 -0.530151 -0.434387 0.707947 1441497020 -0.170410 -0.530151 -0.434387 0.707947 1441497020 -0.170410 -0.530151 -0.434387 0.707947 1441497020 -0.170410 -0.530151 -0.434387 0.707947 1441497020 -0.170410 -0.530151 -0.434387 0.707947 1441497020 -0.170410 -0.530151 -0.434387 0.707947 1441497020 -0.166870 -0.532471 -0.430603 0.709351 1441497020 -0.166870 -0.532471 -0.430603 0.709351 1441497020 -0.166870 -0.532471 -0.430603 0.709351 1441497020 -0.166870 -0.532471 -0.430603 0.709351 1441497020 -0.166870 -0.532471 -0.430603 0.709351 1441497020 -0.164063 -0.534546 -0.427124 0.710571 1441497020 -0.164063 -0.534546 -0.427124 0.710571 1441497020 -0.164063 -0.534546 -0.427124 0.710571 1441497020 -0.164063 -0.534546 -0.427124 0.710571 1441497020 -0.164063 -0.534546 -0.427124 0.710571 1441497020 -0.164063 -0.534546 -0.427124 0.710571 1441497020 -0.163574 -0.535095 -0.425110 0.711487 1441497020 -0.163574 -0.535095 -0.425110 0.711487 1441497020 -0.163574 -0.535095 -0.425110 0.711487 1441497020 -0.163574 -0.535095 -0.425110 0.711487 1441497020 -0.163574 -0.535095 -0.425110 0.711487 1441497020 -0.163574 -0.535095 -0.425110 0.711487 1441497020 -0.163513 -0.535645 -0.423706 0.711914 1441497020 -0.163513 -0.535645 -0.423706 0.711914 1441497020 -0.163513 -0.535645 -0.423706 0.711914 1441497020 -0.163513 -0.535645 -0.423706 0.711914 1441497020 -0.163513 -0.535645 -0.423706 0.711914 1441497020 -0.163513 -0.535645 -0.423706 0.711914 1441497020 -0.163025 -0.536438 -0.421387 0.712830 1441497020 -0.163025 -0.536438 -0.421387 0.712830 1441497020 -0.163025 -0.536438 -0.421387 0.712830 1441497021 -0.163025 -0.536438 -0.421387 0.712830 1441497021 -0.163025 -0.536438 -0.421387 0.712830 1441497021 -0.163025 -0.536438 -0.421387 0.712830 1441497021 -0.163513 -0.536682 -0.419617 0.713562 1441497021 -0.163513 -0.536682 -0.419617 0.713562 1441497021 -0.163513 -0.536682 -0.419617 0.713562 1441497021 -0.163513 -0.536682 -0.419617 0.713562 1441497021 -0.163513 -0.536682 -0.419617 0.713562 1441497021 -0.163513 -0.536682 -0.419617 0.713562 1441497021 -0.165771 -0.535828 -0.419739 0.713623 1441497021 -0.165771 -0.535828 -0.419739 0.713623 1441497021 -0.165771 -0.535828 -0.419739 0.713623 1441497021 -0.165771 -0.535828 -0.419739 0.713623 1441497021 -0.165771 -0.535828 -0.419739 0.713623 1441497021 -0.165771 -0.535828 -0.419739 0.713623 1441497021 -0.167908 -0.534851 -0.421387 0.712891 1441497021 -0.167908 -0.534851 -0.421387 0.712891 1441497021 -0.167908 -0.534851 -0.421387 0.712891 1441497021 -0.167908 -0.534851 -0.421387 0.712891 1441497021 -0.167908 -0.534851 -0.421387 0.712891 1441497021 -0.167908 -0.534851 -0.421387 0.712891 1441497021 -0.169128 -0.535339 -0.422607 0.711487 1441497021 -0.169128 -0.535339 -0.422607 0.711487 1441497021 -0.169128 -0.535339 -0.422607 0.711487 1441497021 -0.169128 -0.535339 -0.422607 0.711487 1441497021 -0.169128 -0.535339 -0.422607 0.711487 1441497021 -0.169128 -0.535339 -0.422607 0.711487 1441497021 -0.169128 -0.535339 -0.422607 0.711487 1441497021 -0.168335 -0.537231 -0.421936 0.710632 1441497021 -0.168335 -0.537231 -0.421936 0.710632 1441497021 -0.168335 -0.537231 -0.421936 0.710632 1441497021 -0.168335 -0.537231 -0.421936 0.710632 1441497021 -0.168335 -0.537231 -0.421936 0.710632 1441497021 -0.168335 -0.537231 -0.421936 0.710632 1441497021 -0.165161 -0.538574 -0.421631 0.710571 1441497021 -0.165161 -0.538574 -0.421631 0.710571 1441497021 -0.165161 -0.538574 -0.421631 0.710571 1441497021 -0.165161 -0.538574 -0.421631 0.710571 1441497021 -0.165161 -0.538574 -0.421631 0.710571 1441497021 -0.165161 -0.538574 -0.421631 0.710571 1441497021 -0.160400 -0.539307 -0.420349 0.711853 1441497021 -0.160400 -0.539307 -0.420349 0.711853 1441497021 -0.160400 -0.539307 -0.420349 0.711853 1441497021 -0.160400 -0.539307 -0.420349 0.711853 1441497021 -0.160400 -0.539307 -0.420349 0.711853 1441497021 -0.160400 -0.539307 -0.420349 0.711853 1441497021 -0.157288 -0.538818 -0.419312 0.713562 1441497021 -0.157288 -0.538818 -0.419312 0.713562 1441497021 -0.157288 -0.538818 -0.419312 0.713562 1441497021 -0.157288 -0.538818 -0.419312 0.713562 1441497021 -0.157288 -0.538818 -0.419312 0.713562 1441497021 -0.157288 -0.538818 -0.419312 0.713562 1441497021 -0.157654 -0.536987 -0.420837 0.713928 1441497021 -0.157654 -0.536987 -0.420837 0.713928 1441497021 -0.157654 -0.536987 -0.420837 0.713928 1441497021 -0.157654 -0.536987 -0.420837 0.713928 1441497021 -0.157654 -0.536987 -0.420837 0.713928 1441497021 -0.157654 -0.536987 -0.420837 0.713928 1441497021 -0.157654 -0.536987 -0.420837 0.713928 1441497021 -0.159851 -0.534668 -0.422852 0.713989 1441497021 -0.159851 -0.534668 -0.422852 0.713989 1441497021 -0.159851 -0.534668 -0.422852 0.713989 1441497021 -0.159851 -0.534668 -0.422852 0.713989 1441497021 -0.159851 -0.534668 -0.422852 0.713989 1441497021 -0.159851 -0.534668 -0.422852 0.713989 1441497021 -0.167847 -0.532593 -0.426941 0.711304 1441497021 -0.167847 -0.532593 -0.426941 0.711304 1441497021 -0.167847 -0.532593 -0.426941 0.711304 1441497021 -0.167847 -0.532593 -0.426941 0.711304 1441497021 -0.167847 -0.532593 -0.426941 0.711304 1441497021 -0.167847 -0.532593 -0.426941 0.711304 1441497021 -0.176514 -0.530151 -0.431091 0.708496 1441497021 -0.176514 -0.530151 -0.431091 0.708496 1441497021 -0.176514 -0.530151 -0.431091 0.708496 1441497021 -0.176514 -0.530151 -0.431091 0.708496 1441497021 -0.176514 -0.530151 -0.431091 0.708496 1441497021 -0.176514 -0.530151 -0.431091 0.708496 1441497021 -0.176880 -0.529907 -0.429443 0.709595 1441497021 -0.176880 -0.529907 -0.429443 0.709595 1441497021 -0.176880 -0.529907 -0.429443 0.709595 1441497021 -0.176880 -0.529907 -0.429443 0.709595 1441497021 -0.176880 -0.529907 -0.429443 0.709595 1441497021 -0.176880 -0.529907 -0.429443 0.709595 1441497021 -0.176880 -0.529907 -0.429443 0.709595 1441497021 -0.171814 -0.531372 -0.426697 0.711365 1441497021 -0.171814 -0.531372 -0.426697 0.711365 1441497021 -0.171814 -0.531372 -0.426697 0.711365 1441497021 -0.171814 -0.531372 -0.426697 0.711365 1441497021 -0.171814 -0.531372 -0.426697 0.711365 1441497021 -0.171814 -0.531372 -0.426697 0.711365 1441497021 -0.166809 -0.534424 -0.422302 0.712952 1441497021 -0.166809 -0.534424 -0.422302 0.712952 1441497021 -0.166809 -0.534424 -0.422302 0.712952 1441497021 -0.166809 -0.534424 -0.422302 0.712952 1441497021 -0.166809 -0.534424 -0.422302 0.712952 1441497021 -0.166809 -0.534424 -0.422302 0.712952 1441497021 -0.166809 -0.534424 -0.422302 0.712952 1441497021 -0.164124 -0.537842 -0.417908 0.713562 1441497021 -0.164124 -0.537842 -0.417908 0.713562 1441497021 -0.164124 -0.537842 -0.417908 0.713562 1441497021 -0.164124 -0.537842 -0.417908 0.713562 1441497021 -0.164124 -0.537842 -0.417908 0.713562 1441497021 -0.164124 -0.537842 -0.417908 0.713562 1441497021 -0.162476 -0.539490 -0.415955 0.713806 1441497021 -0.162476 -0.539490 -0.415955 0.713806 1441497021 -0.162476 -0.539490 -0.415955 0.713806 1441497021 -0.162476 -0.539490 -0.415955 0.713806 1441497021 -0.162476 -0.539490 -0.415955 0.713806 1441497021 -0.162476 -0.539490 -0.415955 0.713806 1441497021 -0.162476 -0.539490 -0.415955 0.713806 1441497021 -0.161682 -0.539490 -0.416077 0.713989 1441497021 -0.161682 -0.539490 -0.416077 0.713989 1441497022 -0.161682 -0.539490 -0.416077 0.713989 1441497022 -0.161682 -0.539490 -0.416077 0.713989 1441497022 -0.161682 -0.539490 -0.416077 0.713989 1441497022 -0.162659 -0.539307 -0.416992 0.713318 1441497022 -0.162659 -0.539307 -0.416992 0.713318 1441497022 -0.162659 -0.539307 -0.416992 0.713318 1441497022 -0.162659 -0.539307 -0.416992 0.713318 1441497022 -0.162659 -0.539307 -0.416992 0.713318 1441497022 -0.162659 -0.539307 -0.416992 0.713318 1441497022 -0.163940 -0.539246 -0.417358 0.712830 1441497022 -0.163940 -0.539246 -0.417358 0.712830 1441497022 -0.163940 -0.539246 -0.417358 0.712830 1441497022 -0.163940 -0.539246 -0.417358 0.712830 1441497022 -0.163940 -0.539246 -0.417358 0.712830 1441497022 -0.163940 -0.539246 -0.417358 0.712830 1441497022 -0.163513 -0.538696 -0.416016 0.714172 1441497022 -0.163513 -0.538696 -0.416016 0.714172 1441497022 -0.163513 -0.538696 -0.416016 0.714172 1441497022 -0.163513 -0.538696 -0.416016 0.714172 1441497022 -0.163513 -0.538696 -0.416016 0.714172 1441497022 -0.163513 -0.538696 -0.416016 0.714172 1441497022 -0.163513 -0.538696 -0.416016 0.714172 1441497022 -0.164490 -0.538269 -0.416077 0.714172 1441497022 -0.164490 -0.538269 -0.416077 0.714172 1441497022 -0.164490 -0.538269 -0.416077 0.714172 1441497022 -0.164490 -0.538269 -0.416077 0.714172 1441497022 -0.164490 -0.538269 -0.416077 0.714172 1441497022 -0.164490 -0.538269 -0.416077 0.714172 1441497022 -0.167908 -0.538696 -0.415588 0.713379 1441497022 -0.167908 -0.538696 -0.415588 0.713379 1441497022 -0.167908 -0.538696 -0.415588 0.713379 1441497022 -0.167908 -0.538696 -0.415588 0.713379 1441497022 -0.167908 -0.538696 -0.415588 0.713379 1441497022 -0.167908 -0.538696 -0.415588 0.713379 1441497022 -0.170288 -0.538269 -0.415527 0.713196 1441497022 -0.170288 -0.538269 -0.415527 0.713196 1441497022 -0.170288 -0.538269 -0.415527 0.713196 1441497022 -0.170288 -0.538269 -0.415527 0.713196 1441497022 -0.170288 -0.538269 -0.415527 0.713196 1441497022 -0.170288 -0.538269 -0.415527 0.713196 1441497022 -0.170288 -0.538269 -0.415527 0.713196 1441497022 -0.169128 -0.536987 -0.416748 0.713684 1441497022 -0.169128 -0.536987 -0.416748 0.713684 1441497022 -0.169128 -0.536987 -0.416748 0.713684 1441497022 -0.169128 -0.536987 -0.416748 0.713684 1441497022 -0.169128 -0.536987 -0.416748 0.713684 1441497022 -0.169128 -0.536987 -0.416748 0.713684 1441497022 -0.169617 -0.536194 -0.419678 0.712463 1441497022 -0.169617 -0.536194 -0.419678 0.712463 1441497022 -0.169617 -0.536194 -0.419678 0.712463 1441497022 -0.169617 -0.536194 -0.419678 0.712463 1441497022 -0.169617 -0.536194 -0.419678 0.712463 1441497022 -0.169617 -0.536194 -0.419678 0.712463 1441497022 -0.171448 -0.536499 -0.420715 0.711182 1441497022 -0.171448 -0.536499 -0.420715 0.711182 1441497022 -0.171448 -0.536499 -0.420715 0.711182 1441497022 -0.171448 -0.536499 -0.420715 0.711182 1441497022 -0.171448 -0.536499 -0.420715 0.711182 1441497022 -0.171448 -0.536499 -0.420715 0.711182 1441497022 -0.171265 -0.535950 -0.421265 0.711304 1441497022 -0.171265 -0.535950 -0.421265 0.711304 1441497022 -0.171265 -0.535950 -0.421265 0.711304 1441497022 -0.171265 -0.535950 -0.421265 0.711304 1441497022 -0.171265 -0.535950 -0.421265 0.711304 1441497022 -0.171265 -0.535950 -0.421265 0.711304 1441497022 -0.167114 -0.535095 -0.420593 0.713318 1441497022 -0.167114 -0.535095 -0.420593 0.713318 1441497022 -0.167114 -0.535095 -0.420593 0.713318 1441497022 -0.167114 -0.535095 -0.420593 0.713318 1441497022 -0.167114 -0.535095 -0.420593 0.713318 1441497022 -0.167114 -0.535095 -0.420593 0.713318 1441497022 -0.165344 -0.533142 -0.421753 0.714539 1441497022 -0.165344 -0.533142 -0.421753 0.714539 1441497022 -0.165344 -0.533142 -0.421753 0.714539 1441497022 -0.165344 -0.533142 -0.421753 0.714539 1441497022 -0.165344 -0.533142 -0.421753 0.714539 1441497022 -0.165344 -0.533142 -0.421753 0.714539 1441497022 -0.166992 -0.531494 -0.422119 0.715149 1441497022 -0.166992 -0.531494 -0.422119 0.715149 1441497022 -0.166992 -0.531494 -0.422119 0.715149 1441497022 -0.166992 -0.531494 -0.422119 0.715149 1441497022 -0.166992 -0.531494 -0.422119 0.715149 1441497022 -0.171753 -0.531494 -0.421265 0.714539 1441497022 -0.171753 -0.531494 -0.421265 0.714539 1441497022 -0.171753 -0.531494 -0.421265 0.714539 1441497022 -0.171753 -0.531494 -0.421265 0.714539 1441497022 -0.171753 -0.531494 -0.421265 0.714539 1441497022 -0.171753 -0.531494 -0.421265 0.714539 1441497022 -0.176025 -0.530884 -0.421509 0.713806 1441497022 -0.176025 -0.530884 -0.421509 0.713806 1441497022 -0.176025 -0.530884 -0.421509 0.713806 1441497022 -0.176025 -0.530884 -0.421509 0.713806 1441497022 -0.176025 -0.530884 -0.421509 0.713806 1441497022 -0.176025 -0.530884 -0.421509 0.713806 1441497022 -0.174805 -0.531067 -0.419922 0.714966 1441497022 -0.174805 -0.531067 -0.419922 0.714966 1441497022 -0.174805 -0.531067 -0.419922 0.714966 1441497022 -0.174805 -0.531067 -0.419922 0.714966 1441497022 -0.174805 -0.531067 -0.419922 0.714966 1441497022 -0.174805 -0.531067 -0.419922 0.714966 1441497022 -0.168823 -0.532837 -0.415527 0.717651 1441497022 -0.168823 -0.532837 -0.415527 0.717651 1441497022 -0.168823 -0.532837 -0.415527 0.717651 1441497022 -0.168823 -0.532837 -0.415527 0.717651 1441497022 -0.168823 -0.532837 -0.415527 0.717651 1441497022 -0.162720 -0.535950 -0.410278 0.719727 1441497022 -0.162720 -0.535950 -0.410278 0.719727 1441497022 -0.162720 -0.535950 -0.410278 0.719727 1441497022 -0.162720 -0.535950 -0.410278 0.719727 1441497023 -0.162720 -0.535950 -0.410278 0.719727 1441497023 -0.162720 -0.535950 -0.410278 0.719727 1441497023 -0.162720 -0.535950 -0.410278 0.719727 1441497023 -0.159424 -0.539124 -0.406006 0.720520 1441497023 -0.159424 -0.539124 -0.406006 0.720520 1441497023 -0.159424 -0.539124 -0.406006 0.720520 1441497023 -0.159424 -0.539124 -0.406006 0.720520 1441497023 -0.159424 -0.539124 -0.406006 0.720520 1441497023 -0.159424 -0.539124 -0.406006 0.720520 1441497023 -0.158936 -0.540710 -0.404175 0.720459 1441497023 -0.158936 -0.540710 -0.404175 0.720459 1441497023 -0.158936 -0.540710 -0.404175 0.720459 1441497023 -0.158936 -0.540710 -0.404175 0.720459 1441497023 -0.158936 -0.540710 -0.404175 0.720459 1441497023 -0.158936 -0.540710 -0.404175 0.720459 1441497023 -0.159241 -0.540833 -0.404602 0.720032 1441497023 -0.159241 -0.540833 -0.404602 0.720032 1441497023 -0.159241 -0.540833 -0.404602 0.720032 1441497023 -0.159241 -0.540833 -0.404602 0.720032 1441497023 -0.159241 -0.540833 -0.404602 0.720032 1441497023 -0.160706 -0.541138 -0.405212 0.719177 1441497023 -0.160706 -0.541138 -0.405212 0.719177 1441497023 -0.160706 -0.541138 -0.405212 0.719177 1441497023 -0.160706 -0.541138 -0.405212 0.719177 1441497023 -0.160706 -0.541138 -0.405212 0.719177 1441497023 -0.160706 -0.541138 -0.405212 0.719177 1441497023 -0.160706 -0.541138 -0.405212 0.719177 1441497023 -0.162598 -0.540894 -0.405762 0.718567 1441497023 -0.162598 -0.540894 -0.405762 0.718567 1441497023 -0.162598 -0.540894 -0.405762 0.718567 1441497023 -0.162598 -0.540894 -0.405762 0.718567 1441497023 -0.162598 -0.540894 -0.405762 0.718567 1441497023 -0.162598 -0.540894 -0.405762 0.718567 1441497023 -0.163574 -0.540649 -0.405945 0.718445 1441497023 -0.163574 -0.540649 -0.405945 0.718445 1441497023 -0.163574 -0.540649 -0.405945 0.718445 1441497023 -0.163574 -0.540649 -0.405945 0.718445 1441497023 -0.163574 -0.540649 -0.405945 0.718445 1441497023 -0.163574 -0.540649 -0.405945 0.718445 1441497023 -0.164490 -0.541138 -0.405579 0.718079 1441497023 -0.164490 -0.541138 -0.405579 0.718079 1441497023 -0.164490 -0.541138 -0.405579 0.718079 1441497023 -0.164490 -0.541138 -0.405579 0.718079 1441497023 -0.164490 -0.541138 -0.405579 0.718079 1441497023 -0.164490 -0.541138 -0.405579 0.718079 1441497023 -0.163940 -0.541748 -0.404297 0.718506 1441497023 -0.163940 -0.541748 -0.404297 0.718506 1441497023 -0.163940 -0.541748 -0.404297 0.718506 1441497023 -0.163940 -0.541748 -0.404297 0.718506 1441497023 -0.163940 -0.541748 -0.404297 0.718506 1441497023 -0.163940 -0.541748 -0.404297 0.718506 1441497023 -0.162537 -0.541687 -0.403442 0.719360 1441497023 -0.162537 -0.541687 -0.403442 0.719360 1441497023 -0.162537 -0.541687 -0.403442 0.719360 1441497023 -0.162537 -0.541687 -0.403442 0.719360 1441497023 -0.162537 -0.541687 -0.403442 0.719360 1441497023 -0.162537 -0.541687 -0.403442 0.719360 1441497023 -0.162537 -0.541687 -0.403442 0.719360 1441497023 -0.164185 -0.540100 -0.407043 0.718079 1441497023 -0.164185 -0.540100 -0.407043 0.718079 1441497023 -0.164185 -0.540100 -0.407043 0.718079 1441497023 -0.164185 -0.540100 -0.407043 0.718079 1441497023 -0.164185 -0.540100 -0.407043 0.718079 1441497023 -0.164185 -0.540100 -0.407043 0.718079 1441497023 -0.164856 -0.539185 -0.409424 0.717224 1441497023 -0.164856 -0.539185 -0.409424 0.717224 1441497023 -0.164856 -0.539185 -0.409424 0.717224 1441497023 -0.164856 -0.539185 -0.409424 0.717224 1441497023 -0.164856 -0.539185 -0.409424 0.717224 1441497023 -0.167786 -0.538391 -0.412720 0.715271 1441497023 -0.167786 -0.538391 -0.412720 0.715271 1441497023 -0.167786 -0.538391 -0.412720 0.715271 1441497023 -0.167786 -0.538391 -0.412720 0.715271 1441497023 -0.167786 -0.538391 -0.412720 0.715271 1441497023 -0.167786 -0.538391 -0.412720 0.715271 1441497023 -0.167786 -0.538391 -0.412720 0.715271 1441497023 -0.169189 -0.537170 -0.415344 0.714417 1441497023 -0.169189 -0.537170 -0.415344 0.714417 1441497023 -0.169189 -0.537170 -0.415344 0.714417 1441497023 -0.169189 -0.537170 -0.415344 0.714417 1441497023 -0.169189 -0.537170 -0.415344 0.714417 1441497023 -0.169189 -0.537170 -0.415344 0.714417 1441497023 -0.169189 -0.537170 -0.415344 0.714417 1441497023 -0.167236 -0.536072 -0.416687 0.714905 1441497023 -0.167236 -0.536072 -0.416687 0.714905 1441497023 -0.167236 -0.536072 -0.416687 0.714905 1441497023 -0.167236 -0.536072 -0.416687 0.714905 1441497023 -0.167236 -0.536072 -0.416687 0.714905 1441497023 -0.167236 -0.536072 -0.416687 0.714905 1441497023 -0.165100 -0.536072 -0.416138 0.715698 1441497023 -0.165100 -0.536072 -0.416138 0.715698 1441497023 -0.165100 -0.536072 -0.416138 0.715698 1441497023 -0.165100 -0.536072 -0.416138 0.715698 1441497023 -0.165100 -0.536072 -0.416138 0.715698 1441497023 -0.165100 -0.536072 -0.416138 0.715698 1441497023 -0.164856 -0.536011 -0.415161 0.716370 1441497023 -0.164856 -0.536011 -0.415161 0.716370 1441497023 -0.164856 -0.536011 -0.415161 0.716370 1441497023 -0.164856 -0.536011 -0.415161 0.716370 1441497023 -0.164856 -0.536011 -0.415161 0.716370 1441497023 -0.164856 -0.536011 -0.415161 0.716370 1441497023 -0.165955 -0.535400 -0.415222 0.716553 1441497023 -0.165955 -0.535400 -0.415222 0.716553 1441497023 -0.165955 -0.535400 -0.415222 0.716553 1441497023 -0.165955 -0.535400 -0.415222 0.716553 1441497023 -0.165955 -0.535400 -0.415222 0.716553 1441497023 -0.165955 -0.535400 -0.415222 0.716553 1441497023 -0.168701 -0.534546 -0.416382 0.715881 1441497023 -0.168701 -0.534546 -0.416382 0.715881 1441497023 -0.168701 -0.534546 -0.416382 0.715881 1441497023 -0.168701 -0.534546 -0.416382 0.715881 1441497023 -0.168701 -0.534546 -0.416382 0.715881 1441497023 -0.168701 -0.534546 -0.416382 0.715881 1441497024 -0.173279 -0.533447 -0.419067 0.713989 1441497024 -0.173279 -0.533447 -0.419067 0.713989 1441497024 -0.173279 -0.533447 -0.419067 0.713989 1441497024 -0.173279 -0.533447 -0.419067 0.713989 1441497024 -0.173279 -0.533447 -0.419067 0.713989 1441497024 -0.173279 -0.533447 -0.419067 0.713989 1441497024 -0.176697 -0.532471 -0.421570 0.712402 1441497024 -0.176697 -0.532471 -0.421570 0.712402 1441497024 -0.176697 -0.532471 -0.421570 0.712402 1441497024 -0.176697 -0.532471 -0.421570 0.712402 1441497024 -0.176697 -0.532471 -0.421570 0.712402 1441497024 -0.176697 -0.532471 -0.421570 0.712402 1441497024 -0.176880 -0.532471 -0.422729 0.711731 1441497024 -0.176880 -0.532471 -0.422729 0.711731 1441497024 -0.176880 -0.532471 -0.422729 0.711731 1441497024 -0.176880 -0.532471 -0.422729 0.711731 1441497024 -0.176880 -0.532471 -0.422729 0.711731 1441497024 -0.176880 -0.532471 -0.422729 0.711731 1441497024 -0.176880 -0.532471 -0.422729 0.711731 1441497024 -0.174866 -0.534119 -0.421387 0.711731 1441497024 -0.174866 -0.534119 -0.421387 0.711731 1441497024 -0.174866 -0.534119 -0.421387 0.711731 1441497024 -0.174866 -0.534119 -0.421387 0.711731 1441497024 -0.174866 -0.534119 -0.421387 0.711731 1441497024 -0.174866 -0.534119 -0.421387 0.711731 1441497024 -0.172485 -0.536621 -0.418518 0.712158 1441497024 -0.172485 -0.536621 -0.418518 0.712158 1441497024 -0.172485 -0.536621 -0.418518 0.712158 1441497024 -0.172485 -0.536621 -0.418518 0.712158 1441497024 -0.172485 -0.536621 -0.418518 0.712158 1441497024 -0.172485 -0.536621 -0.418518 0.712158 1441497024 -0.169250 -0.538818 -0.415405 0.713074 1441497024 -0.169250 -0.538818 -0.415405 0.713074 1441497024 -0.169250 -0.538818 -0.415405 0.713074 1441497024 -0.169250 -0.538818 -0.415405 0.713074 1441497024 -0.169250 -0.538818 -0.415405 0.713074 1441497024 -0.169250 -0.538818 -0.415405 0.713074 1441497024 -0.169250 -0.538818 -0.415405 0.713074 1441497024 -0.165771 -0.540466 -0.413269 0.713928 1441497024 -0.165771 -0.540466 -0.413269 0.713928 1441497024 -0.165771 -0.540466 -0.413269 0.713928 1441497024 -0.165771 -0.540466 -0.413269 0.713928 1441497024 -0.165771 -0.540466 -0.413269 0.713928 1441497024 -0.165771 -0.540466 -0.413269 0.713928 1441497024 -0.164368 -0.541382 -0.412109 0.714172 1441497024 -0.164368 -0.541382 -0.412109 0.714172 1441497024 -0.164368 -0.541382 -0.412109 0.714172 1441497024 -0.164368 -0.541382 -0.412109 0.714172 1441497024 -0.164368 -0.541382 -0.412109 0.714172 1441497024 -0.164368 -0.541382 -0.412109 0.714172 1441497024 -0.165588 -0.541809 -0.411865 0.713745 1441497024 -0.165588 -0.541809 -0.411865 0.713745 1441497024 -0.165588 -0.541809 -0.411865 0.713745 1441497024 -0.165588 -0.541809 -0.411865 0.713745 1441497024 -0.165588 -0.541809 -0.411865 0.713745 1441497024 -0.165588 -0.541809 -0.411865 0.713745 1441497024 -0.166077 -0.541504 -0.411438 0.714111 1441497024 -0.166077 -0.541504 -0.411438 0.714111 1441497024 -0.166077 -0.541504 -0.411438 0.714111 1441497024 -0.166077 -0.541504 -0.411438 0.714111 1441497024 -0.166077 -0.541504 -0.411438 0.714111 1441497024 -0.166077 -0.541504 -0.411438 0.714111 1441497024 -0.166199 -0.541260 -0.410400 0.714844 1441497024 -0.166199 -0.541260 -0.410400 0.714844 1441497024 -0.166199 -0.541260 -0.410400 0.714844 1441497024 -0.166199 -0.541260 -0.410400 0.714844 1441497024 -0.166199 -0.541260 -0.410400 0.714844 1441497024 -0.166199 -0.541260 -0.410400 0.714844 1441497024 -0.166199 -0.541260 -0.410400 0.714844 1441497024 -0.166016 -0.541382 -0.408630 0.715820 1441497024 -0.166016 -0.541382 -0.408630 0.715820 1441497024 -0.166016 -0.541382 -0.408630 0.715820 1441497024 -0.166016 -0.541382 -0.408630 0.715820 1441497024 -0.166016 -0.541382 -0.408630 0.715820 1441497024 -0.166016 -0.541382 -0.408630 0.715820 1441497024 -0.165344 -0.541260 -0.407288 0.716858 1441497024 -0.165344 -0.541260 -0.407288 0.716858 1441497024 -0.165344 -0.541260 -0.407288 0.716858 1441497024 -0.165344 -0.541260 -0.407288 0.716858 1441497024 -0.165344 -0.541260 -0.407288 0.716858 1441497024 -0.165344 -0.541260 -0.407288 0.716858 1441497024 -0.165405 -0.540833 -0.408142 0.716614 1441497024 -0.165405 -0.540833 -0.408142 0.716614 1441497024 -0.165405 -0.540833 -0.408142 0.716614 1441497024 -0.165405 -0.540833 -0.408142 0.716614 1441497024 -0.165405 -0.540833 -0.408142 0.716614 1441497024 -0.165405 -0.540833 -0.408142 0.716614 1441497024 -0.165161 -0.541077 -0.408508 0.716309 1441497024 -0.165161 -0.541077 -0.408508 0.716309 1441497024 -0.165161 -0.541077 -0.408508 0.716309 1441497024 -0.165161 -0.541077 -0.408508 0.716309 1441497024 -0.165161 -0.541077 -0.408508 0.716309 1441497024 -0.165161 -0.541077 -0.408508 0.716309 1441497024 -0.165649 -0.541870 -0.409241 0.715210 1441497024 -0.165649 -0.541870 -0.409241 0.715210 1441497024 -0.165649 -0.541870 -0.409241 0.715210 1441497024 -0.165649 -0.541870 -0.409241 0.715210 1441497024 -0.165649 -0.541870 -0.409241 0.715210 1441497024 -0.165649 -0.541870 -0.409241 0.715210 1441497024 -0.165039 -0.542419 -0.409851 0.714539 1441497024 -0.165039 -0.542419 -0.409851 0.714539 1441497024 -0.165039 -0.542419 -0.409851 0.714539 1441497024 -0.165039 -0.542419 -0.409851 0.714539 1441497024 -0.165039 -0.542419 -0.409851 0.714539 1441497024 -0.165039 -0.542419 -0.409851 0.714539 1441497024 -0.161682 -0.542236 -0.410583 0.715027 1441497024 -0.161682 -0.542236 -0.410583 0.715027 1441497024 -0.161682 -0.542236 -0.410583 0.715027 1441497024 -0.161682 -0.542236 -0.410583 0.715027 1441497024 -0.161682 -0.542236 -0.410583 0.715027 1441497024 -0.161682 -0.542236 -0.410583 0.715027 1441497025 -0.161682 -0.542236 -0.410583 0.715027 1441497025 -0.159302 -0.541138 -0.410767 0.716309 1441497025 -0.159302 -0.541138 -0.410767 0.716309 1441497025 -0.159302 -0.541138 -0.410767 0.716309 1441497025 -0.159302 -0.541138 -0.410767 0.716309 1441497025 -0.159302 -0.541138 -0.410767 0.716309 1441497025 -0.159302 -0.541138 -0.410767 0.716309 1441497025 -0.161438 -0.539063 -0.411926 0.716736 1441497025 -0.161438 -0.539063 -0.411926 0.716736 1441497025 -0.161438 -0.539063 -0.411926 0.716736 1441497025 -0.161438 -0.539063 -0.411926 0.716736 1441497025 -0.161438 -0.539063 -0.411926 0.716736 1441497025 -0.161438 -0.539063 -0.411926 0.716736 1441497025 -0.167114 -0.535950 -0.415466 0.715698 1441497025 -0.167114 -0.535950 -0.415466 0.715698 1441497025 -0.167114 -0.535950 -0.415466 0.715698 1441497025 -0.167114 -0.535950 -0.415466 0.715698 1441497025 -0.167114 -0.535950 -0.415466 0.715698 1441497025 -0.167114 -0.535950 -0.415466 0.715698 1441497025 -0.173584 -0.533264 -0.419739 0.713684 1441497025 -0.173584 -0.533264 -0.419739 0.713684 1441497025 -0.173584 -0.533264 -0.419739 0.713684 1441497025 -0.173584 -0.533264 -0.419739 0.713684 1441497025 -0.173584 -0.533264 -0.419739 0.713684 1441497025 -0.173584 -0.533264 -0.419739 0.713684 1441497025 -0.173584 -0.533264 -0.419739 0.713684 1441497025 -0.178406 -0.531311 -0.423157 0.711975 1441497025 -0.178406 -0.531311 -0.423157 0.711975 1441497025 -0.178406 -0.531311 -0.423157 0.711975 1441497025 -0.178406 -0.531311 -0.423157 0.711975 1441497025 -0.178406 -0.531311 -0.423157 0.711975 1441497025 -0.178406 -0.531311 -0.423157 0.711975 1441497025 -0.180542 -0.530640 -0.424988 0.710815 1441497025 -0.180542 -0.530640 -0.424988 0.710815 1441497025 -0.180542 -0.530640 -0.424988 0.710815 1441497025 -0.180542 -0.530640 -0.424988 0.710815 1441497025 -0.180542 -0.530640 -0.424988 0.710815 1441497025 -0.178772 -0.531128 -0.424011 0.711426 1441497025 -0.178772 -0.531128 -0.424011 0.711426 1441497025 -0.178772 -0.531128 -0.424011 0.711426 1441497025 -0.178772 -0.531128 -0.424011 0.711426 1441497025 -0.178772 -0.531128 -0.424011 0.711426 1441497025 -0.178772 -0.531128 -0.424011 0.711426 1441497025 -0.174438 -0.532837 -0.421143 0.712952 1441497025 -0.174438 -0.532837 -0.421143 0.712952 1441497025 -0.174438 -0.532837 -0.421143 0.712952 1441497025 -0.174438 -0.532837 -0.421143 0.712952 1441497025 -0.174438 -0.532837 -0.421143 0.712952 1441497025 -0.174438 -0.532837 -0.421143 0.712952 1441497025 -0.174438 -0.532837 -0.421143 0.712952 1441497025 -0.170959 -0.535339 -0.418213 0.713623 1441497025 -0.170959 -0.535339 -0.418213 0.713623 1441497025 -0.170959 -0.535339 -0.418213 0.713623 1441497025 -0.170959 -0.535339 -0.418213 0.713623 1441497025 -0.170959 -0.535339 -0.418213 0.713623 1441497025 -0.170959 -0.535339 -0.418213 0.713623 1441497025 -0.167969 -0.538208 -0.414978 0.714050 1441497025 -0.167969 -0.538208 -0.414978 0.714050 1441497025 -0.167969 -0.538208 -0.414978 0.714050 1441497025 -0.167969 -0.538208 -0.414978 0.714050 1441497025 -0.167969 -0.538208 -0.414978 0.714050 1441497025 -0.167969 -0.538208 -0.414978 0.714050 1441497025 -0.163940 -0.540466 -0.412537 0.714783 1441497025 -0.163940 -0.540466 -0.412537 0.714783 1441497025 -0.163940 -0.540466 -0.412537 0.714783 1441497025 -0.163940 -0.540466 -0.412537 0.714783 1441497025 -0.163940 -0.540466 -0.412537 0.714783 1441497025 -0.163940 -0.540466 -0.412537 0.714783 1441497025 -0.160583 -0.541687 -0.411133 0.715393 1441497025 -0.160583 -0.541687 -0.411133 0.715393 1441497025 -0.160583 -0.541687 -0.411133 0.715393 1441497025 -0.160583 -0.541687 -0.411133 0.715393 1441497025 -0.160583 -0.541687 -0.411133 0.715393 1441497025 -0.160583 -0.541687 -0.411133 0.715393 1441497025 -0.160950 -0.541626 -0.411438 0.715149 1441497025 -0.160950 -0.541626 -0.411438 0.715149 1441497025 -0.160950 -0.541626 -0.411438 0.715149 1441497025 -0.160950 -0.541626 -0.411438 0.715149 1441497025 -0.160950 -0.541626 -0.411438 0.715149 1441497025 -0.160950 -0.541626 -0.411438 0.715149 1441497025 -0.160950 -0.541626 -0.411438 0.715149 1441497025 -0.162415 -0.541199 -0.413147 0.714172 1441497025 -0.162415 -0.541199 -0.413147 0.714172 1441497025 
-0.177551 -0.492859 -0.524292 0.671326 1441497048 -0.177551 -0.492859 -0.524292 0.671326 1441497048 -0.110596 -0.492981 -0.545471 0.668762 1441497048 -0.110596 -0.492981 -0.545471 0.668762 1441497048 -0.110596 -0.492981 -0.545471 0.668762 1441497048 -0.110596 -0.492981 -0.545471 0.668762 1441497048 -0.110596 -0.492981 -0.545471 0.668762 1441497048 -0.110596 -0.492981 -0.545471 0.668762 1441497048 -0.022400 -0.483826 -0.603271 0.633606 1441497048 -0.022400 -0.483826 -0.603271 0.633606 1441497048 -0.022400 -0.483826 -0.603271 0.633606 1441497048 -0.022400 -0.483826 -0.603271 0.633606 1441497048 -0.022400 -0.483826 -0.603271 0.633606 1441497048 -0.022400 -0.483826 -0.603271 0.633606 1441497048 0.108276 -0.482971 -0.653503 0.572632 1441497048 0.108276 -0.482971 -0.653503 0.572632 1441497048 0.108276 -0.482971 -0.653503 0.572632 1441497048 0.108276 -0.482971 -0.653503 0.572632 1441497048 0.108276 -0.482971 -0.653503 0.572632 1441497048 0.108276 -0.482971 -0.653503 0.572632 1441497048 0.261658 -0.486877 -0.680725 0.480713 1441497048 0.261658 -0.486877 -0.680725 0.480713 1441497048 0.261658 -0.486877 -0.680725 0.480713 1441497048 0.261658 -0.486877 -0.680725 0.480713 1441497048 0.261658 -0.486877 -0.680725 0.480713 1441497048 0.261658 -0.486877 -0.680725 0.480713 1441497048 0.410217 -0.484741 -0.676147 0.373535 1441497048 0.410217 -0.484741 -0.676147 0.373535 1441497048 0.410217 -0.484741 -0.676147 0.373535 1441497048 0.410217 -0.484741 -0.676147 0.373535 1441497048 0.410217 -0.484741 -0.676147 0.373535 1441497048 0.410217 -0.484741 -0.676147 0.373535 1441497048 0.529907 -0.475281 -0.650757 0.264221 1441497048 0.529907 -0.475281 -0.650757 0.264221 1441497048 0.529907 -0.475281 -0.650757 0.264221 1441497048 0.529907 -0.475281 -0.650757 0.264221 1441497048 0.529907 -0.475281 -0.650757 0.264221 1441497048 0.529907 -0.475281 -0.650757 0.264221 1441497048 0.529907 -0.475281 -0.650757 0.264221 1441497048 0.617737 -0.457520 -0.616699 0.169617 1441497048 0.617737 -0.457520 -0.616699 0.169617 1441497048 0.617737 -0.457520 -0.616699 0.169617 1441497048 0.617737 -0.457520 -0.616699 0.169617 1441497048 0.617737 -0.457520 -0.616699 0.169617 1441497048 0.617737 -0.457520 -0.616699 0.169617 1441497048 0.673828 -0.438232 -0.585815 0.103638 1441497048 0.673828 -0.438232 -0.585815 0.103638 1441497048 0.673828 -0.438232 -0.585815 0.103638 1441497048 0.673828 -0.438232 -0.585815 0.103638 1441497048 0.673828 -0.438232 -0.585815 0.103638 1441497048 0.673828 -0.438232 -0.585815 0.103638 1441497048 0.695740 -0.428345 -0.571899 0.073792 1441497048 0.695740 -0.428345 -0.571899 0.073792 1441497048 0.695740 -0.428345 -0.571899 0.073792 1441497048 0.695740 -0.428345 -0.571899 0.073792 1441497048 0.695740 -0.428345 -0.571899 0.073792 1441497048 0.695740 -0.428345 -0.571899 0.073792 1441497048 0.695740 -0.428345 -0.571899 0.073792 1441497048 0.685608 -0.432068 -0.579712 0.085327 1441497048 0.685608 -0.432068 -0.579712 0.085327 1441497048 0.685608 -0.432068 -0.579712 0.085327 1441497048 0.685608 -0.432068 -0.579712 0.085327 1441497048 0.685608 -0.432068 -0.579712 0.085327 1441497048 0.685608 -0.432068 -0.579712 0.085327 1441497048 0.645874 -0.439453 -0.608093 0.141357 1441497048 0.645874 -0.439453 -0.608093 0.141357 1441497048 0.645874 -0.439453 -0.608093 0.141357 1441497048 0.645874 -0.439453 -0.608093 0.141357 1441497048 0.645874 -0.439453 -0.608093 0.141357 1441497048 0.645874 -0.439453 -0.608093 0.141357 1441497048 0.577026 -0.434937 -0.644287 0.250610 1441497048 0.577026 -0.434937 -0.644287 0.250610 1441497048 0.577026 -0.434937 -0.644287 0.250610 1441497048 0.577026 -0.434937 -0.644287 0.250610 1441497048 0.577026 -0.434937 -0.644287 0.250610 1441497048 0.577026 -0.434937 -0.644287 0.250610 1441497048 0.457947 -0.437073 -0.666260 0.394104 1441497048 0.457947 -0.437073 -0.666260 0.394104 1441497048 0.457947 -0.437073 -0.666260 0.394104 1441497048 0.457947 -0.437073 -0.666260 0.394104 1441497048 0.457947 -0.437073 -0.666260 0.394104 1441497048 0.288025 -0.450134 -0.660889 0.526978 1441497048 0.288025 -0.450134 -0.660889 0.526978 1441497048 0.288025 -0.450134 -0.660889 0.526978 1441497048 0.288025 -0.450134 -0.660889 0.526978 1441497048 0.288025 -0.450134 -0.660889 0.526978 1441497048 0.288025 -0.450134 -0.660889 0.526978 1441497048 0.288025 -0.450134 -0.660889 0.526978 1441497048 0.120911 -0.474426 -0.632446 0.600220 1441497048 0.120911 -0.474426 -0.632446 0.600220 1441497048 0.120911 -0.474426 -0.632446 0.600220 1441497048 0.120911 -0.474426 -0.632446 0.600220 1441497048 0.120911 -0.474426 -0.632446 0.600220 1441497048 0.120911 -0.474426 -0.632446 0.600220 1441497048 -0.023926 -0.490295 -0.573181 0.656128 1441497048 -0.023926 -0.490295 -0.573181 0.656128 1441497048 -0.023926 -0.490295 -0.573181 0.656128 1441497048 -0.023926 -0.490295 -0.573181 0.656128 1441497048 -0.023926 -0.490295 -0.573181 0.656128 1441497048 -0.023926 -0.490295 -0.573181 0.656128 1441497048 -0.132935 -0.508057 -0.512146 0.679688 1441497048 -0.132935 -0.508057 -0.512146 0.679688 1441497048 -0.132935 -0.508057 -0.512146 0.679688 1441497048 -0.132935 -0.508057 -0.512146 0.679688 1441497048 -0.132935 -0.508057 -0.512146 0.679688 1441497048 -0.132935 -0.508057 -0.512146 0.679688 1441497048 -0.189148 -0.516479 -0.460571 0.696655 1441497048 -0.189148 -0.516479 -0.460571 0.696655 1441497048 -0.189148 -0.516479 -0.460571 0.696655 1441497048 -0.189148 -0.516479 -0.460571 0.696655 1441497048 -0.189148 -0.516479 -0.460571 0.696655 1441497048 -0.189148 -0.516479 -0.460571 0.696655 1441497049 -0.189148 -0.516479 -0.460571 0.696655 1441497049 -0.206909 -0.509644 -0.478027 0.684814 1441497049 -0.206909 -0.509644 -0.478027 0.684814 1441497049 -0.206909 -0.509644 -0.478027 0.684814 1441497049 -0.206909 -0.509644 -0.478027 0.684814 1441497049 -0.206909 -0.509644 -0.478027 0.684814 1441497049 -0.206909 -0.509644 -0.478027 0.684814 1441497049 -0.174072 -0.500061 -0.512085 0.676392 1441497049 -0.174072 -0.500061 -0.512085 0.676392 1441497049 -0.174072 -0.500061 -0.512085 0.676392 1441497049 -0.174072 -0.500061 -0.512085 0.676392 1441497049 -0.174072 -0.500061 -0.512085 0.676392 1441497049 -0.174072 -0.500061 -0.512085 0.676392 1441497049 -0.106201 -0.493103 -0.555420 0.661133 1441497049 -0.106201 -0.493103 -0.555420 0.661133 1441497049 -0.106201 -0.493103 -0.555420 0.661133 1441497049 -0.106201 -0.493103 -0.555420 0.661133 1441497049 -0.106201 -0.493103 -0.555420 0.661133 1441497049 0.007874 -0.487732 -0.597717 0.636230 1441497049 0.007874 -0.487732 -0.597717 0.636230 1441497049 0.007874 -0.487732 -0.597717 0.636230 1441497049 0.007874 -0.487732 -0.597717 0.636230 1441497049 0.007874 -0.487732 -0.597717 0.636230 1441497049 0.158630 -0.487244 -0.618164 0.596008 1441497049 0.158630 -0.487244 -0.618164 0.596008 1441497049 0.158630 -0.487244 -0.618164 0.596008 1441497049 0.158630 -0.487244 -0.618164 0.596008 1441497049 0.158630 -0.487244 -0.618164 0.596008 1441497049 0.158630 -0.487244 -0.618164 0.596008 1441497049 0.304749 -0.477356 -0.645264 0.512695 1441497049 0.304749 -0.477356 -0.645264 0.512695 1441497049 0.304749 -0.477356 -0.645264 0.512695 1441497049 0.304749 -0.477356 -0.645264 0.512695 1441497049 0.304749 -0.477356 -0.645264 0.512695 1441497049 0.304749 -0.477356 -0.645264 0.512695 1441497049 0.304749 -0.477356 -0.645264 0.512695 1441497049 0.438477 -0.461487 -0.660645 0.397949 1441497049 0.438477 -0.461487 -0.660645 0.397949 1441497049 0.438477 -0.461487 -0.660645 0.397949 1441497049 0.438477 -0.461487 -0.660645 0.397949 1441497049 0.438477 -0.461487 -0.660645 0.397949 1441497049 0.550049 -0.435120 -0.651733 0.288818 1441497049 0.550049 -0.435120 -0.651733 0.288818 1441497049 0.550049 -0.435120 -0.651733 0.288818 1441497049 0.550049 -0.435120 -0.651733 0.288818 1441497049 0.550049 -0.435120 -0.651733 0.288818 1441497049 0.550049 -0.435120 -0.651733 0.288818 1441497049 0.639099 -0.399109 -0.626404 0.199829 1441497049 0.639099 -0.399109 -0.626404 0.199829 1441497049 0.639099 -0.399109 -0.626404 0.199829 1441497049 0.639099 -0.399109 -0.626404 0.199829 1441497049 0.639099 -0.399109 -0.626404 0.199829 1441497049 0.639099 -0.399109 -0.626404 0.199829 1441497049 0.639099 -0.399109 -0.626404 0.199829 1441497049 0.694397 -0.364502 -0.603943 0.142151 1441497049 0.694397 -0.364502 -0.603943 0.142151 1441497049 0.694397 -0.364502 -0.603943 0.142151 1441497049 0.694397 -0.364502 -0.603943 0.142151 1441497049 0.694397 -0.364502 -0.603943 0.142151 1441497049 0.694397 -0.364502 -0.603943 0.142151 1441497049 0.713623 -0.348999 -0.593628 0.128540 1441497049 0.713623 -0.348999 -0.593628 0.128540 1441497049 0.713623 -0.348999 -0.593628 0.128540 1441497049 0.713623 -0.348999 -0.593628 0.128540 1441497049 0.713623 -0.348999 -0.593628 0.128540 1441497049 0.713623 -0.348999 -0.593628 0.128540 1441497049 0.713623 -0.348999 -0.593628 0.128540 1441497049 0.696655 -0.354431 -0.602661 0.160767 1441497049 0.696655 -0.354431 -0.602661 0.160767 1441497049 0.696655 -0.354431 -0.602661 0.160767 1441497049 0.696655 -0.354431 -0.602661 0.160767 1441497049 0.696655 -0.354431 -0.602661 0.160767 1441497049 0.696655 -0.354431 -0.602661 0.160767 1441497049 0.641418 -0.374329 -0.627136 0.234924 1441497049 0.641418 -0.374329 -0.627136 0.234924 1441497049 0.641418 -0.374329 -0.627136 0.234924 1441497049 0.641418 -0.374329 -0.627136 0.234924 1441497049 0.641418 -0.374329 -0.627136 0.234924 1441497049 0.641418 -0.374329 -0.627136 0.234924 1441497049 0.552429 -0.389404 -0.650085 0.347229 1441497049 0.552429 -0.389404 -0.650085 0.347229 1441497049 0.552429 -0.389404 -0.650085 0.347229 1441497049 0.552429 -0.389404 -0.650085 0.347229 1441497049 0.552429 -0.389404 -0.650085 0.347229 1441497049 0.552429 -0.389404 -0.650085 0.347229 1441497049 0.552429 -0.389404 -0.650085 0.347229 1441497049 0.415344 -0.417542 -0.666809 0.456665 1441497049 0.415344 -0.417542 -0.666809 0.456665 1441497049 0.415344 -0.417542 -0.666809 0.456665 1441497049 0.415344 -0.417542 -0.666809 0.456665 1441497049 0.415344 -0.417542 -0.666809 0.456665 1441497049 0.415344 -0.417542 -0.666809 0.456665 1441497049 0.245789 -0.447083 -0.672058 0.536682 1441497049 0.245789 -0.447083 -0.672058 0.536682 1441497049 0.245789 -0.447083 -0.672058 0.536682 1441497049 0.245789 -0.447083 -0.672058 0.536682 1441497049 0.245789 -0.447083 -0.672058 0.536682 1441497049 0.245789 -0.447083 -0.672058 0.536682 1441497049 0.098633 -0.461609 -0.651245 0.594238 1441497049 0.098633 -0.461609 -0.651245 0.594238 1441497049 0.098633 -0.461609 -0.651245 0.594238 1441497049 0.098633 -0.461609 -0.651245 0.594238 1441497049 0.098633 -0.461609 -0.651245 0.594238 1441497049 0.098633 -0.461609 -0.651245 0.594238 1441497049 0.098633 -0.461609 -0.651245 0.594238 1441497049 -0.032471 -0.480469 -0.616150 0.623291 1441497049 -0.032471 -0.480469 -0.616150 0.623291 1441497049 -0.032471 -0.480469 -0.616150 0.623291 1441497049 -0.032471 -0.480469 -0.616150 0.623291 1441497049 -0.032471 -0.480469 -0.616150 0.623291 1441497049 -0.032471 -0.480469 -0.616150 0.623291 1441497049 -0.119019 -0.482056 -0.588074 0.638489 1441497050 -0.119019 -0.482056 -0.588074 0.638489 1441497050 -0.119019 -0.482056 -0.588074 0.638489 1441497050 -0.119019 -0.482056 -0.588074 0.638489 1441497050 -0.119019 -0.482056 -0.588074 0.638489 1441497050 -0.119019 -0.482056 -0.588074 0.638489 1441497050 -0.161682 -0.492004 -0.537048 0.665894 1441497050 -0.161682 -0.492004 -0.537048 0.665894 1441497050 -0.161682 -0.492004 -0.537048 0.665894 1441497050 -0.161682 -0.492004 -0.537048 0.665894 1441497050 -0.161682 -0.492004 -0.537048 0.665894 1441497050 -0.161682 -0.492004 -0.537048 0.665894 1441497050 -0.161682 -0.492004 -0.537048 0.665894 1441497050 -0.185852 -0.493774 -0.532776 0.661682 1441497050 -0.185852 -0.493774 -0.532776 0.661682 1441497050 -0.185852 -0.493774 -0.532776 0.661682 1441497050 -0.185852 -0.493774 -0.532776 0.661682 1441497050 -0.185852 -0.493774 -0.532776 0.661682 1441497050 -0.185852 -0.493774 -0.532776 0.661682 1441497050 -0.164795 -0.490845 -0.554565 0.651489 1441497050 -0.164795 -0.490845 -0.554565 0.651489 1441497050 -0.164795 -0.490845 -0.554565 0.651489 1441497050 -0.164795 -0.490845 -0.554565 0.651489 1441497050 -0.164795 -0.490845 -0.554565 0.651489 1441497050 -0.164795 -0.490845 -0.554565 0.651489 1441497050 -0.105957 -0.490845 -0.589722 0.632568 1441497050 -0.105957 -0.490845 -0.589722 0.632568 1441497050 -0.105957 -0.490845 -0.589722 0.632568 1441497050 -0.105957 -0.490845 -0.589722 0.632568 1441497050 -0.105957 -0.490845 -0.589722 0.632568 1441497050 -0.105957 -0.490845 -0.589722 0.632568 1441497050 -0.105957 -0.490845 -0.589722 0.632568 1441497050 -0.014282 -0.490662 -0.633850 0.597717 1441497050 -0.014282 -0.490662 -0.633850 0.597717 1441497050 -0.014282 -0.490662 -0.633850 0.597717 1441497050 -0.014282 -0.490662 -0.633850 0.597717 1441497050 -0.014282 -0.490662 -0.633850 0.597717 1441497050 -0.014282 -0.490662 -0.633850 0.597717 1441497050 0.113647 -0.492310 -0.677612 0.534424 1441497050 0.113647 -0.492310 -0.677612 0.534424 1441497050 0.113647 -0.492310 -0.677612 0.534424 1441497050 0.113647 -0.492310 -0.677612 0.534424 1441497050 0.113647 -0.492310 -0.677612 0.534424 1441497050 0.113647 -0.492310 -0.677612 0.534424 1441497050 0.255310 -0.482361 -0.704956 0.452942 1441497050 0.255310 -0.482361 -0.704956 0.452942 1441497050 0.255310 -0.482361 -0.704956 0.452942 1441497050 0.255310 -0.482361 -0.704956 0.452942 1441497050 0.255310 -0.482361 -0.704956 0.452942 1441497050 0.255310 -0.482361 -0.704956 0.452942 1441497050 0.391357 -0.469116 -0.709595 0.351196 1441497050 0.391357 -0.469116 -0.709595 0.351196 1441497050 0.391357 -0.469116 -0.709595 0.351196 1441497050 0.391357 -0.469116 -0.709595 0.351196 1441497050 0.391357 -0.469116 -0.709595 0.351196 1441497050 0.391357 -0.469116 -0.709595 0.351196 1441497050 0.501343 -0.458679 -0.690979 0.246582 1441497050 0.501343 -0.458679 -0.690979 0.246582 1441497050 0.501343 -0.458679 -0.690979 0.246582 1441497050 0.501343 -0.458679 -0.690979 0.246582 1441497050 0.501343 -0.458679 -0.690979 0.246582 1441497050 0.501343 -0.458679 -0.690979 0.246582 1441497050 0.501343 -0.458679 -0.690979 0.246582 1441497050 0.579651 -0.449036 -0.661255 0.158752 1441497050 0.579651 -0.449036 -0.661255 0.158752 1441497050 0.579651 -0.449036 -0.661255 0.158752 1441497050 0.579651 -0.449036 -0.661255 0.158752 1441497050 0.579651 -0.449036 -0.661255 0.158752 1441497050 0.579651 -0.449036 -0.661255 0.158752 1441497050 0.630310 -0.439026 -0.632324 0.100830 1441497050 0.630310 -0.439026 -0.632324 0.100830 1441497050 0.630310 -0.439026 -0.632324 0.100830 1441497050 0.630310 -0.439026 -0.632324 0.100830 1441497050 0.630310 -0.439026 -0.632324 0.100830 1441497050 0.630310 -0.439026 -0.632324 0.100830 1441497050 0.630310 -0.439026 -0.632324 0.100830 1441497050 0.654541 -0.429260 -0.616699 0.083496 1441497050 0.654541 -0.429260 -0.616699 0.083496 1441497050 0.654541 -0.429260 -0.616699 0.083496 1441497050 0.654541 -0.429260 -0.616699 0.083496 1441497050 0.654541 -0.429260 -0.616699 0.083496 1441497050 0.654541 -0.429260 -0.616699 0.083496 1441497050 0.647583 -0.426880 -0.623047 0.100891 1441497050 0.647583 -0.426880 -0.623047 0.100891 1441497050 0.647583 -0.426880 -0.623047 0.100891 1441497050 0.647583 -0.426880 -0.623047 0.100891 1441497050 0.647583 -0.426880 -0.623047 0.100891 1441497050 0.647583 -0.426880 -0.623047 0.100891 1441497050 0.612000 -0.431580 -0.647034 0.143555 1441497050 0.612000 -0.431580 -0.647034 0.143555 1441497050 0.612000 -0.431580 -0.647034 0.143555 1441497050 0.612000 -0.431580 -0.647034 0.143555 1441497050 0.612000 -0.431580 -0.647034 0.143555 1441497050 0.612000 -0.431580 -0.647034 0.143555 1441497050 0.547302 -0.437866 -0.679321 0.217346 1441497050 0.547302 -0.437866 -0.679321 0.217346 1441497050 0.547302 -0.437866 -0.679321 0.217346 1441497050 0.547302 -0.437866 -0.679321 0.217346 1441497050 0.547302 -0.437866 -0.679321 0.217346 1441497050 0.547302 -0.437866 -0.679321 0.217346 1441497050 0.444580 -0.447021 -0.708923 0.316223 1441497050 0.444580 -0.447021 -0.708923 0.316223 1441497050 0.444580 -0.447021 -0.708923 0.316223 1441497050 0.444580 -0.447021 -0.708923 0.316223 1441497050 0.444580 -0.447021 -0.708923 0.316223 1441497050 0.444580 -0.447021 -0.708923 0.316223 1441497050 0.444580 -0.447021 -0.708923 0.316223 1441497050 0.286499 -0.471680 -0.729675 0.403870 1441497050 0.286499 -0.471680 -0.729675 0.403870 1441497050 0.286499 -0.471680 -0.729675 0.403870 1441497050 0.286499 -0.471680 -0.729675 0.403870 1441497050 0.286499 -0.471680 -0.729675 0.403870 1441497050 0.286499 -0.471680 -0.729675 0.403870 1441497050 0.088806 -0.493225 -0.753723 0.425232 1441497051 0.088806 -0.493225 -0.753723 0.425232 1441497051 0.088806 -0.493225 -0.753723 0.425232 1441497051 0.088806 -0.493225 -0.753723 0.425232 1441497051 0.088806 -0.493225 -0.753723 0.425232 1441497051 0.088806 -0.493225 -0.753723 0.425232 1441497051 -0.062073 -0.481873 -0.735046 0.473022 1441497051 -0.062073 -0.481873 -0.735046 0.473022 1441497051 -0.062073 -0.481873 -0.735046 0.473022 1441497051 -0.062073 -0.481873 -0.735046 0.473022 1441497051 -0.062073 -0.481873 -0.735046 0.473022 1441497051 -0.062073 -0.481873 -0.735046 0.473022 1441497051 -0.140137 -0.473328 -0.659790 0.566650 1441497051 -0.140137 -0.473328 -0.659790 0.566650 1441497051 -0.140137 -0.473328 -0.659790 0.566650 1441497051 -0.140137 -0.473328 -0.659790 0.566650 1441497051 -0.140137 -0.473328 -0.659790 0.566650 1441497051 -0.140137 -0.473328 -0.659790 0.566650 1441497051 -0.190857 -0.487793 -0.557617 0.643982 1441497051 -0.190857 -0.487793 -0.557617 0.643982 1441497051 -0.190857 -0.487793 -0.557617 0.643982 1441497051 -0.190857 -0.487793 -0.557617 0.643982 1441497051 -0.190857 -0.487793 -0.557617 0.643982 1441497051 -0.190857 -0.487793 -0.557617 0.643982 1441497051 -0.231262 -0.502441 -0.480103 0.680908 1441497051 -0.231262 -0.502441 -0.480103 0.680908 1441497051 -0.231262 -0.502441 -0.480103 0.680908 1441497051 -0.231262 -0.502441 -0.480103 0.680908 1441497051 -0.231262 -0.502441 -0.480103 0.680908 1441497051 -0.231262 -0.502441 -0.480103 0.680908 1441497051 -0.231262 -0.502441 -0.480103 0.680908 1441497051 -0.246704 -0.505432 -0.449097 0.694275 1441497051 -0.246704 -0.505432 -0.449097 0.694275 1441497051 -0.246704 -0.505432 -0.449097 0.694275 1441497051 -0.246704 -0.505432 -0.449097 0.694275 1441497051 -0.246704 -0.505432 -0.449097 0.694275 1441497051 -0.246704 -0.505432 -0.449097 0.694275 1441497051 -0.230042 -0.508972 -0.458496 0.691223 1441497051 -0.230042 -0.508972 -0.458496 0.691223 1441497051 -0.230042 -0.508972 -0.458496 0.691223 1441497051 -0.230042 -0.508972 -0.458496 0.691223 1441497051 -0.230042 -0.508972 -0.458496 0.691223 1441497051 -0.230042 -0.508972 -0.458496 0.691223 1441497051 -0.198120 -0.508118 -0.481323 0.686279 1441497051 -0.198120 -0.508118 -0.481323 0.686279 1441497051 -0.198120 -0.508118 -0.481323 0.686279 1441497051 -0.198120 -0.508118 -0.481323 0.686279 1441497051 -0.198120 -0.508118 -0.481323 0.686279 1441497051 -0.198120 -0.508118 -0.481323 0.686279 1441497051 -0.135071 -0.510620 -0.520813 0.670654 1441497051 -0.135071 -0.510620 -0.520813 0.670654 1441497051 -0.135071 -0.510620 -0.520813 0.670654 1441497051 -0.135071 -0.510620 -0.520813 0.670654 1441497051 -0.135071 -0.510620 -0.520813 0.670654 1441497051 -0.135071 -0.510620 -0.520813 0.670654 1441497051 -0.030090 -0.515625 -0.579956 0.630005 1441497051 -0.030090 -0.515625 -0.579956 0.630005 1441497051 -0.030090 -0.515625 -0.579956 0.630005 1441497051 -0.030090 -0.515625 -0.579956 0.630005 1441497051 -0.030090 -0.515625 -0.579956 0.630005 1441497051 -0.030090 -0.515625 -0.579956 0.630005 1441497051 0.098633 -0.517090 -0.645752 0.553040 1441497051 0.098633 -0.517090 -0.645752 0.553040 1441497051 0.098633 -0.517090 -0.645752 0.553040 1441497051 0.098633 -0.517090 -0.645752 0.553040 1441497051 0.098633 -0.517090 -0.645752 0.553040 1441497051 0.098633 -0.517090 -0.645752 0.553040 1441497051 0.098633 -0.517090 -0.645752 0.553040 1441497051 0.233032 -0.512817 -0.694702 0.447327 1441497051 0.233032 -0.512817 -0.694702 0.447327 1441497051 0.233032 -0.512817 -0.694702 0.447327 1441497051 0.233032 -0.512817 -0.694702 0.447327 1441497051 0.233032 -0.512817 -0.694702 0.447327 1441497051 0.233032 -0.512817 -0.694702 0.447327 1441497051 0.363098 -0.500427 -0.708618 0.340027 1441497051 0.363098 -0.500427 -0.708618 0.340027 1441497051 0.363098 -0.500427 -0.708618 0.340027 1441497051 0.363098 -0.500427 -0.708618 0.340027 1441497051 0.363098 -0.500427 -0.708618 0.340027 1441497051 0.474426 -0.479309 -0.697449 0.242554 1441497051 0.474426 -0.479309 -0.697449 0.242554 1441497051 0.474426 -0.479309 -0.697449 0.242554 1441497051 0.474426 -0.479309 -0.697449 0.242554 1441497051 0.474426 -0.479309 -0.697449 0.242554 1441497051 0.474426 -0.479309 -0.697449 0.242554 1441497051 0.562012 -0.454163 -0.672852 0.158691 1441497051 0.562012 -0.454163 -0.672852 0.158691 1441497051 0.562012 -0.454163 -0.672852 0.158691 1441497051 0.562012 -0.454163 -0.672852 0.158691 1441497051 0.562012 -0.454163 -0.672852 0.158691 1441497051 0.562012 -0.454163 -0.672852 0.158691 1441497051 0.619080 -0.433411 -0.647339 0.099426 1441497051 0.619080 -0.433411 -0.647339 0.099426 1441497051 0.619080 -0.433411 -0.647339 0.099426 1441497051 0.619080 -0.433411 -0.647339 0.099426 1441497051 0.619080 -0.433411 -0.647339 0.099426 1441497051 0.619080 -0.433411 -0.647339 0.099426 1441497051 0.628601 -0.441772 -0.637695 0.055359 1441497051 0.628601 -0.441772 -0.637695 0.055359 1441497051 0.628601 -0.441772 -0.637695 0.055359 1441497051 0.628601 -0.441772 -0.637695 0.055359 1441497051 0.628601 -0.441772 -0.637695 0.055359 1441497051 0.628601 -0.441772 -0.637695 0.055359 1441497051 0.610596 -0.455994 -0.645569 0.050537 1441497051 0.610596 -0.455994 -0.645569 0.050537 1441497051 0.610596 -0.455994 -0.645569 0.050537 1441497051 0.610596 -0.455994 -0.645569 0.050537 1441497051 0.610596 -0.455994 -0.645569 0.050537 1441497051 0.610596 -0.455994 -0.645569 0.050537 1441497051 0.582458 -0.445496 -0.671753 0.105225 1441497051 0.582458 -0.445496 -0.671753 0.105225 1441497051 0.582458 -0.445496 -0.671753 0.105225 1441497052 0.582458 -0.445496 -0.671753 0.105225 1441497052 0.582458 -0.445496 -0.671753 0.105225 1441497052 0.582458 -0.445496 -0.671753 0.105225 1441497052 0.582458 -0.445496 -0.671753 0.105225 1441497052 0.531250 -0.429504 -0.700195 0.207458 1441497052 0.531250 -0.429504 -0.700195 0.207458 1441497052 0.531250 -0.429504 -0.700195 0.207458 1441497052 0.531250 -0.429504 -0.700195 0.207458 1441497052 0.531250 -0.429504 -0.700195 0.207458 1441497052 0.531250 -0.429504 -0.700195 0.207458 1441497052 0.453735 -0.421265 -0.704590 0.346680 1441497052 0.453735 -0.421265 -0.704590 0.346680 1441497052 0.453735 -0.421265 -0.704590 0.346680 1441497052 0.453735 -0.421265 -0.704590 0.346680 1441497052 0.453735 -0.421265 -0.704590 0.346680 1441497052 0.453735 -0.421265 -0.704590 0.346680 1441497052 0.340881 -0.440735 -0.687500 0.465698 1441497052 0.340881 -0.440735 -0.687500 0.465698 1441497052 0.340881 -0.440735 -0.687500 0.465698 1441497052 0.340881 -0.440735 -0.687500 0.465698 1441497052 0.340881 -0.440735 -0.687500 0.465698 1441497052 0.340881 -0.440735 -0.687500 0.465698 1441497052 0.219360 -0.464111 -0.652649 0.557251 1441497052 0.219360 -0.464111 -0.652649 0.557251 1441497052 0.219360 -0.464111 -0.652649 0.557251 1441497052 0.219360 -0.464111 -0.652649 0.557251 1441497052 0.219360 -0.464111 -0.652649 0.557251 1441497052 0.219360 -0.464111 -0.652649 0.557251 1441497052 0.103027 -0.487061 -0.598145 0.627991 1441497052 0.103027 -0.487061 -0.598145 0.627991 1441497052 0.103027 -0.487061 -0.598145 0.627991 1441497052 0.103027 -0.487061 -0.598145 0.627991 1441497052 0.103027 -0.487061 -0.598145 0.627991 1441497052 0.103027 -0.487061 -0.598145 0.627991 1441497052 0.103027 -0.487061 -0.598145 0.627991 1441497052 -0.017273 -0.506958 -0.552795 0.661194 1441497052 -0.017273 -0.506958 -0.552795 0.661194 1441497052 -0.017273 -0.506958 -0.552795 0.661194 1441497052 -0.017273 -0.506958 -0.552795 0.661194 1441497052 -0.017273 -0.506958 -0.552795 0.661194 1441497052 -0.017273 -0.506958 -0.552795 0.661194 1441497052 -0.103149 -0.515808 -0.502014 0.686523 1441497052 -0.103149 -0.515808 -0.502014 0.686523 1441497052 -0.103149 -0.515808 -0.502014 0.686523 1441497052 -0.103149 -0.515808 -0.502014 0.686523 1441497052 -0.103149 -0.515808 -0.502014 0.686523 1441497052 -0.103149 -0.515808 -0.502014 0.686523 1441497052 -0.154968 -0.526062 -0.445374 0.707764 1441497052 -0.154968 -0.526062 -0.445374 0.707764 1441497052 -0.154968 -0.526062 -0.445374 0.707764 1441497052 -0.154968 -0.526062 -0.445374 0.707764 1441497052 -0.154968 -0.526062 -0.445374 0.707764 1441497052 -0.154968 -0.526062 -0.445374 0.707764 1441497052 -0.170288 -0.533569 -0.417603 0.715515 1441497052 -0.170288 -0.533569 -0.417603 0.715515 1441497052 -0.170288 -0.533569 -0.417603 0.715515 1441497052 -0.170288 -0.533569 -0.417603 0.715515 1441497052 -0.170288 -0.533569 -0.417603 0.715515 1441497052 -0.170288 -0.533569 -0.417603 0.715515 1441497052 -0.144043 -0.544373 -0.405823 0.719910 1441497052 -0.144043 -0.544373 -0.405823 0.719910 1441497052 -0.144043 -0.544373 -0.405823 0.719910 1441497052 -0.144043 -0.544373 -0.405823 0.719910 1441497052 -0.144043 -0.544373 -0.405823 0.719910 1441497052 -0.144043 -0.544373 -0.405823 0.719910 1441497052 -0.109192 -0.542847 -0.422791 0.717407 1441497052 -0.109192 -0.542847 -0.422791 0.717407 1441497052 -0.109192 -0.542847 -0.422791 0.717407 1441497052 -0.109192 -0.542847 -0.422791 0.717407 1441497052 -0.109192 -0.542847 -0.422791 0.717407 1441497052 -0.109192 -0.542847 -0.422791 0.717407 1441497052 -0.062195 -0.536316 -0.461365 0.704041 1441497052 -0.062195 -0.536316 -0.461365 0.704041 1441497052 -0.062195 -0.536316 -0.461365 0.704041 1441497052 -0.062195 -0.536316 -0.461365 0.704041 1441497052 -0.062195 -0.536316 -0.461365 0.704041 1441497052 -0.062195 -0.536316 -0.461365 0.704041 1441497052 0.010010 -0.528259 -0.519287 0.671692 1441497052 0.010010 -0.528259 -0.519287 0.671692 1441497052 0.010010 -0.528259 -0.519287 0.671692 1441497052 0.010010 -0.528259 -0.519287 0.671692 1441497052 0.010010 -0.528259 -0.519287 0.671692 1441497052 0.010010 -0.528259 -0.519287 0.671692 1441497052 0.119080 -0.521240 -0.578430 0.616089 1441497052 0.119080 -0.521240 -0.578430 0.616089 1441497052 0.119080 -0.521240 -0.578430 0.616089 1441497052 0.119080 -0.521240 -0.578430 0.616089 1441497052 0.119080 -0.521240 -0.578430 0.616089 1441497052 0.119080 -0.521240 -0.578430 0.616089 1441497052 0.119080 -0.521240 -0.578430 0.616089 1441497052 0.244873 -0.508118 -0.627686 0.536560 1441497052 0.244873 -0.508118 -0.627686 0.536560 1441497052 0.244873 -0.508118 -0.627686 0.536560 1441497052 0.244873 -0.508118 -0.627686 0.536560 1441497052 0.244873 -0.508118 -0.627686 0.536560 1441497052 0.244873 -0.508118 -0.627686 0.536560 1441497052 0.365662 -0.485107 -0.658813 0.443848 1441497052 0.365662 -0.485107 -0.658813 0.443848 1441497052 0.365662 -0.485107 -0.658813 0.443848 1441497052 0.365662 -0.485107 -0.658813 0.443848 1441497052 0.365662 -0.485107 -0.658813 0.443848 1441497052 0.365662 -0.485107 -0.658813 0.443848 1441497052 0.365662 -0.485107 -0.658813 0.443848 1441497052 0.472168 -0.459778 -0.667419 0.346741 1441497052 0.472168 -0.459778 -0.667419 0.346741 1441497052 0.472168 -0.459778 -0.667419 0.346741 1441497052 0.472168 -0.459778 -0.667419 0.346741 1441497052 0.472168 -0.459778 -0.667419 0.346741 1441497052 0.472168 -0.459778 -0.667419 0.346741 1441497052 0.560242 -0.434082 -0.659119 0.251648 1441497052 0.560242 -0.434082 -0.659119 0.251648 1441497053 0.560242 -0.434082 -0.659119 0.251648 1441497053 0.560242 -0.434082 -0.659119 0.251648 1441497053 0.560242 -0.434082 -0.659119 0.251648 1441497053 0.560242 -0.434082 -0.659119 0.251648 1441497053 0.626526 -0.411499 -0.641174 0.164490 1441497053 0.626526 -0.411499 -0.641174 0.164490 1441497053 0.626526 -0.411499 -0.641174 0.164490 1441497053 0.626526 -0.411499 -0.641174 0.164490 1441497053 0.626526 -0.411499 -0.641174 0.164490 1441497053 0.626526 -0.411499 -0.641174 0.164490 1441497053 0.668396 -0.393250 -0.622253 0.106995 1441497053 0.668396 -0.393250 -0.622253 0.106995 1441497053 0.668396 -0.393250 -0.622253 0.106995 1441497053 0.668396 -0.393250 -0.622253 0.106995 1441497053 0.668396 -0.393250 -0.622253 0.106995 1441497053 0.668396 -0.393250 -0.622253 0.106995 1441497053 0.683655 -0.381897 -0.615112 0.091858 1441497053 0.683655 -0.381897 -0.615112 0.091858 1441497053 0.683655 -0.381897 -0.615112 0.091858 1441497053 0.683655 -0.381897 -0.615112 0.091858 1441497053 0.683655 -0.381897 -0.615112 0.091858 1441497053 0.683655 -0.381897 -0.615112 0.091858 1441497053 0.677979 -0.371521 -0.622742 0.120483 1441497053 0.677979 -0.371521 -0.622742 0.120483 1441497053 0.677979 -0.371521 -0.622742 0.120483 1441497053 0.677979 -0.371521 -0.622742 0.120483 1441497053 0.677979 -0.371521 -0.622742 0.120483 1441497053 0.677979 -0.371521 -0.622742 0.120483 1441497053 0.649231 -0.371338 -0.640808 0.173279 1441497053 0.649231 -0.371338 -0.640808 0.173279 1441497053 0.649231 -0.371338 -0.640808 0.173279 1441497053 0.649231 -0.371338 -0.640808 0.173279 1441497053 0.649231 -0.371338 -0.640808 0.173279 1441497053 0.649231 -0.371338 -0.640808 0.173279 1441497053 0.595215 -0.379211 -0.665588 0.242554 1441497053 0.595215 -0.379211 -0.665588 0.242554 1441497053 0.595215 -0.379211 -0.665588 0.242554 1441497053 0.595215 -0.379211 -0.665588 0.242554 1441497053 0.595215 -0.379211 -0.665588 0.242554 1441497053 0.595215 -0.379211 -0.665588 0.242554 1441497053 0.595215 -0.379211 -0.665588 0.242554 1441497053 0.514282 -0.397278 -0.688171 0.322693 1441497053 0.514282 -0.397278 -0.688171 0.322693 1441497053 0.514282 -0.397278 -0.688171 0.322693 1441497053 0.514282 -0.397278 -0.688171 0.322693 1441497053 0.514282 -0.397278 -0.688171 0.322693 1441497053 0.514282 -0.397278 -0.688171 0.322693 1441497053 0.418945 -0.416931 -0.694458 0.410400 1441497053 0.418945 -0.416931 -0.694458 0.410400 1441497053 0.418945 -0.416931 -0.694458 0.410400 1441497053 0.418945 -0.416931 -0.694458 0.410400 1441497053 0.418945 -0.416931 -0.694458 0.410400 1441497053 0.418945 -0.416931 -0.694458 0.410400 1441497053 0.418945 -0.416931 -0.694458 0.410400 1441497053 0.317261 -0.449585 -0.680603 0.483704 1441497053 0.317261 -0.449585 -0.680603 0.483704 1441497053 0.317261 -0.449585 -0.680603 0.483704 1441497053 0.317261 -0.449585 -0.680603 0.483704 1441497053 0.317261 -0.449585 -0.680603 0.483704 1441497053 0.317261 -0.449585 -0.680603 0.483704 1441497053 0.216431 -0.481628 -0.651733 0.544495 1441497053 0.216431 -0.481628 -0.651733 0.544495 1441497053 0.216431 -0.481628 -0.651733 0.544495 1441497053 0.216431 -0.481628 -0.651733 0.544495 1441497053 0.216431 -0.481628 -0.651733 0.544495 1441497053 0.216431 -0.481628 -0.651733 0.544495 1441497053 0.113037 -0.504395 -0.621460 0.588684 1441497053 0.113037 -0.504395 -0.621460 0.588684 1441497053 0.113037 -0.504395 -0.621460 0.588684 1441497053 0.113037 -0.504395 -0.621460 0.588684 1441497053 0.113037 -0.504395 -0.621460 0.588684 1441497053 
-0.091614 -0.563599 -0.377380 0.729126 1441497055 -0.091614 -0.563599 -0.377380 0.729126 1441497055 -0.091614 -0.563599 -0.377380 0.729126 1441497055 -0.091614 -0.563599 -0.377380 0.729126 1441497055 -0.091614 -0.563599 -0.377380 0.729126 1441497055 -0.092163 -0.562378 -0.376709 0.730286 1441497055 -0.092163 -0.562378 -0.376709 0.730286 1441497055 -0.092163 -0.562378 -0.376709 0.730286 1441497055 -0.092163 -0.562378 -0.376709 0.730286 1441497055 -0.092163 -0.562378 -0.376709 0.730286 1441497055 -0.092163 -0.562378 -0.376709 0.730286 1441497055 -0.094910 -0.561340 -0.377930 0.730103 1441497055 -0.094910 -0.561340 -0.377930 0.730103 1441497055 -0.094910 -0.561340 -0.377930 0.730103 1441497055 -0.094910 -0.561340 -0.377930 0.730103 1441497055 -0.094910 -0.561340 -0.377930 0.730103 1441497055 -0.094910 -0.561340 -0.377930 0.730103 1441497055 -0.094910 -0.561340 -0.377930 0.730103 1441497055 -0.099365 -0.560486 -0.380432 0.728943 1441497055 -0.099365 -0.560486 -0.380432 0.728943 1441497055 -0.099365 -0.560486 -0.380432 0.728943 1441497055 -0.099365 -0.560486 -0.380432 0.728943 1441497055 -0.099365 -0.560486 -0.380432 0.728943 1441497055 -0.099365 -0.560486 -0.380432 0.728943 1441497055 -0.099304 -0.559998 -0.381104 0.728882 1441497055 -0.099304 -0.559998 -0.381104 0.728882 1441497055 -0.099304 -0.559998 -0.381104 0.728882 1441497055 -0.099304 -0.559998 -0.381104 0.728882 1441497055 -0.099304 -0.559998 -0.381104 0.728882 1441497055 -0.099304 -0.559998 -0.381104 0.728882 1441497055 -0.099304 -0.559998 -0.381104 0.728882 1441497055 -0.095032 -0.561279 -0.378540 0.729858 1441497055 -0.095032 -0.561279 -0.378540 0.729858 1441497055 -0.095032 -0.561279 -0.378540 0.729858 1441497055 -0.095032 -0.561279 -0.378540 0.729858 1441497055 -0.095032 -0.561279 -0.378540 0.729858 1441497055 -0.095032 -0.561279 -0.378540 0.729858 1441497055 -0.093994 -0.562744 -0.377380 0.729492 1441497055 -0.093994 -0.562744 -0.377380 0.729492 1441497055 -0.093994 -0.562744 -0.377380 0.729492 1441497055 -0.093994 -0.562744 -0.377380 0.729492 1441497055 -0.093994 -0.562744 -0.377380 0.729492 1441497056 -0.093994 -0.562744 -0.377380 0.729492 1441497056 -0.095764 -0.564331 -0.377808 0.727722 1441497056 -0.095764 -0.564331 -0.377808 0.727722 1441497056 -0.095764 -0.564331 -0.377808 0.727722 1441497056 -0.095764 -0.564331 -0.377808 0.727722 1441497056 -0.095764 -0.564331 -0.377808 0.727722 1441497056 -0.095764 -0.564331 -0.377808 0.727722 1441497056 -0.095886 -0.564819 -0.378357 0.727051 1441497056 -0.095886 -0.564819 -0.378357 0.727051 1441497056 -0.095886 -0.564819 -0.378357 0.727051 1441497056 -0.095886 -0.564819 -0.378357 0.727051 1441497056 -0.095886 -0.564819 -0.378357 0.727051 1441497056 -0.095886 -0.564819 -0.378357 0.727051 1441497056 -0.094116 -0.564331 -0.377625 0.728088 1441497056 -0.094116 -0.564331 -0.377625 0.728088 1441497056 -0.094116 -0.564331 -0.377625 0.728088 1441497056 -0.094116 -0.564331 -0.377625 0.728088 1441497056 -0.094116 -0.564331 -0.377625 0.728088 1441497056 -0.094116 -0.564331 -0.377625 0.728088 1441497056 -0.095398 -0.563293 -0.377991 0.728516 1441497056 -0.095398 -0.563293 -0.377991 0.728516 1441497056 -0.095398 -0.563293 -0.377991 0.728516 1441497056 -0.095398 -0.563293 -0.377991 0.728516 1441497056 -0.095398 -0.563293 -0.377991 0.728516 1441497056 -0.095398 -0.563293 -0.377991 0.728516 1441497056 -0.095398 -0.563293 -0.377991 0.728516 1441497056 -0.097961 -0.561951 -0.378906 0.728760 1441497056 -0.097961 -0.561951 -0.378906 0.728760 1441497056 -0.097961 -0.561951 -0.378906 0.728760 1441497056 -0.097961 -0.561951 -0.378906 0.728760 1441497056 -0.097961 -0.561951 -0.378906 0.728760 1441497056 -0.100281 -0.560913 -0.379517 0.728943 1441497056 -0.100281 -0.560913 -0.379517 0.728943 1441497056 -0.100281 -0.560913 -0.379517 0.728943 1441497056 -0.100281 -0.560913 -0.379517 0.728943 1441497056 -0.100281 -0.560913 -0.379517 0.728943 1441497056 -0.100281 -0.560913 -0.379517 0.728943 1441497056 -0.101990 -0.559937 -0.379211 0.729553 1441497056 -0.101990 -0.559937 -0.379211 0.729553 1441497056 -0.101990 -0.559937 -0.379211 0.729553 1441497056 -0.101990 -0.559937 -0.379211 0.729553 1441497056 -0.101990 -0.559937 -0.379211 0.729553 1441497056 -0.101990 -0.559937 -0.379211 0.729553 1441497056 -0.103516 -0.560181 -0.378296 0.729614 1441497056 -0.103516 -0.560181 -0.378296 0.729614 1441497056 -0.103516 -0.560181 -0.378296 0.729614 1441497056 -0.103516 -0.560181 -0.378296 0.729614 1441497056 -0.103516 -0.560181 -0.378296 0.729614 1441497056 -0.103516 -0.560181 -0.378296 0.729614 1441497056 -0.104919 -0.560791 -0.376160 0.730103 1441497056 -0.104919 -0.560791 -0.376160 0.730103 1441497056 -0.104919 -0.560791 -0.376160 0.730103 1441497056 -0.104919 -0.560791 -0.376160 0.730103 1441497056 -0.104919 -0.560791 -0.376160 0.730103 1441497056 -0.104919 -0.560791 -0.376160 0.730103 1441497056 -0.104919 -0.561096 -0.375916 0.729980 1441497056 -0.104919 -0.561096 -0.375916 0.729980 1441497056 -0.104919 -0.561096 -0.375916 0.729980 1441497056 -0.104919 -0.561096 -0.375916 0.729980 1441497056 -0.104919 -0.561096 -0.375916 0.729980 1441497056 -0.104919 -0.561096 -0.375916 0.729980 1441497056 -0.103577 -0.561096 -0.377136 0.729553 1441497056 -0.103577 -0.561096 -0.377136 0.729553 1441497056 -0.103577 -0.561096 -0.377136 0.729553 1441497056 -0.103577 -0.561096 -0.377136 0.729553 1441497056 -0.103577 -0.561096 -0.377136 0.729553 1441497056 -0.103577 -0.561096 -0.377136 0.729553 1441497056 -0.101624 -0.562988 -0.376465 0.728699 1441497056 -0.101624 -0.562988 -0.376465 0.728699 1441497056 -0.101624 -0.562988 -0.376465 0.728699 1441497056 -0.101624 -0.562988 -0.376465 0.728699 1441497056 -0.101624 -0.562988 -0.376465 0.728699 1441497056 -0.101624 -0.562988 -0.376465 0.728699 1441497056 -0.101624 -0.562988 -0.376465 0.728699 1441497056 -0.100525 -0.563843 -0.376526 0.728149 1441497056 -0.100525 -0.563843 -0.376526 0.728149 1441497056 -0.100525 -0.563843 -0.376526 0.728149 1441497056 -0.100525 -0.563843 -0.376526 0.728149 1441497056 -0.100525 -0.563843 -0.376526 0.728149 1441497056 -0.100525 -0.563843 -0.376526 0.728149 1441497056 -0.096497 -0.562561 -0.376465 0.729736 1441497056 -0.096497 -0.562561 -0.376465 0.729736 1441497056 -0.096497 -0.562561 -0.376465 0.729736 1441497056 -0.096497 -0.562561 -0.376465 0.729736 1441497056 -0.096497 -0.562561 -0.376465 0.729736 1441497056 -0.096497 -0.562561 -0.376465 0.729736 1441497056 -0.095703 -0.559814 -0.378540 0.730835 1441497056 -0.095703 -0.559814 -0.378540 0.730835 1441497056 -0.095703 -0.559814 -0.378540 0.730835 1441497056 -0.095703 -0.559814 -0.378540 0.730835 1441497056 -0.095703 -0.559814 -0.378540 0.730835 1441497056 -0.095703 -0.559814 -0.378540 0.730835 1441497056 -0.095703 -0.559814 -0.378540 0.730835 1441497056 -0.099731 -0.556641 -0.383423 0.730225 1441497056 -0.099731 -0.556641 -0.383423 0.730225 1441497056 -0.099731 -0.556641 -0.383423 0.730225 1441497056 -0.099731 -0.556641 -0.383423 0.730225 1441497056 -0.099731 -0.556641 -0.383423 0.730225 1441497056 -0.099731 -0.556641 -0.383423 0.730225 1441497056 -0.105408 -0.554565 -0.386414 0.729431 1441497056 -0.105408 -0.554565 -0.386414 0.729431 1441497056 -0.105408 -0.554565 -0.386414 0.729431 1441497056 -0.105408 -0.554565 -0.386414 0.729431 1441497056 -0.105408 -0.554565 -0.386414 0.729431 1441497056 -0.105408 -0.554565 -0.386414 0.729431 1441497056 -0.112976 -0.553223 -0.390076 0.727356 1441497056 -0.112976 -0.553223 -0.390076 0.727356 1441497056 -0.112976 -0.553223 -0.390076 0.727356 1441497056 -0.112976 -0.553223 -0.390076 0.727356 1441497056 -0.112976 -0.553223 -0.390076 0.727356 1441497056 -0.117554 -0.551636 -0.392151 0.726685 1441497057 -0.117554 -0.551636 -0.392151 0.726685 1441497057 -0.117554 -0.551636 -0.392151 0.726685 1441497057 -0.117554 -0.551636 -0.392151 0.726685 1441497057 -0.117554 -0.551636 -0.392151 0.726685 1441497057 -0.117554 -0.551636 -0.392151 0.726685 1441497057 -0.117554 -0.551636 -0.392151 0.726685 1441497057 -0.116821 -0.551270 -0.391113 0.727661 1441497057 -0.116821 -0.551270 -0.391113 0.727661 1441497057 -0.116821 -0.551270 -0.391113 0.727661 1441497057 -0.116821 -0.551270 -0.391113 0.727661 1441497057 -0.116821 -0.551270 -0.391113 0.727661 1441497057 -0.116821 -0.551270 -0.391113 0.727661 1441497057 -0.112976 -0.552673 -0.388733 0.728516 1441497057 -0.112976 -0.552673 -0.388733 0.728516 1441497057 -0.112976 -0.552673 -0.388733 0.728516 1441497057 -0.112976 -0.552673 -0.388733 0.728516 1441497057 -0.112976 -0.552673 -0.388733 0.728516 1441497057 -0.112976 -0.552673 -0.388733 0.728516 1441497057 -0.109436 -0.555908 -0.384583 0.728821 1441497057 -0.109436 -0.555908 -0.384583 0.728821 1441497057 -0.109436 -0.555908 -0.384583 0.728821 1441497057 -0.109436 -0.555908 -0.384583 0.728821 1441497057 -0.109436 -0.555908 -0.384583 0.728821 1441497057 -0.109436 -0.555908 -0.384583 0.728821 1441497057 -0.105469 -0.559448 -0.379883 0.729126 1441497057 -0.105469 -0.559448 -0.379883 0.729126 1441497057 -0.105469 -0.559448 -0.379883 0.729126 1441497057 -0.105469 -0.559448 -0.379883 0.729126 1441497057 -0.105469 -0.559448 -0.379883 0.729126 1441497057 -0.105469 -0.559448 -0.379883 0.729126 1441497057 -0.100403 -0.562195 -0.375183 0.730164 1441497057 -0.100403 -0.562195 -0.375183 0.730164 1441497057 -0.100403 -0.562195 -0.375183 0.730164 1441497057 -0.100403 -0.562195 -0.375183 0.730164 1441497057 -0.100403 -0.562195 -0.375183 0.730164 1441497057 -0.100403 -0.562195 -0.375183 0.730164 1441497057 -0.096802 -0.564270 -0.372253 0.730530 1441497057 -0.096802 -0.564270 -0.372253 0.730530 1441497057 -0.096802 -0.564270 -0.372253 0.730530 1441497057 -0.096802 -0.564270 -0.372253 0.730530 1441497057 -0.096802 -0.564270 -0.372253 0.730530 1441497057 -0.096802 -0.564270 -0.372253 0.730530 1441497057 -0.096008 -0.565674 -0.371094 0.730103 1441497057 -0.096008 -0.565674 -0.371094 0.730103 1441497057 -0.096008 -0.565674 -0.371094 0.730103 1441497057 -0.096008 -0.565674 -0.371094 0.730103 1441497057 -0.096008 -0.565674 -0.371094 0.730103 1441497057 -0.096008 -0.565674 -0.371094 0.730103 1441497057 -0.096008 -0.565674 -0.371094 0.730103 1441497057 -0.097412 -0.565552 -0.371704 0.729736 1441497057 -0.097412 -0.565552 -0.371704 0.729736 1441497057 -0.097412 -0.565552 -0.371704 0.729736 1441497057 -0.097412 -0.565552 -0.371704 0.729736 1441497057 -0.097412 -0.565552 -0.371704 0.729736 1441497057 -0.097412 -0.565552 -0.371704 0.729736 1441497057 -0.099548 -0.562622 -0.373352 0.730896 1441497057 -0.099548 -0.562622 -0.373352 0.730896 1441497057 -0.099548 -0.562622 -0.373352 0.730896 1441497057 -0.099548 -0.562622 -0.373352 0.730896 1441497057 -0.099548 -0.562622 -0.373352 0.730896 1441497057 -0.099548 -0.562622 -0.373352 0.730896 1441497057 -0.099548 -0.562622 -0.373352 0.730896 1441497057 -0.102844 -0.560974 -0.375366 0.730652 1441497057 -0.102844 -0.560974 -0.375366 0.730652 1441497057 -0.102844 -0.560974 -0.375366 0.730652 1441497057 -0.102844 -0.560974 -0.375366 0.730652 1441497057 -0.102844 -0.560974 -0.375366 0.730652 1441497057 -0.102844 -0.560974 -0.375366 0.730652 1441497057 -0.105713 -0.560608 -0.374451 0.731018 1441497057 -0.105713 -0.560608 -0.374451 0.731018 1441497057 -0.105713 -0.560608 -0.374451 0.731018 1441497057 -0.105713 -0.560608 -0.374451 0.731018 1441497057 -0.105713 -0.560608 -0.374451 0.731018 1441497057 -0.107483 -0.559082 -0.375000 0.731628 1441497057 -0.107483 -0.559082 -0.375000 0.731628 1441497057 -0.107483 -0.559082 -0.375000 0.731628 1441497057 -0.107483 -0.559082 -0.375000 0.731628 1441497057 -0.107483 -0.559082 -0.375000 0.731628 1441497057 -0.107483 -0.559082 -0.375000 0.731628 1441497057 -0.107483 -0.559082 -0.375000 0.731628 1441497057 -0.108521 -0.557861 -0.378723 0.730469 1441497057 -0.108521 -0.557861 -0.378723 0.730469 1441497057 -0.108521 -0.557861 -0.378723 0.730469 1441497057 -0.108521 -0.557861 -0.378723 0.730469 1441497057 -0.108521 -0.557861 -0.378723 0.730469 1441497057 -0.108093 -0.561279 -0.377686 0.728455 1441497057 -0.108093 -0.561279 -0.377686 0.728455 1441497057 -0.108093 -0.561279 -0.377686 0.728455 1441497057 -0.108093 -0.561279 -0.377686 0.728455 1441497057 -0.108093 -0.561279 -0.377686 0.728455 1441497057 -0.108093 -0.561279 -0.377686 0.728455 1441497057 -0.108826 -0.564941 -0.374329 0.727234 1441497057 -0.108826 -0.564941 -0.374329 0.727234 1441497057 -0.108826 -0.564941 -0.374329 0.727234 1441497057 -0.108826 -0.564941 -0.374329 0.727234 1441497057 -0.108826 -0.564941 -0.374329 0.727234 1441497057 -0.108826 -0.564941 -0.374329 0.727234 1441497057 -0.108826 -0.564941 -0.374329 0.727234 1441497057 -0.105286 -0.565063 -0.376282 0.726624 1441497057 -0.105286 -0.565063 -0.376282 0.726624 1441497057 -0.105286 -0.565063 -0.376282 0.726624 1441497057 -0.105286 -0.565063 -0.376282 0.726624 1441497057 -0.105286 -0.565063 -0.376282 0.726624 1441497057 -0.105286 -0.565063 -0.376282 0.726624 1441497057 -0.098999 -0.565369 -0.375122 0.727905 1441497057 -0.098999 -0.565369 -0.375122 0.727905 1441497057 -0.098999 -0.565369 -0.375122 0.727905 1441497057 -0.098999 -0.565369 -0.375122 0.727905 1441497057 -0.098999 -0.565369 -0.375122 0.727905 1441497057 -0.098999 -0.565369 -0.375122 0.727905 1441497057 -0.099731 -0.564026 -0.377380 0.727661 1441497057 -0.099731 -0.564026 -0.377380 0.727661 1441497057 -0.099731 -0.564026 -0.377380 0.727661 1441497058 -0.099731 -0.564026 -0.377380 0.727661 1441497058 -0.099731 -0.564026 -0.377380 0.727661 1441497058 -0.099731 -0.564026 -0.377380 0.727661 1441497058 -0.099731 -0.564026 -0.377380 0.727661 1441497058 -0.102600 -0.563049 -0.378479 0.727478 1441497058 -0.102600 -0.563049 -0.378479 0.727478 1441497058 -0.102600 -0.563049 -0.378479 0.727478 1441497058 -0.102600 -0.563049 -0.378479 0.727478 1441497058 -0.102600 -0.563049 -0.378479 0.727478 1441497058 -0.102600 -0.563049 -0.378479 0.727478 1441497058 -0.107239 -0.560852 -0.381287 0.727051 1441497058 -0.107239 -0.560852 -0.381287 0.727051 1441497058 -0.107239 -0.560852 -0.381287 0.727051 1441497058 -0.107239 -0.560852 -0.381287 0.727051 1441497058 -0.107239 -0.560852 -0.381287 0.727051 1441497058 -0.107239 -0.560852 -0.381287 0.727051 1441497058 -0.113770 -0.558105 -0.385620 0.725891 1441497058 -0.113770 -0.558105 -0.385620 0.725891 1441497058 -0.113770 -0.558105 -0.385620 0.725891 1441497058 -0.113770 -0.558105 -0.385620 0.725891 1441497058 -0.113770 -0.558105 -0.385620 0.725891 1441497058 -0.113770 -0.558105 -0.385620 0.725891 1441497058 -0.117432 -0.556030 -0.388611 0.725281 1441497058 -0.117432 -0.556030 -0.388611 0.725281 1441497058 -0.117432 -0.556030 -0.388611 0.725281 1441497058 -0.117432 -0.556030 -0.388611 0.725281 1441497058 -0.117432 -0.556030 -0.388611 0.725281 1441497058 -0.117432 -0.556030 -0.388611 0.725281 1441497058 -0.115356 -0.556213 -0.387024 0.726318 1441497058 -0.115356 -0.556213 -0.387024 0.726318 1441497058 -0.115356 -0.556213 -0.387024 0.726318 1441497058 -0.115356 -0.556213 -0.387024 0.726318 1441497058 -0.115356 -0.556213 -0.387024 0.726318 1441497058 -0.115356 -0.556213 -0.387024 0.726318 1441497058 -0.115356 -0.556213 -0.387024 0.726318 1441497058 -0.112793 -0.557556 -0.384033 0.727295 1441497058 -0.112793 -0.557556 -0.384033 0.727295 1441497058 -0.112793 -0.557556 -0.384033 0.727295 1441497058 -0.112793 -0.557556 -0.384033 0.727295 1441497058 -0.112793 -0.557556 -0.384033 0.727295 1441497058 -0.112793 -0.557556 -0.384033 0.727295 1441497058 -0.111755 -0.558899 -0.381592 0.727661 1441497058 -0.111755 -0.558899 -0.381592 0.727661 1441497058 -0.111755 -0.558899 -0.381592 0.727661 1441497058 -0.111755 -0.558899 -0.381592 0.727661 1441497058 -0.111755 -0.558899 -0.381592 0.727661 1441497058 -0.111755 -0.558899 -0.381592 0.727661 1441497058 -0.111755 -0.558899 -0.381592 0.727661 1441497058 -0.110779 -0.559692 -0.379700 0.728210 1441497058 -0.110779 -0.559692 -0.379700 0.728210 1441497058 -0.110779 -0.559692 -0.379700 0.728210 1441497058 -0.110779 -0.559692 -0.379700 0.728210 1441497058 -0.110779 -0.559692 -0.379700 0.728210 1441497058 -0.110779 -0.559692 -0.379700 0.728210 1441497058 -0.109436 -0.560852 -0.378967 0.727966 1441497058 -0.109436 -0.560852 -0.378967 0.727966 1441497058 -0.109436 -0.560852 -0.378967 0.727966 1441497058 -0.109436 -0.560852 -0.378967 0.727966 1441497058 -0.109436 -0.560852 -0.378967 0.727966 1441497058 -0.109436 -0.560852 -0.378967 0.727966 1441497058 -0.109497 -0.561462 -0.378479 0.727722 1441497058 -0.109497 -0.561462 -0.378479 0.727722 1441497058 -0.109497 -0.561462 -0.378479 0.727722 1441497058 -0.109497 -0.561462 -0.378479 0.727722 1441497058 -0.109497 -0.561462 -0.378479 0.727722 1441497058 -0.109497 -0.561462 -0.378479 0.727722 1441497058 -0.109497 -0.561462 -0.378479 0.727722 1441497058 -0.109375 -0.561157 -0.377441 0.728516 1441497058 -0.109375 -0.561157 -0.377441 0.728516 1441497058 -0.109375 -0.561157 -0.377441 0.728516 1441497058 -0.109375 -0.561157 -0.377441 0.728516 1441497058 -0.109375 -0.561157 -0.377441 0.728516 1441497058 -0.109375 -0.561157 -0.377441 0.728516 1441497058 -0.107483 -0.562073 -0.375610 0.729004 1441497058 -0.107483 -0.562073 -0.375610 0.729004 1441497058 -0.107483 -0.562073 -0.375610 0.729004 1441497058 -0.107483 -0.562073 -0.375610 0.729004 1441497058 -0.107483 -0.562073 -0.375610 0.729004 1441497058 -0.107483 -0.562073 -0.375610 0.729004 1441497058 -0.107483 -0.562073 -0.375610 0.729004 1441497058 -0.106445 -0.561951 -0.373474 0.730286 1441497058 -0.106445 -0.561951 -0.373474 0.730286 1441497058 -0.106445 -0.561951 -0.373474 0.730286 1441497058 -0.106445 -0.561951 -0.373474 0.730286 1441497058 -0.106445 -0.561951 -0.373474 0.730286 1441497058 -0.106445 -0.561951 -0.373474 0.730286 1441497058 -0.107300 -0.561096 -0.373840 0.730713 1441497058 -0.107300 -0.561096 -0.373840 0.730713 1441497058 -0.107300 -0.561096 -0.373840 0.730713 1441497058 -0.107300 -0.561096 -0.373840 0.730713 1441497058 -0.107300 -0.561096 -0.373840 0.730713 1441497058 -0.107300 -0.561096 -0.373840 0.730713 1441497058 -0.107300 -0.561096 -0.373840 0.730713 1441497058 -0.110291 -0.559448 -0.375549 0.730652 1441497058 -0.110291 -0.559448 -0.375549 0.730652 1441497058 -0.110291 -0.559448 -0.375549 0.730652 1441497058 -0.110291 -0.559448 -0.375549 0.730652 1441497058 -0.110291 -0.559448 -0.375549 0.730652 1441497058 -0.110291 -0.559448 -0.375549 0.730652 1441497058 -0.113586 -0.559509 -0.377319 0.729187 1441497058 -0.113586 -0.559509 -0.377319 0.729187 1441497058 -0.113586 -0.559509 -0.377319 0.729187 1441497058 -0.113586 -0.559509 -0.377319 0.729187 1441497058 -0.113586 -0.559509 -0.377319 0.729187 1441497058 -0.113586 -0.559509 -0.377319 0.729187 1441497058 -0.113892 -0.560608 -0.376709 0.728577 1441497058 -0.113892 -0.560608 -0.376709 0.728577 1441497058 -0.113892 -0.560608 -0.376709 0.728577 1441497058 -0.113892 -0.560608 -0.376709 0.728577 1441497058 -0.113892 -0.560608 -0.376709 0.728577 1441497058 -0.113892 -0.560608 -0.376709 0.728577 1441497058 -0.110596 -0.561829 -0.375183 0.728943 1441497058 -0.110596 -0.561829 -0.375183 0.728943 1441497058 -0.110596 -0.561829 -0.375183 0.728943 1441497058 -0.110596 -0.561829 -0.375183 0.728943 1441497059 -0.110596 -0.561829 -0.375183 0.728943 1441497059 -0.110596 -0.561829 -0.375183 0.728943 1441497059 -0.110596 -0.561829 -0.375183 0.728943 1441497059 -0.104736 -0.563354 -0.372742 0.729858 1441497059 -0.104736 -0.563354 -0.372742 0.729858 1441497059 -0.104736 -0.563354 -0.372742 0.729858 1441497059 -0.104736 -0.563354 -0.372742 0.729858 1441497059 -0.104736 -0.563354 -0.372742 0.729858 1441497059 -0.104736 -0.563354 -0.372742 0.729858 1441497059 -0.101257 -0.564392 -0.371094 0.730408 1441497059 -0.101257 -0.564392 -0.371094 0.730408 1441497059 -0.101257 -0.564392 -0.371094 0.730408 1441497059 -0.101257 -0.564392 -0.371094 0.730408 1441497059 -0.101257 -0.564392 -0.371094 0.730408 1441497059 -0.101257 -0.564392 -0.371094 0.730408 1441497059 -0.101257 -0.564392 -0.371094 0.730408 1441497059 -0.099731 -0.563721 -0.370422 0.731506 1441497059 -0.099731 -0.563721 -0.370422 0.731506 1441497059 -0.099731 -0.563721 -0.370422 0.731506 1441497059 -0.099731 -0.563721 -0.370422 0.731506 1441497059 -0.099731 -0.563721 -0.370422 0.731506 1441497059 -0.099731 -0.563721 -0.370422 0.731506 1441497059 -0.101990 -0.561401 -0.371582 0.732361 1441497059 -0.101990 -0.561401 -0.371582 0.732361 1441497059 -0.101990 -0.561401 -0.371582 0.732361 1441497059 -0.101990 -0.561401 -0.371582 0.732361 1441497059 -0.101990 -0.561401 -0.371582 0.732361 1441497059 -0.101990 -0.561401 -0.371582 0.732361 1441497059 -0.106934 -0.557556 -0.375732 0.732483 1441497059 -0.106934 -0.557556 -0.375732 0.732483 1441497059 -0.106934 -0.557556 -0.375732 0.732483 1441497059 -0.106934 -0.557556 -0.375732 0.732483 1441497059 -0.106934 -0.557556 -0.375732 0.732483 1441497059 -0.106934 -0.557556 -0.375732 0.732483 1441497059 -0.106934 -0.557556 -0.375732 0.732483 1441497059 -0.112915 -0.554993 -0.378845 0.731934 1441497059 -0.112915 -0.554993 -0.378845 0.731934 1441497059 -0.112915 -0.554993 -0.378845 0.731934 1441497059 -0.112915 -0.554993 -0.378845 0.731934 1441497059 -0.112915 -0.554993 -0.378845 0.731934 1441497059 -0.112915 -0.554993 -0.378845 0.731934 1441497059 -0.118164 -0.554810 -0.380432 0.730408 1441497059 -0.118164 -0.554810 -0.380432 0.730408 1441497059 -0.118164 -0.554810 -0.380432 0.730408 1441497059 -0.118164 -0.554810 -0.380432 0.730408 1441497059 -0.118164 -0.554810 -0.380432 0.730408 1441497059 -0.118164 -0.554810 -0.380432 0.730408 1441497059 -0.118103 -0.556702 -0.375610 0.731506 1441497059 -0.118103 -0.556702 -0.375610 0.731506 1441497059 -0.118103 -0.556702 -0.375610 0.731506 1441497059 -0.118103 -0.556702 -0.375610 0.731506 1441497059 -0.118103 -0.556702 -0.375610 0.731506 1441497059 -0.118103 -0.556702 -0.375610 0.731506 1441497059 -0.118103 -0.556702 -0.375610 0.731506 1441497059 -0.111572 -0.557617 -0.370605 0.734375 1441497059 -0.111572 -0.557617 -0.370605 0.734375 1441497059 -0.111572 -0.557617 -0.370605 0.734375 1441497059 -0.111572 -0.557617 -0.370605 0.734375 1441497059 -0.111572 -0.557617 -0.370605 0.734375 1441497059 -0.111572 -0.557617 -0.370605 0.734375 1441497059 -0.103882 -0.560303 -0.364990 0.736267 1441497059 -0.103882 -0.560303 -0.364990 0.736267 1441497059 -0.103882 -0.560303 -0.364990 0.736267 1441497059 -0.103882 -0.560303 -0.364990 0.736267 1441497059 -0.103882 -0.560303 -0.364990 0.736267 1441497059 -0.103882 -0.560303 -0.364990 0.736267 1441497059 -0.102722 -0.562012 -0.364868 0.735168 1441497059 -0.102722 -0.562012 -0.364868 0.735168 1441497059 -0.102722 -0.562012 -0.364868 0.735168 1441497059 -0.102722 -0.562012 -0.364868 0.735168 1441497059 -0.102722 -0.562012 -0.364868 0.735168 1441497059 -0.102722 -0.562012 -0.364868 0.735168 1441497059 -0.105164 -0.563538 -0.366028 0.733093 1441497059 -0.105164 -0.563538 -0.366028 0.733093 1441497059 -0.105164 -0.563538 -0.366028 0.733093 1441497059 -0.105164 -0.563538 -0.366028 0.733093 1441497059 -0.105164 -0.563538 -0.366028 0.733093 1441497059 -0.105164 -0.563538 -0.366028 0.733093 1441497059 -0.105164 -0.563538 -0.366028 0.733093 1441497059 -0.107605 -0.561646 -0.369507 0.732422 1441497059 -0.107605 -0.561646 -0.369507 0.732422 1441497059 -0.107605 -0.561646 -0.369507 0.732422 1441497059 -0.107605 -0.561646 -0.369507 0.732422 1441497059 -0.107605 -0.561646 -0.369507 0.732422 1441497059 -0.107788 -0.560425 -0.370300 0.732971 1441497059 -0.107788 -0.560425 -0.370300 0.732971 1441497059 -0.107788 -0.560425 -0.370300 0.732971 1441497059 -0.107788 -0.560425 -0.370300 0.732971 1441497059 -0.107788 -0.560425 -0.370300 0.732971 1441497059 -0.107788 -0.560425 -0.370300 0.732971 1441497059 -0.107788 -0.560425 -0.370300 0.732971 1441497059 -0.107300 -0.560791 -0.370361 0.732727 1441497059 -0.107300 -0.560791 -0.370361 0.732727 1441497059 -0.107300 -0.560791 -0.370361 0.732727 1441497059 -0.107300 -0.560791 -0.370361 0.732727 1441497059 -0.107300 -0.560791 -0.370361 0.732727 1441497059 -0.107300 -0.560791 -0.370361 0.732727 1441497059 -0.105774 -0.560913 -0.369751 0.733154 1441497059 -0.105774 -0.560913 -0.369751 0.733154 1441497059 -0.105774 -0.560913 -0.369751 0.733154 1441497059 -0.105774 -0.560913 -0.369751 0.733154 1441497059 -0.105774 -0.560913 -0.369751 0.733154 1441497059 -0.105774 -0.560913 -0.369751 0.733154 1441497059 -0.105347 -0.559448 -0.369080 0.734619 1441497059 -0.105347 -0.559448 -0.369080 0.734619 1441497059 -0.105347 -0.559448 -0.369080 0.734619 1441497059 -0.105347 -0.559448 -0.369080 0.734619 1441497059 -0.105347 -0.559448 -0.369080 0.734619 1441497059 -0.105347 -0.559448 -0.369080 0.734619 1441497059 -0.108093 -0.560059 -0.369446 0.733582 1441497059 -0.108093 -0.560059 -0.369446 0.733582 1441497059 -0.108093 -0.560059 -0.369446 0.733582 1441497059 -0.108093 -0.560059 -0.369446 0.733582 1441497060 -0.108093 -0.560059 -0.369446 0.733582 1441497060 -0.108093 -0.560059 -0.369446 0.733582 1441497060 -0.109436 -0.560120 -0.368774 0.733643 1441497060 -0.109436 -0.560120 -0.368774 0.733643 1441497060 -0.109436 -0.560120 -0.368774 0.733643 1441497060 -0.109436 -0.560120 -0.368774 0.733643 1441497060 -0.109436 -0.560120 -0.368774 0.733643 1441497060 -0.109436 -0.560120 -0.368774 0.733643 1441497060 -0.108215 -0.560486 -0.368958 0.733521 1441497060 -0.108215 -0.560486 -0.368958 0.733521 1441497060 -0.108215 -0.560486 -0.368958 0.733521 1441497060 -0.108215 -0.560486 -0.368958 0.733521 1441497060 -0.108215 -0.560486 -0.368958 0.733521 1441497060 -0.108215 -0.560486 -0.368958 0.733521 1441497060 -0.107056 -0.562561 -0.369019 0.732056 1441497060 -0.107056 -0.562561 -0.369019 0.732056 1441497060 -0.107056 -0.562561 -0.369019 0.732056 1441497060 -0.107056 -0.562561 -0.369019 0.732056 1441497060 -0.107056 -0.562561 -0.369019 0.732056 1441497060 -0.107056 -0.562561 -0.369019 0.732056 1441497060 -0.106750 -0.565918 -0.367798 0.730164 1441497060 -0.106750 -0.565918 -0.367798 0.730164 1441497060 -0.106750 -0.565918 -0.367798 0.730164 1441497060 -0.106750 -0.565918 -0.367798 0.730164 1441497060 -0.106750 -0.565918 -0.367798 0.730164 1441497060 -0.106750 -0.565918 -0.367798 0.730164 1441497060 -0.104614 -0.566895 -0.367126 0.729980 1441497060 -0.104614 -0.566895 -0.367126 0.729980 1441497060 -0.104614 -0.566895 -0.367126 0.729980 1441497060 -0.104614 -0.566895 -0.367126 0.729980 1441497060 -0.104614 -0.566895 -0.367126 0.729980 1441497060 -0.104614 -0.566895 -0.367126 0.729980 1441497060 -0.104614 -0.566895 -0.367126 0.729980 1441497060 -0.099182 -0.566711 -0.365356 0.731750 1441497060 -0.099182 -0.566711 -0.365356 0.731750 1441497060 -0.099182 -0.566711 -0.365356 0.731750 1441497060 -0.099182 -0.566711 -0.365356 0.731750 1441497060 -0.099182 -0.566711 -0.365356 0.731750 1441497060 -0.099182 -0.566711 -0.365356 0.731750 1441497060 -0.098083 -0.566895 -0.364807 0.732056 1441497060 -0.098083 -0.566895 -0.364807 0.732056 1441497060 -0.098083 -0.566895 -0.364807 0.732056 1441497060 -0.098083 -0.566895 -0.364807 0.732056 1441497060 -0.098083 -0.566895 -0.364807 0.732056 1441497060 -0.098083 -0.566895 -0.364807 0.732056 1441497060 -0.098877 -0.567078 -0.363953 0.732239 1441497060 -0.098877 -0.567078 -0.363953 0.732239 1441497060 -0.098877 -0.567078 -0.363953 0.732239 1441497060 -0.098877 -0.567078 -0.363953 0.732239 1441497060 -0.098877 -0.567078 -0.363953 0.732239 1441497060 -0.098877 -0.567078 -0.363953 0.732239 1441497060 -0.098877 -0.567078 -0.363953 0.732239 1441497060 -0.102966 -0.565308 -0.365967 0.732056 1441497060 -0.102966 -0.565308 -0.365967 0.732056 1441497060 -0.102966 -0.565308 -0.365967 0.732056 1441497060 -0.102966 -0.565308 -0.365967 0.732056 1441497060 -0.102966 -0.565308 -0.365967 0.732056 1441497060 -0.102966 -0.565308 -0.365967 0.732056 1441497060 -0.107849 -0.562805 -0.369690 0.731384 1441497060 -0.107849 -0.562805 -0.369690 0.731384 1441497060 -0.107849 -0.562805 -0.369690 0.731384 1441497060 -0.107849 -0.562805 -0.369690 0.731384 1441497060 -0.107849 -0.562805 -0.369690 0.731384 1441497060 -0.107849 -0.562805 -0.369690 0.731384 1441497060 -0.109802 -0.561401 -0.371277 0.731384 1441497060 -0.109802 -0.561401 -0.371277 0.731384 1441497060 -0.109802 -0.561401 -0.371277 0.731384 1441497060 -0.109802 -0.561401 -0.371277 0.731384 1441497060 -0.109802 -0.561401 -0.371277 0.731384 1441497060 -0.109802 -0.561401 -0.371277 0.731384 1441497060 -0.108276 -0.561646 -0.370422 0.731873 1441497060 -0.108276 -0.561646 -0.370422 0.731873 1441497060 -0.108276 -0.561646 -0.370422 0.731873 1441497060 -0.108276 -0.561646 -0.370422 0.731873 1441497060 -0.108276 -0.561646 -0.370422 0.731873 1441497060 -0.108276 -0.561646 -0.370422 0.731873 1441497060 -0.107544 -0.563232 -0.368713 0.731628 1441497060 -0.107544 -0.563232 -0.368713 0.731628 1441497060 -0.107544 -0.563232 -0.368713 0.731628 1441497060 -0.107544 -0.563232 -0.368713 0.731628 1441497060 -0.107544 -0.563232 -0.368713 0.731628 1441497060 -0.107544 -0.563232 -0.368713 0.731628 1441497060 -0.108093 -0.564209 -0.367737 0.731262 1441497060 -0.108093 -0.564209 -0.367737 0.731262 1441497060 -0.108093 -0.564209 -0.367737 0.731262 1441497060 -0.108093 -0.564209 -0.367737 0.731262 1441497060 -0.108093 -0.564209 -0.367737 0.731262 1441497060 -0.108093 -0.564209 -0.367737 0.731262 1441497060 -0.108093 -0.564209 -0.367737 0.731262 1441497060 -0.106567 -0.565308 -0.365845 0.731567 1441497060 -0.106567 -0.565308 -0.365845 0.731567 1441497060 -0.106567 -0.565308 -0.365845 0.731567 1441497060 -0.106567 -0.565308 -0.365845 0.731567 1441497060 -0.106567 -0.565308 -0.365845 0.731567 1441497060 -0.106567 -0.565308 -0.365845 0.731567 1441497060 -0.103333 -0.567017 -0.363159 0.732117 1441497060 -0.103333 -0.567017 -0.363159 0.732117 1441497060 -0.103333 -0.567017 -0.363159 0.732117 1441497060 -0.103333 -0.567017 -0.363159 0.732117 1441497060 -0.103333 -0.567017 -0.363159 0.732117 1441497060 -0.103333 -0.567017 -0.363159 0.732117 1441497060 -0.100586 -0.568115 -0.360962 0.732666 1441497060 -0.100586 -0.568115 -0.360962 0.732666 1441497060 -0.100586 -0.568115 -0.360962 0.732666 1441497060 -0.100586 -0.568115 -0.360962 0.732666 1441497060 -0.100586 -0.568115 -0.360962 0.732666 1441497060 -0.100586 -0.568115 -0.360962 0.732666 1441497060 -0.099304 -0.569641 -0.359253 0.732544 1441497060 -0.099304 -0.569641 -0.359253 0.732544 1441497060 -0.099304 -0.569641 -0.359253 0.732544 1441497060 -0.099304 -0.569641 -0.359253 0.732544 1441497060 -0.099304 -0.569641 -0.359253 0.732544 1441497060 -0.099304 -0.569641 -0.359253 0.732544 1441497061 -0.101501 -0.570496 -0.360168 0.731140 1441497061 
0.516113 -0.385864 -0.631958 0.430542 1441497062 0.516113 -0.385864 -0.631958 0.430542 1441497063 0.516113 -0.385864 -0.631958 0.430542 1441497063 0.516113 -0.385864 -0.631958 0.430542 1441497063 0.516113 -0.385864 -0.631958 0.430542 1441497063 0.516113 -0.385864 -0.631958 0.430542 1441497063 0.629150 -0.334229 -0.617615 0.333130 1441497063 0.629150 -0.334229 -0.617615 0.333130 1441497063 0.629150 -0.334229 -0.617615 0.333130 1441497063 0.629150 -0.334229 -0.617615 0.333130 1441497063 0.629150 -0.334229 -0.617615 0.333130 1441497063 0.629150 -0.334229 -0.617615 0.333130 1441497063 0.703735 -0.300049 -0.602295 0.227905 1441497063 0.703735 -0.300049 -0.602295 0.227905 1441497063 0.703735 -0.300049 -0.602295 0.227905 1441497063 0.703735 -0.300049 -0.602295 0.227905 1441497063 0.703735 -0.300049 -0.602295 0.227905 1441497063 0.703735 -0.300049 -0.602295 0.227905 1441497063 0.757080 -0.282532 -0.571289 0.143494 1441497063 0.757080 -0.282532 -0.571289 0.143494 1441497063 0.757080 -0.282532 -0.571289 0.143494 1441497063 0.757080 -0.282532 -0.571289 0.143494 1441497063 0.757080 -0.282532 -0.571289 0.143494 1441497063 0.757080 -0.282532 -0.571289 0.143494 1441497063 0.757080 -0.282532 -0.571289 0.143494 1441497063 0.785278 -0.255493 -0.550842 0.120667 1441497063 0.785278 -0.255493 -0.550842 0.120667 1441497063 0.785278 -0.255493 -0.550842 0.120667 1441497063 0.785278 -0.255493 -0.550842 0.120667 1441497063 0.785278 -0.255493 -0.550842 0.120667 1441497063 0.785278 -0.255493 -0.550842 0.120667 1441497063 0.774414 -0.269592 -0.556152 0.135254 1441497063 0.774414 -0.269592 -0.556152 0.135254 1441497063 0.774414 -0.269592 -0.556152 0.135254 1441497063 0.774414 -0.269592 -0.556152 0.135254 1441497063 0.774414 -0.269592 -0.556152 0.135254 1441497063 0.774414 -0.269592 -0.556152 0.135254 1441497063 0.723083 -0.311523 -0.584412 0.196472 1441497063 0.723083 -0.311523 -0.584412 0.196472 1441497063 0.723083 -0.311523 -0.584412 0.196472 1441497063 0.723083 -0.311523 -0.584412 0.196472 1441497063 0.723083 -0.311523 -0.584412 0.196472 1441497063 0.723083 -0.311523 -0.584412 0.196472 1441497063 0.623596 -0.361938 -0.620850 0.307739 1441497063 0.623596 -0.361938 -0.620850 0.307739 1441497063 0.623596 -0.361938 -0.620850 0.307739 1441497063 0.623596 -0.361938 -0.620850 0.307739 1441497063 0.623596 -0.361938 -0.620850 0.307739 1441497063 0.623596 -0.361938 -0.620850 0.307739 1441497063 0.498962 -0.376892 -0.610291 0.486328 1441497063 0.498962 -0.376892 -0.610291 0.486328 1441497063 0.498962 -0.376892 -0.610291 0.486328 1441497063 0.498962 -0.376892 -0.610291 0.486328 1441497063 0.498962 -0.376892 -0.610291 0.486328 1441497063 0.498962 -0.376892 -0.610291 0.486328 1441497063 0.498962 -0.376892 -0.610291 0.486328 1441497063 0.358337 -0.407776 -0.540466 0.642822 1441497063 0.358337 -0.407776 -0.540466 0.642822 1441497063 0.358337 -0.407776 -0.540466 0.642822 1441497063 0.358337 -0.407776 -0.540466 0.642822 1441497063 0.358337 -0.407776 -0.540466 0.642822 1441497063 0.358337 -0.407776 -0.540466 0.642822 1441497063 0.203796 -0.472168 -0.462952 0.721985 1441497063 0.203796 -0.472168 -0.462952 0.721985 1441497063 0.203796 -0.472168 -0.462952 0.721985 1441497063 0.203796 -0.472168 -0.462952 0.721985 1441497063 0.203796 -0.472168 -0.462952 0.721985 1441497063 0.203796 -0.472168 -0.462952 0.721985 1441497063 0.078430 -0.532471 -0.348755 0.767273 1441497063 0.078430 -0.532471 -0.348755 0.767273 1441497063 0.078430 -0.532471 -0.348755 0.767273 1441497063 0.078430 -0.532471 -0.348755 0.767273 1441497063 0.078430 -0.532471 -0.348755 0.767273 1441497063 0.078430 -0.532471 -0.348755 0.767273 1441497063 0.078430 -0.532471 -0.348755 0.767273 1441497063 -0.015808 -0.585938 -0.243347 0.772827 1441497063 -0.015808 -0.585938 -0.243347 0.772827 1441497063 -0.015808 -0.585938 -0.243347 0.772827 1441497063 -0.015808 -0.585938 -0.243347 0.772827 1441497063 -0.015808 -0.585938 -0.243347 0.772827 1441497063 -0.015808 -0.585938 -0.243347 0.772827 1441497063 -0.066956 -0.596008 -0.218140 0.769897 1441497063 -0.066956 -0.596008 -0.218140 0.769897 1441497063 -0.066956 -0.596008 -0.218140 0.769897 1441497063 -0.066956 -0.596008 -0.218140 0.769897 1441497063 -0.066956 -0.596008 -0.218140 0.769897 1441497063 -0.066956 -0.596008 -0.218140 0.769897 1441497063 -0.088562 -0.584839 -0.288940 0.752747 1441497063 -0.088562 -0.584839 -0.288940 0.752747 1441497063 -0.088562 -0.584839 -0.288940 0.752747 1441497063 -0.088562 -0.584839 -0.288940 0.752747 1441497063 -0.088562 -0.584839 -0.288940 0.752747 1441497063 -0.088562 -0.584839 -0.288940 0.752747 1441497063 -0.088562 -0.584839 -0.288940 0.752747 1441497063 -0.063660 -0.554504 -0.369324 0.742981 1441497063 -0.063660 -0.554504 -0.369324 0.742981 1441497063 -0.063660 -0.554504 -0.369324 0.742981 1441497063 -0.063660 -0.554504 -0.369324 0.742981 1441497063 -0.063660 -0.554504 -0.369324 0.742981 1441497063 0.027100 -0.548218 -0.417664 0.724121 1441497063 0.027100 -0.548218 -0.417664 0.724121 1441497063 0.027100 -0.548218 -0.417664 0.724121 1441497063 0.027100 -0.548218 -0.417664 0.724121 1441497063 0.027100 -0.548218 -0.417664 0.724121 1441497063 0.027100 -0.548218 -0.417664 0.724121 1441497063 0.027100 -0.548218 -0.417664 0.724121 1441497063 0.133911 -0.522339 -0.479614 0.692261 1441497063 0.133911 -0.522339 -0.479614 0.692261 1441497063 0.133911 -0.522339 -0.479614 0.692261 1441497063 0.133911 -0.522339 -0.479614 0.692261 1441497063 0.133911 -0.522339 -0.479614 0.692261 1441497063 0.133911 -0.522339 -0.479614 0.692261 1441497063 0.279541 -0.493774 -0.526978 0.632751 1441497063 0.279541 -0.493774 -0.526978 0.632751 1441497064 0.279541 -0.493774 -0.526978 0.632751 1441497064 0.279541 -0.493774 -0.526978 0.632751 1441497064 0.279541 -0.493774 -0.526978 0.632751 1441497064 0.279541 -0.493774 -0.526978 0.632751 1441497064 0.279541 -0.493774 -0.526978 0.632751 1441497064 0.421570 -0.448425 -0.562500 0.552124 1441497064 0.421570 -0.448425 -0.562500 0.552124 1441497064 0.421570 -0.448425 -0.562500 0.552124 1441497064 0.421570 -0.448425 -0.562500 0.552124 1441497064 0.421570 -0.448425 -0.562500 0.552124 1441497064 0.421570 -0.448425 -0.562500 0.552124 1441497064 0.544861 -0.395874 -0.586548 0.449829 1441497064 0.544861 -0.395874 -0.586548 0.449829 1441497064 0.544861 -0.395874 -0.586548 0.449829 1441497064 0.544861 -0.395874 -0.586548 0.449829 1441497064 0.544861 -0.395874 -0.586548 0.449829 1441497064 0.544861 -0.395874 -0.586548 0.449829 1441497064 0.640259 -0.348938 -0.593018 0.341553 1441497064 0.640259 -0.348938 -0.593018 0.341553 1441497064 0.640259 -0.348938 -0.593018 0.341553 1441497064 0.640259 -0.348938 -0.593018 0.341553 1441497064 0.640259 -0.348938 -0.593018 0.341553 1441497064 0.640259 -0.348938 -0.593018 0.341553 1441497064 0.697021 -0.335815 -0.596008 0.214783 1441497064 0.697021 -0.335815 -0.596008 0.214783 1441497064 0.697021 -0.335815 -0.596008 0.214783 1441497064 0.697021 -0.335815 -0.596008 0.214783 1441497064 0.697021 -0.335815 -0.596008 0.214783 1441497064 0.697021 -0.335815 -0.596008 0.214783 1441497064 0.737793 -0.331726 -0.574585 0.124329 1441497064 0.737793 -0.331726 -0.574585 0.124329 1441497064 0.737793 -0.331726 -0.574585 0.124329 1441497064 0.737793 -0.331726 -0.574585 0.124329 1441497064 0.737793 -0.331726 -0.574585 0.124329 1441497064 0.737793 -0.331726 -0.574585 0.124329 1441497064 0.737793 -0.331726 -0.574585 0.124329 1441497064 0.756409 -0.323181 -0.560120 0.098389 1441497064 0.756409 -0.323181 -0.560120 0.098389 1441497064 0.756409 -0.323181 -0.560120 0.098389 1441497064 0.756409 -0.323181 -0.560120 0.098389 1441497064 0.756409 -0.323181 -0.560120 0.098389 1441497064 0.756409 -0.323181 -0.560120 0.098389 1441497064 0.743225 -0.331604 -0.567871 0.123352 1441497064 0.743225 -0.331604 -0.567871 0.123352 1441497064 0.743225 -0.331604 -0.567871 0.123352 1441497064 0.743225 -0.331604 -0.567871 0.123352 1441497064 0.743225 -0.331604 -0.567871 0.123352 1441497064 0.743225 -0.331604 -0.567871 0.123352 1441497064 0.690552 -0.365234 -0.594727 0.189819 1441497064 0.690552 -0.365234 -0.594727 0.189819 1441497064 0.690552 -0.365234 -0.594727 0.189819 1441497064 0.690552 -0.365234 -0.594727 0.189819 1441497064 0.690552 -0.365234 -0.594727 0.189819 1441497064 0.690552 -0.365234 -0.594727 0.189819 1441497064 0.690552 -0.365234 -0.594727 0.189819 1441497064 0.586975 -0.411560 -0.631165 0.296143 1441497064 0.586975 -0.411560 -0.631165 0.296143 1441497064 0.586975 -0.411560 -0.631165 0.296143 1441497064 0.586975 -0.411560 -0.631165 0.296143 1441497064 0.586975 -0.411560 -0.631165 0.296143 1441497064 0.586975 -0.411560 -0.631165 0.296143 1441497064 0.437744 -0.443726 -0.655212 0.426819 1441497064 0.437744 -0.443726 -0.655212 0.426819 1441497064 0.437744 -0.443726 -0.655212 0.426819 1441497064 0.437744 -0.443726 -0.655212 0.426819 1441497064 0.437744 -0.443726 -0.655212 0.426819 1441497064 0.437744 -0.443726 -0.655212 0.426819 1441497064 0.437744 -0.443726 -0.655212 0.426819 1441497064 0.295654 -0.463318 -0.635376 0.542419 1441497064 0.295654 -0.463318 -0.635376 0.542419 1441497064 0.295654 -0.463318 -0.635376 0.542419 1441497064 0.295654 -0.463318 -0.635376 0.542419 1441497064 0.295654 -0.463318 -0.635376 0.542419 1441497064 0.295654 -0.463318 -0.635376 0.542419 1441497064 0.170471 -0.487183 -0.588440 0.622375 1441497064 0.170471 -0.487183 -0.588440 0.622375 1441497064 0.170471 -0.487183 -0.588440 0.622375 1441497064 0.170471 -0.487183 -0.588440 0.622375 1441497064 0.170471 -0.487183 -0.588440 0.622375 1441497064 0.170471 -0.487183 -0.588440 0.622375 1441497064 0.170471 -0.487183 -0.588440 0.622375 1441497064 0.063965 -0.518311 -0.513672 0.680786 1441497064 0.063965 -0.518311 -0.513672 0.680786 1441497064 0.063965 -0.518311 -0.513672 0.680786 1441497064 0.063965 -0.518311 -0.513672 0.680786 1441497064 0.063965 -0.518311 -0.513672 0.680786 1441497064 0.063965 -0.518311 -0.513672 0.680786 1441497064 -0.014099 -0.549622 -0.424194 0.719604 1441497064 -0.014099 -0.549622 -0.424194 0.719604 1441497064 -0.014099 -0.549622 -0.424194 0.719604 1441497064 -0.014099 -0.549622 -0.424194 0.719604 1441497064 -0.014099 -0.549622 -0.424194 0.719604 1441497064 -0.014099 -0.549622 -0.424194 0.719604 1441497064 -0.014099 -0.549622 -0.424194 0.719604 1441497064 -0.067200 -0.570984 -0.349670 0.739746 1441497064 -0.067200 -0.570984 -0.349670 0.739746 1441497064 -0.067200 -0.570984 -0.349670 0.739746 1441497064 -0.067200 -0.570984 -0.349670 0.739746 1441497064 -0.067200 -0.570984 -0.349670 0.739746 1441497064 -0.067200 -0.570984 -0.349670 0.739746 1441497064 -0.067200 -0.570984 -0.349670 0.739746 1441497064 -0.087769 -0.578735 -0.321655 0.744263 1441497064 -0.087769 -0.578735 -0.321655 0.744263 1441497064 -0.087769 -0.578735 -0.321655 0.744263 1441497064 -0.087769 -0.578735 -0.321655 0.744263 1441497064 -0.087769 -0.578735 -0.321655 0.744263 1441497064 -0.087769 -0.578735 -0.321655 0.744263 1441497064 -0.065491 -0.575684 -0.334045 0.743469 1441497064 -0.065491 -0.575684 -0.334045 0.743469 1441497064 -0.065491 -0.575684 -0.334045 0.743469 1441497064 -0.065491 -0.575684 -0.334045 0.743469 1441497064 -0.065491 -0.575684 -0.334045 0.743469 1441497064 -0.065491 -0.575684 -0.334045 0.743469 1441497064 -0.003479 -0.564697 -0.364197 0.740540 1441497064 -0.003479 -0.564697 -0.364197 0.740540 1441497064 -0.003479 -0.564697 -0.364197 0.740540 1441497065 -0.003479 -0.564697 -0.364197 0.740540 1441497065 -0.003479 -0.564697 -0.364197 0.740540 1441497065 -0.003479 -0.564697 -0.364197 0.740540 1441497065 -0.003479 -0.564697 -0.364197 0.740540 1441497065 0.123169 -0.545654 -0.397766 0.727234 1441497065 0.123169 -0.545654 -0.397766 0.727234 1441497065 0.123169 -0.545654 -0.397766 0.727234 1441497065 0.123169 -0.545654 -0.397766 0.727234 1441497065 0.123169 -0.545654 -0.397766 0.727234 1441497065 0.123169 -0.545654 -0.397766 0.727234 1441497065 0.260193 -0.495850 -0.479248 0.675842 1441497065 0.260193 -0.495850 -0.479248 0.675842 1441497065 0.260193 -0.495850 -0.479248 0.675842 1441497065 0.260193 -0.495850 -0.479248 0.675842 1441497065 0.260193 -0.495850 -0.479248 0.675842 1441497065 0.260193 -0.495850 -0.479248 0.675842 1441497065 0.401917 -0.428711 -0.553528 0.590149 1441497065 0.401917 -0.428711 -0.553528 0.590149 1441497065 0.401917 -0.428711 -0.553528 0.590149 1441497065 0.401917 -0.428711 -0.553528 0.590149 1441497065 0.401917 -0.428711 -0.553528 0.590149 1441497065 0.401917 -0.428711 -0.553528 0.590149 1441497065 0.522949 -0.367065 -0.606934 0.472656 1441497065 0.522949 -0.367065 -0.606934 0.472656 1441497065 0.522949 -0.367065 -0.606934 0.472656 1441497065 0.522949 -0.367065 -0.606934 0.472656 1441497065 0.522949 -0.367065 -0.606934 0.472656 1441497065 0.522949 -0.367065 -0.606934 0.472656 1441497065 0.625793 -0.328003 -0.621399 0.338562 1441497065 0.625793 -0.328003 -0.621399 0.338562 1441497065 0.625793 -0.328003 -0.621399 0.338562 1441497065 0.625793 -0.328003 -0.621399 0.338562 1441497065 0.625793 -0.328003 -0.621399 0.338562 1441497065 0.625793 -0.328003 -0.621399 0.338562 1441497065 0.625793 -0.328003 -0.621399 0.338562 1441497065 0.705017 -0.314758 -0.595947 0.220703 1441497065 0.705017 -0.314758 -0.595947 0.220703 1441497065 0.705017 -0.314758 -0.595947 0.220703 1441497065 0.705017 -0.314758 -0.595947 0.220703 1441497065 0.705017 -0.314758 -0.595947 0.220703 1441497065 0.705017 -0.314758 -0.595947 0.220703 1441497065 0.751831 -0.313110 -0.561768 0.145325 1441497065 0.751831 -0.313110 -0.561768 0.145325 1441497065 0.751831 -0.313110 -0.561768 0.145325 1441497065 0.751831 -0.313110 -0.561768 0.145325 1441497065 0.751831 -0.313110 -0.561768 0.145325 1441497065 0.766663 -0.323364 -0.542664 0.114563 1441497065 0.766663 -0.323364 -0.542664 0.114563 1441497065 0.766663 -0.323364 -0.542664 0.114563 1441497065 0.766663 -0.323364 -0.542664 0.114563 1441497065 0.766663 -0.323364 -0.542664 0.114563 1441497065 0.766663 -0.323364 -0.542664 0.114563 1441497065 0.749268 -0.352173 -0.546875 0.124451 1441497065 0.749268 -0.352173 -0.546875 0.124451 1441497065 0.749268 -0.352173 -0.546875 0.124451 1441497065 0.749268 -0.352173 -0.546875 0.124451 1441497065 0.749268 -0.352173 -0.546875 0.124451 1441497065 0.749268 -0.352173 -0.546875 0.124451 1441497065 0.700989 -0.388977 -0.569580 0.181396 1441497065 0.700989 -0.388977 -0.569580 0.181396 1441497065 0.700989 -0.388977 -0.569580 0.181396 1441497065 0.700989 -0.388977 -0.569580 0.181396 1441497065 0.700989 -0.388977 -0.569580 0.181396 1441497065 0.700989 -0.388977 -0.569580 0.181396 1441497065 0.615051 -0.426208 -0.599792 0.283386 1441497065 0.615051 -0.426208 -0.599792 0.283386 1441497065 0.615051 -0.426208 -0.599792 0.283386 1441497065 0.615051 -0.426208 -0.599792 0.283386 1441497065 0.615051 -0.426208 -0.599792 0.283386 1441497065 0.615051 -0.426208 -0.599792 0.283386 1441497065 0.482605 -0.457153 -0.626404 0.407104 1441497065 0.482605 -0.457153 -0.626404 0.407104 1441497065 0.482605 -0.457153 -0.626404 0.407104 1441497065 0.482605 -0.457153 -0.626404 0.407104 1441497065 0.482605 -0.457153 -0.626404 0.407104 1441497065 0.482605 -0.457153 -0.626404 0.407104 1441497065 0.482605 -0.457153 -0.626404 0.407104 1441497065 0.334229 -0.475525 -0.625793 0.520203 1441497065 0.334229 -0.475525 -0.625793 0.520203 1441497065 0.334229 -0.475525 -0.625793 0.520203 1441497065 0.334229 -0.475525 -0.625793 0.520203 1441497065 0.334229 -0.475525 -0.625793 0.520203 1441497065 0.334229 -0.475525 -0.625793 0.520203 1441497065 0.201233 -0.492493 -0.584778 0.612427 1441497065 0.201233 -0.492493 -0.584778 0.612427 1441497065 0.201233 -0.492493 -0.584778 0.612427 1441497065 0.201233 -0.492493 -0.584778 0.612427 1441497065 0.201233 -0.492493 -0.584778 0.612427 1441497065 0.201233 -0.492493 -0.584778 0.612427 1441497065 0.076233 -0.516174 -0.523132 0.673889 1441497065 0.076233 -0.516174 -0.523132 0.673889 1441497065 0.076233 -0.516174 -0.523132 0.673889 1441497065 0.076233 -0.516174 -0.523132 0.673889 1441497065 0.076233 -0.516174 -0.523132 0.673889 1441497065 0.076233 -0.516174 -0.523132 0.673889 1441497065 0.076233 -0.516174 -0.523132 0.673889 1441497065 -0.039673 -0.539490 -0.464661 0.701050 1441497065 -0.039673 -0.539490 -0.464661 0.701050 1441497065 -0.039673 -0.539490 -0.464661 0.701050 1441497065 -0.039673 -0.539490 -0.464661 0.701050 1441497065 -0.039673 -0.539490 -0.464661 0.701050 1441497065 -0.039673 -0.539490 -0.464661 0.701050 1441497065 -0.111145 -0.547363 -0.402649 0.725220 1441497065 -0.111145 -0.547363 -0.402649 0.725220 1441497065 -0.111145 -0.547363 -0.402649 0.725220 1441497065 -0.111145 -0.547363 -0.402649 0.725220 1441497065 -0.111145 -0.547363 -0.402649 0.725220 1441497065 -0.111145 -0.547363 -0.402649 0.725220 1441497065 -0.111145 -0.547363 -0.402649 0.725220 1441497065 -0.142639 -0.546326 -0.381897 0.731689 1441497065 -0.142639 -0.546326 -0.381897 0.731689 1441497065 -0.142639 -0.546326 -0.381897 0.731689 1441497065 -0.142639 -0.546326 -0.381897 0.731689 1441497066 -0.142639 -0.546326 -0.381897 0.731689 1441497066 -0.142639 -0.546326 -0.381897 0.731689 1441497066 -0.132141 -0.541199 -0.396240 0.729858 1441497066 -0.132141 -0.541199 -0.396240 0.729858 1441497066 -0.132141 -0.541199 -0.396240 0.729858 1441497066 -0.132141 -0.541199 -0.396240 0.729858 1441497066 -0.132141 -0.541199 -0.396240 0.729858 1441497066 -0.132141 -0.541199 -0.396240 0.729858 1441497066 -0.092468 -0.533569 -0.429871 0.722473 1441497066 -0.092468 -0.533569 -0.429871 0.722473 1441497066 -0.092468 -0.533569 -0.429871 0.722473 1441497066 -0.092468 -0.533569 -0.429871 0.722473 1441497066 -0.092468 -0.533569 -0.429871 0.722473 1441497066 -0.092468 -0.533569 -0.429871 0.722473 1441497066 -0.092468 -0.533569 -0.429871 0.722473 1441497066 -0.014099 -0.526306 -0.481262 0.700867 1441497066 -0.014099 -0.526306 -0.481262 0.700867 1441497066 -0.014099 -0.526306 -0.481262 0.700867 1441497066 -0.014099 -0.526306 -0.481262 0.700867 1441497066 -0.014099 -0.526306 -0.481262 0.700867 1441497066 -0.014099 -0.526306 -0.481262 0.700867 1441497066 0.114807 -0.523010 -0.539429 0.649841 1441497066 0.114807 -0.523010 -0.539429 0.649841 1441497066 0.114807 -0.523010 -0.539429 0.649841 1441497066 0.114807 -0.523010 -0.539429 0.649841 1441497066 0.114807 -0.523010 -0.539429 0.649841 1441497066 0.114807 -0.523010 -0.539429 0.649841 1441497066 0.114807 -0.523010 -0.539429 0.649841 1441497066 0.253540 -0.518250 -0.605835 0.547852 1441497066 0.253540 -0.518250 -0.605835 0.547852 1441497066 0.253540 -0.518250 -0.605835 0.547852 1441497066 0.253540 -0.518250 -0.605835 0.547852 1441497066 0.253540 -0.518250 -0.605835 0.547852 1441497066 0.253540 -0.518250 -0.605835 0.547852 1441497066 0.384766 -0.506958 -0.645447 0.422302 1441497066 0.384766 -0.506958 -0.645447 0.422302 1441497066 0.384766 -0.506958 -0.645447 0.422302 1441497066 0.384766 -0.506958 -0.645447 0.422302 1441497066 0.384766 -0.506958 -0.645447 0.422302 1441497066 0.384766 -0.506958 -0.645447 0.422302 1441497066 0.502197 -0.486267 -0.646606 0.305298 1441497066 0.502197 -0.486267 -0.646606 0.305298 1441497066 0.502197 -0.486267 -0.646606 0.305298 1441497066 0.502197 -0.486267 -0.646606 0.305298 1441497066 0.502197 -0.486267 -0.646606 0.305298 1441497066 0.502197 -0.486267 -0.646606 0.305298 1441497066 0.502197 -0.486267 -0.646606 0.305298 1441497066 0.594971 -0.461182 -0.629517 0.192505 1441497066 0.594971 -0.461182 -0.629517 0.192505 1441497066 0.594971 -0.461182 -0.629517 0.192505 1441497066 0.594971 -0.461182 -0.629517 0.192505 1441497066 0.594971 -0.461182 -0.629517 0.192505 1441497066 0.594971 -0.461182 -0.629517 0.192505 1441497066 0.663330 -0.434631 -0.600403 0.103149 1441497066 0.663330 -0.434631 -0.600403 0.103149 1441497066 0.663330 -0.434631 -0.600403 0.103149 1441497066 0.663330 -0.434631 -0.600403 0.103149 1441497066 0.663330 -0.434631 -0.600403 0.103149 1441497066 0.663330 -0.434631 -0.600403 0.103149 1441497066 0.703308 -0.420105 -0.571777 0.044434 1441497066 0.703308 -0.420105 -0.571777 0.044434 1441497066 0.703308 -0.420105 -0.571777 0.044434 1441497066 0.703308 -0.420105 -0.571777 0.044434 1441497066 0.703308 -0.420105 -0.571777 0.044434 1441497066 0.703308 -0.420105 -0.571777 0.044434 1441497066 0.703308 -0.420105 -0.571777 0.044434 1441497066 0.717529 -0.414001 -0.558716 0.039551 1441497066 0.717529 -0.414001 -0.558716 0.039551 1441497066 0.717529 -0.414001 -0.558716 0.039551 1441497066 0.717529 -0.414001 -0.558716 0.039551 1441497066 0.717529 -0.414001 -0.558716 0.039551 1441497066 0.717529 -0.414001 -0.558716 0.039551 1441497066 0.705811 -0.412170 -0.569153 0.089844 1441497066 0.705811 -0.412170 -0.569153 0.089844 1441497066 0.705811 -0.412170 -0.569153 0.089844 1441497066 0.705811 -0.412170 -0.569153 0.089844 1441497066 0.705811 -0.412170 -0.569153 0.089844 1441497066 0.705811 -0.412170 -0.569153 0.089844 1441497066 0.705811 -0.412170 -0.569153 0.089844 1441497066 0.661255 -0.412109 -0.595276 0.196472 1441497066 0.661255 -0.412109 -0.595276 0.196472 1441497066 0.661255 -0.412109 -0.595276 0.196472 1441497066 0.661255 -0.412109 -0.595276 0.196472 1441497066 0.661255 -0.412109 -0.595276 0.196472 1441497066 0.661255 -0.412109 -0.595276 0.196472 1441497066 0.575256 -0.419983 -0.616943 0.334778 1441497066 0.575256 -0.419983 -0.616943 0.334778 1441497066 0.575256 -0.419983 -0.616943 0.334778 1441497066 0.575256 -0.419983 -0.616943 0.334778 1441497066 0.575256 -0.419983 -0.616943 0.334778 1441497066 0.575256 -0.419983 -0.616943 0.334778 1441497066 0.451477 -0.440125 -0.626953 0.457642 1441497066 0.451477 -0.440125 -0.626953 0.457642 1441497066 0.451477 -0.440125 -0.626953 0.457642 1441497066 0.451477 -0.440125 -0.626953 0.457642 1441497066 0.451477 -0.440125 -0.626953 0.457642 1441497066 0.451477 -0.440125 -0.626953 0.457642 1441497066 0.309448 -0.463867 -0.615051 0.557495 1441497066 0.309448 -0.463867 -0.615051 0.557495 1441497066 0.309448 -0.463867 -0.615051 0.557495 1441497066 0.309448 -0.463867 -0.615051 0.557495 1441497066 0.309448 -0.463867 -0.615051 0.557495 1441497066 0.309448 -0.463867 -0.615051 0.557495 1441497066 0.188721 -0.481689 -0.564148 0.643555 1441497066 0.188721 -0.481689 -0.564148 0.643555 1441497066 0.188721 -0.481689 -0.564148 0.643555 1441497066 0.188721 -0.481689 -0.564148 0.643555 1441497066 0.188721 -0.481689 -0.564148 0.643555 1441497066 0.188721 -0.481689 -0.564148 0.643555 1441497066 0.188721 -0.481689 -0.564148 0.643555 1441497066 0.104797 -0.504089 -0.479675 0.710510 1441497066 0.104797 -0.504089 -0.479675 0.710510 1441497066 0.104797 -0.504089 -0.479675 0.710510 1441497066 0.104797 -0.504089 -0.479675 0.710510 1441497066 0.104797 -0.504089 -0.479675 0.710510 1441497066 0.104797 -0.504089 -0.479675 0.710510 1441497067 0.024963 -0.533875 -0.395264 0.747131 1441497067 0.024963 -0.533875 -0.395264 0.747131 1441497067 0.024963 -0.533875 -0.395264 0.747131 1441497067 0.024963 -0.533875 -0.395264 0.747131 1441497067 0.024963 -0.533875 -0.395264 0.747131 1441497067 0.024963 -0.533875 -0.395264 0.747131 1441497067 0.024963 -0.533875 -0.395264 0.747131 1441497067 -0.055176 -0.553406 -0.328064 0.763611 1441497067 -0.055176 -0.553406 -0.328064 0.763611 1441497067 -0.055176 -0.553406 -0.328064 0.763611 1441497067 -0.055176 -0.553406 -0.328064 0.763611 1441497067 -0.055176 -0.553406 -0.328064 0.763611 1441497067 -0.055176 -0.553406 -0.328064 0.763611 1441497067 -0.105042 -0.562683 -0.284485 0.769043 1441497067 -0.105042 -0.562683 -0.284485 0.769043 1441497067 -0.105042 -0.562683 -0.284485 0.769043 1441497067 -0.105042 -0.562683 -0.284485 0.769043 1441497067 -0.105042 -0.562683 -0.284485 0.769043 1441497067 -0.105042 -0.562683 -0.284485 0.769043 1441497067 -0.105042 -0.562683 -0.284485 0.769043 1441497067 -0.102905 -0.561035 -0.292358 0.767578 1441497067 -0.102905 -0.561035 -0.292358 0.767578 1441497067 -0.102905 -0.561035 -0.292358 0.767578 1441497067 -0.102905 -0.561035 -0.292358 0.767578 1441497067 -0.102905 -0.561035 -0.292358 0.767578 1441497067 -0.102905 -0.561035 -0.292358 0.767578 1441497067 -0.064758 -0.551270 -0.338257 0.759949 1441497067 -0.064758 -0.551270 -0.338257 0.759949 1441497067 -0.064758 -0.551270 -0.338257 0.759949 1441497067 -0.064758 -0.551270 -0.338257 0.759949 1441497067 -0.064758 -0.551270 -0.338257 0.759949 1441497067 -0.064758 -0.551270 -0.338257 0.759949 1441497067 0.015625 -0.541077 -0.398376 0.740479 1441497067 0.015625 -0.541077 -0.398376 0.740479 1441497067 0.015625 -0.541077 -0.398376 0.740479 1441497067 0.015625 -0.541077 -0.398376 0.740479 1441497067 0.015625 -0.541077 -0.398376 0.740479 1441497067 0.015625 -0.541077 -0.398376 0.740479 1441497067 0.015625 -0.541077 -0.398376 0.740479 1441497067 0.145996 -0.530945 -0.449341 0.703491 1441497067 0.145996 -0.530945 -0.449341 0.703491 1441497067 0.145996 -0.530945 -0.449341 0.703491 1441497067 0.145996 -0.530945 -0.449341 0.703491 1441497067 0.145996 -0.530945 -0.449341 0.703491 1441497067 0.145996 -0.530945 -0.449341 0.703491 1441497067 0.286194 -0.517578 -0.519653 0.616577 1441497067 0.286194 -0.517578 -0.519653 0.616577 1441497067 0.286194 -0.517578 -0.519653 0.616577 1441497067 0.286194 -0.517578 -0.519653 0.616577 1441497067 0.286194 -0.517578 -0.519653 0.616577 1441497067 0.286194 -0.517578 -0.519653 0.616577 1441497067 0.286194 -0.517578 -0.519653 0.616577 1441497067 0.419617 -0.495972 -0.576111 0.495972 1441497067 0.419617 -0.495972 -0.576111 0.495972 1441497067 0.419617 -0.495972 -0.576111 0.495972 1441497067 0.419617 -0.495972 -0.576111 0.495972 1441497067 0.419617 -0.495972 -0.576111 0.495972 1441497067 0.531799 -0.470886 -0.598022 0.371216 1441497067 0.531799 -0.470886 -0.598022 0.371216 1441497067 0.531799 -0.470886 -0.598022 0.371216 1441497067 0.531799 -0.470886 -0.598022 0.371216 1441497067 0.531799 -0.470886 -0.598022 0.371216 1441497067 0.531799 -0.470886 -0.598022 0.371216 1441497067 0.531799 -0.470886 -0.598022 0.371216 1441497067 0.611816 -0.449768 -0.599121 0.253845 1441497067 0.611816 -0.449768 -0.599121 0.253845 1441497067 0.611816 -0.449768 -0.599121 0.253845 1441497067 0.611816 -0.449768 -0.599121 0.253845 1441497067 0.611816 -0.449768 -0.599121 0.253845 1441497067 0.611816 -0.449768 -0.599121 0.253845 1441497067 0.666565 -0.430664 -0.583679 0.171814 1441497067 0.666565 -0.430664 -0.583679 0.171814 1441497067 0.666565 -0.430664 -0.583679 0.171814 1441497067 0.666565 -0.430664 -0.583679 0.171814 1441497067 0.666565 -0.430664 -0.583679 0.171814 1441497067 0.666565 -0.430664 -0.583679 0.171814 1441497067 0.666565 -0.430664 -0.583679 0.171814 1441497067 0.698608 -0.414978 -0.568909 0.126892 1441497067 0.698608 -0.414978 -0.568909 0.126892 1441497067 0.698608 -0.414978 -0.568909 0.126892 1441497067 0.698608 -0.414978 -0.568909 0.126892 1441497067 0.698608 -0.414978 -0.568909 0.126892 1441497067 0.698608 -0.414978 -0.568909 0.126892 1441497067 0.706726 -0.410217 -0.563599 0.121094 1441497067 0.706726 -0.410217 -0.563599 0.121094 1441497067 0.706726 -0.410217 -0.563599 0.121094 1441497067 0.706726 -0.410217 -0.563599 0.121094 1441497067 0.706726 -0.410217 -0.563599 0.121094 1441497067 0.706726 -0.410217 -0.563599 0.121094 1441497067 0.691040 -0.413818 -0.571777 0.155823 1441497067 0.691040 -0.413818 -0.571777 0.155823 1441497067 0.691040 -0.413818 -0.571777 0.155823 1441497067 0.691040 -0.413818 -0.571777 0.155823 1441497067 0.691040 -0.413818 -0.571777 0.155823 1441497067 0.691040 -0.413818 -0.571777 0.155823 1441497067 0.641113 -0.431641 -0.592163 0.228088 1441497067 0.641113 -0.431641 -0.592163 0.228088 1441497067 0.641113 -0.431641 -0.592163 0.228088 1441497067 0.641113 -0.431641 -0.592163 0.228088 1441497067 0.641113 -0.431641 -0.592163 0.228088 1441497067 0.641113 -0.431641 -0.592163 0.228088 1441497067 0.550659 -0.458435 -0.617188 0.325134 1441497067 0.550659 -0.458435 -0.617188 0.325134 1441497067 0.550659 -0.458435 -0.617188 0.325134 1441497067 0.550659 -0.458435 -0.617188 0.325134 1441497067 0.550659 -0.458435 -0.617188 0.325134 1441497067 0.550659 -0.458435 -0.617188 0.325134 1441497067 0.550659 -0.458435 -0.617188 0.325134 1441497067 0.426697 -0.485229 -0.630127 0.430664 1441497067 0.426697 -0.485229 -0.630127 0.430664 1441497067 0.426697 -0.485229 -0.630127 0.430664 1441497067 0.426697 -0.485229 -0.630127 0.430664 1441497067 0.426697 -0.485229 -0.630127 0.430664 1441497067 0.426697 -0.485229 -0.630127 0.430664 1441497068 0.293579 -0.499329 -0.614685 0.535400 1441497068 0.293579 -0.499329 -0.614685 0.535400 1441497068 0.293579 -0.499329 -0.614685 0.535400 1441497068 0.293579 -0.499329 -0.614685 0.535400 1441497068 0.293579 -0.499329 -0.614685 0.535400 1441497068 0.293579 -0.499329 -0.614685 0.535400 1441497068 0.167786 -0.511047 -0.573303 0.618042 1441497068 0.167786 -0.511047 -0.573303 0.618042 1441497068 0.167786 -0.511047 -0.573303 0.618042 1441497068 0.167786 -0.511047 -0.573303 0.618042 1441497068 0.167786 -0.511047 -0.573303 0.618042 1441497068 0.167786 -0.511047 -0.573303 0.618042 1441497068 0.065308 -0.525757 -0.487732 0.693848 1441497068 0.065308 -0.525757 -0.487732 0.693848 1441497068 0.065308 -0.525757 -0.487732 0.693848 1441497068 0.065308 -0.525757 -0.487732 0.693848 1441497068 0.065308 -0.525757 -0.487732 0.693848 1441497068 -0.031250 -0.545349 -0.400818 0.735535 1441497068 -0.031250 -0.545349 -0.400818 0.735535 1441497068 -0.031250 -0.545349 -0.400818 0.735535 1441497068 -0.031250 -0.545349 -0.400818 0.735535 1441497068 -0.031250 -0.545349 -0.400818 0.735535 1441497068 -0.031250 -0.545349 -0.400818 0.735535 1441497068 -0.106140 -0.554932 -0.342529 0.750610 1441497068 -0.106140 -0.554932 -0.342529 0.750610 1441497068 -0.106140 -0.554932 -0.342529 0.750610 1441497068 -0.106140 -0.554932 -0.342529 0.750610 1441497068 -0.106140 -0.554932 -0.342529 0.750610 1441497068 -0.106140 -0.554932 -0.342529 0.750610 1441497068 -0.141846 -0.556824 -0.321045 0.752869 1441497068 
-0.163513 -0.540894 -0.408875 0.716614 1441497075 -0.163513 -0.540894 -0.408875 0.716614 1441497075 -0.163513 -0.540894 -0.408875 0.716614 1441497075 -0.163513 -0.540894 -0.408875 0.716614 1441497075 -0.163513 -0.540894 -0.408875 0.716614 1441497075 -0.161743 -0.540161 -0.408997 0.717529 1441497075 -0.161743 -0.540161 -0.408997 0.717529 1441497075 -0.161743 -0.540161 -0.408997 0.717529 1441497075 -0.161743 -0.540161 -0.408997 0.717529 1441497075 -0.161743 -0.540161 -0.408997 0.717529 1441497075 -0.161743 -0.540161 -0.408997 0.717529 1441497075 -0.162292 -0.537354 -0.411255 0.718201 1441497075 -0.162292 -0.537354 -0.411255 0.718201 1441497075 -0.162292 -0.537354 -0.411255 0.718201 1441497075 -0.162292 -0.537354 -0.411255 0.718201 1441497075 -0.162292 -0.537354 -0.411255 0.718201 1441497075 -0.162292 -0.537354 -0.411255 0.718201 1441497075 -0.164978 -0.533569 -0.414429 0.718567 1441497075 -0.164978 -0.533569 -0.414429 0.718567 1441497075 -0.164978 -0.533569 -0.414429 0.718567 1441497075 -0.164978 -0.533569 -0.414429 0.718567 1441497075 -0.164978 -0.533569 -0.414429 0.718567 1441497075 -0.164978 -0.533569 -0.414429 0.718567 1441497075 -0.170349 -0.530945 -0.416931 0.717834 1441497075 -0.170349 -0.530945 -0.416931 0.717834 1441497075 -0.170349 -0.530945 -0.416931 0.717834 1441497075 -0.170349 -0.530945 -0.416931 0.717834 1441497075 -0.170349 -0.530945 -0.416931 0.717834 1441497075 -0.170349 -0.530945 -0.416931 0.717834 1441497075 -0.170349 -0.530945 -0.416931 0.717834 1441497075 -0.177612 -0.528320 -0.420044 0.716187 1441497075 -0.177612 -0.528320 -0.420044 0.716187 1441497075 -0.177612 -0.528320 -0.420044 0.716187 1441497075 -0.177612 -0.528320 -0.420044 0.716187 1441497075 -0.177612 -0.528320 -0.420044 0.716187 1441497075 -0.179688 -0.527100 -0.421265 0.715881 1441497075 -0.179688 -0.527100 -0.421265 0.715881 1441497075 -0.179688 -0.527100 -0.421265 0.715881 1441497075 -0.179688 -0.527100 -0.421265 0.715881 1441497075 -0.179688 -0.527100 -0.421265 0.715881 1441497075 -0.179688 -0.527100 -0.421265 0.715881 1441497075 -0.179321 -0.526245 -0.423584 0.715210 1441497075 -0.179321 -0.526245 -0.423584 0.715210 1441497075 -0.179321 -0.526245 -0.423584 0.715210 1441497075 -0.179321 -0.526245 -0.423584 0.715210 1441497075 -0.179321 -0.526245 -0.423584 0.715210 1441497075 -0.179321 -0.526245 -0.423584 0.715210 1441497075 -0.177185 -0.528259 -0.422913 0.714661 1441497075 -0.177185 -0.528259 -0.422913 0.714661 1441497075 -0.177185 -0.528259 -0.422913 0.714661 1441497075 -0.177185 -0.528259 -0.422913 0.714661 1441497075 -0.177185 -0.528259 -0.422913 0.714661 1441497075 -0.177185 -0.528259 -0.422913 0.714661 1441497075 -0.174072 -0.530579 -0.420837 0.714905 1441497075 -0.174072 -0.530579 -0.420837 0.714905 1441497075 -0.174072 -0.530579 -0.420837 0.714905 1441497075 -0.174072 -0.530579 -0.420837 0.714905 1441497075 -0.174072 -0.530579 -0.420837 0.714905 1441497075 -0.174072 -0.530579 -0.420837 0.714905 1441497075 -0.171143 -0.531189 -0.419739 0.715820 1441497075 -0.171143 -0.531189 -0.419739 0.715820 1441497075 -0.171143 -0.531189 -0.419739 0.715820 1441497075 -0.171143 -0.531189 -0.419739 0.715820 1441497075 -0.171143 -0.531189 -0.419739 0.715820 1441497075 -0.171143 -0.531189 -0.419739 0.715820 1441497075 -0.171143 -0.531189 -0.419739 0.715820 1441497075 -0.171631 -0.530090 -0.421570 0.715454 1441497075 -0.171631 -0.530090 -0.421570 0.715454 1441497075 -0.171631 -0.530090 -0.421570 0.715454 1441497075 -0.171631 -0.530090 -0.421570 0.715454 1441497075 -0.171631 -0.530090 -0.421570 0.715454 1441497075 -0.171631 -0.530090 -0.421570 0.715454 1441497075 -0.173889 -0.529602 -0.422668 0.714600 1441497075 -0.173889 -0.529602 -0.422668 0.714600 1441497075 -0.173889 -0.529602 -0.422668 0.714600 1441497075 -0.173889 -0.529602 -0.422668 0.714600 1441497075 -0.173889 -0.529602 -0.422668 0.714600 1441497075 -0.173889 -0.529602 -0.422668 0.714600 1441497075 -0.175720 -0.529419 -0.423035 0.714111 1441497075 -0.175720 -0.529419 -0.423035 0.714111 1441497075 -0.175720 -0.529419 -0.423035 0.714111 1441497075 -0.175720 -0.529419 -0.423035 0.714111 1441497075 -0.175720 -0.529419 -0.423035 0.714111 1441497075 -0.175720 -0.529419 -0.423035 0.714111 1441497075 -0.177002 -0.528748 -0.423157 0.714172 1441497075 -0.177002 -0.528748 -0.423157 0.714172 1441497075 -0.177002 -0.528748 -0.423157 0.714172 1441497075 -0.177002 -0.528748 -0.423157 0.714172 1441497075 -0.177002 -0.528748 -0.423157 0.714172 1441497075 -0.177002 -0.528748 -0.423157 0.714172 1441497075 -0.177490 -0.527100 -0.423828 0.714844 1441497075 -0.177490 -0.527100 -0.423828 0.714844 1441497076 -0.177490 -0.527100 -0.423828 0.714844 1441497076 -0.177490 -0.527100 -0.423828 0.714844 1441497076 -0.177490 -0.527100 -0.423828 0.714844 1441497076 -0.177490 -0.527100 -0.423828 0.714844 1441497076 -0.177490 -0.527100 -0.423828 0.714844 1441497076 -0.178528 -0.525757 -0.425903 0.714417 1441497076 -0.178528 -0.525757 -0.425903 0.714417 1441497076 -0.178528 -0.525757 -0.425903 0.714417 1441497076 -0.178528 -0.525757 -0.425903 0.714417 1441497076 -0.178528 -0.525757 -0.425903 0.714417 1441497076 -0.178528 -0.525757 -0.425903 0.714417 1441497076 -0.177673 -0.526855 -0.425476 0.714050 1441497076 -0.177673 -0.526855 -0.425476 0.714050 1441497076 -0.177673 -0.526855 -0.425476 0.714050 1441497076 -0.177673 -0.526855 -0.425476 0.714050 1441497076 -0.177673 -0.526855 -0.425476 0.714050 1441497076 -0.177673 -0.526855 -0.425476 0.714050 1441497076 -0.177429 -0.530579 -0.422913 0.712830 1441497076 -0.177429 -0.530579 -0.422913 0.712830 1441497076 -0.177429 -0.530579 -0.422913 0.712830 1441497076 -0.177429 -0.530579 -0.422913 0.712830 1441497076 -0.177429 -0.530579 -0.422913 0.712830 1441497076 -0.177429 -0.530579 -0.422913 0.712830 1441497076 -0.175110 -0.530579 -0.423523 0.713074 1441497076 -0.175110 -0.530579 -0.423523 0.713074 1441497076 -0.175110 -0.530579 -0.423523 0.713074 1441497076 -0.175110 -0.530579 -0.423523 0.713074 1441497076 -0.175110 -0.530579 -0.423523 0.713074 1441497076 -0.175110 -0.530579 -0.423523 0.713074 1441497076 -0.168213 -0.531372 -0.420410 0.715942 1441497076 -0.168213 -0.531372 -0.420410 0.715942 1441497076 -0.168213 -0.531372 -0.420410 0.715942 1441497076 -0.168213 -0.531372 -0.420410 0.715942 1441497076 -0.168213 -0.531372 -0.420410 0.715942 1441497076 -0.168213 -0.531372 -0.420410 0.715942 1441497076 -0.165405 -0.531677 -0.418884 0.717285 1441497076 -0.165405 -0.531677 -0.418884 0.717285 1441497076 -0.165405 -0.531677 -0.418884 0.717285 1441497076 -0.165405 -0.531677 -0.418884 0.717285 1441497076 -0.165405 -0.531677 -0.418884 0.717285 1441497076 -0.165405 -0.531677 -0.418884 0.717285 1441497076 -0.165405 -0.531677 -0.418884 0.717285 1441497076 -0.165894 -0.531982 -0.417664 0.717651 1441497076 -0.165894 -0.531982 -0.417664 0.717651 1441497076 -0.165894 -0.531982 -0.417664 0.717651 1441497076 -0.165894 -0.531982 -0.417664 0.717651 1441497076 -0.165894 -0.531982 -0.417664 0.717651 1441497076 -0.165894 -0.531982 -0.417664 0.717651 1441497076 -0.170166 -0.530945 -0.420105 0.716064 1441497076 -0.170166 -0.530945 -0.420105 0.716064 1441497076 -0.170166 -0.530945 -0.420105 0.716064 1441497076 -0.170166 -0.530945 -0.420105 0.716064 1441497076 -0.170166 -0.530945 -0.420105 0.716064 1441497076 -0.170166 -0.530945 -0.420105 0.716064 1441497076 -0.170166 -0.530945 -0.420105 0.716064 1441497076 -0.175110 -0.529053 -0.423462 0.714233 1441497076 -0.175110 -0.529053 -0.423462 0.714233 1441497076 -0.175110 -0.529053 -0.423462 0.714233 1441497076 -0.175110 -0.529053 -0.423462 0.714233 1441497076 -0.175110 -0.529053 -0.423462 0.714233 1441497076 -0.175110 -0.529053 -0.423462 0.714233 1441497076 -0.175964 -0.528564 -0.424438 0.713806 1441497076 -0.175964 -0.528564 -0.424438 0.713806 1441497076 -0.175964 -0.528564 -0.424438 0.713806 1441497076 -0.175964 -0.528564 -0.424438 0.713806 1441497076 -0.175964 -0.528564 -0.424438 0.713806 1441497076 -0.175964 -0.528564 -0.424438 0.713806 1441497076 -0.172974 -0.529907 -0.422607 0.714661 1441497076 -0.172974 -0.529907 -0.422607 0.714661 1441497076 -0.172974 -0.529907 -0.422607 0.714661 1441497076 -0.172974 -0.529907 -0.422607 0.714661 1441497076 -0.172974 -0.529907 -0.422607 0.714661 1441497076 -0.172974 -0.529907 -0.422607 0.714661 1441497076 -0.171509 -0.531799 -0.420715 0.714722 1441497076 -0.171509 -0.531799 -0.420715 0.714722 1441497076 -0.171509 -0.531799 -0.420715 0.714722 1441497076 -0.171509 -0.531799 -0.420715 0.714722 1441497076 -0.171509 -0.531799 -0.420715 0.714722 1441497076 -0.171509 -0.531799 -0.420715 0.714722 1441497076 -0.170837 -0.533264 -0.419617 0.714417 1441497076 -0.170837 -0.533264 -0.419617 0.714417 1441497076 -0.170837 -0.533264 -0.419617 0.714417 1441497076 -0.170837 -0.533264 -0.419617 0.714417 1441497076 -0.170837 -0.533264 -0.419617 0.714417 1441497076 -0.170837 -0.533264 -0.419617 0.714417 1441497076 -0.170837 -0.533264 -0.419617 0.714417 1441497076 -0.170166 -0.534363 -0.419067 0.714050 1441497076 -0.170166 -0.534363 -0.419067 0.714050 1441497076 -0.170166 -0.534363 -0.419067 0.714050 1441497076 -0.170166 -0.534363 -0.419067 0.714050 1441497076 -0.170166 -0.534363 -0.419067 0.714050 1441497076 -0.170166 -0.534363 -0.419067 0.714050 1441497076 -0.170593 -0.534302 -0.419617 0.713745 1441497076 -0.170593 -0.534302 -0.419617 0.713745 1441497076 -0.170593 -0.534302 -0.419617 0.713745 1441497076 -0.170593 -0.534302 -0.419617 0.713745 1441497076 -0.170593 -0.534302 -0.419617 0.713745 1441497076 -0.170593 -0.534302 -0.419617 0.713745 1441497076 -0.170837 -0.533752 -0.419800 0.713928 1441497076 -0.170837 -0.533752 -0.419800 0.713928 1441497076 -0.170837 -0.533752 -0.419800 0.713928 1441497076 -0.170837 -0.533752 -0.419800 0.713928 1441497076 -0.170837 -0.533752 -0.419800 0.713928 1441497076 -0.170837 -0.533752 -0.419800 0.713928 1441497076 -0.170898 -0.533508 -0.419128 0.714539 1441497076 -0.170898 -0.533508 -0.419128 0.714539 1441497076 -0.170898 -0.533508 -0.419128 0.714539 1441497076 -0.170898 -0.533508 -0.419128 0.714539 1441497076 -0.170898 -0.533508 -0.419128 0.714539 1441497076 -0.170898 -0.533508 -0.419128 0.714539 1441497076 -0.172424 -0.533203 -0.419006 0.714478 1441497076 -0.172424 -0.533203 -0.419006 0.714478 1441497077 -0.172424 -0.533203 -0.419006 0.714478 1441497077 -0.172424 -0.533203 -0.419006 0.714478 1441497077 -0.172424 -0.533203 -0.419006 0.714478 1441497077 -0.172424 -0.533203 -0.419006 0.714478 1441497077 -0.174438 -0.532898 -0.419739 0.713745 1441497077 -0.174438 -0.532898 -0.419739 0.713745 1441497077 -0.174438 -0.532898 -0.419739 0.713745 1441497077 -0.174438 -0.532898 -0.419739 0.713745 1441497077 -0.174438 -0.532898 -0.419739 0.713745 1441497077 -0.174438 -0.532898 -0.419739 0.713745 1441497077 -0.175049 -0.531982 -0.420593 0.713745 1441497077 -0.175049 -0.531982 -0.420593 0.713745 1441497077 -0.175049 -0.531982 -0.420593 0.713745 1441497077 -0.175049 -0.531982 -0.420593 0.713745 1441497077 -0.175049 -0.531982 -0.420593 0.713745 1441497077 -0.175049 -0.531982 -0.420593 0.713745 1441497077 -0.174744 -0.531067 -0.421753 0.713867 1441497077 -0.174744 -0.531067 -0.421753 0.713867 1441497077 -0.174744 -0.531067 -0.421753 0.713867 1441497077 -0.174744 -0.531067 -0.421753 0.713867 1441497077 -0.174744 -0.531067 -0.421753 0.713867 1441497077 -0.174744 -0.531067 -0.421753 0.713867 1441497077 -0.175354 -0.531006 -0.423767 0.712524 1441497077 -0.175354 -0.531006 -0.423767 0.712524 1441497077 -0.175354 -0.531006 -0.423767 0.712524 1441497077 -0.175354 -0.531006 -0.423767 0.712524 1441497077 -0.175354 -0.531006 -0.423767 0.712524 1441497077 -0.175354 -0.531006 -0.423767 0.712524 1441497077 -0.175354 -0.531006 -0.423767 0.712524 1441497077 -0.176086 -0.532104 -0.424133 0.711365 1441497077 -0.176086 -0.532104 -0.424133 0.711365 1441497077 -0.176086 -0.532104 -0.424133 0.711365 1441497077 -0.176086 -0.532104 -0.424133 0.711365 1441497077 -0.176086 -0.532104 -0.424133 0.711365 1441497077 -0.176086 -0.532104 -0.424133 0.711365 1441497077 -0.173950 -0.532593 -0.424072 0.711548 1441497077 -0.173950 -0.532593 -0.424072 0.711548 1441497077 -0.173950 -0.532593 -0.424072 0.711548 1441497077 -0.173950 -0.532593 -0.424072 0.711548 1441497077 -0.173950 -0.532593 -0.424072 0.711548 1441497077 -0.173950 -0.532593 -0.424072 0.711548 1441497077 -0.169861 -0.533081 -0.421570 0.713684 1441497077 -0.169861 -0.533081 -0.421570 0.713684 1441497077 -0.169861 -0.533081 -0.421570 0.713684 1441497077 -0.169861 -0.533081 -0.421570 0.713684 1441497077 -0.169861 -0.533081 -0.421570 0.713684 1441497077 -0.168457 -0.532654 -0.420837 0.714722 1441497077 -0.168457 -0.532654 -0.420837 0.714722 1441497077 -0.168457 -0.532654 -0.420837 0.714722 1441497077 -0.168457 -0.532654 -0.420837 0.714722 1441497077 -0.168457 -0.532654 -0.420837 0.714722 1441497077 -0.168457 -0.532654 -0.420837 0.714722 1441497077 -0.168457 -0.532654 -0.420837 0.714722 1441497077 -0.170715 -0.532043 -0.419800 0.715271 1441497077 -0.170715 -0.532043 -0.419800 0.715271 1441497077 -0.170715 -0.532043 -0.419800 0.715271 1441497077 -0.170715 -0.532043 -0.419800 0.715271 1441497077 -0.170715 -0.532043 -0.419800 0.715271 1441497077 -0.170715 -0.532043 -0.419800 0.715271 1441497077 -0.171814 -0.532104 -0.419556 0.715027 1441497077 -0.171814 -0.532104 -0.419556 0.715027 1441497077 -0.171814 -0.532104 -0.419556 0.715027 1441497077 -0.171814 -0.532104 -0.419556 0.715027 1441497077 -0.171814 -0.532104 -0.419556 0.715027 1441497077 -0.169800 -0.533020 -0.416992 0.716370 1441497077 -0.169800 -0.533020 -0.416992 0.716370 1441497077 -0.169800 -0.533020 -0.416992 0.716370 1441497077 -0.169800 -0.533020 -0.416992 0.716370 1441497077 -0.169800 -0.533020 -0.416992 0.716370 1441497077 -0.169800 -0.533020 -0.416992 0.716370 1441497077 -0.166077 -0.534241 -0.413635 0.718262 1441497077 -0.166077 -0.534241 -0.413635 0.718262 1441497077 -0.166077 -0.534241 -0.413635 0.718262 1441497077 -0.166077 -0.534241 -0.413635 0.718262 1441497077 -0.166077 -0.534241 -0.413635 0.718262 1441497077 -0.166077 -0.534241 -0.413635 0.718262 1441497077 -0.166077 -0.534241 -0.413635 0.718262 1441497077 -0.163757 -0.535706 -0.411194 0.719116 1441497077 -0.163757 -0.535706 -0.411194 0.719116 1441497077 -0.163757 -0.535706 -0.411194 0.719116 1441497077 -0.163757 -0.535706 -0.411194 0.719116 1441497077 -0.163757 -0.535706 -0.411194 0.719116 1441497077 -0.163757 -0.535706 -0.411194 0.719116 1441497077 -0.162659 -0.537537 -0.408264 0.719666 1441497077 -0.162659 -0.537537 -0.408264 0.719666 1441497077 -0.162659 -0.537537 -0.408264 0.719666 1441497077 -0.162659 -0.537537 -0.408264 0.719666 1441497077 -0.162659 -0.537537 -0.408264 0.719666 1441497077 -0.162659 -0.537537 -0.408264 0.719666 1441497077 -0.163391 -0.538818 -0.407227 0.719116 1441497077 -0.163391 -0.538818 -0.407227 0.719116 1441497077 -0.163391 -0.538818 -0.407227 0.719116 1441497077 -0.163391 -0.538818 -0.407227 0.719116 1441497077 -0.163391 -0.538818 -0.407227 0.719116 1441497077 -0.163391 -0.538818 -0.407227 0.719116 1441497077 -0.163391 -0.538818 -0.407227 0.719116 1441497077 -0.163086 -0.539490 -0.406799 0.718933 1441497077 -0.163086 -0.539490 -0.406799 0.718933 1441497077 -0.163086 -0.539490 -0.406799 0.718933 1441497077 -0.163086 -0.539490 -0.406799 0.718933 1441497077 -0.163086 -0.539490 -0.406799 0.718933 1441497077 -0.163086 -0.539490 -0.406799 0.718933 1441497077 -0.163086 -0.539490 -0.406799 0.718933 1441497077 -0.162903 -0.540039 -0.406738 0.718628 1441497077 -0.162903 -0.540039 -0.406738 0.718628 1441497077 -0.162903 -0.540039 -0.406738 0.718628 1441497077 -0.162903 -0.540039 -0.406738 0.718628 1441497077 -0.162903 -0.540039 -0.406738 0.718628 1441497077 -0.162903 -0.540039 -0.406738 0.718628 1441497077 -0.163513 -0.539612 -0.407104 0.718567 1441497077 -0.163513 -0.539612 -0.407104 0.718567 1441497078 -0.163513 -0.539612 -0.407104 0.718567 1441497078 -0.163513 -0.539612 -0.407104 0.718567 1441497078 -0.163513 -0.539612 -0.407104 0.718567 1441497078 -0.163513 -0.539612 -0.407104 0.718567 1441497078 -0.164246 -0.538818 -0.407410 0.718872 1441497078 -0.164246 -0.538818 -0.407410 0.718872 1441497078 -0.164246 -0.538818 -0.407410 0.718872 1441497078 -0.164246 -0.538818 -0.407410 0.718872 1441497078 -0.164246 -0.538818 -0.407410 0.718872 1441497078 -0.164246 -0.538818 -0.407410 0.718872 1441497078 -0.165222 -0.537903 -0.408142 0.718872 1441497078 -0.165222 -0.537903 -0.408142 0.718872 1441497078 -0.165222 -0.537903 -0.408142 0.718872 1441497078 -0.165222 -0.537903 -0.408142 0.718872 1441497078 -0.165222 -0.537903 -0.408142 0.718872 1441497078 -0.165222 -0.537903 -0.408142 0.718872 1441497078 -0.165527 -0.538086 -0.407104 0.719299 1441497078 -0.165527 -0.538086 -0.407104 0.719299 1441497078 -0.165527 -0.538086 -0.407104 0.719299 1441497078 -0.165527 -0.538086 -0.407104 0.719299 1441497078 -0.165527 -0.538086 -0.407104 0.719299 1441497078 -0.165527 -0.538086 -0.407104 0.719299 1441497078 -0.166321 -0.537170 -0.407349 0.719604 1441497078 -0.166321 -0.537170 -0.407349 0.719604 1441497078 -0.166321 -0.537170 -0.407349 0.719604 1441497078 -0.166321 -0.537170 -0.407349 0.719604 1441497078 -0.166321 -0.537170 -0.407349 0.719604 1441497078 -0.166321 -0.537170 -0.407349 0.719604 1441497078 -0.166321 -0.537170 -0.407349 0.719604 1441497078 -0.167358 -0.535583 -0.409973 0.719055 1441497078 -0.167358 -0.535583 -0.409973 0.719055 1441497078 -0.167358 -0.535583 -0.409973 0.719055 1441497078 -0.167358 -0.535583 -0.409973 0.719055 1441497078 -0.167358 -0.535583 -0.409973 0.719055 1441497078 -0.167358 -0.535583 -0.409973 0.719055 1441497078 -0.169495 -0.535583 -0.411926 0.717468 1441497078 -0.169495 -0.535583 -0.411926 0.717468 1441497078 -0.169495 -0.535583 -0.411926 0.717468 1441497078 -0.169495 -0.535583 -0.411926 0.717468 1441497078 -0.169495 -0.535583 -0.411926 0.717468 1441497078 -0.169495 -0.535583 -0.411926 0.717468 1441497078 -0.169983 -0.538269 -0.409241 0.716919 1441497078 -0.169983 -0.538269 -0.409241 0.716919 1441497078 -0.169983 -0.538269 -0.409241 0.716919 1441497078 -0.169983 -0.538269 -0.409241 0.716919 1441497078 -0.169983 -0.538269 -0.409241 0.716919 1441497078 -0.169983 -0.538269 -0.409241 0.716919 1441497078 -0.168396 -0.539124 -0.409180 0.716675 1441497078 -0.168396 -0.539124 -0.409180 0.716675 1441497078 -0.168396 -0.539124 -0.409180 0.716675 1441497078 -0.168396 -0.539124 -0.409180 0.716675 1441497078 -0.168396 -0.539124 -0.409180 0.716675 1441497078 -0.168396 -0.539124 -0.409180 0.716675 1441497078 -0.163269 -0.539246 -0.410217 0.717163 1441497078 -0.163269 -0.539246 -0.410217 0.717163 1441497078 -0.163269 -0.539246 -0.410217 0.717163 1441497078 -0.163269 -0.539246 -0.410217 0.717163 1441497078 -0.163269 -0.539246 -0.410217 0.717163 1441497078 -0.163269 -0.539246 -0.410217 0.717163 1441497078 -0.163269 -0.539246 -0.410217 0.717163 1441497078 -0.159790 -0.539063 -0.409668 0.718384 1441497078 -0.159790 -0.539063 -0.409668 0.718384 1441497078 -0.159790 -0.539063 -0.409668 0.718384 1441497078 -0.159790 -0.539063 -0.409668 0.718384 1441497078 -0.159790 -0.539063 -0.409668 0.718384 1441497078 -0.162048 -0.537720 -0.409912 0.718750 1441497078 -0.162048 -0.537720 -0.409912 0.718750 1441497078 -0.162048 -0.537720 -0.409912 0.718750 1441497078 -0.162048 -0.537720 -0.409912 0.718750 1441497078 -0.162048 -0.537720 -0.409912 0.718750 1441497078 -0.162048 -0.537720 -0.409912 0.718750 1441497078 -0.162048 -0.537720 -0.409912 0.718750 1441497078 -0.166260 -0.535095 -0.411682 0.718689 1441497078 -0.166260 -0.535095 -0.411682 0.718689 1441497078 -0.166260 -0.535095 -0.411682 0.718689 1441497078 -0.166260 -0.535095 -0.411682 0.718689 1441497078 -0.166260 -0.535095 -0.411682 0.718689 1441497078 -0.166260 -0.535095 -0.411682 0.718689 1441497078 -0.171204 -0.532471 -0.414978 0.717651 1441497078 -0.171204 -0.532471 -0.414978 0.717651 1441497078 -0.171204 -0.532471 -0.414978 0.717651 1441497078 -0.171204 -0.532471 -0.414978 0.717651 1441497078 -0.171204 -0.532471 -0.414978 0.717651 1441497078 -0.171204 -0.532471 -0.414978 0.717651 1441497078 -0.175049 -0.531982 -0.416992 0.715942 1441497078 -0.175049 -0.531982 -0.416992 0.715942 1441497078 -0.175049 -0.531982 -0.416992 0.715942 1441497078 -0.175049 -0.531982 -0.416992 0.715942 1441497078 -0.175049 -0.531982 -0.416992 0.715942 1441497078 -0.175049 -0.531982 -0.416992 0.715942 1441497078 -0.174927 -0.532104 -0.416870 0.715881 1441497078 -0.174927 -0.532104 -0.416870 0.715881 1441497078 -0.174927 -0.532104 -0.416870 0.715881 1441497078 -0.174927 -0.532104 -0.416870 0.715881 1441497078 -0.174927 -0.532104 -0.416870 0.715881 1441497078 -0.174927 -0.532104 -0.416870 0.715881 1441497078 -0.171143 -0.533203 -0.414063 0.717651 1441497078 -0.171143 -0.533203 -0.414063 0.717651 1441497078 -0.171143 -0.533203 -0.414063 0.717651 1441497078 -0.171143 -0.533203 -0.414063 0.717651 1441497078 -0.171143 -0.533203 -0.414063 0.717651 1441497078 -0.171143 -0.533203 -0.414063 0.717651 1441497078 -0.171143 -0.533203 -0.414063 0.717651 1441497078 -0.169250 -0.535156 -0.411438 0.718140 1441497078 -0.169250 -0.535156 -0.411438 0.718140 1441497078 -0.169250 -0.535156 -0.411438 0.718140 1441497078 -0.169250 -0.535156 -0.411438 0.718140 1441497078 -0.169250 -0.535156 -0.411438 0.718140 1441497078 -0.169250 -0.535156 -0.411438 0.718140 1441497078 -0.166565 -0.537415 -0.408630 0.718628 1441497078 -0.166565 -0.537415 -0.408630 0.718628 1441497078 -0.166565 -0.537415 -0.408630 0.718628 1441497078 -0.166565 -0.537415 -0.408630 0.718628 1441497079 -0.166565 -0.537415 -0.408630 0.718628 1441497079 -0.166565 -0.537415 -0.408630 0.718628 1441497079 -0.166565 -0.537415 -0.408630 0.718628 1441497079 -0.163086 -0.539368 -0.405884 0.719604 1441497079 -0.163086 -0.539368 -0.405884 0.719604 1441497079 -0.163086 -0.539368 -0.405884 0.719604 1441497079 -0.163086 -0.539368 -0.405884 0.719604 1441497079 -0.163086 -0.539368 -0.405884 0.719604 1441497079 -0.163086 -0.539368 -0.405884 0.719604 1441497079 -0.161804 -0.540283 -0.405090 0.719666 1441497079 -0.161804 -0.540283 -0.405090 0.719666 1441497079 -0.161804 -0.540283 -0.405090 0.719666 1441497079 -0.161804 -0.540283 -0.405090 0.719666 1441497079 -0.161804 -0.540283 -0.405090 0.719666 1441497079 -0.163574 -0.539368 -0.406372 0.719177 1441497079 -0.163574 -0.539368 -0.406372 0.719177 1441497079 -0.163574 -0.539368 -0.406372 0.719177 1441497079 -0.163574 -0.539368 -0.406372 0.719177 1441497079 -0.163574 -0.539368 -0.406372 0.719177 1441497079 -0.163574 -0.539368 -0.406372 0.719177 1441497079 -0.166199 -0.538086 -0.408203 0.718506 1441497079 -0.166199 -0.538086 -0.408203 0.718506 1441497079 -0.166199 -0.538086 -0.408203 0.718506 1441497079 -0.166199 -0.538086 -0.408203 0.718506 1441497079 -0.166199 -0.538086 -0.408203 0.718506 1441497079 -0.166199 -0.538086 -0.408203 0.718506 1441497079 -0.169006 -0.537781 -0.409668 0.717285 1441497079 -0.169006 -0.537781 -0.409668 0.717285 1441497079 -0.169006 -0.537781 -0.409668 0.717285 1441497079 -0.169006 -0.537781 -0.409668 0.717285 1441497079 -0.169006 -0.537781 -0.409668 0.717285 1441497079 -0.169006 -0.537781 -0.409668 0.717285 1441497079 -0.169739 -0.536987 -0.410095 0.717407 1441497079 -0.169739 -0.536987 -0.410095 0.717407 1441497079 -0.169739 -0.536987 -0.410095 0.717407 1441497079 -0.169739 -0.536987 -0.410095 0.717407 1441497079 -0.169739 -0.536987 -0.410095 0.717407 1441497079 -0.169739 -0.536987 -0.410095 0.717407 1441497079 -0.168274 -0.536072 -0.409607 0.718750 1441497079 -0.168274 -0.536072 -0.409607 0.718750 1441497079 -0.168274 -0.536072 -0.409607 0.718750 1441497079 -0.168274 -0.536072 -0.409607 0.718750 1441497079 -0.168274 -0.536072 -0.409607 0.718750 1441497079 -0.168274 -0.536072 -0.409607 0.718750 1441497079 -0.169434 -0.535095 -0.411072 0.718323 1441497079 -0.169434 -0.535095 -0.411072 0.718323 1441497079 -0.169434 -0.535095 -0.411072 0.718323 1441497079 -0.169434 -0.535095 -0.411072 0.718323 1441497079 -0.169434 -0.535095 -0.411072 0.718323 1441497079 -0.169434 -0.535095 -0.411072 0.718323 1441497079 -0.172485 -0.534424 -0.414063 0.716370 1441497079 -0.172485 -0.534424 -0.414063 0.716370 1441497079 -0.172485 -0.534424 -0.414063 0.716370 1441497079 -0.172485 -0.534424 -0.414063 0.716370 1441497079 -0.172485 -0.534424 -0.414063 0.716370 1441497079 -0.172485 -0.534424 -0.414063 0.716370 1441497079 -0.172485 -0.534424 -0.414063 0.716370 1441497079 -0.173889 -0.534302 -0.415771 0.715149 1441497079 -0.173889 -0.534302 -0.415771 0.715149 1441497079 -0.173889 -0.534302 -0.415771 0.715149 1441497079 -0.173889 -0.534302 -0.415771 0.715149 1441497079 -0.173889 -0.534302 -0.415771 0.715149 1441497079 -0.173889 -0.534302 -0.415771 0.715149 1441497079 -0.172424 -0.534180 -0.416565 0.715149 1441497079 -0.172424 -0.534180 -0.416565 0.715149 1441497079 -0.172424 -0.534180 -0.416565 0.715149 1441497079 -0.172424 -0.534180 -0.416565 0.715149 1441497079 -0.172424 -0.534180 -0.416565 0.715149 1441497079 -0.172424 -0.534180 -0.416565 0.715149 1441497079 -0.167786 -0.534485 -0.414978 0.716980 1441497079 -0.167786 -0.534485 -0.414978 0.716980 1441497079 -0.167786 -0.534485 -0.414978 0.716980 1441497079 -0.167786 -0.534485 -0.414978 0.716980 1441497079 -0.167786 -0.534485 -0.414978 0.716980 1441497079 -0.167786 -0.534485 -0.414978 0.716980 1441497079 -0.165283 -0.534668 -0.414246 0.717773 1441497079 -0.165283 -0.534668 -0.414246 0.717773 1441497079 -0.165283 -0.534668 -0.414246 0.717773 1441497079 -0.165283 -0.534668 -0.414246 0.717773 1441497079 -0.165283 -0.534668 -0.414246 0.717773 1441497079 -0.165283 -0.534668 -0.414246 0.717773 1441497079 -0.166382 -0.534607 -0.414063 0.717712 1441497079 -0.166382 -0.534607 -0.414063 0.717712 1441497079 -0.166382 -0.534607 -0.414063 0.717712 1441497079 -0.166382 -0.534607 -0.414063 0.717712 1441497079 -0.166382 -0.534607 -0.414063 0.717712 1441497079 -0.166382 -0.534607 -0.414063 0.717712 1441497079 -0.168335 -0.533508 -0.414795 0.717651 1441497079 -0.168335 -0.533508 -0.414795 0.717651 1441497079 -0.168335 -0.533508 -0.414795 0.717651 1441497079 -0.168335 -0.533508 -0.414795 0.717651 1441497079 -0.168335 -0.533508 -0.414795 0.717651 1441497079 -0.169739 -0.532837 -0.415466 0.717468 1441497079 -0.169739 -0.532837 -0.415466 0.717468 1441497079 -0.169739 -0.532837 -0.415466 0.717468 1441497079 -0.169739 -0.532837 -0.415466 0.717468 1441497079 -0.169739 -0.532837 -0.415466 0.717468 1441497079 -0.169739 -0.532837 -0.415466 0.717468 1441497079 -0.169739 -0.532837 -0.415466 0.717468 1441497079 -0.170471 -0.532349 -0.415833 0.717407 1441497079 -0.170471 -0.532349 -0.415833 0.717407 1441497079 -0.170471 -0.532349 -0.415833 0.717407 1441497079 -0.170471 -0.532349 -0.415833 0.717407 1441497079 -0.170471 -0.532349 -0.415833 0.717407 1441497079 -0.170471 -0.532349 -0.415833 0.717407 1441497079 -0.170898 -0.532715 -0.415955 0.716919 1441497079 -0.170898 -0.532715 -0.415955 0.716919 1441497079 -0.170898 -0.532715 -0.415955 0.716919 1441497079 -0.170898 -0.532715 -0.415955 0.716919 1441497079 -0.170898 -0.532715 -0.415955 0.716919 1441497080 -0.170898 -0.532715 -0.415955 0.716919 1441497080 -0.171082 -0.533813 -0.415527 0.716309 1441497080 -0.171082 -0.533813 -0.415527 0.716309 1441497080 -0.171082 -0.533813 -0.415527 0.716309 1441497080 -0.171082 -0.533813 -0.415527 0.716309 1441497080 -0.171082 -0.533813 -0.415527 0.716309 1441497080 -0.171082 -0.533813 -0.415527 0.716309 1441497080 -0.170410 -0.535217 -0.414063 0.716309 1441497080 -0.170410 -0.535217 -0.414063 0.716309 1441497080 -0.170410 -0.535217 -0.414063 0.716309 1441497080 -0.170410 -0.535217 -0.414063 0.716309 1441497080 -0.170410 -0.535217 -0.414063 0.716309 1441497080 -0.170410 -0.535217 -0.414063 0.716309 1441497080 -0.170410 -0.535217 -0.414063 0.716309 1441497080 -0.169128 -0.536804 -0.412781 0.716125 1441497080 -0.169128 -0.536804 -0.412781 0.716125 1441497080 -0.169128 -0.536804 -0.412781 0.716125 1441497080 -0.169128 -0.536804 -0.412781 0.716125 1441497080 -0.169128 -0.536804 -0.412781 0.716125 1441497080 -0.169128 -0.536804 -0.412781 0.716125 1441497080 -0.166748 -0.538513 -0.411255 0.716309 1441497080 -0.166748 -0.538513 -0.411255 0.716309 1441497080 -0.166748 -0.538513 -0.411255 0.716309 1441497080 -0.166748 -0.538513 -0.411255 0.716309 1441497080 -0.166748 -0.538513 -0.411255 0.716309 1441497080 -0.164673 -0.539551 -0.410217 0.716614 1441497080 -0.164673 -0.539551 -0.410217 0.716614 1441497080 -0.164673 -0.539551 -0.410217 0.716614 1441497080 -0.164673 -0.539551 -0.410217 0.716614 1441497080 -0.164673 -0.539551 -0.410217 0.716614 1441497080 -0.164673 -0.539551 -0.410217 0.716614 1441497080 -0.164673 -0.539551 -0.410217 0.716614 1441497080 -0.165833 -0.539246 -0.411011 0.716125 1441497080 -0.165833 -0.539246 -0.411011 0.716125 1441497080 -0.165833 -0.539246 -0.411011 0.716125 1441497080 -0.165833 -0.539246 -0.411011 0.716125 1441497080 -0.165833 -0.539246 -0.411011 0.716125 1441497080 -0.167969 -0.538330 -0.412964 0.715149 1441497080 -0.167969 -0.538330 -0.412964 0.715149 1441497080 -0.167969 -0.538330 -0.412964 0.715149 1441497080 -0.167969 -0.538330 -0.412964 0.715149 1441497080 -0.167969 -0.538330 -0.412964 0.715149 1441497080 -0.167969 -0.538330 -0.412964 0.715149 1441497080 -0.167664 -0.537720 -0.413025 0.715698 1441497080 -0.167664 -0.537720 -0.413025 0.715698 1441497080 -0.167664 -0.537720 -0.413025 0.715698 1441497080 -0.167664 -0.537720 -0.413025 0.715698 1441497080 -0.167664 -0.537720 -0.413025 0.715698 1441497080 -0.167664 -0.537720 -0.413025 0.715698 1441497080 -0.167358 -0.537231 -0.412476 0.716431 1441497080 -0.167358 -0.537231 -0.412476 0.716431 1441497080 -0.167358 -0.537231 -0.412476 0.716431 1441497080 -0.167358 -0.537231 -0.412476 0.716431 1441497080 -0.167358 -0.537231 -0.412476 0.716431 1441497080 -0.167358 -0.537231 -0.412476 0.716431 1441497080 -0.168335 -0.537781 -0.412537 0.715759 1441497080 -0.168335 -0.537781 -0.412537 0.715759 1441497080 -0.168335 -0.537781 -0.412537 0.715759 1441497080 -0.168335 -0.537781 -0.412537 0.715759 1441497080 -0.168335 -0.537781 -0.412537 0.715759 1441497080 -0.168335 -0.537781 -0.412537 0.715759 1441497080 -0.168335 -0.536987 -0.412842 0.716187 1441497080 -0.168335 -0.536987 -0.412842 0.716187 1441497080 -0.168335 -0.536987 -0.412842 0.716187 1441497080 -0.168335 -0.536987 -0.412842 0.716187 1441497080 -0.168335 -0.536987 -0.412842 0.716187 1441497080 -0.168518 -0.535767 -0.413635 0.716614 1441497080 -0.168518 -0.535767 -0.413635 0.716614 1441497080 -0.168518 -0.535767 -0.413635 0.716614 1441497080 -0.168518 -0.535767 -0.413635 0.716614 1441497080 -0.168518 -0.535767 -0.413635 0.716614 1441497080 -0.168518 -0.535767 -0.413635 0.716614 1441497080 -0.168518 -0.535767 -0.413635 0.716614 1441497080 -0.172058 -0.535400 -0.415710 0.714844 1441497080 -0.172058 -0.535400 -0.415710 0.714844 1441497080 -0.172058 -0.535400 -0.415710 0.714844 1441497080 -0.172058 -0.535400 -0.415710 0.714844 1441497080 -0.172058 -0.535400 -0.415710 0.714844 1441497080 -0.172058 -0.535400 -0.415710 0.714844 1441497080 -0.175415 -0.535034 -0.417358 0.713318 1441497080 -0.175415 -0.535034 -0.417358 0.713318 1441497080 -0.175415 -0.535034 -0.417358 0.713318 1441497080 -0.175415 -0.535034 -0.417358 0.713318 1441497080 -0.175415 -0.535034 -0.417358 0.713318 1441497080 -0.175415 -0.535034 -0.417358 0.713318 1441497080 -0.174866 -0.534119 -0.418579 0.713440 1441497080 -0.174866 -0.534119 -0.418579 0.713440 1441497080 -0.174866 -0.534119 -0.418579 0.713440 1441497080 -0.174866 -0.534119 -0.418579 0.713440 1441497080 -0.174866 -0.534119 -0.418579 0.713440 1441497080 -0.174866 -0.534119 -0.418579 0.713440 1441497080 -0.170044 -0.533997 -0.417542 0.715332 1441497080 -0.170044 -0.533997 -0.417542 0.715332 1441497080 -0.170044 -0.533997 -0.417542 0.715332 1441497080 -0.170044 -0.533997 -0.417542 0.715332 1441497080 -0.170044 -0.533997 -0.417542 0.715332 1441497080 -0.170044 -0.533997 -0.417542 0.715332 1441497080 -0.167542 -0.533875 -0.417236 0.716125 1441497080 -0.167542 -0.533875 -0.417236 0.716125 1441497080 -0.167542 -0.533875 -0.417236 0.716125 1441497080 -0.167542 -0.533875 -0.417236 0.716125 1441497080 -0.167542 -0.533875 -0.417236 0.716125 1441497080 -0.167542 -0.533875 -0.417236 0.716125 1441497080 -0.167542 -0.533875 -0.417236 0.716125 1441497080 -0.166748 -0.533264 -0.416382 0.717285 1441497080 -0.166748 -0.533264 -0.416382 0.717285 1441497080 -0.166748 -0.533264 -0.416382 0.717285 1441497080 -0.166748 -0.533264 -0.416382 0.717285 1441497080 -0.166748 -0.533264 -0.416382 0.717285 1441497080 
-0.186584 -0.519531 -0.470093 0.688660 1441497091 -0.186584 -0.519531 -0.470093 0.688660 1441497091 -0.186584 -0.519531 -0.470093 0.688660 1441497091 -0.186584 -0.519531 -0.470093 0.688660 1441497091 -0.186584 -0.519531 -0.470093 0.688660 1441497091 -0.186584 -0.519531 -0.470093 0.688660 1441497091 -0.063416 -0.501831 -0.567444 0.649780 1441497091 -0.063416 -0.501831 -0.567444 0.649780 1441497091 -0.063416 -0.501831 -0.567444 0.649780 1441497091 -0.063416 -0.501831 -0.567444 0.649780 1441497091 -0.063416 -0.501831 -0.567444 0.649780 1441497091 -0.063416 -0.501831 -0.567444 0.649780 1441497091 -0.063416 -0.501831 -0.567444 0.649780 1441497091 0.117493 -0.502686 -0.635986 0.573608 1441497091 0.117493 -0.502686 -0.635986 0.573608 1441497091 0.117493 -0.502686 -0.635986 0.573608 1441497091 0.117493 -0.502686 -0.635986 0.573608 1441497091 0.117493 -0.502686 -0.635986 0.573608 1441497091 0.117493 -0.502686 -0.635986 0.573608 1441497091 0.309387 -0.474915 -0.668884 0.481018 1441497091 0.309387 -0.474915 -0.668884 0.481018 1441497091 0.309387 -0.474915 -0.668884 0.481018 1441497091 0.309387 -0.474915 -0.668884 0.481018 1441497091 0.309387 -0.474915 -0.668884 0.481018 1441497091 0.309387 -0.474915 -0.668884 0.481018 1441497091 0.476379 -0.428833 -0.665710 0.382080 1441497091 0.476379 -0.428833 -0.665710 0.382080 1441497091 0.476379 -0.428833 -0.665710 0.382080 1441497091 0.476379 -0.428833 -0.665710 0.382080 1441497091 0.476379 -0.428833 -0.665710 0.382080 1441497091 0.476379 -0.428833 -0.665710 0.382080 1441497091 0.601074 -0.374573 -0.645447 0.286072 1441497091 0.601074 -0.374573 -0.645447 0.286072 1441497091 0.601074 -0.374573 -0.645447 0.286072 1441497091 0.601074 -0.374573 -0.645447 0.286072 1441497091 0.601074 -0.374573 -0.645447 0.286072 1441497091 0.601074 -0.374573 -0.645447 0.286072 1441497091 0.601074 -0.374573 -0.645447 0.286072 1441497091 0.683411 -0.334290 -0.616211 0.203674 1441497091 0.683411 -0.334290 -0.616211 0.203674 1441497091 0.683411 -0.334290 -0.616211 0.203674 1441497091 0.683411 -0.334290 -0.616211 0.203674 1441497091 0.683411 -0.334290 -0.616211 0.203674 1441497092 0.683411 -0.334290 -0.616211 0.203674 1441497092 0.723328 -0.317871 -0.590942 0.162781 1441497092 0.723328 -0.317871 -0.590942 0.162781 1441497092 0.723328 -0.317871 -0.590942 0.162781 1441497092 0.723328 -0.317871 -0.590942 0.162781 1441497092 0.723328 -0.317871 -0.590942 0.162781 1441497092 0.723328 -0.317871 -0.590942 0.162781 1441497092 0.723328 -0.317871 -0.590942 0.162781 1441497092 0.709412 -0.331482 -0.595581 0.179138 1441497092 0.709412 -0.331482 -0.595581 0.179138 1441497092 0.709412 -0.331482 -0.595581 0.179138 1441497092 0.709412 -0.331482 -0.595581 0.179138 1441497092 0.709412 -0.331482 -0.595581 0.179138 1441497092 0.709412 -0.331482 -0.595581 0.179138 1441497092 0.644836 -0.356934 -0.623718 0.260193 1441497092 0.644836 -0.356934 -0.623718 0.260193 1441497092 0.644836 -0.356934 -0.623718 0.260193 1441497092 0.644836 -0.356934 -0.623718 0.260193 1441497092 0.644836 -0.356934 -0.623718 0.260193 1441497092 0.526855 -0.372681 -0.647522 0.405273 1441497092 0.526855 -0.372681 -0.647522 0.405273 1441497092 0.526855 -0.372681 -0.647522 0.405273 1441497092 0.526855 -0.372681 -0.647522 0.405273 1441497092 0.526855 -0.372681 -0.647522 0.405273 1441497092 0.526855 -0.372681 -0.647522 0.405273 1441497092 0.336304 -0.412537 -0.662415 0.527222 1441497092 0.336304 -0.412537 -0.662415 0.527222 1441497092 0.336304 -0.412537 -0.662415 0.527222 1441497092 0.336304 -0.412537 -0.662415 0.527222 1441497092 0.336304 -0.412537 -0.662415 0.527222 1441497092 0.336304 -0.412537 -0.662415 0.527222 1441497092 0.336304 -0.412537 -0.662415 0.527222 1441497092 0.156982 -0.437805 -0.636353 0.615417 1441497092 0.156982 -0.437805 -0.636353 0.615417 1441497092 0.156982 -0.437805 -0.636353 0.615417 1441497092 0.156982 -0.437805 -0.636353 0.615417 1441497092 0.156982 -0.437805 -0.636353 0.615417 1441497092 0.156982 -0.437805 -0.636353 0.615417 1441497092 -0.017151 -0.465576 -0.583313 0.665344 1441497092 -0.017151 -0.465576 -0.583313 0.665344 1441497092 -0.017151 -0.465576 -0.583313 0.665344 1441497092 -0.017151 -0.465576 -0.583313 0.665344 1441497092 -0.017151 -0.465576 -0.583313 0.665344 1441497092 -0.017151 -0.465576 -0.583313 0.665344 1441497092 -0.156555 -0.481140 -0.512878 0.693542 1441497092 -0.156555 -0.481140 -0.512878 0.693542 1441497092 -0.156555 -0.481140 -0.512878 0.693542 1441497092 -0.156555 -0.481140 -0.512878 0.693542 1441497092 -0.156555 -0.481140 -0.512878 0.693542 1441497092 -0.156555 -0.481140 -0.512878 0.693542 1441497092 -0.252563 -0.491882 -0.448792 0.702087 1441497092 -0.252563 -0.491882 -0.448792 0.702087 1441497092 -0.252563 -0.491882 -0.448792 0.702087 1441497092 -0.252563 -0.491882 -0.448792 0.702087 1441497092 -0.252563 -0.491882 -0.448792 0.702087 1441497092 -0.252563 -0.491882 -0.448792 0.702087 1441497092 -0.302795 -0.484009 -0.438110 0.694336 1441497092 -0.302795 -0.484009 -0.438110 0.694336 1441497092 -0.302795 -0.484009 -0.438110 0.694336 1441497092 -0.302795 -0.484009 -0.438110 0.694336 1441497092 -0.302795 -0.484009 -0.438110 0.694336 1441497092 -0.302795 -0.484009 -0.438110 0.694336 1441497092 -0.282349 -0.474731 -0.463684 0.692810 1441497092 -0.282349 -0.474731 -0.463684 0.692810 1441497092 -0.282349 -0.474731 -0.463684 0.692810 1441497092 -0.219055 -0.467102 -0.509521 0.688660 1441497092 -0.219055 -0.467102 -0.509521 0.688660 1441497092 -0.219055 -0.467102 -0.509521 0.688660 1441497092 -0.219055 -0.467102 -0.509521 0.688660 1441497092 -0.219055 -0.467102 -0.509521 0.688660 1441497092 -0.219055 -0.467102 -0.509521 0.688660 1441497092 -0.097961 -0.467834 -0.562256 0.674805 1441497092 -0.097961 -0.467834 -0.562256 0.674805 1441497092 -0.097961 -0.467834 -0.562256 0.674805 1441497092 -0.097961 -0.467834 -0.562256 0.674805 1441497092 -0.097961 -0.467834 -0.562256 0.674805 1441497092 -0.097961 -0.467834 -0.562256 0.674805 1441497092 0.057678 -0.456970 -0.621948 0.633301 1441497092 0.057678 -0.456970 -0.621948 0.633301 1441497092 0.057678 -0.456970 -0.621948 0.633301 1441497092 0.057678 -0.456970 -0.621948 0.633301 1441497092 0.057678 -0.456970 -0.621948 0.633301 1441497092 0.057678 -0.456970 -0.621948 0.633301 1441497092 0.238525 -0.439514 -0.679260 0.537170 1441497092 0.238525 -0.439514 -0.679260 0.537170 1441497092 0.238525 -0.439514 -0.679260 0.537170 1441497092 0.238525 -0.439514 -0.679260 0.537170 1441497092 0.238525 -0.439514 -0.679260 0.537170 1441497092 0.238525 -0.439514 -0.679260 0.537170 1441497092 0.405945 -0.404480 -0.693665 0.436401 1441497092 0.405945 -0.404480 -0.693665 0.436401 1441497092 0.405945 -0.404480 -0.693665 0.436401 1441497092 0.405945 -0.404480 -0.693665 0.436401 1441497092 0.405945 -0.404480 -0.693665 0.436401 1441497092 0.405945 -0.404480 -0.693665 0.436401 1441497092 0.536133 -0.365906 -0.687378 0.325867 1441497092 0.536133 -0.365906 -0.687378 0.325867 1441497092 0.536133 -0.365906 -0.687378 0.325867 1441497092 0.536133 -0.365906 -0.687378 0.325867 1441497092 0.536133 -0.365906 -0.687378 0.325867 1441497092 0.536133 -0.365906 -0.687378 0.325867 1441497092 0.536133 -0.365906 -0.687378 0.325867 1441497092 0.628662 -0.337524 -0.660522 0.233704 1441497092 0.628662 -0.337524 -0.660522 0.233704 1441497092 0.628662 -0.337524 -0.660522 0.233704 1441497092 0.628662 -0.337524 -0.660522 0.233704 1441497092 0.628662 -0.337524 -0.660522 0.233704 1441497092 0.628662 -0.337524 -0.660522 0.233704 1441497092 0.670959 -0.335632 -0.636475 0.179138 1441497093 0.670959 -0.335632 -0.636475 0.179138 1441497093 0.670959 -0.335632 -0.636475 0.179138 1441497093 0.670959 -0.335632 -0.636475 0.179138 1441497093 0.670959 -0.335632 -0.636475 0.179138 1441497093 0.670959 -0.335632 -0.636475 0.179138 1441497093 0.670959 -0.335632 -0.636475 0.179138 1441497093 0.662659 -0.364014 -0.632385 0.168762 1441497093 0.662659 -0.364014 -0.632385 0.168762 1441497093 0.662659 -0.364014 -0.632385 0.168762 1441497093 0.662659 -0.364014 -0.632385 0.168762 1441497093 0.662659 -0.364014 -0.632385 0.168762 1441497093 0.662659 -0.364014 -0.632385 0.168762 1441497093 0.608154 -0.396851 -0.655334 0.207886 1441497093 0.608154 -0.396851 -0.655334 0.207886 1441497093 0.608154 -0.396851 -0.655334 0.207886 1441497093 0.608154 -0.396851 -0.655334 0.207886 1441497093 0.608154 -0.396851 -0.655334 0.207886 1441497093 0.608154 -0.396851 -0.655334 0.207886 1441497093 0.513306 -0.414673 -0.690674 0.295837 1441497093 0.513306 -0.414673 -0.690674 0.295837 1441497093 0.513306 -0.414673 -0.690674 0.295837 1441497093 0.513306 -0.414673 -0.690674 0.295837 1441497093 0.513306 -0.414673 -0.690674 0.295837 1441497093 0.513306 -0.414673 -0.690674 0.295837 1441497093 0.513306 -0.414673 -0.690674 0.295837 1441497093 0.376831 -0.426514 -0.711975 0.411377 1441497093 0.376831 -0.426514 -0.711975 0.411377 1441497093 0.376831 -0.426514 -0.711975 0.411377 1441497093 0.376831 -0.426514 -0.711975 0.411377 1441497093 0.376831 -0.426514 -0.711975 0.411377 1441497093 0.376831 -0.426514 -0.711975 0.411377 1441497093 0.203979 -0.428467 -0.716797 0.510925 1441497093 0.203979 -0.428467 -0.716797 0.510925 1441497093 0.203979 -0.428467 -0.716797 0.510925 1441497093 0.203979 -0.428467 -0.716797 0.510925 1441497093 0.203979 -0.428467 -0.716797 0.510925 1441497093 0.203979 -0.428467 -0.716797 0.510925 1441497093 0.049927 -0.424622 -0.694214 0.579102 1441497093 0.049927 -0.424622 -0.694214 0.579102 1441497093 0.049927 -0.424622 -0.694214 0.579102 1441497093 0.049927 -0.424622 -0.694214 0.579102 1441497093 0.049927 -0.424622 -0.694214 0.579102 1441497093 0.049927 -0.424622 -0.694214 0.579102 1441497093 -0.083374 -0.426575 -0.646851 0.626648 1441497093 -0.083374 -0.426575 -0.646851 0.626648 1441497093 -0.083374 -0.426575 -0.646851 0.626648 1441497093 -0.083374 -0.426575 -0.646851 0.626648 1441497093 -0.083374 -0.426575 -0.646851 0.626648 1441497093 -0.083374 -0.426575 -0.646851 0.626648 1441497093 -0.187927 -0.446472 -0.591980 0.644165 1441497093 -0.187927 -0.446472 -0.591980 0.644165 1441497093 -0.187927 -0.446472 -0.591980 0.644165 1441497093 -0.187927 -0.446472 -0.591980 0.644165 1441497093 -0.187927 -0.446472 -0.591980 0.644165 1441497093 -0.255981 -0.466736 -0.537598 0.653992 1441497093 -0.255981 -0.466736 -0.537598 0.653992 1441497093 -0.255981 -0.466736 -0.537598 0.653992 1441497093 -0.255981 -0.466736 -0.537598 0.653992 1441497093 -0.255981 -0.466736 -0.537598 0.653992 1441497093 -0.255981 -0.466736 -0.537598 0.653992 1441497093 -0.261841 -0.481140 -0.510742 0.662598 1441497093 -0.261841 -0.481140 -0.510742 0.662598 1441497093 -0.261841 -0.481140 -0.510742 0.662598 1441497093 -0.261841 -0.481140 -0.510742 0.662598 1441497093 -0.261841 -0.481140 -0.510742 0.662598 1441497093 -0.261841 -0.481140 -0.510742 0.662598 1441497093 -0.225220 -0.487549 -0.520569 0.663757 1441497093 -0.225220 -0.487549 -0.520569 0.663757 1441497093 -0.225220 -0.487549 -0.520569 0.663757 1441497093 -0.225220 -0.487549 -0.520569 0.663757 1441497093 -0.225220 -0.487549 -0.520569 0.663757 1441497093 -0.225220 -0.487549 -0.520569 0.663757 1441497093 -0.152893 -0.485901 -0.553589 0.658875 1441497093 -0.152893 -0.485901 -0.553589 0.658875 1441497093 -0.152893 -0.485901 -0.553589 0.658875 1441497093 -0.152893 -0.485901 -0.553589 0.658875 1441497093 -0.152893 -0.485901 -0.553589 0.658875 1441497093 -0.152893 -0.485901 -0.553589 0.658875 1441497093 -0.152893 -0.485901 -0.553589 0.658875 1441497093 -0.041199 -0.484253 -0.592041 0.642944 1441497093 -0.041199 -0.484253 -0.592041 0.642944 1441497093 -0.041199 -0.484253 -0.592041 0.642944 1441497093 -0.041199 -0.484253 -0.592041 0.642944 1441497093 -0.041199 -0.484253 -0.592041 0.642944 1441497093 -0.041199 -0.484253 -0.592041 0.642944 1441497093 0.093750 -0.471985 -0.639648 0.599426 1441497093 0.093750 -0.471985 -0.639648 0.599426 1441497093 0.093750 -0.471985 -0.639648 0.599426 1441497093 0.093750 -0.471985 -0.639648 0.599426 1441497093 0.093750 -0.471985 -0.639648 0.599426 1441497093 0.093750 -0.471985 -0.639648 0.599426 1441497093 0.239624 -0.446350 -0.683655 0.525330 1441497093 0.239624 -0.446350 -0.683655 0.525330 1441497093 0.239624 -0.446350 -0.683655 0.525330 1441497093 0.239624 -0.446350 -0.683655 0.525330 1441497093 0.239624 -0.446350 -0.683655 0.525330 1441497093 0.239624 -0.446350 -0.683655 0.525330 1441497093 0.383362 -0.408997 -0.706421 0.432129 1441497093 0.383362 -0.408997 -0.706421 0.432129 1441497093 0.383362 -0.408997 -0.706421 0.432129 1441497093 0.383362 -0.408997 -0.706421 0.432129 1441497093 0.383362 -0.408997 -0.706421 0.432129 1441497093 0.383362 -0.408997 -0.706421 0.432129 1441497093 0.383362 -0.408997 -0.706421 0.432129 1441497093 0.526001 -0.348022 -0.691223 0.352722 1441497093 0.526001 -0.348022 -0.691223 0.352722 1441497093 0.526001 -0.348022 -0.691223 0.352722 1441497093 0.526001 -0.348022 -0.691223 0.352722 1441497093 0.526001 -0.348022 -0.691223 0.352722 1441497094 0.641418 -0.264221 -0.655518 0.298462 1441497094 0.641418 -0.264221 -0.655518 0.298462 1441497094 0.641418 -0.264221 -0.655518 0.298462 1441497094 0.641418 -0.264221 -0.655518 0.298462 1441497094 0.641418 -0.264221 -0.655518 0.298462 1441497094 0.641418 -0.264221 -0.655518 0.298462 1441497094 0.641418 -0.264221 -0.655518 0.298462 1441497094 0.703979 -0.204285 -0.632385 0.250549 1441497094 0.703979 -0.204285 -0.632385 0.250549 1441497094 0.703979 -0.204285 -0.632385 0.250549 1441497094 0.703979 -0.204285 -0.632385 0.250549 1441497094 0.703979 -0.204285 -0.632385 0.250549 1441497094 0.703979 -0.204285 -0.632385 0.250549 1441497094 0.715271 -0.198792 -0.627197 0.235413 1441497094 0.715271 -0.198792 -0.627197 0.235413 1441497094 0.715271 -0.198792 -0.627197 0.235413 1441497094 0.715271 -0.198792 -0.627197 0.235413 1441497094 0.715271 -0.198792 -0.627197 0.235413 1441497094 0.715271 -0.198792 -0.627197 0.235413 1441497094 0.681641 -0.223083 -0.636353 0.283997 1441497094 0.681641 -0.223083 -0.636353 0.283997 1441497094 0.681641 -0.223083 -0.636353 0.283997 1441497094 0.681641 -0.223083 -0.636353 0.283997 1441497094 0.681641 -0.223083 -0.636353 0.283997 1441497094 0.681641 -0.223083 -0.636353 0.283997 1441497094 0.601440 -0.264526 -0.647644 0.385864 1441497094 0.601440 -0.264526 -0.647644 0.385864 1441497094 0.601440 -0.264526 -0.647644 0.385864 1441497094 0.601440 -0.264526 -0.647644 0.385864 1441497094 0.601440 -0.264526 -0.647644 0.385864 1441497094 0.601440 -0.264526 -0.647644 0.385864 1441497094 0.601440 -0.264526 -0.647644 0.385864 1441497094 0.470825 -0.321960 -0.650635 0.501282 1441497094 0.470825 -0.321960 -0.650635 0.501282 1441497094 0.470825 -0.321960 -0.650635 0.501282 1441497094 0.470825 -0.321960 -0.650635 0.501282 1441497094 0.470825 -0.321960 -0.650635 0.501282 1441497094 0.470825 -0.321960 -0.650635 0.501282 1441497094 0.294434 -0.396423 -0.658752 0.567627 1441497094 0.294434 -0.396423 -0.658752 0.567627 1441497094 0.294434 -0.396423 -0.658752 0.567627 1441497094 0.294434 -0.396423 -0.658752 0.567627 1441497094 0.294434 -0.396423 -0.658752 0.567627 1441497094 0.294434 -0.396423 -0.658752 0.567627 1441497094 0.114380 -0.441895 -0.650391 0.607117 1441497094 0.114380 -0.441895 -0.650391 0.607117 1441497094 0.114380 -0.441895 -0.650391 0.607117 1441497094 0.114380 -0.441895 -0.650391 0.607117 1441497094 0.114380 -0.441895 -0.650391 0.607117 1441497094 0.114380 -0.441895 -0.650391 0.607117 1441497094 -0.006104 -0.450378 -0.597595 0.663330 1441497094 -0.006104 -0.450378 -0.597595 0.663330 1441497094 -0.006104 -0.450378 -0.597595 0.663330 1441497094 -0.006104 -0.450378 -0.597595 0.663330 1441497094 -0.006104 -0.450378 -0.597595 0.663330 1441497094 -0.006104 -0.450378 -0.597595 0.663330 1441497094 -0.124512 -0.464478 -0.525757 0.701660 1441497094 -0.124512 -0.464478 -0.525757 0.701660 1441497094 -0.124512 -0.464478 -0.525757 0.701660 1441497094 -0.124512 -0.464478 -0.525757 0.701660 1441497094 -0.124512 -0.464478 -0.525757 0.701660 1441497094 -0.234741 -0.475525 -0.497437 0.686584 1441497094 -0.234741 -0.475525 -0.497437 0.686584 1441497094 -0.234741 -0.475525 -0.497437 0.686584 1441497094 -0.234741 -0.475525 -0.497437 0.686584 1441497094 -0.234741 -0.475525 -0.497437 0.686584 1441497094 -0.234741 -0.475525 -0.497437 0.686584 1441497094 -0.300049 -0.477783 -0.464844 0.682373 1441497094 -0.300049 -0.477783 -0.464844 0.682373 1441497094 -0.300049 -0.477783 -0.464844 0.682373 1441497094 -0.300049 -0.477783 -0.464844 0.682373 1441497094 -0.300049 -0.477783 -0.464844 0.682373 1441497094 -0.300049 -0.477783 -0.464844 0.682373 1441497094 -0.303223 -0.478699 -0.462708 0.681824 1441497094 -0.303223 -0.478699 -0.462708 0.681824 1441497094 -0.303223 -0.478699 -0.462708 0.681824 1441497094 -0.303223 -0.478699 -0.462708 0.681824 1441497094 -0.303223 -0.478699 -0.462708 0.681824 1441497094 -0.265930 -0.468323 -0.500244 0.678040 1441497094 -0.265930 -0.468323 -0.500244 0.678040 1441497094 -0.265930 -0.468323 -0.500244 0.678040 1441497094 -0.265930 -0.468323 -0.500244 0.678040 1441497094 -0.265930 -0.468323 -0.500244 0.678040 1441497094 -0.265930 -0.468323 -0.500244 0.678040 1441497094 -0.179504 -0.456787 -0.560120 0.667419 1441497094 -0.179504 -0.456787 -0.560120 0.667419 1441497094 -0.179504 -0.456787 -0.560120 0.667419 1441497094 -0.179504 -0.456787 -0.560120 0.667419 1441497094 -0.179504 -0.456787 -0.560120 0.667419 1441497094 -0.179504 -0.456787 -0.560120 0.667419 1441497094 -0.179504 -0.456787 -0.560120 0.667419 1441497094 -0.029480 -0.459045 -0.613770 0.641663 1441497094 -0.029480 -0.459045 -0.613770 0.641663 1441497094 -0.029480 -0.459045 -0.613770 0.641663 1441497094 -0.029480 -0.459045 -0.613770 0.641663 1441497094 -0.029480 -0.459045 -0.613770 0.641663 1441497094 -0.029480 -0.459045 -0.613770 0.641663 1441497094 0.148315 -0.461731 -0.664307 0.568787 1441497094 0.148315 -0.461731 -0.664307 0.568787 1441497094 0.148315 -0.461731 -0.664307 0.568787 1441497094 0.148315 -0.461731 -0.664307 0.568787 1441497094 0.148315 -0.461731 -0.664307 0.568787 1441497094 0.148315 -0.461731 -0.664307 0.568787 1441497094 0.325806 -0.458191 -0.685791 0.462280 1441497094 0.325806 -0.458191 -0.685791 0.462280 1441497094 0.325806 -0.458191 -0.685791 0.462280 1441497094 0.325806 -0.458191 -0.685791 0.462280 1441497094 0.325806 -0.458191 -0.685791 0.462280 1441497094 0.325806 -0.458191 -0.685791 0.462280 1441497094 0.325806 -0.458191 -0.685791 0.462280 1441497094 0.467285 -0.450317 -0.681702 0.337891 1441497095 0.467285 -0.450317 -0.681702 0.337891 1441497095 0.467285 -0.450317 -0.681702 0.337891 1441497095 0.467285 -0.450317 -0.681702 0.337891 1441497095 0.467285 -0.450317 -0.681702 0.337891 1441497095 0.467285 -0.450317 -0.681702 0.337891 1441497095 0.568237 -0.444275 -0.661804 0.204285 1441497095 0.568237 -0.444275 -0.661804 0.204285 1441497095 0.568237 -0.444275 -0.661804 0.204285 1441497095 0.568237 -0.444275 -0.661804 0.204285 1441497095 0.568237 -0.444275 -0.661804 0.204285 1441497095 0.568237 -0.444275 -0.661804 0.204285 1441497095 0.656677 -0.416504 -0.615173 0.129822 1441497095 0.656677 -0.416504 -0.615173 0.129822 1441497095 0.656677 -0.416504 -0.615173 0.129822 1441497095 0.656677 -0.416504 -0.615173 0.129822 1441497095 0.656677 -0.416504 -0.615173 0.129822 1441497095 0.656677 -0.416504 -0.615173 0.129822 1441497095 0.699585 -0.407593 -0.581177 0.082031 1441497095 0.699585 -0.407593 -0.581177 0.082031 1441497095 0.699585 -0.407593 -0.581177 0.082031 1441497095 0.699585 -0.407593 -0.581177 0.082031 1441497095 0.699585 -0.407593 -0.581177 0.082031 1441497095 0.699585 -0.407593 -0.581177 0.082031 1441497095 0.708923 -0.398743 -0.572937 0.100952 1441497095 0.708923 -0.398743 -0.572937 0.100952 1441497095 0.708923 -0.398743 -0.572937 0.100952 1441497095 0.708923 -0.398743 -0.572937 0.100952 1441497095 0.708923 -0.398743 -0.572937 0.100952 1441497095 0.708923 -0.398743 -0.572937 0.100952 1441497095 0.672913 -0.404236 -0.596191 0.168396 1441497095 0.672913 -0.404236 -0.596191 0.168396 1441497095 0.672913 -0.404236 -0.596191 0.168396 1441497095 0.672913 -0.404236 -0.596191 0.168396 1441497095 0.672913 -0.404236 -0.596191 0.168396 1441497095 0.587463 -0.413574 -0.631897 0.290771 1441497095 0.587463 -0.413574 -0.631897 0.290771 1441497095 0.587463 -0.413574 -0.631897 0.290771 1441497095 0.587463 -0.413574 -0.631897 0.290771 1441497095 0.587463 -0.413574 -0.631897 0.290771 1441497095 0.587463 -0.413574 -0.631897 0.290771 1441497095 0.450256 -0.425476 -0.652405 0.436646 1441497095 0.450256 -0.425476 -0.652405 0.436646 1441497095 0.450256 -0.425476 -0.652405 0.436646 1441497095 0.450256 -0.425476 -0.652405 0.436646 1441497095 0.450256 -0.425476 -0.652405 0.436646 1441497095 0.450256 -0.425476 -0.652405 0.436646 1441497095 0.450256 -0.425476 -0.652405 0.436646 1441497095 0.263855 -0.461243 -0.656494 0.535400 1441497095 0.263855 -0.461243 -0.656494 0.535400 1441497095 0.263855 -0.461243 -0.656494 0.535400 1441497095 0.263855 -0.461243 -0.656494 0.535400 1441497095 0.263855 -0.461243 -0.656494 0.535400 1441497095 0.263855 -0.461243 -0.656494 0.535400 1441497095 0.055359 -0.493713 -0.660339 0.563232 1441497095 0.055359 -0.493713 -0.660339 0.563232 1441497095 0.055359 -0.493713 -0.660339 0.563232 1441497095 0.055359 -0.493713 -0.660339 0.563232 1441497095 0.055359 -0.493713 -0.660339 0.563232 1441497095 0.055359 -0.493713 -0.660339 0.563232 1441497095 0.055359 -0.493713 -0.660339 0.563232 1441497095 -0.066406 -0.481384 -0.588257 0.646423 1441497095 -0.066406 -0.481384 -0.588257 0.646423 1441497095 -0.066406 -0.481384 -0.588257 0.646423 1441497095 -0.066406 -0.481384 -0.588257 0.646423 1441497095 -0.066406 -0.481384 -0.588257 0.646423 1441497095 -0.066406 -0.481384 -0.588257 0.646423 1441497095 -0.139893 -0.489075 -0.501160 0.700073 1441497095 -0.139893 -0.489075 -0.501160 0.700073 1441497095 -0.139893 -0.489075 -0.501160 0.700073 1441497095 -0.139893 -0.489075 -0.501160 0.700073 1441497095 -0.139893 -0.489075 -0.501160 0.700073 1441497095 -0.177002 -0.484497 -0.458130 0.723938 1441497095 -0.177002 -0.484497 -0.458130 0.723938 1441497095 -0.177002 -0.484497 -0.458130 0.723938 1441497095 -0.177002 -0.484497 -0.458130 0.723938 1441497095 -0.177002 -0.484497 -0.458130 0.723938 1441497095 -0.177002 -0.484497 -0.458130 0.723938 1441497095 -0.170105 -0.484253 -0.443604 0.734741 1441497095 -0.170105 -0.484253 -0.443604 0.734741 1441497095 -0.170105 -0.484253 -0.443604 0.734741 1441497095 -0.170105 -0.484253 -0.443604 0.734741 1441497095 -0.170105 -0.484253 -0.443604 0.734741 1441497095 -0.170105 -0.484253 -0.443604 0.734741 1441497095 -0.131409 -0.481628 -0.469971 0.727966 1441497095 -0.131409 -0.481628 -0.469971 0.727966 1441497095 -0.131409 -0.481628 -0.469971 0.727966 1441497095 -0.131409 -0.481628 -0.469971 0.727966 1441497095 -0.131409 -0.481628 -0.469971 0.727966 1441497095 -0.131409 -0.481628 -0.469971 0.727966 1441497095 -0.046631 -0.484558 -0.516785 0.704285 1441497095 -0.046631 -0.484558 -0.516785 0.704285 1441497095 -0.046631 -0.484558 -0.516785 0.704285 1441497095 -0.046631 -0.484558 -0.516785 0.704285 1441497095 -0.046631 -0.484558 -0.516785 0.704285 1441497095 -0.046631 -0.484558 -0.516785 0.704285 1441497095 -0.046631 -0.484558 -0.516785 0.704285 1441497095 0.093201 -0.488892 -0.565735 0.657532 1441497095 0.093201 -0.488892 -0.565735 0.657532 1441497095 0.093201 -0.488892 -0.565735 0.657532 1441497095 0.093201 -0.488892 -0.565735 0.657532 1441497095 0.093201 -0.488892 -0.565735 0.657532 1441497095 0.093201 -0.488892 -0.565735 0.657532 1441497095 0.257751 -0.484375 -0.593323 0.588989 1441497095 0.257751 -0.484375 -0.593323 0.588989 1441497095 0.257751 -0.484375 -0.593323 0.588989 1441497095 0.257751 -0.484375 -0.593323 0.588989 1441497095 0.257751 -0.484375 -0.593323 0.588989 1441497095 0.257751 -0.484375 -0.593323 0.588989 1441497095 0.398193 -0.464478 -0.615845 0.496460 1441497095 0.398193 -0.464478 -0.615845 0.496460 1441497095 0.398193 -0.464478 -0.615845 0.496460 1441497095 0.398193 -0.464478 -0.615845 0.496460 1441497096 0.398193 -0.464478 -0.615845 0.496460 1441497096 0.398193 -0.464478 -0.615845 0.496460 1441497096 0.398193 -0.464478 -0.615845 0.496460 1441497096 0.523987 -0.436890 -0.610168 0.402771 1441497096 0.523987 -0.436890 -0.610168 0.402771 1441497096 0.523987 -0.436890 -0.610168 0.402771 1441497096 0.523987 -0.436890 -0.610168 0.402771 1441497096 0.523987 -0.436890 -0.610168 0.402771 1441497096 0.523987 -0.436890 -0.610168 0.402771 1441497096 0.624268 -0.413574 -0.589172 0.303528 1441497096 0.624268 -0.413574 -0.589172 0.303528 1441497096 0.624268 -0.413574 -0.589172 0.303528 1441497096 0.624268 -0.413574 -0.589172 0.303528 1441497096 0.624268 -0.413574 -0.589172 0.303528 1441497096 0.624268 -0.413574 -0.589172 0.303528 1441497096 0.701477 -0.387878 -0.553162 0.226868 1441497096 0.701477 -0.387878 -0.553162 0.226868 1441497096 0.701477 -0.387878 -0.553162 0.226868 1441497096 0.701477 -0.387878 -0.553162 0.226868 1441497096 0.701477 -0.387878 -0.553162 0.226868 1441497096 0.701477 -0.387878 -0.553162 0.226868 1441497096 0.737244 -0.370605 -0.538269 0.171326 1441497096 0.737244 -0.370605 -0.538269 0.171326 1441497096 0.737244 -0.370605 -0.538269 0.171326 1441497096 0.737244 -0.370605 -0.538269 0.171326 1441497096 0.737244 -0.370605 -0.538269 0.171326 1441497096 0.737244 -0.370605 -0.538269 0.171326 1441497096 0.747253 -0.359070 -0.537781 0.152954 1441497096 0.747253 -0.359070 -0.537781 0.152954 1441497096 0.747253 -0.359070 -0.537781 0.152954 1441497096 0.747253 -0.359070 -0.537781 0.152954 1441497096 0.732666 -0.354797 -0.554138 0.174011 1441497096 0.732666 -0.354797 -0.554138 0.174011 1441497096 0.732666 -0.354797 -0.554138 0.174011 1441497096 0.732666 -0.354797 -0.554138 0.174011 1441497096 0.732666 -0.354797 -0.554138 0.174011 1441497096 0.732666 -0.354797 -0.554138 0.174011 1441497096 0.687073 -0.371033 -0.581299 0.228821 1441497096 0.687073 -0.371033 -0.581299 0.228821 1441497096 0.687073 -0.371033 -0.581299 0.228821 1441497096 0.687073 -0.371033 -0.581299 0.228821 1441497096 0.687073 -0.371033 -0.581299 0.228821 1441497096 0.687073 -0.371033 -0.581299 0.228821 1441497096 0.687073 -0.371033 -0.581299 0.228821 1441497096 0.613403 -0.393982 -0.600708 0.328064 1441497096 0.613403 -0.393982 -0.600708 0.328064 1441497096 0.613403 -0.393982 -0.600708 0.328064 1441497096 0.613403 -0.393982 -0.600708 0.328064 1441497096 0.613403 -0.393982 -0.600708 0.328064 1441497096 0.524536 -0.426270 -0.589233 0.442688 1441497096 0.524536 -0.426270 -0.589233 0.442688 1441497096 0.524536 -0.426270 -0.589233 0.442688 1441497096 0.524536 -0.426270 -0.589233 0.442688 1441497096 0.524536 -0.426270 -0.589233 0.442688 1441497096 0.524536 -0.426270 -0.589233 0.442688 1441497096 0.524536 -0.426270 -0.589233 0.442688 1441497096 0.400269 -0.476074 -0.584778 0.520752 1441497096 0.400269 -0.476074 -0.584778 0.520752 1441497096 0.400269 -0.476074 -0.584778 0.520752 1441497096 0.400269 -0.476074 -0.584778 0.520752 1441497096 0.400269 -0.476074 -0.584778 0.520752 1441497096 0.400269 -0.476074 -0.584778 0.520752 1441497096 0.276245 -0.508667 -0.573364 0.579834 1441497096 0.276245 -0.508667 -0.573364 0.579834 1441497096 0.276245 -0.508667 -0.573364 0.579834 1441497096 0.276245 -0.508667 -0.573364 0.579834 1441497096 0.276245 -0.508667 -0.573364 0.579834 1441497096 0.165161 -0.519470 -0.566589 0.617981 1441497096 0.165161 -0.519470 -0.566589 0.617981 1441497096 0.165161 -0.519470 -0.566589 0.617981 1441497096 0.165161 -0.519470 -0.566589 0.617981 1441497096 0.165161 -0.519470 -0.566589 0.617981 1441497096 0.165161 -0.519470 -0.566589 0.617981 1441497096 0.165161 -0.519470 -0.566589 0.617981 1441497096 0.075989 -0.518799 -0.547180 0.652466 1441497096 0.075989 -0.518799 -0.547180 0.652466 1441497096 0.075989 -0.518799 -0.547180 0.652466 1441497096 0.075989 -0.518799 -0.547180 0.652466 1441497096 0.075989 -0.518799 -0.547180 0.652466 1441497096 -0.003235 -0.513550 -0.515991 0.685608 1441497096 -0.003235 -0.513550 -0.515991 0.685608 1441497096 -0.003235 -0.513550 -0.515991 0.685608 1441497096 -0.003235 -0.513550 -0.515991 0.685608 1441497096 -0.003235 -0.513550 -0.515991 0.685608 1441497096 -0.003235 -0.513550 -0.515991 0.685608 1441497096 -0.076904 -0.511353 -0.477051 0.710693 1441497096 -0.076904 -0.511353 -0.477051 0.710693 1441497096 -0.076904 -0.511353 -0.477051 0.710693 1441497096 -0.076904 -0.511353 -0.477051 0.710693 1441497096 -0.076904 -0.511353 -0.477051 0.710693 1441497096 -0.076904 -0.511353 -0.477051 0.710693 1441497096 -0.137695 -0.513428 -0.441772 0.722717 1441497096 -0.137695 -0.513428 -0.441772 0.722717 1441497096 -0.137695 -0.513428 -0.441772 0.722717 1441497096 -0.137695 -0.513428 -0.441772 0.722717 1441497096 -0.137695 -0.513428 -0.441772 0.722717 1441497096 -0.137695 -0.513428 -0.441772 0.722717 1441497096 -0.175659 -0.519897 -0.413696 0.726440 1441497096 -0.175659 -0.519897 -0.413696 0.726440 1441497096 -0.175659 -0.519897 -0.413696 0.726440 1441497096 -0.175659 -0.519897 -0.413696 0.726440 1441497096 -0.175659 -0.519897 -0.413696 0.726440 1441497096 -0.175659 -0.519897 -0.413696 0.726440 1441497096 -0.207520 -0.514282 -0.422485 0.716919 1441497096 -0.207520 -0.514282 -0.422485 0.716919 1441497096 -0.207520 -0.514282 -0.422485 0.716919 1441497096 -0.207520 -0.514282 -0.422485 0.716919 1441497096 -0.207520 -0.514282 -0.422485 0.716919 1441497097 -0.207520 -0.514282 -0.422485 0.716919 1441497097 -0.207520 -0.514282 -0.422485 0.716919 1441497097 -0.200806 -0.493408 -0.468018 0.705139 1441497097 -0.200806 -0.493408 -0.468018 0.705139 1441497097 -0.200806 -0.493408 -0.468018 0.705139 1441497097 -0.200806 -0.493408 -0.468018 0.705139 1441497097 -0.200806 -0.493408 -0.468018 0.705139 1441497097 -0.118347 -0.483582 -0.515381 0.697510 1441497097 -0.118347 -0.483582 -0.515381 0.697510 1441497097 -0.118347 -0.483582 -0.515381 0.697510 1441497097 -0.118347 -0.483582 -0.515381 0.697510 1441497097 -0.118347 -0.483582 -0.515381 0.697510 1441497097 -0.118347 -0.483582 -0.515381 0.697510 1441497097 -0.118347 -0.483582 -0.515381 0.697510 1441497097 0.002014 -0.472290 -0.577576 0.665894 1441497097 0.002014 -0.472290 -0.577576 0.665894 1441497097 0.002014 -0.472290 -0.577576 0.665894 1441497097 0.002014 -0.472290 -0.577576 0.665894 1441497097 0.002014 -0.472290 -0.577576 0.665894 1441497097 0.002014 -0.472290 -0.577576 0.665894 1441497097 0.149475 -0.459900 -0.640015 0.597107 1441497097 0.149475 -0.459900 -0.640015 0.597107 1441497097 0.149475 -0.459900 -0.640015 0.597107 1441497097 0.149475 -0.459900 -0.640015 0.597107 1441497097 0.149475 -0.459900 -0.640015 0.597107 1441497097 0.149475 -0.459900 -0.640015 0.597107 1441497097 0.149475 -0.459900 -0.640015 0.597107 1441497097 0.292419 -0.438293 -0.674683 0.516968 1441497097 0.292419 -0.438293 -0.674683 0.516968 1441497097 0.292419 -0.438293 -0.674683 0.516968 1441497097 0.292419 -0.438293 -0.674683 0.516968 1441497097 0.292419 -0.438293 -0.674683 0.516968 1441497097 0.292419 -0.438293 -0.674683 0.516968 1441497097 0.399963 -0.412964 -0.679321 0.456116 1441497097 0.399963 -0.412964 -0.679321 0.456116 1441497097 0.399963 -0.412964 -0.679321 0.456116 1441497097 0.399963 -0.412964 -0.679321 0.456116 1441497097 0.399963 -0.412964 -0.679321 0.456116 1441497097 0.399963 -0.412964 -0.679321 0.456116 1441497097 0.466736 -0.401001 -0.668762 0.417297 1441497097 
-0.179138 -0.521667 -0.442810 0.706909 1441497099 -0.179138 -0.521667 -0.442810 0.706909 1441497099 -0.179138 -0.521667 -0.442810 0.706909 1441497099 -0.179138 -0.521667 -0.442810 0.706909 1441497099 -0.179138 -0.521667 -0.442810 0.706909 1441497099 -0.185669 -0.514526 -0.450073 0.705872 1441497099 -0.185669 -0.514526 -0.450073 0.705872 1441497099 -0.185669 -0.514526 -0.450073 0.705872 1441497099 -0.185669 -0.514526 -0.450073 0.705872 1441497099 -0.185669 -0.514526 -0.450073 0.705872 1441497099 -0.185669 -0.514526 -0.450073 0.705872 1441497099 -0.197144 -0.508484 -0.457397 0.702454 1441497099 -0.197144 -0.508484 -0.457397 0.702454 1441497099 -0.197144 -0.508484 -0.457397 0.702454 1441497099 -0.197144 -0.508484 -0.457397 0.702454 1441497099 -0.197144 -0.508484 -0.457397 0.702454 1441497099 -0.197144 -0.508484 -0.457397 0.702454 1441497099 -0.207092 -0.503845 -0.463074 0.699158 1441497099 -0.207092 -0.503845 -0.463074 0.699158 1441497099 -0.207092 -0.503845 -0.463074 0.699158 1441497099 -0.207092 -0.503845 -0.463074 0.699158 1441497099 -0.207092 -0.503845 -0.463074 0.699158 1441497099 -0.207092 -0.503845 -0.463074 0.699158 1441497100 -0.207092 -0.503845 -0.463074 0.699158 1441497100 -0.212280 -0.501465 -0.466125 0.697327 1441497100 -0.212280 -0.501465 -0.466125 0.697327 1441497100 -0.212280 -0.501465 -0.466125 0.697327 1441497100 -0.212280 -0.501465 -0.466125 0.697327 1441497100 -0.212280 -0.501465 -0.466125 0.697327 1441497100 -0.212280 -0.501465 -0.466125 0.697327 1441497100 -0.215637 -0.500183 -0.468872 0.695313 1441497100 -0.215637 -0.500183 -0.468872 0.695313 1441497100 -0.215637 -0.500183 -0.468872 0.695313 1441497100 -0.215637 -0.500183 -0.468872 0.695313 1441497100 -0.215637 -0.500183 -0.468872 0.695313 1441497100 -0.215149 -0.501587 -0.467346 0.695496 1441497100 -0.215149 -0.501587 -0.467346 0.695496 1441497100 -0.215149 -0.501587 -0.467346 0.695496 1441497100 -0.215149 -0.501587 -0.467346 0.695496 1441497100 -0.215149 -0.501587 -0.467346 0.695496 1441497100 -0.215149 -0.501587 -0.467346 0.695496 1441497100 -0.215149 -0.501587 -0.467346 0.695496 1441497100 -0.210205 -0.504578 -0.463257 0.697632 1441497100 -0.210205 -0.504578 -0.463257 0.697632 1441497100 -0.210205 -0.504578 -0.463257 0.697632 1441497100 -0.210205 -0.504578 -0.463257 0.697632 1441497100 -0.210205 -0.504578 -0.463257 0.697632 1441497100 -0.210205 -0.504578 -0.463257 0.697632 1441497100 -0.201965 -0.509644 -0.455444 0.701477 1441497100 -0.201965 -0.509644 -0.455444 0.701477 1441497100 -0.201965 -0.509644 -0.455444 0.701477 1441497100 -0.201965 -0.509644 -0.455444 0.701477 1441497100 -0.201965 -0.509644 -0.455444 0.701477 1441497100 -0.201965 -0.509644 -0.455444 0.701477 1441497100 -0.195679 -0.513977 -0.447998 0.704834 1441497100 -0.195679 -0.513977 -0.447998 0.704834 1441497100 -0.195679 -0.513977 -0.447998 0.704834 1441497100 -0.195679 -0.513977 -0.447998 0.704834 1441497100 -0.195679 -0.513977 -0.447998 0.704834 1441497100 -0.195679 -0.513977 -0.447998 0.704834 1441497100 -0.195679 -0.513977 -0.447998 0.704834 1441497100 -0.195129 -0.514709 -0.446655 0.705383 1441497100 -0.195129 -0.514709 -0.446655 0.705383 1441497100 -0.195129 -0.514709 -0.446655 0.705383 1441497100 -0.195129 -0.514709 -0.446655 0.705383 1441497100 -0.195129 -0.514709 -0.446655 0.705383 1441497100 -0.195129 -0.514709 -0.446655 0.705383 1441497100 -0.196045 -0.513916 -0.446228 0.705994 1441497100 -0.196045 -0.513916 -0.446228 0.705994 1441497100 -0.196045 -0.513916 -0.446228 0.705994 1441497100 -0.196045 -0.513916 -0.446228 0.705994 1441497100 -0.196045 -0.513916 -0.446228 0.705994 1441497100 -0.196045 -0.513916 -0.446228 0.705994 1441497100 -0.198486 -0.512695 -0.446167 0.706177 1441497100 -0.198486 -0.512695 -0.446167 0.706177 1441497100 -0.198486 -0.512695 -0.446167 0.706177 1441497100 -0.198486 -0.512695 -0.446167 0.706177 1441497100 -0.198486 -0.512695 -0.446167 0.706177 1441497100 -0.198486 -0.512695 -0.446167 0.706177 1441497100 -0.203125 -0.510498 -0.447510 0.705566 1441497100 -0.203125 -0.510498 -0.447510 0.705566 1441497100 -0.203125 -0.510498 -0.447510 0.705566 1441497100 -0.203125 -0.510498 -0.447510 0.705566 1441497100 -0.203125 -0.510498 -0.447510 0.705566 1441497100 -0.203125 -0.510498 -0.447510 0.705566 1441497100 -0.206665 -0.509399 -0.448608 0.704712 1441497100 -0.206665 -0.509399 -0.448608 0.704712 1441497100 -0.206665 -0.509399 -0.448608 0.704712 1441497100 -0.206665 -0.509399 -0.448608 0.704712 1441497100 -0.206665 -0.509399 -0.448608 0.704712 1441497100 -0.206665 -0.509399 -0.448608 0.704712 1441497100 -0.209106 -0.508484 -0.448547 0.704712 1441497100 -0.209106 -0.508484 -0.448547 0.704712 1441497100 -0.209106 -0.508484 -0.448547 0.704712 1441497100 -0.209106 -0.508484 -0.448547 0.704712 1441497100 -0.209106 -0.508484 -0.448547 0.704712 1441497100 -0.209106 -0.508484 -0.448547 0.704712 1441497100 -0.209106 -0.508484 -0.448547 0.704712 1441497100 -0.210022 -0.505920 -0.452026 0.703979 1441497100 -0.210022 -0.505920 -0.452026 0.703979 1441497100 -0.210022 -0.505920 -0.452026 0.703979 1441497100 -0.210022 -0.505920 -0.452026 0.703979 1441497100 -0.210022 -0.505920 -0.452026 0.703979 1441497100 -0.210022 -0.505920 -0.452026 0.703979 1441497100 -0.210022 -0.505920 -0.452026 0.703979 1441497100 -0.209351 -0.503723 -0.456116 0.703186 1441497100 -0.209351 -0.503723 -0.456116 0.703186 1441497100 -0.209351 -0.503723 -0.456116 0.703186 1441497100 -0.209351 -0.503723 -0.456116 0.703186 1441497100 -0.209351 -0.503723 -0.456116 0.703186 1441497100 -0.209351 -0.503723 -0.456116 0.703186 1441497100 -0.210144 -0.500427 -0.460632 0.702332 1441497100 -0.210144 -0.500427 -0.460632 0.702332 1441497100 -0.210144 -0.500427 -0.460632 0.702332 1441497100 -0.210144 -0.500427 -0.460632 0.702332 1441497100 -0.210144 -0.500427 -0.460632 0.702332 1441497100 -0.210144 -0.500427 -0.460632 0.702332 1441497100 -0.210144 -0.500427 -0.460632 0.702332 1441497100 -0.211609 -0.496887 -0.462769 0.703003 1441497100 -0.211609 -0.496887 -0.462769 0.703003 1441497100 -0.211609 -0.496887 -0.462769 0.703003 1441497100 -0.211609 -0.496887 -0.462769 0.703003 1441497100 -0.211609 -0.496887 -0.462769 0.703003 1441497100 -0.211609 -0.496887 -0.462769 0.703003 1441497100 -0.214600 -0.493835 -0.463501 0.703796 1441497100 -0.214600 -0.493835 -0.463501 0.703796 1441497100 -0.214600 -0.493835 -0.463501 0.703796 1441497100 -0.214600 -0.493835 -0.463501 0.703796 1441497100 -0.214600 -0.493835 -0.463501 0.703796 1441497100 -0.214600 -0.493835 -0.463501 0.703796 1441497100 -0.217773 -0.492188 -0.463379 0.704041 1441497100 -0.217773 -0.492188 -0.463379 0.704041 1441497100 -0.217773 -0.492188 -0.463379 0.704041 1441497100 -0.217773 -0.492188 -0.463379 0.704041 1441497100 -0.217773 -0.492188 -0.463379 0.704041 1441497100 -0.217773 -0.492188 -0.463379 0.704041 1441497100 -0.219360 -0.492065 -0.462585 0.704163 1441497100 -0.219360 -0.492065 -0.462585 0.704163 1441497101 -0.219360 -0.492065 -0.462585 0.704163 1441497101 -0.219360 -0.492065 -0.462585 0.704163 1441497101 -0.219360 -0.492065 -0.462585 0.704163 1441497101 -0.219360 -0.492065 -0.462585 0.704163 1441497101 -0.216675 -0.492981 -0.461182 0.705261 1441497101 -0.216675 -0.492981 -0.461182 0.705261 1441497101 -0.216675 -0.492981 -0.461182 0.705261 1441497101 -0.216675 -0.492981 -0.461182 0.705261 1441497101 -0.216675 -0.492981 -0.461182 0.705261 1441497101 -0.216675 -0.492981 -0.461182 0.705261 1441497101 -0.211426 -0.495483 -0.458313 0.706909 1441497101 -0.211426 -0.495483 -0.458313 0.706909 1441497101 -0.211426 -0.495483 -0.458313 0.706909 1441497101 -0.211426 -0.495483 -0.458313 0.706909 1441497101 -0.211426 -0.495483 -0.458313 0.706909 1441497101 -0.211426 -0.495483 -0.458313 0.706909 1441497101 -0.208740 -0.499573 -0.455017 0.707031 1441497101 -0.208740 -0.499573 -0.455017 0.707031 1441497101 -0.208740 -0.499573 -0.455017 0.707031 1441497101 -0.208740 -0.499573 -0.455017 0.707031 1441497101 -0.208740 -0.499573 -0.455017 0.707031 1441497101 -0.206787 -0.503601 -0.451111 0.707214 1441497101 -0.206787 -0.503601 -0.451111 0.707214 1441497101 -0.206787 -0.503601 -0.451111 0.707214 1441497101 -0.206787 -0.503601 -0.451111 0.707214 1441497101 -0.206787 -0.503601 -0.451111 0.707214 1441497101 -0.206787 -0.503601 -0.451111 0.707214 1441497101 -0.206787 -0.503601 -0.451111 0.707214 1441497101 -0.203125 -0.506470 -0.448547 0.707825 1441497101 -0.203125 -0.506470 -0.448547 0.707825 1441497101 -0.203125 -0.506470 -0.448547 0.707825 1441497101 -0.203125 -0.506470 -0.448547 0.707825 1441497101 -0.203125 -0.506470 -0.448547 0.707825 1441497101 -0.203125 -0.506470 -0.448547 0.707825 1441497101 -0.199463 -0.508972 -0.447021 0.708069 1441497101 -0.199463 -0.508972 -0.447021 0.708069 1441497101 -0.199463 -0.508972 -0.447021 0.708069 1441497101 -0.199463 -0.508972 -0.447021 0.708069 1441497101 -0.199463 -0.508972 -0.447021 0.708069 1441497101 -0.199463 -0.508972 -0.447021 0.708069 1441497101 -0.198914 -0.511292 -0.446838 0.706665 1441497101 -0.198914 -0.511292 -0.446838 0.706665 1441497101 -0.198914 -0.511292 -0.446838 0.706665 1441497101 -0.198914 -0.511292 -0.446838 0.706665 1441497101 -0.198914 -0.511292 -0.446838 0.706665 1441497101 -0.198914 -0.511292 -0.446838 0.706665 1441497101 -0.201904 -0.510925 -0.448669 0.704956 1441497101 -0.201904 -0.510925 -0.448669 0.704956 1441497101 -0.201904 -0.510925 -0.448669 0.704956 1441497101 -0.201904 -0.510925 -0.448669 0.704956 1441497101 -0.201904 -0.510925 -0.448669 0.704956 1441497101 -0.201904 -0.510925 -0.448669 0.704956 1441497101 -0.204041 -0.509033 -0.451050 0.704163 1441497101 -0.204041 -0.509033 -0.451050 0.704163 1441497101 -0.204041 -0.509033 -0.451050 0.704163 1441497101 -0.204041 -0.509033 -0.451050 0.704163 1441497101 -0.204041 -0.509033 -0.451050 0.704163 1441497101 -0.204041 -0.509033 -0.451050 0.704163 1441497101 -0.204712 -0.507751 -0.451355 0.704651 1441497101 -0.204712 -0.507751 -0.451355 0.704651 1441497101 -0.204712 -0.507751 -0.451355 0.704651 1441497101 -0.204712 -0.507751 -0.451355 0.704651 1441497101 -0.204712 -0.507751 -0.451355 0.704651 1441497101 -0.204712 -0.507751 -0.451355 0.704651 1441497101 -0.204712 -0.507751 -0.451355 0.704651 1441497101 -0.206482 -0.507202 -0.451721 0.704346 1441497101 -0.206482 -0.507202 -0.451721 0.704346 1441497101 -0.206482 -0.507202 -0.451721 0.704346 1441497101 -0.206482 -0.507202 -0.451721 0.704346 1441497101 -0.206482 -0.507202 -0.451721 0.704346 1441497101 -0.206482 -0.507202 -0.451721 0.704346 1441497101 -0.207031 -0.507202 -0.453247 0.703186 1441497101 -0.207031 -0.507202 -0.453247 0.703186 1441497101 -0.207031 -0.507202 -0.453247 0.703186 1441497101 -0.207031 -0.507202 -0.453247 0.703186 1441497101 -0.207031 -0.507202 -0.453247 0.703186 1441497101 -0.207397 -0.507385 -0.456055 0.701111 1441497101 -0.207397 -0.507385 -0.456055 0.701111 1441497101 -0.207397 -0.507385 -0.456055 0.701111 1441497101 -0.207397 -0.507385 -0.456055 0.701111 1441497101 -0.207397 -0.507385 -0.456055 0.701111 1441497101 -0.207397 -0.507385 -0.456055 0.701111 1441497101 -0.207397 -0.507385 -0.456055 0.701111 1441497101 -0.206421 -0.508301 -0.455994 0.700806 1441497101 -0.206421 -0.508301 -0.455994 0.700806 1441497101 -0.206421 -0.508301 -0.455994 0.700806 1441497101 -0.206421 -0.508301 -0.455994 0.700806 1441497101 -0.206421 -0.508301 -0.455994 0.700806 1441497101 -0.206421 -0.508301 -0.455994 0.700806 1441497101 -0.204590 -0.509155 -0.454651 0.701599 1441497101 -0.204590 -0.509155 -0.454651 0.701599 1441497101 -0.204590 -0.509155 -0.454651 0.701599 1441497101 -0.204590 -0.509155 -0.454651 0.701599 1441497101 -0.204590 -0.509155 -0.454651 0.701599 1441497101 -0.199341 -0.510559 -0.452026 0.703796 1441497101 -0.199341 -0.510559 -0.452026 0.703796 1441497101 -0.199341 -0.510559 -0.452026 0.703796 1441497101 -0.199341 -0.510559 -0.452026 0.703796 1441497101 -0.199341 -0.510559 -0.452026 0.703796 1441497101 -0.199341 -0.510559 -0.452026 0.703796 1441497101 -0.194824 -0.511963 -0.448120 0.706482 1441497101 -0.194824 -0.511963 -0.448120 0.706482 1441497101 -0.194824 -0.511963 -0.448120 0.706482 1441497101 -0.194824 -0.511963 -0.448120 0.706482 1441497101 -0.194824 -0.511963 -0.448120 0.706482 1441497101 -0.192871 -0.512512 -0.445374 0.708374 1441497101 -0.192871 -0.512512 -0.445374 0.708374 1441497101 -0.192871 -0.512512 -0.445374 0.708374 1441497102 -0.192871 -0.512512 -0.445374 0.708374 1441497102 -0.192871 -0.512512 -0.445374 0.708374 1441497102 -0.192871 -0.512512 -0.445374 0.708374 1441497102 -0.192871 -0.512512 -0.445374 0.708374 1441497102 -0.192261 -0.512451 -0.443665 0.709656 1441497102 -0.192261 -0.512451 -0.443665 0.709656 1441497102 -0.192261 -0.512451 -0.443665 0.709656 1441497102 -0.192261 -0.512451 -0.443665 0.709656 1441497102 -0.192261 -0.512451 -0.443665 0.709656 1441497102 -0.192261 -0.512451 -0.443665 0.709656 1441497102 -0.193909 -0.513000 -0.442505 0.709534 1441497102 -0.193909 -0.513000 -0.442505 0.709534 1441497102 -0.193909 -0.513000 -0.442505 0.709534 1441497102 -0.193909 -0.513000 -0.442505 0.709534 1441497102 -0.193909 -0.513000 -0.442505 0.709534 1441497102 -0.193909 -0.513000 -0.442505 0.709534 1441497102 -0.196411 -0.513245 -0.442627 0.708618 1441497102 -0.196411 -0.513245 -0.442627 0.708618 1441497102 -0.196411 -0.513245 -0.442627 0.708618 1441497102 -0.196411 -0.513245 -0.442627 0.708618 1441497102 -0.196411 -0.513245 -0.442627 0.708618 1441497102 -0.196411 -0.513245 -0.442627 0.708618 1441497102 -0.194214 -0.514893 -0.440063 0.709656 1441497102 -0.194214 -0.514893 -0.440063 0.709656 1441497102 -0.194214 -0.514893 -0.440063 0.709656 1441497102 -0.194214 -0.514893 -0.440063 0.709656 1441497102 -0.194214 -0.514893 -0.440063 0.709656 1441497102 -0.194214 -0.514893 -0.440063 0.709656 1441497102 -0.190186 -0.517639 -0.435303 0.711609 1441497102 -0.190186 -0.517639 -0.435303 0.711609 1441497102 -0.190186 -0.517639 -0.435303 0.711609 1441497102 -0.190186 -0.517639 -0.435303 0.711609 1441497102 -0.190186 -0.517639 -0.435303 0.711609 1441497102 -0.190186 -0.517639 -0.435303 0.711609 1441497102 -0.187256 -0.520264 -0.431763 0.712646 1441497102 -0.187256 -0.520264 -0.431763 0.712646 1441497102 -0.187256 -0.520264 -0.431763 0.712646 1441497102 -0.187256 -0.520264 -0.431763 0.712646 1441497102 -0.187256 -0.520264 -0.431763 0.712646 1441497102 -0.187256 -0.520264 -0.431763 0.712646 1441497102 -0.186096 -0.521240 -0.430725 0.712830 1441497102 -0.186096 -0.521240 -0.430725 0.712830 1441497102 -0.186096 -0.521240 -0.430725 0.712830 1441497102 -0.186096 -0.521240 -0.430725 0.712830 1441497102 -0.186096 -0.521240 -0.430725 0.712830 1441497102 -0.186096 -0.521240 -0.430725 0.712830 1441497102 -0.185364 -0.520691 -0.432068 0.712646 1441497102 -0.185364 -0.520691 -0.432068 0.712646 1441497102 -0.185364 -0.520691 -0.432068 0.712646 1441497102 -0.185364 -0.520691 -0.432068 0.712646 1441497102 -0.185364 -0.520691 -0.432068 0.712646 1441497102 -0.185364 -0.520691 -0.432068 0.712646 1441497102 -0.185547 -0.521118 -0.432983 0.711792 1441497102 -0.185547 -0.521118 -0.432983 0.711792 1441497102 -0.185547 -0.521118 -0.432983 0.711792 1441497102 -0.185547 -0.521118 -0.432983 0.711792 1441497102 -0.185547 -0.521118 -0.432983 0.711792 1441497102 -0.185547 -0.521118 -0.432983 0.711792 1441497102 -0.188599 -0.520264 -0.435120 0.710266 1441497102 -0.188599 -0.520264 -0.435120 0.710266 1441497102 -0.188599 -0.520264 -0.435120 0.710266 1441497102 -0.188599 -0.520264 -0.435120 0.710266 1441497102 -0.188599 -0.520264 -0.435120 0.710266 1441497102 -0.188599 -0.520264 -0.435120 0.710266 1441497102 -0.188599 -0.520264 -0.435120 0.710266 1441497102 -0.190125 -0.518982 -0.436218 0.710144 1441497102 -0.190125 -0.518982 -0.436218 0.710144 1441497102 -0.190125 -0.518982 -0.436218 0.710144 1441497102 -0.190125 -0.518982 -0.436218 0.710144 1441497102 -0.190125 -0.518982 -0.436218 0.710144 1441497102 -0.190125 -0.518982 -0.436218 0.710144 1441497102 -0.190735 -0.518188 -0.436035 0.710632 1441497102 -0.190735 -0.518188 -0.436035 0.710632 1441497102 -0.190735 -0.518188 -0.436035 0.710632 1441497102 -0.190735 -0.518188 -0.436035 0.710632 1441497102 -0.190735 -0.518188 -0.436035 0.710632 1441497102 -0.190735 -0.518188 -0.436035 0.710632 1441497102 -0.190735 -0.518188 -0.436035 0.710632 1441497102 -0.191956 -0.517273 -0.435791 0.711121 1441497102 -0.191956 -0.517273 -0.435791 0.711121 1441497102 -0.191956 -0.517273 -0.435791 0.711121 1441497102 -0.191956 -0.517273 -0.435791 0.711121 1441497102 -0.191956 -0.517273 -0.435791 0.711121 1441497102 -0.191956 -0.517273 -0.435791 0.711121 1441497102 -0.194763 -0.514954 -0.437927 0.710754 1441497102 -0.194763 -0.514954 -0.437927 0.710754 1441497102 -0.194763 -0.514954 -0.437927 0.710754 1441497102 -0.194763 -0.514954 -0.437927 0.710754 1441497102 -0.194763 -0.514954 -0.437927 0.710754 1441497102 -0.194763 -0.514954 -0.437927 0.710754 1441497102 -0.197571 -0.514526 -0.440735 0.708496 1441497102 -0.197571 -0.514526 -0.440735 0.708496 1441497102 -0.197571 -0.514526 -0.440735 0.708496 1441497102 -0.197571 -0.514526 -0.440735 0.708496 1441497102 -0.197571 -0.514526 -0.440735 0.708496 1441497102 -0.197571 -0.514526 -0.440735 0.708496 1441497102 -0.198303 -0.516907 -0.438843 0.707764 1441497102 -0.198303 -0.516907 -0.438843 0.707764 1441497102 -0.198303 -0.516907 -0.438843 0.707764 1441497102 -0.198303 -0.516907 -0.438843 0.707764 1441497102 -0.198303 -0.516907 -0.438843 0.707764 1441497102 -0.198303 -0.516907 -0.438843 0.707764 1441497102 -0.198303 -0.516907 -0.438843 0.707764 1441497102 -0.197083 -0.517883 -0.436951 0.708618 1441497102 -0.197083 -0.517883 -0.436951 0.708618 1441497102 -0.197083 -0.517883 -0.436951 0.708618 1441497102 -0.197083 -0.517883 -0.436951 0.708618 1441497102 -0.197083 -0.517883 -0.436951 0.708618 1441497102 -0.197083 -0.517883 -0.436951 0.708618 1441497102 -0.191772 -0.516785 -0.437927 0.710205 1441497102 -0.191772 -0.516785 -0.437927 0.710205 1441497102 -0.191772 -0.516785 -0.437927 0.710205 1441497103 -0.191772 -0.516785 -0.437927 0.710205 1441497103 -0.191772 -0.516785 -0.437927 0.710205 1441497103 -0.191772 -0.516785 -0.437927 0.710205 1441497103 -0.188110 -0.515747 -0.438171 0.711792 1441497103 -0.188110 -0.515747 -0.438171 0.711792 1441497103 -0.188110 -0.515747 -0.438171 0.711792 1441497103 -0.188110 -0.515747 -0.438171 0.711792 1441497103 -0.188110 -0.515747 -0.438171 0.711792 1441497103 -0.188110 -0.515747 -0.438171 0.711792 1441497103 -0.191101 -0.513123 -0.440613 0.711365 1441497103 -0.191101 -0.513123 -0.440613 0.711365 1441497103 -0.191101 -0.513123 -0.440613 0.711365 1441497103 -0.191101 -0.513123 -0.440613 0.711365 1441497103 -0.191101 -0.513123 -0.440613 0.711365 1441497103 -0.191101 -0.513123 -0.440613 0.711365 1441497103 -0.191101 -0.513123 -0.440613 0.711365 1441497103 -0.194763 -0.509949 -0.443176 0.711060 1441497103 -0.194763 -0.509949 -0.443176 0.711060 1441497103 -0.194763 -0.509949 -0.443176 0.711060 1441497103 -0.194763 -0.509949 -0.443176 0.711060 1441497103 -0.194763 -0.509949 -0.443176 0.711060 1441497103 -0.194763 -0.509949 -0.443176 0.711060 1441497103 -0.200867 -0.507141 -0.447144 0.708923 1441497103 -0.200867 -0.507141 -0.447144 0.708923 1441497103 -0.200867 -0.507141 -0.447144 0.708923 1441497103 -0.200867 -0.507141 -0.447144 0.708923 1441497103 -0.200867 -0.507141 -0.447144 0.708923 1441497103 -0.200867 -0.507141 -0.447144 0.708923 1441497103 -0.205994 -0.504761 -0.450256 0.707153 1441497103 -0.205994 -0.504761 -0.450256 0.707153 1441497103 -0.205994 -0.504761 -0.450256 0.707153 1441497103 -0.205994 -0.504761 -0.450256 0.707153 1441497103 -0.205994 -0.504761 -0.450256 0.707153 1441497103 -0.205994 -0.504761 -0.450256 0.707153 1441497103 -0.205994 -0.504761 -0.450256 0.707153 1441497103 -0.207153 -0.504456 -0.450806 0.706665 1441497103 -0.207153 -0.504456 -0.450806 0.706665 1441497103 -0.207153 -0.504456 -0.450806 0.706665 1441497103 -0.207153 -0.504456 -0.450806 0.706665 1441497103 -0.207153 -0.504456 -0.450806 0.706665 1441497103 -0.207153 -0.504456 -0.450806 0.706665 1441497103 -0.205627 -0.505920 -0.448608 0.707520 1441497103 -0.205627 -0.505920 -0.448608 0.707520 1441497103 -0.205627 -0.505920 -0.448608 0.707520 1441497103 -0.205627 -0.505920 -0.448608 0.707520 1441497103 -0.205627 -0.505920 -0.448608 0.707520 1441497103 -0.205627 -0.505920 -0.448608 0.707520 1441497103 -0.201660 -0.508362 -0.444702 0.709351 1441497103 -0.201660 -0.508362 -0.444702 0.709351 1441497103 -0.201660 -0.508362 -0.444702 0.709351 1441497103 -0.201660 -0.508362 -0.444702 0.709351 1441497103 -0.201660 -0.508362 -0.444702 0.709351 1441497103 -0.201660 -0.508362 -0.444702 0.709351 1441497103 -0.201660 -0.508362 -0.444702 0.709351 1441497103 -0.197144 -0.510803 -0.440491 0.711487 1441497103 -0.197144 -0.510803 -0.440491 0.711487 1441497103 -0.197144 -0.510803 -0.440491 0.711487 1441497103 -0.197144 -0.510803 -0.440491 0.711487 1441497103 -0.197144 -0.510803 -0.440491 0.711487 1441497103 -0.193237 -0.512085 -0.438538 0.712891 1441497103 -0.193237 -0.512085 -0.438538 0.712891 1441497103 -0.193237 -0.512085 -0.438538 0.712891 1441497103 -0.193237 -0.512085 -0.438538 0.712891 1441497103 -0.193237 -0.512085 -0.438538 0.712891 1441497103 -0.193237 -0.512085 -0.438538 0.712891 1441497103 -0.193237 -0.512085 -0.438538 0.712891 1441497103 -0.193115 -0.512268 -0.439575 0.712097 1441497103 -0.193115 -0.512268 -0.439575 0.712097 1441497103 -0.193115 -0.512268 -0.439575 0.712097 1441497103 -0.193115 -0.512268 -0.439575 0.712097 1441497103 -0.193115 -0.512268 -0.439575 0.712097 1441497103 -0.193115 -0.512268 -0.439575 0.712097 1441497103 -0.197205 -0.511963 -0.441467 0.710022 1441497103 -0.197205 -0.511963 -0.441467 0.710022 1441497103 -0.197205 -0.511963 -0.441467 0.710022 1441497103 -0.197205 -0.511963 -0.441467 0.710022 1441497103 -0.197205 -0.511963 -0.441467 0.710022 1441497103 -0.197205 -0.511963 -0.441467 0.710022 1441497103 -0.199158 -0.511841 -0.439392 0.710815 1441497103 -0.199158 -0.511841 -0.439392 0.710815 1441497103 -0.199158 -0.511841 -0.439392 0.710815 1441497103 -0.199158 -0.511841 -0.439392 0.710815 1441497103 -0.199158 -0.511841 -0.439392 0.710815 1441497103 -0.199158 -0.511841 -0.439392 0.710815 1441497103 -0.199158 -0.511841 -0.439392 0.710815 1441497103 -0.199341 -0.511292 -0.437744 0.712158 1441497103 -0.199341 -0.511292 -0.437744 0.712158 1441497103 -0.199341 -0.511292 -0.437744 0.712158 1441497103 -0.199341 -0.511292 -0.437744 0.712158 1441497103 -0.199341 -0.511292 -0.437744 0.712158 1441497103 -0.199341 -0.511292 -0.437744 0.712158 1441497103 -0.199951 -0.511353 -0.435913 0.713135 1441497103 -0.199951 -0.511353 -0.435913 0.713135 1441497103 -0.199951 -0.511353 -0.435913 0.713135 1441497103 -0.199951 -0.511353 -0.435913 0.713135 1441497103 -0.199951 -0.511353 -0.435913 0.713135 1441497103 -0.199951 -0.511353 -0.435913 0.713135 1441497103 -0.199951 -0.511353 -0.435913 0.713135 1441497103 -0.201294 -0.511353 -0.435425 0.713074 1441497103 -0.201294 -0.511353 -0.435425 0.713074 1441497103 -0.201294 -0.511353 -0.435425 0.713074 1441497103 -0.201294 -0.511353 -0.435425 0.713074 1441497103 -0.201294 -0.511353 -0.435425 0.713074 1441497103 -0.201294 -0.511353 -0.435425 0.713074 1441497103 -0.204285 -0.510620 -0.437439 0.711487 1441497103 -0.204285 -0.510620 -0.437439 0.711487 1441497103 -0.204285 -0.510620 -0.437439 0.711487 1441497103 -0.204285 -0.510620 -0.437439 0.711487 1441497103 -0.204285 -0.510620 -0.437439 0.711487 1441497103 -0.204285 -0.510620 -0.437439 0.711487 1441497103 -0.204285 -0.510620 -0.437439 0.711487 1441497103 -0.207092 -0.509644 -0.440857 0.709290 1441497103 -0.207092 -0.509644 -0.440857 0.709290 1441497103 -0.207092 -0.509644 -0.440857 0.709290 1441497103 -0.207092 -0.509644 -0.440857 0.709290 1441497104 -0.207092 -0.509644 -0.440857 0.709290 1441497104 -0.207092 -0.509644 -0.440857 0.709290 1441497104 -0.207275 -0.509155 -0.442383 0.708618 1441497104 -0.207275 -0.509155 -0.442383 0.708618 1441497104 -0.207275 -0.509155 -0.442383 0.708618 1441497104 -0.207275 -0.509155 -0.442383 0.708618 1441497104 -0.207275 -0.509155 -0.442383 0.708618 1441497104 -0.207275 -0.509155 -0.442383 0.708618 1441497104 -0.207275 -0.509155 -0.442383 0.708618 1441497104 -0.203674 -0.507751 -0.443176 0.710144 1441497104 -0.203674 -0.507751 -0.443176 0.710144 1441497104 -0.203674 -0.507751 -0.443176 0.710144 1441497104 -0.203674 -0.507751 -0.443176 0.710144 1441497104 -0.203674 -0.507751 -0.443176 0.710144 1441497104 -0.203674 -0.507751 -0.443176 0.710144 1441497104 -0.198547 -0.507141 -0.443176 0.712097 1441497104 -0.198547 -0.507141 -0.443176 0.712097 1441497104 -0.198547 -0.507141 -0.443176 0.712097 1441497104 -0.198547 -0.507141 -0.443176 0.712097 1441497104 -0.198547 -0.507141 -0.443176 0.712097 1441497104 -0.198547 -0.507141 -0.443176 0.712097 1441497104 -0.195007 -0.506775 -0.443604 0.713013 1441497104 -0.195007 -0.506775 -0.443604 0.713013 1441497104 -0.195007 -0.506775 -0.443604 0.713013 1441497104 -0.195007 -0.506775 -0.443604 0.713013 1441497104 -0.195007 -0.506775 -0.443604 0.713013 1441497104 -0.195007 -0.506775 -0.443604 0.713013 1441497104 -0.194702 -0.507629 -0.443054 0.712830 1441497104 -0.194702 -0.507629 -0.443054 0.712830 1441497104 -0.194702 -0.507629 -0.443054 0.712830 1441497104 -0.194702 -0.507629 -0.443054 0.712830 1441497104 -0.194702 -0.507629 -0.443054 0.712830 1441497104 -0.194702 -0.507629 -0.443054 0.712830 1441497104 -0.194702 -0.507629 -0.443054 0.712830 1441497104 -0.196655 -0.507080 -0.443726 0.712219 1441497104 -0.196655 -0.507080 -0.443726 0.712219 1441497104 -0.196655 -0.507080 -0.443726 0.712219 1441497104 -0.196655 -0.507080 -0.443726 0.712219 1441497104 -0.196655 -0.507080 -0.443726 0.712219 1441497104 -0.196655 -0.507080 -0.443726 0.712219 1441497104 -0.198364 -0.506165 -0.445251 0.711487 1441497104 -0.198364 -0.506165 -0.445251 0.711487 1441497104 -0.198364 -0.506165 -0.445251 0.711487 1441497104 -0.198364 -0.506165 -0.445251 0.711487 1441497104 -0.198364 -0.506165 -0.445251 0.711487 1441497104 -0.198364 -0.506165 -0.445251 0.711487 1441497104 -0.199951 -0.506348 -0.445923 0.710510 1441497104 -0.199951 -0.506348 -0.445923 0.710510 1441497104 -0.199951 -0.506348 -0.445923 0.710510 1441497104 -0.199951 -0.506348 -0.445923 0.710510 1441497104 -0.199951 -0.506348 -0.445923 0.710510 1441497104 -0.199951 -0.506348 -0.445923 0.710510 1441497104 -0.198486 -0.508240 -0.444397 0.710510 1441497104 -0.198486 -0.508240 -0.444397 0.710510 1441497104 -0.198486 -0.508240 -0.444397 0.710510 1441497104 -0.198486 -0.508240 -0.444397 0.710510 1441497104 -0.198486 -0.508240 -0.444397 0.710510 1441497104 -0.198486 -0.508240 -0.444397 0.710510 1441497104 -0.198486 -0.508240 -0.444397 0.710510 1441497104 -0.195007 -0.511780 -0.440735 0.711243 1441497104 -0.195007 -0.511780 -0.440735 0.711243 1441497104 -0.195007 -0.511780 -0.440735 0.711243 1441497104 -0.195007 -0.511780 -0.440735 0.711243 1441497104 -0.195007 -0.511780 -0.440735 0.711243 1441497104 -0.191895 -0.514954 -0.437256 0.711914 1441497104 -0.191895 -0.514954 -0.437256 0.711914 1441497104 -0.191895 -0.514954 -0.437256 0.711914 1441497104 -0.191895 -0.514954 -0.437256 0.711914 1441497104 -0.191895 -0.514954 -0.437256 0.711914 1441497104 -0.191895 -0.514954 -0.437256 0.711914 1441497104 -0.188843 -0.517578 -0.434998 0.712219 1441497104 -0.188843 -0.517578 -0.434998 0.712219 1441497104 -0.188843 -0.517578 -0.434998 0.712219 1441497104 -0.188843 -0.517578 -0.434998 0.712219 1441497104 -0.188843 -0.517578 -0.434998 0.712219 1441497104 -0.188843 -0.517578 -0.434998 0.712219 1441497104 -0.186890 -0.518982 -0.434753 0.711853 1441497104 -0.186890 -0.518982 -0.434753 0.711853 1441497104 -0.186890 -0.518982 -0.434753 0.711853 1441497104 -0.186890 -0.518982 -0.434753 0.711853 1441497104 -0.186890 -0.518982 -0.434753 0.711853 1441497104 -0.186890 -0.518982 -0.434753 0.711853 1441497104 -0.186890 -0.518982 -0.434753 0.711853 1441497104 -0.185974 -0.520447 -0.435120 0.710815 1441497104 -0.185974 -0.520447 -0.435120 0.710815 1441497104 -0.185974 -0.520447 -0.435120 0.710815 1441497104 -0.185974 -0.520447 -0.435120 0.710815 1441497104 -0.185974 -0.520447 -0.435120 0.710815 1441497104 -0.185974 -0.520447 -0.435120 0.710815 1441497104 -0.185974 -0.521545 -0.435364 0.709839 1441497104 -0.185974 -0.521545 -0.435364 0.709839 1441497104 -0.185974 -0.521545 -0.435364 0.709839 1441497104 -0.185974 -0.521545 -0.435364 0.709839 1441497104 -0.185974 -0.521545 -0.435364 0.709839 1441497104 -0.185974 -0.521545 -0.435364 0.709839 1441497104 -0.185486 -0.521790 -0.435425 0.709717 1441497104 -0.185486 -0.521790 -0.435425 0.709717 1441497104 -0.185486 -0.521790 -0.435425 0.709717 1441497104 -0.185486 -0.521790 -0.435425 0.709717 1441497104 -0.185486 -0.521790 -0.435425 0.709717 1441497104 -0.185486 -0.521790 -0.435425 0.709717 1441497104 -0.183105 -0.521545 -0.433533 0.711731 1441497104 -0.183105 -0.521545 -0.433533 0.711731 1441497104 -0.183105 -0.521545 -0.433533 0.711731 1441497104 -0.183105 -0.521545 -0.433533 0.711731 1441497104 -0.183105 -0.521545 -0.433533 0.711731 1441497104 -0.183105 -0.521545 -0.433533 0.711731 1441497104 -0.183105 -0.521545 -0.433533 0.711731 1441497104 -0.183228 -0.520630 -0.434204 0.711914 1441497104 -0.183228 -0.520630 -0.434204 0.711914 1441497104 -0.183228 -0.520630 -0.434204 0.711914 1441497104 -0.183228 -0.520630 -0.434204 0.711914 1441497104 -0.183228 -0.520630 -0.434204 0.711914 1441497104 -0.183228 -0.520630 -0.434204 0.711914 1441497105 -0.183838 -0.521240 -0.434692 0.711060 1441497105 -0.183838 -0.521240 -0.434692 0.711060 1441497105 -0.183838 -0.521240 -0.434692 0.711060 1441497105 -0.183838 -0.521240 -0.434692 0.711060 1441497105 -0.183838 -0.521240 -0.434692 0.711060 1441497105 -0.183838 -0.521240 -0.434692 0.711060 1441497105 -0.184814 -0.521484 -0.436584 0.709473 1441497105 -0.184814 -0.521484 -0.436584 0.709473 1441497105 -0.184814 -0.521484 -0.436584 0.709473 1441497105 -0.184814 -0.521484 -0.436584 0.709473 1441497105 -0.184814 -0.521484 -0.436584 0.709473 1441497105 -0.184814 -0.521484 -0.436584 0.709473 1441497105 -0.187500 -0.520569 -0.440430 0.707031 1441497105 -0.187500 -0.520569 -0.440430 0.707031 1441497105 -0.187500 -0.520569 -0.440430 0.707031 1441497105 -0.187500 -0.520569 -0.440430 0.707031 1441497105 -0.187500 -0.520569 -0.440430 0.707031 1441497105 -0.187500 -0.520569 -0.440430 0.707031 1441497105 -0.187500 -0.520569 -0.440430 0.707031 1441497105 -0.188416 -0.519897 -0.440613 0.707153 1441497105 
-0.231384 -0.515198 -0.439270 0.698608 1441497107 -0.231384 -0.515198 -0.439270 0.698608 1441497107 -0.214722 -0.497131 -0.494263 0.680115 1441497107 -0.214722 -0.497131 -0.494263 0.680115 1441497107 -0.214722 -0.497131 -0.494263 0.680115 1441497107 -0.214722 -0.497131 -0.494263 0.680115 1441497107 -0.214722 -0.497131 -0.494263 0.680115 1441497107 -0.214722 -0.497131 -0.494263 0.680115 1441497107 -0.114685 -0.494202 -0.551453 0.662231 1441497107 -0.114685 -0.494202 -0.551453 0.662231 1441497107 -0.114685 -0.494202 -0.551453 0.662231 1441497107 -0.114685 -0.494202 -0.551453 0.662231 1441497107 -0.114685 -0.494202 -0.551453 0.662231 1441497107 -0.114685 -0.494202 -0.551453 0.662231 1441497107 0.043091 -0.513428 -0.589111 0.622498 1441497107 0.043091 -0.513428 -0.589111 0.622498 1441497107 0.043091 -0.513428 -0.589111 0.622498 1441497107 0.043091 -0.513428 -0.589111 0.622498 1441497107 0.043091 -0.513428 -0.589111 0.622498 1441497107 0.043091 -0.513428 -0.589111 0.622498 1441497107 0.205017 -0.533997 -0.632629 0.522095 1441497107 0.205017 -0.533997 -0.632629 0.522095 1441497107 0.205017 -0.533997 -0.632629 0.522095 1441497107 0.205017 -0.533997 -0.632629 0.522095 1441497107 0.205017 -0.533997 -0.632629 0.522095 1441497107 0.205017 -0.533997 -0.632629 0.522095 1441497107 0.367126 -0.542847 -0.640198 0.400879 1441497107 0.367126 -0.542847 -0.640198 0.400879 1441497107 0.367126 -0.542847 -0.640198 0.400879 1441497107 0.367126 -0.542847 -0.640198 0.400879 1441497107 0.367126 -0.542847 -0.640198 0.400879 1441497107 0.367126 -0.542847 -0.640198 0.400879 1441497107 0.507507 -0.523682 -0.621704 0.285889 1441497107 0.507507 -0.523682 -0.621704 0.285889 1441497107 0.507507 -0.523682 -0.621704 0.285889 1441497107 0.507507 -0.523682 -0.621704 0.285889 1441497107 0.507507 -0.523682 -0.621704 0.285889 1441497107 0.507507 -0.523682 -0.621704 0.285889 1441497107 0.617676 -0.479370 -0.594727 0.187195 1441497107 0.617676 -0.479370 -0.594727 0.187195 1441497107 0.617676 -0.479370 -0.594727 0.187195 1441497107 0.617676 -0.479370 -0.594727 0.187195 1441497107 0.617676 -0.479370 -0.594727 0.187195 1441497107 0.617676 -0.479370 -0.594727 0.187195 1441497107 0.682007 -0.440430 -0.572937 0.112549 1441497107 0.682007 -0.440430 -0.572937 0.112549 1441497107 0.682007 -0.440430 -0.572937 0.112549 1441497107 0.682007 -0.440430 -0.572937 0.112549 1441497107 0.682007 -0.440430 -0.572937 0.112549 1441497107 0.682007 -0.440430 -0.572937 0.112549 1441497107 0.682007 -0.440430 -0.572937 0.112549 1441497107 0.714722 -0.422424 -0.550781 0.085815 1441497107 0.714722 -0.422424 -0.550781 0.085815 1441497107 0.714722 -0.422424 -0.550781 0.085815 1441497107 0.714722 -0.422424 -0.550781 0.085815 1441497107 0.714722 -0.422424 -0.550781 0.085815 1441497107 0.714722 -0.422424 -0.550781 0.085815 1441497107 0.707031 -0.424683 -0.552307 0.121094 1441497107 0.707031 -0.424683 -0.552307 0.121094 1441497107 0.707031 -0.424683 -0.552307 0.121094 1441497107 0.707031 -0.424683 -0.552307 0.121094 1441497107 0.707031 -0.424683 -0.552307 0.121094 1441497107 0.654175 -0.446411 -0.572266 0.212708 1441497107 0.654175 -0.446411 -0.572266 0.212708 1441497107 0.654175 -0.446411 -0.572266 0.212708 1441497107 0.654175 -0.446411 -0.572266 0.212708 1441497107 0.654175 -0.446411 -0.572266 0.212708 1441497107 0.654175 -0.446411 -0.572266 0.212708 1441497107 0.543335 -0.471924 -0.600891 0.347839 1441497107 0.543335 -0.471924 -0.600891 0.347839 1441497107 0.543335 -0.471924 -0.600891 0.347839 1441497107 0.543335 -0.471924 -0.600891 0.347839 1441497107 0.543335 -0.471924 -0.600891 0.347839 1441497107 0.543335 -0.471924 -0.600891 0.347839 1441497107 0.382019 -0.490417 -0.620117 0.478577 1441497107 0.382019 -0.490417 -0.620117 0.478577 1441497107 0.382019 -0.490417 -0.620117 0.478577 1441497108 0.382019 -0.490417 -0.620117 0.478577 1441497108 0.382019 -0.490417 -0.620117 0.478577 1441497108 0.382019 -0.490417 -0.620117 0.478577 1441497108 0.205750 -0.514954 -0.604980 0.571350 1441497108 0.205750 -0.514954 -0.604980 0.571350 1441497108 0.205750 -0.514954 -0.604980 0.571350 1441497108 0.205750 -0.514954 -0.604980 0.571350 1441497108 0.205750 -0.514954 -0.604980 0.571350 1441497108 0.205750 -0.514954 -0.604980 0.571350 1441497108 0.076599 -0.531494 -0.523010 0.661926 1441497108 0.076599 -0.531494 -0.523010 0.661926 1441497108 0.076599 -0.531494 -0.523010 0.661926 1441497108 0.076599 -0.531494 -0.523010 0.661926 1441497108 0.076599 -0.531494 -0.523010 0.661926 1441497108 0.076599 -0.531494 -0.523010 0.661926 1441497108 -0.050110 -0.547852 -0.442688 0.708069 1441497108 -0.050110 -0.547852 -0.442688 0.708069 1441497108 -0.050110 -0.547852 -0.442688 0.708069 1441497108 -0.050110 -0.547852 -0.442688 0.708069 1441497108 -0.050110 -0.547852 -0.442688 0.708069 1441497108 -0.050110 -0.547852 -0.442688 0.708069 1441497108 -0.148682 -0.548340 -0.385864 0.726868 1441497108 -0.148682 -0.548340 -0.385864 0.726868 1441497108 -0.148682 -0.548340 -0.385864 0.726868 1441497108 -0.148682 -0.548340 -0.385864 0.726868 1441497108 -0.148682 -0.548340 -0.385864 0.726868 1441497108 -0.148682 -0.548340 -0.385864 0.726868 1441497108 -0.187927 -0.551819 -0.357422 0.729675 1441497108 -0.187927 -0.551819 -0.357422 0.729675 1441497108 -0.187927 -0.551819 -0.357422 0.729675 1441497108 -0.187927 -0.551819 -0.357422 0.729675 1441497108 -0.187927 -0.551819 -0.357422 0.729675 1441497108 -0.187927 -0.551819 -0.357422 0.729675 1441497108 -0.192993 -0.547180 -0.363953 0.728638 1441497108 -0.192993 -0.547180 -0.363953 0.728638 1441497108 -0.192993 -0.547180 -0.363953 0.728638 1441497108 -0.192993 -0.547180 -0.363953 0.728638 1441497108 -0.192993 -0.547180 -0.363953 0.728638 1441497108 -0.192993 -0.547180 -0.363953 0.728638 1441497108 -0.162598 -0.537598 -0.397888 0.725464 1441497108 -0.162598 -0.537598 -0.397888 0.725464 1441497108 -0.162598 -0.537598 -0.397888 0.725464 1441497108 -0.162598 -0.537598 -0.397888 0.725464 1441497108 -0.162598 -0.537598 -0.397888 0.725464 1441497108 -0.162598 -0.537598 -0.397888 0.725464 1441497108 -0.162598 -0.537598 -0.397888 0.725464 1441497108 -0.096436 -0.529541 -0.459534 0.706482 1441497108 -0.096436 -0.529541 -0.459534 0.706482 1441497108 -0.096436 -0.529541 -0.459534 0.706482 1441497108 -0.096436 -0.529541 -0.459534 0.706482 1441497108 -0.096436 -0.529541 -0.459534 0.706482 1441497108 0.037537 -0.522278 -0.551514 0.649353 1441497108 0.037537 -0.522278 -0.551514 0.649353 1441497108 0.037537 -0.522278 -0.551514 0.649353 1441497108 0.037537 -0.522278 -0.551514 0.649353 1441497108 0.245605 -0.521851 -0.585999 0.569214 1441497108 0.245605 -0.521851 -0.585999 0.569214 1441497108 0.245605 -0.521851 -0.585999 0.569214 1441497108 0.245605 -0.521851 -0.585999 0.569214 1441497108 0.245605 -0.521851 -0.585999 0.569214 1441497108 0.245605 -0.521851 -0.585999 0.569214 1441497108 0.415527 -0.491943 -0.606750 0.466064 1441497108 0.415527 -0.491943 -0.606750 0.466064 1441497108 0.415527 -0.491943 -0.606750 0.466064 1441497108 0.415527 -0.491943 -0.606750 0.466064 1441497108 0.415527 -0.491943 -0.606750 0.466064 1441497108 0.415527 -0.491943 -0.606750 0.466064 1441497108 0.557861 -0.454407 -0.595703 0.356995 1441497108 0.557861 -0.454407 -0.595703 0.356995 1441497108 0.557861 -0.454407 -0.595703 0.356995 1441497108 0.557861 -0.454407 -0.595703 0.356995 1441497108 0.557861 -0.454407 -0.595703 0.356995 1441497108 0.557861 -0.454407 -0.595703 0.356995 1441497108 0.666077 -0.404419 -0.571533 0.257080 1441497108 0.666077 -0.404419 -0.571533 0.257080 1441497108 0.666077 -0.404419 -0.571533 0.257080 1441497108 0.666077 -0.404419 -0.571533 0.257080 1441497108 0.666077 -0.404419 -0.571533 0.257080 1441497108 0.740479 -0.350830 -0.543945 0.180908 1441497108 0.740479 -0.350830 -0.543945 0.180908 1441497108 0.740479 -0.350830 -0.543945 0.180908 1441497108 0.740479 -0.350830 -0.543945 0.180908 1441497108 0.740479 -0.350830 -0.543945 0.180908 1441497108 0.781311 -0.317017 -0.520691 0.133850 1441497108 0.781311 -0.317017 -0.520691 0.133850 1441497108 0.781311 -0.317017 -0.520691 0.133850 1441497108 0.781311 -0.317017 -0.520691 0.133850 1441497108 0.781311 -0.317017 -0.520691 0.133850 1441497108 0.781311 -0.317017 -0.520691 0.133850 1441497108 0.781311 -0.317017 -0.520691 0.133850 1441497108 0.784607 -0.312744 -0.516418 0.141113 1441497108 0.784607 -0.312744 -0.516418 0.141113 1441497108 0.784607 -0.312744 -0.516418 0.141113 1441497108 0.784607 -0.312744 -0.516418 0.141113 1441497108 0.784607 -0.312744 -0.516418 0.141113 1441497108 0.784607 -0.312744 -0.516418 0.141113 1441497108 0.756409 -0.329346 -0.527710 0.202148 1441497108 0.756409 -0.329346 -0.527710 0.202148 1441497108 0.756409 -0.329346 -0.527710 0.202148 1441497108 0.756409 -0.329346 -0.527710 0.202148 1441497108 0.756409 -0.329346 -0.527710 0.202148 1441497108 0.756409 -0.329346 -0.527710 0.202148 1441497108 0.690308 -0.361450 -0.549561 0.301392 1441497108 0.690308 -0.361450 -0.549561 0.301392 1441497108 0.690308 -0.361450 -0.549561 0.301392 1441497109 0.690308 -0.361450 -0.549561 0.301392 1441497109 0.690308 -0.361450 -0.549561 0.301392 1441497109 0.690308 -0.361450 -0.549561 0.301392 1441497109 0.573425 -0.408630 -0.574890 0.416809 1441497109 0.573425 -0.408630 -0.574890 0.416809 1441497109 0.573425 -0.408630 -0.574890 0.416809 1441497109 0.573425 -0.408630 -0.574890 0.416809 1441497109 0.573425 -0.408630 -0.574890 0.416809 1441497109 0.573425 -0.408630 -0.574890 0.416809 1441497109 0.573425 -0.408630 -0.574890 0.416809 1441497109 0.416321 -0.453979 -0.584717 0.527893 1441497109 0.416321 -0.453979 -0.584717 0.527893 1441497109 0.416321 -0.453979 -0.584717 0.527893 1441497109 0.416321 -0.453979 -0.584717 0.527893 1441497109 0.416321 -0.453979 -0.584717 0.527893 1441497109 0.416321 -0.453979 -0.584717 0.527893 1441497109 0.270874 -0.480347 -0.527954 0.645874 1441497109 0.270874 -0.480347 -0.527954 0.645874 1441497109 0.270874 -0.480347 -0.527954 0.645874 1441497109 0.270874 -0.480347 -0.527954 0.645874 1441497109 0.270874 -0.480347 -0.527954 0.645874 1441497109 0.270874 -0.480347 -0.527954 0.645874 1441497109 0.119019 -0.526184 -0.466064 0.701233 1441497109 0.119019 -0.526184 -0.466064 0.701233 1441497109 0.119019 -0.526184 -0.466064 0.701233 1441497109 0.119019 -0.526184 -0.466064 0.701233 1441497109 0.119019 -0.526184 -0.466064 0.701233 1441497109 0.119019 -0.526184 -0.466064 0.701233 1441497109 -0.020508 -0.548523 -0.390076 0.739319 1441497109 -0.020508 -0.548523 -0.390076 0.739319 1441497109 -0.020508 -0.548523 -0.390076 0.739319 1441497109 -0.020508 -0.548523 -0.390076 0.739319 1441497109 -0.020508 -0.548523 -0.390076 0.739319 1441497109 -0.020508 -0.548523 -0.390076 0.739319 1441497109 -0.119507 -0.562683 -0.322754 0.751648 1441497109 -0.119507 -0.562683 -0.322754 0.751648 1441497109 -0.119507 -0.562683 -0.322754 0.751648 1441497109 -0.119507 -0.562683 -0.322754 0.751648 1441497109 -0.119507 -0.562683 -0.322754 0.751648 1441497109 -0.155396 -0.567932 -0.289246 0.754761 1441497109 -0.155396 -0.567932 -0.289246 0.754761 1441497109 -0.155396 -0.567932 -0.289246 0.754761 1441497109 -0.155396 -0.567932 -0.289246 0.754761 1441497109 -0.155396 -0.567932 -0.289246 0.754761 1441497109 -0.155396 -0.567932 -0.289246 0.754761 1441497109 -0.160034 -0.562561 -0.300537 0.753418 1441497109 -0.160034 -0.562561 -0.300537 0.753418 1441497109 -0.160034 -0.562561 -0.300537 0.753418 1441497109 -0.160034 -0.562561 -0.300537 0.753418 1441497109 -0.160034 -0.562561 -0.300537 0.753418 1441497109 -0.160034 -0.562561 -0.300537 0.753418 1441497109 -0.143982 -0.550537 -0.339294 0.749023 1441497109 -0.143982 -0.550537 -0.339294 0.749023 1441497109 -0.143982 -0.550537 -0.339294 0.749023 1441497109 -0.143982 -0.550537 -0.339294 0.749023 1441497109 -0.143982 -0.550537 -0.339294 0.749023 1441497109 -0.143982 -0.550537 -0.339294 0.749023 1441497109 -0.097534 -0.541626 -0.392090 0.737122 1441497109 -0.097534 -0.541626 -0.392090 0.737122 1441497109 -0.097534 -0.541626 -0.392090 0.737122 1441497109 -0.097534 -0.541626 -0.392090 0.737122 1441497109 -0.097534 -0.541626 -0.392090 0.737122 1441497109 -0.097534 -0.541626 -0.392090 0.737122 1441497109 -0.031433 -0.530396 -0.458069 0.712646 1441497109 -0.031433 -0.530396 -0.458069 0.712646 1441497109 -0.031433 -0.530396 -0.458069 0.712646 1441497109 -0.031433 -0.530396 -0.458069 0.712646 1441497109 -0.031433 -0.530396 -0.458069 0.712646 1441497109 0.068970 -0.520752 -0.522644 0.671509 1441497109 0.068970 -0.520752 -0.522644 0.671509 1441497109 0.068970 -0.520752 -0.522644 0.671509 1441497109 0.068970 -0.520752 -0.522644 0.671509 1441497109 0.068970 -0.520752 -0.522644 0.671509 1441497109 0.068970 -0.520752 -0.522644 0.671509 1441497109 0.068970 -0.520752 -0.522644 0.671509 1441497109 0.213989 -0.511353 -0.567749 0.608582 1441497109 0.213989 -0.511353 -0.567749 0.608582 1441497109 0.213989 -0.511353 -0.567749 0.608582 1441497109 0.213989 -0.511353 -0.567749 0.608582 1441497109 0.213989 -0.511353 -0.567749 0.608582 1441497109 0.213989 -0.511353 -0.567749 0.608582 1441497109 0.213989 -0.511353 -0.567749 0.608582 1441497109 0.362000 -0.489014 -0.605408 0.513123 1441497109 0.362000 -0.489014 -0.605408 0.513123 1441497109 0.362000 -0.489014 -0.605408 0.513123 1441497109 0.362000 -0.489014 -0.605408 0.513123 1441497109 0.362000 -0.489014 -0.605408 0.513123 1441497109 0.362000 -0.489014 -0.605408 0.513123 1441497109 0.494263 -0.454529 -0.622742 0.401672 1441497109 0.494263 -0.454529 -0.622742 0.401672 1441497109 0.494263 -0.454529 -0.622742 0.401672 1441497109 0.494263 -0.454529 -0.622742 0.401672 1441497109 0.494263 -0.454529 -0.622742 0.401672 1441497109 0.494263 -0.454529 -0.622742 0.401672 1441497109 0.593445 -0.421631 -0.625183 0.281494 1441497109 0.593445 -0.421631 -0.625183 0.281494 1441497109 0.593445 -0.421631 -0.625183 0.281494 1441497109 0.593445 -0.421631 -0.625183 0.281494 1441497109 0.593445 -0.421631 -0.625183 0.281494 1441497109 0.593445 -0.421631 -0.625183 0.281494 1441497109 0.593445 -0.421631 -0.625183 0.281494 1441497109 0.673523 -0.391479 -0.603088 0.171631 1441497109 0.673523 -0.391479 -0.603088 0.171631 1441497109 0.673523 -0.391479 -0.603088 0.171631 1441497109 0.673523 -0.391479 -0.603088 0.171631 1441497109 0.673523 -0.391479 -0.603088 0.171631 1441497109 0.673523 -0.391479 -0.603088 0.171631 1441497109 0.718933 -0.372437 -0.576355 0.110840 1441497109 0.718933 -0.372437 -0.576355 0.110840 1441497109 0.718933 -0.372437 -0.576355 0.110840 1441497109 0.718933 -0.372437 -0.576355 0.110840 1441497110 0.718933 -0.372437 -0.576355 0.110840 1441497110 0.718933 -0.372437 -0.576355 0.110840 1441497110 0.729736 -0.354736 -0.570984 0.125183 1441497110 0.729736 -0.354736 -0.570984 0.125183 1441497110 0.729736 -0.354736 -0.570984 0.125183 1441497110 0.729736 -0.354736 -0.570984 0.125183 1441497110 0.729736 -0.354736 -0.570984 0.125183 1441497110 0.729736 -0.354736 -0.570984 0.125183 1441497110 0.729736 -0.354736 -0.570984 0.125183 1441497110 0.696960 -0.362732 -0.588684 0.190002 1441497110 0.696960 -0.362732 -0.588684 0.190002 1441497110 0.696960 -0.362732 -0.588684 0.190002 1441497110 0.696960 -0.362732 -0.588684 0.190002 1441497110 0.696960 -0.362732 -0.588684 0.190002 1441497110 0.696960 -0.362732 -0.588684 0.190002 1441497110 0.611267 -0.394897 -0.618164 0.297180 1441497110 0.611267 -0.394897 -0.618164 0.297180 1441497110 0.611267 -0.394897 -0.618164 0.297180 1441497110 0.611267 -0.394897 -0.618164 0.297180 1441497110 0.611267 -0.394897 -0.618164 0.297180 1441497110 0.611267 -0.394897 -0.618164 0.297180 1441497110 0.488098 -0.424438 -0.632751 0.425720 1441497110 0.488098 -0.424438 -0.632751 0.425720 1441497110 0.488098 -0.424438 -0.632751 0.425720 1441497110 0.488098 -0.424438 -0.632751 0.425720 1441497110 0.488098 -0.424438 -0.632751 0.425720 1441497110 0.488098 -0.424438 -0.632751 0.425720 1441497110 0.488098 -0.424438 -0.632751 0.425720 1441497110 0.323486 -0.468262 -0.642639 0.512939 1441497110 0.323486 -0.468262 -0.642639 0.512939 1441497110 0.323486 -0.468262 -0.642639 0.512939 1441497110 0.323486 -0.468262 -0.642639 0.512939 1441497110 0.323486 -0.468262 -0.642639 0.512939 1441497110 0.323486 -0.468262 -0.642639 0.512939 1441497110 0.174561 -0.486938 -0.606750 0.603638 1441497110 0.174561 -0.486938 -0.606750 0.603638 1441497110 0.174561 -0.486938 -0.606750 0.603638 1441497110 0.174561 -0.486938 -0.606750 0.603638 1441497110 0.174561 -0.486938 -0.606750 0.603638 1441497110 0.174561 -0.486938 -0.606750 0.603638 1441497110 0.174561 -0.486938 -0.606750 0.603638 1441497110 0.035461 -0.502686 -0.565308 0.653076 1441497110 0.035461 -0.502686 -0.565308 0.653076 1441497110 0.035461 -0.502686 -0.565308 0.653076 1441497110 0.035461 -0.502686 -0.565308 0.653076 1441497110 0.035461 -0.502686 -0.565308 0.653076 1441497110 0.035461 -0.502686 -0.565308 0.653076 1441497110 -0.060486 -0.513733 -0.483643 0.706055 1441497110 -0.060486 -0.513733 -0.483643 0.706055 1441497110 -0.060486 -0.513733 -0.483643 0.706055 1441497110 -0.060486 -0.513733 -0.483643 0.706055 1441497110 -0.060486 -0.513733 -0.483643 0.706055 1441497110 -0.060486 -0.513733 -0.483643 0.706055 1441497110 -0.134521 -0.533081 -0.389832 0.738770 1441497110 -0.134521 -0.533081 -0.389832 0.738770 1441497110 -0.134521 -0.533081 -0.389832 0.738770 1441497110 -0.134521 -0.533081 -0.389832 0.738770 1441497110 -0.134521 -0.533081 -0.389832 0.738770 1441497110 -0.134521 -0.533081 -0.389832 0.738770 1441497110 -0.196716 -0.546814 -0.340881 0.739014 1441497110 -0.196716 -0.546814 -0.340881 0.739014 1441497110 -0.196716 -0.546814 -0.340881 0.739014 1441497110 -0.196716 -0.546814 -0.340881 0.739014 1441497110 -0.196716 -0.546814 -0.340881 0.739014 1441497110 -0.196716 -0.546814 -0.340881 0.739014 1441497110 -0.196716 -0.546814 -0.340881 0.739014 1441497110 -0.223083 -0.544434 -0.337402 0.734863 1441497110 -0.223083 -0.544434 -0.337402 0.734863 1441497110 -0.223083 -0.544434 -0.337402 0.734863 1441497110 -0.223083 -0.544434 -0.337402 0.734863 1441497110 -0.223083 -0.544434 -0.337402 0.734863 1441497110 -0.223083 -0.544434 -0.337402 0.734863 1441497110 -0.218872 -0.530029 -0.395386 0.717529 1441497110 -0.218872 -0.530029 -0.395386 0.717529 1441497110 -0.218872 -0.530029 -0.395386 0.717529 1441497110 -0.218872 -0.530029 -0.395386 0.717529 1441497110 -0.218872 -0.530029 -0.395386 0.717529 1441497110 -0.218872 -0.530029 -0.395386 0.717529 1441497110 -0.173096 -0.509705 -0.471191 0.698730 1441497110 -0.173096 -0.509705 -0.471191 0.698730 1441497110 -0.173096 -0.509705 -0.471191 0.698730 1441497110 -0.173096 -0.509705 -0.471191 0.698730 1441497110 -0.173096 -0.509705 -0.471191 0.698730 1441497110 -0.173096 -0.509705 -0.471191 0.698730 1441497110 -0.173096 -0.509705 -0.471191 0.698730 1441497110 -0.069885 -0.511902 -0.514832 0.684143 1441497110 -0.069885 -0.511902 -0.514832 0.684143 1441497110 -0.069885 -0.511902 -0.514832 0.684143 1441497110 -0.069885 -0.511902 -0.514832 0.684143 1441497110 -0.069885 -0.511902 -0.514832 0.684143 1441497110 -0.069885 -0.511902 -0.514832 0.684143 1441497110 0.056152 -0.505798 -0.561096 0.652832 1441497110 0.056152 -0.505798 -0.561096 0.652832 1441497110 0.056152 -0.505798 -0.561096 0.652832 1441497110 0.056152 -0.505798 -0.561096 0.652832 1441497110 0.056152 -0.505798 -0.561096 0.652832 1441497110 0.056152 -0.505798 -0.561096 0.652832 1441497110 0.204651 -0.495850 -0.595276 0.598267 1441497110 0.204651 -0.495850 -0.595276 0.598267 1441497110 0.204651 -0.495850 -0.595276 0.598267 1441497110 0.204651 -0.495850 -0.595276 0.598267 1441497110 0.204651 -0.495850 -0.595276 0.598267 1441497110 0.204651 -0.495850 -0.595276 0.598267 1441497110 0.204651 -0.495850 -0.595276 0.598267 1441497110 0.346252 -0.479065 -0.623413 0.511841 1441497110 0.346252 -0.479065 -0.623413 0.511841 1441497110 0.346252 -0.479065 -0.623413 0.511841 1441497110 0.346252 -0.479065 -0.623413 0.511841 1441497110 0.346252 -0.479065 -0.623413 0.511841 1441497110 0.346252 -0.479065 -0.623413 0.511841 1441497110 0.451965 -0.472717 -0.651306 0.384766 1441497110 0.451965 -0.472717 -0.651306 0.384766 1441497110 0.451965 -0.472717 -0.651306 0.384766 1441497110 0.451965 -0.472717 -0.651306 0.384766 1441497110 0.451965 -0.472717 -0.651306 0.384766 1441497111 0.451965 -0.472717 -0.651306 0.384766 1441497111 0.451965 -0.472717 -0.651306 0.384766 1441497111 0.527466 -0.480835 -0.661194 0.231201 1441497111 0.527466 -0.480835 -0.661194 0.231201 1441497111 0.527466 -0.480835 -0.661194 0.231201 1441497111 0.527466 -0.480835 -0.661194 0.231201 1441497111 0.527466 -0.480835 -0.661194 0.231201 1441497111 0.527466 -0.480835 -0.661194 0.231201 1441497111 0.527466 -0.480835 -0.661194 0.231201 1441497111 0.601685 -0.465332 -0.633850 0.140137 1441497111 0.601685 -0.465332 -0.633850 0.140137 1441497111 0.601685 -0.465332 -0.633850 0.140137 1441497111 0.601685 -0.465332 -0.633850 0.140137 1441497111 0.601685 -0.465332 -0.633850 0.140137 1441497111 0.601685 -0.465332 -0.633850 0.140137 1441497111 0.645264 -0.442810 -0.614258 0.101379 1441497111 0.645264 -0.442810 -0.614258 0.101379 1441497111 0.645264 -0.442810 -0.614258 0.101379 1441497111 0.645264 -0.442810 -0.614258 0.101379 1441497111 0.645264 -0.442810 -0.614258 0.101379 1441497111 0.645264 -0.442810 -0.614258 0.101379 1441497111 0.649048 -0.435425 -0.613464 0.113281 1441497111 0.649048 -0.435425 -0.613464 0.113281 1441497111 0.649048 -0.435425 -0.613464 0.113281 1441497111 0.649048 -0.435425 -0.613464 0.113281 1441497111 0.649048 -0.435425 -0.613464 0.113281 1441497111 0.649048 -0.435425 -0.613464 0.113281 1441497111 0.649048 -0.435425 -0.613464 0.113281 1441497111 0.624207 -0.428101 -0.628174 0.180176 1441497111 0.624207 -0.428101 -0.628174 0.180176 1441497111 0.624207 -0.428101 -0.628174 0.180176 1441497111 0.624207 -0.428101 -0.628174 0.180176 1441497111 0.624207 -0.428101 -0.628174 0.180176 1441497111 0.624207 -0.428101 -0.628174 0.180176 1441497111 0.557556 -0.431946 -0.652222 0.277710 1441497111 0.557556 -0.431946 -0.652222 0.277710 1441497111 0.557556 -0.431946 -0.652222 0.277710 1441497111 0.557556 -0.431946 -0.652222 0.277710 1441497111 0.557556 -0.431946 -0.652222 0.277710 1441497111 0.557556 -0.431946 -0.652222 0.277710 1441497111 0.457397 -0.427551 -0.666260 0.405090 1441497111 0.457397 -0.427551 -0.666260 0.405090 1441497111 0.457397 -0.427551 -0.666260 0.405090 1441497111 0.457397 -0.427551 -0.666260 0.405090 1441497111 0.457397 -0.427551 -0.666260 0.405090 1441497111 0.457397 -0.427551 -0.666260 0.405090 1441497111 0.321533 -0.432434 -0.662415 0.520447 1441497111 0.321533 -0.432434 -0.662415 0.520447 1441497111 0.321533 -0.432434 -0.662415 0.520447 1441497111 0.321533 -0.432434 -0.662415 0.520447 1441497111 0.321533 -0.432434 -0.662415 0.520447 1441497111 0.321533 -0.432434 -0.662415 0.520447 1441497111 0.321533 -0.432434 -0.662415 0.520447 1441497111 0.192810 -0.446838 -0.622131 0.613281 1441497111 0.192810 -0.446838 -0.622131 0.613281 1441497111 0.192810 -0.446838 -0.622131 0.613281 1441497111 0.192810 -0.446838 -0.622131 0.613281 1441497111 0.192810 -0.446838 -0.622131 0.613281 1441497111 0.081665 -0.475952 -0.555664 0.676758 1441497111 0.081665 -0.475952 -0.555664 0.676758 1441497111 0.081665 -0.475952 -0.555664 0.676758 1441497111 0.081665 -0.475952 -0.555664 0.676758 1441497111 0.081665 -0.475952 -0.555664 0.676758 1441497111 0.081665 -0.475952 -0.555664 0.676758 1441497111 0.081665 -0.475952 -0.555664 0.676758 1441497111 -0.013855 -0.507446 -0.495361 0.704895 1441497111 -0.013855 -0.507446 -0.495361 0.704895 1441497111 -0.013855 -0.507446 -0.495361 0.704895 1441497111 -0.013855 -0.507446 -0.495361 0.704895 1441497111 -0.013855 -0.507446 -0.495361 0.704895 1441497111 -0.013855 -0.507446 -0.495361 0.704895 1441497111 -0.086975 -0.524292 -0.424377 0.733093 1441497111 -0.086975 -0.524292 -0.424377 0.733093 1441497111 -0.086975 -0.524292 -0.424377 0.733093 1441497111 -0.086975 -0.524292 -0.424377 0.733093 1441497111 -0.086975 -0.524292 -0.424377 0.733093 1441497111 -0.086975 -0.524292 -0.424377 0.733093 1441497111 -0.148499 -0.531311 -0.376709 0.744141 1441497111 -0.148499 -0.531311 -0.376709 0.744141 1441497111 -0.148499 -0.531311 -0.376709 0.744141 1441497111 -0.148499 -0.531311 -0.376709 0.744141 1441497111 -0.148499 -0.531311 -0.376709 0.744141 1441497111 -0.148499 -0.531311 -0.376709 0.744141 1441497111 -0.176575 -0.537964 -0.328735 0.755920 1441497111 -0.176575 -0.537964 -0.328735 0.755920 1441497111 -0.176575 -0.537964 -0.328735 0.755920 1441497111 -0.176575 -0.537964 -0.328735 0.755920 1441497111 -0.176575 -0.537964 -0.328735 0.755920 1441497111 -0.176575 -0.537964 -0.328735 0.755920 1441497111 -0.164124 -0.545410 -0.308167 0.762024 1441497111 -0.164124 -0.545410 -0.308167 0.762024 1441497111 -0.164124 -0.545410 -0.308167 0.762024 1441497111 -0.164124 -0.545410 -0.308167 0.762024 1441497111 -0.164124 -0.545410 -0.308167 0.762024 1441497111 -0.121887 -0.547668 -0.325684 0.761047 1441497111 -0.121887 -0.547668 -0.325684 0.761047 1441497111 -0.121887 -0.547668 -0.325684 0.761047 1441497111 -0.121887 -0.547668 -0.325684 0.761047 1441497111 -0.121887 -0.547668 -0.325684 0.761047 1441497111 -0.121887 -0.547668 -0.325684 0.761047 1441497111 -0.049988 -0.545898 -0.370178 0.750000 1441497111 -0.049988 -0.545898 -0.370178 0.750000 1441497111 -0.049988 -0.545898 -0.370178 0.750000 1441497111 -0.049988 -0.545898 -0.370178 0.750000 1441497111 -0.049988 -0.545898 -0.370178 0.750000 1441497111 -0.049988 -0.545898 -0.370178 0.750000 1441497111 -0.049988 -0.545898 -0.370178 0.750000 1441497111 0.055542 -0.539490 -0.436340 0.717957 1441497111 0.055542 -0.539490 -0.436340 0.717957 1441497111 0.055542 -0.539490 -0.436340 0.717957 1441497111 0.055542 -0.539490 -0.436340 0.717957 1441497111 0.055542 -0.539490 -0.436340 0.717957 1441497111 0.172974 -0.525513 -0.511169 0.657715 1441497112 0.172974 -0.525513 -0.511169 0.657715 1441497112 0.172974 -0.525513 -0.511169 0.657715 1441497112 0.172974 -0.525513 -0.511169 0.657715 1441497112 0.172974 -0.525513 -0.511169 0.657715 1441497112 0.172974 -0.525513 -0.511169 0.657715 1441497112 0.308105 -0.508240 -0.575623 0.561646 1441497112 0.308105 -0.508240 -0.575623 0.561646 1441497112 0.308105 -0.508240 -0.575623 0.561646 1441497112 0.308105 -0.508240 -0.575623 0.561646 1441497112 0.308105 -0.508240 -0.575623 0.561646 1441497112 0.308105 -0.508240 -0.575623 0.561646 1441497112 0.444153 -0.486633 -0.608887 0.441833 1441497112 0.444153 -0.486633 -0.608887 0.441833 1441497112 0.444153 -0.486633 -0.608887 0.441833 1441497112 0.444153 -0.486633 -0.608887 0.441833 1441497112 0.444153 -0.486633 -0.608887 0.441833 1441497112 0.444153 -0.486633 -0.608887 0.441833 1441497112 0.444153 -0.486633 -0.608887 0.441833 1441497112 0.561890 -0.452271 -0.607849 0.332092 1441497112 0.561890 -0.452271 -0.607849 0.332092 1441497112 0.561890 -0.452271 -0.607849 0.332092 1441497112 0.561890 -0.452271 -0.607849 0.332092 1441497112 0.561890 -0.452271 -0.607849 0.332092 1441497112 0.561890 -0.452271 -0.607849 0.332092 1441497112 0.649963 -0.409668 -0.589417 0.249573 1441497112 0.649963 -0.409668 -0.589417 0.249573 1441497112 0.649963 -0.409668 -0.589417 0.249573 1441497112 0.649963 -0.409668 -0.589417 0.249573 1441497112 0.649963 -0.409668 -0.589417 0.249573 1441497112 0.649963 -0.409668 -0.589417 0.249573 1441497112 0.703918 -0.374023 -0.568176 0.204468 1441497112 0.703918 -0.374023 -0.568176 0.204468 1441497112 0.703918 -0.374023 -0.568176 0.204468 1441497112 0.703918 -0.374023 -0.568176 0.204468 1441497112 0.703918 -0.374023 -0.568176 0.204468 1441497112 0.703918 -0.374023 -0.568176 0.204468 1441497112 0.720398 -0.358582 -0.557373 0.204346 1441497112 0.720398 -0.358582 -0.557373 0.204346 1441497112 0.720398 -0.358582 -0.557373 0.204346 1441497112 0.720398 -0.358582 -0.557373 0.204346 1441497112 0.720398 -0.358582 -0.557373 0.204346 1441497112 0.720398 -0.358582 -0.557373 0.204346 1441497112 0.697388 -0.356934 -0.565735 0.257263 1441497112 0.697388 -0.356934 -0.565735 0.257263 1441497112 0.697388 -0.356934 -0.565735 0.257263 1441497112 0.697388 -0.356934 -0.565735 0.257263 1441497112 0.697388 -0.356934 -0.565735 0.257263 1441497112 0.697388 -0.356934 -0.565735 0.257263 1441497112 0.626648 -0.384216 -0.586548 0.340210 1441497112 0.626648 -0.384216 -0.586548 0.340210 1441497112 0.626648 -0.384216 -0.586548 0.340210 1441497112 0.626648 -0.384216 -0.586548 0.340210 1441497112 0.626648 -0.384216 -0.586548 0.340210 1441497112 0.626648 -0.384216 -0.586548 0.340210 1441497112 0.509094 -0.416260 -0.611084 0.440674 1441497112 0.509094 -0.416260 -0.611084 0.440674 1441497112 0.509094 -0.416260 -0.611084 0.440674 1441497112 0.509094 -0.416260 -0.611084 0.440674 1441497112 0.509094 -0.416260 -0.611084 0.440674 1441497112 0.509094 -0.416260 -0.611084 0.440674 1441497112 0.357605 -0.448364 -0.622864 0.532104 1441497112 0.357605 -0.448364 -0.622864 0.532104 1441497112 0.357605 -0.448364 -0.622864 0.532104 1441497112 0.357605 -0.448364 -0.622864 0.532104 1441497112 0.357605 -0.448364 -0.622864 0.532104 1441497112 0.357605 -0.448364 -0.622864 0.532104 1441497112 0.208008 -0.469360 -0.602600 0.611023 1441497112 0.208008 -0.469360 -0.602600 0.611023 1441497112 0.208008 -0.469360 -0.602600 0.611023 1441497112 0.208008 -0.469360 -0.602600 0.611023 1441497112 0.208008 -0.469360 -0.602600 0.611023 1441497112 0.208008 -0.469360 -0.602600 0.611023 1441497112 0.068115 -0.489929 -0.550354 0.672668 1441497112 0.068115 -0.489929 -0.550354 0.672668 1441497112 
-0.140442 -0.535278 -0.404419 0.728149 1441497115 -0.140442 -0.534973 -0.404663 0.728271 1441497115 -0.140442 -0.534973 -0.404663 0.728271 1441497115 -0.140442 -0.534973 -0.404663 0.728271 1441497115 -0.140442 -0.534973 -0.404663 0.728271 1441497115 -0.140442 -0.534973 -0.404663 0.728271 1441497115 -0.140442 -0.534973 -0.404663 0.728271 1441497115 -0.139771 -0.534790 -0.404236 0.728760 1441497115 -0.139771 -0.534790 -0.404236 0.728760 1441497115 -0.139771 -0.534790 -0.404236 0.728760 1441497115 -0.139771 -0.534790 -0.404236 0.728760 1441497115 -0.139771 -0.534790 -0.404236 0.728760 1441497115 -0.139771 -0.534790 -0.404236 0.728760 1441497115 -0.137695 -0.534973 -0.402954 0.729675 1441497115 -0.137695 -0.534973 -0.402954 0.729675 1441497115 -0.137695 -0.534973 -0.402954 0.729675 1441497115 -0.137695 -0.534973 -0.402954 0.729675 1441497115 -0.137695 -0.534973 -0.402954 0.729675 1441497115 -0.137695 -0.534973 -0.402954 0.729675 1441497115 -0.135681 -0.534729 -0.401978 0.730774 1441497115 -0.135681 -0.534729 -0.401978 0.730774 1441497115 -0.135681 -0.534729 -0.401978 0.730774 1441497115 -0.135681 -0.534729 -0.401978 0.730774 1441497115 -0.135681 -0.534729 -0.401978 0.730774 1441497115 -0.135681 -0.534729 -0.401978 0.730774 1441497115 -0.135681 -0.534729 -0.401978 0.730774 1441497115 -0.136658 -0.533630 -0.402832 0.730957 1441497115 -0.136658 -0.533630 -0.402832 0.730957 1441497115 -0.136658 -0.533630 -0.402832 0.730957 1441497115 -0.136658 -0.533630 -0.402832 0.730957 1441497115 -0.136658 -0.533630 -0.402832 0.730957 1441497115 -0.139343 -0.531677 -0.404480 0.730957 1441497115 -0.139343 -0.531677 -0.404480 0.730957 1441497115 -0.139343 -0.531677 -0.404480 0.730957 1441497115 -0.139343 -0.531677 -0.404480 0.730957 1441497115 -0.139343 -0.531677 -0.404480 0.730957 1441497115 -0.142639 -0.529175 -0.406494 0.731079 1441497115 -0.142639 -0.529175 -0.406494 0.731079 1441497115 -0.142639 -0.529175 -0.406494 0.731079 1441497115 -0.142639 -0.529175 -0.406494 0.731079 1441497115 -0.142639 -0.529175 -0.406494 0.731079 1441497115 -0.142639 -0.529175 -0.406494 0.731079 1441497115 -0.147705 -0.527039 -0.408508 0.730408 1441497115 -0.147705 -0.527039 -0.408508 0.730408 1441497115 -0.147705 -0.527039 -0.408508 0.730408 1441497115 -0.147705 -0.527039 -0.408508 0.730408 1441497115 -0.147705 -0.527039 -0.408508 0.730408 1441497115 -0.147705 -0.527039 -0.408508 0.730408 1441497115 -0.150818 -0.525391 -0.410156 0.730103 1441497115 -0.150818 -0.525391 -0.410156 0.730103 1441497115 -0.150818 -0.525391 -0.410156 0.730103 1441497115 -0.150818 -0.525391 -0.410156 0.730103 1441497115 -0.150818 -0.525391 -0.410156 0.730103 1441497115 -0.150818 -0.525391 -0.410156 0.730103 1441497115 -0.148926 -0.525085 -0.409119 0.731262 1441497115 -0.148926 -0.525085 -0.409119 0.731262 1441497115 -0.148926 -0.525085 -0.409119 0.731262 1441497115 -0.148926 -0.525085 -0.409119 0.731262 1441497115 -0.148926 -0.525085 -0.409119 0.731262 1441497115 -0.147400 -0.525635 -0.407776 0.731934 1441497115 -0.147400 -0.525635 -0.407776 0.731934 1441497115 -0.147400 -0.525635 -0.407776 0.731934 1441497115 -0.147400 -0.525635 -0.407776 0.731934 1441497115 -0.147400 -0.525635 -0.407776 0.731934 1441497115 -0.147400 -0.525635 -0.407776 0.731934 1441497115 -0.147400 -0.525635 -0.407776 0.731934 1441497115 -0.148071 -0.527100 -0.407410 0.730957 1441497115 -0.148071 -0.527100 -0.407410 0.730957 1441497115 -0.148071 -0.527100 -0.407410 0.730957 1441497115 -0.148071 -0.527100 -0.407410 0.730957 1441497115 -0.148071 -0.527100 -0.407410 0.730957 1441497115 -0.148071 -0.527100 -0.407410 0.730957 1441497115 -0.148071 -0.527100 -0.407410 0.730957 1441497115 -0.146912 -0.528870 -0.405884 0.730774 1441497115 -0.146912 -0.528870 -0.405884 0.730774 1441497115 -0.146912 -0.528870 -0.405884 0.730774 1441497115 -0.146912 -0.528870 -0.405884 0.730774 1441497115 -0.146912 -0.528870 -0.405884 0.730774 1441497115 -0.146912 -0.528870 -0.405884 0.730774 1441497115 -0.143188 -0.530945 -0.403931 0.731079 1441497115 -0.143188 -0.530945 -0.403931 0.731079 1441497115 -0.143188 -0.530945 -0.403931 0.731079 1441497115 -0.143188 -0.530945 -0.403931 0.731079 1441497115 -0.143188 -0.530945 -0.403931 0.731079 1441497115 -0.143188 -0.530945 -0.403931 0.731079 1441497115 -0.143188 -0.530945 -0.403931 0.731079 1441497115 -0.140869 -0.532227 -0.403076 0.731079 1441497115 -0.140869 -0.532227 -0.403076 0.731079 1441497115 -0.140869 -0.532227 -0.403076 0.731079 1441497115 -0.140869 -0.532227 -0.403076 0.731079 1441497115 -0.140869 -0.532227 -0.403076 0.731079 1441497115 -0.142395 -0.532715 -0.403442 0.730164 1441497115 -0.142395 -0.532715 -0.403442 0.730164 1441497115 -0.142395 -0.532715 -0.403442 0.730164 1441497115 -0.142395 -0.532715 -0.403442 0.730164 1441497115 -0.142395 -0.532715 -0.403442 0.730164 1441497115 -0.142395 -0.532715 -0.403442 0.730164 1441497115 -0.145874 -0.531494 -0.405823 0.729065 1441497115 -0.145874 -0.531494 -0.405823 0.729065 1441497115 -0.145874 -0.531494 -0.405823 0.729065 1441497115 -0.145874 -0.531494 -0.405823 0.729065 1441497115 -0.145874 -0.531494 -0.405823 0.729065 1441497115 -0.145874 -0.531494 -0.405823 0.729065 1441497115 -0.149414 -0.529114 -0.408875 0.728394 1441497115 -0.149414 -0.529114 -0.408875 0.728394 1441497115 -0.149414 -0.529114 -0.408875 0.728394 1441497115 -0.149414 -0.529114 -0.408875 0.728394 1441497116 -0.149414 -0.529114 -0.408875 0.728394 1441497116 -0.149414 -0.529114 -0.408875 0.728394 1441497116 -0.153198 -0.526245 -0.413147 0.727234 1441497116 -0.153198 -0.526245 -0.413147 0.727234 1441497116 -0.153198 -0.526245 -0.413147 0.727234 1441497116 -0.153198 -0.526245 -0.413147 0.727234 1441497116 -0.153198 -0.526245 -0.413147 0.727234 1441497116 -0.153198 -0.526245 -0.413147 0.727234 1441497116 -0.157959 -0.524414 -0.417725 0.724976 1441497116 -0.157959 -0.524414 -0.417725 0.724976 1441497116 -0.157959 -0.524414 -0.417725 0.724976 1441497116 -0.157959 -0.524414 -0.417725 0.724976 1441497116 -0.157959 -0.524414 -0.417725 0.724976 1441497116 -0.157959 -0.524414 -0.417725 0.724976 1441497116 -0.162842 -0.522827 -0.422607 0.722168 1441497116 -0.162842 -0.522827 -0.422607 0.722168 1441497116 -0.162842 -0.522827 -0.422607 0.722168 1441497116 -0.162842 -0.522827 -0.422607 0.722168 1441497116 -0.162842 -0.522827 -0.422607 0.722168 1441497116 -0.162842 -0.522827 -0.422607 0.722168 1441497116 -0.166199 -0.520081 -0.428406 0.719971 1441497116 -0.166199 -0.520081 -0.428406 0.719971 1441497116 -0.166199 -0.520081 -0.428406 0.719971 1441497116 -0.166199 -0.520081 -0.428406 0.719971 1441497116 -0.166199 -0.520081 -0.428406 0.719971 1441497116 -0.166199 -0.520081 -0.428406 0.719971 1441497116 -0.165405 -0.518433 -0.431396 0.719604 1441497116 -0.165405 -0.518433 -0.431396 0.719604 1441497116 -0.165405 -0.518433 -0.431396 0.719604 1441497116 -0.165405 -0.518433 -0.431396 0.719604 1441497116 -0.165405 -0.518433 -0.431396 0.719604 1441497116 -0.165405 -0.518433 -0.431396 0.719604 1441497116 -0.165405 -0.518433 -0.431396 0.719604 1441497116 -0.162903 -0.519775 -0.429810 0.720154 1441497116 -0.162903 -0.519775 -0.429810 0.720154 1441497116 -0.162903 -0.519775 -0.429810 0.720154 1441497116 -0.162903 -0.519775 -0.429810 0.720154 1441497116 -0.162903 -0.519775 -0.429810 0.720154 1441497116 -0.162903 -0.519775 -0.429810 0.720154 1441497116 -0.162292 -0.521057 -0.427429 0.720764 1441497116 -0.162292 -0.521057 -0.427429 0.720764 1441497116 -0.162292 -0.521057 -0.427429 0.720764 1441497116 -0.162292 -0.521057 -0.427429 0.720764 1441497116 -0.162292 -0.521057 -0.427429 0.720764 1441497116 -0.162292 -0.521057 -0.427429 0.720764 1441497116 -0.162292 -0.521057 -0.427429 0.720764 1441497116 -0.163879 -0.520142 -0.426392 0.721680 1441497116 -0.163879 -0.520142 -0.426392 0.721680 1441497116 -0.163879 -0.520142 -0.426392 0.721680 1441497116 -0.163879 -0.520142 -0.426392 0.721680 1441497116 -0.163879 -0.520142 -0.426392 0.721680 1441497116 -0.165527 -0.518677 -0.426453 0.722290 1441497116 -0.165527 -0.518677 -0.426453 0.722290 1441497116 -0.165527 -0.518677 -0.426453 0.722290 1441497116 -0.165527 -0.518677 -0.426453 0.722290 1441497116 -0.165527 -0.518677 -0.426453 0.722290 1441497116 -0.165527 -0.518677 -0.426453 0.722290 1441497116 -0.165527 -0.518677 -0.426453 0.722290 1441497116 -0.168457 -0.517517 -0.426331 0.722534 1441497116 -0.168457 -0.517517 -0.426331 0.722534 1441497116 -0.168457 -0.517517 -0.426331 0.722534 1441497116 -0.168457 -0.517517 -0.426331 0.722534 1441497116 -0.168457 -0.517517 -0.426331 0.722534 1441497116 -0.168457 -0.517517 -0.426331 0.722534 1441497116 -0.171814 -0.516724 -0.427612 0.721558 1441497116 -0.171814 -0.516724 -0.427612 0.721558 1441497116 -0.171814 -0.516724 -0.427612 0.721558 1441497116 -0.171814 -0.516724 -0.427612 0.721558 1441497116 -0.171814 -0.516724 -0.427612 0.721558 1441497116 -0.171814 -0.516724 -0.427612 0.721558 1441497116 -0.174622 -0.515869 -0.429810 0.720215 1441497116 -0.174622 -0.515869 -0.429810 0.720215 1441497116 -0.174622 -0.515869 -0.429810 0.720215 1441497116 -0.174622 -0.515869 -0.429810 0.720215 1441497116 -0.174622 -0.515869 -0.429810 0.720215 1441497116 -0.174622 -0.515869 -0.429810 0.720215 1441497116 -0.174622 -0.515869 -0.429810 0.720215 1441497116 -0.175903 -0.515137 -0.431885 0.719177 1441497116 -0.175903 -0.515137 -0.431885 0.719177 1441497116 -0.175903 -0.515137 -0.431885 0.719177 1441497116 -0.175903 -0.515137 -0.431885 0.719177 1441497116 -0.175903 -0.515137 -0.431885 0.719177 1441497116 -0.175903 -0.515137 -0.431885 0.719177 1441497116 -0.175293 -0.516174 -0.432495 0.718201 1441497116 -0.175293 -0.516174 -0.432495 0.718201 1441497116 -0.175293 -0.516174 -0.432495 0.718201 1441497116 -0.175293 -0.516174 -0.432495 0.718201 1441497116 -0.175293 -0.516174 -0.432495 0.718201 1441497116 -0.175293 -0.516174 -0.432495 0.718201 1441497116 -0.172913 -0.519165 -0.430359 0.717957 1441497116 -0.172913 -0.519165 -0.430359 0.717957 1441497116 -0.172913 -0.519165 -0.430359 0.717957 1441497116 -0.172913 -0.519165 -0.430359 0.717957 1441497116 -0.172913 -0.519165 -0.430359 0.717957 1441497116 -0.168762 -0.523254 -0.425781 0.718628 1441497116 -0.168762 -0.523254 -0.425781 0.718628 1441497116 -0.168762 -0.523254 -0.425781 0.718628 1441497116 -0.168762 -0.523254 -0.425781 0.718628 1441497116 -0.168762 -0.523254 -0.425781 0.718628 1441497116 -0.168762 -0.523254 -0.425781 0.718628 1441497116 -0.164124 -0.526611 -0.421448 0.719849 1441497116 -0.164124 -0.526611 -0.421448 0.719849 1441497116 -0.164124 -0.526611 -0.421448 0.719849 1441497116 -0.164124 -0.526611 -0.421448 0.719849 1441497116 -0.164124 -0.526611 -0.421448 0.719849 1441497116 -0.160278 -0.528748 -0.419373 0.720337 1441497116 -0.160278 -0.528748 -0.419373 0.720337 1441497116 -0.160278 -0.528748 -0.419373 0.720337 1441497116 -0.160278 -0.528748 -0.419373 0.720337 1441497117 -0.160278 -0.528748 -0.419373 0.720337 1441497117 -0.157837 -0.530701 -0.416931 0.720886 1441497117 -0.157837 -0.530701 -0.416931 0.720886 1441497117 -0.157837 -0.530701 -0.416931 0.720886 1441497117 -0.157837 -0.530701 -0.416931 0.720886 1441497117 -0.157837 -0.530701 -0.416931 0.720886 1441497117 -0.157837 -0.530701 -0.416931 0.720886 1441497117 -0.159546 -0.530945 -0.416748 0.720398 1441497117 -0.159546 -0.530945 -0.416748 0.720398 1441497117 -0.159546 -0.530945 -0.416748 0.720398 1441497117 -0.159546 -0.530945 -0.416748 0.720398 1441497117 -0.159546 -0.530945 -0.416748 0.720398 1441497117 -0.159546 -0.530945 -0.416748 0.720398 1441497117 -0.163391 -0.527405 -0.419434 0.720642 1441497117 -0.163391 -0.527405 -0.419434 0.720642 1441497117 -0.163391 -0.527405 -0.419434 0.720642 1441497117 -0.163391 -0.527405 -0.419434 0.720642 1441497117 -0.163391 -0.527405 -0.419434 0.720642 1441497117 -0.163391 -0.527405 -0.419434 0.720642 1441497117 -0.163391 -0.527405 -0.419434 0.720642 1441497117 -0.167786 -0.523499 -0.422974 0.720337 1441497117 -0.167786 -0.523499 -0.422974 0.720337 1441497117 -0.167786 -0.523499 -0.422974 0.720337 1441497117 -0.167786 -0.523499 -0.422974 0.720337 1441497117 -0.167786 -0.523499 -0.422974 0.720337 1441497117 -0.174377 -0.520447 -0.426758 0.718750 1441497117 -0.174377 -0.520447 -0.426758 0.718750 1441497117 -0.174377 -0.520447 -0.426758 0.718750 1441497117 -0.174377 -0.520447 -0.426758 0.718750 1441497117 -0.174377 -0.520447 -0.426758 0.718750 1441497117 -0.174377 -0.520447 -0.426758 0.718750 1441497117 -0.174377 -0.520447 -0.426758 0.718750 1441497117 -0.182373 -0.518250 -0.431396 0.715576 1441497117 -0.182373 -0.518250 -0.431396 0.715576 1441497117 -0.182373 -0.518250 -0.431396 0.715576 1441497117 -0.182373 -0.518250 -0.431396 0.715576 1441497117 -0.182373 -0.518250 -0.431396 0.715576 1441497117 -0.189026 -0.516724 -0.434998 0.712830 1441497117 -0.189026 -0.516724 -0.434998 0.712830 1441497117 -0.189026 -0.516724 -0.434998 0.712830 1441497117 -0.189026 -0.516724 -0.434998 0.712830 1441497117 -0.189026 -0.516724 -0.434998 0.712830 1441497117 -0.189026 -0.516724 -0.434998 0.712830 1441497117 -0.189758 -0.515869 -0.435791 0.712708 1441497117 -0.189758 -0.515869 -0.435791 0.712708 1441497117 -0.189758 -0.515869 -0.435791 0.712708 1441497117 -0.189758 -0.515869 -0.435791 0.712708 1441497117 -0.189758 -0.515869 -0.435791 0.712708 1441497117 -0.189758 -0.515869 -0.435791 0.712708 1441497117 -0.186401 -0.515137 -0.435181 0.714539 1441497117 -0.186401 -0.515137 -0.435181 0.714539 1441497117 -0.186401 -0.515137 -0.435181 0.714539 1441497117 -0.186401 -0.515137 -0.435181 0.714539 1441497117 -0.186401 -0.515137 -0.435181 0.714539 1441497117 -0.186401 -0.515137 -0.435181 0.714539 1441497117 -0.186401 -0.515137 -0.435181 0.714539 1441497117 -0.184326 -0.514282 -0.434937 0.715820 1441497117 -0.184326 -0.514282 -0.434937 0.715820 1441497117 -0.184326 -0.514282 -0.434937 0.715820 1441497117 -0.184326 -0.514282 -0.434937 0.715820 1441497117 -0.184326 -0.514282 -0.434937 0.715820 1441497117 -0.184326 -0.514282 -0.434937 0.715820 1441497117 -0.186401 -0.512634 -0.436768 0.715332 1441497117 -0.186401 -0.512634 -0.436768 0.715332 1441497117 -0.186401 -0.512634 -0.436768 0.715332 1441497117 -0.186401 -0.512634 -0.436768 0.715332 1441497117 -0.186401 -0.512634 -0.436768 0.715332 1441497117 -0.186401 -0.512634 -0.436768 0.715332 1441497117 -0.187988 -0.509827 -0.439026 0.715515 1441497117 -0.187988 -0.509827 -0.439026 0.715515 1441497117 -0.187988 -0.509827 -0.439026 0.715515 1441497117 -0.187988 -0.509827 -0.439026 0.715515 1441497117 -0.187988 -0.509827 -0.439026 0.715515 1441497117 -0.187988 -0.509827 -0.439026 0.715515 1441497117 -0.187988 -0.505432 -0.441345 0.717224 1441497117 -0.187988 -0.505432 -0.441345 0.717224 1441497117 -0.187988 -0.505432 -0.441345 0.717224 1441497117 -0.187988 -0.505432 -0.441345 0.717224 1441497117 -0.187988 -0.505432 -0.441345 0.717224 1441497117 -0.187988 -0.505432 -0.441345 0.717224 1441497117 -0.187988 -0.505432 -0.441345 0.717224 1441497117 -0.190247 -0.501953 -0.445618 0.716431 1441497117 -0.190247 -0.501953 -0.445618 0.716431 1441497117 -0.190247 -0.501953 -0.445618 0.716431 1441497117 -0.190247 -0.501953 -0.445618 0.716431 1441497117 -0.190247 -0.501953 -0.445618 0.716431 1441497117 -0.190247 -0.501953 -0.445618 0.716431 1441497117 -0.194763 -0.501343 -0.448608 0.713806 1441497117 -0.194763 -0.501343 -0.448608 0.713806 1441497117 -0.194763 -0.501343 -0.448608 0.713806 1441497117 -0.194763 -0.501343 -0.448608 0.713806 1441497117 -0.194763 -0.501343 -0.448608 0.713806 1441497117 -0.194763 -0.501343 -0.448608 0.713806 1441497117 -0.197388 -0.502625 -0.449829 0.711426 1441497117 -0.197388 -0.502625 -0.449829 0.711426 1441497117 -0.197388 -0.502625 -0.449829 0.711426 1441497117 -0.197388 -0.502625 -0.449829 0.711426 1441497117 -0.197388 -0.502625 -0.449829 0.711426 1441497117 -0.197388 -0.502625 -0.449829 0.711426 1441497117 -0.195557 -0.504211 -0.447937 0.711975 1441497117 -0.195557 -0.504211 -0.447937 0.711975 1441497117 -0.195557 -0.504211 -0.447937 0.711975 1441497117 -0.195557 -0.504211 -0.447937 0.711975 1441497117 -0.195557 -0.504211 -0.447937 0.711975 1441497117 -0.195557 -0.504211 -0.447937 0.711975 1441497117 -0.191101 -0.505798 -0.444336 0.714294 1441497117 -0.191101 -0.505798 -0.444336 0.714294 1441497117 -0.191101 -0.505798 -0.444336 0.714294 1441497117 -0.191101 -0.505798 -0.444336 0.714294 1441497117 -0.191101 -0.505798 -0.444336 0.714294 1441497117 -0.191101 -0.505798 -0.444336 0.714294 1441497117 -0.191101 -0.505798 -0.444336 0.714294 1441497118 -0.188232 -0.509094 -0.441284 0.714661 1441497118 -0.188232 -0.509094 -0.441284 0.714661 1441497118 -0.188232 -0.509094 -0.441284 0.714661 1441497118 -0.188232 -0.509094 -0.441284 0.714661 1441497118 -0.188232 -0.509094 -0.441284 0.714661 1441497118 -0.188232 -0.509094 -0.441284 0.714661 1441497118 -0.187988 -0.511780 -0.439331 0.713989 1441497118 -0.187988 -0.511780 -0.439331 0.713989 1441497118 -0.187988 -0.511780 -0.439331 0.713989 1441497118 -0.187988 -0.511780 -0.439331 0.713989 1441497118 -0.187988 -0.511780 -0.439331 0.713989 1441497118 -0.187988 -0.511780 -0.439331 0.713989 1441497118 -0.186401 -0.512573 -0.437866 0.714722 1441497118 -0.186401 -0.512573 -0.437866 0.714722 1441497118 -0.186401 -0.512573 -0.437866 0.714722 1441497118 -0.186401 -0.512573 -0.437866 0.714722 1441497118 -0.186401 -0.512573 -0.437866 0.714722 1441497118 -0.186401 -0.512573 -0.437866 0.714722 1441497118 -0.184937 -0.513245 -0.437256 0.714966 1441497118 -0.184937 -0.513245 -0.437256 0.714966 1441497118 -0.184937 -0.513245 -0.437256 0.714966 1441497118 -0.184937 -0.513245 -0.437256 0.714966 1441497118 -0.184937 -0.513245 -0.437256 0.714966 1441497118 -0.184937 -0.513245 -0.437256 0.714966 1441497118 -0.184692 -0.513428 -0.437439 0.714844 1441497118 -0.184692 -0.513428 -0.437439 0.714844 1441497118 -0.184692 -0.513428 -0.437439 0.714844 1441497118 -0.184692 -0.513428 -0.437439 0.714844 1441497118 -0.184692 -0.513428 -0.437439 0.714844 1441497118 -0.184692 -0.513428 -0.437439 0.714844 1441497118 -0.183655 -0.514771 -0.437256 0.714233 1441497118 -0.183655 -0.514771 -0.437256 0.714233 1441497118 -0.183655 -0.514771 -0.437256 0.714233 1441497118 -0.183655 -0.514771 -0.437256 0.714233 1441497118 -0.183655 -0.514771 -0.437256 0.714233 1441497118 -0.183655 -0.514771 -0.437256 0.714233 1441497118 -0.183655 -0.514771 -0.437256 0.714233 1441497118 -0.182861 -0.516052 -0.435913 0.714294 1441497118 -0.182861 -0.516052 -0.435913 0.714294 1441497118 -0.182861 -0.516052 -0.435913 0.714294 1441497118 -0.182861 -0.516052 -0.435913 0.714294 1441497118 -0.182861 -0.516052 -0.435913 0.714294 1441497118 -0.182861 -0.516052 -0.435913 0.714294 1441497118 -0.182007 -0.517395 -0.434387 0.714478 1441497118 -0.182007 -0.517395 -0.434387 0.714478 1441497118 -0.182007 -0.517395 -0.434387 0.714478 1441497118 -0.182007 -0.517395 -0.434387 0.714478 1441497118 -0.182007 -0.517395 -0.434387 0.714478 1441497118 -0.182007 -0.517395 -0.434387 0.714478 1441497118 -0.181335 -0.518311 -0.432983 0.714905 1441497118 -0.181335 -0.518311 -0.432983 0.714905 1441497118 -0.181335 -0.518311 -0.432983 0.714905 1441497118 -0.181335 -0.518311 -0.432983 0.714905 1441497118 -0.181335 -0.518311 -0.432983 0.714905 1441497118 -0.181335 -0.518311 -0.432983 0.714905 1441497118 -0.180420 -0.518494 -0.431030 0.716187 1441497118 -0.180420 -0.518494 -0.431030 0.716187 1441497118 -0.180420 -0.518494 -0.431030 0.716187 1441497118 -0.180420 -0.518494 -0.431030 0.716187 1441497118 -0.180420 -0.518494 -0.431030 0.716187 1441497118 -0.180420 -0.518494 -0.431030 0.716187 1441497118 -0.180420 -0.518494 -0.431030 0.716187 1441497118 -0.182800 -0.517761 -0.431946 0.715515 1441497118 -0.182800 -0.517761 -0.431946 0.715515 1441497118 -0.182800 -0.517761 -0.431946 0.715515 1441497118 -0.182800 -0.517761 -0.431946 0.715515 1441497118 -0.182800 -0.517761 -0.431946 0.715515 1441497118 -0.182800 -0.517761 -0.431946 0.715515 1441497118 -0.186951 -0.515991 -0.435425 0.713623 1441497118 -0.186951 -0.515991 -0.435425 0.713623 1441497118 -0.186951 -0.515991 -0.435425 0.713623 1441497118 -0.186951 -0.515991 -0.435425 0.713623 1441497118 -0.186951 -0.515991 -0.435425 0.713623 1441497118 -0.186951 -0.515991 -0.435425 0.713623 1441497118 -0.186951 -0.515991 -0.435425 0.713623 1441497118 -0.187683 -0.515686 -0.436646 0.712891 1441497118 -0.187683 -0.515686 -0.436646 0.712891 1441497118 -0.187683 -0.515686 -0.436646 0.712891 1441497118 -0.187683 -0.515686 -0.436646 0.712891 1441497118 -0.187683 -0.515686 -0.436646 0.712891 1441497118 -0.187683 -0.515686 -0.436646 0.712891 1441497118 -0.185242 -0.514404 -0.437012 0.714233 1441497118 -0.185242 -0.514404 -0.437012 0.714233 1441497118 -0.185242 -0.514404 -0.437012 0.714233 1441497118 -0.185242 -0.514404 -0.437012 0.714233 1441497118 -0.185242 -0.514404 -0.437012 0.714233 1441497118 -0.185242 -0.514404 -0.437012 0.714233 1441497118 -0.182617 -0.514709 -0.435486 0.715576 1441497118 -0.182617 -0.514709 -0.435486 0.715576 1441497118 -0.182617 -0.514709 -0.435486 0.715576 1441497118 -0.182617 -0.514709 -0.435486 0.715576 1441497118 -0.182617 -0.514709 -0.435486 0.715576 1441497118 -0.182617 -0.514709 -0.435486 0.715576 1441497118 -0.182007 -0.514465 -0.434753 0.716370 1441497118 -0.182007 -0.514465 -0.434753 0.716370 1441497118 -0.182007 -0.514465 -0.434753 0.716370 1441497118 -0.182007 -0.514465 -0.434753 0.716370 1441497118 -0.182007 -0.514465 -0.434753 0.716370 1441497118 -0.182007 -0.514465 -0.434753 0.716370 1441497118 -0.182007 -0.514465 -0.434753 0.716370 1441497118 -0.179565 -0.514404 -0.432251 0.718506 1441497118 -0.179565 -0.514404 -0.432251 0.718506 1441497118 -0.179565 -0.514404 -0.432251 0.718506 1441497118 -0.179565 -0.514404 -0.432251 0.718506 1441497118 -0.179565 -0.514404 -0.432251 0.718506 1441497118 -0.179565 -0.514404 -0.432251 0.718506 1441497118 -0.178528 -0.514465 -0.430481 0.719849 1441497118 -0.178528 -0.514465 -0.430481 0.719849 1441497118 -0.178528 -0.514465 -0.430481 0.719849 1441497118 -0.178528 -0.514465 -0.430481 0.719849 1441497118 -0.178528 -0.514465 -0.430481 0.719849 1441497118 -0.179382 -0.514343 -0.429382 0.720337 1441497119 -0.179382 -0.514343 -0.429382 0.720337 1441497119 -0.179382 -0.514343 -0.429382 0.720337 1441497119 -0.179382 -0.514343 -0.429382 0.720337 1441497119 -0.179382 -0.514343 -0.429382 0.720337 1441497119 -0.179382 -0.514343 -0.429382 0.720337 1441497119 -0.183777 -0.514709 -0.430542 0.718262 1441497119 -0.183777 -0.514709 -0.430542 0.718262 1441497119 -0.183777 -0.514709 -0.430542 0.718262 1441497119 -0.183777 -0.514709 -0.430542 0.718262 1441497119 -0.183777 -0.514709 -0.430542 0.718262 1441497119 -0.183777 -0.514709 -0.430542 0.718262 1441497119 -0.184509 -0.514465 -0.430847 0.718140 1441497119 -0.184509 -0.514465 -0.430847 0.718140 1441497119 -0.184509 -0.514465 -0.430847 0.718140 1441497119 -0.184509 -0.514465 -0.430847 0.718140 1441497119 -0.184509 -0.514465 -0.430847 0.718140 1441497119 -0.184509 -0.514465 -0.430847 0.718140 1441497119 -0.184509 -0.514465 -0.430847 0.718140 1441497119 -0.178528 -0.515991 -0.426331 0.721191 1441497119 -0.178528 -0.515991 -0.426331 0.721191 1441497119 -0.178528 -0.515991 -0.426331 0.721191 1441497119 -0.178528 -0.515991 -0.426331 0.721191 1441497119 -0.178528 -0.515991 -0.426331 0.721191 1441497119 -0.173889 -0.518921 -0.421265 0.723206 1441497119 -0.173889 -0.518921 -0.421265 0.723206 1441497119 -0.173889 -0.518921 -0.421265 0.723206 1441497119 -0.173889 -0.518921 -0.421265 0.723206 1441497119 -0.173889 -0.518921 -0.421265 0.723206 1441497119 -0.173889 -0.518921 -0.421265 0.723206 1441497119 -0.173035 -0.521545 -0.418518 0.723145 1441497119 -0.173035 -0.521545 -0.418518 0.723145 1441497119 -0.173035 -0.521545 -0.418518 0.723145 1441497119 -0.173035 -0.521545 -0.418518 0.723145 1441497119 -0.173035 -0.521545 -0.418518 0.723145 1441497119 -0.173035 -0.521545 -0.418518 0.723145 1441497119 -0.172729 -0.521790 -0.417786 0.723450 1441497119 -0.172729 -0.521790 -0.417786 0.723450 1441497119 -0.172729 -0.521790 -0.417786 0.723450 1441497119 -0.172729 -0.521790 -0.417786 0.723450 1441497119 -0.172729 -0.521790 -0.417786 0.723450 1441497119 -0.172729 -0.521790 -0.417786 0.723450 1441497119 -0.172729 -0.521790 -0.417786 0.723450 1441497119 -0.172302 -0.521484 -0.417969 0.723633 1441497119 -0.172302 -0.521484 -0.417969 0.723633 1441497119 -0.172302 -0.521484 -0.417969 0.723633 1441497119 -0.172302 -0.521484 -0.417969 0.723633 1441497119 -0.172302 -0.521484 -0.417969 0.723633 1441497119 -0.172302 -0.521484 -0.417969 0.723633 1441497119 -0.171875 -0.522400 -0.418457 0.722839 1441497119 -0.171875 -0.522400 -0.418457 0.722839 1441497119 -0.171875 -0.522400 -0.418457 0.722839 1441497119 -0.171875 -0.522400 -0.418457 0.722839 1441497119 -0.171875 -0.522400 -0.418457 0.722839 1441497119 -0.171875 -0.522400 -0.418457 0.722839 1441497119 -0.173584 -0.521667 -0.419373 0.722412 1441497119 -0.173584 -0.521667 -0.419373 0.722412 1441497119 -0.173584 -0.521667 -0.419373 0.722412 1441497119 -0.173584 -0.521667 -0.419373 0.722412 1441497119 -0.173584 -0.521667 -0.419373 0.722412 1441497119 -0.173584 -0.521667 -0.419373 0.722412 1441497119 -0.173584 -0.521667 -0.419373 0.722412 1441497119 -0.175293 -0.519897 -0.419250 0.723389 1441497119 -0.175293 -0.519897 -0.419250 0.723389 1441497119 -0.175293 -0.519897 -0.419250 0.723389 1441497119 -0.175293 -0.519897 -0.419250 0.723389 1441497119 -0.175293 -0.519897 -0.419250 0.723389 1441497119 -0.174805 -0.518494 -0.418762 0.724731 1441497119 -0.174805 -0.518494 -0.418762 0.724731 1441497119 -0.174805 -0.518494 -0.418762 0.724731 1441497119 -0.174805 -0.518494 -0.418762 0.724731 1441497119 -0.174805 -0.518494 -0.418762 0.724731 1441497119 -0.174805 -0.518494 -0.418762 0.724731 1441497119 -0.176941 -0.515137 -0.421509 0.725098 1441497119 -0.176941 -0.515137 -0.421509 0.725098 1441497119 -0.176941 -0.515137 -0.421509 0.725098 1441497119 -0.176941 -0.515137 -0.421509 0.725098 1441497119 -0.176941 -0.515137 -0.421509 0.725098 1441497119 -0.176941 -0.515137 -0.421509 0.725098 1441497119 -0.178772 -0.513000 -0.424194 0.724548 1441497119 -0.178772 -0.513000 -0.424194 0.724548 1441497119 -0.178772 -0.513000 -0.424194 0.724548 1441497119 -0.178772 -0.513000 -0.424194 0.724548 1441497119 -0.178772 -0.513000 -0.424194 0.724548 1441497119 -0.178772 -0.513000 -0.424194 0.724548 1441497119 -0.176758 -0.517578 -0.416138 0.726501 1441497119 -0.176758 -0.517578 -0.416138 0.726501 1441497119 -0.176758 -0.517578 -0.416138 0.726501 1441497119 -0.176758 -0.517578 -0.416138 0.726501 1441497119 -0.176758 -0.517578 -0.416138 0.726501 1441497119 -0.176758 -0.517578 -0.416138 0.726501 1441497119 -0.176758 -0.517578 -0.416138 0.726501 1441497119 -0.180298 -0.518738 -0.414124 0.725891 1441497119 -0.180298 -0.518738 -0.414124 0.725891 1441497119 -0.180298 -0.518738 -0.414124 0.725891 1441497119 -0.180298 -0.518738 -0.414124 0.725891 1441497119 -0.180298 -0.518738 -0.414124 0.725891 1441497119 -0.180298 -0.518738 -0.414124 0.725891 1441497119 -0.185303 -0.515686 -0.418701 0.724182 1441497119 -0.185303 -0.515686 -0.418701 0.724182 1441497119 -0.185303 -0.515686 -0.418701 0.724182 1441497119 -0.185303 -0.515686 -0.418701 0.724182 1441497119 -0.185303 -0.515686 -0.418701 0.724182 1441497119 -0.185303 -0.515686 -0.418701 0.724182 1441497119 -0.185303 -0.515686 -0.418701 0.724182 1441497119 -0.186584 -0.512085 -0.424988 0.722778 1441497119 -0.186584 -0.512085 -0.424988 0.722778 1441497119 -0.186584 -0.512085 -0.424988 0.722778 1441497119 -0.186584 -0.512085 -0.424988 0.722778 1441497119 -0.186584 -0.512085 -0.424988 0.722778 1441497119 -0.186584 -0.512085 -0.424988 0.722778 1441497119 -0.187683 -0.511047 -0.428162 0.721313 1441497119 -0.187683 -0.511047 -0.428162 0.721313 1441497120 -0.187683 -0.511047 -0.428162 0.721313 1441497120 -0.187683 -0.511047 -0.428162 0.721313 1441497120 -0.187683 -0.511047 -0.428162 0.721313 1441497120 -0.187683 -0.511047 -0.428162 0.721313 1441497120 -0.187683 -0.511047 -0.428162 0.721313 1441497120 -0.187195 -0.509521 -0.429932 0.721436 1441497120 -0.187195 -0.509521 -0.429932 0.721436 1441497120 -0.187195 -0.509521 -0.429932 0.721436 1441497120 -0.187195 -0.509521 -0.429932 0.721436 1441497120 -0.187195 -0.509521 -0.429932 0.721436 1441497120 -0.187195 -0.509521 -0.429932 0.721436 1441497120 -0.183411 -0.509949 -0.427917 0.723328 1441497120 -0.183411 -0.509949 -0.427917 0.723328 1441497120 -0.183411 -0.509949 -0.427917 0.723328 1441497120 -0.183411 -0.509949 -0.427917 0.723328 1441497120 -0.183411 -0.509949 -0.427917 0.723328 1441497120 -0.183411 -0.509949 -0.427917 0.723328 1441497120 -0.180725 -0.511658 -0.425293 0.724365 1441497120 -0.180725 -0.511658 -0.425293 0.724365 1441497120 -0.180725 -0.511658 -0.425293 0.724365 1441497120 -0.180725 -0.511658 -0.425293 0.724365 1441497120 -0.180725 -0.511658 -0.425293 0.724365 1441497120 -0.180725 -0.511658 -0.425293 0.724365 1441497120 -0.179810 -0.515015 -0.422974 0.723572 1441497120 -0.179810 -0.515015 -0.422974 0.723572 1441497120 -0.179810 -0.515015 -0.422974 0.723572 1441497120 -0.179810 -0.515015 -0.422974 0.723572 1441497120 -0.179810 -0.515015 -0.422974 0.723572 1441497120 -0.177551 -0.517212 -0.418213 0.725281 1441497120 -0.177551 -0.517212 -0.418213 0.725281 1441497120 -0.177551 -0.517212 -0.418213 0.725281 1441497120 -0.177551 -0.517212 -0.418213 0.725281 1441497120 -0.177551 -0.517212 -0.418213 0.725281 1441497120 -0.177551 -0.517212 -0.418213 0.725281 1441497120 -0.173584 -0.519470 -0.413574 0.727295 1441497120 -0.173584 -0.519470 -0.413574 0.727295 1441497120 -0.173584 -0.519470 -0.413574 0.727295 1441497120 -0.173584 -0.519470 -0.413574 0.727295 1441497120 -0.173584 -0.519470 -0.413574 0.727295 1441497120 -0.173584 -0.519470 -0.413574 0.727295 1441497120 -0.172607 -0.519714 -0.414185 0.727051 1441497120 -0.172607 -0.519714 -0.414185 0.727051 1441497120 -0.172607 -0.519714 -0.414185 0.727051 1441497120 -0.172607 -0.519714 -0.414185 0.727051 1441497120 -0.172607 -0.519714 -0.414185 0.727051 1441497120 -0.172607 -0.519714 -0.414185 0.727051 1441497120 -0.172607 -0.519714 -0.414185 0.727051 1441497120 -0.173767 -0.519348 -0.418640 0.724487 1441497120
[truncated: 208,912 more chars]
