# Supplementary material for: Quaternion-Based Gesture Recognition Using Wireless Wearable Motion Capture Sensors
Source: Sensors (Basel). 2016 Apr 28;16(5):605. doi: 10.3390/s16050605 (PMC4883296; doi:10.3390/s16050605)
Supplement: Supplementary file 1 [file sensors-16-00605-s001.zip › MultiSensorGestureData/P1/5. Block/Training19.txt]

0.211121 0.619568 -0.174988 0.735413 1441496987 0.211121 0.619568 -0.174988 0.735413 1441496987 0.212524 0.617920 -0.175659 0.736267 1441496987 0.212524 0.617920 -0.175659 0.736267 1441496987 0.212524 0.617920 -0.175659 0.736267 1441496987 0.212524 0.617920 -0.175659 0.736267 1441496987 0.212524 0.617920 -0.175659 0.736267 1441496987 0.212524 0.617920 -0.175659 0.736267 1441496987 0.213623 0.616516 -0.176453 0.736938 1441496987 0.213623 0.616516 -0.176453 0.736938 1441496987 0.213623 0.616516 -0.176453 0.736938 1441496987 0.213623 0.616516 -0.176453 0.736938 1441496987 0.213623 0.616516 -0.176453 0.736938 1441496987 0.213623 0.616516 -0.176453 0.736938 1441496987 0.213135 0.616272 -0.176819 0.737183 1441496987 0.213135 0.616272 -0.176819 0.737183 1441496987 0.213135 0.616272 -0.176819 0.737183 1441496987 0.213135 0.616272 -0.176819 0.737183 1441496987 0.213135 0.616272 -0.176819 0.737183 1441496987 0.213135 0.616272 -0.176819 0.737183 1441496987 0.209900 0.617493 -0.175415 0.737427 1441496987 0.209900 0.617493 -0.175415 0.737427 1441496987 0.209900 0.617493 -0.175415 0.737427 1441496987 0.209900 0.617493 -0.175415 0.737427 1441496987 0.209900 0.617493 -0.175415 0.737427 1441496987 0.209900 0.617493 -0.175415 0.737427 1441496987 0.206055 0.618286 -0.172668 0.738525 1441496987 0.206055 0.618286 -0.172668 0.738525 1441496987 0.206055 0.618286 -0.172668 0.738525 1441496987 0.206055 0.618286 -0.172668 0.738525 1441496987 0.206055 0.618286 -0.172668 0.738525 1441496987 0.206055 0.618286 -0.172668 0.738525 1441496987 0.203430 0.617737 -0.169739 0.740356 1441496987 0.203430 0.617737 -0.169739 0.740356 1441496987 0.203430 0.617737 -0.169739 0.740356 1441496987 0.203430 0.617737 -0.169739 0.740356 1441496987 0.203430 0.617737 -0.169739 0.740356 1441496987 0.203430 0.617737 -0.169739 0.740356 1441496987 0.202637 0.616150 -0.167603 0.742371 1441496987 0.202637 0.616150 -0.167603 0.742371 1441496987 0.202637 0.616150 -0.167603 0.742371 1441496987 0.202637 0.616150 -0.167603 0.742371 1441496987 0.202637 0.616150 -0.167603 0.742371 1441496987 0.202637 0.616150 -0.167603 0.742371 1441496987 0.202637 0.616150 -0.167603 0.742371 1441496987 0.202393 0.614563 -0.165894 0.744141 1441496987 0.202393 0.614563 -0.165894 0.744141 1441496987 0.202393 0.614563 -0.165894 0.744141 1441496987 0.202393 0.614563 -0.165894 0.744141 1441496987 0.202393 0.614563 -0.165894 0.744141 1441496987 0.202393 0.614563 -0.165894 0.744141 1441496987 0.202637 0.613647 -0.165527 0.744873 1441496987 0.202637 0.613647 -0.165527 0.744873 1441496987 0.202637 0.613647 -0.165527 0.744873 1441496987 0.202637 0.613647 -0.165527 0.744873 1441496987 0.202637 0.613647 -0.165527 0.744873 1441496987 0.202637 0.613647 -0.165527 0.744873 1441496987 0.204041 0.612793 -0.166077 0.745117 1441496987 0.204041 0.612793 -0.166077 0.745117 1441496987 0.204041 0.612793 -0.166077 0.745117 1441496988 0.204041 0.612793 -0.166077 0.745117 1441496988 0.204041 0.612793 -0.166077 0.745117 1441496988 0.204041 0.612793 -0.166077 0.745117 1441496988 0.204041 0.612793 -0.166077 0.745117 1441496988 0.206543 0.612244 -0.167603 0.744507 1441496988 0.206543 0.612244 -0.167603 0.744507 1441496988 0.206543 0.612244 -0.167603 0.744507 1441496988 0.206543 0.612244 -0.167603 0.744507 1441496988 0.206543 0.612244 -0.167603 0.744507 1441496988 0.208740 0.612122 -0.169006 0.743713 1441496988 0.208740 0.612122 -0.169006 0.743713 1441496988 0.208740 0.612122 -0.169006 0.743713 1441496988 0.208740 0.612122 -0.169006 0.743713 1441496988 0.208740 0.612122 -0.169006 0.743713 1441496988 0.208740 0.612122 -0.169006 0.743713 1441496988 0.208740 0.612122 -0.169006 0.743713 1441496988 0.210571 0.611755 -0.170166 0.743225 1441496988 0.210571 0.611755 -0.170166 0.743225 1441496988 0.210571 0.611755 -0.170166 0.743225 1441496988 0.210571 0.611755 -0.170166 0.743225 1441496988 0.210571 0.611755 -0.170166 0.743225 1441496988 0.211121 0.611511 -0.170471 0.743225 1441496988 0.211121 0.611511 -0.170471 0.743225 1441496988 0.211121 0.611511 -0.170471 0.743225 1441496988 0.211121 0.611511 -0.170471 0.743225 1441496988 0.211121 0.611511 -0.170471 0.743225 1441496988 0.211121 0.611511 -0.170471 0.743225 1441496988 0.210327 0.611572 -0.170410 0.743408 1441496988 0.210327 0.611572 -0.170410 0.743408 1441496988 0.210327 0.611572 -0.170410 0.743408 1441496988 0.210327 0.611572 -0.170410 0.743408 1441496988 0.210327 0.611572 -0.170410 0.743408 1441496988 0.210327 0.611572 -0.170410 0.743408 1441496988 0.206482 0.611755 -0.168701 0.744690 1441496988 0.206482 0.611755 -0.168701 0.744690 1441496988 0.206482 0.611755 -0.168701 0.744690 1441496988 0.206482 0.611755 -0.168701 0.744690 1441496988 0.206482 0.611755 -0.168701 0.744690 1441496988 0.206482 0.611755 -0.168701 0.744690 1441496988 0.206482 0.611755 -0.168701 0.744690 1441496988 0.200806 0.612671 -0.165161 0.746277 1441496988 0.200806 0.612671 -0.165161 0.746277 1441496988 0.200806 0.612671 -0.165161 0.746277 1441496988 0.200806 0.612671 -0.165161 0.746277 1441496988 0.200806 0.612671 -0.165161 0.746277 1441496988 0.196716 0.612732 -0.161621 0.748108 1441496988 0.196716 0.612732 -0.161621 0.748108 1441496988 0.196716 0.612732 -0.161621 0.748108 1441496988 0.196716 0.612732 -0.161621 0.748108 1441496988 0.196716 0.612732 -0.161621 0.748108 1441496988 0.196716 0.612732 -0.161621 0.748108 1441496988 0.196716 0.612732 -0.161621 0.748108 1441496988 0.195801 0.612305 -0.158569 0.749329 1441496988 0.195801 0.612305 -0.158569 0.749329 1441496988 0.195801 0.612305 -0.158569 0.749329 1441496988 0.195801 0.612305 -0.158569 0.749329 1441496988 0.195801 0.612305 -0.158569 0.749329 1441496988 0.199158 0.613586 -0.159424 0.747253 1441496988 0.199158 0.613586 -0.159424 0.747253 1441496988 0.199158 0.613586 -0.159424 0.747253 1441496988 0.199158 0.613586 -0.159424 0.747253 1441496988 0.199158 0.613586 -0.159424 0.747253 1441496988 0.207581 0.615479 -0.165894 0.741943 1441496988 0.207581 0.615479 -0.165894 0.741943 1441496988 0.207581 0.615479 -0.165894 0.741943 1441496988 0.207581 0.615479 -0.165894 0.741943 1441496988 0.207581 0.615479 -0.165894 0.741943 1441496988 0.216614 0.616028 -0.173706 0.737122 1441496988 0.216614 0.616028 -0.173706 0.737122 1441496988 0.216614 0.616028 -0.173706 0.737122 1441496988 0.216614 0.616028 -0.173706 0.737122 1441496988 0.219177 0.617188 -0.178406 0.734253 1441496988 0.219177 0.617188 -0.178406 0.734253 1441496988 0.219177 0.617188 -0.178406 0.734253 1441496988 0.219177 0.617188 -0.178406 0.734253 1441496988 0.219177 0.617188 -0.178406 0.734253 1441496988 0.219177 0.617188 -0.178406 0.734253 1441496988 0.216736 0.619568 -0.180115 0.732544 1441496988 0.216736 0.619568 -0.180115 0.732544 1441496988 0.216736 0.619568 -0.180115 0.732544 1441496988 0.216736 0.619568 -0.180115 0.732544 1441496988 0.216736 0.619568 -0.180115 0.732544 1441496988 0.216736 0.619568 -0.180115 0.732544 1441496988 0.216736 0.619568 -0.180115 0.732544 1441496988 0.210510 0.623962 -0.178467 0.731018 1441496988 0.210510 0.623962 -0.178467 0.731018 1441496988 0.210510 0.623962 -0.178467 0.731018 1441496988 0.210510 0.623962 -0.178467 0.731018 1441496988 0.210510 0.623962 -0.178467 0.731018 1441496988 0.210510 0.623962 -0.178467 0.731018 1441496988 0.205383 0.626709 -0.175171 0.730957 1441496988 0.205383 0.626709 -0.175171 0.730957 1441496988 0.205383 0.626709 -0.175171 0.730957 1441496988 0.205383 0.626709 -0.175171 0.730957 1441496988 0.205383 0.626709 -0.175171 0.730957 1441496988 0.205383 0.626709 -0.175171 0.730957 1441496988 0.201782 0.629822 -0.172119 0.729980 1441496988 0.201782 0.629822 -0.172119 0.729980 1441496988 0.201782 0.629822 -0.172119 0.729980 1441496988 0.201782 0.629822 -0.172119 0.729980 1441496988 0.201782 0.629822 -0.172119 0.729980 1441496988 0.199585 0.632629 -0.170776 0.728516 1441496988 0.199585 0.632629 -0.170776 0.728516 1441496988 0.199585 0.632629 -0.170776 0.728516 1441496988 0.199585 0.632629 -0.170776 0.728516 1441496989 0.199585 0.632629 -0.170776 0.728516 1441496989 0.199585 0.632629 -0.170776 0.728516 1441496989 0.199585 0.632629 -0.170776 0.728516 1441496989 0.198486 0.634766 -0.170898 0.726929 1441496989 0.198486 0.634766 -0.170898 0.726929 1441496989 0.198486 0.634766 -0.170898 0.726929 1441496989 0.198486 0.634766 -0.170898 0.726929 1441496989 0.198486 0.634766 -0.170898 0.726929 1441496989 0.198486 0.634766 -0.170898 0.726929 1441496989 0.197937 0.636841 -0.172058 0.724976 1441496989 0.197937 0.636841 -0.172058 0.724976 1441496989 0.197937 0.636841 -0.172058 0.724976 1441496989 0.197937 0.636841 -0.172058 0.724976 1441496989 0.197937 0.636841 -0.172058 0.724976 1441496989 0.197937 0.636841 -0.172058 0.724976 1441496989 0.198303 0.638184 -0.173645 0.723267 1441496989 0.198303 0.638184 -0.173645 0.723267 1441496989 0.198303 0.638184 -0.173645 0.723267 1441496989 0.198303 0.638184 -0.173645 0.723267 1441496989 0.198303 0.638184 -0.173645 0.723267 1441496989 0.198303 0.638184 -0.173645 0.723267 1441496989 0.199158 0.638062 -0.175110 0.722839 1441496989 0.199158 0.638062 -0.175110 0.722839 1441496989 0.199158 0.638062 -0.175110 0.722839 1441496989 0.199158 0.638062 -0.175110 0.722839 1441496989 0.199158 0.638062 -0.175110 0.722839 1441496989 0.199158 0.638062 -0.175110 0.722839 1441496989 0.199768 0.637268 -0.175903 0.723145 1441496989 0.199768 0.637268 -0.175903 0.723145 1441496989 0.199768 0.637268 -0.175903 0.723145 1441496989 0.199768 0.637268 -0.175903 0.723145 1441496989 0.199768 0.637268 -0.175903 0.723145 1441496989 0.199768 0.637268 -0.175903 0.723145 1441496989 0.200684 0.635925 -0.176392 0.723999 1441496989 0.200684 0.635925 -0.176392 0.723999 1441496989 0.200684 0.635925 -0.176392 0.723999 1441496989 0.200684 0.635925 -0.176392 0.723999 1441496989 0.200684 0.635925 -0.176392 0.723999 1441496989 0.200684 0.635925 -0.176392 0.723999 1441496989 0.201477 0.633850 -0.176575 0.725525 1441496989 0.201477 0.633850 -0.176575 0.725525 1441496989 0.201477 0.633850 -0.176575 0.725525 1441496989 0.201477 0.633850 -0.176575 0.725525 1441496989 0.201477 0.633850 -0.176575 0.725525 1441496989 0.201477 0.633850 -0.176575 0.725525 1441496989 0.201721 0.631836 -0.176147 0.727295 1441496989 0.201721 0.631836 -0.176147 0.727295 1441496989 0.201721 0.631836 -0.176147 0.727295 1441496989 0.201721 0.631836 -0.176147 0.727295 1441496989 0.201721 0.631836 -0.176147 0.727295 1441496989 0.201721 0.631836 -0.176147 0.727295 1441496989 0.200500 0.629761 -0.174072 0.729919 1441496989 0.200500 0.629761 -0.174072 0.729919 1441496989 0.200500 0.629761 -0.174072 0.729919 1441496989 0.200500 0.629761 -0.174072 0.729919 1441496989 0.200500 0.629761 -0.174072 0.729919 1441496989 0.200500 0.629761 -0.174072 0.729919 1441496989 0.200500 0.629761 -0.174072 0.729919 1441496989 0.198914 0.628235 -0.171570 0.732300 1441496989 0.198914 0.628235 -0.171570 0.732300 1441496989 0.198914 0.628235 -0.171570 0.732300 1441496989 0.198914 0.628235 -0.171570 0.732300 1441496989 0.198914 0.628235 -0.171570 0.732300 1441496989 0.198914 0.628235 -0.171570 0.732300 1441496989 0.196960 0.627502 -0.168152 0.734253 1441496989 0.196960 0.627502 -0.168152 0.734253 1441496989 0.196960 0.627502 -0.168152 0.734253 1441496989 0.196960 0.627502 -0.168152 0.734253 1441496989 0.196960 0.627502 -0.168152 0.734253 1441496989 0.196960 0.627502 -0.168152 0.734253 1441496989 0.196960 0.627502 -0.168152 0.734253 1441496989 0.197571 0.626160 -0.166077 0.735657 1441496989 0.197571 0.626160 -0.166077 0.735657 1441496989 0.197571 0.626160 -0.166077 0.735657 1441496989 0.197571 0.626160 -0.166077 0.735657 1441496989 0.197571 0.626160 -0.166077 0.735657 1441496989 0.197571 0.626160 -0.166077 0.735657 1441496989 0.202332 0.624817 -0.168213 0.735046 1441496989 0.202332 0.624817 -0.168213 0.735046 1441496989 0.202332 0.624817 -0.168213 0.735046 1441496989 0.202332 0.624817 -0.168213 0.735046 1441496989 0.202332 0.624817 -0.168213 0.735046 1441496989 0.202332 0.624817 -0.168213 0.735046 1441496989 0.210022 0.622498 -0.173218 0.733704 1441496989 0.210022 0.622498 -0.173218 0.733704 1441496989 0.210022 0.622498 -0.173218 0.733704 1441496989 0.210022 0.622498 -0.173218 0.733704 1441496989 0.210022 0.622498 -0.173218 0.733704 1441496989 0.210022 0.622498 -0.173218 0.733704 1441496989 0.213623 0.621155 -0.176270 0.733032 1441496989 0.213623 0.621155 -0.176270 0.733032 1441496989 0.213623 0.621155 -0.176270 0.733032 1441496989 0.213623 0.621155 -0.176270 0.733032 1441496989 0.213623 0.621155 -0.176270 0.733032 1441496989 0.213623 0.621155 -0.176270 0.733032 1441496989 0.213623 0.621155 -0.176270 0.733032 1441496989 0.212341 0.621399 -0.177490 0.732910 1441496989 0.212341 0.621399 -0.177490 0.732910 1441496989 0.212341 0.621399 -0.177490 0.732910 1441496989 0.212341 0.621399 -0.177490 0.732910 1441496989 0.212341 0.621399 -0.177490 0.732910 1441496989 0.212341 0.621399 -0.177490 0.732910 1441496989 0.210022 0.622314 -0.176453 0.733093 1441496989 0.210022 0.622314 -0.176453 0.733093 1441496989 0.210022 0.622314 -0.176453 0.733093 1441496989 0.210022 0.622314 -0.176453 0.733093 1441496989 0.210022 0.622314 -0.176453 0.733093 1441496989 0.210022 0.622314 -0.176453 0.733093 1441496989 0.207092 0.622864 -0.174927 0.733826 1441496989 0.207092 0.622864 -0.174927 0.733826 1441496989 0.207092 0.622864 -0.174927 0.733826 1441496989 0.207092 0.622864 -0.174927 0.733826 1441496989 0.207092 0.622864 -0.174927 0.733826 1441496990 0.207092 0.622864 -0.174927 0.733826 1441496990 0.207092 0.622864 -0.174927 0.733826 1441496990 0.206238 0.622070 -0.173950 0.734924 1441496990 0.206238 0.622070 -0.173950 0.734924 1441496990 0.206238 0.622070 -0.173950 0.734924 1441496990 0.206238 0.622070 -0.173950 0.734924 1441496990 0.206238 0.622070 -0.173950 0.734924 1441496990 0.206238 0.622070 -0.173950 0.734924 1441496990 0.205872 0.621582 -0.173767 0.735474 1441496990 0.205872 0.621582 -0.173767 0.735474 1441496990 0.205872 0.621582 -0.173767 0.735474 1441496990 0.205872 0.621582 -0.173767 0.735474 1441496990 0.205872 0.621582 -0.173767 0.735474 1441496990 0.205872 0.621582 -0.173767 0.735474 1441496990 0.205872 0.621582 -0.173767 0.735474 1441496990 0.204285 0.620605 -0.172729 0.737000 1441496990 0.204285 0.620605 -0.172729 0.737000 1441496990 0.204285 0.620605 -0.172729 0.737000 1441496990 0.204285 0.620605 -0.172729 0.737000 1441496990 0.204285 0.620605 -0.172729 0.737000 1441496990 0.204285 0.620605 -0.172729 0.737000 1441496990 0.203979 0.619934 -0.173462 0.737488 1441496990 0.203979 0.619934 -0.173462 0.737488 1441496990 0.203979 0.619934 -0.173462 0.737488 1441496990 0.203979 0.619934 -0.173462 0.737488 1441496990 0.203979 0.619934 -0.173462 0.737488 1441496990 0.203979 0.619934 -0.173462 0.737488 1441496990 0.205322 0.619995 -0.175476 0.736572 1441496990 0.205322 0.619995 -0.175476 0.736572 1441496990 0.205322 0.619995 -0.175476 0.736572 1441496990 0.205322 0.619995 -0.175476 0.736572 1441496990 0.205322 0.619995 -0.175476 0.736572 1441496990 0.205322 0.619995 -0.175476 0.736572 1441496990 0.206482 0.619873 -0.176758 0.736023 1441496990 0.206482 0.619873 -0.176758 0.736023 1441496990 0.206482 0.619873 -0.176758 0.736023 1441496990 0.206482 0.619873 -0.176758 0.736023 1441496990 0.206482 0.619873 -0.176758 0.736023 1441496990 0.208008 0.618591 -0.177490 0.736572 1441496990 0.208008 0.618591 -0.177490 0.736572 1441496990 0.208008 0.618591 -0.177490 0.736572 1441496990 0.208008 0.618591 -0.177490 0.736572 1441496990 0.208008 0.618591 -0.177490 0.736572 1441496990 0.208008 0.618591 -0.177490 0.736572 1441496990 0.209167 0.616943 -0.178101 0.737427 1441496990 0.209167 0.616943 -0.178101 0.737427 1441496990 0.209167 0.616943 -0.178101 0.737427 1441496990 0.209167 0.616943 -0.178101 0.737427 1441496990 0.209167 0.616943 -0.178101 0.737427 1441496990 0.209167 0.616943 -0.178101 0.737427 1441496990 0.209167 0.616943 -0.178101 0.737427 1441496990 0.210876 0.615417 -0.179077 0.738037 1441496990 0.210876 0.615417 -0.179077 0.738037 1441496990 0.210876 0.615417 -0.179077 0.738037 1441496990 0.210876 0.615417 -0.179077 0.738037 1441496990 0.210876 0.615417 -0.179077 0.738037 1441496990 0.210876 0.615417 -0.179077 0.738037 1441496990 0.211853 0.614075 -0.180420 0.738464 1441496990 0.211853 0.614075 -0.180420 0.738464 1441496990 0.211853 0.614075 -0.180420 0.738464 1441496990 0.211853 0.614075 -0.180420 0.738464 1441496990 0.211853 0.614075 -0.180420 0.738464 1441496990 0.211853 0.614075 -0.180420 0.738464 1441496990 0.210938 0.613159 -0.179016 0.739868 1441496990 0.210938 0.613159 -0.179016 0.739868 1441496990 0.210938 0.613159 -0.179016 0.739868 1441496990 0.210938 0.613159 -0.179016 0.739868 1441496990 0.210938 0.613159 -0.179016 0.739868 1441496990 0.210938 0.613159 -0.179016 0.739868 1441496990 0.210938 0.613159 -0.179016 0.739868 1441496990 0.207764 0.611084 -0.173950 0.743652 1441496990 0.207764 0.611084 -0.173950 0.743652 1441496990 0.207764 0.611084 -0.173950 0.743652 1441496990 0.207764 0.611084 -0.173950 0.743652 1441496990 0.207764 0.611084 -0.173950 0.743652 1441496990 0.207764 0.611084 -0.173950 0.743652 1441496990 0.206604 0.608765 -0.168884 0.747070 1441496990 0.206604 0.608765 -0.168884 0.747070 1441496990 0.206604 0.608765 -0.168884 0.747070 1441496990 0.206604 0.608765 -0.168884 0.747070 1441496990 0.206604 0.608765 -0.168884 0.747070 1441496990 0.206604 0.608765 -0.168884 0.747070 1441496990 0.210815 0.607788 -0.170044 0.746460 1441496990 0.210815 0.607788 -0.170044 0.746460 1441496990 0.210815 0.607788 -0.170044 0.746460 1441496990 0.210815 0.607788 -0.170044 0.746460 1441496990 0.210815 0.607788 -0.170044 0.746460 1441496990 0.210815 0.607788 -0.170044 0.746460 1441496990 0.210815 0.607788 -0.170044 0.746460 1441496990 0.218872 0.607666 -0.175598 0.742920 1441496990 0.218872 0.607666 -0.175598 0.742920 1441496990 0.218872 0.607666 -0.175598 0.742920 1441496990 0.218872 0.607666 -0.175598 0.742920 1441496990 0.218872 0.607666 -0.175598 0.742920 1441496990 0.218872 0.607666 -0.175598 0.742920 1441496990 0.225159 0.605957 -0.179321 0.741516 1441496990 0.225159 0.605957 -0.179321 0.741516 1441496990 0.225159 0.605957 -0.179321 0.741516 1441496990 0.225159 0.605957 -0.179321 0.741516 1441496990 0.225159 0.605957 -0.179321 0.741516 1441496990 0.225159 0.605957 -0.179321 0.741516 1441496990 0.227600 0.604553 -0.181946 0.741333 1441496990 0.227600 0.604553 -0.181946 0.741333 1441496990 0.227600 0.604553 -0.181946 0.741333 1441496990 0.227600 0.604553 -0.181946 0.741333 1441496990 0.227600 0.604553 -0.181946 0.741333 1441496990 0.227600 0.604553 -0.181946 0.741333 1441496990 0.227600 0.604553 -0.181946 0.741333 1441496990 0.227844 0.603821 -0.182922 0.741577 1441496990 0.227844 0.603821 -0.182922 0.741577 1441496991 0.227844 0.603821 -0.182922 0.741577 1441496991 0.226013 0.603821 -0.182739 0.742188 1441496991 0.226013 0.603821 -0.182739 0.742188 1441496991 0.226013 0.603821 -0.182739 0.742188 1441496991 0.226013 0.603821 -0.182739 0.742188 1441496991 0.226013 0.603821 -0.182739 0.742188 1441496991 0.223816 0.603699 -0.181885 0.743164 1441496991 0.223816 0.603699 -0.181885 0.743164 1441496991 0.223816 0.603699 -0.181885 0.743164 1441496991 0.223816 0.603699 -0.181885 0.743164 1441496991 0.223816 0.603699 -0.181885 0.743164 1441496991 0.223816 0.603699 -0.181885 0.743164 1441496991 0.223816 0.603699 -0.181885 0.743164 1441496991 0.222534 0.603638 -0.181458 0.743713 1441496991 0.222534 0.603638 -0.181458 0.743713 1441496991 0.222534 0.603638 -0.181458 0.743713 1441496991 0.222534 0.603638 -0.181458 0.743713 1441496991 0.222534 0.603638 -0.181458 0.743713 1441496991 0.222534 0.603638 -0.181458 0.743713 1441496991 0.222046 0.603943 -0.181091 0.743713 1441496991 0.222046 0.603943 -0.181091 0.743713 1441496991 0.222046 0.603943 -0.181091 0.743713 1441496991 0.222046 0.603943 -0.181091 0.743713 1441496991 0.222046 0.603943 -0.181091 0.743713 1441496991 0.222046 0.603943 -0.181091 0.743713 1441496991 0.220886 0.604187 -0.180542 0.743958 1441496991 0.220886 0.604187 -0.180542 0.743958 1441496991 0.220886 0.604187 -0.180542 0.743958 1441496991 0.220886 0.604187 -0.180542 0.743958 1441496991 0.220886 0.604187 -0.180542 0.743958 1441496991 0.220886 0.604187 -0.180542 0.743958 1441496991 0.220886 0.604187 -0.180542 0.743958 1441496991 0.220215 0.605042 -0.181091 0.743347 1441496991 0.220215 0.605042 -0.181091 0.743347 1441496991 0.220215 0.605042 -0.181091 0.743347 1441496991 0.220215 0.605042 -0.181091 0.743347 1441496991 0.220215 0.605042 -0.181091 0.743347 1441496991 0.220215 0.605042 -0.181091 0.743347 1441496991 0.220032 0.607666 -0.183167 0.740723 1441496991 0.220032 0.607666 -0.183167 0.740723 1441496991 0.220032 0.607666 -0.183167 0.740723 1441496991 0.220032 0.607666 -0.183167 0.740723 1441496991 0.220032 0.607666 -0.183167 0.740723 1441496991 0.220032 0.607666 -0.183167 0.740723 1441496991 0.219910 0.609070 -0.184143 0.739380 1441496991 0.219910 0.609070 -0.184143 0.739380 1441496991 0.219910 0.609070 -0.184143 0.739380 1441496991 0.219910 0.609070 -0.184143 0.739380 1441496991 0.219910 0.609070 -0.184143 0.739380 1441496991 0.220642 0.610229 -0.185364 0.737915 1441496991 0.220642 0.610229 -0.185364 0.737915 1441496991 0.220642 0.610229 -0.185364 0.737915 1441496991 0.220642 0.610229 -0.185364 0.737915 1441496991 0.220642 0.610229 -0.185364 0.737915 1441496991 0.220642 0.610229 -0.185364 0.737915 1441496991 0.221069 0.612549 -0.186401 0.735596 1441496991 0.221069 0.612549 -0.186401 0.735596 1441496991 0.221069 0.612549 -0.186401 0.735596 1441496991 0.221069 0.612549 -0.186401 0.735596 1441496991 0.221069 0.612549 -0.186401 0.735596 1441496991 0.221069 0.612549 -0.186401 0.735596 1441496991 0.221863 0.614563 -0.187378 0.733398 1441496991 0.221863 0.614563 -0.187378 0.733398 1441496991 0.221863 0.614563 -0.187378 0.733398 1441496991 0.221863 0.614563 -0.187378 0.733398 1441496991 0.221863 0.614563 -0.187378 0.733398 1441496991 0.221863 0.614563 -0.187378 0.733398 1441496991 0.220398 0.616760 -0.187012 0.732117 1441496991 0.220398 0.616760 -0.187012 0.732117 1441496991 0.220398 0.616760 -0.187012 0.732117 1441496991 0.220398 0.616760 -0.187012 0.732117 1441496991 0.220398 0.616760 -0.187012 0.732117 1441496991 0.220398 0.616760 -0.187012 0.732117 1441496991 0.216736 0.618225 -0.184448 0.732605 1441496991 0.216736 0.618225 -0.184448 0.732605 1441496991 0.216736 0.618225 -0.184448 0.732605 1441496991 0.216736 0.618225 -0.184448 0.732605 1441496991 0.216736 0.618225 -0.184448 0.732605 1441496991 0.216736 0.618225 -0.184448 0.732605 1441496991 0.212036 0.618652 -0.180359 0.734619 1441496991 0.212036 0.618652 -0.180359 0.734619 1441496991 0.212036 0.618652 -0.180359 0.734619 1441496991 0.212036 0.618652 -0.180359 0.734619 1441496991 0.212036 0.618652 -0.180359 0.734619 1441496991 0.212036 0.618652 -0.180359 0.734619 1441496991 0.212036 0.618652 -0.180359 0.734619 1441496991 0.208435 0.617615 -0.175354 0.737732 1441496991 0.208435 0.617615 -0.175354 0.737732 1441496991 0.208435 0.617615 -0.175354 0.737732 1441496991 0.208435 0.617615 -0.175354 0.737732 1441496991 0.208435 0.617615 -0.175354 0.737732 1441496991 0.208435 0.617615 -0.175354 0.737732 1441496991 0.207581 0.614929 -0.170837 0.741272 1441496991 0.207581 0.614929 -0.170837 0.741272 1441496991 0.207581 0.614929 -0.170837 0.741272 1441496991 0.207581 0.614929 -0.170837 0.741272 1441496991 0.207581 0.614929 -0.170837 0.741272 1441496991 0.207581 0.614929 -0.170837 0.741272 1441496991 0.210571 0.614319 -0.171204 0.740845 1441496991 0.210571 0.614319 -0.171204 0.740845 1441496991 0.210571 0.614319 -0.171204 0.740845 1441496991 0.210571 0.614319 -0.171204 0.740845 1441496991 0.210571 0.614319 -0.171204 0.740845 1441496991 0.210571 0.614319 -0.171204 0.740845 1441496991 0.217712 0.615417 -0.176147 0.736694 1441496991 0.217712 0.615417 -0.176147 0.736694 1441496991 0.217712 0.615417 -0.176147 0.736694 1441496991 0.217712 0.615417 -0.176147 0.736694 1441496991 0.217712 0.615417 -0.176147 0.736694 1441496991 0.217712 0.615417 -0.176147 0.736694 1441496991 0.217712 0.615417 -0.176147 0.736694 1441496991 0.224609 0.615295 -0.181763 0.733398 1441496992 0.224609 0.615295 -0.181763 0.733398 1441496992 0.224609 0.615295 -0.181763 0.733398 1441496992 0.224609 0.615295 -0.181763 0.733398 1441496992 0.224609 0.615295 -0.181763 0.733398 1441496992 0.224609 0.615295 -0.181763 0.733398 1441496992 0.227478 0.615356 -0.185181 0.731567 1441496992 0.227478 0.615356 -0.185181 0.731567 1441496992 0.227478 0.615356 -0.185181 0.731567 1441496992 0.227478 0.615356 -0.185181 0.731567 1441496992 0.227478 0.615356 -0.185181 0.731567 1441496992 0.227478 0.615356 -0.185181 0.731567 1441496992 0.227783 0.616333 -0.187439 0.730103 1441496992 0.227783 0.616333 -0.187439 0.730103 1441496992 0.227783 0.616333 -0.187439 0.730103 1441496992 0.227783 0.616333 -0.187439 0.730103 1441496992 0.227783 0.616333 -0.187439 0.730103 1441496992 0.227783 0.616333 -0.187439 0.730103 1441496992 0.226318 0.618042 -0.188110 0.728943 1441496992 0.226318 0.618042 -0.188110 0.728943 1441496992 0.226318 0.618042 -0.188110 0.728943 1441496992 0.226318 0.618042 -0.188110 0.728943 1441496992 0.226318 0.618042 -0.188110 0.728943 1441496992 0.226318 0.618042 -0.188110 0.728943 1441496992 0.224915 0.617981 -0.187988 0.729431 1441496992 0.224915 0.617981 -0.187988 0.729431 1441496992 0.224915 0.617981 -0.187988 0.729431 1441496992 0.224915 0.617981 -0.187988 0.729431 1441496992 0.224915 0.617981 -0.187988 0.729431 1441496992 0.224915 0.617981 -0.187988 0.729431 1441496992 0.224915 0.617981 -0.187988 0.729431 1441496992 0.225281 0.617859 -0.188660 0.729309 1441496992 0.225281 0.617859 -0.188660 0.729309 1441496992 0.225281 0.617859 -0.188660 0.729309 1441496992 0.225281 0.617859 -0.188660 0.729309 1441496992 0.225281 0.617859 -0.188660 0.729309 1441496992 0.225281 0.617859 -0.188660 0.729309 1441496992 0.226746 0.617065 -0.189880 0.729187 1441496992 0.226746 0.617065 -0.189880 0.729187 1441496992 0.226746 0.617065 -0.189880 0.729187 1441496992 0.226746 0.617065 -0.189880 0.729187 1441496992 0.226746 0.617065 -0.189880 0.729187 1441496992 0.226746 0.617065 -0.189880 0.729187 1441496992 0.225891 0.617249 -0.189575 0.729370 1441496992 0.225891 0.617249 -0.189575 0.729370 1441496992 0.225891 0.617249 -0.189575 0.729370 1441496992 0.225891 0.617249 -0.189575 0.729370 1441496992 0.225891 0.617249 -0.189575 0.729370 1441496992 0.225891 0.617249 -0.189575 0.729370 1441496992 0.224243 0.617493 -0.188904 0.729797 1441496992 0.224243 0.617493 -0.188904 0.729797 1441496992 0.224243 0.617493 -0.188904 0.729797 1441496992 0.224243 0.617493 -0.188904 0.729797 1441496992 0.224243 0.617493 -0.188904 0.729797 1441496992 0.224243 0.617493 -0.188904 0.729797 1441496992 0.223328 0.617798 -0.188538 0.729980 1441496992 0.223328 0.617798 -0.188538 0.729980 1441496992 0.223328 0.617798 -0.188538 0.729980 1441496992 0.223328 0.617798 -0.188538 0.729980 1441496992 0.223328 0.617798 -0.188538 0.729980 1441496992 0.223328 0.617798 -0.188538 0.729980 1441496992 0.223328 0.617798 -0.188538 0.729980 1441496992 0.223083 0.617798 -0.188416 0.730042 1441496992 0.223083 0.617798 -0.188416 0.730042 1441496992 0.223083 0.617798 -0.188416 0.730042 1441496992 0.223083 0.617798 -0.188416 0.730042 1441496992 0.223083 0.617798 -0.188416 0.730042 1441496992 0.223145 0.617188 -0.188171 0.730591 1441496992 0.223145 0.617188 -0.188171 0.730591 1441496992 0.223145 0.617188 -0.188171 0.730591 1441496992 0.223145 0.617188 -0.188171 0.730591 1441496992 0.223145 0.617188 -0.188171 0.730591 1441496992 0.223145 0.617188 -0.188171 0.730591 1441496992 0.223450 0.615845 -0.187866 0.731689 1441496992 0.223450 0.615845 -0.187866 0.731689 1441496992 0.223450 0.615845 -0.187866 0.731689 1441496992 0.223450 0.615845 -0.187866 0.731689 1441496992 0.223450 0.615845 -0.187866 0.731689 1441496992 0.222656 0.614075 -0.186218 0.733887 1441496992 0.222656 0.614075 -0.186218 0.733887 1441496992 0.222656 0.614075 -0.186218 0.733887 1441496992 0.222656 0.614075 -0.186218 0.733887 1441496992 0.222656 0.614075 -0.186218 0.733887 1441496992 0.222656 0.614075 -0.186218 0.733887 1441496992 0.221069 0.612732 -0.184326 0.735962 1441496992 0.221069 0.612732 -0.184326 0.735962 1441496992 0.221069 0.612732 -0.184326 0.735962 1441496992 0.221069 0.612732 -0.184326 0.735962 1441496992 0.221069 0.612732 -0.184326 0.735962 1441496992 0.221069 0.612732 -0.184326 0.735962 1441496992 0.218262 0.612244 -0.182556 0.737610 1441496992 0.218262 0.612244 -0.182556 0.737610 1441496992 0.218262 0.612244 -0.182556 0.737610 1441496992 0.218262 0.612244 -0.182556 0.737610 1441496992 0.218262 0.612244 -0.182556 0.737610 1441496992 0.218262 0.612244 -0.182556 0.737610 1441496992 0.218262 0.612244 -0.182556 0.737610 1441496992 0.214172 0.611816 -0.179199 0.739990 1441496992 0.214172 0.611816 -0.179199 0.739990 1441496992 0.214172 0.611816 -0.179199 0.739990 1441496992 0.214172 0.611816 -0.179199 0.739990 1441496992 0.214172 0.611816 -0.179199 0.739990 1441496992 0.214172 0.611816 -0.179199 0.739990 1441496992 0.209045 0.611572 -0.175232 0.742615 1441496992 0.209045 0.611572 -0.175232 0.742615 1441496992 0.209045 0.611572 -0.175232 0.742615 1441496992 0.209045 0.611572 -0.175232 0.742615 1441496992 0.209045 0.611572 -0.175232 0.742615 1441496992 0.209045 0.611572 -0.175232 0.742615 1441496992 0.209045 0.611572 -0.175232 0.742615 1441496992 0.205200 0.610840 -0.171143 0.745239 1441496993 0.205200 0.610840 -0.171143 0.745239 1441496993 0.205200 0.610840 -0.171143 0.745239 1441496993 0.205200 0.610840 -0.171143 0.745239 1441496993 0.205200 0.610840 -0.171143 0.745239 1441496993 0.205200 0.610840 -0.171143 0.745239 1441496993 
0.203186 0.617249 -0.171265 0.740479 1441496995 0.203186 0.617249 -0.171265 0.740479 1441496995 0.203186 0.617249 -0.171265 0.740479 1441496995 0.203186 0.617249 -0.171265 0.740479 1441496995 0.203186 0.617249 -0.171265 0.740479 1441496995 0.199402 0.616760 -0.166809 0.742859 1441496995 0.199402 0.616760 -0.166809 0.742859 1441496995 0.199402 0.616760 -0.166809 0.742859 1441496995 0.199402 0.616760 -0.166809 0.742859 1441496995 0.199402 0.616760 -0.166809 0.742859 1441496995 0.199402 0.616760 -0.166809 0.742859 1441496995 0.202209 0.616333 -0.168030 0.742249 1441496995 0.202209 0.616333 -0.168030 0.742249 1441496995 0.202209 0.616333 -0.168030 0.742249 1441496995 0.202209 0.616333 -0.168030 0.742249 1441496995 0.202209 0.616333 -0.168030 0.742249 1441496995 0.202209 0.616333 -0.168030 0.742249 1441496995 0.202209 0.616333 -0.168030 0.742249 1441496995 0.207092 0.616089 -0.172241 0.740112 1441496995 0.207092 0.616089 -0.172241 0.740112 1441496995 0.207092 0.616089 -0.172241 0.740112 1441496995 0.207092 0.616089 -0.172241 0.740112 1441496995 0.207092 0.616089 -0.172241 0.740112 1441496995 0.207092 0.616089 -0.172241 0.740112 1441496995 0.209961 0.614380 -0.175415 0.739990 1441496995 0.209961 0.614380 -0.175415 0.739990 1441496995 0.209961 0.614380 -0.175415 0.739990 1441496995 0.209961 0.614380 -0.175415 0.739990 1441496995 0.209961 0.614380 -0.175415 0.739990 1441496995 0.209961 0.614380 -0.175415 0.739990 1441496995 0.211121 0.611816 -0.175476 0.741760 1441496995 0.211121 0.611816 -0.175476 0.741760 1441496995 0.211121 0.611816 -0.175476 0.741760 1441496995 0.211121 0.611816 -0.175476 0.741760 1441496995 0.211121 0.611816 -0.175476 0.741760 1441496995 0.211121 0.611816 -0.175476 0.741760 1441496995 0.211121 0.611816 -0.175476 0.741760 1441496995 0.213318 0.609802 -0.175903 0.742737 1441496995 0.213318 0.609802 -0.175903 0.742737 1441496995 0.213318 0.609802 -0.175903 0.742737 1441496995 0.213318 0.609802 -0.175903 0.742737 1441496995 0.213318 0.609802 -0.175903 0.742737 1441496995 0.213318 0.609802 -0.175903 0.742737 1441496995 0.217102 0.609009 -0.177612 0.741882 1441496995 0.217102 0.609009 -0.177612 0.741882 1441496995 0.217102 0.609009 -0.177612 0.741882 1441496995 0.217102 0.609009 -0.177612 0.741882 1441496995 0.217102 0.609009 -0.177612 0.741882 1441496995 0.217102 0.609009 -0.177612 0.741882 1441496995 0.217102 0.609009 -0.177612 0.741882 1441496995 0.221130 0.608093 -0.179932 0.740845 1441496995 0.221130 0.608093 -0.179932 0.740845 1441496995 0.221130 0.608093 -0.179932 0.740845 1441496995 0.221130 0.608093 -0.179932 0.740845 1441496995 0.221130 0.608093 -0.179932 0.740845 1441496995 0.221130 0.608093 -0.179932 0.740845 1441496995 0.224548 0.607117 -0.182190 0.740112 1441496995 0.224548 0.607117 -0.182190 0.740112 1441496995 0.224548 0.607117 -0.182190 0.740112 1441496995 0.224548 0.607117 -0.182190 0.740112 1441496995 0.224548 0.607117 -0.182190 0.740112 1441496995 0.224548 0.607117 -0.182190 0.740112 1441496995 0.227417 0.606079 -0.184631 0.739441 1441496995 0.227417 0.606079 -0.184631 0.739441 1441496995 0.227417 0.606079 -0.184631 0.739441 1441496995 0.227417 0.606079 -0.184631 0.739441 1441496995 0.227417 0.606079 -0.184631 0.739441 1441496995 0.227417 0.606079 -0.184631 0.739441 1441496995 0.227234 0.605225 -0.184814 0.740173 1441496995 0.227234 0.605225 -0.184814 0.740173 1441496995 0.227234 0.605225 -0.184814 0.740173 1441496995 0.227234 0.605225 -0.184814 0.740173 1441496995 0.227234 0.605225 -0.184814 0.740173 1441496995 0.227234 0.605225 -0.184814 0.740173 1441496995 0.226685 0.604797 -0.182922 0.741150 1441496995 0.226685 0.604797 -0.182922 0.741150 1441496995 0.226685 0.604797 -0.182922 0.741150 1441496995 0.226685 0.604797 -0.182922 0.741150 1441496995 0.226685 0.604797 -0.182922 0.741150 1441496995 0.226685 0.604797 -0.182922 0.741150 1441496995 0.226685 0.604797 -0.182922 0.741150 1441496995 0.229370 0.603760 -0.184937 0.740662 1441496995 0.229370 0.603760 -0.184937 0.740662 1441496995 0.229370 0.603760 -0.184937 0.740662 1441496995 0.229370 0.603760 -0.184937 0.740662 1441496995 0.229370 0.603760 -0.184937 0.740662 1441496996 0.229370 0.603760 -0.184937 0.740662 1441496996 0.234985 0.601135 -0.188171 0.740234 1441496996 0.234985 0.601135 -0.188171 0.740234 1441496996 0.234985 0.601135 -0.188171 0.740234 1441496996 0.234985 0.601135 -0.188171 0.740234 1441496996 0.234985 0.601135 -0.188171 0.740234 1441496996 0.234985 0.601135 -0.188171 0.740234 1441496996 0.237854 0.598450 -0.191101 0.740723 1441496996 0.237854 0.598450 -0.191101 0.740723 1441496996 0.237854 0.598450 -0.191101 0.740723 1441496996 0.237854 0.598450 -0.191101 0.740723 1441496996 0.237854 0.598450 -0.191101 0.740723 1441496996 0.237854 0.598450 -0.191101 0.740723 1441496996 0.234741 0.597046 -0.189209 0.743347 1441496996 0.234741 0.597046 -0.189209 0.743347 1441496996 0.234741 0.597046 -0.189209 0.743347 1441496996 0.234741 0.597046 -0.189209 0.743347 1441496996 0.234741 0.597046 -0.189209 0.743347 1441496996 0.234741 0.597046 -0.189209 0.743347 1441496996 0.228394 0.596375 -0.184509 0.747070 1441496996 0.228394 0.596375 -0.184509 0.747070 1441496996 0.228394 0.596375 -0.184509 0.747070 1441496996 0.228394 0.596375 -0.184509 0.747070 1441496996 0.228394 0.596375 -0.184509 0.747070 1441496996 0.228394 0.596375 -0.184509 0.747070 1441496996 0.228394 0.596375 -0.184509 0.747070 1441496996 0.223816 0.596497 -0.181213 0.749146 1441496996 0.223816 0.596497 -0.181213 0.749146 1441496996 0.223816 0.596497 -0.181213 0.749146 1441496996 0.223816 0.596497 -0.181213 0.749146 1441496996 0.223816 0.596497 -0.181213 0.749146 1441496996 0.223816 0.596497 -0.181213 0.749146 1441496996 0.218994 0.597046 -0.177002 0.751099 1441496996 0.218994 0.597046 -0.177002 0.751099 1441496996 0.218994 0.597046 -0.177002 0.751099 1441496996 0.218994 0.597046 -0.177002 0.751099 1441496996 0.218994 0.597046 -0.177002 0.751099 1441496996 0.218994 0.597046 -0.177002 0.751099 1441496996 0.215698 0.597717 -0.173950 0.752258 1441496996 0.215698 0.597717 -0.173950 0.752258 1441496996 0.215698 0.597717 -0.173950 0.752258 1441496996 0.215698 0.597717 -0.173950 0.752258 1441496996 0.215698 0.597717 -0.173950 0.752258 1441496996 0.215698 0.597717 -0.173950 0.752258 1441496996 0.215637 0.597900 -0.173462 0.752258 1441496996 0.215637 0.597900 -0.173462 0.752258 1441496996 0.215637 0.597900 -0.173462 0.752258 1441496996 0.215637 0.597900 -0.173462 0.752258 1441496996 0.215637 0.597900 -0.173462 0.752258 1441496996 0.215637 0.597900 -0.173462 0.752258 1441496996 0.217834 0.598022 -0.174622 0.751221 1441496996 0.217834 0.598022 -0.174622 0.751221 1441496996 0.217834 0.598022 -0.174622 0.751221 1441496996 0.217834 0.598022 -0.174622 0.751221 1441496996 0.217834 0.598022 -0.174622 0.751221 1441496996 0.217834 0.598022 -0.174622 0.751221 1441496996 0.218140 0.598511 -0.176025 0.750427 1441496996 0.218140 0.598511 -0.176025 0.750427 1441496996 0.218140 0.598511 -0.176025 0.750427 1441496996 0.218140 0.598511 -0.176025 0.750427 1441496996 0.218140 0.598511 -0.176025 0.750427 1441496996 0.218140 0.598511 -0.176025 0.750427 1441496996 0.217529 0.598328 -0.175598 0.750854 1441496996 0.217529 0.598328 -0.175598 0.750854 1441496996 0.217529 0.598328 -0.175598 0.750854 1441496996 0.217529 0.598328 -0.175598 0.750854 1441496996 0.217529 0.598328 -0.175598 0.750854 1441496996 0.217529 0.598328 -0.175598 0.750854 1441496996 0.217529 0.598328 -0.175598 0.750854 1441496996 0.218567 0.598206 -0.175232 0.750732 1441496996 0.218567 0.598206 -0.175232 0.750732 1441496996 0.218567 0.598206 -0.175232 0.750732 1441496996 0.218567 0.598206 -0.175232 0.750732 1441496996 0.218567 0.598206 -0.175232 0.750732 1441496996 0.218567 0.598206 -0.175232 0.750732 1441496996 0.221741 0.598328 -0.176575 0.749390 1441496996 0.221741 0.598328 -0.176575 0.749390 1441496996 0.221741 0.598328 -0.176575 0.749390 1441496996 0.221741 0.598328 -0.176575 0.749390 1441496996 0.221741 0.598328 -0.176575 0.749390 1441496996 0.221741 0.598328 -0.176575 0.749390 1441496996 0.224609 0.598511 -0.178223 0.747986 1441496996 0.224609 0.598511 -0.178223 0.747986 1441496996 0.224609 0.598511 -0.178223 0.747986 1441496996 0.224609 0.598511 -0.178223 0.747986 1441496996 0.224609 0.598511 -0.178223 0.747986 1441496996 0.224609 0.598511 -0.178223 0.747986 1441496996 0.226440 0.598389 -0.179749 0.747192 1441496996 0.226440 0.598389 -0.179749 0.747192 1441496996 0.226440 0.598389 -0.179749 0.747192 1441496996 0.226440 0.598389 -0.179749 0.747192 1441496996 0.226440 0.598389 -0.179749 0.747192 1441496996 0.226440 0.598389 -0.179749 0.747192 1441496996 0.227539 0.598877 -0.180969 0.746155 1441496996 0.227539 0.598877 -0.180969 0.746155 1441496996 0.227539 0.598877 -0.180969 0.746155 1441496996 0.227539 0.598877 -0.180969 0.746155 1441496996 0.227051 0.599487 -0.181091 0.745789 1441496996 0.227051 0.599487 -0.181091 0.745789 1441496996 0.227051 0.599487 -0.181091 0.745789 1441496996 0.227051 0.599487 -0.181091 0.745789 1441496996 0.227051 0.599487 -0.181091 0.745789 1441496996 0.227051 0.599487 -0.181091 0.745789 1441496996 0.225891 0.601746 -0.180603 0.744446 1441496996 0.225891 0.601746 -0.180603 0.744446 1441496996 0.225891 0.601746 -0.180603 0.744446 1441496996 0.225891 0.601746 -0.180603 0.744446 1441496996 0.225891 0.601746 -0.180603 0.744446 1441496996 0.225891 0.601746 -0.180603 0.744446 1441496996 0.225891 0.604614 -0.181458 0.741882 1441496997 0.225891 0.604614 -0.181458 0.741882 1441496997 0.225891 0.604614 -0.181458 0.741882 1441496997 0.225891 0.604614 -0.181458 0.741882 1441496997 0.225891 0.604614 -0.181458 0.741882 1441496997 0.228943 0.606567 -0.184998 0.738464 1441496997 0.228943 0.606567 -0.184998 0.738464 1441496997 0.228943 0.606567 -0.184998 0.738464 1441496997 0.228943 0.606567 -0.184998 0.738464 1441496997 0.228943 0.606567 -0.184998 0.738464 1441496997 0.228943 0.606567 -0.184998 0.738464 1441496997 0.231750 0.605591 -0.188110 0.737610 1441496997 0.231750 0.605591 -0.188110 0.737610 1441496997 0.231750 0.605591 -0.188110 0.737610 1441496997 0.231750 0.605591 -0.188110 0.737610 1441496997 0.231750 0.605591 -0.188110 0.737610 1441496997 0.231750 0.605591 -0.188110 0.737610 1441496997 0.230896 0.605286 -0.188965 0.737976 1441496997 0.230896 0.605286 -0.188965 0.737976 1441496997 0.230896 0.605286 -0.188965 0.737976 1441496997 0.230896 0.605286 -0.188965 0.737976 1441496997 0.230896 0.605286 -0.188965 0.737976 1441496997 0.230896 0.605286 -0.188965 0.737976 1441496997 0.230896 0.605286 -0.188965 0.737976 1441496997 0.224243 0.607361 -0.185791 0.739075 1441496997 0.224243 0.607361 -0.185791 0.739075 1441496997 0.224243 0.607361 -0.185791 0.739075 1441496997 0.224243 0.607361 -0.185791 0.739075 1441496997 0.224243 0.607361 -0.185791 0.739075 1441496997 0.216064 0.609985 -0.180298 0.740662 1441496997 0.216064 0.609985 -0.180298 0.740662 1441496997 0.216064 0.609985 -0.180298 0.740662 1441496997 0.216064 0.609985 -0.180298 0.740662 1441496997 0.216064 0.609985 -0.180298 0.740662 1441496997 0.216064 0.609985 -0.180298 0.740662 1441496997 0.209778 0.612366 -0.175049 0.741821 1441496997 0.209778 0.612366 -0.175049 0.741821 1441496997 0.209778 0.612366 -0.175049 0.741821 1441496997 0.209778 0.612366 -0.175049 0.741821 1441496997 0.209778 0.612366 -0.175049 0.741821 1441496997 0.209778 0.612366 -0.175049 0.741821 1441496997 0.206177 0.615051 -0.170837 0.741577 1441496997 0.206177 0.615051 -0.170837 0.741577 1441496997 0.206177 0.615051 -0.170837 0.741577 1441496997 0.206177 0.615051 -0.170837 0.741577 1441496997 0.206177 0.615051 -0.170837 0.741577 1441496997 0.206177 0.615051 -0.170837 0.741577 1441496997 0.206177 0.615051 -0.170837 0.741577 1441496997 0.207031 0.617920 -0.170593 0.739014 1441496997 0.207031 0.617920 -0.170593 0.739014 1441496997 0.207031 0.617920 -0.170593 0.739014 1441496997 0.207031 0.617920 -0.170593 0.739014 1441496997 0.207031 0.617920 -0.170593 0.739014 1441496997 0.207031 0.617920 -0.170593 0.739014 1441496997 0.208679 0.621033 -0.171997 0.735596 1441496997 0.208679 0.621033 -0.171997 0.735596 1441496997 0.208679 0.621033 -0.171997 0.735596 1441496997 0.208679 0.621033 -0.171997 0.735596 1441496997 0.208679 0.621033 -0.171997 0.735596 1441496997 0.208679 0.621033 -0.171997 0.735596 1441496997 0.208252 0.623108 -0.171997 0.734009 1441496997 0.208252 0.623108 -0.171997 0.734009 1441496997 0.208252 0.623108 -0.171997 0.734009 1441496997 0.208252 0.623108 -0.171997 0.734009 1441496997 0.208252 0.623108 -0.171997 0.734009 1441496997 0.208252 0.623108 -0.171997 0.734009 1441496997 0.207214 0.623901 -0.171387 0.733704 1441496997 0.207214 0.623901 -0.171387 0.733704 1441496997 0.207214 0.623901 -0.171387 0.733704 1441496997 0.207214 0.623901 -0.171387 0.733704 1441496997 0.207214 0.623901 -0.171387 0.733704 1441496997 0.207214 0.623901 -0.171387 0.733704 1441496997 0.207581 0.625122 -0.171814 0.732483 1441496997 0.207581 0.625122 -0.171814 0.732483 1441496997 0.207581 0.625122 -0.171814 0.732483 1441496997 0.207581 0.625122 -0.171814 0.732483 1441496997 0.207581 0.625122 -0.171814 0.732483 1441496997 0.207581 0.625122 -0.171814 0.732483 1441496997 0.209351 0.627075 -0.172852 0.730042 1441496997 0.209351 0.627075 -0.172852 0.730042 1441496997 0.209351 0.627075 -0.172852 0.730042 1441496997 0.209351 0.627075 -0.172852 0.730042 1441496997 0.209351 0.627075 -0.172852 0.730042 1441496997 0.209351 0.627075 -0.172852 0.730042 1441496997 0.210144 0.627563 -0.173462 0.729248 1441496997 0.210144 0.627563 -0.173462 0.729248 1441496997 0.210144 0.627563 -0.173462 0.729248 1441496997 0.210144 0.627563 -0.173462 0.729248 1441496997 0.210144 0.627563 -0.173462 0.729248 1441496997 0.210144 0.627563 -0.173462 0.729248 1441496997 0.209778 0.627014 -0.173096 0.729919 1441496997 0.209778 0.627014 -0.173096 0.729919 1441496997 0.209778 0.627014 -0.173096 0.729919 1441496997 0.209778 0.627014 -0.173096 0.729919 1441496997 0.209778 0.627014 -0.173096 0.729919 1441496997 0.209778 0.627014 -0.173096 0.729919 1441496997 0.210815 0.626160 -0.173889 0.730164 1441496997 0.210815 0.626160 -0.173889 0.730164 1441496997 0.210815 0.626160 -0.173889 0.730164 1441496997 0.210815 0.626160 -0.173889 0.730164 1441496997 0.210815 0.626160 -0.173889 0.730164 1441496997 0.210815 0.626160 -0.173889 0.730164 1441496997 0.210815 0.626160 -0.173889 0.730164 1441496997 0.211975 0.625305 -0.174622 0.730408 1441496997 0.211975 0.625305 -0.174622 0.730408 1441496997 0.211975 0.625305 -0.174622 0.730408 1441496997 0.211975 0.625305 -0.174622 0.730408 1441496997 0.211975 0.625305 -0.174622 0.730408 1441496997 0.211975 0.625305 -0.174622 0.730408 1441496997 0.213318 0.624329 -0.175537 0.730591 1441496998 0.213318 0.624329 -0.175537 0.730591 1441496998 0.213318 0.624329 -0.175537 0.730591 1441496998 0.213318 0.624329 -0.175537 0.730591 1441496998 0.213318 0.624329 -0.175537 0.730591 1441496998 0.213318 0.624329 -0.175537 0.730591 1441496998 0.213318 0.624329 -0.175537 0.730591 1441496998 0.215942 0.623840 -0.177734 0.729736 1441496998 0.215942 0.623840 -0.177734 0.729736 1441496998 0.215942 0.623840 -0.177734 0.729736 1441496998 0.215942 0.623840 -0.177734 0.729736 1441496998 0.215942 0.623840 -0.177734 0.729736 1441496998 0.215942 0.623840 -0.177734 0.729736 1441496998 0.219116 0.623291 -0.179749 0.728760 1441496998 0.219116 0.623291 -0.179749 0.728760 1441496998 0.219116 0.623291 -0.179749 0.728760 1441496998 0.219116 0.623291 -0.179749 0.728760 1441496998 0.219116 0.623291 -0.179749 0.728760 1441496998 0.219116 0.623291 -0.179749 0.728760 1441496998 0.223816 0.622437 -0.183228 0.727173 1441496998 0.223816 0.622437 -0.183228 0.727173 1441496998 0.223816 0.622437 -0.183228 0.727173 1441496998 0.223816 0.622437 -0.183228 0.727173 1441496998 0.223816 0.622437 -0.183228 0.727173 1441496998 0.223816 0.622437 -0.183228 0.727173 1441496998 0.229065 0.619629 -0.187378 0.726929 1441496998 0.229065 0.619629 -0.187378 0.726929 1441496998 0.229065 0.619629 -0.187378 0.726929 1441496998 0.229065 0.619629 -0.187378 0.726929 1441496998 0.229065 0.619629 -0.187378 0.726929 1441496998 0.229065 0.619629 -0.187378 0.726929 1441496998 0.229065 0.619629 -0.187378 0.726929 1441496998 0.226807 0.618042 -0.186096 0.729309 1441496998 0.226807 0.618042 -0.186096 0.729309 1441496998 0.226807 0.618042 -0.186096 0.729309 1441496998 0.226807 0.618042 -0.186096 0.729309 1441496998 0.226807 0.618042 -0.186096 0.729309 1441496998 0.226807 0.618042 -0.186096 0.729309 1441496998 0.226807 0.618042 -0.186096 0.729309 1441496998 0.216980 0.617798 -0.179443 0.734131 1441496998 0.216980 0.617798 -0.179443 0.734131 1441496998 0.216980 0.617798 -0.179443 0.734131 1441496998 0.216980 0.617798 -0.179443 0.734131 1441496998 0.216980 0.617798 -0.179443 0.734131 1441496998 0.216980 0.617798 -0.179443 0.734131 1441496998 0.209595 0.616760 -0.173218 0.738647 1441496998 0.209595 0.616760 -0.173218 0.738647 1441496998 0.209595 0.616760 -0.173218 0.738647 1441496998 0.209595 0.616760 -0.173218 0.738647 1441496998 0.209595 0.616760 -0.173218 0.738647 1441496998 0.209595 0.616760 -0.173218 0.738647 1441496998 0.204346 0.616028 -0.167908 0.741943 1441496998 0.204346 0.616028 -0.167908 0.741943 1441496998 0.204346 0.616028 -0.167908 0.741943 1441496998 0.204346 0.616028 -0.167908 0.741943 1441496998 0.204346 0.616028 -0.167908 0.741943 1441496998 0.204346 0.616028 -0.167908 0.741943 1441496998 0.202148 0.615112 -0.164795 0.743958 1441496998 0.202148 0.615112 -0.164795 0.743958 1441496998 0.202148 0.615112 -0.164795 0.743958 1441496998 0.202148 0.615112 -0.164795 0.743958 1441496998 0.202148 0.615112 -0.164795 0.743958 1441496998 0.202148 0.615112 -0.164795 0.743958 1441496998 0.202148 0.615112 -0.164795 0.743958 1441496998 0.203430 0.614197 -0.165161 0.744324 1441496998 0.203430 0.614197 -0.165161 0.744324 1441496998 0.203430 0.614197 -0.165161 0.744324 1441496998 0.203430 0.614197 -0.165161 0.744324 1441496998 0.203430 0.614197 -0.165161 0.744324 1441496998 0.203430 0.614197 -0.165161 0.744324 1441496998 0.205505 0.613586 -0.166809 0.743896 1441496998 0.205505 0.613586 -0.166809 0.743896 1441496998 0.205505 0.613586 -0.166809 0.743896 1441496998 0.205505 0.613586 -0.166809 0.743896 1441496998 0.206909 0.612793 -0.168640 0.743713 1441496998 0.206909 0.612793 -0.168640 0.743713 1441496998 0.206909 0.612793 -0.168640 0.743713 1441496998 0.206909 0.612793 -0.168640 0.743713 1441496998 0.206909 0.612793 -0.168640 0.743713 1441496998 0.206909 0.612793 -0.168640 0.743713 1441496998 0.206787 0.612183 -0.168823 0.744263 1441496998 0.206787 0.612183 -0.168823 0.744263 1441496998 0.206787 0.612183 -0.168823 0.744263 1441496998 0.206787 0.612183 -0.168823 0.744263 1441496998 0.206787 0.612183 -0.168823 0.744263 1441496998 0.206787 0.612183 -0.168823 0.744263 1441496998 0.206787 0.612183 -0.168823 0.744263 1441496998 0.205872 0.611023 -0.167725 0.745667 1441496998 0.205872 0.611023 -0.167725 0.745667 1441496998 0.205872 0.611023 -0.167725 0.745667 1441496998 0.205872 0.611023 -0.167725 0.745667 1441496998 0.205872 0.611023 -0.167725 0.745667 1441496998 0.206238 0.610901 -0.167419 0.745789 1441496998 0.206238 0.610901 -0.167419 0.745789 1441496998 0.206238 0.610901 -0.167419 0.745789 1441496998 0.206238 0.610901 -0.167419 0.745789 1441496998 0.206238 0.610901 -0.167419 0.745789 1441496998 0.206238 0.610901 -0.167419 0.745789 1441496998 0.207031 0.611084 -0.167297 0.745422 1441496998 0.207031 0.611084 -0.167297 0.745422 1441496998 0.207031 0.611084 -0.167297 0.745422 1441496998 0.207031 0.611084 -0.167297 0.745422 1441496998 0.207031 0.611084 -0.167297 0.745422 1441496998 0.207031 0.611084 -0.167297 0.745422 1441496998 0.206787 0.610229 -0.166931 0.746277 1441496998 0.206787 0.610229 -0.166931 0.746277 1441496998 0.206787 0.610229 -0.166931 0.746277 1441496998 0.206787 0.610229 -0.166931 0.746277 1441496998 0.206787 0.610229 -0.166931 0.746277 1441496998 0.206787 0.610229 -0.166931 0.746277 1441496998 0.206787 0.610229 -0.166931 0.746277 1441496998 0.207825 0.609619 -0.168030 0.746216 1441496998 0.207825 0.609619 -0.168030 0.746216 1441496999 0.207825 0.609619 -0.168030 0.746216 1441496999 0.207825 0.609619 -0.168030 0.746216 1441496999 0.207825 0.609619 -0.168030 0.746216 1441496999 0.207825 0.609619 -0.168030 0.746216 1441496999 0.208374 0.608826 -0.168518 0.746582 1441496999 0.208374 0.608826 -0.168518 0.746582 1441496999 0.208374 0.608826 -0.168518 0.746582 1441496999 0.208374 0.608826 -0.168518 0.746582 1441496999 0.208374 0.608826 -0.168518 0.746582 1441496999 0.206970 0.608826 -0.167358 0.747253 1441496999 0.206970 0.608826 -0.167358 0.747253 1441496999 0.206970 0.608826 -0.167358 0.747253 1441496999 0.206970 0.608826 -0.167358 0.747253 1441496999 0.206970 0.608826 -0.167358 0.747253 1441496999 0.206970 0.608826 -0.167358 0.747253 1441496999 0.206970 0.608826 -0.167358 0.747253 1441496999 0.207214 0.608643 -0.167908 0.747253 1441496999 0.207214 0.608643 -0.167908 0.747253 1441496999 0.207214 0.608643 -0.167908 0.747253 1441496999 0.207214 0.608643 -0.167908 0.747253 1441496999 0.207214 0.608643 -0.167908 0.747253 1441496999 0.207214 0.608643 -0.167908 0.747253 1441496999 0.207275 0.607849 -0.167297 0.747986 1441496999 0.207275 0.607849 -0.167297 0.747986 1441496999 0.207275 0.607849 -0.167297 0.747986 1441496999 0.207275 0.607849 -0.167297 0.747986 1441496999 0.207275 0.607849 -0.167297 0.747986 1441496999 0.207275 0.607849 -0.167297 0.747986 1441496999 0.207275 0.607849 -0.167297 0.747986 1441496999 0.209717 0.605469 -0.169006 0.748840 1441496999 0.209717 0.605469 -0.169006 0.748840 1441496999 0.209717 0.605469 -0.169006 0.748840 1441496999 0.209717 0.605469 -0.169006 0.748840 1441496999 0.209717 0.605469 -0.169006 0.748840 1441496999 0.209717 0.605469 -0.169006 0.748840 1441496999 0.214600 0.601807 -0.171936 0.749756 1441496999 0.214600 0.601807 -0.171936 0.749756 1441496999 0.214600 0.601807 -0.171936 0.749756 1441496999 0.214600 0.601807 -0.171936 0.749756 1441496999 0.214600 0.601807 -0.171936 0.749756 1441496999 0.214600 0.601807 -0.171936 0.749756 1441496999 0.214600 0.601807 -0.171936 0.749756 1441496999 0.214478 0.599854 -0.171509 0.751465 1441496999 0.214478 0.599854 -0.171509 0.751465 1441496999 0.214478 0.599854 -0.171509 0.751465 1441496999 0.214478 0.599854 -0.171509 0.751465 1441496999 0.214478 0.599854 -0.171509 0.751465 1441496999 0.214478 0.599854 -0.171509 0.751465 1441496999 0.209412 0.599243 -0.168152 0.754150 1441496999 0.209412 0.599243 -0.168152 0.754150 1441496999 0.209412 0.599243 -0.168152 0.754150 1441496999 0.209412 0.599243 -0.168152 0.754150 1441496999 0.209412 0.599243 -0.168152 0.754150 1441496999 0.209412 0.599243 -0.168152 0.754150 1441496999 0.205688 0.598755 -0.165894 0.756042 1441496999 0.205688 0.598755 -0.165894 0.756042 1441496999 0.205688 0.598755 -0.165894 0.756042 1441496999 0.205688 0.598755 -0.165894 0.756042 1441496999 0.205688 0.598755 -0.165894 0.756042 1441496999 0.205688 0.598755 -0.165894 0.756042 1441496999 0.205688 0.598755 -0.165894 0.756042 1441496999 0.204834 0.597839 -0.164734 0.757263 1441496999 0.204834 0.597839 -0.164734 0.757263 1441496999 0.204834 0.597839 -0.164734 0.757263 1441496999 0.204834 0.597839 -0.164734 0.757263 1441496999 0.204834 0.597839 -0.164734 0.757263 1441496999 0.204834 0.597839 -0.164734 0.757263 1441496999 0.206238 0.596985 -0.164856 0.757507 1441496999 0.206238 0.596985 -0.164856 0.757507 1441496999 0.206238 0.596985 -0.164856 0.757507 1441496999 0.206238 0.596985 -0.164856 0.757507 1441496999 0.206238 0.596985 -0.164856 0.757507 1441496999 0.206238 0.596985 -0.164856 0.757507 1441496999 0.210205 0.596008 -0.167114 0.756653 1441496999 0.210205 0.596008 -0.167114 0.756653 1441496999 0.210205 0.596008 -0.167114 0.756653 1441496999 0.210205 0.596008 -0.167114 0.756653 1441496999 0.210205 0.596008 -0.167114 0.756653 1441496999 0.210205 0.596008 -0.167114 0.756653 1441496999 0.214966 0.595154 -0.170593 0.755249 1441496999 0.214966 0.595154 -0.170593 0.755249 1441496999 0.214966 0.595154 -0.170593 0.755249 1441496999 0.214966 0.595154 -0.170593 0.755249 1441496999 0.214966 0.595154 -0.170593 0.755249 1441496999 0.214966 0.595154 -0.170593 0.755249 1441496999 0.217773 0.593506 -0.173462 0.755127 1441496999 0.217773 0.593506 -0.173462 0.755127 1441496999 0.217773 0.593506 -0.173462 0.755127 1441496999 0.217773 0.593506 -0.173462 0.755127 1441496999 0.217773 0.593506 -0.173462 0.755127 1441496999 0.217773 0.593506 -0.173462 0.755127 1441496999 0.217773 0.593506 -0.173462 0.755127 1441496999 0.218567 0.591736 -0.174194 0.756104 1441496999 0.218567 0.591736 -0.174194 0.756104 1441496999 0.218567 0.591736 -0.174194 0.756104 1441496999 0.218567 0.591736 -0.174194 0.756104 1441496999 0.218567 0.591736 -0.174194 0.756104 1441496999 0.218567 0.591736 -0.174194 0.756104 1441496999 0.218628 0.591492 -0.174683 0.756165 1441496999 0.218628 0.591492 -0.174683 0.756165 1441496999 0.218628 0.591492 -0.174683 0.756165 1441496999 0.218628 0.591492 -0.174683 0.756165 1441496999 0.218628 0.591492 -0.174683 0.756165 1441496999 0.218628 0.591492 -0.174683 0.756165 1441496999 0.218628 0.591492 -0.174683 0.756165 1441496999 0.219116 0.593689 -0.174194 0.754395 1441496999 0.219116 0.593689 -0.174194 0.754395 1441496999 0.219116 0.593689 -0.174194 0.754395 1441496999 0.219116 0.593689 -0.174194 0.754395 1441496999 0.219116 0.593689 -0.174194 0.754395 1441496999 0.219116 0.593689 -0.174194 0.754395 1441496999 0.219360 0.596558 -0.174438 0.752014 1441496999 0.219360 0.596558 -0.174438 0.752014 1441496999 0.219360 0.596558 -0.174438 0.752014 1441496999 0.219360 0.596558 -0.174438 0.752014 1441497000 0.219360 0.596558 -0.174438 0.752014 1441497000 0.219360 0.596558 -0.174438 0.752014 1441497000 0.218506 0.600159 -0.175171 0.749207 1441497000 0.218506 0.600159 -0.175171 0.749207 1441497000 0.218506 0.600159 -0.175171 0.749207 1441497000 0.218506 0.600159 -0.175171 0.749207 1441497000 0.218506 0.600159 -0.175171 0.749207 1441497000 0.218506 0.600159 -0.175171 0.749207 1441497000 0.218384 0.603149 -0.176880 0.746399 1441497000 0.218384 0.603149 -0.176880 0.746399 1441497000 0.218384 0.603149 -0.176880 0.746399 1441497000 0.218384 0.603149 -0.176880 0.746399 1441497000 0.218384 0.603149 -0.176880 0.746399 1441497000 0.218384 0.603149 -0.176880 0.746399 1441497000 0.218994 0.606018 -0.178772 0.743469 1441497000 0.218994 0.606018 -0.178772 0.743469 1441497000 0.218994 0.606018 -0.178772 0.743469 1441497000 0.218994 0.606018 -0.178772 0.743469 1441497000 0.218994 0.606018 -0.178772 0.743469 1441497000 0.218994 0.606018 -0.178772 0.743469 1441497000 0.218933 0.608765 -0.180176 0.740906 1441497000 0.218933 0.608765 -0.180176 0.740906 1441497000 0.218933 0.608765 -0.180176 0.740906 1441497000 0.218933 0.608765 -0.180176 0.740906 1441497000 0.218933 0.608765 -0.180176 0.740906 1441497000 0.218933 0.608765 -0.180176 0.740906 1441497000 0.218018 0.611511 -0.180969 0.738708 1441497000 0.218018 0.611511 -0.180969 0.738708 1441497000 0.218018 0.611511 -0.180969 0.738708 1441497000 0.218018 0.611511 -0.180969 0.738708 1441497000 0.218018 0.611511 -0.180969 0.738708 1441497000 0.218018 0.611511 -0.180969 0.738708 1441497000 0.219055 0.614563 -0.182800 0.735413 1441497000 0.219055 0.614563 -0.182800 0.735413 1441497000 0.219055 0.614563 -0.182800 0.735413 1441497000 0.219055 0.614563 -0.182800 0.735413 1441497000 0.219055 0.614563 -0.182800 0.735413 1441497000 0.219055 0.614563 -0.182800 0.735413 1441497000 0.221375 0.616394 -0.186096 0.732361 1441497000 0.221375 0.616394 -0.186096 0.732361 1441497000 0.221375 0.616394 -0.186096 0.732361 1441497000 0.221375 0.616394 -0.186096 0.732361 1441497000 0.221375 0.616394 -0.186096 0.732361 1441497000 0.221375 0.616394 -0.186096 0.732361 1441497000 0.223877 0.614136 -0.187683 0.733093 1441497000 0.223877 0.614136 -0.187683 0.733093 1441497000 0.223877 0.614136 -0.187683 0.733093 1441497000 0.223877 0.614136 -0.187683 0.733093 1441497000 0.223877 0.614136 -0.187683 0.733093 1441497000 0.223877 0.614136 -0.187683 0.733093 1441497000 0.223877 0.614136 -0.187683 0.733093 1441497000 0.224548 0.611816 -0.188354 0.734619 1441497000 0.224548 0.611816 -0.188354 0.734619 1441497000 0.224548 0.611816 -0.188354 0.734619 1441497000 0.224548 0.611816 -0.188354 0.734619 1441497000 0.224548 0.611816 -0.188354 0.734619 1441497000 0.224548 0.611816 -0.188354 0.734619 1441497000 0.220520 0.613342 -0.186401 0.735107 1441497000 0.220520 0.613342 -0.186401 0.735107 1441497000 0.220520 0.613342 -0.186401 0.735107 1441497000 0.220520 0.613342 -0.186401 0.735107 1441497000 0.220520 0.613342 -0.186401 0.735107 1441497000 0.220520 0.613342 -0.186401 0.735107 1441497000 0.214783 0.616089 -0.183777 0.735168 1441497000 0.214783 0.616089 -0.183777 0.735168 1441497000 0.214783 0.616089 -0.183777 0.735168 1441497000 0.214783 0.616089 -0.183777 0.735168 1441497000 0.214783 0.616089 -0.183777 0.735168 1441497000 0.214783 0.616089 -0.183777 0.735168 1441497000 0.211060 0.618103 -0.182190 0.734924 1441497000 0.211060 0.618103 -0.182190 0.734924 1441497000 0.211060 0.618103 -0.182190 0.734924 1441497000 0.211060 0.618103 -0.182190 0.734924 1441497000 0.211060 0.618103 -0.182190 0.734924 1441497000 0.211060 0.618103 -0.182190 0.734924 1441497000 0.211060 0.618103 -0.182190 0.734924 1441497000 0.208252 0.619873 -0.180664 0.734619 1441497000 0.208252 0.619873 -0.180664 0.734619 1441497000 0.208252 0.619873 -0.180664 0.734619 1441497000 0.208252 0.619873 -0.180664 0.734619 1441497000 
0.203857 0.604187 -0.164917 0.752380 1441497003 0.201843 0.604187 -0.164734 0.752991 1441497003 0.201843 0.604187 -0.164734 0.752991 1441497003 0.201843 0.604187 -0.164734 0.752991 1441497003 0.201843 0.604187 -0.164734 0.752991 1441497003 0.201843 0.604187 -0.164734 0.752991 1441497003 0.201843 0.604187 -0.164734 0.752991 1441497003 0.201843 0.604187 -0.164734 0.752991 1441497003 0.198120 0.605042 -0.162964 0.753662 1441497003 0.198120 0.605042 -0.162964 0.753662 1441497003 0.198120 0.605042 -0.162964 0.753662 1441497003 0.198120 0.605042 -0.162964 0.753662 1441497003 0.198120 0.605042 -0.162964 0.753662 1441497003 0.198120 0.605042 -0.162964 0.753662 1441497003 0.195923 0.606079 -0.161377 0.753784 1441497003 0.195923 0.606079 -0.161377 0.753784 1441497003 0.195923 0.606079 -0.161377 0.753784 1441497003 0.195923 0.606079 -0.161377 0.753784 1441497003 0.195923 0.606079 -0.161377 0.753784 1441497003 0.195923 0.606079 -0.161377 0.753784 1441497003 0.197021 0.607361 -0.162659 0.752136 1441497003 0.197021 0.607361 -0.162659 0.752136 1441497003 0.197021 0.607361 -0.162659 0.752136 1441497003 0.197021 0.607361 -0.162659 0.752136 1441497003 0.197021 0.607361 -0.162659 0.752136 1441497003 0.197021 0.607361 -0.162659 0.752136 1441497003 0.198425 0.609070 -0.164551 0.750000 1441497003 0.198425 0.609070 -0.164551 0.750000 1441497003 0.198425 0.609070 -0.164551 0.750000 1441497003 0.198425 0.609070 -0.164551 0.750000 1441497003 0.198425 0.609070 -0.164551 0.750000 1441497003 0.198425 0.609070 -0.164551 0.750000 1441497003 0.198853 0.612122 -0.166443 0.746948 1441497003 0.198853 0.612122 -0.166443 0.746948 1441497003 0.198853 0.612122 -0.166443 0.746948 1441497003 0.198853 0.612122 -0.166443 0.746948 1441497003 0.198853 0.612122 -0.166443 0.746948 1441497003 0.198853 0.612122 -0.166443 0.746948 1441497003 0.198853 0.612122 -0.166443 0.746948 1441497003 0.198669 0.615723 -0.168030 0.743652 1441497003 0.198669 0.615723 -0.168030 0.743652 1441497003 0.198669 0.615723 -0.168030 0.743652 1441497003 0.198669 0.615723 -0.168030 0.743652 1441497003 0.198669 0.615723 -0.168030 0.743652 1441497003 0.199097 0.618286 -0.169128 0.741211 1441497003 0.199097 0.618286 -0.169128 0.741211 1441497003 0.199097 0.618286 -0.169128 0.741211 1441497003 0.199097 0.618286 -0.169128 0.741211 1441497003 0.199097 0.618286 -0.169128 0.741211 1441497003 0.199097 0.618286 -0.169128 0.741211 1441497003 0.198486 0.620728 -0.169373 0.739258 1441497003 0.198486 0.620728 -0.169373 0.739258 1441497003 0.198486 0.620728 -0.169373 0.739258 1441497003 0.198486 0.620728 -0.169373 0.739258 1441497003 0.198486 0.620728 -0.169373 0.739258 1441497003 0.198486 0.620728 -0.169373 0.739258 1441497003 0.198486 0.620728 -0.169373 0.739258 1441497003 0.197571 0.622681 -0.169006 0.737915 1441497003 0.197571 0.622681 -0.169006 0.737915 1441497003 0.197571 0.622681 -0.169006 0.737915 1441497003 0.197571 0.622681 -0.169006 0.737915 1441497003 0.195374 0.624207 -0.167358 0.737610 1441497003 0.195374 0.624207 -0.167358 0.737610 1441497003 0.195374 0.624207 -0.167358 0.737610 1441497003 0.195374 0.624207 -0.167358 0.737610 1441497003 0.195374 0.624207 -0.167358 0.737610 1441497003 0.195374 0.624207 -0.167358 0.737610 1441497003 0.195374 0.624207 -0.167358 0.737610 1441497003 0.192139 0.625732 -0.164673 0.737793 1441497003 0.192139 0.625732 -0.164673 0.737793 1441497003 0.192139 0.625732 -0.164673 0.737793 1441497003 0.192139 0.625732 -0.164673 0.737793 1441497003 0.192139 0.625732 -0.164673 0.737793 1441497003 0.192139 0.625732 -0.164673 0.737793 1441497003 0.189270 0.626282 -0.161865 0.738647 1441497003 0.189270 0.626282 -0.161865 0.738647 1441497003 0.189270 0.626282 -0.161865 0.738647 1441497003 0.189270 0.626282 -0.161865 0.738647 1441497003 0.189270 0.626282 -0.161865 0.738647 1441497003 0.189270 0.626282 -0.161865 0.738647 1441497003 0.189270 0.626282 -0.161865 0.738647 1441497003 0.186951 0.626526 -0.158752 0.739746 1441497003 0.186951 0.626526 -0.158752 0.739746 1441497003 0.186951 0.626526 -0.158752 0.739746 1441497003 0.186951 0.626526 -0.158752 0.739746 1441497003 0.186951 0.626526 -0.158752 0.739746 1441497003 0.186951 0.626526 -0.158752 0.739746 1441497003 0.186523 0.625854 -0.156311 0.740967 1441497003 0.186523 0.625854 -0.156311 0.740967 1441497003 0.186523 0.625854 -0.156311 0.740967 1441497003 0.186523 0.625854 -0.156311 0.740967 1441497003 0.186523 0.625854 -0.156311 0.740967 1441497003 0.186523 0.625854 -0.156311 0.740967 1441497003 0.187195 0.625061 -0.154236 0.741882 1441497003 0.187195 0.625061 -0.154236 0.741882 1441497003 0.187195 0.625061 -0.154236 0.741882 1441497003 0.187195 0.625061 -0.154236 0.741882 1441497003 0.187195 0.625061 -0.154236 0.741882 1441497003 0.187195 0.625061 -0.154236 0.741882 1441497003 0.187195 0.625061 -0.154236 0.741882 1441497003 0.191711 0.624207 -0.156433 0.740967 1441497003 0.191711 0.624207 -0.156433 0.740967 1441497003 0.191711 0.624207 -0.156433 0.740967 1441497003 0.191711 0.624207 -0.156433 0.740967 1441497003 0.191711 0.624207 -0.156433 0.740967 1441497003 0.191711 0.624207 -0.156433 0.740967 1441497003 0.198730 0.623657 -0.162537 0.738281 1441497003 0.198730 0.623657 -0.162537 0.738281 1441497003 0.198730 0.623657 -0.162537 0.738281 1441497003 0.198730 0.623657 -0.162537 0.738281 1441497003 0.198730 0.623657 -0.162537 0.738281 1441497003 0.198730 0.623657 -0.162537 0.738281 1441497003 0.198730 0.623657 -0.162537 0.738281 1441497003 0.202576 0.624817 -0.167480 0.735107 1441497003 0.202576 0.624817 -0.167480 0.735107 1441497004 0.202576 0.624817 -0.167480 0.735107 1441497004 0.202576 0.624817 -0.167480 0.735107 1441497004 0.202576 0.624817 -0.167480 0.735107 1441497004 0.203430 0.625488 -0.171143 0.733459 1441497004 0.203430 0.625488 -0.171143 0.733459 1441497004 0.203430 0.625488 -0.171143 0.733459 1441497004 0.203430 0.625488 -0.171143 0.733459 1441497004 0.203430 0.625488 -0.171143 0.733459 1441497004 0.200195 0.626526 -0.171326 0.733459 1441497004 0.200195 0.626526 -0.171326 0.733459 1441497004 0.200195 0.626526 -0.171326 0.733459 1441497004 0.200195 0.626526 -0.171326 0.733459 1441497004 0.200195 0.626526 -0.171326 0.733459 1441497004 0.200195 0.626526 -0.171326 0.733459 1441497004 0.195313 0.627258 -0.169373 0.734619 1441497004 0.195313 0.627258 -0.169373 0.734619 1441497004 0.195313 0.627258 -0.169373 0.734619 1441497004 0.195313 0.627258 -0.169373 0.734619 1441497004 0.195313 0.627258 -0.169373 0.734619 1441497004 0.195313 0.627258 -0.169373 0.734619 1441497004 0.191956 0.627197 -0.167419 0.735962 1441497004 0.191956 0.627197 -0.167419 0.735962 1441497004 0.191956 0.627197 -0.167419 0.735962 1441497004 0.191956 0.627197 -0.167419 0.735962 1441497004 0.191956 0.627197 -0.167419 0.735962 1441497004 0.191956 0.627197 -0.167419 0.735962 1441497004 0.191956 0.627197 -0.167419 0.735962 1441497004 0.190918 0.626526 -0.166626 0.737000 1441497004 0.190918 0.626526 -0.166626 0.737000 1441497004 0.190918 0.626526 -0.166626 0.737000 1441497004 0.190918 0.626526 -0.166626 0.737000 1441497004 0.190918 0.626526 -0.166626 0.737000 1441497004 0.190918 0.626526 -0.166626 0.737000 1441497004 0.190674 0.625854 -0.166565 0.737610 1441497004 0.190674 0.625854 -0.166565 0.737610 1441497004 0.190674 0.625854 -0.166565 0.737610 1441497004 0.190674 0.625854 -0.166565 0.737610 1441497004 0.190674 0.625854 -0.166565 0.737610 1441497004 0.190674 0.625854 -0.166565 0.737610 1441497004 0.190674 0.625854 -0.166565 0.737610 1441497004 0.190796 0.625122 -0.167419 0.738037 1441497004 0.190796 0.625122 -0.167419 0.738037 1441497004 0.190796 0.625122 -0.167419 0.738037 1441497004 0.190796 0.625122 -0.167419 0.738037 1441497004 0.190796 0.625122 -0.167419 0.738037 1441497004 0.190796 0.625122 -0.167419 0.738037 1441497004 0.192749 0.624084 -0.169067 0.738037 1441497004 0.192749 0.624084 -0.169067 0.738037 1441497004 0.192749 0.624084 -0.169067 0.738037 1441497004 0.192749 0.624084 -0.169067 0.738037 1441497004 0.192749 0.624084 -0.169067 0.738037 1441497004 0.192749 0.624084 -0.169067 0.738037 1441497004 0.192749 0.624084 -0.169067 0.738037 1441497004 0.195679 0.622742 -0.171204 0.737915 1441497004 0.195679 0.622742 -0.171204 0.737915 1441497004 0.195679 0.622742 -0.171204 0.737915 1441497004 0.195679 0.622742 -0.171204 0.737915 1441497004 0.195679 0.622742 -0.171204 0.737915 1441497004 0.195679 0.622742 -0.171204 0.737915 1441497004 0.197754 0.621216 -0.172180 0.738403 1441497004 0.197754 0.621216 -0.172180 0.738403 1441497004 0.197754 0.621216 -0.172180 0.738403 1441497004 0.197754 0.621216 -0.172180 0.738403 1441497004 0.197754 0.621216 -0.172180 0.738403 1441497004 0.198914 0.619324 -0.172485 0.739624 1441497004 0.198914 0.619324 -0.172485 0.739624 1441497004 0.198914 0.619324 -0.172485 0.739624 1441497004 0.198914 0.619324 -0.172485 0.739624 1441497004 0.198914 0.619324 -0.172485 0.739624 1441497004 0.198914 0.619324 -0.172485 0.739624 1441497004 0.198730 0.617676 -0.171753 0.741211 1441497004 0.198730 0.617676 -0.171753 0.741211 1441497004 0.198730 0.617676 -0.171753 0.741211 1441497004 0.198730 0.617676 -0.171753 0.741211 1441497004 0.198730 0.617676 -0.171753 0.741211 1441497004 0.198730 0.617676 -0.171753 0.741211 1441497004 0.197998 0.615906 -0.170654 0.743164 1441497004 0.197998 0.615906 -0.170654 0.743164 1441497004 0.197998 0.615906 -0.170654 0.743164 1441497004 0.197998 0.615906 -0.170654 0.743164 1441497004 0.197998 0.615906 -0.170654 0.743164 1441497004 0.197998 0.615906 -0.170654 0.743164 1441497004 0.196594 0.614502 -0.168274 0.745178 1441497004 0.196594 0.614502 -0.168274 0.745178 1441497004 0.196594 0.614502 -0.168274 0.745178 1441497004 0.196594 0.614502 -0.168274 0.745178 1441497004 0.196594 0.614502 -0.168274 0.745178 1441497004 0.196594 0.614502 -0.168274 0.745178 1441497004 0.195374 0.613403 -0.165955 0.746948 1441497004 0.195374 0.613403 -0.165955 0.746948 1441497004 0.195374 0.613403 -0.165955 0.746948 1441497004 0.195374 0.613403 -0.165955 0.746948 1441497004 0.195374 0.613403 -0.165955 0.746948 1441497004 0.195374 0.613403 -0.165955 0.746948 1441497004 0.194336 0.612061 -0.163025 0.748962 1441497004 0.194336 0.612061 -0.163025 0.748962 1441497004 0.194336 0.612061 -0.163025 0.748962 1441497004 0.194336 0.612061 -0.163025 0.748962 1441497004 0.194336 0.612061 -0.163025 0.748962 1441497004 0.194336 0.612061 -0.163025 0.748962 1441497004 0.195618 0.610779 -0.161926 0.749878 1441497004 0.195618 0.610779 -0.161926 0.749878 1441497004 0.195618 0.610779 -0.161926 0.749878 1441497004 0.195618 0.610779 -0.161926 0.749878 1441497004 0.195618 0.610779 -0.161926 0.749878 1441497004 0.195618 0.610779 -0.161926 0.749878 1441497004 0.195618 0.610779 -0.161926 0.749878 1441497004 0.199890 0.609741 -0.163269 0.749329 1441497004 0.199890 0.609741 -0.163269 0.749329 1441497004 0.199890 0.609741 -0.163269 0.749329 1441497005 0.199890 0.609741 -0.163269 0.749329 1441497005 0.199890 0.609741 -0.163269 0.749329 1441497005 0.199890 0.609741 -0.163269 0.749329 1441497005 0.205566 0.609192 -0.166443 0.747559 1441497005 0.205566 0.609192 -0.166443 0.747559 1441497005 0.205566 0.609192 -0.166443 0.747559 1441497005 0.205566 0.609192 -0.166443 0.747559 1441497005 0.205566 0.609192 -0.166443 0.747559 1441497005 0.205566 0.609192 -0.166443 0.747559 1441497005 0.209900 0.608887 -0.169922 0.745789 1441497005 0.209900 0.608887 -0.169922 0.745789 1441497005 0.209900 0.608887 -0.169922 0.745789 1441497005 0.209900 0.608887 -0.169922 0.745789 1441497005 0.209900 0.608887 -0.169922 0.745789 1441497005 0.209900 0.608887 -0.169922 0.745789 1441497005 0.210449 0.608948 -0.171936 0.745178 1441497005 0.210449 0.608948 -0.171936 0.745178 1441497005 0.210449 0.608948 -0.171936 0.745178 1441497005 0.210449 0.608948 -0.171936 0.745178 1441497005 0.210449 0.608948 -0.171936 0.745178 1441497005 0.210449 0.608948 -0.171936 0.745178 1441497005 0.206726 0.610168 -0.170532 0.745544 1441497005 0.206726 0.610168 -0.170532 0.745544 1441497005 0.206726 0.610168 -0.170532 0.745544 1441497005 0.206726 0.610168 -0.170532 0.745544 1441497005 0.206726 0.610168 -0.170532 0.745544 1441497005 0.206726 0.610168 -0.170532 0.745544 1441497005 0.206726 0.610168 -0.170532 0.745544 1441497005 0.203064 0.611084 -0.168213 0.746277 1441497005 0.203064 0.611084 -0.168213 0.746277 1441497005 0.203064 0.611084 -0.168213 0.746277 1441497005 0.203064 0.611084 -0.168213 0.746277 1441497005 0.203064 0.611084 -0.168213 0.746277 1441497005 0.200989 0.610840 -0.166016 0.747559 1441497005 0.200989 0.610840 -0.166016 0.747559 1441497005 0.200989 0.610840 -0.166016 0.747559 1441497005 0.200989 0.610840 -0.166016 0.747559 1441497005 0.200989 0.610840 -0.166016 0.747559 1441497005 0.200989 0.610840 -0.166016 0.747559 1441497005 0.200989 0.610840 -0.166016 0.747559 1441497005 0.201050 0.609497 -0.164978 0.748901 1441497005 0.201050 0.609497 -0.164978 0.748901 1441497005 0.201050 0.609497 -0.164978 0.748901 1441497005 0.201050 0.609497 -0.164978 0.748901 1441497005 0.201050 0.609497 -0.164978 0.748901 1441497005 0.201050 0.609497 -0.164978 0.748901 1441497005 0.201416 0.607971 -0.164856 0.750000 1441497005 0.201416 0.607971 -0.164856 0.750000 1441497005 0.201416 0.607971 -0.164856 0.750000 1441497005 0.201416 0.607971 -0.164856 0.750000 1441497005 0.201416 0.607971 -0.164856 0.750000 1441497005 0.201416 0.607971 -0.164856 0.750000 1441497005 0.201782 0.607117 -0.165405 0.750549 1441497005 0.201782 0.607117 -0.165405 0.750549 1441497005 0.201782 0.607117 -0.165405 0.750549 1441497005 0.201782 0.607117 -0.165405 0.750549 1441497005 0.201782 0.607117 -0.165405 0.750549 1441497005 0.201782 0.607117 -0.165405 0.750549 1441497005 0.201782 0.607117 -0.165405 0.750549 1441497005 0.203735 0.606689 -0.166809 0.750000 1441497005 0.203735 0.606689 -0.166809 0.750000 1441497005 0.203735 0.606689 -0.166809 0.750000 1441497005 0.203735 0.606689 -0.166809 0.750000 1441497005 0.203735 0.606689 -0.166809 0.750000 1441497005 0.203735 0.606689 -0.166809 0.750000 1441497005 0.203735 0.606689 -0.166809 0.750000 1441497005 0.206421 0.606140 -0.168579 0.749329 1441497005 0.206421 0.606140 -0.168579 0.749329 1441497005 0.206421 0.606140 -0.168579 0.749329 1441497005 0.206421 0.606140 -0.168579 0.749329 1441497005 0.206421 0.606140 -0.168579 0.749329 1441497005 0.206421 0.606140 -0.168579 0.749329 1441497005 0.208618 0.605591 -0.170288 0.748779 1441497005 0.208618 0.605591 -0.170288 0.748779 1441497005 0.208618 0.605591 -0.170288 0.748779 1441497005 0.208618 0.605591 -0.170288 0.748779 1441497005 0.208618 0.605591 -0.170288 0.748779 1441497005 0.209717 0.604858 -0.171509 0.748779 1441497005 0.209717 0.604858 -0.171509 0.748779 1441497005 0.209717 0.604858 -0.171509 0.748779 1441497005 0.209717 0.604858 -0.171509 0.748779 1441497005 0.209717 0.604858 -0.171509 0.748779 1441497005 0.209717 0.604858 -0.171509 0.748779 1441497005 0.208740 0.604492 -0.171631 0.749329 1441497005 0.208740 0.604492 -0.171631 0.749329 1441497005 0.208740 0.604492 -0.171631 0.749329 1441497005 0.208740 0.604492 -0.171631 0.749329 1441497005 0.208740 0.604492 -0.171631 0.749329 1441497005 0.208740 0.604492 -0.171631 0.749329 1441497005 0.206482 0.604492 -0.171082 0.750061 1441497005 0.206482 0.604492 -0.171082 0.750061 1441497005 0.206482 0.604492 -0.171082 0.750061 1441497005 0.206482 0.604492 -0.171082 0.750061 1441497005 0.206482 0.604492 -0.171082 0.750061 1441497005 0.206482 0.604492 -0.171082 0.750061 1441497005 0.203125 0.604858 -0.169312 0.751099 1441497005 0.203125 0.604858 -0.169312 0.751099 1441497005 0.203125 0.604858 -0.169312 0.751099 1441497005 0.203125 0.604858 -0.169312 0.751099 1441497005 0.203125 0.604858 -0.169312 0.751099 1441497005 0.203125 0.604858 -0.169312 0.751099 1441497005 0.203125 0.604858 -0.169312 0.751099 1441497005 0.200684 0.605347 -0.166992 0.751892 1441497005 0.200684 0.605347 -0.166992 0.751892 1441497005 0.200684 0.605347 -0.166992 0.751892 1441497005 0.200684 0.605347 -0.166992 0.751892 1441497005 0.200684 0.605347 -0.166992 0.751892 1441497005 0.200684 0.605347 -0.166992 0.751892 1441497005 0.199280 0.604736 -0.164185 0.753357 1441497005 0.199280 0.604736 -0.164185 0.753357 1441497005 0.199280 0.604736 -0.164185 0.753357 1441497006 0.199280 0.604736 -0.164185 0.753357 1441497006 0.199280 0.604736 -0.164185 0.753357 1441497006 0.199280 0.604736 -0.164185 0.753357 1441497006 0.199524 0.605042 -0.162842 0.753296 1441497006 0.199524 0.605042 -0.162842 0.753296 1441497006 0.199524 0.605042 -0.162842 0.753296 1441497006 0.199524 0.605042 -0.162842 0.753296 1441497006 0.199524 0.605042 -0.162842 0.753296 1441497006 0.199524 0.605042 -0.162842 0.753296 1441497006 0.203613 0.607910 -0.165527 0.749329 1441497006 0.203613 0.607910 -0.165527 0.749329 1441497006 0.203613 0.607910 -0.165527 0.749329 1441497006 0.203613 0.607910 -0.165527 0.749329 1441497006 0.203613 0.607910 -0.165527 0.749329 1441497006 0.203613 0.607910 -0.165527 0.749329 1441497006 0.209839 0.609924 -0.170349 0.744934 1441497006 0.209839 0.609924 -0.170349 0.744934 1441497006 0.209839 0.609924 -0.170349 0.744934 1441497006 0.209839 0.609924 -0.170349 0.744934 1441497006 0.209839 0.609924 -0.170349 0.744934 1441497006 0.209839 0.609924 -0.170349 0.744934 1441497006 0.213806 0.611572 -0.174072 0.741516 1441497006 0.213806 0.611572 -0.174072 0.741516 1441497006 0.213806 0.611572 -0.174072 0.741516 1441497006 0.213806 0.611572 -0.174072 0.741516 1441497006 0.213806 0.611572 -0.174072 0.741516 1441497006 0.213806 0.611572 -0.174072 0.741516 1441497006 0.213806 0.611572 -0.174072 0.741516 1441497006 0.215698 0.613403 -0.177856 0.738586 1441497006 0.215698 0.613403 -0.177856 0.738586 1441497006 0.215698 0.613403 -0.177856 0.738586 1441497006 0.215698 0.613403 -0.177856 0.738586 1441497006 0.215698 0.613403 -0.177856 0.738586 1441497006 0.214050 0.617493 -0.180176 0.735107 1441497006 0.214050 0.617493 -0.180176 0.735107 1441497006 0.214050 0.617493 -0.180176 0.735107 1441497006 0.214050 0.617493 -0.180176 0.735107 1441497006 0.214050 0.617493 -0.180176 0.735107 1441497006 0.214050 0.617493 -0.180176 0.735107 1441497006 0.211304 0.620483 -0.180481 0.733276 1441497006 0.211304 0.620483 -0.180481 0.733276 1441497006 0.211304 0.620483 -0.180481 0.733276 1441497006 0.211304 0.620483 -0.180481 0.733276 1441497006 0.211304 0.620483 -0.180481 0.733276 1441497006 0.211304 0.620483 -0.180481 0.733276 1441497006 0.211304 0.620483 -0.180481 0.733276 1441497006 0.208740 0.623169 -0.179321 0.731995 1441497006 0.208740 0.623169 -0.179321 0.731995 1441497006 0.208740 0.623169 -0.179321 0.731995 1441497006 0.208740 0.623169 -0.179321 0.731995 1441497006 0.208740 0.623169 -0.179321 0.731995 1441497006 0.208740 0.623169 -0.179321 0.731995 1441497006 0.205383 0.626526 -0.177490 0.730530 1441497006 0.205383 0.626526 -0.177490 0.730530 1441497006 0.205383 0.626526 -0.177490 0.730530 1441497006 0.205383 0.626526 -0.177490 0.730530 1441497006 0.205383 0.626526 -0.177490 0.730530 1441497006 0.205383 0.626526 -0.177490 0.730530 1441497006 0.202454 0.629822 -0.175476 0.729004 1441497006 0.202454 0.629822 -0.175476 0.729004 1441497006 0.202454 0.629822 -0.175476 0.729004 1441497006 0.202454 0.629822 -0.175476 0.729004 1441497006 0.202454 0.629822 -0.175476 0.729004 1441497006 0.202454 0.629822 -0.175476 0.729004 1441497006 0.202454 0.629822 -0.175476 0.729004 1441497006 0.200989 0.631714 -0.175049 0.727905 1441497006 0.200989 0.631714 -0.175049 0.727905 1441497006 0.200989 0.631714 -0.175049 0.727905 1441497006 0.200989 0.631714 -0.175049 0.727905 1441497006 0.200989 0.631714 -0.175049 0.727905 1441497006 0.200989 0.631714 -0.175049 0.727905 1441497006 0.201233 0.632568 -0.175537 0.726929 1441497006 0.201233 0.632568 -0.175537 0.726929 1441497006 0.201233 0.632568 -0.175537 0.726929 1441497006 0.201233 0.632568 -0.175537 0.726929 1441497006 0.201233 0.632568 -0.175537 0.726929 1441497006 0.203186 0.632874 -0.176941 0.725769 1441497006 0.203186 0.632874 -0.176941 0.725769 1441497006 0.203186 0.632874 -0.176941 0.725769 1441497006 0.203186 0.632874 -0.176941 0.725769 1441497006 0.203186 0.632874 -0.176941 0.725769 1441497006 0.204346 0.633850 -0.178040 0.724365 1441497006 0.204346 0.633850 -0.178040 0.724365 1441497006 0.204346 0.633850 -0.178040 0.724365 1441497006 0.204346 0.633850 -0.178040 0.724365 1441497006 0.204346 0.633850 -0.178040 0.724365 1441497006 0.204346 0.633850 -0.178040 0.724365 1441497006 0.204529 0.633911 -0.178040 0.724243 1441497006 0.204529 0.633911 -0.178040 0.724243 1441497006 0.204529 0.633911 -0.178040 0.724243 1441497006 0.204529 0.633911 -0.178040 0.724243 1441497006 0.204529 0.633911 -0.178040 0.724243 1441497006 0.204529 0.633911 -0.178040 0.724243 1441497006 0.204224 0.633240 -0.177612 0.725037 1441497006 0.204224 0.633240 -0.177612 0.725037 1441497006 0.204224 0.633240 -0.177612 0.725037 1441497006 0.204224 0.633240 -0.177612 0.725037 1441497006 0.204224 0.633240 -0.177612 0.725037 1441497006 0.204224 0.633240 -0.177612 0.725037 1441497006 0.204041 0.632263 -0.177124 0.726074 1441497006 0.204041 0.632263 -0.177124 0.726074 1441497006 0.204041 0.632263 -0.177124 0.726074 1441497006 0.204041 0.632263 -0.177124 0.726074 1441497006 0.204041 0.632263 -0.177124 0.726074 1441497006 0.204041 0.632263 -0.177124 0.726074 1441497006 0.204041 0.632263 -0.177124 0.726074 1441497006 0.202576 0.630798 -0.176086 0.728027 1441497006 0.202576 0.630798 -0.176086 0.728027 1441497006 0.202576 0.630798 -0.176086 0.728027 1441497006 0.202576 0.630798 -0.176086 0.728027 1441497007 0.202576 0.630798 -0.176086 0.728027 1441497007 0.202576 0.630798 -0.176086 0.728027 1441497007 0.198792 0.629456 -0.172546 0.731018 1441497007 0.198792 0.629456 -0.172546 0.731018 1441497007 0.198792 0.629456 -0.172546 0.731018 1441497007 0.198792 0.629456 -0.172546 0.731018 1441497007 0.198792 0.629456 -0.172546 0.731018 1441497007 0.198792 0.629456 -0.172546 0.731018 1441497007 0.198792 0.629456 -0.172546 0.731018 1441497007 0.194763 0.627441 -0.167847 0.734924 1441497007 0.194763 0.627441 -0.167847 0.734924 1441497007 0.194763 0.627441 -0.167847 0.734924 1441497007 0.194763 0.627441 -0.167847 0.734924 1441497007 0.194763 0.627441 -0.167847 0.734924 1441497007 0.194763 0.627441 -0.167847 0.734924 1441497007 0.192017 0.625244 -0.163208 0.738525 1441497007 0.192017 0.625244 -0.163208 0.738525 1441497007 0.192017 0.625244 -0.163208 0.738525 1441497007 0.192017 0.625244 -0.163208 0.738525 1441497007 0.192017 0.625244 -0.163208 0.738525 1441497007 0.192017 0.625244 -0.163208 0.738525 1441497007 0.192322 0.623718 -0.161438 0.740173 1441497007 0.192322 0.623718 -0.161438 0.740173 1441497007 0.192322 0.623718 -0.161438 0.740173 1441497007 0.192322 0.623718 -0.161438 0.740173 1441497007 0.192322 0.623718 -0.161438 0.740173 1441497007 0.192322 0.623718 -0.161438 0.740173 1441497007 0.196594 0.622925 -0.163513 0.739258 1441497007 0.196594 0.622925 -0.163513 0.739258 1441497007 0.196594 0.622925 -0.163513 0.739258 1441497007 0.196594 0.622925 -0.163513 0.739258 1441497007 0.196594 0.622925 -0.163513 0.739258 1441497007 0.196594 0.622925 -0.163513 0.739258 1441497007 0.202087 0.621582 -0.167542 0.738037 1441497007 0.202087 0.621582 -0.167542 0.738037 1441497007 0.202087 0.621582 -0.167542 0.738037 1441497007 0.202087 0.621582 -0.167542 0.738037 1441497007 0.202087 0.621582 -0.167542 0.738037 1441497007 0.202087 0.621582 -0.167542 0.738037 1441497007 0.202087 0.621582 -0.167542 0.738037 1441497007 0.204773 0.620117 -0.169678 0.737976 1441497007 0.204773 0.620117 -0.169678 0.737976 1441497007 0.204773 0.620117 -0.169678 0.737976 1441497007 0.204773 0.620117 -0.169678 0.737976 1441497007 0.204773 0.620117 -0.169678 0.737976 1441497007 0.204773 0.620117 -0.169678 0.737976 1441497007 0.206726 0.618835 -0.171692 0.738098 1441497007 0.206726 0.618835 -0.171692 0.738098 1441497007 0.206726 0.618835 -0.171692 0.738098 1441497007 0.206726 0.618835 -0.171692 0.738098 1441497007 0.206726 0.618835 -0.171692 0.738098 1441497007 0.206726 0.618835 -0.171692 0.738098 1441497007 0.206421 0.618591 -0.172546 0.738159 1441497007 0.206421 0.618591 -0.172546 0.738159 1441497007 0.206421 0.618591 -0.172546 0.738159 1441497007 0.206421 0.618591 -0.172546 0.738159 1441497007 0.206421 0.618591 -0.172546 0.738159 1441497007 0.206421 0.618591 -0.172546 0.738159 1441497007 0.204529 0.618713 -0.172241 0.738647 1441497007 0.204529 0.618713 -0.172241 0.738647 1441497007 0.204529 0.618713 -0.172241 0.738647 1441497007 0.204529 0.618713 -0.172241 0.738647 1441497007 0.204529 0.618713 -0.172241 0.738647 1441497007 0.204529 0.618713 -0.172241 0.738647 1441497007 0.201904 0.618530 -0.170959 0.739868 1441497007 0.201904 0.618530 -0.170959 0.739868 1441497007 0.201904 0.618530 -0.170959 0.739868 1441497007 0.201904 0.618530 -0.170959 0.739868 1441497007 0.201904 0.618530 -0.170959 0.739868 1441497007 0.201904 0.618530 -0.170959 0.739868 1441497007 0.200867 0.617981 -0.169922 0.740784 1441497007 0.200867 0.617981 -0.169922 0.740784 1441497007 0.200867 0.617981 -0.169922 0.740784 1441497007 0.200867 0.617981 -0.169922 0.740784 1441497007 0.200867 0.617981 -0.169922 0.740784 1441497007 0.200867 0.617981 -0.169922 0.740784 1441497007 0.202148 0.617371 -0.170837 0.740784 1441497007 0.202148 0.617371 -0.170837 0.740784 1441497007 0.202148 0.617371 -0.170837 0.740784 1441497007 0.202148 0.617371 -0.170837 0.740784 1441497007 0.202148 0.617371 -0.170837 0.740784 1441497007 0.202148 0.617371 -0.170837 0.740784 1441497007 0.203552 0.616943 -0.171753 0.740540 1441497007 0.203552 0.616943 -0.171753 0.740540 1441497007 0.203552 0.616943 -0.171753 0.740540 1441497007 0.203552 0.616943 -0.171753 0.740540 1441497007 0.203552 0.616943 -0.171753 0.740540 1441497007 0.203552 0.616943 -0.171753 0.740540 1441497007 0.203552 0.616943 -0.171753 0.740540 1441497007 0.202820 0.616455 -0.171082 0.741272 1441497007 0.202820 0.616455 -0.171082 0.741272 1441497007 0.202820 0.616455 -0.171082 0.741272 1441497007 0.202820 0.616455 -0.171082 0.741272 1441497007 0.202820 0.616455 -0.171082 0.741272 1441497007 0.202820 0.616455 -0.171082 0.741272 1441497007 0.202698 0.615784 -0.170715 0.741943 1441497007 0.202698 0.615784 -0.170715 0.741943 1441497007 0.202698 0.615784 -0.170715 0.741943 1441497007 0.202698 0.615784 -0.170715 0.741943 1441497007 0.202698 0.615784 -0.170715 0.741943 1441497007 0.202698 0.615784 -0.170715 0.741943 1441497007 0.204041 0.614746 -0.171021 0.742371 1441497007 0.204041 0.614746 -0.171021 0.742371 1441497007 0.204041 0.614746 -0.171021 0.742371 1441497007 0.204041 0.614746 -0.171021 0.742371 1441497007 0.204041 0.614746 -0.171021 0.742371 1441497007 0.205444 0.613342 -0.171082 0.743103 1441497007 0.205444 0.613342 -0.171082 0.743103 1441497007 0.205444 0.613342 -0.171082 0.743103 1441497007 0.205444 0.613342 -0.171082 0.743103 1441497007 0.205444 0.613342 -0.171082 0.743103 1441497007 0.205444 0.613342 -0.171082 0.743103 1441497008 0.206604 0.611633 -0.171082 0.744202 1441497008 0.206604 0.611633 -0.171082 0.744202 1441497008 0.206604 0.611633 -0.171082 0.744202 1441497008 0.206604 0.611633 -0.171082 0.744202 1441497008 0.206604 0.611633 -0.171082 0.744202 1441497008 0.206604 0.611633 -0.171082 0.744202 1441497008 0.207153 0.609680 -0.171204 0.745605 1441497008 0.207153 0.609680 -0.171204 0.745605 1441497008 0.207153 0.609680 -0.171204 0.745605 1441497008 0.207153 0.609680 -0.171204 0.745605 1441497008 0.207153 0.609680 -0.171204 0.745605 1441497008 0.207153 0.609680 -0.171204 0.745605 1441497008 0.207153 0.609680 -0.171204 0.745605 1441497008 0.207458 0.608398 -0.171143 0.746643 1441497008 0.207458 0.608398 -0.171143 0.746643 1441497008 0.207458 0.608398 -0.171143 0.746643 1441497008 0.207458 0.608398 -0.171143 0.746643 1441497008 0.207458 0.608398 -0.171143 0.746643 1441497008 0.207458 0.608398 -0.171143 0.746643 1441497008 0.206055 0.607117 -0.169617 0.748413 1441497008 0.206055 0.607117 -0.169617 0.748413 1441497008 0.206055 0.607117 -0.169617 0.748413 1441497008 0.206055 0.607117 -0.169617 0.748413 1441497008 0.206055 0.607117 -0.169617 0.748413 1441497008 0.206055 0.607117 -0.169617 0.748413 1441497008 0.204895 0.606323 -0.168335 0.749634 1441497008 0.204895 0.606323 -0.168335 0.749634 1441497008 0.204895 0.606323 -0.168335 0.749634 1441497008 0.204895 0.606323 -0.168335 0.749634 1441497008 0.204895 0.606323 -0.168335 0.749634 1441497008 0.204895 0.606323 -0.168335 0.749634 1441497008 0.202759 0.605713 -0.165771 0.751282 1441497008 0.202759 0.605713 -0.165771 0.751282 1441497008 0.202759 0.605713 -0.165771 0.751282 1441497008 0.202759 0.605713 -0.165771 0.751282 1441497008 0.202759 0.605713 -0.165771 0.751282 1441497008 0.202759 0.605713 -0.165771 0.751282 1441497008 0.202759 0.605713 -0.165771 0.751282 1441497008 0.201233 0.604980 -0.163147 0.752869 1441497008 0.201233 0.604980 -0.163147 0.752869 1441497008 0.201233 0.604980 -0.163147 0.752869 1441497008 0.201233 0.604980 -0.163147 0.752869 1441497008 0.201233 0.604980 -0.163147 0.752869 1441497008 0.201233 0.604980 -0.163147 0.752869 1441497008 0.201599 0.604187 -0.162231 0.753601 1441497008 0.201599 0.604187 -0.162231 0.753601 1441497008 0.201599 0.604187 -0.162231 0.753601 1441497008 0.201599 0.604187 -0.162231 0.753601 1441497008 0.201599 0.604187 -0.162231 0.753601 1441497008 0.201599 0.604187 -0.162231 0.753601 1441497008 0.204895 0.603516 -0.163635 0.752930 1441497008 0.204895 0.603516 -0.163635 0.752930 1441497008 0.204895 0.603516 -0.163635 0.752930 1441497008 0.204895 0.603516 -0.163635 0.752930 1441497008 0.204895 0.603516 -0.163635 0.752930 1441497008 
0.208984 0.620056 -0.177551 0.734985 1441497012 0.203674 0.621826 -0.173096 0.736023 1441497012 0.203674 0.621826 -0.173096 0.736023 1441497012 0.203674 0.621826 -0.173096 0.736023 1441497012 0.203674 0.621826 -0.173096 0.736023 1441497012 0.203674 0.621826 -0.173096 0.736023 1441497012 0.203674 0.621826 -0.173096 0.736023 1441497012 0.202515 0.624023 -0.170288 0.735168 1441497012 0.202515 0.624023 -0.170288 0.735168 1441497012 0.202515 0.624023 -0.170288 0.735168 1441497012 0.202515 0.624023 -0.170288 0.735168 1441497012 0.202515 0.624023 -0.170288 0.735168 1441497012 0.202515 0.624023 -0.170288 0.735168 1441497012 0.201843 0.626526 -0.168091 0.733765 1441497012 0.201843 0.626526 -0.168091 0.733765 1441497012 0.201843 0.626526 -0.168091 0.733765 1441497012 0.201843 0.626526 -0.168091 0.733765 1441497012 0.201843 0.626526 -0.168091 0.733765 1441497012 0.201843 0.626526 -0.168091 0.733765 1441497012 0.201843 0.626526 -0.168091 0.733765 1441497012 0.200684 0.627869 -0.165710 0.733459 1441497012 0.200684 0.627869 -0.165710 0.733459 1441497012 0.200684 0.627869 -0.165710 0.733459 1441497012 0.200684 0.627869 -0.165710 0.733459 1441497012 0.200684 0.627869 -0.165710 0.733459 1441497012 0.200684 0.627869 -0.165710 0.733459 1441497012 0.200439 0.627808 -0.165222 0.733704 1441497012 0.200439 0.627808 -0.165222 0.733704 1441497012 0.200439 0.627808 -0.165222 0.733704 1441497012 0.200439 0.627808 -0.165222 0.733704 1441497012 0.200439 0.627808 -0.165222 0.733704 1441497012 0.200439 0.627808 -0.165222 0.733704 1441497012 0.201477 0.627197 -0.167358 0.733459 1441497012 0.201477 0.627197 -0.167358 0.733459 1441497012 0.201477 0.627197 -0.167358 0.733459 1441497012 0.201477 0.627197 -0.167358 0.733459 1441497012 0.201477 0.627197 -0.167358 0.733459 1441497012 0.201477 0.627197 -0.167358 0.733459 1441497012 0.203796 0.626831 -0.168945 0.732727 1441497012 0.203796 0.626831 -0.168945 0.732727 1441497012 0.203796 0.626831 -0.168945 0.732727 1441497012 0.203796 0.626831 -0.168945 0.732727 1441497012 0.203796 0.626831 -0.168945 0.732727 1441497012 0.203796 0.626831 -0.168945 0.732727 1441497012 0.206848 0.627502 -0.170715 0.730896 1441497012 0.206848 0.627502 -0.170715 0.730896 1441497012 0.206848 0.627502 -0.170715 0.730896 1441497012 0.206848 0.627502 -0.170715 0.730896 1441497012 0.206848 0.627502 -0.170715 0.730896 1441497012 0.206848 0.627502 -0.170715 0.730896 1441497012 0.206848 0.627502 -0.170715 0.730896 1441497012 0.208252 0.628601 -0.171814 0.729309 1441497012 0.208252 0.628601 -0.171814 0.729309 1441497012 0.208252 0.628601 -0.171814 0.729309 1441497012 0.208252 0.628601 -0.171814 0.729309 1441497012 0.208252 0.628601 -0.171814 0.729309 1441497012 0.208252 0.628601 -0.171814 0.729309 1441497012 0.208923 0.629639 -0.172668 0.728027 1441497012 0.208923 0.629639 -0.172668 0.728027 1441497012 0.208923 0.629639 -0.172668 0.728027 1441497012 0.208923 0.629639 -0.172668 0.728027 1441497012 0.208923 0.629639 -0.172668 0.728027 1441497012 0.209473 0.631226 -0.173706 0.726196 1441497012 0.209473 0.631226 -0.173706 0.726196 1441497012 0.209473 0.631226 -0.173706 0.726196 1441497012 0.209473 0.631226 -0.173706 0.726196 1441497012 0.209473 0.631226 -0.173706 0.726196 1441497012 0.209473 0.631226 -0.173706 0.726196 1441497012 0.209473 0.631226 -0.173706 0.726196 1441497012 0.208740 0.632141 -0.173828 0.725647 1441497012 0.208740 0.632141 -0.173828 0.725647 1441497012 0.208740 0.632141 -0.173828 0.725647 1441497012 0.208740 0.632141 -0.173828 0.725647 1441497012 0.208740 0.632141 -0.173828 0.725647 1441497012 0.208740 0.632141 -0.173828 0.725647 1441497012 0.210449 0.631836 -0.174683 0.725220 1441497012 0.210449 0.631836 -0.174683 0.725220 1441497012 0.210449 0.631836 -0.174683 0.725220 1441497012 0.210449 0.631836 -0.174683 0.725220 1441497012 0.210449 0.631836 -0.174683 0.725220 1441497012 0.210449 0.631836 -0.174683 0.725220 1441497012 0.214844 0.630737 -0.177673 0.724121 1441497012 0.214844 0.630737 -0.177673 0.724121 1441497012 0.214844 0.630737 -0.177673 0.724121 1441497012 0.214844 0.630737 -0.177673 0.724121 1441497012 0.214844 0.630737 -0.177673 0.724121 1441497012 0.214844 0.630737 -0.177673 0.724121 1441497012 0.214844 0.630737 -0.177673 0.724121 1441497012 0.221008 0.627563 -0.180969 0.724182 1441497012 0.221008 0.627563 -0.180969 0.724182 1441497012 0.221008 0.627563 -0.180969 0.724182 1441497012 0.221008 0.627563 -0.180969 0.724182 1441497013 0.221008 0.627563 -0.180969 0.724182 1441497013 0.221008 0.627563 -0.180969 0.724182 1441497013 0.223877 0.624268 -0.182800 0.725769 1441497013 0.223877 0.624268 -0.182800 0.725769 1441497013 0.223877 0.624268 -0.182800 0.725769 1441497013 0.223877 0.624268 -0.182800 0.725769 1441497013 0.223877 0.624268 -0.182800 0.725769 1441497013 0.223877 0.624268 -0.182800 0.725769 1441497013 0.223877 0.624268 -0.182800 0.725769 1441497013 0.225647 0.620789 -0.184021 0.727844 1441497013 0.225647 0.620789 -0.184021 0.727844 1441497013 0.225647 0.620789 -0.184021 0.727844 1441497013 0.225647 0.620789 -0.184021 0.727844 1441497013 0.225647 0.620789 -0.184021 0.727844 1441497013 0.225647 0.620789 -0.184021 0.727844 1441497013 0.223267 0.618774 -0.182556 0.730652 1441497013 0.223267 0.618774 -0.182556 0.730652 1441497013 0.223267 0.618774 -0.182556 0.730652 1441497013 0.223267 0.618774 -0.182556 0.730652 1441497013 0.223267 0.618774 -0.182556 0.730652 1441497013 0.223267 0.618774 -0.182556 0.730652 1441497013 0.217041 0.617615 -0.178467 0.734497 1441497013 0.217041 0.617615 -0.178467 0.734497 1441497013 0.217041 0.617615 -0.178467 0.734497 1441497013 0.217041 0.617615 -0.178467 0.734497 1441497013 0.217041 0.617615 -0.178467 0.734497 1441497013 0.217041 0.617615 -0.178467 0.734497 1441497013 0.211548 0.616394 -0.173889 0.738220 1441497013 0.211548 0.616394 -0.173889 0.738220 1441497013 0.211548 0.616394 -0.173889 0.738220 1441497013 0.211548 0.616394 -0.173889 0.738220 1441497013 0.211548 0.616394 -0.173889 0.738220 1441497013 0.211548 0.616394 -0.173889 0.738220 1441497013 0.209595 0.615173 -0.171387 0.740417 1441497013 0.209595 0.615173 -0.171387 0.740417 1441497013 0.209595 0.615173 -0.171387 0.740417 1441497013 0.209595 0.615173 -0.171387 0.740417 1441497013 0.209595 0.615173 -0.171387 0.740417 1441497013 0.209595 0.615173 -0.171387 0.740417 1441497013 0.211243 0.614075 -0.171265 0.740845 1441497013 0.211243 0.614075 -0.171265 0.740845 1441497013 0.211243 0.614075 -0.171265 0.740845 1441497013 0.211243 0.614075 -0.171265 0.740845 1441497013 0.211243 0.614075 -0.171265 0.740845 1441497013 0.211243 0.614075 -0.171265 0.740845 1441497013 0.211243 0.614075 -0.171265 0.740845 1441497013 0.213623 0.613708 -0.172668 0.740173 1441497013 0.213623 0.613708 -0.172668 0.740173 1441497013 0.213623 0.613708 -0.172668 0.740173 1441497013 0.213623 0.613708 -0.172668 0.740173 1441497013 0.213623 0.613708 -0.172668 0.740173 1441497013 0.213623 0.613708 -0.172668 0.740173 1441497013 0.215698 0.613098 -0.173706 0.739807 1441497013 0.215698 0.613098 -0.173706 0.739807 1441497013 0.215698 0.613098 -0.173706 0.739807 1441497013 0.215698 0.613098 -0.173706 0.739807 1441497013 0.215698 0.613098 -0.173706 0.739807 1441497013 0.215698 0.613098 -0.173706 0.739807 1441497013 0.216064 0.612610 -0.174500 0.739929 1441497013 0.216064 0.612610 -0.174500 0.739929 1441497013 0.216064 0.612610 -0.174500 0.739929 1441497013 0.216064 0.612610 -0.174500 0.739929 1441497013 0.216064 0.612610 -0.174500 0.739929 1441497013 0.216064 0.612610 -0.174500 0.739929 1441497013 0.216064 0.612610 -0.174500 0.739929 1441497013 0.215210 0.612732 -0.174561 0.740051 1441497013 0.215210 0.612732 -0.174561 0.740051 1441497013 0.215210 0.612732 -0.174561 0.740051 1441497013 0.215210 0.612732 -0.174561 0.740051 1441497013 0.215210 0.612732 -0.174561 0.740051 1441497013 0.215210 0.612732 -0.174561 0.740051 1441497013 0.215332 0.612549 -0.174255 0.740234 1441497013 0.215332 0.612549 -0.174255 0.740234 1441497013 0.215332 0.612549 -0.174255 0.740234 1441497013 0.215332 0.612549 -0.174255 0.740234 1441497013 0.215332 0.612549 -0.174255 0.740234 1441497013 0.215332 0.612549 -0.174255 0.740234 1441497013 0.215149 0.612976 -0.173950 0.740051 1441497013 0.215149 0.612976 -0.173950 0.740051 1441497013 0.215149 0.612976 -0.173950 0.740051 1441497013 0.215149 0.612976 -0.173950 0.740051 1441497013 0.215149 0.612976 -0.173950 0.740051 1441497013 0.215149 0.612976 -0.173950 0.740051 1441497013 0.214172 0.613281 -0.173462 0.740173 1441497013 0.214172 0.613281 -0.173462 0.740173 1441497013 0.214172 0.613281 -0.173462 0.740173 1441497013 0.214172 0.613281 -0.173462 0.740173 1441497013 0.214172 0.613281 -0.173462 0.740173 1441497013 0.214172 0.613281 -0.173462 0.740173 1441497013 0.214172 0.613831 -0.173889 0.739624 1441497013 0.214172 0.613831 -0.173889 0.739624 1441497013 0.214172 0.613831 -0.173889 0.739624 1441497013 0.214172 0.613831 -0.173889 0.739624 1441497013 0.214172 0.613831 -0.173889 0.739624 1441497013 0.214172 0.613831 -0.173889 0.739624 1441497013 0.214172 0.613831 -0.173889 0.739624 1441497013 0.215088 0.614197 -0.175232 0.738708 1441497013 0.215088 0.614197 -0.175232 0.738708 1441497013 0.215088 0.614197 -0.175232 0.738708 1441497013 0.215088 0.614197 -0.175232 0.738708 1441497013 0.215088 0.614197 -0.175232 0.738708 1441497013 0.215088 0.614197 -0.175232 0.738708 1441497013 0.214783 0.613953 -0.175293 0.739014 1441497013 0.214783 0.613953 -0.175293 0.739014 1441497013 0.214783 0.613953 -0.175293 0.739014 1441497013 0.214783 0.613953 -0.175293 0.739014 1441497013 0.214783 0.613953 -0.175293 0.739014 1441497013 0.214783 0.613953 -0.175293 0.739014 1441497013 0.214417 0.613403 -0.174683 0.739685 1441497013 0.214417 0.613403 -0.174683 0.739685 1441497013 0.214417 0.613403 -0.174683 0.739685 1441497013 0.214417 0.613403 -0.174683 0.739685 1441497013 0.214417 0.613403 -0.174683 0.739685 1441497013 0.214417 0.613403 -0.174683 0.739685 1441497013 0.214417 0.613403 -0.174683 0.739685 1441497014 0.218140 0.613037 -0.177490 0.738220 1441497014 0.218140 0.613037 -0.177490 0.738220 1441497014 0.218140 0.613037 -0.177490 0.738220 1441497014 0.218140 0.613037 -0.177490 0.738220 1441497014 0.218140 0.613037 -0.177490 0.738220 1441497014 0.218140 0.613037 -0.177490 0.738220 1441497014 0.222473 0.612244 -0.180054 0.737000 1441497014 0.222473 0.612244 -0.180054 0.737000 1441497014 0.222473 0.612244 -0.180054 0.737000 1441497014 0.222473 0.612244 -0.180054 0.737000 1441497014 0.222473 0.612244 -0.180054 0.737000 1441497014 0.222473 0.612244 -0.180054 0.737000 1441497014 0.224060 0.610535 -0.180603 0.737854 1441497014 0.224060 0.610535 -0.180603 0.737854 1441497014 0.224060 0.610535 -0.180603 0.737854 1441497014 0.224060 0.610535 -0.180603 0.737854 1441497014 0.224060 0.610535 -0.180603 0.737854 1441497014 0.224060 0.610535 -0.180603 0.737854 1441497014 0.224487 0.608643 -0.181091 0.739136 1441497014 0.224487 0.608643 -0.181091 0.739136 1441497014 0.224487 0.608643 -0.181091 0.739136 1441497014 0.224487 0.608643 -0.181091 0.739136 1441497014 0.224487 0.608643 -0.181091 0.739136 1441497014 0.224487 0.608643 -0.181091 0.739136 1441497014 0.223938 0.606873 -0.180542 0.740845 1441497014 0.223938 0.606873 -0.180542 0.740845 1441497014 0.223938 0.606873 -0.180542 0.740845 1441497014 0.223938 0.606873 -0.180542 0.740845 1441497014 0.223938 0.606873 -0.180542 0.740845 1441497014 0.223938 0.606873 -0.180542 0.740845 1441497014 0.223938 0.606873 -0.180542 0.740845 1441497014 0.220215 0.605652 -0.178162 0.743530 1441497014 0.220215 0.605652 -0.178162 0.743530 1441497014 0.220215 0.605652 -0.178162 0.743530 1441497014 0.220215 0.605652 -0.178162 0.743530 1441497014 0.220215 0.605652 -0.178162 0.743530 1441497014 0.220215 0.605652 -0.178162 0.743530 1441497014 0.215332 0.604614 -0.174377 0.746704 1441497014 0.215332 0.604614 -0.174377 0.746704 1441497014 0.215332 0.604614 -0.174377 0.746704 1441497014 0.215332 0.604614 -0.174377 0.746704 1441497014 0.215332 0.604614 -0.174377 0.746704 1441497014 0.215332 0.604614 -0.174377 0.746704 1441497014 0.211731 0.603516 -0.170898 0.749390 1441497014 0.211731 0.603516 -0.170898 0.749390 1441497014 0.211731 0.603516 -0.170898 0.749390 1441497014 0.211731 0.603516 -0.170898 0.749390 1441497014 0.211731 0.603516 -0.170898 0.749390 1441497014 0.211731 0.603516 -0.170898 0.749390 1441497014 0.211731 0.603516 -0.170898 0.749390 1441497014 0.210754 0.602844 -0.168823 0.750732 1441497014 0.210754 0.602844 -0.168823 0.750732 1441497014 0.210754 0.602844 -0.168823 0.750732 1441497014 0.210754 0.602844 -0.168823 0.750732 1441497014 0.210754 0.602844 -0.168823 0.750732 1441497014 0.210754 0.602844 -0.168823 0.750732 1441497014 0.210754 0.602844 -0.168823 0.750732 1441497014 0.212036 0.602478 -0.168640 0.750671 1441497014 0.212036 0.602478 -0.168640 0.750671 1441497014 0.212036 0.602478 -0.168640 0.750671 1441497014 0.212036 0.602478 -0.168640 0.750671 1441497014 0.212036 0.602478 -0.168640 0.750671 1441497014 0.212036 0.602478 -0.168640 0.750671 1441497014 0.213623 0.601746 -0.169067 0.750732 1441497014 0.213623 0.601746 -0.169067 0.750732 1441497014 0.213623 0.601746 -0.169067 0.750732 1441497014 0.213623 0.601746 -0.169067 0.750732 1441497014 0.213623 0.601746 -0.169067 0.750732 1441497014 0.213623 0.601746 -0.169067 0.750732 1441497014 0.215210 0.601257 -0.169983 0.750427 1441497014 0.215210 0.601257 -0.169983 0.750427 1441497014 0.215210 0.601257 -0.169983 0.750427 1441497014 0.215210 0.601257 -0.169983 0.750427 1441497014 0.215210 0.601257 -0.169983 0.750427 1441497014 0.215210 0.601257 -0.169983 0.750427 1441497014 0.215698 0.601135 -0.171387 0.750061 1441497014 0.215698 0.601135 -0.171387 0.750061 1441497014 0.215698 0.601135 -0.171387 0.750061 1441497014 0.215698 0.601135 -0.171387 0.750061 1441497014 0.215698 0.601135 -0.171387 0.750061 1441497014 0.215698 0.601135 -0.171387 0.750061 1441497014 0.214966 0.601074 -0.170715 0.750549 1441497014 0.214966 0.601074 -0.170715 0.750549 1441497014 0.214966 0.601074 -0.170715 0.750549 1441497014 0.214966 0.601074 -0.170715 0.750549 1441497014 0.214966 0.601074 -0.170715 0.750549 1441497014 0.214966 0.601074 -0.170715 0.750549 1441497014 0.214966 0.601074 -0.170715 0.750549 1441497014 0.214111 0.602478 -0.170044 0.749817 1441497014 0.214111 0.602478 -0.170044 0.749817 1441497014 0.214111 0.602478 -0.170044 0.749817 1441497014 0.214111 0.602478 -0.170044 0.749817 1441497014 0.214111 0.602478 -0.170044 0.749817 1441497014 0.214111 0.602478 -0.170044 0.749817 1441497014 0.213501 0.605957 -0.170227 0.747131 1441497014 0.213501 0.605957 -0.170227 0.747131 1441497014 0.213501 0.605957 -0.170227 0.747131 1441497014 0.213501 0.605957 -0.170227 0.747131 1441497014 0.213501 0.605957 -0.170227 0.747131 1441497014 0.213501 0.605957 -0.170227 0.747131 1441497014 0.212341 0.610840 -0.170837 0.743286 1441497014 0.212341 0.610840 -0.170837 0.743286 1441497014 0.212341 0.610840 -0.170837 0.743286 1441497014 0.212341 0.610840 -0.170837 0.743286 1441497014 0.212341 0.610840 -0.170837 0.743286 1441497014 0.212341 0.610840 -0.170837 0.743286 1441497014 0.212708 0.614868 -0.173340 0.739319 1441497014 0.212708 0.614868 -0.173340 0.739319 1441497014 0.212708 0.614868 -0.173340 0.739319 1441497014 0.212708 0.614868 -0.173340 0.739319 1441497014 0.212708 0.614868 -0.173340 0.739319 1441497014 0.212708 0.614868 -0.173340 0.739319 1441497014 0.212708 0.614868 -0.173340 0.739319 1441497014 0.213440 0.617493 -0.175598 0.736328 1441497015 0.213440 0.617493 -0.175598 0.736328 1441497015 0.213440 0.617493 -0.175598 0.736328 1441497015 0.213440 0.617493 -0.175598 0.736328 1441497015 0.213440 0.617493 -0.175598 0.736328 1441497015 0.213440 0.617493 -0.175598 0.736328 1441497015 0.213318 0.619751 -0.177002 0.734131 1441497015 0.213318 0.619751 -0.177002 0.734131 1441497015 0.213318 0.619751 -0.177002 0.734131 1441497015 0.213318 0.619751 -0.177002 0.734131 1441497015 0.213318 0.619751 -0.177002 0.734131 1441497015 0.213318 0.619751 -0.177002 0.734131 1441497015 0.212769 0.622131 -0.178040 0.732056 1441497015 0.212769 0.622131 -0.178040 0.732056 1441497015 0.212769 0.622131 -0.178040 0.732056 1441497015 0.212769 0.622131 -0.178040 0.732056 1441497015 0.212769 0.622131 -0.178040 0.732056 1441497015 0.212769 0.622131 -0.178040 0.732056 1441497015 0.212769 0.622131 -0.178040 0.732056 1441497015 0.212708 0.624573 -0.178711 0.729858 1441497015 0.212708 0.624573 -0.178711 0.729858 1441497015 0.212708 0.624573 -0.178711 0.729858 1441497015 0.212708 0.624573 -0.178711 0.729858 1441497015 0.212708 0.624573 -0.178711 0.729858 1441497015 0.212708 0.624573 -0.178711 0.729858 1441497015 0.215149 0.624573 -0.181091 0.728516 1441497015 0.215149 0.624573 -0.181091 0.728516 1441497015 0.215149 0.624573 -0.181091 0.728516 1441497015 0.215149 0.624573 -0.181091 0.728516 1441497015 0.215149 0.624573 -0.181091 0.728516 1441497015 0.215149 0.624573 -0.181091 0.728516 1441497015 0.218628 0.622864 -0.183716 0.728333 1441497015 0.218628 0.622864 -0.183716 0.728333 1441497015 0.218628 0.622864 -0.183716 0.728333 1441497015 0.218628 0.622864 -0.183716 0.728333 1441497015 0.218628 0.622864 -0.183716 0.728333 1441497015 0.218628 0.622864 -0.183716 0.728333 1441497015 0.220703 0.620361 -0.185608 0.729309 1441497015 0.220703 0.620361 -0.185608 0.729309 1441497015 0.220703 0.620361 -0.185608 0.729309 1441497015 0.220703 0.620361 -0.185608 0.729309 1441497015 0.220703 0.620361 -0.185608 0.729309 1441497015 0.220703 0.620361 -0.185608 0.729309 1441497015 0.220703 0.620361 -0.185608 0.729309 1441497015 0.218323 0.621765 -0.185181 0.728943 1441497015 0.218323 0.621765 -0.185181 0.728943 1441497015 0.218323 0.621765 -0.185181 0.728943 1441497015 0.218323 0.621765 -0.185181 0.728943 1441497015 0.218323 0.621765 -0.185181 0.728943 1441497015 0.218323 0.621765 -0.185181 0.728943 1441497015 0.212891 0.623779 -0.182861 0.729431 1441497015 0.212891 0.623779 -0.182861 0.729431 1441497015 0.212891 0.623779 -0.182861 0.729431 1441497015 0.212891 0.623779 -0.182861 0.729431 1441497015 0.212891 0.623779 -0.182861 0.729431 1441497015 0.212891 0.623779 -0.182861 0.729431 1441497015 0.208618 0.624329 -0.179138 0.731140 1441497015 0.208618 0.624329 -0.179138 0.731140 1441497015 0.208618 0.624329 -0.179138 0.731140 1441497015 0.208618 0.624329 -0.179138 0.731140 1441497015 0.208618 0.624329 -0.179138 0.731140 1441497015 0.208618 0.624329 -0.179138 0.731140 1441497015 0.208618 0.624329 -0.179138 0.731140 1441497015 0.205872 0.625427 -0.175903 0.731689 1441497015 0.205872 0.625427 -0.175903 0.731689 1441497015 0.205872 0.625427 -0.175903 0.731689 1441497015 0.205872 0.625427 -0.175903 0.731689 1441497015 0.205872 0.625427 -0.175903 0.731689 1441497015 0.205872 0.625427 -0.175903 0.731689 1441497015 0.204224 0.626770 -0.173340 0.731689 1441497015 0.204224 0.626770 -0.173340 0.731689 1441497015 0.204224 0.626770 -0.173340 0.731689 1441497015 0.204224 0.626770 -0.173340 0.731689 1441497015 0.204224 0.626770 -0.173340 0.731689 1441497015 0.204224 0.626770 -0.173340 0.731689 1441497015 0.203918 0.628052 -0.172058 0.730896 1441497015 0.203918 0.628052 -0.172058 0.730896 1441497015 0.203918 0.628052 -0.172058 0.730896 1441497015 0.203918 0.628052 -0.172058 0.730896 1441497015 0.203918 0.628052 -0.172058 0.730896 1441497015 0.203918 0.628052 -0.172058 0.730896 1441497015 0.203491 0.628845 -0.172546 0.730286 1441497015 0.203491 0.628845 -0.172546 0.730286 1441497015 0.203491 0.628845 -0.172546 0.730286 1441497015 0.203491 0.628845 -0.172546 0.730286 1441497015 0.203491 0.628845 -0.172546 0.730286 1441497015 0.203491 0.628845 -0.172546 0.730286 1441497015 0.203003 0.628418 -0.172058 0.730896 1441497015 0.203003 0.628418 -0.172058 0.730896 1441497015 0.203003 0.628418 -0.172058 0.730896 1441497015 0.203003 0.628418 -0.172058 0.730896 1441497015 0.203003 0.628418 -0.172058 0.730896 1441497015 0.203003 0.628418 -0.172058 0.730896 1441497015 0.203003 0.628418 -0.172058 0.730896 1441497015 0.204163 0.627014 -0.172058 0.731750 1441497015 0.204163 0.627014 -0.172058 0.731750 1441497015 0.204163 0.627014 -0.172058 0.731750 1441497015 0.204163 0.627014 -0.172058 0.731750 1441497015 0.204163 0.627014 -0.172058 0.731750 1441497015 0.206055 0.627075 -0.173279 0.730896 1441497015 0.206055 0.627075 -0.173279 0.730896 1441497015 0.206055 0.627075 -0.173279 0.730896 1441497015 0.206055 0.627075 -0.173279 0.730896 1441497015 0.206055 0.627075 -0.173279 0.730896 1441497015 0.206055 0.627075 -0.173279 0.730896 1441497015 0.206055 0.627075 -0.173279 0.730896 1441497015 0.207642 0.626587 -0.174744 0.730530 1441497015 0.207642 0.626587 -0.174744 0.730530 1441497015 0.207642 0.626587 -0.174744 0.730530 1441497015 0.207642 0.626587 -0.174744 0.730530 1441497015 0.207642 0.626587 -0.174744 0.730530 1441497015 0.207642 0.626587 -0.174744 0.730530 1441497015 0.208191 0.625305 -0.175415 0.731262 1441497016 0.208191 0.625305 -0.175415 0.731262 1441497016 0.208191 0.625305 -0.175415 0.731262 1441497016 0.208191 0.625305 -0.175415 0.731262 1441497016 0.208191 0.625305 -0.175415 0.731262 1441497016 0.209351 0.624268 -0.176941 0.731506 1441497016 0.209351 0.624268 -0.176941 0.731506 1441497016 0.209351 0.624268 -0.176941 0.731506 1441497016 0.209351 0.624268 -0.176941 0.731506 1441497016 0.209351 0.624268 -0.176941 0.731506 1441497016 0.209351 0.624268 -0.176941 0.731506 1441497016 0.209351 0.624268 -0.176941 0.731506 1441497016 0.211853 0.623474 -0.174805 0.731995 1441497016 0.211853 0.623474 -0.174805 0.731995 1441497016 0.211853 0.623474 -0.174805 0.731995 1441497016 0.211853 0.623474 -0.174805 0.731995 1441497016 0.211853 0.623474 -0.174805 0.731995 1441497016 0.211853 0.623474 -0.174805 0.731995 1441497016 0.209839 0.623474 -0.176514 0.732117 1441497016 0.209839 0.623474 -0.176514 0.732117 1441497016 0.209839 0.623474 -0.176514 0.732117 1441497016 0.209839 0.623474 -0.176514 0.732117 1441497016 0.209839 0.623474 -0.176514 0.732117 1441497016 0.209839 0.623474 -0.176514 0.732117 1441497016 0.209839 0.623474 -0.176514 0.732117 1441497016 0.210022 0.624084 -0.176208 0.731628 1441497016 0.210022 0.624084 -0.176208 0.731628 1441497016 0.210022 0.624084 -0.176208 0.731628 1441497016 0.210022 0.624084 -0.176208 0.731628 1441497016 0.210022 0.624084 -0.176208 0.731628 1441497016 0.210022 0.624084 -0.176208 0.731628 1441497016 0.210632 0.623718 -0.175781 0.731873 1441497016 0.210632 0.623718 -0.175781 0.731873 1441497016 0.210632 0.623718 -0.175781 0.731873 1441497016 0.210632 0.623718 -0.175781 0.731873 1441497016 0.210632 0.623718 -0.175781 0.731873 1441497016 0.210632 0.623718 -0.175781 0.731873 1441497016 0.210632 0.623718 -0.175781 0.731873 1441497016 0.213440 0.622559 -0.176270 0.731934 1441497016 0.213440 0.622559 -0.176270 0.731934 1441497016 0.213440 0.622559 -0.176270 0.731934 1441497016 0.213440 0.622559 -0.176270 0.731934 1441497016 0.213440 0.622559 -0.176270 0.731934 1441497016 0.213440 0.622559 -0.176270 0.731934 1441497016 0.218140 0.619629 -0.178528 0.732483 1441497016 0.218140 0.619629 -0.178528 0.732483 1441497016 0.218140 0.619629 -0.178528 0.732483 1441497016 0.218140 0.619629 -0.178528 0.732483 1441497016 0.218140 0.619629 -0.178528 0.732483 1441497016 0.218140 0.619629 -0.178528 0.732483 1441497016 0.218140 0.619629 -0.178528 0.732483 1441497016 0.221924 0.616821 -0.181213 0.733093 1441497016 0.221924 0.616821 -0.181213 0.733093 1441497016 0.221924 0.616821 -0.181213 0.733093 1441497016 0.221924 0.616821 -0.181213 0.733093 1441497016 0.221924 0.616821 -0.181213 0.733093 1441497016 0.221924 0.616821 -0.181213 0.733093 1441497016 0.221008 0.615540 -0.181091 0.734436 1441497016 0.221008 0.615540 -0.181091 0.734436 1441497016 0.221008 0.615540 -0.181091 0.734436 1441497016 0.221008 0.615540 -0.181091 0.734436 1441497016 0.221008 0.615540 -0.181091 0.734436 1441497016 0.221008 0.615540 -0.181091 0.734436 1441497016 0.219055 0.614441 -0.180054 0.736206 1441497016 0.219055 0.614441 -0.180054 0.736206 1441497016 0.219055 0.614441 -0.180054 0.736206 1441497016 0.219055 0.614441 -0.180054 0.736206 1441497016 0.219055 0.614441 -0.180054 0.736206 1441497016 0.219055 0.614441 -0.180054 0.736206 1441497016 0.219116 0.612793 -0.179565 0.737671 1441497016 0.219116 0.612793 -0.179565 0.737671 1441497016 0.219116 0.612793 -0.179565 0.737671 1441497016 0.219116 0.612793 -0.179565 0.737671 1441497016 0.219116 0.612793 -0.179565 0.737671 1441497016 0.219116 0.612793 -0.179565 0.737671 1441497016 0.218750 0.611084 -0.179016 0.739319 1441497016 0.218750 0.611084 -0.179016 0.739319 1441497016 0.218750 0.611084 -0.179016 0.739319 1441497016 0.218750 0.611084 -0.179016 0.739319 1441497016 0.218750 0.611084 -0.179016 0.739319 1441497016 0.218750 0.611084 -0.179016 0.739319 1441497016 0.218750 0.611084 -0.179016 0.739319 1441497016 0.219299 0.609375 -0.177612 0.740906 1441497016 0.219299 0.609375 -0.177612 0.740906 1441497016 0.219299 0.609375 -0.177612 0.740906 1441497016 0.219299 0.609375 -0.177612 0.740906 1441497016 0.219299 0.609375 -0.177612 0.740906 1441497016 0.219299 0.609375 -0.177612 0.740906 1441497016 0.219299 0.608459 -0.176880 0.741821 1441497016 0.219299 0.608459 -0.176880 0.741821 1441497016 0.219299 0.608459 -0.176880 0.741821 1441497016 0.219299 0.608459 -0.176880 0.741821 1441497016 0.219299 0.608459 -0.176880 0.741821 1441497016 0.219299 0.608459 -0.176880 0.741821 1441497016 0.218994 0.607727 -0.175293 0.742859 1441497016 0.218994 0.607727 -0.175293 0.742859 1441497016 0.218994 0.607727 -0.175293 0.742859 1441497016 0.218994 0.607727 -0.175293 0.742859 1441497016 0.218994 0.607727 -0.175293 0.742859 1441497016 0.218994 0.607727 -0.175293 0.742859 1441497016 0.219421 0.606873 -0.174866 0.743591 1441497016 0.219421 0.606873 -0.174866 0.743591 1441497016 0.219421 0.606873 -0.174866 0.743591 1441497016 0.219421 0.606873 -0.174866 0.743591 1441497016 0.219421 0.606873 -0.174866 0.743591 1441497016 0.219421 0.606873 -0.174866 0.743591 1441497016 0.221130 0.606384 -0.176819 0.742981 1441497016 0.221130 0.606384 -0.176819 0.742981 1441497016 0.221130 0.606384 -0.176819 0.742981 1441497016 0.221130 0.606384 -0.176819 0.742981 1441497016 0.221130 0.606384 -0.176819 0.742981 1441497016 0.221130 0.606384 -0.176819 0.742981 1441497016 0.222107 0.605469 -0.178833 0.742981 1441497016 0.222107 0.605469 -0.178833 0.742981 1441497016 0.222107 0.605469 -0.178833 0.742981 1441497017 0.222107 0.605469 -0.178833 0.742981 1441497017 0.222107 0.605469 -0.178833 0.742981 1441497017 0.222107 0.605469 -0.178833 0.742981 1441497017 0.222961 0.604858 -0.178894 0.743225 1441497017 0.222961 0.604858 -0.178894 0.743225 1441497017 0.222961 0.604858 -0.178894 0.743225 1441497017 0.222961 0.604858 -0.178894 0.743225 1441497017 0.222961 0.604858 -0.178894 0.743225 1441497017 0.222961 0.604858 -0.178894 0.743225 1441497017 0.223938 0.604675 -0.179443 0.742920 1441497017 0.223938 0.604675 -0.179443 0.742920 1441497017 0.223938 0.604675 -0.179443 0.742920 1441497017 0.223938 0.604675 -0.179443 0.742920 1441497017 0.223938 0.604675 -0.179443 0.742920 1441497017 0.223938 0.604675 -0.179443 0.742920 1441497017 0.223450 0.604370 -0.178833 0.743469 1441497017 0.223450 0.604370 -0.178833 0.743469 1441497017 0.223450 0.604370 -0.178833 0.743469 1441497017 0.223450 0.604370 -0.178833 0.743469 1441497017 0.223450 0.604370 -0.178833 0.743469 1441497017 0.223450 0.604370 -0.178833 0.743469 1441497017 0.222290 0.603882 -0.177612 0.744507 1441497017 0.222290 0.603882 -0.177612 0.744507 1441497017 0.222290 0.603882 -0.177612 0.744507 1441497017 0.222290 0.603882 -0.177612 0.744507 1441497017 0.222290 0.603882 -0.177612 0.744507 1441497017 0.222290 0.603882 -0.177612 0.744507 1441497017 0.222290 0.603882 -0.177612 0.744507 1441497017 0.222412 0.603882 -0.177246 0.744568 1441497017 0.222412 0.603882 -0.177246 0.744568 1441497017 0.222412 0.603882 -0.177246 0.744568 1441497017 0.222412 0.603882 -0.177246 0.744568 1441497017 0.222412 0.603882 -0.177246 0.744568 1441497017 0.222412 0.603882 -0.177246 0.744568 1441497017 0.221069 0.604614 -0.175842 0.744690 1441497017 0.221069 0.604614 -0.175842 0.744690 1441497017 0.221069 0.604614 -0.175842 0.744690 1441497017 0.221069 0.604614 -0.175842 0.744690 1441497017 0.221069 0.604614 -0.175842 0.744690 1441497017 0.221069 0.604614 -0.175842 0.744690 1441497017 0.216675 0.605225 -0.171997 0.746338 1441497017 0.216675 0.605225 -0.171997 0.746338 1441497017 0.216675 0.605225 -0.171997 0.746338 1441497017 0.216675 0.605225 -0.171997 0.746338 1441497017 0.216675 0.605225 -0.171997 0.746338 1441497017 0.216675 0.605225 -0.171997 0.746338 1441497017 0.214600 0.606750 -0.170166 0.746155 1441497017 0.214600 0.606750 -0.170166 0.746155 1441497017 0.214600 0.606750 -0.170166 0.746155 1441497017 0.214600 0.606750 -0.170166 0.746155 1441497017 0.214600 0.606750 -0.170166 0.746155 1441497017 0.214600 0.606750 -0.170166 0.746155 1441497017 0.215515 0.607788 -0.170532 0.744995 1441497017 0.215515 0.607788 -0.170532 0.744995 1441497017 0.215515 0.607788 -0.170532 0.744995 1441497017 0.215515 0.607788 -0.170532 0.744995 1441497017 0.215515 0.607788 -0.170532 0.744995 1441497017 0.215515 0.607788 -0.170532 0.744995 1441497017 0.215515 0.607788 -0.170532 0.744995 1441497017 0.217102 0.607971 -0.171570 0.744141 1441497017 0.217102 0.607971 -0.171570 0.744141 1441497017 0.217102 0.607971 -0.171570 0.744141 1441497017 0.217102 0.607971 -0.171570 0.744141 1441497017 0.217102 0.607971 -0.171570 0.744141 1441497017 0.217102 0.607971 -0.171570 0.744141 1441497017 0.219299 0.608032 -0.173767 0.742920 1441497017 0.219299 0.608032 -0.173767 0.742920 1441497017 0.219299 0.608032 -0.173767 0.742920 1441497017 0.219299 0.608032 -0.173767 0.742920 1441497017 0.219299 0.608032 -0.173767 0.742920 1441497017 0.219299 0.608032 -0.173767 0.742920 1441497017 0.219299 0.608032 -0.173767 0.742920 1441497017 0.219421 0.608765 -0.174683 0.742065 1441497017 0.219421 0.608765 -0.174683 0.742065 1441497017 0.219421 0.608765 -0.174683 0.742065 1441497017 0.219421 0.608765 -0.174683 0.742065 1441497017 0.219421 0.608765 -0.174683 0.742065 1441497017 0.219421 0.608765 -0.174683 0.742065 1441497017 
0.197876 0.641296 -0.160461 0.723694 1441497020 0.197876 0.641296 -0.160461 0.723694 1441497020 0.197876 0.641296 -0.160461 0.723694 1441497020 0.197876 0.641296 -0.160461 0.723694 1441497020 0.197876 0.641296 -0.160461 0.723694 1441497020 0.197876 0.641296 -0.160461 0.723694 1441497020 0.202332 0.642761 -0.164490 0.720276 1441497020 0.202332 0.642761 -0.164490 0.720276 1441497020 0.202332 0.642761 -0.164490 0.720276 1441497020 0.202332 0.642761 -0.164490 0.720276 1441497020 0.202332 0.642761 -0.164490 0.720276 1441497020 0.202332 0.642761 -0.164490 0.720276 1441497020 0.204224 0.643860 -0.166626 0.718201 1441497020 0.204224 0.643860 -0.166626 0.718201 1441497020 0.204224 0.643860 -0.166626 0.718201 1441497020 0.204224 0.643860 -0.166626 0.718201 1441497020 0.204224 0.643860 -0.166626 0.718201 1441497020 0.203796 0.644104 -0.166992 0.718079 1441497020 0.203796 0.644104 -0.166992 0.718079 1441497020 0.203796 0.644104 -0.166992 0.718079 1441497020 0.203796 0.644104 -0.166992 0.718079 1441497020 0.203796 0.644104 -0.166992 0.718079 1441497020 0.203796 0.644104 -0.166992 0.718079 1441497020 0.203796 0.644104 -0.166992 0.718079 1441497020 0.200684 0.644287 -0.165466 0.719116 1441497020 0.200684 0.644287 -0.165466 0.719116 1441497020 0.200684 0.644287 -0.165466 0.719116 1441497020 0.200684 0.644287 -0.165466 0.719116 1441497020 0.200684 0.644287 -0.165466 0.719116 1441497020 0.197083 0.643921 -0.162476 0.721130 1441497020 0.197083 0.643921 -0.162476 0.721130 1441497020 0.197083 0.643921 -0.162476 0.721130 1441497020 0.197083 0.643921 -0.162476 0.721130 1441497020 0.197083 0.643921 -0.162476 0.721130 1441497020 0.197083 0.643921 -0.162476 0.721130 1441497020 0.197083 0.643921 -0.162476 0.721130 1441497020 0.193909 0.643982 -0.159790 0.722534 1441497020 0.193909 0.643982 -0.159790 0.722534 1441497020 0.193909 0.643982 -0.159790 0.722534 1441497020 0.193909 0.643982 -0.159790 0.722534 1441497020 0.193909 0.643982 -0.159790 0.722534 1441497020 0.193909 0.643982 -0.159790 0.722534 1441497020 0.190979 0.643738 -0.157104 0.724121 1441497020 0.190979 0.643738 -0.157104 0.724121 1441497020 0.190979 0.643738 -0.157104 0.724121 1441497020 0.190979 0.643738 -0.157104 0.724121 1441497020 0.190979 0.643738 -0.157104 0.724121 1441497020 0.190979 0.643738 -0.157104 0.724121 1441497020 0.189026 0.642883 -0.154968 0.725891 1441497020 0.189026 0.642883 -0.154968 0.725891 1441497020 0.189026 0.642883 -0.154968 0.725891 1441497020 0.189026 0.642883 -0.154968 0.725891 1441497020 0.189026 0.642883 -0.154968 0.725891 1441497020 0.189026 0.642883 -0.154968 0.725891 1441497020 0.187866 0.642029 -0.153809 0.727112 1441497020 0.187866 0.642029 -0.153809 0.727112 1441497020 0.187866 0.642029 -0.153809 0.727112 1441497020 0.187866 0.642029 -0.153809 0.727112 1441497020 0.187866 0.642029 -0.153809 0.727112 1441497020 0.187866 0.642029 -0.153809 0.727112 1441497020 0.187866 0.642029 -0.153809 0.727112 1441497020 0.187744 0.641235 -0.153809 0.727905 1441497020 0.187744 0.641235 -0.153809 0.727905 1441497020 0.187744 0.641235 -0.153809 0.727905 1441497020 0.187744 0.641235 -0.153809 0.727905 1441497020 0.187744 0.641235 -0.153809 0.727905 1441497020 0.187744 0.641235 -0.153809 0.727905 1441497020 0.188477 0.640503 -0.154602 0.728210 1441497020 0.188477 0.640503 -0.154602 0.728210 1441497020 0.188477 0.640503 -0.154602 0.728210 1441497020 0.188477 0.640503 -0.154602 0.728210 1441497020 0.188477 0.640503 -0.154602 0.728210 1441497020 0.188477 0.640503 -0.154602 0.728210 1441497020 0.189941 0.640015 -0.155762 0.727966 1441497020 0.189941 0.640015 -0.155762 0.727966 1441497020 0.189941 0.640015 -0.155762 0.727966 1441497020 0.189941 0.640015 -0.155762 0.727966 1441497020 0.189941 0.640015 -0.155762 0.727966 1441497020 0.189941 0.640015 -0.155762 0.727966 1441497020 0.191406 0.639038 -0.156738 0.728210 1441497020 0.191406 0.639038 -0.156738 0.728210 1441497020 0.191406 0.639038 -0.156738 0.728210 1441497020 0.191406 0.639038 -0.156738 0.728210 1441497020 0.191406 0.639038 -0.156738 0.728210 1441497020 0.191406 0.639038 -0.156738 0.728210 1441497020 0.192017 0.638062 -0.157410 0.728821 1441497020 0.192017 0.638062 -0.157410 0.728821 1441497020 0.192017 0.638062 -0.157410 0.728821 1441497020 0.192017 0.638062 -0.157410 0.728821 1441497020 0.192139 0.636902 -0.157532 0.729736 1441497020 0.192139 0.636902 -0.157532 0.729736 1441497020 0.192139 0.636902 -0.157532 0.729736 1441497020 0.192139 0.636902 -0.157532 0.729736 1441497020 0.192139 0.636902 -0.157532 0.729736 1441497020 0.192139 0.636902 -0.157532 0.729736 1441497020 0.190125 0.635681 -0.156372 0.731628 1441497020 0.190125 0.635681 -0.156372 0.731628 1441497021 0.190125 0.635681 -0.156372 0.731628 1441497021 0.190125 0.635681 -0.156372 0.731628 1441497021 0.190125 0.635681 -0.156372 0.731628 1441497021 0.190125 0.635681 -0.156372 0.731628 1441497021 0.188171 0.633301 -0.154114 0.734619 1441497021 0.188171 0.633301 -0.154114 0.734619 1441497021 0.188171 0.633301 -0.154114 0.734619 1441497021 0.188171 0.633301 -0.154114 0.734619 1441497021 0.188171 0.633301 -0.154114 0.734619 1441497021 0.188171 0.633301 -0.154114 0.734619 1441497021 0.188171 0.633301 -0.154114 0.734619 1441497021 0.186829 0.631042 -0.152100 0.737366 1441497021 0.186829 0.631042 -0.152100 0.737366 1441497021 0.186829 0.631042 -0.152100 0.737366 1441497021 0.186829 0.631042 -0.152100 0.737366 1441497021 0.186829 0.631042 -0.152100 0.737366 1441497021 0.186829 0.631042 -0.152100 0.737366 1441497021 0.187622 0.628296 -0.151123 0.739685 1441497021 0.187622 0.628296 -0.151123 0.739685 1441497021 0.187622 0.628296 -0.151123 0.739685 1441497021 0.187622 0.628296 -0.151123 0.739685 1441497021 0.187622 0.628296 -0.151123 0.739685 1441497021 0.187622 0.628296 -0.151123 0.739685 1441497021 0.191284 0.627441 -0.153015 0.739075 1441497021 0.191284 0.627441 -0.153015 0.739075 1441497021 0.191284 0.627441 -0.153015 0.739075 1441497021 0.191284 0.627441 -0.153015 0.739075 1441497021 0.191284 0.627441 -0.153015 0.739075 1441497021 0.191284 0.627441 -0.153015 0.739075 1441497021 0.196655 0.628418 -0.156738 0.736023 1441497021 0.196655 0.628418 -0.156738 0.736023 1441497021 0.196655 0.628418 -0.156738 0.736023 1441497021 0.196655 0.628418 -0.156738 0.736023 1441497021 0.196655 0.628418 -0.156738 0.736023 1441497021 0.196655 0.628418 -0.156738 0.736023 1441497021 0.196655 0.628418 -0.156738 0.736023 1441497021 0.202515 0.628662 -0.161316 0.733276 1441497021 0.202515 0.628662 -0.161316 0.733276 1441497021 0.202515 0.628662 -0.161316 0.733276 1441497021 0.202515 0.628662 -0.161316 0.733276 1441497021 0.202515 0.628662 -0.161316 0.733276 1441497021 0.202515 0.628662 -0.161316 0.733276 1441497021 0.205994 0.628235 -0.164917 0.731812 1441497021 0.205994 0.628235 -0.164917 0.731812 1441497021 0.205994 0.628235 -0.164917 0.731812 1441497021 0.205994 0.628235 -0.164917 0.731812 1441497021 0.205994 0.628235 -0.164917 0.731812 1441497021 0.205994 0.628235 -0.164917 0.731812 1441497021 0.206299 0.628296 -0.166748 0.731323 1441497021 0.206299 0.628296 -0.166748 0.731323 1441497021 0.206299 0.628296 -0.166748 0.731323 1441497021 0.206299 0.628296 -0.166748 0.731323 1441497021 0.206299 0.628296 -0.166748 0.731323 1441497021 0.206299 0.628296 -0.166748 0.731323 1441497021 0.203613 0.628296 -0.165527 0.732300 1441497021 0.203613 0.628296 -0.165527 0.732300 1441497021 0.203613 0.628296 -0.165527 0.732300 1441497021 0.203613 0.628296 -0.165527 0.732300 1441497021 0.203613 0.628296 -0.165527 0.732300 1441497021 0.203613 0.628296 -0.165527 0.732300 1441497021 0.199097 0.628540 -0.162842 0.734009 1441497021 0.199097 0.628540 -0.162842 0.734009 1441497021 0.199097 0.628540 -0.162842 0.734009 1441497021 0.199097 0.628540 -0.162842 0.734009 1441497021 0.199097 0.628540 -0.162842 0.734009 1441497021 0.199097 0.628540 -0.162842 0.734009 1441497021 0.194885 0.628723 -0.159729 0.735657 1441497021 0.194885 0.628723 -0.159729 0.735657 1441497021 0.194885 0.628723 -0.159729 0.735657 1441497021 0.194885 0.628723 -0.159729 0.735657 1441497021 0.194885 0.628723 -0.159729 0.735657 1441497021 0.194885 0.628723 -0.159729 0.735657 1441497021 0.194275 0.628174 -0.158752 0.736450 1441497021 0.194275 0.628174 -0.158752 0.736450 1441497021 0.194275 0.628174 -0.158752 0.736450 1441497021 0.194275 0.628174 -0.158752 0.736450 1441497021 0.194275 0.628174 -0.158752 0.736450 1441497021 0.194275 0.628174 -0.158752 0.736450 1441497021 0.194275 0.628174 -0.158752 0.736450 1441497021 0.195190 0.627747 -0.159241 0.736450 1441497021 0.195190 0.627747 -0.159241 0.736450 1441497021 0.195190 0.627747 -0.159241 0.736450 1441497021 0.195190 0.627747 -0.159241 0.736450 1441497021 0.195190 0.627747 -0.159241 0.736450 1441497021 0.195190 0.627747 -0.159241 0.736450 1441497021 0.195618 0.627319 -0.159851 0.736572 1441497021 0.195618 0.627319 -0.159851 0.736572 1441497021 0.195618 0.627319 -0.159851 0.736572 1441497021 0.195618 0.627319 -0.159851 0.736572 1441497021 0.195618 0.627319 -0.159851 0.736572 1441497021 0.195618 0.627319 -0.159851 0.736572 1441497021 0.195923 0.626892 -0.160583 0.736694 1441497021 0.195923 0.626892 -0.160583 0.736694 1441497021 0.195923 0.626892 -0.160583 0.736694 1441497021 0.195923 0.626892 -0.160583 0.736694 1441497021 0.195923 0.626892 -0.160583 0.736694 1441497021 0.195923 0.626892 -0.160583 0.736694 1441497021 0.195923 0.626892 -0.160583 0.736694 1441497021 0.197449 0.626404 -0.161804 0.736450 1441497021 0.197449 0.626404 -0.161804 0.736450 1441497021 0.197449 0.626404 -0.161804 0.736450 1441497021 0.197449 0.626404 -0.161804 0.736450 1441497021 0.197449 0.626404 -0.161804 0.736450 1441497021 0.199097 0.626099 -0.163025 0.735962 1441497021 0.199097 0.626099 -0.163025 0.735962 1441497021 0.199097 0.626099 -0.163025 0.735962 1441497021 0.199097 0.626099 -0.163025 0.735962 1441497021 0.199097 0.626099 -0.163025 0.735962 1441497021 0.199097 0.626099 -0.163025 0.735962 1441497021 0.200195 0.625549 -0.163513 0.736084 1441497021 0.200195 0.625549 -0.163513 0.736084 1441497022 0.200195 0.625549 -0.163513 0.736084 1441497022 0.200195 0.625549 -0.163513 0.736084 1441497022 0.200195 0.625549 -0.163513 0.736084 1441497022 0.200195 0.625549 -0.163513 0.736084 1441497022 0.200867 0.624146 -0.164001 0.736938 1441497022 0.200867 0.624146 -0.164001 0.736938 1441497022 0.200867 0.624146 -0.164001 0.736938 1441497022 0.200867 0.624146 -0.164001 0.736938 1441497022 0.200867 0.624146 -0.164001 0.736938 1441497022 0.201050 0.623169 -0.164124 0.737732 1441497022 0.201050 0.623169 -0.164124 0.737732 1441497022 0.201050 0.623169 -0.164124 0.737732 1441497022 0.201050 0.623169 -0.164124 0.737732 1441497022 0.201050 0.623169 -0.164124 0.737732 1441497022 0.199280 0.622131 -0.163635 0.739197 1441497022 0.199280 0.622131 -0.163635 0.739197 1441497022 0.199280 0.622131 -0.163635 0.739197 1441497022 0.199280 0.622131 -0.163635 0.739197 1441497022 0.199280 0.622131 -0.163635 0.739197 1441497022 0.199280 0.622131 -0.163635 0.739197 1441497022 0.199280 0.622131 -0.163635 0.739197 1441497022 0.195923 0.621765 -0.161499 0.740845 1441497022 0.195923 0.621765 -0.161499 0.740845 1441497022 0.195923 0.621765 -0.161499 0.740845 1441497022 0.195923 0.621765 -0.161499 0.740845 1441497022 0.195923 0.621765 -0.161499 0.740845 1441497022 0.195923 0.621765 -0.161499 0.740845 1441497022 0.193604 0.621216 -0.159851 0.742249 1441497022 0.193604 0.621216 -0.159851 0.742249 1441497022 0.193604 0.621216 -0.159851 0.742249 1441497022 0.193604 0.621216 -0.159851 0.742249 1441497022 0.193604 0.621216 -0.159851 0.742249 1441497022 0.193604 0.621216 -0.159851 0.742249 1441497022 0.193054 0.621521 -0.158813 0.742371 1441497022 0.193054 0.621521 -0.158813 0.742371 1441497022 0.193054 0.621521 -0.158813 0.742371 1441497022 0.193054 0.621521 -0.158813 0.742371 1441497022 0.193054 0.621521 -0.158813 0.742371 1441497022 0.193054 0.621521 -0.158813 0.742371 1441497022 0.192871 0.621704 -0.157288 0.742615 1441497022 0.192871 0.621704 -0.157288 0.742615 1441497022 0.192871 0.621704 -0.157288 0.742615 1441497022 0.192871 0.621704 -0.157288 0.742615 1441497022 0.192871 0.621704 -0.157288 0.742615 1441497022 0.192871 0.621704 -0.157288 0.742615 1441497022 0.192871 0.621704 -0.157288 0.742615 1441497022 0.193298 0.622009 -0.156128 0.742493 1441497022 0.193298 0.622009 -0.156128 0.742493 1441497022 0.193298 0.622009 -0.156128 0.742493 1441497022 0.193298 0.622009 -0.156128 0.742493 1441497022 0.193298 0.622009 -0.156128 0.742493 1441497022 0.193298 0.622009 -0.156128 0.742493 1441497022 0.196228 0.622864 -0.157532 0.740723 1441497022 0.196228 0.622864 -0.157532 0.740723 1441497022 0.196228 0.622864 -0.157532 0.740723 1441497022 0.196228 0.622864 -0.157532 0.740723 1441497022 0.196228 0.622864 -0.157532 0.740723 1441497022 0.196228 0.622864 -0.157532 0.740723 1441497022 0.199707 0.623779 -0.160156 0.738403 1441497022 0.199707 0.623779 -0.160156 0.738403 1441497022 0.199707 0.623779 -0.160156 0.738403 1441497022 0.199707 0.623779 -0.160156 0.738403 1441497022 0.199707 0.623779 -0.160156 0.738403 1441497022 0.199707 0.623779 -0.160156 0.738403 1441497022 0.199707 0.623779 -0.160156 0.738403 1441497022 0.201904 0.624512 -0.162292 0.736755 1441497022 0.201904 0.624512 -0.162292 0.736755 1441497022 0.201904 0.624512 -0.162292 0.736755 1441497022 0.201904 0.624512 -0.162292 0.736755 1441497022 0.201904 0.624512 -0.162292 0.736755 1441497022 0.201904 0.624512 -0.162292 0.736755 1441497022 0.201904 0.624512 -0.162292 0.736755 1441497022 0.200012 0.625793 -0.162720 0.736084 1441497022 0.200012 0.625793 -0.162720 0.736084 1441497022 0.200012 0.625793 -0.162720 0.736084 1441497022 0.200012 0.625793 -0.162720 0.736084 1441497022 0.200012 0.625793 -0.162720 0.736084 1441497022 0.200012 0.625793 -0.162720 0.736084 1441497022 0.196350 0.629333 -0.162598 0.734131 1441497022 0.196350 0.629333 -0.162598 0.734131 1441497022 0.196350 0.629333 -0.162598 0.734131 1441497022 0.196350 0.629333 -0.162598 0.734131 1441497022 0.196350 0.629333 -0.162598 0.734131 1441497022 0.192993 0.632324 -0.162354 0.732483 1441497022 0.192993 0.632324 -0.162354 0.732483 1441497022 0.192993 0.632324 -0.162354 0.732483 1441497022 0.192993 0.632324 -0.162354 0.732483 1441497022 0.192993 0.632324 -0.162354 0.732483 1441497022 0.192993 0.632324 -0.162354 0.732483 1441497022 0.192993 0.632324 -0.162354 0.732483 1441497022 0.191467 0.634521 -0.162476 0.730896 1441497022 0.191467 0.634521 -0.162476 0.730896 1441497022 0.191467 0.634521 -0.162476 0.730896 1441497022 0.191467 0.634521 -0.162476 0.730896 1441497022 0.191467 0.634521 -0.162476 0.730896 1441497022 0.191467 0.634521 -0.162476 0.730896 1441497022 0.191467 0.635986 -0.163086 0.729553 1441497022 0.191467 0.635986 -0.163086 0.729553 1441497022 0.191467 0.635986 -0.163086 0.729553 1441497022 0.191467 0.635986 -0.163086 0.729553 1441497022 0.191467 0.635986 -0.163086 0.729553 1441497022 0.191467 0.635986 -0.163086 0.729553 1441497022 0.192017 0.637024 -0.164185 0.728210 1441497022 0.192017 0.637024 -0.164185 0.728210 1441497022 0.192017 0.637024 -0.164185 0.728210 1441497022 0.192017 0.637024 -0.164185 0.728210 1441497022 0.192017 0.637024 -0.164185 0.728210 1441497022 0.192017 0.637024 -0.164185 0.728210 1441497022 0.192688 0.638184 -0.165649 0.726685 1441497022 0.192688 0.638184 -0.165649 0.726685 1441497022 0.192688 0.638184 -0.165649 0.726685 1441497022 0.192688 0.638184 -0.165649 0.726685 1441497023 0.192688 0.638184 -0.165649 0.726685 1441497023 0.192688 0.638184 -0.165649 0.726685 1441497023 0.192688 0.638184 -0.165649 0.726685 1441497023 0.193481 0.638855 -0.166626 0.725647 1441497023 0.193481 0.638855 -0.166626 0.725647 1441497023 0.193481 0.638855 -0.166626 0.725647 1441497023 0.193481 0.638855 -0.166626 0.725647 1441497023 0.193481 0.638855 -0.166626 0.725647 1441497023 0.194885 0.639099 -0.167786 0.724792 1441497023 0.194885 0.639099 -0.167786 0.724792 1441497023 0.194885 0.639099 -0.167786 0.724792 1441497023 0.194885 0.639099 -0.167786 0.724792 1441497023 0.194885 0.639099 -0.167786 0.724792 1441497023 0.195496 0.639221 -0.168457 0.724365 1441497023 0.195496 0.639221 -0.168457 0.724365 1441497023 0.195496 0.639221 -0.168457 0.724365 1441497023 0.195496 0.639221 -0.168457 0.724365 1441497023 0.195496 0.639221 -0.168457 0.724365 1441497023 0.195496 0.639221 -0.168457 0.724365 1441497023 0.195251 0.638916 -0.168457 0.724731 1441497023 0.195251 0.638916 -0.168457 0.724731 1441497023 0.195251 0.638916 -0.168457 0.724731 1441497023 0.195251 0.638916 -0.168457 0.724731 1441497023 0.195251 0.638916 -0.168457 0.724731 1441497023 0.194641 0.638123 -0.167847 0.725708 1441497023 0.194641 0.638123 -0.167847 0.725708 1441497023 0.194641 0.638123 -0.167847 0.725708 1441497023 0.194641 0.638123 -0.167847 0.725708 1441497023 0.194641 0.638123 -0.167847 0.725708 1441497023 0.194641 0.638123 -0.167847 0.725708 1441497023 0.192932 0.637085 -0.166748 0.727356 1441497023 0.192932 0.637085 -0.166748 0.727356 1441497023 0.192932 0.637085 -0.166748 0.727356 1441497023 0.192932 0.637085 -0.166748 0.727356 1441497023 0.192932 0.637085 -0.166748 0.727356 1441497023 0.192932 0.637085 -0.166748 0.727356 1441497023 0.192932 0.637085 -0.166748 0.727356 1441497023 0.191406 0.635803 -0.165344 0.729187 1441497023 0.191406 0.635803 -0.165344 0.729187 1441497023 0.191406 0.635803 -0.165344 0.729187 1441497023 0.191406 0.635803 -0.165344 0.729187 1441497023 0.191406 0.635803 -0.165344 0.729187 1441497023 0.191406 0.635803 -0.165344 0.729187 1441497023 0.190796 0.634521 -0.164246 0.730713 1441497023 0.190796 0.634521 -0.164246 0.730713 1441497023 0.190796 0.634521 -0.164246 0.730713 1441497023 0.190796 0.634521 -0.164246 0.730713 1441497023 0.190796 0.634521 -0.164246 0.730713 1441497023 0.190796 0.634521 -0.164246 0.730713 1441497023 0.189941 0.633362 -0.162537 0.732361 1441497023 0.189941 0.633362 -0.162537 0.732361 1441497023 0.189941 0.633362 -0.162537 0.732361 1441497023 0.189941 0.633362 -0.162537 0.732361 1441497023 0.189941 0.633362 -0.162537 0.732361 1441497023 0.189941 0.633362 -0.162537 0.732361 1441497023 0.189941 0.633362 -0.162537 0.732361 1441497023 0.188782 0.632202 -0.159912 0.734192 1441497023 0.188782 0.632202 -0.159912 0.734192 1441497023 0.188782 0.632202 -0.159912 0.734192 1441497023 0.188782 0.632202 -0.159912 0.734192 1441497023 0.188782 0.632202 -0.159912 0.734192 1441497023 0.189026 0.631226 -0.158081 0.735352 1441497023 0.189026 0.631226 -0.158081 0.735352 1441497023 0.189026 0.631226 -0.158081 0.735352 1441497023 0.189026 0.631226 -0.158081 0.735352 1441497023 0.189026 0.631226 -0.158081 0.735352 1441497023 0.189026 0.631226 -0.158081 0.735352 1441497023 0.189026 0.631226 -0.158081 0.735352 1441497023 0.190247 0.630310 -0.157654 0.735962 1441497023 0.190247 0.630310 -0.157654 0.735962 1441497023 0.190247 0.630310 -0.157654 0.735962 1441497023 0.190247 0.630310 -0.157654 0.735962 1441497023 0.190247 0.630310 -0.157654 0.735962 1441497023 0.190247 0.630310 -0.157654 0.735962 1441497023 0.193176 0.629089 -0.159119 0.735901 1441497023 0.193176 0.629089 -0.159119 0.735901 1441497023 0.193176 0.629089 -0.159119 0.735901 1441497023 0.193176 0.629089 -0.159119 0.735901 1441497023 0.193176 0.629089 -0.159119 0.735901 1441497023 0.193176 0.629089 -0.159119 0.735901 1441497023 0.195435 0.628113 -0.160645 0.735779 1441497023 0.195435 0.628113 -0.160645 0.735779 1441497023 0.195435 0.628113 -0.160645 0.735779 1441497023 0.195435 0.628113 -0.160645 0.735779 1441497023 0.195435 0.628113 -0.160645 0.735779 1441497023 0.195435 0.628113 -0.160645 0.735779 1441497023 0.197021 0.627014 -0.161560 0.736084 1441497023 0.197021 0.627014 -0.161560 0.736084 1441497023 0.197021 0.627014 -0.161560 0.736084 1441497023 0.197021 0.627014 -0.161560 0.736084 1441497023 0.197021 0.627014 -0.161560 0.736084 1441497023 0.196899 0.626526 -0.162537 0.736328 1441497023 0.196899 0.626526 -0.162537 0.736328 1441497023 0.196899 0.626526 -0.162537 0.736328 1441497023 0.196899 0.626526 -0.162537 0.736328 1441497023 0.196899 0.626526 -0.162537 0.736328 1441497023 0.196899 0.626526 -0.162537 0.736328 1441497023 0.194946 0.626709 -0.162354 0.736694 1441497023 0.194946 0.626709 -0.162354 0.736694 1441497023 0.194946 0.626709 -0.162354 0.736694 1441497023 0.194946 0.626709 -0.162354 0.736694 1441497023 0.194946 0.626709 -0.162354 0.736694 1441497023 0.194946 0.626709 -0.162354 0.736694 1441497023 0.192139 0.627075 -0.161072 0.737427 1441497023 0.192139 0.627075 -0.161072 0.737427 1441497023 0.192139 0.627075 -0.161072 0.737427 1441497023 0.192139 0.627075 -0.161072 0.737427 1441497023 0.192139 0.627075 -0.161072 0.737427 1441497024 0.192139 0.627075 -0.161072 0.737427 1441497024 0.189636 0.626953 -0.159119 0.738586 1441497024 0.189636 0.626953 -0.159119 0.738586 1441497024 0.189636 0.626953 -0.159119 0.738586 1441497024 0.189636 0.626953 -0.159119 0.738586 1441497024 0.189636 0.626953 -0.159119 0.738586 1441497024 0.189636 0.626953 -0.159119 0.738586 1441497024 0.188904 0.626526 -0.157898 0.739441 1441497024 0.188904 0.626526 -0.157898 0.739441 1441497024 0.188904 0.626526 -0.157898 0.739441 1441497024 0.188904 0.626526 -0.157898 0.739441 1441497024 0.188904 0.626526 -0.157898 0.739441 1441497024 0.188904 0.626526 -0.157898 0.739441 1441497024 0.189331 0.626221 -0.157654 0.739685 1441497024 0.189331 0.626221 -0.157654 0.739685 1441497024 0.189331 0.626221 -0.157654 0.739685 1441497024 0.189331 0.626221 -0.157654 0.739685 1441497024 0.189331 0.626221 -0.157654 0.739685 1441497024 0.189331 0.626221 -0.157654 0.739685 1441497024 0.189331 0.626221 -0.157654 0.739685 1441497024 0.190002 0.625732 -0.158325 0.739746 1441497024 0.190002 0.625732 -0.158325 0.739746 1441497024 0.190002 0.625732 -0.158325 0.739746 1441497024 0.190002 0.625732 -0.158325 0.739746 1441497024 0.190002 0.625732 -0.158325 0.739746 1441497024 0.190002 0.625732 -0.158325 0.739746 1441497024 0.191406 0.625000 -0.159363 0.739746 1441497024 0.191406 0.625000 -0.159363 0.739746 1441497024 0.191406 0.625000 -0.159363 0.739746 1441497024 0.191406 0.625000 -0.159363 0.739746 1441497024 0.191406 0.625000 -0.159363 0.739746 1441497024 0.191406 0.625000 -0.159363 0.739746 1441497024 0.193787 0.624695 -0.161011 0.739075 1441497024 0.193787 0.624695 -0.161011 0.739075 1441497024 0.193787 0.624695 -0.161011 0.739075 1441497024 0.193787 0.624695 -0.161011 0.739075 1441497024 0.193787 0.624695 -0.161011 0.739075 1441497024 0.195557 0.624146 -0.161743 0.738892 1441497024 0.195557 0.624146 -0.161743 0.738892 1441497024 0.195557 0.624146 -0.161743 0.738892 1441497024 0.195557 0.624146 -0.161743 0.738892 1441497024 0.195557 0.624146 -0.161743 0.738892 1441497024 0.195557 0.624146 -0.161743 0.738892 1441497024 0.196411 0.623413 -0.162476 0.739136 1441497024 0.196411 0.623413 -0.162476 0.739136 1441497024 0.196411 0.623413 -0.162476 0.739136 1441497024 0.196411 0.623413 -0.162476 0.739136 1441497024 0.196411 0.623413 -0.162476 0.739136 1441497024 0.196411 0.623413 -0.162476 0.739136 1441497024 0.196411 0.623413 -0.162476 0.739136 1441497024 0.196533 0.622559 -0.162415 0.739807 1441497024 0.196533 0.622559 -0.162415 0.739807 1441497024 0.196533 0.622559 -0.162415 0.739807 1441497024 0.196533 0.622559 -0.162415 0.739807 1441497024 0.196533 0.622559 -0.162415 0.739807 1441497024 0.196533 0.622559 -0.162415 0.739807 1441497024 0.196472 0.621765 -0.162537 0.740479 1441497024 0.196472 0.621765 -0.162537 0.740479 1441497024 0.196472 0.621765 -0.162537 0.740479 1441497024 0.196472 0.621765 -0.162537 0.740479 1441497024 0.196472 0.621765 -0.162537 0.740479 1441497024 0.196472 0.621765 -0.162537 0.740479 1441497024 0.195618 0.620972 -0.162292 0.741394 1441497024 0.195618 0.620972 -0.162292 0.741394 1441497024 0.195618 0.620972 -0.162292 0.741394 1441497024 0.195618 0.620972 -0.162292 0.741394 1441497024 0.195618 0.620972 -0.162292 0.741394 1441497024 0.195618 0.620972 -0.162292 0.741394 1441497024 0.195618 0.620972 -0.162292 0.741394 1441497024 0.194702 0.619934 -0.161682 0.742676 1441497024 0.194702 0.619934 -0.161682 0.742676 1441497024 0.194702 0.619934 -0.161682 0.742676 1441497024 0.194702 0.619934 -0.161682 0.742676 1441497024 0.194702 0.619934 -0.161682 0.742676 1441497024 0.194702 0.619934 -0.161682 0.742676 1441497024 0.193787 0.619202 -0.160645 0.743774 1441497024 0.193787 0.619202 -0.160645 0.743774 1441497024 0.193787 0.619202 -0.160645 0.743774 1441497024 0.193787 0.619202 -0.160645 0.743774 1441497024 0.193787 0.619202 -0.160645 0.743774 1441497024 0.193787 0.619202 -0.160645 0.743774 1441497024 0.193481 0.618225 -0.159058 0.744995 1441497024 0.193481 0.618225 -0.159058 0.744995 1441497024 0.193481 0.618225 -0.159058 0.744995 1441497024 0.193481 0.618225 -0.159058 0.744995 1441497024 0.193481 0.618225 -0.159058 0.744995 1441497024 0.193481 0.618225 -0.159058 0.744995 1441497024 0.194336 0.617371 -0.158386 0.745605 1441497024 0.194336 0.617371 -0.158386 0.745605 1441497024 0.194336 0.617371 -0.158386 0.745605 1441497024 0.194336 0.617371 -0.158386 0.745605 1441497024 0.194336 0.617371 -0.158386 0.745605 1441497024 0.194336 0.617371 -0.158386 0.745605 1441497024 0.196045 0.616638 -0.158691 0.745728 1441497024 0.196045 0.616638 -0.158691 0.745728 1441497024 0.196045 0.616638 -0.158691 0.745728 1441497024 0.196045 0.616638 -0.158691 0.745728 1441497024 0.196045 0.616638 -0.158691 0.745728 1441497024 0.196045 0.616638 -0.158691 0.745728 1441497024 0.196045 0.616638 -0.158691 0.745728 1441497024 0.198792 0.615967 -0.160278 0.745178 1441497024 0.198792 0.615967 -0.160278 0.745178 1441497024 0.198792 0.615967 -0.160278 0.745178 1441497024 0.198792 0.615967 -0.160278 0.745178 1441497024 0.198792 0.615967 -0.160278 0.745178 1441497024 0.198792 0.615967 -0.160278 0.745178 1441497024 0.200989 0.615356 -0.161804 0.744751 1441497024 0.200989 0.615356 -0.161804 0.744751 1441497024 0.200989 0.615356 -0.161804 0.744751 1441497024 0.200989 0.615356 -0.161804 0.744751 1441497024 0.200989 0.615356 -0.161804 0.744751 1441497024 0.200989 0.615356 -0.161804 0.744751 1441497025 0.200989 0.615356 -0.161804 0.744751 1441497025 0.201294 0.615051 -0.162292 0.744812 1441497025 0.201294 0.615051 -0.162292 0.744812 1441497025 0.201294 0.615051 -0.162292 0.744812 1441497025 0.201294 0.615051 -0.162292 0.744812 1441497025 0.201294 0.615051 -0.162292 0.744812 1441497025 0.200195 0.614929 -0.161987 0.745300 1441497025 0.200195 0.614929 -0.161987 0.745300 1441497025 0.200195 0.614929 -0.161987 0.745300 1441497025 0.200195 0.614929 -0.161987 0.745300 1441497025 0.200195 0.614929 -0.161987 0.745300 1441497025 0.200195 0.614929 -0.161987 0.745300 1441497025 0.200195 0.614929 -0.161987 0.745300 1441497025 0.197327 0.615295 -0.160645 0.746033 1441497025 0.197327 0.615295 -0.160645 0.746033 1441497025 0.197327 0.615295 -0.160645 0.746033 1441497025 0.197327 0.615295 -0.160645 0.746033 1441497025 0.197327 0.615295 -0.160645 0.746033 1441497025 0.194092 0.615662 -0.158875 0.747009 1441497025 0.194092 0.615662 -0.158875 0.747009 1441497025 0.194092 0.615662 -0.158875 0.747009 1441497025 0.194092 0.615662 -0.158875 0.747009 1441497025 0.194092 0.615662 -0.158875 0.747009 1441497025 0.194092 0.615662 -0.158875 0.747009 1441497025 0.194092 0.615662 -0.158875 0.747009 1441497025 0.191711 0.615784 -0.157043 0.747864 1441497025 0.191711 0.615784 -0.157043 0.747864 1441497025 0.191711 0.615784 -0.157043 0.747864 1441497025 0.191711 0.615784 -0.157043 0.747864 1441497025 0.191711 0.615784 -0.157043 0.747864 1441497025 0.191711 0.615784 -0.157043 0.747864 1441497025 0.189819 0.616089 -0.155151 0.748474 1441497025 0.189819 0.616089 -0.155151 0.748474 1441497025 0.189819 0.616089 -0.155151 0.748474 1441497025 0.189819 0.616089 -0.155151 0.748474 1441497025 0.189819 0.616089 -0.155151 0.748474 1441497025 0.189819 0.616089 -0.155151 0.748474 1441497025 0.189819 0.616089 -0.155151 0.748474 1441497025 0.190552 0.615662 -0.155090 0.748657 1441497025 0.190552 0.615662 -0.155090 0.748657 1441497025 0.190552 0.615662 -0.155090 0.748657 1441497025 0.190552 0.615662 -0.155090 0.748657 1441497025 0.190552 0.615662 -0.155090 0.748657 1441497025 0.190552 0.615662 -0.155090 0.748657 1441497025 0.191711 0.615479 -0.155640 0.748413 1441497025 0.191711 0.615479 -0.155640 0.748413 1441497025 0.191711 0.615479 -0.155640 0.748413 1441497025 0.191711 0.615479 -0.155640 0.748413 1441497025 0.191711 0.615479 -0.155640 0.748413 1441497025 0.191711 0.615479 -0.155640 0.748413 1441497025 0.193359 0.615906 -0.157227 0.747314 1441497025 0.193359 0.615906 -0.157227 0.747314 1441497025 0.193359 0.615906 -0.157227 0.747314 1441497025 0.193359 0.615906 -0.157227 0.747314 1441497025 0.193359 0.615906 -0.157227 0.747314 1441497025 0.193359 0.615906 -0.157227 0.747314 1441497025 0.195496 0.617920 -0.159790 0.744507 1441497025 0.195496 0.617920 -0.159790 0.744507 1441497025 0.195496 0.617920 -0.159790 0.744507 1441497025 0.195496 0.617920 -0.159790 0.744507 1441497025 0.195496 0.617920 -0.159790 0.744507 1441497025 0.195496 0.617920 -0.159790 0.744507 1441497025 0.197815 0.620667 -0.162170 0.741089 1441497025 0.197815 0.620667 -0.162170 0.741089 1441497025 0.197815 0.620667 -0.162170 0.741089 1441497025 0.197815 0.620667 -0.162170 0.741089 1441497025 0.197815 0.620667 -0.162170 0.741089 1441497025 0.197815 0.620667 -0.162170 0.741089 1441497025 0.197815 0.620667 -0.162170 0.741089 1441497025 0.198975 0.623657 -0.163391 0.738037 1441497025 0.198975 0.623657 -0.163391 0.738037 1441497025 0.198975 0.623657 -0.163391 0.738037 1441497025 0.198975 0.623657 -0.163391 0.738037 1441497025 0.198975 0.623657 -0.163391 0.738037 1441497025 0.198975 0.623657 -0.163391 0.738037 1441497025 0.198730 0.626221 -0.163696 0.735840 1441497025 0.198730 0.626221 -0.163696 0.735840 1441497025 0.198730 0.626221 -0.163696 0.735840 1441497025 0.198730 0.626221 -0.163696 0.735840 1441497025 0.198730 0.626221 -0.163696 0.735840 1441497025 0.198730 0.626221 -0.163696 0.735840 1441497025 0.197998 0.628052 -0.163452 0.734558 1441497025 0.197998 0.628052 -0.163452 0.734558 1441497025 
0.195190 0.631287 -0.157043 0.733948 1441497048 0.195190 0.631287 -0.157043 0.733948 1441497048 0.195190 0.631287 -0.157043 0.733948 1441497048 0.195190 0.631287 -0.157043 0.733948 1441497048 0.195190 0.631287 -0.157043 0.733948 1441497048 0.193481 0.631104 -0.156006 0.734741 1441497048 0.193481 0.631104 -0.156006 0.734741 1441497048 0.193481 0.631104 -0.156006 0.734741 1441497048 0.193481 0.631104 -0.156006 0.734741 1441497048 0.193481 0.631104 -0.156006 0.734741 1441497048 0.193481 0.631104 -0.156006 0.734741 1441497048 0.192383 0.631042 -0.155640 0.735168 1441497048 0.192383 0.631042 -0.155640 0.735168 1441497048 0.192383 0.631042 -0.155640 0.735168 1441497048 0.192383 0.631042 -0.155640 0.735168 1441497048 0.192383 0.631042 -0.155640 0.735168 1441497048 0.192383 0.631042 -0.155640 0.735168 1441497048 0.190735 0.630859 -0.154236 0.736084 1441497048 0.190735 0.630859 -0.154236 0.736084 1441497048 0.190735 0.630859 -0.154236 0.736084 1441497048 0.190735 0.630859 -0.154236 0.736084 1441497048 0.190735 0.630859 -0.154236 0.736084 1441497048 0.190735 0.630859 -0.154236 0.736084 1441497048 0.190735 0.630859 -0.154236 0.736084 1441497048 0.189331 0.631042 -0.152649 0.736572 1441497048 0.189331 0.631042 -0.152649 0.736572 1441497048 0.189331 0.631042 -0.152649 0.736572 1441497048 0.189331 0.631042 -0.152649 0.736572 1441497048 0.189331 0.631042 -0.152649 0.736572 1441497048 0.189331 0.631042 -0.152649 0.736572 1441497048 0.188232 0.631592 -0.151428 0.736633 1441497048 0.188232 0.631592 -0.151428 0.736633 1441497048 0.188232 0.631592 -0.151428 0.736633 1441497048 0.188232 0.631592 -0.151428 0.736633 1441497048 0.188232 0.631592 -0.151428 0.736633 1441497048 0.188232 0.631592 -0.151428 0.736633 1441497048 0.188232 0.631592 -0.151428 0.736633 1441497048 0.187927 0.632019 -0.150940 0.736450 1441497048 0.187927 0.632019 -0.150940 0.736450 1441497048 0.187927 0.632019 -0.150940 0.736450 1441497048 0.187927 0.632019 -0.150940 0.736450 1441497048 0.187927 0.632019 -0.150940 0.736450 1441497048 0.187927 0.632019 -0.150940 0.736450 1441497048 0.187866 0.632080 -0.151367 0.736328 1441497048 0.187866 0.632080 -0.151367 0.736328 1441497048 0.187866 0.632080 -0.151367 0.736328 1441497048 0.187866 0.632080 -0.151367 0.736328 1441497048 0.187866 0.632080 -0.151367 0.736328 1441497048 0.187866 0.632080 -0.151367 0.736328 1441497048 0.187988 0.631653 -0.152405 0.736450 1441497048 0.187988 0.631653 -0.152405 0.736450 1441497048 0.187988 0.631653 -0.152405 0.736450 1441497048 0.187988 0.631653 -0.152405 0.736450 1441497048 0.187988 0.631653 -0.152405 0.736450 1441497048 0.188049 0.631165 -0.152710 0.736816 1441497048 0.188049 0.631165 -0.152710 0.736816 1441497048 0.188049 0.631165 -0.152710 0.736816 1441497048 0.188049 0.631165 -0.152710 0.736816 1441497048 0.188049 0.631165 -0.152710 0.736816 1441497048 0.189087 0.631104 -0.153809 0.736389 1441497048 0.189087 0.631104 -0.153809 0.736389 1441497048 0.189087 0.631104 -0.153809 0.736389 1441497048 0.189087 0.631104 -0.153809 0.736389 1441497048 0.189087 0.631104 -0.153809 0.736389 1441497048 0.189087 0.631104 -0.153809 0.736389 1441497048 0.190918 0.630920 -0.155212 0.735718 1441497048 0.190918 0.630920 -0.155212 0.735718 1441497048 0.190918 0.630920 -0.155212 0.735718 1441497048 0.190918 0.630920 -0.155212 0.735718 1441497048 0.190918 0.630920 -0.155212 0.735718 1441497048 0.190918 0.630920 -0.155212 0.735718 1441497048 0.193115 0.629639 -0.156799 0.735962 1441497048 0.193115 0.629639 -0.156799 0.735962 1441497048 0.193115 0.629639 -0.156799 0.735962 1441497048 0.193115 0.629639 -0.156799 0.735962 1441497048 0.193115 0.629639 -0.156799 0.735962 1441497048 0.194641 0.628967 -0.158264 0.735779 1441497048 0.194641 0.628967 -0.158264 0.735779 1441497048 0.194641 0.628967 -0.158264 0.735779 1441497048 0.194641 0.628967 -0.158264 0.735779 1441497048 0.194641 0.628967 -0.158264 0.735779 1441497048 0.194641 0.628967 -0.158264 0.735779 1441497048 0.194641 0.628967 -0.158264 0.735779 1441497048 0.194580 0.628235 -0.158508 0.736389 1441497048 0.194580 0.628235 -0.158508 0.736389 1441497048 0.194580 0.628235 -0.158508 0.736389 1441497048 0.194580 0.628235 -0.158508 0.736389 1441497048 0.194580 0.628235 -0.158508 0.736389 1441497048 0.194580 0.628235 -0.158508 0.736389 1441497048 0.194031 0.627441 -0.158203 0.737244 1441497048 0.194031 0.627441 -0.158203 0.737244 1441497048 0.194031 0.627441 -0.158203 0.737244 1441497048 0.194031 0.627441 -0.158203 0.737244 1441497048 0.194031 0.627441 -0.158203 0.737244 1441497048 0.194031 0.627441 -0.158203 0.737244 1441497048 0.194031 0.627441 -0.158203 0.737244 1441497048 0.193787 0.626892 -0.157898 0.737854 1441497048 0.193787 0.626892 -0.157898 0.737854 1441497048 0.193787 0.626892 -0.157898 0.737854 1441497048 0.193787 0.626892 -0.157898 0.737854 1441497048 0.193787 0.626892 -0.157898 0.737854 1441497048 0.193787 0.626892 -0.157898 0.737854 1441497048 0.194824 0.626160 -0.158630 0.738037 1441497048 0.194824 0.626160 -0.158630 0.738037 1441497048 0.194824 0.626160 -0.158630 0.738037 1441497048 0.194824 0.626160 -0.158630 0.738037 1441497048 0.194824 0.626160 -0.158630 0.738037 1441497048 0.194824 0.626160 -0.158630 0.738037 1441497048 0.195374 0.625122 -0.159729 0.738525 1441497049 0.195374 0.625122 -0.159729 0.738525 1441497049 0.195374 0.625122 -0.159729 0.738525 1441497049 0.195374 0.625122 -0.159729 0.738525 1441497049 0.195374 0.625122 -0.159729 0.738525 1441497049 0.195374 0.625122 -0.159729 0.738525 1441497049 0.195190 0.624146 -0.160034 0.739319 1441497049 0.195190 0.624146 -0.160034 0.739319 1441497049 0.195190 0.624146 -0.160034 0.739319 1441497049 0.195190 0.624146 -0.160034 0.739319 1441497049 0.195190 0.624146 -0.160034 0.739319 1441497049 0.195190 0.624146 -0.160034 0.739319 1441497049 0.195190 0.624146 -0.160034 0.739319 1441497049 0.193054 0.623657 -0.159180 0.740540 1441497049 0.193054 0.623657 -0.159180 0.740540 1441497049 0.193054 0.623657 -0.159180 0.740540 1441497049 0.193054 0.623657 -0.159180 0.740540 1441497049 0.193054 0.623657 -0.159180 0.740540 1441497049 0.193054 0.623657 -0.159180 0.740540 1441497049 0.188416 0.622437 -0.155457 0.743530 1441497049 0.188416 0.622437 -0.155457 0.743530 1441497049 0.188416 0.622437 -0.155457 0.743530 1441497049 0.188416 0.622437 -0.155457 0.743530 1441497049 0.188416 0.622437 -0.155457 0.743530 1441497049 0.188416 0.622437 -0.155457 0.743530 1441497049 0.185120 0.621399 -0.152344 0.745850 1441497049 0.185120 0.621399 -0.152344 0.745850 1441497049 0.185120 0.621399 -0.152344 0.745850 1441497049 0.185120 0.621399 -0.152344 0.745850 1441497049 0.185120 0.621399 -0.152344 0.745850 1441497049 0.185120 0.621399 -0.152344 0.745850 1441497049 0.184570 0.620178 -0.150513 0.747375 1441497049 0.184570 0.620178 -0.150513 0.747375 1441497049 0.184570 0.620178 -0.150513 0.747375 1441497049 0.184570 0.620178 -0.150513 0.747375 1441497049 0.184570 0.620178 -0.150513 0.747375 1441497049 0.184570 0.620178 -0.150513 0.747375 1441497049 0.185730 0.619263 -0.149963 0.747986 1441497049 0.185730 0.619263 -0.149963 0.747986 1441497049 0.185730 0.619263 -0.149963 0.747986 1441497049 0.185730 0.619263 -0.149963 0.747986 1441497049 0.185730 0.619263 -0.149963 0.747986 1441497049 0.185730 0.619263 -0.149963 0.747986 1441497049 0.185730 0.619263 -0.149963 0.747986 1441497049 0.188354 0.618408 -0.150879 0.747864 1441497049 0.188354 0.618408 -0.150879 0.747864 1441497049 0.188354 0.618408 -0.150879 0.747864 1441497049 0.188354 0.618408 -0.150879 0.747864 1441497049 0.188354 0.618408 -0.150879 0.747864 1441497049 0.188354 0.618408 -0.150879 0.747864 1441497049 0.192017 0.617737 -0.153076 0.747009 1441497049 0.192017 0.617737 -0.153076 0.747009 1441497049 0.192017 0.617737 -0.153076 0.747009 1441497049 0.192017 0.617737 -0.153076 0.747009 1441497049 0.192017 0.617737 -0.153076 0.747009 1441497049 0.192017 0.617737 -0.153076 0.747009 1441497049 0.194580 0.616638 -0.155090 0.746826 1441497049 0.194580 0.616638 -0.155090 0.746826 1441497049 0.194580 0.616638 -0.155090 0.746826 1441497049 0.194580 0.616638 -0.155090 0.746826 1441497049 0.194580 0.616638 -0.155090 0.746826 1441497049 0.194580 0.616638 -0.155090 0.746826 1441497049 0.196777 0.615417 -0.156494 0.746948 1441497049 0.196777 0.615417 -0.156494 0.746948 1441497049 0.196777 0.615417 -0.156494 0.746948 1441497049 0.196777 0.615417 -0.156494 0.746948 1441497049 0.196777 0.615417 -0.156494 0.746948 1441497049 0.196777 0.615417 -0.156494 0.746948 1441497049 0.196777 0.615417 -0.156494 0.746948 1441497049 0.198181 0.615295 -0.156860 0.746643 1441497049 0.198181 0.615295 -0.156860 0.746643 1441497049 0.198181 0.615295 -0.156860 0.746643 1441497049 0.198181 0.615295 -0.156860 0.746643 1441497049 0.198181 0.615295 -0.156860 0.746643 1441497049 0.198181 0.615295 -0.156860 0.746643 1441497049 0.199646 0.615723 -0.158081 0.745605 1441497049 0.199646 0.615723 -0.158081 0.745605 1441497049 0.199646 0.615723 -0.158081 0.745605 1441497049 0.199646 0.615723 -0.158081 0.745605 1441497049 0.199646 0.615723 -0.158081 0.745605 1441497049 0.199646 0.615723 -0.158081 0.745605 1441497049 0.200439 0.615784 -0.158875 0.745178 1441497049 0.200439 0.615784 -0.158875 0.745178 1441497049 0.200439 0.615784 -0.158875 0.745178 1441497049 0.200439 0.615784 -0.158875 0.745178 1441497049 0.200439 0.615784 -0.158875 0.745178 1441497049 0.200439 0.615784 -0.158875 0.745178 1441497049 0.201477 0.615479 -0.160034 0.744934 1441497049 0.201477 0.615479 -0.160034 0.744934 1441497049 0.201477 0.615479 -0.160034 0.744934 1441497049 0.201477 0.615479 -0.160034 0.744934 1441497049 0.201477 0.615479 -0.160034 0.744934 1441497049 0.201477 0.615479 -0.160034 0.744934 1441497049 0.202271 0.614990 -0.160828 0.744873 1441497049 0.202271 0.614990 -0.160828 0.744873 1441497049 0.202271 0.614990 -0.160828 0.744873 1441497049 0.202271 0.614990 -0.160828 0.744873 1441497049 0.202271 0.614990 -0.160828 0.744873 1441497049 0.202271 0.614990 -0.160828 0.744873 1441497049 0.202881 0.614441 -0.161133 0.745117 1441497049 0.202881 0.614441 -0.161133 0.745117 1441497049 0.202881 0.614441 -0.161133 0.745117 1441497049 0.202881 0.614441 -0.161133 0.745117 1441497049 0.202881 0.614441 -0.161133 0.745117 1441497049 0.202881 0.614441 -0.161133 0.745117 1441497049 0.202881 0.614197 -0.161011 0.745361 1441497049 0.202881 0.614197 -0.161011 0.745361 1441497049 0.202881 0.614197 -0.161011 0.745361 1441497049 0.202881 0.614197 -0.161011 0.745361 1441497049 0.202881 0.614197 -0.161011 0.745361 1441497049 0.202881 0.614197 -0.161011 0.745361 1441497049 0.202393 0.614502 -0.160461 0.745361 1441497049 0.202393 0.614502 -0.160461 0.745361 1441497049 0.202393 0.614502 -0.160461 0.745361 1441497050 0.202393 0.614502 -0.160461 0.745361 1441497050 0.202393 0.614502 -0.160461 0.745361 1441497050 0.202393 0.614502 -0.160461 0.745361 1441497050 0.202148 0.615601 -0.160339 0.744568 1441497050 0.202148 0.615601 -0.160339 0.744568 1441497050 0.202148 0.615601 -0.160339 0.744568 1441497050 0.202148 0.615601 -0.160339 0.744568 1441497050 0.202148 0.615601 -0.160339 0.744568 1441497050 0.202148 0.615601 -0.160339 0.744568 1441497050 0.202148 0.615601 -0.160339 0.744568 1441497050 0.201416 0.616272 -0.160278 0.744263 1441497050 0.201416 0.616272 -0.160278 0.744263 1441497050 0.201416 0.616272 -0.160278 0.744263 1441497050 0.201416 0.616272 -0.160278 0.744263 1441497050 0.201416 0.616272 -0.160278 0.744263 1441497050 0.201416 0.616272 -0.160278 0.744263 1441497050 0.200806 0.616699 -0.160278 0.744019 1441497050 0.200806 0.616699 -0.160278 0.744019 1441497050 0.200806 0.616699 -0.160278 0.744019 1441497050 0.200806 0.616699 -0.160278 0.744019 1441497050 0.200806 0.616699 -0.160278 0.744019 1441497050 0.200806 0.616699 -0.160278 0.744019 1441497050 0.200500 0.617249 -0.160400 0.743652 1441497050 0.200500 0.617249 -0.160400 0.743652 1441497050 0.200500 0.617249 -0.160400 0.743652 1441497050 0.200500 0.617249 -0.160400 0.743652 1441497050 0.200500 0.617249 -0.160400 0.743652 1441497050 0.200500 0.617249 -0.160400 0.743652 1441497050 0.197754 0.617859 -0.158752 0.744202 1441497050 0.197754 0.617859 -0.158752 0.744202 1441497050 0.197754 0.617859 -0.158752 0.744202 1441497050 0.197754 0.617859 -0.158752 0.744202 1441497050 0.197754 0.617859 -0.158752 0.744202 1441497050 0.197754 0.617859 -0.158752 0.744202 1441497050 0.194092 0.618774 -0.156006 0.744995 1441497050 0.194092 0.618774 -0.156006 0.744995 1441497050 0.194092 0.618774 -0.156006 0.744995 1441497050 0.194092 0.618774 -0.156006 0.744995 1441497050 0.194092 0.618774 -0.156006 0.744995 1441497050 0.194092 0.618774 -0.156006 0.744995 1441497050 0.194092 0.618774 -0.156006 0.744995 1441497050 0.192322 0.619934 -0.153992 0.744873 1441497050 0.192322 0.619934 -0.153992 0.744873 1441497050 0.192322 0.619934 -0.153992 0.744873 1441497050 0.192322 0.619934 -0.153992 0.744873 1441497050 0.192322 0.619934 -0.153992 0.744873 1441497050 0.192322 0.619934 -0.153992 0.744873 1441497050 0.192505 0.621460 -0.153442 0.743713 1441497050 0.192505 0.621460 -0.153442 0.743713 1441497050 0.192505 0.621460 -0.153442 0.743713 1441497050 0.192505 0.621460 -0.153442 0.743713 1441497050 0.192444 0.623291 -0.153137 0.742249 1441497050 0.192444 0.623291 -0.153137 0.742249 1441497050 0.192444 0.623291 -0.153137 0.742249 1441497050 0.192444 0.623291 -0.153137 0.742249 1441497050 0.192444 0.623291 -0.153137 0.742249 1441497050 0.192444 0.623291 -0.153137 0.742249 1441497050 0.191956 0.625488 -0.153381 0.740479 1441497050 0.191956 0.625488 -0.153381 0.740479 1441497050 0.191956 0.625488 -0.153381 0.740479 1441497050 0.191956 0.625488 -0.153381 0.740479 1441497050 0.191956 0.625488 -0.153381 0.740479 1441497050 0.189758 0.627563 -0.152710 0.739441 1441497050 0.189758 0.627563 -0.152710 0.739441 1441497050 0.189758 0.627563 -0.152710 0.739441 1441497050 0.189758 0.627563 -0.152710 0.739441 1441497050 0.189758 0.627563 -0.152710 0.739441 1441497050 0.189758 0.627563 -0.152710 0.739441 1441497050 0.188110 0.629150 -0.152588 0.738525 1441497050 0.188110 0.629150 -0.152588 0.738525 1441497050 0.188110 0.629150 -0.152588 0.738525 1441497050 0.188110 0.629150 -0.152588 0.738525 1441497050 0.188110 0.629150 -0.152588 0.738525 1441497050 0.188110 0.629150 -0.152588 0.738525 1441497050 0.187134 0.630737 -0.152039 0.737549 1441497050 0.187134 0.630737 -0.152039 0.737549 1441497050 0.187134 0.630737 -0.152039 0.737549 1441497050 0.187134 0.630737 -0.152039 0.737549 1441497050 0.187134 0.630737 -0.152039 0.737549 1441497050 0.187134 0.630737 -0.152039 0.737549 1441497050 0.187073 0.632813 -0.151855 0.735779 1441497050 0.187073 0.632813 -0.151855 0.735779 1441497050 0.187073 0.632813 -0.151855 0.735779 1441497050 0.187073 0.632813 -0.151855 0.735779 1441497050 0.187073 0.632813 -0.151855 0.735779 1441497050 0.187073 0.632813 -0.151855 0.735779 1441497050 0.186829 0.634583 -0.151611 0.734375 1441497050 0.186829 0.634583 -0.151611 0.734375 1441497050 0.186829 0.634583 -0.151611 0.734375 1441497050 0.186829 0.634583 -0.151611 0.734375 1441497050 0.186829 0.634583 -0.151611 0.734375 1441497050 0.186829 0.634583 -0.151611 0.734375 1441497050 0.186462 0.635620 -0.151550 0.733582 1441497050 0.186462 0.635620 -0.151550 0.733582 1441497050 0.186462 0.635620 -0.151550 0.733582 1441497050 0.186462 0.635620 -0.151550 0.733582 1441497050 0.186462 0.635620 -0.151550 0.733582 1441497050 0.186462 0.635620 -0.151550 0.733582 1441497050 0.186951 0.636658 -0.152161 0.732422 1441497050 0.186951 0.636658 -0.152161 0.732422 1441497050 0.186951 0.636658 -0.152161 0.732422 1441497050 0.186951 0.636658 -0.152161 0.732422 1441497050 0.186951 0.636658 -0.152161 0.732422 1441497050 0.186951 0.636658 -0.152161 0.732422 1441497050 0.186951 0.636658 -0.152161 0.732422 1441497050 0.187805 0.637634 -0.153137 0.731140 1441497050 0.187805 0.637634 -0.153137 0.731140 1441497050 0.187805 0.637634 -0.153137 0.731140 1441497051 0.187805 0.637634 -0.153137 0.731140 1441497051 0.187805 0.637634 -0.153137 0.731140 1441497051 0.187805 0.637634 -0.153137 0.731140 1441497051 0.186829 0.637756 -0.152771 0.731384 1441497051 0.186829 0.637756 -0.152771 0.731384 1441497051 0.186829 0.637756 -0.152771 0.731384 1441497051 0.186829 0.637756 -0.152771 0.731384 1441497051 0.186829 0.637756 -0.152771 0.731384 1441497051 0.186829 0.637756 -0.152771 0.731384 1441497051 0.185547 0.638428 -0.151672 0.731384 1441497051 0.185547 0.638428 -0.151672 0.731384 1441497051 0.185547 0.638428 -0.151672 0.731384 1441497051 0.185547 0.638428 -0.151672 0.731384 1441497051 0.185547 0.638428 -0.151672 0.731384 1441497051 0.185547 0.638428 -0.151672 0.731384 1441497051 0.186157 0.638611 -0.151917 0.731018 1441497051 0.186157 0.638611 -0.151917 0.731018 1441497051 0.186157 0.638611 -0.151917 0.731018 1441497051 0.186157 0.638611 -0.151917 0.731018 1441497051 0.186157 0.638611 -0.151917 0.731018 1441497051 0.186157 0.638611 -0.151917 0.731018 1441497051 0.186157 0.638611 -0.151917 0.731018 1441497051 0.188354 0.638123 -0.153320 0.730591 1441497051 0.188354 0.638123 -0.153320 0.730591 1441497051 0.188354 0.638123 -0.153320 0.730591 1441497051 0.188354 0.638123 -0.153320 0.730591 1441497051 0.188354 0.638123 -0.153320 0.730591 1441497051 0.188354 0.638123 -0.153320 0.730591 1441497051 0.192139 0.635864 -0.156250 0.730896 1441497051 0.192139 0.635864 -0.156250 0.730896 1441497051 0.192139 0.635864 -0.156250 0.730896 1441497051 0.192139 0.635864 -0.156250 0.730896 1441497051 0.192139 0.635864 -0.156250 0.730896 1441497051 0.192139 0.635864 -0.156250 0.730896 1441497051 0.192139 0.635864 -0.156250 0.730896 1441497051 0.195618 0.633667 -0.158813 0.731384 1441497051 0.195618 0.633667 -0.158813 0.731384 1441497051 0.195618 0.633667 -0.158813 0.731384 1441497051 0.195618 0.633667 -0.158813 0.731384 1441497051 0.195618 0.633667 -0.158813 0.731384 1441497051 0.195618 0.633667 -0.158813 0.731384 1441497051 0.197021 0.632263 -0.160461 0.731873 1441497051 0.197021 0.632263 -0.160461 0.731873 1441497051 0.197021 0.632263 -0.160461 0.731873 1441497051 0.197021 0.632263 -0.160461 0.731873 1441497051 0.197021 0.632263 -0.160461 0.731873 1441497051 0.197021 0.632263 -0.160461 0.731873 1441497051 0.195557 0.631348 -0.159729 0.733154 1441497051 0.195557 0.631348 -0.159729 0.733154 1441497051 0.195557 0.631348 -0.159729 0.733154 1441497051 0.195557 0.631348 -0.159729 0.733154 1441497051 0.195557 0.631348 -0.159729 0.733154 1441497051 0.195557 0.631348 -0.159729 0.733154 1441497051 0.195557 0.631348 -0.159729 0.733154 1441497051 0.192627 0.629578 -0.157410 0.735962 1441497051 0.192627 0.629578 -0.157410 0.735962 1441497051 0.192627 0.629578 -0.157410 0.735962 1441497051 0.192627 0.629578 -0.157410 0.735962 1441497051 0.192627 0.629578 -0.157410 0.735962 1441497051 0.192627 0.629578 -0.157410 0.735962 1441497051 0.191223 0.627502 -0.155945 0.738403 1441497051 0.191223 0.627502 -0.155945 0.738403 1441497051 0.191223 0.627502 -0.155945 0.738403 1441497051 0.191223 0.627502 -0.155945 0.738403 1441497051 0.191223 0.627502 -0.155945 0.738403 1441497051 0.191223 0.627502 -0.155945 0.738403 1441497051 0.191162 0.625549 -0.154907 0.740295 1441497051 0.191162 0.625549 -0.154907 0.740295 1441497051 0.191162 0.625549 -0.154907 0.740295 1441497051 0.191162 0.625549 -0.154907 0.740295 1441497051 0.191162 0.625549 -0.154907 0.740295 1441497051 0.191162 0.625549 -0.154907 0.740295 1441497051 0.192627 0.624207 -0.155090 0.741028 1441497051 0.192627 0.624207 -0.155090 0.741028 1441497051 0.192627 0.624207 -0.155090 0.741028 1441497051 0.195007 0.622925 -0.156128 0.741272 1441497051 0.195007 0.622925 -0.156128 0.741272 1441497051 0.195007 0.622925 -0.156128 0.741272 1441497051 0.195007 0.622925 -0.156128 0.741272 1441497051 0.195007 0.622925 -0.156128 0.741272 1441497051 0.195007 0.622925 -0.156128 0.741272 1441497051 0.197510 0.621887 -0.157532 0.741211 1441497051 0.197510 0.621887 -0.157532 0.741211 1441497051 0.197510 0.621887 -0.157532 0.741211 1441497051 0.197510 0.621887 -0.157532 0.741211 1441497051 0.197510 0.621887 -0.157532 0.741211 1441497051 0.197510 0.621887 -0.157532 0.741211 1441497051 0.199402 0.620911 -0.159485 0.741089 1441497051 0.199402 0.620911 -0.159485 0.741089 1441497051 0.199402 0.620911 -0.159485 0.741089 1441497051 0.199402 0.620911 -0.159485 0.741089 1441497051 0.199402 0.620911 -0.159485 0.741089 1441497051 0.199402 0.620911 -0.159485 0.741089 1441497051 0.199463 0.619873 -0.160400 0.741699 1441497051 0.199463 0.619873 -0.160400 0.741699 1441497051 0.199463 0.619873 -0.160400 0.741699 1441497051 0.199463 0.619873 -0.160400 0.741699 1441497051 0.199463 0.619873 -0.160400 0.741699 1441497051 0.199463 0.619873 -0.160400 0.741699 1441497051 0.198730 0.619080 -0.159973 0.742676 1441497051 0.198730 0.619080 -0.159973 0.742676 1441497051 0.198730 0.619080 -0.159973 0.742676 1441497051 0.198730 0.619080 -0.159973 0.742676 1441497051 0.198730 0.619080 -0.159973 0.742676 1441497051 0.198730 0.619080 -0.159973 0.742676 1441497051 0.198425 0.619202 -0.159485 0.742737 1441497051 0.198425 0.619202 -0.159485 0.742737 1441497051 0.198425 0.619202 -0.159485 0.742737 1441497051 0.198425 0.619202 -0.159485 0.742737 1441497051 0.198425 0.619202 -0.159485 0.742737 1441497052 0.198425 0.619202 -0.159485 0.742737 1441497052 0.197632 0.619141 -0.158875 0.743164 1441497052 0.197632 0.619141 -0.158875 0.743164 1441497052 0.197632 0.619141 -0.158875 0.743164 1441497052 0.197632 0.619141 -0.158875 0.743164 1441497052 0.197632 0.619141 -0.158875 0.743164 1441497052 0.197632 0.619141 -0.158875 0.743164 1441497052 0.197632 0.619141 -0.158875 0.743164 1441497052 0.196472 0.618652 -0.158264 0.743958 1441497052 0.196472 0.618652 -0.158264 0.743958 1441497052 0.196472 0.618652 -0.158264 0.743958 1441497052 0.196472 0.618652 -0.158264 0.743958 1441497052 0.196472 0.618652 -0.158264 0.743958 1441497052 0.196472 0.618652 -0.158264 0.743958 1441497052 0.195557 0.618408 -0.157471 0.744629 1441497052 0.195557 0.618408 -0.157471 0.744629 1441497052 0.195557 0.618408 -0.157471 0.744629 1441497052 0.195557 0.618408 -0.157471 0.744629 1441497052 0.195557 0.618408 -0.157471 0.744629 1441497052 0.195557 0.618408 -0.157471 0.744629 1441497052 0.195557 0.618408 -0.157471 0.744629 1441497052 0.195007 0.618225 -0.156311 0.745178 1441497052 0.195007 0.618225 -0.156311 0.745178 1441497052 0.195007 0.618225 -0.156311 0.745178 1441497052 0.195007 0.618225 -0.156311 0.745178 1441497052 0.195007 0.618225 -0.156311 0.745178 1441497052 0.195007 0.618225 -0.156311 0.745178 1441497052 0.194580 0.617737 -0.155212 0.745911 1441497052 0.194580 0.617737 -0.155212 0.745911 1441497052 0.194580 0.617737 -0.155212 0.745911 1441497052 0.194580 0.617737 -0.155212 0.745911 1441497052 0.194580 0.617737 -0.155212 0.745911 1441497052 0.194580 0.617737 -0.155212 0.745911 1441497052 0.194336 0.617920 -0.155212 0.745850 1441497052 0.194336 0.617920 -0.155212 0.745850 1441497052 0.194336 0.617920 -0.155212 0.745850 1441497052 0.194336 0.617920 -0.155212 0.745850 1441497052 0.194336 0.617920 -0.155212 0.745850 1441497052 0.194336 0.617920 -0.155212 0.745850 1441497052 0.194397 0.617737 -0.155701 0.745850 1441497052 0.194397 0.617737 -0.155701 0.745850 1441497052 0.194397 0.617737 -0.155701 0.745850 1441497052 0.194397 0.617737 -0.155701 0.745850 1441497052 0.194397 0.617737 -0.155701 0.745850 1441497052 0.194397 0.617737 -0.155701 0.745850 1441497052 0.194397 0.617737 -0.155701 0.745850 1441497052 0.194824 0.617737 -0.156494 0.745605 1441497052 0.194824 0.617737 -0.156494 0.745605 1441497052 0.194824 0.617737 -0.156494 0.745605 1441497052 0.194824 0.617737 -0.156494 0.745605 1441497052 0.194824 0.617737 -0.156494 0.745605 1441497052 0.194824 0.617737 -0.156494 0.745605 1441497052 0.195374 0.617737 -0.157288 0.745239 1441497052 0.195374 0.617737 -0.157288 0.745239 1441497052 0.195374 0.617737 -0.157288 0.745239 1441497052 0.195374 0.617737 -0.157288 0.745239 1441497052 0.195374 0.617737 -0.157288 0.745239 1441497052 0.195374 0.617737 -0.157288 0.745239 1441497052 0.194946 0.617859 -0.157410 0.745239 1441497052 0.194946 0.617859 -0.157410 0.745239 1441497052 0.194946 0.617859 -0.157410 0.745239 1441497052 0.194946 0.617859 -0.157410 0.745239 1441497052 0.194946 0.617859 -0.157410 0.745239 1441497052 0.194946 0.617859 -0.157410 0.745239 1441497052 0.194397 0.617615 -0.156921 0.745667 1441497052 0.194397 0.617615 -0.156921 0.745667 1441497052 0.194397 0.617615 -0.156921 0.745667 1441497052 0.194397 0.617615 -0.156921 0.745667 1441497052 0.194397 0.617615 -0.156921 0.745667 1441497052 0.194397 0.617615 -0.156921 0.745667 1441497052 0.192688 0.617004 -0.155762 0.746887 1441497052 0.192688 0.617004 -0.155762 0.746887 1441497052 0.192688 0.617004 -0.155762 0.746887 1441497052 0.192688 0.617004 -0.155762 0.746887 1441497052 0.192688 0.617004 -0.155762 0.746887 1441497052 0.192688 0.617004 -0.155762 0.746887 1441497052 0.189880 0.616028 -0.153564 0.748840 1441497052 0.189880 0.616028 -0.153564 0.748840 1441497052 0.189880 0.616028 -0.153564 0.748840 1441497052 0.189880 0.616028 -0.153564 0.748840 1441497052 0.189880 0.616028 -0.153564 0.748840 1441497052 0.189880 0.616028 -0.153564 0.748840 1441497052 0.189880 0.616028 -0.153564 0.748840 1441497052 0.188599 0.614746 -0.152405 0.750427 1441497052 0.188599 0.614746 -0.152405 0.750427 1441497052 0.188599 0.614746 -0.152405 0.750427 1441497052 0.188599 0.614746 -0.152405 0.750427 1441497052 0.189148 0.613098 -0.152039 0.751770 1441497052 0.189148 0.613098 -0.152039 0.751770 1441497052 0.189148 0.613098 -0.152039 0.751770 1441497052 0.189148 0.613098 -0.152039 0.751770 1441497052 0.189148 0.613098 -0.152039 0.751770 1441497052 0.189148 0.613098 -0.152039 0.751770 1441497052 0.190979 0.611755 -0.152344 0.752319 1441497052 0.190979 0.611755 -0.152344 0.752319 1441497052 0.190979 0.611755 -0.152344 0.752319 1441497052 0.190979 0.611755 -0.152344 0.752319 1441497052 0.190979 0.611755 -0.152344 0.752319 1441497052 0.190979 0.611755 -0.152344 0.752319 1441497052 0.190979 0.611755 -0.152344 0.752319 1441497052 0.193848 0.610779 -0.154053 0.752014 1441497052 0.193848 0.610779 -0.154053 0.752014 1441497052 0.193848 0.610779 -0.154053 0.752014 1441497052 0.196350 0.609070 -0.155518 0.752441 1441497052 0.196350 0.609070 -0.155518 0.752441 1441497053 0.196350 0.609070 -0.155518 0.752441 1441497053 0.199524 0.607849 -0.157715 0.752136 1441497053 0.199524 0.607849 -0.157715 0.752136 1441497053 0.199524 0.607849 -0.157715 0.752136 1441497053 0.199524 0.607849 -0.157715 0.752136 1441497053 0.199524 0.607849 -0.157715 0.752136 1441497053 0.199524 0.607849 -0.157715 0.752136 1441497053 0.201965 0.608093 -0.160156 0.750793 1441497053 0.201965 0.608093 -0.160156 0.750793 1441497053 0.201965 0.608093 -0.160156 0.750793 1441497053 0.201965 0.608093 -0.160156 0.750793 1441497053 0.201965 0.608093 -0.160156 0.750793 1441497053 0.201965 0.608093 -0.160156 0.750793 1441497053 0.202820 0.609314 -0.161377 0.749329 1441497053 0.202820 0.609314 -0.161377 0.749329 1441497053 0.202820 0.609314 -0.161377 0.749329 1441497053 0.202820 0.609314 -0.161377 0.749329 1441497053 0.202820 0.609314 -0.161377 0.749329 1441497053 0.202820 0.609314 -0.161377 0.749329 1441497053 0.202515 0.611694 -0.161621 0.747375 1441497053 0.202515 0.611694 -0.161621 0.747375 1441497053 0.202515 0.611694 -0.161621 0.747375 1441497053 0.202515 0.611694 -0.161621 0.747375 1441497053 0.202515 0.611694 -0.161621 0.747375 1441497053 0.202515 0.611694 -0.161621 0.747375 1441497053 0.201172 0.615723 -0.161560 0.744446 1441497053 0.201172 0.615723 -0.161560 0.744446 1441497053 0.201172 0.615723 -0.161560 0.744446 1441497053 0.201172 0.615723 -0.161560 0.744446 1441497053 0.201172 0.615723 -0.161560 0.744446 1441497053 0.201172 0.615723 -0.161560 0.744446 1441497053 0.199402 0.619629 -0.161194 0.741760 1441497053 0.199402 0.619629 -0.161194 0.741760 1441497053 0.199402 0.619629 -0.161194 0.741760 1441497053 0.199402 0.619629 -0.161194 0.741760 1441497053 0.199402 0.619629 -0.161194 0.741760 1441497053 0.199402 0.619629 -0.161194 0.741760 1441497053 0.197083 0.623108 -0.160217 0.739746 1441497053 0.197083 0.623108 -0.160217 0.739746 1441497053 0.197083 0.623108 -0.160217 0.739746 1441497053 0.197083 0.623108 -0.160217 0.739746 1441497053 0.197083 0.623108 -0.160217 0.739746 1441497053 0.197083 0.623108 -0.160217 0.739746 1441497053 0.195190 0.626099 -0.159668 0.737793 1441497053 0.195190 0.626099 -0.159668 0.737793 1441497053 0.195190 0.626099 -0.159668 0.737793 1441497053 0.195190 0.626099 -0.159668 0.737793 1441497053 0.195190 0.626099 -0.159668 0.737793 1441497053 0.195190 0.626099 -0.159668 0.737793 1441497053 0.193848 0.628967 -0.159119 0.735779 1441497053 0.193848 0.628967 -0.159119 0.735779 1441497053 0.193848 0.628967 -0.159119 0.735779 1441497053 0.193848 0.628967 -0.159119 0.735779 1441497053 0.193848 0.628967 -0.159119 0.735779 1441497053 0.192444 0.631531 -0.158386 0.734131 1441497053 0.192444 0.631531 -0.158386 0.734131 1441497053 0.192444 0.631531 -0.158386 0.734131 1441497053 0.192444 0.631531 -0.158386 0.734131 1441497053 0.192444 0.631531 -0.158386 0.734131 1441497053 0.192444 0.631531 -0.158386 0.734131 1441497053 0.192444 0.631531 -0.158386 0.734131 1441497053 0.191833 0.633179 -0.157654 0.733032 1441497053 0.191833 0.633179 -0.157654 0.733032 1441497053 0.191833 0.633179 -0.157654 0.733032 1441497053 0.191833 0.633179 -0.157654 0.733032 1441497053 0.191833 0.633179 -0.157654 0.733032 1441497053 0.191833 0.633179 -0.157654 0.733032 1441497053 0.191040 0.634888 -0.157043 0.731934 1441497053 
0.200317 0.617371 -0.161743 0.743286 1441497055 0.200317 0.617371 -0.161743 0.743286 1441497055 0.200012 0.617310 -0.162048 0.743347 1441497055 0.200012 0.617310 -0.162048 0.743347 1441497055 0.200012 0.617310 -0.162048 0.743347 1441497055 0.200012 0.617310 -0.162048 0.743347 1441497055 0.200012 0.617310 -0.162048 0.743347 1441497055 0.200012 0.617310 -0.162048 0.743347 1441497055 0.198547 0.617676 -0.161316 0.743591 1441497055 0.198547 0.617676 -0.161316 0.743591 1441497055 0.198547 0.617676 -0.161316 0.743591 1441497055 0.198547 0.617676 -0.161316 0.743591 1441497055 0.198547 0.617676 -0.161316 0.743591 1441497055 0.196167 0.617798 -0.160034 0.744385 1441497055 0.196167 0.617798 -0.160034 0.744385 1441497055 0.196167 0.617798 -0.160034 0.744385 1441497055 0.196167 0.617798 -0.160034 0.744385 1441497055 0.196167 0.617798 -0.160034 0.744385 1441497055 0.196167 0.617798 -0.160034 0.744385 1441497055 0.196167 0.617798 -0.160034 0.744385 1441497055 0.195679 0.617493 -0.159668 0.744873 1441497055 0.195679 0.617493 -0.159668 0.744873 1441497055 0.195679 0.617493 -0.159668 0.744873 1441497055 0.195679 0.617493 -0.159668 0.744873 1441497055 0.195679 0.617493 -0.159668 0.744873 1441497055 0.195679 0.617493 -0.159668 0.744873 1441497055 0.196350 0.617554 -0.160095 0.744568 1441497055 0.196350 0.617554 -0.160095 0.744568 1441497055 0.196350 0.617554 -0.160095 0.744568 1441497055 0.196350 0.617554 -0.160095 0.744568 1441497055 0.196350 0.617554 -0.160095 0.744568 1441497055 0.196350 0.617554 -0.160095 0.744568 1441497055 0.196472 0.617432 -0.160156 0.744568 1441497055 0.196472 0.617432 -0.160156 0.744568 1441497055 0.196472 0.617432 -0.160156 0.744568 1441497055 0.196472 0.617432 -0.160156 0.744568 1441497055 0.196472 0.617432 -0.160156 0.744568 1441497055 0.196472 0.617432 -0.160156 0.744568 1441497055 0.196716 0.617004 -0.160645 0.744812 1441497055 0.196716 0.617004 -0.160645 0.744812 1441497056 0.196716 0.617004 -0.160645 0.744812 1441497056 0.196716 0.617004 -0.160645 0.744812 1441497056 0.196716 0.617004 -0.160645 0.744812 1441497056 0.196716 0.617004 -0.160645 0.744812 1441497056 0.197388 0.616577 -0.161011 0.744934 1441497056 0.197388 0.616577 -0.161011 0.744934 1441497056 0.197388 0.616577 -0.161011 0.744934 1441497056 0.197388 0.616577 -0.161011 0.744934 1441497056 0.197388 0.616577 -0.161011 0.744934 1441497056 0.197388 0.616577 -0.161011 0.744934 1441497056 0.198486 0.616272 -0.161560 0.744690 1441497056 0.198486 0.616272 -0.161560 0.744690 1441497056 0.198486 0.616272 -0.161560 0.744690 1441497056 0.198486 0.616272 -0.161560 0.744690 1441497056 0.198486 0.616272 -0.161560 0.744690 1441497056 0.198486 0.616272 -0.161560 0.744690 1441497056 0.199402 0.616089 -0.161804 0.744568 1441497056 0.199402 0.616089 -0.161804 0.744568 1441497056 0.199402 0.616089 -0.161804 0.744568 1441497056 0.199402 0.616089 -0.161804 0.744568 1441497056 0.199402 0.616089 -0.161804 0.744568 1441497056 0.199402 0.616089 -0.161804 0.744568 1441497056 0.199463 0.615784 -0.161987 0.744751 1441497056 0.199463 0.615784 -0.161987 0.744751 1441497056 0.199463 0.615784 -0.161987 0.744751 1441497056 0.199463 0.615784 -0.161987 0.744751 1441497056 0.199463 0.615784 -0.161987 0.744751 1441497056 0.198730 0.616150 -0.161743 0.744690 1441497056 0.198730 0.616150 -0.161743 0.744690 1441497056 0.198730 0.616150 -0.161743 0.744690 1441497056 0.198730 0.616150 -0.161743 0.744690 1441497056 0.198730 0.616150 -0.161743 0.744690 1441497056 0.198730 0.616150 -0.161743 0.744690 1441497056 0.196533 0.617432 -0.160583 0.744507 1441497056 0.196533 0.617432 -0.160583 0.744507 1441497056 0.196533 0.617432 -0.160583 0.744507 1441497056 0.196533 0.617432 -0.160583 0.744507 1441497056 0.196533 0.617432 -0.160583 0.744507 1441497056 0.196533 0.617432 -0.160583 0.744507 1441497056 0.192932 0.619202 -0.158264 0.744446 1441497056 0.192932 0.619202 -0.158264 0.744446 1441497056 0.192932 0.619202 -0.158264 0.744446 1441497056 0.192932 0.619202 -0.158264 0.744446 1441497056 0.192932 0.619202 -0.158264 0.744446 1441497056 0.192932 0.619202 -0.158264 0.744446 1441497056 0.189880 0.620300 -0.155579 0.744873 1441497056 0.189880 0.620300 -0.155579 0.744873 1441497056 0.189880 0.620300 -0.155579 0.744873 1441497056 0.189880 0.620300 -0.155579 0.744873 1441497056 0.189880 0.620300 -0.155579 0.744873 1441497056 0.189880 0.620300 -0.155579 0.744873 1441497056 0.188660 0.621521 -0.153442 0.744629 1441497056 0.188660 0.621521 -0.153442 0.744629 1441497056 0.188660 0.621521 -0.153442 0.744629 1441497056 0.188660 0.621521 -0.153442 0.744629 1441497056 0.188660 0.621521 -0.153442 0.744629 1441497056 0.188660 0.621521 -0.153442 0.744629 1441497056 0.188660 0.621521 -0.153442 0.744629 1441497056 0.188843 0.623291 -0.151917 0.743408 1441497056 0.188843 0.623291 -0.151917 0.743408 1441497056 0.188843 0.623291 -0.151917 0.743408 1441497056 0.188843 0.623291 -0.151917 0.743408 1441497056 0.188843 0.623291 -0.151917 0.743408 1441497056 0.188843 0.623291 -0.151917 0.743408 1441497056 0.191528 0.624756 -0.152649 0.741333 1441497056 0.191528 0.624756 -0.152649 0.741333 1441497056 0.191528 0.624756 -0.152649 0.741333 1441497056 0.191528 0.624756 -0.152649 0.741333 1441497056 0.191528 0.624756 -0.152649 0.741333 1441497056 0.191528 0.624756 -0.152649 0.741333 1441497056 0.196228 0.626099 -0.155579 0.738403 1441497056 0.196228 0.626099 -0.155579 0.738403 1441497056 0.196228 0.626099 -0.155579 0.738403 1441497056 0.196228 0.626099 -0.155579 0.738403 1441497056 0.196228 0.626099 -0.155579 0.738403 1441497056 0.196228 0.626099 -0.155579 0.738403 1441497056 0.196228 0.626099 -0.155579 0.738403 1441497056 0.200684 0.627014 -0.159119 0.735596 1441497056 0.200684 0.627014 -0.159119 0.735596 1441497056 0.200684 0.627014 -0.159119 0.735596 1441497056 0.200684 0.627014 -0.159119 0.735596 1441497056 0.200684 0.627014 -0.159119 0.735596 1441497056 0.200684 0.627014 -0.159119 0.735596 1441497056 0.202454 0.627930 -0.160889 0.734009 1441497056 0.202454 0.627930 -0.160889 0.734009 1441497056 0.202454 0.627930 -0.160889 0.734009 1441497056 0.202454 0.627930 -0.160889 0.734009 1441497056 0.202454 0.627930 -0.160889 0.734009 1441497056 0.202454 0.627930 -0.160889 0.734009 1441497056 0.200623 0.629150 -0.161377 0.733337 1441497056 0.200623 0.629150 -0.161377 0.733337 1441497056 0.200623 0.629150 -0.161377 0.733337 1441497056 0.200623 0.629150 -0.161377 0.733337 1441497056 0.200623 0.629150 -0.161377 0.733337 1441497056 0.200623 0.629150 -0.161377 0.733337 1441497056 0.196228 0.631653 -0.160522 0.732544 1441497056 0.196228 0.631653 -0.160522 0.732544 1441497056 0.196228 0.631653 -0.160522 0.732544 1441497056 0.196228 0.631653 -0.160522 0.732544 1441497056 0.196228 0.631653 -0.160522 0.732544 1441497056 0.196228 0.631653 -0.160522 0.732544 1441497056 0.190613 0.634338 -0.158142 0.732239 1441497056 0.190613 0.634338 -0.158142 0.732239 1441497056 0.190613 0.634338 -0.158142 0.732239 1441497056 0.190613 0.634338 -0.158142 0.732239 1441497056 0.190613 0.634338 -0.158142 0.732239 1441497056 0.190613 0.634338 -0.158142 0.732239 1441497056 0.190613 0.634338 -0.158142 0.732239 1441497056 0.186523 0.636780 -0.156006 0.731628 1441497056 0.186523 0.636780 -0.156006 0.731628 1441497056 0.186523 0.636780 -0.156006 0.731628 1441497057 0.186523 0.636780 -0.156006 0.731628 1441497057 0.186523 0.636780 -0.156006 0.731628 1441497057 0.186523 0.636780 -0.156006 0.731628 1441497057 0.184692 0.638611 -0.154907 0.730774 1441497057 0.184692 0.638611 -0.154907 0.730774 1441497057 0.184692 0.638611 -0.154907 0.730774 1441497057 0.184692 0.638611 -0.154907 0.730774 1441497057 0.184692 0.638611 -0.154907 0.730774 1441497057 0.184692 0.638611 -0.154907 0.730774 1441497057 0.185120 0.639465 -0.155273 0.729797 1441497057 0.185120 0.639465 -0.155273 0.729797 1441497057 0.185120 0.639465 -0.155273 0.729797 1441497057 0.185120 0.639465 -0.155273 0.729797 1441497057 0.185120 0.639465 -0.155273 0.729797 1441497057 0.185120 0.639465 -0.155273 0.729797 1441497057 0.186157 0.640076 -0.156616 0.728699 1441497057 0.186157 0.640076 -0.156616 0.728699 1441497057 0.186157 0.640076 -0.156616 0.728699 1441497057 0.186157 0.640076 -0.156616 0.728699 1441497057 0.186157 0.640076 -0.156616 0.728699 1441497057 0.186157 0.640076 -0.156616 0.728699 1441497057 0.186157 0.640076 -0.156616 0.728699 1441497057 0.188354 0.640259 -0.158875 0.727478 1441497057 0.188354 0.640259 -0.158875 0.727478 1441497057 0.188354 0.640259 -0.158875 0.727478 1441497057 0.188354 0.640259 -0.158875 0.727478 1441497057 0.188354 0.640259 -0.158875 0.727478 1441497057 0.188354 0.640259 -0.158875 0.727478 1441497057 0.191833 0.639832 -0.161865 0.726318 1441497057 0.191833 0.639832 -0.161865 0.726318 1441497057 0.191833 0.639832 -0.161865 0.726318 1441497057 0.191833 0.639832 -0.161865 0.726318 1441497057 0.191833 0.639832 -0.161865 0.726318 1441497057 0.191833 0.639832 -0.161865 0.726318 1441497057 0.195435 0.638916 -0.164429 0.725586 1441497057 0.195435 0.638916 -0.164429 0.725586 1441497057 0.195435 0.638916 -0.164429 0.725586 1441497057 0.195435 0.638916 -0.164429 0.725586 1441497057 0.195435 0.638916 -0.164429 0.725586 1441497057 0.195435 0.638916 -0.164429 0.725586 1441497057 0.197876 0.637939 -0.166260 0.725342 1441497057 0.197876 0.637939 -0.166260 0.725342 1441497057 0.197876 0.637939 -0.166260 0.725342 1441497057 0.197876 0.637939 -0.166260 0.725342 1441497057 0.197876 0.637939 -0.166260 0.725342 1441497057 0.198425 0.636841 -0.166565 0.726135 1441497057 0.198425 0.636841 -0.166565 0.726135 1441497057 0.198425 0.636841 -0.166565 0.726135 1441497057 0.198425 0.636841 -0.166565 0.726135 1441497057 0.198425 0.636841 -0.166565 0.726135 1441497057 0.198425 0.636841 -0.166565 0.726135 1441497057 0.198059 0.634583 -0.165039 0.728516 1441497057 0.198059 0.634583 -0.165039 0.728516 1441497057 0.198059 0.634583 -0.165039 0.728516 1441497057 0.198059 0.634583 -0.165039 0.728516 1441497057 0.198059 0.634583 -0.165039 0.728516 1441497057 0.198059 0.634583 -0.165039 0.728516 1441497057 0.198059 0.634583 -0.165039 0.728516 1441497057 0.195313 0.632813 -0.162598 0.731384 1441497057 0.195313 0.632813 -0.162598 0.731384 1441497057 0.195313 0.632813 -0.162598 0.731384 1441497057 0.195313 0.632813 -0.162598 0.731384 1441497057 0.195313 0.632813 -0.162598 0.731384 1441497057 0.195313 0.632813 -0.162598 0.731384 1441497057 0.192139 0.630493 -0.159546 0.734863 1441497057 0.192139 0.630493 -0.159546 0.734863 1441497057 0.192139 0.630493 -0.159546 0.734863 1441497057 0.192139 0.630493 -0.159546 0.734863 1441497057 0.192139 0.630493 -0.159546 0.734863 1441497057 0.192139 0.630493 -0.159546 0.734863 1441497057 0.190430 0.628967 -0.157227 0.737122 1441497057 0.190430 0.628967 -0.157227 0.737122 1441497057 0.190430 0.628967 -0.157227 0.737122 1441497057 0.190430 0.628967 -0.157227 0.737122 1441497057 0.190430 0.628967 -0.157227 0.737122 1441497057 0.190430 0.628967 -0.157227 0.737122 1441497057 0.189941 0.627380 -0.154419 0.739197 1441497057 0.189941 0.627380 -0.154419 0.739197 1441497057 0.189941 0.627380 -0.154419 0.739197 1441497057 0.189941 0.627380 -0.154419 0.739197 1441497057 0.189941 0.627380 -0.154419 0.739197 1441497057 0.189941 0.627380 -0.154419 0.739197 1441497057 0.189941 0.627380 -0.154419 0.739197 1441497057 0.191162 0.625732 -0.153320 0.740479 1441497057 0.191162 0.625732 -0.153320 0.740479 1441497057 0.191162 0.625732 -0.153320 0.740479 1441497057 0.191162 0.625732 -0.153320 0.740479 1441497057 0.191162 0.625732 -0.153320 0.740479 1441497057 0.196106 0.624939 -0.155579 0.739380 1441497057 0.196106 0.624939 -0.155579 0.739380 1441497057 0.196106 0.624939 -0.155579 0.739380 1441497057 0.196106 0.624939 -0.155579 0.739380 1441497057 0.196106 0.624939 -0.155579 0.739380 1441497057 0.196106 0.624939 -0.155579 0.739380 1441497057 0.196106 0.624939 -0.155579 0.739380 1441497057 0.202637 0.624146 -0.159851 0.737366 1441497057 0.202637 0.624146 -0.159851 0.737366 1441497057 0.202637 0.624146 -0.159851 0.737366 1441497057 0.202637 0.624146 -0.159851 0.737366 1441497057 0.202637 0.624146 -0.159851 0.737366 1441497057 0.202637 0.624146 -0.159851 0.737366 1441497057 0.206604 0.622803 -0.162537 0.736816 1441497057 0.206604 0.622803 -0.162537 0.736816 1441497057 0.206604 0.622803 -0.162537 0.736816 1441497057 0.207458 0.621582 -0.164063 0.737305 1441497057 0.207458 0.621582 -0.164063 0.737305 1441497057 0.207458 0.621582 -0.164063 0.737305 1441497057 0.207458 0.621582 -0.164063 0.737305 1441497057 0.207458 0.621582 -0.164063 0.737305 1441497057 0.207458 0.621582 -0.164063 0.737305 1441497057 0.205383 0.621521 -0.163757 0.737976 1441497058 0.205383 0.621521 -0.163757 0.737976 1441497058 0.205383 0.621521 -0.163757 0.737976 1441497058 0.205383 0.621521 -0.163757 0.737976 1441497058 0.205383 0.621521 -0.163757 0.737976 1441497058 0.205383 0.621521 -0.163757 0.737976 1441497058 0.201782 0.622131 -0.162292 0.738770 1441497058 0.201782 0.622131 -0.162292 0.738770 1441497058 0.201782 0.622131 -0.162292 0.738770 1441497058 0.201782 0.622131 -0.162292 0.738770 1441497058 0.201782 0.622131 -0.162292 0.738770 1441497058 0.201782 0.622131 -0.162292 0.738770 1441497058 0.197266 0.623047 -0.159424 0.739868 1441497058 0.197266 0.623047 -0.159424 0.739868 1441497058 0.197266 0.623047 -0.159424 0.739868 1441497058 0.197266 0.623047 -0.159424 0.739868 1441497058 0.197266 0.623047 -0.159424 0.739868 1441497058 0.197266 0.623047 -0.159424 0.739868 1441497058 0.197266 0.623047 -0.159424 0.739868 1441497058 0.194153 0.623169 -0.156799 0.741150 1441497058 0.194153 0.623169 -0.156799 0.741150 1441497058 0.194153 0.623169 -0.156799 0.741150 1441497058 0.194153 0.623169 -0.156799 0.741150 1441497058 0.194153 0.623169 -0.156799 0.741150 1441497058 0.192505 0.622986 -0.155396 0.742065 1441497058 0.192505 0.622986 -0.155396 0.742065 1441497058 0.192505 0.622986 -0.155396 0.742065 1441497058 0.192505 0.622986 -0.155396 0.742065 1441497058 0.192505 0.622986 -0.155396 0.742065 1441497058 0.192505 0.622986 -0.155396 0.742065 1441497058 0.192505 0.622986 -0.155396 0.742065 1441497058 0.191833 0.622559 -0.154968 0.742615 1441497058 0.191833 0.622559 -0.154968 0.742615 1441497058 0.191833 0.622559 -0.154968 0.742615 1441497058 0.191833 0.622559 -0.154968 0.742615 1441497058 0.191833 0.622559 -0.154968 0.742615 1441497058 0.191833 0.622559 -0.154968 0.742615 1441497058 0.192017 0.622253 -0.155701 0.742676 1441497058 0.192017 0.622253 -0.155701 0.742676 1441497058 0.192017 0.622253 -0.155701 0.742676 1441497058 0.192017 0.622253 -0.155701 0.742676 1441497058 0.192017 0.622253 -0.155701 0.742676 1441497058 0.192017 0.622253 -0.155701 0.742676 1441497058 0.192139 0.622192 -0.156921 0.742432 1441497058 0.192139 0.622192 -0.156921 0.742432 1441497058 0.192139 0.622192 -0.156921 0.742432 1441497058 0.192139 0.622192 -0.156921 0.742432 1441497058 0.192139 0.622192 -0.156921 0.742432 1441497058 0.192139 0.622192 -0.156921 0.742432 1441497058 0.192505 0.622314 -0.157349 0.742188 1441497058 0.192505 0.622314 -0.157349 0.742188 1441497058 0.192505 0.622314 -0.157349 0.742188 1441497058 0.192505 0.622314 -0.157349 0.742188 1441497058 0.192505 0.622314 -0.157349 0.742188 1441497058 0.192505 0.622314 -0.157349 0.742188 1441497058 0.194031 0.621643 -0.157532 0.742310 1441497058 0.194031 0.621643 -0.157532 0.742310 1441497058 0.194031 0.621643 -0.157532 0.742310 1441497058 0.194031 0.621643 -0.157532 0.742310 1441497058 0.194031 0.621643 -0.157532 0.742310 1441497058 0.194031 0.621643 -0.157532 0.742310 1441497058 0.195679 0.619690 -0.158447 0.743286 1441497058 0.195679 0.619690 -0.158447 0.743286 1441497058 0.195679 0.619690 -0.158447 0.743286 1441497058 0.195679 0.619690 -0.158447 0.743286 1441497058 0.195679 0.619690 -0.158447 0.743286 1441497058 0.195679 0.619690 -0.158447 0.743286 1441497058 0.197205 0.618591 -0.159363 0.743652 1441497058 0.197205 0.618591 -0.159363 0.743652 1441497058 0.197205 0.618591 -0.159363 0.743652 1441497058 0.197205 0.618591 -0.159363 0.743652 1441497058 0.197205 0.618591 -0.159363 0.743652 1441497058 0.197205 0.618591 -0.159363 0.743652 1441497058 0.196960 0.617249 -0.159546 0.744812 1441497058 0.196960 0.617249 -0.159546 0.744812 1441497058 0.196960 0.617249 -0.159546 0.744812 1441497058 0.196960 0.617249 -0.159546 0.744812 1441497058 0.196960 0.617249 -0.159546 0.744812 1441497058 0.196960 0.617249 -0.159546 0.744812 1441497058 0.196228 0.615601 -0.159424 0.746338 1441497058 0.196228 0.615601 -0.159424 0.746338 1441497058 0.192688 0.614441 -0.156677 0.748840 1441497058 0.192688 0.614441 -0.156677 0.748840 1441497058 0.192688 0.614441 -0.156677 0.748840 1441497058 0.192688 0.614441 -0.156677 0.748840 1441497058 0.192688 0.614441 -0.156677 0.748840 1441497058 0.192688 0.614441 -0.156677 0.748840 1441497058 0.190918 0.613159 -0.154602 0.750732 1441497058 0.190918 0.613159 -0.154602 0.750732 1441497058 0.190918 0.613159 -0.154602 0.750732 1441497058 0.190918 0.613159 -0.154602 0.750732 1441497058 0.190918 0.613159 -0.154602 0.750732 1441497058 0.190918 0.613159 -0.154602 0.750732 1441497058 0.189880 0.612305 -0.152710 0.752075 1441497058 0.189880 0.612305 -0.152710 0.752075 1441497058 0.189880 0.612305 -0.152710 0.752075 1441497058 0.189880 0.612305 -0.152710 0.752075 1441497058 0.189880 0.612305 -0.152710 0.752075 1441497058 0.189880 0.612305 -0.152710 0.752075 1441497058 0.192078 0.612976 -0.153442 0.750854 1441497058 0.192078 0.612976 -0.153442 0.750854 1441497058 0.192078 0.612976 -0.153442 0.750854 1441497058 0.192078 0.612976 -0.153442 0.750854 1441497058 0.192078 0.612976 -0.153442 0.750854 1441497058 0.192078 0.612976 -0.153442 0.750854 1441497058 0.196045 0.614563 -0.156006 0.747986 1441497059 0.196045 0.614563 -0.156006 0.747986 1441497059 0.196045 0.614563 -0.156006 0.747986 1441497059 0.196045 0.614563 -0.156006 0.747986 1441497059 0.196045 0.614563 -0.156006 0.747986 1441497059 0.196045 0.614563 -0.156006 0.747986 1441497059 0.199585 0.616089 -0.159241 0.745117 1441497059 0.199585 0.616089 -0.159241 0.745117 1441497059 0.199585 0.616089 -0.159241 0.745117 1441497059 0.199585 0.616089 -0.159241 0.745117 1441497059 0.199585 0.616089 -0.159241 0.745117 1441497059 0.199585 0.616089 -0.159241 0.745117 1441497059 0.199585 0.616089 -0.159241 0.745117 1441497059 0.201599 0.617737 -0.161926 0.742615 1441497059 0.201599 0.617737 -0.161926 0.742615 1441497059 0.201599 0.617737 -0.161926 0.742615 1441497059 0.201599 0.617737 -0.161926 0.742615 1441497059 0.201599 0.617737 -0.161926 0.742615 1441497059 0.201599 0.617737 -0.161926 0.742615 1441497059 0.201111 0.620056 -0.163147 0.740540 1441497059 0.201111 0.620056 -0.163147 0.740540 1441497059 0.201111 0.620056 -0.163147 0.740540 1441497059 0.201111 0.620056 -0.163147 0.740540 1441497059 0.201111 0.620056 -0.163147 0.740540 1441497059 0.197449 0.623108 -0.162537 0.739075 1441497059 0.197449 0.623108 -0.162537 0.739075 1441497059 0.197449 0.623108 -0.162537 0.739075 1441497059 0.197449 0.623108 -0.162537 0.739075 1441497059 0.197449 0.623108 -0.162537 0.739075 1441497059 0.197449 0.623108 -0.162537 0.739075 1441497059 0.197449 0.623108 -0.162537 0.739075 1441497059 0.193176 0.625854 -0.160767 0.738281 1441497059 0.193176 0.625854 -0.160767 0.738281 1441497059 0.193176 0.625854 -0.160767 0.738281 1441497059 0.193176 0.625854 -0.160767 0.738281 1441497059 0.193176 0.625854 -0.160767 0.738281 1441497059 0.193176 0.625854 -0.160767 0.738281 1441497059 0.188110 0.629028 -0.158386 0.737427 1441497059 0.188110 0.629028 -0.158386 0.737427 1441497059 0.188110 0.629028 -0.158386 0.737427 1441497059 0.188110 0.629028 -0.158386 0.737427 1441497059 0.188110 0.629028 -0.158386 0.737427 1441497059 0.188110 0.629028 -0.158386 0.737427 1441497059 0.185730 0.631775 -0.157898 0.735718 1441497059 0.185730 0.631775 -0.157898 0.735718 1441497059 0.185730 0.631775 -0.157898 0.735718 1441497059 0.185730 0.631775 -0.157898 0.735718 1441497059 0.185730 0.631775 -0.157898 0.735718 1441497059 0.185730 0.631775 -0.157898 0.735718 1441497059 0.186768 0.633057 -0.159180 0.734131 1441497059 0.186768 0.633057 -0.159180 0.734131 1441497059 0.186768 0.633057 -0.159180 0.734131 1441497059 0.186768 0.633057 -0.159180 0.734131 1441497059 0.186768 0.633057 -0.159180 0.734131 1441497059 0.186768 0.633057 -0.159180 0.734131 1441497059 0.186768 0.633057 -0.159180 0.734131 1441497059 0.188416 0.633606 -0.161011 0.732849 1441497059 0.188416 0.633606 -0.161011 0.732849 1441497059 0.188416 0.633606 -0.161011 0.732849 1441497059 0.188416 0.633606 -0.161011 0.732849 1441497059 0.188416 0.633606 -0.161011 0.732849 1441497059 0.188416 0.633606 -0.161011 0.732849 1441497059 0.188171 0.634644 -0.161682 0.731812 1441497059 0.188171 0.634644 -0.161682 0.731812 1441497059 0.188171 0.634644 -0.161682 0.731812 1441497059 0.188171 0.634644 -0.161682 0.731812 1441497059 0.188171 0.634644 -0.161682 0.731812 1441497059 0.188171 0.634644 -0.161682 0.731812 1441497059 0.187866 0.635437 -0.161621 0.731262 1441497059 0.187866 0.635437 -0.161621 0.731262 1441497059 0.187866 0.635437 -0.161621 0.731262 1441497059 0.187866 0.635437 -0.161621 0.731262 1441497059 0.187866 0.635437 -0.161621 0.731262 1441497059 0.187866 0.635437 -0.161621 0.731262 1441497059 0.188904 0.635681 -0.161682 0.730774 1441497059 0.188904 0.635681 -0.161682 0.730774 1441497059 0.188904 0.635681 -0.161682 0.730774 1441497059 0.189697 0.636108 -0.161621 0.730164 1441497059 0.189697 0.636108 -0.161621 0.730164 1441497059 0.189697 0.636108 -0.161621 0.730164 1441497059 0.189697 0.636108 -0.161621 0.730164 1441497059 0.189697 0.636108 -0.161621 0.730164 1441497059 0.189697 0.636108 -0.161621 0.730164 1441497059 0.189575 0.636658 -0.161316 0.729858 1441497059 0.189575 0.636658 -0.161316 0.729858 1441497059 0.189575 0.636658 -0.161316 0.729858 1441497059 0.189575 0.636658 -0.161316 0.729858 1441497059 0.189575 0.636658 -0.161316 0.729858 1441497059 0.189575 0.636658 -0.161316 0.729858 1441497059 0.189331 0.636780 -0.160828 0.729858 1441497059 0.189331 0.636780 -0.160828 0.729858 1441497059 0.189331 0.636780 -0.160828 0.729858 1441497059 0.189331 0.636780 -0.160828 0.729858 1441497059 0.189331 0.636780 -0.160828 0.729858 1441497059 0.189331 0.636780 -0.160828 0.729858 1441497059 0.188110 0.635803 -0.159485 0.731323 1441497059 0.188110 0.635803 -0.159485 0.731323 1441497059 0.188110 0.635803 -0.159485 0.731323 1441497059 0.188110 0.635803 -0.159485 0.731323 1441497059 0.188110 0.635803 -0.159485 0.731323 1441497059 0.188110 0.635803 -0.159485 0.731323 1441497059 0.186340 0.634949 -0.157837 0.732910 1441497059 0.186340 0.634949 -0.157837 0.732910 1441497059 0.186340 0.634949 -0.157837 0.732910 1441497059 0.186340 0.634949 -0.157837 0.732910 1441497059 0.186340 0.634949 -0.157837 0.732910 1441497059 0.186340 0.634949 -0.157837 0.732910 1441497059 0.185669 0.633911 -0.156616 0.734253 1441497059 0.185669 0.633911 -0.156616 0.734253 1441497060 0.185669 0.633911 -0.156616 0.734253 1441497060 0.185669 0.633911 -0.156616 0.734253 1441497060 0.185669 0.633911 -0.156616 0.734253 1441497060 0.185669 0.633911 -0.156616 0.734253 1441497060 0.187134 0.633301 -0.157043 0.734253 1441497060 0.187134 0.633301 -0.157043 0.734253 1441497060 0.187134 0.633301 -0.157043 0.734253 1441497060 0.187134 0.633301 -0.157043 0.734253 1441497060 0.187134 0.633301 -0.157043 0.734253 1441497060 0.187134 0.633301 -0.157043 0.734253 1441497060 0.187134 0.633301 -0.157043 0.734253 1441497060 0.188232 0.632568 -0.156799 0.734680 1441497060 0.188232 0.632568 -0.156799 0.734680 1441497060 0.188232 0.632568 -0.156799 0.734680 1441497060 0.188232 0.632568 -0.156799 0.734680 1441497060 0.188232 0.632568 -0.156799 0.734680 1441497060 0.188232 0.632568 -0.156799 0.734680 1441497060 0.190430 0.631592 -0.157166 0.734863 1441497060 0.190430 0.631592 -0.157166 0.734863 1441497060 0.190430 0.631592 -0.157166 0.734863 1441497060 0.190430 0.631592 -0.157166 0.734863 1441497060 0.190430 0.631592 -0.157166 0.734863 1441497060 0.190430 0.631592 -0.157166 0.734863 1441497060 0.194702 0.631104 -0.159729 0.733643 1441497060 0.194702 0.631104 -0.159729 0.733643 1441497060 0.194702 0.631104 -0.159729 0.733643 1441497060 0.194702 0.631104 -0.159729 0.733643 1441497060 0.194702 0.631104 -0.159729 0.733643 1441497060 0.194702 0.631104 -0.159729 0.733643 1441497060 0.199341 0.630554 -0.163208 0.732117 1441497060 0.199341 0.630554 -0.163208 0.732117 1441497060 0.199341 0.630554 -0.163208 0.732117 1441497060 0.199341 0.630554 -0.163208 0.732117 1441497060 0.199341 0.630554 -0.163208 0.732117 1441497060 0.199341 0.630554 -0.163208 0.732117 1441497060 0.199341 0.630554 -0.163208 0.732117 1441497060 0.200439 0.630249 -0.164795 0.731689 1441497060 0.200439 0.630249 -0.164795 0.731689 1441497060 0.200439 0.630249 -0.164795 0.731689 1441497060 0.200439 0.630249 -0.164795 0.731689 1441497060 0.200439 0.630249 -0.164795 0.731689 1441497060 0.200439 0.630249 -0.164795 0.731689 1441497060 0.199280 0.630188 -0.164490 0.732178 1441497060 0.199280 0.630188 -0.164490 0.732178 1441497060 0.199280 0.630188 -0.164490 0.732178 1441497060 0.199280 0.630188 -0.164490 0.732178 1441497060 0.199280 0.630188 -0.164490 0.732178 1441497060 0.197510 0.629944 -0.163818 0.732971 1441497060 0.197510 0.629944 -0.163818 0.732971 1441497060 0.197510 0.629944 -0.163818 0.732971 1441497060 0.197510 0.629944 -0.163818 0.732971 1441497060 0.197510 0.629944 -0.163818 0.732971 1441497060 0.197510 0.629944 -0.163818 0.732971 1441497060 0.194946 0.629883 -0.162781 0.733948 1441497060 0.194946 0.629883 -0.162781 0.733948 1441497060 0.194946 0.629883 -0.162781 0.733948 1441497060 0.194946 0.629883 -0.162781 0.733948 1441497060 0.194946 0.629883 -0.162781 0.733948 1441497060 0.194946 0.629883 -0.162781 0.733948 1441497060 0.192627 0.629761 -0.161560 0.734924 1441497060 0.192627 0.629761 -0.161560 0.734924 1441497060 0.192627 0.629761 -0.161560 0.734924 1441497060 0.192627 0.629761 -0.161560 0.734924 1441497060 0.192627 0.629761 -0.161560 0.734924 1441497060 0.192627 0.629761 -0.161560 0.734924 1441497060 0.191223 0.629578 -0.160889 0.735596 1441497060 0.191223 0.629578 -0.160889 0.735596 1441497060 0.191223 0.629578 -0.160889 0.735596 1441497060 0.191223 0.629578 -0.160889 0.735596 1441497060 0.191223 0.629578 -0.160889 0.735596 1441497060 0.191223 0.629578 -0.160889 0.735596 1441497060 0.191223 0.629578 -0.160889 0.735596 1441497060 0.190002 0.629333 -0.160217 0.736267 1441497060 0.190002 0.629333 -0.160217 0.736267 1441497060 0.190002 0.629333 -0.160217 0.736267 1441497060 0.190002 0.629333 -0.160217 0.736267 1441497060 0.190002 0.629333 -0.160217 0.736267 1441497060 0.190002 0.629333 -0.160217 0.736267 1441497060 0.189636 0.628723 -0.159973 0.736938 1441497060 0.189636 0.628723 -0.159973 0.736938 1441497060 0.189636 0.628723 -0.159973 0.736938 1441497060 0.189636 0.628723 -0.159973 0.736938 1441497060 0.189636 0.628723 -0.159973 0.736938 1441497060 0.189636 0.628723 -0.159973 0.736938 1441497060 0.190247 0.628296 -0.160828 0.736938 1441497060 0.190247 0.628296 -0.160828 0.736938 1441497060 0.190247 0.628296 -0.160828 0.736938 1441497060 0.190247 0.628296 -0.160828 0.736938 1441497060 0.190247 0.628296 -0.160828 0.736938 1441497060 0.190247 0.628296 -0.160828 0.736938 1441497060 0.191956 0.627625 -0.162109 0.736816 1441497060 0.191956 0.627625 -0.162109 0.736816 1441497060 0.191956 0.627625 -0.162109 0.736816 1441497060 0.191956 0.627625 -0.162109 0.736816 1441497060 0.191956 0.627625 -0.162109 0.736816 1441497060 0.191956 0.627625 -0.162109 0.736816 1441497060 0.191956 0.627625 -0.162109 0.736816 1441497060 0.194458 0.627197 -0.163696 0.736206 1441497060 0.194458 0.627197 -0.163696 0.736206 1441497060 0.194458 0.627197 -0.163696 0.736206 1441497060 0.194458 0.627197 -0.163696 0.736206 1441497060 0.194458 0.627197 -0.163696 0.736206 1441497060 0.194458 0.627197 -0.163696 0.736206 1441497060 0.196594 0.626343 -0.165161 0.735962 1441497060 0.196594 0.626343 -0.165161 0.735962 1441497060 0.196594 0.626343 -0.165161 0.735962 1441497060 0.196594 0.626343 -0.165161 0.735962 1441497060 0.196594 0.626343 -0.165161 0.735962 1441497060 0.196594 0.626343 -0.165161 0.735962 1441497060 0.196777 0.625854 -0.165588 0.736267 1441497060 0.196777 0.625854 -0.165588 0.736267 1441497060 0.196777 0.625854 -0.165588 0.736267 1441497060 0.196777 0.625854 -0.165588 0.736267 1441497061 0.196777 0.625854 -0.165588 0.736267 1441497061 
0.171997 0.637634 -0.144714 0.736755 1441497062 0.171997 0.637634 -0.144714 0.736755 1441497062 0.171997 0.637634 -0.144714 0.736755 1441497063 0.171997 0.637634 -0.144714 0.736755 1441497063 0.174072 0.636597 -0.145630 0.737000 1441497063 0.174072 0.636597 -0.145630 0.737000 1441497063 0.174072 0.636597 -0.145630 0.737000 1441497063 0.174072 0.636597 -0.145630 0.737000 1441497063 0.174072 0.636597 -0.145630 0.737000 1441497063 0.174072 0.636597 -0.145630 0.737000 1441497063 0.179382 0.635986 -0.149292 0.735535 1441497063 0.179382 0.635986 -0.149292 0.735535 1441497063 0.179382 0.635986 -0.149292 0.735535 1441497063 0.179382 0.635986 -0.149292 0.735535 1441497063 0.179382 0.635986 -0.149292 0.735535 1441497063 0.179382 0.635986 -0.149292 0.735535 1441497063 0.182861 0.635010 -0.153625 0.734558 1441497063 0.182861 0.635010 -0.153625 0.734558 1441497063 0.182861 0.635010 -0.153625 0.734558 1441497063 0.182861 0.635010 -0.153625 0.734558 1441497063 0.182861 0.635010 -0.153625 0.734558 1441497063 0.183594 0.633118 -0.155396 0.735657 1441497063 0.183594 0.633118 -0.155396 0.735657 1441497063 0.183594 0.633118 -0.155396 0.735657 1441497063 0.183594 0.633118 -0.155396 0.735657 1441497063 0.183594 0.633118 -0.155396 0.735657 1441497063 0.183594 0.633118 -0.155396 0.735657 1441497063 0.183899 0.631592 -0.154907 0.737061 1441497063 0.183899 0.631592 -0.154907 0.737061 1441497063 0.183899 0.631592 -0.154907 0.737061 1441497063 0.183899 0.631592 -0.154907 0.737061 1441497063 0.183899 0.631592 -0.154907 0.737061 1441497063 0.183899 0.631592 -0.154907 0.737061 1441497063 0.183899 0.631592 -0.154907 0.737061 1441497063 0.185852 0.631165 -0.154907 0.736877 1441497063 0.185852 0.631165 -0.154907 0.736877 1441497063 0.185852 0.631165 -0.154907 0.736877 1441497063 0.185852 0.631165 -0.154907 0.736877 1441497063 0.185852 0.631165 -0.154907 0.736877 1441497063 0.185852 0.631165 -0.154907 0.736877 1441497063 0.187622 0.630981 -0.155029 0.736572 1441497063 0.187622 0.630981 -0.155029 0.736572 1441497063 0.187622 0.630981 -0.155029 0.736572 1441497063 0.187622 0.630981 -0.155029 0.736572 1441497063 0.187622 0.630981 -0.155029 0.736572 1441497063 0.189758 0.630066 -0.156433 0.736511 1441497063 0.189758 0.630066 -0.156433 0.736511 1441497063 0.189758 0.630066 -0.156433 0.736511 1441497063 0.189758 0.630066 -0.156433 0.736511 1441497063 0.189758 0.630066 -0.156433 0.736511 1441497063 0.189758 0.630066 -0.156433 0.736511 1441497063 0.193542 0.628174 -0.159302 0.736511 1441497063 0.193542 0.628174 -0.159302 0.736511 1441497063 0.193542 0.628174 -0.159302 0.736511 1441497063 0.193542 0.628174 -0.159302 0.736511 1441497063 0.193542 0.628174 -0.159302 0.736511 1441497063 0.193542 0.628174 -0.159302 0.736511 1441497063 0.197815 0.626099 -0.161804 0.736633 1441497063 0.197815 0.626099 -0.161804 0.736633 1441497063 0.197815 0.626099 -0.161804 0.736633 1441497063 0.197815 0.626099 -0.161804 0.736633 1441497063 0.197815 0.626099 -0.161804 0.736633 1441497063 0.197815 0.626099 -0.161804 0.736633 1441497063 0.197815 0.626099 -0.161804 0.736633 1441497063 0.200928 0.624023 -0.162659 0.737366 1441497063 0.200928 0.624023 -0.162659 0.737366 1441497063 0.200928 0.624023 -0.162659 0.737366 1441497063 0.200928 0.624023 -0.162659 0.737366 1441497063 0.200928 0.624023 -0.162659 0.737366 1441497063 0.200928 0.624023 -0.162659 0.737366 1441497063 0.204956 0.623169 -0.164307 0.736633 1441497063 0.204956 0.623169 -0.164307 0.736633 1441497063 0.204956 0.623169 -0.164307 0.736633 1441497063 0.204956 0.623169 -0.164307 0.736633 1441497063 0.204956 0.623169 -0.164307 0.736633 1441497063 0.204956 0.623169 -0.164307 0.736633 1441497063 0.211365 0.622009 -0.168274 0.734863 1441497063 0.211365 0.622009 -0.168274 0.734863 1441497063 0.211365 0.622009 -0.168274 0.734863 1441497063 0.211365 0.622009 -0.168274 0.734863 1441497063 0.211365 0.622009 -0.168274 0.734863 1441497063 0.211365 0.622009 -0.168274 0.734863 1441497063 0.218933 0.619446 -0.173584 0.733582 1441497063 0.218933 0.619446 -0.173584 0.733582 1441497063 0.218933 0.619446 -0.173584 0.733582 1441497063 0.218933 0.619446 -0.173584 0.733582 1441497063 0.218933 0.619446 -0.173584 0.733582 1441497063 0.218933 0.619446 -0.173584 0.733582 1441497063 0.223511 0.617188 -0.177979 0.733032 1441497063 0.223511 0.617188 -0.177979 0.733032 1441497063 0.223511 0.617188 -0.177979 0.733032 1441497063 0.223511 0.617188 -0.177979 0.733032 1441497063 0.223511 0.617188 -0.177979 0.733032 1441497063 0.223511 0.617188 -0.177979 0.733032 1441497063 0.223511 0.617188 -0.177979 0.733032 1441497063 0.221924 0.616150 -0.177734 0.734436 1441497063 0.221924 0.616150 -0.177734 0.734436 1441497063 0.221924 0.616150 -0.177734 0.734436 1441497063 0.221924 0.616150 -0.177734 0.734436 1441497063 0.221924 0.616150 -0.177734 0.734436 1441497063 0.221924 0.616150 -0.177734 0.734436 1441497063 0.215881 0.616272 -0.173767 0.737061 1441497063 0.215881 0.616272 -0.173767 0.737061 1441497063 0.215881 0.616272 -0.173767 0.737061 1441497063 0.215881 0.616272 -0.173767 0.737061 1441497063 0.215881 0.616272 -0.173767 0.737061 1441497063 0.215881 0.616272 -0.173767 0.737061 1441497063 0.211975 0.615051 -0.170105 0.740112 1441497063 0.211975 0.615051 -0.170105 0.740112 1441497063 0.211975 0.615051 -0.170105 0.740112 1441497063 0.211975 0.615051 -0.170105 0.740112 1441497063 0.211975 0.615051 -0.170105 0.740112 1441497063 0.211975 0.615051 -0.170105 0.740112 1441497063 0.211975 0.615051 -0.170105 0.740112 1441497064 0.210938 0.613953 -0.168213 0.741760 1441497064 0.210938 0.613953 -0.168213 0.741760 1441497064 0.210938 0.613953 -0.168213 0.741760 1441497064 0.210938 0.613953 -0.168213 0.741760 1441497064 0.210938 0.613953 -0.168213 0.741760 1441497064 0.210938 0.613953 -0.168213 0.741760 1441497064 0.210266 0.613953 -0.167175 0.742188 1441497064 0.210266 0.613953 -0.167175 0.742188 1441497064 0.210266 0.613953 -0.167175 0.742188 1441497064 0.210266 0.613953 -0.167175 0.742188 1441497064 0.210266 0.613953 -0.167175 0.742188 1441497064 0.210266 0.613953 -0.167175 0.742188 1441497064 0.210266 0.613953 -0.167175 0.742188 1441497064 0.211487 0.614136 -0.167480 0.741638 1441497064 0.211487 0.614136 -0.167480 0.741638 1441497064 0.211487 0.614136 -0.167480 0.741638 1441497064 0.211487 0.614136 -0.167480 0.741638 1441497064 0.211487 0.614136 -0.167480 0.741638 1441497064 0.211487 0.614136 -0.167480 0.741638 1441497064 0.212036 0.614685 -0.168091 0.740845 1441497064 0.212036 0.614685 -0.168091 0.740845 1441497064 0.212036 0.614685 -0.168091 0.740845 1441497064 0.212036 0.614685 -0.168091 0.740845 1441497064 0.212036 0.614685 -0.168091 0.740845 1441497064 0.210571 0.614929 -0.168152 0.741089 1441497064 0.210571 0.614929 -0.168152 0.741089 1441497064 0.210571 0.614929 -0.168152 0.741089 1441497064 0.210571 0.614929 -0.168152 0.741089 1441497064 0.210571 0.614929 -0.168152 0.741089 1441497064 0.210571 0.614929 -0.168152 0.741089 1441497064 0.210571 0.614929 -0.168152 0.741089 1441497064 0.208008 0.615295 -0.167725 0.741577 1441497064 0.208008 0.615295 -0.167725 0.741577 1441497064 0.208008 0.615295 -0.167725 0.741577 1441497064 0.208008 0.615295 -0.167725 0.741577 1441497064 0.208008 0.615295 -0.167725 0.741577 1441497064 0.208008 0.615295 -0.167725 0.741577 1441497064 0.207214 0.614868 -0.166565 0.742432 1441497064 0.207214 0.614868 -0.166565 0.742432 1441497064 0.207214 0.614868 -0.166565 0.742432 1441497064 0.207214 0.614868 -0.166565 0.742432 1441497064 0.207214 0.614868 -0.166565 0.742432 1441497064 0.207214 0.614868 -0.166565 0.742432 1441497064 0.208801 0.615234 -0.166443 0.741699 1441497064 0.208801 0.615234 -0.166443 0.741699 1441497064 0.208801 0.615234 -0.166443 0.741699 1441497064 0.208801 0.615234 -0.166443 0.741699 1441497064 0.208801 0.615234 -0.166443 0.741699 1441497064 0.208801 0.615234 -0.166443 0.741699 1441497064 0.209778 0.615906 -0.166687 0.740845 1441497064 0.209778 0.615906 -0.166687 0.740845 1441497064 0.209778 0.615906 -0.166687 0.740845 1441497064 0.209778 0.615906 -0.166687 0.740845 1441497064 0.209778 0.615906 -0.166687 0.740845 1441497064 0.209778 0.615906 -0.166687 0.740845 1441497064 0.208984 0.615784 -0.166626 0.741150 1441497064 0.208984 0.615784 -0.166626 0.741150 1441497064 0.208984 0.615784 -0.166626 0.741150 1441497064 0.208984 0.615784 -0.166626 0.741150 1441497064 0.208984 0.615784 -0.166626 0.741150 1441497064 0.208984 0.615784 -0.166626 0.741150 1441497064 0.208862 0.614929 -0.166626 0.741882 1441497064 0.208862 0.614929 -0.166626 0.741882 1441497064 0.208862 0.614929 -0.166626 0.741882 1441497064 0.208862 0.614929 -0.166626 0.741882 1441497064 0.208862 0.614929 -0.166626 0.741882 1441497064 0.208862 0.614929 -0.166626 0.741882 1441497064 0.208984 0.615112 -0.166443 0.741699 1441497064 0.208984 0.615112 -0.166443 0.741699 1441497064 0.208984 0.615112 -0.166443 0.741699 1441497064 0.208984 0.615112 -0.166443 0.741699 1441497064 0.208984 0.615112 -0.166443 0.741699 1441497064 0.208984 0.615112 -0.166443 0.741699 1441497064 0.207214 0.615601 -0.165161 0.742065 1441497064 0.207214 0.615601 -0.165161 0.742065 1441497064 0.207214 0.615601 -0.165161 0.742065 1441497064 0.207214 0.615601 -0.165161 0.742065 1441497064 0.207214 0.615601 -0.165161 0.742065 1441497064 0.207214 0.615601 -0.165161 0.742065 1441497064 0.207214 0.615601 -0.165161 0.742065 1441497064 0.204529 0.615845 -0.162354 0.743286 1441497064 0.204529 0.615845 -0.162354 0.743286 1441497064 0.204529 0.615845 -0.162354 0.743286 1441497064 0.204529 0.615845 -0.162354 0.743286 1441497064 0.204529 0.615845 -0.162354 0.743286 1441497064 0.204529 0.615845 -0.162354 0.743286 1441497064 0.204163 0.615662 -0.160583 0.743896 1441497064 0.204163 0.615662 -0.160583 0.743896 1441497064 0.204163 0.615662 -0.160583 0.743896 1441497064 0.204163 0.615662 -0.160583 0.743896 1441497064 0.204163 0.615662 -0.160583 0.743896 1441497064 0.204773 0.615173 -0.160583 0.744141 1441497064 0.204773 0.615173 -0.160583 0.744141 1441497064 0.204773 0.615173 -0.160583 0.744141 1441497064 0.204773 0.615173 -0.160583 0.744141 1441497064 0.204773 0.615173 -0.160583 0.744141 1441497064 0.204773 0.615173 -0.160583 0.744141 1441497064 0.205994 0.613953 -0.161682 0.744629 1441497064 0.205994 0.613953 -0.161682 0.744629 1441497064 0.205994 0.613953 -0.161682 0.744629 1441497064 0.205994 0.613953 -0.161682 0.744629 1441497064 0.205994 0.613953 -0.161682 0.744629 1441497064 0.205994 0.613953 -0.161682 0.744629 1441497064 0.205627 0.613525 -0.161926 0.744995 1441497064 0.205627 0.613525 -0.161926 0.744995 1441497064 0.205627 0.613525 -0.161926 0.744995 1441497064 0.205627 0.613525 -0.161926 0.744995 1441497064 0.205627 0.613525 -0.161926 0.744995 1441497064 0.205627 0.613525 -0.161926 0.744995 1441497065 0.203552 0.613403 -0.160583 0.745972 1441497065 0.203552 0.613403 -0.160583 0.745972 1441497065 0.203552 0.613403 -0.160583 0.745972 1441497065 0.203552 0.613403 -0.160583 0.745972 1441497065 0.203552 0.613403 -0.160583 0.745972 1441497065 0.203552 0.613403 -0.160583 0.745972 1441497065 0.201172 0.613037 -0.158691 0.747314 1441497065 0.201172 0.613037 -0.158691 0.747314 1441497065 0.201172 0.613037 -0.158691 0.747314 1441497065 0.201172 0.613037 -0.158691 0.747314 1441497065 0.201172 0.613037 -0.158691 0.747314 1441497065 0.200012 0.613281 -0.157654 0.747620 1441497065 0.200012 0.613281 -0.157654 0.747620 1441497065 0.200012 0.613281 -0.157654 0.747620 1441497065 0.200012 0.613281 -0.157654 0.747620 1441497065 0.200012 0.613281 -0.157654 0.747620 1441497065 0.200012 0.613281 -0.157654 0.747620 1441497065 0.199280 0.613220 -0.156372 0.748108 1441497065 0.199280 0.613220 -0.156372 0.748108 1441497065 0.199280 0.613220 -0.156372 0.748108 1441497065 0.199280 0.613220 -0.156372 0.748108 1441497065 0.199280 0.613220 -0.156372 0.748108 1441497065 0.199280 0.613220 -0.156372 0.748108 1441497065 0.198303 0.613342 -0.155823 0.748413 1441497065 0.198303 0.613342 -0.155823 0.748413 1441497065 0.198303 0.613342 -0.155823 0.748413 1441497065 0.198303 0.613342 -0.155823 0.748413 1441497065 0.198303 0.613342 -0.155823 0.748413 1441497065 0.198303 0.613342 -0.155823 0.748413 1441497065 0.197205 0.613953 -0.153992 0.748596 1441497065 0.197205 0.613953 -0.153992 0.748596 1441497065 0.197205 0.613953 -0.153992 0.748596 1441497065 0.197205 0.613953 -0.153992 0.748596 1441497065 0.197205 0.613953 -0.153992 0.748596 1441497065 0.197205 0.613953 -0.153992 0.748596 1441497065 0.196350 0.615112 -0.155579 0.747498 1441497065 0.196350 0.615112 -0.155579 0.747498 1441497065 0.196350 0.615112 -0.155579 0.747498 1441497065 0.196350 0.615112 -0.155579 0.747498 1441497065 0.196350 0.615112 -0.155579 0.747498 1441497065 0.196350 0.615112 -0.155579 0.747498 1441497065 0.195984 0.616577 -0.157227 0.746094 1441497065 0.195984 0.616577 -0.157227 0.746094 1441497065 0.195984 0.616577 -0.157227 0.746094 1441497065 0.195984 0.616577 -0.157227 0.746094 1441497065 0.195984 0.616577 -0.157227 0.746094 1441497065 0.196045 0.618164 -0.158875 0.744385 1441497065 0.196045 0.618164 -0.158875 0.744385 1441497065 0.196045 0.618164 -0.158875 0.744385 1441497065 0.196045 0.618164 -0.158875 0.744385 1441497065 0.196045 0.618164 -0.158875 0.744385 1441497065 0.196045 0.618164 -0.158875 0.744385 1441497065 0.196045 0.618164 -0.158875 0.744385 1441497065 0.196594 0.619751 -0.158203 0.743042 1441497065 0.196594 0.619751 -0.158203 0.743042 1441497065 0.196594 0.619751 -0.158203 0.743042 1441497065 0.196594 0.619751 -0.158203 0.743042 1441497065 0.196594 0.619751 -0.158203 0.743042 1441497065 0.196594 0.619751 -0.158203 0.743042 1441497065 0.195313 0.621643 -0.156799 0.742126 1441497065 0.195313 0.621643 -0.156799 0.742126 1441497065 0.195313 0.621643 -0.156799 0.742126 1441497065 0.195313 0.621643 -0.156799 0.742126 1441497065 0.195313 0.621643 -0.156799 0.742126 1441497065 0.195313 0.621643 -0.156799 0.742126 1441497065 0.195313 0.621643 -0.156799 0.742126 1441497065 0.193726 0.623474 -0.155579 0.741272 1441497065 0.193726 0.623474 -0.155579 0.741272 1441497065 0.193726 0.623474 -0.155579 0.741272 1441497065 0.193726 0.623474 -0.155579 0.741272 1441497065 0.193726 0.623474 -0.155579 0.741272 1441497065 0.193726 0.623474 -0.155579 0.741272 1441497065 0.193726 0.623474 -0.155579 0.741272 1441497065 0.193726 0.626099 -0.156433 0.738831 1441497065 0.193726 0.626099 -0.156433 0.738831 1441497065 0.193726 0.626099 -0.156433 0.738831 1441497065 0.193726 0.626099 -0.156433 0.738831 1441497065 0.193726 0.626099 -0.156433 0.738831 1441497065 0.195007 0.628967 -0.158447 0.735657 1441497065 0.195007 0.628967 -0.158447 0.735657 1441497065 0.195007 0.628967 -0.158447 0.735657 1441497065 0.195007 0.628967 -0.158447 0.735657 1441497065 0.195007 0.628967 -0.158447 0.735657 1441497065 0.195007 0.628967 -0.158447 0.735657 1441497065 0.195496 0.630127 -0.159790 0.734192 1441497065 0.195496 0.630127 -0.159790 0.734192 1441497065 0.195496 0.630127 -0.159790 0.734192 1441497065 0.195496 0.630127 -0.159790 0.734192 1441497065 0.195496 0.630127 -0.159790 0.734192 1441497065 0.195496 0.630127 -0.159790 0.734192 1441497065 0.195496 0.630127 -0.159790 0.734192 1441497065 0.194763 0.631409 -0.159790 0.733337 1441497065 0.194763 0.631409 -0.159790 0.733337 1441497065 0.194763 0.631409 -0.159790 0.733337 1441497065 0.194763 0.631409 -0.159790 0.733337 1441497065 0.194763 0.631409 -0.159790 0.733337 1441497065 0.194763 0.631409 -0.159790 0.733337 1441497065 0.194275 0.632019 -0.159607 0.732971 1441497065 0.194275 0.632019 -0.159607 0.732971 1441497065 0.194275 0.632019 -0.159607 0.732971 1441497065 0.194275 0.632019 -0.159607 0.732971 1441497065 0.194275 0.632019 -0.159607 0.732971 1441497065 0.194275 0.632019 -0.159607 0.732971 1441497065 0.194275 0.632019 -0.159607 0.732971 1441497065 0.196228 0.632263 -0.160950 0.731934 1441497065 0.196228 0.632263 -0.160950 0.731934 1441497065 0.196228 0.632263 -0.160950 0.731934 1441497065 0.196228 0.632263 -0.160950 0.731934 1441497065 0.196228 0.632263 -0.160950 0.731934 1441497065 0.196228 0.632263 -0.160950 0.731934 1441497065 0.199341 0.631104 -0.163879 0.731445 1441497065 0.199341 0.631104 -0.163879 0.731445 1441497066 0.199341 0.631104 -0.163879 0.731445 1441497066 0.199341 0.631104 -0.163879 0.731445 1441497066 0.199341 0.631104 -0.163879 0.731445 1441497066 0.199341 0.631104 -0.163879 0.731445 1441497066 0.200623 0.629639 -0.165283 0.732056 1441497066 0.200623 0.629639 -0.165283 0.732056 1441497066 0.200623 0.629639 -0.165283 0.732056 1441497066 0.200623 0.629639 -0.165283 0.732056 1441497066 0.200623 0.629639 -0.165283 0.732056 1441497066 0.200623 0.629639 -0.165283 0.732056 1441497066 0.200623 0.629639 -0.165283 0.732056 1441497066 0.200806 0.627930 -0.166016 0.733337 1441497066 0.200806 0.627930 -0.166016 0.733337 1441497066 0.200806 0.627930 -0.166016 0.733337 1441497066 0.200806 0.627930 -0.166016 0.733337 1441497066 0.200806 0.627930 -0.166016 0.733337 1441497066 0.200806 0.627930 -0.166016 0.733337 1441497066 0.200806 0.627930 -0.166016 0.733337 1441497066 0.199219 0.625671 -0.164978 0.735901 1441497066 0.199219 0.625671 -0.164978 0.735901 1441497066 0.199219 0.625671 -0.164978 0.735901 1441497066 0.199219 0.625671 -0.164978 0.735901 1441497066 0.199219 0.625671 -0.164978 0.735901 1441497066 0.199219 0.625671 -0.164978 0.735901 1441497066 0.196960 0.623901 -0.163025 0.738464 1441497066 0.196960 0.623901 -0.163025 0.738464 1441497066 0.196960 0.623901 -0.163025 0.738464 1441497066 0.196960 0.623901 -0.163025 0.738464 1441497066 0.196960 0.623901 -0.163025 0.738464 1441497066 0.196960 0.623901 -0.163025 0.738464 1441497066 0.195313 0.622620 -0.161194 0.740356 1441497066 0.195313 0.622620 -0.161194 0.740356 1441497066 0.195313 0.622620 -0.161194 0.740356 1441497066 0.195313 0.622620 -0.161194 0.740356 1441497066 0.195313 0.622620 -0.161194 0.740356 1441497066 0.195313 0.622620 -0.161194 0.740356 1441497066 0.194702 0.621216 -0.159729 0.742004 1441497066 0.194702 0.621216 -0.159729 0.742004 1441497066 0.194702 0.621216 -0.159729 0.742004 1441497066 0.194702 0.621216 -0.159729 0.742004 1441497066 0.194702 0.621216 -0.159729 0.742004 1441497066 0.194702 0.621216 -0.159729 0.742004 1441497066 0.194702 0.621216 -0.159729 0.742004 1441497066 0.195740 0.620300 -0.159912 0.742432 1441497066 0.195740 0.620300 -0.159912 0.742432 1441497066 0.195740 0.620300 -0.159912 0.742432 1441497066 0.195740 0.620300 -0.159912 0.742432 1441497066 0.195740 0.620300 -0.159912 0.742432 1441497066 0.195740 0.620300 -0.159912 0.742432 1441497066 0.197571 0.619629 -0.160889 0.742310 1441497066 0.197571 0.619629 -0.160889 0.742310 1441497066 0.197571 0.619629 -0.160889 0.742310 1441497066 0.197571 0.619629 -0.160889 0.742310 1441497066 0.197571 0.619629 -0.160889 0.742310 1441497066 0.197571 0.619629 -0.160889 0.742310 1441497066 0.198608 0.618408 -0.162598 0.742676 1441497066 0.198608 0.618408 -0.162598 0.742676 1441497066 0.198608 0.618408 -0.162598 0.742676 1441497066 0.198608 0.618408 -0.162598 0.742676 1441497066 0.198608 0.618408 -0.162598 0.742676 1441497066 0.198608 0.618408 -0.162598 0.742676 1441497066 0.198608 0.618408 -0.162598 0.742676 1441497066 0.199097 0.617249 -0.163513 0.743286 1441497066 0.199097 0.617249 -0.163513 0.743286 1441497066 0.199097 0.617249 -0.163513 0.743286 1441497066 0.199097 0.617249 -0.163513 0.743286 1441497066 0.199097 0.617249 -0.163513 0.743286 1441497066 0.199097 0.617249 -0.163513 0.743286 1441497066 0.199646 0.616455 -0.162048 0.744141 1441497066 0.199646 0.616455 -0.162048 0.744141 1441497066 0.199646 0.616455 -0.162048 0.744141 1441497066 0.199646 0.616455 -0.162048 0.744141 1441497066 0.199646 0.616455 -0.162048 0.744141 1441497066 0.199646 0.616455 -0.162048 0.744141 1441497066 0.199951 0.616516 -0.160522 0.744385 1441497066 0.199951 0.616516 -0.160522 0.744385 1441497066 0.199951 0.616516 -0.160522 0.744385 1441497066 0.199951 0.616516 -0.160522 0.744385 1441497066 0.199951 0.616516 -0.160522 0.744385 1441497066 0.199951 0.616516 -0.160522 0.744385 1441497066 0.199951 0.616516 -0.160522 0.744385 1441497066 0.199951 0.616150 -0.159058 0.744995 1441497066 0.199951 0.616150 -0.159058 0.744995 1441497066 0.199951 0.616150 -0.159058 0.744995 1441497066 0.199951 0.616150 -0.159058 0.744995 1441497066 0.199951 0.616150 -0.159058 0.744995 1441497066 0.199951 0.616150 -0.159058 0.744995 1441497066 0.199768 0.615723 -0.158875 0.745361 1441497066 0.199768 0.615723 -0.158875 0.745361 1441497066 0.199768 0.615723 -0.158875 0.745361 1441497066 0.199768 0.615723 -0.158875 0.745361 1441497066 0.199768 0.615723 -0.158875 0.745361 1441497066 0.199768 0.615723 -0.158875 0.745361 1441497066 0.199402 0.615479 -0.158997 0.745667 1441497066 0.199402 0.615479 -0.158997 0.745667 1441497066 0.199402 0.615479 -0.158997 0.745667 1441497066 0.199402 0.615479 -0.158997 0.745667 1441497066 0.199402 0.615479 -0.158997 0.745667 1441497066 0.199402 0.615479 -0.158997 0.745667 1441497066 0.199402 0.615479 -0.158997 0.745667 1441497066 0.199219 0.615662 -0.158752 0.745605 1441497066 0.199219 0.615662 -0.158752 0.745605 1441497066 0.199219 0.615662 -0.158752 0.745605 1441497066 0.199219 0.615662 -0.158752 0.745605 1441497066 0.199219 0.615662 -0.158752 0.745605 1441497066 0.199219 0.615662 -0.158752 0.745605 1441497066 0.197571 0.616028 -0.157166 0.746094 1441497066 0.197571 0.616028 -0.157166 0.746094 1441497066 0.197571 0.616028 -0.157166 0.746094 1441497066 0.197571 0.616028 -0.157166 0.746094 1441497066 0.197571 0.616028 -0.157166 0.746094 1441497066 0.197571 0.616028 -0.157166 0.746094 1441497066 0.197327 0.615845 -0.156616 0.746460 1441497066 0.197327 0.615845 -0.156616 0.746460 1441497066 0.197327 0.615845 -0.156616 0.746460 1441497066 0.197327 0.615845 -0.156616 0.746460 1441497067 0.197327 0.615845 -0.156616 0.746460 1441497067 0.197327 0.615845 -0.156616 0.746460 1441497067 0.199951 0.614807 -0.158142 0.746277 1441497067 0.199951 0.614807 -0.158142 0.746277 1441497067 0.199951 0.614807 -0.158142 0.746277 1441497067 0.199951 0.614807 -0.158142 0.746277 1441497067 0.199951 0.614807 -0.158142 0.746277 1441497067 0.199951 0.614807 -0.158142 0.746277 1441497067 0.204041 0.613342 -0.161194 0.745728 1441497067 0.204041 0.613342 -0.161194 0.745728 1441497067 0.204041 0.613342 -0.161194 0.745728 1441497067 0.204041 0.613342 -0.161194 0.745728 1441497067 0.204041 0.613342 -0.161194 0.745728 1441497067 0.204041 0.613342 -0.161194 0.745728 1441497067 0.204041 0.613342 -0.161194 0.745728 1441497067 0.207336 0.611328 -0.163574 0.745972 1441497067 0.207336 0.611328 -0.163574 0.745972 1441497067 0.207336 0.611328 -0.163574 0.745972 1441497067 0.207336 0.611328 -0.163574 0.745972 1441497067 0.207336 0.611328 -0.163574 0.745972 1441497067 0.207336 0.611328 -0.163574 0.745972 1441497067 0.208923 0.609741 -0.165710 0.746338 1441497067 0.208923 0.609741 -0.165710 0.746338 1441497067 0.208923 0.609741 -0.165710 0.746338 1441497067 0.208923 0.609741 -0.165710 0.746338 1441497067 0.208923 0.609741 -0.165710 0.746338 1441497067 0.208923 0.609741 -0.165710 0.746338 1441497067 0.208801 0.609070 -0.166260 0.746765 1441497067 0.208801 0.609070 -0.166260 0.746765 1441497067 0.208801 0.609070 -0.166260 0.746765 1441497067 0.208801 0.609070 -0.166260 0.746765 1441497067 0.208801 0.609070 -0.166260 0.746765 1441497067 0.208801 0.609070 -0.166260 0.746765 1441497067 0.205200 0.610291 -0.164124 0.747314 1441497067 0.205200 0.610291 -0.164124 0.747314 1441497067 0.205200 0.610291 -0.164124 0.747314 1441497067 0.205200 0.610291 -0.164124 0.747314 1441497067 0.205200 0.610291 -0.164124 0.747314 1441497067 0.205200 0.610291 -0.164124 0.747314 1441497067 0.200806 0.610168 -0.159668 0.749512 1441497067 0.200806 0.610168 -0.159668 0.749512 1441497067 0.200806 0.610168 -0.159668 0.749512 1441497067 0.200806 0.610168 -0.159668 0.749512 1441497067 0.200806 0.610168 -0.159668 0.749512 1441497067 0.198486 0.610291 -0.157166 0.750549 1441497067 0.198486 0.610291 -0.157166 0.750549 1441497067 0.198486 0.610291 -0.157166 0.750549 1441497067 0.198486 0.610291 -0.157166 0.750549 1441497067 0.198486 0.610291 -0.157166 0.750549 1441497067 0.198486 0.610291 -0.157166 0.750549 1441497067 0.199280 0.610046 -0.156311 0.750732 1441497067 0.199280 0.610046 -0.156311 0.750732 1441497067 0.199280 0.610046 -0.156311 0.750732 1441497067 0.199280 0.610046 -0.156311 0.750732 1441497067 0.199280 0.610046 -0.156311 0.750732 1441497067 0.199280 0.610046 -0.156311 0.750732 1441497067 0.199280 0.610046 -0.156311 0.750732 1441497067 0.201965 0.609619 -0.158081 0.750000 1441497067 0.201965 0.609619 -0.158081 0.750000 1441497067 0.201965 0.609619 -0.158081 0.750000 1441497067 0.201965 0.609619 -0.158081 0.750000 1441497067 0.201965 0.609619 -0.158081 0.750000 1441497067 0.201965 0.609619 -0.158081 0.750000 1441497067 0.204834 0.607910 -0.160278 0.750122 1441497067 0.204834 0.607910 -0.160278 0.750122 1441497067 0.204834 0.607910 -0.160278 0.750122 1441497067 0.204834 0.607910 -0.160278 0.750122 1441497067 0.204834 0.607910 -0.160278 0.750122 1441497067 0.204834 0.607910 -0.160278 0.750122 1441497067 0.206299 0.606323 -0.161926 0.750671 1441497067 0.206299 0.606323 -0.161926 0.750671 1441497067 0.206299 0.606323 -0.161926 0.750671 1441497067 0.206299 0.606323 -0.161926 0.750671 1441497067 0.206299 0.606323 -0.161926 0.750671 1441497067 0.206299 0.606323 -0.161926 0.750671 1441497067 0.206299 0.606323 -0.161926 0.750671 1441497067 0.207214 0.605042 -0.162964 0.751221 1441497067 0.207214 0.605042 -0.162964 0.751221 1441497067 0.207214 0.605042 -0.162964 0.751221 1441497067 0.207214 0.605042 -0.162964 0.751221 1441497067 0.207214 0.605042 -0.162964 0.751221 1441497067 0.207214 0.605042 -0.162964 0.751221 1441497067 0.207581 0.605286 -0.162964 0.750977 1441497067 0.207581 0.605286 -0.162964 0.750977 1441497067 0.207581 0.605286 -0.162964 0.750977 1441497067 0.207581 0.605286 -0.162964 0.750977 1441497067 0.207581 0.605286 -0.162964 0.750977 1441497067 0.207581 0.605286 -0.162964 0.750977 1441497067 0.206665 0.606323 -0.161865 0.750549 1441497067 0.206665 0.606323 -0.161865 0.750549 1441497067 0.206665 0.606323 -0.161865 0.750549 1441497067 0.206665 0.606323 -0.161865 0.750549 1441497067 0.206665 0.606323 -0.161865 0.750549 1441497067 0.206665 0.606323 -0.161865 0.750549 1441497067 0.206665 0.606323 -0.161865 0.750549 1441497067 0.204224 0.608215 -0.160522 0.750000 1441497067 0.204224 0.608215 -0.160522 0.750000 1441497067 0.204224 0.608215 -0.160522 0.750000 1441497067 0.204224 0.608215 -0.160522 0.750000 1441497067 0.204224 0.608215 -0.160522 0.750000 1441497067 0.204224 0.608215 -0.160522 0.750000 1441497067 0.201355 0.611572 -0.159851 0.748230 1441497067 0.201355 0.611572 -0.159851 0.748230 1441497067 0.201355 0.611572 -0.159851 0.748230 1441497067 0.201355 0.611572 -0.159851 0.748230 1441497067 0.201355 0.611572 -0.159851 0.748230 1441497067 0.201355 0.611572 -0.159851 0.748230 1441497067 0.199585 0.614990 -0.160217 0.745789 1441497067 0.199585 0.614990 -0.160217 0.745789 1441497067 0.199585 0.614990 -0.160217 0.745789 1441497067 0.199585 0.614990 -0.160217 0.745789 1441497067 0.199585 0.614990 -0.160217 0.745789 1441497068 0.199585 0.614990 -0.160217 0.745789 1441497068 0.198669 0.618347 -0.160889 0.743103 1441497068 0.198669 0.618347 -0.160889 0.743103 1441497068 0.198669 0.618347 -0.160889 0.743103 1441497068 0.198669 0.618347 -0.160889 0.743103 1441497068 0.198669 0.618347 -0.160889 0.743103 1441497068 0.198669 0.618347 -0.160889 0.743103 1441497068 0.198669 0.618347 -0.160889 0.743103 1441497068 0.199219 0.620972 -0.162231 0.740479 1441497068 0.199219 0.620972 -0.162231 0.740479 1441497068 0.199219 0.620972 -0.162231 0.740479 1441497068 0.199219 0.620972 -0.162231 0.740479 1441497068 0.199219 0.620972 -0.162231 0.740479 1441497068 0.199219 0.620972 -0.162231 0.740479 1441497068 0.199219 0.624023 -0.162842 0.737732 1441497068 0.199219 0.624023 -0.162842 0.737732 1441497068 0.199219 0.624023 -0.162842 0.737732 1441497068 0.199219 0.624023 -0.162842 0.737732 1441497068 0.199219 0.624023 -0.162842 0.737732 1441497068 0.199219 0.624023 -0.162842 0.737732 1441497068 0.199219 0.624023 -0.162842 0.737732 1441497068 0.198975 0.626587 -0.163269 0.735535 1441497068 0.198975 0.626587 -0.163269 0.735535 1441497068 0.198975 0.626587 -0.163269 0.735535 1441497068 0.198975 0.626587 -0.163269 0.735535 1441497068 0.198975 0.626587 -0.163269 0.735535 1441497068 0.198975 0.626587 -0.163269 0.735535 1441497068 0.198975 0.626587 -0.163269 0.735535 1441497068 0.199402 0.628052 -0.163879 0.734070 1441497068 0.199402 0.628052 -0.163879 0.734070 1441497068 0.199402 0.628052 -0.163879 0.734070 1441497068 0.199402 0.628052 -0.163879 0.734070 1441497068 0.199402 0.628052 -0.163879 0.734070 1441497068 0.199402 0.628052 -0.163879 0.734070 1441497068 0.200623 0.628479 -0.166016 0.732849 1441497068 
0.190002 0.632324 -0.157593 0.734253 1441497075 0.190002 0.632324 -0.157593 0.734253 1441497075 0.190002 0.632324 -0.157593 0.734253 1441497075 0.190002 0.632324 -0.157593 0.734253 1441497075 0.190002 0.632324 -0.157593 0.734253 1441497075 0.190002 0.632324 -0.157593 0.734253 1441497075 0.188782 0.633423 -0.158569 0.733459 1441497075 0.188782 0.633423 -0.158569 0.733459 1441497075 0.188782 0.633423 -0.158569 0.733459 1441497075 0.188782 0.633423 -0.158569 0.733459 1441497075 0.188782 0.633423 -0.158569 0.733459 1441497075 0.188782 0.633423 -0.158569 0.733459 1441497075 0.185364 0.634705 -0.158203 0.733276 1441497075 0.185364 0.634705 -0.158203 0.733276 1441497075 0.185364 0.634705 -0.158203 0.733276 1441497075 0.185364 0.634705 -0.158203 0.733276 1441497075 0.185364 0.634705 -0.158203 0.733276 1441497075 0.185364 0.634705 -0.158203 0.733276 1441497075 0.180176 0.636658 -0.155884 0.733398 1441497075 0.180176 0.636658 -0.155884 0.733398 1441497075 0.180176 0.636658 -0.155884 0.733398 1441497075 0.180176 0.636658 -0.155884 0.733398 1441497075 0.180176 0.636658 -0.155884 0.733398 1441497075 0.180176 0.636658 -0.155884 0.733398 1441497075 0.175476 0.638428 -0.153137 0.733521 1441497075 0.175476 0.638428 -0.153137 0.733521 1441497075 0.175476 0.638428 -0.153137 0.733521 1441497075 0.175476 0.638428 -0.153137 0.733521 1441497075 0.175476 0.638428 -0.153137 0.733521 1441497075 0.175476 0.638428 -0.153137 0.733521 1441497075 0.172729 0.639893 -0.151123 0.733337 1441497075 0.172729 0.639893 -0.151123 0.733337 1441497075 0.172729 0.639893 -0.151123 0.733337 1441497075 0.172729 0.639893 -0.151123 0.733337 1441497075 0.172729 0.639893 -0.151123 0.733337 1441497075 0.172729 0.639893 -0.151123 0.733337 1441497075 0.172485 0.640381 -0.150452 0.733093 1441497075 0.172485 0.640381 -0.150452 0.733093 1441497075 0.172485 0.640381 -0.150452 0.733093 1441497075 0.172485 0.640381 -0.150452 0.733093 1441497075 0.172485 0.640381 -0.150452 0.733093 1441497075 0.172485 0.640381 -0.150452 0.733093 1441497075 0.172424 0.641113 -0.150513 0.732483 1441497075 0.172424 0.641113 -0.150513 0.732483 1441497075 0.172424 0.641113 -0.150513 0.732483 1441497075 0.172424 0.641113 -0.150513 0.732483 1441497075 0.172424 0.641113 -0.150513 0.732483 1441497075 0.172424 0.641113 -0.150513 0.732483 1441497075 0.172424 0.641113 -0.150513 0.732483 1441497075 0.172729 0.641663 -0.150818 0.731873 1441497075 0.172729 0.641663 -0.150818 0.731873 1441497075 0.172729 0.641663 -0.150818 0.731873 1441497075 0.172729 0.641663 -0.150818 0.731873 1441497075 0.172729 0.641663 -0.150818 0.731873 1441497075 0.174866 0.641113 -0.152100 0.731567 1441497075 0.174866 0.641113 -0.152100 0.731567 1441497075 0.174866 0.641113 -0.152100 0.731567 1441497075 0.174866 0.641113 -0.152100 0.731567 1441497075 0.174866 0.641113 -0.152100 0.731567 1441497075 0.174866 0.641113 -0.152100 0.731567 1441497075 0.176819 0.639587 -0.152405 0.732361 1441497075 0.176819 0.639587 -0.152405 0.732361 1441497075 0.176819 0.639587 -0.152405 0.732361 1441497075 0.176819 0.639587 -0.152405 0.732361 1441497075 0.176819 0.639587 -0.152405 0.732361 1441497075 0.177612 0.637512 -0.152100 0.734009 1441497075 0.177612 0.637512 -0.152100 0.734009 1441497075 0.177612 0.637512 -0.152100 0.734009 1441497075 0.177612 0.637512 -0.152100 0.734009 1441497075 0.177612 0.637512 -0.152100 0.734009 1441497075 0.177063 0.635803 -0.151123 0.735840 1441497075 0.177063 0.635803 -0.151123 0.735840 1441497075 0.177063 0.635803 -0.151123 0.735840 1441497075 0.177063 0.635803 -0.151123 0.735840 1441497075 0.177063 0.635803 -0.151123 0.735840 1441497075 0.177063 0.635803 -0.151123 0.735840 1441497075 0.175110 0.634033 -0.149475 0.738159 1441497075 0.175110 0.634033 -0.149475 0.738159 1441497075 0.175110 0.634033 -0.149475 0.738159 1441497075 0.175110 0.634033 -0.149475 0.738159 1441497075 0.175110 0.634033 -0.149475 0.738159 1441497075 0.175110 0.634033 -0.149475 0.738159 1441497075 0.175110 0.634033 -0.149475 0.738159 1441497075 0.173157 0.632263 -0.147034 0.740662 1441497075 0.173157 0.632263 -0.147034 0.740662 1441497075 0.173157 0.632263 -0.147034 0.740662 1441497075 0.173157 0.632263 -0.147034 0.740662 1441497075 0.173157 0.632263 -0.147034 0.740662 1441497075 0.173157 0.632263 -0.147034 0.740662 1441497075 0.173401 0.630249 -0.145569 0.742615 1441497076 0.173401 0.630249 -0.145569 0.742615 1441497076 0.173401 0.630249 -0.145569 0.742615 1441497076 0.173401 0.630249 -0.145569 0.742615 1441497076 0.173401 0.630249 -0.145569 0.742615 1441497076 0.173401 0.630249 -0.145569 0.742615 1441497076 0.173828 0.628540 -0.144165 0.744202 1441497076 0.173828 0.628540 -0.144165 0.744202 1441497076 0.173828 0.628540 -0.144165 0.744202 1441497076 0.173828 0.628540 -0.144165 0.744202 1441497076 0.173828 0.628540 -0.144165 0.744202 1441497076 0.173828 0.628540 -0.144165 0.744202 1441497076 0.173828 0.628540 -0.144165 0.744202 1441497076 0.176331 0.626709 -0.144531 0.745056 1441497076 0.176331 0.626709 -0.144531 0.745056 1441497076 0.176331 0.626709 -0.144531 0.745056 1441497076 0.176331 0.626709 -0.144531 0.745056 1441497076 0.176331 0.626709 -0.144531 0.745056 1441497076 0.176331 0.626709 -0.144531 0.745056 1441497076 0.181580 0.625122 -0.147705 0.744568 1441497076 0.181580 0.625122 -0.147705 0.744568 1441497076 0.181580 0.625122 -0.147705 0.744568 1441497076 0.181580 0.625122 -0.147705 0.744568 1441497076 0.181580 0.625122 -0.147705 0.744568 1441497076 0.181580 0.625122 -0.147705 0.744568 1441497076 0.187805 0.623596 -0.152344 0.743347 1441497076 0.187805 0.623596 -0.152344 0.743347 1441497076 0.187805 0.623596 -0.152344 0.743347 1441497076 0.187805 0.623596 -0.152344 0.743347 1441497076 0.187805 0.623596 -0.152344 0.743347 1441497076 0.187805 0.623596 -0.152344 0.743347 1441497076 0.187805 0.623596 -0.152344 0.743347 1441497076 0.190918 0.622253 -0.154907 0.743164 1441497076 0.190918 0.622253 -0.154907 0.743164 1441497076 0.190918 0.622253 -0.154907 0.743164 1441497076 0.190918 0.622253 -0.154907 0.743164 1441497076 0.190918 0.622253 -0.154907 0.743164 1441497076 0.190918 0.622253 -0.154907 0.743164 1441497076 0.190186 0.621521 -0.155640 0.743835 1441497076 0.190186 0.621521 -0.155640 0.743835 1441497076 0.190186 0.621521 -0.155640 0.743835 1441497076 0.190186 0.621521 -0.155640 0.743835 1441497076 0.190186 0.621521 -0.155640 0.743835 1441497076 0.188110 0.621277 -0.154968 0.744690 1441497076 0.188110 0.621277 -0.154968 0.744690 1441497076 0.188110 0.621277 -0.154968 0.744690 1441497076 0.188110 0.621277 -0.154968 0.744690 1441497076 0.188110 0.621277 -0.154968 0.744690 1441497076 0.188110 0.621277 -0.154968 0.744690 1441497076 0.185242 0.620911 -0.153381 0.746033 1441497076 0.185242 0.620911 -0.153381 0.746033 1441497076 0.185242 0.620911 -0.153381 0.746033 1441497076 0.185242 0.620911 -0.153381 0.746033 1441497076 0.185242 0.620911 -0.153381 0.746033 1441497076 0.185242 0.620911 -0.153381 0.746033 1441497076 0.184082 0.620544 -0.152161 0.746887 1441497076 0.184082 0.620544 -0.152161 0.746887 1441497076 0.184082 0.620544 -0.152161 0.746887 1441497076 0.184082 0.620544 -0.152161 0.746887 1441497076 0.184082 0.620544 -0.152161 0.746887 1441497076 0.184082 0.620544 -0.152161 0.746887 1441497076 0.184082 0.619995 -0.151306 0.747498 1441497076 0.184082 0.619995 -0.151306 0.747498 1441497076 0.184082 0.619995 -0.151306 0.747498 1441497076 0.184082 0.619995 -0.151306 0.747498 1441497076 0.184082 0.619995 -0.151306 0.747498 1441497076 0.184082 0.619995 -0.151306 0.747498 1441497076 0.184082 0.619995 -0.151306 0.747498 1441497076 0.184875 0.618774 -0.152161 0.748108 1441497076 0.184875 0.618774 -0.152161 0.748108 1441497076 0.184875 0.618774 -0.152161 0.748108 1441497076 0.184875 0.618774 -0.152161 0.748108 1441497076 0.184875 0.618774 -0.152161 0.748108 1441497076 0.184875 0.618774 -0.152161 0.748108 1441497076 0.185669 0.617920 -0.152588 0.748535 1441497076 0.185669 0.617920 -0.152588 0.748535 1441497076 0.185669 0.617920 -0.152588 0.748535 1441497076 0.185669 0.617920 -0.152588 0.748535 1441497076 0.185669 0.617920 -0.152588 0.748535 1441497076 0.185669 0.617920 -0.152588 0.748535 1441497076 0.185669 0.617920 -0.152588 0.748535 1441497076 0.186646 0.617493 -0.153381 0.748474 1441497076 0.186646 0.617493 -0.153381 0.748474 1441497076 0.186646 0.617493 -0.153381 0.748474 1441497076 0.186646 0.617493 -0.153381 0.748474 1441497076 0.186646 0.617493 -0.153381 0.748474 1441497076 0.186646 0.617493 -0.153381 0.748474 1441497076 0.187805 0.617310 -0.154114 0.748230 1441497076 0.187805 0.617310 -0.154114 0.748230 1441497076 0.187805 0.617310 -0.154114 0.748230 1441497076 0.187805 0.617310 -0.154114 0.748230 1441497076 0.187805 0.617310 -0.154114 0.748230 1441497076 0.188782 0.616394 -0.154358 0.748657 1441497076 0.188782 0.616394 -0.154358 0.748657 1441497076 0.188782 0.616394 -0.154358 0.748657 1441497076 0.188782 0.616394 -0.154358 0.748657 1441497076 0.188782 0.616394 -0.154358 0.748657 1441497076 0.188782 0.616394 -0.154358 0.748657 1441497076 0.189209 0.615540 -0.154602 0.749207 1441497076 0.189209 0.615540 -0.154602 0.749207 1441497076 0.189209 0.615540 -0.154602 0.749207 1441497076 0.189209 0.615540 -0.154602 0.749207 1441497076 0.189209 0.615540 -0.154602 0.749207 1441497076 0.189209 0.615540 -0.154602 0.749207 1441497076 0.187988 0.614685 -0.153992 0.750366 1441497076 0.187988 0.614685 -0.153992 0.750366 1441497076 0.187988 0.614685 -0.153992 0.750366 1441497076 0.187988 0.614685 -0.153992 0.750366 1441497076 0.187988 0.614685 -0.153992 0.750366 1441497076 0.187988 0.614685 -0.153992 0.750366 1441497076 0.185974 0.613708 -0.152283 0.751953 1441497076 0.185974 0.613708 -0.152283 0.751953 1441497077 0.185974 0.613708 -0.152283 0.751953 1441497077 0.185974 0.613708 -0.152283 0.751953 1441497077 0.185974 0.613708 -0.152283 0.751953 1441497077 0.185974 0.613708 -0.152283 0.751953 1441497077 0.184265 0.612427 -0.150208 0.753906 1441497077 0.184265 0.612427 -0.150208 0.753906 1441497077 0.184265 0.612427 -0.150208 0.753906 1441497077 0.184265 0.612427 -0.150208 0.753906 1441497077 0.184265 0.612427 -0.150208 0.753906 1441497077 0.184265 0.612427 -0.150208 0.753906 1441497077 0.184265 0.612427 -0.150208 0.753906 1441497077 0.183960 0.611328 -0.148743 0.755188 1441497077 0.183960 0.611328 -0.148743 0.755188 1441497077 0.183960 0.611328 -0.148743 0.755188 1441497077 0.183960 0.611328 -0.148743 0.755188 1441497077 0.183960 0.611328 -0.148743 0.755188 1441497077 0.183960 0.611328 -0.148743 0.755188 1441497077 0.184326 0.610229 -0.147888 0.756104 1441497077 0.184326 0.610229 -0.147888 0.756104 1441497077 0.184326 0.610229 -0.147888 0.756104 1441497077 0.184326 0.610229 -0.147888 0.756104 1441497077 0.184326 0.610229 -0.147888 0.756104 1441497077 0.184326 0.610229 -0.147888 0.756104 1441497077 0.184326 0.610229 -0.147888 0.756104 1441497077 0.184937 0.609192 -0.147217 0.756958 1441497077 0.184937 0.609192 -0.147217 0.756958 1441497077 0.184937 0.609192 -0.147217 0.756958 1441497077 0.184937 0.609192 -0.147217 0.756958 1441497077 0.184937 0.609192 -0.147217 0.756958 1441497077 0.184937 0.609192 -0.147217 0.756958 1441497077 0.187012 0.608643 -0.148193 0.756653 1441497077 0.187012 0.608643 -0.148193 0.756653 1441497077 0.187012 0.608643 -0.148193 0.756653 1441497077 0.187012 0.608643 -0.148193 0.756653 1441497077 0.187012 0.608643 -0.148193 0.756653 1441497077 0.187012 0.608643 -0.148193 0.756653 1441497077 0.190857 0.608459 -0.150879 0.755310 1441497077 0.190857 0.608459 -0.150879 0.755310 1441497077 0.190857 0.608459 -0.150879 0.755310 1441497077 0.190857 0.608459 -0.150879 0.755310 1441497077 0.192383 0.609070 -0.152649 0.754089 1441497077 0.192383 0.609070 -0.152649 0.754089 1441497077 0.192383 0.609070 -0.152649 0.754089 1441497077 0.192383 0.609070 -0.152649 0.754089 1441497077 0.192383 0.609070 -0.152649 0.754089 1441497077 0.192383 0.609070 -0.152649 0.754089 1441497077 0.192383 0.609070 -0.152649 0.754089 1441497077 0.191833 0.609558 -0.153381 0.753662 1441497077 0.191833 0.609558 -0.153381 0.753662 1441497077 0.191833 0.609558 -0.153381 0.753662 1441497077 0.191833 0.609558 -0.153381 0.753662 1441497077 0.191833 0.609558 -0.153381 0.753662 1441497077 0.189514 0.611145 -0.153137 0.753052 1441497077 0.189514 0.611145 -0.153137 0.753052 1441497077 0.189514 0.611145 -0.153137 0.753052 1441497077 0.189514 0.611145 -0.153137 0.753052 1441497077 0.189514 0.611145 -0.153137 0.753052 1441497077 0.189514 0.611145 -0.153137 0.753052 1441497077 0.186462 0.613464 -0.152222 0.752075 1441497077 0.186462 0.613464 -0.152222 0.752075 1441497077 0.186462 0.613464 -0.152222 0.752075 1441497077 0.186462 0.613464 -0.152222 0.752075 1441497077 0.186462 0.613464 -0.152222 0.752075 1441497077 0.186462 0.613464 -0.152222 0.752075 1441497077 0.184631 0.617371 -0.152527 0.749268 1441497077 0.184631 0.617371 -0.152527 0.749268 1441497077 0.184631 0.617371 -0.152527 0.749268 1441497077 0.184631 0.617371 -0.152527 0.749268 1441497077 0.184631 0.617371 -0.152527 0.749268 1441497077 0.184631 0.617371 -0.152527 0.749268 1441497077 0.184204 0.621033 -0.153687 0.746155 1441497077 0.184204 0.621033 -0.153687 0.746155 1441497077 0.184204 0.621033 -0.153687 0.746155 1441497077 0.184204 0.621033 -0.153687 0.746155 1441497077 0.184204 0.621033 -0.153687 0.746155 1441497077 0.184204 0.621033 -0.153687 0.746155 1441497077 0.184265 0.624084 -0.154846 0.743286 1441497077 0.184265 0.624084 -0.154846 0.743286 1441497077 0.184265 0.624084 -0.154846 0.743286 1441497077 0.184265 0.624084 -0.154846 0.743286 1441497077 0.184265 0.624084 -0.154846 0.743286 1441497077 0.184265 0.624084 -0.154846 0.743286 1441497077 0.184265 0.624084 -0.154846 0.743286 1441497077 0.183838 0.627441 -0.156738 0.740173 1441497077 0.183838 0.627441 -0.156738 0.740173 1441497077 0.183838 0.627441 -0.156738 0.740173 1441497077 0.183838 0.627441 -0.156738 0.740173 1441497077 0.183838 0.627441 -0.156738 0.740173 1441497077 0.183838 0.627441 -0.156738 0.740173 1441497077 0.183655 0.630249 -0.158081 0.737549 1441497077 0.183655 0.630249 -0.158081 0.737549 1441497077 0.183655 0.630249 -0.158081 0.737549 1441497077 0.183655 0.630249 -0.158081 0.737549 1441497077 0.183655 0.630249 -0.158081 0.737549 1441497077 0.183655 0.630249 -0.158081 0.737549 1441497077 0.183838 0.632385 -0.158752 0.735535 1441497077 0.183838 0.632385 -0.158752 0.735535 1441497077 0.183838 0.632385 -0.158752 0.735535 1441497077 0.183838 0.632385 -0.158752 0.735535 1441497077 0.183838 0.632385 -0.158752 0.735535 1441497077 0.183838 0.632385 -0.158752 0.735535 1441497077 0.184631 0.633850 -0.159302 0.733948 1441497077 0.184631 0.633850 -0.159302 0.733948 1441497077 0.184631 0.633850 -0.159302 0.733948 1441497077 0.184631 0.633850 -0.159302 0.733948 1441497077 0.184631 0.633850 -0.159302 0.733948 1441497077 0.184814 0.634827 -0.159363 0.733032 1441497077 0.184814 0.634827 -0.159363 0.733032 1441497078 0.184814 0.634827 -0.159363 0.733032 1441497078 0.184814 0.634827 -0.159363 0.733032 1441497078 0.183838 0.635925 -0.158630 0.732483 1441497078 0.183838 0.635925 -0.158630 0.732483 1441497078 0.183838 0.635925 -0.158630 0.732483 1441497078 0.183838 0.635925 -0.158630 0.732483 1441497078 0.183838 0.635925 -0.158630 0.732483 1441497078 0.183838 0.635925 -0.158630 0.732483 1441497078 0.181458 0.636963 -0.157349 0.732483 1441497078 0.181458 0.636963 -0.157349 0.732483 1441497078 0.181458 0.636963 -0.157349 0.732483 1441497078 0.181458 0.636963 -0.157349 0.732483 1441497078 0.181458 0.636963 -0.157349 0.732483 1441497078 0.181458 0.636963 -0.157349 0.732483 1441497078 0.178223 0.637085 -0.154846 0.733643 1441497078 0.178223 0.637085 -0.154846 0.733643 1441497078 0.178223 0.637085 -0.154846 0.733643 1441497078 0.178223 0.637085 -0.154846 0.733643 1441497078 0.178223 0.637085 -0.154846 0.733643 1441497078 0.176636 0.637207 -0.152344 0.734497 1441497078 0.176636 0.637207 -0.152344 0.734497 1441497078 0.176636 0.637207 -0.152344 0.734497 1441497078 0.176636 0.637207 -0.152344 0.734497 1441497078 0.176636 0.637207 -0.152344 0.734497 1441497078 0.176636 0.637207 -0.152344 0.734497 1441497078 0.176636 0.637207 -0.152344 0.734497 1441497078 0.176514 0.636536 -0.149536 0.735657 1441497078 0.176514 0.636536 -0.149536 0.735657 1441497078 0.176514 0.636536 -0.149536 0.735657 1441497078 0.176514 0.636536 -0.149536 0.735657 1441497078 0.176514 0.636536 -0.149536 0.735657 1441497078 0.176514 0.636536 -0.149536 0.735657 1441497078 0.178284 0.636108 -0.148621 0.735840 1441497078 0.178284 0.636108 -0.148621 0.735840 1441497078 0.178284 0.636108 -0.148621 0.735840 1441497078 0.178284 0.636108 -0.148621 0.735840 1441497078 0.178284 0.636108 -0.148621 0.735840 1441497078 0.178284 0.636108 -0.148621 0.735840 1441497078 0.182617 0.635498 -0.150940 0.734802 1441497078 0.182617 0.635498 -0.150940 0.734802 1441497078 0.182617 0.635498 -0.150940 0.734802 1441497078 0.182617 0.635498 -0.150940 0.734802 1441497078 0.182617 0.635498 -0.150940 0.734802 1441497078 0.182617 0.635498 -0.150940 0.734802 1441497078 0.187195 0.635193 -0.154846 0.733093 1441497078 0.187195 0.635193 -0.154846 0.733093 1441497078 0.187195 0.635193 -0.154846 0.733093 1441497078 0.187195 0.635193 -0.154846 0.733093 1441497078 0.187195 0.635193 -0.154846 0.733093 1441497078 0.187195 0.635193 -0.154846 0.733093 1441497078 0.190063 0.634583 -0.157593 0.732300 1441497078 0.190063 0.634583 -0.157593 0.732300 1441497078 0.190063 0.634583 -0.157593 0.732300 1441497078 0.190063 0.634583 -0.157593 0.732300 1441497078 0.190063 0.634583 -0.157593 0.732300 1441497078 0.190063 0.634583 -0.157593 0.732300 1441497078 0.190979 0.633850 -0.159119 0.732361 1441497078 0.190979 0.633850 -0.159119 0.732361 1441497078 0.190979 0.633850 -0.159119 0.732361 1441497078 0.190979 0.633850 -0.159119 0.732361 1441497078 0.190979 0.633850 -0.159119 0.732361 1441497078 0.190979 0.633850 -0.159119 0.732361 1441497078 0.189758 0.633667 -0.159912 0.732666 1441497078 0.189758 0.633667 -0.159912 0.732666 1441497078 0.189758 0.633667 -0.159912 0.732666 1441497078 0.189758 0.633667 -0.159912 0.732666 1441497078 0.189758 0.633667 -0.159912 0.732666 1441497078 0.189758 0.633667 -0.159912 0.732666 1441497078 0.187317 0.633423 -0.159302 0.733643 1441497078 0.187317 0.633423 -0.159302 0.733643 1441497078 0.187317 0.633423 -0.159302 0.733643 1441497078 0.187317 0.633423 -0.159302 0.733643 1441497078 0.187317 0.633423 -0.159302 0.733643 1441497078 0.187317 0.633423 -0.159302 0.733643 1441497078 0.187317 0.633423 -0.159302 0.733643 1441497078 0.183960 0.633545 -0.158020 0.734680 1441497078 0.183960 0.633545 -0.158020 0.734680 1441497078 0.183960 0.633545 -0.158020 0.734680 1441497078 0.183960 0.633545 -0.158020 0.734680 1441497078 0.183960 0.633545 -0.158020 0.734680 1441497078 0.183960 0.633545 -0.158020 0.734680 1441497078 0.181458 0.633301 -0.156311 0.735901 1441497078 0.181458 0.633301 -0.156311 0.735901 1441497078 0.181458 0.633301 -0.156311 0.735901 1441497078 0.181458 0.633301 -0.156311 0.735901 1441497078 0.181458 0.633301 -0.156311 0.735901 1441497078 0.181458 0.633301 -0.156311 0.735901 1441497078 0.181030 0.632813 -0.155762 0.736511 1441497078 0.181030 0.632813 -0.155762 0.736511 1441497078 0.181030 0.632813 -0.155762 0.736511 1441497078 0.181030 0.632813 -0.155762 0.736511 1441497078 0.181030 0.632813 -0.155762 0.736511 1441497078 0.181030 0.632813 -0.155762 0.736511 1441497078 0.181824 0.631958 -0.156189 0.736938 1441497078 0.181824 0.631958 -0.156189 0.736938 1441497078 0.181824 0.631958 -0.156189 0.736938 1441497078 0.181824 0.631958 -0.156189 0.736938 1441497078 0.181824 0.631958 -0.156189 0.736938 1441497078 0.181824 0.631958 -0.156189 0.736938 1441497078 0.181824 0.631958 -0.156189 0.736938 1441497078 0.182739 0.630859 -0.157227 0.737427 1441497078 0.182739 0.630859 -0.157227 0.737427 1441497078 0.182739 0.630859 -0.157227 0.737427 1441497078 0.182739 0.630859 -0.157227 0.737427 1441497078 0.182739 0.630859 -0.157227 0.737427 1441497078 0.184448 0.629700 -0.158569 0.737732 1441497078 0.184448 0.629700 -0.158569 0.737732 1441497078 0.184448 0.629700 -0.158569 0.737732 1441497079 0.184448 0.629700 -0.158569 0.737732 1441497079 0.184448 0.629700 -0.158569 0.737732 1441497079 0.184448 0.629700 -0.158569 0.737732 1441497079 0.186218 0.628906 -0.159851 0.737671 1441497079 0.186218 0.628906 -0.159851 0.737671 1441497079 0.186218 0.628906 -0.159851 0.737671 1441497079 0.186218 0.628906 -0.159851 0.737671 1441497079 0.186218 0.628906 -0.159851 0.737671 1441497079 0.186218 0.628906 -0.159851 0.737671 1441497079 0.187622 0.628052 -0.160339 0.737915 1441497079 0.187622 0.628052 -0.160339 0.737915 1441497079 0.187622 0.628052 -0.160339 0.737915 1441497079 0.187622 0.628052 -0.160339 0.737915 1441497079 0.187622 0.628052 -0.160339 0.737915 1441497079 0.187622 0.628052 -0.160339 0.737915 1441497079 0.187988 0.626770 -0.160278 0.738953 1441497079 0.187988 0.626770 -0.160278 0.738953 1441497079 0.187988 0.626770 -0.160278 0.738953 1441497079 0.187988 0.626770 -0.160278 0.738953 1441497079 0.187988 0.626770 -0.160278 0.738953 1441497079 0.186646 0.625732 -0.158997 0.740417 1441497079 0.186646 0.625732 -0.158997 0.740417 1441497079 0.186646 0.625732 -0.158997 0.740417 1441497079 0.186646 0.625732 -0.158997 0.740417 1441497079 0.186646 0.625732 -0.158997 0.740417 1441497079 0.186646 0.625732 -0.158997 0.740417 1441497079 0.184937 0.624695 -0.157593 0.742004 1441497079 0.184937 0.624695 -0.157593 0.742004 1441497079 0.184937 0.624695 -0.157593 0.742004 1441497079 0.184937 0.624695 -0.157593 0.742004 1441497079 0.184937 0.624695 -0.157593 0.742004 1441497079 0.184937 0.624695 -0.157593 0.742004 1441497079 0.184204 0.623474 -0.156555 0.743469 1441497079 0.184204 0.623474 -0.156555 0.743469 1441497079 0.184204 0.623474 -0.156555 0.743469 1441497079 0.184204 0.623474 -0.156555 0.743469 1441497079 0.184204 0.623474 -0.156555 0.743469 1441497079 0.184204 0.623474 -0.156555 0.743469 1441497079 0.184204 0.623474 -0.156555 0.743469 1441497079 0.182617 0.622314 -0.153931 0.745422 1441497079 0.182617 0.622314 -0.153931 0.745422 1441497079 0.182617 0.622314 -0.153931 0.745422 1441497079 0.182617 0.622314 -0.153931 0.745422 1441497079 0.182617 0.622314 -0.153931 0.745422 1441497079 0.181824 0.620667 -0.151550 0.747437 1441497079 0.181824 0.620667 -0.151550 0.747437 1441497079 0.181824 0.620667 -0.151550 0.747437 1441497079 0.181824 0.620667 -0.151550 0.747437 1441497079 0.181824 0.620667 -0.151550 0.747437 1441497079 0.181824 0.620667 -0.151550 0.747437 1441497079 0.181824 0.620667 -0.151550 0.747437 1441497079 0.181946 0.619019 -0.149719 0.749084 1441497079 0.181946 0.619019 -0.149719 0.749084 1441497079 0.181946 0.619019 -0.149719 0.749084 1441497079 0.181946 0.619019 -0.149719 0.749084 1441497079 0.181946 0.619019 -0.149719 0.749084 1441497079 0.181946 0.619019 -0.149719 0.749084 1441497079 0.183838 0.617798 -0.149841 0.749634 1441497079 0.183838 0.617798 -0.149841 0.749634 1441497079 0.183838 0.617798 -0.149841 0.749634 1441497079 0.183838 0.617798 -0.149841 0.749634 1441497079 0.183838 0.617798 -0.149841 0.749634 1441497079 0.183838 0.617798 -0.149841 0.749634 1441497079 0.186890 0.617188 -0.151550 0.749084 1441497079 0.186890 0.617188 -0.151550 0.749084 1441497079 0.186890 0.617188 -0.151550 0.749084 1441497079 0.186890 0.617188 -0.151550 0.749084 1441497079 0.186890 0.617188 -0.151550 0.749084 1441497079 0.186890 0.617188 -0.151550 0.749084 1441497079 0.186890 0.617188 -0.151550 0.749084 1441497079 0.189514 0.616516 -0.153564 0.748535 1441497079 0.189514 0.616516 -0.153564 0.748535 1441497079 0.189514 0.616516 -0.153564 0.748535 1441497079 0.189514 0.616516 -0.153564 0.748535 1441497079 0.189514 0.616516 -0.153564 0.748535 1441497079 0.189514 0.616516 -0.153564 0.748535 1441497079 0.190552 0.615906 -0.154419 0.748596 1441497079 0.190552 0.615906 -0.154419 0.748596 1441497079 0.190552 0.615906 -0.154419 0.748596 1441497079 0.190552 0.615906 -0.154419 0.748596 1441497079 0.190552 0.615906 -0.154419 0.748596 1441497079 0.190552 0.615906 -0.154419 0.748596 1441497079 0.190796 0.615417 -0.154907 0.748840 1441497079 0.190796 0.615417 -0.154907 0.748840 1441497079 0.190796 0.615417 -0.154907 0.748840 1441497079 0.190796 0.615417 -0.154907 0.748840 1441497079 0.190796 0.615417 -0.154907 0.748840 1441497079 0.190796 0.615417 -0.154907 0.748840 1441497079 0.189575 0.615845 -0.155273 0.748718 1441497079 0.189575 0.615845 -0.155273 0.748718 1441497079 0.189575 0.615845 -0.155273 0.748718 1441497079 0.189575 0.615845 -0.155273 0.748718 1441497079 0.189575 0.615845 -0.155273 0.748718 1441497079 0.188171 0.615662 -0.154663 0.749390 1441497079 0.188171 0.615662 -0.154663 0.749390 1441497079 0.188171 0.615662 -0.154663 0.749390 1441497079 0.188171 0.615662 -0.154663 0.749390 1441497079 0.188171 0.615662 -0.154663 0.749390 1441497079 0.186890 0.615234 -0.154114 0.750122 1441497079 0.186890 0.615234 -0.154114 0.750122 1441497079 0.186890 0.615234 -0.154114 0.750122 1441497079 0.186096 0.614990 -0.153381 0.750732 1441497079 0.186096 0.614990 -0.153381 0.750732 1441497079 0.186096 0.614990 -0.153381 0.750732 1441497079 0.186096 0.614990 -0.153381 0.750732 1441497079 0.186096 0.614990 -0.153381 0.750732 1441497080 0.186096 0.614990 -0.153381 0.750732 1441497080 0.185913 0.614563 -0.153198 0.751160 1441497080 0.185913 0.614563 -0.153198 0.751160 1441497080 0.185913 0.614563 -0.153198 0.751160 1441497080 0.185913 0.614563 -0.153198 0.751160 1441497080 0.185913 0.614563 -0.153198 0.751160 1441497080 0.185913 0.614563 -0.153198 0.751160 1441497080 0.185913 0.614563 -0.153198 0.751160 1441497080 0.186157 0.613892 -0.153625 0.751526 1441497080 0.186157 0.613892 -0.153625 0.751526 1441497080 0.187378 0.613586 -0.154480 0.751282 1441497080 0.187378 0.613586 -0.154480 0.751282 1441497080 0.187378 0.613586 -0.154480 0.751282 1441497080 0.187378 0.613586 -0.154480 0.751282 1441497080 0.187378 0.613586 -0.154480 0.751282 1441497080 0.187378 0.613586 -0.154480 0.751282 1441497080 0.189026 0.613708 -0.155457 0.750549 1441497080 0.189026 0.613708 -0.155457 0.750549 1441497080 0.189026 0.613708 -0.155457 0.750549 1441497080 0.189026 0.613708 -0.155457 0.750549 1441497080 0.189026 0.613708 -0.155457 0.750549 1441497080 0.189026 0.613708 -0.155457 0.750549 1441497080 0.190735 0.614258 -0.156616 0.749451 1441497080 0.190735 0.614258 -0.156616 0.749451 1441497080 0.190735 0.614258 -0.156616 0.749451 1441497080 0.190735 0.614258 -0.156616 0.749451 1441497080 0.190735 0.614258 -0.156616 0.749451 1441497080 0.191589 0.614624 -0.157043 0.748840 1441497080 0.191589 0.614624 -0.157043 0.748840 1441497080 0.191589 0.614624 -0.157043 0.748840 1441497080 0.191589 0.614624 -0.157043 0.748840 1441497080 0.191589 0.614624 -0.157043 0.748840 1441497080 0.191589 0.614624 -0.157043 0.748840 1441497080 0.191589 0.615051 -0.157288 0.748474 1441497080 0.191589 0.615051 -0.157288 0.748474 1441497080 0.191589 0.615051 -0.157288 0.748474 1441497080 0.191589 0.615051 -0.157288 0.748474 1441497080 0.191589 0.615051 -0.157288 0.748474 1441497080 0.191589 0.615051 -0.157288 0.748474 1441497080 0.190979 0.616699 -0.157349 0.747192 1441497080 0.190979 0.616699 -0.157349 0.747192 1441497080 0.190979 0.616699 -0.157349 0.747192 1441497080 0.190979 0.616699 -0.157349 0.747192 1441497080 0.190979 0.616699 -0.157349 0.747192 1441497080 0.190979 0.616699 -0.157349 0.747192 1441497080 0.189026 0.618896 -0.156616 0.746094 1441497080 0.189026 0.618896 -0.156616 0.746094 1441497080 0.189026 0.618896 -0.156616 0.746094 1441497080 0.189026 0.618896 -0.156616 0.746094 1441497080 0.189026 0.618896 -0.156616 0.746094 1441497080 0.186096 0.621765 -0.154785 0.744812 1441497080 0.186096 0.621765 -0.154785 0.744812 1441497080 0.186096 0.621765 -0.154785 0.744812 1441497080 0.186096 0.621765 -0.154785 0.744812 1441497080 0.186096 0.621765 -0.154785 0.744812 1441497080 0.186096 0.621765 -0.154785 0.744812 1441497080 0.186096 0.621765 -0.154785 0.744812 1441497080 0.183655 0.624634 -0.153198 0.743347 1441497080 0.183655 0.624634 -0.153198 0.743347 1441497080 0.183655 0.624634 -0.153198 0.743347 1441497080 0.183655 0.624634 -0.153198 0.743347 1441497080 0.183655 0.624634 -0.153198 0.743347 1441497080 0.183655 0.624634 -0.153198 0.743347 1441497080 0.179626 0.626648 -0.149536 0.743347 1441497080 0.179626 0.626648 -0.149536 0.743347 1441497080 0.179626 0.626648 -0.149536 0.743347 1441497080 0.179626 0.626648 -0.149536 0.743347 1441497080 0.179626 0.626648 -0.149536 0.743347 1441497080 0.179626 0.626648 -0.149536 0.743347 1441497080 0.175964 0.627869 -0.144836 0.744141 1441497080 0.175964 0.627869 -0.144836 0.744141 1441497080 0.175964 0.627869 -0.144836 0.744141 1441497080 0.175964 0.627869 -0.144836 0.744141 1441497080 0.175964 0.627869 -0.144836 0.744141 1441497080 0.175964 0.627869 -0.144836 0.744141 1441497080 0.175964 0.627869 -0.144836 0.744141 1441497080 0.175964 0.629333 -0.143433 0.743164 1441497080 0.175964 0.629333 -0.143433 0.743164 1441497080 0.175964 0.629333 -0.143433 0.743164 1441497080 0.175964 0.629333 -0.143433 0.743164 1441497080 0.175964 0.629333 -0.143433 0.743164 1441497080 0.175964 0.629333 -0.143433 0.743164 1441497080 0.178711 0.631409 -0.145264 0.740417 1441497080 0.178711 0.631409 -0.145264 0.740417 1441497080 0.178711 0.631409 -0.145264 0.740417 1441497080 0.178711 0.631409 -0.145264 0.740417 1441497080 0.178711 0.631409 -0.145264 0.740417 1441497080 0.178711 0.631409 -0.145264 0.740417 1441497080 0.182007 0.633301 -0.148743 0.737305 1441497080 0.182007 0.633301 -0.148743 0.737305 1441497080 0.182007 0.633301 -0.148743 0.737305 1441497080 0.182007 0.633301 -0.148743 0.737305 1441497080 0.182007 0.633301 -0.148743 0.737305 1441497080 0.182007 0.633301 -0.148743 0.737305 1441497080 0.183899 0.634888 -0.151855 0.734863 1441497080 0.183899 0.634888 -0.151855 0.734863 1441497080 0.183899 0.634888 -0.151855 0.734863 1441497080 0.183899 0.634888 -0.151855 0.734863 1441497080 0.183899 0.634888 -0.151855 0.734863 1441497080 0.183899 0.634888 -0.151855 0.734863 1441497080 0.183899 0.634888 -0.151855 0.734863 1441497080 0.184204 0.635742 -0.153259 0.733704 1441497080 0.184204 0.635742 -0.153259 0.733704 1441497080 0.184204 0.635742 -0.153259 0.733704 1441497080 0.184204 0.635742 -0.153259 0.733704 1441497080 0.184204 0.635742 -0.153259 0.733704 1441497080 
0.190002 0.604980 -0.154297 0.757629 1441497091 0.190002 0.604980 -0.154297 0.757629 1441497091 0.190002 0.604980 -0.154297 0.757629 1441497091 0.190002 0.604980 -0.154297 0.757629 1441497091 0.190002 0.604980 -0.154297 0.757629 1441497091 0.192078 0.603027 -0.156067 0.758301 1441497091 0.192078 0.603027 -0.156067 0.758301 1441497091 0.192078 0.603027 -0.156067 0.758301 1441497091 0.192078 0.603027 -0.156067 0.758301 1441497091 0.192078 0.603027 -0.156067 0.758301 1441497091 0.192078 0.603027 -0.156067 0.758301 1441497091 0.192078 0.603027 -0.156067 0.758301 1441497091 0.188293 0.601685 -0.153015 0.760925 1441497091 0.188293 0.601685 -0.153015 0.760925 1441497091 0.188293 0.601685 -0.153015 0.760925 1441497091 0.188293 0.601685 -0.153015 0.760925 1441497091 0.188293 0.601685 -0.153015 0.760925 1441497091 0.188293 0.601685 -0.153015 0.760925 1441497091 0.182190 0.600830 -0.147644 0.764160 1441497091 0.182190 0.600830 -0.147644 0.764160 1441497091 0.182190 0.600830 -0.147644 0.764160 1441497091 0.182190 0.600830 -0.147644 0.764160 1441497091 0.182190 0.600830 -0.147644 0.764160 1441497091 0.182190 0.600830 -0.147644 0.764160 1441497091 0.182190 0.600830 -0.147644 0.764160 1441497091 0.177979 0.601624 -0.143860 0.765198 1441497091 0.177979 0.601624 -0.143860 0.765198 1441497091 0.177979 0.601624 -0.143860 0.765198 1441497091 0.177979 0.601624 -0.143860 0.765198 1441497091 0.177979 0.601624 -0.143860 0.765198 1441497091 0.177979 0.601624 -0.143860 0.765198 1441497091 0.179077 0.603821 -0.144043 0.763184 1441497091 0.179077 0.603821 -0.144043 0.763184 1441497091 0.179077 0.603821 -0.144043 0.763184 1441497091 0.179077 0.603821 -0.144043 0.763184 1441497091 0.179077 0.603821 -0.144043 0.763184 1441497091 0.179077 0.603821 -0.144043 0.763184 1441497091 0.181152 0.605286 -0.146301 0.761108 1441497091 0.181152 0.605286 -0.146301 0.761108 1441497091 0.181152 0.605286 -0.146301 0.761108 1441497091 0.181152 0.605286 -0.146301 0.761108 1441497092 0.183350 0.604858 -0.148621 0.760498 1441497092 0.183350 0.604858 -0.148621 0.760498 1441497092 0.183350 0.604858 -0.148621 0.760498 1441497092 0.183350 0.604858 -0.148621 0.760498 1441497092 0.183350 0.604858 -0.148621 0.760498 1441497092 0.183350 0.604858 -0.148621 0.760498 1441497092 0.185730 0.603455 -0.150818 0.760620 1441497092 0.185730 0.603455 -0.150818 0.760620 1441497092 0.185730 0.603455 -0.150818 0.760620 1441497092 0.185730 0.603455 -0.150818 0.760620 1441497092 0.185730 0.603455 -0.150818 0.760620 1441497092 0.189880 0.601501 -0.153687 0.760559 1441497092 0.189880 0.601501 -0.153687 0.760559 1441497092 0.189880 0.601501 -0.153687 0.760559 1441497092 0.189880 0.601501 -0.153687 0.760559 1441497092 0.189880 0.601501 -0.153687 0.760559 1441497092 0.189880 0.601501 -0.153687 0.760559 1441497092 0.189880 0.601501 -0.153687 0.760559 1441497092 0.193298 0.602417 -0.156494 0.758423 1441497092 0.193298 0.602417 -0.156494 0.758423 1441497092 0.193298 0.602417 -0.156494 0.758423 1441497092 0.193298 0.602417 -0.156494 0.758423 1441497092 0.193298 0.602417 -0.156494 0.758423 1441497092 0.193298 0.602417 -0.156494 0.758423 1441497092 0.193298 0.602417 -0.156494 0.758423 1441497092 0.194153 0.604187 -0.157288 0.756592 1441497092 0.194153 0.604187 -0.157288 0.756592 1441497092 0.194153 0.604187 -0.157288 0.756592 1441497092 0.194153 0.604187 -0.157288 0.756592 1441497092 0.194153 0.604187 -0.157288 0.756592 1441497092 0.194153 0.604187 -0.157288 0.756592 1441497092 0.190063 0.607788 -0.155701 0.755066 1441497092 0.190063 0.607788 -0.155701 0.755066 1441497092 0.190063 0.607788 -0.155701 0.755066 1441497092 0.190063 0.607788 -0.155701 0.755066 1441497092 0.190063 0.607788 -0.155701 0.755066 1441497092 0.190063 0.607788 -0.155701 0.755066 1441497092 0.187012 0.611816 -0.154358 0.752869 1441497092 0.187012 0.611816 -0.154358 0.752869 1441497092 0.187012 0.611816 -0.154358 0.752869 1441497092 0.187012 0.611816 -0.154358 0.752869 1441497092 0.187012 0.611816 -0.154358 0.752869 1441497092 0.187012 0.611816 -0.154358 0.752869 1441497092 0.187012 0.611816 -0.154358 0.752869 1441497092 0.185852 0.615967 -0.154297 0.749756 1441497092 0.185852 0.615967 -0.154297 0.749756 1441497092 0.185852 0.615967 -0.154297 0.749756 1441497092 0.185852 0.615967 -0.154297 0.749756 1441497092 0.185852 0.615967 -0.154297 0.749756 1441497092 0.185852 0.615967 -0.154297 0.749756 1441497092 0.188171 0.618591 -0.156738 0.746521 1441497092 0.188171 0.618591 -0.156738 0.746521 1441497092 0.188171 0.618591 -0.156738 0.746521 1441497092 0.188171 0.618591 -0.156738 0.746521 1441497092 0.188171 0.618591 -0.156738 0.746521 1441497092 0.188171 0.618591 -0.156738 0.746521 1441497092 0.193665 0.618103 -0.161194 0.744568 1441497092 0.193665 0.618103 -0.161194 0.744568 1441497092 0.193665 0.618103 -0.161194 0.744568 1441497092 0.193665 0.618103 -0.161194 0.744568 1441497092 0.193665 0.618103 -0.161194 0.744568 1441497092 0.193665 0.618103 -0.161194 0.744568 1441497092 0.193665 0.618103 -0.161194 0.744568 1441497092 0.198059 0.614380 -0.164673 0.745728 1441497092 0.198059 0.614380 -0.164673 0.745728 1441497092 0.198059 0.614380 -0.164673 0.745728 1441497092 0.198059 0.614380 -0.164673 0.745728 1441497092 0.198059 0.614380 -0.164673 0.745728 1441497092 0.198059 0.614380 -0.164673 0.745728 1441497092 0.196289 0.614014 -0.164368 0.746521 1441497092 0.196289 0.614014 -0.164368 0.746521 1441497092 0.196289 0.614014 -0.164368 0.746521 1441497092 0.196289 0.614014 -0.164368 0.746521 1441497092 0.196289 0.614014 -0.164368 0.746521 1441497092 0.196289 0.614014 -0.164368 0.746521 1441497092 0.189331 0.615051 -0.159668 0.748535 1441497092 0.189331 0.615051 -0.159668 0.748535 1441497092 0.189331 0.615051 -0.159668 0.748535 1441497092 0.189331 0.615051 -0.159668 0.748535 1441497092 0.189331 0.615051 -0.159668 0.748535 1441497092 0.189331 0.615051 -0.159668 0.748535 1441497092 0.189331 0.615051 -0.159668 0.748535 1441497092 0.183838 0.615356 -0.154907 0.750671 1441497092 0.183838 0.615356 -0.154907 0.750671 1441497092 0.183838 0.615356 -0.154907 0.750671 1441497092 0.183838 0.615356 -0.154907 0.750671 1441497092 0.183838 0.615356 -0.154907 0.750671 1441497092 0.183838 0.615356 -0.154907 0.750671 1441497092 0.181763 0.615601 -0.151245 0.751709 1441497092 0.181763 0.615601 -0.151245 0.751709 1441497092 0.181763 0.615601 -0.151245 0.751709 1441497092 0.181763 0.615601 -0.151245 0.751709 1441497092 0.181763 0.615601 -0.151245 0.751709 1441497092 0.181763 0.615601 -0.151245 0.751709 1441497092 0.182190 0.616821 -0.150085 0.750793 1441497092 0.182190 0.616821 -0.150085 0.750793 1441497092 0.182190 0.616821 -0.150085 0.750793 1441497092 0.182190 0.616821 -0.150085 0.750793 1441497092 0.182190 0.616821 -0.150085 0.750793 1441497092 0.182190 0.616821 -0.150085 0.750793 1441497092 0.183533 0.620117 -0.150635 0.747681 1441497092 0.183533 0.620117 -0.150635 0.747681 1441497092 0.183533 0.620117 -0.150635 0.747681 1441497092 0.183533 0.620117 -0.150635 0.747681 1441497092 0.183533 0.620117 -0.150635 0.747681 1441497092 0.183533 0.620117 -0.150635 0.747681 1441497092 0.183655 0.622009 -0.150818 0.746033 1441497092 0.183655 0.622009 -0.150818 0.746033 1441497092 0.183655 0.622009 -0.150818 0.746033 1441497092 0.183655 0.622009 -0.150818 0.746033 1441497092 0.183655 0.622009 -0.150818 0.746033 1441497092 0.183655 0.622009 -0.150818 0.746033 1441497092 0.181458 0.622864 -0.150452 0.745911 1441497093 0.181458 0.622864 -0.150452 0.745911 1441497093 0.181458 0.622864 -0.150452 0.745911 1441497093 0.181458 0.622864 -0.150452 0.745911 1441497093 0.181458 0.622864 -0.150452 0.745911 1441497093 0.181030 0.624146 -0.149231 0.745239 1441497093 0.181030 0.624146 -0.149231 0.745239 1441497093 0.181030 0.624146 -0.149231 0.745239 1441497093 0.181030 0.624146 -0.149231 0.745239 1441497093 0.181030 0.624146 -0.149231 0.745239 1441497093 0.181030 0.624146 -0.149231 0.745239 1441497093 0.181030 0.624146 -0.149231 0.745239 1441497093 0.181519 0.626465 -0.148804 0.743225 1441497093 0.181519 0.626465 -0.148804 0.743225 1441497093 0.181519 0.626465 -0.148804 0.743225 1441497093 0.181519 0.626465 -0.148804 0.743225 1441497093 0.181519 0.626465 -0.148804 0.743225 1441497093 0.182434 0.628174 -0.149353 0.741455 1441497093 0.182434 0.628174 -0.149353 0.741455 1441497093 0.182434 0.628174 -0.149353 0.741455 1441497093 0.182434 0.628174 -0.149353 0.741455 1441497093 0.182434 0.628174 -0.149353 0.741455 1441497093 0.182434 0.628174 -0.149353 0.741455 1441497093 0.182434 0.628174 -0.149353 0.741455 1441497093 0.182373 0.629456 -0.149841 0.740234 1441497093 0.182373 0.629456 -0.149841 0.740234 1441497093 0.182373 0.629456 -0.149841 0.740234 1441497093 0.182373 0.629456 -0.149841 0.740234 1441497093 0.182373 0.629456 -0.149841 0.740234 1441497093 0.182373 0.629456 -0.149841 0.740234 1441497093 0.182068 0.630615 -0.150330 0.739258 1441497093 0.182068 0.630615 -0.150330 0.739258 1441497093 0.182068 0.630615 -0.150330 0.739258 1441497093 0.182068 0.630615 -0.150330 0.739258 1441497093 0.182068 0.630615 -0.150330 0.739258 1441497093 0.182068 0.630615 -0.150330 0.739258 1441497093 0.182495 0.631287 -0.151062 0.738403 1441497093 0.182495 0.631287 -0.151062 0.738403 1441497093 0.182495 0.631287 -0.151062 0.738403 1441497093 0.182495 0.631287 -0.151062 0.738403 1441497093 0.182495 0.631287 -0.151062 0.738403 1441497093 0.183411 0.632568 -0.152893 0.736694 1441497093 0.183411 0.632568 -0.152893 0.736694 1441497093 0.183411 0.632568 -0.152893 0.736694 1441497093 0.183411 0.632568 -0.152893 0.736694 1441497093 0.183411 0.632568 -0.152893 0.736694 1441497093 0.183411 0.632568 -0.152893 0.736694 1441497093 0.184448 0.633301 -0.153870 0.735657 1441497093 0.184448 0.633301 -0.153870 0.735657 1441497093 0.184448 0.633301 -0.153870 0.735657 1441497093 0.184448 0.633301 -0.153870 0.735657 1441497093 0.184448 0.633301 -0.153870 0.735657 1441497093 0.184448 0.633301 -0.153870 0.735657 1441497093 0.185791 0.633606 -0.155701 0.734619 1441497093 0.185791 0.633606 -0.155701 0.734619 1441497093 0.185791 0.633606 -0.155701 0.734619 1441497093 0.185791 0.633606 -0.155701 0.734619 1441497093 0.185791 0.633606 -0.155701 0.734619 1441497093 0.185791 0.633606 -0.155701 0.734619 1441497093 0.187134 0.631958 -0.156555 0.735535 1441497093 0.187134 0.631958 -0.156555 0.735535 1441497093 0.187134 0.631958 -0.156555 0.735535 1441497093 0.187134 0.631958 -0.156555 0.735535 1441497093 0.187134 0.631958 -0.156555 0.735535 1441497093 0.187134 0.631958 -0.156555 0.735535 1441497093 0.187134 0.631958 -0.156555 0.735535 1441497093 0.186890 0.630615 -0.156921 0.736694 1441497093 0.186890 0.630615 -0.156921 0.736694 1441497093 0.186890 0.630615 -0.156921 0.736694 1441497093 0.186890 0.630615 -0.156921 0.736694 1441497093 0.186890 0.630615 -0.156921 0.736694 1441497093 0.186890 0.630615 -0.156921 0.736694 1441497093 0.184387 0.629272 -0.155212 0.738831 1441497093 0.184387 0.629272 -0.155212 0.738831 1441497093 0.184387 0.629272 -0.155212 0.738831 1441497093 0.184387 0.629272 -0.155212 0.738831 1441497093 0.184387 0.629272 -0.155212 0.738831 1441497093 0.184387 0.629272 -0.155212 0.738831 1441497093 0.180603 0.627747 -0.152283 0.741699 1441497093 0.180603 0.627747 -0.152283 0.741699 1441497093 0.180603 0.627747 -0.152283 0.741699 1441497093 0.180603 0.627747 -0.152283 0.741699 1441497093 0.180603 0.627747 -0.152283 0.741699 1441497093 0.180603 0.627747 -0.152283 0.741699 1441497093 0.180603 0.627747 -0.152283 0.741699 1441497093 0.178162 0.627014 -0.150024 0.743347 1441497093 0.178162 0.627014 -0.150024 0.743347 1441497093 0.178162 0.627014 -0.150024 0.743347 1441497093 0.178162 0.627014 -0.150024 0.743347 1441497093 0.178162 0.627014 -0.150024 0.743347 1441497093 0.178162 0.627014 -0.150024 0.743347 1441497093 0.178711 0.626953 -0.149536 0.743347 1441497093 0.178711 0.626953 -0.149536 0.743347 1441497093 0.178711 0.626953 -0.149536 0.743347 1441497093 0.178711 0.626953 -0.149536 0.743347 1441497093 0.178711 0.626953 -0.149536 0.743347 1441497093 0.178711 0.626953 -0.149536 0.743347 1441497093 0.180969 0.627319 -0.150330 0.742310 1441497093 0.180969 0.627319 -0.150330 0.742310 1441497093 0.180969 0.627319 -0.150330 0.742310 1441497093 0.180969 0.627319 -0.150330 0.742310 1441497093 0.180969 0.627319 -0.150330 0.742310 1441497093 0.180969 0.627319 -0.150330 0.742310 1441497093 0.184082 0.627686 -0.152039 0.740906 1441497093 0.184082 0.627686 -0.152039 0.740906 1441497093 0.184082 0.627686 -0.152039 0.740906 1441497093 0.184082 0.627686 -0.152039 0.740906 1441497093 0.184082 0.627686 -0.152039 0.740906 1441497093 0.184082 0.627686 -0.152039 0.740906 1441497093 0.186768 0.627258 -0.153503 0.740295 1441497094 0.186768 0.627258 -0.153503 0.740295 1441497094 0.186768 0.627258 -0.153503 0.740295 1441497094 0.186768 0.627258 -0.153503 0.740295 1441497094 0.186768 0.627258 -0.153503 0.740295 1441497094 0.186768 0.627258 -0.153503 0.740295 1441497094 0.188110 0.626526 -0.154297 0.740417 1441497094 0.188110 0.626526 -0.154297 0.740417 1441497094 0.188110 0.626526 -0.154297 0.740417 1441497094 0.188110 0.626526 -0.154297 0.740417 1441497094 0.188110 0.626526 -0.154297 0.740417 1441497094 0.188110 0.626526 -0.154297 0.740417 1441497094 0.188110 0.625977 -0.154175 0.740906 1441497094 0.188110 0.625977 -0.154175 0.740906 1441497094 0.188110 0.625977 -0.154175 0.740906 1441497094 0.188110 0.625977 -0.154175 0.740906 1441497094 0.188110 0.625977 -0.154175 0.740906 1441497094 0.188110 0.625977 -0.154175 0.740906 1441497094 0.188110 0.625977 -0.154175 0.740906 1441497094 0.187256 0.625488 -0.153259 0.741699 1441497094 0.187256 0.625488 -0.153259 0.741699 1441497094 0.187256 0.625488 -0.153259 0.741699 1441497094 0.187256 0.625488 -0.153259 0.741699 1441497094 0.187256 0.625488 -0.153259 0.741699 1441497094 0.187256 0.625488 -0.153259 0.741699 1441497094 0.186462 0.625244 -0.152405 0.742310 1441497094 0.186462 0.625244 -0.152405 0.742310 1441497094 0.186462 0.625244 -0.152405 0.742310 1441497094 0.186462 0.625244 -0.152405 0.742310 1441497094 0.186462 0.625244 -0.152405 0.742310 1441497094 0.186462 0.625244 -0.152405 0.742310 1441497094 0.185547 0.625244 -0.151917 0.742615 1441497094 0.185547 0.625244 -0.151917 0.742615 1441497094 0.185547 0.625244 -0.151917 0.742615 1441497094 0.185547 0.625244 -0.151917 0.742615 1441497094 0.185547 0.625244 -0.151917 0.742615 1441497094 0.185547 0.625244 -0.151917 0.742615 1441497094 0.184082 0.625183 -0.150940 0.743225 1441497094 0.184082 0.625183 -0.150940 0.743225 1441497094 0.184082 0.625183 -0.150940 0.743225 1441497094 0.184082 0.625183 -0.150940 0.743225 1441497094 0.184082 0.625183 -0.150940 0.743225 1441497094 0.184082 0.625183 -0.150940 0.743225 1441497094 0.183044 0.625061 -0.150208 0.743713 1441497094 0.183044 0.625061 -0.150208 0.743713 1441497094 0.183044 0.625061 -0.150208 0.743713 1441497094 0.183044 0.625061 -0.150208 0.743713 1441497094 0.183044 0.625061 -0.150208 0.743713 1441497094 0.183044 0.625061 -0.150208 0.743713 1441497094 0.183044 0.625061 -0.150208 0.743713 1441497094 0.183167 0.624756 -0.149963 0.744019 1441497094 0.183167 0.624756 -0.149963 0.744019 1441497094 0.183167 0.624756 -0.149963 0.744019 1441497094 0.183167 0.624756 -0.149963 0.744019 1441497094 0.183167 0.624756 -0.149963 0.744019 1441497094 0.183167 0.624756 -0.149963 0.744019 1441497094 0.185181 0.624695 -0.150879 0.743408 1441497094 0.185181 0.624695 -0.150879 0.743408 1441497094 0.185181 0.624695 -0.150879 0.743408 1441497094 0.185181 0.624695 -0.150879 0.743408 1441497094 0.185181 0.624695 -0.150879 0.743408 1441497094 0.185181 0.624695 -0.150879 0.743408 1441497094 0.187256 0.624939 -0.151917 0.742432 1441497094 0.187256 0.624939 -0.151917 0.742432 1441497094 0.187256 0.624939 -0.151917 0.742432 1441497094 0.187256 0.624939 -0.151917 0.742432 1441497094 0.187256 0.624939 -0.151917 0.742432 1441497094 0.187256 0.624939 -0.151917 0.742432 1441497094 0.188232 0.623901 -0.151917 0.743103 1441497094 0.188232 0.623901 -0.151917 0.743103 1441497094 0.188232 0.623901 -0.151917 0.743103 1441497094 0.188232 0.623901 -0.151917 0.743103 1441497094 0.188232 0.623901 -0.151917 0.743103 1441497094 0.188232 0.623901 -0.151917 0.743103 1441497094 0.188232 0.623901 -0.151917 0.743103 1441497094 0.188293 0.622009 -0.151794 0.744690 1441497094 0.188293 0.622009 -0.151794 0.744690 1441497094 0.188293 0.622009 -0.151794 0.744690 1441497094 0.188293 0.622009 -0.151794 0.744690 1441497094 0.188293 0.622009 -0.151794 0.744690 1441497094 0.188293 0.622009 -0.151794 0.744690 1441497094 0.188232 0.619202 -0.151428 0.747070 1441497094 0.188232 0.619202 -0.151428 0.747070 1441497094 0.188232 0.619202 -0.151428 0.747070 1441497094 0.188232 0.619202 -0.151428 0.747070 1441497094 0.188232 0.619202 -0.151428 0.747070 1441497094 0.188232 0.619202 -0.151428 0.747070 1441497094 0.186279 0.616516 -0.149658 0.750183 1441497094 0.186279 0.616516 -0.149658 0.750183 1441497094 0.186279 0.616516 -0.149658 0.750183 1441497094 0.186279 0.616516 -0.149658 0.750183 1441497094 0.186279 0.616516 -0.149658 0.750183 1441497094 0.186279 0.616516 -0.149658 0.750183 1441497094 0.186279 0.616516 -0.149658 0.750183 1441497094 0.182617 0.613953 -0.146851 0.753723 1441497094 0.182617 0.613953 -0.146851 0.753723 1441497094 0.182617 0.613953 -0.146851 0.753723 1441497094 0.182617 0.613953 -0.146851 0.753723 1441497094 0.182617 0.613953 -0.146851 0.753723 1441497094 0.182617 0.613953 -0.146851 0.753723 1441497094 0.179016 0.611328 -0.143127 0.757446 1441497094 0.179016 0.611328 -0.143127 0.757446 1441497094 0.179016 0.611328 -0.143127 0.757446 1441497094 0.179016 0.611328 -0.143127 0.757446 1441497094 0.179016 0.611328 -0.143127 0.757446 1441497094 0.179016 0.611328 -0.143127 0.757446 1441497094 0.175964 0.609131 -0.139221 0.760620 1441497094 0.175964 0.609131 -0.139221 0.760620 1441497094 0.175964 0.609131 -0.139221 0.760620 1441497094 0.175964 0.609131 -0.139221 0.760620 1441497094 0.175964 0.609131 -0.139221 0.760620 1441497094 0.175964 0.609131 -0.139221 0.760620 1441497094 0.175964 0.609131 -0.139221 0.760620 1441497094 0.175720 0.607727 -0.137878 0.762085 1441497094 0.175720 0.607727 -0.137878 0.762085 1441497095 0.175720 0.607727 -0.137878 0.762085 1441497095 0.175720 0.607727 -0.137878 0.762085 1441497095 0.175720 0.607727 -0.137878 0.762085 1441497095 0.175720 0.607727 -0.137878 0.762085 1441497095 0.178833 0.607178 -0.139282 0.761536 1441497095 0.178833 0.607178 -0.139282 0.761536 1441497095 0.178833 0.607178 -0.139282 0.761536 1441497095 0.178833 0.607178 -0.139282 0.761536 1441497095 0.178833 0.607178 -0.139282 0.761536 1441497095 0.178833 0.607178 -0.139282 0.761536 1441497095 0.178833 0.607178 -0.139282 0.761536 1441497095 0.181824 0.607483 -0.142212 0.760010 1441497095 0.181824 0.607483 -0.142212 0.760010 1441497095 0.181824 0.607483 -0.142212 0.760010 1441497095 0.181824 0.607483 -0.142212 0.760010 1441497095 0.181824 0.607483 -0.142212 0.760010 1441497095 0.181824 0.607483 -0.142212 0.760010 1441497095 0.183167 0.606689 -0.144165 0.759949 1441497095 0.183167 0.606689 -0.144165 0.759949 1441497095 0.183167 0.606689 -0.144165 0.759949 1441497095 0.183167 0.606689 -0.144165 0.759949 1441497095 0.183167 0.606689 -0.144165 0.759949 1441497095 0.183167 0.606689 -0.144165 0.759949 1441497095 0.184265 0.605469 -0.144531 0.760620 1441497095 0.184265 0.605469 -0.144531 0.760620 1441497095 0.184265 0.605469 -0.144531 0.760620 1441497095 0.184265 0.605469 -0.144531 0.760620 1441497095 0.184265 0.605469 -0.144531 0.760620 1441497095 0.184265 0.605469 -0.144531 0.760620 1441497095 0.185608 0.605774 -0.145264 0.759827 1441497095 0.185608 0.605774 -0.145264 0.759827 1441497095 0.185608 0.605774 -0.145264 0.759827 1441497095 0.185608 0.605774 -0.145264 0.759827 1441497095 0.185608 0.605774 -0.145264 0.759827 1441497095 0.185608 0.605774 -0.145264 0.759827 1441497095 0.185791 0.606384 -0.145691 0.759277 1441497095 0.185791 0.606384 -0.145691 0.759277 1441497095 0.185791 0.606384 -0.145691 0.759277 1441497095 0.185791 0.606384 -0.145691 0.759277 1441497095 0.185791 0.606384 -0.145691 0.759277 1441497095 0.185791 0.606384 -0.145691 0.759277 1441497095 0.184692 0.606567 -0.145203 0.759460 1441497095 0.184692 0.606567 -0.145203 0.759460 1441497095 0.184692 0.606567 -0.145203 0.759460 1441497095 0.184692 0.606567 -0.145203 0.759460 1441497095 0.184692 0.606567 -0.145203 0.759460 1441497095 0.184692 0.606567 -0.145203 0.759460 1441497095 0.183411 0.606750 -0.144470 0.759766 1441497095 0.183411 0.606750 -0.144470 0.759766 1441497095 0.183411 0.606750 -0.144470 0.759766 1441497095 0.183411 0.606750 -0.144470 0.759766 1441497095 0.183411 0.606750 -0.144470 0.759766 1441497095 0.181885 0.607300 -0.143738 0.759827 1441497095 0.181885 0.607300 -0.143738 0.759827 1441497095 0.181885 0.607300 -0.143738 0.759827 1441497095 0.181885 0.607300 -0.143738 0.759827 1441497095 0.181885 0.607300 -0.143738 0.759827 1441497095 0.181885 0.607300 -0.143738 0.759827 1441497095 0.181885 0.607300 -0.143738 0.759827 1441497095 0.181519 0.608765 -0.143127 0.758911 1441497095 0.181519 0.608765 -0.143127 0.758911 1441497095 0.181519 0.608765 -0.143127 0.758911 1441497095 0.181519 0.608765 -0.143127 0.758911 1441497095 0.181519 0.608765 -0.143127 0.758911 1441497095 0.181519 0.608765 -0.143127 0.758911 1441497095 0.181396 0.610352 -0.142639 0.757690 1441497095 0.181396 0.610352 -0.142639 0.757690 1441497095 0.181396 0.610352 -0.142639 0.757690 1441497095 0.181396 0.610352 -0.142639 0.757690 1441497095 0.181396 0.610352 -0.142639 0.757690 1441497095 0.183838 0.612122 -0.145325 0.755188 1441497095 0.183838 0.612122 -0.145325 0.755188 1441497095 0.183838 0.612122 -0.145325 0.755188 1441497095 0.183838 0.612122 -0.145325 0.755188 1441497095 0.183838 0.612122 -0.145325 0.755188 1441497095 0.183838 0.612122 -0.145325 0.755188 1441497095 0.185974 0.613831 -0.147766 0.752747 1441497095 0.185974 0.613831 -0.147766 0.752747 1441497095 0.185974 0.613831 -0.147766 0.752747 1441497095 0.185974 0.613831 -0.147766 0.752747 1441497095 0.185974 0.613831 -0.147766 0.752747 1441497095 0.185974 0.613831 -0.147766 0.752747 1441497095 0.187439 0.614014 -0.149780 0.751892 1441497095 0.187439 0.614014 -0.149780 0.751892 1441497095 0.187439 0.614014 -0.149780 0.751892 1441497095 0.187439 0.614014 -0.149780 0.751892 1441497095 0.187439 0.614014 -0.149780 0.751892 1441497095 0.187439 0.614014 -0.149780 0.751892 1441497095 0.187439 0.614014 -0.149780 0.751892 1441497095 0.185120 0.615295 -0.148804 0.751648 1441497095 0.185120 0.615295 -0.148804 0.751648 1441497095 0.185120 0.615295 -0.148804 0.751648 1441497095 0.185120 0.615295 -0.148804 0.751648 1441497095 0.185120 0.615295 -0.148804 0.751648 1441497095 0.185120 0.615295 -0.148804 0.751648 1441497095 0.180969 0.616760 -0.146362 0.751892 1441497095 0.180969 0.616760 -0.146362 0.751892 1441497095 0.180969 0.616760 -0.146362 0.751892 1441497095 0.180969 0.616760 -0.146362 0.751892 1441497095 0.180969 0.616760 -0.146362 0.751892 1441497095 0.180969 0.616760 -0.146362 0.751892 1441497095 0.175537 0.618408 -0.141602 0.752747 1441497095 0.175537 0.618408 -0.141602 0.752747 1441497095 0.175537 0.618408 -0.141602 0.752747 1441497095 0.175537 0.618408 -0.141602 0.752747 1441497095 0.175537 0.618408 -0.141602 0.752747 1441497095 0.175537 0.618408 -0.141602 0.752747 1441497095 0.173767 0.620728 -0.138672 0.751770 1441497095 0.173767 0.620728 -0.138672 0.751770 1441497095 0.173767 0.620728 -0.138672 0.751770 1441497095 0.173767 0.620728 -0.138672 0.751770 1441497095 0.173767 0.620728 -0.138672 0.751770 1441497096 0.173767 0.620728 -0.138672 0.751770 1441497096 0.173767 0.620728 -0.138672 0.751770 1441497096 0.174683 0.623230 -0.138000 0.749634 1441497096 0.174683 0.623230 -0.138000 0.749634 1441497096 0.174683 0.623230 -0.138000 0.749634 1441497096 0.174683 0.623230 -0.138000 0.749634 1441497096 0.174683 0.623230 -0.138000 0.749634 1441497096 0.174683 0.623230 -0.138000 0.749634 1441497096 0.176270 0.625122 -0.139221 0.747437 1441497096 0.176270 0.625122 -0.139221 0.747437 1441497096 0.176270 0.625122 -0.139221 0.747437 1441497096 0.176270 0.625122 -0.139221 0.747437 1441497096 0.176270 0.625122 -0.139221 0.747437 1441497096 0.176270 0.625122 -0.139221 0.747437 1441497096 0.177307 0.625732 -0.141296 0.746277 1441497096 0.177307 0.625732 -0.141296 0.746277 1441497096 0.177307 0.625732 -0.141296 0.746277 1441497096 0.177307 0.625732 -0.141296 0.746277 1441497096 0.177307 0.625732 -0.141296 0.746277 1441497096 0.177307 0.625732 -0.141296 0.746277 1441497096 0.177307 0.625732 -0.141296 0.746277 1441497096 0.177368 0.626770 -0.143799 0.744934 1441497096 0.177368 0.626770 -0.143799 0.744934 1441497096 0.177368 0.626770 -0.143799 0.744934 1441497096 0.177368 0.626770 -0.143799 0.744934 1441497096 0.177368 0.626770 -0.143799 0.744934 1441497096 0.177368 0.626770 -0.143799 0.744934 1441497096 0.177856 0.629456 -0.146667 0.742004 1441497096 0.177856 0.629456 -0.146667 0.742004 1441497096 0.177856 0.629456 -0.146667 0.742004 1441497096 0.177856 0.629456 -0.146667 0.742004 1441497096 0.177856 0.629456 -0.146667 0.742004 1441497096 0.177856 0.629456 -0.146667 0.742004 1441497096 0.177856 0.629456 -0.146667 0.742004 1441497096 0.177917 0.632080 -0.146545 0.739746 1441497096 0.177917 0.632080 -0.146545 0.739746 1441497096 0.177917 0.632080 -0.146545 0.739746 1441497096 0.177917 0.632080 -0.146545 0.739746 1441497096 0.177917 0.632080 -0.146545 0.739746 1441497096 0.177917 0.632080 -0.146545 0.739746 1441497096 0.177307 0.633911 -0.144775 0.738708 1441497096 0.177307 0.633911 -0.144775 0.738708 1441497096 0.177307 0.633911 -0.144775 0.738708 1441497096 0.177307 0.633911 -0.144775 0.738708 1441497096 0.177307 0.633911 -0.144775 0.738708 1441497096 0.175720 0.635193 -0.142944 0.738342 1441497096 0.175720 0.635193 -0.142944 0.738342 1441497096 0.175720 0.635193 -0.142944 0.738342 1441497096 0.175720 0.635193 -0.142944 0.738342 1441497096 0.175720 0.635193 -0.142944 0.738342 1441497096 0.175720 0.635193 -0.142944 0.738342 1441497096 0.175720 0.635193 -0.142944 0.738342 1441497096 0.174377 0.635803 -0.141235 0.738464 1441497096 0.174377 0.635803 -0.141235 0.738464 1441497096 0.174377 0.635803 -0.141235 0.738464 1441497096 0.174377 0.635803 -0.141235 0.738464 1441497096 0.174377 0.635803 -0.141235 0.738464 1441497096 0.171936 0.636414 -0.139771 0.738831 1441497096 0.171936 0.636414 -0.139771 0.738831 1441497096 0.171936 0.636414 -0.139771 0.738831 1441497096 0.171936 0.636414 -0.139771 0.738831 1441497096 0.171936 0.636414 -0.139771 0.738831 1441497096 0.171936 0.636414 -0.139771 0.738831 1441497096 0.168762 0.636047 -0.137939 0.740173 1441497096 0.168762 0.636047 -0.137939 0.740173 1441497096 0.168762 0.636047 -0.137939 0.740173 1441497096 0.168762 0.636047 -0.137939 0.740173 1441497096 0.168762 0.636047 -0.137939 0.740173 1441497096 0.168762 0.636047 -0.137939 0.740173 1441497096 0.168396 0.636047 -0.138733 0.740112 1441497096 0.168396 0.636047 -0.138733 0.740112 1441497096 0.168396 0.636047 -0.138733 0.740112 1441497096 0.168396 0.636047 -0.138733 0.740112 1441497096 0.168396 0.636047 -0.138733 0.740112 1441497096 0.168396 0.636047 -0.138733 0.740112 1441497096 0.169556 0.636169 -0.140320 0.739441 1441497096 0.169556 0.636169 -0.140320 0.739441 1441497096 0.169556 0.636169 -0.140320 0.739441 1441497096 0.169556 0.636169 -0.140320 0.739441 1441497096 0.169556 0.636169 -0.140320 0.739441 1441497096 0.169556 0.636169 -0.140320 0.739441 1441497096 0.169556 0.636169 -0.140320 0.739441 1441497096 0.169312 0.636536 -0.140686 0.739136 1441497096 0.169312 0.636536 -0.140686 0.739136 1441497096 0.169312 0.636536 -0.140686 0.739136 1441497096 0.169312 0.636536 -0.140686 0.739136 1441497096 0.169312 0.636536 -0.140686 0.739136 1441497096 0.169434 0.636353 -0.140381 0.739258 1441497096 0.169434 0.636353 -0.140381 0.739258 1441497096 0.169434 0.636353 -0.140381 0.739258 1441497096 0.169434 0.636353 -0.140381 0.739258 1441497096 0.169434 0.636353 -0.140381 0.739258 1441497096 0.169434 0.636353 -0.140381 0.739258 1441497096 0.169434 0.636353 -0.140381 0.739258 1441497096 0.169861 0.635864 -0.140137 0.739624 1441497096 0.169861 0.635864 -0.140137 0.739624 1441497096 0.169861 0.635864 -0.140137 0.739624 1441497096 0.169861 0.635864 -0.140137 0.739624 1441497096 0.169861 0.635864 -0.140137 0.739624 1441497096 0.169861 0.635864 -0.140137 0.739624 1441497096 0.171692 0.634827 -0.141785 0.739807 1441497096 0.171692 0.634827 -0.141785 0.739807 1441497096 0.171692 0.634827 -0.141785 0.739807 1441497096 0.171692 0.634827 -0.141785 0.739807 1441497096 0.171692 0.634827 -0.141785 0.739807 1441497096 0.171692 0.634827 -0.141785 0.739807 1441497096 0.174438 0.632935 -0.143982 0.740417 1441497096 0.174438 0.632935 -0.143982 0.740417 1441497096 0.174438 0.632935 -0.143982 0.740417 1441497096 0.174438 0.632935 -0.143982 0.740417 1441497096 0.174438 0.632935 -0.143982 0.740417 1441497097 0.175293 0.631653 -0.145264 0.741028 1441497097 0.175293 0.631653 -0.145264 0.741028 1441497097 0.175293 0.631653 -0.145264 0.741028 1441497097 0.175293 0.631653 -0.145264 0.741028 1441497097 0.175293 0.631653 -0.145264 0.741028 1441497097 0.175293 0.631653 -0.145264 0.741028 1441497097 0.173340 0.630005 -0.143738 0.743164 1441497097 0.173340 0.630005 -0.143738 0.743164 1441497097 0.173340 0.630005 -0.143738 0.743164 1441497097 0.173340 0.630005 -0.143738 0.743164 1441497097 0.173340 0.630005 -0.143738 0.743164 1441497097 0.173340 0.630005 -0.143738 0.743164 1441497097 0.173340 0.630005 -0.143738 0.743164 1441497097 0.167236 0.628967 -0.139343 0.746277 1441497097 0.167236 0.628967 -0.139343 0.746277 1441497097 0.167236 0.628967 -0.139343 0.746277 1441497097 0.167236 0.628967 -0.139343 0.746277 1441497097 0.167236 0.628967 -0.139343 0.746277 1441497097 0.167236 0.628967 -0.139343 0.746277 1441497097 0.158936 0.628357 -0.132263 0.749878 1441497097 0.158936 0.628357 -0.132263 0.749878 1441497097 0.158936 0.628357 -0.132263 0.749878 1441497097 0.158936 0.628357 -0.132263 0.749878 1441497097 0.158936 0.628357 -0.132263 0.749878 1441497097 0.158936 0.628357 -0.132263 0.749878 1441497097 0.153748 0.628357 -0.126892 0.751892 1441497097 0.153748 0.628357 -0.126892 0.751892 1441497097 0.153748 0.628357 -0.126892 0.751892 1441497097 0.153748 0.628357 -0.126892 0.751892 1441497097 0.153748 0.628357 -0.126892 0.751892 1441497097 0.153748 0.628357 -0.126892 0.751892 1441497097 0.153381 0.628540 -0.125000 0.752136 1441497097 0.153381 0.628540 -0.125000 0.752136 1441497097 0.153381 0.628540 -0.125000 0.752136 1441497097 0.153381 0.628540 -0.125000 0.752136 1441497097 0.153381 0.628540 -0.125000 0.752136 1441497097 0.153381 0.628540 -0.125000 0.752136 1441497097 0.156982 0.628052 -0.126465 0.751526 1441497097 0.156982 0.628052 -0.126465 0.751526 1441497097 
0.170349 0.638000 -0.142090 0.737305 1441497099 0.170349 0.638000 -0.142090 0.737305 1441497099 0.170349 0.638000 -0.142090 0.737305 1441497099 0.163574 0.640503 -0.138367 0.737366 1441497099 0.163574 0.640503 -0.138367 0.737366 1441497099 0.163574 0.640503 -0.138367 0.737366 1441497099 0.163574 0.640503 -0.138367 0.737366 1441497099 0.163574 0.640503 -0.138367 0.737366 1441497099 0.163574 0.640503 -0.138367 0.737366 1441497099 0.156860 0.642883 -0.133301 0.737732 1441497099 0.156860 0.642883 -0.133301 0.737732 1441497099 0.156860 0.642883 -0.133301 0.737732 1441497099 0.156860 0.642883 -0.133301 0.737732 1441497099 0.156860 0.642883 -0.133301 0.737732 1441497099 0.156860 0.642883 -0.133301 0.737732 1441497099 0.152100 0.644348 -0.128174 0.738342 1441497099 0.152100 0.644348 -0.128174 0.738342 1441497099 0.152100 0.644348 -0.128174 0.738342 1441497099 0.152100 0.644348 -0.128174 0.738342 1441497099 0.152100 0.644348 -0.128174 0.738342 1441497099 0.152100 0.644348 -0.128174 0.738342 1441497099 0.149231 0.644714 -0.125732 0.739014 1441497099 0.149231 0.644714 -0.125732 0.739014 1441497100 0.149231 0.644714 -0.125732 0.739014 1441497100 0.149231 0.644714 -0.125732 0.739014 1441497100 0.149231 0.644714 -0.125732 0.739014 1441497100 0.149231 0.644714 -0.125732 0.739014 1441497100 0.148499 0.645142 -0.125793 0.738831 1441497100 0.148499 0.645142 -0.125793 0.738831 1441497100 0.148499 0.645142 -0.125793 0.738831 1441497100 0.148499 0.645142 -0.125793 0.738831 1441497100 0.148499 0.645142 -0.125793 0.738831 1441497100 0.148499 0.645142 -0.125793 0.738831 1441497100 0.148499 0.645142 -0.125793 0.738831 1441497100 0.149841 0.644043 -0.127258 0.739258 1441497100 0.149841 0.644043 -0.127258 0.739258 1441497100 0.149841 0.644043 -0.127258 0.739258 1441497100 0.149841 0.644043 -0.127258 0.739258 1441497100 0.149841 0.644043 -0.127258 0.739258 1441497100 0.149841 0.644043 -0.127258 0.739258 1441497100 0.152710 0.642639 -0.129333 0.739502 1441497100 0.152710 0.642639 -0.129333 0.739502 1441497100 0.152710 0.642639 -0.129333 0.739502 1441497100 0.152710 0.642639 -0.129333 0.739502 1441497100 0.152710 0.642639 -0.129333 0.739502 1441497100 0.154724 0.640564 -0.130676 0.740662 1441497100 0.154724 0.640564 -0.130676 0.740662 1441497100 0.154724 0.640564 -0.130676 0.740662 1441497100 0.154724 0.640564 -0.130676 0.740662 1441497100 0.154724 0.640564 -0.130676 0.740662 1441497100 0.154724 0.640564 -0.130676 0.740662 1441497100 0.155701 0.638489 -0.131714 0.742065 1441497100 0.155701 0.638489 -0.131714 0.742065 1441497100 0.155701 0.638489 -0.131714 0.742065 1441497100 0.155701 0.638489 -0.131714 0.742065 1441497100 0.155701 0.638489 -0.131714 0.742065 1441497100 0.155701 0.638489 -0.131714 0.742065 1441497100 0.154968 0.636536 -0.131653 0.743896 1441497100 0.154968 0.636536 -0.131653 0.743896 1441497100 0.154968 0.636536 -0.131653 0.743896 1441497100 0.154968 0.636536 -0.131653 0.743896 1441497100 0.154968 0.636536 -0.131653 0.743896 1441497100 0.154968 0.636536 -0.131653 0.743896 1441497100 0.151672 0.635193 -0.129883 0.746033 1441497100 0.151672 0.635193 -0.129883 0.746033 1441497100 0.151672 0.635193 -0.129883 0.746033 1441497100 0.151672 0.635193 -0.129883 0.746033 1441497100 0.151672 0.635193 -0.129883 0.746033 1441497100 0.151672 0.635193 -0.129883 0.746033 1441497100 0.151672 0.635193 -0.129883 0.746033 1441497100 0.147766 0.634277 -0.126831 0.748169 1441497100 0.147766 0.634277 -0.126831 0.748169 1441497100 0.147766 0.634277 -0.126831 0.748169 1441497100 0.147766 0.634277 -0.126831 0.748169 1441497100 0.147766 0.634277 -0.126831 0.748169 1441497100 0.147766 0.634277 -0.126831 0.748169 1441497100 0.142883 0.633484 -0.122070 0.750488 1441497100 0.142883 0.633484 -0.122070 0.750488 1441497100 0.142883 0.633484 -0.122070 0.750488 1441497100 0.142883 0.633484 -0.122070 0.750488 1441497100 0.142883 0.633484 -0.122070 0.750488 1441497100 0.142883 0.633484 -0.122070 0.750488 1441497100 0.142883 0.633484 -0.122070 0.750488 1441497100 0.139038 0.633301 -0.117676 0.752136 1441497100 0.139038 0.633301 -0.117676 0.752136 1441497100 0.139038 0.633301 -0.117676 0.752136 1441497100 0.139038 0.633301 -0.117676 0.752136 1441497100 0.139038 0.633301 -0.117676 0.752136 1441497100 0.139038 0.633301 -0.117676 0.752136 1441497100 0.139221 0.632996 -0.116272 0.752563 1441497100 0.139221 0.632996 -0.116272 0.752563 1441497100 0.139221 0.632996 -0.116272 0.752563 1441497100 0.139221 0.632996 -0.116272 0.752563 1441497100 0.139221 0.632996 -0.116272 0.752563 1441497100 0.139221 0.632996 -0.116272 0.752563 1441497100 0.141602 0.631470 -0.116760 0.753296 1441497100 0.141602 0.631470 -0.116760 0.753296 1441497100 0.141602 0.631470 -0.116760 0.753296 1441497100 0.141602 0.631470 -0.116760 0.753296 1441497100 0.141602 0.631470 -0.116760 0.753296 1441497100 0.141602 0.631470 -0.116760 0.753296 1441497100 0.141602 0.631470 -0.116760 0.753296 1441497100 0.144043 0.630127 -0.117798 0.753845 1441497100 0.144043 0.630127 -0.117798 0.753845 1441497100 0.144043 0.630127 -0.117798 0.753845 1441497100 0.144043 0.630127 -0.117798 0.753845 1441497100 0.144043 0.630127 -0.117798 0.753845 1441497100 0.144043 0.630127 -0.117798 0.753845 1441497100 0.146973 0.627869 -0.119995 0.754822 1441497100 0.146973 0.627869 -0.119995 0.754822 1441497100 0.146973 0.627869 -0.119995 0.754822 1441497100 0.146973 0.627869 -0.119995 0.754822 1441497100 0.146973 0.627869 -0.119995 0.754822 1441497100 0.146973 0.627869 -0.119995 0.754822 1441497100 0.147217 0.627197 -0.120483 0.755188 1441497100 0.147217 0.627197 -0.120483 0.755188 1441497100 0.147217 0.627197 -0.120483 0.755188 1441497100 0.147217 0.627197 -0.120483 0.755188 1441497100 0.147217 0.627197 -0.120483 0.755188 1441497100 0.147217 0.627197 -0.120483 0.755188 1441497100 0.144348 0.628662 -0.120605 0.754517 1441497100 0.144348 0.628662 -0.120605 0.754517 1441497100 0.144348 0.628662 -0.120605 0.754517 1441497100 0.144348 0.628662 -0.120605 0.754517 1441497100 0.144348 0.628662 -0.120605 0.754517 1441497100 0.144348 0.628662 -0.120605 0.754517 1441497100 0.140686 0.629639 -0.119385 0.754578 1441497100 0.140686 0.629639 -0.119385 0.754578 1441497100 0.140686 0.629639 -0.119385 0.754578 1441497100 0.140686 0.629639 -0.119385 0.754578 1441497100 0.140686 0.629639 -0.119385 0.754578 1441497100 0.140686 0.629639 -0.119385 0.754578 1441497100 0.137878 0.629456 -0.117310 0.755615 1441497100 0.137878 0.629456 -0.117310 0.755615 1441497100 0.137878 0.629456 -0.117310 0.755615 1441497100 0.137878 0.629456 -0.117310 0.755615 1441497101 0.137878 0.629456 -0.117310 0.755615 1441497101 0.137878 0.629456 -0.117310 0.755615 1441497101 0.137817 0.628174 -0.116394 0.756836 1441497101 0.137817 0.628174 -0.116394 0.756836 1441497101 0.137817 0.628174 -0.116394 0.756836 1441497101 0.137817 0.628174 -0.116394 0.756836 1441497101 0.137817 0.628174 -0.116394 0.756836 1441497101 0.137817 0.628174 -0.116394 0.756836 1441497101 0.137817 0.628174 -0.116394 0.756836 1441497101 0.138367 0.626221 -0.116943 0.758240 1441497101 0.138367 0.626221 -0.116943 0.758240 1441497101 0.138367 0.626221 -0.116943 0.758240 1441497101 0.138367 0.626221 -0.116943 0.758240 1441497101 0.138367 0.626221 -0.116943 0.758240 1441497101 0.139282 0.624146 -0.118896 0.759460 1441497101 0.139282 0.624146 -0.118896 0.759460 1441497101 0.139282 0.624146 -0.118896 0.759460 1441497101 0.139282 0.624146 -0.118896 0.759460 1441497101 0.139282 0.624146 -0.118896 0.759460 1441497101 0.139282 0.624146 -0.118896 0.759460 1441497101 0.142517 0.623352 -0.122253 0.758972 1441497101 0.142517 0.623352 -0.122253 0.758972 1441497101 0.142517 0.623352 -0.122253 0.758972 1441497101 0.142517 0.623352 -0.122253 0.758972 1441497101 0.142517 0.623352 -0.122253 0.758972 1441497101 0.142517 0.623352 -0.122253 0.758972 1441497101 0.142517 0.623352 -0.122253 0.758972 1441497101 0.146973 0.623901 -0.126465 0.757019 1441497101 0.146973 0.623901 -0.126465 0.757019 1441497101 0.146973 0.623901 -0.126465 0.757019 1441497101 0.146973 0.623901 -0.126465 0.757019 1441497101 0.146973 0.623901 -0.126465 0.757019 1441497101 0.149414 0.624817 -0.128845 0.755371 1441497101 0.149414 0.624817 -0.128845 0.755371 1441497101 0.149414 0.624817 -0.128845 0.755371 1441497101 0.149414 0.624817 -0.128845 0.755371 1441497101 0.149414 0.624817 -0.128845 0.755371 1441497101 0.149414 0.624817 -0.128845 0.755371 1441497101 0.151794 0.623718 -0.132263 0.755188 1441497101 0.151794 0.623718 -0.132263 0.755188 1441497101 0.151794 0.623718 -0.132263 0.755188 1441497101 0.151794 0.623718 -0.132263 0.755188 1441497101 0.151794 0.623718 -0.132263 0.755188 1441497101 0.151794 0.623718 -0.132263 0.755188 1441497101 0.150024 0.623535 -0.131165 0.755920 1441497101 0.150024 0.623535 -0.131165 0.755920 1441497101 0.150024 0.623535 -0.131165 0.755920 1441497101 0.150024 0.623535 -0.131165 0.755920 1441497101 0.150024 0.623535 -0.131165 0.755920 1441497101 0.150024 0.623535 -0.131165 0.755920 1441497101 0.149719 0.621521 -0.130371 0.757751 1441497101 0.149719 0.621521 -0.130371 0.757751 1441497101 0.149719 0.621521 -0.130371 0.757751 1441497101 0.149719 0.621521 -0.130371 0.757751 1441497101 0.149719 0.621521 -0.130371 0.757751 1441497101 0.149719 0.621521 -0.130371 0.757751 1441497101 0.147461 0.619568 -0.127991 0.760193 1441497101 0.147461 0.619568 -0.127991 0.760193 1441497101 0.147461 0.619568 -0.127991 0.760193 1441497101 0.147461 0.619568 -0.127991 0.760193 1441497101 0.147461 0.619568 -0.127991 0.760193 1441497101 0.147461 0.619568 -0.127991 0.760193 1441497101 0.146606 0.617126 -0.125732 0.762756 1441497101 0.146606 0.617126 -0.125732 0.762756 1441497101 0.146606 0.617126 -0.125732 0.762756 1441497101 0.146606 0.617126 -0.125732 0.762756 1441497101 0.146606 0.617126 -0.125732 0.762756 1441497101 0.146606 0.617126 -0.125732 0.762756 1441497101 0.146606 0.617126 -0.125732 0.762756 1441497101 0.145996 0.615601 -0.123352 0.764465 1441497101 0.145996 0.615601 -0.123352 0.764465 1441497101 0.145996 0.615601 -0.123352 0.764465 1441497101 0.145996 0.615601 -0.123352 0.764465 1441497101 0.145996 0.615601 -0.123352 0.764465 1441497101 0.145996 0.615601 -0.123352 0.764465 1441497101 0.146912 0.614807 -0.121643 0.765198 1441497101 0.146912 0.614807 -0.121643 0.765198 1441497101 0.146912 0.614807 -0.121643 0.765198 1441497101 0.146912 0.614807 -0.121643 0.765198 1441497101 0.146912 0.614807 -0.121643 0.765198 1441497101 0.146912 0.614807 -0.121643 0.765198 1441497101 0.149719 0.614502 -0.122253 0.764771 1441497101 0.149719 0.614502 -0.122253 0.764771 1441497101 0.149719 0.614502 -0.122253 0.764771 1441497101 0.149719 0.614502 -0.122253 0.764771 1441497101 0.149719 0.614502 -0.122253 0.764771 1441497101 0.149719 0.614502 -0.122253 0.764771 1441497101 0.154602 0.614868 -0.125122 0.763062 1441497101 0.154602 0.614868 -0.125122 0.763062 1441497101 0.154602 0.614868 -0.125122 0.763062 1441497101 0.154602 0.614868 -0.125122 0.763062 1441497101 0.154602 0.614868 -0.125122 0.763062 1441497101 0.154602 0.614868 -0.125122 0.763062 1441497101 0.160095 0.615051 -0.128723 0.761169 1441497101 0.160095 0.615051 -0.128723 0.761169 1441497101 0.160095 0.615051 -0.128723 0.761169 1441497101 0.160095 0.615051 -0.128723 0.761169 1441497101 0.160095 0.615051 -0.128723 0.761169 1441497101 0.160095 0.615051 -0.128723 0.761169 1441497101 0.164246 0.615356 -0.132202 0.759460 1441497101 0.164246 0.615356 -0.132202 0.759460 1441497101 0.164246 0.615356 -0.132202 0.759460 1441497101 0.164246 0.615356 -0.132202 0.759460 1441497101 0.166443 0.616516 -0.135010 0.757568 1441497101 0.166443 0.616516 -0.135010 0.757568 1441497101 0.166443 0.616516 -0.135010 0.757568 1441497101 0.166443 0.616516 -0.135010 0.757568 1441497102 0.166443 0.616516 -0.135010 0.757568 1441497102 0.166443 0.616516 -0.135010 0.757568 1441497102 0.166016 0.619080 -0.137024 0.755188 1441497102 0.166016 0.619080 -0.137024 0.755188 1441497102 0.166016 0.619080 -0.137024 0.755188 1441497102 0.166016 0.619080 -0.137024 0.755188 1441497102 0.166016 0.619080 -0.137024 0.755188 1441497102 0.166016 0.619080 -0.137024 0.755188 1441497102 0.163696 0.622925 -0.137756 0.752380 1441497102 0.163696 0.622925 -0.137756 0.752380 1441497102 0.163696 0.622925 -0.137756 0.752380 1441497102 0.163696 0.622925 -0.137756 0.752380 1441497102 0.163696 0.622925 -0.137756 0.752380 1441497102 0.163696 0.622925 -0.137756 0.752380 1441497102 0.162170 0.626587 -0.137451 0.749756 1441497102 0.162170 0.626587 -0.137451 0.749756 1441497102 0.162170 0.626587 -0.137451 0.749756 1441497102 0.162170 0.626587 -0.137451 0.749756 1441497102 0.162170 0.626587 -0.137451 0.749756 1441497102 0.162170 0.626587 -0.137451 0.749756 1441497102 0.161987 0.629761 -0.137695 0.747070 1441497102 0.161987 0.629761 -0.137695 0.747070 1441497102 0.161987 0.629761 -0.137695 0.747070 1441497102 0.161987 0.629761 -0.137695 0.747070 1441497102 0.161987 0.629761 -0.137695 0.747070 1441497102 0.161987 0.629761 -0.137695 0.747070 1441497102 0.161804 0.631714 -0.139038 0.745178 1441497102 0.161804 0.631714 -0.139038 0.745178 1441497102 0.161804 0.631714 -0.139038 0.745178 1441497102 0.161804 0.631714 -0.139038 0.745178 1441497102 0.161804 0.631714 -0.139038 0.745178 1441497102 0.161804 0.631714 -0.139038 0.745178 1441497102 0.162476 0.633118 -0.141663 0.743347 1441497102 0.162476 0.633118 -0.141663 0.743347 1441497102 0.162476 0.633118 -0.141663 0.743347 1441497102 0.162476 0.633118 -0.141663 0.743347 1441497102 0.162476 0.633118 -0.141663 0.743347 1441497102 0.162476 0.633118 -0.141663 0.743347 1441497102 0.162476 0.633118 -0.141663 0.743347 1441497102 0.163330 0.634155 -0.143555 0.741943 1441497102 0.163330 0.634155 -0.143555 0.741943 1441497102 0.163330 0.634155 -0.143555 0.741943 1441497102 0.163330 0.634155 -0.143555 0.741943 1441497102 0.163330 0.634155 -0.143555 0.741943 1441497102 0.163330 0.634155 -0.143555 0.741943 1441497102 0.163879 0.635071 -0.144409 0.740906 1441497102 0.163879 0.635071 -0.144409 0.740906 1441497102 0.163879 0.635071 -0.144409 0.740906 1441497102 0.163879 0.635071 -0.144409 0.740906 1441497102 0.163879 0.635071 -0.144409 0.740906 1441497102 0.163879 0.635071 -0.144409 0.740906 1441497102 0.163208 0.635498 -0.143677 0.740784 1441497102 0.163208 0.635498 -0.143677 0.740784 1441497102 0.163208 0.635498 -0.143677 0.740784 1441497102 0.163208 0.635498 -0.143677 0.740784 1441497102 0.163208 0.635498 -0.143677 0.740784 1441497102 0.163208 0.635498 -0.143677 0.740784 1441497102 0.161560 0.635498 -0.141113 0.741638 1441497102 0.161560 0.635498 -0.141113 0.741638 1441497102 0.161560 0.635498 -0.141113 0.741638 1441497102 0.161560 0.635498 -0.141113 0.741638 1441497102 0.161560 0.635498 -0.141113 0.741638 1441497102 0.157715 0.636230 -0.138062 0.742432 1441497102 0.157715 0.636230 -0.138062 0.742432 1441497102 0.157715 0.636230 -0.138062 0.742432 1441497102 0.157715 0.636230 -0.138062 0.742432 1441497102 0.157715 0.636230 -0.138062 0.742432 1441497102 0.157715 0.636230 -0.138062 0.742432 1441497102 0.153625 0.636536 -0.135193 0.743530 1441497102 0.153625 0.636536 -0.135193 0.743530 1441497102 0.153625 0.636536 -0.135193 0.743530 1441497102 0.153625 0.636536 -0.135193 0.743530 1441497102 0.153625 0.636536 -0.135193 0.743530 1441497102 0.153625 0.636536 -0.135193 0.743530 1441497102 0.153625 0.636536 -0.135193 0.743530 1441497102 0.149658 0.636169 -0.132813 0.745117 1441497102 0.149658 0.636169 -0.132813 0.745117 1441497102 0.149658 0.636169 -0.132813 0.745117 1441497102 0.149658 0.636169 -0.132813 0.745117 1441497102 0.149658 0.636169 -0.132813 0.745117 1441497102 0.149658 0.636169 -0.132813 0.745117 1441497102 0.146667 0.636169 -0.130005 0.746155 1441497102 0.146667 0.636169 -0.130005 0.746155 1441497102 0.146667 0.636169 -0.130005 0.746155 1441497102 0.146667 0.636169 -0.130005 0.746155 1441497102 0.146667 0.636169 -0.130005 0.746155 1441497102 0.146667 0.636169 -0.130005 0.746155 1441497102 0.145630 0.635254 -0.127502 0.747620 1441497102 0.145630 0.635254 -0.127502 0.747620 1441497102 0.145630 0.635254 -0.127502 0.747620 1441497102 0.145630 0.635254 -0.127502 0.747620 1441497102 0.145630 0.635254 -0.127502 0.747620 1441497102 0.145630 0.635254 -0.127502 0.747620 1441497102 0.145630 0.635254 -0.127502 0.747620 1441497102 0.147217 0.634705 -0.127075 0.747803 1441497102 0.147217 0.634705 -0.127075 0.747803 1441497102 0.147217 0.634705 -0.127075 0.747803 1441497102 0.147217 0.634705 -0.127075 0.747803 1441497102 0.147217 0.634705 -0.127075 0.747803 1441497102 0.147217 0.634705 -0.127075 0.747803 1441497102 0.152405 0.634338 -0.130554 0.746521 1441497102 0.152405 0.634338 -0.130554 0.746521 1441497102 0.152405 0.634338 -0.130554 0.746521 1441497102 0.152405 0.634338 -0.130554 0.746521 1441497102 0.152405 0.634338 -0.130554 0.746521 1441497102 0.152405 0.634338 -0.130554 0.746521 1441497102 0.157959 0.633545 -0.134399 0.745300 1441497102 0.157959 0.633545 -0.134399 0.745300 1441497102 0.157959 0.633545 -0.134399 0.745300 1441497102 0.157959 0.633545 -0.134399 0.745300 1441497103 0.157959 0.633545 -0.134399 0.745300 1441497103 0.159546 0.632935 -0.136230 0.745178 1441497103 0.159546 0.632935 -0.136230 0.745178 1441497103 0.159546 0.632935 -0.136230 0.745178 1441497103 0.159546 0.632935 -0.136230 0.745178 1441497103 0.159546 0.632935 -0.136230 0.745178 1441497103 0.159546 0.632935 -0.136230 0.745178 1441497103 0.160339 0.632446 -0.137512 0.745178 1441497103 0.160339 0.632446 -0.137512 0.745178 1441497103 0.160339 0.632446 -0.137512 0.745178 1441497103 0.160339 0.632446 -0.137512 0.745178 1441497103 0.160339 0.632446 -0.137512 0.745178 1441497103 0.160339 0.632446 -0.137512 0.745178 1441497103 0.158630 0.632935 -0.137024 0.745239 1441497103 0.158630 0.632935 -0.137024 0.745239 1441497103 0.158630 0.632935 -0.137024 0.745239 1441497103 0.158630 0.632935 -0.137024 0.745239 1441497103 0.158630 0.632935 -0.137024 0.745239 1441497103 0.158630 0.632935 -0.137024 0.745239 1441497103 0.158630 0.632935 -0.137024 0.745239 1441497103 0.155457 0.633667 -0.135559 0.745544 1441497103 0.155457 0.633667 -0.135559 0.745544 1441497103 0.155457 0.633667 -0.135559 0.745544 1441497103 0.155457 0.633667 -0.135559 0.745544 1441497103 0.155457 0.633667 -0.135559 0.745544 1441497103 0.155457 0.633667 -0.135559 0.745544 1441497103 0.152039 0.634460 -0.133362 0.745972 1441497103 0.152039 0.634460 -0.133362 0.745972 1441497103 0.152039 0.634460 -0.133362 0.745972 1441497103 0.152039 0.634460 -0.133362 0.745972 1441497103 0.152039 0.634460 -0.133362 0.745972 1441497103 0.152039 0.634460 -0.133362 0.745972 1441497103 0.149719 0.634766 -0.131165 0.746521 1441497103 0.149719 0.634766 -0.131165 0.746521 1441497103 0.149719 0.634766 -0.131165 0.746521 1441497103 0.149719 0.634766 -0.131165 0.746521 1441497103 0.149719 0.634766 -0.131165 0.746521 1441497103 0.149719 0.634766 -0.131165 0.746521 1441497103 0.149170 0.634155 -0.131165 0.747192 1441497103 0.149170 0.634155 -0.131165 0.747192 1441497103 0.149170 0.634155 -0.131165 0.747192 1441497103 0.149170 0.634155 -0.131165 0.747192 1441497103 0.149170 0.634155 -0.131165 0.747192 1441497103 0.149170 0.634155 -0.131165 0.747192 1441497103 0.149170 0.634155 -0.131165 0.747192 1441497103 0.150818 0.632996 -0.133301 0.747437 1441497103 0.150818 0.632996 -0.133301 0.747437 1441497103 0.150818 0.632996 -0.133301 0.747437 1441497103 0.150818 0.632996 -0.133301 0.747437 1441497103 0.150818 0.632996 -0.133301 0.747437 1441497103 0.150818 0.632996 -0.133301 0.747437 1441497103 0.153015 0.632385 -0.135803 0.747131 1441497103 0.153015 0.632385 -0.135803 0.747131 1441497103 0.153015 0.632385 -0.135803 0.747131 1441497103 0.153015 0.632385 -0.135803 0.747131 1441497103 0.153015 0.632385 -0.135803 0.747131 1441497103 0.154785 0.631531 -0.137451 0.747131 1441497103 0.154785 0.631531 -0.137451 0.747131 1441497103 0.154785 0.631531 -0.137451 0.747131 1441497103 0.154785 0.631531 -0.137451 0.747131 1441497103 0.154785 0.631531 -0.137451 0.747131 1441497103 0.154785 0.631531 -0.137451 0.747131 1441497103 0.155518 0.630005 -0.137085 0.748352 1441497103 0.155518 0.630005 -0.137085 0.748352 1441497103 0.155518 0.630005 -0.137085 0.748352 1441497103 0.155518 0.630005 -0.137085 0.748352 1441497103 0.155518 0.630005 -0.137085 0.748352 1441497103 0.155518 0.630005 -0.137085 0.748352 1441497103 0.155884 0.628357 -0.136047 0.749817 1441497103 0.155884 0.628357 -0.136047 0.749817 1441497103 0.155884 0.628357 -0.136047 0.749817 1441497103 0.155884 0.628357 -0.136047 0.749817 1441497103 0.155884 0.628357 -0.136047 0.749817 1441497103 0.155884 0.628357 -0.136047 0.749817 1441497103 0.155396 0.627563 -0.135864 0.750671 1441497103 0.155396 0.627563 -0.135864 0.750671 1441497103 0.155396 0.627563 -0.135864 0.750671 1441497103 0.155396 0.627563 -0.135864 0.750671 1441497103 0.155396 0.627563 -0.135864 0.750671 1441497103 0.155396 0.627563 -0.135864 0.750671 1441497103 0.155396 0.627563 -0.135864 0.750671 1441497103 0.152954 0.625977 -0.134949 0.752625 1441497103 0.152954 0.625977 -0.134949 0.752625 1441497103 0.152954 0.625977 -0.134949 0.752625 1441497103 0.152954 0.625977 -0.134949 0.752625 1441497103 0.152954 0.625977 -0.134949 0.752625 1441497103 0.152954 0.625977 -0.134949 0.752625 1441497103 0.148621 0.624390 -0.132629 0.755249 1441497103 0.148621 0.624390 -0.132629 0.755249 1441497103 0.148621 0.624390 -0.132629 0.755249 1441497103 0.148621 0.624390 -0.132629 0.755249 1441497103 0.148621 0.624390 -0.132629 0.755249 1441497103 0.148621 0.624390 -0.132629 0.755249 1441497103 0.145142 0.623352 -0.130066 0.757202 1441497103 0.145142 0.623352 -0.130066 0.757202 1441497103 0.145142 0.623352 -0.130066 0.757202 1441497103 0.145142 0.623352 -0.130066 0.757202 1441497103 0.145142 0.623352 -0.130066 0.757202 1441497103 0.145142 0.623352 -0.130066 0.757202 1441497103 0.142944 0.622498 -0.127502 0.758789 1441497103 0.142944 0.622498 -0.127502 0.758789 1441497103 0.142944 0.622498 -0.127502 0.758789 1441497103 0.142944 0.622498 -0.127502 0.758789 1441497103 0.142944 0.622498 -0.127502 0.758789 1441497103 0.142944 0.622498 -0.127502 0.758789 1441497103 0.142944 0.622498 -0.127502 0.758789 1441497103 0.142761 0.621155 -0.125732 0.760193 1441497103 0.142761 0.621155 -0.125732 0.760193 1441497103 0.142761 0.621155 -0.125732 0.760193 1441497103 0.142761 0.621155 -0.125732 0.760193 1441497103 0.142761 0.621155 -0.125732 0.760193 1441497103 0.142761 0.621155 -0.125732 0.760193 1441497104 0.145569 0.620300 -0.126465 0.760254 1441497104 0.145569 0.620300 -0.126465 0.760254 1441497104 0.145569 0.620300 -0.126465 0.760254 1441497104 0.145569 0.620300 -0.126465 0.760254 1441497104 0.145569 0.620300 -0.126465 0.760254 1441497104 0.145569 0.620300 -0.126465 0.760254 1441497104 0.151245 0.619812 -0.129761 0.758972 1441497104 0.151245 0.619812 -0.129761 0.758972 1441497104 0.151245 0.619812 -0.129761 0.758972 1441497104 0.151245 0.619812 -0.129761 0.758972 1441497104 0.151245 0.619812 -0.129761 0.758972 1441497104 0.151245 0.619812 -0.129761 0.758972 1441497104 0.156982 0.619812 -0.133545 0.757141 1441497104 0.156982 0.619812 -0.133545 0.757141 1441497104 0.156982 0.619812 -0.133545 0.757141 1441497104 0.156982 0.619812 -0.133545 0.757141 1441497104 0.156982 0.619812 -0.133545 0.757141 1441497104 0.156982 0.619812 -0.133545 0.757141 1441497104 0.159363 0.619141 -0.135498 0.756836 1441497104 0.159363 0.619141 -0.135498 0.756836 1441497104 0.159363 0.619141 -0.135498 0.756836 1441497104 0.159363 0.619141 -0.135498 0.756836 1441497104 0.159363 0.619141 -0.135498 0.756836 1441497104 0.159363 0.619141 -0.135498 0.756836 1441497104 0.160095 0.618652 -0.136108 0.757019 1441497104 0.160095 0.618652 -0.136108 0.757019 1441497104 0.160095 0.618652 -0.136108 0.757019 1441497104 0.160095 0.618652 -0.136108 0.757019 1441497104 0.160095 0.618652 -0.136108 0.757019 1441497104 0.160095 0.618652 -0.136108 0.757019 1441497104 0.160095 0.618652 -0.136108 0.757019 1441497104 0.159424 0.618896 -0.136108 0.756897 1441497104 0.159424 0.618896 -0.136108 0.756897 1441497104 0.159424 0.618896 -0.136108 0.756897 1441497104 0.159424 0.618896 -0.136108 0.756897 1441497104 0.159424 0.618896 -0.136108 0.756897 1441497104 0.159424 0.618896 -0.136108 0.756897 1441497104 0.158569 0.619019 -0.135437 0.757141 1441497104 0.158569 0.619019 -0.135437 0.757141 1441497104 0.158569 0.619019 -0.135437 0.757141 1441497104 0.158569 0.619019 -0.135437 0.757141 1441497104 0.158569 0.619019 -0.135437 0.757141 1441497104 0.158569 0.619019 -0.135437 0.757141 1441497104 0.158203 0.619141 -0.134583 0.757263 1441497104 0.158203 0.619141 -0.134583 0.757263 1441497104 0.158203 0.619141 -0.134583 0.757263 1441497104 0.158203 0.619141 -0.134583 0.757263 1441497104 0.158203 0.619141 -0.134583 0.757263 1441497104 0.158203 0.619141 -0.134583 0.757263 1441497104 0.159363 0.618530 -0.134521 0.757507 1441497104 0.159363 0.618530 -0.134521 0.757507 1441497104 0.159363 0.618530 -0.134521 0.757507 1441497104 0.159363 0.618530 -0.134521 0.757507 1441497104 0.159363 0.618530 -0.134521 0.757507 1441497104 0.159363 0.618530 -0.134521 0.757507 1441497104 0.159363 0.618530 -0.134521 0.757507 1441497104 0.160400 0.617859 -0.134949 0.757751 1441497104 0.160400 0.617859 -0.134949 0.757751 1441497104 0.160400 0.617859 -0.134949 0.757751 1441497104 0.160400 0.617859 -0.134949 0.757751 1441497104 0.160400 0.617859 -0.134949 0.757751 1441497104 0.160400 0.617859 -0.134949 0.757751 1441497104 0.161926 0.616516 -0.137085 0.758179 1441497104 0.161926 0.616516 -0.137085 0.758179 1441497104 0.161926 0.616516 -0.137085 0.758179 1441497104 0.161926 0.616516 -0.137085 0.758179 1441497104 0.161926 0.616516 -0.137085 0.758179 1441497104 0.161926 0.616516 -0.137085 0.758179 1441497104 0.165039 0.615845 -0.139709 0.757568 1441497104 0.165039 0.615845 -0.139709 0.757568 1441497104 0.165039 0.615845 -0.139709 0.757568 1441497104 0.165039 0.615845 -0.139709 0.757568 1441497104 0.165039 0.615845 -0.139709 0.757568 1441497104 0.165039 0.615845 -0.139709 0.757568 1441497104 0.165039 0.615845 -0.139709 0.757568 1441497104 0.168213 0.615479 -0.141968 0.756714 1441497104 0.168213 0.615479 -0.141968 0.756714 1441497104 0.168213 0.615479 -0.141968 0.756714 1441497104 0.170166 0.615112 -0.143250 0.756348 1441497104 0.170166 0.615112 -0.143250 0.756348 1441497104 0.170166 0.615112 -0.143250 0.756348 1441497104 0.170166 0.615112 -0.143250 0.756348 1441497104 0.170166 0.615112 -0.143250 0.756348 1441497104 0.170166 0.615112 -0.143250 0.756348 1441497104 0.171082 0.614990 -0.143738 0.756165 1441497104 0.171082 0.614990 -0.143738 0.756165 1441497104 0.171082 0.614990 -0.143738 0.756165 1441497104 0.171082 0.614990 -0.143738 0.756165 1441497104 0.171082 0.614990 -0.143738 0.756165 1441497104 0.171082 0.614990 -0.143738 0.756165 1441497104 0.171814 0.614990 -0.143677 0.756042 1441497104 0.171814 0.614990 -0.143677 0.756042 1441497104 0.171814 0.614990 -0.143677 0.756042 1441497104 0.171814 0.614990 -0.143677 0.756042 1441497104 0.171814 0.614990 -0.143677 0.756042 1441497104 0.171814 0.614990 -0.143677 0.756042 1441497104 0.173279 0.614624 -0.144287 0.755859 1441497104 0.173279 0.614624 -0.144287 0.755859 1441497104 0.173279 0.614624 -0.144287 0.755859 1441497104 0.173279 0.614624 -0.144287 0.755859 1441497104 0.173279 0.614624 -0.144287 0.755859 1441497104 0.173279 0.614624 -0.144287 0.755859 1441497104 0.171570 0.615112 -0.142578 0.756165 1441497104 0.171570 0.615112 -0.142578 0.756165 1441497104 0.171570 0.615112 -0.142578 0.756165 1441497104 0.171570 0.615112 -0.142578 0.756165 1441497104 0.171570 0.615112 -0.142578 0.756165 1441497104 0.171570 0.615112 -0.142578 0.756165 1441497104 0.171570 0.615112 -0.142578 0.756165 1441497104 0.166992 0.618408 -0.138733 0.755188 1441497104 0.166992 0.618408 -0.138733 0.755188 1441497105 0.166992 0.618408 -0.138733 0.755188 1441497105 0.166992 0.618408 -0.138733 0.755188 1441497105 0.166992 0.618408 -0.138733 0.755188 1441497105 0.162476 0.620667 -0.132446 0.755432 1441497105 0.162476 0.620667 -0.132446 0.755432 1441497105 0.162476 0.620667 -0.132446 0.755432 1441497105 0.162476 0.620667 -0.132446 0.755432 1441497105 0.162476 0.620667 -0.132446 0.755432 1441497105 0.162476 0.620667 -0.132446 0.755432 1441497105 0.160706 0.621399 -0.127136 0.756165 1441497105 0.160706 0.621399 -0.127136 0.756165 1441497105 0.160706 0.621399 -0.127136 0.756165 1441497105 0.160706 0.621399 -0.127136 0.756165 1441497105 0.160706 0.621399 -0.127136 0.756165 1441497105 0.160706 0.621399 -0.127136 0.756165 1441497105 0.160706 0.621399 -0.127136 0.756165 1441497105 0.162048 0.622314 -0.124939 0.755493 1441497105 0.162048 0.622314 -0.124939 0.755493 1441497105 0.162048 0.622314 -0.124939 0.755493 1441497105 0.162048 0.622314 -0.124939 0.755493 1441497105 0.162048 0.622314 -0.124939 0.755493 1441497105 
0.181519 0.623291 -0.148987 0.745850 1441497107 0.181519 0.623291 -0.148987 0.745850 1441497107 0.181519 0.623291 -0.148987 0.745850 1441497107 0.181519 0.623291 -0.148987 0.745850 1441497107 0.181519 0.623291 -0.148987 0.745850 1441497107 0.181519 0.623291 -0.148987 0.745850 1441497107 0.182800 0.620605 -0.149719 0.747620 1441497107 0.182800 0.620605 -0.149719 0.747620 1441497107 0.182800 0.620605 -0.149719 0.747620 1441497107 0.182800 0.620605 -0.149719 0.747620 1441497107 0.182800 0.620605 -0.149719 0.747620 1441497107 0.182800 0.620605 -0.149719 0.747620 1441497107 0.185913 0.619141 -0.152100 0.747559 1441497107 0.185913 0.619141 -0.152100 0.747559 1441497107 0.185913 0.619141 -0.152100 0.747559 1441497107 0.185913 0.619141 -0.152100 0.747559 1441497107 0.185913 0.619141 -0.152100 0.747559 1441497107 0.185913 0.619141 -0.152100 0.747559 1441497107 0.185913 0.619141 -0.152100 0.747559 1441497107 0.184998 0.617676 -0.151306 0.749207 1441497107 0.184998 0.617676 -0.151306 0.749207 1441497107 0.184998 0.617676 -0.151306 0.749207 1441497107 0.184998 0.617676 -0.151306 0.749207 1441497107 0.184998 0.617676 -0.151306 0.749207 1441497107 0.184998 0.617676 -0.151306 0.749207 1441497107 0.184998 0.617676 -0.151306 0.749207 1441497107 0.180908 0.616638 -0.147827 0.751709 1441497107 0.180908 0.616638 -0.147827 0.751709 1441497107 0.180908 0.616638 -0.147827 0.751709 1441497107 0.180908 0.616638 -0.147827 0.751709 1441497107 0.180908 0.616638 -0.147827 0.751709 1441497107 0.180908 0.616638 -0.147827 0.751709 1441497107 0.179260 0.616516 -0.146179 0.752563 1441497107 0.179260 0.616516 -0.146179 0.752563 1441497107 0.179260 0.616516 -0.146179 0.752563 1441497107 0.179260 0.616516 -0.146179 0.752563 1441497107 0.179260 0.616516 -0.146179 0.752563 1441497107 0.179260 0.616516 -0.146179 0.752563 1441497107 0.179260 0.616516 -0.146179 0.752563 1441497107 0.180420 0.615479 -0.147034 0.752991 1441497107 0.180420 0.615479 -0.147034 0.752991 1441497107 0.180420 0.615479 -0.147034 0.752991 1441497107 0.180420 0.615479 -0.147034 0.752991 1441497107 0.180420 0.615479 -0.147034 0.752991 1441497107 0.180420 0.615479 -0.147034 0.752991 1441497107 0.182495 0.614929 -0.150818 0.752136 1441497107 0.182495 0.614929 -0.150818 0.752136 1441497107 0.182495 0.614929 -0.150818 0.752136 1441497107 0.182495 0.614929 -0.150818 0.752136 1441497107 0.182495 0.614929 -0.150818 0.752136 1441497107 0.184326 0.613159 -0.153259 0.752686 1441497107 0.184326 0.613159 -0.153259 0.752686 1441497107 0.184326 0.613159 -0.153259 0.752686 1441497107 0.184326 0.613159 -0.153259 0.752686 1441497107 0.184326 0.613159 -0.153259 0.752686 1441497107 0.184326 0.613159 -0.153259 0.752686 1441497107 0.184326 0.613159 -0.153259 0.752686 1441497107 0.186646 0.611877 -0.153870 0.752991 1441497107 0.186646 0.611877 -0.153870 0.752991 1441497107 0.186646 0.611877 -0.153870 0.752991 1441497107 0.186646 0.611877 -0.153870 0.752991 1441497107 0.186646 0.611877 -0.153870 0.752991 1441497107 0.189209 0.611877 -0.153870 0.752380 1441497107 0.189209 0.611877 -0.153870 0.752380 1441497107 0.189209 0.611877 -0.153870 0.752380 1441497107 0.189209 0.611877 -0.153870 0.752380 1441497107 0.189209 0.611877 -0.153870 0.752380 1441497107 0.189209 0.611877 -0.153870 0.752380 1441497107 0.189209 0.611877 -0.153870 0.752380 1441497107 0.189941 0.611633 -0.153992 0.752380 1441497107 0.189941 0.611633 -0.153992 0.752380 1441497107 0.189941 0.611633 -0.153992 0.752380 1441497107 0.189941 0.611633 -0.153992 0.752380 1441497107 0.189941 0.611633 -0.153992 0.752380 1441497107 0.189941 0.611633 -0.153992 0.752380 1441497107 0.190125 0.611389 -0.153931 0.752502 1441497107 0.190125 0.611389 -0.153931 0.752502 1441497107 0.190125 0.611389 -0.153931 0.752502 1441497107 0.190125 0.611389 -0.153931 0.752502 1441497107 0.190125 0.611389 -0.153931 0.752502 1441497108 0.190125 0.611389 -0.153931 0.752502 1441497108 0.191162 0.612305 -0.154724 0.751343 1441497108 0.191162 0.612305 -0.154724 0.751343 1441497108 0.191162 0.612305 -0.154724 0.751343 1441497108 0.191162 0.612305 -0.154724 0.751343 1441497108 0.191162 0.612305 -0.154724 0.751343 1441497108 0.191162 0.612305 -0.154724 0.751343 1441497108 0.192200 0.614136 -0.155762 0.749390 1441497108 0.192200 0.614136 -0.155762 0.749390 1441497108 0.192200 0.614136 -0.155762 0.749390 1441497108 0.192200 0.614136 -0.155762 0.749390 1441497108 0.192200 0.614136 -0.155762 0.749390 1441497108 0.192200 0.614136 -0.155762 0.749390 1441497108 0.192200 0.614136 -0.155762 0.749390 1441497108 0.194824 0.615662 -0.157654 0.747009 1441497108 0.194824 0.615662 -0.157654 0.747009 1441497108 0.194824 0.615662 -0.157654 0.747009 1441497108 0.194824 0.615662 -0.157654 0.747009 1441497108 0.194824 0.615662 -0.157654 0.747009 1441497108 0.194824 0.615662 -0.157654 0.747009 1441497108 0.197876 0.616821 -0.159973 0.744751 1441497108 0.197876 0.616821 -0.159973 0.744751 1441497108 0.197876 0.616821 -0.159973 0.744751 1441497108 0.197876 0.616821 -0.159973 0.744751 1441497108 0.197876 0.616821 -0.159973 0.744751 1441497108 0.197876 0.616821 -0.159973 0.744751 1441497108 0.202881 0.617432 -0.164551 0.741943 1441497108 0.202881 0.617432 -0.164551 0.741943 1441497108 0.202881 0.617432 -0.164551 0.741943 1441497108 0.202881 0.617432 -0.164551 0.741943 1441497108 0.202881 0.617432 -0.164551 0.741943 1441497108 0.202881 0.617432 -0.164551 0.741943 1441497108 0.202881 0.617432 -0.164551 0.741943 1441497108 0.208618 0.615784 -0.169312 0.740601 1441497108 0.208618 0.615784 -0.169312 0.740601 1441497108 0.208618 0.615784 -0.169312 0.740601 1441497108 0.208618 0.615784 -0.169312 0.740601 1441497108 0.208618 0.615784 -0.169312 0.740601 1441497108 0.208618 0.615784 -0.169312 0.740601 1441497108 0.210876 0.614502 -0.171875 0.740479 1441497108 0.210876 0.614502 -0.171875 0.740479 1441497108 0.210876 0.614502 -0.171875 0.740479 1441497108 0.210876 0.614502 -0.171875 0.740479 1441497108 0.210876 0.614502 -0.171875 0.740479 1441497108 0.210876 0.614502 -0.171875 0.740479 1441497108 0.208252 0.616577 -0.171082 0.739685 1441497108 0.208252 0.616577 -0.171082 0.739685 1441497108 0.208252 0.616577 -0.171082 0.739685 1441497108 0.208252 0.616577 -0.171082 0.739685 1441497108 0.208252 0.616577 -0.171082 0.739685 1441497108 0.208252 0.616577 -0.171082 0.739685 1441497108 0.203674 0.619751 -0.168396 0.738892 1441497108 0.203674 0.619751 -0.168396 0.738892 1441497108 0.203674 0.619751 -0.168396 0.738892 1441497108 0.203674 0.619751 -0.168396 0.738892 1441497108 0.203674 0.619751 -0.168396 0.738892 1441497108 0.203674 0.619751 -0.168396 0.738892 1441497108 0.196655 0.622253 -0.163208 0.739868 1441497108 0.196655 0.622253 -0.163208 0.739868 1441497108 0.196655 0.622253 -0.163208 0.739868 1441497108 0.196655 0.622253 -0.163208 0.739868 1441497108 0.196655 0.622253 -0.163208 0.739868 1441497108 0.196655 0.622253 -0.163208 0.739868 1441497108 0.192627 0.623535 -0.158813 0.740784 1441497108 0.192627 0.623535 -0.158813 0.740784 1441497108 0.192627 0.623535 -0.158813 0.740784 1441497108 0.192627 0.623535 -0.158813 0.740784 1441497108 0.192627 0.623535 -0.158813 0.740784 1441497108 0.192627 0.623535 -0.158813 0.740784 1441497108 0.189697 0.624084 -0.155212 0.741882 1441497108 0.189697 0.624084 -0.155212 0.741882 1441497108 0.189697 0.624084 -0.155212 0.741882 1441497108 0.189697 0.624084 -0.155212 0.741882 1441497108 0.191345 0.624878 -0.154297 0.740906 1441497108 0.191345 0.624878 -0.154297 0.740906 1441497108 0.193481 0.625000 -0.157043 0.739746 1441497108 0.193481 0.625000 -0.157043 0.739746 1441497108 0.193481 0.625000 -0.157043 0.739746 1441497108 0.193481 0.625000 -0.157043 0.739746 1441497108 0.193481 0.625000 -0.157043 0.739746 1441497108 0.193665 0.624756 -0.159851 0.739258 1441497108 0.193665 0.624756 -0.159851 0.739258 1441497108 0.193665 0.624756 -0.159851 0.739258 1441497108 0.193665 0.624756 -0.159851 0.739258 1441497108 0.193665 0.624756 -0.159851 0.739258 1441497108 0.193665 0.624756 -0.159851 0.739258 1441497108 0.192261 0.624634 -0.160034 0.739685 1441497108 0.192261 0.624634 -0.160034 0.739685 1441497108 0.192261 0.624634 -0.160034 0.739685 1441497108 0.192261 0.624634 -0.160034 0.739685 1441497108 0.192261 0.624634 -0.160034 0.739685 1441497108 0.192261 0.624634 -0.160034 0.739685 1441497108 0.191284 0.624939 -0.157227 0.740295 1441497108 0.191284 0.624939 -0.157227 0.740295 1441497108 0.191284 0.624939 -0.157227 0.740295 1441497108 0.191284 0.624939 -0.157227 0.740295 1441497108 0.191284 0.624939 -0.157227 0.740295 1441497108 0.189026 0.626526 -0.154114 0.740173 1441497108 0.189026 0.626526 -0.154114 0.740173 1441497108 0.189026 0.626526 -0.154114 0.740173 1441497108 0.189026 0.626526 -0.154114 0.740173 1441497108 0.189026 0.626526 -0.154114 0.740173 1441497108 0.189026 0.626526 -0.154114 0.740173 1441497108 0.189026 0.626526 -0.154114 0.740173 1441497109 0.187744 0.627625 -0.152649 0.739868 1441497109 0.187744 0.627625 -0.152649 0.739868 1441497109 0.187744 0.627625 -0.152649 0.739868 1441497109 0.187744 0.627625 -0.152649 0.739868 1441497109 0.187744 0.627625 -0.152649 0.739868 1441497109 0.187744 0.627625 -0.152649 0.739868 1441497109 0.187378 0.627502 -0.153015 0.739990 1441497109 0.187378 0.627502 -0.153015 0.739990 1441497109 0.187378 0.627502 -0.153015 0.739990 1441497109 0.187378 0.627502 -0.153015 0.739990 1441497109 0.187378 0.627502 -0.153015 0.739990 1441497109 0.187866 0.627625 -0.154053 0.739563 1441497109 0.187866 0.627625 -0.154053 0.739563 1441497109 0.187866 0.627625 -0.154053 0.739563 1441497109 0.187866 0.627625 -0.154053 0.739563 1441497109 0.187866 0.627625 -0.154053 0.739563 1441497109 0.187866 0.627625 -0.154053 0.739563 1441497109 0.187866 0.627625 -0.154053 0.739563 1441497109 0.187500 0.628357 -0.155029 0.738831 1441497109 0.187500 0.628357 -0.155029 0.738831 1441497109 0.187500 0.628357 -0.155029 0.738831 1441497109 0.187500 0.628357 -0.155029 0.738831 1441497109 0.187500 0.628357 -0.155029 0.738831 1441497109 0.188232 0.628357 -0.155334 0.738586 1441497109 0.188232 0.628357 -0.155334 0.738586 1441497109 0.188232 0.628357 -0.155334 0.738586 1441497109 0.188232 0.628357 -0.155334 0.738586 1441497109 0.188232 0.628357 -0.155334 0.738586 1441497109 0.188232 0.628357 -0.155334 0.738586 1441497109 0.188232 0.628357 -0.155334 0.738586 1441497109 0.191956 0.628479 -0.158142 0.736938 1441497109 0.191956 0.628479 -0.158142 0.736938 1441497109 0.191956 0.628479 -0.158142 0.736938 1441497109 0.191956 0.628479 -0.158142 0.736938 1441497109 0.191956 0.628479 -0.158142 0.736938 1441497109 0.191956 0.628479 -0.158142 0.736938 1441497109 0.196472 0.627075 -0.160645 0.736389 1441497109 0.196472 0.627075 -0.160645 0.736389 1441497109 0.196472 0.627075 -0.160645 0.736389 1441497109 0.196472 0.627075 -0.160645 0.736389 1441497109 0.196472 0.627075 -0.160645 0.736389 1441497109 0.196472 0.627075 -0.160645 0.736389 1441497109 0.202576 0.624451 -0.164795 0.736084 1441497109 0.202576 0.624451 -0.164795 0.736084 1441497109 0.202576 0.624451 -0.164795 0.736084 1441497109 0.202576 0.624451 -0.164795 0.736084 1441497109 0.202576 0.624451 -0.164795 0.736084 1441497109 0.202576 0.624451 -0.164795 0.736084 1441497109 0.206909 0.622009 -0.168396 0.736145 1441497109 0.206909 0.622009 -0.168396 0.736145 1441497109 0.206909 0.622009 -0.168396 0.736145 1441497109 0.206909 0.622009 -0.168396 0.736145 1441497109 0.206909 0.622009 -0.168396 0.736145 1441497109 0.206909 0.622009 -0.168396 0.736145 1441497109 0.206909 0.622009 -0.168396 0.736145 1441497109 0.204834 0.621033 -0.167969 0.737610 1441497109 0.204834 0.621033 -0.167969 0.737610 1441497109 0.204834 0.621033 -0.167969 0.737610 1441497109 0.204834 0.621033 -0.167969 0.737610 1441497109 0.204834 0.621033 -0.167969 0.737610 1441497109 0.204834 0.621033 -0.167969 0.737610 1441497109 0.200439 0.619812 -0.165039 0.740479 1441497109 0.200439 0.619812 -0.165039 0.740479 1441497109 0.200439 0.619812 -0.165039 0.740479 1441497109 0.200439 0.619812 -0.165039 0.740479 1441497109 0.200439 0.619812 -0.165039 0.740479 1441497109 0.200439 0.619812 -0.165039 0.740479 1441497109 0.197510 0.618164 -0.162903 0.743103 1441497109 0.197510 0.618164 -0.162903 0.743103 1441497109 0.197510 0.618164 -0.162903 0.743103 1441497109 0.197510 0.618164 -0.162903 0.743103 1441497109 0.197510 0.618164 -0.162903 0.743103 1441497109 0.197510 0.618164 -0.162903 0.743103 1441497109 0.197510 0.618164 -0.162903 0.743103 1441497109 0.195496 0.615967 -0.160461 0.746033 1441497109 0.195496 0.615967 -0.160461 0.746033 1441497109 0.195496 0.615967 -0.160461 0.746033 1441497109 0.195496 0.615967 -0.160461 0.746033 1441497109 0.195496 0.615967 -0.160461 0.746033 1441497109 0.194031 0.613953 -0.158203 0.748535 1441497109 0.194031 0.613953 -0.158203 0.748535 1441497109 0.194031 0.613953 -0.158203 0.748535 1441497109 0.194031 0.613953 -0.158203 0.748535 1441497109 0.194031 0.613953 -0.158203 0.748535 1441497109 0.194031 0.613953 -0.158203 0.748535 1441497109 0.193237 0.613342 -0.156372 0.749634 1441497109 0.193237 0.613342 -0.156372 0.749634 1441497109 0.193237 0.613342 -0.156372 0.749634 1441497109 0.193237 0.613342 -0.156372 0.749634 1441497109 0.193237 0.613342 -0.156372 0.749634 1441497109 0.193237 0.613342 -0.156372 0.749634 1441497109 0.192993 0.613220 -0.155701 0.749939 1441497109 0.192993 0.613220 -0.155701 0.749939 1441497109 0.192993 0.613220 -0.155701 0.749939 1441497109 0.192993 0.613220 -0.155701 0.749939 1441497109 0.192993 0.613220 -0.155701 0.749939 1441497109 0.192993 0.613220 -0.155701 0.749939 1441497109 0.192688 0.613342 -0.155701 0.749939 1441497109 0.192688 0.613342 -0.155701 0.749939 1441497109 0.192688 0.613342 -0.155701 0.749939 1441497109 0.192688 0.613342 -0.155701 0.749939 1441497109 0.192688 0.613342 -0.155701 0.749939 1441497109 0.192688 0.613342 -0.155701 0.749939 1441497109 0.192688 0.613342 -0.155701 0.749939 1441497109 0.191589 0.613403 -0.156067 0.750061 1441497109 0.191589 0.613403 -0.156067 0.750061 1441497109 0.191589 0.613403 -0.156067 0.750061 1441497109 0.191589 0.613403 -0.156067 0.750061 1441497109 0.191589 0.613403 -0.156067 0.750061 1441497109 0.191589 0.613403 -0.156067 0.750061 1441497109 0.189819 0.612976 -0.154846 0.751099 1441497110 0.189819 0.612976 -0.154846 0.751099 1441497110 0.189819 0.612976 -0.154846 0.751099 1441497110 0.189819 0.612976 -0.154846 0.751099 1441497110 0.189819 0.612976 -0.154846 0.751099 1441497110 0.189880 0.613525 -0.154236 0.750793 1441497110 0.189880 0.613525 -0.154236 0.750793 1441497110 0.189880 0.613525 -0.154236 0.750793 1441497110 0.189880 0.613525 -0.154236 0.750793 1441497110 0.189880 0.613525 -0.154236 0.750793 1441497110 0.189880 0.613525 -0.154236 0.750793 1441497110 0.190308 0.614441 -0.154053 0.749939 1441497110 0.190308 0.614441 -0.154053 0.749939 1441497110 0.190308 0.614441 -0.154053 0.749939 1441497110 0.190308 0.614441 -0.154053 0.749939 1441497110 0.190308 0.614441 -0.154053 0.749939 1441497110 0.190308 0.614441 -0.154053 0.749939 1441497110 0.190308 0.614441 -0.154053 0.749939 1441497110 0.189636 0.614685 -0.153625 0.750000 1441497110 0.189636 0.614685 -0.153625 0.750000 1441497110 0.189636 0.614685 -0.153625 0.750000 1441497110 0.189636 0.614685 -0.153625 0.750000 1441497110 0.189636 0.614685 -0.153625 0.750000 1441497110 0.189636 0.614685 -0.153625 0.750000 1441497110 0.188049 0.614685 -0.152771 0.750610 1441497110 0.188049 0.614685 -0.152771 0.750610 1441497110 0.188049 0.614685 -0.152771 0.750610 1441497110 0.188049 0.614685 -0.152771 0.750610 1441497110 0.188049 0.614685 -0.152771 0.750610 1441497110 0.188049 0.614685 -0.152771 0.750610 1441497110 0.188049 0.614685 -0.152771 0.750610 1441497110 0.187866 0.614502 -0.152161 0.750916 1441497110 0.187866 0.614502 -0.152161 0.750916 1441497110 0.187866 0.614502 -0.152161 0.750916 1441497110 0.187866 0.614502 -0.152161 0.750916 1441497110 0.187866 0.614502 -0.152161 0.750916 1441497110 0.187866 0.614502 -0.152161 0.750916 1441497110 0.188354 0.614746 -0.152161 0.750610 1441497110 0.188354 0.614746 -0.152161 0.750610 1441497110 0.188354 0.614746 -0.152161 0.750610 1441497110 0.188354 0.614746 -0.152161 0.750610 1441497110 0.188354 0.614746 -0.152161 0.750610 1441497110 0.188354 0.614746 -0.152161 0.750610 1441497110 0.188354 0.614746 -0.152161 0.750610 1441497110 0.190125 0.615601 -0.153076 0.749268 1441497110 0.190125 0.615601 -0.153076 0.749268 1441497110 0.190125 0.615601 -0.153076 0.749268 1441497110 0.190125 0.615601 -0.153076 0.749268 1441497110 0.190125 0.615601 -0.153076 0.749268 1441497110 0.190125 0.615601 -0.153076 0.749268 1441497110 0.191956 0.616211 -0.154114 0.748047 1441497110 0.191956 0.616211 -0.154114 0.748047 1441497110 0.191956 0.616211 -0.154114 0.748047 1441497110 0.191956 0.616211 -0.154114 0.748047 1441497110 0.191956 0.616211 -0.154114 0.748047 1441497110 0.191956 0.616211 -0.154114 0.748047 1441497110 0.191956 0.616211 -0.154114 0.748047 1441497110 0.194031 0.616028 -0.155701 0.747375 1441497110 0.194031 0.616028 -0.155701 0.747375 1441497110 0.194031 0.616028 -0.155701 0.747375 1441497110 0.194031 0.616028 -0.155701 0.747375 1441497110 0.194031 0.616028 -0.155701 0.747375 1441497110 0.194031 0.616028 -0.155701 0.747375 1441497110 0.196777 0.614258 -0.157593 0.747742 1441497110 0.196777 0.614258 -0.157593 0.747742 1441497110 0.196777 0.614258 -0.157593 0.747742 1441497110 0.196777 0.614258 -0.157593 0.747742 1441497110 0.196777 0.614258 -0.157593 0.747742 1441497110 0.196777 0.614258 -0.157593 0.747742 1441497110 0.199158 0.611633 -0.159058 0.748901 1441497110 0.199158 0.611633 -0.159058 0.748901 1441497110 0.199158 0.611633 -0.159058 0.748901 1441497110 0.199158 0.611633 -0.159058 0.748901 1441497110 0.199158 0.611633 -0.159058 0.748901 1441497110 0.199158 0.611633 -0.159058 0.748901 1441497110 0.199158 0.611633 -0.159058 0.748901 1441497110 0.199707 0.609375 -0.159607 0.750488 1441497110 0.199707 0.609375 -0.159607 0.750488 1441497110 0.199707 0.609375 -0.159607 0.750488 1441497110 0.199707 0.609375 -0.159607 0.750488 1441497110 0.199707 0.609375 -0.159607 0.750488 1441497110 0.199707 0.609375 -0.159607 0.750488 1441497110 0.196411 0.607971 -0.158020 0.752808 1441497110 0.196411 0.607971 -0.158020 0.752808 1441497110 0.196411 0.607971 -0.158020 0.752808 1441497110 0.196411 0.607971 -0.158020 0.752808 1441497110 0.196411 0.607971 -0.158020 0.752808 1441497110 0.196411 0.607971 -0.158020 0.752808 1441497110 0.191711 0.606201 -0.154236 0.756226 1441497110 0.191711 0.606201 -0.154236 0.756226 1441497110 0.191711 0.606201 -0.154236 0.756226 1441497110 0.191711 0.606201 -0.154236 0.756226 1441497110 0.191711 0.606201 -0.154236 0.756226 1441497110 0.191711 0.606201 -0.154236 0.756226 1441497110 0.191711 0.606201 -0.154236 0.756226 1441497110 0.189575 0.603943 -0.152100 0.759033 1441497110 0.189575 0.603943 -0.152100 0.759033 1441497110 0.189575 0.603943 -0.152100 0.759033 1441497110 0.189575 0.603943 -0.152100 0.759033 1441497110 0.189575 0.603943 -0.152100 0.759033 1441497110 0.189575 0.603943 -0.152100 0.759033 1441497110 0.189819 0.601685 -0.150635 0.761047 1441497110 0.189819 0.601685 -0.150635 0.761047 1441497110 0.189819 0.601685 -0.150635 0.761047 1441497110 0.189819 0.601685 -0.150635 0.761047 1441497110 0.189819 0.601685 -0.150635 0.761047 1441497110 0.189819 0.601685 -0.150635 0.761047 1441497110 0.191040 0.600647 -0.150085 0.761658 1441497110 0.191040 0.600647 -0.150085 0.761658 1441497110 0.191040 0.600647 -0.150085 0.761658 1441497110 0.191040 0.600647 -0.150085 0.761658 1441497110 0.191040 0.600647 -0.150085 0.761658 1441497110 0.191040 0.600647 -0.150085 0.761658 1441497110 0.192993 0.600525 -0.150330 0.761230 1441497111 0.192993 0.600525 -0.150330 0.761230 1441497111 0.192993 0.600525 -0.150330 0.761230 1441497111 0.192993 0.600525 -0.150330 0.761230 1441497111 0.192993 0.600525 -0.150330 0.761230 1441497111 0.192993 0.600525 -0.150330 0.761230 1441497111 0.195068 0.601135 -0.151367 0.760010 1441497111 0.195068 0.601135 -0.151367 0.760010 1441497111 0.195068 0.601135 -0.151367 0.760010 1441497111 0.195068 0.601135 -0.151367 0.760010 1441497111 0.195068 0.601135 -0.151367 0.760010 1441497111 0.195068 0.601135 -0.151367 0.760010 1441497111 0.195068 0.601135 -0.151367 0.760010 1441497111 0.193909 0.604248 -0.151062 0.757874 1441497111 0.193909 0.604248 -0.151062 0.757874 1441497111 0.193909 0.604248 -0.151062 0.757874 1441497111 0.193909 0.604248 -0.151062 0.757874 1441497111 0.193909 0.604248 -0.151062 0.757874 1441497111 0.193909 0.604248 -0.151062 0.757874 1441497111 0.191223 0.607178 -0.149109 0.756653 1441497111 0.191223 0.607178 -0.149109 0.756653 1441497111 0.191223 0.607178 -0.149109 0.756653 1441497111 0.191223 0.607178 -0.149109 0.756653 1441497111 0.191223 0.607178 -0.149109 0.756653 1441497111 0.191223 0.607178 -0.149109 0.756653 1441497111 0.188782 0.611694 -0.147522 0.753906 1441497111 0.188782 0.611694 -0.147522 0.753906 1441497111 0.188782 0.611694 -0.147522 0.753906 1441497111 0.188782 0.611694 -0.147522 0.753906 1441497111 0.188782 0.611694 -0.147522 0.753906 1441497111 0.188782 0.611694 -0.147522 0.753906 1441497111 0.186340 0.616211 -0.146667 0.750977 1441497111 0.186340 0.616211 -0.146667 0.750977 1441497111 0.186340 0.616211 -0.146667 0.750977 1441497111 0.186340 0.616211 -0.146667 0.750977 1441497111 0.186340 0.616211 -0.146667 0.750977 1441497111 0.186340 0.616211 -0.146667 0.750977 1441497111 0.183960 0.620300 -0.146301 0.748291 1441497111 0.183960 0.620300 -0.146301 0.748291 1441497111 0.183960 0.620300 -0.146301 0.748291 1441497111 0.183960 0.620300 -0.146301 0.748291 1441497111 0.181885 0.624207 -0.146484 0.745483 1441497111 0.181885 0.624207 -0.146484 0.745483 1441497111 0.181885 0.624207 -0.146484 0.745483 1441497111 0.181885 0.624207 -0.146484 0.745483 1441497111 0.181885 0.624207 -0.146484 0.745483 1441497111 0.181885 0.624207 -0.146484 0.745483 1441497111 0.180603 0.627747 -0.147644 0.742554 1441497111 0.180603 0.627747 -0.147644 0.742554 1441497111 0.180603 0.627747 -0.147644 0.742554 1441497111 0.180603 0.627747 -0.147644 0.742554 1441497111 0.180603 0.627747 -0.147644 0.742554 1441497111 0.180603 0.627747 -0.147644 0.742554 1441497111 0.180603 0.627747 -0.147644 0.742554 1441497111 0.179504 0.630005 -0.148804 0.740723 1441497111 0.179504 0.630005 -0.148804 0.740723 1441497111 0.179504 0.630005 -0.148804 0.740723 1441497111 0.179504 0.630005 -0.148804 0.740723 1441497111 0.179504 0.630005 -0.148804 0.740723 1441497111 0.179504 0.630005 -0.148804 0.740723 1441497111 0.178223 0.631348 -0.149597 0.739685 1441497111 0.178223 0.631348 -0.149597 0.739685 1441497111 0.178223 0.631348 -0.149597 0.739685 1441497111 0.178223 0.631348 -0.149597 0.739685 1441497111 0.178223 0.631348 -0.149597 0.739685 1441497111 0.178223 0.631348 -0.149597 0.739685 1441497111 0.177307 0.632751 -0.149414 0.738770 1441497111 0.177307 0.632751 -0.149414 0.738770 1441497111 0.177307 0.632751 -0.149414 0.738770 1441497111 0.177307 0.632751 -0.149414 0.738770 1441497111 0.177307 0.632751 -0.149414 0.738770 1441497111 0.177307 0.632751 -0.149414 0.738770 1441497111 0.178162 0.633911 -0.150635 0.737305 1441497111 0.178162 0.633911 -0.150635 0.737305 1441497111 0.178162 0.633911 -0.150635 0.737305 1441497111 0.178162 0.633911 -0.150635 0.737305 1441497111 0.178162 0.633911 -0.150635 0.737305 1441497111 0.178162 0.633911 -0.150635 0.737305 1441497111 0.178162 0.633911 -0.150635 0.737305 1441497111 0.178772 0.634583 -0.152161 0.736267 1441497111 0.178772 0.634583 -0.152161 0.736267 1441497111 0.178772 0.634583 -0.152161 0.736267 1441497111 0.178772 0.634583 -0.152161 0.736267 1441497111 0.178772 0.634583 -0.152161 0.736267 1441497111 0.178772 0.634583 -0.152161 0.736267 1441497111 0.179016 0.634583 -0.153503 0.735962 1441497111 0.179016 0.634583 -0.153503 0.735962 1441497111 0.179016 0.634583 -0.153503 0.735962 1441497111 0.179016 0.634583 -0.153503 0.735962 1441497111 0.179016 0.634583 -0.153503 0.735962 1441497111 0.179016 0.634583 -0.153503 0.735962 1441497111 0.178040 0.634644 -0.154175 0.735962 1441497111 0.178040 0.634644 -0.154175 0.735962 1441497111 0.178040 0.634644 -0.154175 0.735962 1441497111 0.178040 0.634644 -0.154175 0.735962 1441497111 0.178040 0.634644 -0.154175 0.735962 1441497111 0.178040 0.634644 -0.154175 0.735962 1441497111 0.176758 0.634277 -0.153992 0.736633 1441497111 0.176758 0.634277 -0.153992 0.736633 1441497111 0.176758 0.634277 -0.153992 0.736633 1441497111 0.176758 0.634277 -0.153992 0.736633 1441497111 0.176758 0.634277 -0.153992 0.736633 1441497111 0.176758 0.634277 -0.153992 0.736633 1441497111 0.174927 0.633118 -0.152039 0.738464 1441497111 0.174927 0.633118 -0.152039 0.738464 1441497111 0.174927 0.633118 -0.152039 0.738464 1441497111 0.174927 0.633118 -0.152039 0.738464 1441497111 0.174927 0.633118 -0.152039 0.738464 1441497111 0.174927 0.633118 -0.152039 0.738464 1441497111 0.174927 0.633118 -0.152039 0.738464 1441497111 0.172302 0.631409 -0.148987 0.741150 1441497111 0.172302 0.631409 -0.148987 0.741150 1441497111 0.172302 0.631409 -0.148987 0.741150 1441497111 0.172302 0.631409 -0.148987 0.741150 1441497112 0.172302 0.631409 -0.148987 0.741150 1441497112 0.172302 0.631409 -0.148987 0.741150 1441497112 0.170349 0.629517 -0.145569 0.743896 1441497112 0.170349 0.629517 -0.145569 0.743896 1441497112 0.170349 0.629517 -0.145569 0.743896 1441497112 0.170349 0.629517 -0.145569 0.743896 1441497112 0.170349 0.629517 -0.145569 0.743896 1441497112 0.169189 0.628723 -0.142883 0.745361 1441497112 0.169189 0.628723 -0.142883 0.745361 1441497112 0.169189 0.628723 -0.142883 0.745361 1441497112 0.169189 0.628723 -0.142883 0.745361 1441497112 0.169189 0.628723 -0.142883 0.745361 1441497112 0.169189 0.628723 -0.142883 0.745361 1441497112 0.169189 0.628723 -0.142883 0.745361 1441497112 0.168213 0.628418 -0.140320 0.746338 1441497112 0.168213 0.628418 -0.140320 0.746338 1441497112 0.168213 0.628418 -0.140320 0.746338 1441497112 0.168213 0.628418 -0.140320 0.746338 1441497112 0.168213 0.628418 -0.140320 0.746338 1441497112 0.168213 0.628418 -0.140320 0.746338 1441497112 0.171082 0.627258 -0.141418 0.746460 1441497112 0.171082 0.627258 -0.141418 0.746460 1441497112 0.171082 0.627258 -0.141418 0.746460 1441497112 0.171082 0.627258 -0.141418 0.746460 1441497112 0.171082 0.627258 -0.141418 0.746460 1441497112 0.171082 0.627258 -0.141418 0.746460 1441497112 0.174255 0.625000 -0.144165 0.747070 1441497112 0.174255 0.625000 -0.144165 0.747070 1441497112 0.174255 0.625000 -0.144165 0.747070 1441497112 0.174255 0.625000 -0.144165 0.747070 1441497112 0.174255 0.625000 -0.144165 0.747070 1441497112 0.174255 0.625000 -0.144165 0.747070 1441497112 0.175537 0.623352 -0.145752 0.747864 1441497112 0.175537 0.623352 -0.145752 0.747864 1441497112 0.175537 0.623352 -0.145752 0.747864 1441497112 0.175537 0.623352 -0.145752 0.747864 1441497112 0.175537 0.623352 -0.145752 0.747864 1441497112 0.175537 0.623352 -0.145752 0.747864 1441497112 0.176147 0.622437 -0.145752 0.748474 1441497112 0.176147 0.622437 -0.145752 0.748474 1441497112 0.176147 0.622437 -0.145752 0.748474 1441497112 0.176147 0.622437 -0.145752 0.748474 1441497112 0.176147 0.622437 -0.145752 0.748474 1441497112 0.176147 0.622437 -0.145752 0.748474 1441497112 0.175781 0.622498 -0.145020 0.748657 1441497112 0.175781 0.622498 -0.145020 0.748657 1441497112 0.175781 0.622498 -0.145020 0.748657 1441497112 0.175781 0.622498 -0.145020 0.748657 1441497112 0.175781 0.622498 -0.145020 0.748657 1441497112 0.175781 0.622498 -0.145020 0.748657 1441497112 0.175781 0.622498 -0.145020 0.748657 1441497112 0.174316 0.622986 -0.143250 0.748901 1441497112 0.174316 0.622986 -0.143250 0.748901 1441497112 0.174316 0.622986 -0.143250 0.748901 1441497112 0.174316 0.622986 -0.143250 0.748901 1441497112 0.174316 0.622986 -0.143250 0.748901 1441497112 0.174316 0.622986 -0.143250 0.748901 1441497112 0.171814 0.623596 -0.140869 0.749451 1441497112 0.171814 0.623596 -0.140869 0.749451 1441497112 0.171814 0.623596 -0.140869 0.749451 1441497112 0.171814 0.623596 -0.140869 0.749451 1441497112 0.171814 0.623596 -0.140869 0.749451 1441497112 0.171814 0.623596 -0.140869 0.749451 1441497112 0.171814 0.623596 -0.140869 0.749451 1441497112 0.171509 0.623779 -0.140686 0.749390 1441497112 0.171509 0.623779 -0.140686 0.749390 1441497112 0.171509 0.623779 -0.140686 0.749390 1441497112 0.171509 0.623779 -0.140686 0.749390 1441497112 0.171509 0.623779 -0.140686 0.749390 1441497112 0.171509 0.623779 -0.140686 0.749390 1441497112 0.171265 0.624023 -0.140625 0.749268 1441497112 0.171265 0.624023 -0.140625 0.749268 1441497112 0.171265 0.624023 -0.140625 0.749268 1441497112 0.171265 0.624023 -0.140625 0.749268 1441497112 0.171265 0.624023 -0.140625 0.749268 1441497112 
0.168701 0.636902 -0.140381 0.739014 1441497115 0.168701 0.636902 -0.140381 0.739014 1441497115 0.168701 0.636902 -0.140381 0.739014 1441497115 0.170105 0.635437 -0.140503 0.739868 1441497115 0.170105 0.635437 -0.140503 0.739868 1441497115 0.170105 0.635437 -0.140503 0.739868 1441497115 0.170105 0.635437 -0.140503 0.739868 1441497115 0.170105 0.635437 -0.140503 0.739868 1441497115 0.170105 0.635437 -0.140503 0.739868 1441497115 0.170105 0.635437 -0.140503 0.739868 1441497115 0.172913 0.633362 -0.142151 0.740723 1441497115 0.172913 0.633362 -0.142151 0.740723 1441497115 0.172913 0.633362 -0.142151 0.740723 1441497115 0.172913 0.633362 -0.142151 0.740723 1441497115 0.172913 0.633362 -0.142151 0.740723 1441497115 0.172913 0.633362 -0.142151 0.740723 1441497115 0.175659 0.631104 -0.144226 0.741638 1441497115 0.175659 0.631104 -0.144226 0.741638 1441497115 0.175659 0.631104 -0.144226 0.741638 1441497115 0.175659 0.631104 -0.144226 0.741638 1441497115 0.175659 0.631104 -0.144226 0.741638 1441497115 0.175659 0.631104 -0.144226 0.741638 1441497115 0.177795 0.628845 -0.146057 0.742615 1441497115 0.177795 0.628845 -0.146057 0.742615 1441497115 0.177795 0.628845 -0.146057 0.742615 1441497115 0.177795 0.628845 -0.146057 0.742615 1441497115 0.177795 0.628845 -0.146057 0.742615 1441497115 0.178101 0.627869 -0.147461 0.743103 1441497115 0.178101 0.627869 -0.147461 0.743103 1441497115 0.178101 0.627869 -0.147461 0.743103 1441497115 0.178101 0.627869 -0.147461 0.743103 1441497115 0.178101 0.627869 -0.147461 0.743103 1441497115 0.178101 0.627869 -0.147461 0.743103 1441497115 0.176392 0.628113 -0.147095 0.743408 1441497115 0.176392 0.628113 -0.147095 0.743408 1441497115 0.176392 0.628113 -0.147095 0.743408 1441497115 0.176392 0.628113 -0.147095 0.743408 1441497115 0.176392 0.628113 -0.147095 0.743408 1441497115 0.176392 0.628113 -0.147095 0.743408 1441497115 0.172913 0.628845 -0.145508 0.743896 1441497115 0.172913 0.628845 -0.145508 0.743896 1441497115 0.172913 0.628845 -0.145508 0.743896 1441497115 0.172913 0.628845 -0.145508 0.743896 1441497115 0.172913 0.628845 -0.145508 0.743896 1441497115 0.172913 0.628845 -0.145508 0.743896 1441497115 0.169617 0.628906 -0.143372 0.745056 1441497115 0.169617 0.628906 -0.143372 0.745056 1441497115 0.169617 0.628906 -0.143372 0.745056 1441497115 0.169617 0.628906 -0.143372 0.745056 1441497115 0.169617 0.628906 -0.143372 0.745056 1441497115 0.169617 0.628906 -0.143372 0.745056 1441497115 0.167969 0.628540 -0.141968 0.745972 1441497115 0.167969 0.628540 -0.141968 0.745972 1441497115 0.167969 0.628540 -0.141968 0.745972 1441497115 0.167969 0.628540 -0.141968 0.745972 1441497115 0.167969 0.628540 -0.141968 0.745972 1441497115 0.167969 0.628540 -0.141968 0.745972 1441497115 0.167969 0.628540 -0.141968 0.745972 1441497115 0.167664 0.628235 -0.141663 0.746338 1441497115 0.167664 0.628235 -0.141663 0.746338 1441497115 0.167664 0.628235 -0.141663 0.746338 1441497115 0.167664 0.628235 -0.141663 0.746338 1441497115 0.167664 0.628235 -0.141663 0.746338 1441497115 0.167664 0.628235 -0.141663 0.746338 1441497115 0.167969 0.627869 -0.142517 0.746460 1441497115 0.167969 0.627869 -0.142517 0.746460 1441497115 0.167969 0.627869 -0.142517 0.746460 1441497115 0.167969 0.627869 -0.142517 0.746460 1441497115 0.167969 0.627869 -0.142517 0.746460 1441497115 0.167969 0.627869 -0.142517 0.746460 1441497115 0.168823 0.627197 -0.143860 0.746521 1441497115 0.168823 0.627197 -0.143860 0.746521 1441497115 0.168823 0.627197 -0.143860 0.746521 1441497115 0.168823 0.627197 -0.143860 0.746521 1441497115 0.168823 0.627197 -0.143860 0.746521 1441497115 0.168823 0.627197 -0.143860 0.746521 1441497115 0.168823 0.627197 -0.143860 0.746521 1441497115 0.170776 0.626648 -0.145508 0.746277 1441497115 0.170776 0.626648 -0.145508 0.746277 1441497115 0.170776 0.626648 -0.145508 0.746277 1441497115 0.170776 0.626648 -0.145508 0.746277 1441497115 0.173523 0.625977 -0.147278 0.745850 1441497115 0.173523 0.625977 -0.147278 0.745850 1441497115 0.173523 0.625977 -0.147278 0.745850 1441497115 0.173523 0.625977 -0.147278 0.745850 1441497115 0.173523 0.625977 -0.147278 0.745850 1441497115 0.173523 0.625977 -0.147278 0.745850 1441497115 0.174927 0.625305 -0.148071 0.745911 1441497115 0.174927 0.625305 -0.148071 0.745911 1441497115 0.174927 0.625305 -0.148071 0.745911 1441497115 0.174927 0.625305 -0.148071 0.745911 1441497115 0.174927 0.625305 -0.148071 0.745911 1441497115 0.174927 0.625305 -0.148071 0.745911 1441497115 0.174377 0.624207 -0.147095 0.747131 1441497115 0.174377 0.624207 -0.147095 0.747131 1441497115 0.174377 0.624207 -0.147095 0.747131 1441497115 0.174377 0.624207 -0.147095 0.747131 1441497115 0.174377 0.624207 -0.147095 0.747131 1441497115 0.174377 0.624207 -0.147095 0.747131 1441497115 0.172668 0.623230 -0.145569 0.748657 1441497115 0.172668 0.623230 -0.145569 0.748657 1441497115 0.172668 0.623230 -0.145569 0.748657 1441497115 0.172668 0.623230 -0.145569 0.748657 1441497115 0.172668 0.623230 -0.145569 0.748657 1441497115 0.172668 0.623230 -0.145569 0.748657 1441497115 0.172668 0.623230 -0.145569 0.748657 1441497115 0.169373 0.622437 -0.142639 0.750671 1441497115 0.169373 0.622437 -0.142639 0.750671 1441497116 0.169373 0.622437 -0.142639 0.750671 1441497116 0.169373 0.622437 -0.142639 0.750671 1441497116 0.169373 0.622437 -0.142639 0.750671 1441497116 0.169373 0.622437 -0.142639 0.750671 1441497116 0.165222 0.620483 -0.137451 0.754150 1441497116 0.165222 0.620483 -0.137451 0.754150 1441497116 0.165222 0.620483 -0.137451 0.754150 1441497116 0.165222 0.620483 -0.137451 0.754150 1441497116 0.165222 0.620483 -0.137451 0.754150 1441497116 0.165222 0.620483 -0.137451 0.754150 1441497116 0.163025 0.617371 -0.132202 0.758118 1441497116 0.163025 0.617371 -0.132202 0.758118 1441497116 0.163025 0.617371 -0.132202 0.758118 1441497116 0.163025 0.617371 -0.132202 0.758118 1441497116 0.163025 0.617371 -0.132202 0.758118 1441497116 0.163025 0.617371 -0.132202 0.758118 1441497116 0.163818 0.615234 -0.129639 0.760132 1441497116 0.163818 0.615234 -0.129639 0.760132 1441497116 0.163818 0.615234 -0.129639 0.760132 1441497116 0.163818 0.615234 -0.129639 0.760132 1441497116 0.163818 0.615234 -0.129639 0.760132 1441497116 0.163818 0.615234 -0.129639 0.760132 1441497116 0.163818 0.615234 -0.129639 0.760132 1441497116 0.165833 0.614685 -0.129822 0.760071 1441497116 0.165833 0.614685 -0.129822 0.760071 1441497116 0.165833 0.614685 -0.129822 0.760071 1441497116 0.165833 0.614685 -0.129822 0.760071 1441497116 0.165833 0.614685 -0.129822 0.760071 1441497116 0.165833 0.614685 -0.129822 0.760071 1441497116 0.167786 0.614807 -0.131226 0.759277 1441497116 0.167786 0.614807 -0.131226 0.759277 1441497116 0.167786 0.614807 -0.131226 0.759277 1441497116 0.167786 0.614807 -0.131226 0.759277 1441497116 0.167786 0.614807 -0.131226 0.759277 1441497116 0.167786 0.614807 -0.131226 0.759277 1441497116 0.167786 0.614807 -0.131226 0.759277 1441497116 0.170471 0.615051 -0.134155 0.757996 1441497116 0.170471 0.615051 -0.134155 0.757996 1441497116 0.170471 0.615051 -0.134155 0.757996 1441497116 0.170471 0.615051 -0.134155 0.757996 1441497116 0.170471 0.615051 -0.134155 0.757996 1441497116 0.170471 0.615051 -0.134155 0.757996 1441497116 0.172058 0.615173 -0.136780 0.757080 1441497116 0.172058 0.615173 -0.136780 0.757080 1441497116 0.172058 0.615173 -0.136780 0.757080 1441497116 0.172058 0.615173 -0.136780 0.757080 1441497116 0.172058 0.615173 -0.136780 0.757080 1441497116 0.172058 0.615173 -0.136780 0.757080 1441497116 0.172302 0.615295 -0.138428 0.756592 1441497116 0.172302 0.615295 -0.138428 0.756592 1441497116 0.172302 0.615295 -0.138428 0.756592 1441497116 0.172302 0.615295 -0.138428 0.756592 1441497116 0.172302 0.615295 -0.138428 0.756592 1441497116 0.172302 0.615295 -0.138428 0.756592 1441497116 0.172302 0.615295 -0.138428 0.756592 1441497116 0.169739 0.616150 -0.138855 0.756409 1441497116 0.169739 0.616150 -0.138855 0.756409 1441497116 0.169739 0.616150 -0.138855 0.756409 1441497116 0.169739 0.616150 -0.138855 0.756409 1441497116 0.169739 0.616150 -0.138855 0.756409 1441497116 0.169739 0.616150 -0.138855 0.756409 1441497116 0.166504 0.616821 -0.137756 0.756775 1441497116 0.166504 0.616821 -0.137756 0.756775 1441497116 0.166504 0.616821 -0.137756 0.756775 1441497116 0.166504 0.616821 -0.137756 0.756775 1441497116 0.166504 0.616821 -0.137756 0.756775 1441497116 0.166504 0.616821 -0.137756 0.756775 1441497116 0.162720 0.617676 -0.134949 0.757446 1441497116 0.162720 0.617676 -0.134949 0.757446 1441497116 0.162720 0.617676 -0.134949 0.757446 1441497116 0.162720 0.617676 -0.134949 0.757446 1441497116 0.162720 0.617676 -0.134949 0.757446 1441497116 0.162720 0.617676 -0.134949 0.757446 1441497116 0.161743 0.617493 -0.132935 0.758179 1441497116 0.161743 0.617493 -0.132935 0.758179 1441497116 0.161743 0.617493 -0.132935 0.758179 1441497116 0.161743 0.617493 -0.132935 0.758179 1441497116 0.161743 0.617493 -0.132935 0.758179 1441497116 0.161743 0.617493 -0.132935 0.758179 1441497116 0.161743 0.617493 -0.132935 0.758179 1441497116 0.161865 0.616821 -0.132263 0.758789 1441497116 0.161865 0.616821 -0.132263 0.758789 1441497116 0.161865 0.616821 -0.132263 0.758789 1441497116 0.161865 0.616821 -0.132263 0.758789 1441497116 0.161865 0.616821 -0.132263 0.758789 1441497116 0.161865 0.616821 -0.132263 0.758789 1441497116 0.162720 0.616089 -0.133545 0.758972 1441497116 0.162720 0.616089 -0.133545 0.758972 1441497116 0.162720 0.616089 -0.133545 0.758972 1441497116 0.162720 0.616089 -0.133545 0.758972 1441497116 0.162720 0.616089 -0.133545 0.758972 1441497116 0.162720 0.616089 -0.133545 0.758972 1441497116 0.165466 0.617615 -0.137512 0.756409 1441497116 0.165466 0.617615 -0.137512 0.756409 1441497116 0.165466 0.617615 -0.137512 0.756409 1441497116 0.165466 0.617615 -0.137512 0.756409 1441497116 0.165466 0.617615 -0.137512 0.756409 1441497116 0.165466 0.617615 -0.137512 0.756409 1441497116 0.168823 0.619873 -0.142090 0.752991 1441497116 0.168823 0.619873 -0.142090 0.752991 1441497116 0.168823 0.619873 -0.142090 0.752991 1441497116 0.168823 0.619873 -0.142090 0.752991 1441497116 0.168823 0.619873 -0.142090 0.752991 1441497116 0.168823 0.619873 -0.142090 0.752991 1441497116 0.168823 0.619873 -0.142090 0.752991 1441497116 0.171509 0.621887 -0.145142 0.750122 1441497116 0.171509 0.621887 -0.145142 0.750122 1441497116 0.171509 0.621887 -0.145142 0.750122 1441497116 0.171509 0.621887 -0.145142 0.750122 1441497116 0.171509 0.621887 -0.145142 0.750122 1441497116 0.172302 0.625305 -0.146973 0.746765 1441497116 0.172302 0.625305 -0.146973 0.746765 1441497116 0.172302 0.625305 -0.146973 0.746765 1441497117 0.172302 0.625305 -0.146973 0.746765 1441497117 0.172302 0.625305 -0.146973 0.746765 1441497117 0.172302 0.625305 -0.146973 0.746765 1441497117 0.171021 0.627991 -0.146851 0.744812 1441497117 0.171021 0.627991 -0.146851 0.744812 1441497117 0.171021 0.627991 -0.146851 0.744812 1441497117 0.171021 0.627991 -0.146851 0.744812 1441497117 0.171021 0.627991 -0.146851 0.744812 1441497117 0.171021 0.627991 -0.146851 0.744812 1441497117 0.169739 0.630249 -0.146301 0.743286 1441497117 0.169739 0.630249 -0.146301 0.743286 1441497117 0.169739 0.630249 -0.146301 0.743286 1441497117 0.169739 0.630249 -0.146301 0.743286 1441497117 0.169739 0.630249 -0.146301 0.743286 1441497117 0.169739 0.630249 -0.146301 0.743286 1441497117 0.166199 0.631897 -0.144470 0.743042 1441497117 0.166199 0.631897 -0.144470 0.743042 1441497117 0.166199 0.631897 -0.144470 0.743042 1441497117 0.166199 0.631897 -0.144470 0.743042 1441497117 0.166199 0.631897 -0.144470 0.743042 1441497117 0.157532 0.634216 -0.139648 0.743896 1441497117 0.157532 0.634216 -0.139648 0.743896 1441497117 0.157532 0.634216 -0.139648 0.743896 1441497117 0.157532 0.634216 -0.139648 0.743896 1441497117 0.157532 0.634216 -0.139648 0.743896 1441497117 0.157532 0.634216 -0.139648 0.743896 1441497117 0.147705 0.634644 -0.132507 0.746826 1441497117 0.147705 0.634644 -0.132507 0.746826 1441497117 0.147705 0.634644 -0.132507 0.746826 1441497117 0.147705 0.634644 -0.132507 0.746826 1441497117 0.147705 0.634644 -0.132507 0.746826 1441497117 0.147705 0.634644 -0.132507 0.746826 1441497117 0.140808 0.633606 -0.125793 0.750244 1441497117 0.140808 0.633606 -0.125793 0.750244 1441497117 0.140808 0.633606 -0.125793 0.750244 1441497117 0.140808 0.633606 -0.125793 0.750244 1441497117 0.140808 0.633606 -0.125793 0.750244 1441497117 0.140808 0.633606 -0.125793 0.750244 1441497117 0.138794 0.633545 -0.122192 0.751221 1441497117 0.138794 0.633545 -0.122192 0.751221 1441497117 0.138794 0.633545 -0.122192 0.751221 1441497117 0.138794 0.633545 -0.122192 0.751221 1441497117 0.138794 0.633545 -0.122192 0.751221 1441497117 0.138794 0.633545 -0.122192 0.751221 1441497117 0.139038 0.635620 -0.120850 0.749634 1441497117 0.139038 0.635620 -0.120850 0.749634 1441497117 0.139038 0.635620 -0.120850 0.749634 1441497117 0.139038 0.635620 -0.120850 0.749634 1441497117 0.139038 0.635620 -0.120850 0.749634 1441497117 0.139038 0.635620 -0.120850 0.749634 1441497117 0.139038 0.635620 -0.120850 0.749634 1441497117 0.140747 0.637268 -0.120483 0.747986 1441497117 0.140747 0.637268 -0.120483 0.747986 1441497117 0.140747 0.637268 -0.120483 0.747986 1441497117 0.140747 0.637268 -0.120483 0.747986 1441497117 0.140747 0.637268 -0.120483 0.747986 1441497117 0.140747 0.637268 -0.120483 0.747986 1441497117 0.142944 0.636902 -0.121521 0.747681 1441497117 0.142944 0.636902 -0.121521 0.747681 1441497117 0.142944 0.636902 -0.121521 0.747681 1441497117 0.142944 0.636902 -0.121521 0.747681 1441497117 0.142944 0.636902 -0.121521 0.747681 1441497117 0.142944 0.636902 -0.121521 0.747681 1441497117 0.146484 0.636169 -0.123230 0.747375 1441497117 0.146484 0.636169 -0.123230 0.747375 1441497117 0.146484 0.636169 -0.123230 0.747375 1441497117 0.146484 0.636169 -0.123230 0.747375 1441497117 0.146484 0.636169 -0.123230 0.747375 1441497117 0.146484 0.636169 -0.123230 0.747375 1441497117 0.151489 0.634949 -0.125977 0.746948 1441497117 0.151489 0.634949 -0.125977 0.746948 1441497117 0.151489 0.634949 -0.125977 0.746948 1441497117 0.151489 0.634949 -0.125977 0.746948 1441497117 0.151489 0.634949 -0.125977 0.746948 1441497117 0.151489 0.634949 -0.125977 0.746948 1441497117 0.153564 0.633911 -0.128479 0.747009 1441497117 0.153564 0.633911 -0.128479 0.747009 1441497117 0.153564 0.633911 -0.128479 0.747009 1441497117 0.153564 0.633911 -0.128479 0.747009 1441497117 0.153564 0.633911 -0.128479 0.747009 1441497117 0.153564 0.633911 -0.128479 0.747009 1441497117 0.151184 0.634583 -0.128418 0.746887 1441497117 0.151184 0.634583 -0.128418 0.746887 1441497117 0.151184 0.634583 -0.128418 0.746887 1441497117 0.151184 0.634583 -0.128418 0.746887 1441497117 0.151184 0.634583 -0.128418 0.746887 1441497117 0.148132 0.635986 -0.127563 0.746460 1441497117 0.148132 0.635986 -0.127563 0.746460 1441497117 0.148132 0.635986 -0.127563 0.746460 1441497117 0.148132 0.635986 -0.127563 0.746460 1441497117 0.148132 0.635986 -0.127563 0.746460 1441497117 0.148132 0.635986 -0.127563 0.746460 1441497117 0.146545 0.637573 -0.127075 0.745544 1441497117 0.146545 0.637573 -0.127075 0.745544 1441497117 0.146545 0.637573 -0.127075 0.745544 1441497117 0.146545 0.637573 -0.127075 0.745544 1441497117 0.146545 0.637573 -0.127075 0.745544 1441497117 0.146545 0.637573 -0.127075 0.745544 1441497117 0.148865 0.637756 -0.128235 0.744690 1441497117 0.148865 0.637756 -0.128235 0.744690 1441497117 0.148865 0.637756 -0.128235 0.744690 1441497117 0.148865 0.637756 -0.128235 0.744690 1441497117 0.148865 0.637756 -0.128235 0.744690 1441497117 0.148865 0.637756 -0.128235 0.744690 1441497117 0.148865 0.637756 -0.128235 0.744690 1441497117 0.149963 0.637756 -0.129517 0.744263 1441497117 0.149963 0.637756 -0.129517 0.744263 1441497117 0.149963 0.637756 -0.129517 0.744263 1441497117 0.149963 0.637756 -0.129517 0.744263 1441497118 0.149963 0.637756 -0.129517 0.744263 1441497118 0.149963 0.637756 -0.129517 0.744263 1441497118 0.149536 0.637207 -0.130676 0.744568 1441497118 0.149536 0.637207 -0.130676 0.744568 1441497118 0.149536 0.637207 -0.130676 0.744568 1441497118 0.149536 0.637207 -0.130676 0.744568 1441497118 0.149536 0.637207 -0.130676 0.744568 1441497118 0.150696 0.636353 -0.132263 0.744812 1441497118 0.150696 0.636353 -0.132263 0.744812 1441497118 0.150696 0.636353 -0.132263 0.744812 1441497118 0.150696 0.636353 -0.132263 0.744812 1441497118 0.150696 0.636353 -0.132263 0.744812 1441497118 0.150696 0.636353 -0.132263 0.744812 1441497118 0.152588 0.635498 -0.133484 0.744934 1441497118 0.152588 0.635498 -0.133484 0.744934 1441497118 0.152588 0.635498 -0.133484 0.744934 1441497118 0.152588 0.635498 -0.133484 0.744934 1441497118 0.152588 0.635498 -0.133484 0.744934 1441497118 0.152588 0.635498 -0.133484 0.744934 1441497118 0.155273 0.634155 -0.136047 0.745117 1441497118 0.155273 0.634155 -0.136047 0.745117 1441497118 0.155273 0.634155 -0.136047 0.745117 1441497118 0.155273 0.634155 -0.136047 0.745117 1441497118 0.155273 0.634155 -0.136047 0.745117 1441497118 0.156799 0.632751 -0.136597 0.745850 1441497118 0.156799 0.632751 -0.136597 0.745850 1441497118 0.156799 0.632751 -0.136597 0.745850 1441497118 0.156799 0.632751 -0.136597 0.745850 1441497118 0.156799 0.632751 -0.136597 0.745850 1441497118 0.156799 0.632751 -0.136597 0.745850 1441497118 0.157227 0.631958 -0.136047 0.746521 1441497118 0.157227 0.631958 -0.136047 0.746521 1441497118 0.157227 0.631958 -0.136047 0.746521 1441497118 0.157227 0.631958 -0.136047 0.746521 1441497118 0.157227 0.631958 -0.136047 0.746521 1441497118 0.157227 0.631958 -0.136047 0.746521 1441497118 0.157593 0.630371 -0.136353 0.747742 1441497118 0.157593 0.630371 -0.136353 0.747742 1441497118 0.157593 0.630371 -0.136353 0.747742 1441497118 0.157593 0.630371 -0.136353 0.747742 1441497118 0.157593 0.630371 -0.136353 0.747742 1441497118 0.157593 0.630371 -0.136353 0.747742 1441497118 0.156006 0.628784 -0.135193 0.749573 1441497118 0.156006 0.628784 -0.135193 0.749573 1441497118 0.156006 0.628784 -0.135193 0.749573 1441497118 0.156006 0.628784 -0.135193 0.749573 1441497118 0.156006 0.628784 -0.135193 0.749573 1441497118 0.156006 0.628784 -0.135193 0.749573 1441497118 0.153503 0.627197 -0.133057 0.751831 1441497118 0.153503 0.627197 -0.133057 0.751831 1441497118 0.153503 0.627197 -0.133057 0.751831 1441497118 0.153503 0.627197 -0.133057 0.751831 1441497118 0.153503 0.627197 -0.133057 0.751831 1441497118 0.153503 0.627197 -0.133057 0.751831 1441497118 0.151428 0.625549 -0.130188 0.754150 1441497118 0.151428 0.625549 -0.130188 0.754150 1441497118 0.151428 0.625549 -0.130188 0.754150 1441497118 0.151428 0.625549 -0.130188 0.754150 1441497118 0.151428 0.625549 -0.130188 0.754150 1441497118 0.151428 0.625549 -0.130188 0.754150 1441497118 0.150269 0.624023 -0.127075 0.756165 1441497118 0.150269 0.624023 -0.127075 0.756165 1441497118 0.150269 0.624023 -0.127075 0.756165 1441497118 0.150269 0.624023 -0.127075 0.756165 1441497118 0.150269 0.624023 -0.127075 0.756165 1441497118 0.150269 0.624023 -0.127075 0.756165 1441497118 0.150879 0.622681 -0.125854 0.757324 1441497118 0.150879 0.622681 -0.125854 0.757324 1441497118 0.150879 0.622681 -0.125854 0.757324 1441497118 0.150879 0.622681 -0.125854 0.757324 1441497118 0.150879 0.622681 -0.125854 0.757324 1441497118 0.150879 0.622681 -0.125854 0.757324 1441497118 0.154175 0.622070 -0.127563 0.756897 1441497118 0.154175 0.622070 -0.127563 0.756897 1441497118 0.154175 0.622070 -0.127563 0.756897 1441497118 0.154175 0.622070 -0.127563 0.756897 1441497118 0.154175 0.622070 -0.127563 0.756897 1441497118 0.154175 0.622070 -0.127563 0.756897 1441497118 0.154175 0.622070 -0.127563 0.756897 1441497118 0.158386 0.621277 -0.130371 0.756226 1441497118 0.158386 0.621277 -0.130371 0.756226 1441497118 0.158386 0.621277 -0.130371 0.756226 1441497118 0.158386 0.621277 -0.130371 0.756226 1441497118 0.158386 0.621277 -0.130371 0.756226 1441497118 0.158386 0.621277 -0.130371 0.756226 1441497118 0.162170 0.620300 -0.133179 0.755737 1441497118 0.162170 0.620300 -0.133179 0.755737 1441497118 0.162170 0.620300 -0.133179 0.755737 1441497118 0.162170 0.620300 -0.133179 0.755737 1441497118 0.165649 0.619263 -0.136414 0.755249 1441497118 0.165649 0.619263 -0.136414 0.755249 1441497118 0.165649 0.619263 -0.136414 0.755249 1441497118 0.165649 0.619263 -0.136414 0.755249 1441497118 0.165649 0.619263 -0.136414 0.755249 1441497118 0.165649 0.619263 -0.136414 0.755249 1441497118 0.166504 0.619141 -0.138184 0.754822 1441497118 0.166504 0.619141 -0.138184 0.754822 1441497118 0.166504 0.619141 -0.138184 0.754822 1441497118 0.166504 0.619141 -0.138184 0.754822 1441497118 0.166504 0.619141 -0.138184 0.754822 1441497118 0.166504 0.619141 -0.138184 0.754822 1441497118 0.165283 0.619751 -0.138733 0.754517 1441497118 0.165283 0.619751 -0.138733 0.754517 1441497118 0.165283 0.619751 -0.138733 0.754517 1441497118 0.165283 0.619751 -0.138733 0.754517 1441497118 0.165283 0.619751 -0.138733 0.754517 1441497118 0.165283 0.619751 -0.138733 0.754517 1441497119 0.162109 0.620972 -0.138000 0.754272 1441497119 0.162109 0.620972 -0.138000 0.754272 1441497119 0.162109 0.620972 -0.138000 0.754272 1441497119 0.162109 0.620972 -0.138000 0.754272 1441497119 0.162109 0.620972 -0.138000 0.754272 1441497119 0.162109 0.620972 -0.138000 0.754272 1441497119 0.159546 0.621887 -0.136169 0.754395 1441497119 0.159546 0.621887 -0.136169 0.754395 1441497119 0.159546 0.621887 -0.136169 0.754395 1441497119 0.159546 0.621887 -0.136169 0.754395 1441497119 0.159546 0.621887 -0.136169 0.754395 1441497119 0.159546 0.621887 -0.136169 0.754395 1441497119 0.160461 0.621887 -0.136658 0.754150 1441497119 0.160461 0.621887 -0.136658 0.754150 1441497119 0.160461 0.621887 -0.136658 0.754150 1441497119 0.160461 0.621887 -0.136658 0.754150 1441497119 0.160461 0.621887 -0.136658 0.754150 1441497119 0.160461 0.621887 -0.136658 0.754150 1441497119 0.161316 0.621216 -0.137878 0.754333 1441497119 0.161316 0.621216 -0.137878 0.754333 1441497119 0.161316 0.621216 -0.137878 0.754333 1441497119 0.161316 0.621216 -0.137878 0.754333 1441497119 0.161316 0.621216 -0.137878 0.754333 1441497119 0.161316 0.621216 -0.137878 0.754333 1441497119 0.161560 0.620056 -0.139404 0.754944 1441497119 0.161560 0.620056 -0.139404 0.754944 1441497119 0.161560 0.620056 -0.139404 0.754944 1441497119 0.161560 0.620056 -0.139404 0.754944 1441497119 0.161560 0.620056 -0.139404 0.754944 1441497119 0.161560 0.620056 -0.139404 0.754944 1441497119 0.162476 0.619202 -0.140991 0.755127 1441497119 0.162476 0.619202 -0.140991 0.755127 1441497119 0.162476 0.619202 -0.140991 0.755127 1441497119 0.162476 0.619202 -0.140991 0.755127 1441497119 0.162476 0.619202 -0.140991 0.755127 1441497119 0.162476 0.619202 -0.140991 0.755127 1441497119 0.163635 0.618469 -0.142212 0.755249 1441497119 0.163635 0.618469 -0.142212 0.755249 1441497119 0.163635 0.618469 -0.142212 0.755249 1441497119 0.163635 0.618469 -0.142212 0.755249 1441497119 0.163635 0.618469 -0.142212 0.755249 1441497119 0.163635 0.618469 -0.142212 0.755249 1441497119 0.164917 0.618042 -0.143250 0.755127 1441497119 0.164917 0.618042 -0.143250 0.755127 1441497119 0.164917 0.618042 -0.143250 0.755127 1441497119 0.164917 0.618042 -0.143250 0.755127 1441497119 0.164917 0.618042 -0.143250 0.755127 1441497119 0.165039 0.617676 -0.143250 0.755371 1441497119 0.165039 0.617676 -0.143250 0.755371 1441497119 0.165039 0.617676 -0.143250 0.755371 1441497119 0.165039 0.617676 -0.143250 0.755371 1441497119 0.165039 0.617676 -0.143250 0.755371 1441497119 0.165039 0.617676 -0.143250 0.755371 1441497119 0.165039 0.617676 -0.143250 0.755371 1441497119 0.164978 0.617310 -0.142883 0.755798 1441497119 0.164978 0.617310 -0.142883 0.755798 1441497119 0.164978 0.617310 -0.142883 0.755798 1441497119 0.164978 0.617310 -0.142883 0.755798 1441497119 0.164978 0.617310 -0.142883 0.755798 1441497119 0.164978 0.617310 -0.142883 0.755798 1441497119 0.164978 0.617310 -0.142883 0.755798 1441497119 0.165161 0.615662 -0.143127 0.757019 1441497119 0.165161 0.615662 -0.143127 0.757019 1441497119 0.165161 0.615662 -0.143127 0.757019 1441497119 0.165161 0.615662 -0.143127 0.757019 1441497119 0.165161 0.615662 -0.143127 0.757019 1441497119 0.165161 0.615662 -0.143127 0.757019 1441497119 0.162415 0.614014 -0.142090 0.759155 1441497119 0.162415 0.614014 -0.142090 0.759155 1441497119 0.162415 0.614014 -0.142090 0.759155 1441497119 0.162415 0.614014 -0.142090 0.759155 1441497119 0.162415 0.614014 -0.142090 0.759155 1441497119 0.162415 0.614014 -0.142090 0.759155 1441497119 0.162415 0.614014 -0.142090 0.759155 1441497119 0.155945 0.613220 -0.138245 0.761841 1441497119 0.155945 0.613220 -0.138245 0.761841 1441497119 0.155945 0.613220 -0.138245 0.761841 1441497119 0.155945 0.613220 -0.138245 0.761841 1441497119 0.155945 0.613220 -0.138245 0.761841 1441497119 0.155945 0.613220 -0.138245 0.761841 1441497119 0.146179 0.612549 -0.131592 0.765503 1441497119 0.146179 0.612549 -0.131592 0.765503 1441497119 0.146179 0.612549 -0.131592 0.765503 1441497119 0.146179 0.612549 -0.131592 0.765503 1441497119 0.146179 0.612549 -0.131592 0.765503 1441497119 0.146179 0.612549 -0.131592 0.765503 1441497119 0.146179 0.612549 -0.131592 0.765503 1441497119 0.138672 0.610840 -0.125244 0.769348 1441497119 0.138672 0.610840 -0.125244 0.769348 1441497119 0.138672 0.610840 -0.125244 0.769348 1441497119 0.138672 0.610840 -0.125244 0.769348 1441497119 0.138672 0.610840 -0.125244 0.769348 1441497119 0.138672 0.610840 -0.125244 0.769348 1441497119 0.135254 0.611023 -0.121948 0.770325 1441497119 0.135254 0.611023 -0.121948 0.770325 1441497119 0.135254 0.611023 -0.121948 0.770325 1441497119 0.135254 0.611023 -0.121948 0.770325 1441497119 0.135254 0.611023 -0.121948 0.770325 1441497119 0.135254 0.611023 -0.121948 0.770325 1441497119 0.135376 0.612488 -0.121399 0.769226 1441497119 0.135376 0.612488 -0.121399 0.769226 1441497119 0.135376 0.612488 -0.121399 0.769226 1441497119 0.135376 0.612488 -0.121399 0.769226 1441497119 0.135376 0.612488 -0.121399 0.769226 1441497119 0.135376 0.612488 -0.121399 0.769226 1441497119 0.136902 0.613708 -0.121704 0.767944 1441497119 0.136902 0.613708 -0.121704 0.767944 1441497119 0.136902 0.613708 -0.121704 0.767944 1441497119 0.136902 0.613708 -0.121704 0.767944 1441497119 0.136902 0.613708 -0.121704 0.767944 1441497119 0.136902 0.613708 -0.121704 0.767944 1441497119 0.140930 0.614807 -0.123596 0.766052 1441497120 0.140930 0.614807 -0.123596 0.766052 1441497120 0.140930 0.614807 -0.123596 0.766052 1441497120 0.140930 0.614807 -0.123596 0.766052 1441497120 0.140930 0.614807 -0.123596 0.766052 1441497120 0.140930 0.614807 -0.123596 0.766052 1441497120 0.145447 0.614807 -0.126282 0.764709 1441497120 0.145447 0.614807 -0.126282 0.764709 1441497120 0.145447 0.614807 -0.126282 0.764709 1441497120 0.145447 0.614807 -0.126282 0.764709 1441497120 0.145447 0.614807 -0.126282 0.764709 1441497120 0.148376 0.614685 -0.128479 0.763916 1441497120 0.148376 0.614685 -0.128479 0.763916 1441497120 0.148376 0.614685 -0.128479 0.763916 1441497120 0.148376 0.614685 -0.128479 0.763916 1441497120 0.148376 0.614685 -0.128479 0.763916 1441497120 0.149719 0.615173 -0.130005 0.763000 1441497120 0.149719 0.615173 -0.130005 0.763000 1441497120 0.149719 0.615173 -0.130005 0.763000 1441497120 0.149719 0.615173 -0.130005 0.763000 1441497120 0.149719 0.615173 -0.130005 0.763000 1441497120 0.150208 0.617798 -0.131775 0.760437 1441497120 0.150208 0.617798 -0.131775 0.760437 1441497120 0.150208 0.617798 -0.131775 0.760437 1441497120 0.150208 0.617798 -0.131775 0.760437 1441497120 0.150208 0.617798 -0.131775 0.760437 1441497120 0.150208 0.617798 -0.131775 0.760437 1441497120 0.150208 0.617798 -0.131775 0.760437 1441497120 0.151917 0.621765 -0.134155 0.756470 1441497120 0.151917 0.621765 -0.134155 0.756470 1441497120 0.151917 0.621765 -0.134155 0.756470 1441497120 0.151917 0.621765 -0.134155 0.756470 1441497120 0.151917 0.621765 -0.134155 0.756470 1441497120 0.151917 0.621765 -0.134155 0.756470 1441497120 0.152039 0.626099 -0.134949 0.752747 1441497120 0.152039 0.626099 -0.134949 0.752747 1441497120 0.152039 0.626099 -0.134949 0.752747 1441497120 0.152039 0.626099 -0.134949 0.752747 1441497120 0.152039 0.626099 -0.134949 0.752747 1441497120 0.152039 0.626099 -0.134949 0.752747 1441497120 0.150940 0.629395 -0.134521 0.750305 1441497120 0.150940 0.629395 -0.134521 0.750305 1441497120 0.150940 0.629395 -0.134521 0.750305 1441497120 0.150940 0.629395 -0.134521 0.750305 1441497120 0.150940 0.629395 -0.134521 0.750305 1441497120
[truncated: 201,848 more chars]
